# Supplementary material for: The pocketome of G-protein-coupled receptors reveals previously untargeted allosteric sites
Source: Nat Commun. 2022 May 10;13:2567. doi: 10.1038/s41467-022-29609-6 (PMC9091257; doi:10.1038/s41467-022-29609-6)
Supplement: Supplementary file 4 — Supplementary Data 1 [file 41467_2022_29609_MOESM4_ESM.zip › docking_files/2ycz/mols.mol2]

# TRIPOS MOL2 file generated by SEED

@<TRIPOS>MOLECULE
methanamine
 8 7 0 0 0
****
USER_CHARGES
INVALID_CHARGES
Pose:   1 Cluster:   1 Fr_nu: 273156 TotEn:   -69.75
@<TRIPOS>ATOM
      1 C1        -80.2057  -22.3904  -54.6129 C.3    1 LIG       0.04000
      2 N1        -79.2759  -21.4656  -55.2893 N.4    1 LIG      -0.30000
      3 H1        -81.1388  -21.8534  -54.4327 H      1 LIG       0.09000
      4 H2        -80.3658  -23.2452  -55.2726 H      1 LIG       0.09000
      5 H3        -79.7439  -22.7005  -53.6735 H      1 LIG       0.09000
      6 H4        -78.3737  -21.9183  -55.4861 H      1 LIG       0.33000
      7 H5        -79.0863  -20.6361  -54.7113 H      1 LIG       0.33000
      8 H6        -79.6595  -21.1373  -56.1855 H      1 LIG       0.33000
@<TRIPOS>BOND
      1       1       2 1
      2       1       3 1
      3       1       4 1
      4       1       5 1
      5       2       6 1
      6       2       7 1
      7       2       8 1
@<TRIPOS>ALT_TYPE
CGenFF_4.0_ALT_TYPE_SET
CGenFF_4.0 1 CG334 2 NG3P3 3 HGA3 4 HGA3 5 HGA3 6 HGP2 7 HGP2 8 HGP2
@<TRIPOS>MOLECULE
methanamine
 8 7 0 0 0
****
USER_CHARGES
INVALID_CHARGES
Pose:   2 Cluster:   2 Fr_nu: 1449142 TotEn:   -63.45
@<TRIPOS>ATOM
      1 C1        -78.8130  -22.0207  -57.4349 C.3    1 LIG       0.04000
      2 N1        -79.0172  -22.0322  -55.9735 N.4    1 LIG      -0.30000
      3 H1        -79.1745  -22.9718  -57.8301 H      1 LIG       0.09000
      4 H2        -79.3811  -21.1836  -57.8451 H      1 LIG       0.09000
      5 H3        -77.7443  -21.8990  -57.6217 H      1 LIG       0.09000
      6 H4        -78.6934  -21.1563  -55.5427 H      1 LIG       0.33000
      7 H5        -78.5024  -22.8042  -55.5296 H      1 LIG       0.33000
      8 H6        -80.0114  -22.1454  -55.7349 H      1 LIG       0.33000
@<TRIPOS>BOND
      1       1       2 1
      2       1       3 1
      3       1       4 1
      4       1       5 1
      5       2       6 1
      6       2       7 1
      7       2       8 1
@<TRIPOS>ALT_TYPE
CGenFF_4.0_ALT_TYPE_SET
CGenFF_4.0 1 CG334 2 NG3P3 3 HGA3 4 HGA3 5 HGA3 6 HGP2 7 HGP2 8 HGP2
@<TRIPOS>MOLECULE
methanamine
 8 7 0 0 0
****
USER_CHARGES
INVALID_CHARGES
Pose:   3 Cluster:   3 Fr_nu: 272962 TotEn:   -63.07
@<TRIPOS>ATOM
      1 C1        -80.7211  -22.1312  -52.9854 C.3    1 LIG       0.04000
      2 N1        -79.6285  -21.8531  -53.9374 N.4    1 LIG      -0.30000
      3 H1        -81.0159  -23.1746  -53.1110 H      1 LIG       0.09000
      4 H2        -80.3414  -21.9489  -51.9783 H      1 LIG       0.09000
      5 H3        -81.5483  -21.4587  -53.2208 H      1 LIG       0.09000
      6 H4        -79.3071  -20.8788  -53.8651 H      1 LIG       0.33000
      7 H5        -79.9296  -22.0083  -54.9086 H      1 LIG       0.33000
      8 H6        -78.8167  -22.4605  -53.7641 H      1 LIG       0.33000
@<TRIPOS>BOND
      1       1       2 1
      2       1       3 1
      3       1       4 1
      4       1       5 1
      5       2       6 1
      6       2       7 1
      7       2       8 1
@<TRIPOS>ALT_TYPE
CGenFF_4.0_ALT_TYPE_SET
CGenFF_4.0 1 CG334 2 NG3P3 3 HGA3 4 HGA3 5 HGA3 6 HGP2 7 HGP2 8 HGP2
@<TRIPOS>MOLECULE
methanamine
 8 7 0 0 0
****
USER_CHARGES
INVALID_CHARGES
Pose:   4 Cluster:   4 Fr_nu: 1464614 TotEn:   -62.28
@<TRIPOS>ATOM
      1 C1        -78.8552  -18.7648  -58.4778 C.3    1 LIG       0.04000
      2 N1        -77.3825  -18.7087  -58.5512 N.4    1 LIG      -0.30000
      3 H1        -79.2426  -18.7149  -59.4971 H      1 LIG       0.09000
      4 H2        -79.1303  -19.7065  -57.9989 H      1 LIG       0.09000
      5 H3        -79.1929  -17.9108  -57.8875 H      1 LIG       0.09000
      6 H4        -76.9585  -18.7521  -57.6153 H      1 LIG       0.33000
      7 H5        -77.0628  -17.8379  -58.9957 H      1 LIG       0.33000
      8 H6        -77.0044  -19.4929  -59.0990 H      1 LIG       0.33000
@<TRIPOS>BOND
      1       1       2 1
      2       1       3 1
      3       1       4 1
      4       1       5 1
      5       2       6 1
      6       2       7 1
      7       2       8 1
@<TRIPOS>ALT_TYPE
CGenFF_4.0_ALT_TYPE_SET
CGenFF_4.0 1 CG334 2 NG3P3 3 HGA3 4 HGA3 5 HGA3 6 HGP2 7 HGP2 8 HGP2
@<TRIPOS>MOLECULE
methanamine
 8 7 0 0 0
****
USER_CHARGES
INVALID_CHARGES
Pose:   5 Cluster:   5 Fr_nu: 1006915 TotEn:   -57.62
@<TRIPOS>ATOM
      1 C1        -76.1054  -20.0885  -60.3685 C.3    1 LIG       0.04000
      2 N1        -76.5650  -19.3760  -59.1608 N.4    1 LIG      -0.30000
      3 H1        -76.1406  -21.1590  -60.1583 H      1 LIG       0.09000
      4 H2        -76.7782  -19.8267  -61.1873 H      1 LIG       0.09000
      5 H3        -75.0848  -19.7636  -60.5799 H      1 LIG       0.09000
      6 H4        -76.5534  -18.3570  -59.2995 H      1 LIG       0.33000
      7 H5        -75.9651  -19.5850  -58.3518 H      1 LIG       0.33000
      8 H6        -77.5262  -19.6435  -58.9108 H      1 LIG       0.33000
@<TRIPOS>BOND
      1       1       2 1
      2       1       3 1
      3       1       4 1
      4       1       5 1
      5       2       6 1
      6       2       7 1
      7       2       8 1
@<TRIPOS>ALT_TYPE
CGenFF_4.0_ALT_TYPE_SET
CGenFF_4.0 1 CG334 2 NG3P3 3 HGA3 4 HGA3 5 HGA3 6 HGP2 7 HGP2 8 HGP2
@<TRIPOS>MOLECULE
methanamine
 8 7 0 0 0
****
USER_CHARGES
INVALID_CHARGES
Pose:   6 Cluster:   6 Fr_nu: 1469158 TotEn:   -51.71
@<TRIPOS>ATOM
      1 C1        -88.9867  -28.3717  -40.5651 C.3    1 LIG       0.04000
      2 N1        -88.1376  -29.1439  -39.6377 N.4    1 LIG      -0.30000
      3 H1        -88.3317  -27.7518  -41.1800 H      1 LIG       0.09000
      4 H2        -89.5441  -29.0824  -41.1782 H      1 LIG       0.09000
      5 H3        -89.6610  -27.7562  -39.9666 H      1 LIG       0.09000
      6 H4        -88.7026  -29.7503  -39.0288 H      1 LIG       0.33000
      7 H5        -87.5859  -28.5234  -39.0305 H      1 LIG       0.33000
      8 H6        -87.4772  -29.7459  -40.1472 H      1 LIG       0.33000
@<TRIPOS>BOND
      1       1       2 1
      2       1       3 1
      3       1       4 1
      4       1       5 1
      5       2       6 1
      6       2       7 1
      7       2       8 1
@<TRIPOS>ALT_TYPE
CGenFF_4.0_ALT_TYPE_SET
CGenFF_4.0 1 CG334 2 NG3P3 3 HGA3 4 HGA3 5 HGA3 6 HGP2 7 HGP2 8 HGP2
@<TRIPOS>MOLECULE
methanol
 6 5 0 0 0
****
USER_CHARGES
INVALID_CHARGES
Pose:   1 Cluster:   1 Fr_nu: 11272115 TotEn:   -18.55
@<TRIPOS>ATOM
      1 C1        -49.9260    9.1884  -29.8794 C.3    1 LIG      -0.04000
      2 O1        -50.0949   10.1427  -28.8472 O.3    1 LIG      -0.65000
      3 H1        -49.2090    8.4281  -29.5600 H      1 LIG       0.09000
      4 H2        -49.5660    9.6873  -30.7827 H      1 LIG       0.09000
      5 H3        -50.8883    8.7144  -30.0862 H      1 LIG       0.09000
      6 H4        -50.7367   10.7993  -29.1676 H      1 LIG       0.42000
@<TRIPOS>BOND
      1       1       2 1
      2       1       3 1
      3       1       4 1
      4       1       5 1
      5       2       6 1
@<TRIPOS>ALT_TYPE
CGenFF_4.0_ALT_TYPE_SET
CGenFF_4.0 1 CG331 2 OG311 3 HGA3 4 HGA3 5 HGA3 6 HGP1
@<TRIPOS>MOLECULE
methanol
 6 5 0 0 0
****
USER_CHARGES
INVALID_CHARGES
Pose:   2 Cluster:   2 Fr_nu: 10487633 TotEn:   -15.50
@<TRIPOS>ATOM
      1 C1        -65.6780  -10.4188  -36.9195 C.3    1 LIG      -0.04000
      2 O1        -64.4382  -11.0876  -37.0606 O.3    1 LIG      -0.65000
      3 H1        -65.6065   -9.4206  -37.3584 H      1 LIG       0.09000
      4 H2        -65.9346  -10.3448  -35.8596 H      1 LIG       0.09000
      5 H3        -66.4507  -10.9889  -37.4406 H      1 LIG       0.09000
      6 H4        -64.5412  -11.9677  -36.6599 H      1 LIG       0.42000
@<TRIPOS>BOND
      1       1       2 1
      2       1       3 1
      3       1       4 1
      4       1       5 1
      5       2       6 1
@<TRIPOS>ALT_TYPE
CGenFF_4.0_ALT_TYPE_SET
CGenFF_4.0 1 CG331 2 OG311 3 HGA3 4 HGA3 5 HGA3 6 HGP1
@<TRIPOS>MOLECULE
methanol
 6 5 0 0 0
****
USER_CHARGES
INVALID_CHARGES
Pose:   3 Cluster:   3 Fr_nu: 11109101 TotEn:   -15.00
@<TRIPOS>ATOM
      1 C1        -65.3257  -11.0140  -37.5830 C.3    1 LIG      -0.04000
      2 O1        -64.6492  -12.2199  -37.2791 O.3    1 LIG      -0.65000
      3 H1        -64.9816  -10.6355  -38.5486 H      1 LIG       0.09000
      4 H2        -65.1289  -10.2773  -36.7999 H      1 LIG       0.09000
      5 H3        -66.3991  -11.2115  -37.6332 H      1 LIG       0.09000
      6 H4        -64.9807  -12.5239  -36.4169 H      1 LIG       0.42000
@<TRIPOS>BOND
      1       1       2 1
      2       1       3 1
      3       1       4 1
      4       1       5 1
      5       2       6 1
@<TRIPOS>ALT_TYPE
CGenFF_4.0_ALT_TYPE_SET
CGenFF_4.0 1 CG331 2 OG311 3 HGA3 4 HGA3 5 HGA3 6 HGP1
@<TRIPOS>MOLECULE
methanol
 6 5 0 0 0
****
USER_CHARGES
INVALID_CHARGES
Pose:   4 Cluster:   4 Fr_nu: 11109127 TotEn:   -14.54
@<TRIPOS>ATOM
      1 C1        -64.4403  -11.0260  -37.1999 C.3    1 LIG      -0.04000
      2 O1        -63.1380  -10.7867  -36.6989 O.3    1 LIG      -0.65000
      3 H1        -64.4263  -10.9771  -38.2915 H      1 LIG       0.09000
      4 H2        -65.1289  -10.2773  -36.7999 H      1 LIG       0.09000
      5 H3        -64.7647  -12.0210  -36.8862 H      1 LIG       0.09000
      6 H4        -63.1911  -10.8382  -35.7292 H      1 LIG       0.42000
@<TRIPOS>BOND
      1       1       2 1
      2       1       3 1
      3       1       4 1
      4       1       5 1
      5       2       6 1
@<TRIPOS>ALT_TYPE
CGenFF_4.0_ALT_TYPE_SET
CGenFF_4.0 1 CG331 2 OG311 3 HGA3 4 HGA3 5 HGA3 6 HGP1
@<TRIPOS>MOLECULE
methanol
 6 5 0 0 0
****
USER_CHARGES
INVALID_CHARGES
Pose:   5 Cluster:   5 Fr_nu: 250288 TotEn:   -13.54
@<TRIPOS>ATOM
      1 C1        -47.5888   -7.8407  -37.5647 C.3    1 LIG      -0.04000
      2 O1        -48.4707   -8.3395  -36.5758 O.3    1 LIG      -0.65000
      3 H1        -46.6057   -8.3021  -37.4434 H      1 LIG       0.09000
      4 H2        -47.5080   -6.7550  -37.4680 H      1 LIG       0.09000
      5 H3        -47.9855   -8.0881  -38.5522 H      1 LIG       0.09000
      6 H4        -49.3306   -7.9075  -36.7160 H      1 LIG       0.42000
@<TRIPOS>BOND
      1       1       2 1
      2       1       3 1
      3       1       4 1
      4       1       5 1
      5       2       6 1
@<TRIPOS>ALT_TYPE
CGenFF_4.0_ALT_TYPE_SET
CGenFF_4.0 1 CG331 2 OG311 3 HGA3 4 HGA3 5 HGA3 6 HGP1
@<TRIPOS>MOLECULE
methanol
 6 5 0 0 0
****
USER_CHARGES
INVALID_CHARGES
Pose:   6 Cluster:   6 Fr_nu: 108724 TotEn:   -13.34
@<TRIPOS>ATOM
      1 C1        -58.0536    1.9645  -39.9238 C.3    1 LIG      -0.04000
      2 O1        -57.7874    0.9233  -39.0022 O.3    1 LIG      -0.65000
      3 H1        -57.1108    2.3896  -40.2768 H      1 LIG       0.09000
      4 H2        -58.6548    2.7374  -39.4381 H      1 LIG       0.09000
      5 H3        -58.6065    1.5552  -40.7726 H      1 LIG       0.09000
      6 H4        -58.6466    0.5720  -38.7122 H      1 LIG       0.42000
@<TRIPOS>BOND
      1       1       2 1
      2       1       3 1
      3       1       4 1
      4       1       5 1
      5       2       6 1
@<TRIPOS>ALT_TYPE
CGenFF_4.0_ALT_TYPE_SET
CGenFF_4.0 1 CG331 2 OG311 3 HGA3 4 HGA3 5 HGA3 6 HGP1
@<TRIPOS>MOLECULE
methanol
 6 5 0 0 0
****
USER_CHARGES
INVALID_CHARGES
Pose:   7 Cluster:   7 Fr_nu: 7604540 TotEn:   -13.14
@<TRIPOS>ATOM
      1 C1        -46.0945   -7.6217  -29.0971 C.3    1 LIG      -0.04000
      2 O1        -46.9726   -7.1462  -30.1008 O.3    1 LIG      -0.65000
      3 H1        -45.2475   -8.1302  -29.5641 H      1 LIG       0.09000
      4 H2        -46.6301   -8.3117  -28.4401 H      1 LIG       0.09000
      5 H3        -45.7302   -6.7737  -28.5126 H      1 LIG       0.09000
      6 H4        -47.7099   -6.7021  -29.6481 H      1 LIG       0.42000
@<TRIPOS>BOND
      1       1       2 1
      2       1       3 1
      3       1       4 1
      4       1       5 1
      5       2       6 1
@<TRIPOS>ALT_TYPE
CGenFF_4.0_ALT_TYPE_SET
CGenFF_4.0 1 CG331 2 OG311 3 HGA3 4 HGA3 5 HGA3 6 HGP1
@<TRIPOS>MOLECULE
methanol
 6 5 0 0 0
****
USER_CHARGES
INVALID_CHARGES
Pose:   8 Cluster:   8 Fr_nu: 898314 TotEn:   -13.06
@<TRIPOS>ATOM
      1 C1        -71.6366   -9.3860  -43.3020 C.3    1 LIG      -0.04000
      2 O1        -71.5666  -10.7642  -42.9858 O.3    1 LIG      -0.65000
      3 H1        -72.3786   -9.2291  -44.0887 H      1 LIG       0.09000
      4 H2        -70.6561   -9.0377  -43.6366 H      1 LIG       0.09000
      5 H3        -71.9330   -8.8310  -42.4089 H      1 LIG       0.09000
      6 H4        -70.8989  -10.8630  -42.2856 H      1 LIG       0.42000
@<TRIPOS>BOND
      1       1       2 1
      2       1       3 1
      3       1       4 1
      4       1       5 1
      5       2       6 1
@<TRIPOS>ALT_TYPE
CGenFF_4.0_ALT_TYPE_SET
CGenFF_4.0 1 CG331 2 OG311 3 HGA3 4 HGA3 5 HGA3 6 HGP1
@<TRIPOS>MOLECULE
methanol
 6 5 0 0 0
****
USER_CHARGES
INVALID_CHARGES
Pose:   9 Cluster:   9 Fr_nu: 10644541 TotEn:   -12.91
@<TRIPOS>ATOM
      1 C1        -51.0791    3.1560  -32.1243 C.3    1 LIG      -0.04000
      2 O1        -49.7445    3.1478  -32.5967 O.3    1 LIG      -0.65000
      3 H1        -51.2455    4.0481  -31.5156 H      1 LIG       0.09000
      4 H2        -51.2616    2.2571  -31.5299 H      1 LIG       0.09000
      5 H3        -51.7588    3.1691  -32.9795 H      1 LIG       0.09000
      6 H4        -49.6357    2.3428  -33.1313 H      1 LIG       0.42000
@<TRIPOS>BOND
      1       1       2 1
      2       1       3 1
      3       1       4 1
      4       1       5 1
      5       2       6 1
@<TRIPOS>ALT_TYPE
CGenFF_4.0_ALT_TYPE_SET
CGenFF_4.0 1 CG331 2 OG311 3 HGA3 4 HGA3 5 HGA3 6 HGP1
@<TRIPOS>MOLECULE
methanol
 6 5 0 0 0
****
USER_CHARGES
INVALID_CHARGES
Pose:  10 Cluster:  10 Fr_nu: 11213947 TotEn:   -12.40
@<TRIPOS>ATOM
      1 C1        -50.5513    3.2741  -33.6595 C.3    1 LIG      -0.04000
      2 O1        -49.1645    3.1582  -33.3991 O.3    1 LIG      -0.65000
      3 H1        -50.8545    4.3196  -33.5643 H      1 LIG       0.09000
      4 H2        -51.1089    2.6561  -32.9511 H      1 LIG       0.09000
      5 H3        -50.7520    2.9301  -34.6768 H      1 LIG       0.09000
      6 H4        -48.9340    2.2181  -33.4930 H      1 LIG       0.42000
@<TRIPOS>BOND
      1       1       2 1
      2       1       3 1
      3       1       4 1
      4       1       5 1
      5       2       6 1
@<TRIPOS>ALT_TYPE
CGenFF_4.0_ALT_TYPE_SET
CGenFF_4.0 1 CG331 2 OG311 3 HGA3 4 HGA3 5 HGA3 6 HGP1
@<TRIPOS>MOLECULE
methanol
 6 5 0 0 0
****
USER_CHARGES
INVALID_CHARGES
Pose:  11 Cluster:  11 Fr_nu:  10450 TotEn:   -12.29
@<TRIPOS>ATOM
      1 C1        -87.0903  -25.6698  -41.2022 C.3    1 LIG      -0.04000
      2 O1        -85.7692  -26.0545  -40.8691 O.3    1 LIG      -0.65000
      3 H1        -87.0806  -25.1002  -42.1348 H      1 LIG       0.09000
      4 H2        -87.5080  -25.0616  -40.3958 H      1 LIG       0.09000
      5 H3        -87.6998  -26.5671  -41.3323 H      1 LIG       0.09000
      6 H4        -85.8190  -26.5565  -40.0377 H      1 LIG       0.42000
@<TRIPOS>BOND
      1       1       2 1
      2       1       3 1
      3       1       4 1
      4       1       5 1
      5       2       6 1
@<TRIPOS>ALT_TYPE
CGenFF_4.0_ALT_TYPE_SET
CGenFF_4.0 1 CG331 2 OG311 3 HGA3 4 HGA3 5 HGA3 6 HGP1
@<TRIPOS>MOLECULE
methanol
 6 5 0 0 0
****
USER_CHARGES
INVALID_CHARGES
Pose:  12 Cluster:  12 Fr_nu: 10817809 TotEn:   -12.06
@<TRIPOS>ATOM
      1 C1        -50.7116    3.2044  -32.0610 C.3    1 LIG      -0.04000
      2 O1        -49.9420    2.1236  -31.5671 O.3    1 LIG      -0.65000
      3 H1        -50.7281    4.0089  -31.3216 H      1 LIG       0.09000
      4 H2        -51.7295    2.8638  -32.2672 H      1 LIG       0.09000
      5 H3        -50.2579    3.5710  -32.9848 H      1 LIG       0.09000
      6 H4        -49.9511    1.4311  -32.2497 H      1 LIG       0.42000
@<TRIPOS>BOND
      1       1       2 1
      2       1       3 1
      3       1       4 1
      4       1       5 1
      5       2       6 1
@<TRIPOS>ALT_TYPE
CGenFF_4.0_ALT_TYPE_SET
CGenFF_4.0 1 CG331 2 OG311 3 HGA3 4 HGA3 5 HGA3 6 HGP1
@<TRIPOS>MOLECULE
methanol
 6 5 0 0 0
****
USER_CHARGES
INVALID_CHARGES
Pose:  13 Cluster:  13 Fr_nu: 11264892 TotEn:   -11.80
@<TRIPOS>ATOM
      1 C1        -54.7620   -0.3498  -19.6132 C.3    1 LIG      -0.04000
      2 O1        -54.1801    0.4013  -18.5636 O.3    1 LIG      -0.65000
      3 H1        -53.9847   -0.9184  -20.1297 H      1 LIG       0.09000
      4 H2        -55.2600    0.3258  -20.3133 H      1 LIG       0.09000
      5 H3        -55.4961   -1.0404  -19.1915 H      1 LIG       0.09000
      6 H4        -54.8997    0.8912  -18.1301 H      1 LIG       0.42000
@<TRIPOS>BOND
      1       1       2 1
      2       1       3 1
      3       1       4 1
      4       1       5 1
      5       2       6 1
@<TRIPOS>ALT_TYPE
CGenFF_4.0_ALT_TYPE_SET
CGenFF_4.0 1 CG331 2 OG311 3 HGA3 4 HGA3 5 HGA3 6 HGP1
@<TRIPOS>MOLECULE
methanol
 6 5 0 0 0
****
USER_CHARGES
INVALID_CHARGES
Pose:  14 Cluster:  14 Fr_nu: 11271207 TotEn:   -11.70
@<TRIPOS>ATOM
      1 C1        -48.9913  -23.1181  -34.7608 C.3    1 LIG      -0.04000
      2 O1        -49.1841  -22.3229  -33.6055 O.3    1 LIG      -0.65000
      3 H1        -49.0145  -22.4826  -35.6495 H      1 LIG       0.09000
      4 H2        -49.7788  -23.8738  -34.8197 H      1 LIG       0.09000
      5 H3        -48.0191  -23.6121  -34.6942 H      1 LIG       0.09000
      6 H4        -49.1574  -22.9212  -32.8393 H      1 LIG       0.42000
@<TRIPOS>BOND
      1       1       2 1
      2       1       3 1
      3       1       4 1
      4       1       5 1
      5       2       6 1
@<TRIPOS>ALT_TYPE
CGenFF_4.0_ALT_TYPE_SET
CGenFF_4.0 1 CG331 2 OG311 3 HGA3 4 HGA3 5 HGA3 6 HGP1
@<TRIPOS>MOLECULE
methanol
 6 5 0 0 0
****
USER_CHARGES
INVALID_CHARGES
Pose:  15 Cluster:  15 Fr_nu: 331434 TotEn:   -11.67
@<TRIPOS>ATOM
      1 C1        -47.5208   -8.4489  -38.0667 C.3    1 LIG      -0.04000
      2 O1        -47.8904   -9.5696  -37.2844 O.3    1 LIG      -0.65000
      3 H1        -46.8605   -7.8001  -37.4860 H      1 LIG       0.09000
      4 H2        -48.4176   -7.9002  -38.3655 H      1 LIG       0.09000
      5 H3        -46.9943   -8.7962  -38.9588 H      1 LIG       0.09000
      6 H4        -48.4750  -10.1203  -37.8328 H      1 LIG       0.42000
@<TRIPOS>BOND
      1       1       2 1
      2       1       3 1
      3       1       4 1
      4       1       5 1
      5       2       6 1
@<TRIPOS>ALT_TYPE
CGenFF_4.0_ALT_TYPE_SET
CGenFF_4.0 1 CG331 2 OG311 3 HGA3 4 HGA3 5 HGA3 6 HGP1
@<TRIPOS>MOLECULE
methanol
 6 5 0 0 0
****
USER_CHARGES
INVALID_CHARGES
Pose:  16 Cluster:  16 Fr_nu: 1309023 TotEn:   -11.60
@<TRIPOS>ATOM
      1 C1        -62.0130  -10.4455  -35.8435 C.3    1 LIG      -0.04000
      2 O1        -61.0682   -9.7392  -36.6264 O.3    1 LIG      -0.65000
      3 H1        -62.9674  -10.4889  -36.3740 H      1 LIG       0.09000
      4 H2        -62.1410   -9.9411  -34.8823 H      1 LIG       0.09000
      5 H3        -61.6465  -11.4606  -35.6741 H      1 LIG       0.09000
      6 H4        -60.2362   -9.7219  -36.1231 H      1 LIG       0.42000
@<TRIPOS>BOND
      1       1       2 1
      2       1       3 1
      3       1       4 1
      4       1       5 1
      5       2       6 1
@<TRIPOS>ALT_TYPE
CGenFF_4.0_ALT_TYPE_SET
CGenFF_4.0 1 CG331 2 OG311 3 HGA3 4 HGA3 5 HGA3 6 HGP1
@<TRIPOS>MOLECULE
methanol
 6 5 0 0 0
****
USER_CHARGES
INVALID_CHARGES
Pose:  17 Cluster:  17 Fr_nu: 11172732 TotEn:   -11.20
@<TRIPOS>ATOM
      1 C1        -87.1606  -25.7109  -41.3370 C.3    1 LIG      -0.04000
      2 O1        -86.8109  -25.3598  -40.0108 O.3    1 LIG      -0.65000
      3 H1        -87.5666  -24.8364  -41.8512 H      1 LIG       0.09000
      4 H2        -87.9026  -26.5132  -41.3188 H      1 LIG       0.09000
      5 H3        -86.2662  -26.0562  -41.8609 H      1 LIG       0.09000
      6 H4        -86.4554  -26.1601  -39.5878 H      1 LIG       0.42000
@<TRIPOS>BOND
      1       1       2 1
      2       1       3 1
      3       1       4 1
      4       1       5 1
      5       2       6 1
@<TRIPOS>ALT_TYPE
CGenFF_4.0_ALT_TYPE_SET
CGenFF_4.0 1 CG331 2 OG311 3 HGA3 4 HGA3 5 HGA3 6 HGP1
@<TRIPOS>MOLECULE
methanol
 6 5 0 0 0
****
USER_CHARGES
INVALID_CHARGES
Pose:  18 Cluster:  18 Fr_nu: 7603419 TotEn:   -10.77
@<TRIPOS>ATOM
      1 C1        -46.5087   -7.6231  -28.3168 C.3    1 LIG      -0.04000
      2 O1        -45.9655   -7.3744  -29.6004 O.3    1 LIG      -0.65000
      3 H1        -47.5876   -7.7757  -28.4002 H      1 LIG       0.09000
      4 H2        -46.2997   -6.7741  -27.6610 H      1 LIG       0.09000
      5 H3        -46.0467   -8.5227  -27.9035 H      1 LIG       0.09000
      6 H4        -45.0087   -7.2443  -29.4852 H      1 LIG       0.42000
@<TRIPOS>BOND
      1       1       2 1
      2       1       3 1
      3       1       4 1
      4       1       5 1
      5       2       6 1
@<TRIPOS>ALT_TYPE
CGenFF_4.0_ALT_TYPE_SET
CGenFF_4.0 1 CG331 2 OG311 3 HGA3 4 HGA3 5 HGA3 6 HGP1
@<TRIPOS>MOLECULE
methanol
 6 5 0 0 0
****
USER_CHARGES
INVALID_CHARGES
Pose:  19 Cluster:  19 Fr_nu: 535235 TotEn:   -10.64
@<TRIPOS>ATOM
      1 C1        -47.5745   -7.3684  -37.6700 C.3    1 LIG      -0.04000
      2 O1        -47.6109   -8.7030  -38.1410 O.3    1 LIG      -0.65000
      3 H1        -46.7050   -7.2334  -37.0219 H      1 LIG       0.09000
      4 H2        -48.4918   -7.1511  -37.1168 H      1 LIG       0.09000
      5 H3        -47.4977   -6.6918  -38.5244 H      1 LIG       0.09000
      6 H4        -48.3946   -8.7833  -38.7112 H      1 LIG       0.42000
@<TRIPOS>BOND
      1       1       2 1
      2       1       3 1
      3       1       4 1
      4       1       5 1
      5       2       6 1
@<TRIPOS>ALT_TYPE
CGenFF_4.0_ALT_TYPE_SET
CGenFF_4.0 1 CG331 2 OG311 3 HGA3 4 HGA3 5 HGA3 6 HGP1
@<TRIPOS>MOLECULE
methanol
 6 5 0 0 0
****
USER_CHARGES
INVALID_CHARGES
Pose:  20 Cluster:  20 Fr_nu: 814785 TotEn:   -10.50
@<TRIPOS>ATOM
      1 C1        -71.0639   -9.2161  -43.5305 C.3    1 LIG      -0.04000
      2 O1        -71.6289  -10.3603  -44.1438 O.3    1 LIG      -0.65000
      3 H1        -71.1434   -9.3072  -42.4444 H      1 LIG       0.09000
      4 H2        -71.5909   -8.3213  -43.8713 H      1 LIG       0.09000
      5 H3        -70.0106   -9.1456  -43.8119 H      1 LIG       0.09000
      6 H4        -71.5397  -10.2425  -45.1050 H      1 LIG       0.42000
@<TRIPOS>BOND
      1       1       2 1
      2       1       3 1
      3       1       4 1
      4       1       5 1
      5       2       6 1
@<TRIPOS>ALT_TYPE
CGenFF_4.0_ALT_TYPE_SET
CGenFF_4.0 1 CG331 2 OG311 3 HGA3 4 HGA3 5 HGA3 6 HGP1
@<TRIPOS>MOLECULE
methanol
 6 5 0 0 0
****
USER_CHARGES
INVALID_CHARGES
Pose:  21 Cluster:  21 Fr_nu: 464628 TotEn:   -10.38
@<TRIPOS>ATOM
      1 C1        -47.9935   -8.8687  -37.8528 C.3    1 LIG      -0.04000
      2 O1        -46.9346   -7.9915  -37.5156 O.3    1 LIG      -0.65000
      3 H1        -47.8401   -9.8323  -37.3607 H      1 LIG       0.09000
      4 H2        -48.0258   -9.0025  -38.9371 H      1 LIG       0.09000
      5 H3        -48.9367   -8.4347  -37.5129 H      1 LIG       0.09000
      6 H4        -47.1060   -7.1491  -37.9704 H      1 LIG       0.42000
@<TRIPOS>BOND
      1       1       2 1
      2       1       3 1
      3       1       4 1
      4       1       5 1
      5       2       6 1
@<TRIPOS>ALT_TYPE
CGenFF_4.0_ALT_TYPE_SET
CGenFF_4.0 1 CG331 2 OG311 3 HGA3 4 HGA3 5 HGA3 6 HGP1
@<TRIPOS>MOLECULE
methanol
 6 5 0 0 0
****
USER_CHARGES
INVALID_CHARGES
Pose:  22 Cluster:  22 Fr_nu: 692417 TotEn:   -10.28
@<TRIPOS>ATOM
      1 C1        -70.6619   -8.8804  -44.1657 C.3    1 LIG      -0.04000
      2 O1        -71.0048   -9.8070  -43.1516 O.3    1 LIG      -0.65000
      3 H1        -71.4055   -8.9226  -44.9654 H      1 LIG       0.09000
      4 H2        -69.6719   -9.1214  -44.5612 H      1 LIG       0.09000
      5 H3        -70.6466   -7.8751  -43.7383 H      1 LIG       0.09000
      6 H4        -70.3230   -9.7402  -42.4614 H      1 LIG       0.42000
@<TRIPOS>BOND
      1       1       2 1
      2       1       3 1
      3       1       4 1
      4       1       5 1
      5       2       6 1
@<TRIPOS>ALT_TYPE
CGenFF_4.0_ALT_TYPE_SET
CGenFF_4.0 1 CG331 2 OG311 3 HGA3 4 HGA3 5 HGA3 6 HGP1
@<TRIPOS>MOLECULE
methanol
 6 5 0 0 0
****
USER_CHARGES
INVALID_CHARGES
Pose:  23 Cluster:  23 Fr_nu: 11276252 TotEn:   -10.26
@<TRIPOS>ATOM
      1 C1        -50.9315  -22.4164  -34.1489 C.3    1 LIG      -0.04000
      2 O1        -49.7255  -21.7689  -33.7871 O.3    1 LIG      -0.65000
      3 H1        -51.6092  -22.4315  -33.2917 H      1 LIG       0.09000
      4 H2        -50.7148  -23.4374  -34.4735 H      1 LIG       0.09000
      5 H3        -51.3979  -21.8665  -34.9696 H      1 LIG       0.09000
      6 H4        -49.1513  -21.7756  -34.5720 H      1 LIG       0.42000
@<TRIPOS>BOND
      1       1       2 1
      2       1       3 1
      3       1       4 1
      4       1       5 1
      5       2       6 1
@<TRIPOS>ALT_TYPE
CGenFF_4.0_ALT_TYPE_SET
CGenFF_4.0 1 CG331 2 OG311 3 HGA3 4 HGA3 5 HGA3 6 HGP1
@<TRIPOS>MOLECULE
methanol
 6 5 0 0 0
****
USER_CHARGES
INVALID_CHARGES
Pose:  24 Cluster:  24 Fr_nu: 365594 TotEn:   -10.09
@<TRIPOS>ATOM
      1 C1        -47.8766   -7.3767  -37.6925 C.3    1 LIG      -0.04000
      2 O1        -47.3241   -6.2259  -37.0803 O.3    1 LIG      -0.65000
      3 H1        -48.4273   -7.9574  -36.9484 H      1 LIG       0.09000
      4 H2        -47.0748   -7.9825  -38.1223 H      1 LIG       0.09000
      5 H3        -48.5597   -7.0641  -38.4858 H      1 LIG       0.09000
      6 H4        -46.8441   -5.7377  -37.7710 H      1 LIG       0.42000
@<TRIPOS>BOND
      1       1       2 1
      2       1       3 1
      3       1       4 1
      4       1       5 1
      5       2       6 1
@<TRIPOS>ALT_TYPE
CGenFF_4.0_ALT_TYPE_SET
CGenFF_4.0 1 CG331 2 OG311 3 HGA3 4 HGA3 5 HGA3 6 HGP1
@<TRIPOS>MOLECULE
methanol
 6 5 0 0 0
****
USER_CHARGES
INVALID_CHARGES
Pose:  25 Cluster:  25 Fr_nu: 375084 TotEn:    -9.56
@<TRIPOS>ATOM
      1 C1        -73.3650    8.6760  -44.4870 C.3    1 LIG      -0.04000
      2 O1        -73.6955    7.4138  -45.0366 O.3    1 LIG      -0.65000
      3 H1        -73.5980    9.4615  -45.2101 H      1 LIG       0.09000
      4 H2        -72.3009    8.6989  -44.2385 H      1 LIG       0.09000
      5 H3        -73.9526    8.8335  -43.5795 H      1 LIG       0.09000
      6 H4        -73.4748    6.7441  -44.3669 H      1 LIG       0.42000
@<TRIPOS>BOND
      1       1       2 1
      2       1       3 1
      3       1       4 1
      4       1       5 1
      5       2       6 1
@<TRIPOS>ALT_TYPE
CGenFF_4.0_ALT_TYPE_SET
CGenFF_4.0 1 CG331 2 OG311 3 HGA3 4 HGA3 5 HGA3 6 HGP1
@<TRIPOS>MOLECULE
methanol
 6 5 0 0 0
****
USER_CHARGES
INVALID_CHARGES
Pose:  26 Cluster:  26 Fr_nu: 258832 TotEn:    -9.39
@<TRIPOS>ATOM
      1 C1        -80.3550   -7.5973  -33.8370 C.3    1 LIG      -0.04000
      2 O1        -80.9164   -7.3872  -32.5544 O.3    1 LIG      -0.65000
      3 H1        -79.9689   -6.6518  -34.2259 H      1 LIG       0.09000
      4 H2        -81.1191   -7.9953  -34.5095 H      1 LIG       0.09000
      5 H3        -79.5361   -8.3157  -33.7533 H      1 LIG       0.09000
      6 H4        -81.2475   -8.2471  -32.2433 H      1 LIG       0.42000
@<TRIPOS>BOND
      1       1       2 1
      2       1       3 1
      3       1       4 1
      4       1       5 1
      5       2       6 1
@<TRIPOS>ALT_TYPE
CGenFF_4.0_ALT_TYPE_SET
CGenFF_4.0 1 CG331 2 OG311 3 HGA3 4 HGA3 5 HGA3 6 HGP1
@<TRIPOS>MOLECULE
methanol
 6 5 0 0 0
****
USER_CHARGES
INVALID_CHARGES
Pose:  27 Cluster:  27 Fr_nu: 331836 TotEn:    -9.36
@<TRIPOS>ATOM
      1 C1        -47.5208   -8.4489  -38.0667 C.3    1 LIG      -0.04000
      2 O1        -47.8518   -7.4973  -37.0721 O.3    1 LIG      -0.65000
      3 H1        -46.5745   -8.9314  -37.8099 H      1 LIG       0.09000
      4 H2        -47.4365   -7.9503  -39.0357 H      1 LIG       0.09000
      5 H3        -48.3103   -9.2026  -38.1143 H      1 LIG       0.09000
      6 H4        -48.6955   -7.0912  -37.3349 H      1 LIG       0.42000
@<TRIPOS>BOND
      1       1       2 1
      2       1       3 1
      3       1       4 1
      4       1       5 1
      5       2       6 1
@<TRIPOS>ALT_TYPE
CGenFF_4.0_ALT_TYPE_SET
CGenFF_4.0 1 CG331 2 OG311 3 HGA3 4 HGA3 5 HGA3 6 HGP1
@<TRIPOS>MOLECULE
methanol
 6 5 0 0 0
****
USER_CHARGES
INVALID_CHARGES
Pose:  28 Cluster:  28 Fr_nu: 10487841 TotEn:    -9.29
@<TRIPOS>ATOM
      1 C1        -65.0723  -10.8381  -37.4588 C.3    1 LIG      -0.04000
      2 O1        -66.1425  -11.7500  -37.6246 O.3    1 LIG      -0.65000
      3 H1        -64.9169  -10.2846  -38.3882 H      1 LIG       0.09000
      4 H2        -64.1644  -11.3850  -37.1919 H      1 LIG       0.09000
      5 H3        -65.3225  -10.1382  -36.6581 H      1 LIG       0.09000
      6 H4        -66.2494  -12.2213  -36.7807 H      1 LIG       0.42000
@<TRIPOS>BOND
      1       1       2 1
      2       1       3 1
      3       1       4 1
      4       1       5 1
      5       2       6 1
@<TRIPOS>ALT_TYPE
CGenFF_4.0_ALT_TYPE_SET
CGenFF_4.0 1 CG331 2 OG311 3 HGA3 4 HGA3 5 HGA3 6 HGP1
@<TRIPOS>MOLECULE
methanol
 6 5 0 0 0
****
USER_CHARGES
INVALID_CHARGES
Pose:  29 Cluster:  29 Fr_nu: 3742796 TotEn:    -9.17
@<TRIPOS>ATOM
      1 C1        -46.9749   -7.5539  -27.5569 C.3    1 LIG      -0.04000
      2 O1        -46.8789   -7.2273  -28.9312 O.3    1 LIG      -0.65000
      3 H1        -46.0494   -7.2717  -27.0490 H      1 LIG       0.09000
      4 H2        -47.1500   -8.6273  -27.4480 H      1 LIG       0.09000
      5 H3        -47.8108   -7.0040  -27.1184 H      1 LIG       0.09000
      6 H4        -47.7172   -7.4923  -29.3469 H      1 LIG       0.42000
@<TRIPOS>BOND
      1       1       2 1
      2       1       3 1
      3       1       4 1
      4       1       5 1
      5       2       6 1
@<TRIPOS>ALT_TYPE
CGenFF_4.0_ALT_TYPE_SET
CGenFF_4.0 1 CG331 2 OG311 3 HGA3 4 HGA3 5 HGA3 6 HGP1
@<TRIPOS>MOLECULE
methanol
 6 5 0 0 0
****
USER_CHARGES
INVALID_CHARGES
Pose:  30 Cluster:  30 Fr_nu: 281352 TotEn:    -8.82
@<TRIPOS>ATOM
      1 C1        -50.2978  -12.2176  -28.8571 C.3    1 LIG      -0.04000
      2 O1        -51.6177  -11.9271  -29.2789 O.3    1 LIG      -0.65000
      3 H1        -50.2505  -13.2447  -28.4870 H      1 LIG       0.09000
      4 H2        -50.0049  -11.5207  -28.0677 H      1 LIG       0.09000
      5 H3        -49.6206  -12.1075  -29.7073 H      1 LIG       0.09000
      6 H4        -51.6195  -11.0090  -29.5997 H      1 LIG       0.42000
@<TRIPOS>BOND
      1       1       2 1
      2       1       3 1
      3       1       4 1
      4       1       5 1
      5       2       6 1
@<TRIPOS>ALT_TYPE
CGenFF_4.0_ALT_TYPE_SET
CGenFF_4.0 1 CG331 2 OG311 3 HGA3 4 HGA3 5 HGA3 6 HGP1
@<TRIPOS>MOLECULE
methanol
 6 5 0 0 0
****
USER_CHARGES
INVALID_CHARGES
Pose:  31 Cluster:  31 Fr_nu:  76860 TotEn:    -8.64
@<TRIPOS>ATOM
      1 C1        -65.6525  -10.7047  -37.2745 C.3    1 LIG      -0.04000
      2 O1        -66.6363   -9.7496  -36.9220 O.3    1 LIG      -0.65000
      3 H1        -64.8917  -10.2315  -37.9001 H      1 LIG       0.09000
      4 H2        -66.1221  -11.5303  -37.8153 H      1 LIG       0.09000
      5 H3        -65.1857  -11.0870  -36.3636 H      1 LIG       0.09000
      6 H4        -67.2924  -10.2064  -36.3684 H      1 LIG       0.42000
@<TRIPOS>BOND
      1       1       2 1
      2       1       3 1
      3       1       4 1
      4       1       5 1
      5       2       6 1
@<TRIPOS>ALT_TYPE
CGenFF_4.0_ALT_TYPE_SET
CGenFF_4.0 1 CG331 2 OG311 3 HGA3 4 HGA3 5 HGA3 6 HGP1
@<TRIPOS>MOLECULE
methanol
 6 5 0 0 0
****
USER_CHARGES
INVALID_CHARGES
Pose:  32 Cluster:  32 Fr_nu: 108649 TotEn:    -8.11
@<TRIPOS>ATOM
      1 C1        -69.8076   -7.9377  -44.1527 C.3    1 LIG      -0.04000
      2 O1        -70.3925   -8.4171  -42.9558 O.3    1 LIG      -0.65000
      3 H1        -70.5870   -7.5347  -44.8040 H      1 LIG       0.09000
      4 H2        -69.2838   -8.7544  -44.6559 H      1 LIG       0.09000
      5 H3        -69.0952   -7.1464  -43.9081 H      1 LIG       0.09000
      6 H4        -69.6709   -8.7661  -42.4052 H      1 LIG       0.42000
@<TRIPOS>BOND
      1       1       2 1
      2       1       3 1
      3       1       4 1
      4       1       5 1
      5       2       6 1
@<TRIPOS>ALT_TYPE
CGenFF_4.0_ALT_TYPE_SET
CGenFF_4.0 1 CG331 2 OG311 3 HGA3 4 HGA3 5 HGA3 6 HGP1
@<TRIPOS>MOLECULE
methanol
 6 5 0 0 0
****
USER_CHARGES
INVALID_CHARGES
Pose:  33 Cluster:  33 Fr_nu: 10848972 TotEn:    -7.83
@<TRIPOS>ATOM
      1 C1        -55.3685   -0.7207  -18.5706 C.3    1 LIG      -0.04000
      2 O1        -54.2384   -0.3462  -19.3368 O.3    1 LIG      -0.65000
      3 H1        -55.6332    0.0917  -17.8893 H      1 LIG       0.09000
      4 H2        -55.1412   -1.6267  -18.0031 H      1 LIG       0.09000
      5 H3        -56.2061   -0.9156  -19.2443 H      1 LIG       0.09000
      6 H4        -54.0346   -1.0912  -19.9278 H      1 LIG       0.42000
@<TRIPOS>BOND
      1       1       2 1
      2       1       3 1
      3       1       4 1
      4       1       5 1
      5       2       6 1
@<TRIPOS>ALT_TYPE
CGenFF_4.0_ALT_TYPE_SET
CGenFF_4.0 1 CG331 2 OG311 3 HGA3 4 HGA3 5 HGA3 6 HGP1
@<TRIPOS>MOLECULE
methanol
 6 5 0 0 0
****
USER_CHARGES
INVALID_CHARGES
Pose:  34 Cluster:  34 Fr_nu: 11233733 TotEn:    -7.66
@<TRIPOS>ATOM
      1 C1        -88.5321  -22.2528  -34.8244 C.3    1 LIG      -0.04000
      2 O1        -89.0424  -22.6174  -36.0937 O.3    1 LIG      -0.65000
      3 H1        -87.7108  -21.5433  -34.9512 H      1 LIG       0.09000
      4 H2        -88.1790  -23.1457  -34.3024 H      1 LIG       0.09000
      5 H3        -89.3290  -21.7839  -34.2423 H      1 LIG       0.09000
      6 H4        -89.7678  -23.2466  -35.9398 H      1 LIG       0.42000
@<TRIPOS>BOND
      1       1       2 1
      2       1       3 1
      3       1       4 1
      4       1       5 1
      5       2       6 1
@<TRIPOS>ALT_TYPE
CGenFF_4.0_ALT_TYPE_SET
CGenFF_4.0 1 CG331 2 OG311 3 HGA3 4 HGA3 5 HGA3 6 HGP1
@<TRIPOS>MOLECULE
methanol
 6 5 0 0 0
****
USER_CHARGES
INVALID_CHARGES
Pose:  35 Cluster:  35 Fr_nu: 574737 TotEn:    -7.50
@<TRIPOS>ATOM
      1 C1        -74.7312   -8.1654  -55.4945 C.3    1 LIG      -0.04000
      2 O1        -74.0212   -8.1699  -56.7193 O.3    1 LIG      -0.65000
      3 H1        -74.0402   -8.3622  -54.6711 H      1 LIG       0.09000
      4 H2        -75.5105   -8.9313  -55.5212 H      1 LIG       0.09000
      5 H3        -75.1916   -7.1846  -55.3542 H      1 LIG       0.09000
      6 H4        -74.6669   -7.9922  -57.4244 H      1 LIG       0.42000
@<TRIPOS>BOND
      1       1       2 1
      2       1       3 1
      3       1       4 1
      4       1       5 1
      5       2       6 1
@<TRIPOS>ALT_TYPE
CGenFF_4.0_ALT_TYPE_SET
CGenFF_4.0 1 CG331 2 OG311 3 HGA3 4 HGA3 5 HGA3 6 HGP1
@<TRIPOS>MOLECULE
methanol
 6 5 0 0 0
****
USER_CHARGES
INVALID_CHARGES
Pose:  36 Cluster:  36 Fr_nu: 100051 TotEn:    -7.20
@<TRIPOS>ATOM
      1 C1        -81.5312   -6.7881  -45.0446 C.3    1 LIG      -0.04000
      2 O1        -80.8006   -7.9263  -44.6260 O.3    1 LIG      -0.65000
      3 H1        -82.2612   -7.0814  -45.8030 H      1 LIG       0.09000
      4 H2        -80.8440   -6.0432  -45.4540 H      1 LIG       0.09000
      5 H3        -82.0537   -6.3647  -44.1837 H      1 LIG       0.09000
      6 H4        -80.1643   -7.6261  -43.9547 H      1 LIG       0.42000
@<TRIPOS>BOND
      1       1       2 1
      2       1       3 1
      3       1       4 1
      4       1       5 1
      5       2       6 1
@<TRIPOS>ALT_TYPE
CGenFF_4.0_ALT_TYPE_SET
CGenFF_4.0 1 CG331 2 OG311 3 HGA3 4 HGA3 5 HGA3 6 HGP1
@<TRIPOS>MOLECULE
methanol
 6 5 0 0 0
****
USER_CHARGES
INVALID_CHARGES
Pose:  37 Cluster:  37 Fr_nu: 11270385 TotEn:    -4.51
@<TRIPOS>ATOM
      1 C1        -71.0336   -3.7625  -63.2530 C.3    1 LIG      -0.04000
      2 O1        -72.4083   -4.0479  -63.0706 O.3    1 LIG      -0.65000
      3 H1        -70.4437   -4.6576  -63.0409 H      1 LIG       0.09000
      4 H2        -70.7372   -2.9508  -62.5837 H      1 LIG       0.09000
      5 H3        -70.8684   -3.4569  -64.2887 H      1 LIG       0.09000
      6 H4        -72.8981   -3.2311  -63.2675 H      1 LIG       0.42000
@<TRIPOS>BOND
      1       1       2 1
      2       1       3 1
      3       1       4 1
      4       1       5 1
      5       2       6 1
@<TRIPOS>ALT_TYPE
CGenFF_4.0_ALT_TYPE_SET
CGenFF_4.0 1 CG331 2 OG311 3 HGA3 4 HGA3 5 HGA3 6 HGP1
@<TRIPOS>MOLECULE
furan
 9 9 0 0 0
****
USER_CHARGES
INVALID_CHARGES
Pose:   1 Cluster:   1 Fr_nu: 3647902 TotEn:   -11.29
@<TRIPOS>ATOM
      1 C1        -56.5403    2.2507  -40.8536 C.2    1 LIG      -0.26000
      2 C2        -57.7233    2.1355  -40.0851 C.2    1 LIG      -0.26000
      3 C3        -55.6366    1.3757  -40.2972 C.2    1 LIG       0.09300
      4 C4        -57.4581    1.1982  -39.1140 C.2    1 LIG       0.09300
      5 O1        -56.1883    0.7301  -39.2364 O.3    1 LIG      -0.29200
      6 H1        -56.3678    2.8917  -41.7061 H      1 LIG       0.17500
      7 H2        -58.6529    2.6687  -40.2222 H      1 LIG       0.17500
      8 H3        -54.6154    1.1088  -40.5273 H      1 LIG       0.13800
      9 H4        -58.0361    0.7762  -38.3047 H      1 LIG       0.13800
@<TRIPOS>BOND
      1       1       2 1
      2       1       3 2
      3       2       4 2
      4       3       5 1
      5       4       5 1
      6       1       6 1
      7       2       7 1
      8       3       8 1
      9       4       9 1
@<TRIPOS>ALT_TYPE
CGenFF_4.0_ALT_TYPE_SET
CGenFF_4.0 1 CG2R51 2 CG2R51 3 CG2R51 4 CG2R51 5 OG2R50 6 HGR51 7 HGR51 8 HGR52 9 HGR52
@<TRIPOS>MOLECULE
furan
 9 9 0 0 0
****
USER_CHARGES
INVALID_CHARGES
Pose:   2 Cluster:   2 Fr_nu: 200633 TotEn:   -10.92
@<TRIPOS>ATOM
      1 C1        -46.7200   -8.8222  -38.6831 C.2    1 LIG      -0.26000
      2 C2        -45.4940   -9.5133  -38.8332 C.2    1 LIG      -0.26000
      3 C3        -47.5542   -9.6699  -37.9921 C.2    1 LIG       0.09300
      4 C4        -45.6664  -10.7340  -38.2231 C.2    1 LIG       0.09300
      5 O1        -46.9196  -10.8373  -37.7078 O.3    1 LIG      -0.29200
      6 H1        -46.9651   -7.8305  -39.0350 H      1 LIG       0.17500
      7 H2        -44.5969   -9.1651  -39.3245 H      1 LIG       0.17500
      8 H3        -48.5737   -9.5949  -37.6427 H      1 LIG       0.13800
      9 H4        -45.0286  -11.5936  -38.0775 H      1 LIG       0.13800
@<TRIPOS>BOND
      1       1       2 1
      2       1       3 2
      3       2       4 2
      4       3       5 1
      5       4       5 1
      6       1       6 1
      7       2       7 1
      8       3       8 1
      9       4       9 1
@<TRIPOS>ALT_TYPE
CGenFF_4.0_ALT_TYPE_SET
CGenFF_4.0 1 CG2R51 2 CG2R51 3 CG2R51 4 CG2R51 5 OG2R50 6 HGR51 7 HGR51 8 HGR52 9 HGR52
@<TRIPOS>MOLECULE
furan
 9 9 0 0 0
****
USER_CHARGES
INVALID_CHARGES
Pose:   3 Cluster:   3 Fr_nu: 103695 TotEn:   -10.21
@<TRIPOS>ATOM
      1 C1        -74.9899   -9.2370  -53.1370 C.2    1 LIG      -0.26000
      2 C2        -74.4510   -8.5373  -54.2430 C.2    1 LIG      -0.26000
      3 C3        -76.3493   -9.0313  -53.1805 C.2    1 LIG       0.09300
      4 C4        -75.5194   -7.9542  -54.8836 C.2    1 LIG       0.09300
      5 O1        -76.6802   -8.2506  -54.2423 O.3    1 LIG      -0.29200
      6 H1        -74.4545   -9.8179  -52.4000 H      1 LIG       0.17500
      7 H2        -73.4135   -8.4671  -54.5366 H      1 LIG       0.17500
      8 H3        -77.1746   -9.3554  -52.5633 H      1 LIG       0.13800
      9 H4        -75.6158   -7.3318  -55.7613 H      1 LIG       0.13800
@<TRIPOS>BOND
      1       1       2 1
      2       1       3 2
      3       2       4 2
      4       3       5 1
      5       4       5 1
      6       1       6 1
      7       2       7 1
      8       3       8 1
      9       4       9 1
@<TRIPOS>ALT_TYPE
CGenFF_4.0_ALT_TYPE_SET
CGenFF_4.0 1 CG2R51 2 CG2R51 3 CG2R51 4 CG2R51 5 OG2R50 6 HGR51 7 HGR51 8 HGR52 9 HGR52
@<TRIPOS>MOLECULE
furan
 9 9 0 0 0
****
USER_CHARGES
INVALID_CHARGES
Pose:   4 Cluster:   4 Fr_nu:  11989 TotEn:   -10.20
@<TRIPOS>ATOM
      1 C1        -48.0520   -8.4573  -37.0609 C.2    1 LIG      -0.26000
      2 C2        -47.1131   -7.7497  -37.8488 C.2    1 LIG      -0.26000
      3 C3        -47.7993   -9.7927  -37.2730 C.2    1 LIG       0.09300
      4 C4        -46.3534   -8.7030  -38.4860 C.2    1 LIG       0.09300
      5 O1        -46.7653   -9.9510  -38.1403 O.3    1 LIG      -0.29200
      6 H1        -48.8176   -8.0456  -36.4192 H      1 LIG       0.17500
      7 H2        -47.0036   -6.6787  -37.9405 H      1 LIG       0.17500
      8 H3        -48.2412  -10.7055  -36.9008 H      1 LIG       0.13800
      9 H4        -45.5264   -8.6589  -39.1796 H      1 LIG       0.13800
@<TRIPOS>BOND
      1       1       2 1
      2       1       3 2
      3       2       4 2
      4       3       5 1
      5       4       5 1
      6       1       6 1
      7       2       7 1
      8       3       8 1
      9       4       9 1
@<TRIPOS>ALT_TYPE
CGenFF_4.0_ALT_TYPE_SET
CGenFF_4.0 1 CG2R51 2 CG2R51 3 CG2R51 4 CG2R51 5 OG2R50 6 HGR51 7 HGR51 8 HGR52 9 HGR52
@<TRIPOS>MOLECULE
furan
 9 9 0 0 0
****
USER_CHARGES
INVALID_CHARGES
Pose:   5 Cluster:   5 Fr_nu: 115330 TotEn:    -9.70
@<TRIPOS>ATOM
      1 C1        -70.9553   -8.1537  -45.5286 C.2    1 LIG      -0.26000
      2 C2        -70.2117   -8.4303  -44.3565 C.2    1 LIG      -0.26000
      3 C3        -72.1716   -8.7750  -45.3647 C.2    1 LIG       0.09300
      4 C4        -71.0265   -9.2007  -43.5599 C.2    1 LIG       0.09300
      5 O1        -72.2231   -9.4152  -44.1672 O.3    1 LIG      -0.29200
      6 H1        -70.6437   -7.5746  -46.3857 H      1 LIG       0.17500
      7 H2        -69.2074   -8.1082  -44.1217 H      1 LIG       0.17500
      8 H3        -73.0602   -8.8513  -45.9742 H      1 LIG       0.13800
      9 H4        -70.9093   -9.6514  -42.5852 H      1 LIG       0.13800
@<TRIPOS>BOND
      1       1       2 1
      2       1       3 2
      3       2       4 2
      4       3       5 1
      5       4       5 1
      6       1       6 1
      7       2       7 1
      8       3       8 1
      9       4       9 1
@<TRIPOS>ALT_TYPE
CGenFF_4.0_ALT_TYPE_SET
CGenFF_4.0 1 CG2R51 2 CG2R51 3 CG2R51 4 CG2R51 5 OG2R50 6 HGR51 7 HGR51 8 HGR52 9 HGR52
@<TRIPOS>MOLECULE
furan
 9 9 0 0 0
****
USER_CHARGES
INVALID_CHARGES
Pose:   6 Cluster:   6 Fr_nu: 602260 TotEn:    -9.62
@<TRIPOS>ATOM
      1 C1        -46.4613   -8.4244  -37.7504 C.2    1 LIG      -0.26000
      2 C2        -47.5605   -8.8207  -38.5491 C.2    1 LIG      -0.26000
      3 C3        -45.5170   -9.4160  -37.8811 C.2    1 LIG       0.09300
      4 C4        -47.2096  -10.0262  -39.1109 C.2    1 LIG       0.09300
      5 O1        -45.9653  -10.3960  -38.7088 O.3    1 LIG      -0.29200
      6 H1        -46.3690   -7.5284  -37.1538 H      1 LIG       0.17500
      7 H2        -48.4919   -8.2935  -38.6968 H      1 LIG       0.17500
      8 H3        -44.5277   -9.5647  -37.4735 H      1 LIG       0.13800
      9 H4        -47.7068  -10.7109  -39.7824 H      1 LIG       0.13800
@<TRIPOS>BOND
      1       1       2 1
      2       1       3 2
      3       2       4 2
      4       3       5 1
      5       4       5 1
      6       1       6 1
      7       2       7 1
      8       3       8 1
      9       4       9 1
@<TRIPOS>ALT_TYPE
CGenFF_4.0_ALT_TYPE_SET
CGenFF_4.0 1 CG2R51 2 CG2R51 3 CG2R51 4 CG2R51 5 OG2R50 6 HGR51 7 HGR51 8 HGR52 9 HGR52
@<TRIPOS>MOLECULE
furan
 9 9 0 0 0
****
USER_CHARGES
INVALID_CHARGES
Pose:   7 Cluster:   7 Fr_nu:  11741 TotEn:    -9.45
@<TRIPOS>ATOM
      1 C1        -47.3224   -8.3245  -38.2528 C.2    1 LIG      -0.26000
      2 C2        -46.3367   -9.3389  -38.3048 C.2    1 LIG      -0.26000
      3 C3        -48.1703   -8.6681  -37.2257 C.2    1 LIG       0.09300
      4 C4        -46.6525  -10.2300  -37.3057 C.2    1 LIG       0.09300
      5 O1        -47.7689   -9.8283  -36.6432 O.3    1 LIG      -0.29200
      6 H1        -47.4048   -7.4524  -38.8852 H      1 LIG       0.17500
      7 H2        -45.5006   -9.4113  -38.9853 H      1 LIG       0.17500
      8 H3        -49.0569   -8.2163  -36.8053 H      1 LIG       0.13800
      9 H4        -46.2068  -11.1499  -36.9562 H      1 LIG       0.13800
@<TRIPOS>BOND
      1       1       2 1
      2       1       3 2
      3       2       4 2
      4       3       5 1
      5       4       5 1
      6       1       6 1
      7       2       7 1
      8       3       8 1
      9       4       9 1
@<TRIPOS>ALT_TYPE
CGenFF_4.0_ALT_TYPE_SET
CGenFF_4.0 1 CG2R51 2 CG2R51 3 CG2R51 4 CG2R51 5 OG2R50 6 HGR51 7 HGR51 8 HGR52 9 HGR52
@<TRIPOS>MOLECULE
furan
 9 9 0 0 0
****
USER_CHARGES
INVALID_CHARGES
Pose:   8 Cluster:   8 Fr_nu: 1299720 TotEn:    -9.36
@<TRIPOS>ATOM
      1 C1        -56.0246    2.8383  -39.8295 C.2    1 LIG      -0.26000
      2 C2        -57.2801    2.8410  -39.1760 C.2    1 LIG      -0.26000
      3 C3        -56.0392    1.7578  -40.6805 C.2    1 LIG       0.09300
      4 C4        -57.9724    1.7619  -39.6743 C.2    1 LIG       0.09300
      5 O1        -57.2230    1.0965  -40.5920 O.3    1 LIG      -0.29200
      6 H1        -55.2107    3.5363  -39.6964 H      1 LIG       0.17500
      7 H2        -57.6359    3.5418  -38.4346 H      1 LIG       0.17500
      8 H3        -55.3251    1.3467  -41.3791 H      1 LIG       0.13800
      9 H4        -58.9553    1.3540  -39.4888 H      1 LIG       0.13800
@<TRIPOS>BOND
      1       1       2 1
      2       1       3 2
      3       2       4 2
      4       3       5 1
      5       4       5 1
      6       1       6 1
      7       2       7 1
      8       3       8 1
      9       4       9 1
@<TRIPOS>ALT_TYPE
CGenFF_4.0_ALT_TYPE_SET
CGenFF_4.0 1 CG2R51 2 CG2R51 3 CG2R51 4 CG2R51 5 OG2R50 6 HGR51 7 HGR51 8 HGR52 9 HGR52
@<TRIPOS>MOLECULE
furan
 9 9 0 0 0
****
USER_CHARGES
INVALID_CHARGES
Pose:   9 Cluster:   9 Fr_nu:  13323 TotEn:    -9.32
@<TRIPOS>ATOM
      1 C1        -70.3340    3.7940  -47.7129 C.2    1 LIG      -0.26000
      2 C2        -70.5054    4.2344  -49.0470 C.2    1 LIG      -0.26000
      3 C3        -70.6963    2.4672  -47.6992 C.2    1 LIG       0.09300
      4 C4        -70.9602    3.1453  -49.7534 C.2    1 LIG       0.09300
      5 O1        -71.0792    2.0640  -48.9390 O.3    1 LIG      -0.29200
      6 H1        -69.9899    4.3715  -46.8671 H      1 LIG       0.17500
      7 H2        -70.3204    5.2221  -49.4441 H      1 LIG       0.17500
      8 H3        -70.7345    1.7105  -46.9290 H      1 LIG       0.13800
      9 H4        -71.2309    2.9845  -50.7868 H      1 LIG       0.13800
@<TRIPOS>BOND
      1       1       2 1
      2       1       3 2
      3       2       4 2
      4       3       5 1
      5       4       5 1
      6       1       6 1
      7       2       7 1
      8       3       8 1
      9       4       9 1
@<TRIPOS>ALT_TYPE
CGenFF_4.0_ALT_TYPE_SET
CGenFF_4.0 1 CG2R51 2 CG2R51 3 CG2R51 4 CG2R51 5 OG2R50 6 HGR51 7 HGR51 8 HGR52 9 HGR52
@<TRIPOS>MOLECULE
furan
 9 9 0 0 0
****
USER_CHARGES
INVALID_CHARGES
Pose:  10 Cluster:  10 Fr_nu:    300 TotEn:    -9.17
@<TRIPOS>ATOM
      1 C1        -47.0935   -9.8031  -37.9351 C.2    1 LIG      -0.26000
      2 C2        -48.3528   -9.1633  -37.8461 C.2    1 LIG      -0.26000
      3 C3        -46.1511   -8.8042  -37.8561 C.2    1 LIG       0.09300
      4 C4        -48.0902   -7.8191  -37.7189 C.2    1 LIG       0.09300
      5 O1        -46.7505   -7.5919  -37.7240 O.3    1 LIG      -0.29200
      6 H1        -46.8973  -10.8600  -38.0438 H      1 LIG       0.17500
      7 H2        -49.3297   -9.6242  -37.8712 H      1 LIG       0.17500
      8 H3        -45.0711   -8.7921  -37.8761 H      1 LIG       0.13800
      9 H4        -48.7129   -6.9419  -37.6193 H      1 LIG       0.13800
@<TRIPOS>BOND
      1       1       2 1
      2       1       3 2
      3       2       4 2
      4       3       5 1
      5       4       5 1
      6       1       6 1
      7       2       7 1
      8       3       8 1
      9       4       9 1
@<TRIPOS>ALT_TYPE
CGenFF_4.0_ALT_TYPE_SET
CGenFF_4.0 1 CG2R51 2 CG2R51 3 CG2R51 4 CG2R51 5 OG2R50 6 HGR51 7 HGR51 8 HGR52 9 HGR52
@<TRIPOS>MOLECULE
furan
 9 9 0 0 0
****
USER_CHARGES
INVALID_CHARGES
Pose:  11 Cluster:  11 Fr_nu: 203160 TotEn:    -9.13
@<TRIPOS>ATOM
      1 C1        -58.0775    1.8799  -40.1590 C.2    1 LIG      -0.26000
      2 C2        -57.6266    1.3038  -41.3707 C.2    1 LIG      -0.26000
      3 C3        -56.9686    1.9898  -39.3525 C.2    1 LIG       0.09300
      4 C4        -56.2744    1.1029  -41.2182 C.2    1 LIG       0.09300
      5 O1        -55.8655    1.5185  -39.9908 O.3    1 LIG      -0.29200
      6 H1        -59.0846    2.1772  -39.9052 H      1 LIG       0.17500
      7 H2        -58.2137    1.0651  -42.2457 H      1 LIG       0.17500
      8 H3        -56.8061    2.3629  -38.3518 H      1 LIG       0.13800
      9 H4        -55.5025    0.6964  -41.8554 H      1 LIG       0.13800
@<TRIPOS>BOND
      1       1       2 1
      2       1       3 2
      3       2       4 2
      4       3       5 1
      5       4       5 1
      6       1       6 1
      7       2       7 1
      8       3       8 1
      9       4       9 1
@<TRIPOS>ALT_TYPE
CGenFF_4.0_ALT_TYPE_SET
CGenFF_4.0 1 CG2R51 2 CG2R51 3 CG2R51 4 CG2R51 5 OG2R50 6 HGR51 7 HGR51 8 HGR52 9 HGR52
@<TRIPOS>MOLECULE
furan
 9 9 0 0 0
****
USER_CHARGES
INVALID_CHARGES
Pose:  12 Cluster:  12 Fr_nu:     43 TotEn:    -8.79
@<TRIPOS>ATOM
      1 C1        -47.0292   -9.5212  -37.3910 C.2    1 LIG      -0.26000
      2 C2        -46.2310   -8.4137  -37.7645 C.2    1 LIG      -0.26000
      3 C3        -48.1996   -8.9977  -36.8927 C.2    1 LIG       0.09300
      4 C4        -46.9706   -7.2924  -37.4680 C.2    1 LIG       0.09300
      5 O1        -48.1719   -7.6399  -36.9363 O.3    1 LIG      -0.29200
      6 H1        -46.7822  -10.5697  -37.4740 H      1 LIG       0.17500
      7 H2        -45.2406   -8.4306  -38.1960 H      1 LIG       0.17500
      8 H3        -49.1022   -9.4342  -36.4904 H      1 LIG       0.13800
      9 H4        -46.7935   -6.2317  -37.5699 H      1 LIG       0.13800
@<TRIPOS>BOND
      1       1       2 1
      2       1       3 2
      3       2       4 2
      4       3       5 1
      5       4       5 1
      6       1       6 1
      7       2       7 1
      8       3       8 1
      9       4       9 1
@<TRIPOS>ALT_TYPE
CGenFF_4.0_ALT_TYPE_SET
CGenFF_4.0 1 CG2R51 2 CG2R51 3 CG2R51 4 CG2R51 5 OG2R50 6 HGR51 7 HGR51 8 HGR52 9 HGR52
@<TRIPOS>MOLECULE
furan
 9 9 0 0 0
****
USER_CHARGES
INVALID_CHARGES
Pose:  13 Cluster:  13 Fr_nu:   3810 TotEn:    -8.77
@<TRIPOS>ATOM
      1 C1        -46.9548  -10.0877  -37.4083 C.2    1 LIG      -0.26000
      2 C2        -45.7547  -10.7666  -37.7279 C.2    1 LIG      -0.26000
      3 C3        -47.0578   -9.0509  -38.3063 C.2    1 LIG       0.09300
      4 C4        -45.2101  -10.0964  -38.7984 C.2    1 LIG       0.09300
      5 O1        -45.9984   -9.0492  -39.1571 O.3    1 LIG      -0.29200
      6 H1        -47.6565  -10.3241  -36.6215 H      1 LIG       0.17500
      7 H2        -45.3389  -11.6359  -37.2392 H      1 LIG       0.17500
      8 H3        -47.7857   -8.2685  -38.4645 H      1 LIG       0.13800
      9 H4        -44.3151  -10.2315  -39.3882 H      1 LIG       0.13800
@<TRIPOS>BOND
      1       1       2 1
      2       1       3 2
      3       2       4 2
      4       3       5 1
      5       4       5 1
      6       1       6 1
      7       2       7 1
      8       3       8 1
      9       4       9 1
@<TRIPOS>ALT_TYPE
CGenFF_4.0_ALT_TYPE_SET
CGenFF_4.0 1 CG2R51 2 CG2R51 3 CG2R51 4 CG2R51 5 OG2R50 6 HGR51 7 HGR51 8 HGR52 9 HGR52
@<TRIPOS>MOLECULE
furan
 9 9 0 0 0
****
USER_CHARGES
INVALID_CHARGES
Pose:  14 Cluster:  14 Fr_nu:  52928 TotEn:    -8.77
@<TRIPOS>ATOM
      1 C1        -75.4635   -8.6311  -53.4388 C.2    1 LIG      -0.26000
      2 C2        -75.8259   -8.0352  -54.6704 C.2    1 LIG      -0.26000
      3 C3        -74.1924   -9.1266  -53.6137 C.2    1 LIG       0.09300
      4 C4        -74.7503   -8.2089  -55.5100 C.2    1 LIG       0.09300
      5 O1        -73.7504   -8.8733  -54.8734 O.3    1 LIG      -0.29200
      6 H1        -76.0550   -8.6923  -52.5368 H      1 LIG       0.17500
      7 H2        -76.7548   -7.5407  -54.9153 H      1 LIG       0.17500
      8 H3        -73.5015   -9.6556  -52.9734 H      1 LIG       0.13800
      9 H4        -74.5499   -7.9328  -56.5350 H      1 LIG       0.13800
@<TRIPOS>BOND
      1       1       2 1
      2       1       3 2
      3       2       4 2
      4       3       5 1
      5       4       5 1
      6       1       6 1
      7       2       7 1
      8       3       8 1
      9       4       9 1
@<TRIPOS>ALT_TYPE
CGenFF_4.0_ALT_TYPE_SET
CGenFF_4.0 1 CG2R51 2 CG2R51 3 CG2R51 4 CG2R51 5 OG2R50 6 HGR51 7 HGR51 8 HGR52 9 HGR52
@<TRIPOS>MOLECULE
furan
 9 9 0 0 0
****
USER_CHARGES
INVALID_CHARGES
Pose:  15 Cluster:  15 Fr_nu:   3442 TotEn:    -8.70
@<TRIPOS>ATOM
      1 C1        -47.4235   -9.7956  -38.4988 C.2    1 LIG      -0.26000
      2 C2        -46.3034   -9.7861  -39.3640 C.2    1 LIG      -0.26000
      3 C3        -46.9410  -10.1232  -37.2530 C.2    1 LIG       0.09300
      4 C4        -45.2164  -10.1085  -38.5853 C.2    1 LIG       0.09300
      5 O1        -45.5965  -10.3154  -37.2971 O.3    1 LIG      -0.29200
      6 H1        -48.4535   -9.5900  -38.7516 H      1 LIG       0.17500
      7 H2        -46.2902   -9.5710  -40.4227 H      1 LIG       0.17500
      8 H3        -47.4000  -10.2520  -36.2836 H      1 LIG       0.13800
      9 H4        -44.1613  -10.2252  -38.7860 H      1 LIG       0.13800
@<TRIPOS>BOND
      1       1       2 1
      2       1       3 2
      3       2       4 2
      4       3       5 1
      5       4       5 1
      6       1       6 1
      7       2       7 1
      8       3       8 1
      9       4       9 1
@<TRIPOS>ALT_TYPE
CGenFF_4.0_ALT_TYPE_SET
CGenFF_4.0 1 CG2R51 2 CG2R51 3 CG2R51 4 CG2R51 5 OG2R50 6 HGR51 7 HGR51 8 HGR52 9 HGR52
@<TRIPOS>MOLECULE
furan
 9 9 0 0 0
****
USER_CHARGES
INVALID_CHARGES
Pose:  16 Cluster:  16 Fr_nu:  15352 TotEn:    -8.58
@<TRIPOS>ATOM
      1 C1        -52.3736  -11.5292  -43.8915 C.2    1 LIG      -0.26000
      2 C2        -50.9917  -11.3160  -43.6724 C.2    1 LIG      -0.26000
      3 C3        -52.4910  -11.9705  -45.1890 C.2    1 LIG       0.09300
      4 C4        -50.3631  -11.6423  -44.8516 C.2    1 LIG       0.09300
      5 O1        -51.2701  -12.0423  -45.7811 O.3    1 LIG      -0.29200
      6 H1        -53.1828  -11.3795  -43.1915 H      1 LIG       0.17500
      7 H2        -50.5136  -10.9682  -42.7680 H      1 LIG       0.17500
      8 H3        -53.3281  -12.2613  -45.8069 H      1 LIG       0.13800
      9 H4        -49.3319  -11.6440  -45.1734 H      1 LIG       0.13800
@<TRIPOS>BOND
      1       1       2 1
      2       1       3 2
      3       2       4 2
      4       3       5 1
      5       4       5 1
      6       1       6 1
      7       2       7 1
      8       3       8 1
      9       4       9 1
@<TRIPOS>ALT_TYPE
CGenFF_4.0_ALT_TYPE_SET
CGenFF_4.0 1 CG2R51 2 CG2R51 3 CG2R51 4 CG2R51 5 OG2R50 6 HGR51 7 HGR51 8 HGR52 9 HGR52
@<TRIPOS>MOLECULE
furan
 9 9 0 0 0
****
USER_CHARGES
INVALID_CHARGES
Pose:  17 Cluster:  17 Fr_nu:  13919 TotEn:    -8.54
@<TRIPOS>ATOM
      1 C1        -70.5383   -6.9087  -46.6234 C.2    1 LIG      -0.26000
      2 C2        -69.8985   -5.6989  -46.9841 C.2    1 LIG      -0.26000
      3 C3        -71.3697   -7.2284  -47.6716 C.2    1 LIG       0.09300
      4 C4        -70.3844   -5.3655  -48.2270 C.2    1 LIG       0.09300
      5 O1        -71.2816   -6.2928  -48.6532 O.3    1 LIG      -0.29200
      6 H1        -70.4100   -7.4764  -45.7132 H      1 LIG       0.17500
      7 H2        -69.1737   -5.1399  -46.4100 H      1 LIG       0.17500
      8 H3        -72.0515   -8.0441  -47.8632 H      1 LIG       0.13800
      9 H4        -70.2016   -4.5451  -48.9057 H      1 LIG       0.13800
@<TRIPOS>BOND
      1       1       2 1
      2       1       3 2
      3       2       4 2
      4       3       5 1
      5       4       5 1
      6       1       6 1
      7       2       7 1
      8       3       8 1
      9       4       9 1
@<TRIPOS>ALT_TYPE
CGenFF_4.0_ALT_TYPE_SET
CGenFF_4.0 1 CG2R51 2 CG2R51 3 CG2R51 4 CG2R51 5 OG2R50 6 HGR51 7 HGR51 8 HGR52 9 HGR52
@<TRIPOS>MOLECULE
furan
 9 9 0 0 0
****
USER_CHARGES
INVALID_CHARGES
Pose:  18 Cluster:  18 Fr_nu:  14522 TotEn:    -8.32
@<TRIPOS>ATOM
      1 C1        -71.4683    8.7404  -44.4924 C.2    1 LIG      -0.26000
      2 C2        -71.9524   10.0653  -44.6083 C.2    1 LIG      -0.26000
      3 C3        -72.5794    7.9326  -44.4217 C.2    1 LIG       0.09300
      4 C4        -73.3248    9.9727  -44.6004 C.2    1 LIG       0.09300
      5 O1        -73.7150    8.6760  -44.4870 O.3    1 LIG      -0.29200
      6 H1        -70.4385    8.4150  -44.4634 H      1 LIG       0.17500
      7 H2        -71.3734   10.9741  -44.6880 H      1 LIG       0.17500
      8 H3        -72.7236    6.8659  -44.3295 H      1 LIG       0.13800
      9 H4        -74.1233   10.6975  -44.6641 H      1 LIG       0.13800
@<TRIPOS>BOND
      1       1       2 1
      2       1       3 2
      3       2       4 2
      4       3       5 1
      5       4       5 1
      6       1       6 1
      7       2       7 1
      8       3       8 1
      9       4       9 1
@<TRIPOS>ALT_TYPE
CGenFF_4.0_ALT_TYPE_SET
CGenFF_4.0 1 CG2R51 2 CG2R51 3 CG2R51 4 CG2R51 5 OG2R50 6 HGR51 7 HGR51 8 HGR52 9 HGR52
@<TRIPOS>MOLECULE
furan
 9 9 0 0 0
****
USER_CHARGES
INVALID_CHARGES
Pose:  19 Cluster:  19 Fr_nu:  27176 TotEn:    -8.13
@<TRIPOS>ATOM
      1 C1        -45.9721   -8.9989  -38.5418 C.2    1 LIG      -0.26000
      2 C2        -46.6778  -10.1798  -38.2093 C.2    1 LIG      -0.26000
      3 C3        -46.8154   -7.9536  -38.2450 C.2    1 LIG       0.09300
      4 C4        -47.9021   -9.7720  -37.7330 C.2    1 LIG       0.09300
      5 O1        -47.9938   -8.4163  -37.7514 O.3    1 LIG      -0.29200
      6 H1        -44.9739   -8.9196  -38.9475 H      1 LIG       0.17500
      7 H2        -46.3367  -11.2006  -38.3048 H      1 LIG       0.17500
      8 H3        -46.7304   -6.8794  -38.3220 H      1 LIG       0.13800
      9 H4        -48.7714  -10.2945  -37.3613 H      1 LIG       0.13800
@<TRIPOS>BOND
      1       1       2 1
      2       1       3 2
      3       2       4 2
      4       3       5 1
      5       4       5 1
      6       1       6 1
      7       2       7 1
      8       3       8 1
      9       4       9 1
@<TRIPOS>ALT_TYPE
CGenFF_4.0_ALT_TYPE_SET
CGenFF_4.0 1 CG2R51 2 CG2R51 3 CG2R51 4 CG2R51 5 OG2R50 6 HGR51 7 HGR51 8 HGR52 9 HGR52
@<TRIPOS>MOLECULE
furan
 9 9 0 0 0
****
USER_CHARGES
INVALID_CHARGES
Pose:  20 Cluster:  20 Fr_nu:  22990 TotEn:    -8.06
@<TRIPOS>ATOM
      1 C1        -57.7481    1.5673  -39.7048 C.2    1 LIG      -0.26000
      2 C2        -56.4141    1.1565  -39.9388 C.2    1 LIG      -0.26000
      3 C3        -58.2934    1.8177  -40.9425 C.2    1 LIG       0.09300
      4 C4        -56.2393    1.1850  -41.3029 C.2    1 LIG       0.09300
      5 O1        -57.3802    1.5869  -41.9220 O.3    1 LIG      -0.29200
      6 H1        -58.2493    1.6687  -38.7530 H      1 LIG       0.17500
      7 H2        -55.6728    0.8746  -39.2050 H      1 LIG       0.17500
      8 H3        -59.2658    2.1473  -41.2783 H      1 LIG       0.13800
      9 H4        -55.4078    0.9600  -41.9548 H      1 LIG       0.13800
@<TRIPOS>BOND
      1       1       2 1
      2       1       3 2
      3       2       4 2
      4       3       5 1
      5       4       5 1
      6       1       6 1
      7       2       7 1
      8       3       8 1
      9       4       9 1
@<TRIPOS>ALT_TYPE
CGenFF_4.0_ALT_TYPE_SET
CGenFF_4.0 1 CG2R51 2 CG2R51 3 CG2R51 4 CG2R51 5 OG2R50 6 HGR51 7 HGR51 8 HGR52 9 HGR52
@<TRIPOS>MOLECULE
furan
 9 9 0 0 0
****
USER_CHARGES
INVALID_CHARGES
Pose:  21 Cluster:  21 Fr_nu: 1302371 TotEn:    -7.94
@<TRIPOS>ATOM
      1 C1        -57.1664    1.3357  -40.6181 C.2    1 LIG      -0.26000
      2 C2        -56.1856    2.3228  -40.8766 C.2    1 LIG      -0.26000
      3 C3        -57.6790    1.6231  -39.3745 C.2    1 LIG       0.09300
      4 C4        -56.1689    3.1431  -39.7726 C.2    1 LIG       0.09300
      5 O1        -57.0764    2.7234  -38.8524 O.3    1 LIG      -0.29200
      6 H1        -57.4622    0.5169  -41.2579 H      1 LIG       0.17500
      7 H2        -55.5682    2.4239  -41.7576 H      1 LIG       0.17500
      8 H3        -58.4369    1.1666  -38.7545 H      1 LIG       0.13800
      9 H4        -55.6002    4.0208  -39.5020 H      1 LIG       0.13800
@<TRIPOS>BOND
      1       1       2 1
      2       1       3 2
      3       2       4 2
      4       3       5 1
      5       4       5 1
      6       1       6 1
      7       2       7 1
      8       3       8 1
      9       4       9 1
@<TRIPOS>ALT_TYPE
CGenFF_4.0_ALT_TYPE_SET
CGenFF_4.0 1 CG2R51 2 CG2R51 3 CG2R51 4 CG2R51 5 OG2R50 6 HGR51 7 HGR51 8 HGR52 9 HGR52
@<TRIPOS>MOLECULE
furan
 9 9 0 0 0
****
USER_CHARGES
INVALID_CHARGES
Pose:  22 Cluster:  22 Fr_nu:  97173 TotEn:    -7.92
@<TRIPOS>ATOM
      1 C1        -47.5990   -9.9315  -38.7382 C.2    1 LIG      -0.26000
      2 C2        -46.3500  -10.5921  -38.8203 C.2    1 LIG      -0.26000
      3 C3        -47.4507   -8.9511  -37.7848 C.2    1 LIG       0.09300
      4 C4        -45.5274   -9.9682  -37.9113 C.2    1 LIG       0.09300
      5 O1        -46.1908   -8.9668  -37.2760 O.3    1 LIG      -0.29200
      6 H1        -48.4953  -10.1437  -39.3029 H      1 LIG       0.17500
      7 H2        -46.0827  -11.4193  -39.4619 H      1 LIG       0.17500
      8 H3        -48.1104   -8.1993  -37.3766 H      1 LIG       0.13800
      9 H4        -44.4987  -10.1102  -37.6136 H      1 LIG       0.13800
@<TRIPOS>BOND
      1       1       2 1
      2       1       3 2
      3       2       4 2
      4       3       5 1
      5       4       5 1
      6       1       6 1
      7       2       7 1
      8       3       8 1
      9       4       9 1
@<TRIPOS>ALT_TYPE
CGenFF_4.0_ALT_TYPE_SET
CGenFF_4.0 1 CG2R51 2 CG2R51 3 CG2R51 4 CG2R51 5 OG2R50 6 HGR51 7 HGR51 8 HGR52 9 HGR52
@<TRIPOS>MOLECULE
furan
 9 9 0 0 0
****
USER_CHARGES
INVALID_CHARGES
Pose:  23 Cluster:  23 Fr_nu: 1758541 TotEn:    -7.61
@<TRIPOS>ATOM
      1 C1        -50.9059  -10.8523  -43.0520 C.2    1 LIG      -0.26000
      2 C2        -49.6742  -11.0093  -43.7314 C.2    1 LIG      -0.26000
      3 C3        -51.7340  -11.8417  -43.5291 C.2    1 LIG       0.09300
      4 C4        -49.8374  -12.0834  -44.5750 C.2    1 LIG       0.09300
      5 O1        -51.0902  -12.5965  -44.4576 O.3    1 LIG      -0.29200
      6 H1        -51.1587  -10.1106  -42.3082 H      1 LIG       0.17500
      7 H2        -48.7794  -10.4141  -43.6199 H      1 LIG       0.17500
      8 H3        -52.7544  -12.1279  -43.3198 H      1 LIG       0.13800
      9 H4        -49.1928  -12.5812  -45.2847 H      1 LIG       0.13800
@<TRIPOS>BOND
      1       1       2 1
      2       1       3 2
      3       2       4 2
      4       3       5 1
      5       4       5 1
      6       1       6 1
      7       2       7 1
      8       3       8 1
      9       4       9 1
@<TRIPOS>ALT_TYPE
CGenFF_4.0_ALT_TYPE_SET
CGenFF_4.0 1 CG2R51 2 CG2R51 3 CG2R51 4 CG2R51 5 OG2R50 6 HGR51 7 HGR51 8 HGR52 9 HGR52
@<TRIPOS>MOLECULE
furan
 9 9 0 0 0
****
USER_CHARGES
INVALID_CHARGES
Pose:  24 Cluster:  24 Fr_nu:   7659 TotEn:    -7.54
@<TRIPOS>ATOM
      1 C1        -50.9299  -12.1719  -45.2037 C.2    1 LIG      -0.26000
      2 C2        -51.8638  -11.6263  -44.2908 C.2    1 LIG      -0.26000
      3 C3        -49.6850  -11.8701  -44.7026 C.2    1 LIG       0.09300
      4 C4        -51.1230  -11.0300  -43.2970 C.2    1 LIG       0.09300
      5 O1        -49.7939  -11.1743  -43.5406 O.3    1 LIG      -0.29200
      6 H1        -51.1382  -12.7166  -46.1132 H      1 LIG       0.17500
      7 H2        -52.9421  -11.6632  -44.3498 H      1 LIG       0.17500
      8 H3        -48.6767  -12.0694  -45.0354 H      1 LIG       0.13800
      9 H4        -51.3775  -10.4909  -42.3961 H      1 LIG       0.13800
@<TRIPOS>BOND
      1       1       2 1
      2       1       3 2
      3       2       4 2
      4       3       5 1
      5       4       5 1
      6       1       6 1
      7       2       7 1
      8       3       8 1
      9       4       9 1
@<TRIPOS>ALT_TYPE
CGenFF_4.0_ALT_TYPE_SET
CGenFF_4.0 1 CG2R51 2 CG2R51 3 CG2R51 4 CG2R51 5 OG2R50 6 HGR51 7 HGR51 8 HGR52 9 HGR52
@<TRIPOS>MOLECULE
furan
 9 9 0 0 0
****
USER_CHARGES
INVALID_CHARGES
Pose:  25 Cluster:  25 Fr_nu:  52986 TotEn:    -7.50
@<TRIPOS>ATOM
      1 C1        -74.4899   -9.5527  -53.7484 C.2    1 LIG      -0.26000
      2 C2        -73.8027   -8.6930  -54.6384 C.2    1 LIG      -0.26000
      3 C3        -75.8085   -9.5325  -54.1396 C.2    1 LIG       0.09300
      4 C4        -74.7503   -8.2089  -55.5100 C.2    1 LIG       0.09300
      5 O1        -75.9756   -8.7159  -55.2127 O.3    1 LIG      -0.29200
      6 H1        -74.0760  -10.1160  -52.9247 H      1 LIG       0.17500
      7 H2        -72.7486   -8.4561  -54.6439 H      1 LIG       0.17500
      8 H3        -76.7030  -10.0187  -53.7783 H      1 LIG       0.13800
      9 H4        -74.7158   -7.5323  -56.3514 H      1 LIG       0.13800
@<TRIPOS>BOND
      1       1       2 1
      2       1       3 2
      3       2       4 2
      4       3       5 1
      5       4       5 1
      6       1       6 1
      7       2       7 1
      8       3       8 1
      9       4       9 1
@<TRIPOS>ALT_TYPE
CGenFF_4.0_ALT_TYPE_SET
CGenFF_4.0 1 CG2R51 2 CG2R51 3 CG2R51 4 CG2R51 5 OG2R50 6 HGR51 7 HGR51 8 HGR52 9 HGR52
@<TRIPOS>MOLECULE
furan
 9 9 0 0 0
****
USER_CHARGES
INVALID_CHARGES
Pose:  26 Cluster:  26 Fr_nu:   6122 TotEn:    -7.38
@<TRIPOS>ATOM
      1 C1        -51.9187  -12.5036  -45.6574 C.2    1 LIG      -0.26000
      2 C2        -50.8276  -12.1362  -44.8340 C.2    1 LIG      -0.26000
      3 C3        -53.0360  -11.9427  -45.0836 C.2    1 LIG       0.09300
      4 C4        -51.3559  -11.3770  -43.8160 C.2    1 LIG       0.09300
      5 O1        -52.7015  -11.2542  -43.9609 O.3    1 LIG      -0.29200
      6 H1        -51.8939  -13.1026  -46.5562 H      1 LIG       0.17500
      7 H2        -49.7864  -12.3925  -44.9663 H      1 LIG       0.17500
      8 H3        -54.0857  -11.9396  -45.3386 H      1 LIG       0.13800
      9 H4        -50.9306  -10.8779  -42.9575 H      1 LIG       0.13800
@<TRIPOS>BOND
      1       1       2 1
      2       1       3 2
      3       2       4 2
      4       3       5 1
      5       4       5 1
      6       1       6 1
      7       2       7 1
      8       3       8 1
      9       4       9 1
@<TRIPOS>ALT_TYPE
CGenFF_4.0_ALT_TYPE_SET
CGenFF_4.0 1 CG2R51 2 CG2R51 3 CG2R51 4 CG2R51 5 OG2R50 6 HGR51 7 HGR51 8 HGR52 9 HGR52
@<TRIPOS>MOLECULE
furan
 9 9 0 0 0
****
USER_CHARGES
INVALID_CHARGES
Pose:  27 Cluster:  27 Fr_nu:   1622 TotEn:    -7.28
@<TRIPOS>ATOM
      1 C1        -50.1244  -12.1650  -44.5301 C.2    1 LIG      -0.26000
      2 C2        -51.4300  -12.7000  -44.6419 C.2    1 LIG      -0.26000
      3 C3        -50.2388  -11.0385  -43.7491 C.2    1 LIG       0.09300
      4 C4        -52.2491  -11.8624  -43.9211 C.2    1 LIG       0.09300
      5 O1        -51.5306  -10.8471  -43.3736 O.3    1 LIG      -0.29200
      6 H1        -49.2141  -12.5518  -44.9649 H      1 LIG       0.17500
      7 H2        -51.7357  -13.5855  -45.1802 H      1 LIG       0.17500
      8 H3        -49.5332  -10.3047  -43.3876 H      1 LIG       0.13800
      9 H4        -53.3087  -11.8514  -43.7114 H      1 LIG       0.13800
@<TRIPOS>BOND
      1       1       2 1
      2       1       3 2
      3       2       4 2
      4       3       5 1
      5       4       5 1
      6       1       6 1
      7       2       7 1
      8       3       8 1
      9       4       9 1
@<TRIPOS>ALT_TYPE
CGenFF_4.0_ALT_TYPE_SET
CGenFF_4.0 1 CG2R51 2 CG2R51 3 CG2R51 4 CG2R51 5 OG2R50 6 HGR51 7 HGR51 8 HGR52 9 HGR52
@<TRIPOS>MOLECULE
furan
 9 9 0 0 0
****
USER_CHARGES
INVALID_CHARGES
Pose:  28 Cluster:  28 Fr_nu:  30711 TotEn:    -7.25
@<TRIPOS>ATOM
      1 C1        -75.8116   -8.9455  -53.9220 C.2    1 LIG      -0.26000
      2 C2        -75.2319   -8.6944  -55.1886 C.2    1 LIG      -0.26000
      3 C3        -74.9070   -8.4908  -52.9910 C.2    1 LIG       0.09300
      4 C4        -74.0144   -8.1040  -54.9412 C.2    1 LIG       0.09300
      5 O1        -73.8088   -7.9763  -53.6040 O.3    1 LIG      -0.29200
      6 H1        -76.7688   -9.4014  -53.7138 H      1 LIG       0.17500
      7 H2        -75.6494   -8.9158  -56.1602 H      1 LIG       0.17500
      8 H3        -74.8964   -8.4612  -51.9111 H      1 LIG       0.13800
      9 H4        -73.2200   -7.7357  -55.5738 H      1 LIG       0.13800
@<TRIPOS>BOND
      1       1       2 1
      2       1       3 2
      3       2       4 2
      4       3       5 1
      5       4       5 1
      6       1       6 1
      7       2       7 1
      8       3       8 1
      9       4       9 1
@<TRIPOS>ALT_TYPE
CGenFF_4.0_ALT_TYPE_SET
CGenFF_4.0 1 CG2R51 2 CG2R51 3 CG2R51 4 CG2R51 5 OG2R50 6 HGR51 7 HGR51 8 HGR52 9 HGR52
@<TRIPOS>MOLECULE
furan
 9 9 0 0 0
****
USER_CHARGES
INVALID_CHARGES
Pose:  29 Cluster:  29 Fr_nu: 2312936 TotEn:    -7.14
@<TRIPOS>ATOM
      1 C1        -50.9638    3.3313  -32.3178 C.2    1 LIG      -0.26000
      2 C2        -50.8819    4.6940  -32.6914 C.2    1 LIG      -0.26000
      3 C3        -49.6744    2.8524  -32.3348 C.2    1 LIG       0.09300
      4 C4        -49.5483    4.9507  -32.9101 C.2    1 LIG       0.09300
      5 O1        -48.8056    3.8332  -32.6948 O.3    1 LIG      -0.29200
      6 H1        -51.8515    2.7685  -32.0678 H      1 LIG       0.17500
      7 H2        -51.6933    5.4007  -32.7889 H      1 LIG       0.17500
      8 H3        -49.2318    1.8893  -32.1260 H      1 LIG       0.13800
      9 H4        -48.9952    5.8297  -33.2072 H      1 LIG       0.13800
@<TRIPOS>BOND
      1       1       2 1
      2       1       3 2
      3       2       4 2
      4       3       5 1
      5       4       5 1
      6       1       6 1
      7       2       7 1
      8       3       8 1
      9       4       9 1
@<TRIPOS>ALT_TYPE
CGenFF_4.0_ALT_TYPE_SET
CGenFF_4.0 1 CG2R51 2 CG2R51 3 CG2R51 4 CG2R51 5 OG2R50 6 HGR51 7 HGR51 8 HGR52 9 HGR52
@<TRIPOS>MOLECULE
furan
 9 9 0 0 0
****
USER_CHARGES
INVALID_CHARGES
Pose:  30 Cluster:  30 Fr_nu: 2312795 TotEn:    -6.98
@<TRIPOS>ATOM
      1 C1        -50.8379    3.2833  -32.5853 C.2    1 LIG      -0.26000
      2 C2        -50.8819    4.6940  -32.6914 C.2    1 LIG      -0.26000
      3 C3        -50.5162    2.8159  -33.8383 C.2    1 LIG       0.09300
      4 C4        -50.5838    4.9880  -34.0017 C.2    1 LIG       0.09300
      5 O1        -50.3595    3.8486  -34.7074 O.3    1 LIG      -0.29200
      6 H1        -51.0186    2.6824  -31.7058 H      1 LIG       0.17500
      7 H2        -51.1029    5.4072  -31.9105 H      1 LIG       0.17500
      8 H3        -50.3678    1.8294  -34.2529 H      1 LIG       0.13800
      9 H4        -50.4956    5.9088  -34.5597 H      1 LIG       0.13800
@<TRIPOS>BOND
      1       1       2 1
      2       1       3 2
      3       2       4 2
      4       3       5 1
      5       4       5 1
      6       1       6 1
      7       2       7 1
      8       3       8 1
      9       4       9 1
@<TRIPOS>ALT_TYPE
CGenFF_4.0_ALT_TYPE_SET
CGenFF_4.0 1 CG2R51 2 CG2R51 3 CG2R51 4 CG2R51 5 OG2R50 6 HGR51 7 HGR51 8 HGR52 9 HGR52
@<TRIPOS>MOLECULE
furan
 9 9 0 0 0
****
USER_CHARGES
INVALID_CHARGES
Pose:  31 Cluster:  31 Fr_nu: 3651492 TotEn:    -6.84
@<TRIPOS>ATOM
      1 C1        -56.0891    1.0469  -39.3762 C.2    1 LIG      -0.26000
      2 C2        -55.9524    1.2658  -40.7678 C.2    1 LIG      -0.26000
      3 C3        -57.3674    1.4376  -39.0518 C.2    1 LIG       0.09300
      4 C4        -57.1570    1.7745  -41.1946 C.2    1 LIG       0.09300
      5 O1        -58.0250    1.8823  -40.1546 O.3    1 LIG      -0.29200
      6 H1        -55.3483    0.6540  -38.6948 H      1 LIG       0.17500
      7 H2        -55.0846    1.0762  -41.3829 H      1 LIG       0.17500
      8 H3        -57.9314    1.4594  -38.1307 H      1 LIG       0.13800
      9 H4        -57.5359    2.0930  -42.1548 H      1 LIG       0.13800
@<TRIPOS>BOND
      1       1       2 1
      2       1       3 2
      3       2       4 2
      4       3       5 1
      5       4       5 1
      6       1       6 1
      7       2       7 1
      8       3       8 1
      9       4       9 1
@<TRIPOS>ALT_TYPE
CGenFF_4.0_ALT_TYPE_SET
CGenFF_4.0 1 CG2R51 2 CG2R51 3 CG2R51 4 CG2R51 5 OG2R50 6 HGR51 7 HGR51 8 HGR52 9 HGR52
@<TRIPOS>MOLECULE
furan
 9 9 0 0 0
****
USER_CHARGES
INVALID_CHARGES
Pose:  32 Cluster:  32 Fr_nu: 3597255 TotEn:    -6.66
@<TRIPOS>ATOM
      1 C1        -51.9917    4.7001  -33.5349 C.2    1 LIG      -0.26000
      2 C2        -51.5535    3.6423  -34.3669 C.2    1 LIG      -0.26000
      3 C3        -51.4222    4.4780  -32.3027 C.2    1 LIG       0.09300
      4 C4        -50.7474    2.8492  -33.5837 C.2    1 LIG       0.09300
      5 O1        -50.6622    3.3518  -32.3241 O.3    1 LIG      -0.29200
      6 H1        -52.6416    5.5214  -33.8001 H      1 LIG       0.17500
      7 H2        -51.7948    3.4785  -35.4072 H      1 LIG       0.17500
      8 H3        -51.4565    5.0009  -31.3580 H      1 LIG       0.13800
      9 H4        -50.1900    1.9415  -33.7638 H      1 LIG       0.13800
@<TRIPOS>BOND
      1       1       2 1
      2       1       3 2
      3       2       4 2
      4       3       5 1
      5       4       5 1
      6       1       6 1
      7       2       7 1
      8       3       8 1
      9       4       9 1
@<TRIPOS>ALT_TYPE
CGenFF_4.0_ALT_TYPE_SET
CGenFF_4.0 1 CG2R51 2 CG2R51 3 CG2R51 4 CG2R51 5 OG2R50 6 HGR51 7 HGR51 8 HGR52 9 HGR52
@<TRIPOS>MOLECULE
furan
 9 9 0 0 0
****
USER_CHARGES
INVALID_CHARGES
Pose:  33 Cluster:  33 Fr_nu: 135472 TotEn:    -6.54
@<TRIPOS>ATOM
      1 C1        -71.6996   -9.3352  -43.5365 C.2    1 LIG      -0.26000
      2 C2        -72.8316   -9.2052  -44.3761 C.2    1 LIG      -0.26000
      3 C3        -70.6511   -8.7618  -44.2176 C.2    1 LIG       0.09300
      4 C4        -72.3942   -8.5615  -45.5103 C.2    1 LIG       0.09300
      5 O1        -71.0661   -8.2877  -45.4215 O.3    1 LIG      -0.29200
      6 H1        -71.6536   -9.7904  -42.5578 H      1 LIG       0.17500
      7 H2        -73.8402   -9.5387  -44.1791 H      1 LIG       0.17500
      8 H3        -69.6040   -8.6178  -43.9942 H      1 LIG       0.13800
      9 H4        -72.8775   -8.2425  -46.4222 H      1 LIG       0.13800
@<TRIPOS>BOND
      1       1       2 1
      2       1       3 2
      3       2       4 2
      4       3       5 1
      5       4       5 1
      6       1       6 1
      7       2       7 1
      8       3       8 1
      9       4       9 1
@<TRIPOS>ALT_TYPE
CGenFF_4.0_ALT_TYPE_SET
CGenFF_4.0 1 CG2R51 2 CG2R51 3 CG2R51 4 CG2R51 5 OG2R50 6 HGR51 7 HGR51 8 HGR52 9 HGR52
@<TRIPOS>MOLECULE
furan
 9 9 0 0 0
****
USER_CHARGES
INVALID_CHARGES
Pose:  34 Cluster:  34 Fr_nu: 176704 TotEn:    -5.56
@<TRIPOS>ATOM
      1 C1        -47.3320   -7.6250  -26.1413 C.2    1 LIG      -0.26000
      2 C2        -48.0771   -8.3669  -27.0889 C.2    1 LIG      -0.26000
      3 C3        -46.4672   -6.8387  -26.8665 C.2    1 LIG       0.09300
      4 C4        -47.6145   -7.9809  -28.3254 C.2    1 LIG       0.09300
      5 O1        -46.6331   -7.0495  -28.1985 O.3    1 LIG      -0.29200
      6 H1        -47.4147   -7.6595  -25.0647 H      1 LIG       0.17500
      7 H2        -48.8542   -9.0920  -26.8947 H      1 LIG       0.17500
      8 H3        -45.7123   -6.1139  -26.5984 H      1 LIG       0.13800
      9 H4        -47.8664   -8.2598  -29.3382 H      1 LIG       0.13800
@<TRIPOS>BOND
      1       1       2 1
      2       1       3 2
      3       2       4 2
      4       3       5 1
      5       4       5 1
      6       1       6 1
      7       2       7 1
      8       3       8 1
      9       4       9 1
@<TRIPOS>ALT_TYPE
CGenFF_4.0_ALT_TYPE_SET
CGenFF_4.0 1 CG2R51 2 CG2R51 3 CG2R51 4 CG2R51 5 OG2R50 6 HGR51 7 HGR51 8 HGR52 9 HGR52
@<TRIPOS>MOLECULE
pyrimidine
 10 10 0 0 0
****
USER_CHARGES
INVALID_CHARGES
Pose:   1 Cluster:   1 Fr_nu: 4352962 TotEn:   -16.55
@<TRIPOS>ATOM
      1 C1        -58.1426    2.1513  -40.0055 C.ar   1 LIG      -0.13100
      2 C2        -57.4748    2.3551  -41.1959 C.ar   1 LIG       0.28900
      3 C3        -57.5135    1.3184  -39.1030 C.ar   1 LIG       0.28900
      4 C4        -55.7735    1.0023  -40.5310 C.ar   1 LIG       0.50700
      5 N1        -56.2842    1.7943  -41.4929 N.ar   1 LIG      -0.71900
      6 N2        -56.3242    0.7247  -39.3338 N.ar   1 LIG      -0.71900
      7 H1        -59.0972    2.6141  -39.7938 H      1 LIG       0.11500
      8 H2        -57.8916    2.9942  -41.9668 H      1 LIG       0.11400
      9 H3        -57.9623    1.0982  -38.1405 H      1 LIG       0.11400
     10 H4        -54.8182    0.5378  -40.7432 H      1 LIG       0.14100
@<TRIPOS>BOND
      1       1       2 ar
      2       1       3 ar
      3       2       5 ar
      4       3       6 ar
      5       4       5 ar
      6       4       6 ar
      7       1       7 1
      8       2       8 1
      9       3       9 1
     10       4      10 1
@<TRIPOS>ALT_TYPE
CGenFF_4.0_ALT_TYPE_SET
CGenFF_4.0 1 CG2R61 2 CG2R61 3 CG2R61 4 CG2R64 5 NG2R62 6 NG2R62 7 HGR61 8 HGR62 9 HGR62 10 HGR62
@<TRIPOS>MOLECULE
pyrimidine
 10 10 0 0 0
****
USER_CHARGES
INVALID_CHARGES
Pose:   2 Cluster:   2 Fr_nu: 355752 TotEn:   -16.23
@<TRIPOS>ATOM
      1 C1        -61.5997    2.3621  -43.9324 C.ar   1 LIG      -0.13100
      2 C2        -60.3832    2.4851  -44.5723 C.ar   1 LIG       0.28900
      3 C3        -61.9561    3.4184  -43.1194 C.ar   1 LIG       0.28900
      4 C4        -60.0289    4.5166  -43.6162 C.ar   1 LIG       0.50700
      5 N1        -59.5694    3.5526  -44.4364 N.ar   1 LIG      -0.71900
      6 N2        -61.1921    4.5154  -42.9373 N.ar   1 LIG      -0.71900
      7 H1        -62.2325    1.4940  -44.0597 H      1 LIG       0.11500
      8 H2        -60.0185    1.7049  -45.2317 H      1 LIG       0.11400
      9 H3        -62.8941    3.4115  -42.5748 H      1 LIG       0.11400
     10 H4        -59.3950    5.3854  -43.4877 H      1 LIG       0.14100
@<TRIPOS>BOND
      1       1       2 ar
      2       1       3 ar
      3       2       5 ar
      4       3       6 ar
      5       4       5 ar
      6       4       6 ar
      7       1       7 1
      8       2       8 1
      9       3       9 1
     10       4      10 1
@<TRIPOS>ALT_TYPE
CGenFF_4.0_ALT_TYPE_SET
CGenFF_4.0 1 CG2R61 2 CG2R61 3 CG2R61 4 CG2R64 5 NG2R62 6 NG2R62 7 HGR61 8 HGR62 9 HGR62 10 HGR62
@<TRIPOS>MOLECULE
pyrimidine
 10 10 0 0 0
****
USER_CHARGES
INVALID_CHARGES
Pose:   3 Cluster:   3 Fr_nu: 749297 TotEn:   -16.03
@<TRIPOS>ATOM
      1 C1        -58.4271    2.5472  -39.4192 C.ar   1 LIG      -0.13100
      2 C2        -57.3614    2.9615  -38.6465 C.ar   1 LIG       0.28900
      3 C3        -58.0999    1.8362  -40.5556 C.ar   1 LIG       0.28900
      4 C4        -55.8827    2.0048  -40.0836 C.ar   1 LIG       0.50700
      5 N1        -56.0717    2.7068  -38.9501 N.ar   1 LIG      -0.71900
      6 N2        -56.8336    1.5460  -40.9197 N.ar   1 LIG      -0.71900
      7 H1        -59.4522    2.7659  -39.1517 H      1 LIG       0.11500
      8 H2        -57.5202    3.5268  -37.7346 H      1 LIG       0.11400
      9 H3        -58.8702    1.4697  -41.2254 H      1 LIG       0.11400
     10 H4        -54.8564    1.7867  -40.3523 H      1 LIG       0.14100
@<TRIPOS>BOND
      1       1       2 ar
      2       1       3 ar
      3       2       5 ar
      4       3       6 ar
      5       4       5 ar
      6       4       6 ar
      7       1       7 1
      8       2       8 1
      9       3       9 1
     10       4      10 1
@<TRIPOS>ALT_TYPE
CGenFF_4.0_ALT_TYPE_SET
CGenFF_4.0 1 CG2R61 2 CG2R61 3 CG2R61 4 CG2R64 5 NG2R62 6 NG2R62 7 HGR61 8 HGR62 9 HGR62 10 HGR62
@<TRIPOS>MOLECULE
pyrimidine
 10 10 0 0 0
****
USER_CHARGES
INVALID_CHARGES
Pose:   4 Cluster:   4 Fr_nu: 4335176 TotEn:   -15.66
@<TRIPOS>ATOM
      1 C1        -57.9559    2.1911  -40.0282 C.ar   1 LIG      -0.13100
      2 C2        -56.6991    2.2576  -39.4620 C.ar   1 LIG       0.28900
      3 C3        -58.0312    1.5333  -41.2388 C.ar   1 LIG       0.28900
      4 C4        -55.7980    1.1106  -41.2054 C.ar   1 LIG       0.50700
      5 N1        -55.5942    1.7263  -40.0252 N.ar   1 LIG      -0.71900
      6 N2        -56.9685    0.9792  -41.8584 N.ar   1 LIG      -0.71900
      7 H1        -58.8252    2.6266  -39.5540 H      1 LIG       0.11500
      8 H2        -56.5414    2.7551  -38.5112 H      1 LIG       0.11400
      9 H3        -58.9768    1.4311  -41.7602 H      1 LIG       0.11400
     10 H4        -54.9275    0.6755  -41.6809 H      1 LIG       0.14100
@<TRIPOS>BOND
      1       1       2 ar
      2       1       3 ar
      3       2       5 ar
      4       3       6 ar
      5       4       5 ar
      6       4       6 ar
      7       1       7 1
      8       2       8 1
      9       3       9 1
     10       4      10 1
@<TRIPOS>ALT_TYPE
CGenFF_4.0_ALT_TYPE_SET
CGenFF_4.0 1 CG2R61 2 CG2R61 3 CG2R61 4 CG2R64 5 NG2R62 6 NG2R62 7 HGR61 8 HGR62 9 HGR62 10 HGR62
@<TRIPOS>MOLECULE
pyrimidine
 10 10 0 0 0
****
USER_CHARGES
INVALID_CHARGES
Pose:   5 Cluster:   5 Fr_nu: 2815903 TotEn:   -15.53
@<TRIPOS>ATOM
      1 C1        -51.4146    2.9750  -34.2119 C.ar   1 LIG      -0.13100
      2 C2        -50.2582    3.3147  -34.8841 C.ar   1 LIG       0.28900
      3 C3        -52.5283    3.7285  -34.5214 C.ar   1 LIG       0.28900
      4 C4        -51.3371    4.9717  -36.0054 C.ar   1 LIG       0.50700
      5 N1        -50.1834    4.3110  -35.7907 N.ar   1 LIG      -0.71900
      6 N2        -52.5254    4.7380  -35.4164 N.ar   1 LIG      -0.71900
      7 H1        -51.4458    2.1707  -33.4891 H      1 LIG       0.11500
      8 H2        -49.3321    2.7788  -34.7066 H      1 LIG       0.11400
      9 H3        -53.4826    3.5358  -34.0433 H      1 LIG       0.11400
     10 H4        -51.3058    5.7778  -36.7282 H      1 LIG       0.14100
@<TRIPOS>BOND
      1       1       2 ar
      2       1       3 ar
      3       2       5 ar
      4       3       6 ar
      5       4       5 ar
      6       4       6 ar
      7       1       7 1
      8       2       8 1
      9       3       9 1
     10       4      10 1
@<TRIPOS>ALT_TYPE
CGenFF_4.0_ALT_TYPE_SET
CGenFF_4.0 1 CG2R61 2 CG2R61 3 CG2R61 4 CG2R64 5 NG2R62 6 NG2R62 7 HGR61 8 HGR62 9 HGR62 10 HGR62
@<TRIPOS>MOLECULE
pyrimidine
 10 10 0 0 0
****
USER_CHARGES
INVALID_CHARGES
Pose:   6 Cluster:   6 Fr_nu: 877678 TotEn:   -15.52
@<TRIPOS>ATOM
      1 C1        -58.8201    2.5749  -40.8607 C.ar   1 LIG      -0.13100
      2 C2        -58.1262    1.6913  -40.0593 C.ar   1 LIG       0.28900
      3 C3        -58.0583    3.2838  -41.7668 C.ar   1 LIG       0.28900
      4 C4        -56.1610    2.2559  -41.0524 C.ar   1 LIG       0.50700
      5 N1        -56.7916    1.5060  -40.1287 N.ar   1 LIG      -0.71900
      6 N2        -56.7216    3.1490  -41.8901 N.ar   1 LIG      -0.71900
      7 H1        -59.8914    2.7035  -40.7834 H      1 LIG       0.11500
      8 H2        -58.6399    1.0902  -39.3170 H      1 LIG       0.11400
      9 H3        -58.5155    4.0022  -42.4387 H      1 LIG       0.11400
     10 H4        -55.0882    2.1281  -41.1292 H      1 LIG       0.14100
@<TRIPOS>BOND
      1       1       2 ar
      2       1       3 ar
      3       2       5 ar
      4       3       6 ar
      5       4       5 ar
      6       4       6 ar
      7       1       7 1
      8       2       8 1
      9       3       9 1
     10       4      10 1
@<TRIPOS>ALT_TYPE
CGenFF_4.0_ALT_TYPE_SET
CGenFF_4.0 1 CG2R61 2 CG2R61 3 CG2R61 4 CG2R64 5 NG2R62 6 NG2R62 7 HGR61 8 HGR62 9 HGR62 10 HGR62
@<TRIPOS>MOLECULE
pyrimidine
 10 10 0 0 0
****
USER_CHARGES
INVALID_CHARGES
Pose:   7 Cluster:   7 Fr_nu: 1411974 TotEn:   -15.39
@<TRIPOS>ATOM
      1 C1        -57.2253    2.8093  -39.0889 C.ar   1 LIG      -0.13100
      2 C2        -56.3537    3.4842  -39.9193 C.ar   1 LIG       0.28900
      3 C3        -57.3162    1.4485  -39.2980 C.ar   1 LIG       0.28900
      4 C4        -55.7992    1.5558  -40.9875 C.ar   1 LIG       0.50700
      5 N1        -55.6222    2.8866  -40.8827 N.ar   1 LIG      -0.71900
      6 N2        -56.6153    0.7865  -40.2419 N.ar   1 LIG      -0.71900
      7 H1        -57.7999    3.3144  -38.3241 H      1 LIG       0.11500
      8 H2        -56.2157    4.5562  -39.8300 H      1 LIG       0.11400
      9 H3        -57.9756    0.8342  -38.6946 H      1 LIG       0.11400
     10 H4        -55.2248    1.0501  -41.7539 H      1 LIG       0.14100
@<TRIPOS>BOND
      1       1       2 ar
      2       1       3 ar
      3       2       5 ar
      4       3       6 ar
      5       4       5 ar
      6       4       6 ar
      7       1       7 1
      8       2       8 1
      9       3       9 1
     10       4      10 1
@<TRIPOS>ALT_TYPE
CGenFF_4.0_ALT_TYPE_SET
CGenFF_4.0 1 CG2R61 2 CG2R61 3 CG2R61 4 CG2R64 5 NG2R62 6 NG2R62 7 HGR61 8 HGR62 9 HGR62 10 HGR62
@<TRIPOS>MOLECULE
pyrimidine
 10 10 0 0 0
****
USER_CHARGES
INVALID_CHARGES
Pose:   8 Cluster:   8 Fr_nu: 2533949 TotEn:   -15.35
@<TRIPOS>ATOM
      1 C1        -51.0631    2.4914  -34.1520 C.ar   1 LIG      -0.13100
      2 C2        -50.5281    2.8198  -32.9230 C.ar   1 LIG       0.28900
      3 C3        -51.7495    3.5019  -34.7937 C.ar   1 LIG       0.28900
      4 C4        -51.3396    4.9373  -33.0795 C.ar   1 LIG       0.50700
      5 N1        -50.6478    4.0376  -32.3548 N.ar   1 LIG      -0.71900
      6 N2        -51.9079    4.7412  -34.2846 N.ar   1 LIG      -0.71900
      7 H1        -50.9518    1.5059  -34.5841 H      1 LIG       0.11500
      8 H2        -49.9720    2.0905  -32.3440 H      1 LIG       0.11400
      9 H3        -52.2054    3.3377  -35.7640 H      1 LIG       0.11400
     10 H4        -51.4522    5.9238  -32.6466 H      1 LIG       0.14100
@<TRIPOS>BOND
      1       1       2 ar
      2       1       3 ar
      3       2       5 ar
      4       3       6 ar
      5       4       5 ar
      6       4       6 ar
      7       1       7 1
      8       2       8 1
      9       3       9 1
     10       4      10 1
@<TRIPOS>ALT_TYPE
CGenFF_4.0_ALT_TYPE_SET
CGenFF_4.0 1 CG2R61 2 CG2R61 3 CG2R61 4 CG2R64 5 NG2R62 6 NG2R62 7 HGR61 8 HGR62 9 HGR62 10 HGR62
@<TRIPOS>MOLECULE
pyrimidine
 10 10 0 0 0
****
USER_CHARGES
INVALID_CHARGES
Pose:   9 Cluster:   9 Fr_nu: 4066743 TotEn:   -15.12
@<TRIPOS>ATOM
      1 C1        -50.3949    2.8843  -33.2334 C.ar   1 LIG      -0.13100
      2 C2        -49.1247    3.4106  -33.1147 C.ar   1 LIG       0.28900
      3 C3        -51.4194    3.6886  -32.7779 C.ar   1 LIG       0.28900
      4 C4        -49.9465    5.3151  -32.1849 C.ar   1 LIG       0.50700
      5 N1        -48.8633    4.6273  -32.5934 N.ar   1 LIG      -0.71900
      6 N2        -51.2306    4.9139  -32.2458 N.ar   1 LIG      -0.71900
      7 H1        -50.5756    1.9049  -33.6557 H      1 LIG       0.11500
      8 H2        -48.2562    2.8515  -33.4455 H      1 LIG       0.11400
      9 H3        -52.4517    3.3597  -32.8292 H      1 LIG       0.11400
     10 H4        -49.7657    6.2953  -31.7610 H      1 LIG       0.14100
@<TRIPOS>BOND
      1       1       2 ar
      2       1       3 ar
      3       2       5 ar
      4       3       6 ar
      5       4       5 ar
      6       4       6 ar
      7       1       7 1
      8       2       8 1
      9       3       9 1
     10       4      10 1
@<TRIPOS>ALT_TYPE
CGenFF_4.0_ALT_TYPE_SET
CGenFF_4.0 1 CG2R61 2 CG2R61 3 CG2R61 4 CG2R64 5 NG2R62 6 NG2R62 7 HGR61 8 HGR62 9 HGR62 10 HGR62
@<TRIPOS>MOLECULE
pyrimidine
 10 10 0 0 0
****
USER_CHARGES
INVALID_CHARGES
Pose:  10 Cluster:  10 Fr_nu:  16519 TotEn:   -15.09
@<TRIPOS>ATOM
      1 C1        -74.7910   -8.7206  -55.4877 C.ar   1 LIG      -0.13100
      2 C2        -76.1161   -8.5804  -55.1285 C.ar   1 LIG       0.28900
      3 C3        -73.8769   -8.5819  -54.4633 C.ar   1 LIG       0.28900
      4 C4        -75.5415   -8.2115  -52.9604 C.ar   1 LIG       0.50700
      5 N1        -76.5284   -8.3247  -53.8696 N.ar   1 LIG      -0.71900
      6 N2        -74.2183   -8.3261  -53.1834 N.ar   1 LIG      -0.71900
      7 H1        -74.4885   -8.9256  -56.5059 H      1 LIG       0.11500
      8 H2        -76.9064   -8.6725  -55.8656 H      1 LIG       0.11400
      9 H3        -72.8124   -8.6748  -54.6492 H      1 LIG       0.11400
     10 H4        -75.8440   -8.0051  -51.9410 H      1 LIG       0.14100
@<TRIPOS>BOND
      1       1       2 ar
      2       1       3 ar
      3       2       5 ar
      4       3       6 ar
      5       4       5 ar
      6       4       6 ar
      7       1       7 1
      8       2       8 1
      9       3       9 1
     10       4      10 1
@<TRIPOS>ALT_TYPE
CGenFF_4.0_ALT_TYPE_SET
CGenFF_4.0 1 CG2R61 2 CG2R61 3 CG2R61 4 CG2R64 5 NG2R62 6 NG2R62 7 HGR61 8 HGR62 9 HGR62 10 HGR62
@<TRIPOS>MOLECULE
pyrimidine
 10 10 0 0 0
****
USER_CHARGES
INVALID_CHARGES
Pose:  11 Cluster:  11 Fr_nu: 104490 TotEn:   -14.81
@<TRIPOS>ATOM
      1 C1        -74.4177   -8.4350  -54.2430 C.ar   1 LIG      -0.13100
      2 C2        -74.1123   -9.4689  -53.3815 C.ar   1 LIG       0.28900
      3 C3        -75.7298   -8.0085  -54.2224 C.ar   1 LIG       0.28900
      4 C4        -76.2568   -9.5442  -52.6315 C.ar   1 LIG       0.50700
      5 N1        -75.0106  -10.0490  -52.5587 N.ar   1 LIG      -0.71900
      6 N2        -76.6793   -8.5425  -53.4264 N.ar   1 LIG      -0.71900
      7 H1        -73.6768   -7.9882  -54.8924 H      1 LIG       0.11500
      8 H2        -73.1066   -9.8713  -53.3276 H      1 LIG       0.11400
      9 H3        -76.0643   -7.2015  -54.8654 H      1 LIG       0.11400
     10 H4        -76.9991   -9.9921  -51.9822 H      1 LIG       0.14100
@<TRIPOS>BOND
      1       1       2 ar
      2       1       3 ar
      3       2       5 ar
      4       3       6 ar
      5       4       5 ar
      6       4       6 ar
      7       1       7 1
      8       2       8 1
      9       3       9 1
     10       4      10 1
@<TRIPOS>ALT_TYPE
CGenFF_4.0_ALT_TYPE_SET
CGenFF_4.0 1 CG2R61 2 CG2R61 3 CG2R61 4 CG2R64 5 NG2R62 6 NG2R62 7 HGR61 8 HGR62 9 HGR62 10 HGR62
@<TRIPOS>MOLECULE
pyrimidine
 10 10 0 0 0
****
USER_CHARGES
INVALID_CHARGES
Pose:  12 Cluster:  12 Fr_nu: 4182837 TotEn:   -14.74
@<TRIPOS>ATOM
      1 C1        -51.0395    3.1807  -32.9511 C.ar   1 LIG      -0.13100
      2 C2        -51.2745    4.4459  -32.4525 C.ar   1 LIG       0.28900
      3 C3        -50.6074    3.1257  -34.2604 C.ar   1 LIG       0.28900
      4 C4        -50.6792    5.3912  -34.4321 C.ar   1 LIG       0.50700
      5 N1        -51.1040    5.5770  -33.1678 N.ar   1 LIG      -0.71900
      6 N2        -50.4160    4.2151  -35.0330 N.ar   1 LIG      -0.71900
      7 H1        -51.1847    2.2901  -32.3544 H      1 LIG       0.11500
      8 H2        -51.6168    4.5889  -31.4333 H      1 LIG       0.11400
      9 H3        -50.3974    2.1754  -34.7391 H      1 LIG       0.11400
     10 H4        -50.5347    6.2827  -35.0300 H      1 LIG       0.14100
@<TRIPOS>BOND
      1       1       2 ar
      2       1       3 ar
      3       2       5 ar
      4       3       6 ar
      5       4       5 ar
      6       4       6 ar
      7       1       7 1
      8       2       8 1
      9       3       9 1
     10       4      10 1
@<TRIPOS>ALT_TYPE
CGenFF_4.0_ALT_TYPE_SET
CGenFF_4.0 1 CG2R61 2 CG2R61 3 CG2R61 4 CG2R64 5 NG2R62 6 NG2R62 7 HGR61 8 HGR62 9 HGR62 10 HGR62
@<TRIPOS>MOLECULE
pyrimidine
 10 10 0 0 0
****
USER_CHARGES
INVALID_CHARGES
Pose:  13 Cluster:  13 Fr_nu: 2700430 TotEn:   -14.69
@<TRIPOS>ATOM
      1 C1        -49.3287  -11.9554  -41.8702 C.ar   1 LIG      -0.13100
      2 C2        -49.7570  -13.2654  -41.7995 C.ar   1 LIG       0.28900
      3 C3        -47.9626  -11.7700  -41.8131 C.ar   1 LIG       0.28900
      4 C4        -47.6153  -14.0095  -41.6370 C.ar   1 LIG       0.50700
      5 N1        -48.9247  -14.3207  -41.6822 N.ar   1 LIG      -0.71900
      6 N2        -47.0735  -12.7779  -41.6960 N.ar   1 LIG      -0.71900
      7 H1        -50.0190  -11.1278  -41.9640 H      1 LIG       0.11500
      8 H2        -50.8131  -13.5096  -41.8363 H      1 LIG       0.11400
      9 H3        -47.5321  -10.7756  -41.8606 H      1 LIG       0.11400
     10 H4        -46.9240  -14.8379  -41.5419 H      1 LIG       0.14100
@<TRIPOS>BOND
      1       1       2 ar
      2       1       3 ar
      3       2       5 ar
      4       3       6 ar
      5       4       5 ar
      6       4       6 ar
      7       1       7 1
      8       2       8 1
      9       3       9 1
     10       4      10 1
@<TRIPOS>ALT_TYPE
CGenFF_4.0_ALT_TYPE_SET
CGenFF_4.0 1 CG2R61 2 CG2R61 3 CG2R61 4 CG2R64 5 NG2R62 6 NG2R62 7 HGR61 8 HGR62 9 HGR62 10 HGR62
@<TRIPOS>MOLECULE
pyrimidine
 10 10 0 0 0
****
USER_CHARGES
INVALID_CHARGES
Pose:  14 Cluster:  14 Fr_nu:   9604 TotEn:   -14.66
@<TRIPOS>ATOM
      1 C1        -58.2471    2.3371  -39.6354 C.ar   1 LIG      -0.13100
      2 C2        -57.7261    3.2335  -40.5462 C.ar   1 LIG       0.28900
      3 C3        -57.3240    1.5522  -38.9753 C.ar   1 LIG       0.28900
      4 C4        -55.6092    2.5406  -40.0930 C.ar   1 LIG       0.50700
      5 N1        -56.4075    3.3623  -40.8008 N.ar   1 LIG      -0.71900
      6 N2        -55.9926    1.6276  -39.1803 N.ar   1 LIG      -0.71900
      7 H1        -59.3099    2.2550  -39.4511 H      1 LIG       0.11500
      8 H2        -58.3745    3.8925  -41.1134 H      1 LIG       0.11400
      9 H3        -57.6390    0.8181  -38.2416 H      1 LIG       0.11400
     10 H4        -54.5451    2.6219  -40.2781 H      1 LIG       0.14100
@<TRIPOS>BOND
      1       1       2 ar
      2       1       3 ar
      3       2       5 ar
      4       3       6 ar
      5       4       5 ar
      6       4       6 ar
      7       1       7 1
      8       2       8 1
      9       3       9 1
     10       4      10 1
@<TRIPOS>ALT_TYPE
CGenFF_4.0_ALT_TYPE_SET
CGenFF_4.0 1 CG2R61 2 CG2R61 3 CG2R61 4 CG2R64 5 NG2R62 6 NG2R62 7 HGR61 8 HGR62 9 HGR62 10 HGR62
@<TRIPOS>MOLECULE
pyrimidine
 10 10 0 0 0
****
USER_CHARGES
INVALID_CHARGES
Pose:  15 Cluster:  15 Fr_nu: 3811767 TotEn:   -14.20
@<TRIPOS>ATOM
      1 C1        -61.3126    2.6012  -43.5457 C.ar   1 LIG      -0.13100
      2 C2        -60.2000    2.5060  -44.3566 C.ar   1 LIG       0.28900
      3 C3        -61.0702    2.9818  -42.2417 C.ar   1 LIG       0.28900
      4 C4        -58.8375    3.1229  -42.6448 C.ar   1 LIG       0.50700
      5 N1        -58.9431    2.7606  -43.9375 N.ar   1 LIG      -0.71900
      6 N2        -59.8408    3.2513  -41.7556 N.ar   1 LIG      -0.71900
      7 H1        -62.3097    2.3909  -43.9086 H      1 LIG       0.11500
      8 H2        -60.2916    2.2134  -45.3970 H      1 LIG       0.11400
      9 H3        -61.8823    3.0831  -41.5300 H      1 LIG       0.11400
     10 H4        -57.8391    3.3325  -42.2810 H      1 LIG       0.14100
@<TRIPOS>BOND
      1       1       2 ar
      2       1       3 ar
      3       2       5 ar
      4       3       6 ar
      5       4       5 ar
      6       4       6 ar
      7       1       7 1
      8       2       8 1
      9       3       9 1
     10       4      10 1
@<TRIPOS>ALT_TYPE
CGenFF_4.0_ALT_TYPE_SET
CGenFF_4.0 1 CG2R61 2 CG2R61 3 CG2R61 4 CG2R64 5 NG2R62 6 NG2R62 7 HGR61 8 HGR62 9 HGR62 10 HGR62
@<TRIPOS>MOLECULE
pyrimidine
 10 10 0 0 0
****
USER_CHARGES
INVALID_CHARGES
Pose:  16 Cluster:  16 Fr_nu:  82757 TotEn:   -14.09
@<TRIPOS>ATOM
      1 C1        -71.6187   -8.5069  -45.6902 C.ar   1 LIG      -0.13100
      2 C2        -72.5102   -9.2448  -44.9384 C.ar   1 LIG       0.28900
      3 C3        -70.3211   -8.4806  -45.2216 C.ar   1 LIG       0.28900
      4 C4        -70.8766   -9.8070  -43.4611 C.ar   1 LIG       0.50700
      5 N1        -72.1720   -9.9099  -43.8143 N.ar   1 LIG      -0.71900
      6 N2        -69.9136   -9.1214  -44.1064 N.ar   1 LIG      -0.71900
      7 H1        -71.9177   -7.9830  -46.5881 H      1 LIG       0.11500
      8 H2        -73.5524   -9.3237  -45.2280 H      1 LIG       0.11400
      9 H3        -69.5499   -7.9263  -45.7455 H      1 LIG       0.11400
     10 H4        -70.5772  -10.3306  -42.5615 H      1 LIG       0.14100
@<TRIPOS>BOND
      1       1       2 ar
      2       1       3 ar
      3       2       5 ar
      4       3       6 ar
      5       4       5 ar
      6       4       6 ar
      7       1       7 1
      8       2       8 1
      9       3       9 1
     10       4      10 1
@<TRIPOS>ALT_TYPE
CGenFF_4.0_ALT_TYPE_SET
CGenFF_4.0 1 CG2R61 2 CG2R61 3 CG2R61 4 CG2R64 5 NG2R62 6 NG2R62 7 HGR61 8 HGR62 9 HGR62 10 HGR62
@<TRIPOS>MOLECULE
pyrimidine
 10 10 0 0 0
****
USER_CHARGES
INVALID_CHARGES
Pose:  17 Cluster:  17 Fr_nu: 4181601 TotEn:   -14.07
@<TRIPOS>ATOM
      1 C1        -50.5185    3.0635  -34.2871 C.ar   1 LIG      -0.13100
      2 C2        -50.3512    3.2772  -32.9341 C.ar   1 LIG       0.28900
      3 C3        -50.3961    4.1806  -35.0877 C.ar   1 LIG       0.28900
      4 C4        -49.9890    5.4948  -33.2782 C.ar   1 LIG       0.50700
      5 N1        -50.0845    4.4842  -32.3933 N.ar   1 LIG      -0.71900
      6 N2        -50.1310    5.4162  -34.6151 N.ar   1 LIG      -0.71900
      7 H1        -50.7319    2.0840  -34.6936 H      1 LIG       0.11500
      8 H2        -50.4295    2.4591  -32.2263 H      1 LIG       0.11400
      9 H3        -50.5120    4.1112  -36.1639 H      1 LIG       0.11400
     10 H4        -49.7764    6.4758  -32.8713 H      1 LIG       0.14100
@<TRIPOS>BOND
      1       1       2 ar
      2       1       3 ar
      3       2       5 ar
      4       3       6 ar
      5       4       5 ar
      6       4       6 ar
      7       1       7 1
      8       2       8 1
      9       3       9 1
     10       4      10 1
@<TRIPOS>ALT_TYPE
CGenFF_4.0_ALT_TYPE_SET
CGenFF_4.0 1 CG2R61 2 CG2R61 3 CG2R61 4 CG2R64 5 NG2R62 6 NG2R62 7 HGR61 8 HGR62 9 HGR62 10 HGR62
@<TRIPOS>MOLECULE
pyrimidine
 10 10 0 0 0
****
USER_CHARGES
INVALID_CHARGES
Pose:  18 Cluster:  18 Fr_nu: 2192203 TotEn:   -13.86
@<TRIPOS>ATOM
      1 C1        -49.8565  -11.8425  -42.4394 C.ar   1 LIG      -0.13100
      2 C2        -50.6003  -12.9730  -42.7101 C.ar   1 LIG       0.28900
      3 C3        -48.5771  -12.0670  -41.9737 C.ar   1 LIG       0.28900
      4 C4        -48.8779  -14.3174  -42.0835 C.ar   1 LIG       0.50700
      5 N1        -50.1407  -14.2304  -42.5430 N.ar   1 LIG      -0.71900
      6 N2        -48.0535  -13.2957  -41.7831 N.ar   1 LIG      -0.71900
      7 H1        -50.2508  -10.8454  -42.5826 H      1 LIG       0.11500
      8 H2        -51.6170  -12.8962  -43.0799 H      1 LIG       0.11400
      9 H3        -47.9180  -11.2400  -41.7331 H      1 LIG       0.11400
     10 H4        -48.4832  -15.3157  -41.9389 H      1 LIG       0.14100
@<TRIPOS>BOND
      1       1       2 ar
      2       1       3 ar
      3       2       5 ar
      4       3       6 ar
      5       4       5 ar
      6       4       6 ar
      7       1       7 1
      8       2       8 1
      9       3       9 1
     10       4      10 1
@<TRIPOS>ALT_TYPE
CGenFF_4.0_ALT_TYPE_SET
CGenFF_4.0 1 CG2R61 2 CG2R61 3 CG2R61 4 CG2R64 5 NG2R62 6 NG2R62 7 HGR61 8 HGR62 9 HGR62 10 HGR62
@<TRIPOS>MOLECULE
pyrimidine
 10 10 0 0 0
****
USER_CHARGES
INVALID_CHARGES
Pose:  19 Cluster:  19 Fr_nu: 2266342 TotEn:   -13.61
@<TRIPOS>ATOM
      1 C1        -81.0712  -21.8847  -33.5403 C.ar   1 LIG      -0.13100
      2 C2        -81.8859  -22.9114  -33.1081 C.ar   1 LIG       0.28900
      3 C3        -80.3585  -21.2329  -32.5548 C.ar   1 LIG       0.28900
      4 C4        -81.2569  -22.5695  -30.9507 C.ar   1 LIG       0.50700
      5 N1        -82.0032  -23.2818  -31.8161 N.ar   1 LIG      -0.71900
      6 N2        -80.4276  -21.5501  -31.2453 N.ar   1 LIG      -0.71900
      7 H1        -80.9965  -21.6087  -34.5836 H      1 LIG       0.11500
      8 H2        -82.4847  -23.4814  -33.8101 H      1 LIG       0.11400
      9 H3        -79.6924  -20.4123  -32.7983 H      1 LIG       0.11400
     10 H4        -81.3324  -22.8449  -29.9058 H      1 LIG       0.14100
@<TRIPOS>BOND
      1       1       2 ar
      2       1       3 ar
      3       2       5 ar
      4       3       6 ar
      5       4       5 ar
      6       4       6 ar
      7       1       7 1
      8       2       8 1
      9       3       9 1
     10       4      10 1
@<TRIPOS>ALT_TYPE
CGenFF_4.0_ALT_TYPE_SET
CGenFF_4.0 1 CG2R61 2 CG2R61 3 CG2R61 4 CG2R64 5 NG2R62 6 NG2R62 7 HGR61 8 HGR62 9 HGR62 10 HGR62
@<TRIPOS>MOLECULE
pyrimidine
 10 10 0 0 0
****
USER_CHARGES
INVALID_CHARGES
Pose:  20 Cluster:  20 Fr_nu:    216 TotEn:   -13.51
@<TRIPOS>ATOM
      1 C1        -52.3626  -11.8031  -43.8723 C.ar   1 LIG      -0.13100
      2 C2        -52.4384  -12.2756  -45.1666 C.ar   1 LIG       0.28900
      3 C3        -51.0879  -11.6013  -43.3840 C.ar   1 LIG       0.28900
      4 C4        -50.1724  -12.2974  -45.3447 C.ar   1 LIG       0.50700
      5 N1        -51.3596  -12.5346  -45.9344 N.ar   1 LIG      -0.71900
      6 N2        -49.9663  -11.8391  -44.0953 N.ar   1 LIG      -0.71900
      7 H1        -53.2450  -11.6040  -43.2789 H      1 LIG       0.11500
      8 H2        -53.3978  -12.4648  -45.6359 H      1 LIG       0.11400
      9 H3        -50.9283  -11.2324  -42.3766 H      1 LIG       0.11400
     10 H4        -49.2888  -12.4978  -45.9382 H      1 LIG       0.14100
@<TRIPOS>BOND
      1       1       2 ar
      2       1       3 ar
      3       2       5 ar
      4       3       6 ar
      5       4       5 ar
      6       4       6 ar
      7       1       7 1
      8       2       8 1
      9       3       9 1
     10       4      10 1
@<TRIPOS>ALT_TYPE
CGenFF_4.0_ALT_TYPE_SET
CGenFF_4.0 1 CG2R61 2 CG2R61 3 CG2R61 4 CG2R64 5 NG2R62 6 NG2R62 7 HGR61 8 HGR62 9 HGR62 10 HGR62
@<TRIPOS>MOLECULE
pyrimidine
 10 10 0 0 0
****
USER_CHARGES
INVALID_CHARGES
Pose:  21 Cluster:  21 Fr_nu: 610872 TotEn:   -13.45
@<TRIPOS>ATOM
      1 C1        -79.5983  -14.1633  -46.7428 C.ar   1 LIG      -0.13100
      2 C2        -78.8077  -13.0876  -46.3930 C.ar   1 LIG       0.28900
      3 C3        -79.3946  -15.3164  -46.0129 C.ar   1 LIG       0.28900
      4 C4        -77.7823  -14.3050  -44.7701 C.ar   1 LIG       0.50700
      5 N1        -77.8863  -13.1237  -45.4081 N.ar   1 LIG      -0.71900
      6 N2        -78.4917  -15.4230  -45.0161 N.ar   1 LIG      -0.71900
      7 H1        -80.3299  -14.1062  -47.5377 H      1 LIG       0.11500
      8 H2        -78.8961  -12.1387  -46.9108 H      1 LIG       0.11400
      9 H3        -79.9688  -16.2139  -46.2160 H      1 LIG       0.11400
     10 H4        -77.0491  -14.3627  -43.9750 H      1 LIG       0.14100
@<TRIPOS>BOND
      1       1       2 ar
      2       1       3 ar
      3       2       5 ar
      4       3       6 ar
      5       4       5 ar
      6       4       6 ar
      7       1       7 1
      8       2       8 1
      9       3       9 1
     10       4      10 1
@<TRIPOS>ALT_TYPE
CGenFF_4.0_ALT_TYPE_SET
CGenFF_4.0 1 CG2R61 2 CG2R61 3 CG2R61 4 CG2R64 5 NG2R62 6 NG2R62 7 HGR61 8 HGR62 9 HGR62 10 HGR62
@<TRIPOS>MOLECULE
pyrimidine
 10 10 0 0 0
****
USER_CHARGES
INVALID_CHARGES
Pose:  22 Cluster:  22 Fr_nu:  12760 TotEn:   -12.51
@<TRIPOS>ATOM
      1 C1        -47.5113   -8.1218  -38.5756 C.ar   1 LIG      -0.13100
      2 C2        -46.4838   -8.6949  -39.2969 C.ar   1 LIG       0.28900
      3 C3        -47.8385   -8.7568  -37.3950 C.ar   1 LIG       0.28900
      4 C4        -46.2320  -10.3283  -37.7363 C.ar   1 LIG       0.50700
      5 N1        -45.8198   -9.8022  -38.9054 N.ar   1 LIG      -0.71900
      6 N2        -47.2175   -9.8662  -36.9433 N.ar   1 LIG      -0.71900
      7 H1        -48.0268   -7.2330  -38.9137 H      1 LIG       0.11500
      8 H2        -46.1565   -8.2664  -40.2380 H      1 LIG       0.11400
      9 H3        -48.6336   -8.3801  -36.7607 H      1 LIG       0.11400
     10 H4        -45.7167  -11.2190  -37.3981 H      1 LIG       0.14100
@<TRIPOS>BOND
      1       1       2 ar
      2       1       3 ar
      3       2       5 ar
      4       3       6 ar
      5       4       5 ar
      6       4       6 ar
      7       1       7 1
      8       2       8 1
      9       3       9 1
     10       4      10 1
@<TRIPOS>ALT_TYPE
CGenFF_4.0_ALT_TYPE_SET
CGenFF_4.0 1 CG2R61 2 CG2R61 3 CG2R61 4 CG2R64 5 NG2R62 6 NG2R62 7 HGR61 8 HGR62 9 HGR62 10 HGR62
@<TRIPOS>MOLECULE
pyrimidine
 10 10 0 0 0
****
USER_CHARGES
INVALID_CHARGES
Pose:  23 Cluster:  23 Fr_nu: 4261441 TotEn:   -12.50
@<TRIPOS>ATOM
      1 C1        -57.7703    2.0790  -39.7780 C.ar   1 LIG      -0.13100
      2 C2        -57.4135    1.9631  -41.1061 C.ar   1 LIG       0.28900
      3 C3        -56.9444    2.8689  -39.0047 C.ar   1 LIG       0.28900
      4 C4        -55.6101    3.3104  -40.7912 C.ar   1 LIG       0.50700
      5 N1        -56.3359    2.5674  -41.6481 N.ar   1 LIG      -0.71900
      6 N2        -55.8518    3.5017  -39.4802 N.ar   1 LIG      -0.71900
      7 H1        -58.6405    1.5828  -39.3697 H      1 LIG       0.11500
      8 H2        -58.0022    1.3629  -41.7913 H      1 LIG       0.11400
      9 H3        -57.1440    3.0187  -37.9492 H      1 LIG       0.11400
     10 H4        -54.7380    3.8065  -41.1995 H      1 LIG       0.14100
@<TRIPOS>BOND
      1       1       2 ar
      2       1       3 ar
      3       2       5 ar
      4       3       6 ar
      5       4       5 ar
      6       4       6 ar
      7       1       7 1
      8       2       8 1
      9       3       9 1
     10       4      10 1
@<TRIPOS>ALT_TYPE
CGenFF_4.0_ALT_TYPE_SET
CGenFF_4.0 1 CG2R61 2 CG2R61 3 CG2R61 4 CG2R64 5 NG2R62 6 NG2R62 7 HGR61 8 HGR62 9 HGR62 10 HGR62
@<TRIPOS>MOLECULE
pyrimidine
 10 10 0 0 0
****
USER_CHARGES
INVALID_CHARGES
Pose:  24 Cluster:  24 Fr_nu: 4449475 TotEn:   -12.41
@<TRIPOS>ATOM
      1 C1        -50.8177   11.6373  -30.5608 C.ar   1 LIG      -0.13100
      2 C2        -50.2935   11.3603  -29.3146 C.ar   1 LIG       0.28900
      3 C3        -50.8331   10.5822  -31.4499 C.ar   1 LIG       0.28900
      4 C4        -49.8886    9.2039  -29.9088 C.ar   1 LIG       0.50700
      5 N1        -49.8184   10.1503  -28.9534 N.ar   1 LIG      -0.71900
      6 N2        -50.3749    9.3477  -31.1564 N.ar   1 LIG      -0.71900
      7 H1        -51.1919   12.6177  -30.8235 H      1 LIG       0.11500
      8 H2        -50.2395   12.1270  -28.5493 H      1 LIG       0.11400
      9 H3        -51.2256   10.7043  -32.4537 H      1 LIG       0.11400
     10 H4        -49.5130    8.2225  -29.6463 H      1 LIG       0.14100
@<TRIPOS>BOND
      1       1       2 ar
      2       1       3 ar
      3       2       5 ar
      4       3       6 ar
      5       4       5 ar
      6       4       6 ar
      7       1       7 1
      8       2       8 1
      9       3       9 1
     10       4      10 1
@<TRIPOS>ALT_TYPE
CGenFF_4.0_ALT_TYPE_SET
CGenFF_4.0 1 CG2R61 2 CG2R61 3 CG2R61 4 CG2R64 5 NG2R62 6 NG2R62 7 HGR61 8 HGR62 9 HGR62 10 HGR62
@<TRIPOS>MOLECULE
pyrimidine
 10 10 0 0 0
****
USER_CHARGES
INVALID_CHARGES
Pose:  25 Cluster:  25 Fr_nu:  59451 TotEn:   -12.36
@<TRIPOS>ATOM
      1 C1        -52.4818  -11.8130  -44.7063 C.ar   1 LIG      -0.13100
      2 C2        -52.7159  -12.1078  -46.0340 C.ar   1 LIG       0.28900
      3 C3        -51.3622  -12.3998  -44.1529 C.ar   1 LIG       0.28900
      4 C4        -50.8640  -13.4232  -46.1204 C.ar   1 LIG       0.50700
      5 N1        -51.9246  -12.9120  -46.7740 N.ar   1 LIG      -0.71900
      6 N2        -50.5282  -13.2133  -44.8332 N.ar   1 LIG      -0.71900
      7 H1        -53.1336  -11.1644  -44.1365 H      1 LIG       0.11500
      8 H2        -53.5720  -11.6930  -46.5548 H      1 LIG       0.11400
      9 H3        -51.0972  -12.2273  -43.1154 H      1 LIG       0.11400
     10 H4        -50.2119  -14.0736  -46.6904 H      1 LIG       0.14100
@<TRIPOS>BOND
      1       1       2 ar
      2       1       3 ar
      3       2       5 ar
      4       3       6 ar
      5       4       5 ar
      6       4       6 ar
      7       1       7 1
      8       2       8 1
      9       3       9 1
     10       4      10 1
@<TRIPOS>ALT_TYPE
CGenFF_4.0_ALT_TYPE_SET
CGenFF_4.0 1 CG2R61 2 CG2R61 3 CG2R61 4 CG2R64 5 NG2R62 6 NG2R62 7 HGR61 8 HGR62 9 HGR62 10 HGR62
@<TRIPOS>MOLECULE
pyrimidine
 10 10 0 0 0
****
USER_CHARGES
INVALID_CHARGES
Pose:  26 Cluster:  26 Fr_nu:  81934 TotEn:   -11.99
@<TRIPOS>ATOM
      1 C1        -50.2928  -11.3636  -43.0587 C.ar   1 LIG      -0.13100
      2 C2        -50.4170  -12.5185  -42.3134 C.ar   1 LIG       0.28900
      3 C3        -49.0129  -11.0536  -43.4707 C.ar   1 LIG       0.28900
      4 C4        -48.1815  -12.9069  -42.4504 C.ar   1 LIG       0.50700
      5 N1        -49.3786  -13.3168  -41.9896 N.ar   1 LIG      -0.71900
      6 N2        -47.9301  -11.8055  -43.1834 N.ar   1 LIG      -0.71900
      7 H1        -51.1434  -10.7417  -43.3037 H      1 LIG       0.11500
      8 H2        -51.3840  -12.8432  -41.9450 H      1 LIG       0.11400
      9 H3        -48.8166  -10.1649  -44.0606 H      1 LIG       0.11400
     10 H4        -47.3295  -13.5288  -42.2042 H      1 LIG       0.14100
@<TRIPOS>BOND
      1       1       2 ar
      2       1       3 ar
      3       2       5 ar
      4       3       6 ar
      5       4       5 ar
      6       4       6 ar
      7       1       7 1
      8       2       8 1
      9       3       9 1
     10       4      10 1
@<TRIPOS>ALT_TYPE
CGenFF_4.0_ALT_TYPE_SET
CGenFF_4.0 1 CG2R61 2 CG2R61 3 CG2R61 4 CG2R64 5 NG2R62 6 NG2R62 7 HGR61 8 HGR62 9 HGR62 10 HGR62
@<TRIPOS>MOLECULE
pyrimidine
 10 10 0 0 0
****
USER_CHARGES
INVALID_CHARGES
Pose:  27 Cluster:  27 Fr_nu: 3951782 TotEn:   -11.96
@<TRIPOS>ATOM
      1 C1        -81.2155  -21.8209  -33.6402 C.ar   1 LIG      -0.13100
      2 C2        -80.6649  -20.7073  -33.0393 C.ar   1 LIG       0.28900
      3 C3        -82.4418  -22.2195  -33.1490 C.ar   1 LIG       0.28900
      4 C4        -82.4500  -20.5148  -31.6453 C.ar   1 LIG       0.50700
      5 N1        -81.2569  -20.0274  -32.0355 N.ar   1 LIG      -0.71900
      6 N2        -83.0900  -21.5876  -32.1486 N.ar   1 LIG      -0.71900
      7 H1        -80.7181  -22.3472  -34.4439 H      1 LIG       0.11500
      8 H2        -79.7034  -20.3196  -33.3580 H      1 LIG       0.11400
      9 H3        -82.9522  -23.0846  -33.5582 H      1 LIG       0.11400
     10 H4        -82.9477  -19.9887  -30.8399 H      1 LIG       0.14100
@<TRIPOS>BOND
      1       1       2 ar
      2       1       3 ar
      3       2       5 ar
      4       3       6 ar
      5       4       5 ar
      6       4       6 ar
      7       1       7 1
      8       2       8 1
      9       3       9 1
     10       4      10 1
@<TRIPOS>ALT_TYPE
CGenFF_4.0_ALT_TYPE_SET
CGenFF_4.0 1 CG2R61 2 CG2R61 3 CG2R61 4 CG2R64 5 NG2R62 6 NG2R62 7 HGR61 8 HGR62 9 HGR62 10 HGR62
@<TRIPOS>MOLECULE
pyrimidine
 10 10 0 0 0
****
USER_CHARGES
INVALID_CHARGES
Pose:  28 Cluster:  28 Fr_nu: 308000 TotEn:   -11.90
@<TRIPOS>ATOM
      1 C1        -71.0027   -8.8041  -44.3230 C.ar   1 LIG      -0.13100
      2 C2        -71.9889   -9.5206  -43.6762 C.ar   1 LIG       0.28900
      3 C3        -71.3874   -8.1797  -45.4919 C.ar   1 LIG       0.28900
      4 C4        -73.5070   -8.9722  -45.2768 C.ar   1 LIG       0.50700
      5 N1        -73.2563   -9.6262  -44.1267 N.ar   1 LIG      -0.71900
      6 N2        -72.6356   -8.2430  -45.9998 N.ar   1 LIG      -0.71900
      7 H1        -69.9937   -8.7365  -43.9388 H      1 LIG       0.11500
      8 H2        -71.7807  -10.0455  -42.7502 H      1 LIG       0.11400
      9 H3        -70.6809   -7.5942  -46.0701 H      1 LIG       0.11400
     10 H4        -74.5169   -9.0407  -45.6622 H      1 LIG       0.14100
@<TRIPOS>BOND
      1       1       2 ar
      2       1       3 ar
      3       2       5 ar
      4       3       6 ar
      5       4       5 ar
      6       4       6 ar
      7       1       7 1
      8       2       8 1
      9       3       9 1
     10       4      10 1
@<TRIPOS>ALT_TYPE
CGenFF_4.0_ALT_TYPE_SET
CGenFF_4.0 1 CG2R61 2 CG2R61 3 CG2R61 4 CG2R64 5 NG2R62 6 NG2R62 7 HGR61 8 HGR62 9 HGR62 10 HGR62
@<TRIPOS>MOLECULE
pyrimidine
 10 10 0 0 0
****
USER_CHARGES
INVALID_CHARGES
Pose:  29 Cluster:  29 Fr_nu:  56399 TotEn:   -11.61
@<TRIPOS>ATOM
      1 C1        -78.9364  -20.0731  -31.3499 C.ar   1 LIG      -0.13100
      2 C2        -79.0753  -19.3766  -30.1667 C.ar   1 LIG       0.28900
      3 C3        -79.9096  -19.8374  -32.2993 C.ar   1 LIG       0.28900
      4 C4        -80.9679  -18.3701  -30.9230 C.ar   1 LIG       0.50700
      5 N1        -80.0825  -18.5139  -29.9186 N.ar   1 LIG      -0.71900
      6 N2        -80.9433  -18.9894  -32.1187 N.ar   1 LIG      -0.71900
      7 H1        -78.1180  -20.7594  -31.5219 H      1 LIG       0.11500
      8 H2        -78.3589  -19.4970  -29.3613 H      1 LIG       0.11400
      9 H3        -79.8847  -20.3396  -33.2603 H      1 LIG       0.11400
     10 H4        -81.7880  -17.6838  -30.7507 H      1 LIG       0.14100
@<TRIPOS>BOND
      1       1       2 ar
      2       1       3 ar
      3       2       5 ar
      4       3       6 ar
      5       4       5 ar
      6       4       6 ar
      7       1       7 1
      8       2       8 1
      9       3       9 1
     10       4      10 1
@<TRIPOS>ALT_TYPE
CGenFF_4.0_ALT_TYPE_SET
CGenFF_4.0 1 CG2R61 2 CG2R61 3 CG2R61 4 CG2R64 5 NG2R62 6 NG2R62 7 HGR61 8 HGR62 9 HGR62 10 HGR62
@<TRIPOS>MOLECULE
pyrimidine
 10 10 0 0 0
****
USER_CHARGES
INVALID_CHARGES
Pose:  30 Cluster:  30 Fr_nu:   1517 TotEn:   -11.35
@<TRIPOS>ATOM
      1 C1        -52.5027  -11.9889  -45.2368 C.ar   1 LIG      -0.13100
      2 C2        -51.3893  -12.3877  -45.9480 C.ar   1 LIG       0.28900
      3 C3        -52.3050  -11.7767  -43.8878 C.ar   1 LIG       0.28900
      4 C4        -50.1078  -12.3294  -44.0715 C.ar   1 LIG       0.50700
      5 N1        -50.1719  -12.5684  -45.3952 N.ar   1 LIG      -0.71900
      6 N2        -51.1167  -11.9381  -43.2697 N.ar   1 LIG      -0.71900
      7 H1        -53.4677  -11.8519  -45.7063 H      1 LIG       0.11500
      8 H2        -51.4475  -12.5788  -47.0141 H      1 LIG       0.11400
      9 H3        -53.1216  -11.4620  -43.2470 H      1 LIG       0.11400
     10 H4        -49.1420  -12.4676  -43.6010 H      1 LIG       0.14100
@<TRIPOS>BOND
      1       1       2 ar
      2       1       3 ar
      3       2       5 ar
      4       3       6 ar
      5       4       5 ar
      6       4       6 ar
      7       1       7 1
      8       2       8 1
      9       3       9 1
     10       4      10 1
@<TRIPOS>ALT_TYPE
CGenFF_4.0_ALT_TYPE_SET
CGenFF_4.0 1 CG2R61 2 CG2R61 3 CG2R61 4 CG2R64 5 NG2R62 6 NG2R62 7 HGR61 8 HGR62 9 HGR62 10 HGR62
@<TRIPOS>MOLECULE
pyrimidine
 10 10 0 0 0
****
USER_CHARGES
INVALID_CHARGES
Pose:  31 Cluster:  31 Fr_nu: 741210 TotEn:   -11.30
@<TRIPOS>ATOM
      1 C1        -61.6481    2.9526  -42.9624 C.ar   1 LIG      -0.13100
      2 C2        -60.4842    2.3481  -42.5332 C.ar   1 LIG       0.28900
      3 C3        -61.6011    3.5109  -44.2233 C.ar   1 LIG       0.28900
      4 C4        -59.4362    2.8680  -44.4821 C.ar   1 LIG       0.50700
      5 N1        -59.3555    2.2872  -43.2699 N.ar   1 LIG      -0.71900
      6 N2        -60.5077    3.4870  -45.0135 N.ar   1 LIG      -0.71900
      7 H1        -62.5393    2.9868  -42.3501 H      1 LIG       0.11500
      8 H2        -60.4255    1.8821  -41.5555 H      1 LIG       0.11400
      9 H3        -62.4673    4.0085  -44.6458 H      1 LIG       0.11400
     10 H4        -58.5437    2.8349  -45.0949 H      1 LIG       0.14100
@<TRIPOS>BOND
      1       1       2 ar
      2       1       3 ar
      3       2       5 ar
      4       3       6 ar
      5       4       5 ar
      6       4       6 ar
      7       1       7 1
      8       2       8 1
      9       3       9 1
     10       4      10 1
@<TRIPOS>ALT_TYPE
CGenFF_4.0_ALT_TYPE_SET
CGenFF_4.0 1 CG2R61 2 CG2R61 3 CG2R61 4 CG2R64 5 NG2R62 6 NG2R62 7 HGR61 8 HGR62 9 HGR62 10 HGR62
@<TRIPOS>MOLECULE
pyrimidine
 10 10 0 0 0
****
USER_CHARGES
INVALID_CHARGES
Pose:  32 Cluster:  32 Fr_nu: 891622 TotEn:   -11.01
@<TRIPOS>ATOM
      1 C1        -60.8469   -3.7869  -55.0585 C.ar   1 LIG      -0.13100
      2 C2        -60.6862   -5.0992  -55.4539 C.ar   1 LIG       0.28900
      3 C3        -59.9708   -3.3440  -54.0888 C.ar   1 LIG       0.28900
      4 C4        -58.9529   -5.3749  -54.0095 C.ar   1 LIG       0.50700
      5 N1        -59.7462   -5.9246  -54.9486 N.ar   1 LIG      -0.71900
      6 N2        -59.0082   -4.1138  -53.5401 N.ar   1 LIG      -0.71900
      7 H1        -61.6100   -3.1471  -55.4811 H      1 LIG       0.11500
      8 H2        -61.3286   -5.5362  -56.2108 H      1 LIG       0.11400
      9 H3        -60.0206   -2.3273  -53.7144 H      1 LIG       0.11400
     10 H4        -58.1895   -6.0156  -53.5854 H      1 LIG       0.14100
@<TRIPOS>BOND
      1       1       2 ar
      2       1       3 ar
      3       2       5 ar
      4       3       6 ar
      5       4       5 ar
      6       4       6 ar
      7       1       7 1
      8       2       8 1
      9       3       9 1
     10       4      10 1
@<TRIPOS>ALT_TYPE
CGenFF_4.0_ALT_TYPE_SET
CGenFF_4.0 1 CG2R61 2 CG2R61 3 CG2R61 4 CG2R64 5 NG2R62 6 NG2R62 7 HGR61 8 HGR62 9 HGR62 10 HGR62
@<TRIPOS>MOLECULE
pyrimidine
 10 10 0 0 0
****
USER_CHARGES
INVALID_CHARGES
Pose:  33 Cluster:  33 Fr_nu: 1094346 TotEn:   -10.97
@<TRIPOS>ATOM
      1 C1        -40.5833  -12.4397  -37.6766 C.ar   1 LIG      -0.13100
      2 C2        -39.8036  -13.3288  -36.9652 C.ar   1 LIG       0.28900
      3 C3        -41.8880  -12.3124  -37.2458 C.ar   1 LIG       0.28900
      4 C4        -41.5425  -13.8309  -35.5900 C.ar   1 LIG       0.50700
      5 N1        -40.2525  -14.0436  -35.9126 N.ar   1 LIG      -0.71900
      6 N2        -42.4029  -12.9952  -36.2023 N.ar   1 LIG      -0.71900
      7 H1        -40.1969  -11.8793  -38.5174 H      1 LIG       0.11500
      8 H2        -38.7652  -13.4958  -37.2302 H      1 LIG       0.11400
      9 H3        -42.5765  -11.6380  -37.7434 H      1 LIG       0.11400
     10 H4        -41.9299  -14.3927  -34.7489 H      1 LIG       0.14100
@<TRIPOS>BOND
      1       1       2 ar
      2       1       3 ar
      3       2       5 ar
      4       3       6 ar
      5       4       5 ar
      6       4       6 ar
      7       1       7 1
      8       2       8 1
      9       3       9 1
     10       4      10 1
@<TRIPOS>ALT_TYPE
CGenFF_4.0_ALT_TYPE_SET
CGenFF_4.0 1 CG2R61 2 CG2R61 3 CG2R61 4 CG2R64 5 NG2R62 6 NG2R62 7 HGR61 8 HGR62 9 HGR62 10 HGR62
@<TRIPOS>MOLECULE
pyrimidine
 10 10 0 0 0
****
USER_CHARGES
INVALID_CHARGES
Pose:  34 Cluster:  34 Fr_nu:  16869 TotEn:   -10.96
@<TRIPOS>ATOM
      1 C1        -74.4732   -8.5235  -54.4390 C.ar   1 LIG      -0.13100
      2 C2        -75.5770   -8.7105  -55.2460 C.ar   1 LIG       0.28900
      3 C3        -74.6728   -8.7498  -53.0926 C.ar   1 LIG       0.28900
      4 C4        -76.8539   -9.2787  -53.4534 C.ar   1 LIG       0.50700
      5 N1        -76.7870   -9.0892  -54.7849 N.ar   1 LIG      -0.71900
      6 N2        -75.8543   -9.1296  -52.5633 N.ar   1 LIG      -0.71900
      7 H1        -73.5141   -8.2191  -54.8361 H      1 LIG       0.11500
      8 H2        -75.5167   -8.5561  -56.3179 H      1 LIG       0.11400
      9 H3        -73.8639   -8.6276  -52.3804 H      1 LIG       0.11400
     10 H4        -77.8144   -9.5824  -53.0554 H      1 LIG       0.14100
@<TRIPOS>BOND
      1       1       2 ar
      2       1       3 ar
      3       2       5 ar
      4       3       6 ar
      5       4       5 ar
      6       4       6 ar
      7       1       7 1
      8       2       8 1
      9       3       9 1
     10       4      10 1
@<TRIPOS>ALT_TYPE
CGenFF_4.0_ALT_TYPE_SET
CGenFF_4.0 1 CG2R61 2 CG2R61 3 CG2R61 4 CG2R64 5 NG2R62 6 NG2R62 7 HGR61 8 HGR62 9 HGR62 10 HGR62
@<TRIPOS>MOLECULE
pyrimidine
 10 10 0 0 0
****
USER_CHARGES
INVALID_CHARGES
Pose:  35 Cluster:  35 Fr_nu: 748285 TotEn:   -10.79
@<TRIPOS>ATOM
      1 C1        -70.0516   -8.4307  -44.3872 C.ar   1 LIG      -0.13100
      2 C2        -70.2725   -7.9097  -45.6458 C.ar   1 LIG       0.28900
      3 C3        -71.1381   -9.0409  -43.7945 C.ar   1 LIG       0.28900
      4 C4        -72.4397   -8.5940  -45.6036 C.ar   1 LIG       0.50700
      5 N1        -71.4584   -7.9739  -46.2860 N.ar   1 LIG      -0.71900
      6 N2        -72.3514   -9.1407  -44.3760 N.ar   1 LIG      -0.71900
      7 H1        -69.0895   -8.3648  -43.8970 H      1 LIG       0.11500
      8 H2        -69.4779   -7.4112  -46.1904 H      1 LIG       0.11400
      9 H3        -71.0608   -9.4790  -42.8053 H      1 LIG       0.11400
     10 H4        -73.4035   -8.6591  -46.0937 H      1 LIG       0.14100
@<TRIPOS>BOND
      1       1       2 ar
      2       1       3 ar
      3       2       5 ar
      4       3       6 ar
      5       4       5 ar
      6       4       6 ar
      7       1       7 1
      8       2       8 1
      9       3       9 1
     10       4      10 1
@<TRIPOS>ALT_TYPE
CGenFF_4.0_ALT_TYPE_SET
CGenFF_4.0 1 CG2R61 2 CG2R61 3 CG2R61 4 CG2R64 5 NG2R62 6 NG2R62 7 HGR61 8 HGR62 9 HGR62 10 HGR62
@<TRIPOS>MOLECULE
pyrimidine
 10 10 0 0 0
****
USER_CHARGES
INVALID_CHARGES
Pose:  36 Cluster:  36 Fr_nu: 521947 TotEn:   -10.70
@<TRIPOS>ATOM
      1 C1        -58.2823    1.6709  -41.9163 C.ar   1 LIG      -0.13100
      2 C2        -58.8033    2.5533  -40.9920 C.ar   1 LIG       0.28900
      3 C3        -57.3050    0.8191  -41.4437 C.ar   1 LIG       0.28900
      4 C4        -57.4488    1.7266  -39.3645 C.ar   1 LIG       0.50700
      5 N1        -58.4083    2.6086  -39.7031 N.ar   1 LIG      -0.71900
      6 N2        -56.8624    0.8197  -40.1691 N.ar   1 LIG      -0.71900
      7 H1        -58.6180    1.6485  -42.9444 H      1 LIG       0.11500
      8 H2        -59.5759    3.2615  -41.2710 H      1 LIG       0.11400
      9 H3        -56.8361    0.0911  -42.0967 H      1 LIG       0.11400
     10 H4        -57.1117    1.7495  -38.3354 H      1 LIG       0.14100
@<TRIPOS>BOND
      1       1       2 ar
      2       1       3 ar
      3       2       5 ar
      4       3       6 ar
      5       4       5 ar
      6       4       6 ar
      7       1       7 1
      8       2       8 1
      9       3       9 1
     10       4      10 1
@<TRIPOS>ALT_TYPE
CGenFF_4.0_ALT_TYPE_SET
CGenFF_4.0 1 CG2R61 2 CG2R61 3 CG2R61 4 CG2R64 5 NG2R62 6 NG2R62 7 HGR61 8 HGR62 9 HGR62 10 HGR62
@<TRIPOS>MOLECULE
pyrimidine
 10 10 0 0 0
****
USER_CHARGES
INVALID_CHARGES
Pose:  37 Cluster:  37 Fr_nu: 2306919 TotEn:   -10.58
@<TRIPOS>ATOM
      1 C1        -82.2024  -22.2198  -34.1393 C.ar   1 LIG      -0.13100
      2 C2        -83.5642  -22.4119  -34.2534 C.ar   1 LIG       0.28900
      3 C3        -81.6303  -22.6798  -32.9710 C.ar   1 LIG       0.28900
      4 C4        -83.6447  -23.4114  -32.2134 C.ar   1 LIG       0.50700
      5 N1        -84.3192  -23.0062  -33.3063 N.ar   1 LIG      -0.71900
      6 N2        -82.3241  -23.2825  -31.9832 N.ar   1 LIG      -0.71900
      7 H1        -81.6212  -21.7396  -34.9152 H      1 LIG       0.11500
      8 H2        -84.1017  -22.0831  -35.1362 H      1 LIG       0.11400
      9 H3        -80.5661  -22.5727  -32.7910 H      1 LIG       0.11400
     10 H4        -84.2265  -23.8912  -31.4359 H      1 LIG       0.14100
@<TRIPOS>BOND
      1       1       2 ar
      2       1       3 ar
      3       2       5 ar
      4       3       6 ar
      5       4       5 ar
      6       4       6 ar
      7       1       7 1
      8       2       8 1
      9       3       9 1
     10       4      10 1
@<TRIPOS>ALT_TYPE
CGenFF_4.0_ALT_TYPE_SET
CGenFF_4.0 1 CG2R61 2 CG2R61 3 CG2R61 4 CG2R64 5 NG2R62 6 NG2R62 7 HGR61 8 HGR62 9 HGR62 10 HGR62
@<TRIPOS>MOLECULE
pyrimidine
 10 10 0 0 0
****
USER_CHARGES
INVALID_CHARGES
Pose:  38 Cluster:  38 Fr_nu:  12807 TotEn:   -10.58
@<TRIPOS>ATOM
      1 C1        -46.3269   -8.7322  -39.3176 C.ar   1 LIG      -0.13100
      2 C2        -45.9088  -10.0001  -38.9685 C.ar   1 LIG       0.28900
      3 C3        -47.2704   -8.1645  -38.4861 C.ar   1 LIG       0.28900
      4 C4        -47.2866  -10.0110  -37.1605 C.ar   1 LIG       0.50700
      5 N1        -46.3694  -10.6714  -37.8926 N.ar   1 LIG      -0.71900
      6 N2        -47.7742   -8.7777  -37.3950 N.ar   1 LIG      -0.71900
      7 H1        -45.9404   -8.2170  -40.1868 H      1 LIG       0.11500
      8 H2        -45.1698  -10.5269  -39.5623 H      1 LIG       0.11400
      9 H3        -47.6597   -7.1709  -38.6804 H      1 LIG       0.11400
     10 H4        -47.6746  -10.5271  -36.2909 H      1 LIG       0.14100
@<TRIPOS>BOND
      1       1       2 ar
      2       1       3 ar
      3       2       5 ar
      4       3       6 ar
      5       4       5 ar
      6       4       6 ar
      7       1       7 1
      8       2       8 1
      9       3       9 1
     10       4      10 1
@<TRIPOS>ALT_TYPE
CGenFF_4.0_ALT_TYPE_SET
CGenFF_4.0 1 CG2R61 2 CG2R61 3 CG2R61 4 CG2R64 5 NG2R62 6 NG2R62 7 HGR61 8 HGR62 9 HGR62 10 HGR62
@<TRIPOS>MOLECULE
pyrimidine
 10 10 0 0 0
****
USER_CHARGES
INVALID_CHARGES
Pose:  39 Cluster:  39 Fr_nu: 4367934 TotEn:   -10.53
@<TRIPOS>ATOM
      1 C1        -51.9038    9.6777  -30.8198 C.ar   1 LIG      -0.13100
      2 C2        -52.6878   10.8109  -30.7453 C.ar   1 LIG       0.28900
      3 C3        -50.9387    9.5539  -29.8413 C.ar   1 LIG       0.28900
      4 C4        -51.5731   11.5213  -28.8960 C.ar   1 LIG       0.50700
      5 N1        -52.5492   11.7568  -29.7932 N.ar   1 LIG      -0.71900
      6 N2        -50.7448   10.4600  -28.8608 N.ar   1 LIG      -0.71900
      7 H1        -52.0369    8.9349  -31.5949 H      1 LIG       0.11500
      8 H2        -53.4724   10.9949  -31.4711 H      1 LIG       0.11400
      9 H3        -50.2742    8.6969  -29.8184 H      1 LIG       0.11400
     10 H4        -51.4389   12.2654  -28.1205 H      1 LIG       0.14100
@<TRIPOS>BOND
      1       1       2 ar
      2       1       3 ar
      3       2       5 ar
      4       3       6 ar
      5       4       5 ar
      6       4       6 ar
      7       1       7 1
      8       2       8 1
      9       3       9 1
     10       4      10 1
@<TRIPOS>ALT_TYPE
CGenFF_4.0_ALT_TYPE_SET
CGenFF_4.0 1 CG2R61 2 CG2R61 3 CG2R61 4 CG2R64 5 NG2R62 6 NG2R62 7 HGR61 8 HGR62 9 HGR62 10 HGR62
@<TRIPOS>MOLECULE
pyrimidine
 10 10 0 0 0
****
USER_CHARGES
INVALID_CHARGES
Pose:  40 Cluster:  40 Fr_nu: 1450275 TotEn:   -10.36
@<TRIPOS>ATOM
      1 C1        -75.3602   -9.8239  -53.1024 C.ar   1 LIG      -0.13100
      2 C2        -74.2244   -9.2722  -53.6593 C.ar   1 LIG       0.28900
      3 C3        -76.5537   -9.2471  -53.4855 C.ar   1 LIG       0.28900
      4 C4        -75.4661   -7.7626  -54.8197 C.ar   1 LIG       0.50700
      5 N1        -74.2409   -8.2372  -54.5246 N.ar   1 LIG      -0.71900
      6 N2        -76.6439   -8.2112  -54.3452 N.ar   1 LIG      -0.71900
      7 H1        -75.3175  -10.6543  -52.4104 H      1 LIG       0.11500
      8 H2        -73.2404   -9.6589  -53.4175 H      1 LIG       0.11400
      9 H3        -77.4992   -9.6126  -53.0995 H      1 LIG       0.11400
     10 H4        -75.5089   -6.9304  -55.5116 H      1 LIG       0.14100
@<TRIPOS>BOND
      1       1       2 ar
      2       1       3 ar
      3       2       5 ar
      4       3       6 ar
      5       4       5 ar
      6       4       6 ar
      7       1       7 1
      8       2       8 1
      9       3       9 1
     10       4      10 1
@<TRIPOS>ALT_TYPE
CGenFF_4.0_ALT_TYPE_SET
CGenFF_4.0 1 CG2R61 2 CG2R61 3 CG2R61 4 CG2R64 5 NG2R62 6 NG2R62 7 HGR61 8 HGR62 9 HGR62 10 HGR62
@<TRIPOS>MOLECULE
pyrimidine
 10 10 0 0 0
****
USER_CHARGES
INVALID_CHARGES
Pose:  41 Cluster:  41 Fr_nu:   2476 TotEn:   -10.27
@<TRIPOS>ATOM
      1 C1        -51.5557  -12.5012  -44.6551 C.ar   1 LIG      -0.13100
      2 C2        -50.2382  -12.8729  -44.8296 C.ar   1 LIG       0.28900
      3 C3        -51.7671  -11.4301  -43.8112 C.ar   1 LIG       0.28900
      4 C4        -49.5353  -11.2234  -43.4324 C.ar   1 LIG       0.50700
      5 N1        -49.1993  -12.2538  -44.2316 N.ar   1 LIG      -0.71900
      6 N2        -50.7766  -10.7655  -43.1808 N.ar   1 LIG      -0.71900
      7 H1        -52.3697  -13.0160  -45.1476 H      1 LIG       0.11500
      8 H2        -49.9740  -13.7040  -45.4745 H      1 LIG       0.11400
      9 H3        -52.7692  -11.0662  -43.6120 H      1 LIG       0.11400
     10 H4        -48.7206  -10.7085  -42.9384 H      1 LIG       0.14100
@<TRIPOS>BOND
      1       1       2 ar
      2       1       3 ar
      3       2       5 ar
      4       3       6 ar
      5       4       5 ar
      6       4       6 ar
      7       1       7 1
      8       2       8 1
      9       3       9 1
     10       4      10 1
@<TRIPOS>ALT_TYPE
CGenFF_4.0_ALT_TYPE_SET
CGenFF_4.0 1 CG2R61 2 CG2R61 3 CG2R61 4 CG2R64 5 NG2R62 6 NG2R62 7 HGR61 8 HGR62 9 HGR62 10 HGR62
@<TRIPOS>MOLECULE
pyrimidine
 10 10 0 0 0
****
USER_CHARGES
INVALID_CHARGES
Pose:  42 Cluster:  42 Fr_nu: 2287528 TotEn:   -10.14
@<TRIPOS>ATOM
      1 C1        -57.2022    1.4334  -40.3249 C.ar   1 LIG      -0.13100
      2 C2        -58.0423    2.1963  -39.5396 C.ar   1 LIG       0.28900
      3 C3        -55.9220    1.9239  -40.4812 C.ar   1 LIG       0.28900
      4 C4        -56.3980    3.7231  -39.1760 C.ar   1 LIG       0.50700
      5 N1        -57.6718    3.3507  -38.9477 N.ar   1 LIG      -0.71900
      6 N2        -55.4844    3.0698  -39.9192 N.ar   1 LIG      -0.71900
      7 H1        -57.5263    0.5109  -40.7879 H      1 LIG       0.11500
      8 H2        -59.0674    1.8911  -39.3596 H      1 LIG       0.11400
      9 H3        -55.1908    1.3935  -41.0815 H      1 LIG       0.11400
     10 H4        -56.0736    4.6472  -38.7134 H      1 LIG       0.14100
@<TRIPOS>BOND
      1       1       2 ar
      2       1       3 ar
      3       2       5 ar
      4       3       6 ar
      5       4       5 ar
      6       4       6 ar
      7       1       7 1
      8       2       8 1
      9       3       9 1
     10       4      10 1
@<TRIPOS>ALT_TYPE
CGenFF_4.0_ALT_TYPE_SET
CGenFF_4.0 1 CG2R61 2 CG2R61 3 CG2R61 4 CG2R64 5 NG2R62 6 NG2R62 7 HGR61 8 HGR62 9 HGR62 10 HGR62
@<TRIPOS>MOLECULE
pyrimidine
 10 10 0 0 0
****
USER_CHARGES
INVALID_CHARGES
Pose:  43 Cluster:  43 Fr_nu: 2340181 TotEn:   -10.13
@<TRIPOS>ATOM
      1 C1        -52.4196  -12.7581  -45.3715 C.ar   1 LIG      -0.13100
      2 C2        -51.1425  -13.2229  -45.1318 C.ar   1 LIG       0.28900
      3 C3        -52.7900  -11.6359  -44.6591 C.ar   1 LIG       0.28900
      4 C4        -50.7634  -11.5569  -43.6326 C.ar   1 LIG       0.50700
      5 N1        -50.2846  -12.6446  -44.2659 N.ar   1 LIG      -0.71900
      6 N2        -51.9843  -11.0074  -43.7781 N.ar   1 LIG      -0.71900
      7 H1        -53.0869  -13.2421  -46.0719 H      1 LIG       0.11500
      8 H2        -50.7627  -14.0997  -45.6450 H      1 LIG       0.11400
      9 H3        -53.7749  -11.1982  -44.7802 H      1 LIG       0.11400
     10 H4        -50.0958  -11.0728  -42.9304 H      1 LIG       0.14100
@<TRIPOS>BOND
      1       1       2 ar
      2       1       3 ar
      3       2       5 ar
      4       3       6 ar
      5       4       5 ar
      6       4       6 ar
      7       1       7 1
      8       2       8 1
      9       3       9 1
     10       4      10 1
@<TRIPOS>ALT_TYPE
CGenFF_4.0_ALT_TYPE_SET
CGenFF_4.0 1 CG2R61 2 CG2R61 3 CG2R61 4 CG2R64 5 NG2R62 6 NG2R62 7 HGR61 8 HGR62 9 HGR62 10 HGR62
@<TRIPOS>MOLECULE
pyrimidine
 10 10 0 0 0
****
USER_CHARGES
INVALID_CHARGES
Pose:  44 Cluster:  44 Fr_nu: 4289644 TotEn:    -9.96
@<TRIPOS>ATOM
      1 C1        -55.5676    2.8624  -41.5114 C.ar   1 LIG      -0.13100
      2 C2        -56.4592    3.7859  -41.0046 C.ar   1 LIG       0.28900
      3 C3        -55.8561    1.5412  -41.2374 C.ar   1 LIG       0.28900
      4 C4        -57.7233    2.1355  -40.0851 C.ar   1 LIG       0.50700
      5 N1        -57.5514    3.4561  -40.2845 N.ar   1 LIG      -0.71900
      6 N2        -56.9292    1.1404  -40.5245 N.ar   1 LIG      -0.71900
      7 H1        -54.6991    3.1553  -42.0860 H      1 LIG       0.11500
      8 H2        -56.3151    4.8483  -41.1684 H      1 LIG       0.11400
      9 H3        -55.2125    0.7442  -41.5936 H      1 LIG       0.11400
     10 H4        -58.5922    1.8421  -39.5090 H      1 LIG       0.14100
@<TRIPOS>BOND
      1       1       2 ar
      2       1       3 ar
      3       2       5 ar
      4       3       6 ar
      5       4       5 ar
      6       4       6 ar
      7       1       7 1
      8       2       8 1
      9       3       9 1
     10       4      10 1
@<TRIPOS>ALT_TYPE
CGenFF_4.0_ALT_TYPE_SET
CGenFF_4.0 1 CG2R61 2 CG2R61 3 CG2R61 4 CG2R64 5 NG2R62 6 NG2R62 7 HGR61 8 HGR62 9 HGR62 10 HGR62
@<TRIPOS>MOLECULE
pyrimidine
 10 10 0 0 0
****
USER_CHARGES
INVALID_CHARGES
Pose:  45 Cluster:  45 Fr_nu:  34973 TotEn:    -9.72
@<TRIPOS>ATOM
      1 C1        -69.6214   -5.4734  -46.8736 C.ar   1 LIG      -0.13100
      2 C2        -69.8306   -6.6277  -46.1467 C.ar   1 LIG       0.28900
      3 C3        -70.3560   -5.3584  -48.0360 C.ar   1 LIG       0.28900
      4 C4        -71.3457   -7.3716  -47.6693 C.ar   1 LIG       0.50700
      5 N1        -70.6884   -7.6011  -46.5166 N.ar   1 LIG      -0.71900
      6 N2        -71.2303   -6.2918  -48.4657 N.ar   1 LIG      -0.71900
      7 H1        -68.9267   -4.7086  -46.5531 H      1 LIG       0.11500
      8 H2        -69.2980   -6.8068  -45.2191 H      1 LIG       0.11400
      9 H3        -70.2584   -4.4864  -48.6736 H      1 LIG       0.11400
     10 H4        -72.0405   -8.1377  -47.9909 H      1 LIG       0.14100
@<TRIPOS>BOND
      1       1       2 ar
      2       1       3 ar
      3       2       5 ar
      4       3       6 ar
      5       4       5 ar
      6       4       6 ar
      7       1       7 1
      8       2       8 1
      9       3       9 1
     10       4      10 1
@<TRIPOS>ALT_TYPE
CGenFF_4.0_ALT_TYPE_SET
CGenFF_4.0 1 CG2R61 2 CG2R61 3 CG2R61 4 CG2R64 5 NG2R62 6 NG2R62 7 HGR61 8 HGR62 9 HGR62 10 HGR62
@<TRIPOS>MOLECULE
pyrimidine
 10 10 0 0 0
****
USER_CHARGES
INVALID_CHARGES
Pose:  46 Cluster:  46 Fr_nu: 4367728 TotEn:    -9.56
@<TRIPOS>ATOM
      1 C1        -50.5483    8.5469  -30.9746 C.ar   1 LIG      -0.13100
      2 C2        -50.0694    8.9174  -29.7345 C.ar   1 LIG       0.28900
      3 C3        -51.5584    9.3364  -31.4848 C.ar   1 LIG       0.28900
      4 C4        -51.5187   10.6661  -29.6416 C.ar   1 LIG       0.50700
      5 N1        -50.5333    9.9753  -29.0374 N.ar   1 LIG      -0.71900
      6 N2        -52.0696   10.4074  -30.8430 N.ar   1 LIG      -0.71900
      7 H1        -50.1574    7.6931  -31.5116 H      1 LIG       0.11500
      8 H2        -49.2756    8.3568  -29.2530 H      1 LIG       0.11400
      9 H3        -51.9985    9.1227  -32.4529 H      1 LIG       0.11400
     10 H4        -51.9110   11.5204  -29.1036 H      1 LIG       0.14100
@<TRIPOS>BOND
      1       1       2 ar
      2       1       3 ar
      3       2       5 ar
      4       3       6 ar
      5       4       5 ar
      6       4       6 ar
      7       1       7 1
      8       2       8 1
      9       3       9 1
     10       4      10 1
@<TRIPOS>ALT_TYPE
CGenFF_4.0_ALT_TYPE_SET
CGenFF_4.0 1 CG2R61 2 CG2R61 3 CG2R61 4 CG2R64 5 NG2R62 6 NG2R62 7 HGR61 8 HGR62 9 HGR62 10 HGR62
@<TRIPOS>MOLECULE
pyrimidine
 10 10 0 0 0
****
USER_CHARGES
INVALID_CHARGES
Pose:  47 Cluster:  47 Fr_nu:  80652 TotEn:    -9.36
@<TRIPOS>ATOM
      1 C1        -59.3858    2.7415  -40.8826 C.ar   1 LIG      -0.13100
      2 C2        -58.4227    2.2859  -40.0054 C.ar   1 LIG       0.28900
      3 C3        -59.1758    2.4352  -42.2115 C.ar   1 LIG       0.28900
      4 C4        -57.2432    1.3496  -41.7081 C.ar   1 LIG       0.50700
      5 N1        -57.3346    1.5845  -40.3852 N.ar   1 LIG      -0.71900
      6 N2        -58.1115    1.7386  -42.6612 N.ar   1 LIG      -0.71900
      7 H1        -60.2489    3.3024  -40.5500 H      1 LIG       0.11500
      8 H2        -58.5019    2.4785  -38.9410 H      1 LIG       0.11400
      9 H3        -59.8785    2.7516  -42.9747 H      1 LIG       0.11400
     10 H4        -56.3784    0.7890  -42.0414 H      1 LIG       0.14100
@<TRIPOS>BOND
      1       1       2 ar
      2       1       3 ar
      3       2       5 ar
      4       3       6 ar
      5       4       5 ar
      6       4       6 ar
      7       1       7 1
      8       2       8 1
      9       3       9 1
     10       4      10 1
@<TRIPOS>ALT_TYPE
CGenFF_4.0_ALT_TYPE_SET
CGenFF_4.0 1 CG2R61 2 CG2R61 3 CG2R61 4 CG2R64 5 NG2R62 6 NG2R62 7 HGR61 8 HGR62 9 HGR62 10 HGR62
@<TRIPOS>MOLECULE
pyrimidine
 10 10 0 0 0
****
USER_CHARGES
INVALID_CHARGES
Pose:  48 Cluster:  48 Fr_nu: 791098 TotEn:    -9.23
@<TRIPOS>ATOM
      1 C1        -74.8630   -8.6769  -53.4326 C.ar   1 LIG      -0.13100
      2 C2        -76.0066   -8.7962  -54.1959 C.ar   1 LIG       0.28900
      3 C3        -74.9113   -9.2706  -52.1880 C.ar   1 LIG       0.28900
      4 C4        -77.0398   -9.9798  -52.5531 C.ar   1 LIG       0.50700
      5 N1        -77.1172   -9.4432  -53.7858 N.ar   1 LIG      -0.71900
      6 N2        -75.9873   -9.9325  -51.7143 N.ar   1 LIG      -0.71900
      7 H1        -73.9861   -8.1518  -53.7868 H      1 LIG       0.11500
      8 H2        -76.0627   -8.3616  -55.1880 H      1 LIG       0.11400
      9 H3        -74.0605   -9.2287  -51.5165 H      1 LIG       0.11400
     10 H4        -77.9181  -10.5046  -52.1978 H      1 LIG       0.14100
@<TRIPOS>BOND
      1       1       2 ar
      2       1       3 ar
      3       2       5 ar
      4       3       6 ar
      5       4       5 ar
      6       4       6 ar
      7       1       7 1
      8       2       8 1
      9       3       9 1
     10       4      10 1
@<TRIPOS>ALT_TYPE
CGenFF_4.0_ALT_TYPE_SET
CGenFF_4.0 1 CG2R61 2 CG2R61 3 CG2R61 4 CG2R64 5 NG2R62 6 NG2R62 7 HGR61 8 HGR62 9 HGR62 10 HGR62
@<TRIPOS>MOLECULE
pyrimidine
 10 10 0 0 0
****
USER_CHARGES
INVALID_CHARGES
Pose:  49 Cluster:  49 Fr_nu: 894087 TotEn:    -9.17
@<TRIPOS>ATOM
      1 C1        -70.9853    4.2427  -50.1198 C.ar   1 LIG      -0.13100
      2 C2        -70.5399    4.9167  -49.0009 C.ar   1 LIG       0.28900
      3 C3        -71.2100    2.8916  -49.9529 C.ar   1 LIG       0.28900
      4 C4        -70.5826    3.0055  -47.7710 C.ar   1 LIG       0.50700
      5 N1        -70.3271    4.3272  -47.8061 N.ar   1 LIG      -0.71900
      6 N2        -71.0183    2.2379  -48.7882 N.ar   1 LIG      -0.71900
      7 H1        -71.1474    4.7411  -51.0661 H      1 LIG       0.11500
      8 H2        -70.3357    5.9813  -49.0357 H      1 LIG       0.11400
      9 H3        -71.5605    2.2784  -50.7761 H      1 LIG       0.11400
     10 H4        -70.4193    2.5061  -46.8239 H      1 LIG       0.14100
@<TRIPOS>BOND
      1       1       2 ar
      2       1       3 ar
      3       2       5 ar
      4       3       6 ar
      5       4       5 ar
      6       4       6 ar
      7       1       7 1
      8       2       8 1
      9       3       9 1
     10       4      10 1
@<TRIPOS>ALT_TYPE
CGenFF_4.0_ALT_TYPE_SET
CGenFF_4.0 1 CG2R61 2 CG2R61 3 CG2R61 4 CG2R64 5 NG2R62 6 NG2R62 7 HGR61 8 HGR62 9 HGR62 10 HGR62
@<TRIPOS>MOLECULE
pyrimidine
 10 10 0 0 0
****
USER_CHARGES
INVALID_CHARGES
Pose:  50 Cluster:  50 Fr_nu: 1327917 TotEn:    -8.98
@<TRIPOS>ATOM
      1 C1        -75.9034  -10.7380  -52.8608 C.ar   1 LIG      -0.13100
      2 C2        -76.9349  -10.3108  -53.6720 C.ar   1 LIG       0.28900
      3 C3        -74.9017   -9.8166  -52.6334 C.ar   1 LIG       0.28900
      4 C4        -75.9578   -8.2742  -53.9268 C.ar   1 LIG       0.50700
      5 N1        -76.9943   -9.0810  -54.2238 N.ar   1 LIG      -0.71900
      6 N2        -74.8967   -8.5713  -53.1525 N.ar   1 LIG      -0.71900
      7 H1        -75.8814  -11.7307  -52.4314 H      1 LIG       0.11500
      8 H2        -77.7669  -10.9654  -53.9076 H      1 LIG       0.11400
      9 H3        -74.0494  -10.0618  -52.0092 H      1 LIG       0.11400
     10 H4        -75.9791   -7.2806  -54.3575 H      1 LIG       0.14100
@<TRIPOS>BOND
      1       1       2 ar
      2       1       3 ar
      3       2       5 ar
      4       3       6 ar
      5       4       5 ar
      6       4       6 ar
      7       1       7 1
      8       2       8 1
      9       3       9 1
     10       4      10 1
@<TRIPOS>ALT_TYPE
CGenFF_4.0_ALT_TYPE_SET
CGenFF_4.0 1 CG2R61 2 CG2R61 3 CG2R61 4 CG2R64 5 NG2R62 6 NG2R62 7 HGR61 8 HGR62 9 HGR62 10 HGR62
@<TRIPOS>MOLECULE
pyrimidine
 10 10 0 0 0
****
USER_CHARGES
INVALID_CHARGES
Pose:  51 Cluster:  51 Fr_nu:  10296 TotEn:    -8.93
@<TRIPOS>ATOM
      1 C1        -48.3326   -9.1029  -37.3003 C.ar   1 LIG      -0.13100
      2 C2        -47.9579   -8.2769  -38.3404 C.ar   1 LIG       0.28900
      3 C3        -47.3638   -9.9784  -36.8543 C.ar   1 LIG       0.28900
      4 C4        -45.8782   -9.1933  -38.3852 C.ar   1 LIG       0.50700
      5 N1        -46.7344   -8.2955  -38.9087 N.ar   1 LIG      -0.71900
      6 N2        -46.1216  -10.0509  -37.3757 N.ar   1 LIG      -0.71900
      7 H1        -49.3215   -9.0666  -36.8633 H      1 LIG       0.11500
      8 H2        -48.6523   -7.5559  -38.7579 H      1 LIG       0.11400
      9 H3        -47.5659  -10.6670  -36.0411 H      1 LIG       0.11400
     10 H4        -44.8883   -9.2306  -38.8233 H      1 LIG       0.14100
@<TRIPOS>BOND
      1       1       2 ar
      2       1       3 ar
      3       2       5 ar
      4       3       6 ar
      5       4       5 ar
      6       4       6 ar
      7       1       7 1
      8       2       8 1
      9       3       9 1
     10       4      10 1
@<TRIPOS>ALT_TYPE
CGenFF_4.0_ALT_TYPE_SET
CGenFF_4.0 1 CG2R61 2 CG2R61 3 CG2R61 4 CG2R64 5 NG2R62 6 NG2R62 7 HGR61 8 HGR62 9 HGR62 10 HGR62
@<TRIPOS>MOLECULE
pyrimidine
 10 10 0 0 0
****
USER_CHARGES
INVALID_CHARGES
Pose:  52 Cluster:  52 Fr_nu: 3482211 TotEn:    -8.43
@<TRIPOS>ATOM
      1 C1        -75.7702   -8.8359  -54.6588 C.ar   1 LIG      -0.13100
      2 C2        -74.7511   -8.4167  -53.8280 C.ar   1 LIG       0.28900
      3 C3        -76.7842   -9.5455  -54.0488 C.ar   1 LIG       0.28900
      4 C4        -75.7613   -9.3663  -52.0267 C.ar   1 LIG       0.50700
      5 N1        -74.7146   -8.6653  -52.5024 N.ar   1 LIG      -0.71900
      6 N2        -76.8119   -9.8300  -52.7302 N.ar   1 LIG      -0.71900
      7 H1        -75.7737   -8.6223  -55.7193 H      1 LIG       0.11500
      8 H2        -73.9106   -7.8525  -54.2173 H      1 LIG       0.11400
      9 H3        -77.6276   -9.9168  -54.6208 H      1 LIG       0.11400
     10 H4        -75.7575   -9.5813  -50.9651 H      1 LIG       0.14100
@<TRIPOS>BOND
      1       1       2 ar
      2       1       3 ar
      3       2       5 ar
      4       3       6 ar
      5       4       5 ar
      6       4       6 ar
      7       1       7 1
      8       2       8 1
      9       3       9 1
     10       4      10 1
@<TRIPOS>ALT_TYPE
CGenFF_4.0_ALT_TYPE_SET
CGenFF_4.0 1 CG2R61 2 CG2R61 3 CG2R61 4 CG2R64 5 NG2R62 6 NG2R62 7 HGR61 8 HGR62 9 HGR62 10 HGR62
@<TRIPOS>MOLECULE
pyrimidine
 10 10 0 0 0
****
USER_CHARGES
INVALID_CHARGES
Pose:  53 Cluster:  53 Fr_nu: 181027 TotEn:    -7.27
@<TRIPOS>ATOM
      1 C1        -48.5315   -8.7771  -28.8638 C.ar   1 LIG      -0.13100
      2 C2        -47.5057   -8.2615  -29.6296 C.ar   1 LIG       0.28900
      3 C3        -48.3480   -8.7112  -27.4978 C.ar   1 LIG       0.28900
      4 C4        -46.3228   -7.7147  -27.7672 C.ar   1 LIG       0.50700
      5 N1        -46.3830   -7.7207  -29.1124 N.ar   1 LIG      -0.71900
      6 N2        -47.2519   -8.1848  -26.9131 N.ar   1 LIG      -0.71900
      7 H1        -49.4212   -9.2052  -29.3056 H      1 LIG       0.11500
      8 H2        -47.5601   -8.2694  -30.7128 H      1 LIG       0.11400
      9 H3        -49.0997   -9.0920  -26.8150 H      1 LIG       0.11400
     10 H4        -45.4315   -7.2870  -27.3246 H      1 LIG       0.14100
@<TRIPOS>BOND
      1       1       2 ar
      2       1       3 ar
      3       2       5 ar
      4       3       6 ar
      5       4       5 ar
      6       4       6 ar
      7       1       7 1
      8       2       8 1
      9       3       9 1
     10       4      10 1
@<TRIPOS>ALT_TYPE
CGenFF_4.0_ALT_TYPE_SET
CGenFF_4.0 1 CG2R61 2 CG2R61 3 CG2R61 4 CG2R64 5 NG2R62 6 NG2R62 7 HGR61 8 HGR62 9 HGR62 10 HGR62
@<TRIPOS>MOLECULE
pyrimidine
 10 10 0 0 0
****
USER_CHARGES
INVALID_CHARGES
Pose:  54 Cluster:  54 Fr_nu: 180572 TotEn:    -5.87
@<TRIPOS>ATOM
      1 C1        -48.2510   -9.0920  -27.0907 C.ar   1 LIG      -0.13100
      2 C2        -47.6587   -8.4260  -28.1443 C.ar   1 LIG       0.28900
      3 C3        -47.8422   -8.7015  -25.8320 C.ar   1 LIG       0.28900
      4 C4        -46.4224   -7.1619  -26.7157 C.ar   1 LIG       0.50700
      5 N1        -46.7373   -7.4521  -27.9924 N.ar   1 LIG      -0.71900
      6 N2        -46.9265   -7.7366  -25.6069 N.ar   1 LIG      -0.71900
      7 H1        -48.9876   -9.8697  -27.2418 H      1 LIG       0.11500
      8 H2        -47.9164   -8.6645  -29.1705 H      1 LIG       0.11400
      9 H3        -48.2515   -9.1684  -24.9427 H      1 LIG       0.11400
     10 H4        -45.6841   -6.3841  -26.5642 H      1 LIG       0.14100
@<TRIPOS>BOND
      1       1       2 ar
      2       1       3 ar
      3       2       5 ar
      4       3       6 ar
      5       4       5 ar
      6       4       6 ar
      7       1       7 1
      8       2       8 1
      9       3       9 1
     10       4      10 1
@<TRIPOS>ALT_TYPE
CGenFF_4.0_ALT_TYPE_SET
CGenFF_4.0 1 CG2R61 2 CG2R61 3 CG2R61 4 CG2R64 5 NG2R62 6 NG2R62 7 HGR61 8 HGR62 9 HGR62 10 HGR62
@<TRIPOS>MOLECULE
pyrimidine
 10 10 0 0 0
****
USER_CHARGES
INVALID_CHARGES
Pose:  55 Cluster:  55 Fr_nu: 4451956 TotEn:    -0.35
@<TRIPOS>ATOM
      1 C1        -71.0984   -2.3150  -62.4219 C.ar   1 LIG      -0.13100
      2 C2        -71.8972   -1.1974  -62.5532 C.ar   1 LIG       0.28900
      3 C3        -71.6659   -3.5055  -62.8276 C.ar   1 LIG       0.28900
      4 C4        -73.5941   -2.4484  -63.4032 C.ar   1 LIG       0.50700
      5 N1        -73.1544   -1.2279  -63.0418 N.ar   1 LIG      -0.71900
      6 N2        -72.9158   -3.6092  -63.3247 N.ar   1 LIG      -0.71900
      7 H1        -70.0929   -2.2613  -62.0264 H      1 LIG       0.11500
      8 H2        -71.5373   -0.2171  -62.2601 H      1 LIG       0.11400
      9 H3        -71.1147   -4.4373  -62.7615 H      1 LIG       0.11400
     10 H4        -74.6012   -2.5025  -63.7981 H      1 LIG       0.14100
@<TRIPOS>BOND
      1       1       2 ar
      2       1       3 ar
      3       2       5 ar
      4       3       6 ar
      5       4       5 ar
      6       4       6 ar
      7       1       7 1
      8       2       8 1
      9       3       9 1
     10       4      10 1
@<TRIPOS>ALT_TYPE
CGenFF_4.0_ALT_TYPE_SET
CGenFF_4.0 1 CG2R61 2 CG2R61 3 CG2R61 4 CG2R64 5 NG2R62 6 NG2R62 7 HGR61 8 HGR62 9 HGR62 10 HGR62
@<TRIPOS>MOLECULE
naphtalene
 18 19 0 0 0
****
USER_CHARGES
INVALID_CHARGES
Pose:   1 Cluster:   1 Fr_nu:  82845 TotEn:   -13.50
@<TRIPOS>ATOM
      1 C1        -78.3260  -14.4135  -49.3307 C.ar   1 LIG      -0.11500
      2 C2        -78.0624  -15.2318  -50.4251 C.ar   1 LIG      -0.11500
      3 C3        -76.5577  -10.5896  -51.7646 C.ar   1 LIG      -0.11500
      4 C4        -76.2942  -11.4080  -52.8590 C.ar   1 LIG      -0.11500
      5 C5        -78.0193  -13.0535  -49.3856 C.ar   1 LIG      -0.11700
      6 C6        -77.4913  -14.6936  -51.5785 C.ar   1 LIG      -0.11700
      7 C7        -77.1290  -11.1279  -50.6112 C.ar   1 LIG      -0.11700
      8 C8        -76.6008  -12.7680  -52.8042 C.ar   1 LIG      -0.11700
      9 C9        -77.4440  -12.4946  -50.5385 C.ar   1 LIG       0.00400
     10 C10       -77.1761  -13.3269  -51.6513 C.ar   1 LIG       0.00400
     11 H1        -78.7701  -14.8332  -48.4329 H      1 LIG       0.11500
     12 H2        -78.3018  -16.2904  -50.3815 H      1 LIG       0.11500
     13 H3        -76.3187   -9.5307  -51.8077 H      1 LIG       0.11500
     14 H4        -75.8488  -10.9880  -53.7560 H      1 LIG       0.11500
     15 H5        -78.2336  -12.4328  -48.5181 H      1 LIG       0.11500
     16 H6        -77.2945  -15.3518  -52.4222 H      1 LIG       0.11500
     17 H7        -77.3265  -10.4694  -49.7680 H      1 LIG       0.11500
     18 H8        -76.3858  -13.3891  -53.6714 H      1 LIG       0.11500
@<TRIPOS>BOND
      1       1       2 ar
      2       1       5 ar
      3       2       6 ar
      4       3       4 ar
      5       3       7 ar
      6       4       8 ar
      7       5       9 ar
      8       6      10 ar
      9       7       9 ar
     10       8      10 ar
     11       9      10 ar
     12       1      11 1
     13       2      12 1
     14       3      13 1
     15       4      14 1
     16       5      15 1
     17       6      16 1
     18       7      17 1
     19       8      18 1
@<TRIPOS>ALT_TYPE
CGenFF_4.0_ALT_TYPE_SET
CGenFF_4.0 1 CG2R61 2 CG2R61 3 CG2R61 4 CG2R61 5 CG2R61 6 CG2R61 7 CG2R61 8 CG2R61 9 CG2R61 10 CG2R61 11 HGR61 12 HGR61 13 HGR61 14 HGR61 15 HGR61 16 HGR61 17 HGR61 18 HGR61
@<TRIPOS>MOLECULE
naphtalene
 18 19 0 0 0
****
USER_CHARGES
INVALID_CHARGES
Pose:   2 Cluster:   2 Fr_nu: 157559 TotEn:   -12.79
@<TRIPOS>ATOM
      1 C1        -72.3805    1.2721  -31.9085 C.ar   1 LIG      -0.11500
      2 C2        -73.2302    0.1701  -31.8880 C.ar   1 LIG      -0.11500
      3 C3        -68.8697   -1.3972  -29.8539 C.ar   1 LIG      -0.11500
      4 C4        -69.7195   -2.4991  -29.8334 C.ar   1 LIG      -0.11500
      5 C5        -71.0825    1.1626  -31.4088 C.ar   1 LIG      -0.11700
      6 C6        -72.7854   -1.0455  -31.3679 C.ar   1 LIG      -0.11700
      7 C7        -69.3146   -0.1815  -30.3742 C.ar   1 LIG      -0.11700
      8 C8        -71.0175   -2.3898  -30.3331 C.ar   1 LIG      -0.11700
      9 C9        -70.6179   -0.0533  -30.8813 C.ar   1 LIG       0.00400
     10 C10       -71.4821   -1.1738  -30.8605 C.ar   1 LIG       0.00400
     11 H1        -72.7276    2.2183  -32.3131 H      1 LIG       0.11500
     12 H2        -74.2405    0.2563  -32.2776 H      1 LIG       0.11500
     13 H3        -67.8591   -1.4828  -29.4645 H      1 LIG       0.11500
     14 H4        -69.3724   -3.4447  -29.4274 H      1 LIG       0.11500
     15 H5        -70.4358    2.0372  -31.4345 H      1 LIG       0.11500
     16 H6        -73.4666   -1.8940  -31.3624 H      1 LIG       0.11500
     17 H7        -68.6330    0.6665  -30.3803 H      1 LIG       0.11500
     18 H8        -71.6647   -3.2641  -30.3067 H      1 LIG       0.11500
@<TRIPOS>BOND
      1       1       2 ar
      2       1       5 ar
      3       2       6 ar
      4       3       4 ar
      5       3       7 ar
      6       4       8 ar
      7       5       9 ar
      8       6      10 ar
      9       7       9 ar
     10       8      10 ar
     11       9      10 ar
     12       1      11 1
     13       2      12 1
     14       3      13 1
     15       4      14 1
     16       5      15 1
     17       6      16 1
     18       7      17 1
     19       8      18 1
@<TRIPOS>ALT_TYPE
CGenFF_4.0_ALT_TYPE_SET
CGenFF_4.0 1 CG2R61 2 CG2R61 3 CG2R61 4 CG2R61 5 CG2R61 6 CG2R61 7 CG2R61 8 CG2R61 9 CG2R61 10 CG2R61 11 HGR61 12 HGR61 13 HGR61 14 HGR61 15 HGR61 16 HGR61 17 HGR61 18 HGR61
@<TRIPOS>MOLECULE
naphtalene
 18 19 0 0 0
****
USER_CHARGES
INVALID_CHARGES
Pose:   3 Cluster:   3 Fr_nu:  89087 TotEn:   -12.69
@<TRIPOS>ATOM
      1 C1        -69.2236    7.5562  -48.2051 C.ar   1 LIG      -0.11500
      2 C2        -69.5110    7.6170  -49.5655 C.ar   1 LIG      -0.11500
      3 C3        -70.9927    3.0270  -48.0341 C.ar   1 LIG      -0.11500
      4 C4        -71.2801    3.0879  -49.3945 C.ar   1 LIG      -0.11500
      5 C5        -69.5185    6.4014  -47.4799 C.ar   1 LIG      -0.11700
      6 C6        -70.0943    6.5235  -50.2059 C.ar   1 LIG      -0.11700
      7 C7        -70.4093    4.1207  -47.3937 C.ar   1 LIG      -0.11700
      8 C8        -70.9853    4.2427  -50.1198 C.ar   1 LIG      -0.11700
      9 C9        -70.1058    5.2911  -48.1082 C.ar   1 LIG       0.00400
     10 C10       -70.3980    5.3530  -49.4915 C.ar   1 LIG       0.00400
     11 H1        -68.7700    8.4081  -47.7070 H      1 LIG       0.11500
     12 H2        -69.2808    8.5164  -50.1292 H      1 LIG       0.11500
     13 H3        -71.2226    2.1277  -47.4697 H      1 LIG       0.11500
     14 H4        -71.7350    2.2363  -49.8918 H      1 LIG       0.11500
     15 H5        -69.2855    6.3763  -46.4173 H      1 LIG       0.11500
     16 H6        -70.3098    6.5929  -51.2701 H      1 LIG       0.11500
     17 H7        -70.1931    4.0507  -46.3298 H      1 LIG       0.11500
     18 H8        -71.2189    4.2683  -51.1822 H      1 LIG       0.11500
@<TRIPOS>BOND
      1       1       2 ar
      2       1       5 ar
      3       2       6 ar
      4       3       4 ar
      5       3       7 ar
      6       4       8 ar
      7       5       9 ar
      8       6      10 ar
      9       7       9 ar
     10       8      10 ar
     11       9      10 ar
     12       1      11 1
     13       2      12 1
     14       3      13 1
     15       4      14 1
     16       5      15 1
     17       6      16 1
     18       7      17 1
     19       8      18 1
@<TRIPOS>ALT_TYPE
CGenFF_4.0_ALT_TYPE_SET
CGenFF_4.0 1 CG2R61 2 CG2R61 3 CG2R61 4 CG2R61 5 CG2R61 6 CG2R61 7 CG2R61 8 CG2R61 9 CG2R61 10 CG2R61 11 HGR61 12 HGR61 13 HGR61 14 HGR61 15 HGR61 16 HGR61 17 HGR61 18 HGR61
@<TRIPOS>MOLECULE
naphtalene
 18 19 0 0 0
****
USER_CHARGES
INVALID_CHARGES
Pose:   4 Cluster:   4 Fr_nu: 215337 TotEn:   -12.59
@<TRIPOS>ATOM
      1 C1        -74.9583  -22.5863  -46.5893 C.ar   1 LIG      -0.11500
      2 C2        -75.9553  -23.5015  -46.9136 C.ar   1 LIG      -0.11500
      3 C3        -75.8100  -23.3356  -41.8579 C.ar   1 LIG      -0.11500
      4 C4        -76.8070  -24.2507  -42.1824 C.ar   1 LIG      -0.11500
      5 C5        -74.6693  -22.3129  -45.2520 C.ar   1 LIG      -0.11700
      6 C6        -76.6671  -24.1469  -45.9022 C.ar   1 LIG      -0.11700
      7 C7        -75.0981  -22.6902  -42.8695 C.ar   1 LIG      -0.11700
      8 C8        -77.0962  -24.5241  -43.5196 C.ar   1 LIG      -0.11700
      9 C9        -75.3758  -22.9532  -44.2208 C.ar   1 LIG       0.00400
     10 C10       -76.3896  -23.8838  -44.5508 C.ar   1 LIG       0.00400
     11 H1        -74.4048  -22.0838  -47.3771 H      1 LIG       0.11500
     12 H2        -76.1793  -23.7138  -47.9550 H      1 LIG       0.11500
     13 H3        -75.5854  -23.1229  -40.8165 H      1 LIG       0.11500
     14 H4        -77.3611  -24.7519  -41.3941 H      1 LIG       0.11500
     15 H5        -73.8860  -21.5936  -45.0218 H      1 LIG       0.11500
     16 H6        -77.4419  -24.8589  -46.1788 H      1 LIG       0.11500
     17 H7        -74.3229  -21.9788  -42.5926 H      1 LIG       0.11500
     18 H8        -77.8799  -25.2429  -43.7501 H      1 LIG       0.11500
@<TRIPOS>BOND
      1       1       2 ar
      2       1       5 ar
      3       2       6 ar
      4       3       4 ar
      5       3       7 ar
      6       4       8 ar
      7       5       9 ar
      8       6      10 ar
      9       7       9 ar
     10       8      10 ar
     11       9      10 ar
     12       1      11 1
     13       2      12 1
     14       3      13 1
     15       4      14 1
     16       5      15 1
     17       6      16 1
     18       7      17 1
     19       8      18 1
@<TRIPOS>ALT_TYPE
CGenFF_4.0_ALT_TYPE_SET
CGenFF_4.0 1 CG2R61 2 CG2R61 3 CG2R61 4 CG2R61 5 CG2R61 6 CG2R61 7 CG2R61 8 CG2R61 9 CG2R61 10 CG2R61 11 HGR61 12 HGR61 13 HGR61 14 HGR61 15 HGR61 16 HGR61 17 HGR61 18 HGR61
@<TRIPOS>MOLECULE
naphtalene
 18 19 0 0 0
****
USER_CHARGES
INVALID_CHARGES
Pose:   5 Cluster:   5 Fr_nu:  58005 TotEn:   -12.56
@<TRIPOS>ATOM
      1 C1        -78.0039  -11.2351  -52.6212 C.ar   1 LIG      -0.11500
      2 C2        -77.4714  -10.5372  -51.5412 C.ar   1 LIG      -0.11500
      3 C3        -75.0122   -8.8569  -55.6323 C.ar   1 LIG      -0.11500
      4 C4        -74.4799   -8.1591  -54.5523 C.ar   1 LIG      -0.11500
      5 C5        -77.5284  -10.9950  -53.9107 C.ar   1 LIG      -0.11700
      6 C6        -76.4617   -9.5967  -51.7464 C.ar   1 LIG      -0.11700
      7 C7        -76.0220   -9.7976  -55.4270 C.ar   1 LIG      -0.11700
      8 C8        -74.9552   -8.3990  -53.2627 C.ar   1 LIG      -0.11700
      9 C9        -76.5125  -10.0518  -54.1359 C.ar   1 LIG       0.00400
     10 C10       -75.9712   -9.3422  -53.0376 C.ar   1 LIG       0.00400
     11 H1        -78.7903  -11.9667  -52.4608 H      1 LIG       0.11500
     12 H2        -77.8421  -10.7250  -50.5377 H      1 LIG       0.11500
     13 H3        -74.6418   -8.6697  -56.6363 H      1 LIG       0.11500
     14 H4        -73.6944   -7.4266  -54.7134 H      1 LIG       0.11500
     15 H5        -77.9596  -11.5519  -54.7401 H      1 LIG       0.11500
     16 H6        -76.0598   -9.0633  -50.8875 H      1 LIG       0.11500
     17 H7        -76.4231  -10.3315  -56.2860 H      1 LIG       0.11500
     18 H8        -74.5247   -7.8417  -52.4332 H      1 LIG       0.11500
@<TRIPOS>BOND
      1       1       2 ar
      2       1       5 ar
      3       2       6 ar
      4       3       4 ar
      5       3       7 ar
      6       4       8 ar
      7       5       9 ar
      8       6      10 ar
      9       7       9 ar
     10       8      10 ar
     11       9      10 ar
     12       1      11 1
     13       2      12 1
     14       3      13 1
     15       4      14 1
     16       5      15 1
     17       6      16 1
     18       7      17 1
     19       8      18 1
@<TRIPOS>ALT_TYPE
CGenFF_4.0_ALT_TYPE_SET
CGenFF_4.0 1 CG2R61 2 CG2R61 3 CG2R61 4 CG2R61 5 CG2R61 6 CG2R61 7 CG2R61 8 CG2R61 9 CG2R61 10 CG2R61 11 HGR61 12 HGR61 13 HGR61 14 HGR61 15 HGR61 16 HGR61 17 HGR61 18 HGR61
@<TRIPOS>MOLECULE
naphtalene
 18 19 0 0 0
****
USER_CHARGES
INVALID_CHARGES
Pose:   6 Cluster:   6 Fr_nu:  94558 TotEn:   -12.41
@<TRIPOS>ATOM
      1 C1        -80.0585  -19.8845  -30.0112 C.ar   1 LIG      -0.11500
      2 C2        -79.4227  -19.6509  -31.2270 C.ar   1 LIG      -0.11500
      3 C3        -83.1180  -22.9674  -32.2039 C.ar   1 LIG      -0.11500
      4 C4        -82.4821  -22.7337  -33.4196 C.ar   1 LIG      -0.11500
      5 C5        -81.1370  -20.7671  -29.9453 C.ar   1 LIG      -0.11700
      6 C6        -79.8629  -20.2988  -32.3814 C.ar   1 LIG      -0.11700
      7 C7        -82.6777  -22.3195  -31.0494 C.ar   1 LIG      -0.11700
      8 C8        -81.4036  -21.8512  -33.4857 C.ar   1 LIG      -0.11700
      9 C9        -81.5936  -21.4279  -31.0974 C.ar   1 LIG       0.00400
     10 C10       -80.9471  -21.1903  -32.3336 C.ar   1 LIG       0.00400
     11 H1        -79.7157  -19.3794  -29.1129 H      1 LIG       0.11500
     12 H2        -78.5830  -18.9638  -31.2772 H      1 LIG       0.11500
     13 H3        -83.9579  -23.6546  -32.1530 H      1 LIG       0.11500
     14 H4        -82.8263  -23.2380  -34.3178 H      1 LIG       0.11500
     15 H5        -81.6192  -20.9341  -28.9843 H      1 LIG       0.11500
     16 H6        -79.3507  -20.1015  -33.3209 H      1 LIG       0.11500
     17 H7        -83.1895  -22.5176  -30.1099 H      1 LIG       0.11500
     18 H8        -80.9218  -21.6833  -34.4467 H      1 LIG       0.11500
@<TRIPOS>BOND
      1       1       2 ar
      2       1       5 ar
      3       2       6 ar
      4       3       4 ar
      5       3       7 ar
      6       4       8 ar
      7       5       9 ar
      8       6      10 ar
      9       7       9 ar
     10       8      10 ar
     11       9      10 ar
     12       1      11 1
     13       2      12 1
     14       3      13 1
     15       4      14 1
     16       5      15 1
     17       6      16 1
     18       7      17 1
     19       8      18 1
@<TRIPOS>ALT_TYPE
CGenFF_4.0_ALT_TYPE_SET
CGenFF_4.0 1 CG2R61 2 CG2R61 3 CG2R61 4 CG2R61 5 CG2R61 6 CG2R61 7 CG2R61 8 CG2R61 9 CG2R61 10 CG2R61 11 HGR61 12 HGR61 13 HGR61 14 HGR61 15 HGR61 16 HGR61 17 HGR61 18 HGR61
@<TRIPOS>MOLECULE
naphtalene
 18 19 0 0 0
****
USER_CHARGES
INVALID_CHARGES
Pose:   7 Cluster:   7 Fr_nu:  53497 TotEn:   -12.32
@<TRIPOS>ATOM
      1 C1        -49.1324  -11.8441  -43.5071 C.ar   1 LIG      -0.11500
      2 C2        -50.3800  -11.5192  -42.9830 C.ar   1 LIG      -0.11500
      3 C3        -51.2523  -13.3476  -47.6204 C.ar   1 LIG      -0.11500
      4 C4        -52.4999  -13.0226  -47.0961 C.ar   1 LIG      -0.11500
      5 C5        -49.0324  -12.3804  -44.7913 C.ar   1 LIG      -0.11700
      6 C6        -51.5324  -11.7292  -43.7408 C.ar   1 LIG      -0.11700
      7 C7        -50.0999  -13.1375  -46.8625 C.ar   1 LIG      -0.11700
      8 C8        -52.6000  -12.4864  -45.8120 C.ar   1 LIG      -0.11700
      9 C9        -50.1819  -12.5986  -45.5682 C.ar   1 LIG       0.00400
     10 C10       -51.4505  -12.2682  -45.0351 C.ar   1 LIG       0.00400
     11 H1        -48.2357  -11.6809  -42.9166 H      1 LIG       0.11500
     12 H2        -50.4568  -11.1015  -41.9833 H      1 LIG       0.11500
     13 H3        -51.1749  -13.7652  -48.6202 H      1 LIG       0.11500
     14 H4        -53.3963  -13.1874  -47.6866 H      1 LIG       0.11500
     15 H5        -48.0469  -12.6274  -45.1805 H      1 LIG       0.11500
     16 H6        -52.4972  -11.4674  -43.3112 H      1 LIG       0.11500
     17 H7        -49.1352  -13.3986  -47.2926 H      1 LIG       0.11500
     18 H8        -53.5856  -12.2400  -45.4222 H      1 LIG       0.11500
@<TRIPOS>BOND
      1       1       2 ar
      2       1       5 ar
      3       2       6 ar
      4       3       4 ar
      5       3       7 ar
      6       4       8 ar
      7       5       9 ar
      8       6      10 ar
      9       7       9 ar
     10       8      10 ar
     11       9      10 ar
     12       1      11 1
     13       2      12 1
     14       3      13 1
     15       4      14 1
     16       5      15 1
     17       6      16 1
     18       7      17 1
     19       8      18 1
@<TRIPOS>ALT_TYPE
CGenFF_4.0_ALT_TYPE_SET
CGenFF_4.0 1 CG2R61 2 CG2R61 3 CG2R61 4 CG2R61 5 CG2R61 6 CG2R61 7 CG2R61 8 CG2R61 9 CG2R61 10 CG2R61 11 HGR61 12 HGR61 13 HGR61 14 HGR61 15 HGR61 16 HGR61 17 HGR61 18 HGR61
@<TRIPOS>MOLECULE
naphtalene
 18 19 0 0 0
****
USER_CHARGES
INVALID_CHARGES
Pose:   8 Cluster:   8 Fr_nu: 150072 TotEn:   -11.67
@<TRIPOS>ATOM
      1 C1        -81.0109  -18.5528  -30.7370 C.ar   1 LIG      -0.11500
      2 C2        -79.9796  -19.0569  -31.5237 C.ar   1 LIG      -0.11500
      3 C3        -84.0622  -21.8323  -32.6365 C.ar   1 LIG      -0.11500
      4 C4        -83.0307  -22.3362  -33.4233 C.ar   1 LIG      -0.11500
      5 C5        -82.2861  -19.1139  -30.8136 C.ar   1 LIG      -0.11700
      6 C6        -80.2191  -20.1237  -32.3901 C.ar   1 LIG      -0.11700
      7 C7        -83.8225  -20.7653  -31.7701 C.ar   1 LIG      -0.11700
      8 C8        -81.7556  -21.7751  -33.3468 C.ar   1 LIG      -0.11700
      9 C9        -82.5453  -20.1883  -31.6802 C.ar   1 LIG       0.00400
     10 C10       -81.4964  -20.7007  -32.4802 C.ar   1 LIG       0.00400
     11 H1        -80.8240  -17.7219  -30.0631 H      1 LIG       0.11500
     12 H2        -78.9872  -18.6195  -31.4631 H      1 LIG       0.11500
     13 H3        -85.0549  -22.2693  -32.6966 H      1 LIG       0.11500
     14 H4        -83.2186  -23.1662  -34.0980 H      1 LIG       0.11500
     15 H5        -83.0773  -18.7036  -30.1896 H      1 LIG       0.11500
     16 H6        -79.3979  -20.5020  -32.9954 H      1 LIG       0.11500
     17 H7        -84.6436  -20.3878  -31.1643 H      1 LIG       0.11500
     18 H8        -80.9643  -22.1849  -33.9713 H      1 LIG       0.11500
@<TRIPOS>BOND
      1       1       2 ar
      2       1       5 ar
      3       2       6 ar
      4       3       4 ar
      5       3       7 ar
      6       4       8 ar
      7       5       9 ar
      8       6      10 ar
      9       7       9 ar
     10       8      10 ar
     11       9      10 ar
     12       1      11 1
     13       2      12 1
     14       3      13 1
     15       4      14 1
     16       5      15 1
     17       6      16 1
     18       7      17 1
     19       8      18 1
@<TRIPOS>ALT_TYPE
CGenFF_4.0_ALT_TYPE_SET
CGenFF_4.0 1 CG2R61 2 CG2R61 3 CG2R61 4 CG2R61 5 CG2R61 6 CG2R61 7 CG2R61 8 CG2R61 9 CG2R61 10 CG2R61 11 HGR61 12 HGR61 13 HGR61 14 HGR61 15 HGR61 16 HGR61 17 HGR61 18 HGR61
@<TRIPOS>MOLECULE
naphtalene
 18 19 0 0 0
****
USER_CHARGES
INVALID_CHARGES
Pose:   9 Cluster:   9 Fr_nu:   1581 TotEn:   -11.58
@<TRIPOS>ATOM
      1 C1        -71.6258   -9.0685  -44.1000 C.ar   1 LIG      -0.11500
      2 C2        -70.5061   -8.4041  -43.6084 C.ar   1 LIG      -0.11500
      3 C3        -71.3140   -6.5304  -48.2393 C.ar   1 LIG      -0.11500
      4 C4        -70.1943   -5.8661  -47.7476 C.ar   1 LIG      -0.11500
      5 C5        -72.1104   -8.7719  -45.3743 C.ar   1 LIG      -0.11700
      6 C6        -69.8667   -7.4407  -44.3889 C.ar   1 LIG      -0.11700
      7 C7        -71.9534   -7.4939  -47.4587 C.ar   1 LIG      -0.11700
      8 C8        -69.7097   -6.1625  -46.4733 C.ar   1 LIG      -0.11700
      9 C9        -71.4793   -7.8050  -46.1738 C.ar   1 LIG       0.00400
     10 C10       -70.3407   -7.1294  -45.6738 C.ar   1 LIG       0.00400
     11 H1        -72.1235   -9.8180  -43.4917 H      1 LIG       0.11500
     12 H2        -70.1295   -8.6359  -42.6164 H      1 LIG       0.11500
     13 H3        -71.6911   -6.2991  -49.2316 H      1 LIG       0.11500
     14 H4        -69.6979   -5.1157  -48.3558 H      1 LIG       0.11500
     15 H5        -72.9874   -9.3034  -45.7380 H      1 LIG       0.11500
     16 H6        -68.9927   -6.9342  -43.9847 H      1 LIG       0.11500
     17 H7        -72.8268   -8.0008  -47.8635 H      1 LIG       0.11500
     18 H8        -68.8331   -5.6305  -46.1091 H      1 LIG       0.11500
@<TRIPOS>BOND
      1       1       2 ar
      2       1       5 ar
      3       2       6 ar
      4       3       4 ar
      5       3       7 ar
      6       4       8 ar
      7       5       9 ar
      8       6      10 ar
      9       7       9 ar
     10       8      10 ar
     11       9      10 ar
     12       1      11 1
     13       2      12 1
     14       3      13 1
     15       4      14 1
     16       5      15 1
     17       6      16 1
     18       7      17 1
     19       8      18 1
@<TRIPOS>ALT_TYPE
CGenFF_4.0_ALT_TYPE_SET
CGenFF_4.0 1 CG2R61 2 CG2R61 3 CG2R61 4 CG2R61 5 CG2R61 6 CG2R61 7 CG2R61 8 CG2R61 9 CG2R61 10 CG2R61 11 HGR61 12 HGR61 13 HGR61 14 HGR61 15 HGR61 16 HGR61 17 HGR61 18 HGR61
@<TRIPOS>MOLECULE
naphtalene
 18 19 0 0 0
****
USER_CHARGES
INVALID_CHARGES
Pose:  10 Cluster:  10 Fr_nu: 443294 TotEn:   -11.12
@<TRIPOS>ATOM
      1 C1        -76.2689  -22.2931  -45.4454 C.ar   1 LIG      -0.11500
      2 C2        -76.2306  -23.2366  -46.4677 C.ar   1 LIG      -0.11500
      3 C3        -71.8321  -23.6754  -44.0040 C.ar   1 LIG      -0.11500
      4 C4        -71.7940  -24.6189  -45.0264 C.ar   1 LIG      -0.11500
      5 C5        -75.1867  -22.1626  -44.5745 C.ar   1 LIG      -0.11700
      6 C6        -75.1103  -24.0533  -46.6231 C.ar   1 LIG      -0.11700
      7 C7        -72.9525  -22.8586  -43.8487 C.ar   1 LIG      -0.11700
      8 C8        -72.8761  -24.7495  -45.8973 C.ar   1 LIG      -0.11700
      9 C9        -74.0508  -22.9763  -44.7161 C.ar   1 LIG       0.00400
     10 C10       -74.0120  -23.9358  -45.7557 C.ar   1 LIG       0.00400
     11 H1        -77.1415  -21.6580  -45.3245 H      1 LIG       0.11500
     12 H2        -77.0735  -23.3372  -47.1453 H      1 LIG       0.11500
     13 H3        -70.9894  -23.5742  -43.3260 H      1 LIG       0.11500
     14 H4        -70.9217  -25.2547  -45.1459 H      1 LIG       0.11500
     15 H5        -75.2386  -21.4186  -43.7822 H      1 LIG       0.11500
     16 H6        -75.1019  -24.7837  -47.4295 H      1 LIG       0.11500
     17 H7        -72.9604  -22.1278  -43.0427 H      1 LIG       0.11500
     18 H8        -72.8247  -25.4940  -46.6892 H      1 LIG       0.11500
@<TRIPOS>BOND
      1       1       2 ar
      2       1       5 ar
      3       2       6 ar
      4       3       4 ar
      5       3       7 ar
      6       4       8 ar
      7       5       9 ar
      8       6      10 ar
      9       7       9 ar
     10       8      10 ar
     11       9      10 ar
     12       1      11 1
     13       2      12 1
     14       3      13 1
     15       4      14 1
     16       5      15 1
     17       6      16 1
     18       7      17 1
     19       8      18 1
@<TRIPOS>ALT_TYPE
CGenFF_4.0_ALT_TYPE_SET
CGenFF_4.0 1 CG2R61 2 CG2R61 3 CG2R61 4 CG2R61 5 CG2R61 6 CG2R61 7 CG2R61 8 CG2R61 9 CG2R61 10 CG2R61 11 HGR61 12 HGR61 13 HGR61 14 HGR61 15 HGR61 16 HGR61 17 HGR61 18 HGR61
@<TRIPOS>MOLECULE
naphtalene
 18 19 0 0 0
****
USER_CHARGES
INVALID_CHARGES
Pose:  11 Cluster:  11 Fr_nu: 168856 TotEn:   -11.11
@<TRIPOS>ATOM
      1 C1        -59.3090   -6.6600  -54.7513 C.ar   1 LIG      -0.11500
      2 C2        -59.6847   -5.5090  -54.0650 C.ar   1 LIG      -0.11500
      3 C3        -62.3990   -5.5306  -58.3360 C.ar   1 LIG      -0.11500
      4 C4        -62.7745   -4.3797  -57.6495 C.ar   1 LIG      -0.11500
      5 C5        -59.8875   -6.9573  -55.9856 C.ar   1 LIG      -0.11700
      6 C6        -60.6401   -4.6510  -54.6102 C.ar   1 LIG      -0.11700
      7 C7        -61.4434   -6.3886  -57.7907 C.ar   1 LIG      -0.11700
      8 C8        -62.1962   -4.0822  -56.4152 C.ar   1 LIG      -0.11700
      9 C9        -60.8509   -6.1050  -56.5494 C.ar   1 LIG       0.00400
     10 C10       -61.2328   -4.9346  -55.8514 C.ar   1 LIG       0.00400
     11 H1        -58.5656   -7.3278  -54.3261 H      1 LIG       0.11500
     12 H2        -59.2335   -5.2783  -53.1043 H      1 LIG       0.11500
     13 H3        -62.8497   -5.7618  -59.2970 H      1 LIG       0.11500
     14 H4        -63.5190   -3.7129  -58.0745 H      1 LIG       0.11500
     15 H5        -59.5790   -7.8627  -56.5042 H      1 LIG       0.11500
     16 H6        -60.9182   -3.7566  -54.0565 H      1 LIG       0.11500
     17 H7        -61.1649   -7.2824  -58.3450 H      1 LIG       0.11500
     18 H8        -62.5051   -3.1772  -55.8961 H      1 LIG       0.11500
@<TRIPOS>BOND
      1       1       2 ar
      2       1       5 ar
      3       2       6 ar
      4       3       4 ar
      5       3       7 ar
      6       4       8 ar
      7       5       9 ar
      8       6      10 ar
      9       7       9 ar
     10       8      10 ar
     11       9      10 ar
     12       1      11 1
     13       2      12 1
     14       3      13 1
     15       4      14 1
     16       5      15 1
     17       6      16 1
     18       7      17 1
     19       8      18 1
@<TRIPOS>ALT_TYPE
CGenFF_4.0_ALT_TYPE_SET
CGenFF_4.0 1 CG2R61 2 CG2R61 3 CG2R61 4 CG2R61 5 CG2R61 6 CG2R61 7 CG2R61 8 CG2R61 9 CG2R61 10 CG2R61 11 HGR61 12 HGR61 13 HGR61 14 HGR61 15 HGR61 16 HGR61 17 HGR61 18 HGR61
@<TRIPOS>MOLECULE
naphtalene
 18 19 0 0 0
****
USER_CHARGES
INVALID_CHARGES
Pose:  12 Cluster:  12 Fr_nu:  18274 TotEn:   -11.09
@<TRIPOS>ATOM
      1 C1        -71.1764   -8.0957  -24.3789 C.ar   1 LIG      -0.11500
      2 C2        -70.6806   -7.4435  -25.5039 C.ar   1 LIG      -0.11500
      3 C3        -67.2012   -6.8127  -21.8838 C.ar   1 LIG      -0.11500
      4 C4        -66.7056   -6.1606  -23.0090 C.ar   1 LIG      -0.11500
      5 C5        -70.4385   -8.1045  -23.1948 C.ar   1 LIG      -0.11700
      6 C6        -69.4452   -6.7977  -25.4494 C.ar   1 LIG      -0.11700
      7 C7        -68.4368   -7.4584  -21.9384 C.ar   1 LIG      -0.11700
      8 C8        -67.4433   -6.1517  -24.1931 C.ar   1 LIG      -0.11700
      9 C9        -69.1929   -7.4597  -23.1219 C.ar   1 LIG       0.00400
     10 C10       -68.6889   -6.7966  -24.2660 C.ar   1 LIG       0.00400
     11 H1        -72.1379   -8.5987  -24.4221 H      1 LIG       0.11500
     12 H2        -71.2560   -7.4370  -26.4251 H      1 LIG       0.11500
     13 H3        -66.6263   -6.8194  -20.9621 H      1 LIG       0.11500
     14 H4        -65.7433   -5.6589  -22.9656 H      1 LIG       0.11500
     15 H5        -70.8454   -8.6209  -22.3278 H      1 LIG       0.11500
     16 H6        -69.0773   -6.2938  -26.3408 H      1 LIG       0.11500
     17 H7        -68.8048   -7.9615  -21.0467 H      1 LIG       0.11500
     18 H8        -67.0363   -5.6360  -25.0605 H      1 LIG       0.11500
@<TRIPOS>BOND
      1       1       2 ar
      2       1       5 ar
      3       2       6 ar
      4       3       4 ar
      5       3       7 ar
      6       4       8 ar
      7       5       9 ar
      8       6      10 ar
      9       7       9 ar
     10       8      10 ar
     11       9      10 ar
     12       1      11 1
     13       2      12 1
     14       3      13 1
     15       4      14 1
     16       5      15 1
     17       6      16 1
     18       7      17 1
     19       8      18 1
@<TRIPOS>ALT_TYPE
CGenFF_4.0_ALT_TYPE_SET
CGenFF_4.0 1 CG2R61 2 CG2R61 3 CG2R61 4 CG2R61 5 CG2R61 6 CG2R61 7 CG2R61 8 CG2R61 9 CG2R61 10 CG2R61 11 HGR61 12 HGR61 13 HGR61 14 HGR61 15 HGR61 16 HGR61 17 HGR61 18 HGR61
@<TRIPOS>MOLECULE
naphtalene
 18 19 0 0 0
****
USER_CHARGES
INVALID_CHARGES
Pose:  13 Cluster:  13 Fr_nu: 264821 TotEn:   -11.09
@<TRIPOS>ATOM
      1 C1        -68.7309    6.7153  -47.6483 C.ar   1 LIG      -0.11500
      2 C2        -69.2264    5.8358  -46.6903 C.ar   1 LIG      -0.11500
      3 C3        -71.0201   10.4017  -45.4477 C.ar   1 LIG      -0.11500
      4 C4        -71.5156    9.5221  -44.4898 C.ar   1 LIG      -0.11500
      5 C5        -69.0504    8.0719  -47.5828 C.ar   1 LIG      -0.11700
      6 C6        -70.0433    6.3093  -45.6633 C.ar   1 LIG      -0.11700
      7 C7        -70.2031    9.9282  -46.4747 C.ar   1 LIG      -0.11700
      8 C8        -71.1963    8.1656  -44.5551 C.ar   1 LIG      -0.11700
      9 C9        -69.8714    8.5660  -46.5560 C.ar   1 LIG       0.00400
     10 C10       -70.3753    7.6715  -45.5819 C.ar   1 LIG       0.00400
     11 H1        -68.0954    6.3461  -48.4479 H      1 LIG       0.11500
     12 H2        -68.9769    4.7800  -46.7420 H      1 LIG       0.11500
     13 H3        -71.2692   11.4579  -45.3965 H      1 LIG       0.11500
     14 H4        -72.1522    9.8917  -43.6912 H      1 LIG       0.11500
     15 H5        -68.6521    8.7411  -48.3427 H      1 LIG       0.11500
     16 H6        -70.4191    5.6039  -44.9250 H      1 LIG       0.11500
     17 H7        -69.8268   10.6339  -47.2124 H      1 LIG       0.11500
     18 H8        -71.5951    7.4960  -43.7958 H      1 LIG       0.11500
@<TRIPOS>BOND
      1       1       2 ar
      2       1       5 ar
      3       2       6 ar
      4       3       4 ar
      5       3       7 ar
      6       4       8 ar
      7       5       9 ar
      8       6      10 ar
      9       7       9 ar
     10       8      10 ar
     11       9      10 ar
     12       1      11 1
     13       2      12 1
     14       3      13 1
     15       4      14 1
     16       5      15 1
     17       6      16 1
     18       7      17 1
     19       8      18 1
@<TRIPOS>ALT_TYPE
CGenFF_4.0_ALT_TYPE_SET
CGenFF_4.0 1 CG2R61 2 CG2R61 3 CG2R61 4 CG2R61 5 CG2R61 6 CG2R61 7 CG2R61 8 CG2R61 9 CG2R61 10 CG2R61 11 HGR61 12 HGR61 13 HGR61 14 HGR61 15 HGR61 16 HGR61 17 HGR61 18 HGR61
@<TRIPOS>MOLECULE
naphtalene
 18 19 0 0 0
****
USER_CHARGES
INVALID_CHARGES
Pose:  14 Cluster:  14 Fr_nu: 498133 TotEn:   -11.06
@<TRIPOS>ATOM
      1 C1        -57.1048    1.3708  -39.6623 C.ar   1 LIG      -0.11500
      2 C2        -55.8527    1.7961  -40.0964 C.ar   1 LIG      -0.11500
      3 C3        -59.2209    4.7236  -42.4825 C.ar   1 LIG      -0.11500
      4 C4        -57.9688    5.1487  -42.9165 C.ar   1 LIG      -0.11500
      5 C5        -58.2585    1.9896  -40.1445 C.ar   1 LIG      -0.11700
      6 C6        -55.7495    2.8416  -41.0142 C.ar   1 LIG      -0.11700
      7 C7        -59.3241    3.6779  -41.5647 C.ar   1 LIG      -0.11700
      8 C8        -56.8150    4.5301  -42.4343 C.ar   1 LIG      -0.11700
      9 C9        -58.1734    3.0437  -41.0688 C.ar   1 LIG       0.00400
     10 C10       -56.9001    3.4760  -41.5101 C.ar   1 LIG       0.00400
     11 H1        -57.1845    0.5572  -38.9473 H      1 LIG       0.11500
     12 H2        -54.9552    1.3135  -39.7206 H      1 LIG       0.11500
     13 H3        -60.1191    5.2058  -42.8581 H      1 LIG       0.11500
     14 H4        -57.8896    5.9634  -43.6304 H      1 LIG       0.11500
     15 H5        -59.2267    1.6410  -39.7910 H      1 LIG       0.11500
     16 H6        -54.7605    3.1572  -41.3401 H      1 LIG       0.11500
     17 H7        -60.3132    3.3619  -41.2396 H      1 LIG       0.11500
     18 H8        -55.8466    4.8790  -42.7871 H      1 LIG       0.11500
@<TRIPOS>BOND
      1       1       2 ar
      2       1       5 ar
      3       2       6 ar
      4       3       4 ar
      5       3       7 ar
      6       4       8 ar
      7       5       9 ar
      8       6      10 ar
      9       7       9 ar
     10       8      10 ar
     11       9      10 ar
     12       1      11 1
     13       2      12 1
     14       3      13 1
     15       4      14 1
     16       5      15 1
     17       6      16 1
     18       7      17 1
     19       8      18 1
@<TRIPOS>ALT_TYPE
CGenFF_4.0_ALT_TYPE_SET
CGenFF_4.0 1 CG2R61 2 CG2R61 3 CG2R61 4 CG2R61 5 CG2R61 6 CG2R61 7 CG2R61 8 CG2R61 9 CG2R61 10 CG2R61 11 HGR61 12 HGR61 13 HGR61 14 HGR61 15 HGR61 16 HGR61 17 HGR61 18 HGR61
@<TRIPOS>MOLECULE
naphtalene
 18 19 0 0 0
****
USER_CHARGES
INVALID_CHARGES
Pose:  15 Cluster:  15 Fr_nu: 151623 TotEn:   -10.96
@<TRIPOS>ATOM
      1 C1        -70.3694    1.6537  -30.9802 C.ar   1 LIG      -0.11500
      2 C2        -70.8900    0.5196  -30.3641 C.ar   1 LIG      -0.11500
      3 C3        -74.4079    2.0490  -33.6647 C.ar   1 LIG      -0.11500
      4 C4        -74.9284    0.9148  -33.0486 C.ar   1 LIG      -0.11500
      5 C5        -71.1106    2.3211  -31.9558 C.ar   1 LIG      -0.11700
      6 C6        -72.1536    0.0484  -30.7212 C.ar   1 LIG      -0.11700
      7 C7        -73.1442    2.5202  -33.3076 C.ar   1 LIG      -0.11700
      8 C8        -74.1873    0.2473  -32.0731 C.ar   1 LIG      -0.11700
      9 C9        -72.3843    1.8609  -32.3277 C.ar   1 LIG       0.00400
     10 C10       -72.9136    0.7076  -31.7012 C.ar   1 LIG       0.00400
     11 H1        -69.3853    2.0197  -30.7022 H      1 LIG       0.11500
     12 H2        -70.3123    0.0009  -29.6046 H      1 LIG       0.11500
     13 H3        -74.9853    2.5684  -34.4244 H      1 LIG       0.11500
     14 H4        -75.9119    0.5485  -33.3280 H      1 LIG       0.11500
     15 H5        -70.6836    3.2054  -32.4243 H      1 LIG       0.11500
     16 H6        -72.5410   -0.8397  -30.2262 H      1 LIG       0.11500
     17 H7        -72.7574    3.4088  -33.8021 H      1 LIG       0.11500
     18 H8        -74.6138   -0.6375  -31.6049 H      1 LIG       0.11500
@<TRIPOS>BOND
      1       1       2 ar
      2       1       5 ar
      3       2       6 ar
      4       3       4 ar
      5       3       7 ar
      6       4       8 ar
      7       5       9 ar
      8       6      10 ar
      9       7       9 ar
     10       8      10 ar
     11       9      10 ar
     12       1      11 1
     13       2      12 1
     14       3      13 1
     15       4      14 1
     16       5      15 1
     17       6      16 1
     18       7      17 1
     19       8      18 1
@<TRIPOS>ALT_TYPE
CGenFF_4.0_ALT_TYPE_SET
CGenFF_4.0 1 CG2R61 2 CG2R61 3 CG2R61 4 CG2R61 5 CG2R61 6 CG2R61 7 CG2R61 8 CG2R61 9 CG2R61 10 CG2R61 11 HGR61 12 HGR61 13 HGR61 14 HGR61 15 HGR61 16 HGR61 17 HGR61 18 HGR61
@<TRIPOS>MOLECULE
naphtalene
 18 19 0 0 0
****
USER_CHARGES
INVALID_CHARGES
Pose:  16 Cluster:  16 Fr_nu:  42000 TotEn:   -10.92
@<TRIPOS>ATOM
      1 C1        -67.0701   -6.7178  -22.8363 C.ar   1 LIG      -0.11500
      2 C2        -68.1938   -7.4396  -23.2275 C.ar   1 LIG      -0.11500
      3 C3        -67.7713   -3.6264  -26.5274 C.ar   1 LIG      -0.11500
      4 C4        -68.8950   -4.3483  -26.9185 C.ar   1 LIG      -0.11500
      5 C5        -66.6801   -5.5881  -23.5562 C.ar   1 LIG      -0.11700
      6 C6        -68.9319   -7.0347  -24.3399 C.ar   1 LIG      -0.11700
      7 C7        -67.0332   -4.0313  -25.4149 C.ar   1 LIG      -0.11700
      8 C8        -69.2850   -5.4780  -26.1987 C.ar   1 LIG      -0.11700
      9 C9        -67.4112   -5.1660  -24.6786 C.ar   1 LIG       0.00400
     10 C10       -68.5539   -5.9001  -25.0763 C.ar   1 LIG       0.00400
     11 H1        -66.4955   -7.0338  -21.9705 H      1 LIG       0.11500
     12 H2        -68.4967   -8.3187  -22.6662 H      1 LIG       0.11500
     13 H3        -67.4678   -2.7469  -27.0883 H      1 LIG       0.11500
     14 H4        -69.4683   -4.0326  -27.7852 H      1 LIG       0.11500
     15 H5        -65.7980   -5.0393  -23.2325 H      1 LIG       0.11500
     16 H6        -69.8071   -7.6136  -24.6273 H      1 LIG       0.11500
     17 H7        -66.1585   -3.4518  -25.1272 H      1 LIG       0.11500
     18 H8        -70.1666   -6.0274  -26.5227 H      1 LIG       0.11500
@<TRIPOS>BOND
      1       1       2 ar
      2       1       5 ar
      3       2       6 ar
      4       3       4 ar
      5       3       7 ar
      6       4       8 ar
      7       5       9 ar
      8       6      10 ar
      9       7       9 ar
     10       8      10 ar
     11       9      10 ar
     12       1      11 1
     13       2      12 1
     14       3      13 1
     15       4      14 1
     16       5      15 1
     17       6      16 1
     18       7      17 1
     19       8      18 1
@<TRIPOS>ALT_TYPE
CGenFF_4.0_ALT_TYPE_SET
CGenFF_4.0 1 CG2R61 2 CG2R61 3 CG2R61 4 CG2R61 5 CG2R61 6 CG2R61 7 CG2R61 8 CG2R61 9 CG2R61 10 CG2R61 11 HGR61 12 HGR61 13 HGR61 14 HGR61 15 HGR61 16 HGR61 17 HGR61 18 HGR61
@<TRIPOS>MOLECULE
naphtalene
 18 19 0 0 0
****
USER_CHARGES
INVALID_CHARGES
Pose:  17 Cluster:  17 Fr_nu: 343329 TotEn:   -10.88
@<TRIPOS>ATOM
      1 C1        -73.8389   11.4912  -44.2297 C.ar   1 LIG      -0.11500
      2 C2        -72.6902   12.2767  -44.2485 C.ar   1 LIG      -0.11500
      3 C3        -71.1025    7.4819  -44.5629 C.ar   1 LIG      -0.11500
      4 C4        -69.9539    8.2675  -44.5817 C.ar   1 LIG      -0.11500
      5 C5        -73.7362   10.1017  -44.3029 C.ar   1 LIG      -0.11700
      6 C6        -71.4345   11.6759  -44.3406 C.ar   1 LIG      -0.11700
      7 C7        -72.3583    8.0828  -44.4707 C.ar   1 LIG      -0.11700
      8 C8        -70.0564    9.6570  -44.5085 C.ar   1 LIG      -0.11700
      9 C9        -72.4803    9.4799  -44.3961 C.ar   1 LIG       0.00400
     10 C10       -71.3123   10.2788  -44.4153 C.ar   1 LIG       0.00400
     11 H1        -74.8162   11.9595  -44.1585 H      1 LIG       0.11500
     12 H2        -72.7712   13.3583  -44.1912 H      1 LIG       0.11500
     13 H3        -71.0221    6.4001  -44.6200 H      1 LIG       0.11500
     14 H4        -68.9769    7.7988  -44.6543 H      1 LIG       0.11500
     15 H5        -74.6475    9.5075  -44.2870 H      1 LIG       0.11500
     16 H6        -70.5500   12.3094  -44.3532 H      1 LIG       0.11500
     17 H7        -73.2426    7.4491  -44.4573 H      1 LIG       0.11500
     18 H8        -69.1452   10.2515  -44.5252 H      1 LIG       0.11500
@<TRIPOS>BOND
      1       1       2 ar
      2       1       5 ar
      3       2       6 ar
      4       3       4 ar
      5       3       7 ar
      6       4       8 ar
      7       5       9 ar
      8       6      10 ar
      9       7       9 ar
     10       8      10 ar
     11       9      10 ar
     12       1      11 1
     13       2      12 1
     14       3      13 1
     15       4      14 1
     16       5      15 1
     17       6      16 1
     18       7      17 1
     19       8      18 1
@<TRIPOS>ALT_TYPE
CGenFF_4.0_ALT_TYPE_SET
CGenFF_4.0 1 CG2R61 2 CG2R61 3 CG2R61 4 CG2R61 5 CG2R61 6 CG2R61 7 CG2R61 8 CG2R61 9 CG2R61 10 CG2R61 11 HGR61 12 HGR61 13 HGR61 14 HGR61 15 HGR61 16 HGR61 17 HGR61 18 HGR61
@<TRIPOS>MOLECULE
naphtalene
 18 19 0 0 0
****
USER_CHARGES
INVALID_CHARGES
Pose:  18 Cluster:  18 Fr_nu:  65079 TotEn:   -10.79
@<TRIPOS>ATOM
      1 C1        -61.2629  -24.8772  -27.4026 C.ar   1 LIG      -0.11500
      2 C2        -62.1483  -25.9371  -27.2305 C.ar   1 LIG      -0.11500
      3 C3        -64.0841  -22.0671  -24.6067 C.ar   1 LIG      -0.11500
      4 C4        -64.9694  -23.1271  -24.4347 C.ar   1 LIG      -0.11500
      5 C5        -61.5188  -23.6477  -26.7949 C.ar   1 LIG      -0.11700
      6 C6        -63.2928  -25.7717  -26.4503 C.ar   1 LIG      -0.11700
      7 C7        -62.9394  -22.2326  -25.3870 C.ar   1 LIG      -0.11700
      8 C8        -64.7136  -24.3566  -25.0424 C.ar   1 LIG      -0.11700
      9 C9        -62.6661  -23.4632  -26.0061 C.ar   1 LIG       0.00400
     10 C10       -63.5663  -24.5411  -25.8312 C.ar   1 LIG       0.00400
     11 H1        -60.3723  -25.0064  -28.0106 H      1 LIG       0.11500
     12 H2        -61.9480  -26.8940  -27.7038 H      1 LIG       0.11500
     13 H3        -64.2837  -21.1099  -24.1334 H      1 LIG       0.11500
     14 H4        -65.8605  -22.9969  -23.8278 H      1 LIG       0.11500
     15 H5        -60.8131  -22.8330  -26.9435 H      1 LIG       0.11500
     16 H6        -63.9708  -26.6140  -26.3290 H      1 LIG       0.11500
     17 H7        -62.2612  -21.3905  -25.5074 H      1 LIG       0.11500
     18 H8        -65.4196  -25.1713  -24.8946 H      1 LIG       0.11500
@<TRIPOS>BOND
      1       1       2 ar
      2       1       5 ar
      3       2       6 ar
      4       3       4 ar
      5       3       7 ar
      6       4       8 ar
      7       5       9 ar
      8       6      10 ar
      9       7       9 ar
     10       8      10 ar
     11       9      10 ar
     12       1      11 1
     13       2      12 1
     14       3      13 1
     15       4      14 1
     16       5      15 1
     17       6      16 1
     18       7      17 1
     19       8      18 1
@<TRIPOS>ALT_TYPE
CGenFF_4.0_ALT_TYPE_SET
CGenFF_4.0 1 CG2R61 2 CG2R61 3 CG2R61 4 CG2R61 5 CG2R61 6 CG2R61 7 CG2R61 8 CG2R61 9 CG2R61 10 CG2R61 11 HGR61 12 HGR61 13 HGR61 14 HGR61 15 HGR61 16 HGR61 17 HGR61 18 HGR61
@<TRIPOS>MOLECULE
naphtalene
 18 19 0 0 0
****
USER_CHARGES
INVALID_CHARGES
Pose:  19 Cluster:  19 Fr_nu:  80080 TotEn:   -10.69
@<TRIPOS>ATOM
      1 C1        -58.9944  -22.8532  -25.9261 C.ar   1 LIG      -0.11500
      2 C2        -59.4106  -21.6051  -25.4725 C.ar   1 LIG      -0.11500
      3 C3        -63.5920  -24.4386  -25.7804 C.ar   1 LIG      -0.11500
      4 C4        -64.0080  -23.1904  -25.3268 C.ar   1 LIG      -0.11500
      5 C5        -59.9268  -23.8733  -26.1176 C.ar   1 LIG      -0.11700
      6 C6        -60.7605  -21.3720  -25.2087 C.ar   1 LIG      -0.11700
      7 C7        -62.2420  -24.6717  -26.0443 C.ar   1 LIG      -0.11700
      8 C8        -63.0757  -22.1703  -25.1352 C.ar   1 LIG      -0.11700
      9 C9        -61.2898  -23.6565  -25.8570 C.ar   1 LIG       0.00400
     10 C10       -61.7128  -22.3872  -25.3958 C.ar   1 LIG       0.00400
     11 H1        -57.9433  -23.0342  -26.1307 H      1 LIG       0.11500
     12 H2        -58.6839  -20.8116  -25.3240 H      1 LIG       0.11500
     13 H3        -64.3183  -25.2327  -25.9293 H      1 LIG       0.11500
     14 H4        -65.0591  -23.0104  -25.1210 H      1 LIG       0.11500
     15 H5        -59.5789  -24.8412  -26.4724 H      1 LIG       0.11500
     16 H6        -61.0633  -20.3885  -24.8554 H      1 LIG       0.11500
     17 H7        -61.9395  -25.6549  -26.3983 H      1 LIG       0.11500
     18 H8        -63.4234  -21.2025  -24.7797 H      1 LIG       0.11500
@<TRIPOS>BOND
      1       1       2 ar
      2       1       5 ar
      3       2       6 ar
      4       3       4 ar
      5       3       7 ar
      6       4       8 ar
      7       5       9 ar
      8       6      10 ar
      9       7       9 ar
     10       8      10 ar
     11       9      10 ar
     12       1      11 1
     13       2      12 1
     14       3      13 1
     15       4      14 1
     16       5      15 1
     17       6      16 1
     18       7      17 1
     19       8      18 1
@<TRIPOS>ALT_TYPE
CGenFF_4.0_ALT_TYPE_SET
CGenFF_4.0 1 CG2R61 2 CG2R61 3 CG2R61 4 CG2R61 5 CG2R61 6 CG2R61 7 CG2R61 8 CG2R61 9 CG2R61 10 CG2R61 11 HGR61 12 HGR61 13 HGR61 14 HGR61 15 HGR61 16 HGR61 17 HGR61 18 HGR61
@<TRIPOS>MOLECULE
naphtalene
 18 19 0 0 0
****
USER_CHARGES
INVALID_CHARGES
Pose:  20 Cluster:  20 Fr_nu:  24621 TotEn:   -10.61
@<TRIPOS>ATOM
      1 C1        -38.2194  -15.2654  -38.1054 C.ar   1 LIG      -0.11500
      2 C2        -38.4250  -16.0269  -36.9588 C.ar   1 LIG      -0.11500
      3 C3        -42.1070  -12.5556  -37.0026 C.ar   1 LIG      -0.11500
      4 C4        -42.3125  -13.3172  -35.8560 C.ar   1 LIG      -0.11500
      5 C5        -39.0812  -14.2105  -38.4072 C.ar   1 LIG      -0.11700
      6 C6        -39.4930  -15.7366  -36.1096 C.ar   1 LIG      -0.11700
      7 C7        -41.0388  -12.8460  -37.8518 C.ar   1 LIG      -0.11700
      8 C8        -41.4508  -14.3721  -35.5542 C.ar   1 LIG      -0.11700
      9 C9        -40.1615  -13.9041  -37.5637 C.ar   1 LIG       0.00400
     10 C10       -40.3705  -14.6786  -36.3977 C.ar   1 LIG       0.00400
     11 H1        -37.3881  -15.4922  -38.7665 H      1 LIG       0.11500
     12 H2        -37.7533  -16.8477  -36.7247 H      1 LIG       0.11500
     13 H3        -42.7783  -11.7344  -37.2372 H      1 LIG       0.11500
     14 H4        -43.1448  -13.0908  -35.1961 H      1 LIG       0.11500
     15 H5        -38.9016  -13.6289  -39.3091 H      1 LIG       0.11500
     16 H6        -39.6344  -16.3447  -35.2185 H      1 LIG       0.11500
     17 H7        -40.8971  -12.2372  -38.7424 H      1 LIG       0.11500
     18 H8        -41.6306  -14.9544  -34.6527 H      1 LIG       0.11500
@<TRIPOS>BOND
      1       1       2 ar
      2       1       5 ar
      3       2       6 ar
      4       3       4 ar
      5       3       7 ar
      6       4       8 ar
      7       5       9 ar
      8       6      10 ar
      9       7       9 ar
     10       8      10 ar
     11       9      10 ar
     12       1      11 1
     13       2      12 1
     14       3      13 1
     15       4      14 1
     16       5      15 1
     17       6      16 1
     18       7      17 1
     19       8      18 1
@<TRIPOS>ALT_TYPE
CGenFF_4.0_ALT_TYPE_SET
CGenFF_4.0 1 CG2R61 2 CG2R61 3 CG2R61 4 CG2R61 5 CG2R61 6 CG2R61 7 CG2R61 8 CG2R61 9 CG2R61 10 CG2R61 11 HGR61 12 HGR61 13 HGR61 14 HGR61 15 HGR61 16 HGR61 17 HGR61 18 HGR61
@<TRIPOS>MOLECULE
naphtalene
 18 19 0 0 0
****
USER_CHARGES
INVALID_CHARGES
Pose:  21 Cluster:  21 Fr_nu: 490699 TotEn:   -10.55
@<TRIPOS>ATOM
      1 C1        -59.7193    3.1807  -44.9769 C.ar   1 LIG      -0.11500
      2 C2        -60.8038    2.7161  -44.2388 C.ar   1 LIG      -0.11500
      3 C3        -57.0381    3.3652  -40.9210 C.ar   1 LIG      -0.11500
      4 C4        -58.1227    2.9006  -40.1830 C.ar   1 LIG      -0.11500
      5 C5        -58.5094    3.4597  -44.3406 C.ar   1 LIG      -0.11700
      6 C6        -60.6827    2.5287  -42.8617 C.ar   1 LIG      -0.11700
      7 C7        -57.1592    3.5526  -42.2983 C.ar   1 LIG      -0.11700
      8 C8        -59.3327    2.6217  -40.8192 C.ar   1 LIG      -0.11700
      9 C9        -58.3696    3.2769  -42.9551 C.ar   1 LIG       0.00400
     10 C10       -59.4725    2.8045  -42.2046 C.ar   1 LIG       0.00400
     11 H1        -59.8143    3.3269  -46.0489 H      1 LIG       0.11500
     12 H2        -61.7452    2.4989  -44.7351 H      1 LIG       0.11500
     13 H3        -56.0962    3.5825  -40.4252 H      1 LIG       0.11500
     14 H4        -58.0276    2.7560  -39.1108 H      1 LIG       0.11500
     15 H5        -57.6751    3.8223  -44.9375 H      1 LIG       0.11500
     16 H6        -61.5433    2.1641  -42.3046 H      1 LIG       0.11500
     17 H7        -56.2983    3.9163  -42.8552 H      1 LIG       0.11500
     18 H8        -60.1674    2.2597  -40.2223 H      1 LIG       0.11500
@<TRIPOS>BOND
      1       1       2 ar
      2       1       5 ar
      3       2       6 ar
      4       3       4 ar
      5       3       7 ar
      6       4       8 ar
      7       5       9 ar
      8       6      10 ar
      9       7       9 ar
     10       8      10 ar
     11       9      10 ar
     12       1      11 1
     13       2      12 1
     14       3      13 1
     15       4      14 1
     16       5      15 1
     17       6      16 1
     18       7      17 1
     19       8      18 1
@<TRIPOS>ALT_TYPE
CGenFF_4.0_ALT_TYPE_SET
CGenFF_4.0 1 CG2R61 2 CG2R61 3 CG2R61 4 CG2R61 5 CG2R61 6 CG2R61 7 CG2R61 8 CG2R61 9 CG2R61 10 CG2R61 11 HGR61 12 HGR61 13 HGR61 14 HGR61 15 HGR61 16 HGR61 17 HGR61 18 HGR61
@<TRIPOS>MOLECULE
naphtalene
 18 19 0 0 0
****
USER_CHARGES
INVALID_CHARGES
Pose:  22 Cluster:  22 Fr_nu:  78568 TotEn:   -10.51
@<TRIPOS>ATOM
      1 C1        -85.7483  -13.0214  -29.5972 C.ar   1 LIG      -0.11500
      2 C2        -85.3049  -12.5679  -30.8360 C.ar   1 LIG      -0.11500
      3 C3        -83.0603  -17.0446  -30.1079 C.ar   1 LIG      -0.11500
      4 C4        -82.6169  -16.5910  -31.3467 C.ar   1 LIG      -0.11500
      5 C5        -85.3037  -14.2477  -29.1022 C.ar   1 LIG      -0.11700
      6 C6        -84.4151  -13.3388  -31.5845 C.ar   1 LIG      -0.11700
      7 C7        -83.9500  -16.2736  -29.3593 C.ar   1 LIG      -0.11700
      8 C8        -83.0615  -15.3648  -31.8418 C.ar   1 LIG      -0.11700
      9 C9        -84.4080  -15.0368  -29.8422 C.ar   1 LIG       0.00400
     10 C10       -83.9571  -14.5756  -31.1019 C.ar   1 LIG       0.00400
     11 H1        -86.4414  -12.4210  -29.0152 H      1 LIG       0.11500
     12 H2        -85.6514  -11.6130  -31.2203 H      1 LIG       0.11500
     13 H3        -82.7139  -17.9995  -29.7229 H      1 LIG       0.11500
     14 H4        -81.9249  -17.1924  -31.9289 H      1 LIG       0.11500
     15 H5        -85.6639  -14.5825  -28.1316 H      1 LIG       0.11500
     16 H6        -84.0812  -12.9645  -32.5500 H      1 LIG       0.11500
     17 H7        -84.2832  -16.6477  -28.3935 H      1 LIG       0.11500
     18 H8        -82.7020  -15.0301  -32.8128 H      1 LIG       0.11500
@<TRIPOS>BOND
      1       1       2 ar
      2       1       5 ar
      3       2       6 ar
      4       3       4 ar
      5       3       7 ar
      6       4       8 ar
      7       5       9 ar
      8       6      10 ar
      9       7       9 ar
     10       8      10 ar
     11       9      10 ar
     12       1      11 1
     13       2      12 1
     14       3      13 1
     15       4      14 1
     16       5      15 1
     17       6      16 1
     18       7      17 1
     19       8      18 1
@<TRIPOS>ALT_TYPE
CGenFF_4.0_ALT_TYPE_SET
CGenFF_4.0 1 CG2R61 2 CG2R61 3 CG2R61 4 CG2R61 5 CG2R61 6 CG2R61 7 CG2R61 8 CG2R61 9 CG2R61 10 CG2R61 11 HGR61 12 HGR61 13 HGR61 14 HGR61 15 HGR61 16 HGR61 17 HGR61 18 HGR61
@<TRIPOS>MOLECULE
naphtalene
 18 19 0 0 0
****
USER_CHARGES
INVALID_CHARGES
Pose:  23 Cluster:  23 Fr_nu: 100712 TotEn:   -10.47
@<TRIPOS>ATOM
      1 C1        -60.7060   -1.9240  -55.3737 C.ar   1 LIG      -0.11500
      2 C2        -59.7422   -1.8701  -54.3711 C.ar   1 LIG      -0.11500
      3 C3        -60.3849   -6.7786  -55.4210 C.ar   1 LIG      -0.11500
      4 C4        -59.4211   -6.7246  -54.4185 C.ar   1 LIG      -0.11500
      5 C5        -61.1100   -3.1561  -55.8886 C.ar   1 LIG      -0.11700
      6 C6        -59.1787   -3.0479  -53.8797 C.ar   1 LIG      -0.11700
      7 C7        -60.9484   -5.6007  -55.9125 C.ar   1 LIG      -0.11700
      8 C8        -59.0169   -5.4926  -53.9036 C.ar   1 LIG      -0.11700
      9 C9        -60.5535   -4.3518  -55.4058 C.ar   1 LIG       0.00400
     10 C10       -59.5734   -4.2969  -54.3864 C.ar   1 LIG       0.00400
     11 H1        -61.1439   -1.0067  -55.7563 H      1 LIG       0.11500
     12 H2        -59.4285   -0.9104  -53.9708 H      1 LIG       0.11500
     13 H3        -60.6991   -7.7382  -55.8218 H      1 LIG       0.11500
     14 H4        -58.9825   -7.6421  -54.0373 H      1 LIG       0.11500
     15 H5        -61.8646   -3.1743  -56.6723 H      1 LIG       0.11500
     16 H6        -58.4274   -2.9821  -53.0955 H      1 LIG       0.11500
     17 H7        -61.7003   -5.6668  -56.6960 H      1 LIG       0.11500
     18 H8        -58.2617   -5.4741  -53.1204 H      1 LIG       0.11500
@<TRIPOS>BOND
      1       1       2 ar
      2       1       5 ar
      3       2       6 ar
      4       3       4 ar
      5       3       7 ar
      6       4       8 ar
      7       5       9 ar
      8       6      10 ar
      9       7       9 ar
     10       8      10 ar
     11       9      10 ar
     12       1      11 1
     13       2      12 1
     14       3      13 1
     15       4      14 1
     16       5      15 1
     17       6      16 1
     18       7      17 1
     19       8      18 1
@<TRIPOS>ALT_TYPE
CGenFF_4.0_ALT_TYPE_SET
CGenFF_4.0 1 CG2R61 2 CG2R61 3 CG2R61 4 CG2R61 5 CG2R61 6 CG2R61 7 CG2R61 8 CG2R61 9 CG2R61 10 CG2R61 11 HGR61 12 HGR61 13 HGR61 14 HGR61 15 HGR61 16 HGR61 17 HGR61 18 HGR61
@<TRIPOS>MOLECULE
naphtalene
 18 19 0 0 0
****
USER_CHARGES
INVALID_CHARGES
Pose:  24 Cluster:  24 Fr_nu: 438976 TotEn:   -10.34
@<TRIPOS>ATOM
      1 C1        -85.1568  -16.6013  -47.6088 C.ar   1 LIG      -0.11500
      2 C2        -84.3897  -15.5381  -47.1419 C.ar   1 LIG      -0.11500
      3 C3        -81.4207  -19.6263  -46.8577 C.ar   1 LIG      -0.11500
      4 C4        -80.6537  -18.5630  -46.3908 C.ar   1 LIG      -0.11500
      5 C5        -84.6144  -17.8859  -47.6567 C.ar   1 LIG      -0.11700
      6 C6        -83.0774  -15.7552  -46.7211 C.ar   1 LIG      -0.11700
      7 C7        -82.7331  -19.4092  -47.2785 C.ar   1 LIG      -0.11700
      8 C8        -81.1960  -17.2784  -46.3429 C.ar   1 LIG      -0.11700
      9 C9        -83.2951  -18.1228  -47.2372 C.ar   1 LIG       0.00400
     10 C10       -82.5152  -17.0415  -46.7624 C.ar   1 LIG       0.00400
     11 H1        -86.1781  -16.4316  -47.9368 H      1 LIG       0.11500
     12 H2        -84.8129  -14.5385  -47.1047 H      1 LIG       0.11500
     13 H3        -80.9980  -20.6264  -46.8949 H      1 LIG       0.11500
     14 H4        -79.6320  -18.7331  -46.0643 H      1 LIG       0.11500
     15 H5        -85.2322  -18.7019  -48.0258 H      1 LIG       0.11500
     16 H6        -82.4963  -14.9095  -46.3593 H      1 LIG       0.11500
     17 H7        -83.3143  -20.2551  -47.6394 H      1 LIG       0.11500
     18 H8        -80.5780  -16.4620  -45.9746 H      1 LIG       0.11500
@<TRIPOS>BOND
      1       1       2 ar
      2       1       5 ar
      3       2       6 ar
      4       3       4 ar
      5       3       7 ar
      6       4       8 ar
      7       5       9 ar
      8       6      10 ar
      9       7       9 ar
     10       8      10 ar
     11       9      10 ar
     12       1      11 1
     13       2      12 1
     14       3      13 1
     15       4      14 1
     16       5      15 1
     17       6      16 1
     18       7      17 1
     19       8      18 1
@<TRIPOS>ALT_TYPE
CGenFF_4.0_ALT_TYPE_SET
CGenFF_4.0 1 CG2R61 2 CG2R61 3 CG2R61 4 CG2R61 5 CG2R61 6 CG2R61 7 CG2R61 8 CG2R61 9 CG2R61 10 CG2R61 11 HGR61 12 HGR61 13 HGR61 14 HGR61 15 HGR61 16 HGR61 17 HGR61 18 HGR61
@<TRIPOS>MOLECULE
naphtalene
 18 19 0 0 0
****
USER_CHARGES
INVALID_CHARGES
Pose:  25 Cluster:  25 Fr_nu:   1409 TotEn:   -10.32
@<TRIPOS>ATOM
      1 C1        -46.2429  -13.1622  -42.7532 C.ar   1 LIG      -0.11500
      2 C2        -46.6262  -12.3699  -41.6752 C.ar   1 LIG      -0.11500
      3 C3        -50.4593  -12.1800  -44.9737 C.ar   1 LIG      -0.11500
      4 C4        -50.8424  -11.3877  -43.8956 C.ar   1 LIG      -0.11500
      5 C5        -47.0972  -13.3161  -43.8455 C.ar   1 LIG      -0.11700
      6 C6        -47.8650  -11.7284  -41.6852 C.ar   1 LIG      -0.11700
      7 C7        -49.2204  -12.8215  -44.9637 C.ar   1 LIG      -0.11700
      8 C8        -49.9883  -11.2338  -42.8032 C.ar   1 LIG      -0.11700
      9 C9        -48.3479  -12.6778  -43.8725 C.ar   1 LIG       0.00400
     10 C10       -48.7376  -11.8721  -42.7762 C.ar   1 LIG       0.00400
     11 H1        -45.2787  -13.6618  -42.7446 H      1 LIG       0.11500
     12 H2        -45.9603  -12.2505  -40.8255 H      1 LIG       0.11500
     13 H3        -51.1248  -12.2997  -45.8240 H      1 LIG       0.11500
     14 H4        -51.8074  -10.8895  -43.9041 H      1 LIG       0.11500
     15 H5        -46.7771  -13.9406  -44.6770 H      1 LIG       0.11500
     16 H6        -48.1437  -11.1134  -40.8320 H      1 LIG       0.11500
     17 H7        -48.9415  -13.4357  -45.8173 H      1 LIG       0.11500
     18 H8        -50.3085  -10.6099  -41.9712 H      1 LIG       0.11500
@<TRIPOS>BOND
      1       1       2 ar
      2       1       5 ar
      3       2       6 ar
      4       3       4 ar
      5       3       7 ar
      6       4       8 ar
      7       5       9 ar
      8       6      10 ar
      9       7       9 ar
     10       8      10 ar
     11       9      10 ar
     12       1      11 1
     13       2      12 1
     14       3      13 1
     15       4      14 1
     16       5      15 1
     17       6      16 1
     18       7      17 1
     19       8      18 1
@<TRIPOS>ALT_TYPE
CGenFF_4.0_ALT_TYPE_SET
CGenFF_4.0 1 CG2R61 2 CG2R61 3 CG2R61 4 CG2R61 5 CG2R61 6 CG2R61 7 CG2R61 8 CG2R61 9 CG2R61 10 CG2R61 11 HGR61 12 HGR61 13 HGR61 14 HGR61 15 HGR61 16 HGR61 17 HGR61 18 HGR61
@<TRIPOS>MOLECULE
naphtalene
 18 19 0 0 0
****
USER_CHARGES
INVALID_CHARGES
Pose:  26 Cluster:  26 Fr_nu:   3849 TotEn:   -10.19
@<TRIPOS>ATOM
      1 C1        -52.9121  -14.7507  -45.7018 C.ar   1 LIG      -0.11500
      2 C2        -51.6523  -15.2359  -46.0396 C.ar   1 LIG      -0.11500
      3 C3        -50.8636  -10.7951  -43.7449 C.ar   1 LIG      -0.11500
      4 C4        -49.6038  -11.2804  -44.0828 C.ar   1 LIG      -0.11500
      5 C5        -53.0360  -13.5252  -45.0465 C.ar   1 LIG      -0.11700
      6 C6        -50.5115  -14.4978  -45.7235 C.ar   1 LIG      -0.11700
      7 C7        -52.0045  -11.5333  -44.0611 C.ar   1 LIG      -0.11700
      8 C8        -49.4798  -12.5059  -44.7380 C.ar   1 LIG      -0.11700
      9 C9        -51.8984  -12.7688  -44.7205 C.ar   1 LIG       0.00400
     10 C10       -50.6173  -13.2623  -45.0640 C.ar   1 LIG       0.00400
     11 H1        -53.7998  -15.3261  -45.9476 H      1 LIG       0.11500
     12 H2        -51.5569  -16.1899  -46.5500 H      1 LIG       0.11500
     13 H3        -50.9596   -9.8409  -43.2346 H      1 LIG       0.11500
     14 H4        -48.7163  -10.7053  -43.8354 H      1 LIG       0.11500
     15 H5        -54.0308  -13.1656  -44.7917 H      1 LIG       0.11500
     16 H6        -49.5368  -14.8961  -45.9976 H      1 LIG       0.11500
     17 H7        -52.9790  -11.1344  -43.7877 H      1 LIG       0.11500
     18 H8        -48.4850  -12.8661  -44.9923 H      1 LIG       0.11500
@<TRIPOS>BOND
      1       1       2 ar
      2       1       5 ar
      3       2       6 ar
      4       3       4 ar
      5       3       7 ar
      6       4       8 ar
      7       5       9 ar
      8       6      10 ar
      9       7       9 ar
     10       8      10 ar
     11       9      10 ar
     12       1      11 1
     13       2      12 1
     14       3      13 1
     15       4      14 1
     16       5      15 1
     17       6      16 1
     18       7      17 1
     19       8      18 1
@<TRIPOS>ALT_TYPE
CGenFF_4.0_ALT_TYPE_SET
CGenFF_4.0 1 CG2R61 2 CG2R61 3 CG2R61 4 CG2R61 5 CG2R61 6 CG2R61 7 CG2R61 8 CG2R61 9 CG2R61 10 CG2R61 11 HGR61 12 HGR61 13 HGR61 14 HGR61 15 HGR61 16 HGR61 17 HGR61 18 HGR61
@<TRIPOS>MOLECULE
naphtalene
 18 19 0 0 0
****
USER_CHARGES
INVALID_CHARGES
Pose:  27 Cluster:  27 Fr_nu: 238268 TotEn:   -10.07
@<TRIPOS>ATOM
      1 C1        -51.8312  -13.6107  -45.5286 C.ar   1 LIG      -0.11500
      2 C2        -52.3944  -12.4705  -44.9632 C.ar   1 LIG      -0.11500
      3 C3        -48.0138  -13.2072  -42.5390 C.ar   1 LIG      -0.11500
      4 C4        -48.5771  -12.0670  -41.9737 C.ar   1 LIG      -0.11500
      5 C5        -50.6009  -14.0828  -45.0703 C.ar   1 LIG      -0.11700
      6 C6        -51.7297  -11.7981  -43.9374 C.ar   1 LIG      -0.11700
      7 C7        -48.6786  -13.8797  -43.5649 C.ar   1 LIG      -0.11700
      8 C8        -49.8074  -11.5948  -42.4320 C.ar   1 LIG      -0.11700
      9 C9        -49.9177  -13.4185  -44.0386 C.ar   1 LIG       0.00400
     10 C10       -50.4905  -12.2591  -43.4637 C.ar   1 LIG       0.00400
     11 H1        -52.3489  -14.1335  -46.3275 H      1 LIG       0.11500
     12 H2        -53.3523  -12.1040  -45.3206 H      1 LIG       0.11500
     13 H3        -47.0558  -13.5744  -42.1820 H      1 LIG       0.11500
     14 H4        -48.0583  -11.5439  -41.1758 H      1 LIG       0.11500
     15 H5        -50.1793  -14.9757  -45.5272 H      1 LIG       0.11500
     16 H6        -52.1888  -10.9092  -43.5098 H      1 LIG       0.11500
     17 H7        -48.2197  -14.7689  -43.9918 H      1 LIG       0.11500
     18 H8        -50.2289  -10.7014  -41.9757 H      1 LIG       0.11500
@<TRIPOS>BOND
      1       1       2 ar
      2       1       5 ar
      3       2       6 ar
      4       3       4 ar
      5       3       7 ar
      6       4       8 ar
      7       5       9 ar
      8       6      10 ar
      9       7       9 ar
     10       8      10 ar
     11       9      10 ar
     12       1      11 1
     13       2      12 1
     14       3      13 1
     15       4      14 1
     16       5      15 1
     17       6      16 1
     18       7      17 1
     19       8      18 1
@<TRIPOS>ALT_TYPE
CGenFF_4.0_ALT_TYPE_SET
CGenFF_4.0 1 CG2R61 2 CG2R61 3 CG2R61 4 CG2R61 5 CG2R61 6 CG2R61 7 CG2R61 8 CG2R61 9 CG2R61 10 CG2R61 11 HGR61 12 HGR61 13 HGR61 14 HGR61 15 HGR61 16 HGR61 17 HGR61 18 HGR61
@<TRIPOS>MOLECULE
naphtalene
 18 19 0 0 0
****
USER_CHARGES
INVALID_CHARGES
Pose:  28 Cluster:  28 Fr_nu:   8961 TotEn:   -10.05
@<TRIPOS>ATOM
      1 C1        -78.9165    5.2961  -36.0766 C.ar   1 LIG      -0.11500
      2 C2        -77.8902    5.6594  -36.9436 C.ar   1 LIG      -0.11500
      3 C3        -75.7389    2.8094  -33.3579 C.ar   1 LIG      -0.11500
      4 C4        -74.7127    3.1728  -34.2249 C.ar   1 LIG      -0.11500
      5 C5        -78.6428    4.4964  -34.9666 C.ar   1 LIG      -0.11700
      6 C6        -76.5865    5.2247  -36.7040 C.ar   1 LIG      -0.11700
      7 C7        -77.0427    3.2442  -33.5975 C.ar   1 LIG      -0.11700
      8 C8        -74.9863    3.9724  -35.3350 C.ar   1 LIG      -0.11700
      9 C9        -77.3363    4.0496  -34.7099 C.ar   1 LIG       0.00400
     10 C10       -76.2928    4.4192  -35.5916 C.ar   1 LIG       0.00400
     11 H1        -79.9314    5.6344  -36.2640 H      1 LIG       0.11500
     12 H2        -78.1043    6.2822  -37.8073 H      1 LIG       0.11500
     13 H3        -75.5254    2.1866  -32.4937 H      1 LIG       0.11500
     14 H4        -73.6983    2.8330  -34.0378 H      1 LIG       0.11500
     15 H5        -79.4607    4.2243  -34.3026 H      1 LIG       0.11500
     16 H6        -75.7998    5.5213  -37.3946 H      1 LIG       0.11500
     17 H7        -77.8291    2.9482  -32.9063 H      1 LIG       0.11500
     18 H8        -74.1687    4.2440  -35.9996 H      1 LIG       0.11500
@<TRIPOS>BOND
      1       1       2 ar
      2       1       5 ar
      3       2       6 ar
      4       3       4 ar
      5       3       7 ar
      6       4       8 ar
      7       5       9 ar
      8       6      10 ar
      9       7       9 ar
     10       8      10 ar
     11       9      10 ar
     12       1      11 1
     13       2      12 1
     14       3      13 1
     15       4      14 1
     16       5      15 1
     17       6      16 1
     18       7      17 1
     19       8      18 1
@<TRIPOS>ALT_TYPE
CGenFF_4.0_ALT_TYPE_SET
CGenFF_4.0 1 CG2R61 2 CG2R61 3 CG2R61 4 CG2R61 5 CG2R61 6 CG2R61 7 CG2R61 8 CG2R61 9 CG2R61 10 CG2R61 11 HGR61 12 HGR61 13 HGR61 14 HGR61 15 HGR61 16 HGR61 17 HGR61 18 HGR61
@<TRIPOS>MOLECULE
naphtalene
 18 19 0 0 0
****
USER_CHARGES
INVALID_CHARGES
Pose:  29 Cluster:  29 Fr_nu:  16123 TotEn:   -10.04
@<TRIPOS>ATOM
      1 C1        -73.6281  -23.9907  -41.3106 C.ar   1 LIG      -0.11500
      2 C2        -74.4752  -22.8983  -41.1496 C.ar   1 LIG      -0.11500
      3 C3        -74.4019  -23.8829  -46.1129 C.ar   1 LIG      -0.11500
      4 C4        -75.2490  -22.7905  -45.9518 C.ar   1 LIG      -0.11500
      5 C5        -73.3950  -24.5123  -42.5834 C.ar   1 LIG      -0.11700
      6 C6        -75.0924  -22.3232  -42.2607 C.ar   1 LIG      -0.11700
      7 C7        -73.7846  -24.4580  -45.0017 C.ar   1 LIG      -0.11700
      8 C8        -75.4822  -22.2689  -44.6790 C.ar   1 LIG      -0.11700
      9 C9        -74.0079  -23.9460  -43.7131 C.ar   1 LIG       0.00400
     10 C10       -74.8693  -22.8352  -43.5493 C.ar   1 LIG       0.00400
     11 H1        -73.1483  -24.4384  -40.4451 H      1 LIG       0.11500
     12 H2        -74.6558  -22.4929  -40.1583 H      1 LIG       0.11500
     13 H3        -74.2207  -24.2888  -47.1042 H      1 LIG       0.11500
     14 H4        -75.7296  -22.3442  -46.8174 H      1 LIG       0.11500
     15 H5        -72.7294  -25.3670  -42.6855 H      1 LIG       0.11500
     16 H6        -75.7503  -21.4696  -42.1115 H      1 LIG       0.11500
     17 H7        -73.1261  -25.3111  -45.1512 H      1 LIG       0.11500
     18 H8        -76.1484  -21.4147  -44.5766 H      1 LIG       0.11500
@<TRIPOS>BOND
      1       1       2 ar
      2       1       5 ar
      3       2       6 ar
      4       3       4 ar
      5       3       7 ar
      6       4       8 ar
      7       5       9 ar
      8       6      10 ar
      9       7       9 ar
     10       8      10 ar
     11       9      10 ar
     12       1      11 1
     13       2      12 1
     14       3      13 1
     15       4      14 1
     16       5      15 1
     17       6      16 1
     18       7      17 1
     19       8      18 1
@<TRIPOS>ALT_TYPE
CGenFF_4.0_ALT_TYPE_SET
CGenFF_4.0 1 CG2R61 2 CG2R61 3 CG2R61 4 CG2R61 5 CG2R61 6 CG2R61 7 CG2R61 8 CG2R61 9 CG2R61 10 CG2R61 11 HGR61 12 HGR61 13 HGR61 14 HGR61 15 HGR61 16 HGR61 17 HGR61 18 HGR61
@<TRIPOS>MOLECULE
naphtalene
 18 19 0 0 0
****
USER_CHARGES
INVALID_CHARGES
Pose:  30 Cluster:  30 Fr_nu: 157064 TotEn:    -9.96
@<TRIPOS>ATOM
      1 C1        -55.9535    1.6343  -41.0594 C.ar   1 LIG      -0.11500
      2 C2        -57.1886    1.2954  -40.5150 C.ar   1 LIG      -0.11500
      3 C3        -55.6815    5.4567  -38.0613 C.ar   1 LIG      -0.11500
      4 C4        -56.9167    5.1177  -37.5171 C.ar   1 LIG      -0.11500
      5 C5        -55.2660    2.7533  -40.5883 C.ar   1 LIG      -0.11700
      6 C6        -57.7411    2.0739  -39.4977 C.ar   1 LIG      -0.11700
      7 C7        -55.1290    4.6781  -39.0787 C.ar   1 LIG      -0.11700
      8 C8        -57.6043    3.9988  -37.9880 C.ar   1 LIG      -0.11700
      9 C9        -55.8071    3.5484  -39.5649 C.ar   1 LIG       0.00400
     10 C10       -57.0632    3.2037  -39.0115 C.ar   1 LIG       0.00400
     11 H1        -55.5241    1.0282  -41.8517 H      1 LIG       0.11500
     12 H2        -57.7229    0.4239  -40.8822 H      1 LIG       0.11500
     13 H3        -55.1466    6.3282  -37.6944 H      1 LIG       0.11500
     14 H4        -57.3462    5.7250  -36.7257 H      1 LIG       0.11500
     15 H5        -54.3021    2.9997  -41.0289 H      1 LIG       0.11500
     16 H6        -58.7076    1.7900  -39.0865 H      1 LIG       0.11500
     17 H7        -54.1621    4.9617  -39.4891 H      1 LIG       0.11500
     18 H8        -58.5686    3.7526  -37.5481 H      1 LIG       0.11500
@<TRIPOS>BOND
      1       1       2 ar
      2       1       5 ar
      3       2       6 ar
      4       3       4 ar
      5       3       7 ar
      6       4       8 ar
      7       5       9 ar
      8       6      10 ar
      9       7       9 ar
     10       8      10 ar
     11       9      10 ar
     12       1      11 1
     13       2      12 1
     14       3      13 1
     15       4      14 1
     16       5      15 1
     17       6      16 1
     18       7      17 1
     19       8      18 1
@<TRIPOS>ALT_TYPE
CGenFF_4.0_ALT_TYPE_SET
CGenFF_4.0 1 CG2R61 2 CG2R61 3 CG2R61 4 CG2R61 5 CG2R61 6 CG2R61 7 CG2R61 8 CG2R61 9 CG2R61 10 CG2R61 11 HGR61 12 HGR61 13 HGR61 14 HGR61 15 HGR61 16 HGR61 17 HGR61 18 HGR61
@<TRIPOS>MOLECULE
naphtalene
 18 19 0 0 0
****
USER_CHARGES
INVALID_CHARGES
Pose:  31 Cluster:  31 Fr_nu:  33074 TotEn:    -9.94
@<TRIPOS>ATOM
      1 C1        -57.6077    1.5358  -39.5246 C.ar   1 LIG      -0.11500
      2 C2        -56.8613    0.8492  -40.4777 C.ar   1 LIG      -0.11500
      3 C3        -60.5594    3.1838  -43.0238 C.ar   1 LIG      -0.11500
      4 C4        -59.8129    2.4972  -43.9768 C.ar   1 LIG      -0.11500
      5 C5        -58.7151    2.2894  -39.9148 C.ar   1 LIG      -0.11700
      6 C6        -57.2192    0.9136  -41.8245 C.ar   1 LIG      -0.11700
      7 C7        -60.2015    3.1193  -41.6768 C.ar   1 LIG      -0.11700
      8 C8        -58.7055    1.7436  -43.5867 C.ar   1 LIG      -0.11700
      9 C9        -59.0899    2.3656  -41.2662 C.ar   1 LIG       0.00400
     10 C10       -58.3307    1.6674  -42.2353 C.ar   1 LIG       0.00400
     11 H1        -57.3282    1.4857  -38.4763 H      1 LIG       0.11500
     12 H2        -55.9996    0.2626  -40.1728 H      1 LIG       0.11500
     13 H3        -61.4215    3.7706  -43.3280 H      1 LIG       0.11500
     14 H4        -60.0920    2.5488  -45.0251 H      1 LIG       0.11500
     15 H5        -59.2837    2.8183  -39.1527 H      1 LIG       0.11500
     16 H6        -56.6217    0.3685  -42.5523 H      1 LIG       0.11500
     17 H7        -60.7996    3.6638  -40.9492 H      1 LIG       0.11500
     18 H8        -58.1363    1.2152  -44.3488 H      1 LIG       0.11500
@<TRIPOS>BOND
      1       1       2 ar
      2       1       5 ar
      3       2       6 ar
      4       3       4 ar
      5       3       7 ar
      6       4       8 ar
      7       5       9 ar
      8       6      10 ar
      9       7       9 ar
     10       8      10 ar
     11       9      10 ar
     12       1      11 1
     13       2      12 1
     14       3      13 1
     15       4      14 1
     16       5      15 1
     17       6      16 1
     18       7      17 1
     19       8      18 1
@<TRIPOS>ALT_TYPE
CGenFF_4.0_ALT_TYPE_SET
CGenFF_4.0 1 CG2R61 2 CG2R61 3 CG2R61 4 CG2R61 5 CG2R61 6 CG2R61 7 CG2R61 8 CG2R61 9 CG2R61 10 CG2R61 11 HGR61 12 HGR61 13 HGR61 14 HGR61 15 HGR61 16 HGR61 17 HGR61 18 HGR61
@<TRIPOS>MOLECULE
naphtalene
 18 19 0 0 0
****
USER_CHARGES
INVALID_CHARGES
Pose:  32 Cluster:  32 Fr_nu: 105610 TotEn:    -9.78
@<TRIPOS>ATOM
      1 C1        -80.5448  -21.8633  -31.7835 C.ar   1 LIG      -0.11500
      2 C2        -80.9129  -21.4689  -33.0664 C.ar   1 LIG      -0.11500
      3 C3        -84.4485  -24.7583  -31.5537 C.ar   1 LIG      -0.11500
      4 C4        -84.8165  -24.3639  -32.8366 C.ar   1 LIG      -0.11500
      5 C5        -81.3290  -22.7799  -31.0826 C.ar   1 LIG      -0.11700
      6 C6        -82.0664  -21.9895  -33.6533 C.ar   1 LIG      -0.11700
      7 C7        -83.2947  -24.2378  -30.9668 C.ar   1 LIG      -0.11700
      8 C8        -84.0323  -23.4472  -33.5376 C.ar   1 LIG      -0.11700
      9 C9        -82.4936  -23.3142  -31.6578 C.ar   1 LIG       0.00400
     10 C10       -82.8678  -22.9130  -32.9624 C.ar   1 LIG       0.00400
     11 H1        -79.6469  -21.4573  -31.3269 H      1 LIG       0.11500
     12 H2        -80.3015  -20.7555  -33.6113 H      1 LIG       0.11500
     13 H3        -85.0594  -25.4720  -31.0082 H      1 LIG       0.11500
     14 H4        -85.7152  -24.7691  -33.2922 H      1 LIG       0.11500
     15 H5        -81.0223  -23.0736  -30.0808 H      1 LIG       0.11500
     16 H6        -82.3348  -21.6674  -34.6574 H      1 LIG       0.11500
     17 H7        -83.0261  -24.5605  -29.9632 H      1 LIG       0.11500
     18 H8        -84.3393  -23.1528  -34.5392 H      1 LIG       0.11500
@<TRIPOS>BOND
      1       1       2 ar
      2       1       5 ar
      3       2       6 ar
      4       3       4 ar
      5       3       7 ar
      6       4       8 ar
      7       5       9 ar
      8       6      10 ar
      9       7       9 ar
     10       8      10 ar
     11       9      10 ar
     12       1      11 1
     13       2      12 1
     14       3      13 1
     15       4      14 1
     16       5      15 1
     17       6      16 1
     18       7      17 1
     19       8      18 1
@<TRIPOS>ALT_TYPE
CGenFF_4.0_ALT_TYPE_SET
CGenFF_4.0 1 CG2R61 2 CG2R61 3 CG2R61 4 CG2R61 5 CG2R61 6 CG2R61 7 CG2R61 8 CG2R61 9 CG2R61 10 CG2R61 11 HGR61 12 HGR61 13 HGR61 14 HGR61 15 HGR61 16 HGR61 17 HGR61 18 HGR61
@<TRIPOS>MOLECULE
naphtalene
 18 19 0 0 0
****
USER_CHARGES
INVALID_CHARGES
Pose:  33 Cluster:  33 Fr_nu: 327589 TotEn:    -9.56
@<TRIPOS>ATOM
      1 C1        -47.5332    6.9684  -32.4447 C.ar   1 LIG      -0.11500
      2 C2        -48.4925    7.8401  -32.9514 C.ar   1 LIG      -0.11500
      3 C3        -50.5500    3.2223  -33.1786 C.ar   1 LIG      -0.11500
      4 C4        -51.5092    4.0941  -33.6853 C.ar   1 LIG      -0.11500
      5 C5        -47.8006    5.6010  -32.3725 C.ar   1 LIG      -0.11700
      6 C6        -49.7227    7.3479  -33.3879 C.ar   1 LIG      -0.11700
      7 C7        -49.3197    3.7146  -32.7421 C.ar   1 LIG      -0.11700
      8 C8        -51.2420    5.4615  -33.7574 C.ar   1 LIG      -0.11700
      9 C9        -49.0336    5.0880  -32.8073 C.ar   1 LIG       0.00400
     10 C10       -50.0090    5.9745  -33.3226 C.ar   1 LIG       0.00400
     11 H1        -46.5759    7.3522  -32.1045 H      1 LIG       0.11500
     12 H2        -48.2833    8.9044  -33.0074 H      1 LIG       0.11500
     13 H3        -50.7586    2.1576  -33.1224 H      1 LIG       0.11500
     14 H4        -52.4669    3.7099  -34.0240 H      1 LIG       0.11500
     15 H5        -47.0361    4.9381  -31.9724 H      1 LIG       0.11500
     16 H6        -50.4576    8.0475  -33.7809 H      1 LIG       0.11500
     17 H7        -48.5847    3.0147  -32.3499 H      1 LIG       0.11500
     18 H8        -52.0067    6.1247  -34.1568 H      1 LIG       0.11500
@<TRIPOS>BOND
      1       1       2 ar
      2       1       5 ar
      3       2       6 ar
      4       3       4 ar
      5       3       7 ar
      6       4       8 ar
      7       5       9 ar
      8       6      10 ar
      9       7       9 ar
     10       8      10 ar
     11       9      10 ar
     12       1      11 1
     13       2      12 1
     14       3      13 1
     15       4      14 1
     16       5      15 1
     17       6      16 1
     18       7      17 1
     19       8      18 1
@<TRIPOS>ALT_TYPE
CGenFF_4.0_ALT_TYPE_SET
CGenFF_4.0 1 CG2R61 2 CG2R61 3 CG2R61 4 CG2R61 5 CG2R61 6 CG2R61 7 CG2R61 8 CG2R61 9 CG2R61 10 CG2R61 11 HGR61 12 HGR61 13 HGR61 14 HGR61 15 HGR61 16 HGR61 17 HGR61 18 HGR61
@<TRIPOS>MOLECULE
naphtalene
 18 19 0 0 0
****
USER_CHARGES
INVALID_CHARGES
Pose:  34 Cluster:  34 Fr_nu: 354765 TotEn:    -9.52
@<TRIPOS>ATOM
      1 C1        -74.0288  -22.8731  -44.5731 C.ar   1 LIG      -0.11500
      2 C2        -74.5672  -23.8338  -43.7222 C.ar   1 LIG      -0.11500
      3 C3        -78.0004  -23.1270  -47.3722 C.ar   1 LIG      -0.11500
      4 C4        -78.5386  -24.0877  -46.5213 C.ar   1 LIG      -0.11500
      5 C5        -74.7444  -22.4539  -45.6950 C.ar   1 LIG      -0.11700
      6 C6        -75.8231  -24.3790  -43.9898 C.ar   1 LIG      -0.11700
      7 C7        -76.7443  -22.5817  -47.1045 C.ar   1 LIG      -0.11700
      8 C8        -77.8231  -24.5070  -45.3994 C.ar   1 LIG      -0.11700
      9 C9        -76.0101  -22.9920  -45.9799 C.ar   1 LIG       0.00400
     10 C10       -76.5574  -23.9690  -45.1145 C.ar   1 LIG       0.00400
     11 H1        -73.0508  -22.4494  -44.3646 H      1 LIG       0.11500
     12 H2        -74.0094  -24.1593  -42.8489 H      1 LIG       0.11500
     13 H3        -78.5578  -22.8009  -48.2458 H      1 LIG       0.11500
     14 H4        -79.5161  -24.5121  -46.7311 H      1 LIG       0.11500
     15 H5        -74.3039  -21.7021  -46.3465 H      1 LIG       0.11500
     16 H6        -76.2248  -25.1283  -43.3108 H      1 LIG       0.11500
     17 H7        -76.3433  -21.8319  -47.7832 H      1 LIG       0.11500
     18 H8        -78.2631  -25.2595  -44.7481 H      1 LIG       0.11500
@<TRIPOS>BOND
      1       1       2 ar
      2       1       5 ar
      3       2       6 ar
      4       3       4 ar
      5       3       7 ar
      6       4       8 ar
      7       5       9 ar
      8       6      10 ar
      9       7       9 ar
     10       8      10 ar
     11       9      10 ar
     12       1      11 1
     13       2      12 1
     14       3      13 1
     15       4      14 1
     16       5      15 1
     17       6      16 1
     18       7      17 1
     19       8      18 1
@<TRIPOS>ALT_TYPE
CGenFF_4.0_ALT_TYPE_SET
CGenFF_4.0 1 CG2R61 2 CG2R61 3 CG2R61 4 CG2R61 5 CG2R61 6 CG2R61 7 CG2R61 8 CG2R61 9 CG2R61 10 CG2R61 11 HGR61 12 HGR61 13 HGR61 14 HGR61 15 HGR61 16 HGR61 17 HGR61 18 HGR61
@<TRIPOS>MOLECULE
naphtalene
 18 19 0 0 0
****
USER_CHARGES
INVALID_CHARGES
Pose:  35 Cluster:  35 Fr_nu:  80421 TotEn:    -9.46
@<TRIPOS>ATOM
      1 C1        -58.8948  -22.5275  -23.2464 C.ar   1 LIG      -0.11500
      2 C2        -59.0926  -21.4457  -24.0993 C.ar   1 LIG      -0.11500
      3 C3        -63.3463  -24.1790  -24.3093 C.ar   1 LIG      -0.11500
      4 C4        -63.5440  -23.0971  -25.1621 C.ar   1 LIG      -0.11500
      5 C5        -59.9005  -23.4804  -23.0822 C.ar   1 LIG      -0.11700
      6 C6        -60.2966  -21.3126  -24.7912 C.ar   1 LIG      -0.11700
      7 C7        -62.1421  -24.3121  -23.6174 C.ar   1 LIG      -0.11700
      8 C8        -62.5384  -22.1441  -25.3264 C.ar   1 LIG      -0.11700
      9 C9        -61.1189  -23.3623  -23.7707 C.ar   1 LIG       0.00400
     10 C10       -61.3200  -22.2622  -24.6379 C.ar   1 LIG       0.00400
     11 H1        -57.9575  -22.6303  -22.7076 H      1 LIG       0.11500
     12 H2        -58.3089  -20.7045  -24.2267 H      1 LIG       0.11500
     13 H3        -64.1297  -24.9207  -24.1816 H      1 LIG       0.11500
     14 H4        -64.4821  -22.9941  -25.6996 H      1 LIG       0.11500
     15 H5        -59.7242  -24.3176  -22.4100 H      1 LIG       0.11500
     16 H6        -60.4293  -20.4592  -25.4531 H      1 LIG       0.11500
     17 H7        -62.0094  -25.1659  -22.9563 H      1 LIG       0.11500
     18 H8        -62.7148  -21.3064  -25.9980 H      1 LIG       0.11500
@<TRIPOS>BOND
      1       1       2 ar
      2       1       5 ar
      3       2       6 ar
      4       3       4 ar
      5       3       7 ar
      6       4       8 ar
      7       5       9 ar
      8       6      10 ar
      9       7       9 ar
     10       8      10 ar
     11       9      10 ar
     12       1      11 1
     13       2      12 1
     14       3      13 1
     15       4      14 1
     16       5      15 1
     17       6      16 1
     18       7      17 1
     19       8      18 1
@<TRIPOS>ALT_TYPE
CGenFF_4.0_ALT_TYPE_SET
CGenFF_4.0 1 CG2R61 2 CG2R61 3 CG2R61 4 CG2R61 5 CG2R61 6 CG2R61 7 CG2R61 8 CG2R61 9 CG2R61 10 CG2R61 11 HGR61 12 HGR61 13 HGR61 14 HGR61 15 HGR61 16 HGR61 17 HGR61 18 HGR61
@<TRIPOS>MOLECULE
naphtalene
 18 19 0 0 0
****
USER_CHARGES
INVALID_CHARGES
Pose:  36 Cluster:  36 Fr_nu: 225897 TotEn:    -9.45
@<TRIPOS>ATOM
      1 C1        -73.7373  -23.0591  -43.4422 C.ar   1 LIG      -0.11500
      2 C2        -72.6272  -23.8667  -43.6707 C.ar   1 LIG      -0.11500
      3 C3        -72.9383  -23.3171  -38.6497 C.ar   1 LIG      -0.11500
      4 C4        -71.8282  -24.1247  -38.8783 C.ar   1 LIG      -0.11500
      5 C5        -74.0962  -22.7178  -42.1379 C.ar   1 LIG      -0.11700
      6 C6        -71.8716  -24.3360  -42.5959 C.ar   1 LIG      -0.11700
      7 C7        -73.6939  -22.8477  -39.7246 C.ar   1 LIG      -0.11700
      8 C8        -71.4693  -24.4661  -40.1826 C.ar   1 LIG      -0.11700
      9 C9        -73.3472  -23.1814  -41.0440 C.ar   1 LIG       0.00400
     10 C10       -72.2183  -24.0026  -41.2764 C.ar   1 LIG       0.00400
     11 H1        -74.3255  -22.6945  -44.2792 H      1 LIG       0.11500
     12 H2        -72.3485  -24.1316  -44.6865 H      1 LIG       0.11500
     13 H3        -73.2176  -23.0517  -37.6339 H      1 LIG       0.11500
     14 H4        -71.2413  -24.4902  -38.0408 H      1 LIG       0.11500
     15 H5        -74.9682  -22.0857  -41.9828 H      1 LIG       0.11500
     16 H6        -71.0075  -24.9656  -42.7980 H      1 LIG       0.11500
     17 H7        -74.5575  -22.2176  -39.5223 H      1 LIG       0.11500
     18 H8        -70.5978  -25.0989  -40.3378 H      1 LIG       0.11500
@<TRIPOS>BOND
      1       1       2 ar
      2       1       5 ar
      3       2       6 ar
      4       3       4 ar
      5       3       7 ar
      6       4       8 ar
      7       5       9 ar
      8       6      10 ar
      9       7       9 ar
     10       8      10 ar
     11       9      10 ar
     12       1      11 1
     13       2      12 1
     14       3      13 1
     15       4      14 1
     16       5      15 1
     17       6      16 1
     18       7      17 1
     19       8      18 1
@<TRIPOS>ALT_TYPE
CGenFF_4.0_ALT_TYPE_SET
CGenFF_4.0 1 CG2R61 2 CG2R61 3 CG2R61 4 CG2R61 5 CG2R61 6 CG2R61 7 CG2R61 8 CG2R61 9 CG2R61 10 CG2R61 11 HGR61 12 HGR61 13 HGR61 14 HGR61 15 HGR61 16 HGR61 17 HGR61 18 HGR61
@<TRIPOS>MOLECULE
naphtalene
 18 19 0 0 0
****
USER_CHARGES
INVALID_CHARGES
Pose:  37 Cluster:  37 Fr_nu: 463459 TotEn:    -9.32
@<TRIPOS>ATOM
      1 C1        -68.7540  -20.8115  -60.2344 C.ar   1 LIG      -0.11500
      2 C2        -68.2436  -19.8250  -61.0729 C.ar   1 LIG      -0.11500
      3 C3        -65.7427  -19.3633  -56.6978 C.ar   1 LIG      -0.11500
      4 C4        -65.2324  -18.3768  -57.5364 C.ar   1 LIG      -0.11500
      5 C5        -68.2627  -20.9472  -58.9357 C.ar   1 LIG      -0.11700
      6 C6        -67.2401  -18.9703  -60.6160 C.ar   1 LIG      -0.11700
      7 C7        -66.7464  -20.2180  -57.1548 C.ar   1 LIG      -0.11700
      8 C8        -65.7236  -18.2411  -58.8352 C.ar   1 LIG      -0.11700
      9 C9        -67.2526  -20.0957  -58.4591 C.ar   1 LIG       0.00400
     10 C10       -66.7337  -19.0925  -59.3118 C.ar   1 LIG       0.00400
     11 H1        -69.5349  -21.4769  -60.5909 H      1 LIG       0.11500
     12 H2        -68.6270  -19.7200  -62.0837 H      1 LIG       0.11500
     13 H3        -65.3598  -19.4687  -55.6867 H      1 LIG       0.11500
     14 H4        -64.4505  -17.7126  -57.1799 H      1 LIG       0.11500
     15 H5        -68.6762  -21.7257  -58.2979 H      1 LIG       0.11500
     16 H6        -66.8562  -18.2059  -61.2885 H      1 LIG       0.11500
     17 H7        -67.1306  -20.9817  -56.4819 H      1 LIG       0.11500
     18 H8        -65.3097  -17.4630  -59.4735 H      1 LIG       0.11500
@<TRIPOS>BOND
      1       1       2 ar
      2       1       5 ar
      3       2       6 ar
      4       3       4 ar
      5       3       7 ar
      6       4       8 ar
      7       5       9 ar
      8       6      10 ar
      9       7       9 ar
     10       8      10 ar
     11       9      10 ar
     12       1      11 1
     13       2      12 1
     14       3      13 1
     15       4      14 1
     16       5      15 1
     17       6      16 1
     18       7      17 1
     19       8      18 1
@<TRIPOS>ALT_TYPE
CGenFF_4.0_ALT_TYPE_SET
CGenFF_4.0 1 CG2R61 2 CG2R61 3 CG2R61 4 CG2R61 5 CG2R61 6 CG2R61 7 CG2R61 8 CG2R61 9 CG2R61 10 CG2R61 11 HGR61 12 HGR61 13 HGR61 14 HGR61 15 HGR61 16 HGR61 17 HGR61 18 HGR61
@<TRIPOS>MOLECULE
naphtalene
 18 19 0 0 0
****
USER_CHARGES
INVALID_CHARGES
Pose:  38 Cluster:  38 Fr_nu:  31821 TotEn:    -8.96
@<TRIPOS>ATOM
      1 C1        -74.1889  -24.5450  -41.2659 C.ar   1 LIG      -0.11500
      2 C2        -73.4931  -23.5609  -41.9617 C.ar   1 LIG      -0.11500
      3 C3        -77.6292  -24.5448  -44.7065 C.ar   1 LIG      -0.11500
      4 C4        -76.9332  -23.5607  -45.4022 C.ar   1 LIG      -0.11500
      5 C5        -75.3922  -25.0389  -41.7707 C.ar   1 LIG      -0.11700
      6 C6        -73.9976  -23.0669  -43.1649 C.ar   1 LIG      -0.11700
      7 C7        -77.1245  -25.0388  -43.5032 C.ar   1 LIG      -0.11700
      8 C8        -75.7300  -23.0667  -44.8975 C.ar   1 LIG      -0.11700
      9 C9        -75.9149  -24.5531  -42.9803 C.ar   1 LIG       0.00400
     10 C10       -75.2072  -23.5524  -43.6878 C.ar   1 LIG       0.00400
     11 H1        -73.7959  -24.9288  -40.3290 H      1 LIG       0.11500
     12 H2        -72.5563  -23.1773  -41.5680 H      1 LIG       0.11500
     13 H3        -78.5661  -24.9290  -45.0998 H      1 LIG       0.11500
     14 H4        -77.3274  -23.1762  -46.3383 H      1 LIG       0.11500
     15 H5        -75.9193  -25.8078  -41.2096 H      1 LIG       0.11500
     16 H6        -73.4366  -22.2981  -43.6923 H      1 LIG       0.11500
     17 H7        -77.6852  -25.8082  -42.9765 H      1 LIG       0.11500
     18 H8        -75.2030  -22.2972  -45.4580 H      1 LIG       0.11500
@<TRIPOS>BOND
      1       1       2 ar
      2       1       5 ar
      3       2       6 ar
      4       3       4 ar
      5       3       7 ar
      6       4       8 ar
      7       5       9 ar
      8       6      10 ar
      9       7       9 ar
     10       8      10 ar
     11       9      10 ar
     12       1      11 1
     13       2      12 1
     14       3      13 1
     15       4      14 1
     16       5      15 1
     17       6      16 1
     18       7      17 1
     19       8      18 1
@<TRIPOS>ALT_TYPE
CGenFF_4.0_ALT_TYPE_SET
CGenFF_4.0 1 CG2R61 2 CG2R61 3 CG2R61 4 CG2R61 5 CG2R61 6 CG2R61 7 CG2R61 8 CG2R61 9 CG2R61 10 CG2R61 11 HGR61 12 HGR61 13 HGR61 14 HGR61 15 HGR61 16 HGR61 17 HGR61 18 HGR61
@<TRIPOS>MOLECULE
naphtalene
 18 19 0 0 0
****
USER_CHARGES
INVALID_CHARGES
Pose:  39 Cluster:  39 Fr_nu:  45842 TotEn:    -8.91
@<TRIPOS>ATOM
      1 C1        -65.5241    0.9691  -28.0279 C.ar   1 LIG      -0.11500
      2 C2        -64.9654   -0.2761  -27.7556 C.ar   1 LIG      -0.11500
      3 C3        -69.5213   -1.2023  -29.7542 C.ar   1 LIG      -0.11500
      4 C4        -68.9625   -2.4474  -29.4819 C.ar   1 LIG      -0.11500
      5 C5        -66.7968    1.0551  -28.5931 C.ar   1 LIG      -0.11700
      6 C6        -65.6770   -1.4400  -28.0473 C.ar   1 LIG      -0.11700
      7 C7        -68.8096   -0.0383  -29.4624 C.ar   1 LIG      -0.11700
      8 C8        -67.6898   -2.5336  -28.9167 C.ar   1 LIG      -0.11700
      9 C9        -67.5274   -0.1061  -28.8934 C.ar   1 LIG       0.00400
     10 C10       -66.9592   -1.3723  -28.6164 C.ar   1 LIG       0.00400
     11 H1        -64.9695    1.8749  -27.8010 H      1 LIG       0.11500
     12 H2        -63.9747   -0.3419  -27.3153 H      1 LIG       0.11500
     13 H3        -70.5123   -1.1358  -30.1944 H      1 LIG       0.11500
     14 H4        -69.5170   -3.3529  -29.7102 H      1 LIG       0.11500
     15 H5        -67.2137    2.0391  -28.7978 H      1 LIG       0.11500
     16 H6        -65.2210   -2.4027  -27.8255 H      1 LIG       0.11500
     17 H7        -69.2662    0.9242  -29.6835 H      1 LIG       0.11500
     18 H8        -67.2724   -3.5175  -28.7126 H      1 LIG       0.11500
@<TRIPOS>BOND
      1       1       2 ar
      2       1       5 ar
      3       2       6 ar
      4       3       4 ar
      5       3       7 ar
      6       4       8 ar
      7       5       9 ar
      8       6      10 ar
      9       7       9 ar
     10       8      10 ar
     11       9      10 ar
     12       1      11 1
     13       2      12 1
     14       3      13 1
     15       4      14 1
     16       5      15 1
     17       6      16 1
     18       7      17 1
     19       8      18 1
@<TRIPOS>ALT_TYPE
CGenFF_4.0_ALT_TYPE_SET
CGenFF_4.0 1 CG2R61 2 CG2R61 3 CG2R61 4 CG2R61 5 CG2R61 6 CG2R61 7 CG2R61 8 CG2R61 9 CG2R61 10 CG2R61 11 HGR61 12 HGR61 13 HGR61 14 HGR61 15 HGR61 16 HGR61 17 HGR61 18 HGR61
@<TRIPOS>MOLECULE
naphtalene
 18 19 0 0 0
****
USER_CHARGES
INVALID_CHARGES
Pose:  40 Cluster:  40 Fr_nu: 207282 TotEn:    -8.70
@<TRIPOS>ATOM
      1 C1        -68.3622   -2.7552  -28.5511 C.ar   1 LIG      -0.11500
      2 C2        -68.0148   -1.6309  -29.2940 C.ar   1 LIG      -0.11500
      3 C3        -64.4193   -2.1347  -25.7687 C.ar   1 LIG      -0.11500
      4 C4        -64.0720   -1.0104  -26.5118 C.ar   1 LIG      -0.11500
      5 C5        -67.5579   -3.1655  -27.4875 C.ar   1 LIG      -0.11700
      6 C6        -66.8618   -0.9125  -28.9764 C.ar   1 LIG      -0.11700
      7 C7        -65.5724   -2.8531  -26.0864 C.ar   1 LIG      -0.11700
      8 C8        -64.8762   -0.6001  -27.5754 C.ar   1 LIG      -0.11700
      9 C9        -66.3936   -2.4544  -27.1537 C.ar   1 LIG       0.00400
     10 C10       -66.0404   -1.3112  -27.9093 C.ar   1 LIG       0.00400
     11 H1        -69.2596   -3.3144  -28.7992 H      1 LIG       0.11500
     12 H2        -68.6418   -1.3122  -30.1217 H      1 LIG       0.11500
     13 H3        -63.7927   -2.4540  -24.9407 H      1 LIG       0.11500
     14 H4        -63.1737   -0.4525  -26.2642 H      1 LIG       0.11500
     15 H5        -67.8486   -4.0476  -26.9207 H      1 LIG       0.11500
     16 H6        -66.6098   -0.0365  -29.5704 H      1 LIG       0.11500
     17 H7        -65.8246   -3.7286  -25.4918 H      1 LIG       0.11500
     18 H8        -64.5852    0.2816  -28.1429 H      1 LIG       0.11500
@<TRIPOS>BOND
      1       1       2 ar
      2       1       5 ar
      3       2       6 ar
      4       3       4 ar
      5       3       7 ar
      6       4       8 ar
      7       5       9 ar
      8       6      10 ar
      9       7       9 ar
     10       8      10 ar
     11       9      10 ar
     12       1      11 1
     13       2      12 1
     14       3      13 1
     15       4      14 1
     16       5      15 1
     17       6      16 1
     18       7      17 1
     19       8      18 1
@<TRIPOS>ALT_TYPE
CGenFF_4.0_ALT_TYPE_SET
CGenFF_4.0 1 CG2R61 2 CG2R61 3 CG2R61 4 CG2R61 5 CG2R61 6 CG2R61 7 CG2R61 8 CG2R61 9 CG2R61 10 CG2R61 11 HGR61 12 HGR61 13 HGR61 14 HGR61 15 HGR61 16 HGR61 17 HGR61 18 HGR61
@<TRIPOS>MOLECULE
naphtalene
 18 19 0 0 0
****
USER_CHARGES
INVALID_CHARGES
Pose:  41 Cluster:  41 Fr_nu: 212828 TotEn:    -8.69
@<TRIPOS>ATOM
      1 C1        -61.8530   -1.5277  -25.1771 C.ar   1 LIG      -0.11500
      2 C2        -61.7890   -0.1668  -24.8930 C.ar   1 LIG      -0.11500
      3 C3        -65.6579   -0.7373  -28.1047 C.ar   1 LIG      -0.11500
      4 C4        -65.5938    0.6236  -27.8205 C.ar   1 LIG      -0.11500
      5 C5        -62.8295   -2.0146  -26.0465 C.ar   1 LIG      -0.11700
      6 C6        -62.7012    0.7124  -25.4769 C.ar   1 LIG      -0.11700
      7 C7        -64.7455   -1.6166  -27.5208 C.ar   1 LIG      -0.11700
      8 C8        -64.6174    1.1105  -26.9511 C.ar   1 LIG      -0.11700
      9 C9        -63.7560   -1.1439  -26.6433 C.ar   1 LIG       0.00400
     10 C10       -63.6909    0.2399  -26.3542 C.ar   1 LIG       0.00400
     11 H1        -61.1429   -2.2118  -24.7218 H      1 LIG       0.11500
     12 H2        -61.0282    0.2112  -24.2162 H      1 LIG       0.11500
     13 H3        -66.4185   -1.1161  -28.7816 H      1 LIG       0.11500
     14 H4        -66.3051    1.3070  -28.2750 H      1 LIG       0.11500
     15 H5        -62.8611   -3.0822  -26.2539 H      1 LIG       0.11500
     16 H6        -62.6323    1.7723  -25.2409 H      1 LIG       0.11500
     17 H7        -64.8141   -2.6763  -27.7575 H      1 LIG       0.11500
     18 H8        -64.5861    2.1781  -26.7429 H      1 LIG       0.11500
@<TRIPOS>BOND
      1       1       2 ar
      2       1       5 ar
      3       2       6 ar
      4       3       4 ar
      5       3       7 ar
      6       4       8 ar
      7       5       9 ar
      8       6      10 ar
      9       7       9 ar
     10       8      10 ar
     11       9      10 ar
     12       1      11 1
     13       2      12 1
     14       3      13 1
     15       4      14 1
     16       5      15 1
     17       6      16 1
     18       7      17 1
     19       8      18 1
@<TRIPOS>ALT_TYPE
CGenFF_4.0_ALT_TYPE_SET
CGenFF_4.0 1 CG2R61 2 CG2R61 3 CG2R61 4 CG2R61 5 CG2R61 6 CG2R61 7 CG2R61 8 CG2R61 9 CG2R61 10 CG2R61 11 HGR61 12 HGR61 13 HGR61 14 HGR61 15 HGR61 16 HGR61 17 HGR61 18 HGR61
@<TRIPOS>MOLECULE
naphtalene
 18 19 0 0 0
****
USER_CHARGES
INVALID_CHARGES
Pose:  42 Cluster:  42 Fr_nu: 389470 TotEn:    -8.64
@<TRIPOS>ATOM
      1 C1        -72.9242  -24.4491  -39.6745 C.ar   1 LIG      -0.11500
      2 C2        -73.3952  -25.7575  -39.7311 C.ar   1 LIG      -0.11500
      3 C3        -75.8226  -23.2452  -43.3924 C.ar   1 LIG      -0.11500
      4 C4        -76.2935  -24.5536  -43.4489 C.ar   1 LIG      -0.11500
      5 C5        -73.4072  -23.4935  -40.5690 C.ar   1 LIG      -0.11700
      6 C6        -74.3509  -26.1154  -40.6822 C.ar   1 LIG      -0.11700
      7 C7        -74.8667  -22.8872  -42.4411 C.ar   1 LIG      -0.11700
      8 C8        -75.8104  -25.5092  -42.5545 C.ar   1 LIG      -0.11700
      9 C9        -74.3694  -23.8361  -41.5330 C.ar   1 LIG       0.00400
     10 C10       -74.8483  -25.1666  -41.5905 C.ar   1 LIG       0.00400
     11 H1        -72.1797  -24.1712  -38.9342 H      1 LIG       0.11500
     12 H2        -73.0186  -26.5005  -39.0341 H      1 LIG       0.11500
     13 H3        -76.1989  -22.5014  -44.0891 H      1 LIG       0.11500
     14 H4        -77.0369  -24.8312  -44.1903 H      1 LIG       0.11500
     15 H5        -73.0245  -22.4769  -40.5067 H      1 LIG       0.11500
     16 H6        -74.7053  -27.1438  -40.7079 H      1 LIG       0.11500
     17 H7        -74.5132  -21.8587  -42.4150 H      1 LIG       0.11500
     18 H8        -76.1925  -26.5261  -42.6171 H      1 LIG       0.11500
@<TRIPOS>BOND
      1       1       2 ar
      2       1       5 ar
      3       2       6 ar
      4       3       4 ar
      5       3       7 ar
      6       4       8 ar
      7       5       9 ar
      8       6      10 ar
      9       7       9 ar
     10       8      10 ar
     11       9      10 ar
     12       1      11 1
     13       2      12 1
     14       3      13 1
     15       4      14 1
     16       5      15 1
     17       6      16 1
     18       7      17 1
     19       8      18 1
@<TRIPOS>ALT_TYPE
CGenFF_4.0_ALT_TYPE_SET
CGenFF_4.0 1 CG2R61 2 CG2R61 3 CG2R61 4 CG2R61 5 CG2R61 6 CG2R61 7 CG2R61 8 CG2R61 9 CG2R61 10 CG2R61 11 HGR61 12 HGR61 13 HGR61 14 HGR61 15 HGR61 16 HGR61 17 HGR61 18 HGR61
@<TRIPOS>MOLECULE
naphtalene
 18 19 0 0 0
****
USER_CHARGES
INVALID_CHARGES
Pose:  43 Cluster:  43 Fr_nu:   3069 TotEn:    -8.59
@<TRIPOS>ATOM
      1 C1        -70.5467  -24.1075  -44.0575 C.ar   1 LIG      -0.11500
      2 C2        -70.4431  -24.2168  -42.6740 C.ar   1 LIG      -0.11500
      3 C3        -75.1508  -22.6040  -43.5935 C.ar   1 LIG      -0.11500
      4 C4        -75.0470  -22.7134  -42.2100 C.ar   1 LIG      -0.11500
      5 C5        -71.7416  -23.6794  -44.6368 C.ar   1 LIG      -0.11700
      6 C6        -71.5337  -23.8985  -41.8644 C.ar   1 LIG      -0.11700
      7 C7        -74.0600  -22.9223  -44.4032 C.ar   1 LIG      -0.11700
      8 C8        -73.8522  -23.1415  -41.6306 C.ar   1 LIG      -0.11700
      9 C9        -72.8497  -23.3549  -43.8371 C.ar   1 LIG       0.00400
     10 C10       -72.7442  -23.4661  -42.4303 C.ar   1 LIG       0.00400
     11 H1        -69.6975  -24.3560  -44.6873 H      1 LIG       0.11500
     12 H2        -69.5124  -24.5499  -42.2240 H      1 LIG       0.11500
     13 H3        -76.0814  -22.2708  -44.0442 H      1 LIG       0.11500
     14 H4        -75.8970  -22.4662  -41.5808 H      1 LIG       0.11500
     15 H5        -71.8001  -23.6018  -45.7205 H      1 LIG       0.11500
     16 H6        -71.4300  -23.9908  -40.7852 H      1 LIG       0.11500
     17 H7        -74.1637  -22.8292  -45.4822 H      1 LIG       0.11500
     18 H8        -73.7937  -23.2200  -40.5469 H      1 LIG       0.11500
@<TRIPOS>BOND
      1       1       2 ar
      2       1       5 ar
      3       2       6 ar
      4       3       4 ar
      5       3       7 ar
      6       4       8 ar
      7       5       9 ar
      8       6      10 ar
      9       7       9 ar
     10       8      10 ar
     11       9      10 ar
     12       1      11 1
     13       2      12 1
     14       3      13 1
     15       4      14 1
     16       5      15 1
     17       6      16 1
     18       7      17 1
     19       8      18 1
@<TRIPOS>ALT_TYPE
CGenFF_4.0_ALT_TYPE_SET
CGenFF_4.0 1 CG2R61 2 CG2R61 3 CG2R61 4 CG2R61 5 CG2R61 6 CG2R61 7 CG2R61 8 CG2R61 9 CG2R61 10 CG2R61 11 HGR61 12 HGR61 13 HGR61 14 HGR61 15 HGR61 16 HGR61 17 HGR61 18 HGR61
@<TRIPOS>MOLECULE
naphtalene
 18 19 0 0 0
****
USER_CHARGES
INVALID_CHARGES
Pose:  44 Cluster:  44 Fr_nu: 332879 TotEn:    -8.44
@<TRIPOS>ATOM
      1 C1        -62.8460   -1.8904  -26.0273 C.ar   1 LIG      -0.11500
      2 C2        -63.1974   -2.4306  -24.7938 C.ar   1 LIG      -0.11500
      3 C3        -67.4024   -2.5350  -27.6074 C.ar   1 LIG      -0.11500
      4 C4        -67.7537   -3.0752  -26.3738 C.ar   1 LIG      -0.11500
      5 C5        -63.8007   -1.7793  -27.0387 C.ar   1 LIG      -0.11700
      6 C6        -64.5046   -2.8617  -24.5668 C.ar   1 LIG      -0.11700
      7 C7        -66.0951   -2.1038  -27.8344 C.ar   1 LIG      -0.11700
      8 C8        -66.7991   -3.1865  -25.3624 C.ar   1 LIG      -0.11700
      9 C9        -65.1213   -2.2082  -26.8278 C.ar   1 LIG       0.00400
     10 C10       -65.4785   -2.7575  -25.5734 C.ar   1 LIG       0.00400
     11 H1        -61.8281   -1.5554  -26.2037 H      1 LIG       0.11500
     12 H2        -62.4536   -2.5164  -24.0071 H      1 LIG       0.11500
     13 H3        -68.1460   -2.4488  -28.3947 H      1 LIG       0.11500
     14 H4        -68.7715   -3.4113  -26.1985 H      1 LIG       0.11500
     15 H5        -63.5035   -1.3542  -27.9952 H      1 LIG       0.11500
     16 H6        -64.7572   -3.2803  -23.5948 H      1 LIG       0.11500
     17 H7        -65.8430   -1.6845  -28.8061 H      1 LIG       0.11500
     18 H8        -67.0959   -3.6122  -24.4061 H      1 LIG       0.11500
@<TRIPOS>BOND
      1       1       2 ar
      2       1       5 ar
      3       2       6 ar
      4       3       4 ar
      5       3       7 ar
      6       4       8 ar
      7       5       9 ar
      8       6      10 ar
      9       7       9 ar
     10       8      10 ar
     11       9      10 ar
     12       1      11 1
     13       2      12 1
     14       3      13 1
     15       4      14 1
     16       5      15 1
     17       6      16 1
     18       7      17 1
     19       8      18 1
@<TRIPOS>ALT_TYPE
CGenFF_4.0_ALT_TYPE_SET
CGenFF_4.0 1 CG2R61 2 CG2R61 3 CG2R61 4 CG2R61 5 CG2R61 6 CG2R61 7 CG2R61 8 CG2R61 9 CG2R61 10 CG2R61 11 HGR61 12 HGR61 13 HGR61 14 HGR61 15 HGR61 16 HGR61 17 HGR61 18 HGR61
@<TRIPOS>MOLECULE
naphtalene
 18 19 0 0 0
****
USER_CHARGES
INVALID_CHARGES
Pose:  45 Cluster:  45 Fr_nu: 245968 TotEn:    -8.42
@<TRIPOS>ATOM
      1 C1        -78.3023  -13.4338  -50.4665 C.ar   1 LIG      -0.11500
      2 C2        -77.3573  -12.4122  -50.4749 C.ar   1 LIG      -0.11500
      3 C3        -78.2962  -13.3987  -45.6011 C.ar   1 LIG      -0.11500
      4 C4        -77.3512  -12.3770  -45.6097 C.ar   1 LIG      -0.11500
      5 C5        -78.7751  -13.9379  -49.2545 C.ar   1 LIG      -0.11700
      6 C6        -76.8815  -11.8906  -49.2717 C.ar   1 LIG      -0.11700
      7 C7        -78.7721  -13.9202  -46.8045 C.ar   1 LIG      -0.11700
      8 C8        -76.8783  -11.8729  -46.8216 C.ar   1 LIG      -0.11700
      9 C9        -78.3072  -13.4249  -48.0337 C.ar   1 LIG       0.00400
     10 C10       -77.3462  -12.3860  -48.0424 C.ar   1 LIG       0.00400
     11 H1        -78.6720  -13.8398  -51.4035 H      1 LIG       0.11500
     12 H2        -76.9901  -12.0203  -51.4190 H      1 LIG       0.11500
     13 H3        -78.6641  -13.7910  -44.6572 H      1 LIG       0.11500
     14 H4        -76.9809  -11.9724  -44.6724 H      1 LIG       0.11500
     15 H5        -79.5135  -14.7369  -49.2718 H      1 LIG       0.11500
     16 H6        -76.1433  -11.0919  -49.3021 H      1 LIG       0.11500
     17 H7        -79.5109  -14.7183  -46.7738 H      1 LIG       0.11500
     18 H8        -76.1393  -11.0744  -46.8046 H      1 LIG       0.11500
@<TRIPOS>BOND
      1       1       2 ar
      2       1       5 ar
      3       2       6 ar
      4       3       4 ar
      5       3       7 ar
      6       4       8 ar
      7       5       9 ar
      8       6      10 ar
      9       7       9 ar
     10       8      10 ar
     11       9      10 ar
     12       1      11 1
     13       2      12 1
     14       3      13 1
     15       4      14 1
     16       5      15 1
     17       6      16 1
     18       7      17 1
     19       8      18 1
@<TRIPOS>ALT_TYPE
CGenFF_4.0_ALT_TYPE_SET
CGenFF_4.0 1 CG2R61 2 CG2R61 3 CG2R61 4 CG2R61 5 CG2R61 6 CG2R61 7 CG2R61 8 CG2R61 9 CG2R61 10 CG2R61 11 HGR61 12 HGR61 13 HGR61 14 HGR61 15 HGR61 16 HGR61 17 HGR61 18 HGR61
@<TRIPOS>MOLECULE
naphtalene
 18 19 0 0 0
****
USER_CHARGES
INVALID_CHARGES
Pose:  46 Cluster:  46 Fr_nu:  12480 TotEn:    -8.23
@<TRIPOS>ATOM
      1 C1        -59.9660  -22.6912  -24.8877 C.ar   1 LIG      -0.11500
      2 C2        -60.3617  -22.0745  -26.0709 C.ar   1 LIG      -0.11500
      3 C3        -64.6206  -23.6132  -23.8120 C.ar   1 LIG      -0.11500
      4 C4        -65.0161  -22.9965  -24.9952 C.ar   1 LIG      -0.11500
      5 C5        -60.9228  -23.2296  -24.0268 C.ar   1 LIG      -0.11700
      6 C6        -61.7154  -21.9939  -26.3979 C.ar   1 LIG      -0.11700
      7 C7        -63.2666  -23.6939  -23.4851 C.ar   1 LIG      -0.11700
      8 C8        -64.0594  -22.4581  -25.8562 C.ar   1 LIG      -0.11700
      9 C9        -62.2900  -23.1574  -24.3399 C.ar   1 LIG       0.00400
     10 C10       -62.6922  -22.5303  -25.5431 C.ar   1 LIG       0.00400
     11 H1        -58.9119  -22.7532  -24.6334 H      1 LIG       0.11500
     12 H2        -59.6160  -21.6560  -26.7406 H      1 LIG       0.11500
     13 H3        -65.3659  -24.0322  -23.1418 H      1 LIG       0.11500
     14 H4        -66.0704  -22.9336  -25.2483 H      1 LIG       0.11500
     15 H5        -60.5906  -23.7067  -23.1070 H      1 LIG       0.11500
     16 H6        -62.0020  -21.5079  -27.3282 H      1 LIG       0.11500
     17 H7        -62.9803  -24.1807  -22.5551 H      1 LIG       0.11500
     18 H8        -64.3914  -21.9802  -26.7757 H      1 LIG       0.11500
@<TRIPOS>BOND
      1       1       2 ar
      2       1       5 ar
      3       2       6 ar
      4       3       4 ar
      5       3       7 ar
      6       4       8 ar
      7       5       9 ar
      8       6      10 ar
      9       7       9 ar
     10       8      10 ar
     11       9      10 ar
     12       1      11 1
     13       2      12 1
     14       3      13 1
     15       4      14 1
     16       5      15 1
     17       6      16 1
     18       7      17 1
     19       8      18 1
@<TRIPOS>ALT_TYPE
CGenFF_4.0_ALT_TYPE_SET
CGenFF_4.0 1 CG2R61 2 CG2R61 3 CG2R61 4 CG2R61 5 CG2R61 6 CG2R61 7 CG2R61 8 CG2R61 9 CG2R61 10 CG2R61 11 HGR61 12 HGR61 13 HGR61 14 HGR61 15 HGR61 16 HGR61 17 HGR61 18 HGR61
@<TRIPOS>MOLECULE
naphtalene
 18 19 0 0 0
****
USER_CHARGES
INVALID_CHARGES
Pose:  47 Cluster:  47 Fr_nu: 500911 TotEn:    -6.13
@<TRIPOS>ATOM
      1 C1        -59.1696    2.8275  -43.3359 C.ar   1 LIG      -0.11500
      2 C2        -59.3737    4.1294  -42.8885 C.ar   1 LIG      -0.11500
      3 C3        -56.4647    1.8992  -39.3995 C.ar   1 LIG      -0.11500
      4 C4        -56.6689    3.2011  -38.9522 C.ar   1 LIG      -0.11500
      5 C5        -58.3957    1.9436  -42.5833 C.ar   1 LIG      -0.11700
      6 C6        -58.8049    4.5525  -41.6869 C.ar   1 LIG      -0.11700
      7 C7        -57.0336    1.4761  -40.6011 C.ar   1 LIG      -0.11700
      8 C8        -57.4427    4.0851  -39.7047 C.ar   1 LIG      -0.11700
      9 C9        -57.8154    2.3524  -41.3714 C.ar   1 LIG       0.00400
     10 C10       -58.0230    3.6763  -40.9166 C.ar   1 LIG       0.00400
     11 H1        -59.6122    2.4988  -44.2716 H      1 LIG       0.11500
     12 H2        -59.9766    4.8166  -43.4749 H      1 LIG       0.11500
     13 H3        -55.8620    1.2112  -38.8133 H      1 LIG       0.11500
     14 H4        -56.2249    3.5296  -38.0171 H      1 LIG       0.11500
     15 H5        -58.2491    0.9306  -42.9526 H      1 LIG       0.11500
     16 H6        -58.9781    5.5745  -41.3562 H      1 LIG       0.11500
     17 H7        -56.8610    0.4538  -40.9312 H      1 LIG       0.11500
     18 H8        -57.5889    5.0984  -39.3360 H      1 LIG       0.11500
@<TRIPOS>BOND
      1       1       2 ar
      2       1       5 ar
      3       2       6 ar
      4       3       4 ar
      5       3       7 ar
      6       4       8 ar
      7       5       9 ar
      8       6      10 ar
      9       7       9 ar
     10       8      10 ar
     11       9      10 ar
     12       1      11 1
     13       2      12 1
     14       3      13 1
     15       4      14 1
     16       5      15 1
     17       6      16 1
     18       7      17 1
     19       8      18 1
@<TRIPOS>ALT_TYPE
CGenFF_4.0_ALT_TYPE_SET
CGenFF_4.0 1 CG2R61 2 CG2R61 3 CG2R61 4 CG2R61 5 CG2R61 6 CG2R61 7 CG2R61 8 CG2R61 9 CG2R61 10 CG2R61 11 HGR61 12 HGR61 13 HGR61 14 HGR61 15 HGR61 16 HGR61 17 HGR61 18 HGR61
@<TRIPOS>MOLECULE
naphtalene
 18 19 0 0 0
****
USER_CHARGES
INVALID_CHARGES
Pose:  48 Cluster:  48 Fr_nu:  61556 TotEn:    -5.84
@<TRIPOS>ATOM
      1 C1        -81.1597  -15.9402  -48.0754 C.ar   1 LIG      -0.11500
      2 C2        -80.9963  -16.9657  -47.1488 C.ar   1 LIG      -0.11500
      3 C3        -77.8396  -13.2794  -45.7153 C.ar   1 LIG      -0.11500
      4 C4        -77.6763  -14.3050  -44.7888 C.ar   1 LIG      -0.11500
      5 C5        -80.4175  -14.7650  -47.9546 C.ar   1 LIG      -0.11700
      6 C6        -80.0903  -16.8201  -46.0980 C.ar   1 LIG      -0.11700
      7 C7        -78.7456  -13.4251  -46.7662 C.ar   1 LIG      -0.11700
      8 C8        -78.4184  -15.4802  -44.9095 C.ar   1 LIG      -0.11700
      9 C9        -79.5010  -14.6012  -46.9031 C.ar   1 LIG       0.00400
     10 C10       -79.3350  -15.6441  -45.9609 C.ar   1 LIG       0.00400
     11 H1        -81.8656  -16.0539  -48.8929 H      1 LIG       0.11500
     12 H2        -81.5744  -17.8803  -47.2439 H      1 LIG       0.11500
     13 H3        -77.2616  -12.3644  -45.6209 H      1 LIG       0.11500
     14 H4        -76.9713  -14.1902  -43.9707 H      1 LIG       0.11500
     15 H5        -80.5619  -13.9764  -48.6902 H      1 LIG       0.11500
     16 H6        -79.9784  -17.6349  -45.3857 H      1 LIG       0.11500
     17 H7        -78.8567  -12.6106  -47.4789 H      1 LIG       0.11500
     18 H8        -78.2748  -16.2687  -44.1735 H      1 LIG       0.11500
@<TRIPOS>BOND
      1       1       2 ar
      2       1       5 ar
      3       2       6 ar
      4       3       4 ar
      5       3       7 ar
      6       4       8 ar
      7       5       9 ar
      8       6      10 ar
      9       7       9 ar
     10       8      10 ar
     11       9      10 ar
     12       1      11 1
     13       2      12 1
     14       3      13 1
     15       4      14 1
     16       5      15 1
     17       6      16 1
     18       7      17 1
     19       8      18 1
@<TRIPOS>ALT_TYPE
CGenFF_4.0_ALT_TYPE_SET
CGenFF_4.0 1 CG2R61 2 CG2R61 3 CG2R61 4 CG2R61 5 CG2R61 6 CG2R61 7 CG2R61 8 CG2R61 9 CG2R61 10 CG2R61 11 HGR61 12 HGR61 13 HGR61 14 HGR61 15 HGR61 16 HGR61 17 HGR61 18 HGR61
# TRIPOS MOL2 file generated by SEED

@<TRIPOS>MOLECULE
pyrazole
 9 9 0 0 0
****
USER_CHARGES
INVALID_CHARGES
Pose:   1 Cluster:   1 Fr_nu: 11033375 TotEn:   -21.67
@<TRIPOS>ATOM
      1 C1        -51.2746   10.8432  -30.3831 C.2    1 LIG      -0.25100
      2 C2        -50.4930   11.1173  -29.2448 C.2    1 LIG       0.13200
      3 C3        -50.9801    9.5386  -30.6958 C.2    1 LIG      -0.03800
      4 N1        -49.7574   10.0710  -28.8602 N.2    1 LIG      -0.57800
      5 N2        -50.0755    9.1265  -29.7618 N.pl3  1 LIG      -0.05900
      6 H1        -51.9568   11.4986  -30.9042 H      1 LIG       0.15700
      7 H2        -50.4284   12.0362  -28.6798 H      1 LIG       0.15600
      8 H3        -51.3232    8.8819  -31.4822 H      1 LIG       0.15900
      9 H4        -49.6342    8.2190  -29.6814 H      1 LIG       0.32200
@<TRIPOS>BOND
      1       1       2 1
      2       1       3 2
      3       2       4 2
      4       3       5 1
      5       4       5 1
      6       1       6 1
      7       2       7 1
      8       3       8 1
      9       5       9 1
@<TRIPOS>ALT_TYPE
CGenFF_4.0_ALT_TYPE_SET
CGenFF_4.0 1 CG2R51 2 CG2R52 3 CG2R51 4 NG2R50 5 NG2R51 6 HGR51 7 HGR52 8 HGR52 9 HGP1
@<TRIPOS>MOLECULE
pyrazole
 9 9 0 0 0
****
USER_CHARGES
INVALID_CHARGES
Pose:   2 Cluster:   2 Fr_nu: 10649023 TotEn:   -20.34
@<TRIPOS>ATOM
      1 C1        -56.5463    2.1617  -40.7926 C.2    1 LIG      -0.25100
      2 C2        -55.7865    1.1077  -40.2508 C.2    1 LIG       0.13200
      3 C3        -57.7233    2.1355  -40.0851 C.2    1 LIG      -0.03800
      4 N1        -56.4269    0.4592  -39.2744 N.2    1 LIG      -0.57800
      5 N2        -57.6015    1.1075  -39.1969 N.pl3  1 LIG      -0.05900
      6 H1        -56.2787    2.8457  -41.5844 H      1 LIG       0.15700
      7 H2        -54.7930    0.7846  -40.5272 H      1 LIG       0.15600
      8 H3        -58.6171    2.7404  -40.1342 H      1 LIG       0.15900
      9 H4        -58.2785    0.7930  -38.5132 H      1 LIG       0.32200
@<TRIPOS>BOND
      1       1       2 1
      2       1       3 2
      3       2       4 2
      4       3       5 1
      5       4       5 1
      6       1       6 1
      7       2       7 1
      8       3       8 1
      9       5       9 1
@<TRIPOS>ALT_TYPE
CGenFF_4.0_ALT_TYPE_SET
CGenFF_4.0 1 CG2R51 2 CG2R52 3 CG2R51 4 NG2R50 5 NG2R51 6 HGR51 7 HGR52 8 HGR52 9 HGP1
@<TRIPOS>MOLECULE
pyrazole
 9 9 0 0 0
****
USER_CHARGES
INVALID_CHARGES
Pose:   3 Cluster:   3 Fr_nu: 6425876 TotEn:   -19.82
@<TRIPOS>ATOM
      1 C1        -50.8819    4.6940  -32.6914 C.2    1 LIG      -0.25100
      2 C2        -49.5233    5.0018  -32.4884 C.2    1 LIG       0.13200
      3 C3        -50.8859    3.3616  -33.0247 C.2    1 LIG      -0.03800
      4 N1        -48.7224    3.9496  -32.6767 N.2    1 LIG      -0.57800
      5 N2        -49.5803    2.9675  -33.0015 N.pl3  1 LIG      -0.05900
      6 H1        -51.7389    5.3458  -32.6075 H      1 LIG       0.15700
      7 H2        -49.0833    5.9492  -32.2115 H      1 LIG       0.15600
      8 H3        -51.6819    2.6744  -33.2729 H      1 LIG       0.15900
      9 H4        -49.2046    2.0483  -33.1980 H      1 LIG       0.32200
@<TRIPOS>BOND
      1       1       2 1
      2       1       3 2
      3       2       4 2
      4       3       5 1
      5       4       5 1
      6       1       6 1
      7       2       7 1
      8       3       8 1
      9       5       9 1
@<TRIPOS>ALT_TYPE
CGenFF_4.0_ALT_TYPE_SET
CGenFF_4.0 1 CG2R51 2 CG2R52 3 CG2R51 4 NG2R50 5 NG2R51 6 HGR51 7 HGR52 8 HGR52 9 HGP1
@<TRIPOS>MOLECULE
pyrazole
 9 9 0 0 0
****
USER_CHARGES
INVALID_CHARGES
Pose:   4 Cluster:   4 Fr_nu: 6317967 TotEn:   -18.47
@<TRIPOS>ATOM
      1 C1        -51.8600    4.2820  -33.5695 C.2    1 LIG      -0.25100
      2 C2        -51.2206    4.4409  -32.3255 C.2    1 LIG       0.13200
      3 C3        -51.4287    3.0596  -34.0236 C.2    1 LIG      -0.03800
      4 N1        -50.4424    3.4025  -32.0093 N.2    1 LIG      -0.57800
      5 N2        -50.5901    2.5792  -33.0612 N.pl3  1 LIG      -0.05900
      6 H1        -52.5392    4.9580  -34.0677 H      1 LIG       0.15700
      7 H2        -51.2889    5.2705  -31.6363 H      1 LIG       0.15600
      8 H3        -51.6364    2.5020  -34.9255 H      1 LIG       0.15900
      9 H4        -50.0851    1.7018  -33.0578 H      1 LIG       0.32200
@<TRIPOS>BOND
      1       1       2 1
      2       1       3 2
      3       2       4 2
      4       3       5 1
      5       4       5 1
      6       1       6 1
      7       2       7 1
      8       3       8 1
      9       5       9 1
@<TRIPOS>ALT_TYPE
CGenFF_4.0_ALT_TYPE_SET
CGenFF_4.0 1 CG2R51 2 CG2R52 3 CG2R51 4 NG2R50 5 NG2R51 6 HGR51 7 HGR52 8 HGR52 9 HGP1
@<TRIPOS>MOLECULE
pyrazole
 9 9 0 0 0
****
USER_CHARGES
INVALID_CHARGES
Pose:   5 Cluster:   5 Fr_nu: 451602 TotEn:   -18.09
@<TRIPOS>ATOM
      1 C1        -47.1684   -7.7098  -38.0527 C.2    1 LIG      -0.25100
      2 C2        -46.2770   -8.7436  -37.7087 C.2    1 LIG       0.13200
      3 C3        -48.3578   -8.3503  -38.3007 C.2    1 LIG      -0.03800
      4 N1        -46.8510   -9.9493  -37.7345 N.2    1 LIG      -0.57800
      5 N2        -48.1160   -9.6772  -38.0977 N.pl3  1 LIG      -0.05900
      6 H1        -46.9767   -6.6486  -38.1121 H      1 LIG       0.15700
      7 H2        -45.2328   -8.6687  -37.4407 H      1 LIG       0.15600
      8 H3        -49.3318   -7.9899  -38.5989 H      1 LIG       0.15900
      9 H4        -48.7646  -10.4489  -38.1905 H      1 LIG       0.32200
@<TRIPOS>BOND
      1       1       2 1
      2       1       3 2
      3       2       4 2
      4       3       5 1
      5       4       5 1
      6       1       6 1
      7       2       7 1
      8       3       8 1
      9       5       9 1
@<TRIPOS>ALT_TYPE
CGenFF_4.0_ALT_TYPE_SET
CGenFF_4.0 1 CG2R51 2 CG2R52 3 CG2R51 4 NG2R50 5 NG2R51 6 HGR51 7 HGR52 8 HGR52 9 HGP1
@<TRIPOS>MOLECULE
pyrazole
 9 9 0 0 0
****
USER_CHARGES
INVALID_CHARGES
Pose:   6 Cluster:   6 Fr_nu: 2862135 TotEn:   -18.02
@<TRIPOS>ATOM
      1 C1        -56.8923    0.9655  -41.6072 C.2    1 LIG      -0.25100
      2 C2        -55.6429    1.0500  -40.9640 C.2    1 LIG       0.13200
      3 C3        -57.7985    1.3482  -40.6487 C.2    1 LIG      -0.03800
      4 N1        -55.7426    1.4548  -39.6951 N.2    1 LIG      -0.57800
      5 N2        -57.0654    1.6282  -39.5332 N.pl3  1 LIG      -0.05900
      6 H1        -57.1067    0.6694  -42.6235 H      1 LIG       0.15700
      7 H2        -54.6640    0.8329  -41.3668 H      1 LIG       0.15600
      8 H3        -58.8748    1.4422  -40.6590 H      1 LIG       0.15900
      9 H4        -57.4012    1.9390  -38.6302 H      1 LIG       0.32200
@<TRIPOS>BOND
      1       1       2 1
      2       1       3 2
      3       2       4 2
      4       3       5 1
      5       4       5 1
      6       1       6 1
      7       2       7 1
      8       3       8 1
      9       5       9 1
@<TRIPOS>ALT_TYPE
CGenFF_4.0_ALT_TYPE_SET
CGenFF_4.0 1 CG2R51 2 CG2R52 3 CG2R51 4 NG2R50 5 NG2R51 6 HGR51 7 HGR52 8 HGR52 9 HGP1
@<TRIPOS>MOLECULE
pyrazole
 9 9 0 0 0
****
USER_CHARGES
INVALID_CHARGES
Pose:   7 Cluster:   7 Fr_nu: 6430546 TotEn:   -17.30
@<TRIPOS>ATOM
      1 C1        -51.2448    4.1528  -33.2848 C.2    1 LIG      -0.25100
      2 C2        -51.0856    4.6297  -34.5997 C.2    1 LIG       0.13200
      3 C3        -50.8951    2.8265  -33.3560 C.2    1 LIG      -0.03800
      4 N1        -50.6671    3.6835  -35.4443 N.2    1 LIG      -0.57800
      5 N2        -50.5603    2.5986  -34.6584 N.pl3  1 LIG      -0.05900
      6 H1        -51.5672    4.6940  -32.4076 H      1 LIG       0.15700
      7 H2        -51.2576    5.6274  -34.9778 H      1 LIG       0.15600
      8 H3        -50.8575    2.0415  -32.6145 H      1 LIG       0.15900
      9 H4        -50.2536    1.7303  -35.0789 H      1 LIG       0.32200
@<TRIPOS>BOND
      1       1       2 1
      2       1       3 2
      3       2       4 2
      4       3       5 1
      5       4       5 1
      6       1       6 1
      7       2       7 1
      8       3       8 1
      9       5       9 1
@<TRIPOS>ALT_TYPE
CGenFF_4.0_ALT_TYPE_SET
CGenFF_4.0 1 CG2R51 2 CG2R52 3 CG2R51 4 NG2R50 5 NG2R51 6 HGR51 7 HGR52 8 HGR52 9 HGP1
@<TRIPOS>MOLECULE
pyrazole
 9 9 0 0 0
****
USER_CHARGES
INVALID_CHARGES
Pose:   8 Cluster:   8 Fr_nu: 367400 TotEn:   -17.22
@<TRIPOS>ATOM
      1 C1        -70.5049   -8.4494  -44.0805 C.2    1 LIG      -0.25100
      2 C2        -70.7805   -9.5576  -43.2573 C.2    1 LIG       0.13200
      3 C3        -71.4719   -8.4966  -45.0548 C.2    1 LIG      -0.03800
      4 N1        -71.8397  -10.2575  -43.6722 N.2    1 LIG      -0.57800
      5 N2        -72.2384   -9.5875  -44.7668 N.pl3  1 LIG      -0.05900
      6 H1        -69.7165   -7.7180  -43.9819 H      1 LIG       0.15700
      7 H2        -70.2533   -9.8847  -42.3725 H      1 LIG       0.15600
      8 H3        -71.6777   -7.8678  -45.9090 H      1 LIG       0.15900
      9 H4        -73.0439   -9.9328  -45.2734 H      1 LIG       0.32200
@<TRIPOS>BOND
      1       1       2 1
      2       1       3 2
      3       2       4 2
      4       3       5 1
      5       4       5 1
      6       1       6 1
      7       2       7 1
      8       3       8 1
      9       5       9 1
@<TRIPOS>ALT_TYPE
CGenFF_4.0_ALT_TYPE_SET
CGenFF_4.0 1 CG2R51 2 CG2R52 3 CG2R51 4 NG2R50 5 NG2R51 6 HGR51 7 HGR52 8 HGR52 9 HGP1
@<TRIPOS>MOLECULE
pyrazole
 9 9 0 0 0
****
USER_CHARGES
INVALID_CHARGES
Pose:   9 Cluster:   9 Fr_nu: 149779 TotEn:   -16.50
@<TRIPOS>ATOM
      1 C1        -71.1173   -8.1766  -45.4913 C.2    1 LIG      -0.25100
      2 C2        -71.8449   -9.2228  -44.8932 C.2    1 LIG       0.13200
      3 C3        -70.0270   -8.0054  -44.6736 C.2    1 LIG      -0.03800
      4 N1        -71.2657   -9.6839  -43.7815 N.2    1 LIG      -0.57800
      5 N2        -70.1625   -8.9240  -43.6745 N.pl3  1 LIG      -0.05900
      6 H1        -71.3494   -7.6239  -46.3897 H      1 LIG       0.15700
      7 H2        -72.7734   -9.6681  -45.2207 H      1 LIG       0.15600
      8 H3        -69.1873   -7.3264  -44.7106 H      1 LIG       0.15900
      9 H4        -69.5434   -9.0853  -42.8900 H      1 LIG       0.32200
@<TRIPOS>BOND
      1       1       2 1
      2       1       3 2
      3       2       4 2
      4       3       5 1
      5       4       5 1
      6       1       6 1
      7       2       7 1
      8       3       8 1
      9       5       9 1
@<TRIPOS>ALT_TYPE
CGenFF_4.0_ALT_TYPE_SET
CGenFF_4.0 1 CG2R51 2 CG2R52 3 CG2R51 4 NG2R50 5 NG2R51 6 HGR51 7 HGR52 8 HGR52 9 HGP1
@<TRIPOS>MOLECULE
pyrazole
 9 9 0 0 0
****
USER_CHARGES
INVALID_CHARGES
Pose:  10 Cluster:  10 Fr_nu: 10560132 TotEn:   -16.13
@<TRIPOS>ATOM
      1 C1        -56.6175    2.9875  -40.0354 C.2    1 LIG      -0.25100
      2 C2        -56.2780    1.6753  -40.4157 C.2    1 LIG       0.13200
      3 C3        -57.9569    2.9230  -39.7380 C.2    1 LIG      -0.03800
      4 N1        -57.3176    0.8384  -40.3652 N.2    1 LIG      -0.57800
      5 N2        -58.3237    1.6264  -39.9496 N.pl3  1 LIG      -0.05900
      6 H1        -55.9811    3.8585  -39.9832 H      1 LIG       0.15700
      7 H2        -55.3162    1.2940  -40.7281 H      1 LIG       0.15600
      8 H3        -58.6664    3.6665  -39.4046 H      1 LIG       0.15900
      9 H4        -59.2401    1.2125  -39.8326 H      1 LIG       0.32200
@<TRIPOS>BOND
      1       1       2 1
      2       1       3 2
      3       2       4 2
      4       3       5 1
      5       4       5 1
      6       1       6 1
      7       2       7 1
      8       3       8 1
      9       5       9 1
@<TRIPOS>ALT_TYPE
CGenFF_4.0_ALT_TYPE_SET
CGenFF_4.0 1 CG2R51 2 CG2R52 3 CG2R51 4 NG2R50 5 NG2R51 6 HGR51 7 HGR52 8 HGR52 9 HGP1
@<TRIPOS>MOLECULE
pyrazole
 9 9 0 0 0
****
USER_CHARGES
INVALID_CHARGES
Pose:  11 Cluster:  11 Fr_nu: 567409 TotEn:   -15.77
@<TRIPOS>ATOM
      1 C1        -46.2077   -8.6882  -37.9896 C.2    1 LIG      -0.25100
      2 C2        -45.4980   -9.9039  -37.9820 C.2    1 LIG       0.13200
      3 C3        -47.3699   -8.9732  -38.6637 C.2    1 LIG      -0.03800
      4 N1        -46.1546  -10.8881  -38.6019 N.2    1 LIG      -0.57800
      5 N2        -47.2891  -10.2912  -39.0053 N.pl3  1 LIG      -0.05900
      6 H1        -45.9184   -7.7380  -37.5654 H      1 LIG       0.15700
      7 H2        -44.5295  -10.1137  -37.5511 H      1 LIG       0.15600
      8 H3        -48.2268   -8.3701  -38.9271 H      1 LIG       0.15900
      9 H4        -47.9676  -10.8447  -39.5132 H      1 LIG       0.32200
@<TRIPOS>BOND
      1       1       2 1
      2       1       3 2
      3       2       4 2
      4       3       5 1
      5       4       5 1
      6       1       6 1
      7       2       7 1
      8       3       8 1
      9       5       9 1
@<TRIPOS>ALT_TYPE
CGenFF_4.0_ALT_TYPE_SET
CGenFF_4.0 1 CG2R51 2 CG2R52 3 CG2R51 4 NG2R50 5 NG2R51 6 HGR51 7 HGR52 8 HGR52 9 HGP1
@<TRIPOS>MOLECULE
pyrazole
 9 9 0 0 0
****
USER_CHARGES
INVALID_CHARGES
Pose:  12 Cluster:  12 Fr_nu: 583651 TotEn:   -15.77
@<TRIPOS>ATOM
      1 C1        -75.0915   -9.1511  -53.1945 C.2    1 LIG      -0.25100
      2 C2        -76.4269   -8.7172  -53.2953 C.2    1 LIG       0.13200
      3 C3        -74.4510   -8.5373  -54.2430 C.2    1 LIG      -0.03800
      4 N1        -76.6243   -7.8915  -54.3264 N.2    1 LIG      -0.57800
      5 N2        -75.4045   -7.8014  -54.8830 N.pl3  1 LIG      -0.05900
      6 H1        -74.6536   -9.8152  -52.4640 H      1 LIG       0.15700
      7 H2        -77.2647   -8.9687  -52.6607 H      1 LIG       0.15600
      8 H3        -73.4263   -8.5593  -54.5850 H      1 LIG       0.15900
      9 H4        -75.2936   -7.2186  -55.7033 H      1 LIG       0.32200
@<TRIPOS>BOND
      1       1       2 1
      2       1       3 2
      3       2       4 2
      4       3       5 1
      5       4       5 1
      6       1       6 1
      7       2       7 1
      8       3       8 1
      9       5       9 1
@<TRIPOS>ALT_TYPE
CGenFF_4.0_ALT_TYPE_SET
CGenFF_4.0 1 CG2R51 2 CG2R52 3 CG2R51 4 NG2R50 5 NG2R51 6 HGR51 7 HGR52 8 HGR52 9 HGP1
@<TRIPOS>MOLECULE
pyrazole
 9 9 0 0 0
****
USER_CHARGES
INVALID_CHARGES
Pose:  13 Cluster:  13 Fr_nu:  14662 TotEn:   -15.27
@<TRIPOS>ATOM
      1 C1        -87.8261  -26.1084  -42.8084 C.2    1 LIG      -0.25100
      2 C2        -87.7158  -24.9070  -42.0829 C.2    1 LIG       0.13200
      3 C3        -87.3433  -27.0703  -41.9551 C.2    1 LIG      -0.03800
      4 N1        -87.2033  -25.0867  -40.8627 N.2    1 LIG      -0.57800
      5 N2        -86.9873  -26.4123  -40.8147 N.pl3  1 LIG      -0.05900
      6 H1        -88.2033  -26.2572  -43.8094 H      1 LIG       0.15700
      7 H2        -87.9870  -23.9079  -42.3927 H      1 LIG       0.15600
      8 H3        -87.2215  -28.1392  -42.0553 H      1 LIG       0.15900
      9 H4        -86.5907  -26.8031  -39.9692 H      1 LIG       0.32200
@<TRIPOS>BOND
      1       1       2 1
      2       1       3 2
      3       2       4 2
      4       3       5 1
      5       4       5 1
      6       1       6 1
      7       2       7 1
      8       3       8 1
      9       5       9 1
@<TRIPOS>ALT_TYPE
CGenFF_4.0_ALT_TYPE_SET
CGenFF_4.0 1 CG2R51 2 CG2R52 3 CG2R51 4 NG2R50 5 NG2R51 6 HGR51 7 HGR52 8 HGR52 9 HGP1
@<TRIPOS>MOLECULE
pyrazole
 9 9 0 0 0
****
USER_CHARGES
INVALID_CHARGES
Pose:  14 Cluster:  14 Fr_nu: 379745 TotEn:   -15.06
@<TRIPOS>ATOM
      1 C1        -46.1426   -8.8727  -38.5747 C.2    1 LIG      -0.25100
      2 C2        -46.2412   -9.8799  -37.5962 C.2    1 LIG       0.13200
      3 C3        -47.2866   -8.1288  -38.4182 C.2    1 LIG      -0.03800
      4 N1        -47.3594   -9.7872  -36.8716 N.2    1 LIG      -0.57800
      5 N2        -47.9739   -8.7128  -37.3950 N.pl3  1 LIG      -0.05900
      6 H1        -45.3530   -8.7077  -39.2928 H      1 LIG       0.15700
      7 H2        -45.5451  -10.6780  -37.3813 H      1 LIG       0.15600
      8 H3        -47.6660   -7.2577  -38.9326 H      1 LIG       0.15900
      9 H4        -48.8654   -8.4332  -37.0053 H      1 LIG       0.32200
@<TRIPOS>BOND
      1       1       2 1
      2       1       3 2
      3       2       4 2
      4       3       5 1
      5       4       5 1
      6       1       6 1
      7       2       7 1
      8       3       8 1
      9       5       9 1
@<TRIPOS>ALT_TYPE
CGenFF_4.0_ALT_TYPE_SET
CGenFF_4.0 1 CG2R51 2 CG2R52 3 CG2R51 4 NG2R50 5 NG2R51 6 HGR51 7 HGR52 8 HGR52 9 HGP1
@<TRIPOS>MOLECULE
pyrazole
 9 9 0 0 0
****
USER_CHARGES
INVALID_CHARGES
Pose:  15 Cluster:  15 Fr_nu: 8608428 TotEn:   -14.76
@<TRIPOS>ATOM
      1 C1        -81.3556  -20.8816  -31.7013 C.2    1 LIG      -0.25100
      2 C2        -81.5690  -22.1149  -31.0569 C.2    1 LIG       0.13200
      3 C3        -81.0073  -21.2212  -32.9858 C.2    1 LIG      -0.03800
      4 N1        -81.3729  -23.1599  -31.8652 N.2    1 LIG      -0.57800
      5 N2        -81.0327  -22.5842  -33.0310 N.pl3  1 LIG      -0.05900
      6 H1        -81.4425  -19.8856  -31.2930 H      1 LIG       0.15700
      7 H2        -81.8588  -22.2957  -30.0316 H      1 LIG       0.15600
      8 H3        -80.7473  -20.6293  -33.8515 H      1 LIG       0.15900
      9 H4        -80.8279  -23.1842  -33.8202 H      1 LIG       0.32200
@<TRIPOS>BOND
      1       1       2 1
      2       1       3 2
      3       2       4 2
      4       3       5 1
      5       4       5 1
      6       1       6 1
      7       2       7 1
      8       3       8 1
      9       5       9 1
@<TRIPOS>ALT_TYPE
CGenFF_4.0_ALT_TYPE_SET
CGenFF_4.0 1 CG2R51 2 CG2R52 3 CG2R51 4 NG2R50 5 NG2R51 6 HGR51 7 HGR52 8 HGR52 9 HGP1
@<TRIPOS>MOLECULE
pyrazole
 9 9 0 0 0
****
USER_CHARGES
INVALID_CHARGES
Pose:  16 Cluster:  16 Fr_nu:  14358 TotEn:   -14.44
@<TRIPOS>ATOM
      1 C1        -89.9325  -29.3178  -40.6069 C.2    1 LIG      -0.25100
      2 C2        -89.3916  -28.4694  -41.5915 C.2    1 LIG       0.13200
      3 C3        -89.0664  -29.2091  -39.5465 C.2    1 LIG      -0.03800
      4 N1        -88.2689  -27.8661  -41.1921 N.2    1 LIG      -0.57800
      5 N2        -88.0973  -28.3358  -39.9448 N.pl3  1 LIG      -0.05900
      6 H1        -90.8255  -29.9232  -40.6576 H      1 LIG       0.15700
      7 H2        -89.7684  -28.2660  -42.5837 H      1 LIG       0.15600
      8 H3        -89.0514  -29.6659  -38.5675 H      1 LIG       0.15900
      9 H4        -87.2921  -28.0186  -39.4196 H      1 LIG       0.32200
@<TRIPOS>BOND
      1       1       2 1
      2       1       3 2
      3       2       4 2
      4       3       5 1
      5       4       5 1
      6       1       6 1
      7       2       7 1
      8       3       8 1
      9       5       9 1
@<TRIPOS>ALT_TYPE
CGenFF_4.0_ALT_TYPE_SET
CGenFF_4.0 1 CG2R51 2 CG2R52 3 CG2R51 4 NG2R50 5 NG2R51 6 HGR51 7 HGR52 8 HGR52 9 HGP1
@<TRIPOS>MOLECULE
pyrazole
 9 9 0 0 0
****
USER_CHARGES
INVALID_CHARGES
Pose:  17 Cluster:  17 Fr_nu: 352866 TotEn:   -14.23
@<TRIPOS>ATOM
      1 C1        -47.2253   -9.4655  -38.4896 C.2    1 LIG      -0.25100
      2 C2        -46.7540  -10.3490  -37.5001 C.2    1 LIG       0.13200
      3 C3        -46.1205   -9.1889  -39.2573 C.2    1 LIG      -0.03800
      4 N1        -45.4514  -10.6161  -37.6254 N.2    1 LIG      -0.57800
      5 N2        -45.0946   -9.8963  -38.7028 N.pl3  1 LIG      -0.05900
      6 H1        -48.2257   -9.0828  -38.6282 H      1 LIG       0.15700
      7 H2        -47.3054  -10.8090  -36.6926 H      1 LIG       0.15600
      8 H3        -45.9746   -8.5647  -40.1271 H      1 LIG       0.15900
      9 H4        -44.1292   -9.9326  -39.0053 H      1 LIG       0.32200
@<TRIPOS>BOND
      1       1       2 1
      2       1       3 2
      3       2       4 2
      4       3       5 1
      5       4       5 1
      6       1       6 1
      7       2       7 1
      8       3       8 1
      9       5       9 1
@<TRIPOS>ALT_TYPE
CGenFF_4.0_ALT_TYPE_SET
CGenFF_4.0 1 CG2R51 2 CG2R52 3 CG2R51 4 NG2R50 5 NG2R51 6 HGR51 7 HGR52 8 HGR52 9 HGP1
@<TRIPOS>MOLECULE
pyrazole
 9 9 0 0 0
****
USER_CHARGES
INVALID_CHARGES
Pose:  18 Cluster:  18 Fr_nu: 415431 TotEn:   -13.97
@<TRIPOS>ATOM
      1 C1        -74.5165   -8.2637  -53.6728 C.2    1 LIG      -0.25100
      2 C2        -75.8523   -8.6615  -53.8705 C.2    1 LIG       0.13200
      3 C3        -74.0144   -8.1040  -54.9412 C.2    1 LIG      -0.03800
      4 N1        -76.1784   -8.7490  -55.1628 N.2    1 LIG      -0.57800
      5 N2        -75.0403   -8.4039  -55.7887 N.pl3  1 LIG      -0.05900
      6 H1        -73.9906   -8.1128  -52.7416 H      1 LIG       0.15700
      7 H2        -76.6018   -8.8918  -53.1268 H      1 LIG       0.15600
      8 H3        -73.0410   -7.8130  -55.3089 H      1 LIG       0.15900
      9 H4        -75.0332   -8.3958  -56.8009 H      1 LIG       0.32200
@<TRIPOS>BOND
      1       1       2 1
      2       1       3 2
      3       2       4 2
      4       3       5 1
      5       4       5 1
      6       1       6 1
      7       2       7 1
      8       3       8 1
      9       5       9 1
@<TRIPOS>ALT_TYPE
CGenFF_4.0_ALT_TYPE_SET
CGenFF_4.0 1 CG2R51 2 CG2R52 3 CG2R51 4 NG2R50 5 NG2R51 6 HGR51 7 HGR52 8 HGR52 9 HGP1
@<TRIPOS>MOLECULE
pyrazole
 9 9 0 0 0
****
USER_CHARGES
INVALID_CHARGES
Pose:  19 Cluster:  19 Fr_nu: 344264 TotEn:   -13.88
@<TRIPOS>ATOM
      1 C1        -48.4698   -9.1029  -37.4119 C.2    1 LIG      -0.25100
      2 C2        -47.2693   -9.8379  -37.4269 C.2    1 LIG       0.13200
      3 C3        -48.0902   -7.8191  -37.7189 C.2    1 LIG      -0.03800
      4 N1        -46.2066   -9.0839  -37.7204 N.2    1 LIG      -0.57800
      5 N2        -46.7380   -7.8616  -37.8927 N.pl3  1 LIG      -0.05900
      6 H1        -49.4706   -9.4538  -37.2080 H      1 LIG       0.15700
      7 H2        -47.1243  -10.8916  -37.2358 H      1 LIG       0.15600
      8 H3        -48.6475   -6.8995  -37.8245 H      1 LIG       0.15900
      9 H4        -46.1169   -7.0974  -38.1270 H      1 LIG       0.32200
@<TRIPOS>BOND
      1       1       2 1
      2       1       3 2
      3       2       4 2
      4       3       5 1
      5       4       5 1
      6       1       6 1
      7       2       7 1
      8       3       8 1
      9       5       9 1
@<TRIPOS>ALT_TYPE
CGenFF_4.0_ALT_TYPE_SET
CGenFF_4.0 1 CG2R51 2 CG2R52 3 CG2R51 4 NG2R50 5 NG2R51 6 HGR51 7 HGR52 8 HGR52 9 HGP1
@<TRIPOS>MOLECULE
pyrazole
 9 9 0 0 0
****
USER_CHARGES
INVALID_CHARGES
Pose:  20 Cluster:  20 Fr_nu: 5637007 TotEn:   -13.87
@<TRIPOS>ATOM
      1 C1        -81.5930  -21.7393  -32.2826 C.2    1 LIG      -0.25100
      2 C2        -82.9346  -22.1331  -32.4465 C.2    1 LIG       0.13200
      3 C3        -81.0153  -21.9704  -33.5070 C.2    1 LIG      -0.03800
      4 N1        -83.1939  -22.5802  -33.6781 N.2    1 LIG      -0.57800
      5 N2        -82.0074  -22.4687  -34.2993 N.pl3  1 LIG      -0.05900
      6 H1        -81.1115  -21.3428  -31.4009 H      1 LIG       0.15700
      7 H2        -83.7340  -22.1134  -31.7197 H      1 LIG       0.15600
      8 H3        -80.0098  -21.8305  -33.8770 H      1 LIG       0.15900
      9 H4        -81.9450  -22.7543  -35.2685 H      1 LIG       0.32200
@<TRIPOS>BOND
      1       1       2 1
      2       1       3 2
      3       2       4 2
      4       3       5 1
      5       4       5 1
      6       1       6 1
      7       2       7 1
      8       3       8 1
      9       5       9 1
@<TRIPOS>ALT_TYPE
CGenFF_4.0_ALT_TYPE_SET
CGenFF_4.0 1 CG2R51 2 CG2R52 3 CG2R51 4 NG2R50 5 NG2R51 6 HGR51 7 HGR52 8 HGR52 9 HGP1
@<TRIPOS>MOLECULE
pyrazole
 9 9 0 0 0
****
USER_CHARGES
INVALID_CHARGES
Pose:  21 Cluster:  21 Fr_nu: 10756853 TotEn:   -13.79
@<TRIPOS>ATOM
      1 C1        -52.3645    9.9266  -30.6784 C.2    1 LIG      -0.25100
      2 C2        -51.2872    9.3316  -29.9950 C.2    1 LIG       0.13200
      3 C3        -52.6909   11.0222  -29.9171 C.2    1 LIG      -0.03800
      4 N1        -50.9515    9.9943  -28.8850 N.2    1 LIG      -0.57800
      5 N2        -51.8228   11.0172  -28.8651 N.pl3  1 LIG      -0.05900
      6 H1        -52.8381    9.6072  -31.5949 H      1 LIG       0.15700
      7 H2        -50.7329    8.4423  -30.2592 H      1 LIG       0.15600
      8 H3        -53.4471   11.7863  -30.0255 H      1 LIG       0.15900
      9 H4        -51.7700   11.6772  -28.0993 H      1 LIG       0.32200
@<TRIPOS>BOND
      1       1       2 1
      2       1       3 2
      3       2       4 2
      4       3       5 1
      5       4       5 1
      6       1       6 1
      7       2       7 1
      8       3       8 1
      9       5       9 1
@<TRIPOS>ALT_TYPE
CGenFF_4.0_ALT_TYPE_SET
CGenFF_4.0 1 CG2R51 2 CG2R52 3 CG2R51 4 NG2R50 5 NG2R51 6 HGR51 7 HGR52 8 HGR52 9 HGP1
@<TRIPOS>MOLECULE
pyrazole
 9 9 0 0 0
****
USER_CHARGES
INVALID_CHARGES
Pose:  22 Cluster:  22 Fr_nu: 2008130 TotEn:   -13.65
@<TRIPOS>ATOM
      1 C1        -71.1515   -8.4239  -44.9267 C.2    1 LIG      -0.25100
      2 C2        -72.3081   -9.0076  -44.3760 C.2    1 LIG       0.13200
      3 C3        -70.3040   -8.2663  -43.8574 C.2    1 LIG      -0.03800
      4 N1        -72.2080   -9.2073  -43.0592 N.2    1 LIG      -0.57800
      5 N2        -70.9782   -8.7468  -42.7734 N.pl3  1 LIG      -0.05900
      6 H1        -70.9580   -8.1555  -45.9548 H      1 LIG       0.15700
      7 H2        -73.2202   -9.2952  -44.8793 H      1 LIG       0.15600
      8 H3        -69.3055   -7.8625  -43.7717 H      1 LIG       0.15900
      9 H4        -70.6617   -8.7890  -41.8128 H      1 LIG       0.32200
@<TRIPOS>BOND
      1       1       2 1
      2       1       3 2
      3       2       4 2
      4       3       5 1
      5       4       5 1
      6       1       6 1
      7       2       7 1
      8       3       8 1
      9       5       9 1
@<TRIPOS>ALT_TYPE
CGenFF_4.0_ALT_TYPE_SET
CGenFF_4.0 1 CG2R51 2 CG2R52 3 CG2R51 4 NG2R50 5 NG2R51 6 HGR51 7 HGR52 8 HGR52 9 HGP1
@<TRIPOS>MOLECULE
pyrazole
 9 9 0 0 0
****
USER_CHARGES
INVALID_CHARGES
Pose:  23 Cluster:  23 Fr_nu: 9369582 TotEn:   -13.61
@<TRIPOS>ATOM
      1 C1        -56.8820    2.8253  -41.1253 C.2    1 LIG      -0.25100
      2 C2        -56.1360    2.6555  -39.9436 C.2    1 LIG       0.13200
      3 C3        -58.1225    2.3185  -40.8240 C.2    1 LIG      -0.03800
      4 N1        -56.8434    2.0856  -38.9646 N.2    1 LIG      -0.57800
      5 N2        -58.0471    1.8928  -39.5303 N.pl3  1 LIG      -0.05900
      6 H1        -56.5660    3.2554  -42.0642 H      1 LIG       0.15700
      7 H2        -55.1060    2.9229  -39.7552 H      1 LIG       0.15600
      8 H3        -59.0308    2.2223  -41.4011 H      1 LIG       0.15900
      9 H4        -58.7747    1.4616  -38.9741 H      1 LIG       0.32200
@<TRIPOS>BOND
      1       1       2 1
      2       1       3 2
      3       2       4 2
      4       3       5 1
      5       4       5 1
      6       1       6 1
      7       2       7 1
      8       3       8 1
      9       5       9 1
@<TRIPOS>ALT_TYPE
CGenFF_4.0_ALT_TYPE_SET
CGenFF_4.0 1 CG2R51 2 CG2R52 3 CG2R51 4 NG2R50 5 NG2R51 6 HGR51 7 HGR52 8 HGR52 9 HGP1
@<TRIPOS>MOLECULE
pyrazole
 9 9 0 0 0
****
USER_CHARGES
INVALID_CHARGES
Pose:  24 Cluster:  24 Fr_nu: 11039060 TotEn:   -13.52
@<TRIPOS>ATOM
      1 C1        -47.7867   -8.1321  -27.8158 C.2    1 LIG      -0.25100
      2 C2        -47.6894   -8.2063  -29.2183 C.2    1 LIG       0.13200
      3 C3        -46.5989   -7.5685  -27.4186 C.2    1 LIG      -0.03800
      4 N1        -46.5314   -7.7278  -29.6808 N.2    1 LIG      -0.57800
      5 N2        -45.8900   -7.3475  -28.5628 N.pl3  1 LIG      -0.05900
      6 H1        -48.6033   -8.4428  -27.1811 H      1 LIG       0.15700
      7 H2        -48.4139   -8.5895  -29.9225 H      1 LIG       0.15600
      8 H3        -46.2021   -7.3127  -26.4467 H      1 LIG       0.15900
      9 H4        -44.9660   -6.9443  -28.6537 H      1 LIG       0.32200
@<TRIPOS>BOND
      1       1       2 1
      2       1       3 2
      3       2       4 2
      4       3       5 1
      5       4       5 1
      6       1       6 1
      7       2       7 1
      8       3       8 1
      9       5       9 1
@<TRIPOS>ALT_TYPE
CGenFF_4.0_ALT_TYPE_SET
CGenFF_4.0 1 CG2R51 2 CG2R52 3 CG2R51 4 NG2R50 5 NG2R51 6 HGR51 7 HGR52 8 HGR52 9 HGP1
@<TRIPOS>MOLECULE
pyrazole
 9 9 0 0 0
****
USER_CHARGES
INVALID_CHARGES
Pose:  25 Cluster:  25 Fr_nu: 9194414 TotEn:   -13.28
@<TRIPOS>ATOM
      1 C1        -56.0129    1.5422  -40.0396 C.2    1 LIG      -0.25100
      2 C2        -56.0564    1.0893  -41.3718 C.2    1 LIG       0.13200
      3 C3        -57.3271    1.7690  -39.7110 C.2    1 LIG      -0.03800
      4 N1        -57.2997    1.0311  -41.8563 N.2    1 LIG      -0.57800
      5 N2        -58.0498    1.4502  -40.8229 N.pl3  1 LIG      -0.05900
      6 H1        -55.1503    1.6839  -39.4054 H      1 LIG       0.15700
      7 H2        -55.2339    0.7997  -42.0100 H      1 LIG       0.15600
      8 H3        -57.8022    2.1227  -38.8073 H      1 LIG       0.15900
      9 H4        -59.0534    1.4967  -40.9467 H      1 LIG       0.32200
@<TRIPOS>BOND
      1       1       2 1
      2       1       3 2
      3       2       4 2
      4       3       5 1
      5       4       5 1
      6       1       6 1
      7       2       7 1
      8       3       8 1
      9       5       9 1
@<TRIPOS>ALT_TYPE
CGenFF_4.0_ALT_TYPE_SET
CGenFF_4.0 1 CG2R51 2 CG2R52 3 CG2R51 4 NG2R50 5 NG2R51 6 HGR51 7 HGR52 8 HGR52 9 HGP1
@<TRIPOS>MOLECULE
pyrazole
 9 9 0 0 0
****
USER_CHARGES
INVALID_CHARGES
Pose:  26 Cluster:  26 Fr_nu: 347873 TotEn:   -13.09
@<TRIPOS>ATOM
      1 C1        -50.9837  -11.9462  -44.4486 C.2    1 LIG      -0.25100
      2 C2        -51.1888  -12.0899  -45.8339 C.2    1 LIG       0.13200
      3 C3        -52.2491  -11.8624  -43.9211 C.2    1 LIG      -0.03800
      4 N1        -52.4826  -12.0976  -46.1656 N.2    1 LIG      -0.57800
      5 N2        -53.1020  -11.9577  -44.9812 N.pl3  1 LIG      -0.05900
      6 H1        -50.0499  -11.9092  -43.9074 H      1 LIG       0.15700
      7 H2        -50.4494  -12.1889  -46.6157 H      1 LIG       0.15600
      8 H3        -52.6112  -11.7438  -42.9100 H      1 LIG       0.15900
      9 H4        -54.1139  -11.9329  -44.9693 H      1 LIG       0.32200
@<TRIPOS>BOND
      1       1       2 1
      2       1       3 2
      3       2       4 2
      4       3       5 1
      5       4       5 1
      6       1       6 1
      7       2       7 1
      8       3       8 1
      9       5       9 1
@<TRIPOS>ALT_TYPE
CGenFF_4.0_ALT_TYPE_SET
CGenFF_4.0 1 CG2R51 2 CG2R52 3 CG2R51 4 NG2R50 5 NG2R51 6 HGR51 7 HGR52 8 HGR52 9 HGP1
@<TRIPOS>MOLECULE
pyrazole
 9 9 0 0 0
****
USER_CHARGES
INVALID_CHARGES
Pose:  27 Cluster:  27 Fr_nu: 10415403 TotEn:   -12.54
@<TRIPOS>ATOM
      1 C1        -50.8490    4.5966  -32.0204 C.2    1 LIG      -0.25100
      2 C2        -50.4204    5.0650  -33.2769 C.2    1 LIG       0.13200
      3 C3        -50.6810    3.2350  -32.0860 C.2    1 LIG      -0.03800
      4 N1        -50.0108    4.0809  -34.0817 N.2    1 LIG      -0.57800
      5 N2        -50.1811    2.9805  -33.3293 N.pl3  1 LIG      -0.05900
      6 H1        -51.2262    5.1656  -31.1835 H      1 LIG       0.15700
      7 H2        -50.3900    6.0824  -33.6398 H      1 LIG       0.15600
      8 H3        -50.8700    2.4420  -31.3769 H      1 LIG       0.15900
      9 H4        -49.9364    2.0835  -33.7295 H      1 LIG       0.32200
@<TRIPOS>BOND
      1       1       2 1
      2       1       3 2
      3       2       4 2
      4       3       5 1
      5       4       5 1
      6       1       6 1
      7       2       7 1
      8       3       8 1
      9       5       9 1
@<TRIPOS>ALT_TYPE
CGenFF_4.0_ALT_TYPE_SET
CGenFF_4.0 1 CG2R51 2 CG2R52 3 CG2R51 4 NG2R50 5 NG2R51 6 HGR51 7 HGR52 8 HGR52 9 HGP1
@<TRIPOS>MOLECULE
pyrazole
 9 9 0 0 0
****
USER_CHARGES
INVALID_CHARGES
Pose:  28 Cluster:  28 Fr_nu: 10323311 TotEn:   -12.31
@<TRIPOS>ATOM
      1 C1        -56.1162   -0.8693  -17.8130 C.2    1 LIG      -0.25100
      2 C2        -55.3624    0.3093  -17.9697 C.2    1 LIG       0.13200
      3 C3        -55.4263   -1.8160  -18.5302 C.2    1 LIG      -0.03800
      4 N1        -54.2767    0.1301  -18.7268 N.2    1 LIG      -0.57800
      5 N2        -54.3431   -1.1721  -19.0522 N.pl3  1 LIG      -0.05900
      6 H1        -57.0312   -1.0135  -17.2576 H      1 LIG       0.15700
      7 H2        -55.5593    1.2914  -17.5642 H      1 LIG       0.15600
      8 H3        -55.6057   -2.8655  -18.7138 H      1 LIG       0.15900
      9 H4        -53.6134   -1.5576  -19.6383 H      1 LIG       0.32200
@<TRIPOS>BOND
      1       1       2 1
      2       1       3 2
      3       2       4 2
      4       3       5 1
      5       4       5 1
      6       1       6 1
      7       2       7 1
      8       3       8 1
      9       5       9 1
@<TRIPOS>ALT_TYPE
CGenFF_4.0_ALT_TYPE_SET
CGenFF_4.0 1 CG2R51 2 CG2R52 3 CG2R51 4 NG2R50 5 NG2R51 6 HGR51 7 HGR52 8 HGR52 9 HGP1
@<TRIPOS>MOLECULE
pyrazole
 9 9 0 0 0
****
USER_CHARGES
INVALID_CHARGES
Pose:  29 Cluster:  29 Fr_nu: 2075805 TotEn:   -12.08
@<TRIPOS>ATOM
      1 C1        -50.9850  -12.1630  -45.2121 C.2    1 LIG      -0.25100
      2 C2        -50.7171  -11.3601  -44.0873 C.2    1 LIG       0.13200
      3 C3        -52.3527  -12.1367  -45.3350 C.2    1 LIG      -0.03800
      4 N1        -51.8256  -10.8600  -43.5350 N.2    1 LIG      -0.57800
      5 N2        -52.8034  -11.3498  -44.3161 N.pl3  1 LIG      -0.05900
      6 H1        -50.2852  -12.6872  -45.8461 H      1 LIG       0.15700
      7 H2        -49.7604  -11.1189  -43.6466 H      1 LIG       0.15600
      8 H3        -53.0307  -12.5983  -46.0382 H      1 LIG       0.15900
      9 H4        -53.7609  -11.1074  -44.0943 H      1 LIG       0.32200
@<TRIPOS>BOND
      1       1       2 1
      2       1       3 2
      3       2       4 2
      4       3       5 1
      5       4       5 1
      6       1       6 1
      7       2       7 1
      8       3       8 1
      9       5       9 1
@<TRIPOS>ALT_TYPE
CGenFF_4.0_ALT_TYPE_SET
CGenFF_4.0 1 CG2R51 2 CG2R52 3 CG2R51 4 NG2R50 5 NG2R51 6 HGR51 7 HGR52 8 HGR52 9 HGP1
@<TRIPOS>MOLECULE
pyrazole
 9 9 0 0 0
****
USER_CHARGES
INVALID_CHARGES
Pose:  30 Cluster:  30 Fr_nu: 129817 TotEn:   -11.97
@<TRIPOS>ATOM
      1 C1        -82.4777  -22.2474  -32.7100 C.2    1 LIG      -0.25100
      2 C2        -81.8905  -21.1592  -32.0371 C.2    1 LIG       0.13200
      3 C3        -81.8558  -22.2700  -33.9344 C.2    1 LIG      -0.03800
      4 N1        -80.9663  -20.5358  -32.7728 N.2    1 LIG      -0.57800
      5 N2        -80.9680  -21.2346  -33.9208 N.pl3  1 LIG      -0.05900
      6 H1        -83.2440  -22.9218  -32.3574 H      1 LIG       0.15700
      7 H2        -82.0978  -20.7941  -31.0413 H      1 LIG       0.15600
      8 H3        -81.9641  -22.9136  -34.7955 H      1 LIG       0.15900
      9 H4        -80.3362  -20.9474  -34.6578 H      1 LIG       0.32200
@<TRIPOS>BOND
      1       1       2 1
      2       1       3 2
      3       2       4 2
      4       3       5 1
      5       4       5 1
      6       1       6 1
      7       2       7 1
      8       3       8 1
      9       5       9 1
@<TRIPOS>ALT_TYPE
CGenFF_4.0_ALT_TYPE_SET
CGenFF_4.0 1 CG2R51 2 CG2R52 3 CG2R51 4 NG2R50 5 NG2R51 6 HGR51 7 HGR52 8 HGR52 9 HGP1
@<TRIPOS>MOLECULE
pyrazole
 9 9 0 0 0
****
USER_CHARGES
INVALID_CHARGES
Pose:  31 Cluster:  31 Fr_nu: 3561377 TotEn:   -11.68
@<TRIPOS>ATOM
      1 C1        -57.2801    2.8410  -39.1760 C.2    1 LIG      -0.25100
      2 C2        -57.5588    1.4970  -39.4888 C.2    1 LIG       0.13200
      3 C3        -56.0981    3.1062  -39.8233 C.2    1 LIG      -0.03800
      4 N1        -56.6289    0.9468  -40.2740 N.2    1 LIG      -0.57800
      5 N2        -55.7543    1.9500  -40.4602 N.pl3  1 LIG      -0.05900
      6 H1        -57.8552    3.5229  -38.5672 H      1 LIG       0.15700
      7 H2        -58.4005    0.8954  -39.1769 H      1 LIG       0.15600
      8 H3        -55.4834    3.9926  -39.8849 H      1 LIG       0.15900
      9 H4        -54.9392    1.7751  -41.0345 H      1 LIG       0.32200
@<TRIPOS>BOND
      1       1       2 1
      2       1       3 2
      3       2       4 2
      4       3       5 1
      5       4       5 1
      6       1       6 1
      7       2       7 1
      8       3       8 1
      9       5       9 1
@<TRIPOS>ALT_TYPE
CGenFF_4.0_ALT_TYPE_SET
CGenFF_4.0 1 CG2R51 2 CG2R52 3 CG2R51 4 NG2R50 5 NG2R51 6 HGR51 7 HGR52 8 HGR52 9 HGP1
@<TRIPOS>MOLECULE
pyrazole
 9 9 0 0 0
****
USER_CHARGES
INVALID_CHARGES
Pose:  32 Cluster:  32 Fr_nu: 582888 TotEn:   -11.62
@<TRIPOS>ATOM
      1 C1        -74.4510   -8.5373  -54.2430 C.2    1 LIG      -0.25100
      2 C2        -75.7315   -8.1213  -54.6540 C.2    1 LIG       0.13200
      3 C3        -74.6790   -9.2852  -53.1137 C.2    1 LIG      -0.03800
      4 N1        -76.7011   -8.5678  -53.8513 N.2    1 LIG      -0.57800
      5 N2        -76.0297   -9.2724  -52.9246 N.pl3  1 LIG      -0.05900
      6 H1        -73.4960   -8.3259  -54.7010 H      1 LIG       0.15700
      7 H2        -75.9985   -7.5108  -55.5047 H      1 LIG       0.15600
      8 H3        -74.0166   -9.8114  -52.4416 H      1 LIG       0.15900
      9 H4        -76.5584   -9.7194  -52.1861 H      1 LIG       0.32200
@<TRIPOS>BOND
      1       1       2 1
      2       1       3 2
      3       2       4 2
      4       3       5 1
      5       4       5 1
      6       1       6 1
      7       2       7 1
      8       3       8 1
      9       5       9 1
@<TRIPOS>ALT_TYPE
CGenFF_4.0_ALT_TYPE_SET
CGenFF_4.0 1 CG2R51 2 CG2R52 3 CG2R51 4 NG2R50 5 NG2R51 6 HGR51 7 HGR52 8 HGR52 9 HGP1
@<TRIPOS>MOLECULE
pyrazole
 9 9 0 0 0
****
USER_CHARGES
INVALID_CHARGES
Pose:  33 Cluster:  33 Fr_nu: 751544 TotEn:   -10.82
@<TRIPOS>ATOM
      1 C1        -48.0352   -8.4049  -27.0483 C.2    1 LIG      -0.25100
      2 C2        -47.3127   -8.1524  -28.2299 C.2    1 LIG       0.13200
      3 C3        -47.4663   -7.5744  -26.1139 C.2    1 LIG      -0.03800
      4 N1        -46.3579   -7.2333  -28.0640 N.2    1 LIG      -0.57800
      5 N2        -46.4764   -6.9009  -26.7673 N.pl3  1 LIG      -0.05900
      6 H1        -48.8542   -9.0920  -26.8947 H      1 LIG       0.15700
      7 H2        -47.4418   -8.6002  -29.2049 H      1 LIG       0.15600
      8 H3        -47.6704   -7.4076  -25.0661 H      1 LIG       0.15900
      9 H4        -45.8448   -6.2050  -26.3911 H      1 LIG       0.32200
@<TRIPOS>BOND
      1       1       2 1
      2       1       3 2
      3       2       4 2
      4       3       5 1
      5       4       5 1
      6       1       6 1
      7       2       7 1
      8       3       8 1
      9       5       9 1
@<TRIPOS>ALT_TYPE
CGenFF_4.0_ALT_TYPE_SET
CGenFF_4.0 1 CG2R51 2 CG2R52 3 CG2R51 4 NG2R50 5 NG2R51 6 HGR51 7 HGR52 8 HGR52 9 HGP1
@<TRIPOS>MOLECULE
pyrazole
 9 9 0 0 0
****
USER_CHARGES
INVALID_CHARGES
Pose:  34 Cluster:  34 Fr_nu: 451030 TotEn:   -10.77
@<TRIPOS>ATOM
      1 C1        -46.8762   -9.7743  -37.9113 C.2    1 LIG      -0.25100
      2 C2        -46.1722   -8.5945  -37.6043 C.2    1 LIG       0.13200
      3 C3        -48.1989   -9.4295  -37.7775 C.2    1 LIG      -0.03800
      4 N1        -46.9807   -7.5763  -37.2986 N.2    1 LIG      -0.57800
      5 N2        -48.2065   -8.1152  -37.4130 N.pl3  1 LIG      -0.05900
      6 H1        -46.4810  -10.7397  -38.1912 H      1 LIG       0.15700
      7 H2        -45.1035   -8.4344  -37.5900 H      1 LIG       0.15600
      8 H3        -49.1146   -9.9889  -37.9036 H      1 LIG       0.15900
      9 H4        -49.0084   -7.5266  -37.2249 H      1 LIG       0.32200
@<TRIPOS>BOND
      1       1       2 1
      2       1       3 2
      3       2       4 2
      4       3       5 1
      5       4       5 1
      6       1       6 1
      7       2       7 1
      8       3       8 1
      9       5       9 1
@<TRIPOS>ALT_TYPE
CGenFF_4.0_ALT_TYPE_SET
CGenFF_4.0 1 CG2R51 2 CG2R52 3 CG2R51 4 NG2R50 5 NG2R51 6 HGR51 7 HGR52 8 HGR52 9 HGP1
@<TRIPOS>MOLECULE
pyrazole
 9 9 0 0 0
****
USER_CHARGES
INVALID_CHARGES
Pose:  35 Cluster:  35 Fr_nu: 2336963 TotEn:   -10.57
@<TRIPOS>ATOM
      1 C1        -70.6864    4.2188  -48.7489 C.2    1 LIG      -0.25100
      2 C2        -70.6599    2.8430  -48.4519 C.2    1 LIG       0.13200
      3 C3        -71.0714    4.2784  -50.0660 C.2    1 LIG      -0.03800
      4 N1        -71.0010    2.0834  -49.4962 N.2    1 LIG      -0.57800
      5 N2        -71.2457    2.9849  -50.4623 N.pl3  1 LIG      -0.05900
      6 H1        -70.4592    5.0514  -48.0997 H      1 LIG       0.15700
      7 H2        -70.4057    2.3622  -47.5181 H      1 LIG       0.15600
      8 H3        -71.2311    5.1057  -50.7423 H      1 LIG       0.15900
      9 H4        -71.5272    2.6464  -51.3738 H      1 LIG       0.32200
@<TRIPOS>BOND
      1       1       2 1
      2       1       3 2
      3       2       4 2
      4       3       5 1
      5       4       5 1
      6       1       6 1
      7       2       7 1
      8       3       8 1
      9       5       9 1
@<TRIPOS>ALT_TYPE
CGenFF_4.0_ALT_TYPE_SET
CGenFF_4.0 1 CG2R51 2 CG2R52 3 CG2R51 4 NG2R50 5 NG2R51 6 HGR51 7 HGR52 8 HGR52 9 HGP1
@<TRIPOS>MOLECULE
pyrazole
 9 9 0 0 0
****
USER_CHARGES
INVALID_CHARGES
Pose:  36 Cluster:  36 Fr_nu: 10990142 TotEn:   -10.40
@<TRIPOS>ATOM
      1 C1        -88.5638  -22.4471  -33.8198 C.2    1 LIG      -0.25100
      2 C2        -88.2914  -21.9620  -35.1130 C.2    1 LIG       0.13200
      3 C3        -89.5122  -23.4219  -34.0116 C.2    1 LIG      -0.03800
      4 N1        -89.0085  -22.5779  -36.0565 N.2    1 LIG      -0.57800
      5 N2        -89.7410  -23.4602  -35.3557 N.pl3  1 LIG      -0.05900
      6 H1        -88.1330  -22.1350  -32.8799 H      1 LIG       0.15700
      7 H2        -87.6005  -21.1848  -35.4071 H      1 LIG       0.15600
      8 H3        -90.0347  -24.0754  -33.3280 H      1 LIG       0.15900
      9 H4        -90.3818  -24.0595  -35.8605 H      1 LIG       0.32200
@<TRIPOS>BOND
      1       1       2 1
      2       1       3 2
      3       2       4 2
      4       3       5 1
      5       4       5 1
      6       1       6 1
      7       2       7 1
      8       3       8 1
      9       5       9 1
@<TRIPOS>ALT_TYPE
CGenFF_4.0_ALT_TYPE_SET
CGenFF_4.0 1 CG2R51 2 CG2R52 3 CG2R51 4 NG2R50 5 NG2R51 6 HGR51 7 HGR52 8 HGR52 9 HGP1
@<TRIPOS>MOLECULE
pyrazole
 9 9 0 0 0
****
USER_CHARGES
INVALID_CHARGES
Pose:  37 Cluster:  37 Fr_nu: 750964 TotEn:    -6.16
@<TRIPOS>ATOM
      1 C1        -47.2129   -8.5310  -26.2896 C.2    1 LIG      -0.25100
      2 C2        -46.5235   -7.6110  -27.1022 C.2    1 LIG       0.13200
      3 C3        -48.1487   -9.0920  -27.1240 C.2    1 LIG      -0.03800
      4 N1        -46.9820   -7.5861  -28.3564 N.2    1 LIG      -0.57800
      5 N2        -47.9695   -8.4975  -28.3384 N.pl3  1 LIG      -0.05900
      6 H1        -47.0541   -8.7569  -25.2456 H      1 LIG       0.15700
      7 H2        -45.7064   -6.9573  -26.8325 H      1 LIG       0.15600
      8 H3        -48.9102   -9.8420  -26.9660 H      1 LIG       0.15900
      9 H4        -48.4845   -8.6633  -29.1940 H      1 LIG       0.32200
@<TRIPOS>BOND
      1       1       2 1
      2       1       3 2
      3       2       4 2
      4       3       5 1
      5       4       5 1
      6       1       6 1
      7       2       7 1
      8       3       8 1
      9       5       9 1
@<TRIPOS>ALT_TYPE
CGenFF_4.0_ALT_TYPE_SET
CGenFF_4.0 1 CG2R51 2 CG2R52 3 CG2R51 4 NG2R50 5 NG2R51 6 HGR51 7 HGR52 8 HGR52 9 HGP1
@<TRIPOS>MOLECULE
pyrazole
 9 9 0 0 0
****
USER_CHARGES
INVALID_CHARGES
Pose:  38 Cluster:  38 Fr_nu: 11029262 TotEn:    -4.55
@<TRIPOS>ATOM
      1 C1        -71.5984   -2.1256  -64.2299 C.2    1 LIG      -0.25100
      2 C2        -72.6926   -2.9162  -63.8307 C.2    1 LIG       0.13200
      3 C3        -70.4987   -2.7935  -63.7490 C.2    1 LIG      -0.03800
      4 N1        -72.3219   -4.0032  -63.1489 N.2    1 LIG      -0.57800
      5 N2        -70.9824   -3.9007  -63.1160 N.pl3  1 LIG      -0.05900
      6 H1        -71.6048   -1.2014  -64.7885 H      1 LIG       0.15700
      7 H2        -73.7449   -2.7452  -64.0077 H      1 LIG       0.15600
      8 H3        -69.4398   -2.5842  -63.7971 H      1 LIG       0.15900
      9 H4        -70.4576   -4.6241  -62.6405 H      1 LIG       0.32200
@<TRIPOS>BOND
      1       1       2 1
      2       1       3 2
      3       2       4 2
      4       3       5 1
      5       4       5 1
      6       1       6 1
      7       2       7 1
      8       3       8 1
      9       5       9 1
@<TRIPOS>ALT_TYPE
CGenFF_4.0_ALT_TYPE_SET
CGenFF_4.0 1 CG2R51 2 CG2R52 3 CG2R51 4 NG2R50 5 NG2R51 6 HGR51 7 HGR52 8 HGR52 9 HGP1
@<TRIPOS>MOLECULE
4_lactone
 9 9 0 0 0
****
USER_CHARGES
INVALID_CHARGES
Pose:   1 Cluster:   1 Fr_nu: 7700552 TotEn:   -29.01
@<TRIPOS>ATOM
      1 C1        -49.8992    9.0988  -29.5245 C.2    1 LIG       0.04000
      2 C2        -50.8710    9.1184  -30.7179 C.3    1 LIG       0.11000
      3 C3        -49.7908    8.2676  -31.3791 C.3    1 LIG       0.08100
      4 O1        -49.8559    9.5453  -28.4006 O.2    1 LIG      -0.32000
      5 O2        -48.9780    8.3386  -30.1750 O.3    1 LIG      -0.27100
      6 H1        -51.8202    8.6149  -30.5278 H      1 LIG       0.09000
      7 H2        -51.0259   10.1084  -31.1499 H      1 LIG       0.09000
      8 H3        -50.0757    7.2382  -31.6131 H      1 LIG       0.09000
      9 H4        -49.2852    8.7272  -32.2328 H      1 LIG       0.09000
@<TRIPOS>BOND
      1       1       2 1
      2       1       4 2
      3       1       5 1
      4       2       3 1
      5       3       5 1
      6       2       6 1
      7       2       7 1
      8       3       8 1
      9       3       9 1
@<TRIPOS>ALT_TYPE
CGenFF_4.0_ALT_TYPE_SET
CGenFF_4.0 1 CG2O4 2 CG3C41 3 CG3C41 4 OG2D1 5 OG3C51 6 HGA2 7 HGA2 8 HGA2 9 HGA2
@<TRIPOS>MOLECULE
4_lactone
 9 9 0 0 0
****
USER_CHARGES
INVALID_CHARGES
Pose:   2 Cluster:   2 Fr_nu: 7728272 TotEn:   -27.25
@<TRIPOS>ATOM
      1 C1        -50.3119   10.5598  -29.1551 C.2    1 LIG       0.04000
      2 C2        -51.6429   10.8736  -29.8617 C.3    1 LIG       0.11000
      3 C3        -50.9256   12.1638  -30.2473 C.3    1 LIG       0.08100
      4 O1        -49.8425    9.6628  -28.4922 O.2    1 LIG      -0.32000
      5 O2        -49.7342   11.7314  -29.5337 O.3    1 LIG      -0.27100
      6 H1        -51.8796   10.1988  -30.6858 H      1 LIG       0.09000
      7 H2        -52.4909   10.9864  -29.1843 H      1 LIG       0.09000
      8 H3        -50.7303   12.2963  -31.3149 H      1 LIG       0.09000
      9 H4        -51.3403   13.0802  -29.8184 H      1 LIG       0.09000
@<TRIPOS>BOND
      1       1       2 1
      2       1       4 2
      3       1       5 1
      4       2       3 1
      5       3       5 1
      6       2       6 1
      7       2       7 1
      8       3       8 1
      9       3       9 1
@<TRIPOS>ALT_TYPE
CGenFF_4.0_ALT_TYPE_SET
CGenFF_4.0 1 CG2O4 2 CG3C41 3 CG3C41 4 OG2D1 5 OG3C51 6 HGA2 7 HGA2 8 HGA2 9 HGA2
@<TRIPOS>MOLECULE
4_lactone
 9 9 0 0 0
****
USER_CHARGES
INVALID_CHARGES
Pose:   3 Cluster:   3 Fr_nu: 7692915 TotEn:   -23.72
@<TRIPOS>ATOM
      1 C1        -50.5128    9.8721  -29.7459 C.2    1 LIG       0.04000
      2 C2        -51.7036    9.9510  -30.7179 C.3    1 LIG       0.11000
      3 C3        -50.6882    9.4111  -31.7205 C.3    1 LIG       0.08100
      4 O1        -50.2938   10.1129  -28.5804 O.2    1 LIG      -0.32000
      5 O2        -49.6604    9.3933  -30.6915 O.3    1 LIG      -0.27100
      6 H1        -52.5269    9.2794  -30.4693 H      1 LIG       0.09000
      7 H2        -52.0605   10.9654  -30.9035 H      1 LIG       0.09000
      8 H3        -50.8903    8.4080  -32.1058 H      1 LIG       0.09000
      9 H4        -50.4265   10.0885  -32.5380 H      1 LIG       0.09000
@<TRIPOS>BOND
      1       1       2 1
      2       1       4 2
      3       1       5 1
      4       2       3 1
      5       3       5 1
      6       2       6 1
      7       2       7 1
      8       3       8 1
      9       3       9 1
@<TRIPOS>ALT_TYPE
CGenFF_4.0_ALT_TYPE_SET
CGenFF_4.0 1 CG2O4 2 CG3C41 3 CG3C41 4 OG2D1 5 OG3C51 6 HGA2 7 HGA2 8 HGA2 9 HGA2
@<TRIPOS>MOLECULE
4_lactone
 9 9 0 0 0
****
USER_CHARGES
INVALID_CHARGES
Pose:   4 Cluster:   4 Fr_nu: 7586182 TotEn:   -22.12
@<TRIPOS>ATOM
      1 C1        -50.1330    4.4859  -32.8590 C.2    1 LIG       0.04000
      2 C2        -50.5435    3.1784  -33.5597 C.3    1 LIG       0.11000
      3 C3        -50.4976    2.6163  -32.1420 C.3    1 LIG       0.08100
      4 O1        -49.8931    5.6298  -33.1724 O.2    1 LIG      -0.32000
      5 O2        -50.1107    3.9188  -31.6231 O.3    1 LIG      -0.27100
      6 H1        -51.5303    3.2125  -34.0240 H      1 LIG       0.09000
      7 H2        -49.7932    2.7882  -34.2493 H      1 LIG       0.09000
      8 H3        -51.4562    2.2874  -31.7316 H      1 LIG       0.09000
      9 H4        -49.7252    1.8647  -31.9574 H      1 LIG       0.09000
@<TRIPOS>BOND
      1       1       2 1
      2       1       4 2
      3       1       5 1
      4       2       3 1
      5       3       5 1
      6       2       6 1
      7       2       7 1
      8       3       8 1
      9       3       9 1
@<TRIPOS>ALT_TYPE
CGenFF_4.0_ALT_TYPE_SET
CGenFF_4.0 1 CG2O4 2 CG3C41 3 CG3C41 4 OG2D1 5 OG3C51 6 HGA2 7 HGA2 8 HGA2 9 HGA2
@<TRIPOS>MOLECULE
4_lactone
 9 9 0 0 0
****
USER_CHARGES
INVALID_CHARGES
Pose:   5 Cluster:   5 Fr_nu: 7736009 TotEn:   -21.69
@<TRIPOS>ATOM
      1 C1        -50.6074    8.7767  -29.9425 C.2    1 LIG       0.04000
      2 C2        -51.7704    8.6046  -30.9360 C.3    1 LIG       0.11000
      3 C3        -51.0547    7.2988  -31.2685 C.3    1 LIG       0.08100
      4 O1        -50.2447    9.5914  -29.1246 O.2    1 LIG      -0.32000
      5 O2        -50.0220    7.5991  -30.2893 O.3    1 LIG      -0.27100
      6 H1        -52.7485    8.5017  -30.4636 H      1 LIG       0.09000
      7 H2        -51.7901    9.3508  -31.7320 H      1 LIG       0.09000
      8 H3        -51.5968    6.3837  -31.0150 H      1 LIG       0.09000
      9 H4        -50.6426    7.2309  -32.2790 H      1 LIG       0.09000
@<TRIPOS>BOND
      1       1       2 1
      2       1       4 2
      3       1       5 1
      4       2       3 1
      5       3       5 1
      6       2       6 1
      7       2       7 1
      8       3       8 1
      9       3       9 1
@<TRIPOS>ALT_TYPE
CGenFF_4.0_ALT_TYPE_SET
CGenFF_4.0 1 CG2O4 2 CG3C41 3 CG3C41 4 OG2D1 5 OG3C51 6 HGA2 7 HGA2 8 HGA2 9 HGA2
@<TRIPOS>MOLECULE
4_lactone
 9 9 0 0 0
****
USER_CHARGES
INVALID_CHARGES
Pose:   6 Cluster:   6 Fr_nu: 7050896 TotEn:   -21.29
@<TRIPOS>ATOM
      1 C1        -50.2350  -22.2266  -34.0354 C.2    1 LIG       0.04000
      2 C2        -50.8256  -22.9376  -35.2661 C.3    1 LIG       0.11000
      3 C3        -52.1193  -22.2746  -34.8030 C.3    1 LIG       0.08100
      4 O1        -49.1579  -22.1271  -33.4929 O.2    1 LIG      -0.32000
      5 O2        -51.4228  -21.6680  -33.6794 O.3    1 LIG      -0.27100
      6 H1        -50.4270  -22.5846  -36.2185 H      1 LIG       0.09000
      7 H2        -50.8023  -24.0269  -35.2049 H      1 LIG       0.09000
      8 H3        -52.5320  -21.5190  -35.4770 H      1 LIG       0.09000
      9 H4        -52.9052  -22.9570  -34.4675 H      1 LIG       0.09000
@<TRIPOS>BOND
      1       1       2 1
      2       1       4 2
      3       1       5 1
      4       2       3 1
      5       3       5 1
      6       2       6 1
      7       2       7 1
      8       3       8 1
      9       3       9 1
@<TRIPOS>ALT_TYPE
CGenFF_4.0_ALT_TYPE_SET
CGenFF_4.0 1 CG2O4 2 CG3C41 3 CG3C41 4 OG2D1 5 OG3C51 6 HGA2 7 HGA2 8 HGA2 9 HGA2
@<TRIPOS>MOLECULE
4_lactone
 9 9 0 0 0
****
USER_CHARGES
INVALID_CHARGES
Pose:   7 Cluster:   7 Fr_nu: 7735504 TotEn:   -20.99
@<TRIPOS>ATOM
      1 C1        -51.2796   10.1846  -29.3280 C.2    1 LIG       0.04000
      2 C2        -52.3397   10.2709  -30.4407 C.3    1 LIG       0.11000
      3 C3        -52.9952   11.2678  -29.4896 C.3    1 LIG       0.08100
      4 O1        -50.2447    9.5914  -29.1246 O.2    1 LIG      -0.32000
      5 O2        -51.9188   11.0809  -28.5294 O.3    1 LIG      -0.27100
      6 H1        -51.9680   10.6856  -31.3790 H      1 LIG       0.09000
      7 H2        -52.8880    9.3421  -30.6063 H      1 LIG       0.09000
      8 H3        -53.0433   12.3005  -29.8454 H      1 LIG       0.09000
      9 H4        -53.9599   10.9609  -29.0763 H      1 LIG       0.09000
@<TRIPOS>BOND
      1       1       2 1
      2       1       4 2
      3       1       5 1
      4       2       3 1
      5       3       5 1
      6       2       6 1
      7       2       7 1
      8       3       8 1
      9       3       9 1
@<TRIPOS>ALT_TYPE
CGenFF_4.0_ALT_TYPE_SET
CGenFF_4.0 1 CG2O4 2 CG3C41 3 CG3C41 4 OG2D1 5 OG3C51 6 HGA2 7 HGA2 8 HGA2 9 HGA2
@<TRIPOS>MOLECULE
4_lactone
 9 9 0 0 0
****
USER_CHARGES
INVALID_CHARGES
Pose:   8 Cluster:   8 Fr_nu: 7681621 TotEn:   -20.80
@<TRIPOS>ATOM
      1 C1        -51.0652   11.3755  -28.8129 C.2    1 LIG       0.04000
      2 C2        -52.4006   12.0226  -29.2216 C.3    1 LIG       0.11000
      3 C3        -51.6653   13.3186  -28.8938 C.3    1 LIG       0.08100
      4 O1        -50.6026   10.2607  -28.7260 O.2    1 LIG      -0.32000
      5 O2        -50.4715   12.5678  -28.5378 O.3    1 LIG      -0.27100
      6 H1        -52.6624   11.8790  -30.2711 H      1 LIG       0.09000
      7 H2        -53.2360   11.7720  -28.5658 H      1 LIG       0.09000
      8 H3        -51.4838   13.9872  -29.7397 H      1 LIG       0.09000
      9 H4        -52.0562   13.8798  -28.0406 H      1 LIG       0.09000
@<TRIPOS>BOND
      1       1       2 1
      2       1       4 2
      3       1       5 1
      4       2       3 1
      5       3       5 1
      6       2       6 1
      7       2       7 1
      8       3       8 1
      9       3       9 1
@<TRIPOS>ALT_TYPE
CGenFF_4.0_ALT_TYPE_SET
CGenFF_4.0 1 CG2O4 2 CG3C41 3 CG3C41 4 OG2D1 5 OG3C51 6 HGA2 7 HGA2 8 HGA2 9 HGA2
@<TRIPOS>MOLECULE
4_lactone
 9 9 0 0 0
****
USER_CHARGES
INVALID_CHARGES
Pose:   9 Cluster:   9 Fr_nu: 7700566 TotEn:   -20.39
@<TRIPOS>ATOM
      1 C1        -49.6910    9.8147  -30.0165 C.2    1 LIG       0.04000
      2 C2        -50.8710    9.1184  -30.7179 C.3    1 LIG       0.11000
      3 C3        -50.3640    9.8845  -31.9360 C.3    1 LIG       0.08100
      4 O1        -49.2056    9.8502  -28.9086 O.2    1 LIG      -0.32000
      5 O2        -49.2947   10.4682  -31.1414 O.3    1 LIG      -0.27100
      6 H1        -50.7803    8.0323  -30.7700 H      1 LIG       0.09000
      7 H2        -51.8512    9.4178  -30.3433 H      1 LIG       0.09000
      8 H3        -49.9715    9.2711  -32.7517 H      1 LIG       0.09000
      9 H4        -51.0393   10.6511  -32.3257 H      1 LIG       0.09000
@<TRIPOS>BOND
      1       1       2 1
      2       1       4 2
      3       1       5 1
      4       2       3 1
      5       3       5 1
      6       2       6 1
      7       2       7 1
      8       3       8 1
      9       3       9 1
@<TRIPOS>ALT_TYPE
CGenFF_4.0_ALT_TYPE_SET
CGenFF_4.0 1 CG2O4 2 CG3C41 3 CG3C41 4 OG2D1 5 OG3C51 6 HGA2 7 HGA2 8 HGA2 9 HGA2
@<TRIPOS>MOLECULE
4_lactone
 9 9 0 0 0
****
USER_CHARGES
INVALID_CHARGES
Pose:  10 Cluster:  10 Fr_nu: 7736467 TotEn:   -20.32
@<TRIPOS>ATOM
      1 C1        -39.1415   -4.0720  -45.9704 C.2    1 LIG       0.04000
      2 C2        -37.8777   -3.5062  -45.2982 C.3    1 LIG       0.11000
      3 C3        -37.1639   -4.2738  -46.4068 C.3    1 LIG       0.08100
      4 O1        -40.3393   -4.0228  -45.8049 O.2    1 LIG      -0.32000
      5 O2        -38.4408   -4.7332  -46.9303 O.3    1 LIG      -0.27100
      6 H1        -37.7961   -2.4192  -45.3464 H      1 LIG       0.09000
      7 H2        -37.7108   -3.8726  -44.2840 H      1 LIG       0.09000
      8 H3        -36.6259   -3.6619  -47.1360 H      1 LIG       0.09000
      9 H4        -36.5411   -5.1096  -46.0762 H      1 LIG       0.09000
@<TRIPOS>BOND
      1       1       2 1
      2       1       4 2
      3       1       5 1
      4       2       3 1
      5       3       5 1
      6       2       6 1
      7       2       7 1
      8       3       8 1
      9       3       9 1
@<TRIPOS>ALT_TYPE
CGenFF_4.0_ALT_TYPE_SET
CGenFF_4.0 1 CG2O4 2 CG3C41 3 CG3C41 4 OG2D1 5 OG3C51 6 HGA2 7 HGA2 8 HGA2 9 HGA2
@<TRIPOS>MOLECULE
4_lactone
 9 9 0 0 0
****
USER_CHARGES
INVALID_CHARGES
Pose:  11 Cluster:  11 Fr_nu: 6980325 TotEn:   -20.30
@<TRIPOS>ATOM
      1 C1        -49.4045    4.0697  -32.6644 C.2    1 LIG       0.04000
      2 C2        -50.2051    2.8441  -33.1400 C.3    1 LIG       0.11000
      3 C3        -51.4051    3.7105  -32.7694 C.3    1 LIG       0.08100
      4 O1        -48.2427    4.3908  -32.5576 O.2    1 LIG      -0.32000
      5 O2        -50.5182    4.7860  -32.3543 O.3    1 LIG      -0.27100
      6 H1        -50.0911    2.6224  -34.2023 H      1 LIG       0.09000
      7 H2        -50.0577    1.9516  -32.5297 H      1 LIG       0.09000
      8 H3        -52.0451    4.0145  -33.6022 H      1 LIG       0.09000
      9 H4        -52.0111    3.3452  -31.9358 H      1 LIG       0.09000
@<TRIPOS>BOND
      1       1       2 1
      2       1       4 2
      3       1       5 1
      4       2       3 1
      5       3       5 1
      6       2       6 1
      7       2       7 1
      8       3       8 1
      9       3       9 1
@<TRIPOS>ALT_TYPE
CGenFF_4.0_ALT_TYPE_SET
CGenFF_4.0 1 CG2O4 2 CG3C41 3 CG3C41 4 OG2D1 5 OG3C51 6 HGA2 7 HGA2 8 HGA2 9 HGA2
@<TRIPOS>MOLECULE
4_lactone
 9 9 0 0 0
****
USER_CHARGES
INVALID_CHARGES
Pose:  12 Cluster:  12 Fr_nu: 7667763 TotEn:   -19.80
@<TRIPOS>ATOM
      1 C1        -50.5664    4.5799  -32.4187 C.2    1 LIG       0.04000
      2 C2        -50.8808    3.0736  -32.4561 C.3    1 LIG       0.11000
      3 C3        -51.3395    3.3887  -33.8767 C.3    1 LIG       0.08100
      4 O1        -50.1176    5.3793  -31.6288 O.2    1 LIG      -0.32000
      5 O2        -50.9937    4.7895  -33.6928 O.3    1 LIG      -0.27100
      6 H1        -50.0015    2.4328  -32.3734 H      1 LIG       0.09000
      7 H2        -51.6642    2.7649  -31.7620 H      1 LIG       0.09000
      8 H3        -50.7520    2.9301  -34.6768 H      1 LIG       0.09000
      9 H4        -52.4087    3.2604  -34.0665 H      1 LIG       0.09000
@<TRIPOS>BOND
      1       1       2 1
      2       1       4 2
      3       1       5 1
      4       2       3 1
      5       3       5 1
      6       2       6 1
      7       2       7 1
      8       3       8 1
      9       3       9 1
@<TRIPOS>ALT_TYPE
CGenFF_4.0_ALT_TYPE_SET
CGenFF_4.0 1 CG2O4 2 CG3C41 3 CG3C41 4 OG2D1 5 OG3C51 6 HGA2 7 HGA2 8 HGA2 9 HGA2
@<TRIPOS>MOLECULE
4_lactone
 9 9 0 0 0
****
USER_CHARGES
INVALID_CHARGES
Pose:  13 Cluster:  13 Fr_nu: 7728871 TotEn:   -19.60
@<TRIPOS>ATOM
      1 C1        -50.4165   10.3836  -29.7231 C.2    1 LIG       0.04000
      2 C2        -50.3495   10.7315  -31.2210 C.3    1 LIG       0.11000
      3 C3        -51.8497   10.9522  -31.0517 C.3    1 LIG       0.08100
      4 O1        -49.6512   10.0403  -28.8509 O.2    1 LIG      -0.32000
      5 O2        -51.7574   10.5970  -29.6442 O.3    1 LIG      -0.27100
      6 H1        -49.7620   11.6231  -31.4454 H      1 LIG       0.09000
      7 H2        -50.0621    9.8949  -31.8600 H      1 LIG       0.09000
      8 H3        -52.1953   11.9808  -31.1861 H      1 LIG       0.09000
      9 H4        -52.4932   10.2585  -31.5997 H      1 LIG       0.09000
@<TRIPOS>BOND
      1       1       2 1
      2       1       4 2
      3       1       5 1
      4       2       3 1
      5       3       5 1
      6       2       6 1
      7       2       7 1
      8       3       8 1
      9       3       9 1
@<TRIPOS>ALT_TYPE
CGenFF_4.0_ALT_TYPE_SET
CGenFF_4.0 1 CG2O4 2 CG3C41 3 CG3C41 4 OG2D1 5 OG3C51 6 HGA2 7 HGA2 8 HGA2 9 HGA2
@<TRIPOS>MOLECULE
4_lactone
 9 9 0 0 0
****
USER_CHARGES
INVALID_CHARGES
Pose:  14 Cluster:  14 Fr_nu:  25010 TotEn:   -19.38
@<TRIPOS>ATOM
      1 C1        -61.9433   -1.6298  -25.7167 C.2    1 LIG       0.04000
      2 C2        -63.2524   -1.5072  -26.5170 C.3    1 LIG       0.11000
      3 C3        -63.2527   -0.0896  -25.9526 C.3    1 LIG       0.08100
      4 O1        -61.1013   -2.4729  -25.5056 O.2    1 LIG      -0.32000
      5 O2        -62.0076   -0.3544  -25.2489 O.3    1 LIG      -0.27100
      6 H1        -63.1232   -1.5867  -27.5974 H      1 LIG       0.09000
      7 H2        -64.0531   -2.1588  -26.1634 H      1 LIG       0.09000
      8 H3        -63.1382    0.7125  -26.6867 H      1 LIG       0.09000
      9 H4        -64.0652    0.1414  -25.2582 H      1 LIG       0.09000
@<TRIPOS>BOND
      1       1       2 1
      2       1       4 2
      3       1       5 1
      4       2       3 1
      5       3       5 1
      6       2       6 1
      7       2       7 1
      8       3       8 1
      9       3       9 1
@<TRIPOS>ALT_TYPE
CGenFF_4.0_ALT_TYPE_SET
CGenFF_4.0 1 CG2O4 2 CG3C41 3 CG3C41 4 OG2D1 5 OG3C51 6 HGA2 7 HGA2 8 HGA2 9 HGA2
@<TRIPOS>MOLECULE
4_lactone
 9 9 0 0 0
****
USER_CHARGES
INVALID_CHARGES
Pose:  15 Cluster:  15 Fr_nu:  65034 TotEn:   -19.02
@<TRIPOS>ATOM
      1 C1        -46.5291  -10.2794  -37.6681 C.2    1 LIG       0.04000
      2 C2        -46.8741   -9.2925  -38.7978 C.3    1 LIG       0.11000
      3 C3        -48.0083   -8.8943  -37.8580 C.3    1 LIG       0.08100
      4 O1        -45.6963  -11.1293  -37.4481 O.2    1 LIG      -0.32000
      5 O2        -47.5625   -9.8757  -36.8815 O.3    1 LIG      -0.27100
      6 H1        -46.1130   -8.5302  -38.9713 H      1 LIG       0.09000
      7 H2        -47.1767   -9.7714  -39.7305 H      1 LIG       0.09000
      8 H3        -47.9582   -7.8774  -37.4594 H      1 LIG       0.09000
      9 H4        -49.0174   -9.1144  -38.2169 H      1 LIG       0.09000
@<TRIPOS>BOND
      1       1       2 1
      2       1       4 2
      3       1       5 1
      4       2       3 1
      5       3       5 1
      6       2       6 1
      7       2       7 1
      8       3       8 1
      9       3       9 1
@<TRIPOS>ALT_TYPE
CGenFF_4.0_ALT_TYPE_SET
CGenFF_4.0 1 CG2O4 2 CG3C41 3 CG3C41 4 OG2D1 5 OG3C51 6 HGA2 7 HGA2 8 HGA2 9 HGA2
@<TRIPOS>MOLECULE
4_lactone
 9 9 0 0 0
****
USER_CHARGES
INVALID_CHARGES
Pose:  16 Cluster:  16 Fr_nu: 7693454 TotEn:   -18.75
@<TRIPOS>ATOM
      1 C1        -50.3281   10.9353  -29.3438 C.2    1 LIG       0.04000
      2 C2        -51.5977   10.6523  -30.1668 C.3    1 LIG       0.11000
      3 C3        -52.2592   11.5356  -29.1132 C.3    1 LIG       0.08100
      4 O1        -49.1550   10.6408  -29.3819 O.2    1 LIG      -0.32000
      5 O2        -50.9824   11.7119  -28.4391 O.3    1 LIG      -0.27100
      6 H1        -51.5727   11.0599  -31.1787 H      1 LIG       0.09000
      7 H2        -51.9035    9.6048  -30.1678 H      1 LIG       0.09000
      8 H3        -52.6586   12.4868  -29.4755 H      1 LIG       0.09000
      9 H4        -52.9879   11.0361  -28.4690 H      1 LIG       0.09000
@<TRIPOS>BOND
      1       1       2 1
      2       1       4 2
      3       1       5 1
      4       2       3 1
      5       3       5 1
      6       2       6 1
      7       2       7 1
      8       3       8 1
      9       3       9 1
@<TRIPOS>ALT_TYPE
CGenFF_4.0_ALT_TYPE_SET
CGenFF_4.0 1 CG2O4 2 CG3C41 3 CG3C41 4 OG2D1 5 OG3C51 6 HGA2 7 HGA2 8 HGA2 9 HGA2
@<TRIPOS>MOLECULE
4_lactone
 9 9 0 0 0
****
USER_CHARGES
INVALID_CHARGES
Pose:  17 Cluster:  17 Fr_nu: 559730 TotEn:   -18.69
@<TRIPOS>ATOM
      1 C1        -57.5864   -4.5914  -19.0947 C.2    1 LIG       0.04000
      2 C2        -58.7212   -4.7692  -20.1193 C.3    1 LIG       0.11000
      3 C3        -59.5120   -3.9326  -19.1180 C.3    1 LIG       0.08100
      4 O1        -56.4303   -4.9284  -18.9750 O.2    1 LIG      -0.32000
      5 O2        -58.3501   -3.8515  -18.2468 O.3    1 LIG      -0.27100
      6 H1        -58.5287   -4.2967  -21.0838 H      1 LIG       0.09000
      7 H2        -59.0528   -5.8016  -20.2418 H      1 LIG       0.09000
      8 H3        -59.8234   -2.9446  -19.4677 H      1 LIG       0.09000
      9 H4        -60.3454   -4.4450  -18.6296 H      1 LIG       0.09000
@<TRIPOS>BOND
      1       1       2 1
      2       1       4 2
      3       1       5 1
      4       2       3 1
      5       3       5 1
      6       2       6 1
      7       2       7 1
      8       3       8 1
      9       3       9 1
@<TRIPOS>ALT_TYPE
CGenFF_4.0_ALT_TYPE_SET
CGenFF_4.0 1 CG2O4 2 CG3C41 3 CG3C41 4 OG2D1 5 OG3C51 6 HGA2 7 HGA2 8 HGA2 9 HGA2
@<TRIPOS>MOLECULE
4_lactone
 9 9 0 0 0
****
USER_CHARGES
INVALID_CHARGES
Pose:  18 Cluster:  18 Fr_nu: 7576275 TotEn:   -18.54
@<TRIPOS>ATOM
      1 C1        -45.2043  -21.2784  -31.5020 C.2    1 LIG       0.04000
      2 C2        -45.8794  -21.8468  -30.2410 C.3    1 LIG       0.11000
      3 C3        -45.0818  -20.7512  -29.5400 C.3    1 LIG       0.08100
      4 O1        -45.1993  -21.5036  -32.6910 O.2    1 LIG      -0.32000
      5 O2        -44.5215  -20.3252  -30.8128 O.3    1 LIG      -0.27100
      6 H1        -46.9639  -21.7277  -30.2241 H      1 LIG       0.09000
      7 H2        -45.5885  -22.8714  -30.0035 H      1 LIG       0.09000
      8 H3        -45.6738  -19.9585  -29.0745 H      1 LIG       0.09000
      9 H4        -44.3038  -21.0992  -28.8549 H      1 LIG       0.09000
@<TRIPOS>BOND
      1       1       2 1
      2       1       4 2
      3       1       5 1
      4       2       3 1
      5       3       5 1
      6       2       6 1
      7       2       7 1
      8       3       8 1
      9       3       9 1
@<TRIPOS>ALT_TYPE
CGenFF_4.0_ALT_TYPE_SET
CGenFF_4.0 1 CG2O4 2 CG3C41 3 CG3C41 4 OG2D1 5 OG3C51 6 HGA2 7 HGA2 8 HGA2 9 HGA2
@<TRIPOS>MOLECULE
4_lactone
 9 9 0 0 0
****
USER_CHARGES
INVALID_CHARGES
Pose:  19 Cluster:  19 Fr_nu: 7509840 TotEn:   -18.35
@<TRIPOS>ATOM
      1 C1        -51.0459   10.5713  -29.6872 C.2    1 LIG       0.04000
      2 C2        -52.5289   10.9469  -29.8571 C.3    1 LIG       0.11000
      3 C3        -52.2947   10.4843  -31.2920 C.3    1 LIG       0.08100
      4 O1        -50.2180   10.5796  -28.8047 O.2    1 LIG      -0.32000
      5 O2        -50.9076   10.1762  -30.9812 O.3    1 LIG      -0.27100
      6 H1        -53.2137   10.3349  -29.2680 H      1 LIG       0.09000
      7 H2        -52.7364   12.0106  -29.7293 H      1 LIG       0.09000
      8 H3        -52.8471    9.5917  -31.5981 H      1 LIG       0.09000
      9 H4        -52.3718   11.2620  -32.0568 H      1 LIG       0.09000
@<TRIPOS>BOND
      1       1       2 1
      2       1       4 2
      3       1       5 1
      4       2       3 1
      5       3       5 1
      6       2       6 1
      7       2       7 1
      8       3       8 1
      9       3       9 1
@<TRIPOS>ALT_TYPE
CGenFF_4.0_ALT_TYPE_SET
CGenFF_4.0 1 CG2O4 2 CG3C41 3 CG3C41 4 OG2D1 5 OG3C51 6 HGA2 7 HGA2 8 HGA2 9 HGA2
@<TRIPOS>MOLECULE
4_lactone
 9 9 0 0 0
****
USER_CHARGES
INVALID_CHARGES
Pose:  20 Cluster:  20 Fr_nu: 408228 TotEn:   -18.01
@<TRIPOS>ATOM
      1 C1        -56.4678    1.0919  -40.0652 C.2    1 LIG       0.04000
      2 C2        -57.8478    1.7648  -40.1750 C.3    1 LIG       0.11000
      3 C3        -57.5596    1.6996  -41.6718 C.3    1 LIG       0.08100
      4 O1        -55.7351    0.6947  -39.1879 O.2    1 LIG      -0.32000
      5 O2        -56.2759    1.0672  -41.4115 O.3    1 LIG      -0.27100
      6 H1        -58.6747    1.1453  -39.8244 H      1 LIG       0.09000
      7 H2        -57.8906    2.7661  -39.7432 H      1 LIG       0.09000
      8 H3        -58.2189    1.0494  -42.2533 H      1 LIG       0.09000
      9 H4        -57.4380    2.6648  -42.1712 H      1 LIG       0.09000
@<TRIPOS>BOND
      1       1       2 1
      2       1       4 2
      3       1       5 1
      4       2       3 1
      5       3       5 1
      6       2       6 1
      7       2       7 1
      8       3       8 1
      9       3       9 1
@<TRIPOS>ALT_TYPE
CGenFF_4.0_ALT_TYPE_SET
CGenFF_4.0 1 CG2O4 2 CG3C41 3 CG3C41 4 OG2D1 5 OG3C51 6 HGA2 7 HGA2 8 HGA2 9 HGA2
@<TRIPOS>MOLECULE
4_lactone
 9 9 0 0 0
****
USER_CHARGES
INVALID_CHARGES
Pose:  21 Cluster:  21 Fr_nu:  26438 TotEn:   -17.52
@<TRIPOS>ATOM
      1 C1        -47.4843   -9.0325  -36.9683 C.2    1 LIG       0.04000
      2 C2        -46.8272   -8.2129  -38.0933 C.3    1 LIG       0.11000
      3 C3        -47.9780   -7.2499  -37.8174 C.3    1 LIG       0.08100
      4 O1        -47.2871  -10.0791  -36.3937 O.2    1 LIG      -0.32000
      5 O2        -48.4841   -8.1306  -36.7764 O.3    1 LIG      -0.27100
      6 H1        -45.8303   -7.8418  -37.8503 H      1 LIG       0.09000
      7 H2        -46.8419   -8.7030  -39.0682 H      1 LIG       0.09000
      8 H3        -47.6927   -6.2736  -37.4161 H      1 LIG       0.09000
      9 H4        -48.6998   -7.1324  -38.6303 H      1 LIG       0.09000
@<TRIPOS>BOND
      1       1       2 1
      2       1       4 2
      3       1       5 1
      4       2       3 1
      5       3       5 1
      6       2       6 1
      7       2       7 1
      8       3       8 1
      9       3       9 1
@<TRIPOS>ALT_TYPE
CGenFF_4.0_ALT_TYPE_SET
CGenFF_4.0 1 CG2O4 2 CG3C41 3 CG3C41 4 OG2D1 5 OG3C51 6 HGA2 7 HGA2 8 HGA2 9 HGA2
@<TRIPOS>MOLECULE
4_lactone
 9 9 0 0 0
****
USER_CHARGES
INVALID_CHARGES
Pose:  22 Cluster:  22 Fr_nu: 978144 TotEn:   -17.14
@<TRIPOS>ATOM
      1 C1        -45.5070  -10.6988  -38.1083 C.2    1 LIG       0.04000
      2 C2        -45.6141   -9.5490  -39.1261 C.3    1 LIG       0.11000
      3 C3        -46.4828   -8.9138  -38.0446 C.3    1 LIG       0.08100
      4 O1        -44.9704  -11.7810  -38.0367 O.2    1 LIG      -0.32000
      5 O2        -46.2914  -10.0745  -37.1892 O.3    1 LIG      -0.27100
      6 H1        -44.6680   -9.0453  -39.3303 H      1 LIG       0.09000
      7 H2        -46.1282   -9.8187  -40.0500 H      1 LIG       0.09000
      8 H3        -46.0812   -8.0054  -37.5873 H      1 LIG       0.09000
      9 H4        -47.5357   -8.7764  -38.3056 H      1 LIG       0.09000
@<TRIPOS>BOND
      1       1       2 1
      2       1       4 2
      3       1       5 1
      4       2       3 1
      5       3       5 1
      6       2       6 1
      7       2       7 1
      8       3       8 1
      9       3       9 1
@<TRIPOS>ALT_TYPE
CGenFF_4.0_ALT_TYPE_SET
CGenFF_4.0 1 CG2O4 2 CG3C41 3 CG3C41 4 OG2D1 5 OG3C51 6 HGA2 7 HGA2 8 HGA2 9 HGA2
@<TRIPOS>MOLECULE
4_lactone
 9 9 0 0 0
****
USER_CHARGES
INVALID_CHARGES
Pose:  23 Cluster:  23 Fr_nu:  22887 TotEn:   -17.13
@<TRIPOS>ATOM
      1 C1        -77.0966  -15.7172  -42.6470 C.2    1 LIG       0.04000
      2 C2        -76.9286  -15.1328  -44.0610 C.3    1 LIG       0.11000
      3 C3        -78.3003  -15.7612  -44.2876 C.3    1 LIG       0.08100
      4 O1        -76.4651  -15.7550  -41.6154 O.2    1 LIG      -0.32000
      5 O2        -78.3168  -16.2529  -42.9188 O.3    1 LIG      -0.27100
      6 H1        -76.8962  -14.0426  -44.0915 H      1 LIG       0.09000
      7 H2        -76.1063  -15.5708  -44.6291 H      1 LIG       0.09000
      8 H3        -79.1179  -15.0595  -44.4738 H      1 LIG       0.09000
      9 H4        -78.3296  -16.5819  -45.0097 H      1 LIG       0.09000
@<TRIPOS>BOND
      1       1       2 1
      2       1       4 2
      3       1       5 1
      4       2       3 1
      5       3       5 1
      6       2       6 1
      7       2       7 1
      8       3       8 1
      9       3       9 1
@<TRIPOS>ALT_TYPE
CGenFF_4.0_ALT_TYPE_SET
CGenFF_4.0 1 CG2O4 2 CG3C41 3 CG3C41 4 OG2D1 5 OG3C51 6 HGA2 7 HGA2 8 HGA2 9 HGA2
@<TRIPOS>MOLECULE
4_lactone
 9 9 0 0 0
****
USER_CHARGES
INVALID_CHARGES
Pose:  24 Cluster:  24 Fr_nu: 5153556 TotEn:   -17.07
@<TRIPOS>ATOM
      1 C1        -51.9079    3.5879  -34.9210 C.2    1 LIG       0.04000
      2 C2        -50.7740    2.6184  -34.5421 C.3    1 LIG       0.11000
      3 C3        -51.0244    3.1605  -33.1380 C.3    1 LIG       0.08100
      4 O1        -52.5020    3.9198  -35.9216 O.2    1 LIG      -0.32000
      5 O2        -52.0765    4.0274  -33.6450 O.3    1 LIG      -0.27100
      6 H1        -51.0183    1.5659  -34.6940 H      1 LIG       0.09000
      7 H2        -49.8076    2.8697  -34.9823 H      1 LIG       0.09000
      8 H3        -51.4110    2.4385  -32.4135 H      1 LIG       0.09000
      9 H4        -50.2041    3.7371  -32.7018 H      1 LIG       0.09000
@<TRIPOS>BOND
      1       1       2 1
      2       1       4 2
      3       1       5 1
      4       2       3 1
      5       3       5 1
      6       2       6 1
      7       2       7 1
      8       3       8 1
      9       3       9 1
@<TRIPOS>ALT_TYPE
CGenFF_4.0_ALT_TYPE_SET
CGenFF_4.0 1 CG2O4 2 CG3C41 3 CG3C41 4 OG2D1 5 OG3C51 6 HGA2 7 HGA2 8 HGA2 9 HGA2
@<TRIPOS>MOLECULE
4_lactone
 9 9 0 0 0
****
USER_CHARGES
INVALID_CHARGES
Pose:  25 Cluster:  25 Fr_nu: 4222360 TotEn:   -16.94
@<TRIPOS>ATOM
      1 C1        -51.4195    4.0962  -33.6910 C.2    1 LIG       0.04000
      2 C2        -50.7133    2.7862  -34.0840 C.3    1 LIG       0.11000
      3 C3        -50.0481    2.9474  -32.7204 C.3    1 LIG       0.08100
      4 O1        -52.2318    4.8524  -34.1734 O.2    1 LIG      -0.32000
      5 O2        -50.7885    4.1778  -32.4889 O.3    1 LIG      -0.27100
      6 H1        -51.3841    1.9317  -34.1858 H      1 LIG       0.09000
      7 H2        -50.0529    2.8782  -34.9479 H      1 LIG       0.09000
      8 H3        -50.2956    2.1825  -31.9793 H      1 LIG       0.09000
      9 H4        -48.9694    3.1253  -32.7399 H      1 LIG       0.09000
@<TRIPOS>BOND
      1       1       2 1
      2       1       4 2
      3       1       5 1
      4       2       3 1
      5       3       5 1
      6       2       6 1
      7       2       7 1
      8       3       8 1
      9       3       9 1
@<TRIPOS>ALT_TYPE
CGenFF_4.0_ALT_TYPE_SET
CGenFF_4.0 1 CG2O4 2 CG3C41 3 CG3C41 4 OG2D1 5 OG3C51 6 HGA2 7 HGA2 8 HGA2 9 HGA2
@<TRIPOS>MOLECULE
4_lactone
 9 9 0 0 0
****
USER_CHARGES
INVALID_CHARGES
Pose:  26 Cluster:  26 Fr_nu: 5156952 TotEn:   -16.46
@<TRIPOS>ATOM
      1 C1        -50.9735    4.6653  -32.7572 C.2    1 LIG       0.04000
      2 C2        -51.6389    3.3664  -32.2679 C.3    1 LIG       0.11000
      3 C3        -50.4294    2.7116  -32.9285 C.3    1 LIG       0.08100
      4 O1        -51.1976    5.8538  -32.7164 O.2    1 LIG      -0.32000
      5 O2        -49.9228    4.0157  -33.3262 O.3    1 LIG      -0.27100
      6 H1        -51.6928    3.2751  -31.1820 H      1 LIG       0.09000
      7 H2        -52.6040    3.1582  -32.7326 H      1 LIG       0.09000
      8 H3        -49.7393    2.2002  -32.2519 H      1 LIG       0.09000
      9 H4        -50.6485    2.0839  -33.7966 H      1 LIG       0.09000
@<TRIPOS>BOND
      1       1       2 1
      2       1       4 2
      3       1       5 1
      4       2       3 1
      5       3       5 1
      6       2       6 1
      7       2       7 1
      8       3       8 1
      9       3       9 1
@<TRIPOS>ALT_TYPE
CGenFF_4.0_ALT_TYPE_SET
CGenFF_4.0 1 CG2O4 2 CG3C41 3 CG3C41 4 OG2D1 5 OG3C51 6 HGA2 7 HGA2 8 HGA2 9 HGA2
@<TRIPOS>MOLECULE
4_lactone
 9 9 0 0 0
****
USER_CHARGES
INVALID_CHARGES
Pose:  27 Cluster:  27 Fr_nu: 3774914 TotEn:   -16.37
@<TRIPOS>ATOM
      1 C1        -81.6669  -23.1373  -32.4283 C.2    1 LIG       0.04000
      2 C2        -81.6101  -22.4365  -33.7976 C.3    1 LIG       0.11000
      3 C3        -83.0819  -22.8338  -33.8594 C.3    1 LIG       0.08100
      4 O1        -80.9100  -23.3745  -31.5145 O.2    1 LIG      -0.32000
      5 O2        -82.9824  -23.4603  -32.5506 O.3    1 LIG      -0.27100
      6 H1        -81.4106  -21.3653  -33.7419 H      1 LIG       0.09000
      7 H2        -80.9559  -22.9255  -34.5213 H      1 LIG       0.09000
      8 H3        -83.7965  -22.0062  -33.8569 H      1 LIG       0.09000
      9 H4        -83.3422  -23.5605  -34.6339 H      1 LIG       0.09000
@<TRIPOS>BOND
      1       1       2 1
      2       1       4 2
      3       1       5 1
      4       2       3 1
      5       3       5 1
      6       2       6 1
      7       2       7 1
      8       3       8 1
      9       3       9 1
@<TRIPOS>ALT_TYPE
CGenFF_4.0_ALT_TYPE_SET
CGenFF_4.0 1 CG2O4 2 CG3C41 3 CG3C41 4 OG2D1 5 OG3C51 6 HGA2 7 HGA2 8 HGA2 9 HGA2
@<TRIPOS>MOLECULE
4_lactone
 9 9 0 0 0
****
USER_CHARGES
INVALID_CHARGES
Pose:  28 Cluster:  28 Fr_nu:  65000 TotEn:   -16.35
@<TRIPOS>ATOM
      1 C1        -46.5421   -9.2461  -37.5485 C.2    1 LIG       0.04000
      2 C2        -48.0083   -8.8943  -37.8580 C.3    1 LIG       0.11000
      3 C3        -47.5211   -7.4643  -37.6442 C.3    1 LIG       0.08100
      4 O1        -45.8616  -10.2432  -37.4640 O.2    1 LIG      -0.32000
      5 O2        -46.1770   -7.9481  -37.3707 O.3    1 LIG      -0.27100
      6 H1        -48.3208   -9.1413  -38.8738 H      1 LIG       0.09000
      7 H2        -48.7210   -9.2680  -37.1211 H      1 LIG       0.09000
      8 H3        -47.5456   -6.8187  -38.5263 H      1 LIG       0.09000
      9 H4        -47.9451   -6.9460  -36.7798 H      1 LIG       0.09000
@<TRIPOS>BOND
      1       1       2 1
      2       1       4 2
      3       1       5 1
      4       2       3 1
      5       3       5 1
      6       2       6 1
      7       2       7 1
      8       3       8 1
      9       3       9 1
@<TRIPOS>ALT_TYPE
CGenFF_4.0_ALT_TYPE_SET
CGenFF_4.0 1 CG2O4 2 CG3C41 3 CG3C41 4 OG2D1 5 OG3C51 6 HGA2 7 HGA2 8 HGA2 9 HGA2
@<TRIPOS>MOLECULE
4_lactone
 9 9 0 0 0
****
USER_CHARGES
INVALID_CHARGES
Pose:  29 Cluster:  29 Fr_nu: 4802011 TotEn:   -16.22
@<TRIPOS>ATOM
      1 C1        -57.1978   -4.2707  -20.0865 C.2    1 LIG       0.04000
      2 C2        -58.3953   -4.9870  -20.7363 C.3    1 LIG       0.11000
      3 C3        -59.2066   -4.0585  -19.8376 C.3    1 LIG       0.08100
      4 O1        -55.9902   -4.3107  -20.1525 O.2    1 LIG      -0.32000
      5 O2        -57.9826   -3.4745  -19.3121 O.3    1 LIG      -0.27100
      6 H1        -58.4912   -4.8110  -21.8088 H      1 LIG       0.09000
      7 H2        -58.4592   -6.0506  -20.5008 H      1 LIG       0.09000
      8 H3        -59.8187   -3.3145  -20.3547 H      1 LIG       0.09000
      9 H4        -59.7865   -4.5507  -19.0520 H      1 LIG       0.09000
@<TRIPOS>BOND
      1       1       2 1
      2       1       4 2
      3       1       5 1
      4       2       3 1
      5       3       5 1
      6       2       6 1
      7       2       7 1
      8       3       8 1
      9       3       9 1
@<TRIPOS>ALT_TYPE
CGenFF_4.0_ALT_TYPE_SET
CGenFF_4.0 1 CG2O4 2 CG3C41 3 CG3C41 4 OG2D1 5 OG3C51 6 HGA2 7 HGA2 8 HGA2 9 HGA2
@<TRIPOS>MOLECULE
4_lactone
 9 9 0 0 0
****
USER_CHARGES
INVALID_CHARGES
Pose:  30 Cluster:  30 Fr_nu:  40111 TotEn:   -16.19
@<TRIPOS>ATOM
      1 C1        -75.9026   -8.5261  -54.1346 C.2    1 LIG       0.04000
      2 C2        -75.0269   -8.0465  -55.3061 C.3    1 LIG       0.11000
      3 C3        -73.8927   -8.5977  -54.4471 C.3    1 LIG       0.08100
      4 O1        -77.0771   -8.5370  -53.8437 O.2    1 LIG      -0.32000
      5 O2        -74.8440   -8.9956  -53.4213 O.3    1 LIG      -0.27100
      6 H1        -75.2098   -8.5734  -56.2439 H      1 LIG       0.09000
      7 H2        -75.0300   -6.9649  -55.4507 H      1 LIG       0.09000
      8 H3        -73.3613   -9.4594  -54.8603 H      1 LIG       0.09000
      9 H4        -73.1828   -7.8560  -54.0707 H      1 LIG       0.09000
@<TRIPOS>BOND
      1       1       2 1
      2       1       4 2
      3       1       5 1
      4       2       3 1
      5       3       5 1
      6       2       6 1
      7       2       7 1
      8       3       8 1
      9       3       9 1
@<TRIPOS>ALT_TYPE
CGenFF_4.0_ALT_TYPE_SET
CGenFF_4.0 1 CG2O4 2 CG3C41 3 CG3C41 4 OG2D1 5 OG3C51 6 HGA2 7 HGA2 8 HGA2 9 HGA2
@<TRIPOS>MOLECULE
4_lactone
 9 9 0 0 0
****
USER_CHARGES
INVALID_CHARGES
Pose:  31 Cluster:  31 Fr_nu: 7726148 TotEn:   -16.02
@<TRIPOS>ATOM
      1 C1        -49.8875  -22.5840  -34.5358 C.2    1 LIG       0.04000
      2 C2        -50.5390  -23.7399  -35.3159 C.3    1 LIG       0.11000
      3 C3        -49.0902  -24.1240  -35.6013 C.3    1 LIG       0.08100
      4 O1        -50.2491  -21.6330  -33.8807 O.2    1 LIG      -0.32000
      5 O2        -48.6211  -22.9834  -34.8303 O.3    1 LIG      -0.27100
      6 H1        -51.1000  -24.4378  -34.6923 H      1 LIG       0.09000
      7 H2        -51.1241  -23.4202  -36.1797 H      1 LIG       0.09000
      8 H3        -48.7563  -25.0698  -35.1659 H      1 LIG       0.09000
      9 H4        -48.7816  -24.0556  -36.6481 H      1 LIG       0.09000
@<TRIPOS>BOND
      1       1       2 1
      2       1       4 2
      3       1       5 1
      4       2       3 1
      5       3       5 1
      6       2       6 1
      7       2       7 1
      8       3       8 1
      9       3       9 1
@<TRIPOS>ALT_TYPE
CGenFF_4.0_ALT_TYPE_SET
CGenFF_4.0 1 CG2O4 2 CG3C41 3 CG3C41 4 OG2D1 5 OG3C51 6 HGA2 7 HGA2 8 HGA2 9 HGA2
@<TRIPOS>MOLECULE
4_lactone
 9 9 0 0 0
****
USER_CHARGES
INVALID_CHARGES
Pose:  32 Cluster:  32 Fr_nu:  17340 TotEn:   -15.20
@<TRIPOS>ATOM
      1 C1        -57.4092    1.1394  -40.7887 C.2    1 LIG       0.04000
      2 C2        -58.3091    2.1476  -40.0518 C.3    1 LIG       0.11000
      3 C3        -57.1367    2.2066  -39.0771 C.3    1 LIG       0.08100
      4 O1        -57.4624    0.4586  -41.7876 O.2    1 LIG      -0.32000
      5 O2        -56.4030    1.2402  -39.8792 O.3    1 LIG      -0.27100
      6 H1        -58.5052    3.0627  -40.6127 H      1 LIG       0.09000
      7 H2        -59.2316    1.7169  -39.6589 H      1 LIG       0.09000
      8 H3        -56.6137    3.1653  -39.0227 H      1 LIG       0.09000
      9 H4        -57.3386    1.8244  -38.0728 H      1 LIG       0.09000
@<TRIPOS>BOND
      1       1       2 1
      2       1       4 2
      3       1       5 1
      4       2       3 1
      5       3       5 1
      6       2       6 1
      7       2       7 1
      8       3       8 1
      9       3       9 1
@<TRIPOS>ALT_TYPE
CGenFF_4.0_ALT_TYPE_SET
CGenFF_4.0 1 CG2O4 2 CG3C41 3 CG3C41 4 OG2D1 5 OG3C51 6 HGA2 7 HGA2 8 HGA2 9 HGA2
@<TRIPOS>MOLECULE
4_lactone
 9 9 0 0 0
****
USER_CHARGES
INVALID_CHARGES
Pose:  33 Cluster:  33 Fr_nu:  39759 TotEn:   -15.07
@<TRIPOS>ATOM
      1 C1        -75.3007   -8.5707  -53.8259 C.2    1 LIG       0.04000
      2 C2        -73.8927   -8.5977  -54.4471 C.3    1 LIG       0.11000
      3 C3        -74.6690   -8.5889  -55.7606 C.3    1 LIG       0.08100
      4 O1        -75.7881   -8.5588  -52.7184 O.2    1 LIG      -0.32000
      5 O2        -75.9280   -8.5654  -55.0326 O.3    1 LIG      -0.27100
      6 H1        -73.2983   -7.7060  -54.2423 H      1 LIG       0.09000
      7 H2        -73.3296   -9.5080  -54.2348 H      1 LIG       0.09000
      8 H3        -74.5439   -7.6958  -56.3788 H      1 LIG       0.09000
      9 H4        -74.5743   -9.4916  -56.3704 H      1 LIG       0.09000
@<TRIPOS>BOND
      1       1       2 1
      2       1       4 2
      3       1       5 1
      4       2       3 1
      5       3       5 1
      6       2       6 1
      7       2       7 1
      8       3       8 1
      9       3       9 1
@<TRIPOS>ALT_TYPE
CGenFF_4.0_ALT_TYPE_SET
CGenFF_4.0 1 CG2O4 2 CG3C41 3 CG3C41 4 OG2D1 5 OG3C51 6 HGA2 7 HGA2 8 HGA2 9 HGA2
@<TRIPOS>MOLECULE
4_lactone
 9 9 0 0 0
****
USER_CHARGES
INVALID_CHARGES
Pose:  34 Cluster:  34 Fr_nu: 7191796 TotEn:   -14.93
@<TRIPOS>ATOM
      1 C1        -51.5595  -22.0800  -33.8705 C.2    1 LIG       0.04000
      2 C2        -52.5933  -22.0326  -35.0099 C.3    1 LIG       0.11000
      3 C3        -53.3429  -23.0264  -34.1276 C.3    1 LIG       0.08100
      4 O1        -50.4901  -21.5754  -33.6134 O.2    1 LIG      -0.32000
      5 O2        -52.2805  -22.9689  -33.1359 O.3    1 LIG      -0.27100
      6 H1        -53.0703  -21.0597  -35.1384 H      1 LIG       0.09000
      7 H2        -52.2269  -22.4242  -35.9602 H      1 LIG       0.09000
      8 H3        -54.2944  -22.6740  -33.7200 H      1 LIG       0.09000
      9 H4        -53.4536  -24.0330  -34.5399 H      1 LIG       0.09000
@<TRIPOS>BOND
      1       1       2 1
      2       1       4 2
      3       1       5 1
      4       2       3 1
      5       3       5 1
      6       2       6 1
      7       2       7 1
      8       3       8 1
      9       3       9 1
@<TRIPOS>ALT_TYPE
CGenFF_4.0_ALT_TYPE_SET
CGenFF_4.0 1 CG2O4 2 CG3C41 3 CG3C41 4 OG2D1 5 OG3C51 6 HGA2 7 HGA2 8 HGA2 9 HGA2
@<TRIPOS>MOLECULE
4_lactone
 9 9 0 0 0
****
USER_CHARGES
INVALID_CHARGES
Pose:  35 Cluster:  35 Fr_nu:   5487 TotEn:   -14.75
@<TRIPOS>ATOM
      1 C1        -46.7994   -9.8631  -38.3204 C.2    1 LIG       0.04000
      2 C2        -48.0310   -9.2621  -37.6196 C.3    1 LIG       0.11000
      3 C3        -47.4675   -7.9480  -38.1520 C.3    1 LIG       0.08100
      4 O1        -46.3105  -10.9580  -38.4838 O.2    1 LIG      -0.32000
      5 O2        -46.3535   -8.6567  -38.7624 O.3    1 LIG      -0.27100
      6 H1        -48.9844   -9.5763  -38.0472 H      1 LIG       0.09000
      7 H2        -48.0255   -9.3757  -36.5343 H      1 LIG       0.09000
      8 H3        -48.0802   -7.4386  -38.9008 H      1 LIG       0.09000
      9 H4        -47.1252   -7.2396  -37.3926 H      1 LIG       0.09000
@<TRIPOS>BOND
      1       1       2 1
      2       1       4 2
      3       1       5 1
      4       2       3 1
      5       3       5 1
      6       2       6 1
      7       2       7 1
      8       3       8 1
      9       3       9 1
@<TRIPOS>ALT_TYPE
CGenFF_4.0_ALT_TYPE_SET
CGenFF_4.0 1 CG2O4 2 CG3C41 3 CG3C41 4 OG2D1 5 OG3C51 6 HGA2 7 HGA2 8 HGA2 9 HGA2
@<TRIPOS>MOLECULE
4_lactone
 9 9 0 0 0
****
USER_CHARGES
INVALID_CHARGES
Pose:  36 Cluster:  36 Fr_nu: 745745 TotEn:   -14.67
@<TRIPOS>ATOM
      1 C1        -72.6449   -9.3191  -44.7491 C.2    1 LIG       0.04000
      2 C2        -73.0184   -8.3755  -45.9064 C.3    1 LIG       0.11000
      3 C3        -74.4199   -8.5005  -45.3163 C.3    1 LIG       0.08100
      4 O1        -71.6494   -9.8592  -44.3230 O.2    1 LIG      -0.32000
      5 O2        -73.9187   -9.3863  -44.2773 O.3    1 LIG      -0.27100
      6 H1        -72.5628   -7.3863  -45.8394 H      1 LIG       0.09000
      7 H2        -72.8804   -8.8102  -46.8977 H      1 LIG       0.09000
      8 H3        -74.8403   -7.5830  -44.8957 H      1 LIG       0.09000
      9 H4        -75.1558   -9.0017  -45.9510 H      1 LIG       0.09000
@<TRIPOS>BOND
      1       1       2 1
      2       1       4 2
      3       1       5 1
      4       2       3 1
      5       3       5 1
      6       2       6 1
      7       2       7 1
      8       3       8 1
      9       3       9 1
@<TRIPOS>ALT_TYPE
CGenFF_4.0_ALT_TYPE_SET
CGenFF_4.0 1 CG2O4 2 CG3C41 3 CG3C41 4 OG2D1 5 OG3C51 6 HGA2 7 HGA2 8 HGA2 9 HGA2
@<TRIPOS>MOLECULE
4_lactone
 9 9 0 0 0
****
USER_CHARGES
INVALID_CHARGES
Pose:  37 Cluster:  37 Fr_nu: 1607371 TotEn:   -14.33
@<TRIPOS>ATOM
      1 C1        -80.9797  -22.4776  -32.3125 C.2    1 LIG       0.04000
      2 C2        -80.8873  -21.7775  -33.6802 C.3    1 LIG       0.11000
      3 C3        -80.1487  -20.7086  -32.8803 C.3    1 LIG       0.08100
      4 O1        -81.4377  -23.5038  -31.8636 O.2    1 LIG      -0.32000
      5 O2        -80.3147  -21.4855  -31.6620 O.3    1 LIG      -0.27100
      6 H1        -80.2888  -22.3159  -34.4167 H      1 LIG       0.09000
      7 H2        -81.8519  -21.4789  -34.0937 H      1 LIG       0.09000
      8 H3        -79.0932  -20.5735  -33.1318 H      1 LIG       0.09000
      9 H4        -80.6516  -19.7401  -32.8108 H      1 LIG       0.09000
@<TRIPOS>BOND
      1       1       2 1
      2       1       4 2
      3       1       5 1
      4       2       3 1
      5       3       5 1
      6       2       6 1
      7       2       7 1
      8       3       8 1
      9       3       9 1
@<TRIPOS>ALT_TYPE
CGenFF_4.0_ALT_TYPE_SET
CGenFF_4.0 1 CG2O4 2 CG3C41 3 CG3C41 4 OG2D1 5 OG3C51 6 HGA2 7 HGA2 8 HGA2 9 HGA2
@<TRIPOS>MOLECULE
4_lactone
 9 9 0 0 0
****
USER_CHARGES
INVALID_CHARGES
Pose:  38 Cluster:  38 Fr_nu:   8616 TotEn:   -14.08
@<TRIPOS>ATOM
      1 C1        -46.1034   -9.5282  -38.1549 C.2    1 LIG       0.04000
      2 C2        -47.0860   -8.3443  -38.1110 C.3    1 LIG       0.11000
      3 C3        -47.9139   -9.2975  -37.2543 C.3    1 LIG       0.08100
      4 O1        -45.0253   -9.7763  -38.6454 O.2    1 LIG      -0.32000
      5 O2        -46.8932  -10.3252  -37.3863 O.3    1 LIG      -0.27100
      6 H1        -46.6984   -7.4624  -37.5987 H      1 LIG       0.09000
      7 H2        -47.5139   -8.0846  -39.0806 H      1 LIG       0.09000
      8 H3        -48.0525   -8.9983  -36.2118 H      1 LIG       0.09000
      9 H4        -48.8648   -9.6175  -37.6893 H      1 LIG       0.09000
@<TRIPOS>BOND
      1       1       2 1
      2       1       4 2
      3       1       5 1
      4       2       3 1
      5       3       5 1
      6       2       6 1
      7       2       7 1
      8       3       8 1
      9       3       9 1
@<TRIPOS>ALT_TYPE
CGenFF_4.0_ALT_TYPE_SET
CGenFF_4.0 1 CG2O4 2 CG3C41 3 CG3C41 4 OG2D1 5 OG3C51 6 HGA2 7 HGA2 8 HGA2 9 HGA2
@<TRIPOS>MOLECULE
4_lactone
 9 9 0 0 0
****
USER_CHARGES
INVALID_CHARGES
Pose:  39 Cluster:  39 Fr_nu:   5393 TotEn:   -13.84
@<TRIPOS>ATOM
      1 C1        -48.1148   -9.2629  -37.6819 C.2    1 LIG       0.04000
      2 C2        -47.4675   -7.9480  -38.1520 C.3    1 LIG       0.11000
      3 C3        -46.3774   -8.8810  -38.6709 C.3    1 LIG       0.08100
      4 O1        -49.1185   -9.6060  -37.0993 O.2    1 LIG      -0.32000
      5 O2        -47.1064  -10.0350  -38.1685 O.3    1 LIG      -0.27100
      6 H1        -48.0395   -7.4175  -38.9148 H      1 LIG       0.09000
      7 H2        -47.1740   -7.2809  -37.3398 H      1 LIG       0.09000
      8 H3        -46.2635   -8.9180  -39.7577 H      1 LIG       0.09000
      9 H4        -45.4016   -8.7808  -38.1878 H      1 LIG       0.09000
@<TRIPOS>BOND
      1       1       2 1
      2       1       4 2
      3       1       5 1
      4       2       3 1
      5       3       5 1
      6       2       6 1
      7       2       7 1
      8       3       8 1
      9       3       9 1
@<TRIPOS>ALT_TYPE
CGenFF_4.0_ALT_TYPE_SET
CGenFF_4.0 1 CG2O4 2 CG3C41 3 CG3C41 4 OG2D1 5 OG3C51 6 HGA2 7 HGA2 8 HGA2 9 HGA2
@<TRIPOS>MOLECULE
4_lactone
 9 9 0 0 0
****
USER_CHARGES
INVALID_CHARGES
Pose:  40 Cluster:  40 Fr_nu: 273113 TotEn:   -13.47
@<TRIPOS>ATOM
      1 C1        -71.3137   -6.7536  -48.2297 C.2    1 LIG       0.04000
      2 C2        -70.8043   -6.5360  -46.7936 C.3    1 LIG       0.11000
      3 C3        -70.7088   -5.0805  -47.2412 C.3    1 LIG       0.08100
      4 O1        -71.6922   -7.6782  -48.9125 O.2    1 LIG      -0.32000
      5 O2        -71.2024   -5.4394  -48.5615 O.3    1 LIG      -0.27100
      6 H1        -71.5457   -6.7463  -46.0213 H      1 LIG       0.09000
      7 H2        -69.8551   -7.0294  -46.5782 H      1 LIG       0.09000
      8 H3        -71.3825   -4.3840  -46.7346 H      1 LIG       0.09000
      9 H4        -69.6976   -4.6671  -47.2890 H      1 LIG       0.09000
@<TRIPOS>BOND
      1       1       2 1
      2       1       4 2
      3       1       5 1
      4       2       3 1
      5       3       5 1
      6       2       6 1
      7       2       7 1
      8       3       8 1
      9       3       9 1
@<TRIPOS>ALT_TYPE
CGenFF_4.0_ALT_TYPE_SET
CGenFF_4.0 1 CG2O4 2 CG3C41 3 CG3C41 4 OG2D1 5 OG3C51 6 HGA2 7 HGA2 8 HGA2 9 HGA2
@<TRIPOS>MOLECULE
4_lactone
 9 9 0 0 0
****
USER_CHARGES
INVALID_CHARGES
Pose:  41 Cluster:  41 Fr_nu: 307949 TotEn:   -13.09
@<TRIPOS>ATOM
      1 C1        -70.5046    4.2168  -48.5519 C.2    1 LIG       0.04000
      2 C2        -70.6397    2.9184  -49.3675 C.3    1 LIG       0.11000
      3 C3        -71.2217    3.8550  -50.4220 C.3    1 LIG       0.08100
      4 O1        -70.1046    4.5472  -47.4586 O.2    1 LIG      -0.32000
      5 O2        -71.0336    4.9928  -49.5356 O.3    1 LIG      -0.27100
      6 H1        -69.6872    2.4514  -49.6226 H      1 LIG       0.09000
      7 H2        -71.3354    2.1944  -48.9401 H      1 LIG       0.09000
      8 H3        -70.6359    3.9576  -51.3395 H      1 LIG       0.09000
      9 H4        -72.2780    3.7005  -50.6587 H      1 LIG       0.09000
@<TRIPOS>BOND
      1       1       2 1
      2       1       4 2
      3       1       5 1
      4       2       3 1
      5       3       5 1
      6       2       6 1
      7       2       7 1
      8       3       8 1
      9       3       9 1
@<TRIPOS>ALT_TYPE
CGenFF_4.0_ALT_TYPE_SET
CGenFF_4.0 1 CG2O4 2 CG3C41 3 CG3C41 4 OG2D1 5 OG3C51 6 HGA2 7 HGA2 8 HGA2 9 HGA2
@<TRIPOS>MOLECULE
4_lactone
 9 9 0 0 0
****
USER_CHARGES
INVALID_CHARGES
Pose:  42 Cluster:  42 Fr_nu: 1862916 TotEn:   -13.04
@<TRIPOS>ATOM
      1 C1        -46.7076   -7.1050  -28.2491 C.2    1 LIG       0.04000
      2 C2        -47.1500   -8.0384  -27.1080 C.3    1 LIG       0.11000
      3 C3        -46.7711   -6.8487  -26.2310 C.3    1 LIG       0.08100
      4 O1        -46.6265   -7.1459  -29.4558 O.2    1 LIG      -0.32000
      5 O2        -46.3885   -6.0848  -27.4081 O.3    1 LIG      -0.27100
      6 H1        -48.2106   -8.2939  -27.1273 H      1 LIG       0.09000
      7 H2        -46.5289   -8.9284  -26.9945 H      1 LIG       0.09000
      8 H3        -47.5968   -6.3745  -25.6935 H      1 LIG       0.09000
      9 H4        -45.9213   -7.0080  -25.5616 H      1 LIG       0.09000
@<TRIPOS>BOND
      1       1       2 1
      2       1       4 2
      3       1       5 1
      4       2       3 1
      5       3       5 1
      6       2       6 1
      7       2       7 1
      8       3       8 1
      9       3       9 1
@<TRIPOS>ALT_TYPE
CGenFF_4.0_ALT_TYPE_SET
CGenFF_4.0 1 CG2O4 2 CG3C41 3 CG3C41 4 OG2D1 5 OG3C51 6 HGA2 7 HGA2 8 HGA2 9 HGA2
@<TRIPOS>MOLECULE
4_lactone
 9 9 0 0 0
****
USER_CHARGES
INVALID_CHARGES
Pose:  43 Cluster:  43 Fr_nu: 7290752 TotEn:   -12.81
@<TRIPOS>ATOM
      1 C1        -50.6378  -21.9518  -34.6782 C.2    1 LIG       0.04000
      2 C2        -52.1306  -21.9748  -35.0523 C.3    1 LIG       0.11000
      3 C3        -51.6006  -22.4663  -36.3960 C.3    1 LIG       0.08100
      4 O1        -49.9630  -21.6715  -33.7136 O.2    1 LIG      -0.32000
      5 O2        -50.2351  -22.3921  -35.9004 O.3    1 LIG      -0.27100
      6 H1        -52.7213  -22.6950  -34.4841 H      1 LIG       0.09000
      7 H2        -52.6031  -20.9912  -35.0597 H      1 LIG       0.09000
      8 H3        -51.8756  -23.4889  -36.6683 H      1 LIG       0.09000
      9 H4        -51.7585  -21.7906  -37.2410 H      1 LIG       0.09000
@<TRIPOS>BOND
      1       1       2 1
      2       1       4 2
      3       1       5 1
      4       2       3 1
      5       3       5 1
      6       2       6 1
      7       2       7 1
      8       3       8 1
      9       3       9 1
@<TRIPOS>ALT_TYPE
CGenFF_4.0_ALT_TYPE_SET
CGenFF_4.0 1 CG2O4 2 CG3C41 3 CG3C41 4 OG2D1 5 OG3C51 6 HGA2 7 HGA2 8 HGA2 9 HGA2
@<TRIPOS>MOLECULE
4_lactone
 9 9 0 0 0
****
USER_CHARGES
INVALID_CHARGES
Pose:  44 Cluster:  44 Fr_nu: 7495799 TotEn:   -12.59
@<TRIPOS>ATOM
      1 C1        -78.2054  -11.0213  -57.1747 C.2    1 LIG       0.04000
      2 C2        -77.4739  -12.1897  -56.4899 C.3    1 LIG       0.11000
      3 C3        -77.6780  -11.3451  -55.2358 C.3    1 LIG       0.08100
      4 O1        -78.5653  -10.7246  -58.2913 O.2    1 LIG      -0.32000
      5 O2        -78.3518  -10.3207  -56.0183 O.3    1 LIG      -0.27100
      6 H1        -78.0189  -13.1346  -56.5186 H      1 LIG       0.09000
      7 H2        -76.4393  -12.3178  -56.8126 H      1 LIG       0.09000
      8 H3        -78.3397  -11.7741  -54.4783 H      1 LIG       0.09000
      9 H4        -76.7653  -10.9611  -54.7721 H      1 LIG       0.09000
@<TRIPOS>BOND
      1       1       2 1
      2       1       4 2
      3       1       5 1
      4       2       3 1
      5       3       5 1
      6       2       6 1
      7       2       7 1
      8       3       8 1
      9       3       9 1
@<TRIPOS>ALT_TYPE
CGenFF_4.0_ALT_TYPE_SET
CGenFF_4.0 1 CG2O4 2 CG3C41 3 CG3C41 4 OG2D1 5 OG3C51 6 HGA2 7 HGA2 8 HGA2 9 HGA2
@<TRIPOS>MOLECULE
4_lactone
 9 9 0 0 0
****
USER_CHARGES
INVALID_CHARGES
Pose:  45 Cluster:  45 Fr_nu: 1780216 TotEn:   -12.30
@<TRIPOS>ATOM
      1 C1        -76.3258   -8.3055  -53.7926 C.2    1 LIG       0.04000
      2 C2        -74.7991   -8.4704  -53.8988 C.3    1 LIG       0.11000
      3 C3        -74.9786   -9.2765  -52.6159 C.3    1 LIG       0.08100
      4 O1        -77.2111   -7.7644  -54.4153 O.2    1 LIG      -0.32000
      5 O2        -76.4125   -9.0346  -52.6478 O.3    1 LIG      -0.27100
      6 H1        -74.4719   -9.0367  -54.7721 H      1 LIG       0.09000
      7 H2        -74.2424   -7.5372  -53.7988 H      1 LIG       0.09000
      8 H3        -74.7478  -10.3427  -52.6902 H      1 LIG       0.09000
      9 H4        -74.5187   -8.8478  -51.7212 H      1 LIG       0.09000
@<TRIPOS>BOND
      1       1       2 1
      2       1       4 2
      3       1       5 1
      4       2       3 1
      5       3       5 1
      6       2       6 1
      7       2       7 1
      8       3       8 1
      9       3       9 1
@<TRIPOS>ALT_TYPE
CGenFF_4.0_ALT_TYPE_SET
CGenFF_4.0 1 CG2O4 2 CG3C41 3 CG3C41 4 OG2D1 5 OG3C51 6 HGA2 7 HGA2 8 HGA2 9 HGA2
@<TRIPOS>MOLECULE
4_lactone
 9 9 0 0 0
****
USER_CHARGES
INVALID_CHARGES
Pose:  46 Cluster:  46 Fr_nu: 7322301 TotEn:   -11.85
@<TRIPOS>ATOM
      1 C1        -51.6398    3.6607  -17.7375 C.2    1 LIG       0.04000
      2 C2        -51.5043    4.9777  -16.9526 C.3    1 LIG       0.11000
      3 C3        -51.6116    5.6048  -18.3394 C.3    1 LIG       0.08100
      4 O1        -51.6685    2.4755  -17.4951 O.2    1 LIG      -0.32000
      5 O2        -51.7281    4.2861  -18.9420 O.3    1 LIG      -0.27100
      6 H1        -52.3356    5.1804  -16.2755 H      1 LIG       0.09000
      7 H2        -50.5435    5.0997  -16.4497 H      1 LIG       0.09000
      8 H3        -52.5046    6.2099  -18.5178 H      1 LIG       0.09000
      9 H4        -50.7185    6.1293  -18.6902 H      1 LIG       0.09000
@<TRIPOS>BOND
      1       1       2 1
      2       1       4 2
      3       1       5 1
      4       2       3 1
      5       3       5 1
      6       2       6 1
      7       2       7 1
      8       3       8 1
      9       3       9 1
@<TRIPOS>ALT_TYPE
CGenFF_4.0_ALT_TYPE_SET
CGenFF_4.0 1 CG2O4 2 CG3C41 3 CG3C41 4 OG2D1 5 OG3C51 6 HGA2 7 HGA2 8 HGA2 9 HGA2
@<TRIPOS>MOLECULE
4_lactone
 9 9 0 0 0
****
USER_CHARGES
INVALID_CHARGES
Pose:  47 Cluster:  47 Fr_nu:    629 TotEn:   -11.36
@<TRIPOS>ATOM
      1 C1        -49.9811  -12.7773  -28.3224 C.2    1 LIG       0.04000
      2 C2        -50.2027  -11.2940  -28.6688 C.3    1 LIG       0.11000
      3 C3        -51.6438  -11.7466  -28.8842 C.3    1 LIG       0.08100
      4 O1        -49.0618  -13.4877  -27.9841 O.2    1 LIG      -0.32000
      5 O2        -51.2826  -13.1111  -28.5333 O.3    1 LIG      -0.27100
      6 H1        -50.0403  -10.6122  -27.8327 H      1 LIG       0.09000
      7 H2        -49.6714  -10.9611  -29.5620 H      1 LIG       0.09000
      8 H3        -52.3792  -11.3326  -28.1889 H      1 LIG       0.09000
      9 H4        -52.0105  -11.6797  -29.9122 H      1 LIG       0.09000
@<TRIPOS>BOND
      1       1       2 1
      2       1       4 2
      3       1       5 1
      4       2       3 1
      5       3       5 1
      6       2       6 1
      7       2       7 1
      8       3       8 1
      9       3       9 1
@<TRIPOS>ALT_TYPE
CGenFF_4.0_ALT_TYPE_SET
CGenFF_4.0 1 CG2O4 2 CG3C41 3 CG3C41 4 OG2D1 5 OG3C51 6 HGA2 7 HGA2 8 HGA2 9 HGA2
@<TRIPOS>MOLECULE
4_lactone
 9 9 0 0 0
****
USER_CHARGES
INVALID_CHARGES
Pose:  48 Cluster:  48 Fr_nu: 7731708 TotEn:   -10.24
@<TRIPOS>ATOM
      1 C1        -49.0474  -22.9010  -33.6151 C.2    1 LIG       0.04000
      2 C2        -50.2033  -23.7227  -34.2134 C.3    1 LIG       0.11000
      3 C3        -50.9471  -22.3925  -34.1396 C.3    1 LIG       0.08100
      4 O1        -47.9031  -23.0894  -33.2694 O.2    1 LIG      -0.32000
      5 O2        -49.7701  -21.7495  -33.5768 O.3    1 LIG      -0.27100
      6 H1        -50.0077  -24.1008  -35.2181 H      1 LIG       0.09000
      7 H2        -50.5752  -24.5114  -33.5574 H      1 LIG       0.09000
      8 H3        -51.2265  -21.9521  -35.1006 H      1 LIG       0.09000
      9 H4        -51.7917  -22.3624  -33.4458 H      1 LIG       0.09000
@<TRIPOS>BOND
      1       1       2 1
      2       1       4 2
      3       1       5 1
      4       2       3 1
      5       3       5 1
      6       2       6 1
      7       2       7 1
      8       3       8 1
      9       3       9 1
@<TRIPOS>ALT_TYPE
CGenFF_4.0_ALT_TYPE_SET
CGenFF_4.0 1 CG2O4 2 CG3C41 3 CG3C41 4 OG2D1 5 OG3C51 6 HGA2 7 HGA2 8 HGA2 9 HGA2
@<TRIPOS>MOLECULE
4_lactone
 9 9 0 0 0
****
USER_CHARGES
INVALID_CHARGES
Pose:  49 Cluster:  49 Fr_nu: 690094 TotEn:   -10.15
@<TRIPOS>ATOM
      1 C1        -71.0455   -9.6412  -43.8977 C.2    1 LIG       0.04000
      2 C2        -69.7557   -8.8610  -44.2088 C.3    1 LIG       0.11000
      3 C3        -70.6523   -8.1314  -45.2047 C.3    1 LIG       0.08100
      4 O1        -71.3919  -10.5368  -43.1613 O.2    1 LIG      -0.32000
      5 O2        -71.7860   -8.9507  -44.8058 O.3    1 LIG      -0.27100
      6 H1        -69.3863   -8.2607  -43.3760 H      1 LIG       0.09000
      7 H2        -68.9610   -9.4695  -44.6433 H      1 LIG       0.09000
      8 H3        -70.8273   -7.0723  -44.9969 H      1 LIG       0.09000
      9 H4        -70.4025   -8.2774  -46.2592 H      1 LIG       0.09000
@<TRIPOS>BOND
      1       1       2 1
      2       1       4 2
      3       1       5 1
      4       2       3 1
      5       3       5 1
      6       2       6 1
      7       2       7 1
      8       3       8 1
      9       3       9 1
@<TRIPOS>ALT_TYPE
CGenFF_4.0_ALT_TYPE_SET
CGenFF_4.0 1 CG2O4 2 CG3C41 3 CG3C41 4 OG2D1 5 OG3C51 6 HGA2 7 HGA2 8 HGA2 9 HGA2
@<TRIPOS>MOLECULE
4_lactone
 9 9 0 0 0
****
USER_CHARGES
INVALID_CHARGES
Pose:  50 Cluster:  50 Fr_nu: 7560368 TotEn:    -9.88
@<TRIPOS>ATOM
      1 C1        -71.1207   -4.0342  -63.4288 C.2    1 LIG       0.04000
      2 C2        -69.8292   -3.3789  -62.9077 C.3    1 LIG       0.11000
      3 C3        -69.3770   -3.5416  -64.3557 C.3    1 LIG       0.08100
      4 O1        -72.1950   -4.3687  -62.9835 O.2    1 LIG      -0.32000
      5 O2        -70.6526   -4.1494  -64.7006 O.3    1 LIG      -0.27100
      6 H1        -69.9582   -2.3512  -62.5644 H      1 LIG       0.09000
      7 H2        -69.2908   -3.9789  -62.1722 H      1 LIG       0.09000
      8 H3        -69.2109   -2.6122  -64.9074 H      1 LIG       0.09000
      9 H4        -68.5459   -4.2340  -64.5153 H      1 LIG       0.09000
@<TRIPOS>BOND
      1       1       2 1
      2       1       4 2
      3       1       5 1
      4       2       3 1
      5       3       5 1
      6       2       6 1
      7       2       7 1
      8       3       8 1
      9       3       9 1
@<TRIPOS>ALT_TYPE
CGenFF_4.0_ALT_TYPE_SET
CGenFF_4.0 1 CG2O4 2 CG3C41 3 CG3C41 4 OG2D1 5 OG3C51 6 HGA2 7 HGA2 8 HGA2 9 HGA2
@<TRIPOS>MOLECULE
4_lactone
 9 9 0 0 0
****
USER_CHARGES
INVALID_CHARGES
Pose:  51 Cluster:  51 Fr_nu: 7619921 TotEn:    -9.44
@<TRIPOS>ATOM
      1 C1        -88.3070  -21.6430  -35.0276 C.2    1 LIG       0.04000
      2 C2        -87.2655  -22.2028  -34.0422 C.3    1 LIG       0.11000
      3 C3        -87.0735  -20.7306  -33.6903 C.3    1 LIG       0.08100
      4 O1        -89.0800  -22.0762  -35.8517 O.2    1 LIG      -0.32000
      5 O2        -88.0836  -20.3512  -34.6655 O.3    1 LIG      -0.27100
      6 H1        -87.6887  -22.8270  -33.2537 H      1 LIG       0.09000
      7 H2        -86.4155  -22.6907  -34.5221 H      1 LIG       0.09000
      8 H3        -87.3646  -20.4442  -32.6760 H      1 LIG       0.09000
      9 H4        -86.0957  -20.3096  -33.9401 H      1 LIG       0.09000
@<TRIPOS>BOND
      1       1       2 1
      2       1       4 2
      3       1       5 1
      4       2       3 1
      5       3       5 1
      6       2       6 1
      7       2       7 1
      8       3       8 1
      9       3       9 1
@<TRIPOS>ALT_TYPE
CGenFF_4.0_ALT_TYPE_SET
CGenFF_4.0 1 CG2O4 2 CG3C41 3 CG3C41 4 OG2D1 5 OG3C51 6 HGA2 7 HGA2 8 HGA2 9 HGA2
@<TRIPOS>MOLECULE
4_lactone
 9 9 0 0 0
****
USER_CHARGES
INVALID_CHARGES
Pose:  52 Cluster:  52 Fr_nu: 7686137 TotEn:    -8.35
@<TRIPOS>ATOM
      1 C1        -89.0307  -22.5205  -35.4822 C.2    1 LIG       0.04000
      2 C2        -88.4931  -22.6017  -34.0422 C.3    1 LIG       0.11000
      3 C3        -88.9983  -21.1640  -33.9652 C.3    1 LIG       0.08100
      4 O1        -89.1037  -23.2430  -36.4502 O.2    1 LIG      -0.32000
      5 O2        -89.4562  -21.2362  -35.3438 O.3    1 LIG      -0.27100
      6 H1        -89.0162  -23.3219  -33.4113 H      1 LIG       0.09000
      7 H2        -87.4112  -22.7285  -33.9772 H      1 LIG       0.09000
      8 H3        -89.8271  -20.9896  -33.2737 H      1 LIG       0.09000
      9 H4        -88.2272  -20.3994  -33.8375 H      1 LIG       0.09000
@<TRIPOS>BOND
      1       1       2 1
      2       1       4 2
      3       1       5 1
      4       2       3 1
      5       3       5 1
      6       2       6 1
      7       2       7 1
      8       3       8 1
      9       3       9 1
@<TRIPOS>ALT_TYPE
CGenFF_4.0_ALT_TYPE_SET
CGenFF_4.0 1 CG2O4 2 CG3C41 3 CG3C41 4 OG2D1 5 OG3C51 6 HGA2 7 HGA2 8 HGA2 9 HGA2
@<TRIPOS>MOLECULE
4_lactone
 9 9 0 0 0
****
USER_CHARGES
INVALID_CHARGES
Pose:  53 Cluster:  53 Fr_nu: 689897 TotEn:    -8.18
@<TRIPOS>ATOM
      1 C1        -71.7860   -8.8542  -44.6908 C.2    1 LIG       0.04000
      2 C2        -70.4027   -8.2677  -45.0252 C.3    1 LIG       0.11000
      3 C3        -71.1549   -7.6304  -46.1896 C.3    1 LIG       0.08100
      4 O1        -72.2703   -9.5755  -43.8485 O.2    1 LIG      -0.32000
      5 O2        -72.3926   -8.2558  -45.7509 O.3    1 LIG      -0.27100
      6 H1        -70.0188   -7.5759  -44.2739 H      1 LIG       0.09000
      7 H2        -69.6555   -9.0156  -45.2955 H      1 LIG       0.09000
      8 H3        -71.2248   -6.5394  -46.1680 H      1 LIG       0.09000
      9 H4        -70.8618   -7.9745  -47.1853 H      1 LIG       0.09000
@<TRIPOS>BOND
      1       1       2 1
      2       1       4 2
      3       1       5 1
      4       2       3 1
      5       3       5 1
      6       2       6 1
      7       2       7 1
      8       3       8 1
      9       3       9 1
@<TRIPOS>ALT_TYPE
CGenFF_4.0_ALT_TYPE_SET
CGenFF_4.0 1 CG2O4 2 CG3C41 3 CG3C41 4 OG2D1 5 OG3C51 6 HGA2 7 HGA2 8 HGA2 9 HGA2
@<TRIPOS>MOLECULE
4_lactone
 9 9 0 0 0
****
USER_CHARGES
INVALID_CHARGES
Pose:  54 Cluster:  54 Fr_nu: 7045463 TotEn:    -8.10
@<TRIPOS>ATOM
      1 C1        -74.7457   -1.4607  -62.1772 C.2    1 LIG       0.04000
      2 C2        -75.6807   -0.2450  -62.3085 C.3    1 LIG       0.11000
      3 C3        -74.7154    0.3777  -61.3042 C.3    1 LIG       0.08100
      4 O1        -74.6648   -2.5785  -62.6335 O.2    1 LIG      -0.32000
      5 O2        -73.9270   -0.8444  -61.2830 O.3    1 LIG      -0.27100
      6 H1        -75.6875    0.2066  -63.3017 H      1 LIG       0.09000
      7 H2        -76.6945   -0.4217  -61.9454 H      1 LIG       0.09000
      8 H3        -74.1329    1.2271  -61.6713 H      1 LIG       0.09000
      9 H4        -75.1374    0.6007  -60.3204 H      1 LIG       0.09000
@<TRIPOS>BOND
      1       1       2 1
      2       1       4 2
      3       1       5 1
      4       2       3 1
      5       3       5 1
      6       2       6 1
      7       2       7 1
      8       3       8 1
      9       3       9 1
@<TRIPOS>ALT_TYPE
CGenFF_4.0_ALT_TYPE_SET
CGenFF_4.0 1 CG2O4 2 CG3C41 3 CG3C41 4 OG2D1 5 OG3C51 6 HGA2 7 HGA2 8 HGA2 9 HGA2
@<TRIPOS>MOLECULE
4_lactone
 9 9 0 0 0
****
USER_CHARGES
INVALID_CHARGES
Pose:  55 Cluster:  55 Fr_nu: 590802 TotEn:    -7.82
@<TRIPOS>ATOM
      1 C1        -46.2225   -7.7706  -27.7109 C.2    1 LIG       0.04000
      2 C2        -47.5592   -8.0353  -26.9952 C.3    1 LIG       0.11000
      3 C3        -46.6516   -8.4637  -25.8460 C.3    1 LIG       0.08100
      4 O1        -45.8518   -7.3700  -28.7909 O.2    1 LIG      -0.32000
      5 O2        -45.4741   -8.1683  -26.6472 O.3    1 LIG      -0.27100
      6 H1        -48.1554   -7.1387  -26.8189 H      1 LIG       0.09000
      7 H2        -48.1575   -8.8277  -27.4480 H      1 LIG       0.09000
      8 H3        -46.6961   -7.8396  -24.9493 H      1 LIG       0.09000
      9 H4        -46.6991   -9.5225  -25.5770 H      1 LIG       0.09000
@<TRIPOS>BOND
      1       1       2 1
      2       1       4 2
      3       1       5 1
      4       2       3 1
      5       3       5 1
      6       2       6 1
      7       2       7 1
      8       3       8 1
      9       3       9 1
@<TRIPOS>ALT_TYPE
CGenFF_4.0_ALT_TYPE_SET
CGenFF_4.0 1 CG2O4 2 CG3C41 3 CG3C41 4 OG2D1 5 OG3C51 6 HGA2 7 HGA2 8 HGA2 9 HGA2
@<TRIPOS>MOLECULE
4_lactone
 9 9 0 0 0
****
USER_CHARGES
INVALID_CHARGES
Pose:  56 Cluster:  56 Fr_nu: 7723266 TotEn:    -7.63
@<TRIPOS>ATOM
      1 C1        -72.9439   -3.0650  -62.9069 C.2    1 LIG       0.04000
      2 C2        -71.6772   -2.4033  -63.4785 C.3    1 LIG       0.11000
      3 C3        -71.0349   -3.7390  -63.1160 C.3    1 LIG       0.08100
      4 O1        -74.1049   -2.7705  -62.7339 O.2    1 LIG      -0.32000
      5 O2        -72.3069   -4.2290  -62.6087 O.3    1 LIG      -0.27100
      6 H1        -71.7342   -2.1791  -64.5448 H      1 LIG       0.09000
      7 H2        -71.3301   -1.5398  -62.9088 H      1 LIG       0.09000
      8 H3        -70.6793   -4.3378  -63.9589 H      1 LIG       0.09000
      9 H4        -70.2768   -3.6996  -62.3289 H      1 LIG       0.09000
@<TRIPOS>BOND
      1       1       2 1
      2       1       4 2
      3       1       5 1
      4       2       3 1
      5       3       5 1
      6       2       6 1
      7       2       7 1
      8       3       8 1
      9       3       9 1
@<TRIPOS>ALT_TYPE
CGenFF_4.0_ALT_TYPE_SET
CGenFF_4.0 1 CG2O4 2 CG3C41 3 CG3C41 4 OG2D1 5 OG3C51 6 HGA2 7 HGA2 8 HGA2 9 HGA2
@<TRIPOS>MOLECULE
4_lactone
 9 9 0 0 0
****
USER_CHARGES
INVALID_CHARGES
Pose:  57 Cluster:  57 Fr_nu: 1546684 TotEn:    -7.19
@<TRIPOS>ATOM
      1 C1        -47.0693   -8.8293  -37.6995 C.2    1 LIG       0.04000
      2 C2        -47.0496   -9.6040  -39.0294 C.3    1 LIG       0.11000
      3 C3        -45.8029  -10.2461  -38.4284 C.3    1 LIG       0.08100
      4 O1        -47.7536   -7.9844  -37.1682 O.2    1 LIG      -0.32000
      5 O2        -45.9508   -9.4412  -37.2260 O.3    1 LIG      -0.27100
      6 H1        -47.9034  -10.2685  -39.1706 H      1 LIG       0.09000
      7 H2        -46.8843   -8.9774  -39.9074 H      1 LIG       0.09000
      8 H3        -45.8789  -11.3148  -38.2100 H      1 LIG       0.09000
      9 H4        -44.8642  -10.0278  -38.9450 H      1 LIG       0.09000
@<TRIPOS>BOND
      1       1       2 1
      2       1       4 2
      3       1       5 1
      4       2       3 1
      5       3       5 1
      6       2       6 1
      7       2       7 1
      8       3       8 1
      9       3       9 1
@<TRIPOS>ALT_TYPE
CGenFF_4.0_ALT_TYPE_SET
CGenFF_4.0 1 CG2O4 2 CG3C41 3 CG3C41 4 OG2D1 5 OG3C51 6 HGA2 7 HGA2 8 HGA2 9 HGA2
@<TRIPOS>MOLECULE
4_lactone
 9 9 0 0 0
****
USER_CHARGES
INVALID_CHARGES
Pose:  58 Cluster:  58 Fr_nu: 7732634 TotEn:    -7.16
@<TRIPOS>ATOM
      1 C1        -47.0738   -8.0567  -28.7897 C.2    1 LIG       0.04000
      2 C2        -46.8619   -7.8453  -27.2799 C.3    1 LIG       0.11000
      3 C3        -48.1750   -8.6146  -27.1716 C.3    1 LIG       0.08100
      4 O1        -46.5027   -7.7775  -29.8194 O.2    1 LIG      -0.32000
      5 O2        -48.2405   -8.7346  -28.6197 O.3    1 LIG      -0.27100
      6 H1        -45.9823   -8.3509  -26.8784 H      1 LIG       0.09000
      7 H2        -46.8970   -6.8004  -26.9673 H      1 LIG       0.09000
      8 H3        -48.1121   -9.5935  -26.6884 H      1 LIG       0.09000
      9 H4        -49.0226   -8.0477  -26.7767 H      1 LIG       0.09000
@<TRIPOS>BOND
      1       1       2 1
      2       1       4 2
      3       1       5 1
      4       2       3 1
      5       3       5 1
      6       2       6 1
      7       2       7 1
      8       3       8 1
      9       3       9 1
@<TRIPOS>ALT_TYPE
CGenFF_4.0_ALT_TYPE_SET
CGenFF_4.0 1 CG2O4 2 CG3C41 3 CG3C41 4 OG2D1 5 OG3C51 6 HGA2 7 HGA2 8 HGA2 9 HGA2
@<TRIPOS>MOLECULE
4_lactone
 9 9 0 0 0
****
USER_CHARGES
INVALID_CHARGES
Pose:  59 Cluster:  59 Fr_nu: 6503160 TotEn:    -7.08
@<TRIPOS>ATOM
      1 C1        -72.2718   -2.7925  -62.7487 C.2    1 LIG       0.04000
      2 C2        -70.7863   -2.4895  -62.4826 C.3    1 LIG       0.11000
      3 C3        -71.3014   -1.0698  -62.2659 C.3    1 LIG       0.08100
      4 O1        -72.9496   -3.7525  -63.0373 O.2    1 LIG      -0.32000
      5 O2        -72.6611   -1.5058  -62.5428 O.3    1 LIG      -0.27100
      6 H1        -70.3815   -2.9864  -61.5997 H      1 LIG       0.09000
      7 H2        -70.1403   -2.6325  -63.3504 H      1 LIG       0.09000
      8 H3        -71.2022   -0.6800  -61.2491 H      1 LIG       0.09000
      9 H4        -70.9611   -0.3283  -62.9939 H      1 LIG       0.09000
@<TRIPOS>BOND
      1       1       2 1
      2       1       4 2
      3       1       5 1
      4       2       3 1
      5       3       5 1
      6       2       6 1
      7       2       7 1
      8       3       8 1
      9       3       9 1
@<TRIPOS>ALT_TYPE
CGenFF_4.0_ALT_TYPE_SET
CGenFF_4.0 1 CG2O4 2 CG3C41 3 CG3C41 4 OG2D1 5 OG3C51 6 HGA2 7 HGA2 8 HGA2 9 HGA2
@<TRIPOS>MOLECULE
4_lactone
 9 9 0 0 0
****
USER_CHARGES
INVALID_CHARGES
Pose:  60 Cluster:  60 Fr_nu: 7479059 TotEn:    -6.62
@<TRIPOS>ATOM
      1 C1        -71.4390   -3.1973  -62.7528 C.2    1 LIG       0.04000
      2 C2        -70.9015   -1.7552  -62.7324 C.3    1 LIG       0.11000
      3 C3        -69.6043   -2.4246  -63.1763 C.3    1 LIG       0.08100
      4 O1        -72.4837   -3.7643  -62.5261 O.2    1 LIG      -0.32000
      5 O2        -70.2505   -3.7274  -63.1484 O.3    1 LIG      -0.27100
      6 H1        -71.3686   -1.0952  -63.4650 H      1 LIG       0.09000
      7 H2        -70.8853   -1.3000  -61.7408 H      1 LIG       0.09000
      8 H3        -69.2584   -2.1676  -64.1813 H      1 LIG       0.09000
      9 H4        -68.7776   -2.3709  -62.4627 H      1 LIG       0.09000
@<TRIPOS>BOND
      1       1       2 1
      2       1       4 2
      3       1       5 1
      4       2       3 1
      5       3       5 1
      6       2       6 1
      7       2       7 1
      8       3       8 1
      9       3       9 1
@<TRIPOS>ALT_TYPE
CGenFF_4.0_ALT_TYPE_SET
CGenFF_4.0 1 CG2O4 2 CG3C41 3 CG3C41 4 OG2D1 5 OG3C51 6 HGA2 7 HGA2 8 HGA2 9 HGA2
@<TRIPOS>MOLECULE
4_lactone
 9 9 0 0 0
****
USER_CHARGES
INVALID_CHARGES
Pose:  61 Cluster:  61 Fr_nu:  25873 TotEn:    -5.94
@<TRIPOS>ATOM
      1 C1        -47.6343   -9.2078  -37.4939 C.2    1 LIG       0.04000
      2 C2        -46.9575  -10.2516  -38.4004 C.3    1 LIG       0.11000
      3 C3        -45.8375   -9.2168  -38.4499 C.3    1 LIG       0.08100
      4 O1        -48.6735   -9.0937  -36.8847 O.2    1 LIG      -0.32000
      5 O2        -46.5986   -8.3308  -37.5832 O.3    1 LIG      -0.27100
      6 H1        -46.7148  -11.1886  -37.8967 H      1 LIG       0.09000
      7 H2        -47.4805  -10.4302  -39.3413 H      1 LIG       0.09000
      8 H3        -44.8931   -9.5185  -37.9887 H      1 LIG       0.09000
      9 H4        -45.6569   -8.7638  -39.4286 H      1 LIG       0.09000
@<TRIPOS>BOND
      1       1       2 1
      2       1       4 2
      3       1       5 1
      4       2       3 1
      5       3       5 1
      6       2       6 1
      7       2       7 1
      8       3       8 1
      9       3       9 1
@<TRIPOS>ALT_TYPE
CGenFF_4.0_ALT_TYPE_SET
CGenFF_4.0 1 CG2O4 2 CG3C41 3 CG3C41 4 OG2D1 5 OG3C51 6 HGA2 7 HGA2 8 HGA2 9 HGA2
@<TRIPOS>MOLECULE
4_lactone
 9 9 0 0 0
****
USER_CHARGES
INVALID_CHARGES
Pose:  62 Cluster:  62 Fr_nu: 7523083 TotEn:    -5.08
@<TRIPOS>ATOM
      1 C1        -50.6694    9.1283  -29.6577 C.2    1 LIG       0.04000
      2 C2        -49.7128    8.2897  -30.5242 C.3    1 LIG       0.11000
      3 C3        -50.9015    8.2520  -31.4800 C.3    1 LIG       0.08100
      4 O1        -50.6444    9.6875  -28.5849 O.2    1 LIG      -0.32000
      5 O2        -51.6884    9.0529  -30.5554 O.3    1 LIG      -0.27100
      6 H1        -48.8374    8.8364  -30.8783 H      1 LIG       0.09000
      7 H2        -49.4312    7.3339  -30.0793 H      1 LIG       0.09000
      8 H3        -50.7575    8.7641  -32.4353 H      1 LIG       0.09000
      9 H4        -51.3481    7.2666  -31.6386 H      1 LIG       0.09000
@<TRIPOS>BOND
      1       1       2 1
      2       1       4 2
      3       1       5 1
      4       2       3 1
      5       3       5 1
      6       2       6 1
      7       2       7 1
      8       3       8 1
      9       3       9 1
@<TRIPOS>ALT_TYPE
CGenFF_4.0_ALT_TYPE_SET
CGenFF_4.0 1 CG2O4 2 CG3C41 3 CG3C41 4 OG2D1 5 OG3C51 6 HGA2 7 HGA2 8 HGA2 9 HGA2
@<TRIPOS>MOLECULE
4_lactone
 9 9 0 0 0
****
USER_CHARGES
INVALID_CHARGES
Pose:  63 Cluster:  63 Fr_nu: 7722017 TotEn:    -0.79
@<TRIPOS>ATOM
      1 C1        -54.9506   -0.1916  -18.3542 C.2    1 LIG       0.04000
      2 C2        -55.8810   -1.3815  -18.6500 C.3    1 LIG       0.11000
      3 C3        -56.1598   -1.3029  -17.1520 C.3    1 LIG       0.08100
      4 O1        -54.2013    0.5311  -18.9712 O.2    1 LIG      -0.32000
      5 O2        -55.2445   -0.1795  -17.0264 O.3    1 LIG      -0.27100
      6 H1        -56.7217   -1.1385  -19.3017 H      1 LIG       0.09000
      7 H2        -55.3617   -2.2792  -18.9895 H      1 LIG       0.09000
      8 H3        -57.1800   -1.0247  -16.8741 H      1 LIG       0.09000
      9 H4        -55.8247   -2.1618  -16.5642 H      1 LIG       0.09000
@<TRIPOS>BOND
      1       1       2 1
      2       1       4 2
      3       1       5 1
      4       2       3 1
      5       3       5 1
      6       2       6 1
      7       2       7 1
      8       3       8 1
      9       3       9 1
@<TRIPOS>ALT_TYPE
CGenFF_4.0_ALT_TYPE_SET
CGenFF_4.0 1 CG2O4 2 CG3C41 3 CG3C41 4 OG2D1 5 OG3C51 6 HGA2 7 HGA2 8 HGA2 9 HGA2
@<TRIPOS>MOLECULE
4_lactone
 9 9 0 0 0
****
USER_CHARGES
INVALID_CHARGES
Pose:  64 Cluster:  64 Fr_nu: 7735415 TotEn:    -0.21
@<TRIPOS>ATOM
      1 C1        -50.2910    9.5380  -29.1953 C.2    1 LIG       0.04000
      2 C2        -50.0538   10.5764  -30.3064 C.3    1 LIG       0.11000
      3 C3        -51.1044   11.3720  -29.5376 C.3    1 LIG       0.08100
      4 O1        -49.8778    8.4409  -28.8953 O.2    1 LIG      -0.32000
      5 O2        -51.2216   10.3005  -28.5610 O.3    1 LIG      -0.27100
      6 H1        -49.0487   11.0010  -30.3122 H      1 LIG       0.09000
      7 H2        -50.3484   10.2391  -31.3015 H      1 LIG       0.09000
      8 H3        -50.7532   12.2999  -29.0779 H      1 LIG       0.09000
      9 H4        -52.0476   11.5402  -30.0646 H      1 LIG       0.09000
@<TRIPOS>BOND
      1       1       2 1
      2       1       4 2
      3       1       5 1
      4       2       3 1
      5       3       5 1
      6       2       6 1
      7       2       7 1
      8       3       8 1
      9       3       9 1
@<TRIPOS>ALT_TYPE
CGenFF_4.0_ALT_TYPE_SET
CGenFF_4.0 1 CG2O4 2 CG3C41 3 CG3C41 4 OG2D1 5 OG3C51 6 HGA2 7 HGA2 8 HGA2 9 HGA2
@<TRIPOS>MOLECULE
pyridine
 11 11 0 0 0
****
USER_CHARGES
INVALID_CHARGES
Pose:   1 Cluster:   1 Fr_nu: 4164339 TotEn:   -18.01
@<TRIPOS>ATOM
      1 C1        -50.8333   10.7825  -31.3656 C.ar   1 LIG      -0.11300
      2 C2        -50.8384   11.7110  -30.3307 C.ar   1 LIG      -0.11700
      3 C3        -50.3920    9.4858  -31.1267 C.ar   1 LIG      -0.11700
      4 C4        -50.3956   11.2961  -29.0850 C.ar   1 LIG       0.17700
      5 C5        -49.9691    9.1706  -29.8455 C.ar   1 LIG       0.17700
      6 N1        -49.9595   10.0454  -28.8148 N.ar   1 LIG      -0.60000
      7 H1        -51.1721   11.0691  -32.3567 H      1 LIG       0.11500
      8 H2        -51.1783   12.7271  -30.4938 H      1 LIG       0.11500
      9 H3        -50.3789    8.7455  -31.9185 H      1 LIG       0.11500
     10 H4        -50.3797   11.9827  -28.2451 H      1 LIG       0.12400
     11 H5        -49.6146    8.1732  -29.6068 H      1 LIG       0.12400
@<TRIPOS>BOND
      1       1       2 ar
      2       1       3 ar
      3       2       4 ar
      4       3       5 ar
      5       4       6 ar
      6       5       6 ar
      7       1       7 1
      8       2       8 1
      9       3       9 1
     10       4      10 1
     11       5      11 1
@<TRIPOS>ALT_TYPE
CGenFF_4.0_ALT_TYPE_SET
CGenFF_4.0 1 CG2R61 2 CG2R61 3 CG2R61 4 CG2R61 5 CG2R61 6 NG2R60 7 HGR61 8 HGR61 9 HGR61 10 HGR62 11 HGR62
@<TRIPOS>MOLECULE
pyridine
 11 11 0 0 0
****
USER_CHARGES
INVALID_CHARGES
Pose:   2 Cluster:   2 Fr_nu: 122984 TotEn:   -15.21
@<TRIPOS>ATOM
      1 C1        -71.2015   -8.1315  -45.2148 C.ar   1 LIG      -0.11300
      2 C2        -72.4702   -8.6002  -45.5369 C.ar   1 LIG      -0.11700
      3 C3        -70.5872   -8.5549  -44.0415 C.ar   1 LIG      -0.11700
      4 C4        -73.0773   -9.4840  -44.6593 C.ar   1 LIG       0.17700
      5 C5        -71.2786   -9.4405  -43.2307 C.ar   1 LIG       0.17700
      6 N1        -72.5122   -9.9177  -43.5104 N.ar   1 LIG      -0.60000
      7 H1        -70.6927   -7.4369  -45.8765 H      1 LIG       0.11500
      8 H2        -72.9681   -8.2840  -46.4462 H      1 LIG       0.11500
      9 H3        -69.5988   -8.2022  -43.7699 H      1 LIG       0.11500
     10 H4        -74.0669   -9.8782  -44.8652 H      1 LIG       0.12400
     11 H5        -70.8442   -9.8008  -42.3040 H      1 LIG       0.12400
@<TRIPOS>BOND
      1       1       2 ar
      2       1       3 ar
      3       2       4 ar
      4       3       5 ar
      5       4       6 ar
      6       5       6 ar
      7       1       7 1
      8       2       8 1
      9       3       9 1
     10       4      10 1
     11       5      11 1
@<TRIPOS>ALT_TYPE
CGenFF_4.0_ALT_TYPE_SET
CGenFF_4.0 1 CG2R61 2 CG2R61 3 CG2R61 4 CG2R61 5 CG2R61 6 NG2R60 7 HGR61 8 HGR61 9 HGR61 10 HGR62 11 HGR62
@<TRIPOS>MOLECULE
pyridine
 11 11 0 0 0
****
USER_CHARGES
INVALID_CHARGES
Pose:   3 Cluster:   3 Fr_nu: 1991731 TotEn:   -14.67
@<TRIPOS>ATOM
      1 C1        -57.3674    3.1566  -40.4675 C.ar   1 LIG      -0.11300
      2 C2        -58.0436    2.4940  -39.4492 C.ar   1 LIG      -0.11700
      3 C3        -56.1959    2.6144  -40.9840 C.ar   1 LIG      -0.11700
      4 C4        -57.5110    1.3018  -38.9858 C.ar   1 LIG       0.17700
      5 C5        -55.7458    1.4170  -40.4517 C.ar   1 LIG       0.17700
      6 N1        -56.3755    0.7442  -39.4624 N.ar   1 LIG      -0.60000
      7 H1        -57.7524    4.0941  -40.8574 H      1 LIG       0.11500
      8 H2        -58.9587    2.8977  -39.0318 H      1 LIG       0.11500
      9 H3        -55.6518    3.1138  -41.7776 H      1 LIG       0.11500
     10 H4        -58.0007    0.7469  -38.1924 H      1 LIG       0.12400
     11 H5        -54.8366    0.9523  -40.8189 H      1 LIG       0.12400
@<TRIPOS>BOND
      1       1       2 ar
      2       1       3 ar
      3       2       4 ar
      4       3       5 ar
      5       4       6 ar
      6       5       6 ar
      7       1       7 1
      8       2       8 1
      9       3       9 1
     10       4      10 1
     11       5      11 1
@<TRIPOS>ALT_TYPE
CGenFF_4.0_ALT_TYPE_SET
CGenFF_4.0 1 CG2R61 2 CG2R61 3 CG2R61 4 CG2R61 5 CG2R61 6 NG2R60 7 HGR61 8 HGR61 9 HGR61 10 HGR62 11 HGR62
@<TRIPOS>MOLECULE
pyridine
 11 11 0 0 0
****
USER_CHARGES
INVALID_CHARGES
Pose:   4 Cluster:   4 Fr_nu: 1297643 TotEn:   -14.33
@<TRIPOS>ATOM
      1 C1        -74.4427   -9.2496  -53.7971 C.ar   1 LIG      -0.11300
      2 C2        -74.6719   -8.1222  -54.5778 C.ar   1 LIG      -0.11700
      3 C3        -75.4735   -9.7765  -53.0270 C.ar   1 LIG      -0.11700
      4 C4        -75.9396   -7.5634  -54.5537 C.ar   1 LIG       0.17700
      5 C5        -76.7052   -9.1436  -53.0721 C.ar   1 LIG       0.17700
      6 N1        -76.9658   -8.0467  -53.8183 N.ar   1 LIG      -0.60000
      7 H1        -73.4623   -9.7164  -53.7883 H      1 LIG       0.11500
      8 H2        -73.8835   -7.6946  -55.1862 H      1 LIG       0.11500
      9 H3        -75.3175  -10.6543  -52.4104 H      1 LIG       0.11500
     10 H4        -76.1690   -6.6831  -55.1449 H      1 LIG       0.12400
     11 H5        -77.5423   -9.5142  -52.4895 H      1 LIG       0.12400
@<TRIPOS>BOND
      1       1       2 ar
      2       1       3 ar
      3       2       4 ar
      4       3       5 ar
      5       4       6 ar
      6       5       6 ar
      7       1       7 1
      8       2       8 1
      9       3       9 1
     10       4      10 1
     11       5      11 1
@<TRIPOS>ALT_TYPE
CGenFF_4.0_ALT_TYPE_SET
CGenFF_4.0 1 CG2R61 2 CG2R61 3 CG2R61 4 CG2R61 5 CG2R61 6 NG2R60 7 HGR61 8 HGR61 9 HGR61 10 HGR62 11 HGR62
@<TRIPOS>MOLECULE
pyridine
 11 11 0 0 0
****
USER_CHARGES
INVALID_CHARGES
Pose:   5 Cluster:   5 Fr_nu:  11658 TotEn:   -14.06
@<TRIPOS>ATOM
      1 C1        -46.6917   -8.4778  -38.6568 C.ar   1 LIG      -0.11300
      2 C2        -45.5643   -9.1650  -39.0927 C.ar   1 LIG      -0.11700
      3 C3        -47.5565   -9.0775  -37.7481 C.ar   1 LIG      -0.11700
      4 C4        -45.3484  -10.4395  -38.5937 C.ar   1 LIG       0.17700
      5 C5        -47.2516  -10.3560  -37.3096 C.ar   1 LIG       0.17700
      6 N1        -46.1660  -11.0549  -37.7103 N.ar   1 LIG      -0.60000
      7 H1        -46.8963   -7.4770  -39.0252 H      1 LIG       0.11500
      8 H2        -44.8763   -8.7172  -39.8002 H      1 LIG       0.11500
      9 H3        -48.4417   -8.5608  -37.3950 H      1 LIG       0.11500
     10 H4        -44.4835  -11.0170  -38.9029 H      1 LIG       0.12400
     11 H5        -47.8942  -10.8686  -36.6013 H      1 LIG       0.12400
@<TRIPOS>BOND
      1       1       2 ar
      2       1       3 ar
      3       2       4 ar
      4       3       5 ar
      5       4       6 ar
      6       5       6 ar
      7       1       7 1
      8       2       8 1
      9       3       9 1
     10       4      10 1
     11       5      11 1
@<TRIPOS>ALT_TYPE
CGenFF_4.0_ALT_TYPE_SET
CGenFF_4.0 1 CG2R61 2 CG2R61 3 CG2R61 4 CG2R61 5 CG2R61 6 NG2R60 7 HGR61 8 HGR61 9 HGR61 10 HGR62 11 HGR62
@<TRIPOS>MOLECULE
pyridine
 11 11 0 0 0
****
USER_CHARGES
INVALID_CHARGES
Pose:   6 Cluster:   6 Fr_nu:   9276 TotEn:   -13.32
@<TRIPOS>ATOM
      1 C1        -46.4226   -8.7030  -38.5685 C.ar   1 LIG      -0.11300
      2 C2        -46.5352   -9.9241  -37.9131 C.ar   1 LIG      -0.11700
      3 C3        -47.2208   -7.6340  -38.1769 C.ar   1 LIG      -0.11700
      4 C4        -47.4538  -10.0238  -36.8807 C.ar   1 LIG       0.17700
      5 C5        -48.1089   -7.8362  -37.1329 C.ar   1 LIG       0.17700
      6 N1        -48.2465   -9.0077  -36.4723 N.ar   1 LIG      -0.60000
      7 H1        -45.7146   -8.5849  -39.3833 H      1 LIG       0.11500
      8 H2        -45.9230  -10.7708  -38.2011 H      1 LIG       0.11500
      9 H3        -47.1504   -6.6731  -38.6738 H      1 LIG       0.11500
     10 H4        -47.5798  -10.9550  -36.3383 H      1 LIG       0.12400
     11 H5        -48.7548   -7.0348  -36.7895 H      1 LIG       0.12400
@<TRIPOS>BOND
      1       1       2 ar
      2       1       3 ar
      3       2       4 ar
      4       3       5 ar
      5       4       6 ar
      6       5       6 ar
      7       1       7 1
      8       2       8 1
      9       3       9 1
     10       4      10 1
     11       5      11 1
@<TRIPOS>ALT_TYPE
CGenFF_4.0_ALT_TYPE_SET
CGenFF_4.0 1 CG2R61 2 CG2R61 3 CG2R61 4 CG2R61 5 CG2R61 6 NG2R60 7 HGR61 8 HGR61 9 HGR61 10 HGR62 11 HGR62
@<TRIPOS>MOLECULE
pyridine
 11 11 0 0 0
****
USER_CHARGES
INVALID_CHARGES
Pose:   7 Cluster:   7 Fr_nu:   6783 TotEn:   -12.51
@<TRIPOS>ATOM
      1 C1        -58.2944    1.8315  -40.6392 C.ar   1 LIG      -0.11300
      2 C2        -58.1498    2.5859  -39.4803 C.ar   1 LIG      -0.11700
      3 C3        -57.1991    1.1527  -41.1615 C.ar   1 LIG      -0.11700
      4 C4        -56.8987    2.6289  -38.8864 C.ar   1 LIG       0.17700
      5 C5        -55.9905    1.2601  -40.4926 C.ar   1 LIG       0.17700
      6 N1        -55.8114    1.9832  -39.3644 N.ar   1 LIG      -0.60000
      7 H1        -59.2588    1.7732  -41.1349 H      1 LIG       0.11500
      8 H2        -58.9897    3.1229  -39.0551 H      1 LIG       0.11500
      9 H3        -57.2884    0.5590  -42.0642 H      1 LIG       0.11500
     10 H4        -56.7340    3.2036  -37.9810 H      1 LIG       0.12400
     11 H5        -55.1052    0.7508  -40.8590 H      1 LIG       0.12400
@<TRIPOS>BOND
      1       1       2 ar
      2       1       3 ar
      3       2       4 ar
      4       3       5 ar
      5       4       6 ar
      6       5       6 ar
      7       1       7 1
      8       2       8 1
      9       3       9 1
     10       4      10 1
     11       5      11 1
@<TRIPOS>ALT_TYPE
CGenFF_4.0_ALT_TYPE_SET
CGenFF_4.0 1 CG2R61 2 CG2R61 3 CG2R61 4 CG2R61 5 CG2R61 6 NG2R60 7 HGR61 8 HGR61 9 HGR61 10 HGR62 11 HGR62
@<TRIPOS>MOLECULE
pyridine
 11 11 0 0 0
****
USER_CHARGES
INVALID_CHARGES
Pose:   8 Cluster:   8 Fr_nu: 1134541 TotEn:   -12.44
@<TRIPOS>ATOM
      1 C1        -61.3901    2.5740  -42.9771 C.ar   1 LIG      -0.11300
      2 C2        -60.8352    2.4778  -44.2484 C.ar   1 LIG      -0.11700
      3 C3        -60.5669    2.8081  -41.8813 C.ar   1 LIG      -0.11700
      4 C4        -59.4625    2.6217  -44.3695 C.ar   1 LIG       0.17700
      5 C5        -59.2062    2.9369  -42.1082 C.ar   1 LIG       0.17700
      6 N1        -58.6306    2.8495  -43.3284 N.ar   1 LIG      -0.60000
      7 H1        -62.4619    2.4662  -42.8406 H      1 LIG       0.11500
      8 H2        -61.4575    2.2961  -45.1169 H      1 LIG       0.11500
      9 H3        -60.9774    2.8863  -40.8810 H      1 LIG       0.11500
     10 H4        -58.9812    2.5545  -45.3395 H      1 LIG       0.12400
     11 H5        -58.5206    3.1194  -41.2872 H      1 LIG       0.12400
@<TRIPOS>BOND
      1       1       2 ar
      2       1       3 ar
      3       2       4 ar
      4       3       5 ar
      5       4       6 ar
      6       5       6 ar
      7       1       7 1
      8       2       8 1
      9       3       9 1
     10       4      10 1
     11       5      11 1
@<TRIPOS>ALT_TYPE
CGenFF_4.0_ALT_TYPE_SET
CGenFF_4.0 1 CG2R61 2 CG2R61 3 CG2R61 4 CG2R61 5 CG2R61 6 NG2R60 7 HGR61 8 HGR61 9 HGR61 10 HGR62 11 HGR62
@<TRIPOS>MOLECULE
pyridine
 11 11 0 0 0
****
USER_CHARGES
INVALID_CHARGES
Pose:   9 Cluster:   9 Fr_nu: 394045 TotEn:   -12.44
@<TRIPOS>ATOM
      1 C1        -60.4930   -5.3656  -54.8920 C.ar   1 LIG      -0.11300
      2 C2        -59.4965   -6.0237  -54.1799 C.ar   1 LIG      -0.11700
      3 C3        -60.6599   -3.9939  -54.7373 C.ar   1 LIG      -0.11700
      4 C4        -58.6997   -5.2708  -53.3326 C.ar   1 LIG       0.17700
      5 C5        -59.8113   -3.3318  -53.8648 C.ar   1 LIG       0.17700
      6 N1        -58.8320   -3.9370  -53.1559 N.ar   1 LIG      -0.60000
      7 H1        -61.1387   -5.9207  -55.5658 H      1 LIG       0.11500
      8 H2        -59.3479   -7.0921  -54.2850 H      1 LIG       0.11500
      9 H3        -61.4305   -3.4602  -55.2818 H      1 LIG       0.11500
     10 H4        -57.9088   -5.7373  -52.7548 H      1 LIG       0.12400
     11 H5        -59.9002   -2.2619  -53.7075 H      1 LIG       0.12400
@<TRIPOS>BOND
      1       1       2 ar
      2       1       3 ar
      3       2       4 ar
      4       3       5 ar
      5       4       6 ar
      6       5       6 ar
      7       1       7 1
      8       2       8 1
      9       3       9 1
     10       4      10 1
     11       5      11 1
@<TRIPOS>ALT_TYPE
CGenFF_4.0_ALT_TYPE_SET
CGenFF_4.0 1 CG2R61 2 CG2R61 3 CG2R61 4 CG2R61 5 CG2R61 6 NG2R60 7 HGR61 8 HGR61 9 HGR61 10 HGR62 11 HGR62
@<TRIPOS>MOLECULE
pyridine
 11 11 0 0 0
****
USER_CHARGES
INVALID_CHARGES
Pose:  10 Cluster:  10 Fr_nu: 3056162 TotEn:   -12.31
@<TRIPOS>ATOM
      1 C1        -51.4541    3.9359  -34.1694 C.ar   1 LIG      -0.11300
      2 C2        -50.8718    2.7500  -33.7362 C.ar   1 LIG      -0.11700
      3 C3        -51.4487    5.0507  -33.3385 C.ar   1 LIG      -0.11700
      4 C4        -50.3019    2.7307  -32.4734 C.ar   1 LIG       0.17700
      5 C5        -50.8532    4.9284  -32.0934 C.ar   1 LIG       0.17700
      6 N1        -50.2775    3.7932  -31.6378 N.ar   1 LIG      -0.60000
      7 H1        -51.9118    3.9911  -35.1526 H      1 LIG       0.11500
      8 H2        -50.8641    1.8687  -34.3670 H      1 LIG       0.11500
      9 H3        -51.8971    5.9855  -33.6551 H      1 LIG       0.11500
     10 H4        -49.8353    1.8297  -32.0891 H      1 LIG       0.12400
     11 H5        -50.8230    5.7682  -31.4069 H      1 LIG       0.12400
@<TRIPOS>BOND
      1       1       2 ar
      2       1       3 ar
      3       2       4 ar
      4       3       5 ar
      5       4       6 ar
      6       5       6 ar
      7       1       7 1
      8       2       8 1
      9       3       9 1
     10       4      10 1
     11       5      11 1
@<TRIPOS>ALT_TYPE
CGenFF_4.0_ALT_TYPE_SET
CGenFF_4.0 1 CG2R61 2 CG2R61 3 CG2R61 4 CG2R61 5 CG2R61 6 NG2R60 7 HGR61 8 HGR61 9 HGR61 10 HGR62 11 HGR62
@<TRIPOS>MOLECULE
pyridine
 11 11 0 0 0
****
USER_CHARGES
INVALID_CHARGES
Pose:  11 Cluster:  11 Fr_nu: 2297325 TotEn:   -12.09
@<TRIPOS>ATOM
      1 C1        -59.3029   -3.5538  -18.9318 C.ar   1 LIG      -0.11300
      2 C2        -59.2459   -4.2247  -20.1483 C.ar   1 LIG      -0.11700
      3 C3        -58.1476   -3.4019  -18.1732 C.ar   1 LIG      -0.11700
      4 C4        -58.0190   -4.7211  -20.5583 C.ar   1 LIG       0.17700
      5 C5        -56.9699   -3.9354  -18.6715 C.ar   1 LIG       0.17700
      6 N1        -56.8755   -4.5934  -19.8487 N.ar   1 LIG      -0.60000
      7 H1        -60.2460   -3.1507  -18.5752 H      1 LIG       0.11500
      8 H2        -60.1336   -4.3546  -20.7564 H      1 LIG       0.11500
      9 H3        -58.1684   -2.8831  -17.2216 H      1 LIG       0.11500
     10 H4        -57.9221   -5.2523  -21.4994 H      1 LIG       0.12400
     11 H5        -56.0409   -3.8450  -18.1182 H      1 LIG       0.12400
@<TRIPOS>BOND
      1       1       2 ar
      2       1       3 ar
      3       2       4 ar
      4       3       5 ar
      5       4       6 ar
      6       5       6 ar
      7       1       7 1
      8       2       8 1
      9       3       9 1
     10       4      10 1
     11       5      11 1
@<TRIPOS>ALT_TYPE
CGenFF_4.0_ALT_TYPE_SET
CGenFF_4.0 1 CG2R61 2 CG2R61 3 CG2R61 4 CG2R61 5 CG2R61 6 NG2R60 7 HGR61 8 HGR61 9 HGR61 10 HGR62 11 HGR62
@<TRIPOS>MOLECULE
pyridine
 11 11 0 0 0
****
USER_CHARGES
INVALID_CHARGES
Pose:  12 Cluster:  12 Fr_nu: 204366 TotEn:   -11.87
@<TRIPOS>ATOM
      1 C1        -78.8768  -19.2323  -30.4921 C.ar   1 LIG      -0.11300
      2 C2        -79.9710  -18.4533  -30.1328 C.ar   1 LIG      -0.11700
      3 C3        -78.9052  -19.9556  -31.6793 C.ar   1 LIG      -0.11700
      4 C4        -81.0606  -18.4316  -30.9884 C.ar   1 LIG       0.17700
      5 C5        -80.0426  -19.8669  -32.4655 C.ar   1 LIG       0.17700
      6 N1        -81.1249  -19.1208  -32.1496 N.ar   1 LIG      -0.60000
      7 H1        -78.0038  -19.2763  -29.8478 H      1 LIG       0.11500
      8 H2        -79.9708  -17.8810  -29.2124 H      1 LIG       0.11500
      9 H3        -78.0639  -20.5700  -31.9792 H      1 LIG       0.11500
     10 H4        -81.9389  -17.8397  -30.7530 H      1 LIG       0.12400
     11 H5        -80.1157  -20.4120  -33.4009 H      1 LIG       0.12400
@<TRIPOS>BOND
      1       1       2 ar
      2       1       3 ar
      3       2       4 ar
      4       3       5 ar
      5       4       6 ar
      6       5       6 ar
      7       1       7 1
      8       2       8 1
      9       3       9 1
     10       4      10 1
     11       5      11 1
@<TRIPOS>ALT_TYPE
CGenFF_4.0_ALT_TYPE_SET
CGenFF_4.0 1 CG2R61 2 CG2R61 3 CG2R61 4 CG2R61 5 CG2R61 6 NG2R60 7 HGR61 8 HGR61 9 HGR61 10 HGR62 11 HGR62
@<TRIPOS>MOLECULE
pyridine
 11 11 0 0 0
****
USER_CHARGES
INVALID_CHARGES
Pose:  13 Cluster:  13 Fr_nu:  31841 TotEn:   -11.86
@<TRIPOS>ATOM
      1 C1        -70.3083   -6.7261  -46.0909 C.ar   1 LIG      -0.11300
      2 C2        -71.2948   -7.5214  -46.6631 C.ar   1 LIG      -0.11700
      3 C3        -69.8246   -5.6219  -46.7838 C.ar   1 LIG      -0.11700
      4 C4        -71.7606   -7.1728  -47.9206 C.ar   1 LIG       0.17700
      5 C5        -70.3560   -5.3584  -48.0360 C.ar   1 LIG       0.17700
      6 N1        -71.3150   -6.1080  -48.6244 N.ar   1 LIG      -0.60000
      7 H1        -69.9167   -6.9667  -45.1071 H      1 LIG       0.11500
      8 H2        -71.6868   -8.3867  -46.1413 H      1 LIG       0.11500
      9 H3        -69.0554   -4.9880  -46.3575 H      1 LIG       0.11500
     10 H4        -72.5294   -7.7614  -48.4101 H      1 LIG       0.12400
     11 H5        -70.0125   -4.5096  -48.6182 H      1 LIG       0.12400
@<TRIPOS>BOND
      1       1       2 ar
      2       1       3 ar
      3       2       4 ar
      4       3       5 ar
      5       4       6 ar
      6       5       6 ar
      7       1       7 1
      8       2       8 1
      9       3       9 1
     10       4      10 1
     11       5      11 1
@<TRIPOS>ALT_TYPE
CGenFF_4.0_ALT_TYPE_SET
CGenFF_4.0 1 CG2R61 2 CG2R61 3 CG2R61 4 CG2R61 5 CG2R61 6 NG2R60 7 HGR61 8 HGR61 9 HGR61 10 HGR62 11 HGR62
@<TRIPOS>MOLECULE
pyridine
 11 11 0 0 0
****
USER_CHARGES
INVALID_CHARGES
Pose:  14 Cluster:  14 Fr_nu: 406780 TotEn:   -11.53
@<TRIPOS>ATOM
      1 C1        -68.3999   -1.1804  -29.5882 C.ar   1 LIG      -0.11300
      2 C2        -67.2037   -0.9000  -28.9374 C.ar   1 LIG      -0.11700
      3 C3        -68.9625   -2.4474  -29.4819 C.ar   1 LIG      -0.11700
      4 C4        -66.6144   -1.9133  -28.1986 C.ar   1 LIG       0.17700
      5 C5        -68.2943   -3.3915  -28.7189 C.ar   1 LIG       0.17700
      6 N1        -67.1306   -3.1562  -28.0722 N.ar   1 LIG      -0.60000
      7 H1        -68.8926   -0.4130  -30.1778 H      1 LIG       0.11500
      8 H2        -66.7472    0.0806  -29.0060 H      1 LIG       0.11500
      9 H3        -69.8940   -2.6886  -29.9811 H      1 LIG       0.11500
     10 H4        -65.6805   -1.7450  -27.6726 H      1 LIG       0.12400
     11 H5        -68.6905   -4.3952  -28.6046 H      1 LIG       0.12400
@<TRIPOS>BOND
      1       1       2 ar
      2       1       3 ar
      3       2       4 ar
      4       3       5 ar
      5       4       6 ar
      6       5       6 ar
      7       1       7 1
      8       2       8 1
      9       3       9 1
     10       4      10 1
     11       5      11 1
@<TRIPOS>ALT_TYPE
CGenFF_4.0_ALT_TYPE_SET
CGenFF_4.0 1 CG2R61 2 CG2R61 3 CG2R61 4 CG2R61 5 CG2R61 6 NG2R60 7 HGR61 8 HGR61 9 HGR61 10 HGR62 11 HGR62
@<TRIPOS>MOLECULE
pyridine
 11 11 0 0 0
****
USER_CHARGES
INVALID_CHARGES
Pose:  15 Cluster:  15 Fr_nu: 3147526 TotEn:   -11.48
@<TRIPOS>ATOM
      1 C1        -80.7828  -20.5470  -32.5799 C.ar   1 LIG      -0.11300
      2 C2        -81.0358  -21.4650  -33.5931 C.ar   1 LIG      -0.11700
      3 C3        -80.9634  -20.9182  -31.2522 C.ar   1 LIG      -0.11700
      4 C4        -81.4643  -22.7313  -33.2289 C.ar   1 LIG       0.17700
      5 C5        -81.3954  -22.2088  -30.9927 C.ar   1 LIG       0.17700
      6 N1        -81.6513  -23.1283  -31.9503 N.ar   1 LIG      -0.60000
      7 H1        -80.4462  -19.5440  -32.8246 H      1 LIG       0.11500
      8 H2        -80.9016  -21.1979  -34.6349 H      1 LIG       0.11500
      9 H3        -80.7728  -20.2190  -30.4460 H      1 LIG       0.11500
     10 H4        -81.6754  -23.4833  -33.9819 H      1 LIG       0.12400
     11 H5        -81.5525  -22.5481  -29.9741 H      1 LIG       0.12400
@<TRIPOS>BOND
      1       1       2 ar
      2       1       3 ar
      3       2       4 ar
      4       3       5 ar
      5       4       6 ar
      6       5       6 ar
      7       1       7 1
      8       2       8 1
      9       3       9 1
     10       4      10 1
     11       5      11 1
@<TRIPOS>ALT_TYPE
CGenFF_4.0_ALT_TYPE_SET
CGenFF_4.0 1 CG2R61 2 CG2R61 3 CG2R61 4 CG2R61 5 CG2R61 6 NG2R60 7 HGR61 8 HGR61 9 HGR61 10 HGR62 11 HGR62
@<TRIPOS>MOLECULE
pyridine
 11 11 0 0 0
****
USER_CHARGES
INVALID_CHARGES
Pose:  16 Cluster:  16 Fr_nu:  92242 TotEn:   -11.43
@<TRIPOS>ATOM
      1 C1        -74.8662   -8.7155  -52.9571 C.ar   1 LIG      -0.11300
      2 C2        -76.1723   -9.1505  -52.7618 C.ar   1 LIG      -0.11700
      3 C3        -74.4177   -8.4350  -54.2430 C.ar   1 LIG      -0.11700
      4 C4        -76.9837   -9.2877  -53.8765 C.ar   1 LIG       0.17700
      5 C5        -75.3076   -8.6045  -55.2914 C.ar   1 LIG       0.17700
      6 N1        -76.5836   -9.0251  -55.1408 N.ar   1 LIG      -0.60000
      7 H1        -74.1988   -8.5961  -52.1089 H      1 LIG       0.11500
      8 H2        -76.5435   -9.3746  -51.7686 H      1 LIG       0.11500
      9 H3        -73.4035   -8.0952  -54.4190 H      1 LIG       0.11500
     10 H4        -78.0104   -9.6241  -53.7772 H      1 LIG       0.12400
     11 H5        -75.0073   -8.4001  -56.3139 H      1 LIG       0.12400
@<TRIPOS>BOND
      1       1       2 ar
      2       1       3 ar
      3       2       4 ar
      4       3       5 ar
      5       4       6 ar
      6       5       6 ar
      7       1       7 1
      8       2       8 1
      9       3       9 1
     10       4      10 1
     11       5      11 1
@<TRIPOS>ALT_TYPE
CGenFF_4.0_ALT_TYPE_SET
CGenFF_4.0 1 CG2R61 2 CG2R61 3 CG2R61 4 CG2R61 5 CG2R61 6 NG2R60 7 HGR61 8 HGR61 9 HGR61 10 HGR62 11 HGR62
@<TRIPOS>MOLECULE
pyridine
 11 11 0 0 0
****
USER_CHARGES
INVALID_CHARGES
Pose:  17 Cluster:  17 Fr_nu: 3376738 TotEn:   -11.37
@<TRIPOS>ATOM
      1 C1        -58.3484    3.2968  -41.1743 C.ar   1 LIG      -0.11300
      2 C2        -57.0768    3.5258  -41.6880 C.ar   1 LIG      -0.11700
      3 C3        -58.5168    2.4033  -40.1225 C.ar   1 LIG      -0.11700
      4 C4        -56.0148    2.8414  -41.1192 C.ar   1 LIG       0.17700
      5 C5        -57.3903    1.7690  -39.6239 C.ar   1 LIG       0.17700
      6 N1        -56.1392    1.9658  -40.0968 N.ar   1 LIG      -0.60000
      7 H1        -59.2068    3.8133  -41.5935 H      1 LIG       0.11500
      8 H2        -56.9219    4.2181  -42.5073 H      1 LIG       0.11500
      9 H3        -59.4988    2.2089  -39.7065 H      1 LIG       0.11500
     10 H4        -55.0032    2.9850  -41.4843 H      1 LIG       0.12400
     11 H5        -57.4674    1.0622  -38.8042 H      1 LIG       0.12400
@<TRIPOS>BOND
      1       1       2 ar
      2       1       3 ar
      3       2       4 ar
      4       3       5 ar
      5       4       6 ar
      6       5       6 ar
      7       1       7 1
      8       2       8 1
      9       3       9 1
     10       4      10 1
     11       5      11 1
@<TRIPOS>ALT_TYPE
CGenFF_4.0_ALT_TYPE_SET
CGenFF_4.0 1 CG2R61 2 CG2R61 3 CG2R61 4 CG2R61 5 CG2R61 6 NG2R60 7 HGR61 8 HGR61 9 HGR61 10 HGR62 11 HGR62
@<TRIPOS>MOLECULE
pyridine
 11 11 0 0 0
****
USER_CHARGES
INVALID_CHARGES
Pose:  18 Cluster:  18 Fr_nu:   1619 TotEn:   -11.30
@<TRIPOS>ATOM
      1 C1        -51.1087  -11.2808  -43.3818 C.ar   1 LIG      -0.11300
      2 C2        -49.9525  -11.3518  -44.1508 C.ar   1 LIG      -0.11700
      3 C3        -52.3050  -11.7767  -43.8878 C.ar   1 LIG      -0.11700
      4 C4        -50.0448  -11.9235  -45.4095 C.ar   1 LIG       0.17700
      5 C5        -52.2922  -12.3291  -45.1584 C.ar   1 LIG       0.17700
      6 N1        -51.1890  -12.4156  -45.9351 N.ar   1 LIG      -0.60000
      7 H1        -51.0776  -10.8392  -42.3902 H      1 LIG       0.11500
      8 H2        -49.0088  -10.9721  -43.7767 H      1 LIG       0.11500
      9 H3        -53.2188  -11.7314  -43.3063 H      1 LIG       0.11500
     10 H4        -49.1715  -12.0021  -46.0484 H      1 LIG       0.12400
[truncated: 4,422,505 more chars]
