# Supplementary material for: The pocketome of G-protein-coupled receptors reveals previously untargeted allosteric sites
Source: Nat Commun. 2022 May 10;13:2567. doi: 10.1038/s41467-022-29609-6 (PMC9091257; doi:10.1038/s41467-022-29609-6)
Supplement: Supplementary file 4 — Supplementary Data 1 [file 41467_2022_29609_MOESM4_ESM.zip › docking_files/2ycz/rec.mol2]

@<TRIPOS>MOLECULE
2ycz_align.pdb
4759 4815 291 0 0
PROTEIN
NO_CHARGES


@<TRIPOS>ATOM
      1 N         -87.4390  -34.3040  -39.4200 N.4       1 GLN   -0.2700
      2 CA        -87.1150  -33.3130  -38.4040 C.3       1 GLN    0.0900
      3 CAY       -87.9090  -35.1700  -41.6100 C.3       1 GLN    0.0900
      4 C         -85.6300  -32.9270  -38.4140 C.2       1 GLN    0.0900
      5 O         -84.8450  -33.2690  -37.5320 O.2       1 GLN    0.5100
      6 CB        -87.6230  -33.8190  -37.0200 C.3       1 GLN   -0.5100
      7 CG        -87.3880  -32.9230  -35.7730 C.3       1 GLN   -0.4700
      8 CD        -87.4470  -31.4260  -36.0710 C.2       1 GLN    0.3100
      9 NE2       -88.6120  -30.7720  -35.8720 N.am      1 GLN    0.0700
     10 OE1       -86.4430  -30.8500  -36.4830 O.2       1 GLN    0.0900
     11 CY        -87.5470  -34.0370  -40.7300 C.2       1 GLN   -0.1800
     12 OY        -87.3480  -32.9170  -41.1850 O.2       1 GLN    0.0900
     13 HN        -87.5810  -35.2270  -39.0740 H         1 GLN    0.0900
     14 HA        -87.5930  -32.3830  -38.6710 H         1 GLN   -0.1800
     15 HB1       -87.1300  -34.7920  -36.8230 H         1 GLN    0.0900
     16 HB2       -88.7170  -33.9770  -37.1090 H         1 GLN    0.0900
     17 HG1       -86.3870  -33.1550  -35.3520 H         1 GLN    0.5500
     18 HG2       -88.1660  -33.1570  -35.0140 H         1 GLN   -0.5500
     19 HE21      -88.6730  -29.7920  -36.0620 H         1 GLN   -0.6200
     20 HE22      -89.4120  -31.2670  -35.5380 H         1 GLN    0.3200
     21 HY1       -87.9570  -34.8210  -42.6640 H         1 GLN    0.3000
     22 HY2       -88.9040  -35.5690  -41.3170 H         1 GLN    0.5100
     23 HY3       -87.1400  -35.9680  -41.5290 H         1 GLN   -0.5100
     24 N         -85.2090  -32.1980  -39.4680 N.am      2 TRP   -0.4700
     25 CA        -83.8050  -31.8420  -39.6970 C.3       2 TRP    0.3100
     26 C         -83.3970  -30.5620  -38.9640 C.2       2 TRP    0.0700
     27 O         -82.2050  -30.2900  -38.7890 O.2       2 TRP    0.0900
     28 CB        -83.5500  -31.6920  -41.1930 C.3       2 TRP   -0.1800
     29 CG        -82.2650  -31.0200  -41.5210 C.ar      2 TRP    0.0900
     30 CD1       -81.0180  -31.5620  -41.4550 C.ar      2 TRP    0.0900
     31 CD2       -82.0990  -29.6690  -41.9760 C.ar      2 TRP   -0.0300
     32 CE2       -80.7160  -29.4640  -42.1710 C.ar      2 TRP   -0.1500
     33 CE3       -82.9820  -28.6140  -42.2400 C.ar      2 TRP    0.2200
     34 NE1       -80.0810  -30.6340  -41.8460 N.ar      2 TRP   -0.5100
     35 CZ2       -80.1930  -28.2440  -42.6230 C.ar      2 TRP    0.3700
     36 CZ3       -82.4630  -27.4000  -42.6870 C.ar      2 TRP    0.2400
     37 CH2       -81.0810  -27.2260  -42.8730 C.ar      2 TRP    0.1100
     38 HN        -85.8500  -31.8610  -40.1530 H         2 TRP   -0.2500
     39 HA        -83.1870  -32.6240  -39.2830 H         2 TRP    0.1700
     40 HB1       -84.3760  -31.0970  -41.6370 H         2 TRP   -0.2000
     41 HB2       -83.5390  -32.7030  -41.6540 H         2 TRP    0.1400
     42 HD1       -80.7970  -32.5720  -41.1420 H         2 TRP   -0.2700
     43 HE1       -79.1180  -30.7850  -41.8860 H         2 TRP    0.1600
     44 HE3       -84.0480  -28.7220  -42.1060 H         2 TRP   -0.1400
     45 HZ2       -79.1350  -28.0910  -42.7770 H         2 TRP    0.1400
     46 HZ3       -83.1330  -26.5790  -42.8930 H         2 TRP    0.5100
     47 HH2       -80.7100  -26.2730  -43.2190 H         2 TRP   -0.5100
     48 N         -84.3980  -29.7930  -38.5330 N.am      3 GLU   -0.4700
     49 CA        -84.1950  -28.5600  -37.7740 C.3       3 GLU    0.3100
     50 C         -83.5130  -28.8240  -36.4320 C.2       3 GLU    0.0700
     51 O         -82.7660  -27.9820  -35.9350 O.2       3 GLU    0.0900
     52 CB        -85.5380  -27.8440  -37.5390 C.3       3 GLU   -0.1800
     53 CG        -85.4710  -26.6620  -36.5730 C.3       3 GLU    0.0900
     54 CD        -86.8150  -26.0120  -36.3370 C.2       3 GLU    0.0900
     55 OE1       -87.7450  -26.2210  -37.1470 O.co2     3 GLU   -0.2800
     56 OE2       -86.9410  -25.2900  -35.3280 O.co2     3 GLU    0.0900
     57 HN        -85.3480  -30.0310  -38.7150 H         3 GLU    0.0900
     58 HA        -83.5250  -27.9270  -38.3360 H         3 GLU    0.6200
     59 HB1       -86.2610  -28.5840  -37.1360 H         3 GLU   -0.7600
     60 HB2       -85.9100  -27.4740  -38.5180 H         3 GLU   -0.7600
     61 HG1       -84.7790  -25.8970  -36.9870 H         3 GLU    0.5100
     62 HG2       -85.0780  -27.0170  -35.5970 H         3 GLU   -0.5100
     63 N         -83.7800  -29.9890  -35.8420 N.am      4 ALA   -0.4700
     64 CA        -83.2270  -30.3450  -34.5300 C.3       4 ALA    0.3100
     65 C         -81.7410  -30.7050  -34.6060 C.2       4 ALA    0.0700
     66 O         -80.9890  -30.4710  -33.6540 O.2       4 ALA    0.0900
     67 CB        -84.0160  -31.4940  -33.9130 C.3       4 ALA   -0.2700
     68 HN        -84.3690  -30.6720  -36.2670 H         4 ALA    0.0900
     69 HA        -83.2780  -29.4730  -33.8950 H         4 ALA    0.0900
     70 HB1       -83.9690  -32.3870  -34.5730 H         4 ALA    0.0900
     71 HB2       -85.0800  -31.2000  -33.7900 H         4 ALA    0.5100
     72 HB3       -83.5860  -31.7610  -32.9240 H         4 ALA   -0.5100
     73 N         -81.3220  -31.2590  -35.7460 N.am      5 GLY   -0.4700
     74 CA        -79.9260  -31.6520  -35.9630 C.3       5 GLY    0.3100
     75 C         -79.0390  -30.5100  -36.4200 C.2       5 GLY   -0.0200
     76 O         -77.8760  -30.7070  -36.7590 O.2       5 GLY    0.0900
     77 HN        -81.9450  -31.4310  -36.5060 H         5 GLY    0.0900
     78 HA1       -79.9160  -32.4250  -36.7170 H         5 GLY    0.5100
     79 HA2       -79.5460  -32.0380  -35.0290 H         5 GLY   -0.5100
     80 N         -79.5910  -29.3020  -36.4290 N.am      6 MET   -0.4700
     81 CA        -78.8600  -28.1140  -36.8420 C.3       6 MET    0.3100
     82 C         -78.7340  -27.1120  -35.7120 C.2       6 MET    0.0700
     83 O         -77.6890  -26.5110  -35.5340 O.2       6 MET    0.0900
     84 CB        -79.5670  -27.4640  -38.0220 C.3       6 MET   -0.1800
     85 CG        -78.6850  -26.5460  -38.8050 C.3       6 MET    0.0900
     86 SD        -77.1720  -27.3830  -39.2800 S.3       6 MET    0.0900
     87 CE        -77.8270  -28.7750  -40.1890 C.3       6 MET   -0.1400
     88 HN        -80.5370  -29.1550  -36.1520 H         6 MET    0.0900
     89 HA        -77.8580  -28.4100  -37.1150 H         6 MET    0.0900
     90 HB1       -80.4340  -26.8840  -37.6420 H         6 MET   -0.0900
     91 HB2       -79.9380  -28.2640  -38.6990 H         6 MET   -0.2200
     92 HG1       -78.4480  -25.6560  -38.1850 H         6 MET    0.0900
     93 HG2       -79.2300  -26.2050  -39.7110 H         6 MET    0.0900
     94 HE1       -78.8680  -28.5840  -40.5260 H         6 MET    0.0900
     95 HE2       -77.8350  -29.6830  -39.5480 H         6 MET    0.5100
     96 HE3       -77.2060  -28.9730  -41.0880 H         6 MET   -0.5100
     97 N         -79.8010  -26.9530  -34.9340 N.am      7 SER   -0.4700
     98 CA        -79.8190  -26.0460  -33.7900 C.3       7 SER    0.3100
     99 C         -78.7930  -26.4320  -32.7350 C.2       7 SER    0.0700
    100 O         -78.4450  -25.6270  -31.8730 O.2       7 SER    0.0900
    101 CB        -81.2050  -26.0260  -33.1490 C.3       7 SER    0.0500
    102 OG        -82.1860  -25.6590  -34.0980 O.3       7 SER    0.0900
    103 HN        -80.6470  -27.4530  -35.1000 H         7 SER    0.0900
    104 HA        -79.5510  -25.0600  -34.1390 H         7 SER   -0.6600
    105 HB1       -81.2210  -25.2910  -32.3150 H         7 SER    0.4300
    106 HB2       -81.4490  -27.0360  -32.7560 H         7 SER    0.5100
    107 HG1       -82.3710  -26.4510  -34.6070 H         7 SER   -0.5100
    108 N         -78.3200  -27.6750  -32.7980 N.am      8 LEU   -0.4700
    109 CA        -77.3000  -28.1540  -31.8740 C.3       8 LEU    0.3100
    110 C         -75.9350  -27.5960  -32.2580 C.2       8 LEU    0.0700
    111 O         -75.2540  -26.9900  -31.4290 O.2       8 LEU    0.0900
    112 CB        -77.2620  -29.6880  -31.8450 C.3       8 LEU   -0.1800
    113 CG        -76.3200  -30.3140  -30.8050 C.3       8 LEU    0.0900
    114 CD1       -76.5910  -29.7690  -29.4030 C.3       8 LEU    0.0900
    115 CD2       -76.4470  -31.8210  -30.8220 C.3       8 LEU   -0.0900
    116 HN        -78.6430  -28.3310  -33.4760 H         8 LEU    0.0900
    117 HA        -77.5310  -27.7680  -30.8920 H         8 LEU   -0.2700
    118 HB1       -76.9480  -30.0420  -32.8500 H         8 LEU    0.0900
    119 HB2       -78.2900  -30.0530  -31.6400 H         8 LEU    0.0900
    120 HG        -75.2690  -30.0900  -31.0860 H         8 LEU    0.0900
    121 HD11      -77.6760  -29.8310  -29.1720 H         8 LEU   -0.2700
    122 HD12      -76.2770  -28.7060  -29.3430 H         8 LEU    0.0900
    123 HD13      -76.0340  -30.3680  -28.6510 H         8 LEU    0.0900
    124 HD21      -76.1810  -32.2160  -31.8270 H         8 LEU    0.0900
    125 HD22      -77.4930  -32.1160  -30.5910 H         8 LEU    0.5100
    126 HD23      -75.7580  -32.2670  -30.0740 H         8 LEU   -0.5100
    127 N         -75.5530  -27.7820  -33.5240 N.am      9 LEU   -0.4700
    128 CA        -74.2940  -27.2340  -34.0360 C.3       9 LEU    0.3100
    129 C         -74.2860  -25.7160  -33.9680 C.2       9 LEU    0.0700
    130 O         -73.2360  -25.0910  -33.8650 O.2       9 LEU    0.0900
    131 CB        -74.0530  -27.6550  -35.4850 C.3       9 LEU   -0.1800
    132 CG        -73.7490  -29.1320  -35.7100 C.3       9 LEU    0.0900
    133 CD1       -73.4620  -29.3520  -37.1880 C.3       9 LEU    0.0900
    134 CD2       -72.5780  -29.6010  -34.8320 C.3       9 LEU   -0.0900
    135 HN        -76.1040  -28.2990  -34.1730 H         9 LEU    0.0900
    136 HA        -73.4940  -27.5950  -33.4070 H         9 LEU   -0.2700
    137 HB1       -73.1960  -27.0670  -35.8740 H         9 LEU    0.0900
    138 HB2       -74.9620  -27.4010  -36.0710 H         9 LEU    0.0900
    139 HG        -74.6200  -29.7470  -35.4000 H         9 LEU    0.0900
    140 HD11      -72.5890  -28.7410  -37.5030 H         9 LEU   -0.2700
    141 HD12      -74.3430  -29.0510  -37.7930 H         9 LEU    0.0900
    142 HD13      -73.2300  -30.4230  -37.3730 H         9 LEU    0.0900
    143 HD21      -72.8870  -29.6270  -33.7650 H         9 LEU    0.0900
    144 HD22      -71.7230  -28.8990  -34.9360 H         9 LEU    0.5100
    145 HD23      -72.2640  -30.6230  -35.1360 H         9 LEU   -0.5100
    146 N         -75.4730  -25.1320  -34.0290 N.am     10 MET   -0.4700
    147 CA        -75.6180  -23.6940  -34.0100 C.3      10 MET    0.3100
    148 C         -75.4930  -23.1750  -32.5940 C.2      10 MET    0.0700
    149 O         -74.8640  -22.1500  -32.3630 O.2      10 MET    0.0900
    150 CB        -76.9730  -23.2990  -34.5890 C.3      10 MET   -0.1800
    151 CG        -76.9140  -22.1020  -35.5220 C.3      10 MET    0.0900
    152 SD        -75.9700  -22.3790  -37.0360 S.3      10 MET    0.0900
    153 CE        -76.7190  -23.8730  -37.6230 C.3      10 MET   -0.1400
    154 HN        -76.3190  -25.6560  -34.0900 H        10 MET    0.0900
    155 HA        -74.8180  -23.2660  -34.5970 H        10 MET    0.0900
    156 HB1       -77.6580  -23.0580  -33.7490 H        10 MET   -0.0900
    157 HB2       -77.3830  -24.1640  -35.1510 H        10 MET   -0.2200
    158 HG1       -76.4610  -21.2550  -34.9660 H        10 MET    0.0900
    159 HG2       -77.9550  -21.8260  -35.7920 H        10 MET    0.0900
    160 HE1       -77.8270  -23.7910  -37.6400 H        10 MET    0.0900
    161 HE2       -76.4480  -24.7240  -36.9620 H        10 MET    0.5100
    162 HE3       -76.3770  -24.0930  -38.6560 H        10 MET   -0.5100
    163 N         -76.1000  -23.8830  -31.6460 N.am     11 ALA   -0.4700
    164 CA        -75.9860  -23.5350  -30.2260 C.3      11 ALA    0.3100
    165 C         -74.5750  -23.8530  -29.7280 C.2      11 ALA    0.0700
    166 O         -74.0800  -23.2780  -28.7510 O.2      11 ALA    0.0900
    167 CB        -77.0380  -24.2810  -29.4030 C.3      11 ALA   -0.2700
    168 HN        -76.6590  -24.6810  -31.8580 H        11 ALA    0.0900
    169 HA        -76.1230  -22.4680  -30.1310 H        11 ALA    0.0900
    170 HB1       -76.8990  -25.3780  -29.5100 H        11 ALA    0.0900
    171 HB2       -78.0560  -24.0160  -29.7590 H        11 ALA    0.5100
    172 HB3       -76.9360  -24.0150  -28.3290 H        11 ALA   -0.5100
    173 N         -73.9180  -24.7690  -30.4290 N.am     12 LEU   -0.4700
    174 CA        -72.5710  -25.1870  -30.0810 C.3      12 LEU    0.3100
    175 C         -71.5550  -24.1200  -30.4740 C.2      12 LEU    0.0700
    176 O         -70.6960  -23.7440  -29.6860 O.2      12 LEU    0.0900
    177 CB        -72.2460  -26.5160  -30.7700 C.3      12 LEU   -0.1800
    178 CG        -70.9220  -27.1810  -30.4090 C.3      12 LEU    0.0900
    179 CD1       -70.8660  -27.4390  -28.9100 C.3      12 LEU    0.0900
    180 CD2       -70.7760  -28.4820  -31.1970 C.3      12 LEU   -0.0900
    181 HN        -74.3200  -25.2120  -31.2270 H        12 LEU    0.0900
    182 HA        -72.5180  -25.2940  -29.0080 H        12 LEU   -0.2700
    183 HB1       -72.2430  -26.3340  -31.8650 H        12 LEU    0.0900
    184 HB2       -73.0590  -27.2300  -30.5240 H        12 LEU    0.0900
    185 HG        -70.0810  -26.5170  -30.7040 H        12 LEU    0.0900
    186 HD11      -71.7920  -27.9540  -28.5750 H        12 LEU   -0.2700
    187 HD12      -70.7780  -26.4760  -28.3620 H        12 LEU    0.0900
    188 HD13      -69.9950  -28.0870  -28.6700 H        12 LEU    0.0900
    189 HD21      -70.7930  -28.2720  -32.2880 H        12 LEU    0.0900
    190 HD22      -71.6160  -29.1680  -30.9540 H        12 LEU    0.5100
    191 HD23      -69.8100  -28.9700  -30.9450 H        12 LEU   -0.5100
    192 N         -71.6650  -23.6310  -31.7010 N.am     13 VAL   -0.4700
    193 CA        -70.7580  -22.6030  -32.2140 C.3      13 VAL    0.3100
    194 C         -70.9820  -21.2630  -31.5160 C.2      13 VAL    0.0700
    195 O         -70.0570  -20.4970  -31.3140 O.2      13 VAL    0.0900
    196 CB        -70.8790  -22.4100  -33.7430 C.3      13 VAL   -0.0900
    197 CG1       -70.4600  -23.6740  -34.4720 C.3      13 VAL    0.0900
    198 CG2       -72.2840  -22.0100  -34.1280 C.3      13 VAL   -0.2700
    199 HN        -72.3710  -23.9420  -32.3320 H        13 VAL    0.0900
    200 HA        -69.7520  -22.9010  -31.9610 H        13 VAL    0.0900
    201 HB        -70.2280  -21.5690  -34.0620 H        13 VAL    0.0900
    202 HG11      -70.9830  -24.5560  -34.0410 H        13 VAL   -0.2700
    203 HG12      -69.3640  -23.8270  -34.3660 H        13 VAL    0.0900
    204 HG13      -70.7250  -23.5960  -35.5480 H        13 VAL    0.0900
    205 HG21      -72.4940  -20.9760  -33.7820 H        13 VAL    0.0900
    206 HG22      -73.0160  -22.6980  -33.6530 H        13 VAL    0.5100
    207 HG23      -72.3990  -22.0460  -35.2320 H        13 VAL   -0.5100
    208 N         -72.2200  -20.9760  -31.1440 N.am     14 VAL   -0.4700
    209 CA        -72.5200  -19.7720  -30.3620 C.3      14 VAL    0.3100
    210 C         -71.8340  -19.8590  -29.0090 C.2      14 VAL    0.0700
    211 O         -71.3630  -18.8600  -28.4650 O.2      14 VAL    0.0900
    212 CB        -74.0410  -19.5750  -30.1350 C.3      14 VAL   -0.0900
    213 CG1       -74.3070  -18.5850  -28.9960 C.3      14 VAL    0.0900
    214 CG2       -74.7290  -19.1290  -31.4270 C.3      14 VAL   -0.2700
    215 HN        -72.9950  -21.5590  -31.3760 H        14 VAL    0.0900
    216 HA        -72.1170  -18.9260  -30.8990 H        14 VAL    0.0900
    217 HB        -74.5010  -20.5540  -29.8820 H        14 VAL    0.0900
    218 HG11      -73.7130  -17.6590  -29.1480 H        14 VAL   -0.2700
    219 HG12      -74.0130  -19.0380  -28.0240 H        14 VAL    0.0900
    220 HG13      -75.3850  -18.3170  -28.9730 H        14 VAL    0.0900
    221 HG21      -74.4380  -19.7980  -32.2650 H        14 VAL    0.0900
    222 HG22      -74.4220  -18.0910  -31.6790 H        14 VAL    0.5100
    223 HG23      -75.8320  -19.1730  -31.3030 H        14 VAL   -0.5100
    224 N         -71.7810  -21.0720  -28.4720 N.am     15 LEU   -0.4700
    225 CA        -71.1170  -21.3080  -27.2020 C.3      15 LEU    0.3100
    226 C         -69.6010  -21.0580  -27.3270 C.2      15 LEU    0.0700
    227 O         -69.0110  -20.2870  -26.5510 O.2      15 LEU    0.0900
    228 CB        -71.4140  -22.7330  -26.7170 C.3      15 LEU   -0.1800
    229 CG        -70.9080  -23.1030  -25.3240 C.3      15 LEU    0.0900
    230 CD1       -71.3770  -22.0920  -24.2950 C.3      15 LEU    0.0900
    231 CD2       -71.3800  -24.4960  -24.9570 C.3      15 LEU   -0.0900
    232 HN        -72.1920  -21.8670  -28.9120 H        15 LEU    0.0900
    233 HA        -71.4800  -20.5820  -26.4900 H        15 LEU   -0.2700
    234 HB1       -70.9570  -23.4390  -27.4420 H        15 LEU    0.0900
    235 HB2       -72.5150  -22.8710  -26.7250 H        15 LEU    0.0900
    236 HG        -69.7980  -23.1300  -25.3320 H        15 LEU    0.0900
    237 HD11      -72.4710  -21.9260  -24.3920 H        15 LEU   -0.2700
    238 HD12      -70.8570  -21.1230  -24.4520 H        15 LEU    0.0900
    239 HD13      -71.1640  -22.4680  -23.2720 H        15 LEU    0.0900
    240 HD21      -70.9920  -25.2360  -25.6890 H        15 LEU    0.0900
    241 HD22      -72.4900  -24.5340  -24.9680 H        15 LEU    0.5100
    242 HD23      -71.0060  -24.7680  -23.9470 H        15 LEU   -0.5100
    243 N         -68.9810  -21.6850  -28.3280 N.am     16 LEU   -0.4700
    244 CA        -67.5370  -21.5440  -28.5590 C.3      16 LEU    0.3100
    245 C         -67.1390  -20.0850  -28.6770 C.2      16 LEU    0.0700
    246 O         -66.1640  -19.6440  -28.0840 O.2      16 LEU    0.0900
    247 CB        -67.1120  -22.2910  -29.8220 C.3      16 LEU   -0.1800
    248 CG        -67.1160  -23.8150  -29.7140 C.3      16 LEU    0.0900
    249 CD1       -66.9900  -24.4650  -31.0850 C.3      16 LEU    0.0900
    250 CD2       -65.9960  -24.2630  -28.8000 C.3      16 LEU   -0.0900
    251 HN        -69.4690  -22.2770  -28.9640 H        16 LEU    0.0900
    252 HA        -67.0220  -21.9420  -27.6970 H        16 LEU   -0.2700
    253 HB1       -66.0840  -21.9660  -30.0840 H        16 LEU    0.0900
    254 HB2       -67.8020  -22.0020  -30.6430 H        16 LEU    0.0900
    255 HG        -68.0650  -24.1440  -29.2390 H        16 LEU    0.0900
    256 HD11      -66.0400  -24.1520  -31.5700 H        16 LEU   -0.2700
    257 HD12      -67.8380  -24.1520  -31.7310 H        16 LEU    0.0900
    258 HD13      -66.9880  -25.5710  -30.9810 H        16 LEU    0.0900
    259 HD21      -66.1310  -23.8260  -27.7870 H        16 LEU    0.0900
    260 HD22      -65.0190  -23.9220  -29.2050 H        16 LEU    0.5100
    261 HD23      -66.0000  -25.3700  -28.7120 H        16 LEU   -0.5100
    262 N         -67.9160  -19.3370  -29.4490 N.am     17 ILE   -0.4700
    263 CA        -67.6460  -17.9230  -29.6740 C.3      17 ILE    0.3100
    264 C         -67.7530  -17.1630  -28.3700 C.2      17 ILE    0.0700
    265 O         -66.8120  -16.4970  -27.9710 O.2      17 ILE    0.0900
    266 CB        -68.6180  -17.2860  -30.6960 C.3      17 ILE   -0.0900
    267 CG1       -68.4590  -17.9370  -32.0650 C.3      17 ILE    0.0900
    268 CG2       -68.3470  -15.7900  -30.8300 C.3      17 ILE   -0.2700
    269 CD        -69.3670  -17.3710  -33.1130 C.3      17 ILE    0.0900
    270 HN        -68.7180  -19.7080  -29.9100 H        17 ILE    0.0900
    271 HA        -66.6310  -17.8390  -30.0310 H        17 ILE    0.0900
    272 HB        -69.6640  -17.4420  -30.3560 H        17 ILE   -0.1800
    273 HG11      -68.6690  -19.0230  -31.9660 H        17 ILE    0.0900
    274 HG12      -67.4080  -17.8020  -32.4000 H        17 ILE    0.0900
    275 HG21      -67.3050  -15.6200  -31.1760 H        17 ILE   -0.2700
    276 HG22      -68.4790  -15.2930  -29.8450 H        17 ILE    0.0900
    277 HG23      -69.0440  -15.3430  -31.5700 H        17 ILE    0.0900
    278 HD1       -69.0520  -16.3400  -33.3750 H        17 ILE    0.0900
    279 HD2       -70.4100  -17.3370  -32.7320 H        17 ILE    0.5100
    280 HD3       -69.3250  -17.9990  -34.0290 H        17 ILE   -0.5100
    281 N         -68.9030  -17.2610  -27.7180 N.am     18 VAL   -0.4700
    282 CA        -69.1470  -16.5150  -26.4840 C.3      18 VAL    0.3100
    283 C         -68.1690  -16.9240  -25.3900 C.2      18 VAL    0.0700
    284 O         -67.3960  -16.1150  -24.8970 O.2      18 VAL    0.0900
    285 CB        -70.5790  -16.7030  -25.9760 C.3      18 VAL   -0.0900
    286 CG1       -70.7090  -16.1250  -24.5810 C.3      18 VAL    0.0900
    287 CG2       -71.5720  -16.0200  -26.9230 C.3      18 VAL   -0.2700
    288 HN        -69.6480  -17.8420  -28.0370 H        18 VAL    0.0900
    289 HA        -68.9610  -15.4710  -26.6870 H        18 VAL    0.0900
    290 HB        -70.8260  -17.7850  -25.9530 H        18 VAL    0.0900
    291 HG11      -70.3000  -15.0930  -24.5560 H        18 VAL   -0.2700
    292 HG12      -70.1420  -16.7500  -23.8590 H        18 VAL    0.0900
    293 HG13      -71.7790  -16.0900  -24.2860 H        18 VAL    0.0900
    294 HG21      -71.4930  -16.4610  -27.9410 H        18 VAL    0.0900
    295 HG22      -71.3470  -14.9340  -26.9880 H        18 VAL    0.5100
    296 HG23      -72.6090  -16.1650  -26.5530 H        18 VAL   -0.5100
    297 N         -68.2010  -18.1880  -25.0110 N.am     19 ALA   -0.4700
    298 CA        -67.3340  -18.6680  -23.9550 C.3      19 ALA    0.3100
    299 C         -65.8900  -18.2830  -24.2270 C.2      19 ALA    0.0700
    300 O         -65.2000  -17.7570  -23.3630 O.2      19 ALA    0.0900
    301 CB        -67.4600  -20.1520  -23.8230 C.3      19 ALA   -0.2700
    302 HN        -68.8090  -18.8590  -25.4270 H        19 ALA    0.0900
    303 HA        -67.6220  -18.1810  -23.0350 H        19 ALA    0.0900
    304 HB1       -67.1720  -20.6460  -24.7760 H        19 ALA    0.0900
    305 HB2       -68.5120  -20.4220  -23.5870 H        19 ALA    0.5100
    306 HB3       -66.7890  -20.5180  -23.0170 H        19 ALA   -0.5100
    307 N         -65.4460  -18.5200  -25.4530 N.am     20 GLY   -0.4700
    308 CA        -64.0580  -18.2560  -25.8340 C.3      20 GLY    0.3100
    309 C         -63.6330  -16.8070  -25.6660 C.2      20 GLY   -0.0200
    310 O         -62.5920  -16.5300  -25.0830 O.2      20 GLY    0.0900
    311 HN        -66.0350  -18.8850  -26.1690 H        20 GLY    0.0900
    312 HA1       -63.9480  -18.5320  -26.8720 H        20 GLY    0.5100
    313 HA2       -63.4280  -18.8770  -25.2150 H        20 GLY   -0.5100
    314 N         -64.4420  -15.8890  -26.1960 N.am     21 ASN   -0.4700
    315 CA        -64.1340  -14.4530  -26.1830 C.3      21 ASN    0.3100
    316 C         -64.3670  -13.8160  -24.8280 C.2      21 ASN    0.0700
    317 O         -63.6300  -12.9300  -24.4240 O.2      21 ASN    0.0900
    318 CB        -64.9440  -13.7150  -27.2400 C.3      21 ASN   -0.1800
    319 CG        -64.4010  -13.9460  -28.6220 C.2      21 ASN    0.0900
    320 ND2       -65.2120  -14.5630  -29.4880 N.am     21 ASN    0.0900
    321 OD1       -63.2570  -13.5960  -28.9100 O.2      21 ASN    0.5500
    322 HN        -65.3030  -16.1410  -26.6310 H        21 ASN   -0.5500
    323 HA        -63.0780  -14.3360  -26.3730 H        21 ASN   -0.6200
    324 HB1       -64.9200  -12.6260  -27.0240 H        21 ASN    0.3200
    325 HB2       -65.9970  -14.0710  -27.2070 H        21 ASN    0.3000
    326 HD21      -64.9020  -14.7420  -30.4220 H        21 ASN    0.5100
    327 HD22      -66.1270  -14.8450  -29.2020 H        21 ASN   -0.5100
    328 N         -65.3930  -14.2710  -24.1210 N.am     22 VAL   -0.4700
    329 CA        -65.6170  -13.8430  -22.7340 C.3      22 VAL    0.3100
    330 C         -64.3990  -14.2430  -21.8940 C.2      22 VAL    0.0700
    331 O         -63.9980  -13.5480  -20.9630 O.2      22 VAL    0.0900
    332 CB        -66.9040  -14.4730  -22.1370 C.3      22 VAL   -0.0900
    333 CG1       -67.0060  -14.1790  -20.6380 C.3      22 VAL    0.0900
    334 CG2       -68.1550  -13.9550  -22.8700 C.3      22 VAL   -0.2700
    335 HN        -66.0540  -14.9170  -24.4950 H        22 VAL    0.0900
    336 HA        -65.6950  -12.7660  -22.7310 H        22 VAL    0.0900
    337 HB        -66.8830  -15.5720  -22.2940 H        22 VAL    0.0900
    338 HG11      -66.8560  -13.0950  -20.4500 H        22 VAL   -0.2700
    339 HG12      -66.2250  -14.7450  -20.0870 H        22 VAL    0.0900
    340 HG13      -68.0110  -14.4680  -20.2630 H        22 VAL    0.0900
    341 HG21      -68.0220  -14.0550  -23.9680 H        22 VAL    0.0900
    342 HG22      -68.3180  -12.8830  -22.6290 H        22 VAL    0.5100
    343 HG23      -69.0440  -14.5460  -22.5650 H        22 VAL   -0.5100
    344 N         -63.8060  -15.3710  -22.2590 N.am     23 LEU   -0.4700
    345 CA        -62.6330  -15.8780  -21.5760 C.3      23 LEU    0.3100
    346 C         -61.4280  -14.9790  -21.8360 C.2      23 LEU    0.0700
    347 O         -60.6920  -14.6460  -20.9090 O.2      23 LEU    0.0900
    348 CB        -62.3420  -17.3050  -22.0460 C.3      23 LEU   -0.1800
    349 CG        -61.7360  -18.2390  -21.0140 C.3      23 LEU    0.0900
    350 CD1       -62.6670  -18.3850  -19.8110 C.3      23 LEU    0.0900
    351 CD2       -61.4530  -19.5770  -21.6840 C.3      23 LEU   -0.0900
    352 HN        -64.1410  -15.9220  -23.0190 H        23 LEU    0.0900
    353 HA        -62.8260  -15.8610  -20.5130 H        23 LEU   -0.2700
    354 HB1       -61.6400  -17.2440  -22.9040 H        23 LEU    0.0900
    355 HB2       -63.2970  -17.7520  -22.3920 H        23 LEU    0.0900
    356 HG        -60.7590  -17.8300  -20.6770 H        23 LEU    0.0900
    357 HD11      -63.6960  -18.6260  -20.1510 H        23 LEU   -0.2700
    358 HD12      -62.6970  -17.4340  -19.2380 H        23 LEU    0.0900
    359 HD13      -62.3090  -19.2060  -19.1530 H        23 LEU    0.0900
    360 HD21      -60.7430  -19.4400  -22.5280 H        23 LEU    0.0900
    361 HD22      -62.3980  -20.0080  -22.0810 H        23 LEU    0.5100
    362 HD23      -61.0020  -20.2790  -20.9510 H        23 LEU   -0.5100
    363 N         -61.2430  -14.5880  -23.0990 N.am     24 VAL   -0.4700
    364 CA        -60.1060  -13.7520  -23.5180 C.3      24 VAL    0.3100
    365 C         -60.1480  -12.3840  -22.8570 C.2      24 VAL    0.0700
    366 O         -59.1200  -11.8280  -22.5100 O.2      24 VAL    0.0900
    367 CB        -60.0440  -13.5680  -25.0460 C.3      24 VAL   -0.0900
    368 CG1       -58.9100  -12.6390  -25.4280 C.3      24 VAL    0.0900
    369 CG2       -59.8660  -14.9030  -25.7370 C.3      24 VAL   -0.2700
    370 HN        -61.8750  -14.8480  -23.8250 H        24 VAL    0.0900
    371 HA        -59.2030  -14.2310  -23.1680 H        24 VAL    0.0900
    372 HB        -61.0040  -13.1400  -25.4040 H        24 VAL    0.0900
    373 HG11      -57.9690  -12.9620  -24.9330 H        24 VAL   -0.2700
    374 HG12      -59.1440  -11.6030  -25.1050 H        24 VAL    0.0900
    375 HG13      -58.7580  -12.6630  -26.5280 H        24 VAL    0.0900
    376 HG21      -60.6140  -15.6320  -25.3570 H        24 VAL    0.0900
    377 HG22      -58.8490  -15.3020  -25.5330 H        24 VAL    0.5100
    378 HG23      -60.0090  -14.7850  -26.8320 H        24 VAL   -0.5100
    379 N         -61.3430  -11.8440  -22.6770 N.am     25 ILE   -0.4700
    380 CA        -61.4960  -10.5350  -22.0410 C.3      25 ILE    0.3100
    381 C         -61.1870  -10.6320  -20.5600 C.2      25 ILE    0.0700
    382 O         -60.6030   -9.7170  -19.9830 O.2      25 ILE    0.0900
    383 CB        -62.9230   -9.9560  -22.2240 C.3      25 ILE   -0.0900
    384 CG1       -63.2340   -9.7710  -23.7080 C.3      25 ILE    0.0900
    385 CG2       -63.0690   -8.6150  -21.5080 C.3      25 ILE   -0.2700
    386 CD        -64.6290   -9.2320  -23.9770 C.3      25 ILE    0.0900
    387 HN        -62.1830  -12.2990  -22.9640 H        25 ILE    0.0900
    388 HA        -60.7700   -9.8690  -22.4830 H        25 ILE    0.0900
    389 HB        -63.6640  -10.6740  -21.8110 H        25 ILE   -0.1800
    390 HG11      -63.1310  -10.7530  -24.2160 H        25 ILE    0.0900
    391 HG12      -62.4940   -9.0640  -24.1380 H        25 ILE    0.0900
    392 HG21      -62.3390   -7.8820  -21.9160 H        25 ILE   -0.2700
    393 HG22      -62.8720   -8.7420  -20.4210 H        25 ILE    0.0900
    394 HG23      -64.0950   -8.2150  -21.6570 H        25 ILE    0.0900
    395 HD1       -64.6990   -8.1720  -23.6520 H        25 ILE    0.0900
    396 HD2       -65.3800   -9.8260  -23.4130 H        25 ILE    0.5100
    397 HD3       -64.8510   -9.2840  -25.0640 H        25 ILE   -0.5100
    398 N         -61.5930  -11.7460  -19.9500 N.am     26 ALA   -0.4700
    399 CA        -61.3950  -11.9680  -18.5190 C.3      26 ALA    0.3100
    400 C         -59.9270  -12.1870  -18.1990 C.2      26 ALA    0.0700
    401 O         -59.3950  -11.6760  -17.2100 O.2      26 ALA    0.0900
    402 CB        -62.2000  -13.1640  -18.0730 C.3      26 ALA   -0.2700
    403 HN        -62.0530  -12.4800  -20.4440 H        26 ALA    0.0900
    404 HA        -61.7130  -11.0810  -17.9920 H        26 ALA    0.0900
    405 HB1       -61.8760  -14.0710  -18.6280 H        26 ALA    0.0900
    406 HB2       -63.2780  -12.9920  -18.2760 H        26 ALA    0.5100
    407 HB3       -62.0460  -13.3400  -16.9870 H        26 ALA   -0.5100
    408 N         -59.2740  -12.9600  -19.0550 N.am     27 ALA   -0.4700
    409 CA        -57.8610  -13.2850  -18.9020 C.3      27 ALA    0.3100
    410 C         -57.0010  -12.0320  -18.8850 C.2      27 ALA    0.0700
    411 O         -56.0000  -11.9630  -18.1890 O.2      27 ALA    0.0900
    412 CB        -57.4080  -14.2210  -20.0220 C.3      27 ALA   -0.2700
    413 HN        -59.7240  -13.3580  -19.8510 H        27 ALA    0.0900
    414 HA        -57.7280  -13.7570  -17.9390 H        27 ALA    0.0900
    415 HB1       -57.5570  -13.7330  -21.0100 H        27 ALA    0.0900
    416 HB2       -58.0030  -15.1580  -19.9960 H        27 ALA    0.5100
    417 HB3       -56.3290  -14.4590  -19.9030 H        27 ALA   -0.5100
    418 N         -57.3990  -11.0420  -19.6640 N.am     28 ILE   -0.4700
    419 CA        -56.6790   -9.7800  -19.7330 C.3      28 ILE    0.3100
    420 C         -57.1530   -8.8250  -18.6610 C.2      28 ILE    0.0700
    421 O         -56.3650   -8.0850  -18.0980 O.2      28 ILE    0.0900
    422 CB        -56.8760   -9.1090  -21.0730 C.3      28 ILE   -0.0900
    423 CG1       -56.3250   -9.9980  -22.1880 C.3      28 ILE    0.0900
    424 CG2       -56.1900   -7.7630  -21.0920 C.3      28 ILE   -0.2700
    425 CD        -56.4390   -9.3770  -23.5920 C.3      28 ILE    0.0900
    426 HN        -58.2090  -11.1150  -20.2390 H        28 ILE    0.0900
    427 HA        -55.6320   -9.9870  -19.5690 H        28 ILE    0.0900
    428 HB        -57.9620   -8.9730  -21.2620 H        28 ILE   -0.1800
    429 HG11      -56.8830  -10.9580  -22.1800 H        28 ILE    0.0900
    430 HG12      -55.2540  -10.2030  -21.9780 H        28 ILE    0.0900
    431 HG21      -55.1000   -7.8870  -20.9120 H        28 ILE   -0.2700
    432 HG22      -56.6100   -7.1140  -20.2940 H        28 ILE    0.0900
    433 HG23      -56.3340   -7.2810  -22.0820 H        28 ILE    0.0900
    434 HD1       -55.7350   -8.5230  -23.6900 H        28 ILE    0.0900
    435 HD2       -57.4730   -9.0070  -23.7590 H        28 ILE    0.5100
    436 HD3       -56.1850  -10.1370  -24.3620 H        28 ILE   -0.5100
    437 N         -58.4500   -8.8470  -18.3760 N.am     29 GLY   -0.4700
    438 CA        -59.0350   -8.0090  -17.3170 C.3      29 GLY    0.3100
    439 C         -58.5330   -8.3620  -15.9160 C.2      29 GLY   -0.0200
    440 O         -58.4320   -7.4950  -15.0380 O.2      29 GLY    0.0900
    441 HN        -59.0880   -9.4330  -18.8700 H        29 GLY    0.0900
    442 HA1       -60.1060   -8.1410  -17.3480 H        29 GLY    0.5100
    443 HA2       -58.7790   -6.9830  -17.5320 H        29 GLY   -0.5100
    444 N         -58.2200   -9.6420  -15.7060 N.am     30 SER   -0.4700
    445 CA        -57.7360  -10.1110  -14.4150 C.3      30 SER    0.3100
    446 C         -56.2340   -9.9860  -14.2860 C.2      30 SER    0.0700
    447 O         -55.7410   -9.1640  -13.5140 O.2      30 SER    0.0900
    448 CB        -58.1430  -11.5560  -14.2000 C.3      30 SER    0.0500
    449 OG        -59.5490  -11.6500  -14.1810 O.3      30 SER    0.0900
    450 HN        -58.3030  -10.3310  -16.4200 H        30 SER    0.0900
    451 HA        -58.1590   -9.4820  -13.6470 H        30 SER   -0.6600
    452 HB1       -57.7420  -11.9220  -13.2310 H        30 SER    0.4300
    453 HB2       -57.7500  -12.1880  -15.0250 H        30 SER    0.5100
    454 HG1       -59.8380  -11.4820  -15.0810 H        30 SER   -0.5100
    455 N         -55.5080  -10.8070  -15.0460 N.am     31 THR   -0.4700
    456 CA        -54.0430  -10.8360  -15.0000 C.3      31 THR    0.3100
    457 C         -53.3890   -9.5410  -15.4810 C.2      31 THR    0.0700
    458 O         -53.5090   -9.1660  -16.6510 O.2      31 THR    0.0900
    459 CB        -53.4990  -11.9480  -15.8610 C.3      31 THR    0.1400
    460 CG2       -51.9990  -12.0190  -15.7460 C.3      31 THR    0.0900
    461 OG1       -54.0630  -13.1770  -15.4170 O.3      31 THR   -0.6600
    462 HN        -55.9340  -11.4440  -15.6840 H        31 THR    0.4300
    463 HA        -53.7440  -10.9790  -13.9720 H        31 THR   -0.2700
    464 HB        -53.7740  -11.7800  -16.9230 H        31 THR    0.0900
    465 HG1       -54.7780  -13.3740  -16.0260 H        31 THR    0.0900
    466 HG21      -51.6980  -12.0300  -14.6760 H        31 THR    0.0900
    467 HG22      -51.5400  -11.1340  -16.2350 H        31 THR    0.5100
    468 HG23      -51.6270  -12.9480  -16.2290 H        31 THR   -0.5100
    469 N         -52.6740   -8.8790  -14.5720 N.am     32 GLN   -0.4700
    470 CA        -51.9800   -7.6160  -14.8780 C.3      32 GLN    0.3100
    471 C         -50.8410   -7.8550  -15.8610 C.2      32 GLN    0.0700
    472 O         -50.4760   -6.9770  -16.6410 O.2      32 GLN    0.0900
    473 CB        -51.4200   -6.9690  -13.6070 C.3      32 GLN   -0.1800
    474 CG        -52.4690   -6.6340  -12.5420 C.3      32 GLN    0.0900
    475 CD        -51.8600   -6.0400  -11.2760 C.2      32 GLN    0.0900
    476 NE2       -52.6780   -5.9090  -10.2350 N.am     32 GLN   -0.1800
    477 OE1       -50.6730   -5.7140  -11.2260 O.2      32 GLN    0.0900
    478 HN        -52.5750   -9.2110  -13.6370 H        32 GLN    0.0900
    479 HA        -52.6900   -6.9550  -15.3520 H        32 GLN    0.5500
    480 HB1       -50.9030   -6.0290  -13.8930 H        32 GLN   -0.5500
    481 HB2       -50.6800   -7.6650  -13.1590 H        32 GLN   -0.6200
    482 HG1       -53.0140   -7.5620  -12.2690 H        32 GLN    0.3200
    483 HG2       -53.1880   -5.8990  -12.9640 H        32 GLN    0.3000
    484 HE21      -52.3380   -5.5250   -9.3760 H        32 GLN    0.5100
    485 HE22      -53.6340   -6.1920  -10.3110 H        32 GLN   -0.5100
    486 N         -50.2990   -9.0670  -15.8240 N.am     33 ARG   -0.4700
    487 CA        -49.2310   -9.4630  -16.7320 C.3      33 ARG    0.3100
    488 C         -49.6680   -9.4300  -18.2030 C.2      33 ARG    0.0700
    489 O         -48.8560   -9.2520  -19.1060 O.2      33 ARG    0.0900
    490 CB        -48.7510  -10.8650  -16.3630 C.3      33 ARG   -0.1800
    491 CG        -47.5030  -11.3410  -17.1060 C.3      33 ARG    0.0900
    492 CD        -47.1560  -12.7900  -16.7610 C.3      33 ARG    0.0900
    493 NE        -47.1160  -13.0220  -15.3110 N.pl3    33 ARG   -0.1800
    494 CZ        -48.1230  -13.5150  -14.5820 C.cat    33 ARG    0.0900
    495 NH1       -49.2800  -13.8460  -15.1510 N.pl3    33 ARG    0.0900
    496 NH2       -47.9770  -13.6750  -13.2710 N.pl3    33 ARG    0.2000
    497 HN        -50.5990   -9.7600  -15.1740 H        33 ARG    0.0900
    498 HA        -48.4260   -8.7490  -16.6430 H        33 ARG    0.0900
    499 HB1       -49.5740  -11.5800  -16.5770 H        33 ARG   -0.7000
    500 HB2       -48.5340  -10.8810  -15.2750 H        33 ARG    0.4400
    501 HG1       -46.6470  -10.6890  -16.8310 H        33 ARG    0.6400
    502 HG2       -47.6790  -11.2610  -18.1990 H        33 ARG   -0.8000
    503 HD1       -46.1550  -13.0420  -17.1710 H        33 ARG    0.4600
    504 HD2       -47.9250  -13.4690  -17.1890 H        33 ARG    0.4600
    505 HE        -46.2700  -12.7940  -14.8310 H        33 ARG   -0.8000
    506 HH11      -49.4040  -13.7280  -16.1360 H        33 ARG    0.4600
    507 HH12      -50.0230  -14.2130  -14.5920 H        33 ARG    0.4600
    508 HH21      -47.1150  -13.4270  -12.8300 H        33 ARG    0.5100
    509 HH22      -48.7300  -14.0430  -12.7250 H        33 ARG   -0.5100
    510 N         -50.9650   -9.5960  -18.4310 N.am     34 LEU   -0.4700
    511 CA        -51.5050   -9.6120  -19.7850 C.3      34 LEU    0.3100
    512 C         -52.0170   -8.2360  -20.2040 C.2      34 LEU    0.0700
    513 O         -52.4390   -8.0550  -21.3400 O.2      34 LEU    0.0900
    514 CB        -52.6290  -10.6610  -19.8950 C.3      34 LEU   -0.1800
    515 CG        -52.1910  -12.1280  -19.8890 C.3      34 LEU    0.0900
    516 CD1       -53.3980  -13.0360  -19.6930 C.3      34 LEU    0.0900
    517 CD2       -51.4370  -12.4950  -21.1800 C.3      34 LEU   -0.0900
    518 HN        -51.6230   -9.7170  -17.6930 H        34 LEU    0.0900
    519 HA        -50.7020   -9.8480  -20.4660 H        34 LEU   -0.2700
    520 HB1       -53.1780  -10.4730  -20.8420 H        34 LEU    0.0900
    521 HB2       -53.3200  -10.5080  -19.0400 H        34 LEU    0.0900
    522 HG        -51.4650  -12.2950  -19.0650 H        34 LEU    0.0900
    523 HD11      -54.2040  -12.7600  -20.4060 H        34 LEU   -0.2700
    524 HD12      -53.7870  -12.9280  -18.6580 H        34 LEU    0.0900
    525 HD13      -53.1100  -14.0930  -19.8760 H        34 LEU    0.0900
    526 HD21      -50.4440  -11.9980  -21.1970 H        34 LEU    0.0900
    527 HD22      -52.0170  -12.1580  -22.0660 H        34 LEU    0.5100
    528 HD23      -51.2850  -13.5950  -21.2300 H        34 LEU   -0.5100
    529 N         -51.9670   -7.2650  -19.2980 N.am     35 GLN   -0.4700
    530 CA        -52.5240   -5.9480  -19.5560 C.3      35 GLN    0.3100
    531 C         -51.5270   -5.0690  -20.2800 C.2      35 GLN    0.0700
    532 O         -51.2230   -3.9710  -19.8440 O.2      35 GLN    0.0900
    533 CB        -52.9650   -5.2820  -18.2530 C.3      35 GLN   -0.1800
    534 CG        -54.1150   -5.9830  -17.5630 C.3      35 GLN    0.0900
    535 CD        -54.5500   -5.2840  -16.2910 C.2      35 GLN    0.0900
    536 NE2       -55.7170   -5.6690  -15.7730 N.am     35 GLN   -0.1800
    537 OE1       -53.8460   -4.4220  -15.7710 O.2      35 GLN    0.0900
    538 HN        -51.5470   -7.3960  -18.4030 H        35 GLN    0.0900
    539 HA        -53.3680   -6.0660  -20.2200 H        35 GLN    0.5500
    540 HB1       -53.2720   -4.2400  -18.4770 H        35 GLN   -0.5500
    541 HB2       -52.0990   -5.2610  -17.5580 H        35 GLN   -0.6200
    542 HG1       -53.8040   -7.0180  -17.3070 H        35 GLN    0.3200
    543 HG2       -54.9810   -6.0220  -18.2570 H        35 GLN    0.3000
    544 HE21      -56.2530   -6.3830  -16.2240 H        35 GLN    0.5100
    545 HE22      -56.0570   -5.2440  -14.9350 H        35 GLN   -0.5100
    546 N         -51.0200   -5.5470  -21.4080 N.am     36 THR   -0.4700
    547 CA        -50.0970   -4.7630  -22.2420 C.3      36 THR    0.3100
    548 C         -50.8310   -3.8190  -23.1780 C.2      36 THR    0.0700
    549 O         -52.0490   -3.6690  -23.0960 O.2      36 THR    0.0900
    550 CB        -49.1710   -5.6760  -23.0590 C.3      36 THR    0.1400
    551 CG2       -48.5710   -6.7470  -22.1260 C.3      36 THR    0.0900
    552 OG1       -49.8880   -6.3240  -24.1270 O.3      36 THR   -0.6600
    553 HN        -51.2420   -6.4600  -21.7410 H        36 THR    0.4300
    554 HA        -49.5140   -4.1310  -21.5880 H        36 THR   -0.2700
    555 HB        -48.3480   -5.0740  -23.4990 H        36 THR    0.0900
    556 HG1       -49.2930   -6.9880  -24.4830 H        36 THR    0.0900
    557 HG21      -49.3590   -7.4650  -21.8140 H        36 THR    0.0900
    558 HG22      -48.1520   -6.2650  -21.2190 H        36 THR    0.5100
    559 HG23      -47.7720   -7.3060  -22.6580 H        36 THR   -0.5100
    560 N         -50.0920   -3.1560  -24.0570 N.am     37 LEU   -0.4700
    561 CA        -50.7130   -2.2650  -25.0420 C.3      37 LEU    0.3100
    562 C         -51.4120   -3.0380  -26.1280 C.2      37 LEU    0.0700
    563 O         -52.6150   -2.9080  -26.3180 O.2      37 LEU    0.0900
    564 CB        -49.6920   -1.3350  -25.6940 C.3      37 LEU   -0.1800
    565 CG        -49.5940    0.0600  -25.0810 C.3      37 LEU    0.0900
    566 CD1       -48.6230    0.9220  -25.9040 C.3      37 LEU    0.0900
    567 CD2       -50.9610    0.7030  -25.0150 C.3      37 LEU   -0.0900
    568 HN        -49.0990   -3.2320  -24.0880 H        37 LEU    0.0900
    569 HA        -51.4670   -1.6840  -24.5320 H        37 LEU   -0.2700
    570 HB1       -49.9620   -1.2230  -26.7650 H        37 LEU    0.0900
    571 HB2       -48.6930   -1.8160  -25.6230 H        37 LEU    0.0900
    572 HG        -49.2260   -0.0200  -24.0360 H        37 LEU    0.0900
    573 HD11      -48.9860    1.0120  -26.9490 H        37 LEU   -0.2700
    574 HD12      -47.6160    0.4520  -25.9150 H        37 LEU    0.0900
    575 HD13      -48.5550    1.9400  -25.4630 H        37 LEU    0.0900
    576 HD21      -51.6440    0.0870  -24.3920 H        37 LEU    0.0900
    577 HD22      -51.3910    0.7840  -26.0370 H        37 LEU    0.5100
    578 HD23      -50.8830    1.7140  -24.5610 H        37 LEU   -0.5100
    579 N         -50.6560   -3.8660  -26.8380 N.am     38 THR   -0.4700
    580 CA        -51.2230   -4.6850  -27.9170 C.3      38 THR    0.3100
    581 C         -52.4210   -5.5080  -27.4290 C.2      38 THR    0.0700
    582 O         -53.3910   -5.6760  -28.1530 O.2      38 THR    0.0900
    583 CB        -50.1590   -5.6060  -28.5310 C.3      38 THR    0.1400
    584 CG2       -50.6600   -6.2480  -29.8150 C.3      38 THR    0.0900
    585 OG1       -48.9950   -4.8350  -28.8310 O.3      38 THR   -0.6600
    586 HN        -49.6780   -3.9700  -26.6710 H        38 THR    0.4300
    587 HA        -51.6180   -4.0180  -28.6670 H        38 THR   -0.2700
    588 HB        -49.8900   -6.4100  -27.8140 H        38 THR    0.0900
    589 HG1       -49.2760   -4.1600  -29.4530 H        38 THR    0.0900
    590 HG21      -51.0820   -5.4730  -30.4900 H        38 THR    0.0900
    591 HG22      -51.4550   -6.9870  -29.5830 H        38 THR    0.5100
    592 HG23      -49.8200   -6.7540  -30.3370 H        38 THR   -0.5100
    593 N         -52.3740   -5.9510  -26.1790 N.am     39 ASN   -0.4700
    594 CA        -53.4720   -6.7120  -25.5860 C.3      39 ASN    0.3100
    595 C         -54.7060   -5.8640  -25.2150 C.2      39 ASN    0.0700
    596 O         -55.6780   -6.3560  -24.6390 O.2      39 ASN    0.0900
    597 CB        -52.9650   -7.4830  -24.3640 C.3      39 ASN   -0.1800
    598 CG        -52.0220   -8.6110  -24.7380 C.2      39 ASN    0.0900
    599 ND2       -51.1810   -9.0330  -23.7930 N.am     39 ASN    0.0900
    600 OD1       -52.0480   -9.0920  -25.8570 O.2      39 ASN    0.5500
    601 HN        -51.5880   -5.7850  -25.5890 H        39 ASN   -0.5500
    602 HA        -53.8530   -7.3930  -26.3330 H        39 ASN   -0.6200
    603 HB1       -53.8340   -7.9140  -23.8230 H        39 ASN    0.3200
    604 HB2       -52.4280   -6.7820  -23.6910 H        39 ASN    0.3000
    605 HD21      -51.1930   -8.6080  -22.8870 H        39 ASN    0.5100
    606 HD22      -50.5400   -9.7740  -23.9900 H        39 ASN   -0.5100
    607 N         -54.6710   -4.5910  -25.5570 N.am     40 LEU   -0.4700
    608 CA        -55.8550   -3.7720  -25.4880 C.3      40 LEU    0.3100
    609 C         -56.6040   -3.8750  -26.7950 C.2      40 LEU    0.0700
    610 O         -57.8270   -3.9950  -26.7930 O.2      40 LEU    0.0900
    611 CB        -55.5020   -2.3170  -25.2430 C.3      40 LEU   -0.1800
    612 CG        -55.3760   -1.9110  -23.8020 C.3      40 LEU    0.0900
    613 CD1       -55.2430   -0.4040  -23.7820 C.3      40 LEU    0.0900
    614 CD2       -56.6180   -2.3860  -23.0470 C.3      40 LEU   -0.0900
    615 HN        -53.8380   -4.1440  -25.8740 H        40 LEU    0.0900
    616 HA        -56.4700   -4.1470  -24.6840 H        40 LEU   -0.2700
    617 HB1       -56.2900   -1.6890  -25.7090 H        40 LEU    0.0900
    618 HB2       -54.5330   -2.1100  -25.7430 H        40 LEU    0.0900
    619 HG        -54.4810   -2.3830  -23.3450 H        40 LEU    0.0900
    620 HD11      -56.1390    0.0640  -24.2430 H        40 LEU   -0.2700
    621 HD12      -54.3460   -0.0970  -24.3620 H        40 LEU    0.0900
    622 HD13      -55.1530   -0.0450  -22.7350 H        40 LEU    0.0900
    623 HD21      -56.5250   -3.4660  -22.8020 H        40 LEU    0.0900
    624 HD22      -57.5210   -2.2420  -23.6770 H        40 LEU    0.5100
    625 HD23      -56.7260   -1.8160  -22.1010 H        40 LEU   -0.5100
    626 N         -55.8690   -3.8240  -27.9050 N.am     41 PHE   -0.4700
    627 CA        -56.4700   -4.0230  -29.2040 C.3      41 PHE    0.3100
    628 C         -57.0830   -5.4300  -29.3030 C.2      41 PHE    0.0700
    629 O         -58.1600   -5.6420  -29.8460 O.2      41 PHE    0.0900
    630 CB        -55.4310   -3.8340  -30.2710 C.3      41 PHE   -0.1800
    631 CG        -54.7630   -2.5130  -30.2170 C.ar     41 PHE    0.0900
    632 CD1       -55.4840   -1.3420  -30.3640 C.ar     41 PHE    0.0900
    633 CD2       -53.4130   -2.4380  -30.0580 C.ar     41 PHE    0.0000
    634 CE1       -54.8610   -0.1150  -30.3520 C.ar     41 PHE   -0.1150
    635 CE2       -52.7780   -1.2130  -30.0470 C.ar     41 PHE    0.1150
    636 CZ        -53.5080   -0.0500  -30.1950 C.ar     41 PHE   -0.1150
    637 HN        -54.8870   -3.6510  -27.8910 H        41 PHE    0.1150
    638 HA        -57.2700   -3.3080  -29.3210 H        41 PHE   -0.1150
    639 HB1       -55.9100   -3.9210  -31.2700 H        41 PHE    0.1150
    640 HB2       -54.6410   -4.6070  -30.1580 H        41 PHE   -0.1150
    641 HD1       -56.5550   -1.3900  -30.4900 H        41 PHE    0.1150
    642 HD2       -52.8350   -3.3420  -29.9400 H        41 PHE   -0.1150
    643 HE1       -55.4390    0.7900  -30.4680 H        41 PHE    0.1150
    644 HE2       -51.7060   -1.1640  -29.9210 H        41 PHE    0.5100
    645 HZ        -53.0080    0.9080  -30.1860 H        41 PHE   -0.5100
    646 N         -56.4010   -6.4020  -28.7370 N.am     42 ILE   -0.4700
    647 CA        -56.8950   -7.7630  -28.7180 C.3      42 ILE    0.3100
    648 C         -58.1900   -7.8170  -27.9620 C.2      42 ILE    0.0700
    649 O         -59.0500   -8.6330  -28.2560 O.2      42 ILE    0.0900
    650 CB        -55.8970   -8.7340  -28.0760 C.3      42 ILE   -0.0900
    651 CG1       -54.5810   -8.7190  -28.8520 C.3      42 ILE    0.0900
    652 CG2       -56.4630  -10.1490  -28.0460 C.3      42 ILE   -0.2700
    653 CD        -54.7440   -9.0770  -30.2970 C.3      42 ILE    0.0900
    654 HN        -55.5190   -6.2470  -28.3000 H        42 ILE    0.0900
    655 HA        -57.0870   -8.0560  -29.7380 H        42 ILE    0.0900
    656 HB        -55.6790   -8.4030  -27.0380 H        42 ILE   -0.1800
    657 HG11      -53.8830   -9.4450  -28.3820 H        42 ILE    0.0900
    658 HG12      -54.1400   -7.7010  -28.7850 H        42 ILE    0.0900
    659 HG21      -57.0030  -10.3630  -28.9920 H        42 ILE   -0.2700
    660 HG22      -57.1750  -10.2540  -27.2000 H        42 ILE    0.0900
    661 HG23      -55.6380  -10.8850  -27.9340 H        42 ILE    0.0900
    662 HD1       -55.4280   -8.3560  -30.7940 H        42 ILE    0.0900
    663 HD2       -55.1770  -10.0960  -30.3870 H        42 ILE    0.5100
    664 HD3       -53.7590   -9.0430  -30.8090 H        42 ILE   -0.5100
    665 N         -58.3400   -6.9460  -26.9810 N.am     43 THR   -0.4700
    666 CA        -59.5880   -6.8840  -26.2330 C.3      43 THR    0.3100
    667 C         -60.7360   -6.3660  -27.0970 C.2      43 THR    0.0700
    668 O         -61.8550   -6.8570  -27.0300 O.2      43 THR    0.0900
    669 CB        -59.4600   -6.0160  -24.9940 C.3      43 THR    0.1400
    670 CG2       -60.7610   -6.0650  -24.1680 C.3      43 THR    0.0900
    671 OG1       -58.3660   -6.5040  -24.2090 O.3      43 THR   -0.6600
    672 HN        -57.6230   -6.3060  -26.7130 H        43 THR    0.4300
    673 HA        -59.8540   -7.8910  -25.9530 H        43 THR   -0.2700
    674 HB        -59.2630   -4.9620  -25.2830 H        43 THR    0.0900
    675 HG1       -57.5700   -6.2910  -24.7030 H        43 THR    0.0900
    676 HG21      -61.0700   -7.1190  -24.0050 H        43 THR    0.0900
    677 HG22      -61.5730   -5.5360  -24.7110 H        43 THR    0.5100
    678 HG23      -60.5990   -5.5860  -23.1790 H        43 THR   -0.5100
    679 N         -60.4460   -5.3760  -27.9180 N.am     44 SER   -0.4700
    680 CA        -61.4370   -4.8210  -28.8250 C.3      44 SER    0.3100
    681 C         -61.9720   -5.9070  -29.7560 C.2      44 SER    0.0700
    682 O         -63.1660   -5.9700  -30.0120 O.2      44 SER    0.0900
    683 CB        -60.8190   -3.6850  -29.6480 C.3      44 SER    0.0500
    684 OG        -61.7920   -2.9910  -30.3820 O.3      44 SER    0.0900
    685 HN        -59.5380   -4.9650  -27.9550 H        44 SER    0.0900
    686 HA        -62.2650   -4.4540  -28.2370 H        44 SER   -0.6600
    687 HB1       -60.0760   -4.1050  -30.3590 H        44 SER    0.4300
    688 HB2       -60.3140   -2.9670  -28.9670 H        44 SER    0.5100
    689 HG1       -61.4630   -2.9470  -31.2820 H        44 SER   -0.5100
    690 N         -61.0800   -6.7610  -30.2590 N.am     45 LEU   -0.4700
    691 CA        -61.4690   -7.8830  -31.1110 C.3      45 LEU    0.3100
    692 C         -62.3660   -8.8780  -30.3600 C.2      45 LEU    0.0700
    693 O         -63.3830   -9.3530  -30.8630 O.2      45 LEU    0.0900
    694 CB        -60.2310   -8.6010  -31.6360 C.3      45 LEU   -0.1800
    695 CG        -59.6690   -8.0990  -32.9630 C.3      45 LEU    0.0900
    696 CD1       -59.8010   -6.6020  -33.1190 C.3      45 LEU    0.0900
    697 CD2       -58.2220   -8.5170  -33.1000 C.3      45 LEU   -0.0900
    698 HN        -60.1050   -6.6720  -30.0750 H        45 LEU    0.0900
    699 HA        -62.0560   -7.4940  -31.9310 H        45 LEU   -0.2700
    700 HB1       -60.4870   -9.6740  -31.7600 H        45 LEU    0.0900
    701 HB2       -59.4330   -8.5060  -30.8710 H        45 LEU    0.0900
    702 HG        -60.2130   -8.5960  -33.7940 H        45 LEU    0.0900
    703 HD11      -59.5810   -6.0980  -32.1540 H        45 LEU   -0.2700
    704 HD12      -60.8370   -6.3440  -33.4260 H        45 LEU    0.0900
    705 HD13      -59.0820   -6.2370  -33.8820 H        45 LEU    0.0900
    706 HD21      -58.1390   -9.6230  -33.0700 H        45 LEU    0.0900
    707 HD22      -57.6260   -8.0930  -32.2650 H        45 LEU    0.5100
    708 HD23      -57.8150   -8.1570  -34.0700 H        45 LEU   -0.5100
    709 N         -61.9990   -9.1790  -29.1270 N.am     46 ALA   -0.4700
    710 CA        -62.7950  -10.0770  -28.3150 C.3      46 ALA    0.3100
    711 C         -64.2170   -9.5620  -28.1790 C.2      46 ALA    0.0700
    712 O         -65.1240  -10.3380  -27.9840 O.2      46 ALA    0.0900
    713 CB        -62.1770  -10.2240  -26.9620 C.3      46 ALA   -0.2700
    714 HN        -61.1730   -8.8100  -28.7070 H        46 ALA    0.0900
    715 HA        -62.8430  -11.0320  -28.8150 H        46 ALA    0.0900
    716 HB1       -62.1220   -9.2350  -26.4590 H        46 ALA    0.0900
    717 HB2       -61.1480  -10.6300  -27.0590 H        46 ALA    0.5100
    718 HB3       -62.7920  -10.9060  -26.3380 H        46 ALA   -0.5100
    719 N         -64.3940   -8.2490  -28.2780 N.am     47 CYS   -0.4700
    720 CA        -65.7010   -7.6260  -28.1520 C.3      47 CYS    0.3100
    721 C         -66.4650   -7.6630  -29.4540 C.2      47 CYS    0.0700
    722 O         -67.6450   -7.9690  -29.4860 O.2      47 CYS    0.0900
    723 CB        -65.5600   -6.1780  -27.7150 C.3      47 CYS   -0.1100
    724 SG        -64.8010   -6.0350  -26.1380 S.3      47 CYS    0.0900
    725 HN        -63.6330   -7.6290  -28.4450 H        47 CYS    0.0900
    726 HA        -66.2700   -8.1840  -27.4230 H        47 CYS   -0.2300
    727 HB1       -66.5690   -5.7170  -27.6870 H        47 CYS    0.1600
    728 HB2       -64.9510   -5.6380  -28.4710 H        47 CYS    0.5100
    729 HG1       -63.6020   -6.4210  -26.5500 H        47 CYS   -0.5100
    730 N         -65.7970   -7.3190  -30.5360 N.am     48 ALA   -0.4700
    731 CA        -66.4140   -7.3790  -31.8490 C.3      48 ALA    0.3100
    732 C         -66.8540   -8.7980  -32.1660 C.2      48 ALA    0.0700
    733 O         -67.9310   -9.0300  -32.7180 O.2      48 ALA    0.0900
    734 CB        -65.4420   -6.9080  -32.9070 C.3      48 ALA   -0.2700
    735 HN        -64.8510   -7.0050  -30.5040 H        48 ALA    0.0900
    736 HA        -67.2910   -6.7500  -31.8370 H        48 ALA    0.0900
    737 HB1       -64.5370   -7.5520  -32.9080 H        48 ALA    0.0900
    738 HB2       -65.1340   -5.8610  -32.6970 H        48 ALA    0.5100
    739 HB3       -65.9180   -6.9630  -33.9100 H        48 ALA   -0.5100
    740 N         -66.0100   -9.7530  -31.8080 N.am     49 ASP   -0.4700
    741 CA        -66.2910  -11.1540  -32.0770 C.3      49 ASP    0.3100
    742 C         -67.3130  -11.6930  -31.0850 C.2      49 ASP    0.0700
    743 O         -67.9290  -12.7240  -31.2980 O.2      49 ASP    0.0900
    744 CB        -64.9920  -11.9810  -32.0270 C.3      49 ASP   -0.2800
    745 CG        -64.0970  -11.7920  -33.2760 C.2      49 ASP    0.0900
    746 OD1       -64.4890  -11.0950  -34.2570 O.co2    49 ASP    0.0900
    747 OD2       -62.9820  -12.3630  -33.2640 O.co2    49 ASP    0.6200
    748 HN        -65.1510   -9.5550  -31.3430 H        49 ASP   -0.7600
    749 HA        -66.7430  -11.2250  -33.0540 H        49 ASP   -0.7600
    750 HB1       -65.2550  -13.0570  -31.9460 H        49 ASP    0.5100
    751 HB2       -64.4090  -11.6790  -31.1300 H        49 ASP   -0.5100
    752 N         -67.4970  -10.9950  -29.9840 N.am     50 LEU   -0.4700
    753 CA        -68.5110  -11.3830  -29.0020 C.3      50 LEU    0.3100
    754 C         -69.9020  -10.9380  -29.4790 C.2      50 LEU    0.0700
    755 O         -70.8390  -11.7220  -29.5480 O.2      50 LEU    0.0900
    756 CB        -68.1830  -10.7650  -27.6310 C.3      50 LEU   -0.1800
    757 CG        -68.9050  -11.3170  -26.4070 C.3      50 LEU    0.0900
    758 CD1       -68.7310  -12.8250  -26.2910 C.3      50 LEU    0.0900
    759 CD2       -68.3920  -10.6620  -25.1610 C.3      50 LEU   -0.0900
    760 HN        -66.9610  -10.1820  -29.7710 H        50 LEU    0.0900
    761 HA        -68.5230  -12.4600  -28.9370 H        50 LEU   -0.2700
    762 HB1       -68.4140   -9.6810  -27.6920 H        50 LEU    0.0900
    763 HB2       -67.0940  -10.8940  -27.4620 H        50 LEU    0.0900
    764 HG        -69.9880  -11.0800  -26.4860 H        50 LEU    0.0900
    765 HD11      -67.6530  -13.0790  -26.2000 H        50 LEU   -0.2700
    766 HD12      -69.1380  -13.3240  -27.1960 H        50 LEU    0.0900
    767 HD13      -69.2600  -13.1980  -25.3890 H        50 LEU    0.0900
    768 HD21      -68.5580   -9.5640  -25.2100 H        50 LEU    0.0900
    769 HD22      -67.3010  -10.8500  -25.0570 H        50 LEU    0.5100
    770 HD23      -68.9270  -11.0630  -24.2740 H        50 LEU   -0.5100
    771 N         -70.0180   -9.6690  -29.8400 N.am     51 VAL   -0.4700
    772 CA        -71.2370   -9.1250  -30.3960 C.3      51 VAL    0.3100
    773 C         -71.7550  -10.0300  -31.5120 C.2      51 VAL    0.0700
    774 O         -72.9560  -10.2710  -31.6350 O.2      51 VAL    0.0900
    775 CB        -71.0030   -7.7010  -30.9590 C.3      51 VAL   -0.0900
    776 CG1       -72.2510   -7.1300  -31.5690 C.3      51 VAL    0.0900
    777 CG2       -70.5370   -6.7830  -29.8800 C.3      51 VAL   -0.2700
    778 HN        -69.2620   -9.0280  -29.7430 H        51 VAL    0.0900
    779 HA        -71.9790   -9.0990  -29.6110 H        51 VAL    0.0900
    780 HB        -70.2070   -7.7440  -31.7320 H        51 VAL    0.0900
    781 HG11      -73.1030   -7.2350  -30.8630 H        51 VAL   -0.2700
    782 HG12      -72.4970   -7.6750  -32.5060 H        51 VAL    0.0900
    783 HG13      -72.1040   -6.0510  -31.7910 H        51 VAL    0.0900
    784 HG21      -69.8170   -7.3080  -29.2160 H        51 VAL    0.0900
    785 HG22      -71.4010   -6.4470  -29.2690 H        51 VAL    0.5100
    786 HG23      -70.0290   -5.9010  -30.3260 H        51 VAL   -0.5100
    787 N         -70.8440  -10.5470  -32.3190 N.am     52 VAL   -0.4700
    788 CA        -71.2120  -11.4670  -33.3810 C.3      52 VAL    0.3100
    789 C         -71.9130  -12.7210  -32.8740 C.2      52 VAL    0.0700
    790 O         -72.9770  -13.0890  -33.3660 O.2      52 VAL    0.0900
    791 CB        -70.0000  -11.9200  -34.1580 C.3      52 VAL   -0.0900
    792 CG1       -70.3550  -13.1200  -35.0390 C.3      52 VAL    0.0900
    793 CG2       -69.4490  -10.7520  -34.9610 C.3      52 VAL   -0.2700
    794 HN        -69.8740  -10.3320  -32.2360 H        52 VAL    0.0900
    795 HA        -71.9040  -10.9580  -34.0360 H        52 VAL    0.0900
    796 HB        -69.1930  -12.2080  -33.4490 H        52 VAL    0.0900
    797 HG11      -71.2710  -12.9030  -35.6290 H        52 VAL   -0.2700
    798 HG12      -70.5450  -14.0130  -34.4050 H        52 VAL    0.0900
    799 HG13      -69.5210  -13.3330  -35.7420 H        52 VAL    0.0900
    800 HG21      -69.3280   -9.8620  -34.3060 H        52 VAL    0.0900
    801 HG22      -70.1510  -10.4940  -35.7830 H        52 VAL    0.5100
    802 HG23      -68.4580  -11.0180  -35.3850 H        52 VAL   -0.5100
    803 N         -71.3110  -13.3750  -31.8890 N.am     53 GLY   -0.4700
    804 CA        -71.8800  -14.5850  -31.3100 C.3      53 GLY    0.3100
    805 C         -73.1430  -14.3580  -30.5060 C.2      53 GLY   -0.0200
    806 O         -73.9690  -15.2510  -30.4010 O.2      53 GLY    0.0900
    807 HN        -70.4450  -13.0680  -31.5030 H        53 GLY    0.0900
    808 HA1       -71.1310  -15.0180  -30.6620 H        53 GLY    0.5100
    809 HA2       -72.1040  -15.2600  -32.1230 H        53 GLY   -0.5100
    810 N         -73.2930  -13.1630  -29.9350 N.am     54 LEU   -0.4700
    811 CA        -74.4620  -12.8320  -29.1210 C.3      54 LEU    0.3100
    812 C         -75.6490  -12.3770  -29.9490 C.2      54 LEU    0.0700
    813 O         -76.7790  -12.6500  -29.5970 O.2      54 LEU    0.0900
    814 CB        -74.1200  -11.7510  -28.0860 C.3      54 LEU   -0.1800
    815 CG        -73.2060  -12.1650  -26.9260 C.3      54 LEU    0.0900
    816 CD1       -72.9730  -10.9670  -26.0020 C.3      54 LEU    0.0900
    817 CD2       -73.7500  -13.3700  -26.1410 C.3      54 LEU   -0.0900
    818 HN        -72.6140  -12.4420  -30.0360 H        54 LEU    0.0900
    819 HA        -74.7890  -13.7340  -28.6250 H        54 LEU   -0.2700
    820 HB1       -75.0740  -11.3870  -27.6510 H        54 LEU    0.0900
    821 HB2       -73.6260  -10.9150  -28.6230 H        54 LEU    0.0900
    822 HG        -72.2330  -12.5220  -27.3280 H        54 LEU    0.0900
    823 HD11      -73.9400  -10.6070  -25.5920 H        54 LEU   -0.2700
    824 HD12      -72.4980  -10.1380  -26.5710 H        54 LEU    0.0900
    825 HD13      -72.3170  -11.2630  -25.1560 H        54 LEU    0.0900
    826 HD21      -73.8540  -14.2480  -26.8130 H        54 LEU    0.0900
    827 HD22      -74.7480  -13.1260  -25.7180 H        54 LEU    0.5100
    828 HD23      -73.0490  -13.6330  -25.3200 H        54 LEU   -0.5100
    829 N         -75.4040  -11.6840  -31.0490 N.am     55 LEU   -0.4700
    830 CA        -76.4930  -11.0940  -31.8290 C.3      55 LEU    0.3100
    831 C         -76.4760  -11.5410  -33.2810 C.2      55 LEU    0.0700
    832 O         -77.4550  -12.0480  -33.7970 O.2      55 LEU    0.0900
    833 CB        -76.4320   -9.5650  -31.7740 C.3      55 LEU   -0.1800
    834 CG        -76.3650   -8.9500  -30.3800 C.3      55 LEU    0.0900
    835 CD1       -76.3100   -7.4510  -30.5180 C.3      55 LEU    0.0900
    836 CD2       -77.5460   -9.3690  -29.5400 C.3      55 LEU   -0.0900
    837 HN        -74.4800  -11.5350  -31.3930 H        55 LEU    0.0900
    838 HA        -77.4270  -11.4470  -31.4190 H        55 LEU   -0.2700
    839 HB1       -77.3380   -9.1690  -32.2780 H        55 LEU    0.0900
    840 HB2       -75.5330   -9.2380  -32.3360 H        55 LEU    0.0900
    841 HG        -75.4570   -9.3140  -29.8520 H        55 LEU    0.0900
    842 HD11      -77.2170   -7.0830  -31.0440 H        55 LEU   -0.2700
    843 HD12      -75.4150   -7.1570  -31.1070 H        55 LEU    0.0900
    844 HD13      -76.2680   -6.9800  -29.5120 H        55 LEU    0.0900
    845 HD21      -77.5660  -10.4740  -29.4320 H        55 LEU    0.0900
    846 HD22      -78.4900   -9.0430  -30.0270 H        55 LEU    0.5100
    847 HD23      -77.4710   -8.9140  -28.5290 H        55 LEU   -0.5100
    848 N         -75.3570  -11.3500  -33.9560 N.am     56 VAL   -0.4700
    849 CA        -75.3150  -11.5910  -35.3880 C.3      56 VAL    0.3100
    850 C         -75.5370  -13.0520  -35.7300 C.2      56 VAL    0.0700
    851 O         -76.1820  -13.3530  -36.7060 O.2      56 VAL    0.0900
    852 CB        -74.0140  -11.1060  -36.0300 C.3      56 VAL   -0.0900
    853 CG1       -74.0950  -11.2600  -37.5180 C.3      56 VAL    0.0900
    854 CG2       -73.7570   -9.6530  -35.7310 C.3      56 VAL   -0.2700
    855 HN        -74.5120  -11.0390  -33.5270 H        56 VAL    0.0900
    856 HA        -76.1550  -11.0760  -35.8280 H        56 VAL    0.0900
    857 HB        -73.1620  -11.7020  -35.6410 H        56 VAL    0.0900
    858 HG11      -74.9400  -10.6620  -37.9190 H        56 VAL   -0.2700
    859 HG12      -74.2590  -12.3270  -37.7800 H        56 VAL    0.0900
    860 HG13      -73.1530  -10.9010  -37.9870 H        56 VAL    0.0900
    861 HG21      -73.6770   -9.4970  -34.6340 H        56 VAL    0.0900
    862 HG22      -74.5930   -9.0330  -36.1170 H        56 VAL    0.5100
    863 HG23      -72.8040   -9.3320  -36.2040 H        56 VAL   -0.5100
    864 N         -74.9980  -13.9630  -34.9420 N.am     57 VAL   -0.4700
    865 CA        -75.1220  -15.3930  -35.2440 C.3      57 VAL    0.3100
    866 C         -76.4800  -15.9680  -34.8800 C.2      57 VAL    0.0700
    867 O         -77.0600  -16.7090  -35.6710 O.2      57 VAL    0.0900
    868 CB        -74.0220  -16.2230  -34.5680 C.3      57 VAL   -0.0900
    869 CG1       -74.2710  -17.7190  -34.7890 C.3      57 VAL    0.0900
    870 CG2       -72.6600  -15.8140  -35.1100 C.3      57 VAL   -0.2700
    871 HN        -74.4900  -13.7240  -34.1180 H        57 VAL    0.0900
    872 HA        -75.0650  -15.5080  -36.3150 H        57 VAL    0.0900
    873 HB        -74.0140  -16.0070  -33.4780 H        57 VAL    0.0900
    874 HG11      -74.4530  -17.9200  -35.8660 H        57 VAL   -0.2700
    875 HG12      -75.1630  -18.0440  -34.2130 H        57 VAL    0.0900
    876 HG13      -73.3840  -18.3020  -34.4650 H        57 VAL    0.0900
    877 HG21      -72.5490  -14.7090  -35.0720 H        57 VAL    0.0900
    878 HG22      -72.5590  -16.1450  -36.1660 H        57 VAL    0.5100
    879 HG23      -71.8550  -16.2730  -34.4970 H        57 VAL   -0.5100
    880 N         -76.9890  -15.6510  -33.6800 N.am     58 PRO   -0.2900
    881 CA        -78.3050  -16.1360  -33.2770 C.3      58 PRO    0.0000
    882 C         -79.3980  -15.8050  -34.3020 C.2      58 PRO    0.0900
    883 O         -80.0900  -16.6850  -34.7930 O.2      58 PRO    0.0900
    884 CB        -78.5640  -15.4010  -31.9540 C.3      58 PRO    0.0200
    885 CG        -77.2440  -15.1460  -31.4090 C.3      58 PRO    0.0900
    886 CD        -76.3400  -14.9040  -32.5900 C.3      58 PRO   -0.1800
    887 HA        -78.3020  -17.2120  -33.2020 H        58 PRO    0.0900
    888 HB1       -79.1610  -16.0310  -31.2630 H        58 PRO    0.0900
    889 HB2       -79.1080  -14.4480  -32.1320 H        58 PRO   -0.1800
    890 HG1       -77.2610  -14.2550  -30.7460 H        58 PRO    0.0900
    891 HG2       -76.8890  -16.0220  -30.8240 H        58 PRO    0.0900
    892 HD1       -76.2860  -13.8260  -32.8480 H        58 PRO    0.5100
    893 HD2       -75.3190  -15.3030  -32.4120 H        58 PRO   -0.5100
    894 N         -79.5450  -14.5410  -34.6350 N.am     59 PHE   -0.4700
    895 CA        -80.5250  -14.1290  -35.6170 C.3      59 PHE    0.3100
    896 C         -80.2440  -14.7700  -36.9490 C.2      59 PHE    0.0700
    897 O         -81.1240  -15.3260  -37.5610 O.2      59 PHE    0.0900
    898 CB        -80.5070  -12.6150  -35.7800 C.3      59 PHE   -0.1800
    899 CG        -81.1130  -11.8710  -34.6200 C.ar     59 PHE    0.0900
    900 CD1       -80.3770  -11.6190  -33.4750 C.ar     59 PHE    0.0900
    901 CD2       -82.4110  -11.4140  -34.6790 C.ar     59 PHE    0.0000
    902 CE1       -80.9240  -10.9370  -32.4180 C.ar     59 PHE   -0.1150
    903 CE2       -82.9580  -10.7230  -33.6250 C.ar     59 PHE    0.1150
    904 CZ        -82.2170  -10.4830  -32.4960 C.ar     59 PHE   -0.1150
    905 HN        -78.9940  -13.8160  -34.2300 H        59 PHE    0.1150
    906 HA        -81.4970  -14.4590  -35.2800 H        59 PHE   -0.1150
    907 HB1       -81.0850  -12.3380  -36.6870 H        59 PHE    0.1150
    908 HB2       -79.4550  -12.2710  -35.8770 H        59 PHE   -0.1150
    909 HD1       -79.3550  -11.9640  -33.4130 H        59 PHE    0.1150
    910 HD2       -83.0040  -11.6000  -35.5610 H        59 PHE   -0.1150
    911 HE1       -80.3390  -10.7580  -31.5280 H        59 PHE    0.1150
    912 HE2       -83.9740  -10.3650  -33.6860 H        59 PHE    0.5100
    913 HZ        -82.6510   -9.9390  -31.6690 H        59 PHE   -0.5100
    914 N         -78.9990  -14.7120  -37.3870 N.am     60 GLY   -0.4700
    915 CA        -78.5900  -15.2910  -38.6740 C.3      60 GLY    0.3100
    916 C         -78.7570  -16.8010  -38.7590 C.2      60 GLY   -0.0200
    917 O         -78.7360  -17.3890  -39.8430 O.2      60 GLY    0.0900
    918 HN        -78.2770  -14.2700  -36.8620 H        60 GLY    0.0900
    919 HA1       -77.5480  -15.0500  -38.8230 H        60 GLY    0.5100
    920 HA2       -79.1930  -14.8330  -39.4430 H        60 GLY   -0.5100
    921 N         -78.9270  -17.4310  -37.6000 N.am     61 ALA   -0.4700
    922 CA        -79.1740  -18.8640  -37.5280 C.3      61 ALA    0.3100
    923 C         -80.6420  -19.1850  -37.8360 C.2      61 ALA    0.0700
    924 O         -80.9560  -20.1020  -38.6010 O.2      61 ALA    0.0900
    925 CB        -78.8010  -19.3670  -36.1610 C.3      61 ALA   -0.2700
    926 HN        -78.8940  -16.9490  -36.7290 H        61 ALA    0.0900
    927 HA        -78.5800  -19.3490  -38.2870 H        61 ALA    0.0900
    928 HB1       -79.2720  -18.7330  -35.3780 H        61 ALA    0.0900
    929 HB2       -77.6980  -19.3300  -36.0300 H        61 ALA    0.5100
    930 HB3       -79.1580  -20.4120  -36.0320 H        61 ALA   -0.5100
    931 N         -81.5390  -18.3930  -37.2570 N.am     62 THR   -0.4700
    932 CA        -82.9590  -18.5670  -37.4550 C.3      62 THR    0.3100
    933 C         -83.3370  -18.3310  -38.9100 C.2      62 THR    0.0700
    934 O         -84.3160  -18.8550  -39.3930 O.2      62 THR    0.0900
    935 CB        -83.7800  -17.6220  -36.5390 C.3      62 THR    0.1400
    936 CG2       -83.2550  -17.6530  -35.1150 C.3      62 THR    0.0900
    937 OG1       -83.7050  -16.2760  -37.0100 O.3      62 THR   -0.6600
    938 HN        -81.2710  -17.6440  -36.6580 H        62 THR    0.4300
    939 HA        -83.2010  -19.5970  -37.2370 H        62 THR   -0.2700
    940 HB        -84.8460  -17.9380  -36.5340 H        62 THR    0.0900
    941 HG1       -82.7710  -16.0940  -37.1440 H        62 THR    0.0900
    942 HG21      -82.2600  -17.1610  -35.0630 H        62 THR    0.0900
    943 HG22      -83.1480  -18.7060  -34.7740 H        62 THR    0.5100
    944 HG23      -83.9540  -17.1110  -34.4420 H        62 THR   -0.5100
    945 N         -82.5460  -17.5370  -39.6120 N.am     63 LEU   -0.4700
    946 CA        -82.8140  -17.2090  -41.0120 C.3      63 LEU    0.3100
    947 C         -82.4140  -18.3640  -41.9150 C.2      63 LEU    0.0700
    948 O         -82.9300  -18.5170  -43.0150 O.2      63 LEU    0.0900
    949 CB        -82.0650  -15.9220  -41.4160 C.3      63 LEU   -0.1800
    950 CG        -82.2340  -15.4180  -42.8560 C.3      63 LEU    0.0900
    951 CD1       -83.7040  -15.2460  -43.2150 C.3      63 LEU    0.0900
    952 CD2       -81.5100  -14.1100  -43.0540 C.3      63 LEU   -0.0900
    953 HN        -81.7290  -17.1260  -39.2180 H        63 LEU    0.0900
    954 HA        -83.8790  -17.0760  -41.1280 H        63 LEU   -0.2700
    955 HB1       -80.9820  -16.1010  -41.2500 H        63 LEU    0.0900
    956 HB2       -82.4050  -15.1120  -40.7380 H        63 LEU    0.0900
    957 HG        -81.7710  -16.1480  -43.5530 H        63 LEU    0.0900
    958 HD11      -84.1800  -14.5100  -42.5320 H        63 LEU   -0.2700
    959 HD12      -84.2350  -16.2170  -43.1140 H        63 LEU    0.0900
    960 HD13      -83.7980  -14.8740  -44.2570 H        63 LEU    0.0900
    961 HD21      -80.4260  -14.2380  -42.8510 H        63 LEU    0.0900
    962 HD22      -81.9140  -13.3460  -42.3550 H        63 LEU    0.5100
    963 HD23      -81.6360  -13.7640  -44.1020 H        63 LEU   -0.5100
    964 N         -81.4780  -19.1790  -41.4510 N.am     64 VAL   -0.4700
    965 CA        -81.0100  -20.3100  -42.2470 C.3      64 VAL    0.3100
    966 C         -81.8080  -21.5380  -41.9150 C.2      64 VAL    0.0700
    967 O         -82.1860  -22.2970  -42.8000 O.2      64 VAL    0.0900
    968 CB        -79.5290  -20.6060  -42.0070 C.3      64 VAL   -0.0900
    969 CG1       -79.1020  -21.8200  -42.8100 C.3      64 VAL    0.0900
    970 CG2       -78.6820  -19.3940  -42.3960 C.3      64 VAL   -0.2700
    971 HN        -81.0570  -19.0590  -40.5550 H        64 VAL    0.0900
    972 HA        -81.1740  -20.0680  -43.2870 H        64 VAL    0.0900
    973 HB        -79.3610  -20.7990  -40.9260 H        64 VAL    0.0900
    974 HG11      -79.4220  -21.7120  -43.8690 H        64 VAL   -0.2700
    975 HG12      -79.5710  -22.7360  -42.3910 H        64 VAL    0.0900
    976 HG13      -77.9950  -21.9220  -42.7830 H        64 VAL    0.0900
    977 HG21      -79.0900  -18.4760  -41.9220 H        64 VAL    0.0900
    978 HG22      -78.6970  -19.2610  -43.4990 H        64 VAL    0.5100
    979 HG23      -77.6370  -19.5370  -42.0490 H        64 VAL   -0.5100
    980 N         -82.0730  -21.7210  -40.6280 N.am     65 VAL   -0.4700
    981 CA        -82.8560  -22.8560  -40.1490 C.3      65 VAL    0.3100
    982 C         -84.3030  -22.8350  -40.6520 C.2      65 VAL    0.0700
    983 O         -84.7720  -23.8100  -41.2240 O.2      65 VAL    0.0900
    984 CB        -82.8760  -22.9030  -38.6150 C.3      65 VAL   -0.0900
    985 CG1       -83.9390  -23.8790  -38.1240 C.3      65 VAL    0.0900
    986 CG2       -81.5050  -23.2840  -38.0890 C.3      65 VAL   -0.2700
    987 HN        -81.7480  -21.0900  -39.9280 H        65 VAL    0.0900
    988 HA        -82.4110  -23.7570  -40.5440 H        65 VAL    0.0900
    989 HB        -83.0960  -21.8880  -38.2190 H        65 VAL    0.0900
    990 HG11      -83.8330  -24.8540  -38.6470 H        65 VAL   -0.2700
    991 HG12      -84.9510  -23.4720  -38.3340 H        65 VAL    0.0900
    992 HG13      -83.8230  -24.0470  -37.0320 H        65 VAL    0.0900
    993 HG21      -80.7480  -22.5380  -38.4160 H        65 VAL    0.0900
    994 HG22      -81.2120  -24.2810  -38.4820 H        65 VAL    0.5100
    995 HG23      -81.5190  -23.3100  -36.9780 H        65 VAL   -0.5100
    996 N         -85.0000  -21.7230  -40.4230 N.am     66 ARG   -0.4700
    997 CA        -86.3880  -21.5680  -40.8630 C.3      66 ARG    0.3100
    998 C         -86.4930  -21.1730  -42.3320 C.2      66 ARG    0.0700
    999 O         -87.5010  -21.4220  -42.9680 O.2      66 ARG    0.0900
   1000 CB        -87.1060  -20.5290  -39.9950 C.3      66 ARG   -0.1800
   1001 CG        -87.3690  -20.9920  -38.5680 C.3      66 ARG    0.0900
   1002 CD        -88.2760  -22.2090  -38.5480 C.3      66 ARG    0.0900
   1003 NE        -89.4640  -21.9980  -39.3810 N.pl3    66 ARG   -0.1800
   1004 CZ        -90.5840  -21.4060  -38.9680 C.cat    66 ARG    0.0900
   1005 NH1       -90.6970  -20.9610  -37.7200 N.pl3    66 ARG    0.0900
   1006 NH2       -91.6010  -21.2590  -39.8120 N.pl3    66 ARG    0.2000
   1007 HN        -84.6060  -20.9440  -39.9420 H        66 ARG    0.0900
   1008 HA        -86.8760  -22.5270  -40.7830 H        66 ARG    0.0900
   1009 HB1       -88.0790  -20.2850  -40.4710 H        66 ARG   -0.7000
   1010 HB2       -86.4830  -19.6100  -39.9570 H        66 ARG    0.4400
   1011 HG1       -87.8510  -20.1680  -37.9990 H        66 ARG    0.6400
   1012 HG2       -86.4030  -21.2470  -38.0820 H        66 ARG   -0.8000
   1013 HD1       -88.6180  -22.4090  -37.5100 H        66 ARG    0.4600
   1014 HD2       -87.7320  -23.0920  -38.9480 H        66 ARG    0.4600
   1015 HE        -89.4320  -22.3210  -40.3260 H        66 ARG   -0.8000
   1016 HH11      -89.9370  -21.0690  -37.0790 H        66 ARG    0.4600
   1017 HH12      -91.5430  -20.5190  -37.4220 H        66 ARG    0.4600
   1018 HH21      -91.5240  -21.5910  -40.7510 H        66 ARG    0.5100
   1019 HH22      -92.4430  -20.8150  -39.5060 H        66 ARG   -0.5100
   1020 N         -85.4460  -20.5520  -42.8660 N.am     67 GLY   -0.4700
   1021 CA        -85.4350  -20.1180  -44.2570 C.3      67 GLY    0.3100
   1022 C         -86.1970  -18.8230  -44.4800 C.2      67 GLY   -0.0200
   1023 O         -86.4050  -18.4140  -45.6130 O.2      67 GLY    0.0900
   1024 HN        -84.6240  -20.3570  -42.3400 H        67 GLY    0.0900
   1025 HA1       -85.8860  -20.8980  -44.8520 H        67 GLY    0.5100
   1026 HA2       -84.4050  -19.9740  -44.5500 H        67 GLY   -0.5100
   1027 N         -86.6030  -18.1690  -43.3940 N.am     68 THR   -0.4700
   1028 CA        -87.3630  -16.9240  -43.4630 C.3      68 THR    0.3100
   1029 C         -87.0590  -16.0410  -42.2700 C.2      68 THR    0.0700
   1030 O         -86.8730  -16.5230  -41.1610 O.2      68 THR    0.0900
   1031 CB        -88.8740  -17.1960  -43.4660 C.3      68 THR    0.1400
   1032 CG2       -89.6610  -15.9500  -43.8500 C.3      68 THR    0.0900
   1033 OG1       -89.1610  -18.2380  -44.4000 O.3      68 THR   -0.6600
   1034 HN        -86.4040  -18.5030  -42.4770 H        68 THR    0.4300
   1035 HA        -87.0750  -16.4080  -44.3670 H        68 THR   -0.2700
   1036 HB        -89.2040  -17.5130  -42.4540 H        68 THR    0.0900
   1037 HG1       -88.4100  -18.2750  -44.9970 H        68 THR    0.0900
   1038 HG21      -89.3680  -15.6110  -44.8660 H        68 THR    0.0900
   1039 HG22      -89.4500  -15.1320  -43.1280 H        68 THR    0.5100
   1040 HG23      -90.7490  -16.1770  -43.8520 H        68 THR   -0.5100
   1041 N         -87.0170  -14.7380  -42.4910 N.am     69 TRP   -0.4700
   1042 CA        -86.7630  -13.7840  -41.4050 C.3      69 TRP    0.3100
   1043 C         -88.0320  -13.5650  -40.5940 C.2      69 TRP    0.0700
   1044 O         -89.0590  -13.1880  -41.1360 O.2      69 TRP    0.0900
   1045 CB        -86.2530  -12.4590  -41.9590 C.3      69 TRP   -0.1800
   1046 CG        -85.8500  -11.4790  -40.9150 C.ar     69 TRP    0.0900
   1047 CD1       -86.5210  -10.3550  -40.5530 C.ar     69 TRP    0.0900
   1048 CD2       -84.6740  -11.5240  -40.1060 C.ar     69 TRP   -0.0300
   1049 CE2       -84.6950  -10.3870  -39.2740 C.ar     69 TRP   -0.1500
   1050 CE3       -83.6080  -12.4140  -39.9990 C.ar     69 TRP    0.2200
   1051 NE1       -85.8330   -9.6880  -39.5680 N.ar     69 TRP   -0.5100
   1052 CZ2       -83.6930  -10.1170  -38.3480 C.ar     69 TRP    0.3700
   1053 CZ3       -82.6110  -12.1430  -39.0760 C.ar     69 TRP    0.2400
   1054 CH2       -82.6600  -11.0050  -38.2640 C.ar     69 TRP    0.1100
   1055 HN        -87.1560  -14.3470  -43.3980 H        69 TRP   -0.2500
   1056 HA        -86.0300  -14.2200  -40.7420 H        69 TRP    0.1700
   1057 HB1       -87.0560  -11.9990  -42.5720 H        69 TRP   -0.2000
   1058 HB2       -85.3710  -12.6600  -42.6030 H        69 TRP    0.1400
   1059 HD1       -87.4600  -10.0320  -40.9770 H        69 TRP   -0.2700
   1060 HE1       -86.1120   -8.8540  -39.1480 H        69 TRP    0.1600
   1061 HE3       -83.5440  -13.3000  -40.6130 H        69 TRP   -0.1400
   1062 HZ2       -83.7150   -9.2450  -37.7110 H        69 TRP    0.1400
   1063 HZ3       -81.7780  -12.8250  -38.9810 H        69 TRP    0.5100
   1064 HH2       -81.8640  -10.8260  -37.5560 H        69 TRP   -0.5100
   1065 N         -87.9530  -13.8060  -39.2920 N.am     70 LEU   -0.4700
   1066 CA        -89.1400  -13.8190  -38.4510 C.3      70 LEU    0.3100
   1067 C         -89.1870  -12.6550  -37.4880 C.2      70 LEU    0.0700
   1068 O         -90.0650  -12.6020  -36.6330 O.2      70 LEU    0.0900
   1069 CB        -89.2100  -15.1260  -37.6550 C.3      70 LEU   -0.1800
   1070 CG        -88.8720  -16.4080  -38.4300 C.3      70 LEU    0.0900
   1071 CD1       -88.6550  -17.6010  -37.5080 C.3      70 LEU    0.0900
   1072 CD2       -89.9520  -16.7140  -39.4610 C.3      70 LEU   -0.0900
   1073 HN        -87.0860  -13.9870  -38.8350 H        70 LEU    0.0900
   1074 HA        -90.0060  -13.7180  -39.0880 H        70 LEU   -0.2700
   1075 HB1       -90.2410  -15.2290  -37.2580 H        70 LEU    0.0900
   1076 HB2       -88.5010  -15.0460  -36.8040 H        70 LEU    0.0900
   1077 HG        -87.9470  -16.2380  -39.0220 H        70 LEU    0.0900
   1078 HD11      -89.3970  -17.5840  -36.6810 H        70 LEU   -0.2700
   1079 HD12      -87.6350  -17.5600  -37.0700 H        70 LEU    0.0900
   1080 HD13      -88.7810  -18.5470  -38.0770 H        70 LEU    0.0900
   1081 HD21      -90.0380  -15.8760  -40.1850 H        70 LEU    0.0900
   1082 HD22      -90.9310  -16.8470  -38.9540 H        70 LEU    0.5100
   1083 HD23      -89.6920  -17.6390  -40.0190 H        70 LEU   -0.5100
   1084 N         -88.2660  -11.7110  -37.6220 N.am     71 TRP   -0.4700
   1085 CA        -88.1080  -10.6710  -36.5990 C.3      71 TRP    0.3100
   1086 C         -88.4290   -9.2740  -37.1080 C.2      71 TRP    0.0700
   1087 O         -88.0770   -8.2760  -36.4850 O.2      71 TRP    0.0900
   1088 CB        -86.7000  -10.7280  -35.9810 C.3      71 TRP   -0.1800
   1089 CG        -86.2610  -12.1440  -35.6970 C.ar     71 TRP    0.0900
   1090 CD1       -85.3620  -12.8910  -36.4130 C.ar     71 TRP    0.0900
   1091 CD2       -86.7340  -12.9890  -34.6510 C.ar     71 TRP   -0.0300
   1092 CE2       -86.0680  -14.2290  -34.7850 C.ar     71 TRP   -0.1500
   1093 CE3       -87.6460  -12.8200  -33.6050 C.ar     71 TRP    0.2200
   1094 NE1       -85.2350  -14.1380  -35.8670 N.ar     71 TRP   -0.5100
   1095 CZ2       -86.2900  -15.2890  -33.9120 C.ar     71 TRP    0.3700
   1096 CZ3       -87.8660  -13.8720  -32.7380 C.ar     71 TRP    0.2400
   1097 CH2       -87.1930  -15.0920  -32.8950 C.ar     71 TRP    0.1100
   1098 HN        -87.6510  -11.6660  -38.4060 H        71 TRP   -0.2500
   1099 HA        -88.8570  -10.8320  -35.8390 H        71 TRP    0.1700
   1100 HB1       -86.6990  -10.1580  -35.0280 H        71 TRP   -0.2000
   1101 HB2       -85.9760  -10.2660  -36.6850 H        71 TRP    0.1400
   1102 HD1       -84.8290  -12.5440  -37.2860 H        71 TRP   -0.2700
   1103 HE1       -84.6480  -14.8470  -36.1940 H        71 TRP    0.1600
   1104 HE3       -88.1770  -11.8900  -33.4620 H        71 TRP   -0.1400
   1105 HZ2       -85.7830  -16.2370  -34.0130 H        71 TRP    0.1400
   1106 HZ3       -88.5700  -13.7540  -31.9270 H        71 TRP    0.5100
   1107 HH2       -87.3880  -15.8960  -32.2000 H        71 TRP   -0.5100
   1108 N         -89.1290   -9.1940  -38.2320 N.am     72 GLY   -0.4700
   1109 CA        -89.5980   -7.8980  -38.7220 C.3      72 GLY    0.3100
   1110 C         -88.6290   -7.1980  -39.6450 C.2      72 GLY   -0.0200
   1111 O         -87.4840   -7.6110  -39.7890 O.2      72 GLY    0.0900
   1112 HN        -89.3610   -9.9920  -38.7820 H        72 GLY    0.0900
   1113 HA1       -89.7720   -7.2690  -37.8620 H        72 GLY    0.5100
   1114 HA2       -90.5220   -8.0680  -39.2540 H        72 GLY   -0.5100
   1115 N         -89.1110   -6.1270  -40.2760 N.am     73 SER   -0.4700
   1116 CA        -88.3490   -5.3920  -41.2940 C.3      73 SER    0.3100
   1117 C         -87.2990   -4.5020  -40.6570 C.2      73 SER    0.0700
   1118 O         -86.3400   -4.0860  -41.3180 O.2      73 SER    0.0900
   1119 CB        -89.2690   -4.5240  -42.1730 C.3      73 SER    0.0500
   1120 OG        -90.1280   -5.3010  -42.9910 O.3      73 SER    0.0900
   1121 HN        -90.0230   -5.7740  -40.0830 H        73 SER    0.0900
   1122 HA        -87.8280   -6.1150  -41.9030 H        73 SER   -0.6600
   1123 HB1       -88.6450   -3.8840  -42.8330 H        73 SER    0.4300
   1124 HB2       -89.8970   -3.8810  -41.5210 H        73 SER    0.5100
   1125 HG1       -89.5970   -5.5830  -43.7400 H        73 SER   -0.5100
   1126 N         -87.4910   -4.1870  -39.3790 N.am     74 PHE   -0.4700
   1127 CA        -86.5520   -3.3240  -38.6760 C.3      74 PHE    0.3100
   1128 C         -85.3550   -4.1160  -38.1970 C.2      74 PHE    0.0700
   1129 O         -84.2200   -3.8200  -38.5490 O.2      74 PHE    0.0900
   1130 CB        -87.2260   -2.6440  -37.5060 C.3      74 PHE   -0.1800
   1131 CG        -86.2870   -1.9060  -36.6300 C.ar     74 PHE    0.0900
   1132 CD1       -85.7210   -0.7270  -37.0540 C.ar     74 PHE    0.0900
   1133 CD2       -85.9760   -2.3980  -35.3700 C.ar     74 PHE    0.0000
   1134 CE1       -84.8420   -0.0360  -36.2360 C.ar     74 PHE   -0.1150
   1135 CE2       -85.1060   -1.7140  -34.5400 C.ar     74 PHE    0.1150
   1136 CZ        -84.5320   -0.5250  -34.9770 C.ar     74 PHE   -0.1150
   1137 HN        -88.2720   -4.5200  -38.8550 H        74 PHE    0.1150
   1138 HA        -86.1860   -2.5890  -39.3770 H        74 PHE   -0.1150
   1139 HB1       -87.7300   -3.4100  -36.8770 H        74 PHE    0.1150
   1140 HB2       -87.9690   -1.9120  -37.8850 H        74 PHE   -0.1150
   1141 HD1       -85.9600   -0.3380  -38.0320 H        74 PHE    0.1150
   1142 HD2       -86.4180   -3.3240  -35.0330 H        74 PHE   -0.1150
   1143 HE1       -84.3990    0.8870  -36.5790 H        74 PHE    0.1150
   1144 HE2       -84.8730   -2.1010  -33.5590 H        74 PHE    0.5100
   1145 HZ        -83.8470    0.0140  -34.3380 H        74 PHE   -0.5100
   1146 N         -85.5990   -5.1490  -37.4070 N.am     75 LEU   -0.4700
   1147 CA        -84.5020   -5.9760  -36.9380 C.3      75 LEU    0.3100
   1148 C         -83.7320   -6.5650  -38.1160 C.2      75 LEU    0.0700
   1149 O         -82.5950   -6.9960  -37.9750 O.2      75 LEU    0.0900
   1150 CB        -85.0000   -7.0790  -36.0090 C.3      75 LEU   -0.1800
   1151 CG        -85.6250   -6.6040  -34.6910 C.3      75 LEU    0.0900
   1152 CD1       -85.7670   -7.7870  -33.7520 C.3      75 LEU    0.0900
   1153 CD2       -84.8430   -5.4980  -34.0400 C.3      75 LEU   -0.0900
   1154 HN        -86.5160   -5.3980  -37.1050 H        75 LEU    0.0900
   1155 HA        -83.8030   -5.3380  -36.4180 H        75 LEU   -0.2700
   1156 HB1       -84.1400   -7.7370  -35.7640 H        75 LEU    0.0900
   1157 HB2       -85.7630   -7.6710  -36.5580 H        75 LEU    0.0900
   1158 HG        -86.6250   -6.1610  -34.8890 H        75 LEU    0.0900
   1159 HD11      -84.8060   -8.3410  -33.6870 H        75 LEU   -0.2700
   1160 HD12      -86.5500   -8.4790  -34.1290 H        75 LEU    0.0900
   1161 HD13      -86.0410   -7.4310  -32.7350 H        75 LEU    0.0900
   1162 HD21      -84.7880   -4.6190  -34.7160 H        75 LEU    0.0900
   1163 HD22      -83.8100   -5.8440  -33.8210 H        75 LEU    0.5100
   1164 HD23      -85.3410   -5.1890  -33.0960 H        75 LEU   -0.5100
   1165 N         -84.3400   -6.5560  -39.2920 N.am     76 CYS   -0.4700
   1166 CA        -83.6450   -6.9970  -40.4770 C.3      76 CYS    0.3100
   1167 C         -82.4730   -6.0860  -40.7390 C.2      76 CYS    0.0700
   1168 O         -81.3340   -6.5200  -40.7320 O.2      76 CYS    0.0900
   1169 CB        -84.5760   -7.0090  -41.6700 C.3      76 CYS   -0.1000
   1170 SG        -83.7670   -7.4140  -43.2100 S.3      76 CYS    0.0900
   1171 HN        -85.2820   -6.2540  -39.4100 H        76 CYS    0.0900
   1172 HA        -83.2610   -7.9890  -40.2920 H        76 CYS   -0.0800
   1173 HB1       -85.0410   -6.0050  -41.7590 H        76 CYS    0.5100
   1174 HB2       -85.3790   -7.7520  -41.4780 H        76 CYS   -0.5100
   1175 N         -82.7540   -4.8070  -40.9230 N.am     77 GLU   -0.4700
   1176 CA        -81.7010   -3.8190  -41.1780 C.3      77 GLU    0.3100
   1177 C         -80.7800   -3.6380  -39.9900 C.2      77 GLU    0.0700
   1178 O         -79.5900   -3.3610  -40.1400 O.2      77 GLU    0.0900
   1179 CB        -82.2900   -2.4600  -41.5570 C.3      77 GLU   -0.1800
   1180 CG        -82.7010   -2.3520  -43.0100 C.3      77 GLU    0.0900
   1181 CD        -82.8330   -0.9010  -43.4480 C.2      77 GLU    0.0900
   1182 OE1       -82.8910    0.0020  -42.5680 O.co2    77 GLU   -0.2800
   1183 OE2       -82.8670   -0.6650  -44.6780 O.co2    77 GLU    0.0900
   1184 HN        -83.6880   -4.4590  -40.8980 H        77 GLU    0.0900
   1185 HA        -81.0840   -4.1920  -41.9810 H        77 GLU    0.6200
   1186 HB1       -81.5300   -1.6780  -41.3480 H        77 GLU   -0.7600
   1187 HB2       -83.1820   -2.2740  -40.9240 H        77 GLU   -0.7600
   1188 HG1       -83.6800   -2.8590  -43.1510 H        77 GLU    0.5100
   1189 HG2       -81.9380   -2.8490  -43.6450 H        77 GLU   -0.5100
   1190 N         -81.3400   -3.7780  -38.8020 N.am     78 LEU   -0.4700
   1191 CA        -80.5570   -3.6180  -37.5870 C.3      78 LEU    0.3100
   1192 C         -79.5830   -4.7810  -37.4510 C.2      78 LEU    0.0700
   1193 O         -78.4300   -4.5870  -37.0820 O.2      78 LEU    0.0900
   1194 CB        -81.4570   -3.5100  -36.3460 C.3      78 LEU   -0.1800
   1195 CG        -80.7160   -3.2550  -35.0280 C.3      78 LEU    0.0900
   1196 CD1       -79.8980   -1.9450  -35.1080 C.3      78 LEU    0.0900
   1197 CD2       -81.6980   -3.2380  -33.8840 C.3      78 LEU   -0.0900
   1198 HN        -82.3060   -3.9940  -38.6850 H        78 LEU    0.0900
   1199 HA        -79.9620   -2.7230  -37.6930 H        78 LEU   -0.2700
   1200 HB1       -82.0240   -4.4590  -36.2460 H        78 LEU    0.0900
   1201 HB2       -82.1720   -2.6770  -36.5080 H        78 LEU    0.0900
   1202 HG        -80.0300   -4.1040  -34.8220 H        78 LEU    0.0900
   1203 HD11      -80.5730   -1.0860  -35.3060 H        78 LEU   -0.2700
   1204 HD12      -79.1570   -2.0120  -35.9320 H        78 LEU    0.0900
   1205 HD13      -79.3720   -1.7700  -34.1450 H        78 LEU    0.0900
   1206 HD21      -82.2250   -4.2140  -33.8190 H        78 LEU    0.0900
   1207 HD22      -82.4520   -2.4380  -34.0450 H        78 LEU    0.5100
   1208 HD23      -81.1610   -3.0610  -32.9280 H        78 LEU   -0.5100
   1209 N         -80.0520   -5.9820  -37.7560 N.am     79 TRP   -0.4700
   1210 CA        -79.2040   -7.1480  -37.6820 C.3      79 TRP    0.3100
   1211 C         -78.1650   -7.1200  -38.7600 C.2      79 TRP    0.0700
   1212 O         -77.0620   -7.5830  -38.5660 O.2      79 TRP    0.0900
   1213 CB        -80.0150   -8.4190  -37.8050 C.3      79 TRP   -0.1800
   1214 CG        -79.2020   -9.6400  -38.0590 C.ar     79 TRP    0.0900
   1215 CD1       -78.4670  -10.3500  -37.1550 C.ar     79 TRP    0.0900
   1216 CD2       -79.0570  -10.3050  -39.3010 C.ar     79 TRP   -0.0300
   1217 CE2       -78.2190  -11.4190  -39.0860 C.ar     79 TRP   -0.1500
   1218 CE3       -79.5520  -10.0710  -40.5780 C.ar     79 TRP    0.2200
   1219 NE1       -77.8730  -11.4150  -37.7660 N.ar     79 TRP   -0.5100
   1220 CZ2       -77.8600  -12.3020  -40.1150 C.ar     79 TRP    0.3700
   1221 CZ3       -79.2000  -10.9510  -41.6030 C.ar     79 TRP    0.2400
   1222 CH2       -78.3600  -12.0510  -41.3620 C.ar     79 TRP    0.1100
   1223 HN        -80.9940   -6.1330  -38.0460 H        79 TRP   -0.2500
   1224 HA        -78.6890   -7.1230  -36.7340 H        79 TRP    0.1700
   1225 HB1       -80.7320   -8.3010  -38.6450 H        79 TRP   -0.2000
   1226 HB2       -80.5800   -8.5710  -36.8610 H        79 TRP    0.1400
   1227 HD1       -78.3680  -10.1030  -36.1080 H        79 TRP   -0.2700
   1228 HE1       -77.2950  -12.0700  -37.3290 H        79 TRP    0.1600
   1229 HE3       -80.1960   -9.2310  -40.7920 H        79 TRP   -0.1400
   1230 HZ2       -77.2150  -13.1520  -39.9460 H        79 TRP    0.1400
   1231 HZ3       -79.5800  -10.7840  -42.6000 H        79 TRP    0.5100
   1232 HH2       -78.1040  -12.7100  -42.1790 H        79 TRP   -0.5100
   1233 N         -78.5200   -6.5640  -39.9000 N.am     80 THR   -0.4700
   1234 CA        -77.5660   -6.3970  -40.9980 C.3      80 THR    0.3100
   1235 C         -76.5010   -5.3490  -40.6770 C.2      80 THR    0.0700
   1236 O         -75.3460   -5.5190  -41.0040 O.2      80 THR    0.0900
   1237 CB        -78.2650   -5.9890  -42.2860 C.3      80 THR    0.1400
   1238 CG2       -77.2590   -5.6140  -43.3410 C.3      80 THR    0.0900
   1239 OG1       -79.0340   -7.0930  -42.7620 O.3      80 THR   -0.6600
   1240 HN        -79.4470   -6.2330  -40.0660 H        80 THR    0.4300
   1241 HA        -77.0530   -7.3370  -41.1370 H        80 THR   -0.2700
   1242 HB        -78.9400   -5.1280  -42.0960 H        80 THR    0.0900
   1243 HG1       -79.7640   -7.1930  -42.1460 H        80 THR    0.0900
   1244 HG21      -76.5930   -6.4760  -43.5580 H        80 THR    0.0900
   1245 HG22      -76.6360   -4.7650  -42.9840 H        80 THR    0.5100
   1246 HG23      -77.7830   -5.3250  -44.2770 H        80 THR   -0.5100
   1247 N         -76.8900   -4.2650  -40.0250 N.am     81 SER   -0.4700
   1248 CA        -75.9500   -3.1980  -39.6780 C.3      81 SER    0.3100
   1249 C         -74.8920   -3.6590  -38.6750 C.2      81 SER    0.0700
   1250 O         -73.7130   -3.3570  -38.8320 O.2      81 SER    0.0900
   1251 CB        -76.7030   -1.9760  -39.1320 C.3      81 SER    0.0500
   1252 OG        -77.5870   -1.4610  -40.1070 O.3      81 SER    0.0900
   1253 HN        -77.8360   -4.1270  -39.7420 H        81 SER    0.0900
   1254 HA        -75.4010   -2.9330  -40.5700 H        81 SER   -0.6600
   1255 HB1       -75.9760   -1.1830  -38.8530 H        81 SER    0.4300
   1256 HB2       -77.2910   -2.2700  -38.2350 H        81 SER    0.5100
   1257 HG1       -78.2900   -2.1090  -40.1960 H        81 SER   -0.5100
   1258 N         -75.3230   -4.3800  -37.6390 N.am     82 LEU   -0.4700
   1259 CA        -74.4070   -4.9170  -36.6270 C.3      82 LEU    0.3100
   1260 C         -73.4590   -5.9170  -37.2650 C.2      82 LEU    0.0700
   1261 O         -72.2970   -6.0380  -36.9040 O.2      82 LEU    0.0900
   1262 CB        -75.1650   -5.6050  -35.4920 C.3      82 LEU   -0.1800
   1263 CG        -75.9300   -4.6970  -34.5360 C.3      82 LEU    0.0900
   1264 CD1       -76.5340   -5.5400  -33.4120 C.3      82 LEU    0.0900
   1265 CD2       -75.0230   -3.6230  -33.9590 C.3      82 LEU   -0.0900
   1266 HN        -76.2880   -4.5870  -37.5070 H        82 LEU    0.0900
   1267 HA        -73.8250   -4.0940  -36.2390 H        82 LEU   -0.2700
   1268 HB1       -74.4310   -6.1840  -34.8960 H        82 LEU    0.0900
   1269 HB2       -75.8940   -6.3070  -35.9490 H        82 LEU    0.0900
   1270 HG        -76.7410   -4.1720  -35.0860 H        82 LEU    0.0900
   1271 HD11      -75.7290   -6.0640  -32.8540 H        82 LEU   -0.2700
   1272 HD12      -77.2230   -6.3000  -33.8370 H        82 LEU    0.0900
   1273 HD13      -77.0880   -4.8860  -32.7050 H        82 LEU    0.0900
   1274 HD21      -74.6040   -2.9970  -34.7760 H        82 LEU    0.0900
   1275 HD22      -74.1810   -4.0940  -33.4080 H        82 LEU    0.5100
   1276 HD23      -75.6000   -2.9680  -33.2720 H        82 LEU   -0.5100
   1277 N         -73.9710   -6.6430  -38.2390 N.am     83 ASP   -0.4700
   1278 CA        -73.1640   -7.6120  -38.9760 C.3      83 ASP    0.3100
   1279 C         -72.0300   -6.9130  -39.6950 C.2      83 ASP    0.0700
   1280 O         -70.8910   -7.2050  -39.4660 O.2      83 ASP    0.0900
   1281 CB        -74.0440   -8.3670  -39.9940 C.3      83 ASP   -0.2800
   1282 CG        -73.4010   -9.6360  -40.5120 C.2      83 ASP    0.0900
   1283 OD1       -72.1930   -9.8070  -40.2830 O.co2    83 ASP    0.0900
   1284 OD2       -74.0910  -10.4700  -41.1500 O.co2    83 ASP    0.6200
   1285 HN        -74.9260   -6.5650  -38.5140 H        83 ASP   -0.7600
   1286 HA        -72.7310   -8.3010  -38.2670 H        83 ASP   -0.7600
   1287 HB1       -74.2480   -7.6990  -40.8580 H        83 ASP    0.5100
   1288 HB2       -75.0060   -8.6350  -39.5060 H        83 ASP   -0.5100
   1289 N         -72.3600   -5.9490  -40.5370 N.am     84 VAL   -0.4700
   1290 CA        -71.3560   -5.1880  -41.3140 C.3      84 VAL    0.3100
   1291 C         -70.3900   -4.4200  -40.4020 C.2      84 VAL    0.0700
   1292 O         -69.2020   -4.3110  -40.6750 O.2      84 VAL    0.0900
   1293 CB        -72.0150   -4.1600  -42.3020 C.3      84 VAL   -0.0900
   1294 CG1       -71.0100   -3.5830  -43.1980 C.3      84 VAL    0.0900
   1295 CG2       -73.0390   -4.8200  -43.1570 C.3      84 VAL   -0.2700
   1296 HN        -73.3110   -5.6890  -40.6870 H        84 VAL    0.0900
   1297 HA        -70.7630   -5.9010  -41.8670 H        84 VAL    0.0900
   1298 HB        -72.4960   -3.3470  -41.7180 H        84 VAL    0.0900
   1299 HG11      -70.6550   -4.3510  -43.9180 H        84 VAL   -0.2700
   1300 HG12      -70.1390   -3.2210  -42.6080 H        84 VAL    0.0900
   1301 HG13      -71.4510   -2.7390  -43.7690 H        84 VAL    0.0900
   1302 HG21      -73.9910   -4.9360  -42.5940 H        84 VAL    0.0900
   1303 HG22      -72.6850   -5.8270  -43.4640 H        84 VAL    0.5100
   1304 HG23      -73.2350   -4.2020  -44.0590 H        84 VAL   -0.5100
   1305 N         -70.9280   -3.8930  -39.3060 N.am     85 LEU   -0.4700
   1306 CA        -70.1440   -3.1180  -38.3390 C.3      85 LEU    0.3100
   1307 C         -69.0350   -3.9760  -37.7220 C.2      85 LEU    0.0700
   1308 O         -67.8830   -3.5700  -37.6630 O.2      85 LEU    0.0900
   1309 CB        -71.0620   -2.5380  -37.2350 C.3      85 LEU   -0.1800
   1310 CG        -70.3650   -1.9000  -36.0290 C.3      85 LEU    0.0900
   1311 CD1       -69.6340   -0.6470  -36.4660 C.3      85 LEU    0.0900
   1312 CD2       -71.3700   -1.6160  -34.9290 C.3      85 LEU   -0.0900
   1313 HN        -71.8940   -4.0010  -39.0920 H        85 LEU    0.0900
   1314 HA        -69.6490   -2.3200  -38.8720 H        85 LEU   -0.2700
   1315 HB1       -71.7000   -3.3640  -36.8590 H        85 LEU    0.0900
   1316 HB2       -71.7070   -1.7660  -37.7010 H        85 LEU    0.0900
   1317 HG        -69.6410   -2.6210  -35.5940 H        85 LEU    0.0900
   1318 HD11      -70.3510    0.0830  -36.8980 H        85 LEU   -0.2700
   1319 HD12      -68.8770   -0.9010  -37.2390 H        85 LEU    0.0900
   1320 HD13      -69.1330   -0.1780  -35.5930 H        85 LEU    0.0900
   1321 HD21      -71.8550   -2.5600  -34.6010 H        85 LEU    0.0900
   1322 HD22      -72.1550   -0.9260  -35.3030 H        85 LEU    0.5100
   1323 HD23      -70.8550   -1.1590  -34.0560 H        85 LEU   -0.5100
   1324 N         -69.3900   -5.1590  -37.2520 N.am     86 CYS   -0.4700
   1325 CA        -68.4370   -6.0020  -36.5770 C.3      86 CYS    0.3100
   1326 C         -67.2770   -6.4090  -37.4860 C.2      86 CYS    0.0700
   1327 O         -66.1450   -6.5750  -37.0320 O.2      86 CYS    0.0900
   1328 CB        -69.1230   -7.2480  -36.0310 C.3      86 CYS   -0.1100
   1329 SG        -70.0860   -6.9440  -34.5470 S.3      86 CYS    0.0900
   1330 HN        -70.3170   -5.5160  -37.3430 H        86 CYS    0.0900
   1331 HA        -67.9980   -5.4320  -35.7710 H        86 CYS   -0.2300
   1332 HB1       -68.3420   -8.0060  -35.8100 H        86 CYS    0.1600
   1333 HB2       -69.7890   -7.6530  -36.8220 H        86 CYS    0.5100
   1334 HG1       -71.1340   -6.4480  -35.1880 H        86 CYS   -0.5100
   1335 N         -67.5550   -6.5770  -38.7690 N.am     87 VAL   -0.4700
   1336 CA        -66.5260   -7.0070  -39.7200 C.3      87 VAL    0.3100
   1337 C         -65.6460   -5.8120  -40.0890 C.2      87 VAL    0.0700
   1338 O         -64.4580   -5.9450  -40.3230 O.2      87 VAL    0.0900
   1339 CB        -67.1570   -7.6670  -40.9680 C.3      87 VAL   -0.0900
   1340 CG1       -66.1110   -8.0820  -41.9730 C.3      87 VAL    0.0900
   1341 CG2       -67.9240   -8.9050  -40.5410 C.3      87 VAL   -0.2700
   1342 HN        -68.4660   -6.4210  -39.1430 H        87 VAL    0.0900
   1343 HA        -65.8800   -7.7080  -39.2140 H        87 VAL    0.0900
   1344 HB        -67.8530   -6.9460  -41.4460 H        87 VAL    0.0900
   1345 HG11      -65.3120   -8.6690  -41.4720 H        87 VAL   -0.2700
   1346 HG12      -65.6540   -7.1830  -42.4370 H        87 VAL    0.0900
   1347 HG13      -66.5740   -8.7160  -42.7610 H        87 VAL    0.0900
   1348 HG21      -68.7280   -8.6280  -39.8250 H        87 VAL    0.0900
   1349 HG22      -67.2380   -9.6220  -40.0420 H        87 VAL    0.5100
   1350 HG23      -68.3890   -9.3860  -41.4270 H        87 VAL   -0.5100
   1351 N         -66.2240   -4.6240  -40.1200 N.am     88 THR   -0.4700
   1352 CA        -65.4480   -3.4200  -40.4340 C.3      88 THR    0.3100
   1353 C         -64.5120   -3.1170  -39.2660 C.2      88 THR    0.0700
   1354 O         -63.3180   -2.8780  -39.4380 O.2      88 THR    0.0900
   1355 CB        -66.3760   -2.2010  -40.7180 C.3      88 THR    0.1400
   1356 CG2       -65.5740   -0.9580  -41.0060 C.3      88 THR    0.0900
   1357 OG1       -67.2010   -2.4590  -41.8580 O.3      88 THR   -0.6600
   1358 HN        -67.1950   -4.4940  -39.9350 H        88 THR    0.4300
   1359 HA        -64.8410   -3.6350  -41.3010 H        88 THR   -0.2700
   1360 HB        -67.0280   -2.0140  -39.8390 H        88 THR    0.0900
   1361 HG1       -67.8270   -3.1310  -41.5830 H        88 THR    0.0900
   1362 HG21      -64.9280   -1.1180  -41.8960 H        88 THR    0.0900
   1363 HG22      -64.9260   -0.7160  -40.1370 H        88 THR    0.5100
   1364 HG23      -66.2570   -0.1070  -41.2130 H        88 THR   -0.5100
   1365 N         -65.0780   -3.1620  -38.0620 N.am     89 ALA   -0.4700
   1366 CA        -64.3570   -2.8460  -36.8410 C.3      89 ALA    0.3100
   1367 C         -63.2260   -3.8290  -36.5790 C.2      89 ALA    0.0700
   1368 O         -62.2550   -3.5050  -35.8980 O.2      89 ALA    0.0900
   1369 CB        -65.3120   -2.8270  -35.6750 C.3      89 ALA   -0.2700
   1370 HN        -66.0330   -3.4180  -37.9440 H        89 ALA    0.0900
   1371 HA        -63.8900   -1.8790  -36.9640 H        89 ALA    0.0900
   1372 HB1       -65.7960   -3.8210  -35.5620 H        89 ALA    0.0900
   1373 HB2       -66.1030   -2.0650  -35.8450 H        89 ALA    0.5100
   1374 HB3       -64.7630   -2.5930  -34.7380 H        89 ALA   -0.5100
   1375 N         -63.3320   -5.0300  -37.1350 N.am     90 SER   -0.4700
   1376 CA        -62.3020   -6.0610  -36.9320 C.3      90 SER    0.3100
   1377 C         -61.0950   -5.8470  -37.8200 C.2      90 SER    0.0700
   1378 O         -60.0110   -5.6610  -37.3240 O.2      90 SER    0.0900
   1379 CB        -62.8890   -7.4440  -37.1470 C.3      90 SER    0.0500
   1380 OG        -63.7820   -7.7750  -36.0760 O.3      90 SER    0.0900
   1381 HN        -64.1070   -5.2840  -37.7090 H        90 SER    0.0900
   1382 HA        -61.9250   -5.9640  -35.9250 H        90 SER   -0.6600
   1383 HB1       -62.0730   -8.1970  -37.1800 H        90 SER    0.4300
   1384 HB2       -63.4520   -7.4670  -38.1040 H        90 SER    0.5100
   1385 HG1       -64.6090   -7.3290  -36.2720 H        90 SER   -0.5100
   1386 N         -61.3030   -5.8040  -39.1290 N.am     91 ILE   -0.4700
   1387 CA        -60.2230   -5.5770  -40.0790 C.3      91 ILE    0.3100
   1388 C         -59.5100   -4.2630  -39.7730 C.2      91 ILE    0.0700
   1389 O         -58.3190   -4.1390  -40.0290 O.2      91 ILE    0.0900
   1390 CB        -60.7330   -5.5360  -41.5460 C.3      91 ILE   -0.0900
   1391 CG1       -59.5710   -5.4870  -42.5530 C.3      91 ILE    0.0900
   1392 CG2       -61.6520   -4.3170  -41.7680 C.3      91 ILE   -0.2700
   1393 CD        -58.7340   -6.7680  -42.5900 C.3      91 ILE    0.0900
   1394 HN        -62.2110   -5.9260  -39.5220 H        91 ILE    0.0900
   1395 HA        -59.5080   -6.3770  -39.9600 H        91 ILE    0.0900
   1396 HB        -61.2980   -6.4680  -41.7640 H        91 ILE   -0.1800
   1397 HG11      -58.9060   -4.6390  -42.2850 H        91 ILE    0.0900
   1398 HG12      -59.9890   -5.3100  -43.5670 H        91 ILE    0.0900
   1399 HG21      -61.0970   -3.3780  -41.5600 H        91 ILE   -0.2700
   1400 HG22      -62.5260   -4.3730  -41.0830 H        91 ILE    0.0900
   1401 HG23      -62.0040   -4.2960  -42.8210 H        91 ILE    0.0900
   1402 HD1       -59.1510   -7.4750  -43.3380 H        91 ILE    0.0900
   1403 HD2       -58.7500   -7.2590  -41.5930 H        91 ILE    0.5100
   1404 HD3       -57.6870   -6.5290  -42.8730 H        91 ILE   -0.5100
   1405 N         -60.2280   -3.2810  -39.2340 N.am     92 GLU   -0.4700
   1406 CA        -59.6200   -1.9980  -38.9370 C.3      92 GLU    0.3100
   1407 C         -58.6620   -2.1250  -37.7490 C.2      92 GLU    0.0700
   1408 O         -57.5630   -1.5550  -37.7360 O.2      92 GLU    0.0900
   1409 CB        -60.6900   -0.9390  -38.6880 C.3      92 GLU   -0.1800
   1410 CG        -61.3740   -0.4450  -39.9760 C.3      92 GLU    0.0900
   1411 CD        -62.2030    0.8890  -39.8130 C.2      92 GLU    0.0900
   1412 OE1       -62.1270    1.5740  -38.7530 O.co2    92 GLU   -0.2800
   1413 OE2       -62.9350    1.2750  -40.7630 O.co2    92 GLU    0.0900
   1414 HN        -61.1950   -3.3800  -39.0130 H        92 GLU    0.0900
   1415 HA        -59.0040   -1.7180  -39.7780 H        92 GLU    0.6200
   1416 HB1       -60.2170   -0.0700  -38.1820 H        92 GLU   -0.7600
   1417 HB2       -61.4650   -1.3680  -38.0170 H        92 GLU   -0.7600
   1418 HG1       -62.0650   -1.2380  -40.3330 H        92 GLU    0.5100
   1419 HG2       -60.5900   -0.2700  -40.7450 H        92 GLU   -0.5100
   1420 N         -59.0740   -2.9040  -36.7620 N.am     93 THR   -0.4700
   1421 CA        -58.2750   -3.0720  -35.5510 C.3      93 THR    0.3100
   1422 C         -57.0370   -3.9180  -35.8450 C.2      93 THR    0.0700
   1423 O         -55.9560   -3.7080  -35.3100 O.2      93 THR    0.0900
   1424 CB        -59.1300   -3.6730  -34.3830 C.3      93 THR    0.1400
   1425 CG2       -58.3320   -3.8330  -33.1060 C.3      93 THR    0.0900
   1426 OG1       -60.2290   -2.8010  -34.0840 O.3      93 THR   -0.6600
   1427 HN        -59.9360   -3.4030  -36.7980 H        93 THR    0.4300
   1428 HA        -57.8910   -2.1020  -35.2710 H        93 THR   -0.2700
   1429 HB        -59.5290   -4.6670  -34.6800 H        93 THR    0.0900
   1430 HG1       -60.8970   -2.9820  -34.7480 H        93 THR    0.0900
   1431 HG21      -57.8010   -2.8880  -32.8660 H        93 THR    0.0900
   1432 HG22      -57.5810   -4.6420  -33.2290 H        93 THR    0.5100
   1433 HG23      -59.0130   -4.0810  -32.2630 H        93 THR   -0.5100
   1434 N         -57.1990   -4.8820  -36.7220 N.am     94 LEU   -0.4700
   1435 CA        -56.0790   -5.7110  -37.1430 C.3      94 LEU    0.3100
   1436 C         -55.1200   -4.8570  -37.9350 C.2      94 LEU    0.0700
   1437 O         -53.9220   -5.0850  -37.9270 O.2      94 LEU    0.0900
   1438 CB        -56.5440   -6.8930  -38.0090 C.3      94 LEU   -0.1800
   1439 CG        -57.2350   -8.0310  -37.2610 C.3      94 LEU    0.0900
   1440 CD1       -57.5440   -9.1820  -38.1880 C.3      94 LEU    0.0900
   1441 CD2       -56.3690   -8.4520  -36.1210 C.3      94 LEU   -0.0900
   1442 HN        -58.0830   -5.0860  -37.1340 H        94 LEU    0.0900
   1443 HA        -55.5850   -6.0760  -36.2540 H        94 LEU   -0.2700
   1444 HB1       -55.6550   -7.3120  -38.5250 H        94 LEU    0.0900
   1445 HB2       -57.2520   -6.5030  -38.7710 H        94 LEU    0.0900
   1446 HG        -58.1810   -7.6540  -36.8170 H        94 LEU    0.0900
   1447 HD11      -56.6060   -9.5760  -38.6340 H        94 LEU   -0.2700
   1448 HD12      -58.2090   -8.8380  -39.0100 H        94 LEU    0.0900
   1449 HD13      -58.0390  -10.0010  -37.6240 H        94 LEU    0.0900
   1450 HD21      -56.3530   -7.6600  -35.3410 H        94 LEU    0.0900
   1451 HD22      -55.3300   -8.6210  -36.4770 H        94 LEU    0.5100
   1452 HD23      -56.7670   -9.3860  -35.6690 H        94 LEU   -0.5100
   1453 N         -55.6520   -3.8630  -38.6330 N.am     95 CYS   -0.4700
   1454 CA        -54.8250   -2.9790  -39.4290 C.3      95 CYS    0.3100
   1455 C         -54.1100   -1.9980  -38.5020 C.2      95 CYS    0.0700
   1456 O         -53.0520   -1.4830  -38.8150 O.2      95 CYS    0.0900
   1457 CB        -55.6730   -2.2300  -40.4380 C.3      95 CYS   -0.1100
   1458 SG        -54.7570   -1.4860  -41.7540 S.3      95 CYS    0.0900
   1459 HN        -56.6320   -3.6820  -38.6420 H        95 CYS    0.0900
   1460 HA        -54.0810   -3.5780  -39.9330 H        95 CYS   -0.2300
   1461 HB1       -56.2330   -1.4390  -39.8970 H        95 CYS    0.1600
   1462 HB2       -56.4060   -2.9440  -40.8680 H        95 CYS    0.5100
   1463 HG1       -55.0170   -2.4440  -42.6320 H        95 CYS   -0.5100
   1464 N         -54.6960   -1.7340  -37.3490 N.am     96 VAL   -0.4700
   1465 CA        -54.0670   -0.8790  -36.3430 C.3      96 VAL    0.3100
   1466 C         -52.9000   -1.6090  -35.7050 C.2      96 VAL    0.0700
   1467 O         -51.8020   -1.0770  -35.6340 O.2      96 VAL    0.0900
   1468 CB        -55.0880   -0.4430  -35.2260 C.3      96 VAL   -0.0900
   1469 CG1       -54.3900   -0.1940  -33.8820 C.3      96 VAL    0.0900
   1470 CG2       -55.8850    0.7910  -35.6590 C.3      96 VAL   -0.2700
   1471 HN        -55.5910   -2.1040  -37.1120 H        96 VAL    0.0900
   1472 HA        -53.6780   -0.0080  -36.8490 H        96 VAL    0.0900
   1473 HB        -55.8470   -1.2430  -35.0970 H        96 VAL    0.0900
   1474 HG11      -53.5170    0.4780  -34.0240 H        96 VAL   -0.2700
   1475 HG12      -54.0330   -1.1560  -33.4580 H        96 VAL    0.0900
   1476 HG13      -55.0970    0.2880  -33.1730 H        96 VAL    0.0900
   1477 HG21      -56.4550    0.5710  -36.5860 H        96 VAL    0.0900
   1478 HG22      -55.1930    1.6360  -35.8590 H        96 VAL    0.5100
   1479 HG23      -56.6030    1.0770  -34.8610 H        96 VAL   -0.5100
   1480 N         -53.1550   -2.8260  -35.2420 N.am     97 ILE   -0.4700
   1481 CA        -52.1370   -3.6520  -34.6080 C.3      97 ILE    0.3100
   1482 C         -50.9130   -3.8220  -35.5090 C.2      97 ILE    0.0700
   1483 O         -49.7830   -3.8320  -35.0410 O.2      97 ILE    0.0900
   1484 CB        -52.6940   -5.0410  -34.2610 C.3      97 ILE   -0.0900
   1485 CG1       -53.7550   -4.9430  -33.1660 C.3      97 ILE    0.0900
   1486 CG2       -51.5890   -5.9910  -33.8180 C.3      97 ILE   -0.2700
   1487 CD        -54.3320   -6.2950  -32.7780 C.3      97 ILE    0.0900
   1488 HN        -54.0640   -3.2310  -35.3070 H        97 ILE    0.0900
   1489 HA        -51.8090   -3.1480  -33.7120 H        97 ILE    0.0900
   1490 HB        -53.2000   -5.4640  -35.1550 H        97 ILE   -0.1800
   1491 HG11      -54.5810   -4.2930  -33.5250 H        97 ILE    0.0900
   1492 HG12      -53.2980   -4.4790  -32.2660 H        97 ILE    0.0900
   1493 HG21      -51.0780   -5.5880  -32.9170 H        97 ILE   -0.2700
   1494 HG22      -50.8390   -6.1040  -34.6310 H        97 ILE    0.0900
   1495 HG23      -52.0200   -6.9830  -33.5670 H        97 ILE    0.0900
   1496 HD1       -53.5700   -6.8940  -32.2370 H        97 ILE    0.0900
   1497 HD2       -54.6380   -6.8500  -33.6890 H        97 ILE    0.5100
   1498 HD3       -55.2100   -6.1540  -32.1120 H        97 ILE   -0.5100
   1499 N         -51.1380   -3.9390  -36.8120 N.am     98 ALA   -0.4700
   1500 CA        -50.0280   -4.0300  -37.7610 C.3      98 ALA    0.3100
   1501 C         -49.1510   -2.7770  -37.7030 C.2      98 ALA    0.0700
   1502 O         -47.9630   -2.8440  -37.4340 O.2      98 ALA    0.0900
   1503 CB        -50.5540   -4.2360  -39.1680 C.3      98 ALA   -0.2700
   1504 HN        -52.0560   -3.9700  -37.1960 H        98 ALA    0.0900
   1505 HA        -49.4030   -4.8600  -37.4680 H        98 ALA    0.0900
   1506 HB1       -51.2060   -3.3850  -39.4620 H        98 ALA    0.0900
   1507 HB2       -51.1520   -5.1710  -39.2160 H        98 ALA    0.5100
   1508 HB3       -49.7070   -4.2970  -39.8840 H        98 ALA   -0.5100
   1509 N         -49.7640   -1.6290  -37.9160 N.am     99 ILE   -0.4700
   1510 CA        -49.0610   -0.3510  -37.8580 C.3      99 ILE    0.3100
   1511 C         -48.4730   -0.1280  -36.4580 C.2      99 ILE    0.0700
   1512 O         -47.4490    0.5140  -36.2980 O.2      99 ILE    0.0900
   1513 CB        -50.0050    0.8390  -38.1990 C.3      99 ILE   -0.0900
   1514 CG1       -50.7980    0.5540  -39.4780 C.3      99 ILE    0.0900
   1515 CG2       -49.2110    2.1280  -38.3500 C.3      99 ILE   -0.2700
   1516 CD        -51.8680    1.5610  -39.8080 C.3      99 ILE    0.0900
   1517 HN        -50.7370   -1.5820  -38.1270 H        99 ILE    0.0900
   1518 HA        -48.2450   -0.3920  -38.5640 H        99 ILE    0.0900
   1519 HB        -50.7520    0.9610  -37.3870 H        99 ILE   -0.1800
   1520 HG11      -51.2810   -0.4400  -39.3700 H        99 ILE    0.0900
   1521 HG12      -50.0840    0.5180  -40.3260 H        99 ILE    0.0900
   1522 HG21      -48.4640    2.0250  -39.1660 H        99 ILE   -0.2700
   1523 HG22      -48.6730    2.3530  -37.4040 H        99 ILE    0.0900
   1524 HG23      -49.8950    2.9680  -38.6010 H        99 ILE    0.0900
   1525 HD1       -51.4050    2.5220  -40.1180 H        99 ILE    0.0900
   1526 HD2       -52.5020    1.7450  -38.9150 H        99 ILE    0.5100
   1527 HD3       -52.4970    1.1850  -40.6430 H        99 ILE   -0.5100
   1528 N         -49.1400   -0.6570  -35.4420 N.am    100 ASP   -0.4700
   1529 CA        -48.6740   -0.5460  -34.0690 C.3     100 ASP    0.3100
   1530 C         -47.3610   -1.2820  -33.8980 C.2     100 ASP    0.0700
   1531 O         -46.3690   -0.6970  -33.5000 O.2     100 ASP    0.0900
   1532 CB        -49.7000   -1.1380  -33.0920 C.3     100 ASP   -0.2800
   1533 CG        -49.1200   -1.3730  -31.6820 C.2     100 ASP    0.0900
   1534 OD1       -48.3930   -0.4770  -31.1930 O.co2   100 ASP    0.0900
   1535 OD2       -49.3790   -2.4520  -31.0630 O.co2   100 ASP    0.6200
   1536 HN        -49.9930   -1.1550  -35.5750 H       100 ASP   -0.7600
   1537 HA        -48.5150    0.5000  -33.8540 H       100 ASP   -0.7600
   1538 HB1       -50.0580   -2.1120  -33.4910 H       100 ASP    0.5100
   1539 HB2       -50.5610   -0.4420  -33.0060 H       100 ASP   -0.5100
   1540 N         -47.3570   -2.5730  -34.2030 N.am    101 ARG   -0.4700
   1541 CA        -46.1530   -3.3820  -34.0790 C.3     101 ARG    0.3100
   1542 C         -45.0490   -2.8230  -34.9330 C.2     101 ARG    0.0700
   1543 O         -43.8890   -2.9370  -34.6000 O.2     101 ARG    0.0900
   1544 CB        -46.4270   -4.8430  -34.4470 C.3     101 ARG   -0.1800
   1545 CG        -47.4540   -5.5310  -33.5370 C.3     101 ARG    0.0900
   1546 CD        -47.0080   -5.6130  -32.0900 C.3     101 ARG    0.0900
   1547 NE        -47.0200   -4.2970  -31.4420 N.pl3   101 ARG   -0.1800
   1548 CZ        -46.4700   -4.0540  -30.2620 C.cat   101 ARG    0.0900
   1549 NH1       -45.8840   -5.0450  -29.5890 N.pl3   101 ARG    0.0900
   1550 NH2       -46.5150   -2.8320  -29.7440 N.pl3   101 ARG    0.2000
   1551 HN        -48.1730   -3.0440  -34.5280 H       101 ARG    0.0900
   1552 HA        -45.8090   -3.3120  -33.0580 H       101 ARG    0.0900
   1553 HB1       -45.4720   -5.4070  -34.3880 H       101 ARG   -0.7000
   1554 HB2       -46.8020   -4.8790  -35.4920 H       101 ARG    0.4400
   1555 HG1       -47.6300   -6.5610  -33.9140 H       101 ARG    0.6400
   1556 HG2       -48.4070   -4.9630  -33.5830 H       101 ARG   -0.8000
   1557 HD1       -45.9700   -6.0050  -32.0390 H       101 ARG    0.4600
   1558 HD2       -47.6960   -6.2760  -31.5230 H       101 ARG    0.4600
   1559 HE        -47.4690   -3.5410  -31.9180 H       101 ARG   -0.8000
   1560 HH11      -45.3390   -4.8430  -28.7750 H       101 ARG    0.4600
   1561 HH12      -45.9900   -5.9900  -29.8980 H       101 ARG    0.4600
   1562 HH21      -47.0900   -2.1310  -30.1670 H       101 ARG    0.5100
   1563 HH22      -45.9750   -2.6120  -28.9320 H       101 ARG   -0.5100
   1564 N         -45.4060   -2.1790  -36.0240 N.am    102 TYR   -0.4700
   1565 CA        -44.4160   -1.5640  -36.8890 C.3     102 TYR    0.3100
   1566 C         -43.7410   -0.3780  -36.2030 C.2     102 TYR    0.0700
   1567 O         -42.5220   -0.3380  -36.0810 O.2     102 TYR    0.0900
   1568 CB        -45.0660   -1.1120  -38.1990 C.3     102 TYR   -0.1800
   1569 CG        -44.1330   -0.3840  -39.1460 C.ar    102 TYR    0.0900
   1570 CD1       -43.3690   -1.0850  -40.0830 C.ar    102 TYR    0.0900
   1571 CD2       -44.0190    1.0100  -39.1060 C.ar    102 TYR    0.0000
   1572 CE1       -42.5180   -0.4150  -40.9510 C.ar    102 TYR   -0.1150
   1573 CE2       -43.1670    1.6830  -39.9700 C.ar    102 TYR    0.1150
   1574 CZ        -42.4240    0.9650  -40.8840 C.ar    102 TYR   -0.1150
   1575 OH        -41.5860    1.6290  -41.7340 O.3     102 TYR    0.1150
   1576 HN        -46.3590   -2.0860  -36.3030 H       102 TYR    0.1100
   1577 HA        -43.6410   -2.2920  -37.0830 H       102 TYR   -0.5400
   1578 HB1       -45.9020   -0.4180  -37.9680 H       102 TYR    0.4300
   1579 HB2       -45.4480   -2.0040  -38.7400 H       102 TYR   -0.1150
   1580 HD1       -43.4410   -2.1610  -40.1320 H       102 TYR    0.1150
   1581 HD2       -44.6040    1.5700  -38.3930 H       102 TYR   -0.1150
   1582 HE1       -41.9340   -0.9660  -41.6720 H       102 TYR    0.1150
   1583 HE2       -43.0870    2.7590  -39.9270 H       102 TYR    0.5100
   1584 HH        -41.4060    2.4940  -41.3580 H       102 TYR   -0.5100
   1585 N         -44.5340    0.5860  -35.7490 N.am    103 LEU   -0.4700
   1586 CA        -44.0020    1.7750  -35.0860 C.3     103 LEU    0.3100
   1587 C         -43.3750    1.4470  -33.7410 C.2     103 LEU    0.0700
   1588 O         -42.6310    2.2390  -33.1980 O.2     103 LEU    0.0900
   1589 CB        -45.0970    2.8160  -34.8700 C.3     103 LEU   -0.1800
   1590 CG        -45.7850    3.3840  -36.1220 C.3     103 LEU    0.0900
   1591 CD1       -46.7370    4.5330  -35.7320 C.3     103 LEU    0.0900
   1592 CD2       -44.7850    3.8700  -37.1650 C.3     103 LEU   -0.0900
   1593 HN        -45.5260    0.5410  -35.8390 H       103 LEU    0.0900
   1594 HA        -43.2180    2.1790  -35.7070 H       103 LEU   -0.2700
   1595 HB1       -44.6460    3.6680  -34.3200 H       103 LEU    0.0900
   1596 HB2       -45.8820    2.3520  -34.2380 H       103 LEU    0.0900
   1597 HG        -46.3630    2.5800  -36.6240 H       103 LEU    0.0900
   1598 HD11      -46.1680    5.3480  -35.2360 H       103 LEU   -0.2700
   1599 HD12      -47.5110    4.1600  -35.0280 H       103 LEU    0.0900
   1600 HD13      -47.2260    4.9430  -36.6420 H       103 LEU    0.0900
   1601 HD21      -44.0230    3.0840  -37.3570 H       103 LEU    0.0900
   1602 HD22      -44.2690    4.7830  -36.7990 H       103 LEU    0.5100
   1603 HD23      -45.3110    4.0940  -38.1180 H       103 LEU   -0.5100
   1604 N         -43.6800    0.2740  -33.2060 N.am    104 ALA   -0.4700
   1605 CA        -43.1230   -0.1630  -31.9280 C.3     104 ALA    0.3100
   1606 C         -41.9150   -1.0620  -32.1150 C.2     104 ALA    0.0700
   1607 O         -41.3500   -1.5520  -31.1510 O.2     104 ALA    0.0900
   1608 CB        -44.1830   -0.9030  -31.1130 C.3     104 ALA   -0.2700
   1609 HN        -44.3030   -0.3640  -33.6510 H       104 ALA    0.0900
   1610 HA        -42.7790    0.7110  -31.3940 H       104 ALA    0.0900
   1611 HB1       -44.4090   -1.8850  -31.5810 H       104 ALA    0.0900
   1612 HB2       -45.1190   -0.3040  -31.0760 H       104 ALA    0.5100
   1613 HB3       -43.8110   -1.0810  -30.0810 H       104 ALA   -0.5100
   1614 N         -41.5370   -1.2990  -33.3590 N.am    105 ILE   -0.4700
   1615 CA        -40.3960   -2.1510  -33.6690 C.3     105 ILE    0.3100
   1616 C         -39.3450   -1.4050  -34.4910 C.2     105 ILE    0.0700
   1617 O         -38.2640   -1.9170  -34.7610 O.2     105 ILE    0.0900
   1618 CB        -40.8370   -3.4010  -34.4450 C.3     105 ILE   -0.0900
   1619 CG1       -39.9140   -4.5840  -34.1390 C.3     105 ILE    0.0900
   1620 CG2       -40.8960   -3.0980  -35.9610 C.3     105 ILE   -0.2700
   1621 CD        -40.2800   -5.8640  -34.8840 C.3     105 ILE    0.0900
   1622 HN        -42.0140   -0.9060  -34.1410 H       105 ILE    0.0900
   1623 HA        -39.9310   -2.4360  -32.7370 H       105 ILE    0.0900
   1624 HB        -41.8410   -3.7200  -34.0930 H       105 ILE   -0.1800
   1625 HG11      -39.9540   -4.7880  -33.0490 H       105 ILE    0.0900
   1626 HG12      -38.8760   -4.3020  -34.4150 H       105 ILE    0.0900
   1627 HG21      -39.8700   -2.9610  -36.3640 H       105 ILE   -0.2700
   1628 HG22      -41.4740   -2.1660  -36.1380 H       105 ILE    0.0900
   1629 HG23      -41.3780   -3.9440  -36.4970 H       105 ILE    0.0900
   1630 HD1       -39.8980   -5.8220  -35.9270 H       105 ILE    0.0900
   1631 HD2       -41.3850   -5.9810  -34.9170 H       105 ILE    0.5100
   1632 HD3       -39.8260   -6.7410  -34.3750 H       105 ILE   -0.5100
   1633 N         -39.6730   -0.1900  -34.9020 N.am    106 THR   -0.4700
   1634 CA        -38.7590    0.6260  -35.6890 C.3     106 THR    0.3100
   1635 C         -38.3950    1.9340  -34.9930 C.2     106 THR    0.0700
   1636 O         -37.3800    2.5430  -35.3250 O.2     106 THR    0.0900
   1637 CB        -39.3350    0.9340  -37.0800 C.3     106 THR    0.1400
   1638 CG2       -39.5760   -0.3620  -37.8260 C.3     106 THR    0.0900
   1639 OG1       -40.5640    1.6730  -36.9690 O.3     106 THR   -0.6600
   1640 HN        -40.5570    0.2200  -34.6920 H       106 THR    0.4300
   1641 HA        -37.8290    0.0850  -35.7830 H       106 THR   -0.2700
   1642 HB        -38.6060    1.5380  -37.6610 H       106 THR    0.0900
   1643 HG1       -41.2440    1.0270  -36.7680 H       106 THR    0.0900
   1644 HG21      -40.4230   -0.9150  -37.3660 H       106 THR    0.0900
   1645 HG22      -38.6680   -1.0000  -37.7790 H       106 THR    0.5100
   1646 HG23      -39.8270   -0.1470  -38.8870 H       106 THR   -0.5100
   1647 N         -39.2250    2.3570  -34.0330 N.am    107 SER   -0.4700
   1648 CA        -38.9890    3.5850  -33.2520 C.3     107 SER    0.3100
   1649 C         -39.2930    3.3690  -31.7620 C.2     107 SER    0.0700
   1650 O         -40.1010    4.1060  -31.1750 O.2     107 SER    0.0900
   1651 CB        -39.8370    4.7470  -33.7950 C.3     107 SER    0.0500
   1652 OG        -39.6450    4.9350  -35.1840 O.3     107 SER    0.0900
   1653 HN        -40.0520    1.8520  -33.7980 H       107 SER    0.0900
   1654 HA        -37.9390    3.8280  -33.3170 H       107 SER   -0.6600
   1655 HB1       -39.5560    5.6850  -33.2720 H       107 SER    0.4300
   1656 HB2       -40.9120    4.5320  -33.6160 H       107 SER    0.5100
   1657 HG1       -39.7520    4.0700  -35.5860 H       107 SER   -0.5100
   1658 N         -38.6270    2.3720  -31.1400 N.am    108 PRO   -0.2900
   1659 CA        -38.8880    2.0130  -29.7560 C.3     108 PRO    0.0000
   1660 C         -38.9190    3.2210  -28.8510 C.2     108 PRO    0.0900
   1661 O         -39.7520    3.2760  -27.9450 O.2     108 PRO    0.0900
   1662 CB        -37.7070    1.1050  -29.3990 C.3     108 PRO    0.0200
   1663 CG        -37.2920    0.5130  -30.6840 C.3     108 PRO    0.0900
   1664 CD        -37.4920    1.6060  -31.6830 C.3     108 PRO   -0.1800
   1665 HA        -39.8570    1.5480  -29.6630 H       108 PRO    0.0900
   1666 HB1       -38.0170    0.3160  -28.6830 H       108 PRO    0.0900
   1667 HB2       -36.8790    1.6930  -28.9490 H       108 PRO   -0.1800
   1668 HG1       -36.2270    0.1990  -30.6500 H       108 PRO    0.0900
   1669 HG2       -37.9190   -0.3690  -30.9340 H       108 PRO    0.0900
   1670 HD1       -36.5960    2.2580  -31.7580 H       108 PRO    0.5100
   1671 HD2       -37.7510    1.2000  -32.6840 H       108 PRO   -0.5100
   1672 N         -38.0450    4.1970  -29.1050 N.am    109 PHE   -0.4700
   1673 CA        -38.0230    5.3420  -28.2250 C.3     109 PHE    0.3100
   1674 C         -39.2200    6.2690  -28.4230 C.2     109 PHE    0.0700
   1675 O         -39.9080    6.6080  -27.4460 O.2     109 PHE    0.0900
   1676 CB        -36.7380    6.1500  -28.2980 C.3     109 PHE   -0.1800
   1677 CG        -36.7330    7.2540  -27.2890 C.ar    109 PHE    0.0900
   1678 CD1       -37.4440    8.4220  -27.5390 C.ar    109 PHE    0.0900
   1679 CD2       -36.1410    7.0790  -26.0450 C.ar    109 PHE    0.0000
   1680 CE1       -37.5120    9.4290  -26.6030 C.ar    109 PHE   -0.1150
   1681 CE2       -36.1960    8.0830  -25.0940 C.ar    109 PHE    0.1150
   1682 CZ        -36.8910    9.2570  -25.3690 C.ar    109 PHE   -0.1150
   1683 HN        -37.4040    4.1830  -29.8680 H       109 PHE    0.1150
   1684 HA        -38.1620    4.9750  -27.2190 H       109 PHE   -0.1150
   1685 HB1       -36.6370    6.6080  -29.3040 H       109 PHE    0.1150
   1686 HB2       -35.8680    5.4930  -28.0880 H       109 PHE   -0.1150
   1687 HD1       -37.9510    8.5430  -28.4850 H       109 PHE    0.1150
   1688 HD2       -35.6340    6.1530  -25.8180 H       109 PHE   -0.1150
   1689 HE1       -38.0420   10.3440  -26.8240 H       109 PHE    0.1150
   1690 HE2       -35.7010    7.9560  -24.1430 H       109 PHE    0.5100
   1691 HZ        -36.9490   10.0360  -24.6240 H       109 PHE   -0.5100
   1692 N         -39.4560    6.6910  -29.6700 N.am    110 ARG   -0.4700
   1693 CA        -40.5800    7.5980  -29.9710 C.3     110 ARG    0.3100
   1694 C         -41.9120    6.9220  -29.6680 C.2     110 ARG    0.0700
   1695 O         -42.9040    7.5600  -29.3440 O.2     110 ARG    0.0900
   1696 CB        -40.5990    8.0060  -31.4410 C.3     110 ARG   -0.1800
   1697 CG        -39.3430    8.6360  -31.9480 C.3     110 ARG    0.0900
   1698 CD        -39.1770   10.0620  -31.4800 C.3     110 ARG    0.0900
   1699 NE        -37.8580   10.5300  -31.9100 N.pl3   110 ARG   -0.1800
   1700 CZ        -36.7430   10.4400  -31.1810 C.cat   110 ARG    0.0900
   1701 NH1       -36.7700    9.9390  -29.9590 N.pl3   110 ARG    0.0900
   1702 NH2       -35.5870   10.8740  -31.6710 N.pl3   110 ARG    0.2000
   1703 HN        -38.8900    6.4150  -30.4430 H       110 ARG    0.0900
   1704 HA        -40.4740    8.4720  -29.3450 H       110 ARG    0.0900
   1705 HB1       -41.4300    8.7270  -31.5870 H       110 ARG   -0.7000
   1706 HB2       -40.7980    7.0970  -32.0480 H       110 ARG    0.4400
   1707 HG1       -39.3620    8.6240  -33.0590 H       110 ARG    0.6400
   1708 HG2       -38.4760    8.0400  -31.5960 H       110 ARG   -0.8000
   1709 HD1       -39.2320   10.1180  -30.3720 H       110 ARG    0.4600
   1710 HD2       -39.9520   10.7150  -31.9340 H       110 ARG    0.4600
   1711 HE        -37.7870   10.9490  -32.8140 H       110 ARG   -0.8000
   1712 HH11      -37.6330    9.6210  -29.5670 H       110 ARG    0.4600
   1713 HH12      -35.9260    9.8780  -29.4250 H       110 ARG    0.4600
   1714 HH21      -35.5510   11.2690  -32.5890 H       110 ARG    0.5100
   1715 HH22      -34.7540   10.8040  -31.1230 H       110 ARG   -0.5100
   1716 N         -41.9280    5.6100  -29.7990 N.am    111 TYR   -0.4700
   1717 CA        -43.1270    4.8510  -29.5500 C.3     111 TYR    0.3100
   1718 C         -43.5290    4.9740  -28.0830 C.2     111 TYR    0.0700
   1719 O         -44.6840    5.2590  -27.7720 O.2     111 TYR    0.0900
   1720 CB        -42.9170    3.3840  -29.9410 C.3     111 TYR   -0.1800
   1721 CG        -44.0790    2.4830  -29.5870 C.ar    111 TYR    0.0900
   1722 CD1       -45.2140    2.4210  -30.3990 C.ar    111 TYR    0.0900
   1723 CD2       -44.0460    1.6960  -28.4300 C.ar    111 TYR    0.0000
   1724 CE1       -46.2910    1.6030  -30.0560 C.ar    111 TYR   -0.1150
   1725 CE2       -45.1170    0.8710  -28.0840 C.ar    111 TYR    0.1150
   1726 CZ        -46.2360    0.8300  -28.8960 C.ar    111 TYR   -0.1150
   1727 OH        -47.2920    0.0160  -28.5570 O.3     111 TYR    0.1150
   1728 HN        -41.1230    5.0890  -30.0730 H       111 TYR    0.1100
   1729 HA        -43.9270    5.2850  -30.1320 H       111 TYR   -0.5400
   1730 HB1       -42.0230    2.9890  -29.4120 H       111 TYR    0.4300
   1731 HB2       -42.7710    3.3150  -31.0400 H       111 TYR   -0.1150
   1732 HD1       -45.2590    3.0140  -31.3010 H       111 TYR    0.1150
   1733 HD2       -43.1740    1.7290  -27.7920 H       111 TYR   -0.1150
   1734 HE1       -47.1670    1.5690  -30.6880 H       111 TYR    0.1150
   1735 HE2       -45.0720    0.2680  -27.1880 H       111 TYR    0.5100
   1736 HH        -47.8970   -0.0110  -29.3010 H       111 TYR   -0.5100
   1737 N         -42.5680    4.7920  -27.1810 N.am    112 GLN   -0.4700
   1738 CA        -42.8600    4.7940  -25.7470 C.3     112 GLN    0.3100
   1739 C         -43.2380    6.1770  -25.2450 C.2     112 GLN    0.0700
   1740 O         -44.0060    6.3180  -24.3030 O.2     112 GLN    0.0900
   1741 CB        -41.6710    4.2670  -24.9640 C.3     112 GLN   -0.1800
   1742 CG        -41.2950    2.8360  -25.3220 C.3     112 GLN    0.0900
   1743 CD        -39.9360    2.4420  -24.7810 C.2     112 GLN    0.0900
   1744 NE2       -39.4740    1.2620  -25.1720 N.am    112 GLN   -0.1800
   1745 OE1       -39.3060    3.1870  -24.0250 O.2     112 GLN    0.0900
   1746 HN        -41.6160    4.6470  -27.4390 H       112 GLN    0.0900
   1747 HA        -43.7270    4.1720  -25.5800 H       112 GLN    0.5500
   1748 HB1       -41.9140    4.3090  -23.8810 H       112 GLN   -0.5500
   1749 HB2       -40.7970    4.9230  -25.1610 H       112 GLN   -0.6200
   1750 HG1       -41.2790    2.7330  -26.4290 H       112 GLN    0.3200
   1751 HG2       -42.0560    2.1460  -24.9020 H       112 GLN    0.3000
   1752 HE21      -38.5830    0.9430  -24.8500 H       112 GLN    0.5100
   1753 HE22      -40.0170    0.6910  -25.7880 H       112 GLN   -0.5100
   1754 N         -42.7120    7.2030  -25.8940 N.am    113 SER   -0.4700
   1755 CA        -42.9650    8.5810  -25.4760 C.3     113 SER    0.3100
   1756 C         -44.2730    9.1410  -26.0390 C.2     113 SER    0.0700
   1757 O         -44.7400   10.1960  -25.6000 O.2     113 SER    0.0900
   1758 CB        -41.7810    9.4810  -25.8650 C.3     113 SER    0.0500
   1759 OG        -41.4740    9.3960  -27.2470 O.3     113 SER    0.0900
   1760 HN        -42.1250    7.0850  -26.6910 H       113 SER    0.0900
   1761 HA        -43.1060    8.5860  -24.4050 H       113 SER   -0.6600
   1762 HB1       -40.8830    9.1750  -25.2880 H       113 SER    0.4300
   1763 HB2       -42.0300   10.5380  -25.6270 H       113 SER    0.5100
   1764 HG1       -42.3040    9.5210  -27.7120 H       113 SER   -0.5100
   1765 N         -44.8530    8.4330  -27.0100 N.am    114 LEU   -0.4700
   1766 CA        -46.0930    8.8670  -27.6600 C.3     114 LEU    0.3100
   1767 C         -47.2500    7.9240  -27.3750 C.2     114 LEU    0.0700
   1768 O         -48.3610    8.3680  -27.0890 O.2     114 LEU    0.0900
   1769 CB        -45.9020    9.0150  -29.1730 C.3     114 LEU   -0.1800
   1770 CG        -44.9320   10.1220  -29.6250 C.3     114 LEU    0.0900
   1771 CD1       -44.9390   10.2340  -31.1610 C.3     114 LEU    0.0900
   1772 CD2       -45.2190   11.4980  -28.9900 C.3     114 LEU   -0.0900
   1773 HN        -44.4680    7.5750  -27.3380 H       114 LEU    0.0900
   1774 HA        -46.3820    9.8140  -27.2260 H       114 LEU   -0.2700
   1775 HB1       -46.8950    9.2240  -29.6240 H       114 LEU    0.0900
   1776 HB2       -45.5250    8.0480  -29.5650 H       114 LEU    0.0900
   1777 HG        -43.9060    9.8820  -29.2750 H       114 LEU    0.0900
   1778 HD11      -45.9600   10.4810  -31.5200 H       114 LEU   -0.2700
   1779 HD12      -44.6290    9.2670  -31.6110 H       114 LEU    0.0900
   1780 HD13      -44.2440   11.0370  -31.4850 H       114 LEU    0.0900
   1781 HD21      -45.1420   11.4310  -27.8840 H       114 LEU    0.0900
   1782 HD22      -46.2460   11.8290  -29.2540 H       114 LEU    0.5100
   1783 HD23      -44.4810   12.2450  -29.3530 H       114 LEU   -0.5100
   1784 N         -46.9850    6.6250  -27.4530 N.am    115 MET   -0.4700
   1785 CA        -48.0130    5.6090  -27.2340 C.3     115 MET    0.3100
   1786 C         -48.1670    5.2440  -25.7670 C.2     115 MET    0.0700
   1787 O         -47.3630    4.4890  -25.2180 O.2     115 MET    0.0900
   1788 CB        -47.7310    4.3490  -28.0610 C.3     115 MET   -0.1800
   1789 CG        -48.4370    4.3360  -29.4060 C.3     115 MET    0.0900
   1790 SD        -50.1030    3.6480  -29.2550 S.3     115 MET    0.0900
   1791 CE        -51.1180    4.9680  -28.5470 C.3     115 MET   -0.1400
   1792 HN        -46.0730    6.2840  -27.6630 H       115 MET    0.0900
   1793 HA        -48.9650    6.0330  -27.5150 H       115 MET    0.0900
   1794 HB1       -48.0610    3.4620  -27.4800 H       115 MET   -0.0900
   1795 HB2       -46.6360    4.2780  -28.2360 H       115 MET   -0.2200
   1796 HG1       -47.8410    3.7300  -30.1200 H       115 MET    0.0900
   1797 HG2       -48.4930    5.3760  -29.7940 H       115 MET    0.0900
   1798 HE1       -50.8560    5.9570  -28.9820 H       115 MET    0.0900
   1799 HE2       -50.9620    5.0260  -27.4490 H       115 MET    0.5100
   1800 HE3       -52.1930    4.7780  -28.7520 H       115 MET   -0.5100
   1801 N         -49.2160    5.7820  -25.1480 N.am    116 THR   -0.4700
   1802 CA        -49.6020    5.4350  -23.7840 C.3     116 THR    0.3100
   1803 C         -50.7880    4.4730  -23.8000 C.2     116 THR    0.0700
   1804 O         -51.0780    3.8530  -24.8060 O.2     116 THR    0.0900
   1805 CB        -49.9880    6.6870  -22.9810 C.3     116 THR    0.1400
   1806 CG2       -48.9480    7.7920  -23.1700 C.3     116 THR    0.0900
   1807 OG1       -51.2820    7.1560  -23.3910 O.3     116 THR   -0.6600
   1808 HN        -49.7930    6.4590  -25.5970 H       116 THR    0.4300
   1809 HA        -48.7650    4.9370  -23.3190 H       116 THR   -0.2700
   1810 HB        -50.0190    6.4440  -21.8980 H       116 THR    0.0900
   1811 HG1       -51.3950    8.0150  -22.9780 H       116 THR    0.0900
   1812 HG21      -49.0020    8.1950  -24.2050 H       116 THR    0.0900
   1813 HG22      -47.9280    7.3840  -23.0020 H       116 THR    0.5100
   1814 HG23      -49.1430    8.6210  -22.4570 H       116 THR   -0.5100
   1815 N         -51.4850    4.3610  -22.6810 N.am    117 ARG   -0.4700
   1816 CA        -52.6720    3.5280  -22.5990 C.3     117 ARG    0.3100
   1817 C         -53.9230    4.3520  -22.8710 C.2     117 ARG    0.0700
   1818 O         -54.8180    3.9140  -23.5570 O.2     117 ARG    0.0900
   1819 CB        -52.7720    2.8800  -21.2140 C.3     117 ARG   -0.1800
   1820 CG        -51.8210    1.7180  -20.9840 C.3     117 ARG    0.0900
   1821 CD        -52.0740    1.1010  -19.6290 C.3     117 ARG    0.0900
   1822 NE        -51.2180   -0.0550  -19.3890 N.pl3   117 ARG   -0.1800
   1823 CZ        -51.2100   -0.7520  -18.2540 C.cat   117 ARG    0.0900
   1824 NH1       -52.0210   -0.4160  -17.2500 N.pl3   117 ARG    0.0900
   1825 NH2       -50.3870   -1.7920  -18.1170 N.pl3   117 ARG    0.2000
   1826 HN        -51.2280    4.8410  -21.8460 H       117 ARG    0.0900
   1827 HA        -52.6050    2.7700  -23.3660 H       117 ARG    0.0900
   1828 HB1       -53.8100    2.5120  -21.0760 H       117 ARG   -0.7000
   1829 HB2       -52.5610    3.6580  -20.4510 H       117 ARG    0.4400
   1830 HG1       -50.7720    2.0810  -21.0360 H       117 ARG    0.6400
   1831 HG2       -51.9730    0.9520  -21.7740 H       117 ARG   -0.8000
   1832 HD1       -53.1290    0.7580  -19.5640 H       117 ARG    0.4600
   1833 HD2       -51.8650    1.8460  -18.8330 H       117 ARG    0.4600
   1834 HE        -50.6000   -0.3410  -20.1210 H       117 ARG   -0.8000
   1835 HH11      -52.6400    0.3640  -17.3470 H       117 ARG    0.4600
   1836 HH12      -52.0100   -0.9430  -16.4000 H       117 ARG    0.4600
   1837 HH21      -50.2700   -2.2220  -17.2220 H       117 ARG    0.5100
   1838 HH22      -49.8880   -2.1420  -18.9090 H       117 ARG   -0.5100
   1839 N         -53.9860    5.5520  -22.3210 N.am    118 ALA   -0.4700
   1840 CA        -55.1540    6.3960  -22.4730 C.3     118 ALA    0.3100
   1841 C         -55.2890    6.8430  -23.9170 C.2     118 ALA    0.0700
   1842 O         -56.3890    7.1420  -24.3730 O.2     118 ALA    0.0900
   1843 CB        -55.0660    7.5930  -21.5330 C.3     118 ALA   -0.2700
   1844 HN        -53.2370    5.9290  -21.7810 H       118 ALA    0.0900
   1845 HA        -56.0280    5.8030  -22.2460 H       118 ALA    0.0900
   1846 HB1       -54.1590    8.1920  -21.7640 H       118 ALA    0.0900
   1847 HB2       -55.0010    7.2440  -20.4810 H       118 ALA    0.5100
   1848 HB3       -55.9600    8.2390  -21.6590 H       118 ALA   -0.5100
   1849 N         -54.1740    6.8760  -24.6400 N.am    119 ARG   -0.4700
   1850 CA        -54.1930    7.2800  -26.0460 C.3     119 ARG    0.3100
   1851 C         -54.6390    6.1270  -26.9370 C.2     119 ARG    0.0700
   1852 O         -55.4200    6.3040  -27.8800 O.2     119 ARG    0.0900
   1853 CB        -52.8200    7.8250  -26.4880 C.3     119 ARG   -0.1800
   1854 CG        -52.4290    9.1530  -25.8130 C.3     119 ARG    0.0900
   1855 CD        -51.1310    9.7000  -26.3560 C.3     119 ARG    0.0900
   1856 NE        -50.7270   10.9320  -25.6820 N.pl3   119 ARG   -0.1800
   1857 CZ        -49.6380   11.6250  -25.9950 C.cat   119 ARG    0.0900
   1858 NH1       -48.8370   11.2160  -26.9750 N.pl3   119 ARG    0.0900
   1859 NH2       -49.3480   12.7410  -25.3330 N.pl3   119 ARG    0.2000
   1860 HN        -53.2850    6.6300  -24.2620 H       119 ARG    0.0900
   1861 HA        -54.9500    8.0410  -26.1610 H       119 ARG    0.0900
   1862 HB1       -52.8410    7.9810  -27.5870 H       119 ARG   -0.7000
   1863 HB2       -52.0460    7.0660  -26.2470 H       119 ARG    0.4400
   1864 HG1       -52.3230    8.9860  -24.7200 H       119 ARG    0.6400
   1865 HG2       -53.2360    9.8970  -25.9850 H       119 ARG   -0.8000
   1866 HD1       -51.2450    9.9290  -27.4360 H       119 ARG    0.4600
   1867 HD2       -50.3200    8.9540  -26.2070 H       119 ARG    0.4600
   1868 HE        -51.3040   11.2740  -24.9420 H       119 ARG   -0.8000
   1869 HH11      -48.1070   11.8130  -27.3070 H       119 ARG    0.4600
   1870 HH12      -48.9670   10.3120  -27.3810 H       119 ARG    0.4600
   1871 HH21      -49.9500   13.0580  -24.6000 H       119 ARG    0.5100
   1872 HH22      -48.5280   13.2640  -25.5670 H       119 ARG   -0.5100
   1873 N         -54.1670    4.9300  -26.6080 N.am    120 ALA   -0.4700
   1874 CA        -54.5530    3.7420  -27.3570 C.3     120 ALA    0.3100
   1875 C         -56.0680    3.5170  -27.2380 C.2     120 ALA    0.0700
   1876 O         -56.6970    3.0060  -28.1510 O.2     120 ALA    0.0900
   1877 CB        -53.7780    2.5210  -26.8970 C.3     120 ALA   -0.2700
   1878 HN        -53.5390    4.7910  -25.8460 H       120 ALA    0.0900
   1879 HA        -54.3590    3.9320  -28.4020 H       120 ALA    0.0900
   1880 HB1       -53.9720    2.3300  -25.8190 H       120 ALA    0.0900
   1881 HB2       -52.6880    2.6900  -27.0350 H       120 ALA    0.5100
   1882 HB3       -54.0960    1.6300  -27.4780 H       120 ALA   -0.5100
   1883 N         -56.6570    3.9210  -26.1220 N.am    121 LYS   -0.4700
   1884 CA        -58.0920    3.7750  -25.9210 C.3     121 LYS    0.3100
   1885 C         -58.8310    4.7250  -26.8330 C.2     121 LYS    0.0700
   1886 O         -59.9190    4.4400  -27.3020 O.2     121 LYS    0.0900
   1887 CB        -58.4770    4.0430  -24.4620 C.3     121 LYS   -0.1800
   1888 CG        -57.9500    2.9930  -23.4670 C.3     121 LYS    0.0900
   1889 CD        -58.2810    3.3700  -22.0160 C.3     121 LYS    0.0900
   1890 CE        -57.7070    2.3670  -21.0170 C.3     121 LYS   -0.1800
   1891 NZ        -58.0020    2.7360  -19.5970 N.4     121 LYS    0.0900
   1892 HN        -56.1490    4.3390  -25.3740 H       121 LYS    0.0900
   1893 HA        -58.3660    2.7680  -26.1990 H       121 LYS   -0.1800
   1894 HB1       -59.5840    4.0690  -24.3900 H       121 LYS    0.0900
   1895 HB2       -58.0740    5.0360  -24.1700 H       121 LYS    0.0900
   1896 HG1       -56.8480    2.9100  -23.5780 H       121 LYS    0.2100
   1897 HG2       -58.4100    2.0100  -23.7000 H       121 LYS    0.0500
   1898 HD1       -59.3840    3.4080  -21.8950 H       121 LYS    0.0500
   1899 HD2       -57.8600    4.3750  -21.7990 H       121 LYS   -0.3000
   1900 HE1       -56.6030    2.3210  -21.1280 H       121 LYS    0.3300
   1901 HE2       -58.1500    1.3650  -21.2000 H       121 LYS    0.3300
   1902 HZ1       -59.0310    2.7750  -19.4560 H       121 LYS    0.3300
   1903 HZ2       -57.5880    3.6670  -19.3890 H       121 LYS    0.5100
   1904 HZ3       -57.5910    2.0240  -18.9620 H       121 LYS   -0.5100
   1905 N         -58.2320    5.8760  -27.0820 N.am    122 VAL   -0.4700
   1906 CA        -58.8150    6.8370  -28.0020 C.3     122 VAL    0.3100
   1907 C         -58.7890    6.2070  -29.3890 C.2     122 VAL    0.0700
   1908 O         -59.7830    6.2450  -30.1230 O.2     122 VAL    0.0900
   1909 CB        -58.0450    8.1800  -27.9740 C.3     122 VAL   -0.0900
   1910 CG1       -58.6460    9.1750  -28.9170 C.3     122 VAL    0.0900
   1911 CG2       -58.0680    8.7760  -26.5870 C.3     122 VAL   -0.2700
   1912 HN        -57.3680    6.1330  -26.6580 H       122 VAL    0.0900
   1913 HA        -59.8440    6.9900  -27.7110 H       122 VAL    0.0900
   1914 HB        -56.9870    8.0000  -28.2600 H       122 VAL    0.0900
   1915 HG11      -59.7020    9.3750  -28.6390 H       122 VAL   -0.2700
   1916 HG12      -58.6230    8.7740  -29.9540 H       122 VAL    0.0900
   1917 HG13      -58.0790   10.1300  -28.8720 H       122 VAL    0.0900
   1918 HG21      -57.7580    8.0140  -25.8400 H       122 VAL    0.0900
   1919 HG22      -59.0950    9.1180  -26.3400 H       122 VAL    0.5100
   1920 HG23      -57.3630    9.6330  -26.5320 H       122 VAL   -0.5100
   1921 N         -57.6560    5.5930  -29.7210 N.am    123 ILE   -0.4700
   1922 CA        -57.4920    4.8630  -30.9900 C.3     123 ILE    0.3100
   1923 C         -58.6000    3.8280  -31.2130 C.2     123 ILE    0.0700
   1924 O         -59.2750    3.7960  -32.2530 O.2     123 ILE    0.0900
   1925 CB        -56.1140    4.1440  -31.0320 C.3     123 ILE   -0.0900
   1926 CG1       -55.0020    5.1950  -31.0660 C.3     123 ILE    0.0900
   1927 CG2       -55.9900    3.1630  -32.1880 C.3     123 ILE   -0.2700
   1928 CD        -55.2620    6.3800  -32.0310 C.3     123 ILE    0.0900
   1929 HN        -56.8610    5.6000  -29.1190 H       123 ILE    0.0900
   1930 HA        -57.5690    5.5750  -31.7980 H       123 ILE    0.0900
   1931 HB        -55.9700    3.5930  -30.0790 H       123 ILE   -0.1800
   1932 HG11      -54.0600    4.6940  -31.3750 H       123 ILE    0.0900
   1933 HG12      -54.8760    5.6010  -30.0400 H       123 ILE    0.0900
   1934 HG21      -56.2920    3.6520  -33.1390 H       123 ILE   -0.2700
   1935 HG22      -56.6530    2.2880  -32.0140 H       123 ILE    0.0900
   1936 HG23      -54.9380    2.8220  -32.2840 H       123 ILE    0.0900
   1937 HD1       -56.0810    7.0200  -31.6380 H       123 ILE    0.0900
   1938 HD2       -55.5600    5.9950  -33.0300 H       123 ILE    0.5100
   1939 HD3       -54.3440    6.9990  -32.1260 H       123 ILE   -0.5100
   1940 N         -58.8030    3.0070  -30.2030 N.am    124 ILE   -0.4700
   1941 CA        -59.8210    1.9830  -30.2420 C.3     124 ILE    0.3100
   1942 C         -61.2050    2.5490  -30.5010 C.2     124 ILE    0.0700
   1943 O         -61.9750    1.9600  -31.2250 O.2     124 ILE    0.0900
   1944 CB        -59.8450    1.1790  -28.9280 C.3     124 ILE   -0.0900
   1945 CG1       -58.5140    0.4140  -28.7690 C.3     124 ILE    0.0900
   1946 CG2       -61.0580    0.2380  -28.8820 C.3     124 ILE   -0.2700
   1947 CD        -58.4180   -0.4580  -27.5520 C.3     124 ILE    0.0900
   1948 HN        -58.2640    3.0560  -29.3650 H       124 ILE    0.0900
   1949 HA        -59.6040    1.3300  -31.0750 H       124 ILE    0.0900
   1950 HB        -59.8930    1.8820  -28.0700 H       124 ILE   -0.1800
   1951 HG11      -57.6910    1.1590  -28.7260 H       124 ILE    0.0900
   1952 HG12      -58.3740   -0.2260  -29.6650 H       124 ILE    0.0900
   1953 HG21      -61.1170   -0.3550  -29.8190 H       124 ILE   -0.2700
   1954 HG22      -61.9920    0.8300  -28.7760 H       124 ILE    0.0900
   1955 HG23      -60.9600   -0.4630  -28.0250 H       124 ILE    0.0900
   1956 HD1       -59.0930   -1.3340  -27.6550 H       124 ILE    0.0900
   1957 HD2       -58.7180    0.1160  -26.6490 H       124 ILE    0.5100
   1958 HD3       -57.3760   -0.8270  -27.4300 H       124 ILE   -0.5100
   1959 N         -61.5250    3.6970  -29.9200 N.am    125 CYS   -0.4700
   1960 CA        -62.8400    4.3160  -30.1210 C.3     125 CYS    0.3100
   1961 C         -62.9360    4.9840  -31.4730 C.2     125 CYS    0.0700
   1962 O         -63.9530    4.9110  -32.1430 O.2     125 CYS    0.0900
   1963 CB        -63.1350    5.3340  -29.0350 C.3     125 CYS   -0.1100
   1964 SG        -63.5130    4.5460  -27.4880 S.3     125 CYS    0.0900
   1965 HN        -60.8930    4.1870  -29.3240 H       125 CYS    0.0900
   1966 HA        -63.5820    3.5320  -30.1110 H       125 CYS   -0.2300
   1967 HB1       -63.9960    5.9590  -29.3560 H       125 CYS    0.1600
   1968 HB2       -62.2520    5.9940  -28.9130 H       125 CYS    0.5100
   1969 HG1       -62.2790    4.1140  -27.2740 H       125 CYS   -0.5100
   1970 N         -61.8580    5.6280  -31.8890 N.am    126 THR   -0.4700
   1971 CA        -61.8130    6.2240  -33.2160 C.3     126 THR    0.3100
   1972 C         -62.0650    5.1610  -34.2940 C.2     126 THR    0.0700
   1973 O         -62.6970    5.4410  -35.3090 O.2     126 THR    0.0900
   1974 CB        -60.4810    6.9680  -33.4870 C.3     126 THR    0.1400
   1975 CG2       -60.4390    7.5780  -34.9360 C.3     126 THR    0.0900
   1976 OG1       -60.3450    8.0380  -32.5470 O.3     126 THR   -0.6600
   1977 HN        -61.0430    5.7320  -31.3240 H       126 THR    0.4300
   1978 HA        -62.6400    6.9140  -33.2910 H       126 THR   -0.2700
   1979 HB        -59.6240    6.2700  -33.3710 H       126 THR    0.0900
   1980 HG1       -60.1880    7.6230  -31.6950 H       126 THR    0.0900
   1981 HG21      -61.3650    8.1610  -35.1320 H       126 THR    0.0900
   1982 HG22      -60.3670    6.7620  -35.6880 H       126 THR    0.5100
   1983 HG23      -59.5660    8.2560  -35.0370 H       126 THR   -0.5100
   1984 N         -61.5740    3.9450  -34.0710 N.am    127 VAL   -0.4700
   1985 CA        -61.8270    2.8300  -34.9980 C.3     127 VAL    0.3100
   1986 C         -63.3160    2.4780  -35.0540 C.2     127 VAL    0.0700
   1987 O         -63.8950    2.3500  -36.1300 O.2     127 VAL    0.0900
   1988 CB        -60.9690    1.5740  -34.6370 C.3     127 VAL   -0.0900
   1989 CG1       -61.6690    0.2470  -35.0040 C.3     127 VAL    0.0900
   1990 CG2       -59.6170    1.6990  -35.2910 C.3     127 VAL   -0.2700
   1991 HN        -61.0200    3.7350  -33.2700 H       127 VAL    0.0900
   1992 HA        -61.5850    3.1690  -35.9950 H       127 VAL    0.0900
   1993 HB        -60.7670    1.5810  -33.5450 H       127 VAL    0.0900
   1994 HG11      -62.0310    0.2840  -36.0540 H       127 VAL   -0.2700
   1995 HG12      -62.5410    0.0810  -34.3350 H       127 VAL    0.0900
   1996 HG13      -60.9550   -0.5980  -34.9050 H       127 VAL    0.0900
   1997 HG21      -59.1020    2.6140  -34.9310 H       127 VAL    0.0900
   1998 HG22      -59.7370    1.7690  -36.3940 H       127 VAL    0.5100
   1999 HG23      -58.9920    0.8160  -35.0390 H       127 VAL   -0.5100
   2000 N         -63.9300    2.3590  -33.8840 N.am    128 TRP   -0.4700
   2001 CA        -65.3490    2.0410  -33.7920 C.3     128 TRP    0.3100
   2002 C         -66.2260    3.2000  -34.2740 C.2     128 TRP    0.0700
   2003 O         -67.3660    3.0210  -34.6700 O.2     128 TRP    0.0900
   2004 CB        -65.7290    1.6290  -32.3640 C.3     128 TRP   -0.1800
   2005 CG        -65.3630    0.2130  -32.0240 C.ar    128 TRP    0.0900
   2006 CD1       -64.2610   -0.2000  -31.3680 C.ar    128 TRP    0.0900
   2007 CD2       -66.1210   -0.9580  -32.3080 C.ar    128 TRP   -0.0300
   2008 CE2       -65.4030   -2.0500  -31.7940 C.ar    128 TRP   -0.1500
   2009 CE3       -67.3300   -1.1860  -32.9630 C.ar    128 TRP    0.2200
   2010 NE1       -64.2740   -1.5560  -31.2190 N.ar    128 TRP   -0.5100
   2011 CZ2       -65.8440   -3.3560  -31.9080 C.ar    128 TRP    0.3700
   2012 CZ3       -67.7750   -2.4900  -33.0790 C.ar    128 TRP    0.2400
   2013 CH2       -67.0320   -3.5620  -32.5500 C.ar    128 TRP    0.1100
   2014 HN        -63.4500    2.4820  -33.0180 H       128 TRP   -0.2500
   2015 HA        -65.5550    1.2350  -34.4800 H       128 TRP    0.1700
   2016 HB1       -66.8260    1.7420  -32.2410 H       128 TRP   -0.2000
   2017 HB2       -65.2090    2.3010  -31.6500 H       128 TRP    0.1400
   2018 HD1       -63.4780    0.4520  -31.0100 H       128 TRP   -0.2700
   2019 HE1       -63.5850   -2.0850  -30.7730 H       128 TRP    0.1600
   2020 HE3       -67.9180   -0.3790  -33.3740 H       128 TRP   -0.1400
   2021 HZ2       -65.2860   -4.1920  -31.5110 H       128 TRP    0.1400
   2022 HZ3       -68.7090   -2.6880  -33.5840 H       128 TRP    0.5100
   2023 HH2       -67.4090   -4.5680  -32.6550 H       128 TRP   -0.5100
   2024 N         -65.6820    4.4020  -34.2510 N.am    129 ALA   -0.4700
   2025 CA        -66.4260    5.5570  -34.7400 C.3     129 ALA    0.3100
   2026 C         -66.4780    5.5220  -36.2420 C.2     129 ALA    0.0700
   2027 O         -67.5150    5.7570  -36.8180 O.2     129 ALA    0.0900
   2028 CB        -65.8030    6.8640  -34.2720 C.3     129 ALA   -0.2700
   2029 HN        -64.7610    4.5710  -33.9070 H       129 ALA    0.0900
   2030 HA        -67.4380    5.4760  -34.3740 H       129 ALA    0.0900
   2031 HB1       -64.7580    6.9440  -34.6430 H       129 ALA    0.0900
   2032 HB2       -65.7880    6.8990  -33.1610 H       129 ALA    0.5100
   2033 HB3       -66.3860    7.7240  -34.6660 H       129 ALA   -0.5100
   2034 N         -65.3420    5.2230  -36.8670 N.am    130 ILE   -0.4700
   2035 CA        -65.2230    5.1930  -38.3250 C.3     130 ILE    0.3100
   2036 C         -65.9680    3.9970  -38.8820 C.2     130 ILE    0.0700
   2037 O         -66.5910    4.0790  -39.9320 O.2     130 ILE    0.0900
   2038 CB        -63.7590    5.1040  -38.7770 C.3     130 ILE   -0.0900
   2039 CG1       -62.9500    6.2760  -38.2140 C.3     130 ILE    0.0900
   2040 CG2       -63.6870    5.1530  -40.2770 C.3     130 ILE   -0.2700
   2041 CD        -61.5010    6.3120  -38.6360 C.3     130 ILE    0.0900
   2042 HN        -64.5110    5.0040  -36.3630 H       130 ILE    0.0900
   2043 HA        -65.6750    6.0950  -38.7100 H       130 ILE    0.0900
   2044 HB        -63.3150    4.1520  -38.4140 H       130 ILE   -0.1800
   2045 HG11      -62.9870    6.2220  -37.1060 H       130 ILE    0.0900
   2046 HG12      -63.4310    7.2200  -38.5460 H       130 ILE    0.0900
   2047 HG21      -64.1230    6.1040  -40.6480 H       130 ILE   -0.2700
   2048 HG22      -64.2600    4.3060  -40.7100 H       130 ILE    0.0900
   2049 HG23      -62.6270    5.0960  -40.6060 H       130 ILE    0.0900
   2050 HD1       -61.4230    6.5660  -39.7150 H       130 ILE    0.0900
   2051 HD2       -61.0340    5.3180  -38.4710 H       130 ILE    0.5100
   2052 HD3       -60.9560    7.0830  -38.0510 H       130 ILE   -0.5100
   2053 N         -65.8960    2.8760  -38.1820 N.am    131 SER   -0.4700
   2054 CA        -66.6040    1.6760  -38.6140 C.3     131 SER    0.3100
   2055 C         -68.1190    1.9190  -38.6930 C.2     131 SER    0.0700
   2056 O         -68.7820    1.4530  -39.6190 O.2     131 SER    0.0900
   2057 CB        -66.3070    0.5010  -37.6750 C.3     131 SER    0.0500
   2058 OG        -64.9420    0.1710  -37.7250 O.3     131 SER    0.0900
   2059 HN        -65.3640    2.8010  -37.3420 H       131 SER    0.0900
   2060 HA        -66.2820    1.4430  -39.6180 H       131 SER   -0.6600
   2061 HB1       -66.9020   -0.3850  -37.9820 H       131 SER    0.4300
   2062 HB2       -66.5690    0.7780  -36.6310 H       131 SER    0.5100
   2063 HG1       -64.4690    1.0050  -37.7630 H       131 SER   -0.5100
   2064 N         -68.6630    2.6460  -37.7150 N.am    132 ALA   -0.4700
   2065 CA        -70.1060    2.8990  -37.6650 C.3     132 ALA    0.3100
   2066 C         -70.5210    3.8860  -38.7720 C.2     132 ALA    0.0700
   2067 O         -71.4290    3.6660  -39.5730 O.2     132 ALA    0.0900
   2068 CB        -70.5110    3.4170  -36.2930 C.3     132 ALA   -0.2700
   2069 HN        -68.1190    3.0450  -36.9820 H       132 ALA    0.0900
   2070 HA        -70.6160    1.9720  -37.8820 H       132 ALA    0.0900
   2071 HB1       -69.9770    4.3660  -36.0710 H       132 ALA    0.0900
   2072 HB2       -70.2470    2.6700  -35.5140 H       132 ALA    0.5100
   2073 HB3       -71.6040    3.6120  -36.2700 H       132 ALA   -0.5100
   2074 N         -69.8290    4.9970  -38.8310 N.am    133 LEU   -0.4700
   2075 CA        -70.0530    5.9580  -39.9000 C.3     133 LEU    0.3100
   2076 C         -70.0660    5.2590  -41.2570 C.2     133 LEU    0.0700
   2077 O         -70.9390    5.4770  -42.0600 O.2     133 LEU    0.0900
   2078 CB        -68.9350    7.0190  -39.8670 C.3     133 LEU   -0.1800
   2079 CG        -68.9870    8.1370  -40.8950 C.3     133 LEU    0.0900
   2080 CD1       -70.1170    9.1170  -40.5680 C.3     133 LEU    0.0900
   2081 CD2       -67.6610    8.8400  -40.9260 C.3     133 LEU   -0.0900
   2082 HN        -69.1290    5.2310  -38.1600 H       133 LEU    0.0900
   2083 HA        -71.0190    6.4170  -39.7500 H       133 LEU   -0.2700
   2084 HB1       -67.9700    6.4890  -40.0000 H       133 LEU    0.0900
   2085 HB2       -68.9540    7.4900  -38.8620 H       133 LEU    0.0900
   2086 HG        -69.1570    7.7040  -41.9030 H       133 LEU    0.0900
   2087 HD11      -70.4100    9.0190  -39.5010 H       133 LEU   -0.2700
   2088 HD12      -71.0030    8.8960  -41.2010 H       133 LEU    0.0900
   2089 HD13      -69.7780   10.1590  -40.7490 H       133 LEU    0.0900
   2090 HD21      -66.8570    8.1250  -41.2020 H       133 LEU    0.0900
   2091 HD22      -67.4330    9.2610  -39.9240 H       133 LEU    0.5100
   2092 HD23      -67.6830    9.6570  -41.6800 H       133 LEU   -0.5100
   2093 N         -69.0790    4.3980  -41.4800 N.am    134 VAL   -0.4700
   2094 CA        -68.8420    3.7420  -42.7680 C.3     134 VAL    0.3100
   2095 C         -69.8080    2.6010  -43.0900 C.2     134 VAL    0.0700
   2096 O         -70.2470    2.4300  -44.2070 O.2     134 VAL    0.0900
   2097 CB        -67.4340    3.1660  -42.8020 C.3     134 VAL   -0.0900
   2098 CG1       -67.3830    2.0160  -43.7490 C.3     134 VAL    0.0900
   2099 CG2       -66.4610    4.2560  -43.1620 C.3     134 VAL   -0.2700
   2100 HN        -68.4370    4.1530  -40.7580 H       134 VAL    0.0900
   2101 HA        -68.9690    4.4760  -43.5500 H       134 VAL    0.0900
   2102 HB        -67.1490    2.8230  -41.7850 H       134 VAL    0.0900
   2103 HG11      -67.8300    2.3040  -44.7250 H       134 VAL   -0.2700
   2104 HG12      -67.9560    1.1580  -43.3350 H       134 VAL    0.0900
   2105 HG13      -66.3270    1.7140  -43.9200 H       134 VAL    0.0900
   2106 HG21      -66.5060    5.0720  -42.4110 H       134 VAL    0.0900
   2107 HG22      -66.7180    4.6760  -44.1580 H       134 VAL    0.5100
   2108 HG23      -65.4280    3.8480  -43.1840 H       134 VAL   -0.5100
   2109 N         -70.1380    1.7980  -42.1080 N.am    135 SER   -0.4700
   2110 CA        -71.0210    0.6730  -42.3440 C.3     135 SER    0.3100
   2111 C         -72.4830    0.9050  -41.9000 C.2     135 SER    0.0700
   2112 O         -73.4340    0.6170  -42.6300 O.2     135 SER    0.0900
   2113 CB        -70.4460   -0.5540  -41.6310 C.3     135 SER    0.0500
   2114 OG        -70.6040   -0.4930  -40.2100 O.3     135 SER    0.0900
   2115 HN        -69.8060    1.9210  -41.1760 H       135 SER    0.0900
   2116 HA        -71.0860    0.5030  -43.4080 H       135 SER   -0.6600
   2117 HB1       -69.3610   -0.6300  -41.8550 H       135 SER    0.4300
   2118 HB2       -70.9650   -1.4640  -41.9980 H       135 SER    0.5100
   2119 HG1       -69.9010    0.0770  -39.8910 H       135 SER   -0.5100
   2120 N         -72.6510    1.4420  -40.6970 N.am    136 PHE   -0.4700
   2121 CA        -73.9650    1.5640  -40.0580 C.3     136 PHE    0.3100
   2122 C         -74.8390    2.6040  -40.7450 C.2     136 PHE    0.0700
   2123 O         -75.9670    2.3290  -41.0560 O.2     136 PHE    0.0900
   2124 CB        -73.8100    1.9350  -38.5730 C.3     136 PHE   -0.1800
   2125 CG        -74.8030    1.2700  -37.6900 C.ar    136 PHE    0.0900
   2126 CD1       -76.0900    1.7480  -37.6080 C.ar    136 PHE    0.0900
   2127 CD2       -74.4540    0.1570  -36.9450 C.ar    136 PHE    0.0000
   2128 CE1       -77.0300    1.1280  -36.7970 C.ar    136 PHE   -0.1150
   2129 CE2       -75.3790   -0.4720  -36.1260 C.ar    136 PHE    0.1150
   2130 CZ        -76.6770    0.0150  -36.0540 C.ar    136 PHE   -0.1150
   2131 HN        -71.8800    1.7900  -40.1680 H       136 PHE    0.1150
   2132 HA        -74.4760    0.6170  -40.1580 H       136 PHE   -0.1150
   2133 HB1       -73.9440    3.0310  -38.4520 H       136 PHE    0.1150
   2134 HB2       -72.8010    1.6310  -38.2220 H       136 PHE   -0.1150
   2135 HD1       -76.3720    2.6170  -38.1830 H       136 PHE    0.1150
   2136 HD2       -73.4460   -0.2280  -37.0040 H       136 PHE   -0.1150
   2137 HE1       -78.0370    1.5140  -36.7450 H       136 PHE    0.1150
   2138 HE2       -75.0910   -1.3360  -35.5450 H       136 PHE    0.5100
   2139 HZ        -77.4060   -0.4720  -35.4220 H       136 PHE   -0.5100
   2140 N         -74.3170    3.7930  -41.0090 N.am    137 LEU   -0.4700
   2141 CA        -75.1250    4.8730  -41.6040 C.3     137 LEU    0.3100
   2142 C         -75.6190    4.6570  -43.0270 C.2     137 LEU    0.0700
   2143 O         -76.7970    4.8180  -43.2800 O.2     137 LEU    0.0900
   2144 CB        -74.3790    6.2020  -41.5670 C.3     137 LEU   -0.1800
   2145 CG        -74.4020    6.8930  -40.1980 C.3     137 LEU    0.0900
   2146 CD1       -73.5180    8.1670  -40.1840 C.3     137 LEU    0.0900
   2147 CD2       -75.8530    7.2140  -39.8000 C.3     137 LEU   -0.0900
   2148 HN        -73.3630    4.0090  -40.8180 H       137 LEU    0.0900
   2149 HA        -76.0460    4.9470  -41.0440 H       137 LEU   -0.2700
   2150 HB1       -74.8380    6.8850  -42.3120 H       137 LEU    0.0900
   2151 HB2       -73.3200    6.0200  -41.8490 H       137 LEU    0.0900
   2152 HG        -74.0300    6.1850  -39.4280 H       137 LEU    0.0900
   2153 HD11      -73.8820    8.8930  -40.9420 H       137 LEU   -0.2700
   2154 HD12      -72.4670    7.9010  -40.4260 H       137 LEU    0.0900
   2155 HD13      -73.5620    8.6470  -39.1840 H       137 LEU    0.0900
   2156 HD21      -76.4010    6.2770  -39.5670 H       137 LEU    0.0900
   2157 HD22      -76.3690    7.7280  -40.6390 H       137 LEU    0.5100
   2158 HD23      -75.8620    7.8640  -38.8990 H       137 LEU   -0.5100
   2159 N         -74.7390    4.3080  -43.9700 N.am    138 PRO   -0.2900
   2160 CA        -75.1800    4.0250  -45.3390 C.3     138 PRO    0.0000
   2161 C         -76.3320    3.0090  -45.4310 C.2     138 PRO    0.0900
   2162 O         -77.1220    3.0390  -46.3670 O.2     138 PRO    0.0900
   2163 CB        -73.9220    3.4450  -45.9910 C.3     138 PRO    0.0200
   2164 CG        -72.8180    4.0260  -45.2340 C.3     138 PRO    0.0900
   2165 CD        -73.2930    4.1000  -43.8200 C.3     138 PRO   -0.1800
   2166 HA        -75.5590    4.9190  -45.8070 H       138 PRO    0.0900
   2167 HB1       -73.8630    3.7340  -47.0610 H       138 PRO    0.0900
   2168 HB2       -73.9130    2.3380  -45.9160 H       138 PRO   -0.1800
   2169 HG1       -71.9130    3.3850  -45.3090 H       138 PRO    0.0900
   2170 HG2       -72.5720    5.0400  -45.6170 H       138 PRO    0.0900
   2171 HD1       -73.0960    3.1540  -43.2720 H       138 PRO    0.5100
   2172 HD2       -72.8370    4.9550  -43.2780 H       138 PRO   -0.5100
   2173 N         -76.4230    2.1070  -44.4630 N.am    139 ILE   -0.4700
   2174 CA        -77.5190    1.1550  -44.4120 C.3     139 ILE    0.3100
   2175 C         -78.7810    1.8160  -43.9050 C.2     139 ILE    0.0700
   2176 O         -79.8550    1.6180  -44.4530 O.2     139 ILE    0.0900
   2177 CB        -77.1670   -0.0250  -43.5190 C.3     139 ILE   -0.0900
   2178 CG1       -76.0940   -0.8890  -44.2110 C.3     139 ILE    0.0900
   2179 CG2       -78.4260   -0.8140  -43.1780 C.3     139 ILE   -0.2700
   2180 CD        -75.7220   -2.1550  -43.4670 C.3     139 ILE    0.0900
   2181 HN        -75.7490    2.0430  -43.7320 H       139 ILE    0.0900
   2182 HA        -77.7140    0.8180  -45.4190 H       139 ILE    0.0900
   2183 HB        -76.6970    0.3440  -42.5830 H       139 ILE   -0.1800
   2184 HG11      -75.1770   -0.2740  -44.3320 H       139 ILE    0.0900
   2185 HG12      -76.4710   -1.1740  -45.2160 H       139 ILE    0.0900
   2186 HG21      -78.9970   -1.0410  -44.1040 H       139 ILE   -0.2700
   2187 HG22      -79.0730   -0.2200  -42.4990 H       139 ILE    0.0900
   2188 HG23      -78.1500   -1.7730  -42.6880 H       139 ILE    0.0900
   2189 HD1       -76.5630   -2.8800  -43.5020 H       139 ILE    0.0900
   2190 HD2       -75.5020   -1.9180  -42.4050 H       139 ILE    0.5100
   2191 HD3       -74.8310   -2.6230  -43.9390 H       139 ILE   -0.5100
   2192 N         -78.6350    2.6280  -42.8620 N.am    140 MET   -0.4700
   2193 CA        -79.7560    3.3730  -42.2590 C.3     140 MET    0.3100
   2194 C         -80.3130    4.3900  -43.2310 C.2     140 MET    0.0700
   2195 O         -81.4930    4.6560  -43.2150 O.2     140 MET    0.0900
   2196 CB        -79.3330    4.1040  -40.9600 C.3     140 MET   -0.1800
   2197 CG        -78.7410    3.1860  -39.8710 C.3     140 MET    0.0900
   2198 SD        -79.9110    2.0850  -38.9590 S.3     140 MET    0.0900
   2199 CE        -80.3000    0.7470  -40.1070 C.3     140 MET   -0.1400
   2200 HN        -77.7470    2.7710  -42.4350 H       140 MET    0.0900
   2201 HA        -80.5440    2.6670  -42.0470 H       140 MET    0.0900
   2202 HB1       -80.2260    4.6120  -40.5400 H       140 MET   -0.0900
   2203 HB2       -78.5730    4.8690  -41.2220 H       140 MET   -0.2200
   2204 HG1       -78.2340    3.8390  -39.1320 H       140 MET    0.0900
   2205 HG2       -77.9760    2.5490  -40.3600 H       140 MET    0.0900
   2206 HE1       -79.3990    0.4260  -40.6720 H       140 MET    0.0900
   2207 HE2       -81.0640    1.0810  -40.8410 H       140 MET    0.5100
   2208 HE3       -80.6890   -0.1330  -39.5530 H       140 MET   -0.5100
   2209 N         -79.4570    4.9460  -44.0820 N.am    141 MET   -0.4700
   2210 CA        -79.8750    5.9150  -45.0820 C.3     141 MET    0.3100
   2211 C         -80.2910    5.2290  -46.3770 C.2     141 MET    0.0700
   2212 O         -80.5910    5.8960  -47.3680 O.2     141 MET    0.0900
   2213 CB        -78.7570    6.8940  -45.3770 C.3     141 MET   -0.1800
   2214 CG        -78.1930    7.5810  -44.1430 C.3     141 MET    0.0900
   2215 SD        -76.7550    8.6760  -44.4870 S.3     141 MET    0.0900
   2216 CE        -77.5630    9.9880  -45.4120 C.3     141 MET   -0.1400
   2217 HN        -78.4850    4.7230  -44.0710 H       141 MET    0.0900
   2218 HA        -80.7400    6.4370  -44.7010 H       141 MET    0.0900
   2219 HB1       -79.1450    7.6740  -46.0660 H       141 MET   -0.0900
   2220 HB2       -77.9330    6.3470  -45.8800 H       141 MET   -0.2200
   2221 HG1       -77.8850    6.7960  -43.4210 H       141 MET    0.0900
   2222 HG2       -79.0040    8.1810  -43.6810 H       141 MET    0.0900
   2223 HE1       -78.3520   10.4820  -44.8050 H       141 MET    0.0900
   2224 HE2       -78.0390    9.5760  -46.3260 H       141 MET    0.5100
   2225 HE3       -76.8220   10.7620  -45.7060 H       141 MET   -0.5100
   2226 N         -80.2930    3.8940  -46.3660 N.am    142 HSE   -0.4700
   2227 CA        -80.8000    3.0840  -47.4810 C.3     142 HSE    0.3100
   2228 C         -80.0920    3.3660  -48.8300 C.2     142 HSE    0.0700
   2229 O         -80.7090    3.4130  -49.9060 O.2     142 HSE    0.0900
   2230 CB        -82.3100    3.2960  -47.6490 C.3     142 HSE   -0.0800
   2231 CG        -83.0990    3.1350  -46.3860 C.ar    142 HSE    0.0900
   2232 CD2       -83.6490    4.0560  -45.5620 C.ar    142 HSE    0.0900
   2233 ND1       -83.4200    1.9030  -45.8590 N.ar    142 HSE   -0.7000
   2234 CE1       -84.1250    2.0710  -44.7540 C.ar    142 HSE    0.2200
   2235 NE2       -84.2770    3.3670  -44.5500 N.ar    142 HSE    0.2500
   2236 HN        -79.9450    3.3800  -45.5860 H       142 HSE    0.1300
   2237 HA        -80.5870    2.0470  -47.2680 H       142 HSE   -0.3600
   2238 HB1       -82.6900    2.5590  -48.3900 H       142 HSE    0.3200
   2239 HB2       -82.4820    4.3230  -48.0350 H       142 HSE   -0.0500
   2240 HD2       -83.6350    5.1360  -45.6310 H       142 HSE    0.0900
   2241 HE1       -84.5240    1.2920  -44.1060 H       142 HSE    0.5100
   2242 HE2       -84.7660    3.7920  -43.7880 H       142 HSE   -0.5100
   2243 N         -78.7820    3.5460  -48.7760 N.am    143 TRP   -0.4700
   2244 CA        -78.0000    3.7490  -49.9940 C.3     143 TRP    0.3100
   2245 C         -77.6670    2.4050  -50.6770 C.2     143 TRP    0.0700
   2246 O         -77.0480    2.3390  -51.7380 O.2     143 TRP    0.0900
   2247 CB        -76.7120    4.5080  -49.6680 C.3     143 TRP   -0.1800
   2248 CG        -76.8870    5.9560  -49.3300 C.ar    143 TRP    0.0900
   2249 CD1       -78.0280    6.6840  -49.4100 C.ar    143 TRP    0.0900
   2250 CD2       -75.8580    6.8560  -48.9090 C.ar    143 TRP   -0.0300
   2251 CE2       -76.4570    8.1130  -48.7370 C.ar    143 TRP   -0.1500
   2252 CE3       -74.4880    6.7200  -48.6590 C.ar    143 TRP    0.2200
   2253 NE1       -77.7840    7.9780  -49.0410 N.ar    143 TRP   -0.5100
   2254 CZ2       -75.7390    9.2300  -48.3300 C.ar    143 TRP    0.3700
   2255 CZ3       -73.7730    7.8320  -48.2600 C.ar    143 TRP    0.2400
   2256 CH2       -74.3980    9.0700  -48.0970 C.ar    143 TRP    0.1100
   2257 HN        -78.2760    3.5520  -47.9180 H       143 TRP   -0.2500
   2258 HA        -78.6030    4.3110  -50.6920 H       143 TRP    0.1700
   2259 HB1       -76.0380    4.4440  -50.5480 H       143 TRP   -0.2000
   2260 HB2       -76.2270    4.0130  -48.7990 H       143 TRP    0.1400
   2261 HD1       -78.9870    6.2990  -49.7200 H       143 TRP   -0.2700
   2262 HE1       -78.4500    8.6910  -49.0000 H       143 TRP    0.1600
   2263 HE3       -73.9820    5.7720  -48.7710 H       143 TRP   -0.1400
   2264 HZ2       -76.2020   10.1960  -48.1960 H       143 TRP    0.1400
   2265 HZ3       -72.7140    7.7430  -48.0700 H       143 TRP    0.5100
   2266 HH2       -73.8120    9.9210  -47.7810 H       143 TRP   -0.5100
   2267 N         -78.0920    1.3220  -50.0610 N.am    144 TRP   -0.4700
   2268 CA        -77.7930    0.0120  -50.5770 C.3     144 TRP    0.3100
   2269 C         -78.8850   -0.5270  -51.4630 C.2     144 TRP    0.0700
   2270 O         -78.6400   -1.3970  -52.3000 O.2     144 TRP    0.0900
   2271 CB        -77.5810   -0.9380  -49.4220 C.3     144 TRP   -0.1800
   2272 CG        -78.7190   -1.0160  -48.4790 C.ar    144 TRP    0.0900
   2273 CD1       -79.0660   -0.0990  -47.5440 C.ar    144 TRP    0.0900
   2274 CD2       -79.6420   -2.0950  -48.3530 C.ar    144 TRP   -0.0300
   2275 CE2       -80.5300   -1.7610  -47.3230 C.ar    144 TRP   -0.1500
   2276 CE3       -79.8080   -3.3110  -49.0190 C.ar    144 TRP    0.2200
   2277 NE1       -80.1560   -0.5320  -46.8510 N.ar    144 TRP   -0.5100
   2278 CZ2       -81.5680   -2.5970  -46.9350 C.ar    144 TRP    0.3700
   2279 CZ3       -80.8360   -4.1410  -48.6370 C.ar    144 TRP    0.2400
   2280 CH2       -81.7040   -3.7840  -47.6020 C.ar    144 TRP    0.1100
   2281 HN        -78.6320    1.3590  -49.2250 H       144 TRP   -0.2500
   2282 HA        -76.9010    0.0790  -51.1830 H       144 TRP    0.1700
   2283 HB1       -76.6850   -0.6080  -48.8540 H       144 TRP   -0.2000
   2284 HB2       -77.4020   -1.9540  -49.8300 H       144 TRP    0.1400
   2285 HD1       -78.5540    0.8370  -47.3730 H       144 TRP   -0.2700
   2286 HE1       -80.6000   -0.0450  -46.1310 H       144 TRP    0.1600
   2287 HE3       -79.1520   -3.6100  -49.8230 H       144 TRP   -0.1400
   2288 HZ2       -82.2510   -2.3390  -46.1400 H       144 TRP    0.1400
   2289 HZ3       -80.9730   -5.0840  -49.1440 H       144 TRP    0.5100
   2290 HH2       -82.4990   -4.4580  -47.3240 H       144 TRP   -0.5100
   2291 N         -80.0920    0.0030  -51.2780 N.am    145 ARG   -0.4700
   2292 CA        -81.2900   -0.4780  -51.9950 C.3     145 ARG    0.3100
   2293 C         -81.1570   -0.3840  -53.5170 C.2     145 ARG    0.0700
   2294 O         -80.5910    0.5730  -54.0580 O.2     145 ARG    0.0900
   2295 CB        -82.5480    0.2840  -51.5500 C.3     145 ARG   -0.1800
   2296 CG        -82.8960    0.1090  -50.0810 C.3     145 ARG    0.0900
   2297 CD        -84.2190    0.7850  -49.7490 C.3     145 ARG    0.0900
   2298 NE        -84.5350    0.6950  -48.3240 N.pl3   145 ARG   -0.1800
   2299 CZ        -85.0420   -0.3840  -47.7300 C.cat   145 ARG    0.0900
   2300 NH1       -85.3010   -1.4770  -48.4350 N.pl3   145 ARG    0.0900
   2301 NH2       -85.3000   -0.3740  -46.4280 N.pl3   145 ARG    0.2000
   2302 HN        -80.2430    0.7540  -50.6410 H       145 ARG    0.0900
   2303 HA        -81.4000   -1.5320  -51.7880 H       145 ARG    0.0900
   2304 HB1       -83.4060   -0.0710  -52.1580 H       145 ARG   -0.7000
   2305 HB2       -82.3900    1.3650  -51.7470 H       145 ARG    0.4400
   2306 HG1       -82.0910    0.5550  -49.4580 H       145 ARG    0.6400
   2307 HG2       -82.9710   -0.9750  -49.8480 H       145 ARG   -0.8000
   2308 HD1       -85.0420    0.2920  -50.3090 H       145 ARG    0.4600
   2309 HD2       -84.1670    1.8620  -50.0150 H       145 ARG    0.4600
   2310 HE        -84.3580    1.4980  -47.7560 H       145 ARG   -0.8000
   2311 HH11      -85.1170   -1.4940  -49.4180 H       145 ARG    0.4600
   2312 HH12      -85.6830   -2.2840  -47.9840 H       145 ARG    0.4600
   2313 HH21      -85.9370   -1.0390  -46.0400 H       145 ARG    0.5100
   2314 HH22      -84.8570    0.2990  -45.8360 H       145 ARG   -0.5100
   2315 N         -81.6920   -1.3880  -54.1980 N.am    146 ASP   -0.4700
   2316 CA        -81.6530   -1.4360  -55.6520 C.3     146 ASP    0.3100
   2317 C         -83.0290   -1.0930  -56.1980 C.2     146 ASP    0.0700
   2318 O         -84.0450   -1.3090  -55.5230 O.2     146 ASP    0.0900
   2319 CB        -81.2250   -2.8290  -56.1350 C.3     146 ASP   -0.2800
   2320 CG        -80.6190   -2.8170  -57.5400 C.2     146 ASP    0.0900
   2321 OD1       -80.5650   -1.7300  -58.1680 O.co2   146 ASP    0.0900
   2322 OD2       -80.1860   -3.9100  -57.9970 O.co2   146 ASP    0.6200
   2323 HN        -82.1450   -2.1520  -53.7470 H       146 ASP   -0.7600
   2324 HA        -80.9510   -0.6900  -55.9930 H       146 ASP   -0.7600
   2325 HB1       -82.1140   -3.4950  -56.1430 H       146 ASP    0.5100
   2326 HB2       -80.4700   -3.2370  -55.4300 H       146 ASP   -0.5100
   2327 N         -83.0570   -0.5640  -57.4230 N.am    147 GLU   -0.4700
   2328 CA        -84.3090   -0.1550  -58.0630 C.3     147 GLU    0.3100
   2329 C         -84.9520   -1.3080  -58.8190 C.2     147 GLU    0.0700
   2330 O         -86.0820   -1.2120  -59.2890 O.2     147 GLU    0.0900
   2331 CB        -84.0710    1.0300  -58.9990 C.3     147 GLU   -0.1800
   2332 CG        -85.3460    1.8170  -59.3010 C.3     147 GLU    0.0900
   2333 CD        -86.0080    2.4010  -58.0440 C.2     147 GLU    0.0900
   2334 OE1       -85.2710    2.6960  -57.0720 O.co2   147 GLU   -0.2800
   2335 OE2       -87.2620    2.5590  -58.0320 O.co2   147 GLU    0.0900
   2336 HN        -82.2260   -0.4230  -57.9570 H       147 GLU    0.0900
   2337 HA        -85.0090    0.1160  -57.2870 H       147 GLU    0.6200
   2338 HB1       -83.6510    0.6500  -59.9550 H       147 GLU   -0.7600
   2339 HB2       -83.3330    1.7130  -58.5290 H       147 GLU   -0.7600
   2340 HG1       -86.0750    1.1420  -59.7970 H       147 GLU    0.5100
   2341 HG2       -85.0970    2.6540  -59.9860 H       147 GLU   -0.5100
   2342 N         -84.2260   -2.4140  -58.9150 N.am    148 ASP   -0.4700
   2343 CA        -84.7320   -3.6210  -59.5480 C.3     148 ASP    0.3100
   2344 C         -86.1260   -3.9750  -59.0050 C.2     148 ASP    0.0700
   2345 O         -86.3220   -4.0590  -57.7910 O.2     148 ASP    0.0900
   2346 CB        -83.7620   -4.7800  -59.3030 C.3     148 ASP   -0.2800
   2347 CG        -84.2220   -6.0840  -59.9370 C.2     148 ASP    0.0900
   2348 OD1       -85.1900   -6.0950  -60.7240 O.co2   148 ASP    0.0900
   2349 OD2       -83.6080   -7.1240  -59.6370 O.co2   148 ASP    0.6200
   2350 HN        -83.2980   -2.4670  -58.5550 H       148 ASP   -0.7600
   2351 HA        -84.8340   -3.4310  -60.6060 H       148 ASP   -0.7600
   2352 HB1       -83.6600   -4.9390  -58.2080 H       148 ASP    0.5100
   2353 HB2       -82.7710   -4.5150  -59.7280 H       148 ASP   -0.5100
   2354 N         -87.1090   -4.1580  -59.9000 N.am    149 PRO   -0.2900
   2355 CA        -88.4470   -4.6040  -59.5120 C.3     149 PRO    0.0000
   2356 C         -88.4280   -5.7930  -58.5520 C.2     149 PRO    0.0900
   2357 O         -89.2220   -5.8360  -57.6060 O.2     149 PRO    0.0900
   2358 CB        -89.0780   -4.9790  -60.8530 C.3     149 PRO    0.0200
   2359 CG        -88.4180   -4.0660  -61.8380 C.3     149 PRO    0.0900
   2360 CD        -87.0200   -3.8670  -61.3440 C.3     149 PRO   -0.1800
   2361 HA        -88.9630   -3.8260  -58.9700 H       149 PRO    0.0900
   2362 HB1       -90.1760   -4.8160  -60.8340 H       149 PRO    0.0900
   2363 HB2       -88.8770   -6.0430  -61.1020 H       149 PRO   -0.1800
   2364 HG1       -88.4110   -4.5250  -62.8500 H       149 PRO    0.0900
   2365 HG2       -88.9550   -3.0950  -61.8880 H       149 PRO    0.0900
   2366 HD1       -86.3130   -4.5720  -61.8300 H       149 PRO    0.5100
   2367 HD2       -86.6790   -2.8210  -61.4990 H       149 PRO   -0.5100
   2368 N         -87.5070   -6.7320  -58.7780 N.am    150 GLN   -0.4700
   2369 CA        -87.3680   -7.8970  -57.9120 C.3     150 GLN    0.3100
   2370 C         -86.8590   -7.5070  -56.5310 C.2     150 GLN    0.0700
   2371 O         -87.3170   -8.0200  -55.5160 O.2     150 GLN    0.0900
   2372 CB        -86.4230   -8.9230  -58.5320 C.3     150 GLN   -0.1800
   2373 CG        -86.9680   -9.5870  -59.7810 C.3     150 GLN    0.0900
   2374 CD        -86.1400  -10.7830  -60.2090 C.2     150 GLN    0.0900
   2375 NE2       -86.5200  -11.3890  -61.3270 N.am    150 GLN   -0.1800
   2376 OE1       -85.1790  -11.1610  -59.5480 O.2     150 GLN    0.0900
   2377 HN        -86.8760   -6.6790  -59.5480 H       150 GLN    0.0900
   2378 HA        -88.3480   -8.3280  -57.7710 H       150 GLN    0.5500
   2379 HB1       -86.2150   -9.7090  -57.7770 H       150 GLN   -0.5500
   2380 HB2       -85.4720   -8.4110  -58.7920 H       150 GLN   -0.6200
   2381 HG1       -86.9770   -8.8490  -60.6100 H       150 GLN    0.3200
   2382 HG2       -88.0070   -9.9280  -59.5850 H       150 GLN    0.3000
   2383 HE21      -86.0130  -12.1840  -61.6620 H       150 GLN    0.5100
   2384 HE22      -87.3110  -11.0520  -61.8360 H       150 GLN   -0.5100
   2385 N         -85.9000   -6.5890  -56.5020 N.am    151 ALA   -0.4700
   2386 CA        -85.3430   -6.0940  -55.2420 C.3     151 ALA    0.3100
   2387 C         -86.3910   -5.3420  -54.4410 C.2     151 ALA    0.0700
   2388 O         -86.5060   -5.5620  -53.2390 O.2     151 ALA    0.0900
   2389 CB        -84.1350   -5.2060  -55.4980 C.3     151 ALA   -0.2700
   2390 HN        -85.5160   -6.1980  -57.3350 H       151 ALA    0.0900
   2391 HA        -85.0590   -6.9470  -54.6440 H       151 ALA    0.0900
   2392 HB1       -84.4570   -4.2490  -55.9620 H       151 ALA    0.0900
   2393 HB2       -83.4300   -5.7150  -56.1880 H       151 ALA    0.5100
   2394 HB3       -83.6220   -4.9800  -54.5390 H       151 ALA   -0.5100
   2395 N         -87.1640   -4.4840  -55.1140 N.am    152 LEU   -0.4700
   2396 CA        -88.2400   -3.7170  -54.4810 C.3     152 LEU    0.3100
   2397 C         -89.2570   -4.6450  -53.8520 C.2     152 LEU    0.0700
   2398 O         -89.9350   -4.2870  -52.9010 O.2     152 LEU    0.0900
   2399 CB        -88.9260   -2.7860  -55.4840 C.3     152 LEU   -0.1800
   2400 CG        -88.0710   -1.6480  -56.0880 C.3     152 LEU    0.0900
   2401 CD1       -88.8100   -0.8290  -57.1670 C.3     152 LEU    0.0900
   2402 CD2       -87.5640   -0.6890  -55.0070 C.3     152 LEU   -0.0900
   2403 HN        -87.0420   -4.3270  -56.0900 H       152 LEU    0.0900
   2404 HA        -87.8070   -3.1430  -53.6760 H       152 LEU   -0.2700
   2405 HB1       -89.7920   -2.3190  -54.9720 H       152 LEU    0.0900
   2406 HB2       -89.2950   -3.4100  -56.3240 H       152 LEU    0.0900
   2407 HG        -87.1600   -2.0930  -56.5420 H       152 LEU    0.0900
   2408 HD11      -89.7180   -0.3590  -56.7330 H       152 LEU   -0.2700
   2409 HD12      -89.1170   -1.4940  -58.0010 H       152 LEU    0.0900
   2410 HD13      -88.1440   -0.0260  -57.5520 H       152 LEU    0.0900
   2411 HD21      -86.9370   -1.2390  -54.2720 H       152 LEU    0.0900
   2412 HD22      -88.4250   -0.2360  -54.4690 H       152 LEU    0.5100
   2413 HD23      -86.9490    0.1110  -55.4700 H       152 LEU   -0.5100
   2414 N         -89.3370   -5.8540  -54.3830 N.am    153 LYS   -0.4700
   2415 CA        -90.2410   -6.8700  -53.8720 C.3     153 LYS    0.3100
   2416 C         -89.8020   -7.3890  -52.5020 C.2     153 LYS    0.0700
   2417 O         -90.6280   -7.6890  -51.6380 O.2     153 LYS    0.0900
   2418 CB        -90.3360   -8.0200  -54.8850 C.3     153 LYS   -0.1800
   2419 CG        -91.2670   -9.1590  -54.4770 C.3     153 LYS    0.0900
   2420 CD        -91.3190  -10.2360  -55.5580 C.3     153 LYS    0.0900
   2421 CE        -92.2560  -11.3760  -55.1730 C.3     153 LYS   -0.1800
   2422 NZ        -92.2880  -12.4280  -56.2290 N.4     153 LYS    0.0900
   2423 HN        -88.7750   -6.1240  -55.1620 H       153 LYS    0.0900
   2424 HA        -91.2090   -6.4180  -53.7180 H       153 LYS   -0.1800
   2425 HB1       -89.3180   -8.4390  -55.0310 H       153 LYS    0.0900
   2426 HB2       -90.6980   -7.6050  -55.8490 H       153 LYS    0.0900
   2427 HG1       -92.2880   -8.7560  -54.3130 H       153 LYS    0.2100
   2428 HG2       -90.9010   -9.6090  -53.5300 H       153 LYS    0.0500
   2429 HD1       -90.2980  -10.6430  -55.7140 H       153 LYS    0.0500
   2430 HD2       -91.6740   -9.7810  -56.5060 H       153 LYS   -0.3000
   2431 HE1       -93.2900  -10.9890  -55.0460 H       153 LYS    0.3300
   2432 HE2       -91.9080  -11.8490  -54.2300 H       153 LYS    0.3300
   2433 HZ1       -91.3320  -12.8150  -56.3620 H       153 LYS    0.3300
   2434 HZ2       -92.6200  -12.0130  -57.1230 H       153 LYS    0.5100
   2435 HZ3       -92.9330  -13.1900  -55.9400 H       153 LYS   -0.5100
   2436 N         -88.4920   -7.4870  -52.3070 N.am    154 CYS   -0.4700
   2437 CA        -87.9520   -8.0700  -51.0840 C.3     154 CYS    0.3100
   2438 C         -87.9100   -7.0600  -49.9430 C.2     154 CYS    0.0700
   2439 O         -87.7970   -7.4370  -48.7820 O.2     154 CYS    0.0900
   2440 CB        -86.5710   -8.6710  -51.3240 C.3     154 CYS   -0.1000
   2441 SG        -85.7590   -9.4270  -49.7720 S.3     154 CYS    0.0900
   2442 HN        -87.8260   -7.1690  -52.9770 H       154 CYS    0.0900
   2443 HA        -88.6390   -8.8340  -50.7500 H       154 CYS   -0.0800
   2444 HB1       -85.9100   -7.8710  -51.7200 H       154 CYS    0.5100
   2445 HB2       -86.6690   -9.4620  -52.0970 H       154 CYS   -0.5100
   2446 N         -88.0280   -5.7790  -50.2600 N.am    155 TYR   -0.4700
   2447 CA        -87.9720   -4.7540  -49.2340 C.3     155 TYR    0.3100
   2448 C         -89.3040   -4.6270  -48.5400 C.2     155 TYR    0.0700
   2449 O         -89.3520   -4.3820  -47.3410 O.2     155 TYR    0.0900
   2450 CB        -87.5650   -3.4030  -49.8220 C.3     155 TYR   -0.1800
   2451 CG        -86.2700   -3.4390  -50.6110 C.ar    155 TYR    0.0900
   2452 CD1       -85.1640   -4.1340  -50.1460 C.ar    155 TYR    0.0900
   2453 CD2       -86.1440   -2.7590  -51.8140 C.ar    155 TYR    0.0000
   2454 CE1       -83.9810   -4.1650  -50.8630 C.ar    155 TYR   -0.1150
   2455 CE2       -84.9610   -2.7930  -52.5370 C.ar    155 TYR    0.1150
   2456 CZ        -83.8900   -3.4970  -52.0470 C.ar    155 TYR   -0.1150
   2457 OH        -82.7190   -3.5410  -52.7350 O.3     155 TYR    0.1150
   2458 HN        -88.1570   -5.4670  -51.1980 H       155 TYR    0.1100
   2459 HA        -87.2550   -5.0660  -48.4900 H       155 TYR   -0.5400
   2460 HB1       -87.4280   -2.6730  -48.9980 H       155 TYR    0.4300
   2461 HB2       -88.3620   -3.0530  -50.5140 H       155 TYR   -0.1150
   2462 HD1       -85.2280   -4.6630  -49.2070 H       155 TYR    0.1150
   2463 HD2       -86.9810   -2.1940  -52.1940 H       155 TYR   -0.1150
   2464 HE1       -83.1330   -4.7170  -50.4860 H       155 TYR    0.1150
   2465 HE2       -84.8830   -2.2700  -53.4780 H       155 TYR    0.5100
   2466 HH        -82.1000   -4.0770  -52.2330 H       155 TYR   -0.5100
   2467 N         -90.3810   -4.8160  -49.2990 N.am    156 GLN   -0.4700
   2468 CA        -91.7410   -4.7280  -48.7630 C.3     156 GLN    0.3100
   2469 C         -92.1460   -6.0180  -48.0500 C.2     156 GLN    0.0700
   2470 O         -93.2330   -6.0950  -47.4730 O.2     156 GLN    0.0900
   2471 CB        -92.7400   -4.4340  -49.8820 C.3     156 GLN   -0.1800
   2472 CG        -92.4730   -3.1330  -50.6380 C.3     156 GLN    0.0900
   2473 CD        -93.3920   -2.9380  -51.8530 C.2     156 GLN    0.0900
   2474 NE2       -93.2820   -1.7790  -52.4880 N.am    156 GLN   -0.1800
   2475 OE1       -94.1800   -3.8100  -52.2140 O.2     156 GLN    0.0900
   2476 HN        -90.3100   -5.0270  -50.2710 H       156 GLN    0.0900
   2477 HA        -91.7590   -3.9380  -48.0260 H       156 GLN    0.5500
   2478 HB1       -93.7570   -4.3780  -49.4370 H       156 GLN   -0.5500
   2479 HB2       -92.7100   -5.2740  -50.6080 H       156 GLN   -0.6200
   2480 HG1       -91.4210   -3.1360  -50.9940 H       156 GLN    0.3200
   2481 HG2       -92.6220   -2.2780  -49.9450 H       156 GLN    0.3000
   2482 HE21      -93.8540   -1.5910  -53.2870 H       156 GLN    0.5100
   2483 HE22      -92.6280   -1.0930  -52.1700 H       156 GLN   -0.5100
   2484 N         -91.2640   -7.0190  -48.0970 N.am    157 ASP   -0.4700
   2485 CA        -91.4910   -8.3050  -47.4430 C.3     157 ASP    0.3100
   2486 C         -90.6690   -8.4160  -46.1440 C.2     157 ASP    0.0700
   2487 O         -89.4420   -8.5780  -46.1780 O.2     157 ASP    0.0900
   2488 CB        -91.1430   -9.4410  -48.4070 C.3     157 ASP   -0.2800
   2489 CG        -91.4960  -10.8110  -47.8540 C.2     157 ASP    0.0900
   2490 OD1       -91.9730  -10.8830  -46.6970 O.co2   157 ASP    0.0900
   2491 OD2       -91.2760  -11.8190  -48.5640 O.co2   157 ASP    0.6200
   2492 HN        -90.4000   -6.9310  -48.5870 H       157 ASP   -0.7600
   2493 HA        -92.5300   -8.3590  -47.1520 H       157 ASP   -0.7600
   2494 HB1       -90.0510   -9.4160  -48.6140 H       157 ASP    0.5100
   2495 HB2       -91.6980   -9.2910  -49.3570 H       157 ASP   -0.5100
   2496 N         -91.3460   -8.3250  -44.9870 N.am    158 PRO   -0.2900
   2497 CA        -90.7110   -8.4250  -43.6760 C.3     158 PRO    0.0000
   2498 C         -90.1030   -9.7880  -43.4280 C.2     158 PRO    0.0900
   2499 O         -89.1480   -9.9170  -42.6650 O.2     158 PRO    0.0900
   2500 CB        -91.8700   -8.1940  -42.7050 C.3     158 PRO    0.0200
   2501 CG        -92.8890   -7.4700  -43.4970 C.3     158 PRO    0.0900
   2502 CD        -92.7770   -8.0140  -44.8700 C.3     158 PRO   -0.1800
   2503 HA        -89.9040   -7.7150  -43.5930 H       158 PRO    0.0900
   2504 HB1       -91.5400   -7.5850  -41.8350 H       158 PRO    0.0900
   2505 HB2       -92.2720   -9.1600  -42.3330 H       158 PRO   -0.1800
   2506 HG1       -93.9050   -7.6500  -43.0860 H       158 PRO    0.0900
   2507 HG2       -92.6880   -6.3770  -43.4900 H       158 PRO    0.0900
   2508 HD1       -93.3800   -8.9370  -44.9950 H       158 PRO    0.5100
   2509 HD2       -93.0690   -7.2630  -45.6330 H       158 PRO   -0.5100
   2510 N         -90.6710  -10.8000  -44.0700 N.am    159 GLY   -0.4700
   2511 CA        -90.1770  -12.1650  -43.9530 C.3     159 GLY    0.3100
   2512 C         -88.9460  -12.4260  -44.7920 C.2     159 GLY   -0.0200
   2513 O         -88.2910  -13.4640  -44.6450 O.2     159 GLY    0.0900
   2514 HN        -91.4620  -10.6720  -44.6630 H       159 GLY    0.0900
   2515 HA1       -90.9660  -12.8290  -44.2710 H       159 GLY    0.5100
   2516 HA2       -89.9380  -12.3410  -42.9140 H       159 GLY   -0.5100
   2517 N         -88.6360  -11.4830  -45.6810 N.am    160 CYS   -0.4700
   2518 CA        -87.4530  -11.5510  -46.5370 C.3     160 CYS    0.3100
   2519 C         -86.4310  -10.5370  -46.0930 C.2     160 CYS    0.0700
   2520 O         -86.6870   -9.3350  -46.1910 O.2     160 CYS    0.0900
   2521 CB        -87.8240  -11.2590  -47.9860 C.3     160 CYS   -0.1000
   2522 SG        -86.4630  -11.3650  -49.1990 S.3     160 CYS    0.0900
   2523 HN        -89.2090  -10.6750  -45.8030 H       160 CYS    0.0900
   2524 HA        -87.0320  -12.5410  -46.4500 H       160 CYS   -0.0800
   2525 HB1       -88.2480  -10.2350  -48.0250 H       160 CYS    0.5100
   2526 HB2       -88.6140  -11.9810  -48.2830 H       160 CYS   -0.5100
   2527 N         -85.2840  -11.0410  -45.6090 N.am    161 CYS   -0.4700
   2528 CA        -84.1620  -10.2100  -45.1370 C.3     161 CYS    0.3100
   2529 C         -82.8810  -10.5020  -45.9170 C.2     161 CYS    0.0700
   2530 O         -81.8310  -10.7440  -45.3490 O.2     161 CYS    0.0900
   2531 CB        -83.9270  -10.4170  -43.6330 C.3     161 CYS   -0.1000
   2532 SG        -82.8570   -9.1890  -42.8690 S.3     161 CYS    0.0900
   2533 HN        -85.1380  -12.0240  -45.5470 H       161 CYS    0.0900
   2534 HA        -84.4020   -9.1770  -45.3390 H       161 CYS   -0.0800
   2535 HB1       -83.4780  -11.4210  -43.4900 H       161 CYS    0.5100
   2536 HB2       -84.9140  -10.3960  -43.1250 H       161 CYS   -0.5100
   2537 N         -82.9870  -10.4830  -47.2350 N.am    162 ASP   -0.4700
   2538 CA        -81.8360  -10.6570  -48.1010 C.3     162 ASP    0.3100
   2539 C         -81.1690   -9.3110  -48.2860 C.2     162 ASP    0.0700
   2540 O         -81.8430   -8.2860  -48.3840 O.2     162 ASP    0.0900
   2541 CB        -82.2460  -11.2300  -49.4520 C.3     162 ASP   -0.2800
   2542 CG        -82.8520  -12.5940  -49.3270 C.2     162 ASP    0.0900
   2543 OD1       -82.8600  -13.1340  -48.2010 O.co2   162 ASP    0.0900
   2544 OD2       -83.3270  -13.1210  -50.3480 O.co2   162 ASP    0.6200
   2545 HN        -83.8620  -10.3480  -47.6930 H       162 ASP   -0.7600
   2546 HA        -81.1470  -11.3250  -47.6070 H       162 ASP   -0.7600
   2547 HB1       -81.3500  -11.2990  -50.1060 H       162 ASP    0.5100
   2548 HB2       -82.9900  -10.5530  -49.9240 H       162 ASP   -0.5100
   2549 N         -79.8390   -9.3150  -48.3100 N.am    163 PHE   -0.4700
   2550 CA        -79.0500   -8.0920  -48.4920 C.3     163 PHE    0.3100
   2551 C         -78.8270   -7.7930  -49.9710 C.2     163 PHE    0.0700
   2552 O         -77.6990   -7.6780  -50.4500 O.2     163 PHE    0.0900
   2553 CB        -77.7110   -8.2040  -47.7630 C.3     163 PHE   -0.1800
   2554 CG        -76.9970   -6.8860  -47.5990 C.ar    163 PHE    0.0900
   2555 CD1       -77.5480   -5.8680  -46.8470 C.ar    163 PHE    0.0900
   2556 CD2       -75.7580   -6.6800  -48.1800 C.ar    163 PHE    0.0000
   2557 CE1       -76.8880   -4.6670  -46.6930 C.ar    163 PHE   -0.1150
   2558 CE2       -75.0970   -5.4750  -48.0220 C.ar    163 PHE    0.1150
   2559 CZ        -75.6680   -4.4710  -47.2820 C.ar    163 PHE   -0.1150
   2560 HN        -79.3150  -10.1560  -48.2040 H       163 PHE    0.1150
   2561 HA        -79.6220   -7.2630  -48.1010 H       163 PHE   -0.1150
   2562 HB1       -77.0370   -8.8740  -48.3380 H       163 PHE    0.1150
   2563 HB2       -77.8820   -8.6140  -46.7460 H       163 PHE   -0.1150
   2564 HD1       -78.5080   -6.0140  -46.3760 H       163 PHE    0.1150
   2565 HD2       -75.3040   -7.4670  -48.7630 H       163 PHE   -0.1150
   2566 HE1       -77.3350   -3.8800  -46.1040 H       163 PHE    0.1150
   2567 HE2       -74.1310   -5.3260  -48.4800 H       163 PHE    0.5100
   2568 HZ        -75.1560   -3.5260  -47.1650 H       163 PHE   -0.5100
   2569 N         -79.9290   -7.6580  -50.6920 N.am    164 VAL   -0.4700
   2570 CA        -79.8840   -7.2970  -52.1000 C.3     164 VAL    0.3100
   2571 C         -79.5090   -5.8350  -52.2370 C.2     164 VAL    0.0700
   2572 O         -80.2620   -4.9380  -51.8390 O.2     164 VAL    0.0900
   2573 CB        -81.2210   -7.5220  -52.8020 C.3     164 VAL   -0.0900
   2574 CG1       -81.1070   -7.1560  -54.3030 C.3     164 VAL    0.0900
   2575 CG2       -81.6600   -8.9780  -52.6260 C.3     164 VAL   -0.2700
   2576 HN        -80.8370   -7.7970  -50.3030 H       164 VAL    0.0900
   2577 HA        -79.1180   -7.9000  -52.5670 H       164 VAL    0.0900
   2578 HB        -82.0000   -6.8900  -52.3260 H       164 VAL    0.0900
   2579 HG11      -80.2200   -7.6520  -54.7500 H       164 VAL   -0.2700
   2580 HG12      -80.9920   -6.0560  -54.4150 H       164 VAL    0.0900
   2581 HG13      -82.0160   -7.4940  -54.8450 H       164 VAL    0.0900
   2582 HG21      -81.7740   -9.2140  -51.5470 H       164 VAL    0.0900
   2583 HG22      -80.8960   -9.6590  -53.0590 H       164 VAL    0.5100
   2584 HG23      -82.6360   -9.1430  -53.1300 H       164 VAL   -0.5100
   2585 N         -78.3360   -5.6030  -52.8080 N.am    165 THR   -0.4700
   2586 CA        -77.8040   -4.2530  -52.9370 C.3     165 THR    0.3100
   2587 C         -77.4840   -3.9040  -54.3820 C.2     165 THR    0.0700
   2588 O         -77.2370   -4.7850  -55.2050 O.2     165 THR    0.0900
   2589 CB        -76.5260   -4.0920  -52.0950 C.3     165 THR    0.1400
   2590 CG2       -76.8350   -4.2760  -50.6240 C.3     165 THR    0.0900
   2591 OG1       -75.5540   -5.0730  -52.4910 O.3     165 THR   -0.6600
   2592 HN        -77.7680   -6.3370  -53.1710 H       165 THR    0.4300
   2593 HA        -78.5630   -3.5610  -52.6030 H       165 THR   -0.2700
   2594 HB        -76.0990   -3.0780  -52.2490 H       165 THR    0.0900
   2595 HG1       -75.8100   -5.8910  -52.0580 H       165 THR    0.0900
   2596 HG21      -77.2520   -5.2910  -50.4460 H       165 THR    0.0900
   2597 HG22      -77.5830   -3.5220  -50.2970 H       165 THR    0.5100
   2598 HG23      -75.9060   -4.1640  -50.0270 H       165 THR   -0.5100
   2599 N         -77.4890   -2.6140  -54.6950 N.am    166 ASN   -0.4700
   2600 CA        -77.0770   -2.1750  -56.0120 C.3     166 ASN    0.3100
   2601 C         -75.5810   -2.3900  -56.2040 C.2     166 ASN    0.0700
   2602 O         -74.8800   -2.7510  -55.2740 O.2     166 ASN    0.0900
   2603 CB        -77.4260   -0.7180  -56.2100 C.3     166 ASN   -0.1800
   2604 CG        -76.7160    0.1710  -55.2370 C.2     166 ASN    0.0900
   2605 ND2       -77.4410    0.6820  -54.2430 N.am    166 ASN    0.0900
   2606 OD1       -75.5240    0.4070  -55.3810 O.2     166 ASN    0.5500
   2607 HN        -77.7670   -1.9050  -54.0520 H       166 ASN   -0.5500
   2608 HA        -77.5830   -2.7870  -56.7440 H       166 ASN   -0.6200
   2609 HB1       -78.5220   -0.5860  -56.0790 H       166 ASN    0.3200
   2610 HB2       -77.1440   -0.4150  -57.2410 H       166 ASN    0.3000
   2611 HD21      -77.0110    1.2820  -53.5680 H       166 ASN    0.5100
   2612 HD22      -78.4140    0.4660  -54.1710 H       166 ASN   -0.5100
   2613 N         -75.0890   -2.1680  -57.4150 N.am    167 ARG   -0.4700
   2614 CA        -73.7080   -2.5200  -57.7340 C.3     167 ARG    0.3100
   2615 C         -72.7470   -1.3990  -57.3380 C.2     167 ARG    0.0700
   2616 O         -71.5520   -1.6280  -57.1190 O.2     167 ARG    0.0900
   2617 CB        -73.5860   -2.8750  -59.2180 C.3     167 ARG   -0.1800
   2618 CG        -74.4470   -4.0590  -59.6390 C.3     167 ARG    0.0900
   2619 CD        -74.1860   -4.4570  -61.0810 C.3     167 ARG    0.0900
   2620 NE        -74.8870   -5.6860  -61.4540 N.pl3   167 ARG   -0.1800
   2621 CZ        -74.6870   -6.3530  -62.5940 C.cat   167 ARG    0.0900
   2622 NH1       -73.8140   -5.9260  -63.5150 N.pl3   167 ARG    0.0900
   2623 NH2       -75.3710   -7.4640  -62.8210 N.pl3   167 ARG    0.2000
   2624 HN        -75.6260   -1.7590  -58.1480 H       167 ARG    0.0900
   2625 HA        -73.4240   -3.3620  -57.1200 H       167 ARG    0.0900
   2626 HB1       -72.5250   -3.1150  -59.4370 H       167 ARG   -0.7000
   2627 HB2       -73.8870   -1.9900  -59.8190 H       167 ARG    0.4400
   2628 HG1       -75.5170   -3.7880  -59.5240 H       167 ARG    0.6400
   2629 HG2       -74.2220   -4.9220  -58.9780 H       167 ARG   -0.8000
   2630 HD1       -73.1000   -4.6310  -61.2280 H       167 ARG    0.4600
   2631 HD2       -74.5380   -3.6500  -61.7590 H       167 ARG    0.4600
   2632 HE        -75.5600   -6.0510  -60.8120 H       167 ARG   -0.8000
   2633 HH11      -73.2930   -5.0870  -63.3570 H       167 ARG    0.4600
   2634 HH12      -73.6840   -6.4440  -64.3590 H       167 ARG    0.4600
   2635 HH21      -76.0270   -7.7940  -62.1420 H       167 ARG    0.5100
   2636 HH22      -75.2300   -7.9740  -63.6700 H       167 ARG   -0.5100
   2637 N         -73.2780   -0.1830  -57.2360 N.am    168 ALA   -0.4700
   2638 CA        -72.4720    0.9660  -56.8060 C.3     168 ALA    0.3100
   2639 C         -72.0400    0.7780  -55.3460 C.2     168 ALA    0.0700
   2640 O         -70.8950    0.9870  -54.9730 O.2     168 ALA    0.0900
   2641 CB        -73.2580    2.2900  -56.9850 C.3     168 ALA   -0.2700
   2642 HN        -74.2360    0.0000  -57.4440 H       168 ALA    0.0900
   2643 HA        -71.5710    0.9830  -57.4010 H       168 ALA    0.0900
   2644 HB1       -74.1880    2.2660  -56.3780 H       168 ALA    0.0900
   2645 HB2       -73.5340    2.4240  -58.0520 H       168 ALA    0.5100
   2646 HB3       -72.6370    3.1470  -56.6480 H       168 ALA   -0.5100
   2647 N         -72.9880    0.3640  -54.5220 N.am    169 TYR   -0.4700
   2648 CA        -72.7300    0.1330  -53.1100 C.3     169 TYR    0.3100
   2649 C         -71.8450   -1.0770  -52.9580 C.2     169 TYR    0.0700
   2650 O         -70.7660   -1.0220  -52.3830 O.2     169 TYR    0.0900
   2651 CB        -74.0490   -0.0720  -52.3620 C.3     169 TYR   -0.1800
   2652 CG        -73.9040   -0.2950  -50.8890 C.ar    169 TYR    0.0900
   2653 CD1       -73.8990    0.7810  -50.0080 C.ar    169 TYR    0.0900
   2654 CD2       -73.7960   -1.5790  -50.3700 C.ar    169 TYR    0.0000
   2655 CE1       -73.7710    0.5840  -48.6250 C.ar    169 TYR   -0.1150
   2656 CE2       -73.6710   -1.7980  -48.9940 C.ar    169 TYR    0.1150
   2657 CZ        -73.6610   -0.7120  -48.1150 C.ar    169 TYR   -0.1150
   2658 OH        -73.5520   -0.8970  -46.7440 O.3     169 TYR    0.1150
   2659 HN        -73.9200    0.1920  -54.8310 H       169 TYR    0.1100
   2660 HA        -72.2040    0.9910  -52.7180 H       169 TYR   -0.5400
   2661 HB1       -74.5650   -0.9650  -52.7750 H       169 TYR    0.4300
   2662 HB2       -74.6840    0.8310  -52.4920 H       169 TYR   -0.1150
   2663 HD1       -73.9950    1.7850  -50.3950 H       169 TYR    0.1150
   2664 HD2       -73.8070   -2.4240  -51.0420 H       169 TYR   -0.1150
   2665 HE1       -73.7570    1.4320  -47.9560 H       169 TYR    0.1150
   2666 HE2       -73.5830   -2.8040  -48.6110 H       169 TYR    0.5100
   2667 HH        -73.5710   -0.0330  -46.3250 H       169 TYR   -0.5100
   2668 N         -72.3020   -2.1830  -53.5200 N.am    170 ALA   -0.4700
   2669 CA        -71.5810   -3.4450  -53.4030 C.3     170 ALA    0.3100
   2670 C         -70.0830   -3.2330  -53.5740 C.2     170 ALA    0.0700
   2671 O         -69.2820   -3.8380  -52.8790 O.2     170 ALA    0.0900
   2672 CB        -72.1020   -4.4540  -54.4150 C.3     170 ALA   -0.2700
   2673 HN        -73.1500   -2.2040  -54.0420 H       170 ALA    0.0900
   2674 HA        -71.7160   -3.8160  -52.3990 H       170 ALA    0.0900
   2675 HB1       -71.9690   -4.0640  -55.4470 H       170 ALA    0.0900
   2676 HB2       -73.1840   -4.6380  -54.2430 H       170 ALA    0.5100
   2677 HB3       -71.5400   -5.4080  -54.3220 H       170 ALA   -0.5100
   2678 N         -69.7140   -2.3470  -54.4870 N.am    171 ILE   -0.4700
   2679 CA        -68.3140   -2.1150  -54.7850 C.3     171 ILE    0.3100
   2680 C         -67.6920   -1.2380  -53.7370 C.2     171 ILE    0.0700
   2681 O         -66.7390   -1.6170  -53.0830 O.2     171 ILE    0.0900
   2682 CB        -68.1380   -1.4450  -56.1620 C.3     171 ILE   -0.0900
   2683 CG1       -68.6170   -2.3720  -57.2980 C.3     171 ILE    0.0900
   2684 CG2       -66.6860   -1.0520  -56.3610 C.3     171 ILE   -0.2700
   2685 CD        -68.6850   -1.6360  -58.6610 C.3     171 ILE    0.0900
   2686 HN        -70.3740   -1.8060  -55.0040 H       171 ILE    0.0900
   2687 HA        -67.8100   -3.0700  -54.7690 H       171 ILE    0.0900
   2688 HB        -68.7780   -0.5390  -56.2200 H       171 ILE   -0.1800
   2689 HG11      -69.6270   -2.7590  -57.0470 H       171 ILE    0.0900
   2690 HG12      -67.9160   -3.2280  -57.3850 H       171 ILE    0.0900
   2691 HG21      -66.0220   -1.9140  -56.1340 H       171 ILE   -0.2700
   2692 HG22      -66.4230   -0.2150  -55.6800 H       171 ILE    0.0900
   2693 HG23      -66.5180   -0.7440  -57.4150 H       171 ILE    0.0900
   2694 HD1       -67.6590   -1.4090  -59.0240 H       171 ILE    0.0900
   2695 HD2       -69.2390   -0.6800  -58.5470 H       171 ILE    0.5100
   2696 HD3       -69.1930   -2.2770  -59.4120 H       171 ILE   -0.5100
   2697 N         -68.2450   -0.0450  -53.5780 N.am    172 ALA   -0.4700
   2698 CA        -67.6780    0.9530  -52.6460 C.3     172 ALA    0.3100
   2699 C         -67.6060    0.3950  -51.2230 C.2     172 ALA    0.0700
   2700 O         -66.5640    0.4240  -50.5690 O.2     172 ALA    0.0900
   2701 CB        -68.4750    2.2950  -52.6810 C.3     172 ALA   -0.2700
   2702 HN        -69.0630    0.2330  -54.0770 H       172 ALA    0.0900
   2703 HA        -66.6510    1.1250  -52.9310 H       172 ALA    0.0900
   2704 HB1       -69.5340    2.1180  -52.3940 H       172 ALA    0.0900
   2705 HB2       -68.4540    2.7200  -53.7070 H       172 ALA    0.5100
   2706 HB3       -68.0310    3.0190  -51.9660 H       172 ALA   -0.5100
   2707 N         -68.7170   -0.1590  -50.7750 N.am    173 SER   -0.4700
   2708 CA        -68.8370   -0.6370  -49.4040 C.3     173 SER    0.3100
   2709 C         -67.9100   -1.7740  -49.0960 C.2     173 SER    0.0700
   2710 O         -67.5530   -1.9690  -47.9440 O.2     173 SER    0.0900
   2711 CB        -70.2570   -1.1170  -49.1140 C.3     173 SER    0.0500
   2712 OG        -70.5550   -2.2820  -49.8850 O.3     173 SER    0.0900
   2713 HN        -69.5210   -0.2770  -51.3530 H       173 SER    0.0900
   2714 HA        -68.5760    0.1780  -48.7440 H       173 SER   -0.6600
   2715 HB1       -70.9840   -0.3190  -49.3760 H       173 SER    0.4300
   2716 HB2       -70.3560   -1.3660  -48.0360 H       173 SER    0.5100
   2717 HG1       -70.6220   -1.9850  -50.7950 H       173 SER   -0.5100
   2718 N         -67.5580   -2.5570  -50.1070 N.am    174 SER   -0.4700
   2719 CA        -66.6210   -3.6670  -49.8870 C.3     174 SER    0.3100
   2720 C         -65.1800   -3.1520  -49.8740 C.2     174 SER    0.0700
   2721 O         -64.3510   -3.5960  -49.0820 O.2     174 SER    0.0900
   2722 CB        -66.8020   -4.7730  -50.9390 C.3     174 SER    0.0500
   2723 OG        -66.4630   -4.3040  -52.2330 O.3     174 SER    0.0900
   2724 HN        -67.9030   -2.4330  -51.0340 H       174 SER    0.0900
   2725 HA        -66.8030   -4.0620  -48.8990 H       174 SER   -0.6600
   2726 HB1       -67.8600   -5.1090  -50.9490 H       174 SER    0.4300
   2727 HB2       -66.1440   -5.6330  -50.6910 H       174 SER    0.5100
   2728 HG1       -67.2260   -3.8090  -52.5420 H       174 SER   -0.5100
   2729 N         -64.9060   -2.1890  -50.7430 N.am    175 ILE   -0.4700
   2730 CA        -63.5950   -1.5620  -50.8060 C.3     175 ILE    0.3100
   2731 C         -63.2570   -0.8940  -49.4930 C.2     175 ILE    0.0700
   2732 O         -62.2360   -1.2030  -48.8670 O.2     175 ILE    0.0900
   2733 CB        -63.5570   -0.4740  -51.8960 C.3     175 ILE   -0.0900
   2734 CG1       -63.6410   -1.1100  -53.2840 C.3     175 ILE    0.0900
   2735 CG2       -62.3120    0.3950  -51.7640 C.3     175 ILE   -0.2700
   2736 CD        -63.7800   -0.0650  -54.4020 C.3     175 ILE    0.0900
   2737 HN        -65.5840   -1.8520  -51.3920 H       175 ILE    0.0900
   2738 HA        -62.8680   -2.3310  -51.0210 H       175 ILE    0.0900
   2739 HB        -64.4600    0.1670  -51.8040 H       175 ILE   -0.1800
   2740 HG11      -64.5190   -1.7890  -53.3150 H       175 ILE    0.0900
   2741 HG12      -62.7200   -1.7060  -53.4620 H       175 ILE    0.0900
   2742 HG21      -61.4070   -0.2450  -51.6830 H       175 ILE   -0.2700
   2743 HG22      -62.3840    1.0250  -50.8520 H       175 ILE    0.0900
   2744 HG23      -62.2070    1.0440  -52.6600 H       175 ILE    0.0900
   2745 HD1       -62.8310    0.5010  -54.5160 H       175 ILE    0.0900
   2746 HD2       -64.5920    0.6500  -54.1510 H       175 ILE    0.5100
   2747 HD3       -64.0110   -0.5690  -55.3650 H       175 ILE   -0.5100
   2748 N         -64.1490    0.0150  -49.0980 N.am    176 ILE   -0.4700
   2749 CA        -64.0110    0.8180  -47.8790 C.3     176 ILE    0.3100
   2750 C         -63.9730   -0.0300  -46.6090 C.2     176 ILE    0.0700
   2751 O         -63.1510    0.1510  -45.7300 O.2     176 ILE    0.0900
   2752 CB        -65.1590    1.8130  -47.7400 C.3     176 ILE   -0.0900
   2753 CG1       -65.0910    2.8500  -48.8780 C.3     176 ILE    0.0900
   2754 CG2       -65.1190    2.4520  -46.4010 C.3     176 ILE   -0.2700
   2755 CD        -66.1690    3.9840  -48.8060 C.3     176 ILE    0.0900
   2756 HN        -64.9710    0.1940  -49.6310 H       176 ILE    0.0900
   2757 HA        -63.0680    1.3440  -47.9340 H       176 ILE    0.0900
   2758 HB        -66.1270    1.2820  -47.8690 H       176 ILE   -0.1800
   2759 HG11      -65.2140    2.3150  -49.8430 H       176 ILE    0.0900
   2760 HG12      -64.0870    3.3250  -48.8550 H       176 ILE    0.0900
   2761 HG21      -64.0980    2.8360  -46.1930 H       176 ILE   -0.2700
   2762 HG22      -65.3840    1.7090  -45.6190 H       176 ILE    0.0900
   2763 HG23      -65.8320    3.3030  -46.3660 H       176 ILE    0.0900
   2764 HD1       -65.9530    4.6630  -47.9530 H       176 ILE    0.0900
   2765 HD2       -67.1760    3.5400  -48.6570 H       176 ILE    0.5100
   2766 HD3       -66.1580    4.5790  -49.7440 H       176 ILE   -0.5100
   2767 N         -64.8640   -0.9790  -46.4950 N.am    177 SER   -0.4700
   2768 CA        -64.9730   -1.7170  -45.2560 C.3     177 SER    0.3100
   2769 C         -63.9970   -2.8660  -45.1960 C.2     177 SER    0.0700
   2770 O         -63.7350   -3.3780  -44.1200 O.2     177 SER    0.0900
   2771 CB        -66.4030   -2.2460  -45.0660 C.3     177 SER    0.0500
   2772 OG        -67.3730   -1.2110  -44.9780 O.3     177 SER    0.0900
   2773 HN        -65.4900   -1.2290  -47.2310 H       177 SER    0.0900
   2774 HA        -64.7070   -1.0530  -44.4470 H       177 SER   -0.6600
   2775 HB1       -66.4480   -2.8410  -44.1280 H       177 SER    0.4300
   2776 HB2       -66.6670   -2.8950  -45.9280 H       177 SER    0.5100
   2777 HG1       -67.3290   -0.8810  -44.0770 H       177 SER   -0.5100
   2778 N         -63.4680   -3.3000  -46.3330 N.am    178 PHE   -0.4700
   2779 CA        -62.6340   -4.5260  -46.3390 C.3     178 PHE    0.3100
   2780 C         -61.3050   -4.4200  -47.1040 C.2     178 PHE    0.0700
   2781 O         -60.2210   -4.5940  -46.5420 O.2     178 PHE    0.0900
   2782 CB        -63.4220   -5.6950  -46.9010 C.3     178 PHE   -0.1800
   2783 CG        -62.6830   -6.9850  -46.8940 C.ar    178 PHE    0.0900
   2784 CD1       -62.6810   -7.7850  -45.7740 C.ar    178 PHE    0.0900
   2785 CD2       -62.0350   -7.4220  -48.0160 C.ar    178 PHE    0.0000
   2786 CE1       -62.0380   -9.0000  -45.7690 C.ar    178 PHE   -0.1150
   2787 CE2       -61.3900   -8.6390  -48.0150 C.ar    178 PHE    0.1150
   2788 CZ        -61.3870   -9.4300  -46.8850 C.ar    178 PHE   -0.1150
   2789 HN        -63.6010   -2.8370  -47.2070 H       178 PHE    0.1150
   2790 HA        -62.3310   -4.7310  -45.3220 H       178 PHE   -0.1150
   2791 HB1       -63.6910   -5.4780  -47.9570 H       178 PHE    0.1150
   2792 HB2       -64.3410   -5.8400  -46.2950 H       178 PHE   -0.1150
   2793 HD1       -63.1940   -7.4520  -44.8840 H       178 PHE    0.1150
   2794 HD2       -62.0290   -6.8110  -48.9070 H       178 PHE   -0.1150
   2795 HE1       -62.0480   -9.6130  -44.8800 H       178 PHE    0.1150
   2796 HE2       -60.8810   -8.9770  -48.9070 H       178 PHE    0.5100
   2797 HZ        -60.8750  -10.3810  -46.8860 H       178 PHE   -0.5100
   2798 N         -61.3910   -4.1310  -48.3940 N.am    179 TYR   -0.4700
   2799 CA        -60.2150   -4.1660  -49.2480 C.3     179 TYR    0.3100
   2800 C         -59.1580   -3.1380  -48.8620 C.2     179 TYR    0.0700
   2801 O         -57.9990   -3.4850  -48.6640 O.2     179 TYR    0.0900
   2802 CB        -60.6230   -4.0550  -50.7320 C.3     179 TYR   -0.1800
   2803 CG        -61.3210   -5.3120  -51.2230 C.ar    179 TYR    0.0900
   2804 CD1       -60.6700   -6.5520  -51.1810 C.ar    179 TYR    0.0900
   2805 CD2       -62.6250   -5.2690  -51.6920 C.ar    179 TYR    0.0000
   2806 CE1       -61.2940   -7.7160  -51.6040 C.ar    179 TYR   -0.1150
   2807 CE2       -63.2730   -6.4340  -52.1110 C.ar    179 TYR    0.1150
   2808 CZ        -62.6030   -7.6690  -52.0670 C.ar    179 TYR   -0.1150
   2809 OH        -63.2290   -8.8530  -52.4840 O.3     179 TYR    0.1150
   2810 HN        -62.2510   -3.8800  -48.8310 H       179 TYR    0.1100
   2811 HA        -59.6980   -5.0970  -49.0680 H       179 TYR   -0.5400
   2812 HB1       -59.7170   -3.9050  -51.3600 H       179 TYR    0.4300
   2813 HB2       -61.3250   -3.2050  -50.8660 H       179 TYR   -0.1150
   2814 HD1       -59.6580   -6.6030  -50.8080 H       179 TYR    0.1150
   2815 HD2       -63.1450   -4.3240  -51.7330 H       179 TYR   -0.1150
   2816 HE1       -60.7630   -8.6570  -51.5750 H       179 TYR    0.1150
   2817 HE2       -64.2900   -6.3840  -52.4700 H       179 TYR    0.5100
   2818 HH        -64.1190   -8.6350  -52.7690 H       179 TYR   -0.5100
   2819 N         -59.5500   -1.8900  -48.7000 N.am    180 ILE   -0.4700
   2820 CA        -58.5660   -0.8740  -48.3430 C.3     180 ILE    0.3100
   2821 C         -57.8620   -1.1890  -47.0290 C.2     180 ILE    0.0700
   2822 O         -56.6490   -1.2550  -46.9920 O.2     180 ILE    0.0900
   2823 CB        -59.1480    0.5540  -48.3350 C.3     180 ILE   -0.0900
   2824 CG1       -59.4920    1.0050  -49.7700 C.3     180 ILE    0.0900
   2825 CG2       -58.1510    1.5040  -47.7140 C.3     180 ILE   -0.2700
   2826 CD        -59.6280    2.4700  -49.9830 C.3     180 ILE    0.0900
   2827 HN        -60.4960   -1.5930  -48.8090 H       180 ILE    0.0900
   2828 HA        -57.7620   -0.9370  -49.0610 H       180 ILE    0.0900
   2829 HB        -60.0920    0.5690  -47.7500 H       180 ILE   -0.1800
   2830 HG11      -60.4530    0.5290  -50.0550 H       180 ILE    0.0900
   2831 HG12      -58.6920    0.6360  -50.4440 H       180 ILE    0.0900
   2832 HG21      -57.2060    1.5000  -48.2970 H       180 ILE   -0.2700
   2833 HG22      -57.9280    1.1890  -46.6720 H       180 ILE    0.0900
   2834 HG23      -58.5630    2.5360  -47.7120 H       180 ILE    0.0900
   2835 HD1       -58.6350    2.9620  -49.9040 H       180 ILE    0.0900
   2836 HD2       -60.3000    2.9040  -49.2120 H       180 ILE    0.5100
   2837 HD3       -60.0420    2.6680  -50.9940 H       180 ILE   -0.5100
   2838 N         -58.6150   -1.4180  -45.9540 N.am    181 PRO   -0.2900
   2839 CA        -58.0160   -1.8480  -44.6780 C.3     181 PRO    0.0000
   2840 C         -57.2050   -3.1320  -44.7670 C.2     181 PRO    0.0900
   2841 O         -56.2510   -3.3090  -44.0360 O.2     181 PRO    0.0900
   2842 CB        -59.2350   -2.0780  -43.7550 C.3     181 PRO    0.0200
   2843 CG        -60.3310   -1.2470  -44.3550 C.3     181 PRO    0.0900
   2844 CD        -60.0770   -1.2880  -45.8500 C.3     181 PRO   -0.1800
   2845 HA        -57.3200   -1.1060  -44.3230 H       181 PRO    0.0900
   2846 HB1       -59.0130   -1.7490  -42.7180 H       181 PRO    0.0900
   2847 HB2       -59.5200   -3.1520  -43.7370 H       181 PRO   -0.1800
   2848 HG1       -61.3270   -1.6730  -44.1120 H       181 PRO    0.0900
   2849 HG2       -60.2860   -0.2040  -43.9770 H       181 PRO    0.0900
   2850 HD1       -60.5710   -2.1640  -46.3210 H       181 PRO    0.5100
   2851 HD2       -60.4110   -0.3530  -46.3450 H       181 PRO   -0.5100
   2852 N         -57.5930   -4.0270  -45.6490 N.am    182 LEU   -0.4700
   2853 CA        -56.8980   -5.2880  -45.7680 C.3     182 LEU    0.3100
   2854 C         -55.5530   -5.0910  -46.4330 C.2     182 LEU    0.0700
   2855 O         -54.5290   -5.5510  -45.9390 O.2     182 LEU    0.0900
   2856 CB        -57.7380   -6.2950  -46.5640 C.3     182 LEU   -0.1800
   2857 CG        -57.1750   -7.7160  -46.6610 C.3     182 LEU    0.0900
   2858 CD1       -57.1830   -8.3730  -45.2870 C.3     182 LEU    0.0900
   2859 CD2       -57.9570   -8.5440  -47.6520 C.3     182 LEU   -0.0900
   2860 HN        -58.3660   -3.8800  -46.2600 H       182 LEU    0.0900
   2861 HA        -56.7100   -5.6620  -44.7730 H       182 LEU   -0.2700
   2862 HB1       -57.8520   -5.9030  -47.5970 H       182 LEU    0.0900
   2863 HB2       -58.7390   -6.3560  -46.0880 H       182 LEU    0.0900
   2864 HG        -56.1330   -7.6760  -47.0460 H       182 LEU    0.0900
   2865 HD11      -58.2220   -8.4230  -44.8950 H       182 LEU   -0.2700
   2866 HD12      -56.5650   -7.7800  -44.5800 H       182 LEU    0.0900
   2867 HD13      -56.7810   -9.4070  -45.3600 H       182 LEU    0.0900
   2868 HD21      -58.0620   -7.9940  -48.6120 H       182 LEU    0.0900
   2869 HD22      -58.9720   -8.7550  -47.2520 H       182 LEU    0.5100
   2870 HD23      -57.4280   -9.5010  -47.8480 H       182 LEU   -0.5100
   2871 N         -55.5530   -4.3970  -47.5550 N.am    183 LEU   -0.4700
   2872 CA        -54.3150   -4.1490  -48.2840 C.3     183 LEU    0.3100
   2873 C         -53.3000   -3.4310  -47.3960 C.2     183 LEU    0.0700
   2874 O         -52.1200   -3.7890  -47.3650 O.2     183 LEU    0.0900
   2875 CB        -54.5790   -3.3180  -49.5540 C.3     183 LEU   -0.1800
   2876 CG        -55.5490   -3.9730  -50.5530 C.3     183 LEU    0.0900
   2877 CD1       -55.6990   -3.1050  -51.8050 C.3     183 LEU    0.0900
   2878 CD2       -55.1290   -5.4140  -50.8740 C.3     183 LEU   -0.0900
   2879 HN        -56.3850   -4.0150  -47.9490 H       183 LEU    0.0900
   2880 HA        -53.8860   -5.1050  -48.5460 H       183 LEU   -0.2700
   2881 HB1       -53.6090   -3.1480  -50.0690 H       183 LEU    0.0900
   2882 HB2       -55.0010   -2.3370  -49.2500 H       183 LEU    0.0900
   2883 HG        -56.5420   -4.1010  -50.0720 H       183 LEU    0.0900
   2884 HD11      -54.7130   -2.9760  -52.3000 H       183 LEU   -0.2700
   2885 HD12      -56.0880   -2.1030  -51.5260 H       183 LEU    0.0900
   2886 HD13      -56.3950   -3.5900  -52.5210 H       183 LEU    0.0900
   2887 HD21      -55.1200   -6.0250  -49.9470 H       183 LEU    0.0900
   2888 HD22      -54.1090   -5.4220  -51.3140 H       183 LEU    0.5100
   2889 HD23      -55.8480   -5.8660  -51.5910 H       183 LEU   -0.5100
   2890 N         -53.7710   -2.4190  -46.6690 N.am    184 ILE   -0.4700
   2891 CA        -52.9250   -1.6700  -45.7360 C.3     184 ILE    0.3100
   2892 C         -52.3830   -2.5970  -44.6830 C.2     184 ILE    0.0700
   2893 O         -51.2200   -2.5150  -44.3200 O.2     184 ILE    0.0900
   2894 CB        -53.6870   -0.5220  -45.0460 C.3     184 ILE   -0.0900
   2895 CG1       -54.0900    0.5650  -46.0780 C.3     184 ILE    0.0900
   2896 CG2       -52.8390    0.0710  -43.9380 C.3     184 ILE   -0.2700
   2897 CD        -54.7590    1.8410  -45.4710 C.3     184 ILE    0.0900
   2898 HN        -54.7210   -2.1250  -46.7280 H       184 ILE    0.0900
   2899 HA        -52.0910   -1.2730  -46.2970 H       184 ILE    0.0900
   2900 HB        -54.6370   -0.9110  -44.6190 H       184 ILE   -0.1800
   2901 HG11      -54.8020    0.1110  -46.7990 H       184 ILE    0.0900
   2902 HG12      -53.1760    0.8800  -46.6240 H       184 ILE    0.0900
   2903 HG21      -51.8900    0.4700  -44.3540 H       184 ILE   -0.2700
   2904 HG22      -52.5960   -0.7120  -43.1870 H       184 ILE    0.0900
   2905 HG23      -53.3880    0.9020  -43.4460 H       184 ILE    0.0900
   2906 HD1       -54.0100    2.4310  -44.9010 H       184 ILE    0.0900
   2907 HD2       -55.5790    1.5460  -44.7810 H       184 ILE    0.5100
   2908 HD3       -55.1680    2.4780  -46.2850 H       184 ILE   -0.5100
   2909 N         -53.2400   -3.4880  -44.1990 N.am    185 MET   -0.4700
   2910 CA        -52.8650   -4.4330  -43.1570 C.3     185 MET    0.3100
   2911 C         -51.8460   -5.4160  -43.6620 C.2     185 MET    0.0700
   2912 O         -50.8820   -5.7070  -42.9810 O.2     185 MET    0.0900
   2913 CB        -54.0720   -5.2070  -42.6420 C.3     185 MET   -0.1800
   2914 CG        -53.7350   -6.1570  -41.4850 C.3     185 MET    0.0900
   2915 SD        -54.8580   -7.5690  -41.2620 S.3     185 MET    0.0900
   2916 CE        -54.3870   -8.5900  -42.6510 C.3     185 MET   -0.1400
   2917 HN        -54.1780   -3.5500  -44.5270 H       185 MET    0.0900
   2918 HA        -52.4120   -3.8740  -42.3520 H       185 MET    0.0900
   2919 HB1       -54.4940   -5.8020  -43.4780 H       185 MET   -0.0900
   2920 HB2       -54.8360   -4.4800  -42.2940 H       185 MET   -0.2200
   2921 HG1       -53.7320   -5.5590  -40.5500 H       185 MET    0.0900
   2922 HG2       -52.7110   -6.5450  -41.6570 H       185 MET    0.0900
   2923 HE1       -53.3140   -8.8750  -42.5970 H       185 MET    0.0900
   2924 HE2       -54.5470   -8.0410  -43.6030 H       185 MET    0.5100
   2925 HE3       -54.9910   -9.5230  -42.6640 H       185 MET   -0.5100
   2926 N         -52.0580   -5.9360  -44.8560 N.am    186 ILE   -0.4700
   2927 CA        -51.1240   -6.8930  -45.4470 C.3     186 ILE    0.3100
   2928 C         -49.7500   -6.2740  -45.7210 C.2     186 ILE    0.0700
   2929 O         -48.7210   -6.7890  -45.2810 O.2     186 ILE    0.0900
   2930 CB        -51.6740   -7.4500  -46.7560 C.3     186 ILE   -0.0900
   2931 CG1       -52.9030   -8.3180  -46.4770 C.3     186 ILE    0.0900
   2932 CG2       -50.6360   -8.2660  -47.4410 C.3     186 ILE   -0.2700
   2933 CD        -53.5440   -8.9040  -47.7210 C.3     186 ILE    0.0900
   2934 HN        -52.8570   -5.7010  -45.4040 H       186 ILE    0.0900
   2935 HA        -50.9720   -7.6910  -44.7360 H       186 ILE    0.0900
   2936 HB        -51.9790   -6.6100  -47.4160 H       186 ILE   -0.1800
   2937 HG11      -53.6590   -7.6960  -45.9520 H       186 ILE    0.0900
   2938 HG12      -52.6000   -9.1540  -45.8120 H       186 ILE    0.0900
   2939 HG21      -50.1980   -9.0010  -46.7330 H       186 ILE   -0.2700
   2940 HG22      -49.8240   -7.6070  -47.8160 H       186 ILE    0.0900
   2941 HG23      -51.0910   -8.8190  -48.2910 H       186 ILE    0.0900
   2942 HD1       -52.8840   -9.6820  -48.1610 H       186 ILE    0.0900
   2943 HD2       -53.7020   -8.1050  -48.4770 H       186 ILE    0.5100
   2944 HD3       -54.5180   -9.3720  -47.4610 H       186 ILE   -0.5100
   2945 N         -49.7390   -5.1570  -46.4410 N.am    187 PHE   -0.4700
   2946 CA        -48.5020   -4.4400  -46.7440 C.3     187 PHE    0.3100
   2947 C         -47.6600   -4.1920  -45.5090 C.2     187 PHE    0.0700
   2948 O         -46.4960   -4.5530  -45.4880 O.2     187 PHE    0.0900
   2949 CB        -48.8150   -3.1100  -47.4140 C.3     187 PHE   -0.1800
   2950 CG        -47.6480   -2.1750  -47.4810 C.ar    187 PHE    0.0900
   2951 CD1       -46.6660   -2.3420  -48.4470 C.ar    187 PHE    0.0900
   2952 CD2       -47.5410   -1.1150  -46.5930 C.ar    187 PHE    0.0000
   2953 CE1       -45.5910   -1.4690  -48.5250 C.ar    187 PHE   -0.1150
   2954 CE2       -46.4700   -0.2370  -46.6640 C.ar    187 PHE    0.1150
   2955 CZ        -45.4900   -0.4160  -47.6300 C.ar    187 PHE   -0.1150
   2956 HN        -50.5770   -4.7580  -46.8070 H       187 PHE    0.1150
   2957 HA        -47.9060   -5.0590  -47.3980 H       187 PHE   -0.1150
   2958 HB1       -49.6160   -2.5940  -46.8430 H       187 PHE    0.1150
   2959 HB2       -49.1470   -3.2950  -48.4580 H       187 PHE   -0.1150
   2960 HD1       -46.7400   -3.1620  -49.1460 H       187 PHE    0.1150
   2961 HD2       -48.3000   -0.9720  -45.8380 H       187 PHE   -0.1150
   2962 HE1       -44.8340   -1.6090  -49.2820 H       187 PHE    0.1150
   2963 HE2       -46.3990    0.5860  -45.9690 H       187 PHE    0.5100
   2964 HZ        -44.6500    0.2620  -47.6830 H       187 PHE   -0.5100
   2965 N         -48.2560   -3.5800  -44.4870 N.am    188 VAL   -0.4700
   2966 CA        -47.5860   -3.3000  -43.2130 C.3     188 VAL    0.3100
   2967 C         -47.2330   -4.5640  -42.4340 C.2     188 VAL    0.0700
   2968 O         -46.2320   -4.6160  -41.7460 O.2     188 VAL    0.0900
   2969 CB        -48.4550   -2.4270  -42.3310 C.3     188 VAL   -0.0900
   2970 CG1       -47.8740   -2.3220  -40.9550 C.3     188 VAL    0.0900
   2971 CG2       -48.5930   -1.0600  -42.9610 C.3     188 VAL   -0.2700
   2972 HN        -49.2030   -3.2770  -44.5460 H       188 VAL    0.0900
   2973 HA        -46.6510   -2.8030  -43.4290 H       188 VAL    0.0900
   2974 HB        -49.4740   -2.8660  -42.2680 H       188 VAL    0.0900
   2975 HG11      -46.7990   -2.0490  -41.0150 H       188 VAL   -0.2700
   2976 HG12      -47.9630   -3.3000  -40.4330 H       188 VAL    0.0900
   2977 HG13      -48.4090   -1.5400  -40.3760 H       188 VAL    0.0900
   2978 HG21      -49.2180   -1.1230  -43.8770 H       188 VAL    0.0900
   2979 HG22      -47.5910   -0.6700  -43.2420 H       188 VAL    0.5100
   2980 HG23      -49.0780   -0.3610  -42.2480 H       188 VAL   -0.5100
   2981 N         -48.0500   -5.5950  -42.5500 N.am    189 ALA   -0.4700
   2982 CA        -47.7710   -6.8760  -41.9030 C.3     189 ALA    0.3100
   2983 C         -46.6430   -7.6300  -42.5920 C.2     189 ALA    0.0700
   2984 O         -46.1690   -8.6380  -42.0950 O.2     189 ALA    0.0900
   2985 CB        -49.0140   -7.7280  -41.8830 C.3     189 ALA   -0.2700
   2986 HN        -48.8910   -5.5470  -43.0830 H       189 ALA    0.0900
   2987 HA        -47.4320   -6.6790  -40.8970 H       189 ALA    0.0900
   2988 HB1       -49.3640   -7.9190  -42.9200 H       189 ALA    0.0900
   2989 HB2       -49.8220   -7.2050  -41.3280 H       189 ALA    0.5100
   2990 HB3       -48.7960   -8.7030  -41.3970 H       189 ALA   -0.5100
   2991 N         -46.2310   -7.1550  -43.7550 N.am    190 LEU   -0.4700
   2992 CA        -45.0690   -7.7020  -44.4410 C.3     190 LEU    0.3100
   2993 C         -43.8070   -6.9080  -44.1030 C.2     190 LEU    0.0700
   2994 O         -42.7270   -7.4900  -43.9680 O.2     190 LEU    0.0900
   2995 CB        -45.2960   -7.7080  -45.9570 C.3     190 LEU   -0.1800
   2996 CG        -46.3710   -8.6840  -46.4510 C.3     190 LEU    0.0900
   2997 CD1       -46.4650   -8.6330  -47.9790 C.3     190 LEU    0.0900
   2998 CD2       -46.1080  -10.1180  -45.9640 C.3     190 LEU   -0.0900
   2999 HN        -46.6960   -6.4020  -44.2140 H       190 LEU    0.0900
   3000 HA        -44.9090   -8.7070  -44.0810 H       190 LEU   -0.2700
   3001 HB1       -44.3370   -7.9730  -46.4490 H       190 LEU    0.0900
   3002 HB2       -45.5890   -6.6840  -46.2670 H       190 LEU    0.0900
   3003 HG        -47.3530   -8.4080  -46.0100 H       190 LEU    0.0900
   3004 HD11      -45.4890   -8.9140  -48.4310 H       190 LEU   -0.2700
   3005 HD12      -46.7240   -7.6040  -48.3080 H       190 LEU    0.0900
   3006 HD13      -47.2390   -9.3460  -48.3350 H       190 LEU    0.0900
   3007 HD21      -46.2780  -10.1870  -44.8680 H       190 LEU    0.0900
   3008 HD22      -45.0550  -10.4030  -46.1790 H       190 LEU    0.5100
   3009 HD23      -46.7970  -10.8240  -46.4750 H       190 LEU   -0.5100
   3010 N         -43.9550   -5.5890  -43.9410 N.am    191 ARG   -0.4700
   3011 CA        -42.8600   -4.7110  -43.5200 C.3     191 ARG    0.3100
   3012 C         -42.4060   -5.0430  -42.1020 C.2     191 ARG    0.0700
   3013 O         -41.2740   -4.7690  -41.7410 O.2     191 ARG    0.0900
   3014 CB        -43.2790   -3.2430  -43.5690 C.3     191 ARG   -0.1800
   3015 CG        -43.4560   -2.6980  -44.9600 C.3     191 ARG    0.0900
   3016 CD        -42.1320   -2.4080  -45.6100 C.3     191 ARG    0.0900
   3017 NE        -42.2930   -1.7030  -46.8780 N.pl3   191 ARG   -0.1800
   3018 CZ        -41.2920   -1.2000  -47.5940 C.cat   191 ARG    0.0900
   3019 NH1       -40.0380   -1.3130  -47.1720 N.pl3   191 ARG    0.0900
   3020 NH2       -41.5470   -0.5790  -48.7420 N.pl3   191 ARG    0.2000
   3021 HN        -44.8290   -5.1390  -44.1020 H       191 ARG    0.0900
   3022 HA        -42.0240   -4.8830  -44.1820 H       191 ARG    0.0900
   3023 HB1       -42.5030   -2.6400  -43.0530 H       191 ARG   -0.7000
   3024 HB2       -44.2400   -3.1350  -43.0250 H       191 ARG    0.4400
   3025 HG1       -44.0500   -1.7600  -44.9090 H       191 ARG    0.6400
   3026 HG2       -44.0090   -3.4400  -45.5740 H       191 ARG   -0.8000
   3027 HD1       -41.6010   -3.3620  -45.8180 H       191 ARG    0.4600
   3028 HD2       -41.5180   -1.7670  -44.9420 H       191 ARG    0.4600
   3029 HE        -43.2210   -1.5910  -47.2330 H       191 ARG   -0.8000
   3030 HH11      -39.8420   -1.7810  -46.3090 H       191 ARG    0.4600
   3031 HH12      -39.2920   -0.9320  -47.7150 H       191 ARG    0.4600
   3032 HH21      -42.4890   -0.4910  -49.0650 H       191 ARG    0.5100
   3033 HH22      -40.7960   -0.2000  -49.2820 H       191 ARG   -0.5100
   3034 N         -43.2960   -5.6210  -41.3010 N.am    192 VAL   -0.4700
   3035 CA        -42.9750   -6.0160  -39.9340 C.3     192 VAL    0.3100
   3036 C         -42.4160   -7.4320  -39.9090 C.2     192 VAL    0.0700
   3037 O         -41.8800   -7.8770  -38.9030 O.2     192 VAL    0.0900
   3038 CB        -44.1990   -5.9110  -39.0060 C.3     192 VAL   -0.0900
   3039 CG1       -43.8420   -6.2580  -37.5660 C.3     192 VAL    0.0900
   3040 CG2       -44.7360   -4.5100  -39.0480 C.3     192 VAL   -0.2700
   3041 HN        -44.2270   -5.8100  -41.6000 H       192 VAL    0.0900
   3042 HA        -42.1860   -5.3670  -39.5800 H       192 VAL    0.0900
   3043 HB        -44.9870   -6.6080  -39.3640 H       192 VAL    0.0900
   3044 HG11      -42.9450   -5.6870  -37.2470 H       192 VAL   -0.2700
   3045 HG12      -43.6210   -7.3440  -37.4820 H       192 VAL    0.0900
   3046 HG13      -44.6870   -5.9950  -36.8940 H       192 VAL    0.0900
   3047 HG21      -44.8700   -4.1830  -40.1030 H       192 VAL    0.0900
   3048 HG22      -44.0250   -3.8170  -38.5500 H       192 VAL    0.5100
   3049 HG23      -45.7210   -4.4670  -38.5370 H       192 VAL   -0.5100
   3050 N         -42.5250   -8.1450  -41.0200 N.am    193 TYR   -0.4700
   3051 CA        -41.9260   -9.4710  -41.1210 C.3     193 TYR    0.3100
   3052 C         -40.5000   -9.3780  -41.6230 C.2     193 TYR    0.0700
   3053 O         -39.7370  -10.3210  -41.5140 O.2     193 TYR    0.0900
   3054 CB        -42.7410  -10.3690  -42.0450 C.3     193 TYR   -0.1800
   3055 CG        -42.2450  -11.7960  -42.0920 C.ar    193 TYR    0.0900
   3056 CD1       -42.5530  -12.7030  -41.0780 C.ar    193 TYR    0.0900
   3057 CD2       -41.4610  -12.2380  -43.1500 C.ar    193 TYR    0.0000
   3058 CE1       -42.1050  -14.0060  -41.1240 C.ar    193 TYR   -0.1150
   3059 CE2       -41.0010  -13.5450  -43.1980 C.ar    193 TYR    0.1150
   3060 CZ        -41.3310  -14.4180  -42.1800 C.ar    193 TYR   -0.1150
   3061 OH        -40.8860  -15.7130  -42.2220 O.3     193 TYR    0.1150
   3062 HN        -43.0120   -7.8130  -41.8240 H       193 TYR    0.1100
   3063 HA        -41.8880   -9.8940  -40.1280 H       193 TYR   -0.5400
   3064 HB1       -42.6930   -9.9680  -43.0810 H       193 TYR    0.4300
   3065 HB2       -43.7950  -10.3960  -41.6960 H       193 TYR   -0.1150
   3066 HD1       -43.1550  -12.3780  -40.2410 H       193 TYR    0.1150
   3067 HD2       -41.2050  -11.5540  -43.9450 H       193 TYR   -0.1150
   3068 HE1       -42.3600  -14.6970  -40.3340 H       193 TYR    0.1150
   3069 HE2       -40.3900  -13.8770  -44.0240 H       193 TYR    0.5100
   3070 HH        -41.3370  -16.2040  -41.5310 H       193 TYR   -0.5100
   3071 N         -40.1450   -8.2250  -42.1730 N.am    194 ARG   -0.4700
   3072 CA        -38.7880   -7.9880  -42.6510 C.3     194 ARG    0.3100
   3073 C         -37.9090   -7.4470  -41.5280 C.2     194 ARG    0.0700
   3074 O         -36.8160   -7.9510  -41.2880 O.2     194 ARG    0.0900
   3075 CB        -38.8090   -7.0210  -43.8340 C.3     194 ARG   -0.1800
   3076 CG        -39.5600   -7.5790  -45.0310 C.3     194 ARG    0.0900
   3077 CD        -39.8530   -6.5050  -46.0630 C.3     194 ARG    0.0900
   3078 NE        -40.6430   -7.0180  -47.1860 N.pl3   194 ARG   -0.1800
   3079 CZ        -41.1560   -6.2610  -48.1550 C.cat   194 ARG    0.0900
   3080 NH1       -40.9740   -4.9410  -48.1550 N.pl3   194 ARG    0.0900
   3081 NH2       -41.8580   -6.8260  -49.1340 N.pl3   194 ARG    0.2000
   3082 HN        -40.7870   -7.4700  -42.2850 H       194 ARG    0.0900
   3083 HA        -38.3650   -8.9360  -42.9480 H       194 ARG    0.0900
   3084 HB1       -37.7620   -6.8030  -44.1360 H       194 ARG   -0.7000
   3085 HB2       -39.2940   -6.0750  -43.5150 H       194 ARG    0.4400
   3086 HG1       -40.5190   -8.0180  -44.6840 H       194 ARG    0.6400
   3087 HG2       -38.9500   -8.3780  -45.5020 H       194 ARG   -0.8000
   3088 HD1       -38.8980   -6.1140  -46.4760 H       194 ARG    0.4600
   3089 HD2       -40.4300   -5.6810  -45.5930 H       194 ARG    0.4600
   3090 HE        -40.8100   -8.0020  -47.2270 H       194 ARG   -0.8000
   3091 HH11      -40.4470   -4.5090  -47.4240 H       194 ARG    0.4600
   3092 HH12      -41.3630   -4.3840  -48.8880 H       194 ARG    0.4600
   3093 HH21      -41.9990   -7.8160  -49.1410 H       194 ARG    0.5100
   3094 HH22      -42.2440   -6.2610  -49.8630 H       194 ARG   -0.5100
   3095 N         -38.4070   -6.4380  -40.8200 N.am    195 GLU   -0.4700
   3096 CA        -37.6780   -5.8420  -39.7080 C.3     195 GLU    0.3100
   3097 C         -37.5270   -6.8110  -38.5640 C.2     195 GLU    0.0700
   3098 O         -36.4780   -6.8670  -37.9450 O.2     195 GLU    0.0900
   3099 CB        -38.3620   -4.5720  -39.2090 C.3     195 GLU   -0.1800
   3100 CG        -38.2340   -3.4000  -40.1730 C.3     195 GLU    0.0900
   3101 CD        -36.7880   -2.9760  -40.4130 C.2     195 GLU    0.0900
   3102 OE1       -35.9570   -3.1510  -39.4980 O.co2   195 GLU   -0.2800
   3103 OE2       -36.4820   -2.4640  -41.5150 O.co2   195 GLU    0.0900
   3104 HN        -39.3020   -6.0460  -41.0190 H       195 GLU    0.0900
   3105 HA        -36.6790   -5.6140  -40.0510 H       195 GLU    0.6200
   3106 HB1       -37.9100   -4.2830  -38.2370 H       195 GLU   -0.7600
   3107 HB2       -39.4410   -4.7880  -39.0530 H       195 GLU   -0.7600
   3108 HG1       -38.7890   -2.5330  -39.7590 H       195 GLU    0.5100
   3109 HG2       -38.6810   -3.6880  -41.1480 H       195 GLU   -0.5100
   3110 N         -38.5640   -7.5860  -38.2880 N.am    196 ALA   -0.4700
   3111 CA        -38.4900   -8.6200  -37.2460 C.3     196 ALA    0.3100
   3112 C         -37.6250   -9.8200  -37.6820 C.2     196 ALA    0.0700
   3113 O         -37.2680  -10.6980  -36.8810 O.2     196 ALA    0.0900
   3114 CB        -39.8760   -9.0790  -36.8690 C.3     196 ALA   -0.2700
   3115 HN        -39.4330   -7.5060  -38.7680 H       196 ALA    0.0900
   3116 HA        -37.9870   -8.1980  -36.3880 H       196 ALA    0.0900
   3117 HB1       -40.3250   -9.6620  -37.7020 H       196 ALA    0.0900
   3118 HB2       -40.5230   -8.2010  -36.6640 H       196 ALA    0.5100
   3119 HB3       -39.8280   -9.7280  -35.9690 H       196 ALA   -0.5100
   3120 N         -37.3010   -9.8490  -38.9720 N.am    197 LYS   -0.4700
   3121 CA        -36.4210  -10.8640  -39.5190 C.3     197 LYS    0.3100
   3122 C         -34.9850  -10.3910  -39.4840 C.2     197 LYS    0.0700
   3123 O         -34.0900  -11.1840  -39.2170 O.2     197 LYS    0.0900
   3124 CB        -36.8150  -11.2010  -40.9540 C.3     197 LYS   -0.1800
   3125 CG        -36.0870  -12.4050  -41.5320 C.3     197 LYS    0.0900
   3126 CD        -36.6060  -12.7520  -42.9300 C.3     197 LYS    0.0900
   3127 CE        -35.9460  -14.0060  -43.4870 C.3     197 LYS   -0.1800
   3128 NZ        -34.4680  -13.8620  -43.6220 N.4     197 LYS    0.0900
   3129 HN        -37.6480   -9.1760  -39.6210 H       197 LYS    0.0900
   3130 HA        -36.4940  -11.7420  -38.8940 H       197 LYS   -0.1800
   3131 HB1       -36.5980  -10.3200  -41.5940 H       197 LYS    0.0900
   3132 HB2       -37.9060  -11.4050  -40.9800 H       197 LYS    0.0900
   3133 HG1       -36.2370  -13.2780  -40.8610 H       197 LYS    0.2100
   3134 HG2       -35.0000  -12.1800  -41.5910 H       197 LYS    0.0500
   3135 HD1       -36.3980  -11.9010  -43.6130 H       197 LYS    0.0500
   3136 HD2       -37.7030  -12.9120  -42.8780 H       197 LYS   -0.3000
   3137 HE1       -36.3540  -14.2240  -44.4980 H       197 LYS    0.3300
   3138 HE2       -36.1390  -14.8630  -42.8060 H       197 LYS    0.3300
   3139 HZ1       -34.0510  -13.6690  -42.6890 H       197 LYS    0.3300
   3140 HZ2       -34.2530  -13.0740  -44.2660 H       197 LYS    0.5100
   3141 HZ3       -34.0670  -14.7420  -44.0050 H       197 LYS   -0.5100
   3142 N         -34.7750   -9.0970  -39.7490 N.am    198 GLU   -0.4700
   3143 CA        -33.4330   -8.4820  -39.7120 C.3     198 GLU    0.3100
   3144 C         -32.9260   -8.2730  -38.2780 C.2     198 GLU    0.0700
   3145 O         -31.7250   -8.1710  -38.0370 O.2     198 GLU    0.0900
   3146 CB        -33.4170   -7.1450  -40.4490 C.3     198 GLU   -0.1800
   3147 CG        -33.7020   -7.2660  -41.9230 C.3     198 GLU    0.0900
   3148 CD        -33.6550   -5.9310  -42.6260 C.2     198 GLU    0.0900
   3149 OE1       -33.0730   -4.9840  -42.0520 O.co2   198 GLU   -0.2800
   3150 OE2       -34.1930   -5.8280  -43.7510 O.co2   198 GLU    0.0900
   3151 HN        -35.5250   -8.4850  -39.9860 H       198 GLU    0.0900
   3152 HA        -32.7400   -9.1700  -40.1720 H       198 GLU    0.6200
   3153 HB1       -32.4150   -6.6830  -40.3190 H       198 GLU   -0.7600
   3154 HB2       -34.1810   -6.4810  -39.9940 H       198 GLU   -0.7600
   3155 HG1       -34.7120   -7.7050  -42.0630 H       198 GLU    0.5100
   3156 HG2       -32.9450   -7.9370  -42.3850 H       198 GLU   -0.5100
   3157 N         -33.8480   -8.2080  -37.3260 N.am    199 GLN   -0.4700
   3158 CA        -33.4880   -8.0760  -35.9200 C.3     199 GLN    0.3100
   3159 C         -32.9680   -9.3870  -35.3730 C.2     199 GLN    0.0700
   3160 O         -32.0340   -9.4040  -34.5860 O.2     199 GLN    0.0900
   3161 CB        -34.6900   -7.6300  -35.0940 C.3     199 GLN   -0.1800
   3162 CG        -35.0130   -6.1570  -35.2200 C.3     199 GLN    0.0900
   3163 CD        -36.2020   -5.7810  -34.3520 C.2     199 GLN    0.0900
   3164 NE2       -37.3480   -5.8490  -34.8130 N.am    199 GLN   -0.1800
   3165 OE1       -35.9600   -5.4370  -33.1080 O.2     199 GLN    0.0900
   3166 HN        -34.8230   -8.2450  -37.5280 H       199 GLN    0.0900
   3167 HA        -32.6920   -7.3520  -35.8450 H       199 GLN    0.5500
   3168 HB1       -34.4830   -7.8530  -34.0260 H       199 GLN   -0.5500
   3169 HB2       -35.5750   -8.2130  -35.4190 H       199 GLN   -0.6200
   3170 HG1       -35.2540   -5.9230  -36.2790 H       199 GLN    0.3200
   3171 HG2       -34.1330   -5.5570  -34.9050 H       199 GLN    0.3000
   3172 HE21      -38.1320   -5.6020  -34.2430 H       199 GLN    0.5100
   3173 HE22      -37.4910   -6.1510  -35.7560 H       199 GLN   -0.5100
   3174 N         -33.5850  -10.4890  -35.7920 N.am    200 ILE   -0.4700
   3175 CA        -33.1280  -11.8210  -35.4070 C.3     200 ILE    0.3100
   3176 C         -32.0010  -12.2540  -36.3390 C.2     200 ILE    0.0700
   3177 O         -31.3980  -13.3120  -36.1540 O.2     200 ILE    0.0900
   3178 CB        -34.2730  -12.8640  -35.4460 C.3     200 ILE   -0.0900
   3179 CG1       -33.9080  -14.0940  -34.5950 C.3     200 ILE    0.0900
   3180 CG2       -34.6150  -13.2480  -36.8970 C.3     200 ILE   -0.2700
   3181 CD        -35.0050  -15.1560  -34.5140 C.3     200 ILE    0.0900
   3182 HN        -34.3840  -10.4530  -36.3870 H       200 ILE    0.0900
   3183 HA        -32.7250  -11.7540  -34.4080 H       200 ILE    0.0900
   3184 HB        -35.1750  -12.4370  -34.9570 H       200 ILE   -0.1800
   3185 HG11      -33.6780  -13.7500  -33.5640 H       200 ILE    0.0900
   3186 HG12      -33.0000  -14.5620  -35.0280 H       200 ILE    0.0900
   3187 HG21      -33.7240  -13.6860  -37.3970 H       200 ILE   -0.2700
   3188 HG22      -34.9320  -12.3460  -37.4630 H       200 ILE    0.0900
   3189 HG23      -35.4320  -14.0010  -36.9060 H       200 ILE    0.0900
   3190 HD1       -35.1200  -15.6610  -35.4970 H       200 ILE    0.0900
   3191 HD2       -35.9720  -14.6810  -34.2440 H       200 ILE    0.5100
   3192 HD3       -34.7370  -15.9180  -33.7520 H       200 ILE   -0.5100
   3193 N         -31.7260  -11.4210  -37.3440 N.am    201 ARG   -0.4700
   3194 CA        -30.6380  -11.6580  -38.2920 C.3     201 ARG    0.3100
   3195 C         -29.3540  -11.0140  -37.7690 C.2     201 ARG    0.0700
   3196 O         -28.2760  -11.5990  -37.8330 O.2     201 ARG    0.0900
   3197 CB        -30.9900  -11.0660  -39.6580 C.3     201 ARG   -0.1800
   3198 CG        -30.5030  -11.8680  -40.8510 C.3     201 ARG    0.0900
   3199 CD        -30.9400  -11.2020  -42.1480 C.3     201 ARG    0.0900
   3200 NE        -30.7270  -12.0540  -43.3210 N.pl3   201 ARG   -0.1800
   3201 CZ        -30.8890  -11.6520  -44.5830 C.cat   201 ARG    0.0900
   3202 NH1       -31.2640  -10.4070  -44.8510 N.pl3   201 ARG    0.0900
   3203 NH2       -30.6710  -12.4950  -45.5850 N.pl3   201 ARG    0.2000
   3204 HN        -32.2560  -10.5920  -37.4960 H       201 ARG    0.0900
   3205 HA        -30.4870  -12.7240  -38.3720 H       201 ARG    0.0900
   3206 HB1       -30.5470  -10.0500  -39.7200 H       201 ARG   -0.7000
   3207 HB2       -32.0940  -10.9810  -39.7250 H       201 ARG    0.4400
   3208 HG1       -30.9240  -12.8960  -40.8010 H       201 ARG    0.6400
   3209 HG2       -29.3940  -11.9340  -40.8240 H       201 ARG   -0.8000
   3210 HD1       -30.3560  -10.2700  -42.3020 H       201 ARG    0.4600
   3211 HD2       -32.0260  -10.9700  -42.0980 H       201 ARG    0.4600
   3212 HE        -30.4410  -12.9990  -43.1660 H       201 ARG   -0.8000
   3213 HH11      -31.4280   -9.7630  -44.1050 H       201 ARG    0.4600
   3214 HH12      -31.3820  -10.1160  -45.8010 H       201 ARG    0.4600
   3215 HH21      -30.3860  -13.4350  -45.3940 H       201 ARG    0.5100
   3216 HH22      -30.7930  -12.1910  -46.5300 H       201 ARG   -0.5100
   3217 N         -29.4880   -9.7940  -37.2550 N.am    202 LYS   -0.4700
   3218 CA        -28.3790   -9.0520  -36.6610 C.3     202 LYS    0.3100
   3219 C         -28.4910   -9.0000  -35.1210 C.2     202 LYS    0.0700
   3220 O         -28.4920   -7.9040  -34.5410 O.2     202 LYS    0.0900
   3221 CB        -28.3980   -7.6020  -37.1680 C.3     202 LYS   -0.1800
   3222 CG        -28.5990   -7.4360  -38.6530 C.3     202 LYS    0.0900
   3223 CD        -28.8070   -5.9700  -39.0060 C.3     202 LYS    0.0900
   3224 CE        -29.0270   -5.7890  -40.5090 C.3     202 LYS   -0.1800
   3225 NZ        -29.3200   -4.3720  -40.8920 N.4     202 LYS    0.0900
   3226 HN        -30.3670   -9.3250  -37.2520 H       202 LYS    0.0900
   3227 HA        -27.4560   -9.5390  -36.9400 H       202 LYS   -0.1800
   3228 HB1       -27.4310   -7.1290  -36.8960 H       202 LYS    0.0900
   3229 HB2       -29.2190   -7.0670  -36.6470 H       202 LYS    0.0900
   3230 HG1       -29.4880   -8.0200  -38.9710 H       202 LYS    0.2100
   3231 HG2       -27.7060   -7.8200  -39.1900 H       202 LYS    0.0500
   3232 HD1       -27.9110   -5.3890  -38.6960 H       202 LYS    0.0500
   3233 HD2       -29.6920   -5.5840  -38.4580 H       202 LYS   -0.3000
   3234 HE1       -29.8920   -6.4070  -40.8320 H       202 LYS    0.3300
   3235 HE2       -28.1110   -6.1000  -41.0560 H       202 LYS    0.3300
   3236 HZ1       -28.6070   -3.7430  -40.4690 H       202 LYS    0.3300
   3237 HZ2       -30.2640   -4.1070  -40.5460 H       202 LYS    0.5100
   3238 HZ3       -29.2930   -4.2800  -41.9280 H       202 LYS   -0.5100
   3239 N         -28.5880  -10.1350  -34.4280 N.am    203 ILE   -0.4700
   3240 CA        -28.8690  -10.0740  -32.9700 C.3     203 ILE    0.3100
   3241 C         -27.8000   -9.2980  -32.1540 C.2     203 ILE    0.0700
   3242 O         -28.0990   -8.7550  -31.0750 O.2     203 ILE    0.0900
   3243 CB        -29.1270  -11.4810  -32.3440 C.3     203 ILE   -0.0900
   3244 CG1       -30.2550  -12.2070  -33.0900 C.3     203 ILE    0.0900
   3245 CG2       -29.5040  -11.3570  -30.8600 C.3     203 ILE   -0.2700
   3246 CD        -30.5770  -13.6040  -32.5660 C.3     203 ILE    0.0900
   3247 HN        -28.4800  -11.0380  -34.8370 H       203 ILE    0.0900
   3248 HA        -29.7390   -9.4480  -32.8340 H       203 ILE    0.0900
   3249 HB        -28.2080  -12.0980  -32.4380 H       203 ILE   -0.1800
   3250 HG11      -29.9630  -12.2960  -34.1580 H       203 ILE    0.0900
   3251 HG12      -31.1730  -11.5890  -33.0180 H       203 ILE    0.0900
   3252 HG21      -30.4270  -10.7500  -30.7500 H       203 ILE   -0.2700
   3253 HG22      -28.6830  -10.8590  -30.3020 H       203 ILE    0.0900
   3254 HG23      -29.6900  -12.3650  -30.4320 H       203 ILE    0.0900
   3255 HD1       -31.0600  -13.5360  -31.5680 H       203 ILE    0.0900
   3256 HD2       -29.6420  -14.1960  -32.4680 H       203 ILE    0.5100
   3257 HD3       -31.2740  -14.1190  -33.2630 H       203 ILE   -0.5100
   3258 N         -26.5800   -9.2050  -32.6990 N.am    204 ASP   -0.4700
   3259 CA        -25.4130   -8.6960  -31.9640 C.3     204 ASP    0.3100
   3260 C         -25.3970   -7.1800  -31.7300 C.2     204 ASP    0.0700
   3261 O         -24.9100   -6.7260  -30.6870 O.2     204 ASP    0.0900
   3262 CB        -24.1150   -9.1220  -32.6700 C.3     204 ASP   -0.2800
   3263 CG        -24.0050  -10.6480  -32.8500 C.2     204 ASP    0.0900
   3264 OD1       -24.5930  -11.4080  -32.0430 O.co2   204 ASP    0.0900
   3265 OD2       -23.3160  -11.0970  -33.7930 O.co2   204 ASP    0.6200
   3266 HN        -26.4080   -9.4800  -33.6410 H       204 ASP   -0.7600
   3267 HA        -25.4450   -9.0950  -30.9610 H       204 ASP   -0.7600
   3268 HB1       -23.2470   -8.7750  -32.0690 H       204 ASP    0.5100
   3269 HB2       -24.0780   -8.6470  -33.6730 H       204 ASP   -0.5100
   3270 N         -25.9300   -6.4000  -32.6770 N.am    205 ARG   -0.4700
   3271 CA        -25.8770   -4.9330  -32.5920 C.3     205 ARG    0.3100
   3272 C         -26.8570   -4.3230  -31.5900 C.2     205 ARG    0.0700
   3273 O         -27.4870   -3.2920  -31.8600 O.2     205 ARG    0.0900
   3274 CB        -26.0560   -4.2920  -33.9740 C.3     205 ARG   -0.1800
   3275 CG        -24.8090   -4.3160  -34.8190 C.3     205 ARG    0.0900
   3276 CD        -23.6880   -3.4470  -34.2120 C.3     205 ARG    0.0900
   3277 NE        -22.4130   -3.5760  -34.9320 N.pl3   205 ARG   -0.1800
   3278 CZ        -22.0190   -2.7950  -35.9360 C.cat   205 ARG    0.0900
   3279 NH1       -22.7830   -1.7950  -36.3720 N.pl3   205 ARG    0.0900
   3280 NH2       -20.8460   -3.0160  -36.5150 N.pl3   205 ARG    0.2000
   3281 HN        -26.3850   -6.7760  -33.4800 H       205 ARG    0.0900
   3282 HA        -24.9180   -4.6600  -32.1750 H       205 ARG    0.0900
   3283 HB1       -26.3690   -3.2350  -33.8350 H       205 ARG   -0.7000
   3284 HB2       -26.8600   -4.8360  -34.5140 H       205 ARG    0.4400
   3285 HG1       -25.0520   -3.9350  -35.8350 H       205 ARG    0.6400
   3286 HG2       -24.4500   -5.3630  -34.9040 H       205 ARG   -0.8000
   3287 HD1       -23.5090   -3.7560  -33.1610 H       205 ARG    0.4600
   3288 HD2       -23.9870   -2.3770  -34.2510 H       205 ARG    0.4600
   3289 HE        -21.7950   -4.3060  -34.6470 H       205 ARG   -0.8000
   3290 HH11      -23.6700   -1.6200  -35.9440 H       205 ARG    0.4600
   3291 HH12      -22.4700   -1.2180  -37.1270 H       205 ARG    0.4600
   3292 HH21      -20.2660   -3.7660  -36.1970 H       205 ARG    0.5100
   3293 HH22      -20.5430   -2.4340  -37.2690 H       205 ARG   -0.5100
   3294 N         -26.9340   -4.9190  -30.4030 N.am    206 ALA   -0.4700
   3295 CA        -27.8560   -4.4580  -29.3780 C.3     206 ALA    0.3100
   3296 C         -27.4060   -4.9190  -27.9920 C.2     206 ALA    0.0700
   3297 O         -27.0950   -6.1010  -27.7880 O.2     206 ALA    0.0900
   3298 CB        -29.2650   -4.9600  -29.6850 C.3     206 ALA   -0.2700
   3299 HN        -26.3660   -5.7030  -30.1640 H       206 ALA    0.0900
   3300 HA        -27.8350   -3.3780  -29.3650 H       206 ALA    0.0900
   3301 HB1       -29.2770   -6.0710  -29.7080 H       206 ALA    0.0900
   3302 HB2       -29.5940   -4.5820  -30.6760 H       206 ALA    0.5100
   3303 HB3       -29.9690   -4.6140  -28.8980 H       206 ALA   -0.5100
   3304 N         -27.3670   -3.9780  -27.0430 N.am    207 SER   -0.4700
   3305 CA        -27.0110   -4.2930  -25.6620 C.3     207 SER    0.3100
   3306 C         -28.2170   -4.8840  -24.9340 C.2     207 SER    0.0700
   3307 O         -29.3280   -4.8710  -25.4620 O.2     207 SER    0.0900
   3308 CB        -26.5200   -3.0290  -24.9540 C.3     207 SER    0.0500
   3309 OG        -25.9710   -3.3320  -23.6810 O.3     207 SER    0.0900
   3310 HN        -27.5760   -3.0220  -27.2360 H       207 SER    0.0900
   3311 HA        -26.2370   -5.0440  -25.6740 H       207 SER   -0.6600
   3312 HB1       -27.3700   -2.3290  -24.8140 H       207 SER    0.4300
   3313 HB2       -25.7350   -2.5410  -25.5700 H       207 SER    0.5100
   3314 HG1       -25.0370   -3.4970  -23.8280 H       207 SER   -0.5100
   3315 N         -28.0120   -5.3910  -23.7160 N.am    208 LYS   -0.4700
   3316 CA        -29.1090   -5.9700  -22.9230 C.3     208 LYS    0.3100
   3317 C         -29.9800   -4.8980  -22.2330 C.2     208 LYS    0.0700
   3318 O         -30.4520   -5.0810  -21.1070 O.2     208 LYS    0.0900
   3319 CB        -28.5680   -6.9840  -21.9040 C.3     208 LYS   -0.1800
   3320 CG        -28.0500   -8.2710  -22.5360 C.3     208 LYS    0.0900
   3321 CD        -27.9420   -9.4030  -21.5190 C.3     208 LYS    0.0900
   3322 CE        -27.6250  -10.7290  -22.2140 C.3     208 LYS   -0.1800
   3323 NZ        -27.5500  -11.8880  -21.2810 N.4     208 LYS    0.0900
   3324 HN        -27.1090   -5.4000  -23.2920 H       208 LYS    0.0900
   3325 HA        -29.7950   -6.4530  -23.6030 H       208 LYS   -0.1800
   3326 HB1       -29.3820   -7.2420  -21.1950 H       208 LYS    0.0900
   3327 HB2       -27.7380   -6.5080  -21.3400 H       208 LYS    0.0900
   3328 HG1       -27.0480   -8.0810  -22.9730 H       208 LYS    0.2100
   3329 HG2       -28.7440   -8.5800  -23.3470 H       208 LYS    0.0500
   3330 HD1       -28.9030   -9.4970  -20.9710 H       208 LYS    0.0500
   3331 HD2       -27.1350   -9.1690  -20.7930 H       208 LYS   -0.3000
   3332 HE1       -26.6400  -10.6520  -22.7220 H       208 LYS    0.3300
   3333 HE2       -28.4210  -10.9540  -22.9550 H       208 LYS    0.3300
   3334 HZ1       -28.4620  -12.0020  -20.7960 H       208 LYS    0.3300
   3335 HZ2       -26.8020  -11.7190  -20.5780 H       208 LYS    0.5100
   3336 HZ3       -27.3320  -12.7520  -21.8180 H       208 LYS   -0.5100
   3337 N         -30.1750   -3.7760  -22.9240 N.am    209 ARG   -0.4700
   3338 CA        -31.1500   -2.7500  -22.5480 C.3     209 ARG    0.3100
   3339 C         -31.9970   -2.3030  -23.7540 C.2     209 ARG    0.0700
   3340 O         -33.1200   -1.8050  -23.5910 O.2     209 ARG    0.0900
   3341 CB        -30.4420   -1.5430  -21.9290 C.3     209 ARG   -0.1800
   3342 CG        -30.1850   -1.6760  -20.4360 C.3     209 ARG    0.0900
   3343 CD        -29.9220   -0.3200  -19.8070 C.3     209 ARG    0.0900
   3344 NE        -29.9950   -0.3630  -18.3440 N.pl3   209 ARG   -0.1800
   3345 CZ        -29.8980    0.7040  -17.5540 C.cat   209 ARG    0.0900
   3346 NH1       -29.7260    1.9150  -18.0680 N.pl3   209 ARG    0.0900
   3347 NH2       -29.9760    0.5620  -16.2360 N.pl3   209 ARG    0.2000
   3348 HN        -29.6510   -3.5800  -23.7500 H       209 ARG    0.0900
   3349 HA        -31.8380   -3.1860  -21.8390 H       209 ARG    0.0900
   3350 HB1       -31.0690   -0.6420  -22.0990 H       209 ARG   -0.7000
   3351 HB2       -29.4670   -1.4040  -22.4430 H       209 ARG    0.4400
   3352 HG1       -29.3030   -2.3320  -20.2730 H       209 ARG    0.6400
   3353 HG2       -31.0710   -2.1390  -19.9510 H       209 ARG   -0.8000
   3354 HD1       -30.6820    0.4080  -20.1590 H       209 ARG    0.4600
   3355 HD2       -28.9040    0.0280  -20.0820 H       209 ARG    0.4600
   3356 HE        -30.1270   -1.2530  -17.9100 H       209 ARG   -0.8000
   3357 HH11      -29.6680    2.0340  -19.0590 H       209 ARG    0.4600
   3358 HH12      -29.6540    2.7100  -17.4640 H       209 ARG    0.4600
   3359 HH21      -30.1080   -0.3460  -15.8380 H       209 ARG    0.5100
   3360 HH22      -29.9030    1.3630  -15.6410 H       209 ARG   -0.5100
   3361 N         -31.4440   -2.4610  -24.9580 N.am    210 LYS   -0.4700
   3362 CA        -32.1680   -2.2160  -26.2060 C.3     210 LYS    0.3100
   3363 C         -32.7420   -3.5170  -26.7560 C.2     210 LYS    0.0700
   3364 O         -33.9100   -3.5880  -27.1180 O.2     210 LYS    0.0900
   3365 CB        -31.2210   -1.6170  -27.2410 C.3     210 LYS   -0.1800
   3366 CG        -30.4170   -0.4320  -26.7350 C.3     210 LYS    0.0900
   3367 CD        -29.4960    0.1030  -27.8150 C.3     210 LYS    0.0900
   3368 CE        -28.8380    1.4060  -27.3880 C.3     210 LYS   -0.1800
   3369 NZ        -28.3160    2.1670  -28.5710 N.4     210 LYS    0.0900
   3370 HN        -30.4980   -2.7570  -25.0620 H       210 LYS    0.0900
   3371 HA        -32.9820   -1.5380  -25.9990 H       210 LYS   -0.1800
   3372 HB1       -31.8200   -1.2870  -28.1160 H       210 LYS    0.0900
   3373 HB2       -30.5130   -2.4080  -27.5680 H       210 LYS    0.0900
   3374 HG1       -29.8090   -0.7490  -25.8600 H       210 LYS    0.2100
   3375 HG2       -31.1130    0.3730  -26.4160 H       210 LYS    0.0500
   3376 HD1       -30.0840    0.2790  -28.7410 H       210 LYS    0.0500
   3377 HD2       -28.7080   -0.6500  -28.0290 H       210 LYS   -0.3000
   3378 HE1       -27.9810    1.1920  -26.7150 H       210 LYS    0.3300
   3379 HE2       -29.5800    2.0500  -26.8690 H       210 LYS    0.3300
   3380 HZ1       -29.1020    2.3890  -29.2150 H       210 LYS    0.3300
   3381 HZ2       -27.6100    1.5890  -29.0710 H       210 LYS    0.5100
   3382 HZ3       -27.8730    3.0500  -28.2460 H       210 LYS   -0.5100
   3383 N         -31.9010   -4.5460  -26.8090 N.am    211 ARG   -0.4700
   3384 CA        -32.3130   -5.8820  -27.2170 C.3     211 ARG    0.3100
   3385 C         -33.4290   -6.4160  -26.3180 C.2     211 ARG    0.0700
   3386 O         -34.2670   -7.2000  -26.7580 O.2     211 ARG    0.0900
   3387 CB        -31.1230   -6.8490  -27.1780 C.3     211 ARG   -0.1800
   3388 CG        -31.4590   -8.2990  -27.5200 C.3     211 ARG    0.0900
   3389 CD        -30.2880   -9.2190  -27.2360 C.3     211 ARG    0.0900
   3390 NE        -30.6110  -10.6140  -27.5280 N.pl3   211 ARG   -0.1800
   3391 CZ        -29.7960  -11.6380  -27.2900 C.cat   211 ARG    0.0900
   3392 NH1       -28.5970  -11.4390  -26.7490 N.pl3   211 ARG    0.0900
   3393 NH2       -30.1850  -12.8720  -27.5920 N.pl3   211 ARG    0.2000
   3394 HN        -30.9380   -4.4480  -26.5680 H       211 ARG    0.0900
   3395 HA        -32.7130   -5.8180  -28.2190 H       211 ARG    0.0900
   3396 HB1       -30.6890   -6.8250  -26.1570 H       211 ARG   -0.7000
   3397 HB2       -30.3610   -6.4890  -27.9020 H       211 ARG    0.4400
   3398 HG1       -31.7230   -8.3680  -28.5970 H       211 ARG    0.6400
   3399 HG2       -32.3320   -8.6230  -26.9150 H       211 ARG   -0.8000
   3400 HD1       -30.0120   -9.1530  -26.1620 H       211 ARG    0.4600
   3401 HD2       -29.4230   -8.9310  -27.8700 H       211 ARG    0.4600
   3402 HE        -31.5020  -10.8120  -27.9330 H       211 ARG   -0.8000
   3403 HH11      -28.3010  -10.5140  -26.5160 H       211 ARG    0.4600
   3404 HH12      -27.9930  -12.2160  -26.5740 H       211 ARG    0.4600
   3405 HH21      -31.0860  -13.0270  -27.9940 H       211 ARG    0.5100
   3406 HH22      -29.5770  -13.6450  -27.4150 H       211 ARG   -0.5100
   3407 N         -33.4360   -5.9890  -25.0570 N.am    212 VAL   -0.4700
   3408 CA        -34.4390   -6.4390  -24.0980 C.3     212 VAL    0.3100
   3409 C         -35.8430   -5.9810  -24.4930 C.2     212 VAL    0.0700
   3410 O         -36.7430   -6.8120  -24.6270 O.2     212 VAL    0.0900
   3411 CB        -34.1040   -5.9580  -22.6690 C.3     212 VAL   -0.0900
   3412 CG1       -35.2780   -6.1870  -21.7140 C.3     212 VAL    0.0900
   3413 CG2       -32.8520   -6.6680  -22.1590 C.3     212 VAL   -0.2700
   3414 HN        -32.7580   -5.3440  -24.7120 H       212 VAL    0.0900
   3415 HA        -34.4670   -7.5180  -24.1310 H       212 VAL    0.0900
   3416 HB        -33.8640   -4.8720  -22.6960 H       212 VAL    0.0900
   3417 HG11      -35.6430   -7.2340  -21.8020 H       212 VAL   -0.2700
   3418 HG12      -36.1130   -5.4990  -21.9680 H       212 VAL    0.0900
   3419 HG13      -34.9540   -6.0110  -20.6660 H       212 VAL    0.0900
   3420 HG21      -31.9910   -6.4470  -22.8250 H       212 VAL    0.0900
   3421 HG22      -33.0200   -7.7660  -22.1480 H       212 VAL    0.5100
   3422 HG23      -32.6080   -6.3160  -21.1340 H       212 VAL   -0.5100
   3423 N         -36.0180   -4.6750  -24.7020 N.am    213 MET   -0.4700
   3424 CA        -37.3370   -4.1170  -25.0160 C.3     213 MET    0.3100
   3425 C         -37.8890   -4.6610  -26.3290 C.2     213 MET    0.0700
   3426 O         -39.1010   -4.8350  -26.4700 O.2     213 MET    0.0900
   3427 CB        -37.3100   -2.5860  -25.0280 C.3     213 MET   -0.1800
   3428 CG        -36.5240   -1.9490  -26.1520 C.3     213 MET    0.0900
   3429 SD        -36.7150   -0.1410  -26.1250 S.3     213 MET    0.0900
   3430 CE        -36.0250    0.3010  -24.5280 C.3     213 MET   -0.1400
   3431 HN        -35.2650   -4.0230  -24.6550 H       213 MET    0.0900
   3432 HA        -38.0320   -4.4700  -24.2680 H       213 MET    0.0900
   3433 HB1       -36.8710   -2.2450  -24.0670 H       213 MET   -0.0900
   3434 HB2       -38.3580   -2.2260  -25.0950 H       213 MET   -0.2200
   3435 HG1       -36.8860   -2.3540  -27.1210 H       213 MET    0.0900
   3436 HG2       -35.4520   -2.2180  -26.0420 H       213 MET    0.0900
   3437 HE1       -35.0250   -0.1610  -24.3790 H       213 MET    0.0900
   3438 HE2       -36.6910   -0.0510  -23.7110 H       213 MET    0.5100
   3439 HE3       -35.9090    1.4030  -24.4510 H       213 MET   -0.5100
   3440 N         -36.9950   -4.9560  -27.2730 N.am    214 LEU   -0.4700
   3441 CA        -37.4020   -5.5250  -28.5530 C.3     214 LEU    0.3100
   3442 C         -37.6860   -7.0190  -28.4500 C.2     214 LEU    0.0700
   3443 O         -38.6800   -7.4940  -28.9820 O.2     214 LEU    0.0900
   3444 CB        -36.3550   -5.2460  -29.6340 C.3     214 LEU   -0.1800
   3445 CG        -36.1140   -3.7490  -29.9590 C.3     214 LEU    0.0900
   3446 CD1       -35.2550   -3.5690  -31.1940 C.3     214 LEU    0.0900
   3447 CD2       -37.3630   -2.9000  -30.1610 C.3     214 LEU   -0.0900
   3448 HN        -36.0180   -4.8020  -27.1490 H       214 LEU    0.0900
   3449 HA        -38.3490   -5.0860  -28.8270 H       214 LEU   -0.2700
   3450 HB1       -36.6800   -5.7510  -30.5680 H       214 LEU    0.0900
   3451 HB2       -35.3910   -5.6860  -29.3020 H       214 LEU    0.0900
   3452 HG        -35.6090   -3.2670  -29.0940 H       214 LEU    0.0900
   3453 HD11      -35.8950   -3.5150  -32.1000 H       214 LEU   -0.2700
   3454 HD12      -34.5620   -4.4310  -31.3000 H       214 LEU    0.0900
   3455 HD13      -34.6720   -2.6280  -31.1150 H       214 LEU    0.0900
   3456 HD21      -37.5850   -2.3220  -29.2380 H       214 LEU    0.0900
   3457 HD22      -38.2320   -3.5530  -30.3880 H       214 LEU    0.5100
   3458 HD23      -37.2020   -2.1850  -30.9970 H       214 LEU   -0.5100
   3459 N         -36.8280   -7.7540  -27.7520 N.am    215 MET   -0.4700
   3460 CA        -37.0240   -9.1910  -27.5520 C.3     215 MET    0.3100
   3461 C         -38.3690   -9.4960  -26.8740 C.2     215 MET    0.0700
   3462 O         -39.0220  -10.5090  -27.1750 O.2     215 MET    0.0900
   3463 CB        -35.8740   -9.7750  -26.7150 C.3     215 MET   -0.1800
   3464 CG        -35.7950  -11.2900  -26.7280 C.3     215 MET    0.0900
   3465 SD        -35.5010  -11.9280  -28.3870 S.3     215 MET    0.0900
   3466 CE        -34.0060  -11.0270  -28.8420 C.3     215 MET   -0.1400
   3467 HN        -36.0140   -7.3610  -27.3330 H       215 MET    0.0900
   3468 HA        -37.0610   -9.6640  -28.5220 H       215 MET    0.0900
   3469 HB1       -36.0020   -9.4400  -25.6640 H       215 MET   -0.0900
   3470 HB2       -34.9160   -9.3710  -27.1070 H       215 MET   -0.2200
   3471 HG1       -36.7490  -11.7000  -26.3340 H       215 MET    0.0900
   3472 HG2       -34.9740  -11.6100  -26.0530 H       215 MET    0.0900
   3473 HE1       -33.3030  -10.9530  -27.9850 H       215 MET    0.0900
   3474 HE2       -34.2620   -9.9970  -29.1660 H       215 MET    0.5100
   3475 HE3       -33.4810  -11.5490  -29.6710 H       215 MET   -0.5100
   3476 N         -38.7800   -8.6020  -25.9710 N.am    216 ARG   -0.4700
   3477 CA        -40.0560   -8.7290  -25.2680 C.3     216 ARG    0.3100
   3478 C         -41.2290   -8.8410  -26.2360 C.2     216 ARG    0.0700
   3479 O         -42.2500   -9.4510  -25.9270 O.2     216 ARG    0.0900
   3480 CB        -40.2800   -7.5340  -24.3270 C.3     216 ARG   -0.1800
   3481 CG        -39.4100   -7.5530  -23.0750 C.3     216 ARG    0.0900
   3482 CD        -39.5450   -6.2590  -22.2840 C.3     216 ARG    0.0900
   3483 NE        -38.6620   -6.2390  -21.1090 N.pl3   216 ARG   -0.1800
   3484 CZ        -39.0410   -6.5090  -19.8580 C.cat   216 ARG    0.0900
   3485 NH1       -40.3040   -6.8260  -19.5800 N.pl3   216 ARG    0.0900
   3486 NH2       -38.1500   -6.4580  -18.8730 N.pl3   216 ARG    0.2000
   3487 HN        -38.2320   -7.8040  -25.7340 H       216 ARG    0.0900
   3488 HA        -40.0360   -9.6500  -24.7050 H       216 ARG    0.0900
   3489 HB1       -41.3450   -7.5300  -24.0140 H       216 ARG   -0.7000
   3490 HB2       -40.0660   -6.6010  -24.8890 H       216 ARG    0.4400
   3491 HG1       -38.3480   -7.6880  -23.3720 H       216 ARG    0.6400
   3492 HG2       -39.7150   -8.4050  -22.4320 H       216 ARG   -0.8000
   3493 HD1       -40.5900   -6.1490  -21.9230 H       216 ARG    0.4600
   3494 HD2       -39.2700   -5.3960  -22.9280 H       216 ARG    0.4600
   3495 HE        -37.7030   -6.0050  -21.2590 H       216 ARG   -0.8000
   3496 HH11      -40.9840   -6.8630  -20.3120 H       216 ARG    0.4600
   3497 HH12      -40.5730   -7.0260  -18.6380 H       216 ARG    0.4600
   3498 HH21      -37.1990   -6.2170  -19.0690 H       216 ARG    0.5100
   3499 HH22      -38.4300   -6.6590  -17.9340 H       216 ARG   -0.5100
   3500 N         -41.0760   -8.2670  -27.4240 N.am    217 GLU   -0.4700
   3501 CA        -42.1660   -8.1920  -28.3830 C.3     217 GLU    0.3100
   3502 C         -41.9790   -9.1510  -29.5630 C.2     217 GLU    0.0700
   3503 O         -42.0020   -8.7300  -30.7100 O.2     217 GLU    0.0900
   3504 CB        -42.2950   -6.7430  -28.8520 C.3     217 GLU   -0.1800
   3505 CG        -42.5390   -5.7440  -27.6990 C.3     217 GLU    0.0900
   3506 CD        -42.4530   -4.2670  -28.1460 C.2     217 GLU    0.0900
   3507 OE1       -41.7850   -3.9910  -29.1690 O.co2   217 GLU   -0.2800
   3508 OE2       -43.0490   -3.3690  -27.4930 O.co2   217 GLU    0.0900
   3509 HN        -40.2100   -7.8620  -27.7100 H       217 GLU    0.0900
   3510 HA        -43.0740   -8.5220  -27.9000 H       217 GLU    0.6200
   3511 HB1       -43.1450   -6.6750  -29.5640 H       217 GLU   -0.7600
   3512 HB2       -41.3610   -6.4560  -29.3780 H       217 GLU   -0.7600
   3513 HG1       -41.7780   -5.9150  -26.9080 H       217 GLU    0.5100
   3514 HG2       -43.5500   -5.9230  -27.2750 H       217 GLU   -0.5100
   3515 N         -41.7950  -10.4410  -29.2630 N.am    218 HSD   -0.4700
   3516 CA        -41.5470  -11.4780  -30.2740 C.3     218 HSD    0.3100
   3517 C         -42.1830  -12.8050  -29.8210 C.2     218 HSD    0.0700
   3518 O         -42.6670  -12.8960  -28.6800 O.2     218 HSD    0.0900
   3519 CB        -40.0340  -11.6450  -30.5200 C.3     218 HSD   -0.0900
   3520 CG        -39.4400  -10.6340  -31.4800 C.ar    218 HSD    0.0900
   3521 CD2       -38.8390  -10.8260  -32.6750 C.ar    218 HSD    0.0900
   3522 ND1       -39.3780   -9.2700  -31.2450 N.ar    218 HSD   -0.3600
   3523 CE1       -38.7820   -8.6690  -32.2680 C.ar    218 HSD    0.3200
   3524 NE2       -38.4410   -9.5930  -33.1510 N.ar    218 HSD   -0.0500
   3525 HN        -41.8180  -10.7610  -28.3190 H       218 HSD    0.2500
   3526 HA        -42.0440  -11.1820  -31.1860 H       218 HSD    0.1300
   3527 HB1       -39.8540  -12.6600  -30.9340 H       218 HSD   -0.7000
   3528 HB2       -39.5060  -11.5470  -29.5480 H       218 HSD    0.2200
   3529 HD1       -39.7330   -8.8200  -30.4260 H       218 HSD    0.1000
   3530 HD2       -38.6520  -11.7300  -33.2410 H       218 HSD    0.5100
   3531 HE1       -38.6140   -7.5950  -32.3430 H       218 HSD   -0.5100
   3532 N         -42.1950  -13.8060  -30.7210 N.am    219 LYS   -0.4700
   3533 CA        -43.0080  -15.0490  -30.6080 C.3     219 LYS    0.3100
   3534 C         -44.5100  -14.7110  -30.4990 C.2     219 LYS    0.0700
   3535 O         -45.3770  -15.5160  -30.8670 O.2     219 LYS    0.0900
   3536 CB        -42.5510  -15.8760  -29.4000 C.3     219 LYS   -0.1800
   3537 CG        -42.7140  -17.3920  -29.5400 C.3     219 LYS    0.0900
   3538 CD        -42.0200  -18.1260  -28.3830 C.3     219 LYS    0.0900
   3539 CE        -40.5260  -18.3840  -28.6440 C.3     219 LYS   -0.1800
   3540 NZ        -40.2430  -19.7200  -29.2610 N.4     219 LYS    0.0900
   3541 HN        -41.6310  -13.7540  -31.5410 H       219 LYS    0.0900
   3542 HA        -42.8850  -15.6150  -31.5190 H       219 LYS   -0.1800
   3543 HB1       -43.1380  -15.5480  -28.5160 H       219 LYS    0.0900
   3544 HB2       -41.4780  -15.6610  -29.2210 H       219 LYS    0.0900
   3545 HG1       -42.2680  -17.7220  -30.5020 H       219 LYS    0.2100
   3546 HG2       -43.7960  -17.6470  -29.5400 H       219 LYS    0.0500
   3547 HD1       -42.5280  -19.1010  -28.2230 H       219 LYS    0.0500
   3548 HD2       -42.1210  -17.5140  -27.4610 H       219 LYS   -0.3000
   3549 HE1       -39.9730  -18.3430  -27.6810 H       219 LYS    0.3300
   3550 HE2       -40.1370  -17.6110  -29.3410 H       219 LYS    0.3300
   3551 HZ1       -40.7340  -19.7910  -30.1750 H       219 LYS    0.3300
   3552 HZ2       -40.5800  -20.4730  -28.6280 H       219 LYS    0.5100
   3553 HZ3       -39.2190  -19.8240  -29.4080 H       219 LYS   -0.5100
   3554 N         -44.7900  -13.5080  -29.9800 N.am    220 ALA   -0.4700
   3555 CA        -46.1080  -12.8940  -29.9670 C.3     220 ALA    0.3100
   3556 C         -46.4370  -12.4000  -31.3740 C.2     220 ALA    0.0700
   3557 O         -47.5610  -12.5770  -31.8560 O.2     220 ALA    0.0900
   3558 CB        -46.1430  -11.7280  -28.9670 C.3     220 ALA   -0.2700
   3559 HN        -44.0730  -12.9590  -29.5610 H       220 ALA    0.0900
   3560 HA        -46.8280  -13.6490  -29.6890 H       220 ALA    0.0900
   3561 HB1       -45.3940  -10.9580  -29.2520 H       220 ALA    0.0900
   3562 HB2       -45.9020  -12.0960  -27.9470 H       220 ALA    0.5100
   3563 HB3       -47.1500  -11.2600  -28.9680 H       220 ALA   -0.5100
   3564 N         -45.4340  -11.8240  -32.0490 N.am    221 LEU   -0.4700
   3565 CA        -45.5980  -11.3490  -33.4210 C.3     221 LEU    0.3100
   3566 C         -46.0320  -12.4460  -34.3960 C.2     221 LEU    0.0700
   3567 O         -46.5320  -12.1680  -35.4930 O.2     221 LEU    0.0900
   3568 CB        -44.3070  -10.7290  -33.9350 C.3     221 LEU   -0.1800
   3569 CG        -44.0060   -9.3090  -33.4910 C.3     221 LEU    0.0900
   3570 CD1       -42.9890   -8.6620  -34.4470 C.3     221 LEU    0.0900
   3571 CD2       -45.2600   -8.4590  -33.4600 C.3     221 LEU   -0.0900
   3572 HN        -44.5320  -11.6940  -31.6450 H       221 LEU    0.0900
   3573 HA        -46.3930  -10.6180  -33.4280 H       221 LEU   -0.2700
   3574 HB1       -44.3500  -10.7340  -35.0450 H       221 LEU    0.0900
   3575 HB2       -43.4670  -11.3730  -33.6030 H       221 LEU    0.0900
   3576 HG        -43.5890   -9.3230  -32.4620 H       221 LEU    0.0900
   3577 HD11      -43.3980   -8.6360  -35.4800 H       221 LEU   -0.2700
   3578 HD12      -42.0480   -9.2510  -34.4530 H       221 LEU    0.0900
   3579 HD13      -42.7750   -7.6200  -34.1240 H       221 LEU    0.0900
   3580 HD21      -45.9210   -8.7850  -32.6280 H       221 LEU    0.0900
   3581 HD22      -45.8150   -8.5670  -34.4160 H       221 LEU    0.5100
   3582 HD23      -44.9910   -7.3930  -33.3030 H       221 LEU   -0.5100
   3583 N         -45.7960  -13.6960  -34.0160 N.am    222 LYS   -0.4700
   3584 CA        -46.2470  -14.8150  -34.8170 C.3     222 LYS    0.3100
   3585 C         -47.7390  -15.0120  -34.5680 C.2     222 LYS    0.0700
   3586 O         -48.5380  -15.1470  -35.5070 O.2     222 LYS    0.0900
   3587 CB        -45.4470  -16.0890  -34.4870 C.3     222 LYS   -0.1800
   3588 CG        -45.8780  -17.3200  -35.2920 C.3     222 LYS    0.0900
   3589 CD        -45.0590  -18.5460  -34.9450 C.3     222 LYS    0.0900
   3590 CE        -45.6220  -19.7870  -35.6210 C.3     222 LYS   -0.1800
   3591 NZ        -44.9170  -21.0320  -35.2120 N.4     222 LYS    0.0900
   3592 HN        -45.3040  -13.9170  -33.1780 H       222 LYS    0.0900
   3593 HA        -46.1190  -14.5540  -35.8560 H       222 LYS   -0.1800
   3594 HB1       -45.5730  -16.3130  -33.4070 H       222 LYS    0.0900
   3595 HB2       -44.3740  -15.8930  -34.6920 H       222 LYS    0.0900
   3596 HG1       -45.7590  -17.1010  -36.3740 H       222 LYS    0.2100
   3597 HG2       -46.9480  -17.5310  -35.0830 H       222 LYS    0.0500
   3598 HD1       -45.0680  -18.6940  -33.8440 H       222 LYS    0.0500
   3599 HD2       -44.0110  -18.3930  -35.2790 H       222 LYS   -0.3000
   3600 HE1       -45.5170  -19.6900  -36.7230 H       222 LYS    0.3300
   3601 HE2       -46.6930  -19.9040  -35.3490 H       222 LYS    0.3300
   3602 HZ1       -44.7090  -20.9940  -34.1930 H       222 LYS    0.3300
   3603 HZ2       -44.0280  -21.1170  -35.7440 H       222 LYS    0.5100
   3604 HZ3       -45.5210  -21.8550  -35.4120 H       222 LYS   -0.5100
   3605 N         -48.1220  -14.9950  -33.2950 N.am    223 THR   -0.4700
   3606 CA        -49.5150  -15.1880  -32.9390 C.3     223 THR    0.3100
   3607 C         -50.3660  -14.1430  -33.6240 C.2     223 THR    0.0700
   3608 O         -51.4500  -14.4360  -34.0750 O.2     223 THR    0.0900
   3609 CB        -49.7270  -15.1670  -31.4370 C.3     223 THR    0.1400
   3610 CG2       -51.1570  -15.5110  -31.1010 C.3     223 THR    0.0900
   3611 OG1       -48.8980  -16.1670  -30.8430 O.3     223 THR   -0.6600
   3612 HN        -47.4840  -14.8520  -32.5420 H       223 THR    0.4300
   3613 HA        -49.8270  -16.1390  -33.3430 H       223 THR   -0.2700
   3614 HB        -49.4510  -14.1730  -31.0260 H       223 THR    0.0900
   3615 HG1       -48.8110  -15.9220  -29.9170 H       223 THR    0.0900
   3616 HG21      -51.4630  -16.4380  -31.6300 H       223 THR    0.0900
   3617 HG22      -51.8290  -14.6840  -31.4170 H       223 THR    0.5100
   3618 HG23      -51.2580  -15.6770  -30.0070 H       223 THR   -0.5100
   3619 N         -49.8530  -12.9350  -33.7410 N.am    224 LEU   -0.4700
   3620 CA        -50.5680  -11.8710  -34.4420 C.3     224 LEU    0.3100
   3621 C         -50.6640  -12.1270  -35.9460 C.2     224 LEU    0.0700
   3622 O         -51.6910  -11.8700  -36.5860 O.2     224 LEU    0.0900
   3623 CB        -49.8960  -10.5170  -34.2250 C.3     224 LEU   -0.1800
   3624 CG        -49.9000  -10.0170  -32.7890 C.3     224 LEU    0.0900
   3625 CD1       -49.3990   -8.5710  -32.7230 C.3     224 LEU    0.0900
   3626 CD2       -51.2770  -10.1460  -32.2040 C.3     224 LEU   -0.0900
   3627 HN        -48.9630  -12.6950  -33.3620 H       224 LEU    0.0900
   3628 HA        -51.5800  -11.8480  -34.0650 H       224 LEU   -0.2700
   3629 HB1       -50.4170   -9.7670  -34.8560 H       224 LEU    0.0900
   3630 HB2       -48.8400  -10.5980  -34.5610 H       224 LEU    0.0900
   3631 HG        -49.2400  -10.6640  -32.1720 H       224 LEU    0.0900
   3632 HD11      -50.0540   -7.9110  -33.3310 H       224 LEU   -0.2700
   3633 HD12      -48.3650   -8.5100  -33.1240 H       224 LEU    0.0900
   3634 HD13      -49.4130   -8.2140  -31.6710 H       224 LEU    0.0900
   3635 HD21      -51.5280  -11.2180  -32.0480 H       224 LEU    0.0900
   3636 HD22      -52.0260   -9.7050  -32.8970 H       224 LEU    0.5100
   3637 HD23      -51.3230   -9.6260  -31.2240 H       224 LEU   -0.5100
   3638 N         -49.5770  -12.6110  -36.5260 N.am    225 GLY   -0.4700
   3639 CA        -49.5750  -12.9510  -37.9420 C.3     225 GLY    0.3100
   3640 C         -50.5670  -14.0570  -38.2450 C.2     225 GLY   -0.0200
   3641 O         -51.1370  -14.1030  -39.3510 O.2     225 GLY    0.0900
   3642 HN        -48.7260  -12.7620  -36.0300 H       225 GLY    0.0900
   3643 HA1       -48.5810  -13.2780  -38.2100 H       225 GLY    0.5100
   3644 HA2       -49.8400  -12.0670  -38.5040 H       225 GLY   -0.5100
   3645 N         -50.7740  -14.9360  -37.2530 N.am    226 ILE   -0.4700
   3646 CA        -51.7300  -16.0310  -37.3730 C.3     226 ILE    0.3100
   3647 C         -53.1670  -15.5150  -37.3100 C.2     226 ILE    0.0700
   3648 O         -54.0280  -15.9330  -38.0850 O.2     226 ILE    0.0900
   3649 CB        -51.5100  -17.0900  -36.2920 C.3     226 ILE   -0.0900
   3650 CG1       -50.1530  -17.7910  -36.5330 C.3     226 ILE    0.0900
   3651 CG2       -52.6990  -18.0680  -36.2580 C.3     226 ILE   -0.2700
   3652 CD        -49.7740  -18.8720  -35.5080 C.3     226 ILE    0.0900
   3653 HN        -50.2830  -14.8800  -36.3880 H       226 ILE    0.0900
   3654 HA        -51.6100  -16.4700  -38.3520 H       226 ILE    0.0900
   3655 HB        -51.4100  -16.5940  -35.3030 H       226 ILE   -0.1800
   3656 HG11      -49.3580  -17.0160  -36.5240 H       226 ILE    0.0900
   3657 HG12      -50.1850  -18.2650  -37.5360 H       226 ILE    0.0900
   3658 HG21      -52.8030  -18.5760  -37.2410 H       226 ILE   -0.2700
   3659 HG22      -53.6380  -17.5140  -36.0420 H       226 ILE    0.0900
   3660 HG23      -52.5320  -18.8390  -35.4770 H       226 ILE    0.0900
   3661 HD1       -50.5390  -19.6780  -35.5030 H       226 ILE    0.0900
   3662 HD2       -49.7200  -18.4270  -34.4920 H       226 ILE    0.5100
   3663 HD3       -48.7920  -19.3170  -35.7740 H       226 ILE   -0.5100
   3664 N         -53.4070  -14.5890  -36.3900 N.am    227 ILE   -0.4700
   3665 CA        -54.7030  -13.9150  -36.2690 C.3     227 ILE    0.3100
   3666 C         -55.0540  -13.2120  -37.5570 C.2     227 ILE    0.0700
   3667 O         -56.1400  -13.3770  -38.0850 O.2     227 ILE    0.0900
   3668 CB        -54.6970  -12.8670  -35.1370 C.3     227 ILE   -0.0900
   3669 CG1       -54.6360  -13.5660  -33.7730 C.3     227 ILE    0.0900
   3670 CG2       -55.9210  -11.9920  -35.2160 C.3     227 ILE   -0.2700
   3671 CD        -55.8180  -14.4950  -33.5100 C.3     227 ILE    0.0900
   3672 HN        -52.7110  -14.3080  -35.7350 H       227 ILE    0.0900
   3673 HA        -55.4490  -14.6700  -36.0710 H       227 ILE    0.0900
   3674 HB        -53.7880  -12.2360  -35.2240 H       227 ILE   -0.1800
   3675 HG11      -54.6110  -12.7910  -32.9780 H       227 ILE    0.0900
   3676 HG12      -53.6990  -14.1630  -33.7230 H       227 ILE    0.0900
   3677 HG21      -56.8340  -12.6180  -35.3030 H       227 ILE   -0.2700
   3678 HG22      -55.8580  -11.3330  -36.1080 H       227 ILE    0.0900
   3679 HG23      -56.0020  -11.3720  -34.2980 H       227 ILE    0.0900
   3680 HD1       -55.8570  -15.2920  -34.2840 H       227 ILE    0.0900
   3681 HD2       -56.7670  -13.9190  -33.5470 H       227 ILE    0.5100
   3682 HD3       -55.7090  -14.9730  -32.5140 H       227 ILE   -0.5100
   3683 N         -54.1200  -12.4320  -38.0650 N.am    228 MET   -0.4700
   3684 CA        -54.3440  -11.7240  -39.3040 C.3     228 MET    0.3100
   3685 C         -54.4880  -12.6920  -40.4770 C.2     228 MET    0.0700
   3686 O         -55.2560  -12.4410  -41.4180 O.2     228 MET    0.0900
   3687 CB        -53.2050  -10.7380  -39.5740 C.3     228 MET   -0.1800
   3688 CG        -52.9650   -9.7400  -38.4460 C.3     228 MET    0.0900
   3689 SD        -51.7210   -8.4910  -38.9040 S.3     228 MET    0.0900
   3690 CE        -51.6450   -7.5200  -37.3950 C.3     228 MET   -0.1400
   3691 HN        -53.2350  -12.2990  -37.6270 H       228 MET    0.0900
   3692 HA        -55.2830  -11.1980  -39.2250 H       228 MET    0.0900
   3693 HB1       -53.4430  -10.1720  -40.4990 H       228 MET   -0.0900
   3694 HB2       -52.2710  -11.3160  -39.7350 H       228 MET   -0.2200
   3695 HG1       -52.6230  -10.2940  -37.5470 H       228 MET    0.0900
   3696 HG2       -53.9250   -9.2390  -38.2030 H       228 MET    0.0900
   3697 HE1       -51.3330   -8.1430  -36.5290 H       228 MET    0.0900
   3698 HE2       -52.6420   -7.0890  -37.1650 H       228 MET    0.5100
   3699 HE3       -50.9100   -6.6950  -37.5060 H       228 MET   -0.5100
   3700 N         -53.7460  -13.7940  -40.4170 N.am    229 GLY   -0.4700
   3701 CA        -53.7660  -14.7720  -41.4960 C.3     229 GLY    0.3100
   3702 C         -55.1000  -15.4810  -41.5870 C.2     229 GLY   -0.0200
   3703 O         -55.8240  -15.3700  -42.5910 O.2     229 GLY    0.0900
   3704 HN        -53.1520  -13.9980  -39.6430 H       229 GLY    0.0900
   3705 HA1       -52.9880  -15.4960  -41.3080 H       229 GLY    0.5100
   3706 HA2       -53.5740  -14.2520  -42.4240 H       229 GLY   -0.5100
   3707 N         -55.4330  -16.1950  -40.5150 N.am    230 VAL   -0.4700
   3708 CA        -56.7130  -16.9150  -40.4200 C.3     230 VAL    0.3100
   3709 C         -57.8920  -16.0120  -40.8080 C.2     230 VAL    0.0700
   3710 O         -58.7130  -16.3660  -41.6580 O.2     230 VAL    0.0900
   3711 CB        -56.9450  -17.4760  -38.9910 C.3     230 VAL   -0.0900
   3712 CG1       -58.4080  -17.8860  -38.7700 C.3     230 VAL    0.0900
   3713 CG2       -56.0180  -18.6330  -38.7230 C.3     230 VAL   -0.2700
   3714 HN        -54.8300  -16.2750  -39.7260 H       230 VAL    0.0900
   3715 HA        -56.6930  -17.7220  -41.1380 H       230 VAL    0.0900
   3716 HB        -56.6700  -16.7000  -38.2480 H       230 VAL    0.0900
   3717 HG11      -58.7000  -18.6720  -39.4980 H       230 VAL   -0.2700
   3718 HG12      -59.0730  -17.0060  -38.9130 H       230 VAL    0.0900
   3719 HG13      -58.5370  -18.2890  -37.7430 H       230 VAL    0.0900
   3720 HG21      -54.9610  -18.3020  -38.8070 H       230 VAL    0.0900
   3721 HG22      -56.1970  -19.4400  -39.4650 H       230 VAL    0.5100
   3722 HG23      -56.1880  -19.0230  -37.6970 H       230 VAL   -0.5100
   3723 N         -57.9490  -14.8360  -40.1970 N.am    231 PHE   -0.4700
   3724 CA        -59.0060  -13.8770  -40.4720 C.3     231 PHE    0.3100
   3725 C         -59.1730  -13.6300  -41.9550 C.2     231 PHE    0.0700
   3726 O         -60.2910  -13.5920  -42.4450 O.2     231 PHE    0.0900
   3727 CB        -58.7110  -12.5550  -39.7960 C.3     231 PHE   -0.1800
   3728 CG        -59.6550  -11.4520  -40.1790 C.ar    231 PHE    0.0900
   3729 CD1       -60.8510  -11.2710  -39.4870 C.ar    231 PHE    0.0900
   3730 CD2       -59.3390  -10.5760  -41.2150 C.ar    231 PHE    0.0000
   3731 CE1       -61.7240  -10.2390  -39.8130 C.ar    231 PHE   -0.1150
   3732 CE2       -60.2060   -9.5270  -41.5540 C.ar    231 PHE    0.1150
   3733 CZ        -61.4040   -9.3570  -40.8530 C.ar    231 PHE   -0.1150
   3734 HN        -57.2700  -14.5580  -39.5230 H       231 PHE    0.1150
   3735 HA        -59.9350  -14.2880  -40.1050 H       231 PHE   -0.1150
   3736 HB1       -57.6880  -12.2240  -40.0740 H       231 PHE    0.1150
   3737 HB2       -58.7850  -12.6840  -38.6960 H       231 PHE   -0.1150
   3738 HD1       -61.1040  -11.9440  -38.6830 H       231 PHE    0.1150
   3739 HD2       -58.4180  -10.7070  -41.7640 H       231 PHE   -0.1150
   3740 HE1       -62.6470  -10.1180  -39.2650 H       231 PHE    0.1150
   3741 HE2       -59.9480   -8.8510  -42.3560 H       231 PHE    0.5100
   3742 HZ        -62.0770   -8.5530  -41.1110 H       231 PHE   -0.5100
   3743 N         -58.0700  -13.4540  -42.6690 N.am    232 THR   -0.4700
   3744 CA        -58.1380  -13.2600  -44.1150 C.3     232 THR    0.3100
   3745 C         -58.7070  -14.4990  -44.8220 C.2     232 THR    0.0700
   3746 O         -59.5050  -14.4080  -45.7590 O.2     232 THR    0.0900
   3747 CB        -56.7610  -12.9410  -44.7200 C.3     232 THR    0.1400
   3748 CG2       -56.8790  -12.6200  -46.2270 C.3     232 THR    0.0900
   3749 OG1       -56.1870  -11.8130  -44.0530 O.3     232 THR   -0.6600
   3750 HN        -57.1610  -13.4480  -42.2600 H       232 THR    0.4300
   3751 HA        -58.8220  -12.4460  -44.3040 H       232 THR   -0.2700
   3752 HB        -56.0850  -13.8140  -44.5990 H       232 THR    0.0900
   3753 HG1       -55.9600  -12.1150  -43.1700 H       232 THR    0.0900
   3754 HG21      -57.6750  -11.8630  -46.3950 H       232 THR    0.0900
   3755 HG22      -57.1400  -13.5410  -46.7890 H       232 THR    0.5100
   3756 HG23      -55.9170  -12.2120  -46.6030 H       232 THR   -0.5100
   3757 N         -58.3130  -15.6730  -44.3630 N.am    233 LEU   -0.4700
   3758 CA        -58.7900  -16.8920  -44.9860 C.3     233 LEU    0.3100
   3759 C         -60.2940  -17.0260  -44.8640 C.2     233 LEU    0.0700
   3760 O         -60.9440  -17.5830  -45.7360 O.2     233 LEU    0.0900
   3761 CB        -58.1140  -18.1200  -44.3710 C.3     233 LEU   -0.1800
   3762 CG        -56.6420  -18.3210  -44.7390 C.3     233 LEU    0.0900
   3763 CD1       -56.0810  -19.5160  -43.9710 C.3     233 LEU    0.0900
   3764 CD2       -56.4660  -18.4800  -46.2460 C.3     233 LEU   -0.0900
   3765 HN        -57.6870  -15.7730  -43.5930 H       233 LEU    0.0900
   3766 HA        -58.5720  -16.8350  -46.0420 H       233 LEU   -0.2700
   3767 HB1       -58.6770  -19.0210  -44.6970 H       233 LEU    0.0900
   3768 HB2       -58.1840  -18.0330  -43.2660 H       233 LEU    0.0900
   3769 HG        -56.0660  -17.4070  -44.4800 H       233 LEU    0.0900
   3770 HD11      -56.6480  -20.4350  -44.2290 H       233 LEU   -0.2700
   3771 HD12      -56.1690  -19.3390  -42.8780 H       233 LEU    0.0900
   3772 HD13      -55.0140  -19.6710  -44.2400 H       233 LEU    0.0900
   3773 HD21      -56.8360  -17.5750  -46.7720 H       233 LEU    0.0900
   3774 HD22      -57.0450  -19.3590  -46.6020 H       233 LEU    0.5100
   3775 HD23      -55.3910  -18.6170  -46.4890 H       233 LEU   -0.5100
   3776 N         -60.8530  -16.5030  -43.7890 N.am    234 CYS   -0.4700
   3777 CA        -62.2770  -16.6770  -43.5150 C.3     234 CYS    0.3100
   3778 C         -63.1710  -15.6540  -44.2200 C.2     234 CYS    0.0700
   3779 O         -64.3470  -15.9310  -44.4700 O.2     234 CYS    0.0900
   3780 CB        -62.5280  -16.6500  -42.0010 C.3     234 CYS   -0.1100
   3781 SG        -61.8560  -18.1260  -41.0760 S.3     234 CYS    0.0900
   3782 HN        -60.3350  -15.9720  -43.1220 H       234 CYS    0.0900
   3783 HA        -62.5890  -17.6220  -43.9330 H       234 CYS   -0.2300
   3784 HB1       -63.6240  -16.5920  -41.8360 H       234 CYS    0.1600
   3785 HB2       -62.0640  -15.7290  -41.5930 H       234 CYS    0.5100
   3786 HG1       -60.5830  -17.7930  -41.2380 H       234 CYS   -0.5100
   3787 N         -62.6150  -14.4890  -44.5450 N.am    235 TRP   -0.4700
   3788 CA        -63.4130  -13.4000  -45.0850 C.3     235 TRP    0.3100
   3789 C         -63.0860  -13.0440  -46.5160 C.2     235 TRP    0.0700
   3790 O         -63.9020  -12.4240  -47.1890 O.2     235 TRP    0.0900
   3791 CB        -63.3080  -12.1640  -44.1910 C.3     235 TRP   -0.1800
   3792 CG        -64.1860  -12.2700  -42.9830 C.ar    235 TRP    0.0900
   3793 CD1       -63.7910  -12.4380  -41.7020 C.ar    235 TRP    0.0900
   3794 CD2       -65.6080  -12.2500  -42.9590 C.ar    235 TRP   -0.0300
   3795 CE2       -66.0050  -12.4060  -41.6290 C.ar    235 TRP   -0.1500
   3796 CE3       -66.5810  -12.1190  -43.9390 C.ar    235 TRP    0.2200
   3797 NE1       -64.8780  -12.5160  -40.8760 N.ar    235 TRP   -0.5100
   3798 CZ2       -67.3160  -12.4290  -41.2550 C.ar    235 TRP    0.3700
   3799 CZ3       -67.8890  -12.1380  -43.5700 C.ar    235 TRP    0.2400
   3800 CH2       -68.2520  -12.2880  -42.2390 C.ar    235 TRP    0.1100
   3801 HN        -61.6400  -14.3130  -44.4350 H       235 TRP   -0.2500
   3802 HA        -64.4380  -13.7340  -45.1440 H       235 TRP    0.1700
   3803 HB1       -63.6090  -11.2670  -44.7730 H       235 TRP   -0.2000
   3804 HB2       -62.2550  -12.0450  -43.8570 H       235 TRP    0.1400
   3805 HD1       -62.7620  -12.5000  -41.3760 H       235 TRP   -0.2700
   3806 HE1       -64.8500  -12.6320  -39.9080 H       235 TRP    0.1600
   3807 HE3       -66.3230  -12.0050  -44.9810 H       235 TRP   -0.1400
   3808 HZ2       -67.6200  -12.5540  -40.2270 H       235 TRP    0.1400
   3809 HZ3       -68.6560  -12.0340  -44.3230 H       235 TRP    0.5100
   3810 HH2       -69.2990  -12.2930  -41.9760 H       235 TRP   -0.5100
   3811 N         -61.8940  -13.4200  -46.9910 N.am    236 LEU   -0.4700
   3812 CA        -61.4820  -13.1120  -48.3810 C.3     236 LEU    0.3100
   3813 C         -62.3170  -13.8700  -49.3900 C.2     236 LEU    0.0700
   3814 O         -62.7300  -13.3040  -50.3950 O.2     236 LEU    0.0900
   3815 CB        -60.0040  -13.3860  -48.6220 C.3     236 LEU   -0.1800
   3816 CG        -59.5360  -12.9510  -50.0030 C.3     236 LEU    0.0900
   3817 CD1       -59.9520  -11.4950  -50.2920 C.3     236 LEU    0.0900
   3818 CD2       -58.0310  -13.1390  -50.1160 C.3     236 LEU   -0.0900
   3819 HN        -61.2340  -13.9220  -46.4370 H       236 LEU    0.0900
   3820 HA        -61.6960  -12.0680  -48.5590 H       236 LEU   -0.2700
   3821 HB1       -59.8210  -14.4760  -48.5110 H       236 LEU    0.0900
   3822 HB2       -59.4110  -12.8420  -47.8560 H       236 LEU    0.0900
   3823 HG        -59.9840  -13.6180  -50.7690 H       236 LEU    0.0900
   3824 HD11      -59.6580  -10.8390  -49.4450 H       236 LEU   -0.2700
   3825 HD12      -61.0540  -11.4360  -50.4210 H       236 LEU    0.0900
   3826 HD13      -59.4470  -11.1330  -51.2130 H       236 LEU    0.0900
   3827 HD21      -57.7670  -14.2080  -49.9630 H       236 LEU    0.0900
   3828 HD22      -57.5140  -12.5330  -49.3410 H       236 LEU    0.5100
   3829 HD23      -57.6850  -12.8290  -51.1250 H       236 LEU   -0.5100
   3830 N         -62.5990  -15.1440  -49.1160 N.am    237 PRO   -0.2900
   3831 CA        -63.5230  -15.8820  -49.9760 C.3     237 PRO    0.0000
   3832 C         -64.8530  -15.1560  -50.1680 C.2     237 PRO    0.0900
   3833 O         -65.2580  -14.8550  -51.2950 O.2     237 PRO    0.0900
   3834 CB        -63.7510  -17.1920  -49.2060 C.3     237 PRO    0.0200
   3835 CG        -62.5370  -17.3530  -48.3840 C.3     237 PRO    0.0900
   3836 CD        -62.0820  -15.9740  -48.0160 C.3     237 PRO   -0.1800
   3837 HA        -63.1050  -16.0040  -50.9620 H       237 PRO    0.0900
   3838 HB1       -63.8720  -18.0470  -49.9060 H       237 PRO    0.0900
   3839 HB2       -64.6570  -17.1230  -48.5660 H       237 PRO   -0.1800
   3840 HG1       -62.7660  -17.9400  -47.4700 H       237 PRO    0.0900
   3841 HG2       -61.7480  -17.8790  -48.9610 H       237 PRO    0.0900
   3842 HD1       -62.5190  -15.6430  -47.0510 H       237 PRO    0.5100
   3843 HD2       -60.9750  -15.9070  -47.9740 H       237 PRO   -0.5100
   3844 N         -65.5040  -14.8560  -49.0510 N.am    238 PHE   -0.4700
   3845 CA        -66.7950  -14.2060  -49.0650 C.3     238 PHE    0.3100
   3846 C         -66.7850  -12.9370  -49.9190 C.2     238 PHE    0.0700
   3847 O         -67.7160  -12.6810  -50.6640 O.2     238 PHE    0.0900
   3848 CB        -67.2240  -13.8840  -47.6390 C.3     238 PHE   -0.1800
   3849 CG        -68.5010  -13.1180  -47.5550 C.ar    238 PHE    0.0900
   3850 CD1       -68.4960  -11.7260  -47.6080 C.ar    238 PHE    0.0900
   3851 CD2       -69.7040  -13.7710  -47.4330 C.ar    238 PHE    0.0000
   3852 CE1       -69.6730  -11.0010  -47.5410 C.ar    238 PHE   -0.1150
   3853 CE2       -70.8780  -13.0510  -47.3630 C.ar    238 PHE    0.1150
   3854 CZ        -70.8610  -11.6600  -47.4220 C.ar    238 PHE   -0.1150
   3855 HN        -65.1320  -15.0670  -48.1510 H       238 PHE    0.1150
   3856 HA        -67.5050  -14.8700  -49.5340 H       238 PHE   -0.1150
   3857 HB1       -66.4380  -13.2700  -47.1490 H       238 PHE    0.1150
   3858 HB2       -67.3720  -14.8330  -47.0790 H       238 PHE   -0.1150
   3859 HD1       -67.5560  -11.2020  -47.7010 H       238 PHE    0.1150
   3860 HD2       -69.7290  -14.8500  -47.3910 H       238 PHE   -0.1150
   3861 HE1       -69.6500   -9.9220  -47.5840 H       238 PHE    0.1150
   3862 HE2       -71.8190  -13.5710  -47.2620 H       238 PHE    0.5100
   3863 HZ        -71.7860  -11.1040  -47.3720 H       238 PHE   -0.5100
   3864 N         -65.7290  -12.1500  -49.8150 N.am    239 PHE   -0.4700
   3865 CA        -65.6660  -10.8610  -50.5170 C.3     239 PHE    0.3100
   3866 C         -65.2670  -10.9460  -51.9950 C.2     239 PHE    0.0700
   3867 O         -65.5550  -10.0350  -52.8010 O.2     239 PHE    0.0900
   3868 CB        -64.7280   -9.9000  -49.7760 C.3     239 PHE   -0.1800
   3869 CG        -65.3620   -9.2710  -48.5770 C.ar    239 PHE    0.0900
   3870 CD1       -66.1200   -8.1100  -48.7060 C.ar    239 PHE    0.0900
   3871 CD2       -65.2390   -9.8420  -47.3410 C.ar    239 PHE    0.0000
   3872 CE1       -66.7290   -7.5510  -47.6080 C.ar    239 PHE   -0.1150
   3873 CE2       -65.8480   -9.2870  -46.2520 C.ar    239 PHE    0.1150
   3874 CZ        -66.5900   -8.1490  -46.3780 C.ar    239 PHE   -0.1150
   3875 HN        -64.9360  -12.3920  -49.2620 H       239 PHE    0.1150
   3876 HA        -66.6660  -10.4520  -50.5620 H       239 PHE   -0.1150
   3877 HB1       -64.4240   -9.0790  -50.4600 H       239 PHE    0.1150
   3878 HB2       -63.8330  -10.4560  -49.4260 H       239 PHE   -0.1150
   3879 HD1       -66.2290   -7.6450  -49.6750 H       239 PHE    0.1150
   3880 HD2       -64.6530  -10.7420  -47.2260 H       239 PHE   -0.1150
   3881 HE1       -67.3140   -6.6480  -47.7110 H       239 PHE    0.1150
   3882 HE2       -65.7410   -9.7540  -45.2830 H       239 PHE    0.5100
   3883 HZ        -67.0680   -7.7180  -45.5110 H       239 PHE   -0.5100
   3884 N         -64.5800  -12.0350  -52.3360 N.am    240 LEU   -0.4700
   3885 CA        -64.2760  -12.3480  -53.7330 C.3     240 LEU    0.3100
   3886 C         -65.5810  -12.6350  -54.4720 C.2     240 LEU    0.0700
   3887 O         -65.9380  -11.9490  -55.4450 O.2     240 LEU    0.0900
   3888 CB        -63.3350  -13.5530  -53.8300 C.3     240 LEU   -0.1800
   3889 CG        -61.8970  -13.3070  -53.3670 C.3     240 LEU    0.0900
   3890 CD1       -61.1230  -14.6220  -53.4430 C.3     240 LEU    0.0900
   3891 CD2       -61.1780  -12.1880  -54.1350 C.3     240 LEU   -0.0900
   3892 HN        -64.2430  -12.6840  -51.6580 H       240 LEU    0.0900
   3893 HA        -63.8160  -11.4780  -54.1770 H       240 LEU   -0.2700
   3894 HB1       -63.3040  -13.8800  -54.8900 H       240 LEU    0.0900
   3895 HB2       -63.7590  -14.3720  -53.2130 H       240 LEU    0.0900
   3896 HG        -61.8970  -12.9290  -52.3220 H       240 LEU    0.0900
   3897 HD11      -61.1170  -15.0020  -54.4870 H       240 LEU   -0.2700
   3898 HD12      -61.6050  -15.3820  -52.7920 H       240 LEU    0.0900
   3899 HD13      -60.0730  -14.4620  -53.1170 H       240 LEU    0.0900
   3900 HD21      -61.7240  -11.2290  -54.0130 H       240 LEU    0.0900
   3901 HD22      -61.1370  -12.4370  -55.2170 H       240 LEU    0.5100
   3902 HD23      -60.1460  -12.0610  -53.7420 H       240 LEU   -0.5100
   3903 N         -66.3100  -13.6250  -53.9660 N.am    241 VAL   -0.4700
   3904 CA        -67.6100  -13.9650  -54.4880 C.3     241 VAL    0.3100
   3905 C         -68.5110  -12.7240  -54.5470 C.2     241 VAL    0.0700
   3906 O         -69.1940  -12.4730  -55.5340 O.2     241 VAL    0.0900
   3907 CB        -68.2630  -15.0140  -53.5990 C.3     241 VAL   -0.0900
   3908 CG1       -69.6240  -15.4190  -54.1510 C.3     241 VAL    0.0900
   3909 CG2       -67.3680  -16.2000  -53.4930 C.3     241 VAL   -0.2700
   3910 HN        -65.9880  -14.1780  -53.2010 H       241 VAL    0.0900
   3911 HA        -67.4840  -14.3430  -55.4920 H       241 VAL    0.0900
   3912 HB        -68.3900  -14.6020  -52.5760 H       241 VAL    0.0900
   3913 HG11      -69.5120  -15.8420  -55.1720 H       241 VAL   -0.2700
   3914 HG12      -70.2890  -14.5310  -54.2060 H       241 VAL    0.0900
   3915 HG13      -70.0830  -16.1900  -53.4960 H       241 VAL    0.0900
   3916 HG21      -66.5660  -16.0060  -52.7490 H       241 VAL    0.0900
   3917 HG22      -66.8960  -16.4080  -54.4760 H       241 VAL    0.5100
   3918 HG23      -67.9520  -17.0860  -53.1620 H       241 VAL   -0.5100
   3919 N         -68.4990  -11.9440  -53.4780 N.am    242 ASN   -0.4700
   3920 CA        -69.3310  -10.7570  -53.3830 C.3     242 ASN    0.3100
   3921 C         -69.1240   -9.8180  -54.5580 C.2     242 ASN    0.0700
   3922 O         -70.0610   -9.1510  -55.0040 O.2     242 ASN    0.0900
   3923 CB        -69.0420  -10.0110  -52.0900 C.3     242 ASN   -0.1800
   3924 CG        -69.9980   -8.8650  -51.8660 C.2     242 ASN    0.0900
   3925 ND2       -69.4530   -7.6890  -51.5090 N.am    242 ASN    0.0900
   3926 OD1       -71.2100   -9.0240  -52.0290 O.2     242 ASN    0.5500
   3927 HN        -67.9190  -12.1360  -52.6900 H       242 ASN   -0.5500
   3928 HA        -70.3650  -11.0670  -53.4160 H       242 ASN   -0.6200
   3929 HB1       -68.0080   -9.6080  -52.1260 H       242 ASN    0.3200
   3930 HB2       -69.1290  -10.7170  -51.2360 H       242 ASN    0.3000
   3931 HD21      -70.0390   -6.8940  -51.3480 H       242 ASN    0.5100
   3932 HD22      -68.4620   -7.6080  -51.4060 H       242 ASN   -0.5100
   3933 N         -67.8920   -9.7550  -55.0470 N.am    243 ILE   -0.4700
   3934 CA        -67.5690   -8.9140  -56.1970 C.3     243 ILE    0.3100
   3935 C         -67.9050   -9.5950  -57.5200 C.2     243 ILE    0.0700
   3936 O         -68.3000   -8.9540  -58.4950 O.2     243 ILE    0.0900
   3937 CB        -66.0920   -8.4930  -56.1700 C.3     243 ILE   -0.0900
   3938 CG1       -65.9330   -7.2800  -55.2340 C.3     243 ILE    0.0900
   3939 CG2       -65.6080   -8.1700  -57.5730 C.3     243 ILE   -0.2700
   3940 CD        -64.6020   -6.5800  -55.3120 C.3     243 ILE    0.0900
   3941 HN        -67.1370  -10.2760  -54.6550 H       243 ILE    0.0900
   3942 HA        -68.2070   -8.0430  -56.1620 H       243 ILE    0.0900
   3943 HB        -65.4810   -9.3190  -55.7500 H       243 ILE   -0.1800
   3944 HG11      -66.0800   -7.6270  -54.1900 H       243 ILE    0.0900
   3945 HG12      -66.7260   -6.5430  -55.4840 H       243 ILE    0.0900
   3946 HG21      -66.3140   -7.4710  -58.0700 H       243 ILE   -0.2700
   3947 HG22      -65.5500   -9.1020  -58.1760 H       243 ILE    0.0900
   3948 HG23      -64.6070   -7.6910  -57.5270 H       243 ILE    0.0900
   3949 HD1       -64.5070   -6.0480  -56.2830 H       243 ILE    0.0900
   3950 HD2       -63.7800   -7.3230  -55.2340 H       243 ILE    0.5100
   3951 HD3       -64.5160   -5.8380  -54.4910 H       243 ILE   -0.5100
   3952 N         -67.7530  -10.9100  -57.5460 N.am    244 VAL   -0.4700
   3953 CA        -68.0870  -11.6910  -58.7330 C.3     244 VAL    0.3100
   3954 C         -69.5110  -11.3760  -59.1860 C.2     244 VAL    0.0700
   3955 O         -69.7440  -11.1080  -60.3530 O.2     244 VAL    0.0900
   3956 CB        -67.9230  -13.2100  -58.4950 C.3     244 VAL   -0.0900
   3957 CG1       -68.5240  -14.0160  -59.6170 C.3     244 VAL    0.0900
   3958 CG2       -66.4620  -13.5680  -58.3710 C.3     244 VAL   -0.2700
   3959 HN        -67.4080  -11.4220  -56.7630 H       244 VAL    0.0900
   3960 HA        -67.4330  -11.3690  -59.5300 H       244 VAL    0.0900
   3961 HB        -68.4210  -13.4850  -57.5410 H       244 VAL    0.0900
   3962 HG11      -68.1620  -13.6390  -60.5960 H       244 VAL   -0.2700
   3963 HG12      -69.6330  -13.9290  -59.5910 H       244 VAL    0.0900
   3964 HG13      -68.2310  -15.0830  -59.5160 H       244 VAL    0.0900
   3965 HG21      -66.0070  -13.0240  -57.5170 H       244 VAL    0.0900
   3966 HG22      -65.9230  -13.2860  -59.3000 H       244 VAL    0.5100
   3967 HG23      -66.3550  -14.6600  -58.1940 H       244 VAL   -0.5100
   3968 N         -70.4580  -11.3830  -58.2570 N.am    245 ASN   -0.4700
   3969 CA        -71.8440  -11.0690  -58.5880 C.3     245 ASN    0.3100
   3970 C         -71.9900   -9.6820  -59.2150 C.2     245 ASN    0.0700
   3971 O         -72.8330   -9.4480  -60.0910 O.2     245 ASN    0.0900
   3972 CB        -72.7420  -11.1760  -57.3570 C.3     245 ASN   -0.1800
   3973 CG        -72.9400  -12.6000  -56.9230 C.2     245 ASN    0.0900
   3974 ND2       -73.6100  -12.7760  -55.8060 N.am    245 ASN    0.0900
   3975 OD1       -72.4880  -13.5340  -57.5740 O.2     245 ASN    0.5500
   3976 HN        -70.2680  -11.6010  -57.3030 H       245 ASN   -0.5500
   3977 HA        -72.1690  -11.7620  -59.3490 H       245 ASN   -0.6200
   3978 HB1       -73.7340  -10.7360  -57.5920 H       245 ASN    0.3200
   3979 HB2       -72.2810  -10.6120  -56.5200 H       245 ASN    0.3000
   3980 HD21      -73.7760  -13.7000  -55.4620 H       245 ASN    0.5100
   3981 HD22      -73.9520  -11.9850  -55.3000 H       245 ASN   -0.5100
   3982 N         -71.1570   -8.7490  -58.7790 N.am    246 VAL   -0.4700
   3983 CA        -71.2240   -7.3940  -59.3190 C.3     246 VAL    0.3100
   3984 C         -70.8790   -7.3970  -60.8080 C.2     246 VAL    0.0700
   3985 O         -71.3460   -6.5490  -61.5600 O.2     246 VAL    0.0900
   3986 CB        -70.3090   -6.4180  -58.5680 C.3     246 VAL   -0.0900
   3987 CG1       -70.5740   -4.9760  -59.0290 C.3     246 VAL    0.0900
   3988 CG2       -70.5340   -6.5310  -57.0540 C.3     246 VAL   -0.2700
   3989 HN        -70.4660   -8.9230  -58.0830 H       246 VAL    0.0900
   3990 HA        -72.2500   -7.0650  -59.2470 H       246 VAL    0.0900
   3991 HB        -69.2490   -6.6800  -58.7670 H       246 VAL    0.0900
   3992 HG11      -71.6310   -4.6990  -58.8300 H       246 VAL   -0.2700
   3993 HG12      -70.3850   -4.8860  -60.1210 H       246 VAL    0.0900
   3994 HG13      -69.9140   -4.2750  -58.4760 H       246 VAL    0.0900
   3995 HG21      -70.3110   -7.5640  -56.7110 H       246 VAL    0.0900
   3996 HG22      -71.5930   -6.2980  -56.8100 H       246 VAL    0.5100
   3997 HG23      -69.8630   -5.8260  -56.5180 H       246 VAL   -0.5100
   3998 N         -70.0740   -8.3710  -61.2270 N.am    247 PHE   -0.4700
   3999 CA        -69.6780   -8.5150  -62.6370 C.3     247 PHE    0.3100
   4000 C         -70.5660   -9.4740  -63.4050 C.2     247 PHE    0.0700
   4001 O         -70.9200   -9.2180  -64.5550 O.2     247 PHE    0.0900
   4002 CB        -68.2280   -8.9890  -62.7460 C.3     247 PHE   -0.1800
   4003 CG        -67.2260   -7.8810  -62.6040 C.ar    247 PHE    0.0900
   4004 CD1       -67.0320   -7.2590  -61.3800 C.ar    247 PHE    0.0900
   4005 CD2       -66.4820   -7.4480  -63.7000 C.ar    247 PHE    0.0000
   4006 CE1       -66.1110   -6.2300  -61.2490 C.ar    247 PHE   -0.1150
   4007 CE2       -65.5550   -6.4210  -63.5760 C.ar    247 PHE    0.1150
   4008 CZ        -65.3690   -5.8120  -62.3490 C.ar    247 PHE   -0.1150
   4009 HN        -69.7020   -9.0510  -60.6010 H       247 PHE    0.1150
   4010 HA        -69.7950   -7.5550  -63.1160 H       247 PHE   -0.1150
   4011 HB1       -68.0680   -9.4530  -63.7430 H       247 PHE    0.1150
   4012 HB2       -68.0210   -9.7270  -61.9430 H       247 PHE   -0.1150
   4013 HD1       -67.6020   -7.5800  -60.5210 H       247 PHE    0.1150
   4014 HD2       -66.6280   -7.9190  -64.6610 H       247 PHE   -0.1150
   4015 HE1       -65.9700   -5.7520  -60.2910 H       247 PHE    0.1150
   4016 HE2       -64.9830   -6.0980  -64.4320 H       247 PHE    0.5100
   4017 HZ        -64.6490   -5.0150  -62.2430 H       247 PHE   -0.5100
   4018 N         -70.9250  -10.5790  -62.7560 N.am    248 ASN   -0.4700
   4019 CA        -71.7200  -11.6300  -63.3890 C.3     248 ASN    0.3100
   4020 C         -72.5690  -12.4450  -62.4090 C.2     248 ASN    0.0700
   4021 O         -72.0910  -13.4180  -61.8170 O.2     248 ASN    0.0900
   4022 CB        -70.7900  -12.5600  -64.1620 C.3     248 ASN   -0.1800
   4023 CG        -71.5480  -13.5990  -64.9410 C.2     248 ASN    0.0900
   4024 ND2       -70.9460  -14.5860  -65.3830 N.am    248 ASN    0.0900
   4025 OD1       -72.8350  -13.4100  -65.1180 O.2     248 ASN    0.5500
   4026 HN        -70.6660  -10.7400  -61.8080 H       248 ASN   -0.5500
   4027 HA        -72.4340  -11.1650  -64.0530 H       248 ASN   -0.6200
   4028 HB1       -70.1160  -13.0760  -63.4460 H       248 ASN    0.3200
   4029 HB2       -70.1820  -11.9590  -64.8700 H       248 ASN    0.3000
   4030 HD21      -71.4420  -15.2820  -65.9030 H       248 ASN    0.5100
   4031 HD22      -69.9650  -14.6880  -65.2200 H       248 ASN   -0.5100
   4032 N         -73.8380  -12.0510  -62.2560 N.am    249 ARG   -0.4700
   4033 CA        -74.7440  -12.7360  -61.3280 C.3     249 ARG    0.3100
   4034 C         -75.0740  -14.1050  -61.8660 C.2     249 ARG    0.0700
   4035 O         -74.6950  -14.4430  -62.9900 O.2     249 ARG    0.0900
   4036 CB        -76.0210  -11.9210  -61.0730 C.3     249 ARG   -0.1800
   4037 CG        -75.7460  -10.5580  -60.4320 C.3     249 ARG    0.0900
   4038 CD        -76.9870   -9.9400  -59.8350 C.3     249 ARG    0.0900
   4039 NE        -76.6920   -8.6830  -59.1430 N.pl3   249 ARG   -0.1800
   4040 CZ        -77.5710   -8.0140  -58.3960 C.cat   249 ARG    0.0900
   4041 NH1       -78.8100   -8.4710  -58.2400 N.pl3   249 ARG    0.0900
   4042 NH2       -77.2170   -6.8810  -57.8040 N.pl3   249 ARG    0.2000
   4043 HN        -74.2220  -11.2810  -62.7600 H       249 ARG    0.0900
   4044 HA        -74.2120  -12.8910  -60.4010 H       249 ARG    0.0900
   4045 HB1       -76.6870  -12.5020  -60.4000 H       249 ARG   -0.7000
   4046 HB2       -76.5400  -11.7600  -62.0420 H       249 ARG    0.4400
   4047 HG1       -75.3420   -9.8730  -61.2060 H       249 ARG    0.6400
   4048 HG2       -74.9870  -10.6840  -59.6320 H       249 ARG   -0.8000
   4049 HD1       -77.4330  -10.6380  -59.0940 H       249 ARG    0.4600
   4050 HD2       -77.7200   -9.7190  -60.6400 H       249 ARG    0.4600
   4051 HE        -75.7730   -8.3030  -59.2360 H       249 ARG   -0.8000
   4052 HH11      -79.0880   -9.3220  -58.6840 H       249 ARG    0.4600
   4053 HH12      -79.4630   -7.9630  -57.6790 H       249 ARG    0.4600
   4054 HH21      -77.9100   -6.3040  -57.3710 H       249 ARG    0.5100
   4055 HH22      -76.2570   -6.6020  -57.7910 H       249 ARG   -0.5100
   4056 N         -75.7410  -14.9170  -61.0490 N.am    250 ASP   -0.4700
   4057 CA        -76.1260  -16.2770  -61.4540 C.3     250 ASP    0.3100
   4058 C         -74.9140  -17.1440  -61.8010 C.2     250 ASP    0.0700
   4059 O         -75.0520  -18.2500  -62.3200 O.2     250 ASP    0.0900
   4060 CB        -77.0880  -16.2440  -62.6520 C.3     250 ASP   -0.2800
   4061 CG        -78.4120  -15.5770  -62.3210 C.2     250 ASP    0.0900
   4062 OD1       -78.6140  -15.1820  -61.1490 O.co2   250 ASP    0.0900
   4063 OD2       -79.2490  -15.4470  -63.2430 O.co2   250 ASP    0.6200
   4064 HN        -76.0090  -14.6400  -60.1300 H       250 ASP   -0.7600
   4065 HA        -76.5980  -16.7550  -60.6090 H       250 ASP   -0.7600
   4066 HB1       -77.2910  -17.2840  -62.9820 H       250 ASP    0.5100
   4067 HB2       -76.6100  -15.6840  -63.4830 H       250 ASP   -0.5100
   4068 N         -73.7220  -16.6330  -61.5110 N.am    251 LEU   -0.4700
   4069 CA        -72.4840  -17.3730  -61.7540 C.3     251 LEU    0.3100
   4070 C         -72.0500  -18.1440  -60.5060 C.2     251 LEU    0.0700
   4071 O         -71.3600  -19.1630  -60.6000 O.2     251 LEU    0.0900
   4072 CB        -71.3720  -16.4150  -62.1910 C.3     251 LEU   -0.1800
   4073 CG        -70.0480  -17.0410  -62.6440 C.3     251 LEU    0.0900
   4074 CD1       -70.2720  -18.2050  -63.5730 C.3     251 LEU    0.0900
   4075 CD2       -69.1890  -15.9610  -63.3190 C.3     251 LEU   -0.0900
   4076 HN        -73.6170  -15.7240  -61.1160 H       251 LEU    0.0900
   4077 HA        -72.6760  -18.1050  -62.5240 H       251 LEU   -0.2700
   4078 HB1       -71.1510  -15.7450  -61.3340 H       251 LEU    0.0900
   4079 HB2       -71.7620  -15.8090  -63.0330 H       251 LEU    0.0900
   4080 HG        -69.4890  -17.3920  -61.7510 H       251 LEU    0.0900
   4081 HD11      -70.9720  -17.9160  -64.3860 H       251 LEU   -0.2700
   4082 HD12      -70.7130  -19.0570  -63.0130 H       251 LEU    0.0900
   4083 HD13      -69.3080  -18.5160  -64.0290 H       251 LEU    0.0900
   4084 HD21      -69.5340  -14.9510  -63.0130 H       251 LEU    0.0900
   4085 HD22      -69.2730  -16.0470  -64.4230 H       251 LEU    0.5100
   4086 HD23      -68.1260  -16.0790  -63.0140 H       251 LEU   -0.5100
   4087 N         -72.4530  -17.6380  -59.3390 N.am    252 VAL   -0.4700
   4088 CA        -72.1580  -18.2780  -58.0650 C.3     252 VAL    0.3100
   4089 C         -73.4530  -18.6290  -57.3510 C.2     252 VAL    0.0700
   4090 O         -74.2830  -17.7630  -57.0940 O.2     252 VAL    0.0900
   4091 CB        -71.3090  -17.3810  -57.1650 C.3     252 VAL   -0.0900
   4092 CG1       -70.7440  -18.2020  -56.0160 C.3     252 VAL    0.0900
   4093 CG2       -70.1830  -16.7480  -57.9680 C.3     252 VAL   -0.2700
   4094 HN        -72.9770  -16.7920  -59.2870 H       252 VAL    0.0900
   4095 HA        -71.6320  -19.1970  -58.2730 H       252 VAL    0.0900
   4096 HB        -71.9370  -16.5570  -56.7620 H       252 VAL    0.0900
   4097 HG11      -70.4270  -19.2030  -56.3820 H       252 VAL   -0.2700
   4098 HG12      -71.5200  -18.3410  -55.2330 H       252 VAL    0.0900
   4099 HG13      -69.8620  -17.6870  -55.5800 H       252 VAL    0.0900
   4100 HG21      -70.5940  -15.9950  -58.6750 H       252 VAL    0.0900
   4101 HG22      -69.6490  -17.5290  -58.5510 H       252 VAL    0.5100
   4102 HG23      -69.4700  -16.2400  -57.2840 H       252 VAL   -0.5100
   4103 N         -73.6350  -19.9080  -57.0390 N.am    253 PRO   -0.2900
   4104 CA        -74.8040  -20.4260  -56.3260 C.3     253 PRO    0.0000
   4105 C         -75.0670  -19.7750  -54.9710 C.2     253 PRO    0.0900
   4106 O         -74.1480  -19.6100  -54.1830 O.2     253 PRO    0.0900
   4107 CB        -74.4560  -21.8990  -56.1200 C.3     253 PRO    0.0200
   4108 CG        -72.9950  -21.9760  -56.3330 C.3     253 PRO    0.0900
   4109 CD        -72.7230  -20.9880  -57.4060 C.3     253 PRO   -0.1800
   4110 HA        -75.7020  -20.2490  -56.8960 H       253 PRO    0.0900
   4111 HB1       -74.9950  -22.5370  -56.8530 H       253 PRO    0.0900
   4112 HB2       -74.7230  -22.2270  -55.0940 H       253 PRO   -0.1800
   4113 HG1       -72.4460  -21.7130  -55.4040 H       253 PRO    0.0900
   4114 HG2       -72.6940  -22.9970  -56.6510 H       253 PRO    0.0900
   4115 HD1       -71.6720  -20.6330  -57.3880 H       253 PRO    0.5100
   4116 HD2       -72.9730  -21.3860  -58.4110 H       253 PRO   -0.5100
   4117 N         -76.3260  -19.4390  -54.6990 N.am    254 ASP   -0.4700
   4118 CA        -76.6870  -18.7160  -53.4860 C.3     254 ASP    0.3100
   4119 C         -76.3500  -19.4990  -52.2290 C.2     254 ASP    0.0700
   4120 O         -76.0270  -18.9190  -51.1930 O.2     254 ASP    0.0900
   4121 CB        -78.1730  -18.3460  -53.4890 C.3     254 ASP   -0.2800
   4122 CG        -78.5020  -17.2520  -54.4890 C.2     254 ASP    0.0900
   4123 OD1       -77.5690  -16.6270  -55.0490 O.co2   254 ASP    0.0900
   4124 OD2       -79.7090  -17.0170  -54.7110 O.co2   254 ASP    0.6200
   4125 HN        -77.0780  -19.6670  -55.3120 H       254 ASP   -0.7600
   4126 HA        -76.0800  -17.8240  -53.4380 H       254 ASP   -0.7600
   4127 HB1       -78.4590  -17.9940  -52.4750 H       254 ASP    0.5100
   4128 HB2       -78.7690  -19.2480  -53.7440 H       254 ASP   -0.5100
   4129 N         -76.4160  -20.8200  -52.3190 N.am    255 TRP   -0.4700
   4130 CA        -76.0850  -21.6750  -51.1750 C.3     255 TRP    0.3100
   4131 C         -74.6200  -21.5070  -50.7770 C.2     255 TRP    0.0700
   4132 O         -74.2570  -21.6830  -49.6170 O.2     255 TRP    0.0900
   4133 CB        -76.3810  -23.1520  -51.4940 C.3     255 TRP   -0.1800
   4134 CG        -75.3860  -23.7670  -52.4120 C.ar    255 TRP    0.0900
   4135 CD1       -75.4520  -23.8240  -53.7720 C.ar    255 TRP    0.0900
   4136 CD2       -74.1530  -24.3920  -52.0400 C.ar    255 TRP   -0.0300
   4137 CE2       -73.5170  -24.8070  -53.2370 C.ar    255 TRP   -0.1500
   4138 CE3       -73.5210  -24.6410  -50.8150 C.ar    255 TRP    0.2200
   4139 NE1       -74.3310  -24.4460  -54.2780 N.ar    255 TRP   -0.5100
   4140 CZ2       -72.2780  -25.4670  -53.2380 C.ar    255 TRP    0.3700
   4141 CZ3       -72.2860  -25.2960  -50.8190 C.ar    255 TRP    0.2400
   4142 CH2       -71.6830  -25.7020  -52.0230 C.ar    255 TRP    0.1100
   4143 HN        -76.6900  -21.2860  -53.1560 H       255 TRP   -0.2500
   4144 HA        -76.6770  -21.3490  -50.3320 H       255 TRP    0.1700
   4145 HB1       -77.3820  -23.2220  -51.9670 H       255 TRP   -0.2000
   4146 HB2       -76.3830  -23.7290  -50.5450 H       255 TRP    0.1400
   4147 HD1       -76.2650  -23.4360  -54.3680 H       255 TRP   -0.2700
   4148 HE1       -74.1480  -24.6030  -55.2230 H       255 TRP    0.1600
   4149 HE3       -73.9630  -24.3410  -49.8770 H       255 TRP   -0.1400
   4150 HZ2       -71.7970  -25.7870  -54.1500 H       255 TRP    0.1400
   4151 HZ3       -71.7870  -25.4940  -49.8830 H       255 TRP    0.5100
   4152 HH2       -70.7300  -26.2090  -51.9910 H       255 TRP   -0.5100
   4153 N         -73.7870  -21.1860  -51.7630 N.am    256 LEU   -0.4700
   4154 CA        -72.3540  -21.0120  -51.5470 C.3     256 LEU    0.3100
   4155 C         -72.0520  -19.6380  -50.9840 C.2     256 LEU    0.0700
   4156 O         -71.2270  -19.4840  -50.0810 O.2     256 LEU    0.0900
   4157 CB        -71.5960  -21.1980  -52.8660 C.3     256 LEU   -0.1800
   4158 CG        -70.0690  -21.2400  -52.7860 C.3     256 LEU    0.0900
   4159 CD1       -69.6360  -22.5370  -52.0680 C.3     256 LEU    0.0900
   4160 CD2       -69.3990  -21.1180  -54.1720 C.3     256 LEU   -0.0900
   4161 HN        -74.1060  -21.0490  -52.6960 H       256 LEU    0.0900
   4162 HA        -72.0310  -21.7430  -50.8220 H       256 LEU   -0.2700
   4163 HB1       -71.8760  -20.3580  -53.5370 H       256 LEU    0.0900
   4164 HB2       -71.9370  -22.1520  -53.3190 H       256 LEU    0.0900
   4165 HG        -69.6980  -20.3570  -52.2220 H       256 LEU    0.0900
   4166 HD11      -69.9990  -23.4240  -52.6290 H       256 LEU   -0.2700
   4167 HD12      -70.0670  -22.5640  -51.0440 H       256 LEU    0.0900
   4168 HD13      -68.5270  -22.5840  -52.0090 H       256 LEU    0.0900
   4169 HD21      -69.5340  -20.0910  -54.5720 H       256 LEU    0.0900
   4170 HD22      -69.8630  -21.8370  -54.8810 H       256 LEU    0.5100
   4171 HD23      -68.3120  -21.3260  -54.0860 H       256 LEU   -0.5100
   4172 N         -72.7350  -18.6340  -51.5160 N.am    257 PHE   -0.4700
   4173 CA        -72.5830  -17.2770  -51.0390 C.3     257 PHE    0.3100
   4174 C         -72.8500  -17.2600  -49.5300 C.2     257 PHE    0.0700
   4175 O         -72.2340  -16.5110  -48.7900 O.2     257 PHE    0.0900
   4176 CB        -73.5300  -16.3310  -51.8020 C.3     257 PHE   -0.1800
   4177 CG        -73.1820  -14.8840  -51.6610 C.ar    257 PHE    0.0900
   4178 CD1       -73.7070  -14.1190  -50.6090 C.ar    257 PHE    0.0900
   4179 CD2       -72.3320  -14.2800  -52.5710 C.ar    257 PHE    0.0000
   4180 CE1       -73.3770  -12.7680  -50.4620 C.ar    257 PHE   -0.1150
   4181 CE2       -71.9930  -12.9310  -52.4340 C.ar    257 PHE    0.1150
   4182 CZ        -72.5150  -12.1710  -51.3750 C.ar    257 PHE   -0.1150
   4183 HN        -73.3790  -18.7690  -52.2650 H       257 PHE    0.1150
   4184 HA        -71.5560  -16.9800  -51.1880 H       257 PHE   -0.1150
   4185 HB1       -74.5650  -16.4590  -51.4170 H       257 PHE    0.1150
   4186 HB2       -73.4930  -16.5740  -52.8850 H       257 PHE   -0.1150
   4187 HD1       -74.3790  -14.5810  -49.8990 H       257 PHE    0.1150
   4188 HD2       -71.9270  -14.8530  -53.3920 H       257 PHE   -0.1150
   4189 HE1       -73.7890  -12.1930  -49.6460 H       257 PHE    0.1150
   4190 HE2       -71.3260  -12.4690  -53.1470 H       257 PHE    0.5100
   4191 HZ        -72.2490  -11.1290  -51.2700 H       257 PHE   -0.5100
   4192 N         -73.7480  -18.1230  -49.0720 N.am    258 VAL   -0.4700
   4193 CA        -74.0750  -18.2170  -47.6540 C.3     258 VAL    0.3100
   4194 C         -73.0400  -19.0510  -46.9250 C.2     258 VAL    0.0700
   4195 O         -72.7940  -18.8450  -45.7390 O.2     258 VAL    0.0900
   4196 CB        -75.4650  -18.8290  -47.4510 C.3     258 VAL   -0.0900
   4197 CG1       -75.8330  -18.8570  -45.9930 C.3     258 VAL    0.0900
   4198 CG2       -76.4840  -18.0250  -48.2230 C.3     258 VAL   -0.2700
   4199 HN        -74.2390  -18.7450  -49.6760 H       258 VAL    0.0900
   4200 HA        -74.0410  -17.2200  -47.2380 H       258 VAL    0.0900
   4201 HB        -75.4690  -19.8650  -47.8500 H       258 VAL    0.0900
   4202 HG11      -75.6680  -17.8580  -45.5370 H       258 VAL   -0.2700
   4203 HG12      -75.2030  -19.5990  -45.4580 H       258 VAL    0.0900
   4204 HG13      -76.9050  -19.1260  -45.8800 H       258 VAL    0.0900
   4205 HG21      -76.1430  -17.8820  -49.2700 H       258 VAL    0.0900
   4206 HG22      -76.6140  -17.0280  -47.7530 H       258 VAL    0.5100
   4207 HG23      -77.4560  -18.5630  -48.2370 H       258 VAL   -0.5100
   4208 N         -72.4350  -19.9980  -47.6440 N.am    259 ALA   -0.4700
   4209 CA        -71.3970  -20.8860  -47.0890 C.3     259 ALA    0.3100
   4210 C         -70.1710  -20.0960  -46.6880 C.2     259 ALA    0.0700
   4211 O         -69.7200  -20.1510  -45.5430 O.2     259 ALA    0.0900
   4212 CB        -71.0030  -21.9480  -48.0910 C.3     259 ALA   -0.2700
   4213 HN        -72.6630  -20.1490  -48.6030 H       259 ALA    0.0900
   4214 HA        -71.7930  -21.3440  -46.1960 H       259 ALA    0.0900
   4215 HB1       -70.4400  -21.4890  -48.9330 H       259 ALA    0.0900
   4216 HB2       -71.9120  -22.4400  -48.4990 H       259 ALA    0.5100
   4217 HB3       -70.3540  -22.7060  -47.6030 H       259 ALA   -0.5100
   4218 N         -69.6460  -19.3350  -47.6390 N.am    260 PHE   -0.4700
   4219 CA        -68.4920  -18.4850  -47.3700 C.3     260 PHE    0.3100
   4220 C         -68.7780  -17.4190  -46.3230 C.2     260 PHE    0.0700
   4221 O         -67.8650  -16.9150  -45.6780 O.2     260 PHE    0.0900
   4222 CB        -67.9900  -17.8180  -48.6490 C.3     260 PHE   -0.1800
   4223 CG        -67.3850  -18.7770  -49.6210 C.ar    260 PHE    0.0900
   4224 CD1       -66.5120  -19.7700  -49.2030 C.ar    260 PHE    0.0900
   4225 CD2       -67.6920  -18.6970  -50.9570 C.ar    260 PHE    0.0000
   4226 CE1       -65.9530  -20.6500  -50.1020 C.ar    260 PHE   -0.1150
   4227 CE2       -67.1200  -19.5780  -51.8700 C.ar    260 PHE    0.1150
   4228 CZ        -66.2510  -20.5510  -51.4360 C.ar    260 PHE   -0.1150
   4229 HN        -70.0100  -19.3100  -48.5680 H       260 PHE    0.1150
   4230 HA        -67.7170  -19.1020  -46.9410 H       260 PHE   -0.1150
   4231 HB1       -67.2080  -17.0710  -48.3920 H       260 PHE    0.1150
   4232 HB2       -68.8400  -17.3190  -49.1610 H       260 PHE   -0.1150
   4233 HD1       -66.2660  -19.8530  -48.1550 H       260 PHE    0.1150
   4234 HD2       -68.3840  -17.9430  -51.3020 H       260 PHE   -0.1150
   4235 HE1       -65.2790  -21.4200  -49.7550 H       260 PHE    0.1150
   4236 HE2       -67.3590  -19.4960  -52.9200 H       260 PHE    0.5100
   4237 HZ        -65.8050  -21.2350  -52.1440 H       260 PHE   -0.5100
   4238 N         -70.0480  -17.0750  -46.1680 N.am    261 ASN   -0.4700
   4239 CA        -70.4570  -16.1140  -45.1550 C.3     261 ASN    0.3100
   4240 C         -70.3200  -16.7130  -43.7580 C.2     261 ASN    0.0700
   4241 O         -69.8630  -16.0420  -42.8360 O.2     261 ASN    0.0900
   4242 CB        -71.8970  -15.6560  -45.4090 C.3     261 ASN   -0.1800
   4243 CG        -72.2400  -14.3530  -44.6880 C.2     261 ASN    0.0900
   4244 ND2       -73.3690  -13.8540  -44.8420 N.am    261 ASN    0.0900
   4245 OD1       -71.3140  -13.8040  -43.9250 O.2     261 ASN    0.5500
   4246 HN        -70.7750  -17.4540  -46.7340 H       261 ASN   -0.5500
   4247 HA        -69.7820  -15.2730  -45.1970 H       261 ASN   -0.6200
   4248 HB1       -72.5940  -16.4460  -45.0570 H       261 ASN    0.3200
   4249 HB2       -72.0400  -15.5030  -46.4990 H       261 ASN    0.3000
   4250 HD21      -73.6060  -13.0020  -44.3760 H       261 ASN    0.5100
   4251 HD22      -74.0400  -14.3050  -45.4300 H       261 ASN   -0.5100
   4252 N         -70.7170  -17.9740  -43.6070 N.am    262 TRP   -0.4700
   4253 CA        -70.5920  -18.6440  -42.3230 C.3     262 TRP    0.3100
   4254 C         -69.1710  -19.0250  -42.0450 C.2     262 TRP    0.0700
   4255 O         -68.7970  -19.2160  -40.9030 O.2     262 TRP    0.0900
   4256 CB        -71.4990  -19.8420  -42.2350 C.3     262 TRP   -0.1800
   4257 CG        -72.9070  -19.4590  -41.9450 C.ar    262 TRP    0.0900
   4258 CD1       -73.8750  -19.1720  -42.8500 C.ar    262 TRP    0.0900
   4259 CD2       -73.5130  -19.3200  -40.6570 C.ar    262 TRP   -0.0300
   4260 CE2       -74.8480  -18.9540  -40.8620 C.ar    262 TRP   -0.1500
   4261 CE3       -73.0570  -19.4700  -39.3600 C.ar    262 TRP    0.2200
   4262 NE1       -75.0470  -18.8710  -42.2100 N.ar    262 TRP   -0.5100
   4263 CZ2       -75.7280  -18.7340  -39.8150 C.ar    262 TRP    0.3700
   4264 CZ3       -73.9320  -19.2470  -38.3180 C.ar    262 TRP    0.2400
   4265 CH2       -75.2490  -18.8900  -38.5470 C.ar    262 TRP    0.1100
   4266 HN        -71.1110  -18.5080  -44.3520 H       262 TRP   -0.2500
   4267 HA        -70.8450  -17.9300  -41.5530 H       262 TRP    0.1700
   4268 HB1       -71.1380  -20.5110  -41.4250 H       262 TRP   -0.2000
   4269 HB2       -71.4710  -20.3900  -43.2010 H       262 TRP    0.1400
   4270 HD1       -73.7400  -19.1800  -43.9210 H       262 TRP   -0.2700
   4271 HE1       -75.8880  -18.6350  -42.6470 H       262 TRP    0.1600
   4272 HE3       -72.0360  -19.7550  -39.1490 H       262 TRP   -0.1400
   4273 HZ2       -76.7570  -18.4500  -39.9760 H       262 TRP    0.1400
   4274 HZ3       -73.5820  -19.3550  -37.3020 H       262 TRP    0.5100
   4275 HH2       -75.9100  -18.7300  -37.7080 H       262 TRP   -0.5100
   4276 N         -68.3600  -19.1030  -43.0920 N.am    263 LEU   -0.4700
   4277 CA        -66.9150  -19.3180  -42.9350 C.3     263 LEU    0.3100
   4278 C         -66.3080  -18.1530  -42.1480 C.2     263 LEU    0.0700
   4279 O         -65.5010  -18.3510  -41.2470 O.2     263 LEU    0.0900
   4280 CB        -66.2360  -19.4390  -44.3050 C.3     263 LEU   -0.1800
   4281 CG        -64.7120  -19.5270  -44.2990 C.3     263 LEU    0.0900
   4282 CD1       -64.3180  -20.7690  -43.4930 C.3     263 LEU    0.0900
   4283 CD2       -64.1560  -19.5110  -45.7230 C.3     263 LEU   -0.0900
   4284 HN        -68.6940  -19.0190  -44.0290 H       263 LEU    0.0900
   4285 HA        -66.7720  -20.2230  -42.3640 H       263 LEU   -0.2700
   4286 HB1       -66.5230  -18.5520  -44.9080 H       263 LEU    0.0900
   4287 HB2       -66.6270  -20.3520  -44.8000 H       263 LEU    0.0900
   4288 HG        -64.2810  -18.6170  -43.8300 H       263 LEU    0.0900
   4289 HD11      -64.7480  -21.6800  -43.9620 H       263 LEU   -0.2700
   4290 HD12      -64.7070  -20.6860  -42.4560 H       263 LEU    0.0900
   4291 HD13      -63.2120  -20.8700  -43.4720 H       263 LEU    0.0900
   4292 HD21      -64.4500  -18.5730  -46.2380 H       263 LEU    0.0900
   4293 HD22      -64.5610  -20.3740  -46.2960 H       263 LEU    0.5100
   4294 HD23      -63.0470  -19.5700  -45.6960 H       263 LEU   -0.5100
   4295 N         -66.7330  -16.9400  -42.4970 N.am    264 GLY   -0.4700
   4296 CA        -66.3020  -15.7110  -41.8160 C.3     264 GLY    0.3100
   4297 C         -66.9490  -15.5220  -40.4460 C.2     264 GLY   -0.0200
   4298 O         -66.5030  -14.7260  -39.6240 O.2     264 GLY    0.0900
   4299 HN        -67.3740  -16.8100  -43.2490 H       264 GLY    0.0900
   4300 HA1       -66.5660  -14.8760  -42.4470 H       264 GLY    0.5100
   4301 HA2       -65.2300  -15.7620  -41.6940 H       264 GLY   -0.5100
   4302 N         -68.0360  -16.2330  -40.2080 N.am    265 TYR   -0.4700
   4303 CA        -68.6450  -16.2140  -38.9120 C.3     265 TYR    0.3100
   4304 C         -67.8180  -17.0160  -37.9450 C.2     265 TYR    0.0700
   4305 O         -67.6140  -16.5960  -36.8190 O.2     265 TYR    0.0900
   4306 CB        -70.0640  -16.7800  -38.9660 C.3     265 TYR   -0.1800
   4307 CG        -71.1060  -15.7760  -39.4090 C.ar    265 TYR    0.0900
   4308 CD1       -71.4020  -14.6740  -38.6400 C.ar    265 TYR    0.0900
   4309 CD2       -71.7920  -15.9340  -40.5950 C.ar    265 TYR    0.0000
   4310 CE1       -72.3410  -13.7600  -39.0470 C.ar    265 TYR   -0.1150
   4311 CE2       -72.7320  -15.0240  -41.0070 C.ar    265 TYR    0.1150
   4312 CZ        -73.0040  -13.9310  -40.2300 C.ar    265 TYR   -0.1150
   4313 OH        -73.9490  -13.0020  -40.6280 O.3     265 TYR    0.1150
   4314 HN        -68.4710  -16.8020  -40.9010 H       265 TYR    0.1100
   4315 HA        -68.6630  -15.1910  -38.5690 H       265 TYR   -0.5400
   4316 HB1       -70.3560  -17.1300  -37.9530 H       265 TYR    0.4300
   4317 HB2       -70.0940  -17.6240  -39.6870 H       265 TYR   -0.1150
   4318 HD1       -70.8880  -14.5270  -37.7010 H       265 TYR    0.1150
   4319 HD2       -71.5840  -16.7940  -41.2130 H       265 TYR   -0.1150
   4320 HE1       -72.5580  -12.9000  -38.4300 H       265 TYR    0.1150
   4321 HE2       -73.2540  -15.1690  -41.9410 H       265 TYR    0.5100
   4322 HH        -73.5560  -12.1300  -40.5550 H       265 TYR   -0.5100
   4323 N         -67.3400  -18.1780  -38.3790 N.am    266 ALA   -0.4700
   4324 CA        -66.5960  -19.0730  -37.4960 C.3     266 ALA    0.3100
   4325 C         -65.3130  -18.4320  -37.0050 C.2     266 ALA    0.0700
   4326 O         -64.8470  -18.7620  -35.9060 O.2     266 ALA    0.0900
   4327 CB        -66.3120  -20.3550  -38.1870 C.3     266 ALA   -0.2700
   4328 HN        -67.4650  -18.4880  -39.3190 H       266 ALA    0.0900
   4329 HA        -67.1930  -19.2450  -36.6120 H       266 ALA    0.0900
   4330 HB1       -65.7070  -20.1720  -39.1010 H       266 ALA    0.0900
   4331 HB2       -67.2640  -20.8450  -38.4850 H       266 ALA    0.5100
   4332 HB3       -65.7400  -21.0290  -37.5140 H       266 ALA   -0.5100
   4333 N         -64.7880  -17.4810  -37.7930 N.am    267 ASN   -0.4700
   4334 CA        -63.5590  -16.7490  -37.4650 C.3     267 ASN    0.3100
   4335 C         -63.5910  -16.0440  -36.1200 C.2     267 ASN    0.0700
   4336 O         -62.5720  -15.6920  -35.5670 O.2     267 ASN    0.0900
   4337 CB        -63.2740  -15.7250  -38.5460 C.3     267 ASN   -0.1800
   4338 CG        -61.9620  -15.0220  -38.3540 C.2     267 ASN    0.0900
   4339 ND2       -60.8920  -15.6630  -38.3320 N.am    267 ASN    0.0900
   4340 OD1       -62.0130  -13.7220  -38.2240 O.2     267 ASN    0.5500
   4341 HN        -65.2200  -17.2250  -38.6540 H       267 ASN   -0.5500
   4342 HA        -62.7490  -17.4600  -37.3940 H       267 ASN   -0.6200
   4343 HB1       -64.0840  -14.9630  -38.5420 H       267 ASN    0.3200
   4344 HB2       -63.2580  -16.2360  -39.5310 H       267 ASN    0.3000
   4345 HD21      -60.0430  -15.2120  -38.0550 H       267 ASN    0.5100
   4346 HD22      -60.8830  -16.6300  -38.5910 H       267 ASN   -0.5100
   4347 N         -64.7820  -15.8330  -35.6000 N.am    268 SER   -0.4700
   4348 CA        -64.9550  -15.1630  -34.3190 C.3     268 SER    0.3100
   4349 C         -64.5530  -16.0490  -33.1590 C.2     268 SER    0.0700
   4350 O         -64.1280  -15.5560  -32.1220 O.2     268 SER    0.0900
   4351 CB        -66.4100  -14.6950  -34.1500 C.3     268 SER    0.0500
   4352 OG        -66.7680  -13.7750  -35.1800 O.3     268 SER    0.0900
   4353 HN        -65.6190  -16.1200  -36.0590 H       268 SER    0.0900
   4354 HA        -64.2820  -14.3190  -34.2870 H       268 SER   -0.6600
   4355 HB1       -66.5280  -14.1910  -33.1660 H       268 SER    0.4300
   4356 HB2       -67.0920  -15.5700  -34.2010 H       268 SER    0.5100
   4357 HG1       -66.1640  -13.0350  -35.0960 H       268 SER   -0.5100
   4358 N         -64.6910  -17.3570  -33.3430 N.am    269 ALA   -0.4700
   4359 CA        -64.3650  -18.3240  -32.2990 C.3     269 ALA    0.3100
   4360 C         -62.9210  -18.8180  -32.4150 C.2     269 ALA    0.0700
   4361 O         -62.3570  -19.3640  -31.4810 O.2     269 ALA    0.0900
   4362 CB        -65.3300  -19.4860  -32.3670 C.3     269 ALA   -0.2700
   4363 HN        -65.0230  -17.7380  -34.2020 H       269 ALA    0.0900
   4364 HA        -64.4360  -17.8270  -31.3430 H       269 ALA    0.0900
   4365 HB1       -65.6720  -19.6380  -33.4140 H       269 ALA    0.0900
   4366 HB2       -66.2180  -19.2790  -31.7310 H       269 ALA    0.5100
   4367 HB3       -64.8300  -20.4150  -32.0200 H       269 ALA   -0.5100
   4368 N         -62.3140  -18.5930  -33.5650 N.am    270 MET   -0.4700
   4369 CA        -60.9590  -19.0660  -33.8280 C.3     270 MET    0.3100
   4370 C         -59.9000  -18.3060  -33.0330 C.2     270 MET    0.0700
   4371 O         -58.7960  -18.7880  -32.8620 O.2     270 MET    0.0900
   4372 CB        -60.6270  -18.9740  -35.3290 C.3     270 MET   -0.1800
   4373 CG        -61.4740  -19.8840  -36.2300 C.3     270 MET    0.0900
   4374 SD        -61.1120  -19.6630  -38.0190 S.3     270 MET    0.0900
   4375 CE        -62.2330  -20.8380  -38.7770 C.3     270 MET   -0.1400
   4376 HN        -62.7530  -18.0890  -34.3050 H       270 MET    0.0900
   4377 HA        -60.8920  -20.0900  -33.4920 H       270 MET    0.0900
   4378 HB1       -59.5590  -19.2440  -35.4660 H       270 MET   -0.0900
   4379 HB2       -60.7780  -17.9230  -35.6550 H       270 MET   -0.2200
   4380 HG1       -62.5470  -19.6630  -36.0440 H       270 MET    0.0900
   4381 HG2       -61.2800  -20.9390  -35.9450 H       270 MET    0.0900
   4382 HE1       -63.2910  -20.6050  -38.5300 H       270 MET    0.0900
   4383 HE2       -62.0140  -21.8660  -38.4150 H       270 MET    0.5100
   4384 HE3       -62.1260  -20.8140  -39.8830 H       270 MET   -0.5100
   4385 N         -60.2240  -17.1130  -32.5560 N.am    271 ASN   -0.4700
   4386 CA        -59.2530  -16.2880  -31.8450 C.3     271 ASN    0.3100
   4387 C         -58.8390  -16.8720  -30.4920 C.2     271 ASN    0.0700
   4388 O         -57.6620  -17.1410  -30.2740 O.2     271 ASN    0.0900
   4389 CB        -59.7590  -14.8560  -31.6790 C.3     271 ASN   -0.1800
   4390 CG        -59.7000  -14.0700  -32.9640 C.2     271 ASN    0.0900
   4391 ND2       -60.0730  -12.7990  -32.8840 N.am    271 ASN    0.0900
   4392 OD1       -59.3160  -14.5820  -34.0120 O.2     271 ASN    0.5500
   4393 HN        -61.1380  -16.7270  -32.6600 H       271 ASN   -0.5500
   4394 HA        -58.3330  -16.2950  -32.4110 H       271 ASN   -0.6200
   4395 HB1       -59.1370  -14.3380  -30.9200 H       271 ASN    0.3200
   4396 HB2       -60.8130  -14.8840  -31.3310 H       271 ASN    0.3000
   4397 HD21      -60.0570  -12.2210  -33.7000 H       271 ASN    0.5100
   4398 HD22      -60.3700  -12.4190  -32.0080 H       271 ASN   -0.5100
   4399 N         -59.7900  -17.0990  -29.5780 N.am    272 PRO   -0.2900
   4400 CA        -59.4270  -17.6240  -28.2640 C.3     272 PRO    0.0000
   4401 C         -58.6070  -18.9140  -28.3320 C.2     272 PRO    0.0900
   4402 O         -57.7330  -19.1510  -27.5060 O.2     272 PRO    0.0900
   4403 CB        -60.7860  -17.8870  -27.6150 C.3     272 PRO    0.0200
   4404 CG        -61.7260  -17.0000  -28.3250 C.3     272 PRO    0.0900
   4405 CD        -61.2420  -16.9540  -29.7220 C.3     272 PRO   -0.1800
   4406 HA        -58.8010  -16.9220  -27.7370 H       272 PRO    0.0900
   4407 HB1       -60.7570  -17.6440  -26.5320 H       272 PRO    0.0900
   4408 HB2       -61.0810  -18.9510  -27.7360 H       272 PRO   -0.1800
   4409 HG1       -62.7590  -17.4070  -28.2810 H       272 PRO    0.0900
   4410 HG2       -61.7220  -15.9830  -27.8770 H       272 PRO    0.0900
   4411 HD1       -61.6520  -17.7920  -30.3230 H       272 PRO    0.5100
   4412 HD2       -61.4840  -15.9850  -30.2070 H       272 PRO   -0.5100
   4413 N         -58.8880  -19.7350  -29.3300 N.am    273 ILE   -0.4700
   4414 CA        -58.1810  -20.9910  -29.5300 C.3     273 ILE    0.3100
   4415 C         -56.7150  -20.7490  -29.8660 C.2     273 ILE    0.0700
   4416 O         -55.8510  -21.4710  -29.3800 O.2     273 ILE    0.0900
   4417 CB        -58.8170  -21.8180  -30.6590 C.3     273 ILE   -0.0900
   4418 CG1       -60.2280  -22.2450  -30.2680 C.3     273 ILE    0.0900
   4419 CG2       -57.9690  -23.0310  -30.9830 C.3     273 ILE   -0.2700
   4420 CD        -60.8980  -23.0650  -31.3410 C.3     273 ILE    0.0900
   4421 HN        -59.6020  -19.5290  -29.9930 H       273 ILE    0.0900
   4422 HA        -58.2130  -21.5420  -28.6010 H       273 ILE    0.0900
   4423 HB        -58.9150  -21.1850  -31.5670 H       273 ILE   -0.1800
   4424 HG11      -60.8370  -21.3370  -30.0770 H       273 ILE    0.0900
   4425 HG12      -60.1750  -22.8470  -29.3370 H       273 ILE    0.0900
   4426 HG21      -57.8700  -23.6790  -30.0860 H       273 ILE   -0.2700
   4427 HG22      -56.9540  -22.7090  -31.3020 H       273 ILE    0.0900
   4428 HG23      -58.4470  -23.6210  -31.7950 H       273 ILE    0.0900
   4429 HD1       -60.4160  -24.0640  -31.4160 H       273 ILE    0.0900
   4430 HD2       -60.8050  -22.5520  -32.3230 H       273 ILE    0.5100
   4431 HD3       -61.9720  -23.2050  -31.0940 H       273 ILE   -0.5100
   4432 N         -56.4470  -19.7380  -30.6980 N.am    274 ILE   -0.4700
   4433 CA        -55.0840  -19.4210  -31.1370 C.3     274 ILE    0.3100
   4434 C         -54.2790  -18.7210  -30.0460 C.2     274 ILE    0.0700
   4435 O         -53.0520  -18.6920  -30.0840 O.2     274 ILE    0.0900
   4436 CB        -55.0750  -18.5390  -32.3740 C.3     274 ILE   -0.0900
   4437 CG1       -55.8000  -19.2160  -33.5200 C.3     274 ILE    0.0900
   4438 CG2       -53.6550  -18.2250  -32.8190 C.3     274 ILE   -0.2700
   4439 CD        -55.7660  -18.3770  -34.7980 C.3     274 ILE    0.0900
   4440 HN        -57.1670  -19.1500  -31.0600 H       274 ILE    0.0900
   4441 HA        -54.5810  -20.3540  -31.3450 H       274 ILE    0.0900
   4442 HB        -55.6050  -17.5890  -32.1470 H       274 ILE   -0.1800
   4443 HG11      -56.8590  -19.3870  -33.2280 H       274 ILE    0.0900
   4444 HG12      -55.3200  -20.1980  -33.7200 H       274 ILE    0.0900
   4445 HG21      -53.0590  -19.1600  -32.8850 H       274 ILE   -0.2700
   4446 HG22      -53.1690  -17.5470  -32.0840 H       274 ILE    0.0900
   4447 HG23      -53.6690  -17.7420  -33.8190 H       274 ILE    0.0900
   4448 HD1       -54.9790  -18.7570  -35.4830 H       274 ILE    0.0900
   4449 HD2       -55.5400  -17.3190  -34.5480 H       274 ILE    0.5100
   4450 HD3       -56.7470  -18.4380  -35.3160 H       274 ILE   -0.5100
   4451 N         -54.9630  -18.1540  -29.0630 N.am    275 TYR   -0.4700
   4452 CA        -54.2830  -17.4980  -27.9530 C.3     275 TYR    0.3100
   4453 C         -53.7080  -18.4910  -26.9520 C.2     275 TYR    0.0700
   4454 O         -52.9720  -18.0970  -26.0540 O.2     275 TYR    0.0900
   4455 CB        -55.2270  -16.5430  -27.2260 C.3     275 TYR   -0.1800
   4456 CG        -55.6900  -15.3790  -28.0650 C.ar    275 TYR    0.0900
   4457 CD1       -54.7920  -14.6420  -28.8240 C.ar    275 TYR    0.0900
   4458 CD2       -57.0250  -15.0150  -28.0940 C.ar    275 TYR    0.0000
   4459 CE1       -55.2080  -13.5770  -29.5910 C.ar    275 TYR   -0.1150
   4460 CE2       -57.4540  -13.9510  -28.8570 C.ar    275 TYR    0.1150
   4461 CZ        -56.5460  -13.2300  -29.6070 C.ar    275 TYR   -0.1150
   4462 OH        -57.0000  -12.1640  -30.3710 O.3     275 TYR    0.1150
   4463 HN        -55.9600  -18.1510  -29.0380 H       275 TYR    0.1100
   4464 HA        -53.4380  -16.9570  -28.3530 H       275 TYR   -0.5400
   4465 HB1       -54.7080  -16.1220  -26.3400 H       275 TYR    0.4300
   4466 HB2       -56.1350  -17.0990  -26.9090 H       275 TYR   -0.1150
   4467 HD1       -53.7460  -14.9090  -28.8130 H       275 TYR    0.1150
   4468 HD2       -57.7410  -15.5730  -27.5110 H       275 TYR   -0.1150
   4469 HE1       -54.4950  -13.0160  -30.1770 H       275 TYR    0.1150
   4470 HE2       -58.4990  -13.6810  -28.8670 H       275 TYR    0.5100
   4471 HH        -57.9490  -12.0900  -30.2430 H       275 TYR   -0.5100
   4472 N         -54.0150  -19.7740  -27.1170 N.am    276 CYS   -0.4700
   4473 CA        -53.4360  -20.8230  -26.2700 C.3     276 CYS    0.3100
   4474 C         -52.0110  -21.1980  -26.6550 C.2     276 CYS    0.0700
   4475 O         -51.4110  -22.0850  -26.0590 O.2     276 CYS    0.0900
   4476 CB        -54.3100  -22.0510  -26.3080 C.3     276 CYS   -0.1100
   4477 SG        -55.9120  -21.6430  -25.7080 S.3     276 CYS    0.0900
   4478 HN        -54.6510  -20.0820  -27.8210 H       276 CYS    0.0900
   4479 HA        -53.3640  -20.4410  -25.2620 H       276 CYS   -0.2300
   4480 HB1       -53.8550  -22.8460  -25.6800 H       276 CYS    0.1600
   4481 HB2       -54.3740  -22.4250  -27.3520 H       276 CYS    0.5100
   4482 HG1       -56.2410  -20.9010  -26.7540 H       276 CYS   -0.5100
   4483 N         -51.4780  -20.5200  -27.6620 N.am    277 ARG   -0.4700
   4484 CA        -50.0720  -20.6220  -28.0140 C.3     277 ARG    0.3100
   4485 C         -49.2150  -19.9050  -26.9800 C.2     277 ARG    0.0700
   4486 O         -48.1430  -20.3740  -26.6140 O.2     277 ARG    0.0900
   4487 CB        -49.8040  -20.0130  -29.3840 C.3     277 ARG   -0.1800
   4488 CG        -50.1140  -20.9430  -30.5380 C.3     277 ARG    0.0900
   4489 CD        -50.0780  -20.1850  -31.8590 C.3     277 ARG    0.0900
   4490 NE        -49.0060  -19.1800  -31.8860 N.pl3   277 ARG   -0.1800
   4491 CZ        -47.7880  -19.3950  -32.3610 C.cat   277 ARG    0.0900
   4492 NH1       -47.4550  -20.5880  -32.8620 N.pl3   277 ARG    0.0900
   4493 NH2       -46.8970  -18.4150  -32.3330 N.pl3   277 ARG    0.2000
   4494 HN        -52.0230  -19.9030  -28.2260 H       277 ARG    0.0900
   4495 HA        -49.8050  -21.6690  -28.0130 H       277 ARG    0.0900
   4496 HB1       -48.7310  -19.7290  -29.4390 H       277 ARG   -0.7000
   4497 HB2       -50.4250  -19.0980  -29.4910 H       277 ARG    0.4400
   4498 HG1       -51.1240  -21.3840  -30.3950 H       277 ARG    0.6400
   4499 HG2       -49.3640  -21.7620  -30.5640 H       277 ARG   -0.8000
   4500 HD1       -51.0420  -19.6530  -32.0120 H       277 ARG    0.4600
   4501 HD2       -49.8970  -20.8950  -32.6940 H       277 ARG    0.4600
   4502 HE        -49.2090  -18.2720  -31.5220 H       277 ARG   -0.8000
   4503 HH11      -48.1600  -21.2790  -33.0190 H       277 ARG    0.4600
   4504 HH12      -46.5000  -20.7910  -33.0780 H       277 ARG    0.4600
   4505 HH21      -47.1470  -17.5230  -31.9560 H       277 ARG    0.5100
   4506 HH22      -45.9750  -18.5670  -32.6890 H       277 ARG   -0.5100
   4507 N         -49.6860  -18.7540  -26.5190 N.am    278 SER   -0.4700
   4508 CA        -48.9810  -18.0040  -25.4940 C.3     278 SER    0.3100
   4509 C         -49.1250  -18.6890  -24.1370 C.2     278 SER    0.0700
   4510 O         -50.2510  -18.9920  -23.7050 O.2     278 SER    0.0900
   4511 CB        -49.5080  -16.5850  -25.4040 C.3     278 SER    0.0500
   4512 OG        -48.8220  -15.8700  -24.3930 O.3     278 SER    0.0900
   4513 HN        -50.5360  -18.3550  -26.8520 H       278 SER    0.0900
   4514 HA        -47.9310  -17.9970  -25.7480 H       278 SER   -0.6600
   4515 HB1       -50.5910  -16.6030  -25.1580 H       278 SER    0.4300
   4516 HB2       -49.3590  -16.0660  -26.3750 H       278 SER    0.5100
   4517 HG1       -49.0840  -14.9520  -24.4940 H       278 SER   -0.5100
   4518 N         -47.9830  -18.9390  -23.4610 N.am    279 PRO   -0.2900
   4519 CA        -47.9620  -19.5450  -22.1290 C.3     279 PRO    0.0000
   4520 C         -48.8120  -18.7600  -21.1180 C.2     279 PRO    0.0900
   4521 O         -49.5740  -19.3550  -20.3520 O.2     279 PRO    0.0900
   4522 CB        -46.4760  -19.4950  -21.7460 C.3     279 PRO    0.0200
   4523 CG        -45.7500  -19.4290  -23.0340 C.3     279 PRO    0.0900
   4524 CD        -46.6220  -18.6380  -23.9430 C.3     279 PRO   -0.1800
   4525 HA        -48.3870  -20.5360  -22.1590 H       279 PRO    0.0900
   4526 HB1       -46.1850  -20.4040  -21.1770 H       279 PRO    0.0900
   4527 HB2       -46.2590  -18.6000  -21.1260 H       279 PRO   -0.1800
   4528 HG1       -44.7660  -18.9310  -22.9030 H       279 PRO    0.0900
   4529 HG2       -45.5830  -20.4490  -23.4420 H       279 PRO    0.0900
   4530 HD1       -46.4200  -17.5500  -23.8570 H       279 PRO    0.5100
   4531 HD2       -46.5120  -18.9620  -24.9990 H       279 PRO   -0.5100
   4532 N         -48.6940  -17.4330  -21.1430 N.am    280 ASP   -0.4700
   4533 CA        -49.4530  -16.5840  -20.2390 C.3     280 ASP    0.3100
   4534 C         -50.9500  -16.8340  -20.3570 C.2     280 ASP    0.0700
   4535 O         -51.6090  -17.1850  -19.3740 O.2     280 ASP    0.0900
   4536 CB        -49.1430  -15.1140  -20.5150 C.3     280 ASP   -0.2800
   4537 CG        -47.7700  -14.7240  -20.0450 C.2     280 ASP    0.0900
   4538 OD1       -47.0330  -15.6200  -19.5910 O.co2   280 ASP    0.0900
   4539 OD2       -47.4230  -13.5290  -20.1200 O.co2   280 ASP    0.6200
   4540 HN        -48.0840  -16.9660  -21.7780 H       280 ASP   -0.7600
   4541 HA        -49.1820  -16.8420  -19.2270 H       280 ASP   -0.7600
   4542 HB1       -49.8900  -14.4820  -19.9910 H       280 ASP    0.5100
   4543 HB2       -49.2100  -14.9290  -21.6090 H       280 ASP   -0.5100
   4544 N         -51.4820  -16.6620  -21.5660 N.am    281 PHE   -0.4700
   4545 CA        -52.8980  -16.8980  -21.8260 C.3     281 PHE    0.3100
   4546 C         -53.2860  -18.3040  -21.4000 C.2     281 PHE    0.0700
   4547 O         -54.2620  -18.5000  -20.6700 O.2     281 PHE    0.0900
   4548 CB        -53.2170  -16.7060  -23.3090 C.3     281 PHE   -0.1800
   4549 CG        -53.3870  -15.2680  -23.7160 C.ar    281 PHE    0.0900
   4550 CD1       -54.5340  -14.5620  -23.3630 C.ar    281 PHE    0.0900
   4551 CD2       -52.4080  -14.6230  -24.4680 C.ar    281 PHE    0.0000
   4552 CE1       -54.6950  -13.2380  -23.7480 C.ar    281 PHE   -0.1150
   4553 CE2       -52.5580  -13.3030  -24.8590 C.ar    281 PHE    0.1150
   4554 CZ        -53.7020  -12.6070  -24.4990 C.ar    281 PHE   -0.1150
   4555 HN        -50.9370  -16.3660  -22.3470 H       281 PHE    0.1150
   4556 HA        -53.4680  -16.2040  -21.2270 H       281 PHE   -0.1150
   4557 HB1       -54.1680  -17.2290  -23.5500 H       281 PHE    0.1150
   4558 HB2       -52.3880  -17.1240  -23.9190 H       281 PHE   -0.1150
   4559 HD1       -55.3060  -15.0500  -22.7850 H       281 PHE    0.1150
   4560 HD2       -51.5160  -15.1630  -24.7520 H       281 PHE   -0.1150
   4561 HE1       -55.5860  -12.6960  -23.4660 H       281 PHE    0.1150
   4562 HE2       -51.7880  -12.8180  -25.4410 H       281 PHE    0.5100
   4563 HZ        -53.8250  -11.5770  -24.8010 H       281 PHE   -0.5100
   4564 N         -52.4920  -19.2760  -21.8440 N.am    282 ARG   -0.4700
   4565 CA        -52.7630  -20.6900  -21.5750 C.3     282 ARG    0.3100
   4566 C         -52.8920  -20.9780  -20.0830 C.2     282 ARG    0.0700
   4567 O         -53.7010  -21.8020  -19.6620 O.2     282 ARG    0.0900
   4568 CB        -51.6710  -21.5580  -22.1940 C.3     282 ARG   -0.1800
   4569 CG        -51.9380  -23.0580  -22.1170 C.3     282 ARG    0.0900
   4570 CD        -51.0530  -23.8030  -23.0850 C.3     282 ARG    0.0900
   4571 NE        -49.6820  -23.2860  -23.0670 N.pl3   282 ARG   -0.1800
   4572 CZ        -48.7370  -23.6270  -23.9390 C.cat   282 ARG    0.0900
   4573 NH1       -48.9980  -24.4980  -24.9160 N.pl3   282 ARG    0.0900
   4574 NH2       -47.5180  -23.0980  -23.8320 N.pl3   282 ARG    0.2000
   4575 HN        -51.6750  -19.0840  -22.3810 H       282 ARG    0.0900
   4576 HA        -53.7250  -20.9360  -21.9980 H       282 ARG    0.0900
   4577 HB1       -50.7160  -21.3450  -21.6690 H       282 ARG   -0.7000
   4578 HB2       -51.5660  -21.2760  -23.2630 H       282 ARG    0.4400
   4579 HG1       -53.0020  -23.2550  -22.3640 H       282 ARG    0.6400
   4580 HG2       -51.7360  -23.4150  -21.0840 H       282 ARG   -0.8000
   4581 HD1       -51.4460  -23.6890  -24.1180 H       282 ARG    0.4600
   4582 HD2       -51.0150  -24.8780  -22.8080 H       282 ARG    0.4600
   4583 HE        -49.4410  -22.6320  -22.3510 H       282 ARG   -0.8000
   4584 HH11      -49.9090  -24.9010  -24.9960 H       282 ARG    0.4600
   4585 HH12      -48.2810  -24.7480  -25.5660 H       282 ARG    0.4600
   4586 HH21      -47.3180  -22.4480  -23.0980 H       282 ARG    0.5100
   4587 HH22      -46.8040  -23.3510  -24.4850 H       282 ARG   -0.5100
   4588 N         -52.0980  -20.2720  -19.2860 N.am    283 LYS   -0.4700
   4589 CA        -52.1310  -20.4220  -17.8310 C.3     283 LYS    0.3100
   4590 C         -53.2930  -19.6470  -17.2110 C.2     283 LYS    0.0700
   4591 O         -53.8400  -20.0350  -16.1770 O.2     283 LYS    0.0900
   4592 CB        -50.8050  -19.9600  -17.2160 C.3     283 LYS   -0.1800
   4593 CG        -49.6100  -20.7990  -17.6390 C.3     283 LYS    0.0900
   4594 CD        -48.3030  -20.2020  -17.1500 C.3     283 LYS    0.0900
   4595 CE        -47.1070  -20.9830  -17.6850 C.3     283 LYS   -0.1800
   4596 NZ        -45.8120  -20.3630  -17.3230 N.4     283 LYS    0.0900
   4597 HN        -51.4440  -19.6100  -19.6420 H       283 LYS    0.0900
   4598 HA        -52.3080  -21.4620  -17.6050 H       283 LYS   -0.1800
   4599 HB1       -50.8950  -20.0060  -16.1100 H       283 LYS    0.0900
   4600 HB2       -50.6230  -18.9080  -17.5180 H       283 LYS    0.0900
   4601 HG1       -49.5870  -20.8630  -18.7470 H       283 LYS    0.2100
   4602 HG2       -49.7210  -21.8230  -17.2210 H       283 LYS    0.0500
   4603 HD1       -48.2840  -20.2220  -16.0390 H       283 LYS    0.0500
   4604 HD2       -48.2320  -19.1480  -17.4910 H       283 LYS   -0.3000
   4605 HE1       -47.1580  -21.0270  -18.7940 H       283 LYS    0.3300
   4606 HE2       -47.1150  -22.0110  -17.2620 H       283 LYS    0.3300
   4607 HZ1       -45.7250  -20.3190  -16.2870 H       283 LYS    0.3300
   4608 HZ2       -45.7660  -19.4020  -17.7160 H       283 LYS    0.5100
   4609 HZ3       -45.0340  -20.9340  -17.7120 H       283 LYS   -0.5100
   4610 N         -53.6730  -18.5530  -17.8550 N.am    284 ALA   -0.4700
   4611 CA        -54.7380  -17.7010  -17.3570 C.3     284 ALA    0.3100
   4612 C         -56.1120  -18.3350  -17.5830 C.2     284 ALA    0.0700
   4613 O         -57.0180  -18.1640  -16.7680 O.2     284 ALA    0.0900
   4614 CB        -54.6580  -16.3510  -18.0200 C.3     284 ALA   -0.2700
   4615 HN        -53.2460  -18.2680  -18.7080 H       284 ALA    0.0900
   4616 HA        -54.6250  -17.6060  -16.2880 H       284 ALA    0.0900
   4617 HB1       -54.7640  -16.4600  -19.1210 H       284 ALA    0.0900
   4618 HB2       -53.6750  -15.8820  -17.8020 H       284 ALA    0.5100
   4619 HB3       -55.4760  -15.6980  -17.6480 H       284 ALA   -0.5100
   4620 N         -56.2590  -19.0760  -18.6810 N.am    285 PHE   -0.4700
   4621 CA        -57.5250  -19.7420  -18.9980 C.3     285 PHE    0.3100
   4622 C         -57.8250  -20.8780  -18.0260 C.2     285 PHE    0.0700
   4623 O         -58.9820  -21.2490  -17.8230 O.2     285 PHE    0.0900
   4624 CB        -57.5270  -20.2760  -20.4390 C.3     285 PHE   -0.1800
   4625 CG        -57.4020  -19.2060  -21.4840 C.ar    285 PHE    0.0900
   4626 CD1       -58.2240  -18.0860  -21.4550 C.ar    285 PHE    0.0900
   4627 CD2       -56.4800  -19.3200  -22.5070 C.ar    285 PHE    0.0000
   4628 CE1       -58.1170  -17.0890  -22.4130 C.ar    285 PHE   -0.1150
   4629 CE2       -56.3690  -18.3340  -23.4700 C.ar    285 PHE    0.1150
   4630 CZ        -57.1860  -17.2140  -23.4190 C.ar    285 PHE   -0.1150
   4631 HN        -55.5170  -19.2110  -19.3330 H       285 PHE    0.1150
   4632 HA        -58.3200  -19.0240  -18.8660 H       285 PHE   -0.1150
   4633 HB1       -58.4820  -20.8110  -20.6290 H       285 PHE    0.1150
   4634 HB2       -56.6680  -20.9680  -20.5730 H       285 PHE   -0.1150
   4635 HD1       -58.9610  -17.9900  -20.6710 H       285 PHE    0.1150
   4636 HD2       -55.8410  -20.1880  -22.5550 H       285 PHE   -0.1150
   4637 HE1       -58.7590  -16.2210  -22.3710 H       285 PHE    0.1150
   4638 HE2       -55.6430  -18.4360  -24.2630 H       285 PHE    0.5100
   4639 HZ        -57.0920  -16.4410  -24.1680 H       285 PHE   -0.5100
   4640 N         -56.7720  -21.4230  -17.4250 N.am    286 LYS   -0.4700
   4641 CA        -56.9070  -22.5310  -16.4830 C.3     286 LYS    0.3100
   4642 C         -57.3270  -22.0560  -15.0940 C.2     286 LYS    0.0700
   4643 O         -57.9790  -22.7850  -14.3390 O.2     286 LYS    0.0900
   4644 CB        -55.5950  -23.3100  -16.3940 C.3     286 LYS   -0.1800
   4645 CG        -55.1480  -23.8960  -17.7190 C.3     286 LYS    0.0900
   4646 CD        -53.8410  -24.6680  -17.5870 C.3     286 LYS    0.0900
   4647 CE        -53.4080  -25.2620  -18.9260 C.3     286 LYS   -0.1800
   4648 NZ        -52.1410  -26.0310  -18.7930 N.4     286 LYS    0.0900
   4649 HN        -55.8430  -21.1000  -17.5900 H       286 LYS    0.0900
   4650 HA        -57.7040  -23.1720  -16.8290 H       286 LYS   -0.1800
   4651 HB1       -55.7240  -24.1390  -15.6660 H       286 LYS    0.0900
   4652 HB2       -54.8020  -22.6260  -16.0240 H       286 LYS    0.0900
   4653 HG1       -55.0080  -23.0720  -18.4510 H       286 LYS    0.2100
   4654 HG2       -55.9360  -24.5820  -18.0960 H       286 LYS    0.0500
   4655 HD1       -53.9750  -25.4890  -16.8510 H       286 LYS    0.0500
   4656 HD2       -53.0480  -23.9830  -17.2200 H       286 LYS   -0.3000
   4657 HE1       -53.2370  -24.4470  -19.6620 H       286 LYS    0.3300
   4658 HE2       -54.1910  -25.9560  -19.3010 H       286 LYS    0.3300
   4659 HZ1       -52.2760  -26.8080  -18.1150 H       286 LYS    0.3300
   4660 HZ2       -51.3870  -25.4010  -18.4520 H       286 LYS    0.5100
   4661 HZ3       -51.8740  -26.4210  -19.7200 H       286 LYS   -0.5100
   4662 N         -56.9460  -20.8250  -14.7630 N.am    287 ARG   -0.4700
   4663 CA        -57.3080  -20.2250  -13.4840 C.3     287 ARG    0.3100
   4664 C         -58.8070  -19.9920  -13.3830 C.2     287 ARG    0.0700
   4665 O         -59.4000  -20.1790  -12.3290 O.2     287 ARG    0.0900
   4666 CB        -56.5870  -18.8910  -13.2850 C.3     287 ARG   -0.1800
   4667 CG        -55.0940  -19.0160  -13.1220 C.3     287 ARG    0.0900
   4668 CD        -54.4860  -17.6690  -12.8140 C.3     287 ARG    0.0900
   4669 NE        -53.0660  -17.7650  -12.4670 N.pl3   287 ARG   -0.1800
   4670 CZ        -52.3190  -16.7360  -12.0690 C.cat   287 ARG    0.0900
   4671 NH1       -52.8470  -15.5190  -11.9630 N.pl3   287 ARG    0.0900
   4672 NH2       -51.0350  -16.9210  -11.7750 N.pl3   287 ARG    0.2000
   4673 HN        -56.3980  -20.2590  -15.3720 H       287 ARG    0.0900
   4674 HA        -57.0360  -20.9180  -12.7010 H       287 ARG    0.0900
   4675 HB1       -56.9990  -18.4010  -12.3780 H       287 ARG   -0.7000
   4676 HB2       -56.7910  -18.2470  -14.1670 H       287 ARG    0.4400
   4677 HG1       -54.6510  -19.4140  -14.0600 H       287 ARG    0.6400
   4678 HG2       -54.8700  -19.7200  -12.2930 H       287 ARG   -0.8000
   4679 HD1       -55.0130  -17.2110  -11.9490 H       287 ARG    0.4600
   4680 HD2       -54.5690  -17.0090  -13.7050 H       287 ARG    0.4600
   4681 HE        -52.6290  -18.6620  -12.5320 H       287 ARG   -0.8000
   4682 HH11      -53.8110  -15.3720  -12.1820 H       287 ARG    0.4600
   4683 HH12      -52.2790  -14.7530  -11.6640 H       287 ARG    0.4600
   4684 HH21      -50.5920  -17.7910  -11.9920 H       287 ARG    0.5100
   4685 HH22      -50.5130  -16.1890  -11.3360 H       287 ARG   -0.5100
   4686 N         -59.4100  -19.5800  -14.4930 N.am    288 LEU   -0.4700
   4687 CA        -60.8230  -19.2100  -14.5180 C.3     288 LEU    0.3100
   4688 C         -61.7330  -20.4210  -14.6780 C.2     288 LEU    0.0700
   4689 O         -62.7840  -20.5110  -14.0340 O.2     288 LEU    0.0900
   4690 CB        -61.0850  -18.2150  -15.6510 C.3     288 LEU   -0.1800
   4691 CG        -60.1870  -16.9690  -15.6680 C.3     288 LEU    0.0900
   4692 CD1       -60.4280  -16.1270  -16.9220 C.3     288 LEU    0.0900
   4693 CD2       -60.3970  -16.1350  -14.4030 C.3     288 LEU   -0.0900
   4694 HN        -58.9230  -19.5040  -15.3590 H       288 LEU    0.0900
   4695 HA        -61.0730  -18.7700  -13.5640 H       288 LEU   -0.2700
   4696 HB1       -62.1400  -17.8780  -15.5740 H       288 LEU    0.0900
   4697 HB2       -60.9470  -18.7500  -16.6150 H       288 LEU    0.0900
   4698 HG        -59.1230  -17.2850  -15.6400 H       288 LEU    0.0900
   4699 HD11      -61.4870  -15.7940  -16.9600 H       288 LEU   -0.2700
   4700 HD12      -60.2140  -16.7310  -17.8300 H       288 LEU    0.0900
   4701 HD13      -59.7740  -15.2290  -16.9060 H       288 LEU    0.0900
   4702 HD21      -60.1490  -16.7370  -13.5030 H       288 LEU    0.0900
   4703 HD22      -61.4580  -15.8140  -14.3330 H       288 LEU    0.5100
   4704 HD23      -59.7360  -15.2420  -14.4250 H       288 LEU   -0.5100
   4705 N         -61.3210  -21.3610  -15.5290 N.am    289 LEU   -0.4700
   4706 CA        -62.1100  -22.5700  -15.7980 C.3     289 LEU    0.3100
   4707 C         -62.1520  -23.5340  -14.6050 C.2     289 LEU    0.0700
   4708 O         -62.7890  -24.5950  -14.6670 O.2     289 LEU    0.0900
   4709 CB        -61.5780  -23.2890  -17.0440 C.3     289 LEU   -0.1800
   4710 CG        -61.7770  -22.5660  -18.3720 C.3     289 LEU    0.0900
   4711 CD1       -61.0040  -23.2870  -19.4780 C.3     289 LEU    0.0900
   4712 CD2       -63.2660  -22.4650  -18.7000 C.3     289 LEU   -0.0900
   4713 HN        -60.4570  -21.2860  -16.0210 H       289 LEU    0.0900
   4714 HA        -63.1380  -22.2740  -15.9450 H       289 LEU   -0.2700
   4715 HB1       -62.0840  -24.2740  -17.1120 H       289 LEU    0.0900
   4716 HB2       -60.4880  -23.4520  -16.9040 H       289 LEU    0.0900
   4717 HG        -61.4120  -21.5200  -18.2840 H       289 LEU    0.0900
   4718 HD11      -61.3670  -24.3330  -19.5780 H       289 LEU   -0.2700
   4719 HD12      -59.9210  -23.3100  -19.2310 H       289 LEU    0.0900
   4720 HD13      -61.1550  -22.7650  -20.4480 H       289 LEU    0.0900
   4721 HD21      -63.7950  -21.9010  -17.9020 H       289 LEU    0.0900
   4722 HD22      -63.7080  -23.4820  -18.7680 H       289 LEU    0.5100
   4723 HD23      -63.4050  -21.9310  -19.6650 H       289 LEU   -0.5100
   4724 N         -61.4880  -23.1450  -13.5130 N.am    290 ALA   -0.4700
   4725 CA        -61.4420  -23.9370  -12.2910 C.3     290 ALA    0.3100
   4726 C         -60.8260  -25.3130  -12.5600 C.2     290 ALA    0.0700
   4727 O         -61.5390  -26.3220  -12.6330 O.2     290 ALA    0.0900
   4728 CB        -62.8480  -24.0650  -11.6780 C.3     290 ALA   -0.2700
   4729 HN        -60.9880  -22.2830  -13.4870 H       290 ALA    0.0900
   4730 HA        -60.7730  -23.4470  -11.6000 H       290 ALA    0.0900
   4731 HB1       -63.4850  -24.7160  -12.3140 H       290 ALA    0.0900
   4732 HB2       -63.3230  -23.0630  -11.6080 H       290 ALA    0.5100
   4733 HB3       -62.7790  -24.5180  -10.6650 H       290 ALA   -0.5100
   4734 N         -59.5000  -25.3600  -12.8130 N.am    291 PHE   -0.4700
   4735 CA        -58.7600  -26.5970  -13.0040 C.3     291 PHE    0.3100
   4736 CAT       -59.4820  -28.6930   -9.9000 C.3     291 PHE    0.0700
   4737 C         -58.5150  -27.3290  -11.6870 C.2     291 PHE    0.0900
   4738 O         -57.4060  -27.3560  -11.1530 O.2     291 PHE   -0.1800
   4739 CB        -57.4250  -26.3730  -13.7880 C.3     291 PHE    0.0900
   4740 CG        -57.6110  -26.4820  -15.2860 C.ar    291 PHE    0.0900
   4741 CD1       -56.8060  -27.3700  -16.0260 C.ar    291 PHE    0.0000
   4742 CD2       -58.5660  -25.7140  -15.9760 C.ar    291 PHE   -0.1150
   4743 CE1       -56.9650  -27.5070  -17.4100 C.ar    291 PHE    0.1150
   4744 CE2       -58.7280  -25.8470  -17.3610 C.ar    291 PHE   -0.1150
   4745 CZ        -57.9300  -26.7440  -18.0780 C.ar    291 PHE    0.1150
   4746 NT        -59.5740  -27.9470  -11.1330 N.am    291 PHE   -0.1150
   4747 HN        -58.9570  -24.5270  -12.8800 H       291 PHE    0.1150
   4748 HNT       -60.4770  -27.9170  -11.5530 H       291 PHE   -0.1150
   4749 HA        -59.3960  -27.2780  -13.5500 H       291 PHE    0.1150
   4750 HB1       -56.6820  -27.1420  -13.4850 H       291 PHE   -0.1150
   4751 HB2       -57.0330  -25.3570  -13.5710 H       291 PHE    0.1150
   4752 HD1       -56.0550  -27.9560  -15.5170 H       291 PHE    0.5100
   4753 HD2       -59.1820  -25.0140  -15.4300 H       291 PHE   -0.5100
   4754 HE1       -56.3450  -28.1980  -17.9600 H       291 PHE   -0.4700
   4755 HE2       -59.4710  -25.2550  -17.8760 H       291 PHE    0.3100
   4756 HZ        -58.0570  -26.8470  -19.1460 H       291 PHE   -0.1100
   4757 HT1       -59.1420  -28.0200   -9.0840 H       291 PHE    0.0900
   4758 HT2       -58.7490  -29.5200  -10.0150 H       291 PHE    0.0900
   4759 HT3       -60.4790  -29.1040   -9.6360 H       291 PHE    0.0900
@<TRIPOS>BOND
     1    1    2 1
     2    2   14 1
     3    2    6 1
     4    2    4 1
     5    4    5 2
     6    6   16 1
     7    6    7 1
     8    7   18 1
     9    7    8 1
    10    8   10 2
    11    8    9 am
    12    9   19 1
    13    9   20 1
    14    3   11 1
    15    3   21 1
    16    3   22 1
    17    3   23 1
    18   11    1 1
    19   11   12 2
    20   13    1 1
    21   15    6 1
    22   17    7 1
    23   24   25 1
    24   25   26 1
    25   25   39 1
    26   25   28 1
    27   26   27 2
    28   28   41 1
    29   28   29 1
    30   29   30 ar
    31   29   31 ar
    32   30   34 ar
    33   30   42 1
    34   31   33 ar
    35   31   32 ar
    36   32   34 ar
    37   32   35 ar
    38   33   36 ar
    39   33   44 1
    40   34   43 1
    41   35   37 ar
    42   35   45 1
    43   36   37 ar
    44   36   46 1
    45   37   47 1
    46   38   24 1
    47   40   28 1
    48    4   24 am
    49   48   49 1
    50   49   52 1
    51   49   58 1
    52   49   50 1
    53   50   51 2
    54   52   60 1
    55   52   53 1
    56   53   54 1
    57   53   62 1
    58   54   55 2
    59   54   56 2
    60   57   48 1
    61   59   52 1
    62   61   53 1
    63   26   48 am
    64   63   64 1
    65   64   65 1
    66   64   69 1
    67   64   67 1
    68   65   66 2
    69   67   71 1
    70   67   72 1
    71   67   70 1
    72   68   63 1
    73   50   63 am
    74   73   74 1
    75   74   79 1
    76   74   75 1
    77   75   76 2
    78   77   73 1
    79   78   74 1
    80   65   73 am
    81   80   81 1
    82   81   82 1
    83   81   89 1
    84   81   84 1
    85   82   83 2
    86   84   91 1
    87   84   85 1
    88   85   86 1
    89   85   93 1
    90   86   87 1
    91   87   94 1
    92   87   95 1
    93   87   96 1
    94   88   80 1
    95   90   84 1
    96   92   85 1
    97   75   80 am
    98   97   98 1
    99   98  104 1
   100   98  101 1
   101   98   99 1
   102   99  100 2
   103  101  106 1
   104  101  102 1
   105  103   97 1
   106  105  101 1
   107  107  102 1
   108   82   97 am
   109  108  109 1
   110  109  117 1
   111  109  112 1
   112  109  110 1
   113  110  111 2
   114  112  119 1
   115  112  113 1
   116  113  120 1
   117  113  114 1
   118  113  115 1
   119  114  121 1
   120  114  122 1
   121  114  123 1
   122  115  124 1
   123  115  125 1
   124  115  126 1
   125  116  108 1
   126  118  112 1
   127   99  108 am
   128  127  128 1
   129  128  136 1
   130  128  131 1
   131  128  129 1
   132  129  130 2
   133  131  138 1
   134  131  132 1
   135  132  139 1
   136  132  133 1
   137  132  134 1
   138  133  140 1
   139  133  141 1
   140  133  142 1
   141  134  143 1
   142  134  144 1
   143  134  145 1
   144  135  127 1
   145  137  131 1
   146  110  127 am
   147  146  147 1
   148  147  148 1
   149  147  155 1
   150  147  150 1
   151  148  149 2
   152  150  157 1
   153  150  151 1
   154  151  152 1
   155  151  159 1
   156  152  153 1
   157  153  160 1
   158  153  161 1
   159  153  162 1
   160  154  146 1
   161  156  150 1
   162  158  151 1
   163  129  146 am
   164  163  164 1
   165  164  165 1
   166  164  169 1
   167  164  167 1
   168  165  166 2
   169  167  171 1
   170  167  172 1
   171  167  170 1
   172  168  163 1
   173  148  163 am
   174  173  174 1
   175  174  182 1
   176  174  177 1
   177  174  175 1
   178  175  176 2
   179  177  184 1
   180  177  178 1
   181  178  185 1
   182  178  179 1
   183  178  180 1
   184  179  186 1
   185  179  187 1
   186  179  188 1
   187  180  189 1
   188  180  190 1
   189  180  191 1
   190  181  173 1
   191  183  177 1
   192  165  173 am
   193  192  193 1
   194  193  200 1
   195  193  196 1
   196  193  194 1
   197  194  195 2
   198  196  201 1
   199  196  197 1
   200  196  198 1
   201  197  202 1
   202  197  203 1
   203  197  204 1
   204  198  205 1
   205  198  206 1
   206  198  207 1
   207  199  192 1
   208  175  192 am
   209  208  209 1
   210  209  216 1
   211  209  212 1
   212  209  210 1
   213  210  211 2
   214  212  217 1
   215  212  213 1
   216  212  214 1
   217  213  218 1
   218  213  219 1
   219  213  220 1
   220  214  221 1
   221  214  222 1
   222  214  223 1
   223  215  208 1
   224  194  208 am
   225  224  225 1
   226  225  233 1
   227  225  228 1
   228  225  226 1
   229  226  227 2
   230  228  235 1
   231  228  229 1
   232  229  236 1
   233  229  230 1
   234  229  231 1
   235  230  237 1
   236  230  238 1
   237  230  239 1
   238  231  240 1
   239  231  241 1
   240  231  242 1
   241  232  224 1
   242  234  228 1
   243  210  224 am
   244  243  244 1
   245  244  252 1
   246  244  247 1
   247  244  245 1
   248  245  246 2
   249  247  254 1
   250  247  248 1
   251  248  255 1
   252  248  249 1
   253  248  250 1
   254  249  256 1
   255  249  257 1
   256  249  258 1
   257  250  259 1
   258  250  260 1
   259  250  261 1
   260  251  243 1
   261  253  247 1
   262  226  243 am
   263  262  263 1
   264  263  264 1
   265  263  271 1
   266  263  266 1
   267  264  265 2
   268  266  272 1
   269  266  268 1
   270  266  267 1
   271  267  274 1
   272  268  275 1
   273  268  276 1
   274  268  277 1
   275  269  267 1
   276  269  278 1
   277  269  279 1
   278  269  280 1
   279  270  262 1
   280  273  267 1
   281  245  262 am
   282  281  282 1
   283  282  289 1
   284  282  285 1
   285  282  283 1
   286  283  284 2
   287  285  290 1
   288  285  286 1
   289  285  287 1
   290  286  291 1
   291  286  292 1
   292  286  293 1
   293  287  294 1
   294  287  295 1
   295  287  296 1
   296  288  281 1
   297  264  281 am
   298  297  298 1
   299  298  299 1
   300  298  303 1
   301  298  301 1
   302  299  300 2
   303  301  305 1
   304  301  306 1
   305  301  304 1
   306  302  297 1
   307  283  297 am
   308  307  308 1
   309  308  313 1
   310  308  309 1
   311  309  310 2
   312  311  307 1
   313  312  308 1
   314  299  307 am
   315  314  315 1
   316  315  323 1
   317  315  318 1
   318  315  316 1
   319  316  317 2
   320  318  325 1
   321  318  319 1
   322  319  321 2
   323  319  320 am
   324  320  326 1
   325  320  327 1
   326  322  314 1
   327  324  318 1
   328  309  314 am
   329  328  329 1
   330  329  336 1
   331  329  332 1
   332  329  330 1
   333  330  331 2
   334  332  337 1
   335  332  333 1
   336  332  334 1
   337  333  338 1
   338  333  339 1
   339  333  340 1
   340  334  341 1
   341  334  342 1
   342  334  343 1
   343  335  328 1
   344  316  328 am
   345  344  345 1
   346  345  353 1
   347  345  348 1
   348  345  346 1
   349  346  347 2
   350  348  355 1
   351  348  349 1
   352  349  356 1
   353  349  350 1
   354  349  351 1
   355  350  357 1
   356  350  358 1
   357  350  359 1
   358  351  360 1
   359  351  361 1
   360  351  362 1
   361  352  344 1
   362  354  348 1
   363  330  344 am
   364  363  364 1
   365  364  371 1
   366  364  367 1
   367  364  365 1
   368  365  366 2
   369  367  372 1
   370  367  368 1
   371  367  369 1
   372  368  373 1
   373  368  374 1
   374  368  375 1
   375  369  376 1
   376  369  377 1
   377  369  378 1
   378  370  363 1
   379  346  363 am
   380  379  380 1
   381  380  381 1
   382  380  388 1
   383  380  383 1
   384  381  382 2
   385  383  389 1
   386  383  385 1
   387  383  384 1
   388  384  391 1
   389  385  392 1
   390  385  393 1
   391  385  394 1
   392  386  384 1
   393  386  395 1
   394  386  396 1
   395  386  397 1
   396  387  379 1
   397  390  384 1
   398  365  379 am
   399  398  399 1
   400  399  400 1
   401  399  404 1
   402  399  402 1
   403  400  401 2
   404  402  406 1
   405  402  407 1
   406  402  405 1
   407  403  398 1
   408  381  398 am
   409  408  409 1
   410  409  410 1
   411  409  414 1
   412  409  412 1
   413  410  411 2
   414  412  416 1
   415  412  417 1
   416  412  415 1
   417  413  408 1
   418  400  408 am
   419  418  419 1
   420  419  420 1
   421  419  427 1
   422  419  422 1
   423  420  421 2
   424  422  428 1
   425  422  424 1
   426  422  423 1
   427  423  430 1
   428  424  431 1
   429  424  432 1
   430  424  433 1
   431  425  423 1
   432  425  434 1
   433  425  435 1
   434  425  436 1
   435  426  418 1
   436  429  423 1
   437  410  418 am
   438  437  438 1
   439  438  443 1
   440  438  439 1
   441  439  440 2
   442  441  437 1
   443  442  438 1
   444  420  437 am
   445  444  445 1
   446  445  451 1
   447  445  448 1
   448  445  446 1
   449  446  447 2
   450  448  453 1
   451  448  449 1
   452  450  444 1
   453  452  448 1
   454  454  449 1
   455  439  444 am
   456  455  456 1
   457  456  463 1
   458  456  459 1
   459  456  457 1
   460  457  458 2
   461  459  464 1
   462  459  460 1
   463  459  461 1
   464  460  466 1
   465  460  467 1
   466  460  468 1
   467  461  465 1
   468  462  455 1
   469  446  455 am
   470  469  470 1
   471  470  479 1
   472  470  473 1
   473  470  471 1
   474  471  472 2
   475  473  481 1
   476  473  474 1
   477  474  483 1
   478  474  475 1
   479  475  477 2
   480  475  476 am
   481  476  484 1
   482  476  485 1
   483  478  469 1
   484  480  473 1
   485  482  474 1
   486  457  469 am
   487  486  487 1
   488  487  488 1
   489  487  498 1
   490  487  490 1
   491  488  489 2
   492  490  500 1
   493  490  491 1
   494  491  502 1
   495  491  492 1
   496  492  504 1
   497  492  493 1
   498  493  505 1
   499  493  494 2
   500  494  495 2
   501  494  496 2
   502  495  506 1
   503  495  507 1
   504  496  509 1
   505  496  508 1
   506  497  486 1
   507  499  490 1
   508  501  491 1
   509  503  492 1
   510  471  486 am
   511  510  511 1
   512  511  519 1
   513  511  514 1
   514  511  512 1
   515  512  513 2
   516  514  521 1
   517  514  515 1
   518  515  522 1
   519  515  516 1
   520  515  517 1
   521  516  523 1
   522  516  524 1
   523  516  525 1
   524  517  526 1
   525  517  527 1
   526  517  528 1
   527  518  510 1
   528  520  514 1
   529  488  510 am
   530  529  530 1
   531  530  539 1
   532  530  533 1
   533  530  531 1
   534  531  532 2
   535  533  541 1
   536  533  534 1
   537  534  543 1
   538  534  535 1
   539  535  537 2
   540  535  536 am
   541  536  544 1
   542  536  545 1
   543  538  529 1
   544  540  533 1
   545  542  534 1
   546  512  529 am
   547  546  547 1
   548  547  554 1
   549  547  550 1
   550  547  548 1
   551  548  549 2
   552  550  555 1
   553  550  551 1
   554  550  552 1
   555  551  557 1
   556  551  558 1
   557  551  559 1
   558  552  556 1
   559  553  546 1
   560  531  546 am
   561  560  561 1
   562  561  569 1
   563  561  564 1
   564  561  562 1
   565  562  563 2
   566  564  571 1
   567  564  565 1
   568  565  572 1
   569  565  566 1
   570  565  567 1
   571  566  573 1
   572  566  574 1
   573  566  575 1
   574  567  576 1
   575  567  577 1
   576  567  578 1
   577  568  560 1
   578  570  564 1
   579  548  560 am
   580  579  580 1
   581  580  587 1
   582  580  583 1
   583  580  581 1
   584  581  582 2
   585  583  588 1
   586  583  584 1
   587  583  585 1
   588  584  590 1
   589  584  591 1
   590  584  592 1
   591  585  589 1
   592  586  579 1
   593  562  579 am
   594  593  594 1
   595  594  602 1
   596  594  597 1
   597  594  595 1
   598  595  596 2
   599  597  604 1
   600  597  598 1
   601  598  600 2
   602  598  599 am
   603  599  605 1
   604  599  606 1
   605  601  593 1
   606  603  597 1
   607  581  593 am
   608  607  608 1
   609  608  616 1
   610  608  611 1
   611  608  609 1
   612  609  610 2
   613  611  618 1
   614  611  612 1
   615  612  619 1
   616  612  613 1
   617  612  614 1
   618  613  620 1
   619  613  621 1
   620  613  622 1
   621  614  623 1
   622  614  624 1
   623  614  625 1
   624  615  607 1
   625  617  611 1
   626  595  607 am
   627  626  627 1
   628  627  638 1
   629  627  630 1
   630  627  628 1
   631  628  629 2
   632  630  640 1
   633  630  631 1
   634  631  632 ar
   635  631  633 ar
   636  632  641 1
   637  632  634 ar
   638  633  635 ar
   639  633  642 1
   640  634  643 1
   641  634  636 ar
   642  635  636 ar
   643  635  644 1
   644  636  645 1
   645  637  626 1
   646  639  630 1
   647  609  626 am
   648  646  647 1
   649  647  648 1
   650  647  655 1
   651  647  650 1
   652  648  649 2
   653  650  656 1
   654  650  652 1
   655  650  651 1
   656  651  658 1
   657  652  659 1
   658  652  660 1
   659  652  661 1
   660  653  651 1
   661  653  662 1
   662  653  663 1
   663  653  664 1
   664  654  646 1
   665  657  651 1
   666  628  646 am
   667  665  666 1
   668  666  673 1
   669  666  669 1
   670  666  667 1
   671  667  668 2
   672  669  674 1
   673  669  670 1
   674  669  671 1
   675  670  676 1
   676  670  677 1
   677  670  678 1
   678  671  675 1
   679  672  665 1
   680  648  665 am
   681  679  680 1
   682  680  686 1
   683  680  683 1
   684  680  681 1
   685  681  682 2
   686  683  688 1
   687  683  684 1
   688  685  679 1
   689  687  683 1
   690  689  684 1
   691  667  679 am
   692  690  691 1
   693  691  699 1
   694  691  694 1
   695  691  692 1
   696  692  693 2
   697  694  701 1
   698  694  695 1
   699  695  702 1
   700  695  696 1
   701  695  697 1
   702  696  703 1
   703  696  704 1
   704  696  705 1
   705  697  706 1
   706  697  707 1
   707  697  708 1
   708  698  690 1
   709  700  694 1
   710  681  690 am
   711  709  710 1
   712  710  711 1
   713  710  715 1
   714  710  713 1
   715  711  712 2
   716  713  717 1
   717  713  718 1
   718  713  716 1
   719  714  709 1
   720  692  709 am
   721  719  720 1
   722  720  726 1
   723  720  723 1
   724  720  721 1
   725  721  722 2
   726  723  728 1
   727  723  724 1
   728  725  719 1
   729  727  723 1
   730  729  724 1
   731  711  719 am
   732  730  731 1
   733  731  732 1
   734  731  736 1
   735  731  734 1
   736  732  733 2
   737  734  738 1
   738  734  739 1
   739  734  737 1
   740  735  730 1
   741  721  730 am
   742  740  741 1
   743  741  749 1
   744  741  744 1
   745  741  742 1
   746  742  743 2
   747  744  751 1
   748  744  745 1
   749  745  746 2
   750  745  747 2
   751  748  740 1
   752  750  744 1
   753  732  740 am
   754  752  753 1
   755  753  761 1
   756  753  756 1
   757  753  754 1
   758  754  755 2
   759  756  763 1
   760  756  757 1
   761  757  764 1
   762  757  758 1
   763  757  759 1
   764  758  765 1
   765  758  766 1
   766  758  767 1
   767  759  768 1
   768  759  769 1
   769  759  770 1
   770  760  752 1
   771  762  756 1
   772  742  752 am
   773  771  772 1
   774  772  779 1
   775  772  775 1
   776  772  773 1
   777  773  774 2
   778  775  780 1
   779  775  776 1
   780  775  777 1
   781  776  781 1
   782  776  782 1
   783  776  783 1
   784  777  784 1
   785  777  785 1
   786  777  786 1
   787  778  771 1
   788  754  771 am
   789  787  788 1
   790  788  795 1
   791  788  791 1
   792  788  789 1
   793  789  790 2
   794  791  796 1
   795  791  792 1
   796  791  793 1
   797  792  797 1
   798  792  798 1
   799  792  799 1
   800  793  800 1
   801  793  801 1
   802  793  802 1
   803  794  787 1
   804  773  787 am
   805  803  804 1
   806  804  809 1
   807  804  805 1
   808  805  806 2
   809  807  803 1
   810  808  804 1
   811  789  803 am
   812  810  811 1
   813  811  819 1
   814  811  814 1
   815  811  812 1
   816  812  813 2
   817  814  821 1
   818  814  815 1
   819  815  822 1
   820  815  816 1
   821  815  817 1
   822  816  823 1
   823  816  824 1
   824  816  825 1
   825  817  826 1
   826  817  827 1
   827  817  828 1
   828  818  810 1
   829  820  814 1
   830  805  810 am
   831  829  830 1
   832  830  838 1
   833  830  833 1
   834  830  831 1
   835  831  832 2
   836  833  840 1
   837  833  834 1
   838  834  841 1
   839  834  835 1
   840  834  836 1
   841  835  842 1
   842  835  843 1
   843  835  844 1
   844  836  845 1
   845  836  846 1
   846  836  847 1
   847  837  829 1
   848  839  833 1
   849  812  829 am
   850  848  849 1
   851  849  856 1
   852  849  852 1
   853  849  850 1
   854  850  851 2
   855  852  857 1
   856  852  853 1
   857  852  854 1
   858  853  858 1
   859  853  859 1
   860  853  860 1
   861  854  861 1
   862  854  862 1
   863  854  863 1
   864  855  848 1
   865  831  848 am
   866  864  865 1
   867  865  872 1
   868  865  868 1
   869  865  866 1
   870  866  867 2
   871  868  873 1
   872  868  869 1
   873  868  870 1
   874  869  874 1
   875  869  875 1
   876  869  876 1
   877  870  877 1
   878  870  878 1
   879  870  879 1
   880  871  864 1
   881  850  864 am
   882  880  881 1
   883  880  886 1
   884  881  887 1
   885  881  882 1
   886  881  884 1
   887  882  883 2
   888  884  889 1
   889  884  885 1
   890  885  886 1
   891  885  891 1
   892  886  893 1
   893  888  884 1
   894  890  885 1
   895  892  886 1
   896  866  880 am
   897  894  895 1
   898  895  906 1
   899  895  898 1
   900  895  896 1
   901  896  897 2
   902  898  908 1
   903  898  899 1
   904  899  900 ar
   905  899  901 ar
   906  900  909 1
   907  900  902 ar
   908  901  903 ar
   909  901  910 1
   910  902  911 1
   911  902  904 ar
   912  903  904 ar
   913  903  912 1
   914  904  913 1
   915  905  894 1
   916  907  898 1
   917  882  894 am
   918  914  915 1
   919  915  920 1
   920  915  916 1
   921  916  917 2
   922  918  914 1
   923  919  915 1
   924  896  914 am
   925  921  922 1
   926  922  923 1
   927  922  927 1
   928  922  925 1
   929  923  924 2
   930  925  929 1
   931  925  930 1
   932  925  928 1
   933  926  921 1
   934  916  921 am
   935  931  932 1
   936  932  939 1
   937  932  935 1
   938  932  933 1
   939  933  934 2
   940  935  940 1
   941  935  936 1
   942  935  937 1
   943  936  942 1
   944  936  943 1
   945  936  944 1
   946  937  941 1
   947  938  931 1
   948  923  931 am
   949  945  946 1
   950  946  954 1
   951  946  949 1
   952  946  947 1
   953  947  948 2
   954  949  956 1
   955  949  950 1
   956  950  957 1
   957  950  951 1
   958  950  952 1
   959  951  958 1
   960  951  959 1
   961  951  960 1
   962  952  961 1
   963  952  962 1
   964  952  963 1
   965  953  945 1
   966  955  949 1
   967  933  945 am
   968  964  965 1
   969  965  972 1
   970  965  968 1
   971  965  966 1
   972  966  967 2
   973  968  973 1
   974  968  969 1
   975  968  970 1
   976  969  974 1
   977  969  975 1
   978  969  976 1
   979  970  977 1
   980  970  978 1
   981  970  979 1
   982  971  964 1
   983  947  964 am
   984  980  981 1
   985  981  988 1
   986  981  984 1
   987  981  982 1
   988  982  983 2
   989  984  989 1
   990  984  985 1
   991  984  986 1
   992  985  990 1
   993  985  991 1
   994  985  992 1
   995  986  993 1
   996  986  994 1
   997  986  995 1
   998  987  980 1
   999  966  980 am
  1000  996  997 1
  1001  997  998 1
  1002  997 1008 1
  1003  997 1000 1
  1004  998  999 2
  1005 1000 1010 1
  1006 1000 1001 1
  1007 1001 1012 1
  1008 1001 1002 1
  1009 1002 1014 1
  1010 1002 1003 1
  1011 1003 1015 1
  1012 1003 1004 2
  1013 1004 1005 2
  1014 1004 1006 2
  1015 1005 1016 1
  1016 1005 1017 1
  1017 1006 1019 1
  1018 1006 1018 1
  1019 1007  996 1
  1020 1009 1000 1
  1021 1011 1001 1
  1022 1013 1002 1
  1023  982  996 am
  1024 1020 1021 1
  1025 1021 1026 1
  1026 1021 1022 1
  1027 1022 1023 2
  1028 1024 1020 1
  1029 1025 1021 1
  1030  998 1020 am
  1031 1027 1028 1
  1032 1028 1035 1
  1033 1028 1031 1
  1034 1028 1029 1
  1035 1029 1030 2
  1036 1031 1036 1
  1037 1031 1032 1
  1038 1031 1033 1
  1039 1032 1038 1
  1040 1032 1039 1
  1041 1032 1040 1
  1042 1033 1037 1
  1043 1034 1027 1
  1044 1022 1027 am
  1045 1041 1042 1
  1046 1042 1043 1
  1047 1042 1056 1
  1048 1042 1045 1
  1049 1043 1044 2
  1050 1045 1058 1
  1051 1045 1046 1
  1052 1046 1047 ar
  1053 1046 1048 ar
  1054 1047 1051 ar
  1055 1047 1059 1
  1056 1048 1050 ar
  1057 1048 1049 ar
  1058 1049 1051 ar
  1059 1049 1052 ar
  1060 1050 1053 ar
  1061 1050 1061 1
  1062 1051 1060 1
  1063 1052 1054 ar
  1064 1052 1062 1
  1065 1053 1054 ar
  1066 1053 1063 1
  1067 1054 1064 1
  1068 1055 1041 1
  1069 1057 1045 1
  1070 1029 1041 am
  1071 1065 1066 1
  1072 1066 1074 1
  1073 1066 1069 1
  1074 1066 1067 1
  1075 1067 1068 2
  1076 1069 1076 1
  1077 1069 1070 1
  1078 1070 1077 1
  1079 1070 1071 1
  1080 1070 1072 1
  1081 1071 1078 1
  1082 1071 1079 1
  1083 1071 1080 1
  1084 1072 1081 1
  1085 1072 1082 1
  1086 1072 1083 1
  1087 1073 1065 1
  1088 1075 1069 1
  1089 1043 1065 am
  1090 1084 1085 1
  1091 1085 1086 1
  1092 1085 1099 1
  1093 1085 1088 1
  1094 1086 1087 2
  1095 1088 1101 1
  1096 1088 1089 1
  1097 1089 1090 ar
  1098 1089 1091 ar
  1099 1090 1094 ar
  1100 1090 1102 1
  1101 1091 1093 ar
  1102 1091 1092 ar
  1103 1092 1094 ar
  1104 1092 1095 ar
  1105 1093 1096 ar
  1106 1093 1104 1
  1107 1094 1103 1
  1108 1095 1097 ar
  1109 1095 1105 1
  1110 1096 1097 ar
  1111 1096 1106 1
  1112 1097 1107 1
  1113 1098 1084 1
  1114 1100 1088 1
  1115 1067 1084 am
  1116 1108 1109 1
  1117 1109 1114 1
  1118 1109 1110 1
  1119 1110 1111 2
  1120 1112 1108 1
  1121 1113 1109 1
  1122 1086 1108 am
  1123 1115 1116 1
  1124 1116 1122 1
  1125 1116 1119 1
  1126 1116 1117 1
  1127 1117 1118 2
  1128 1119 1124 1
  1129 1119 1120 1
  1130 1121 1115 1
  1131 1123 1119 1
  1132 1125 1120 1
  1133 1110 1115 am
  1134 1126 1127 1
  1135 1127 1138 1
  1136 1127 1130 1
  1137 1127 1128 1
  1138 1128 1129 2
  1139 1130 1140 1
  1140 1130 1131 1
  1141 1131 1132 ar
  1142 1131 1133 ar
  1143 1132 1141 1
  1144 1132 1134 ar
  1145 1133 1135 ar
  1146 1133 1142 1
  1147 1134 1143 1
  1148 1134 1136 ar
  1149 1135 1136 ar
  1150 1135 1144 1
  1151 1136 1145 1
  1152 1137 1126 1
  1153 1139 1130 1
  1154 1117 1126 am
  1155 1146 1147 1
  1156 1147 1155 1
  1157 1147 1150 1
  1158 1147 1148 1
  1159 1148 1149 2
  1160 1150 1157 1
  1161 1150 1151 1
  1162 1151 1158 1
  1163 1151 1152 1
  1164 1151 1153 1
  1165 1152 1159 1
  1166 1152 1160 1
  1167 1152 1161 1
  1168 1153 1162 1
  1169 1153 1163 1
  1170 1153 1164 1
  1171 1154 1146 1
  1172 1156 1150 1
  1173 1128 1146 am
  1174 1165 1166 1
  1175 1166 1172 1
  1176 1166 1169 1
  1177 1166 1167 1
  1178 1167 1168 2
  1179 1169 1174 1
  1180 1169 1170 1
  1181 1171 1165 1
  1182 1173 1169 1
  1183 1148 1165 am
  1184 1175 1176 1
  1185 1176 1179 1
  1186 1176 1185 1
  1187 1176 1177 1
  1188 1177 1178 2
  1189 1179 1187 1
  1190 1179 1180 1
  1191 1180 1181 1
  1192 1180 1189 1
  1193 1181 1182 2
  1194 1181 1183 2
  1195 1184 1175 1
  1196 1186 1179 1
  1197 1188 1180 1
  1198 1167 1175 am
  1199 1190 1191 1
  1200 1191 1199 1
  1201 1191 1194 1
  1202 1191 1192 1
  1203 1192 1193 2
  1204 1194 1201 1
  1205 1194 1195 1
  1206 1195 1202 1
  1207 1195 1196 1
  1208 1195 1197 1
  1209 1196 1203 1
  1210 1196 1204 1
  1211 1196 1205 1
  1212 1197 1206 1
  1213 1197 1207 1
  1214 1197 1208 1
  1215 1198 1190 1
  1216 1200 1194 1
  1217 1177 1190 am
  1218 1209 1210 1
  1219 1210 1211 1
  1220 1210 1224 1
  1221 1210 1213 1
  1222 1211 1212 2
  1223 1213 1226 1
  1224 1213 1214 1
  1225 1214 1215 ar
  1226 1214 1216 ar
  1227 1215 1219 ar
  1228 1215 1227 1
  1229 1216 1218 ar
  1230 1216 1217 ar
  1231 1217 1219 ar
  1232 1217 1220 ar
  1233 1218 1221 ar
  1234 1218 1229 1
  1235 1219 1228 1
  1236 1220 1222 ar
  1237 1220 1230 1
  1238 1221 1222 ar
  1239 1221 1231 1
  1240 1222 1232 1
  1241 1223 1209 1
  1242 1225 1213 1
  1243 1192 1209 am
  1244 1233 1234 1
  1245 1234 1241 1
  1246 1234 1237 1
  1247 1234 1235 1
  1248 1235 1236 2
  1249 1237 1242 1
  1250 1237 1238 1
  1251 1237 1239 1
  1252 1238 1244 1
  1253 1238 1245 1
  1254 1238 1246 1
  1255 1239 1243 1
  1256 1240 1233 1
  1257 1211 1233 am
  1258 1247 1248 1
  1259 1248 1254 1
  1260 1248 1251 1
  1261 1248 1249 1
  1262 1249 1250 2
  1263 1251 1256 1
  1264 1251 1252 1
  1265 1253 1247 1
  1266 1255 1251 1
  1267 1257 1252 1
  1268 1235 1247 am
  1269 1258 1259 1
  1270 1259 1267 1
  1271 1259 1262 1
  1272 1259 1260 1
  1273 1260 1261 2
  1274 1262 1269 1
  1275 1262 1263 1
  1276 1263 1270 1
  1277 1263 1264 1
  1278 1263 1265 1
  1279 1264 1271 1
  1280 1264 1272 1
  1281 1264 1273 1
  1282 1265 1274 1
  1283 1265 1275 1
  1284 1265 1276 1
  1285 1266 1258 1
  1286 1268 1262 1
  1287 1249 1258 am
  1288 1277 1278 1
  1289 1278 1286 1
  1290 1278 1281 1
  1291 1278 1279 1
  1292 1279 1280 2
  1293 1281 1288 1
  1294 1281 1282 1
  1295 1282 1283 2
  1296 1282 1284 2
  1297 1285 1277 1
  1298 1287 1281 1
  1299 1260 1277 am
  1300 1289 1290 1
  1301 1290 1297 1
  1302 1290 1293 1
  1303 1290 1291 1
  1304 1291 1292 2
  1305 1293 1298 1
  1306 1293 1294 1
  1307 1293 1295 1
  1308 1294 1299 1
  1309 1294 1300 1
  1310 1294 1301 1
  1311 1295 1302 1
  1312 1295 1303 1
  1313 1295 1304 1
  1314 1296 1289 1
  1315 1279 1289 am
  1316 1305 1306 1
  1317 1306 1314 1
  1318 1306 1309 1
  1319 1306 1307 1
  1320 1307 1308 2
  1321 1309 1316 1
  1322 1309 1310 1
  1323 1310 1317 1
  1324 1310 1311 1
  1325 1310 1312 1
  1326 1311 1318 1
  1327 1311 1319 1
  1328 1311 1320 1
  1329 1312 1321 1
  1330 1312 1322 1
  1331 1312 1323 1
  1332 1313 1305 1
  1333 1315 1309 1
  1334 1291 1305 am
  1335 1324 1325 1
  1336 1325 1331 1
  1337 1325 1328 1
  1338 1325 1326 1
  1339 1326 1327 2
  1340 1328 1333 1
  1341 1328 1329 1
  1342 1330 1324 1
  1343 1332 1328 1
  1344 1334 1329 1
  1345 1307 1324 am
  1346 1335 1336 1
  1347 1336 1343 1
  1348 1336 1339 1
  1349 1336 1337 1
  1350 1337 1338 2
  1351 1339 1344 1
  1352 1339 1340 1
  1353 1339 1341 1
  1354 1340 1345 1
  1355 1340 1346 1
  1356 1340 1347 1
  1357 1341 1348 1
  1358 1341 1349 1
  1359 1341 1350 1
  1360 1342 1335 1
  1361 1326 1335 am
  1362 1351 1352 1
  1363 1352 1359 1
  1364 1352 1355 1
  1365 1352 1353 1
  1366 1353 1354 2
  1367 1355 1360 1
  1368 1355 1356 1
  1369 1355 1357 1
  1370 1356 1362 1
  1371 1356 1363 1
  1372 1356 1364 1
  1373 1357 1361 1
  1374 1358 1351 1
  1375 1337 1351 am
  1376 1365 1366 1
  1377 1366 1367 1
  1378 1366 1371 1
  1379 1366 1369 1
  1380 1367 1368 2
  1381 1369 1373 1
  1382 1369 1374 1
  1383 1369 1372 1
  1384 1370 1365 1
  1385 1353 1365 am
  1386 1375 1376 1
  1387 1376 1382 1
  1388 1376 1379 1
  1389 1376 1377 1
  1390 1377 1378 2
  1391 1379 1384 1
  1392 1379 1380 1
  1393 1381 1375 1
  1394 1383 1379 1
  1395 1385 1380 1
  1396 1367 1375 am
  1397 1386 1387 1
  1398 1387 1388 1
  1399 1387 1395 1
  1400 1387 1390 1
  1401 1388 1389 2
  1402 1390 1396 1
  1403 1390 1392 1
  1404 1390 1391 1
  1405 1391 1398 1
  1406 1392 1399 1
  1407 1392 1400 1
  1408 1392 1401 1
  1409 1393 1391 1
  1410 1393 1402 1
  1411 1393 1403 1
  1412 1393 1404 1
  1413 1394 1386 1
  1414 1397 1391 1
  1415 1377 1386 am
  1416 1405 1406 1
  1417 1406 1409 1
  1418 1406 1415 1
  1419 1406 1407 1
  1420 1407 1408 2
  1421 1409 1417 1
  1422 1409 1410 1
  1423 1410 1411 1
  1424 1410 1419 1
  1425 1411 1412 2
  1426 1411 1413 2
  1427 1414 1405 1
  1428 1416 1409 1
  1429 1418 1410 1
  1430 1388 1405 am
  1431 1420 1421 1
  1432 1421 1428 1
  1433 1421 1424 1
  1434 1421 1422 1
  1435 1422 1423 2
  1436 1424 1429 1
  1437 1424 1425 1
  1438 1424 1426 1
  1439 1425 1431 1
  1440 1425 1432 1
  1441 1425 1433 1
  1442 1426 1430 1
  1443 1427 1420 1
  1444 1407 1420 am
  1445 1434 1435 1
  1446 1435 1443 1
  1447 1435 1438 1
  1448 1435 1436 1
  1449 1436 1437 2
  1450 1438 1445 1
  1451 1438 1439 1
  1452 1439 1446 1
  1453 1439 1440 1
  1454 1439 1441 1
  1455 1440 1447 1
  1456 1440 1448 1
  1457 1440 1449 1
  1458 1441 1450 1
  1459 1441 1451 1
  1460 1441 1452 1
  1461 1442 1434 1
  1462 1444 1438 1
  1463 1422 1434 am
  1464 1453 1454 1
  1465 1454 1460 1
  1466 1454 1457 1
  1467 1454 1455 1
  1468 1455 1456 2
  1469 1457 1462 1
  1470 1457 1458 1
  1471 1459 1453 1
  1472 1461 1457 1
  1473 1463 1458 1
  1474 1436 1453 am
  1475 1464 1465 1
  1476 1465 1472 1
  1477 1465 1468 1
  1478 1465 1466 1
  1479 1466 1467 2
  1480 1468 1473 1
  1481 1468 1469 1
  1482 1468 1470 1
  1483 1469 1474 1
  1484 1469 1475 1
  1485 1469 1476 1
  1486 1470 1477 1
  1487 1470 1478 1
  1488 1470 1479 1
  1489 1471 1464 1
  1490 1455 1464 am
  1491 1480 1481 1
  1492 1481 1482 1
  1493 1481 1489 1
  1494 1481 1484 1
  1495 1482 1483 2
  1496 1484 1490 1
  1497 1484 1486 1
  1498 1484 1485 1
  1499 1485 1492 1
  1500 1486 1493 1
  1501 1486 1494 1
  1502 1486 1495 1
  1503 1487 1485 1
  1504 1487 1496 1
  1505 1487 1497 1
  1506 1487 1498 1
  1507 1488 1480 1
  1508 1491 1485 1
  1509 1466 1480 am
  1510 1499 1500 1
  1511 1500 1501 1
  1512 1500 1505 1
  1513 1500 1503 1
  1514 1501 1502 2
  1515 1503 1507 1
  1516 1503 1508 1
  1517 1503 1506 1
  1518 1504 1499 1
  1519 1482 1499 am
  1520 1509 1510 1
  1521 1510 1511 1
  1522 1510 1518 1
  1523 1510 1513 1
  1524 1511 1512 2
  1525 1513 1519 1
  1526 1513 1515 1
  1527 1513 1514 1
  1528 1514 1521 1
  1529 1515 1522 1
  1530 1515 1523 1
  1531 1515 1524 1
  1532 1516 1514 1
  1533 1516 1525 1
  1534 1516 1526 1
  1535 1516 1527 1
  1536 1517 1509 1
  1537 1520 1514 1
  1538 1501 1509 am
  1539 1528 1529 1
  1540 1529 1537 1
  1541 1529 1532 1
  1542 1529 1530 1
  1543 1530 1531 2
  1544 1532 1539 1
  1545 1532 1533 1
  1546 1533 1534 2
  1547 1533 1535 2
  1548 1536 1528 1
  1549 1538 1532 1
  1550 1511 1528 am
  1551 1540 1541 1
  1552 1541 1542 1
  1553 1541 1552 1
  1554 1541 1544 1
  1555 1542 1543 2
  1556 1544 1554 1
  1557 1544 1545 1
  1558 1545 1556 1
  1559 1545 1546 1
  1560 1546 1558 1
  1561 1546 1547 1
  1562 1547 1559 1
  1563 1547 1548 2
  1564 1548 1549 2
  1565 1548 1550 2
  1566 1549 1560 1
  1567 1549 1561 1
  1568 1550 1563 1
  1569 1550 1562 1
  1570 1551 1540 1
  1571 1553 1544 1
  1572 1555 1545 1
  1573 1557 1546 1
  1574 1530 1540 am
  1575 1564 1565 1
  1576 1565 1577 1
  1577 1565 1568 1
  1578 1565 1566 1
  1579 1566 1567 2
  1580 1568 1579 1
  1581 1568 1569 1
  1582 1569 1570 ar
  1583 1569 1571 ar
  1584 1570 1580 1
  1585 1570 1572 ar
  1586 1571 1573 ar
  1587 1571 1581 1
  1588 1572 1582 1
  1589 1572 1574 ar
  1590 1573 1574 ar
  1591 1573 1583 1
  1592 1574 1575 1
  1593 1575 1584 1
  1594 1576 1564 1
  1595 1578 1568 1
  1596 1542 1564 am
  1597 1585 1586 1
  1598 1586 1594 1
  1599 1586 1589 1
  1600 1586 1587 1
  1601 1587 1588 2
  1602 1589 1596 1
  1603 1589 1590 1
  1604 1590 1597 1
  1605 1590 1591 1
  1606 1590 1592 1
  1607 1591 1598 1
  1608 1591 1599 1
  1609 1591 1600 1
  1610 1592 1601 1
  1611 1592 1602 1
  1612 1592 1603 1
  1613 1593 1585 1
  1614 1595 1589 1
  1615 1566 1585 am
  1616 1604 1605 1
  1617 1605 1606 1
  1618 1605 1610 1
  1619 1605 1608 1
  1620 1606 1607 2
  1621 1608 1612 1
  1622 1608 1613 1
  1623 1608 1611 1
  1624 1609 1604 1
  1625 1587 1604 am
  1626 1614 1615 1
  1627 1615 1616 1
  1628 1615 1623 1
  1629 1615 1618 1
  1630 1616 1617 2
  1631 1618 1624 1
  1632 1618 1620 1
  1633 1618 1619 1
  1634 1619 1626 1
  1635 1620 1627 1
  1636 1620 1628 1
  1637 1620 1629 1
  1638 1621 1619 1
  1639 1621 1630 1
  1640 1621 1631 1
  1641 1621 1632 1
  1642 1622 1614 1
  1643 1625 1619 1
  1644 1606 1614 am
  1645 1633 1634 1
  1646 1634 1641 1
  1647 1634 1637 1
  1648 1634 1635 1
  1649 1635 1636 2
  1650 1637 1642 1
  1651 1637 1638 1
  1652 1637 1639 1
  1653 1638 1644 1
  1654 1638 1645 1
  1655 1638 1646 1
  1656 1639 1643 1
  1657 1640 1633 1
  1658 1616 1633 am
  1659 1647 1648 1
  1660 1648 1654 1
  1661 1648 1651 1
  1662 1648 1649 1
  1663 1649 1650 2
  1664 1651 1656 1
  1665 1651 1652 1
  1666 1653 1647 1
  1667 1655 1651 1
  1668 1657 1652 1
  1669 1635 1647 am
  1670 1658 1659 1
  1671 1658 1664 1
  1672 1659 1665 1
  1673 1659 1660 1
  1674 1659 1662 1
  1675 1660 1661 2
  1676 1662 1667 1
  1677 1662 1663 1
  1678 1663 1664 1
  1679 1663 1669 1
  1680 1664 1671 1
  1681 1666 1662 1
  1682 1668 1663 1
  1683 1670 1664 1
  1684 1649 1658 am
  1685 1672 1673 1
  1686 1673 1684 1
  1687 1673 1676 1
  1688 1673 1674 1
  1689 1674 1675 2
  1690 1676 1686 1
  1691 1676 1677 1
  1692 1677 1678 ar
  1693 1677 1679 ar
  1694 1678 1687 1
  1695 1678 1680 ar
  1696 1679 1681 ar
  1697 1679 1688 1
  1698 1680 1689 1
  1699 1680 1682 ar
  1700 1681 1682 ar
  1701 1681 1690 1
  1702 1682 1691 1
  1703 1683 1672 1
  1704 1685 1676 1
  1705 1660 1672 am
  1706 1692 1693 1
  1707 1693 1694 1
  1708 1693 1704 1
  1709 1693 1696 1
  1710 1694 1695 2
  1711 1696 1706 1
  1712 1696 1697 1
  1713 1697 1708 1
  1714 1697 1698 1
  1715 1698 1710 1
  1716 1698 1699 1
  1717 1699 1711 1
  1718 1699 1700 2
  1719 1700 1701 2
  1720 1700 1702 2
  1721 1701 1712 1
  1722 1701 1713 1
  1723 1702 1715 1
  1724 1702 1714 1
  1725 1703 1692 1
  1726 1705 1696 1
  1727 1707 1697 1
  1728 1709 1698 1
  1729 1674 1692 am
  1730 1716 1717 1
  1731 1717 1729 1
  1732 1717 1720 1
  1733 1717 1718 1
  1734 1718 1719 2
  1735 1720 1731 1
  1736 1720 1721 1
  1737 1721 1722 ar
  1738 1721 1723 ar
  1739 1722 1732 1
  1740 1722 1724 ar
  1741 1723 1725 ar
  1742 1723 1733 1
  1743 1724 1734 1
  1744 1724 1726 ar
  1745 1725 1726 ar
  1746 1725 1735 1
  1747 1726 1727 1
  1748 1727 1736 1
  1749 1728 1716 1
  1750 1730 1720 1
  1751 1694 1716 am
  1752 1737 1738 1
  1753 1738 1747 1
  1754 1738 1741 1
  1755 1738 1739 1
  1756 1739 1740 2
  1757 1741 1749 1
  1758 1741 1742 1
  1759 1742 1751 1
  1760 1742 1743 1
  1761 1743 1745 2
  1762 1743 1744 am
  1763 1744 1752 1
  1764 1744 1753 1
  1765 1746 1737 1
  1766 1748 1741 1
  1767 1750 1742 1
  1768 1718 1737 am
  1769 1754 1755 1
  1770 1755 1761 1
  1771 1755 1758 1
  1772 1755 1756 1
  1773 1756 1757 2
  1774 1758 1763 1
  1775 1758 1759 1
  1776 1760 1754 1
  1777 1762 1758 1
  1778 1764 1759 1
  1779 1739 1754 am
  1780 1765 1766 1
  1781 1766 1774 1
  1782 1766 1769 1
  1783 1766 1767 1
  1784 1767 1768 2
  1785 1769 1776 1
  1786 1769 1770 1
  1787 1770 1777 1
  1788 1770 1771 1
  1789 1770 1772 1
  1790 1771 1778 1
  1791 1771 1779 1
  1792 1771 1780 1
  1793 1772 1781 1
  1794 1772 1782 1
  1795 1772 1783 1
  1796 1773 1765 1
  1797 1775 1769 1
  1798 1756 1765 am
  1799 1784 1785 1
  1800 1785 1786 1
  1801 1785 1793 1
  1802 1785 1788 1
  1803 1786 1787 2
  1804 1788 1795 1
  1805 1788 1789 1
  1806 1789 1790 1
  1807 1789 1797 1
  1808 1790 1791 1
  1809 1791 1798 1
  1810 1791 1799 1
  1811 1791 1800 1
  1812 1792 1784 1
  1813 1794 1788 1
  1814 1796 1789 1
  1815 1767 1784 am
  1816 1801 1802 1
  1817 1802 1809 1
  1818 1802 1805 1
  1819 1802 1803 1
  1820 1803 1804 2
  1821 1805 1810 1
  1822 1805 1806 1
  1823 1805 1807 1
  1824 1806 1812 1
  1825 1806 1813 1
  1826 1806 1814 1
  1827 1807 1811 1
  1828 1808 1801 1
  1829 1786 1801 am
  1830 1815 1816 1
  1831 1816 1817 1
  1832 1816 1827 1
  1833 1816 1819 1
  1834 1817 1818 2
  1835 1819 1829 1
  1836 1819 1820 1
  1837 1820 1831 1
  1838 1820 1821 1
  1839 1821 1833 1
  1840 1821 1822 1
  1841 1822 1834 1
  1842 1822 1823 2
  1843 1823 1824 2
  1844 1823 1825 2
  1845 1824 1835 1
  1846 1824 1836 1
  1847 1825 1838 1
  1848 1825 1837 1
  1849 1826 1815 1
  1850 1828 1819 1
  1851 1830 1820 1
  1852 1832 1821 1
  1853 1803 1815 am
  1854 1839 1840 1
  1855 1840 1841 1
  1856 1840 1845 1
  1857 1840 1843 1
  1858 1841 1842 2
  1859 1843 1847 1
  1860 1843 1848 1
  1861 1843 1846 1
  1862 1844 1839 1
  1863 1817 1839 am
  1864 1849 1850 1
  1865 1850 1851 1
  1866 1850 1861 1
  1867 1850 1853 1
  1868 1851 1852 2
  1869 1853 1863 1
  1870 1853 1854 1
  1871 1854 1865 1
  1872 1854 1855 1
  1873 1855 1867 1
  1874 1855 1856 1
  1875 1856 1868 1
  1876 1856 1857 2
  1877 1857 1858 2
  1878 1857 1859 2
  1879 1858 1869 1
  1880 1858 1870 1
  1881 1859 1872 1
  1882 1859 1871 1
  1883 1860 1849 1
  1884 1862 1853 1
  1885 1864 1854 1
  1886 1866 1855 1
  1887 1841 1849 am
  1888 1873 1874 1
  1889 1874 1875 1
  1890 1874 1879 1
  1891 1874 1877 1
  1892 1875 1876 2
  1893 1877 1881 1
  1894 1877 1882 1
  1895 1877 1880 1
  1896 1878 1873 1
  1897 1851 1873 am
  1898 1883 1884 1
  1899 1884 1893 1
  1900 1884 1887 1
  1901 1884 1885 1
  1902 1885 1886 2
  1903 1887 1895 1
  1904 1887 1888 1
  1905 1888 1897 1
  1906 1888 1889 1
  1907 1889 1899 1
  1908 1889 1890 1
  1909 1890 1901 1
  1910 1890 1891 1
  1911 1891 1902 1
  1912 1891 1903 1
  1913 1891 1904 1
  1914 1892 1883 1
  1915 1894 1887 1
  1916 1896 1888 1
  1917 1898 1889 1
  1918 1900 1890 1
  1919 1875 1883 am
  1920 1905 1906 1
  1921 1906 1913 1
  1922 1906 1909 1
  1923 1906 1907 1
  1924 1907 1908 2
  1925 1909 1914 1
  1926 1909 1910 1
  1927 1909 1911 1
  1928 1910 1915 1
  1929 1910 1916 1
  1930 1910 1917 1
  1931 1911 1918 1
  1932 1911 1919 1
  1933 1911 1920 1
  1934 1912 1905 1
  1935 1885 1905 am
  1936 1921 1922 1
  1937 1922 1923 1
  1938 1922 1930 1
  1939 1922 1925 1
  1940 1923 1924 2
  1941 1925 1931 1
  1942 1925 1927 1
  1943 1925 1926 1
  1944 1926 1933 1
  1945 1927 1934 1
  1946 1927 1935 1
  1947 1927 1936 1
  1948 1928 1926 1
  1949 1928 1937 1
  1950 1928 1938 1
  1951 1928 1939 1
  1952 1929 1921 1
  1953 1932 1926 1
  1954 1907 1921 am
  1955 1940 1941 1
  1956 1941 1942 1
  1957 1941 1949 1
  1958 1941 1944 1
  1959 1942 1943 2
  1960 1944 1950 1
  1961 1944 1946 1
  1962 1944 1945 1
  1963 1945 1952 1
  1964 1946 1953 1
  1965 1946 1954 1
  1966 1946 1955 1
  1967 1947 1945 1
  1968 1947 1956 1
  1969 1947 1957 1
  1970 1947 1958 1
  1971 1948 1940 1
  1972 1951 1945 1
  1973 1923 1940 am
  1974 1959 1960 1
  1975 1960 1966 1
  1976 1960 1963 1
  1977 1960 1961 1
  1978 1961 1962 2
  1979 1963 1968 1
  1980 1963 1964 1
  1981 1965 1959 1
  1982 1967 1963 1
  1983 1969 1964 1
  1984 1942 1959 am
  1985 1970 1971 1
  1986 1971 1978 1
  1987 1971 1974 1
  1988 1971 1972 1
  1989 1972 1973 2
  1990 1974 1979 1
  1991 1974 1975 1
  1992 1974 1976 1
  1993 1975 1981 1
  1994 1975 1982 1
  1995 1975 1983 1
  1996 1976 1980 1
  1997 1977 1970 1
  1998 1961 1970 am
  1999 1984 1985 1
  2000 1985 1992 1
  2001 1985 1988 1
  2002 1985 1986 1
  2003 1986 1987 2
  2004 1988 1993 1
  2005 1988 1989 1
  2006 1988 1990 1
  2007 1989 1994 1
  2008 1989 1995 1
  2009 1989 1996 1
  2010 1990 1997 1
  2011 1990 1998 1
  2012 1990 1999 1
  2013 1991 1984 1
  2014 1972 1984 am
  2015 2000 2001 1
  2016 2001 2002 1
  2017 2001 2015 1
  2018 2001 2004 1
  2019 2002 2003 2
  2020 2004 2017 1
  2021 2004 2005 1
  2022 2005 2006 ar
  2023 2005 2007 ar
  2024 2006 2010 ar
  2025 2006 2018 1
  2026 2007 2009 ar
  2027 2007 2008 ar
  2028 2008 2010 ar
  2029 2008 2011 ar
  2030 2009 2012 ar
  2031 2009 2020 1
  2032 2010 2019 1
  2033 2011 2013 ar
  2034 2011 2021 1
  2035 2012 2013 ar
  2036 2012 2022 1
  2037 2013 2023 1
  2038 2014 2000 1
  2039 2016 2004 1
  2040 1986 2000 am
  2041 2024 2025 1
  2042 2025 2026 1
  2043 2025 2030 1
  2044 2025 2028 1
  2045 2026 2027 2
  2046 2028 2032 1
  2047 2028 2033 1
  2048 2028 2031 1
  2049 2029 2024 1
  2050 2002 2024 am
  2051 2034 2035 1
  2052 2035 2036 1
  2053 2035 2043 1
  2054 2035 2038 1
  2055 2036 2037 2
  2056 2038 2044 1
  2057 2038 2040 1
  2058 2038 2039 1
  2059 2039 2046 1
  2060 2040 2047 1
  2061 2040 2048 1
  2062 2040 2049 1
  2063 2041 2039 1
  2064 2041 2050 1
  2065 2041 2051 1
  2066 2041 2052 1
  2067 2042 2034 1
  2068 2045 2039 1
  2069 2026 2034 am
  2070 2053 2054 1
  2071 2054 2060 1
  2072 2054 2057 1
  2073 2054 2055 1
  2074 2055 2056 2
  2075 2057 2062 1
  2076 2057 2058 1
  2077 2059 2053 1
  2078 2061 2057 1
  2079 2063 2058 1
  2080 2036 2053 am
  2081 2064 2065 1
  2082 2065 2066 1
  2083 2065 2070 1
  2084 2065 2068 1
  2085 2066 2067 2
  2086 2068 2072 1
  2087 2068 2073 1
  2088 2068 2071 1
  2089 2069 2064 1
  2090 2055 2064 am
  2091 2074 2075 1
  2092 2075 2083 1
  2093 2075 2078 1
  2094 2075 2076 1
  2095 2076 2077 2
  2096 2078 2085 1
  2097 2078 2079 1
  2098 2079 2086 1
  2099 2079 2080 1
  2100 2079 2081 1
  2101 2080 2087 1
  2102 2080 2088 1
  2103 2080 2089 1
  2104 2081 2090 1
  2105 2081 2091 1
  2106 2081 2092 1
  2107 2082 2074 1
  2108 2084 2078 1
  2109 2066 2074 am
  2110 2093 2094 1
  2111 2094 2101 1
  2112 2094 2097 1
  2113 2094 2095 1
  2114 2095 2096 2
  2115 2097 2102 1
  2116 2097 2098 1
  2117 2097 2099 1
  2118 2098 2103 1
  2119 2098 2104 1
  2120 2098 2105 1
  2121 2099 2106 1
  2122 2099 2107 1
  2123 2099 2108 1
  2124 2100 2093 1
  2125 2076 2093 am
  2126 2109 2110 1
  2127 2110 2116 1
  2128 2110 2113 1
  2129 2110 2111 1
  2130 2111 2112 2
  2131 2113 2118 1
  2132 2113 2114 1
  2133 2115 2109 1
  2134 2117 2113 1
  2135 2119 2114 1
  2136 2095 2109 am
  2137 2120 2121 1
  2138 2121 2132 1
  2139 2121 2124 1
  2140 2121 2122 1
  2141 2122 2123 2
  2142 2124 2134 1
  2143 2124 2125 1
  2144 2125 2126 ar
  2145 2125 2127 ar
  2146 2126 2135 1
  2147 2126 2128 ar
  2148 2127 2129 ar
  2149 2127 2136 1
  2150 2128 2137 1
  2151 2128 2130 ar
  2152 2129 2130 ar
  2153 2129 2138 1
  2154 2130 2139 1
  2155 2131 2120 1
  2156 2133 2124 1
  2157 2111 2120 am
  2158 2140 2141 1
  2159 2141 2149 1
  2160 2141 2144 1
  2161 2141 2142 1
  2162 2142 2143 2
  2163 2144 2151 1
  2164 2144 2145 1
  2165 2145 2152 1
  2166 2145 2146 1
  2167 2145 2147 1
  2168 2146 2153 1
  2169 2146 2154 1
  2170 2146 2155 1
  2171 2147 2156 1
  2172 2147 2157 1
  2173 2147 2158 1
  2174 2148 2140 1
  2175 2150 2144 1
  2176 2122 2140 am
  2177 2159 2160 1
  2178 2159 2165 1
  2179 2160 2166 1
  2180 2160 2161 1
  2181 2160 2163 1
  2182 2161 2162 2
  2183 2163 2168 1
  2184 2163 2164 1
  2185 2164 2165 1
  2186 2164 2170 1
  2187 2165 2172 1
  2188 2167 2163 1
  2189 2169 2164 1
  2190 2171 2165 1
  2191 2142 2159 am
  2192 2173 2174 1
  2193 2174 2175 1
  2194 2174 2182 1
  2195 2174 2177 1
  2196 2175 2176 2
  2197 2177 2183 1
  2198 2177 2179 1
  2199 2177 2178 1
  2200 2178 2185 1
  2201 2179 2186 1
  2202 2179 2187 1
  2203 2179 2188 1
  2204 2180 2178 1
  2205 2180 2189 1
  2206 2180 2190 1
  2207 2180 2191 1
  2208 2181 2173 1
  2209 2184 2178 1
  2210 2161 2173 am
  2211 2192 2193 1
  2212 2193 2194 1
  2213 2193 2201 1
  2214 2193 2196 1
  2215 2194 2195 2
  2216 2196 2203 1
  2217 2196 2197 1
  2218 2197 2198 1
  2219 2197 2205 1
  2220 2198 2199 1
  2221 2199 2206 1
  2222 2199 2207 1
  2223 2199 2208 1
  2224 2200 2192 1
  2225 2202 2196 1
  2226 2204 2197 1
  2227 2175 2192 am
  2228 2209 2210 1
  2229 2210 2211 1
  2230 2210 2218 1
  2231 2210 2213 1
  2232 2211 2212 2
  2233 2213 2220 1
  2234 2213 2214 1
  2235 2214 2215 1
  2236 2214 2222 1
  2237 2215 2216 1
  2238 2216 2223 1
  2239 2216 2224 1
  2240 2216 2225 1
  2241 2217 2209 1
  2242 2219 2213 1
  2243 2221 2214 1
  2244 2194 2209 am
  2245 2226 2227 1
  2246 2226 2236 1
  2247 2227 2228 1
  2248 2227 2230 1
  2249 2227 2237 1
  2250 2228 2229 2
  2251 2230 2231 1
  2252 2230 2238 1
  2253 2230 2239 1
  2254 2231 2232 ar
  2255 2231 2233 ar
  2256 2232 2235 ar
  2257 2232 2240 1
  2258 2233 2234 ar
  2259 2234 2235 ar
  2260 2234 2241 1
  2261 2235 2242 1
  2262 2211 2226 am
  2263 2243 2244 1
  2264 2244 2245 1
  2265 2244 2258 1
  2266 2244 2247 1
  2267 2245 2246 2
  2268 2247 2260 1
  2269 2247 2248 1
  2270 2248 2249 ar
  2271 2248 2250 ar
  2272 2249 2253 ar
  2273 2249 2261 1
  2274 2250 2252 ar
  2275 2250 2251 ar
  2276 2251 2253 ar
  2277 2251 2254 ar
  2278 2252 2255 ar
  2279 2252 2263 1
  2280 2253 2262 1
  2281 2254 2256 ar
  2282 2254 2264 1
  2283 2255 2256 ar
  2284 2255 2265 1
  2285 2256 2266 1
  2286 2257 2243 1
  2287 2259 2247 1
  2288 2243 2228 am
  2289 2267 2268 1
  2290 2268 2269 1
  2291 2268 2282 1
  2292 2268 2271 1
  2293 2269 2270 2
  2294 2271 2284 1
  2295 2271 2272 1
  2296 2272 2273 ar
  2297 2272 2274 ar
  2298 2273 2277 ar
  2299 2273 2285 1
  2300 2274 2276 ar
  2301 2274 2275 ar
  2302 2275 2277 ar
  2303 2275 2278 ar
  2304 2276 2279 ar
  2305 2276 2287 1
  2306 2277 2286 1
  2307 2278 2280 ar
  2308 2278 2288 1
  2309 2279 2280 ar
  2310 2279 2289 1
  2311 2280 2290 1
  2312 2281 2267 1
  2313 2283 2271 1
  2314 2245 2267 am
  2315 2291 2292 1
  2316 2292 2293 1
  2317 2292 2303 1
  2318 2292 2295 1
  2319 2293 2294 2
  2320 2295 2305 1
  2321 2295 2296 1
  2322 2296 2307 1
  2323 2296 2297 1
  2324 2297 2309 1
  2325 2297 2298 1
  2326 2298 2310 1
  2327 2298 2299 2
  2328 2299 2300 2
  2329 2299 2301 2
  2330 2300 2311 1
  2331 2300 2312 1
  2332 2301 2314 1
  2333 2301 2313 1
  2334 2302 2291 1
  2335 2304 2295 1
  2336 2306 2296 1
  2337 2308 2297 1
  2338 2269 2291 am
  2339 2315 2316 1
  2340 2316 2324 1
  2341 2316 2319 1
  2342 2316 2317 1
  2343 2317 2318 2
  2344 2319 2326 1
  2345 2319 2320 1
  2346 2320 2321 2
  2347 2320 2322 2
  2348 2323 2315 1
  2349 2325 2319 1
  2350 2293 2315 am
  2351 2327 2328 1
  2352 2328 2331 1
  2353 2328 2337 1
  2354 2328 2329 1
  2355 2329 2330 2
  2356 2331 2339 1
  2357 2331 2332 1
  2358 2332 2333 1
  2359 2332 2341 1
  2360 2333 2334 2
  2361 2333 2335 2
  2362 2336 2327 1
  2363 2338 2331 1
  2364 2340 2332 1
  2365 2317 2327 am
  2366 2342 2343 1
  2367 2343 2351 1
  2368 2343 2346 1
  2369 2343 2344 1
  2370 2344 2345 2
  2371 2346 2353 1
  2372 2346 2347 1
  2373 2347 2348 2
  2374 2347 2349 2
  2375 2350 2342 1
  2376 2352 2346 1
  2377 2329 2342 am
  2378 2354 2355 1
  2379 2354 2360 1
  2380 2355 2361 1
  2381 2355 2356 1
  2382 2355 2358 1
  2383 2356 2357 2
  2384 2358 2363 1
  2385 2358 2359 1
  2386 2359 2360 1
  2387 2359 2365 1
  2388 2360 2367 1
  2389 2362 2358 1
  2390 2364 2359 1
  2391 2366 2360 1
  2392 2344 2354 am
  2393 2368 2369 1
  2394 2369 2378 1
  2395 2369 2372 1
  2396 2369 2370 1
  2397 2370 2371 2
  2398 2372 2380 1
  2399 2372 2373 1
  2400 2373 2382 1
  2401 2373 2374 1
  2402 2374 2376 2
  2403 2374 2375 am
  2404 2375 2383 1
  2405 2375 2384 1
  2406 2377 2368 1
  2407 2379 2372 1
  2408 2381 2373 1
  2409 2356 2368 am
  2410 2385 2386 1
  2411 2386 2387 1
  2412 2386 2391 1
  2413 2386 2389 1
  2414 2387 2388 2
  2415 2389 2393 1
  2416 2389 2394 1
  2417 2389 2392 1
  2418 2390 2385 1
  2419 2370 2385 am
  2420 2395 2396 1
  2421 2396 2404 1
  2422 2396 2399 1
  2423 2396 2397 1
  2424 2397 2398 2
  2425 2399 2406 1
  2426 2399 2400 1
  2427 2400 2407 1
  2428 2400 2401 1
  2429 2400 2402 1
  2430 2401 2408 1
  2431 2401 2409 1
  2432 2401 2410 1
  2433 2402 2411 1
  2434 2402 2412 1
  2435 2402 2413 1
  2436 2403 2395 1
  2437 2405 2399 1
  2438 2387 2395 am
  2439 2414 2415 1
  2440 2415 2424 1
  2441 2415 2418 1
  2442 2415 2416 1
  2443 2416 2417 2
  2444 2418 2426 1
  2445 2418 2419 1
  2446 2419 2428 1
  2447 2419 2420 1
  2448 2420 2430 1
  2449 2420 2421 1
  2450 2421 2432 1
  2451 2421 2422 1
  2452 2422 2433 1
  2453 2422 2434 1
  2454 2422 2435 1
  2455 2423 2414 1
  2456 2425 2418 1
  2457 2427 2419 1
  2458 2429 2420 1
  2459 2431 2421 1
  2460 2397 2414 am
  2461 2436 2437 1
  2462 2437 2443 1
  2463 2437 2440 1
  2464 2437 2438 1
  2465 2438 2439 2
  2466 2440 2445 1
  2467 2440 2441 1
  2468 2442 2436 1
  2469 2444 2440 1
  2470 2416 2436 am
  2471 2446 2447 1
  2472 2447 2459 1
  2473 2447 2450 1
  2474 2447 2448 1
  2475 2448 2449 2
  2476 2450 2461 1
  2477 2450 2451 1
  2478 2451 2452 ar
  2479 2451 2453 ar
  2480 2452 2462 1
  2481 2452 2454 ar
  2482 2453 2455 ar
  2483 2453 2463 1
  2484 2454 2464 1
  2485 2454 2456 ar
  2486 2455 2456 ar
  2487 2455 2465 1
  2488 2456 2457 1
  2489 2457 2466 1
  2490 2458 2446 1
  2491 2460 2450 1
  2492 2438 2446 am
  2493 2467 2468 1
  2494 2468 2477 1
  2495 2468 2471 1
  2496 2468 2469 1
  2497 2469 2470 2
  2498 2471 2479 1
  2499 2471 2472 1
  2500 2472 2481 1
  2501 2472 2473 1
  2502 2473 2475 2
  2503 2473 2474 am
  2504 2474 2482 1
  2505 2474 2483 1
  2506 2476 2467 1
  2507 2478 2471 1
  2508 2480 2472 1
  2509 2448 2467 am
  2510 2484 2485 1
  2511 2485 2493 1
  2512 2485 2488 1
  2513 2485 2486 1
  2514 2486 2487 2
  2515 2488 2495 1
  2516 2488 2489 1
  2517 2489 2490 2
  2518 2489 2491 2
  2519 2492 2484 1
  2520 2494 2488 1
  2521 2469 2484 am
  2522 2496 2497 1
  2523 2496 2502 1
  2524 2497 2503 1
  2525 2497 2498 1
  2526 2497 2500 1
  2527 2498 2499 2
  2528 2500 2505 1
  2529 2500 2501 1
  2530 2501 2502 1
  2531 2501 2507 1
  2532 2502 2509 1
  2533 2504 2500 1
  2534 2506 2501 1
  2535 2508 2502 1
  2536 2486 2496 am
  2537 2510 2511 1
  2538 2511 2516 1
  2539 2511 2512 1
  2540 2512 2513 2
  2541 2514 2510 1
  2542 2515 2511 1
  2543 2498 2510 am
  2544 2517 2518 1
  2545 2518 2524 1
  2546 2518 2521 1
  2547 2518 2519 1
  2548 2519 2520 2
  2549 2521 2526 1
  2550 2521 2522 1
  2551 2523 2517 1
  2552 2525 2521 1
  2553 2512 2517 am
  2554 2527 2528 1
  2555 2528 2534 1
  2556 2528 2531 1
  2557 2528 2529 1
  2558 2529 2530 2
  2559 2531 2536 1
  2560 2531 2532 1
  2561 2533 2527 1
  2562 2535 2531 1
  2563 2519 2527 am
  2564 2537 2538 1
  2565 2538 2546 1
  2566 2538 2541 1
  2567 2538 2539 1
  2568 2539 2540 2
  2569 2541 2548 1
  2570 2541 2542 1
  2571 2542 2543 2
  2572 2542 2544 2
  2573 2545 2537 1
  2574 2547 2541 1
  2575 2529 2537 am
  2576 2549 2550 1
  2577 2550 2561 1
  2578 2550 2553 1
  2579 2550 2551 1
  2580 2551 2552 2
  2581 2553 2563 1
  2582 2553 2554 1
  2583 2554 2555 ar
  2584 2554 2556 ar
  2585 2555 2564 1
  2586 2555 2557 ar
  2587 2556 2558 ar
  2588 2556 2565 1
  2589 2557 2566 1
  2590 2557 2559 ar
  2591 2558 2559 ar
  2592 2558 2567 1
  2593 2559 2568 1
  2594 2560 2549 1
  2595 2562 2553 1
  2596 2539 2549 am
  2597 2569 2570 1
  2598 2570 2577 1
  2599 2570 2573 1
  2600 2570 2571 1
  2601 2571 2572 2
  2602 2573 2578 1
  2603 2573 2574 1
  2604 2573 2575 1
  2605 2574 2579 1
  2606 2574 2580 1
  2607 2574 2581 1
  2608 2575 2582 1
  2609 2575 2583 1
  2610 2575 2584 1
  2611 2576 2569 1
  2612 2551 2569 am
  2613 2585 2586 1
  2614 2586 2593 1
  2615 2586 2589 1
  2616 2586 2587 1
  2617 2587 2588 2
  2618 2589 2594 1
  2619 2589 2590 1
  2620 2589 2591 1
  2621 2590 2596 1
  2622 2590 2597 1
  2623 2590 2598 1
  2624 2591 2595 1
  2625 2592 2585 1
  2626 2571 2585 am
  2627 2599 2600 1
  2628 2600 2608 1
  2629 2600 2603 1
  2630 2600 2601 1
  2631 2601 2602 2
  2632 2603 2610 1
  2633 2603 2604 1
  2634 2604 2606 2
  2635 2604 2605 am
  2636 2605 2611 1
  2637 2605 2612 1
  2638 2607 2599 1
  2639 2609 2603 1
  2640 2587 2599 am
  2641 2613 2614 1
  2642 2614 2615 1
  2643 2614 2625 1
  2644 2614 2617 1
  2645 2615 2616 2
  2646 2617 2627 1
  2647 2617 2618 1
  2648 2618 2629 1
  2649 2618 2619 1
  2650 2619 2631 1
  2651 2619 2620 1
  2652 2620 2632 1
  2653 2620 2621 2
  2654 2621 2622 2
  2655 2621 2623 2
  2656 2622 2633 1
  2657 2622 2634 1
  2658 2623 2636 1
  2659 2623 2635 1
  2660 2624 2613 1
  2661 2626 2617 1
  2662 2628 2618 1
  2663 2630 2619 1
  2664 2601 2613 am
  2665 2637 2638 1
  2666 2638 2639 1
  2667 2638 2643 1
  2668 2638 2641 1
  2669 2639 2640 2
  2670 2641 2645 1
  2671 2641 2646 1
  2672 2641 2644 1
  2673 2642 2637 1
  2674 2615 2637 am
  2675 2647 2648 1
  2676 2648 2660 1
  2677 2648 2651 1
  2678 2648 2649 1
  2679 2649 2650 2
  2680 2651 2662 1
  2681 2651 2652 1
  2682 2652 2653 ar
  2683 2652 2654 ar
  2684 2653 2663 1
  2685 2653 2655 ar
  2686 2654 2656 ar
  2687 2654 2664 1
  2688 2655 2665 1
  2689 2655 2657 ar
  2690 2656 2657 ar
  2691 2656 2666 1
  2692 2657 2658 1
  2693 2658 2667 1
  2694 2659 2647 1
  2695 2661 2651 1
  2696 2639 2647 am
  2697 2668 2669 1
  2698 2669 2670 1
  2699 2669 2674 1
  2700 2669 2672 1
  2701 2670 2671 2
  2702 2672 2676 1
  2703 2672 2677 1
  2704 2672 2675 1
  2705 2673 2668 1
  2706 2649 2668 am
  2707 2678 2679 1
  2708 2679 2680 1
  2709 2679 2687 1
  2710 2679 2682 1
  2711 2680 2681 2
  2712 2682 2688 1
  2713 2682 2684 1
  2714 2682 2683 1
  2715 2683 2690 1
  2716 2684 2691 1
  2717 2684 2692 1
  2718 2684 2693 1
  2719 2685 2683 1
  2720 2685 2694 1
  2721 2685 2695 1
  2722 2685 2696 1
  2723 2686 2678 1
  2724 2689 2683 1
  2725 2670 2678 am
  2726 2697 2698 1
  2727 2698 2699 1
  2728 2698 2703 1
  2729 2698 2701 1
  2730 2699 2700 2
  2731 2701 2705 1
  2732 2701 2706 1
  2733 2701 2704 1
  2734 2702 2697 1
  2735 2680 2697 am
  2736 2707 2708 1
  2737 2708 2714 1
  2738 2708 2711 1
  2739 2708 2709 1
  2740 2709 2710 2
  2741 2711 2716 1
  2742 2711 2712 1
  2743 2713 2707 1
  2744 2715 2711 1
  2745 2717 2712 1
  2746 2699 2707 am
[truncated: 94,221 more chars]
