# Supplementary material for: The pocketome of G-protein-coupled receptors reveals previously untargeted allosteric sites
Source: Nat Commun. 2022 May 10;13:2567. doi: 10.1038/s41467-022-29609-6 (PMC9091257; doi:10.1038/s41467-022-29609-6)
Supplement: Supplementary file 4 — Supplementary Data 1 [file 41467_2022_29609_MOESM4_ESM.zip › docking_files/2ydo/mols.mol2]

# TRIPOS MOL2 file generated by SEED

@<TRIPOS>MOLECULE
methanamine
 8 7 0 0 0
****
USER_CHARGES
INVALID_CHARGES
Pose:   1 Cluster:   1 Fr_nu: 607807 TotEn:   -10.00
@<TRIPOS>ATOM
      1 C1        -78.5060  -27.5255  -46.2481 C.3    1 LIG       0.04000
      2 N1        -79.8827  -28.0462  -46.1435 N.4    1 LIG      -0.30000
      3 H1        -77.8521  -28.3601  -46.5074 H      1 LIG       0.09000
      4 H2        -78.4959  -26.7617  -47.0279 H      1 LIG       0.09000
      5 H3        -78.2350  -27.1011  -45.2794 H      1 LIG       0.09000
      6 H4        -80.5480  -27.3008  -45.8997 H      1 LIG       0.33000
      7 H5        -79.9539  -28.7734  -45.4196 H      1 LIG       0.33000
      8 H6        -80.1948  -28.4614  -47.0313 H      1 LIG       0.33000
@<TRIPOS>BOND
      1       1       2 1
      2       1       3 1
      3       1       4 1
      4       1       5 1
      5       2       6 1
      6       2       7 1
      7       2       8 1
@<TRIPOS>ALT_TYPE
CGenFF_4.0_ALT_TYPE_SET
CGenFF_4.0 1 CG334 2 NG3P3 3 HGA3 4 HGA3 5 HGA3 6 HGP2 7 HGP2 8 HGP2
@<TRIPOS>MOLECULE
methanamine
 8 7 0 0 0
****
USER_CHARGES
INVALID_CHARGES
Pose:   2 Cluster:   2 Fr_nu: 933149 TotEn:    -5.80
@<TRIPOS>ATOM
      1 C1        -79.4851  -28.5763  -47.0065 C.3    1 LIG       0.04000
      2 N1        -80.4822  -28.9011  -45.9685 N.4    1 LIG      -0.30000
      3 H1        -79.0750  -29.5159  -47.3813 H      1 LIG       0.09000
      4 H2        -79.9953  -28.0265  -47.7996 H      1 LIG       0.09000
      5 H3        -78.7074  -27.9660  -46.5433 H      1 LIG       0.09000
      6 H4        -80.9054  -28.0500  -45.5758 H      1 LIG       0.33000
      7 H5        -80.0565  -29.4222  -45.1905 H      1 LIG       0.33000
      8 H6        -81.2439  -29.4787  -46.3480 H      1 LIG       0.33000
@<TRIPOS>BOND
      1       1       2 1
      2       1       3 1
      3       1       4 1
      4       1       5 1
      5       2       6 1
      6       2       7 1
      7       2       8 1
@<TRIPOS>ALT_TYPE
CGenFF_4.0_ALT_TYPE_SET
CGenFF_4.0 1 CG334 2 NG3P3 3 HGA3 4 HGA3 5 HGA3 6 HGP2 7 HGP2 8 HGP2
@<TRIPOS>MOLECULE
methanamine
 8 7 0 0 0
****
USER_CHARGES
INVALID_CHARGES
Pose:   3 Cluster:   3 Fr_nu: 888203 TotEn:    -4.19
@<TRIPOS>ATOM
      1 C1        -78.4844  -27.7256  -47.2153 C.3    1 LIG       0.04000
      2 N1        -79.9398  -27.6533  -47.4471 N.4    1 LIG      -0.30000
      3 H1        -78.3259  -28.0173  -46.1755 H      1 LIG       0.09000
      4 H2        -78.0737  -28.4708  -47.8992 H      1 LIG       0.09000
      5 H3        -78.0651  -26.7374  -47.4138 H      1 LIG       0.09000
      6 H4        -80.1522  -27.3811  -48.4159 H      1 LIG       0.33000
      7 H5        -80.3838  -26.9627  -46.8273 H      1 LIG       0.33000
      8 H6        -80.3924  -28.5606  -47.2742 H      1 LIG       0.33000
@<TRIPOS>BOND
      1       1       2 1
      2       1       3 1
      3       1       4 1
      4       1       5 1
      5       2       6 1
      6       2       7 1
      7       2       8 1
@<TRIPOS>ALT_TYPE
CGenFF_4.0_ALT_TYPE_SET
CGenFF_4.0 1 CG334 2 NG3P3 3 HGA3 4 HGA3 5 HGA3 6 HGP2 7 HGP2 8 HGP2
@<TRIPOS>MOLECULE
methanamine
 8 7 0 0 0
****
USER_CHARGES
INVALID_CHARGES
Pose:   4 Cluster:   4 Fr_nu: 938462 TotEn:    -2.91
@<TRIPOS>ATOM
      1 C1        -82.6255  -29.7469  -44.2344 C.3    1 LIG       0.04000
      2 N1        -81.8814  -29.2223  -45.3957 N.4    1 LIG      -0.30000
      3 H1        -83.3694  -29.0006  -43.9496 H      1 LIG       0.09000
      4 H2        -83.1023  -30.6810  -44.5373 H      1 LIG       0.09000
      5 H3        -81.9097  -29.9151  -43.4275 H      1 LIG       0.09000
      6 H4        -81.1620  -29.8861  -45.7110 H      1 LIG       0.33000
      7 H5        -81.4081  -28.3378  -45.1686 H      1 LIG       0.33000
      8 H6        -82.5073  -29.0429  -46.1920 H      1 LIG       0.33000
@<TRIPOS>BOND
      1       1       2 1
      2       1       3 1
      3       1       4 1
      4       1       5 1
      5       2       6 1
      6       2       7 1
      7       2       8 1
@<TRIPOS>ALT_TYPE
CGenFF_4.0_ALT_TYPE_SET
CGenFF_4.0 1 CG334 2 NG3P3 3 HGA3 4 HGA3 5 HGA3 6 HGP2 7 HGP2 8 HGP2
@<TRIPOS>MOLECULE
methanamine
 8 7 0 0 0
****
USER_CHARGES
INVALID_CHARGES
Pose:   5 Cluster:   5 Fr_nu: 779670 TotEn:    -1.72
@<TRIPOS>ATOM
      1 C1        -78.0922  -27.8365  -46.3840 C.3    1 LIG       0.04000
      2 N1        -78.9309  -28.9752  -45.9633 N.4    1 LIG      -0.30000
      3 H1        -78.4228  -26.9557  -45.8305 H      1 LIG       0.09000
      4 H2        -77.0545  -28.0811  -46.1493 H      1 LIG       0.09000
      5 H3        -78.2298  -27.6992  -47.4583 H      1 LIG       0.09000
      6 H4        -78.6645  -29.8387  -46.4543 H      1 LIG       0.33000
      7 H5        -79.9252  -28.8011  -46.1612 H      1 LIG       0.33000
      8 H6        -78.8426  -29.1532  -44.9541 H      1 LIG       0.33000
@<TRIPOS>BOND
      1       1       2 1
      2       1       3 1
      3       1       4 1
      4       1       5 1
      5       2       6 1
      6       2       7 1
      7       2       8 1
@<TRIPOS>ALT_TYPE
CGenFF_4.0_ALT_TYPE_SET
CGenFF_4.0 1 CG334 2 NG3P3 3 HGA3 4 HGA3 5 HGA3 6 HGP2 7 HGP2 8 HGP2
@<TRIPOS>MOLECULE
methanamine
 8 7 0 0 0
****
USER_CHARGES
INVALID_CHARGES
Pose:   6 Cluster:   6 Fr_nu: 557656 TotEn:    -1.47
@<TRIPOS>ATOM
      1 C1        -83.1218  -29.1323  -43.0601 C.3    1 LIG       0.04000
      2 N1        -82.7564  -28.7528  -44.4385 N.4    1 LIG      -0.30000
      3 H1        -83.5264  -28.2470  -42.5661 H      1 LIG       0.09000
      4 H2        -83.8697  -29.9253  -43.1190 H      1 LIG       0.09000
      5 H3        -82.2172  -29.4822  -42.5591 H      1 LIG       0.09000
      6 H4        -82.3669  -29.5513  -44.9565 H      1 LIG       0.33000
      7 H5        -82.0502  -28.0049  -44.4461 H      1 LIG       0.33000
      8 H6        -83.5734  -28.4126  -44.9627 H      1 LIG       0.33000
@<TRIPOS>BOND
      1       1       2 1
      2       1       3 1
      3       1       4 1
      4       1       5 1
      5       2       6 1
      6       2       7 1
      7       2       8 1
@<TRIPOS>ALT_TYPE
CGenFF_4.0_ALT_TYPE_SET
CGenFF_4.0 1 CG334 2 NG3P3 3 HGA3 4 HGA3 5 HGA3 6 HGP2 7 HGP2 8 HGP2
@<TRIPOS>MOLECULE
methanamine
 8 7 0 0 0
****
USER_CHARGES
INVALID_CHARGES
Pose:   7 Cluster:   7 Fr_nu: 909480 TotEn:    -1.37
@<TRIPOS>ATOM
      1 C1        -77.4257  -27.6335  -46.4971 C.3    1 LIG       0.04000
      2 N1        -78.7397  -27.6991  -45.8290 N.4    1 LIG      -0.30000
      3 H1        -77.1924  -28.6311  -46.8737 H      1 LIG       0.09000
      4 H2        -77.5017  -26.9133  -47.3140 H      1 LIG       0.09000
      5 H3        -76.6905  -27.3116  -45.7571 H      1 LIG       0.09000
      6 H4        -79.0146  -26.7827  -45.4515 H      1 LIG       0.33000
      7 H5        -78.7285  -28.3656  -45.0456 H      1 LIG       0.33000
      8 H6        -79.4769  -27.9992  -46.4805 H      1 LIG       0.33000
@<TRIPOS>BOND
      1       1       2 1
      2       1       3 1
      3       1       4 1
      4       1       5 1
      5       2       6 1
      6       2       7 1
      7       2       8 1
@<TRIPOS>ALT_TYPE
CGenFF_4.0_ALT_TYPE_SET
CGenFF_4.0 1 CG334 2 NG3P3 3 HGA3 4 HGA3 5 HGA3 6 HGP2 7 HGP2 8 HGP2
@<TRIPOS>MOLECULE
methanamine
 8 7 0 0 0
****
USER_CHARGES
INVALID_CHARGES
Pose:   8 Cluster:   8 Fr_nu:  22725 TotEn:    -0.77
@<TRIPOS>ATOM
      1 C1        -71.9258  -25.3746  -43.0073 C.3    1 LIG       0.04000
      2 N1        -72.5825  -24.9742  -41.7480 N.4    1 LIG      -0.30000
      3 H1        -70.8541  -25.4512  -42.8154 H      1 LIG       0.09000
      4 H2        -72.3407  -26.3383  -43.3087 H      1 LIG       0.09000
      5 H3        -72.1369  -24.6058  -43.7531 H      1 LIG       0.09000
      6 H4        -73.6000  -24.8853  -41.8675 H      1 LIG       0.33000
      7 H5        -72.2298  -24.0675  -41.4138 H      1 LIG       0.33000
      8 H6        -72.4173  -25.6642  -41.0033 H      1 LIG       0.33000
@<TRIPOS>BOND
      1       1       2 1
      2       1       3 1
      3       1       4 1
      4       1       5 1
      5       2       6 1
      6       2       7 1
      7       2       8 1
@<TRIPOS>ALT_TYPE
CGenFF_4.0_ALT_TYPE_SET
CGenFF_4.0 1 CG334 2 NG3P3 3 HGA3 4 HGA3 5 HGA3 6 HGP2 7 HGP2 8 HGP2
@<TRIPOS>MOLECULE
methanol
 6 5 0 0 0
****
USER_CHARGES
INVALID_CHARGES
Pose:   1 Cluster:   1 Fr_nu: 10063505 TotEn:   -17.42
@<TRIPOS>ATOM
      1 C1        -48.2549  -21.6863  -26.7675 C.3    1 LIG      -0.04000
      2 O1        -49.2104  -20.7219  -26.3657 O.3    1 LIG      -0.65000
      3 H1        -48.1416  -22.4374  -25.9818 H      1 LIG       0.09000
      4 H2        -47.2973  -21.1948  -26.9572 H      1 LIG       0.09000
      5 H3        -48.6018  -22.1702  -27.6835 H      1 LIG       0.09000
      6 H4        -49.2829  -20.0740  -27.0873 H      1 LIG       0.42000
@<TRIPOS>BOND
      1       1       2 1
      2       1       3 1
      3       1       4 1
      4       1       5 1
      5       2       6 1
@<TRIPOS>ALT_TYPE
CGenFF_4.0_ALT_TYPE_SET
CGenFF_4.0 1 CG331 2 OG311 3 HGA3 4 HGA3 5 HGA3 6 HGP1
@<TRIPOS>MOLECULE
methanol
 6 5 0 0 0
****
USER_CHARGES
INVALID_CHARGES
Pose:   2 Cluster:   2 Fr_nu: 885139 TotEn:   -17.09
@<TRIPOS>ATOM
      1 C1        -52.4100    2.0430  -32.0190 C.3    1 LIG      -0.04000
      2 O1        -52.8475    3.1460  -31.2467 O.3    1 LIG      -0.65000
      3 H1        -52.2972    2.3493  -33.0619 H      1 LIG       0.09000
      4 H2        -53.1388    1.2320  -31.9432 H      1 LIG       0.09000
      5 H3        -51.4458    1.7008  -31.6358 H      1 LIG       0.09000
      6 H4        -52.9359    2.8352  -30.3294 H      1 LIG       0.42000
@<TRIPOS>BOND
      1       1       2 1
      2       1       3 1
      3       1       4 1
      4       1       5 1
      5       2       6 1
@<TRIPOS>ALT_TYPE
CGenFF_4.0_ALT_TYPE_SET
CGenFF_4.0 1 CG331 2 OG311 3 HGA3 4 HGA3 5 HGA3 6 HGP1
@<TRIPOS>MOLECULE
methanol
 6 5 0 0 0
****
USER_CHARGES
INVALID_CHARGES
Pose:   3 Cluster:   3 Fr_nu: 10068481 TotEn:   -16.03
@<TRIPOS>ATOM
      1 C1        -47.0551   -9.6076  -28.6123 C.3    1 LIG      -0.04000
      2 O1        -46.4425   -8.8923  -29.6694 O.3    1 LIG      -0.65000
      3 H1        -47.7427   -8.9489  -28.0761 H      1 LIG       0.09000
      4 H2        -46.2868   -9.9821  -27.9312 H      1 LIG       0.09000
      5 H3        -47.6119  -10.4502  -29.0291 H      1 LIG       0.09000
      6 H4        -45.8408   -9.5090  -30.1205 H      1 LIG       0.42000
@<TRIPOS>BOND
      1       1       2 1
      2       1       3 1
      3       1       4 1
      4       1       5 1
      5       2       6 1
@<TRIPOS>ALT_TYPE
CGenFF_4.0_ALT_TYPE_SET
CGenFF_4.0 1 CG331 2 OG311 3 HGA3 4 HGA3 5 HGA3 6 HGP1
@<TRIPOS>MOLECULE
methanol
 6 5 0 0 0
****
USER_CHARGES
INVALID_CHARGES
Pose:   4 Cluster:   4 Fr_nu: 10052821 TotEn:   -14.30
@<TRIPOS>ATOM
      1 C1        -76.7468  -14.9706  -59.6651 C.3    1 LIG      -0.04000
      2 O1        -75.5310  -15.6236  -59.3490 O.3    1 LIG      -0.65000
      3 H1        -77.5427  -15.3478  -59.0183 H      1 LIG       0.09000
      4 H2        -76.9974  -15.1527  -60.7132 H      1 LIG       0.09000
      5 H3        -76.6263  -13.8970  -59.5025 H      1 LIG       0.09000
      6 H4        -74.8504  -15.2630  -59.9427 H      1 LIG       0.42000
@<TRIPOS>BOND
      1       1       2 1
      2       1       3 1
      3       1       4 1
      4       1       5 1
      5       2       6 1
@<TRIPOS>ALT_TYPE
CGenFF_4.0_ALT_TYPE_SET
CGenFF_4.0 1 CG331 2 OG311 3 HGA3 4 HGA3 5 HGA3 6 HGP1
@<TRIPOS>MOLECULE
methanol
 6 5 0 0 0
****
USER_CHARGES
INVALID_CHARGES
Pose:   5 Cluster:   5 Fr_nu: 218492 TotEn:   -14.07
@<TRIPOS>ATOM
      1 C1        -66.2948  -12.1574  -37.6486 C.3    1 LIG      -0.04000
      2 O1        -66.5523  -10.9658  -36.9288 O.3    1 LIG      -0.65000
      3 H1        -66.8694  -12.1540  -38.5781 H      1 LIG       0.09000
      4 H2        -66.5740  -13.0202  -37.0385 H      1 LIG       0.09000
      5 H3        -65.2288  -12.2083  -37.8821 H      1 LIG       0.09000
      6 H4        -66.0258  -11.0060  -36.1122 H      1 LIG       0.42000
@<TRIPOS>BOND
      1       1       2 1
      2       1       3 1
      3       1       4 1
      4       1       5 1
      5       2       6 1
@<TRIPOS>ALT_TYPE
CGenFF_4.0_ALT_TYPE_SET
CGenFF_4.0 1 CG331 2 OG311 3 HGA3 4 HGA3 5 HGA3 6 HGP1
@<TRIPOS>MOLECULE
methanol
 6 5 0 0 0
****
USER_CHARGES
INVALID_CHARGES
Pose:   6 Cluster:   6 Fr_nu: 9734580 TotEn:   -13.83
@<TRIPOS>ATOM
      1 C1        -49.5811  -21.5482  -31.4950 C.3    1 LIG      -0.04000
      2 O1        -49.2948  -20.5707  -32.4783 O.3    1 LIG      -0.65000
      3 H1        -49.0642  -21.2943  -30.5663 H      1 LIG       0.09000
      4 H2        -49.2549  -22.5294  -31.8494 H      1 LIG       0.09000
      5 H3        -50.6587  -21.5674  -31.3160 H      1 LIG       0.09000
      6 H4        -49.7701  -20.8304  -33.2860 H      1 LIG       0.42000
@<TRIPOS>BOND
      1       1       2 1
      2       1       3 1
      3       1       4 1
      4       1       5 1
      5       2       6 1
@<TRIPOS>ALT_TYPE
CGenFF_4.0_ALT_TYPE_SET
CGenFF_4.0 1 CG331 2 OG311 3 HGA3 4 HGA3 5 HGA3 6 HGP1
@<TRIPOS>MOLECULE
methanol
 6 5 0 0 0
****
USER_CHARGES
INVALID_CHARGES
Pose:   7 Cluster:   7 Fr_nu: 1752063 TotEn:   -13.46
@<TRIPOS>ATOM
      1 C1        -72.0546  -11.2283  -42.8216 C.3    1 LIG      -0.04000
      2 O1        -71.1223  -12.1579  -42.3009 O.3    1 LIG      -0.65000
      3 H1        -71.6207  -10.2256  -42.8011 H      1 LIG       0.09000
      4 H2        -72.9688  -11.2535  -42.2230 H      1 LIG       0.09000
      5 H3        -72.2894  -11.5002  -43.8534 H      1 LIG       0.09000
      6 H4        -71.5430  -13.0340  -42.3355 H      1 LIG       0.42000
@<TRIPOS>BOND
      1       1       2 1
      2       1       3 1
      3       1       4 1
      4       1       5 1
      5       2       6 1
@<TRIPOS>ALT_TYPE
CGenFF_4.0_ALT_TYPE_SET
CGenFF_4.0 1 CG331 2 OG311 3 HGA3 4 HGA3 5 HGA3 6 HGP1
@<TRIPOS>MOLECULE
methanol
 6 5 0 0 0
****
USER_CHARGES
INVALID_CHARGES
Pose:   8 Cluster:   8 Fr_nu: 736331 TotEn:   -13.30
@<TRIPOS>ATOM
      1 C1        -72.0721   -9.4668  -43.7098 C.3    1 LIG      -0.04000
      2 O1        -71.2143  -10.5857  -43.8386 O.3    1 LIG      -0.65000
      3 H1        -71.5156   -8.6269  -43.2866 H      1 LIG       0.09000
      4 H2        -72.9132   -9.7242  -43.0610 H      1 LIG       0.09000
      5 H3        -72.4477   -9.1912  -44.6980 H      1 LIG       0.09000
      6 H4        -71.7432  -11.3091  -44.2164 H      1 LIG       0.42000
@<TRIPOS>BOND
      1       1       2 1
      2       1       3 1
      3       1       4 1
      4       1       5 1
      5       2       6 1
@<TRIPOS>ALT_TYPE
CGenFF_4.0_ALT_TYPE_SET
CGenFF_4.0 1 CG331 2 OG311 3 HGA3 4 HGA3 5 HGA3 6 HGP1
@<TRIPOS>MOLECULE
methanol
 6 5 0 0 0
****
USER_CHARGES
INVALID_CHARGES
Pose:   9 Cluster:   9 Fr_nu: 729930 TotEn:   -12.90
@<TRIPOS>ATOM
      1 C1        -76.8796  -14.1080  -43.6618 C.3    1 LIG      -0.04000
      2 O1        -77.1849  -15.3746  -43.1079 O.3    1 LIG      -0.65000
      3 H1        -77.6530  -13.8280  -44.3813 H      1 LIG       0.09000
      4 H2        -75.9056  -14.1506  -44.1560 H      1 LIG       0.09000
      5 H3        -76.8466  -13.3676  -42.8592 H      1 LIG       0.09000
      6 H4        -76.4773  -15.5880  -42.4759 H      1 LIG       0.42000
@<TRIPOS>BOND
      1       1       2 1
      2       1       3 1
      3       1       4 1
      4       1       5 1
      5       2       6 1
@<TRIPOS>ALT_TYPE
CGenFF_4.0_ALT_TYPE_SET
CGenFF_4.0 1 CG331 2 OG311 3 HGA3 4 HGA3 5 HGA3 6 HGP1
@<TRIPOS>MOLECULE
methanol
 6 5 0 0 0
****
USER_CHARGES
INVALID_CHARGES
Pose:  10 Cluster:  10 Fr_nu: 4444741 TotEn:   -12.35
@<TRIPOS>ATOM
      1 C1        -52.6830    2.3964  -31.9254 C.3    1 LIG      -0.04000
      2 O1        -52.2961    3.2009  -33.0242 O.3    1 LIG      -0.65000
      3 H1        -53.2352    3.0042  -31.2044 H      1 LIG       0.09000
      4 H2        -51.7939    1.9704  -31.4536 H      1 LIG       0.09000
      5 H3        -53.3249    1.5887  -32.2848 H      1 LIG       0.09000
      6 H4        -51.8097    2.6274  -33.6408 H      1 LIG       0.42000
@<TRIPOS>BOND
      1       1       2 1
      2       1       3 1
      3       1       4 1
      4       1       5 1
      5       2       6 1
@<TRIPOS>ALT_TYPE
CGenFF_4.0_ALT_TYPE_SET
CGenFF_4.0 1 CG331 2 OG311 3 HGA3 4 HGA3 5 HGA3 6 HGP1
@<TRIPOS>MOLECULE
methanol
 6 5 0 0 0
****
USER_CHARGES
INVALID_CHARGES
Pose:  11 Cluster:  11 Fr_nu:  87263 TotEn:   -12.22
@<TRIPOS>ATOM
      1 C1        -70.6071   -8.6096  -43.0268 C.3    1 LIG      -0.04000
      2 O1        -69.4708   -7.8396  -42.6799 O.3    1 LIG      -0.65000
      3 H1        -70.5679   -8.8597  -44.0899 H      1 LIG       0.09000
      4 H2        -71.5144   -8.0405  -42.8087 H      1 LIG       0.09000
      5 H3        -70.6061   -9.5299  -42.4380 H      1 LIG       0.09000
      6 H4        -69.5415   -7.6377  -41.7312 H      1 LIG       0.42000
@<TRIPOS>BOND
      1       1       2 1
      2       1       3 1
      3       1       4 1
      4       1       5 1
      5       2       6 1
@<TRIPOS>ALT_TYPE
CGenFF_4.0_ALT_TYPE_SET
CGenFF_4.0 1 CG331 2 OG311 3 HGA3 4 HGA3 5 HGA3 6 HGP1
@<TRIPOS>MOLECULE
methanol
 6 5 0 0 0
****
USER_CHARGES
INVALID_CHARGES
Pose:  12 Cluster:  12 Fr_nu: 10053946 TotEn:   -12.08
@<TRIPOS>ATOM
      1 C1        -76.0405  -14.7373  -60.1781 C.3    1 LIG      -0.04000
      2 O1        -74.7008  -15.1919  -60.1238 O.3    1 LIG      -0.65000
      3 H1        -76.4180  -14.5912  -59.1630 H      1 LIG       0.09000
      4 H2        -76.6547  -15.4725  -60.7043 H      1 LIG       0.09000
      5 H3        -76.0719  -13.7871  -60.7164 H      1 LIG       0.09000
      6 H4        -74.4018  -15.3097  -61.0416 H      1 LIG       0.42000
@<TRIPOS>BOND
      1       1       2 1
      2       1       3 1
      3       1       4 1
      4       1       5 1
      5       2       6 1
@<TRIPOS>ALT_TYPE
CGenFF_4.0_ALT_TYPE_SET
CGenFF_4.0 1 CG331 2 OG311 3 HGA3 4 HGA3 5 HGA3 6 HGP1
@<TRIPOS>MOLECULE
methanol
 6 5 0 0 0
****
USER_CHARGES
INVALID_CHARGES
Pose:  13 Cluster:  13 Fr_nu: 555197 TotEn:   -12.04
@<TRIPOS>ATOM
      1 C1        -71.8042   -9.4394  -42.9300 C.3    1 LIG      -0.04000
      2 O1        -70.5225   -8.8920  -42.6812 O.3    1 LIG      -0.65000
      3 H1        -71.8901   -9.7020  -43.9873 H      1 LIG       0.09000
      4 H2        -72.5717   -8.7090  -42.6616 H      1 LIG       0.09000
      5 H3        -71.9309  -10.3383  -42.3222 H      1 LIG       0.09000
      6 H4        -70.4848   -8.6718  -41.7347 H      1 LIG       0.42000
@<TRIPOS>BOND
      1       1       2 1
      2       1       3 1
      3       1       4 1
      4       1       5 1
      5       2       6 1
@<TRIPOS>ALT_TYPE
CGenFF_4.0_ALT_TYPE_SET
CGenFF_4.0 1 CG331 2 OG311 3 HGA3 4 HGA3 5 HGA3 6 HGP1
@<TRIPOS>MOLECULE
methanol
 6 5 0 0 0
****
USER_CHARGES
INVALID_CHARGES
Pose:  14 Cluster:  14 Fr_nu:  87430 TotEn:   -11.82
@<TRIPOS>ATOM
      1 C1        -67.8596   -7.0467  -42.9128 C.3    1 LIG      -0.04000
      2 O1        -68.2434   -6.0501  -41.9833 O.3    1 LIG      -0.65000
      3 H1        -67.2784   -6.5905  -43.7180 H      1 LIG       0.09000
      4 H2        -68.7517   -7.5285  -43.3209 H      1 LIG       0.09000
      5 H3        -67.2466   -7.7925  -42.4014 H      1 LIG       0.09000
      6 H4        -68.7562   -6.4927  -41.2855 H      1 LIG       0.42000
@<TRIPOS>BOND
      1       1       2 1
      2       1       3 1
      3       1       4 1
      4       1       5 1
      5       2       6 1
@<TRIPOS>ALT_TYPE
CGenFF_4.0_ALT_TYPE_SET
CGenFF_4.0 1 CG331 2 OG311 3 HGA3 4 HGA3 5 HGA3 6 HGP1
@<TRIPOS>MOLECULE
methanol
 6 5 0 0 0
****
USER_CHARGES
INVALID_CHARGES
Pose:  15 Cluster:  15 Fr_nu: 5158159 TotEn:   -11.72
@<TRIPOS>ATOM
      1 C1        -41.1573   -4.8415  -47.1373 C.3    1 LIG      -0.04000
      2 O1        -41.2401   -4.6257  -45.7405 O.3    1 LIG      -0.65000
      3 H1        -40.3392   -5.5335  -47.3520 H      1 LIG       0.09000
      4 H2        -40.9854   -3.8888  -47.6446 H      1 LIG       0.09000
      5 H3        -42.0980   -5.2735  -47.4866 H      1 LIG       0.09000
      6 H4        -41.9758   -4.0077  -45.5902 H      1 LIG       0.42000
@<TRIPOS>BOND
      1       1       2 1
      2       1       3 1
      3       1       4 1
      4       1       5 1
      5       2       6 1
@<TRIPOS>ALT_TYPE
CGenFF_4.0_ALT_TYPE_SET
CGenFF_4.0 1 CG331 2 OG311 3 HGA3 4 HGA3 5 HGA3 6 HGP1
@<TRIPOS>MOLECULE
methanol
 6 5 0 0 0
****
USER_CHARGES
INVALID_CHARGES
Pose:  16 Cluster:  16 Fr_nu: 7769458 TotEn:   -11.72
@<TRIPOS>ATOM
      1 C1        -77.2973   -3.5999  -57.7635 C.3    1 LIG      -0.04000
      2 O1        -76.8814   -2.7721  -56.6929 O.3    1 LIG      -0.65000
      3 H1        -78.1329   -3.1282  -58.2865 H      1 LIG       0.09000
      4 H2        -77.6010   -4.5751  -57.3746 H      1 LIG       0.09000
      5 H3        -76.4632   -3.7300  -58.4570 H      1 LIG       0.09000
      6 H4        -76.1403   -3.2236  -56.2541 H      1 LIG       0.42000
@<TRIPOS>BOND
      1       1       2 1
      2       1       3 1
      3       1       4 1
      4       1       5 1
      5       2       6 1
@<TRIPOS>ALT_TYPE
CGenFF_4.0_ALT_TYPE_SET
CGenFF_4.0 1 CG331 2 OG311 3 HGA3 4 HGA3 5 HGA3 6 HGP1
@<TRIPOS>MOLECULE
methanol
 6 5 0 0 0
****
USER_CHARGES
INVALID_CHARGES
Pose:  17 Cluster:  17 Fr_nu: 710469 TotEn:   -11.64
@<TRIPOS>ATOM
      1 C1        -67.9043   -6.6355  -42.7515 C.3    1 LIG      -0.04000
      2 O1        -69.1684   -7.0463  -43.2390 O.3    1 LIG      -0.65000
      3 H1        -67.1270   -6.9245  -43.4633 H      1 LIG       0.09000
      4 H2        -67.7172   -7.1034  -41.7816 H      1 LIG       0.09000
      5 H3        -67.9037   -5.5491  -42.6360 H      1 LIG       0.09000
      6 H4        -69.8307   -6.7728  -42.5814 H      1 LIG       0.42000
@<TRIPOS>BOND
      1       1       2 1
      2       1       3 1
      3       1       4 1
      4       1       5 1
      5       2       6 1
@<TRIPOS>ALT_TYPE
CGenFF_4.0_ALT_TYPE_SET
CGenFF_4.0 1 CG331 2 OG311 3 HGA3 4 HGA3 5 HGA3 6 HGP1
@<TRIPOS>MOLECULE
methanol
 6 5 0 0 0
****
USER_CHARGES
INVALID_CHARGES
Pose:  18 Cluster:  18 Fr_nu: 10053236 TotEn:   -11.45
@<TRIPOS>ATOM
      1 C1        -75.9141  -14.1020  -60.4638 C.3    1 LIG      -0.04000
      2 O1        -76.6148  -14.8183  -59.4636 O.3    1 LIG      -0.65000
      3 H1        -74.8391  -14.2460  -60.3306 H      1 LIG       0.09000
      4 H2        -76.1616  -13.0397  -60.3934 H      1 LIG       0.09000
      5 H3        -76.2111  -14.4792  -61.4451 H      1 LIG       0.09000
      6 H4        -77.5633  -14.6660  -59.6147 H      1 LIG       0.42000
@<TRIPOS>BOND
      1       1       2 1
      2       1       3 1
      3       1       4 1
      4       1       5 1
      5       2       6 1
@<TRIPOS>ALT_TYPE
CGenFF_4.0_ALT_TYPE_SET
CGenFF_4.0 1 CG331 2 OG311 3 HGA3 4 HGA3 5 HGA3 6 HGP1
@<TRIPOS>MOLECULE
methanol
 6 5 0 0 0
****
USER_CHARGES
INVALID_CHARGES
Pose:  19 Cluster:  19 Fr_nu: 301793 TotEn:   -11.17
@<TRIPOS>ATOM
      1 C1        -58.5122    1.7100  -36.8915 C.3    1 LIG      -0.04000
      2 O1        -58.7517    0.4547  -36.2821 O.3    1 LIG      -0.65000
      3 H1        -57.7856    1.5911  -37.6990 H      1 LIG       0.09000
      4 H2        -58.1316    2.4118  -36.1450 H      1 LIG       0.09000
      5 H3        -59.4505    2.0907  -37.3018 H      1 LIG       0.09000
      6 H4        -59.4000    0.6011  -35.5721 H      1 LIG       0.42000
@<TRIPOS>BOND
      1       1       2 1
      2       1       3 1
      3       1       4 1
      4       1       5 1
      5       2       6 1
@<TRIPOS>ALT_TYPE
CGenFF_4.0_ALT_TYPE_SET
CGenFF_4.0 1 CG331 2 OG311 3 HGA3 4 HGA3 5 HGA3 6 HGP1
@<TRIPOS>MOLECULE
methanol
 6 5 0 0 0
****
USER_CHARGES
INVALID_CHARGES
Pose:  20 Cluster:  20 Fr_nu:  86876 TotEn:   -11.13
@<TRIPOS>ATOM
      1 C1        -76.2466  -11.0957  -42.4784 C.3    1 LIG      -0.04000
      2 O1        -76.4683   -9.7779  -42.0107 O.3    1 LIG      -0.65000
      3 H1        -76.1482  -11.0852  -43.5667 H      1 LIG       0.09000
      4 H2        -77.0838  -11.7336  -42.1838 H      1 LIG       0.09000
      5 H3        -75.3248  -11.4798  -42.0353 H      1 LIG       0.09000
      6 H4        -76.5503   -9.8284  -41.0430 H      1 LIG       0.42000
@<TRIPOS>BOND
      1       1       2 1
      2       1       3 1
      3       1       4 1
      4       1       5 1
      5       2       6 1
@<TRIPOS>ALT_TYPE
CGenFF_4.0_ALT_TYPE_SET
CGenFF_4.0 1 CG331 2 OG311 3 HGA3 4 HGA3 5 HGA3 6 HGP1
@<TRIPOS>MOLECULE
methanol
 6 5 0 0 0
****
USER_CHARGES
INVALID_CHARGES
Pose:  21 Cluster:  21 Fr_nu: 8954155 TotEn:   -10.96
@<TRIPOS>ATOM
      1 C1        -71.9661   -9.7665  -43.4999 C.3    1 LIG      -0.04000
      2 O1        -71.5502   -9.2441  -44.7483 O.3    1 LIG      -0.65000
      3 H1        -71.3450  -10.6270  -43.2390 H      1 LIG       0.09000
      4 H2        -73.0154  -10.0662  -43.5606 H      1 LIG       0.09000
      5 H3        -71.8534   -8.9938  -42.7358 H      1 LIG       0.09000
      6 H4        -72.1237   -8.4837  -44.9450 H      1 LIG       0.42000
@<TRIPOS>BOND
      1       1       2 1
      2       1       3 1
      3       1       4 1
      4       1       5 1
      5       2       6 1
@<TRIPOS>ALT_TYPE
CGenFF_4.0_ALT_TYPE_SET
CGenFF_4.0 1 CG331 2 OG311 3 HGA3 4 HGA3 5 HGA3 6 HGP1
@<TRIPOS>MOLECULE
methanol
 6 5 0 0 0
****
USER_CHARGES
INVALID_CHARGES
Pose:  22 Cluster:  22 Fr_nu: 793163 TotEn:   -10.62
@<TRIPOS>ATOM
      1 C1        -74.3104  -12.4978  -47.1568 C.3    1 LIG      -0.04000
      2 O1        -74.0062  -12.2524  -48.5176 O.3    1 LIG      -0.65000
      3 H1        -74.0861  -11.6062  -46.5660 H      1 LIG       0.09000
      4 H2        -73.7196  -13.3441  -46.7973 H      1 LIG       0.09000
      5 H3        -75.3734  -12.7335  -47.0671 H      1 LIG       0.09000
      6 H4        -74.2180  -13.0648  -49.0085 H      1 LIG       0.42000
@<TRIPOS>BOND
      1       1       2 1
      2       1       3 1
      3       1       4 1
      4       1       5 1
      5       2       6 1
@<TRIPOS>ALT_TYPE
CGenFF_4.0_ALT_TYPE_SET
CGenFF_4.0 1 CG331 2 OG311 3 HGA3 4 HGA3 5 HGA3 6 HGP1
@<TRIPOS>MOLECULE
methanol
 6 5 0 0 0
****
USER_CHARGES
INVALID_CHARGES
Pose:  23 Cluster:  23 Fr_nu: 191724 TotEn:   -10.61
@<TRIPOS>ATOM
      1 C1        -73.9598  -12.2760  -47.0570 C.3    1 LIG      -0.04000
      2 O1        -72.7552  -11.5335  -47.1034 O.3    1 LIG      -0.65000
      3 H1        -74.7433  -11.7346  -47.5930 H      1 LIG       0.09000
      4 H2        -74.2549  -12.4288  -46.0158 H      1 LIG       0.09000
      5 H3        -73.7984  -13.2455  -47.5340 H      1 LIG       0.09000
      6 H4        -72.0856  -12.0451  -46.6181 H      1 LIG       0.42000
@<TRIPOS>BOND
      1       1       2 1
      2       1       3 1
      3       1       4 1
      4       1       5 1
      5       2       6 1
@<TRIPOS>ALT_TYPE
CGenFF_4.0_ALT_TYPE_SET
CGenFF_4.0 1 CG331 2 OG311 3 HGA3 4 HGA3 5 HGA3 6 HGP1
@<TRIPOS>MOLECULE
methanol
 6 5 0 0 0
****
USER_CHARGES
INVALID_CHARGES
Pose:  24 Cluster:  24 Fr_nu: 558426 TotEn:   -10.50
@<TRIPOS>ATOM
      1 C1        -70.9903   -9.1757  -43.2831 C.3    1 LIG      -0.04000
      2 O1        -70.2481   -8.2758  -44.0854 O.3    1 LIG      -0.65000
      3 H1        -70.6083   -9.1526  -42.2595 H      1 LIG       0.09000
      4 H2        -70.9050  -10.1856  -43.6924 H      1 LIG       0.09000
      5 H3        -72.0395   -8.8713  -43.2850 H      1 LIG       0.09000
      6 H4        -70.6158   -8.3247  -44.9844 H      1 LIG       0.42000
@<TRIPOS>BOND
      1       1       2 1
      2       1       3 1
      3       1       4 1
      4       1       5 1
      5       2       6 1
@<TRIPOS>ALT_TYPE
CGenFF_4.0_ALT_TYPE_SET
CGenFF_4.0 1 CG331 2 OG311 3 HGA3 4 HGA3 5 HGA3 6 HGP1
@<TRIPOS>MOLECULE
methanol
 6 5 0 0 0
****
USER_CHARGES
INVALID_CHARGES
Pose:  25 Cluster:  25 Fr_nu: 1740032 TotEn:   -10.42
@<TRIPOS>ATOM
      1 C1        -71.2005   -9.6373  -44.1538 C.3    1 LIG      -0.04000
      2 O1        -70.4728  -10.0815  -45.2841 O.3    1 LIG      -0.65000
      3 H1        -70.7261   -8.7429  -43.7425 H      1 LIG       0.09000
      4 H2        -71.2245  -10.4289  -43.4006 H      1 LIG       0.09000
      5 H3        -72.2214   -9.3973  -44.4601 H      1 LIG       0.09000
      6 H4        -70.9236  -10.8750  -45.6201 H      1 LIG       0.42000
@<TRIPOS>BOND
      1       1       2 1
      2       1       3 1
      3       1       4 1
      4       1       5 1
      5       2       6 1
@<TRIPOS>ALT_TYPE
CGenFF_4.0_ALT_TYPE_SET
CGenFF_4.0 1 CG331 2 OG311 3 HGA3 4 HGA3 5 HGA3 6 HGP1
@<TRIPOS>MOLECULE
methanol
 6 5 0 0 0
****
USER_CHARGES
INVALID_CHARGES
Pose:  26 Cluster:  26 Fr_nu: 9171618 TotEn:   -10.34
@<TRIPOS>ATOM
      1 C1        -46.4473   -9.2214  -29.7034 C.3    1 LIG      -0.04000
      2 O1        -47.3731   -8.5313  -28.8842 O.3    1 LIG      -0.65000
      3 H1        -46.0006   -8.5244  -30.4167 H      1 LIG       0.09000
      4 H2        -46.9602  -10.0260  -30.2364 H      1 LIG       0.09000
      5 H3        -45.6629   -9.6467  -29.0730 H      1 LIG       0.09000
      6 H4        -47.7476   -9.1818  -28.2659 H      1 LIG       0.42000
@<TRIPOS>BOND
      1       1       2 1
      2       1       3 1
      3       1       4 1
      4       1       5 1
      5       2       6 1
@<TRIPOS>ALT_TYPE
CGenFF_4.0_ALT_TYPE_SET
CGenFF_4.0 1 CG331 2 OG311 3 HGA3 4 HGA3 5 HGA3 6 HGP1
@<TRIPOS>MOLECULE
methanol
 6 5 0 0 0
****
USER_CHARGES
INVALID_CHARGES
Pose:  27 Cluster:  27 Fr_nu: 10044353 TotEn:   -10.27
@<TRIPOS>ATOM
      1 C1        -50.4846    7.5213  -31.1704 C.3    1 LIG      -0.04000
      2 O1        -50.7455    7.9846  -29.8582 O.3    1 LIG      -0.65000
      3 H1        -49.9088    8.2734  -31.7153 H      1 LIG       0.09000
      4 H2        -51.4297    7.3279  -31.6841 H      1 LIG       0.09000
      5 H3        -49.9076    6.5955  -31.1123 H      1 LIG       0.09000
      6 H4        -51.2572    7.2915  -29.4071 H      1 LIG       0.42000
@<TRIPOS>BOND
      1       1       2 1
      2       1       3 1
      3       1       4 1
      4       1       5 1
      5       2       6 1
@<TRIPOS>ALT_TYPE
CGenFF_4.0_ALT_TYPE_SET
CGenFF_4.0 1 CG331 2 OG311 3 HGA3 4 HGA3 5 HGA3 6 HGP1
@<TRIPOS>MOLECULE
methanol
 6 5 0 0 0
****
USER_CHARGES
INVALID_CHARGES
Pose:  28 Cluster:  28 Fr_nu: 9984781 TotEn:   -10.25
@<TRIPOS>ATOM
      1 C1        -79.2480   -9.2955  -55.5754 C.3    1 LIG      -0.04000
      2 O1        -79.8152  -10.5404  -55.2110 O.3    1 LIG      -0.65000
      3 H1        -79.5624   -9.0336  -56.5887 H      1 LIG       0.09000
      4 H2        -78.1581   -9.3624  -55.5266 H      1 LIG       0.09000
      5 H3        -79.5956   -8.5289  -54.8790 H      1 LIG       0.09000
      6 H4        -79.5137  -10.7381  -54.3078 H      1 LIG       0.42000
@<TRIPOS>BOND
      1       1       2 1
      2       1       3 1
      3       1       4 1
      4       1       5 1
      5       2       6 1
@<TRIPOS>ALT_TYPE
CGenFF_4.0_ALT_TYPE_SET
CGenFF_4.0 1 CG331 2 OG311 3 HGA3 4 HGA3 5 HGA3 6 HGP1
@<TRIPOS>MOLECULE
methanol
 6 5 0 0 0
****
USER_CHARGES
INVALID_CHARGES
Pose:  29 Cluster:  29 Fr_nu:  49854 TotEn:   -10.22
@<TRIPOS>ATOM
      1 C1        -66.0149   -2.1284  -26.7669 C.3    1 LIG      -0.04000
      2 O1        -66.8274   -3.1665  -27.2831 O.3    1 LIG      -0.65000
      3 H1        -66.2576   -1.1898  -27.2712 H      1 LIG       0.09000
      4 H2        -64.9620   -2.3766  -26.9232 H      1 LIG       0.09000
      5 H3        -66.2079   -2.0247  -25.6966 H      1 LIG       0.09000
      6 H4        -66.5831   -3.9814  -26.8119 H      1 LIG       0.42000
@<TRIPOS>BOND
      1       1       2 1
      2       1       3 1
      3       1       4 1
      4       1       5 1
      5       2       6 1
@<TRIPOS>ALT_TYPE
CGenFF_4.0_ALT_TYPE_SET
CGenFF_4.0 1 CG331 2 OG311 3 HGA3 4 HGA3 5 HGA3 6 HGP1
@<TRIPOS>MOLECULE
methanol
 6 5 0 0 0
****
USER_CHARGES
INVALID_CHARGES
Pose:  30 Cluster:  30 Fr_nu: 1648083 TotEn:    -9.87
@<TRIPOS>ATOM
      1 C1        -57.9465    2.6585  -36.6080 C.3    1 LIG      -0.04000
      2 O1        -58.3139    1.4071  -36.0571 O.3    1 LIG      -0.65000
      3 H1        -57.4510    2.5029  -37.5695 H      1 LIG       0.09000
      4 H2        -57.2747    3.1776  -35.9197 H      1 LIG       0.09000
      5 H3        -58.8468    3.2591  -36.7577 H      1 LIG       0.09000
      6 H4        -58.7496    1.5865  -35.2064 H      1 LIG       0.42000
@<TRIPOS>BOND
      1       1       2 1
      2       1       3 1
      3       1       4 1
      4       1       5 1
      5       2       6 1
@<TRIPOS>ALT_TYPE
CGenFF_4.0_ALT_TYPE_SET
CGenFF_4.0 1 CG331 2 OG311 3 HGA3 4 HGA3 5 HGA3 6 HGP1
@<TRIPOS>MOLECULE
methanol
 6 5 0 0 0
****
USER_CHARGES
INVALID_CHARGES
Pose:  31 Cluster:  31 Fr_nu: 1695899 TotEn:    -9.84
@<TRIPOS>ATOM
      1 C1        -57.1822   -3.2753  -19.8327 C.3    1 LIG      -0.04000
      2 O1        -56.1115   -3.7142  -20.6486 O.3    1 LIG      -0.65000
      3 H1        -56.9218   -3.4175  -18.7810 H      1 LIG       0.09000
      4 H2        -58.0835   -3.8437  -20.0760 H      1 LIG       0.09000
      5 H3        -57.3609   -2.2142  -20.0212 H      1 LIG       0.09000
      6 H4        -56.3798   -3.5723  -21.5725 H      1 LIG       0.42000
@<TRIPOS>BOND
      1       1       2 1
      2       1       3 1
      3       1       4 1
      4       1       5 1
      5       2       6 1
@<TRIPOS>ALT_TYPE
CGenFF_4.0_ALT_TYPE_SET
CGenFF_4.0 1 CG331 2 OG311 3 HGA3 4 HGA3 5 HGA3 6 HGP1
@<TRIPOS>MOLECULE
methanol
 6 5 0 0 0
****
USER_CHARGES
INVALID_CHARGES
Pose:  32 Cluster:  32 Fr_nu: 5777936 TotEn:    -9.83
@<TRIPOS>ATOM
      1 C1        -71.8211  -10.1010  -43.2308 C.3    1 LIG      -0.04000
      2 O1        -71.0130  -10.9439  -42.4301 O.3    1 LIG      -0.65000
      3 H1        -71.9035  -10.5217  -44.2360 H      1 LIG       0.09000
      4 H2        -71.3755   -9.1041  -43.2770 H      1 LIG       0.09000
      5 H3        -72.8158  -10.0331  -42.7841 H      1 LIG       0.09000
      6 H4        -70.9637  -10.5380  -41.5477 H      1 LIG       0.42000
@<TRIPOS>BOND
      1       1       2 1
      2       1       3 1
      3       1       4 1
      4       1       5 1
      5       2       6 1
@<TRIPOS>ALT_TYPE
CGenFF_4.0_ALT_TYPE_SET
CGenFF_4.0 1 CG331 2 OG311 3 HGA3 4 HGA3 5 HGA3 6 HGP1
@<TRIPOS>MOLECULE
methanol
 6 5 0 0 0
****
USER_CHARGES
INVALID_CHARGES
Pose:  33 Cluster:  33 Fr_nu:  87388 TotEn:    -9.82
@<TRIPOS>ATOM
      1 C1        -68.6444   -7.3953  -43.2833 C.3    1 LIG      -0.04000
      2 O1        -67.8960   -7.3792  -42.0816 O.3    1 LIG      -0.65000
      3 H1        -67.9634   -7.4357  -44.1370 H      1 LIG       0.09000
      4 H2        -69.2637   -6.4965  -43.3400 H      1 LIG       0.09000
      5 H3        -69.2866   -8.2790  -43.2903 H      1 LIG       0.09000
      6 H4        -68.5339   -7.3431  -41.3484 H      1 LIG       0.42000
@<TRIPOS>BOND
      1       1       2 1
      2       1       3 1
      3       1       4 1
      4       1       5 1
      5       2       6 1
@<TRIPOS>ALT_TYPE
CGenFF_4.0_ALT_TYPE_SET
CGenFF_4.0 1 CG331 2 OG311 3 HGA3 4 HGA3 5 HGA3 6 HGP1
@<TRIPOS>MOLECULE
methanol
 6 5 0 0 0
****
USER_CHARGES
INVALID_CHARGES
Pose:  34 Cluster:  34 Fr_nu: 254467 TotEn:    -9.77
@<TRIPOS>ATOM
      1 C1        -59.3972    2.0603  -37.8334 C.3    1 LIG      -0.04000
      2 O1        -58.8259    1.5180  -36.6570 O.3    1 LIG      -0.65000
      3 H1        -58.7360    1.8691  -38.6822 H      1 LIG       0.09000
      4 H2        -59.5428    3.1360  -37.7065 H      1 LIG       0.09000
      5 H3        -60.3633    1.5824  -38.0123 H      1 LIG       0.09000
      6 H4        -59.4405    1.7075  -35.9275 H      1 LIG       0.42000
@<TRIPOS>BOND
      1       1       2 1
      2       1       3 1
      3       1       4 1
      4       1       5 1
      5       2       6 1
@<TRIPOS>ALT_TYPE
CGenFF_4.0_ALT_TYPE_SET
CGenFF_4.0 1 CG331 2 OG311 3 HGA3 4 HGA3 5 HGA3 6 HGP1
@<TRIPOS>MOLECULE
methanol
 6 5 0 0 0
****
USER_CHARGES
INVALID_CHARGES
Pose:  35 Cluster:  35 Fr_nu: 7116690 TotEn:    -9.63
@<TRIPOS>ATOM
      1 C1        -77.5084  -14.6070  -44.1373 C.3    1 LIG      -0.04000
      2 O1        -77.7689  -15.7332  -44.9548 O.3    1 LIG      -0.65000
      3 H1        -77.3601  -14.9320  -43.1045 H      1 LIG       0.09000
      4 H2        -78.3497  -13.9117  -44.1943 H      1 LIG       0.09000
      5 H3        -76.6030  -14.1105  -44.4941 H      1 LIG       0.09000
      6 H4        -77.8948  -15.4049  -45.8615 H      1 LIG       0.42000
@<TRIPOS>BOND
      1       1       2 1
      2       1       3 1
      3       1       4 1
      4       1       5 1
      5       2       6 1
@<TRIPOS>ALT_TYPE
CGenFF_4.0_ALT_TYPE_SET
CGenFF_4.0 1 CG331 2 OG311 3 HGA3 4 HGA3 5 HGA3 6 HGP1
@<TRIPOS>MOLECULE
methanol
 6 5 0 0 0
****
USER_CHARGES
INVALID_CHARGES
Pose:  36 Cluster:  36 Fr_nu: 1064242 TotEn:    -9.20
@<TRIPOS>ATOM
      1 C1        -61.0155    1.7342  -44.3657 C.3    1 LIG      -0.04000
      2 O1        -62.0936    2.4615  -43.8060 O.3    1 LIG      -0.65000
      3 H1        -60.0731    2.2268  -44.1142 H      1 LIG       0.09000
      4 H2        -61.1338    1.6830  -45.4511 H      1 LIG       0.09000
      5 H3        -61.0167    0.7227  -43.9529 H      1 LIG       0.09000
      6 H4        -62.9107    1.9943  -44.0505 H      1 LIG       0.42000
@<TRIPOS>BOND
      1       1       2 1
      2       1       3 1
      3       1       4 1
      4       1       5 1
      5       2       6 1
@<TRIPOS>ALT_TYPE
CGenFF_4.0_ALT_TYPE_SET
CGenFF_4.0 1 CG331 2 OG311 3 HGA3 4 HGA3 5 HGA3 6 HGP1
@<TRIPOS>MOLECULE
methanol
 6 5 0 0 0
****
USER_CHARGES
INVALID_CHARGES
Pose:  37 Cluster:  37 Fr_nu: 10028300 TotEn:    -9.05
@<TRIPOS>ATOM
      1 C1        -78.8592  -10.7270  -55.9275 C.3    1 LIG      -0.04000
      2 O1        -77.9853  -10.0818  -55.0196 O.3    1 LIG      -0.65000
      3 H1        -78.6189  -10.4181  -56.9478 H      1 LIG       0.09000
      4 H2        -79.8929  -10.4632  -55.6895 H      1 LIG       0.09000
      5 H3        -78.7310  -11.8082  -55.8369 H      1 LIG       0.09000
      6 H4        -78.2294  -10.3806  -54.1269 H      1 LIG       0.42000
@<TRIPOS>BOND
      1       1       2 1
      2       1       3 1
      3       1       4 1
      4       1       5 1
      5       2       6 1
@<TRIPOS>ALT_TYPE
CGenFF_4.0_ALT_TYPE_SET
CGenFF_4.0 1 CG331 2 OG311 3 HGA3 4 HGA3 5 HGA3 6 HGP1
@<TRIPOS>MOLECULE
methanol
 6 5 0 0 0
****
USER_CHARGES
INVALID_CHARGES
Pose:  38 Cluster:  38 Fr_nu: 2131564 TotEn:    -8.92
@<TRIPOS>ATOM
      1 C1        -79.5128   -8.5346  -55.0852 C.3    1 LIG      -0.04000
      2 O1        -78.9710   -9.8376  -55.1992 O.3    1 LIG      -0.65000
      3 H1        -79.6525   -8.1088  -56.0818 H      1 LIG       0.09000
      4 H2        -78.8350   -7.9070  -54.5010 H      1 LIG       0.09000
      5 H3        -80.4788   -8.5944  -54.5783 H      1 LIG       0.09000
      6 H4        -78.8616  -10.1814  -54.2961 H      1 LIG       0.42000
@<TRIPOS>BOND
      1       1       2 1
      2       1       3 1
      3       1       4 1
      4       1       5 1
      5       2       6 1
@<TRIPOS>ALT_TYPE
CGenFF_4.0_ALT_TYPE_SET
CGenFF_4.0 1 CG331 2 OG311 3 HGA3 4 HGA3 5 HGA3 6 HGP1
@<TRIPOS>MOLECULE
methanol
 6 5 0 0 0
****
USER_CHARGES
INVALID_CHARGES
Pose:  39 Cluster:  39 Fr_nu: 1192838 TotEn:    -8.90
@<TRIPOS>ATOM
      1 C1        -52.2536    2.0924  -32.0393 C.3    1 LIG      -0.04000
      2 O1        -53.1993    1.0394  -32.0741 O.3    1 LIG      -0.65000
      3 H1        -52.7391    3.0079  -31.6924 H      1 LIG       0.09000
      4 H2        -51.8385    2.2438  -33.0390 H      1 LIG       0.09000
      5 H3        -51.4495    1.8253  -31.3496 H      1 LIG       0.09000
      6 H4        -52.7318    0.2459  -32.3862 H      1 LIG       0.42000
@<TRIPOS>BOND
      1       1       2 1
      2       1       3 1
      3       1       4 1
      4       1       5 1
      5       2       6 1
@<TRIPOS>ALT_TYPE
CGenFF_4.0_ALT_TYPE_SET
CGenFF_4.0 1 CG331 2 OG311 3 HGA3 4 HGA3 5 HGA3 6 HGP1
@<TRIPOS>MOLECULE
methanol
 6 5 0 0 0
****
USER_CHARGES
INVALID_CHARGES
Pose:  40 Cluster:  40 Fr_nu: 9171633 TotEn:    -8.86
@<TRIPOS>ATOM
      1 C1        -46.5250   -9.2952  -29.5507 C.3    1 LIG      -0.04000
      2 O1        -46.0689   -8.1802  -30.2945 O.3    1 LIG      -0.65000
      3 H1        -47.2857   -8.9711  -28.8363 H      1 LIG       0.09000
      4 H2        -45.6837   -9.7504  -29.0219 H      1 LIG       0.09000
      5 H3        -46.9602  -10.0260  -30.2364 H      1 LIG       0.09000
      6 H4        -45.3964   -8.5074  -30.9161 H      1 LIG       0.42000
@<TRIPOS>BOND
      1       1       2 1
      2       1       3 1
      3       1       4 1
      4       1       5 1
      5       2       6 1
@<TRIPOS>ALT_TYPE
CGenFF_4.0_ALT_TYPE_SET
CGenFF_4.0 1 CG331 2 OG311 3 HGA3 4 HGA3 5 HGA3 6 HGP1
@<TRIPOS>MOLECULE
methanol
 6 5 0 0 0
****
USER_CHARGES
INVALID_CHARGES
Pose:  41 Cluster:  41 Fr_nu: 731688 TotEn:    -8.71
@<TRIPOS>ATOM
      1 C1        -72.7774   -9.9595  -43.7170 C.3    1 LIG      -0.04000
      2 O1        -71.9501   -8.8167  -43.5978 O.3    1 LIG      -0.65000
      3 H1        -72.3801  -10.7644  -43.0937 H      1 LIG       0.09000
      4 H2        -72.8129  -10.2773  -44.7621 H      1 LIG       0.09000
      5 H3        -73.7853   -9.7053  -43.3809 H      1 LIG       0.09000
      6 H4        -72.3343   -8.1258  -44.1641 H      1 LIG       0.42000
@<TRIPOS>BOND
      1       1       2 1
      2       1       3 1
      3       1       4 1
      4       1       5 1
      5       2       6 1
@<TRIPOS>ALT_TYPE
CGenFF_4.0_ALT_TYPE_SET
CGenFF_4.0 1 CG331 2 OG311 3 HGA3 4 HGA3 5 HGA3 6 HGP1
@<TRIPOS>MOLECULE
methanol
 6 5 0 0 0
****
USER_CHARGES
INVALID_CHARGES
Pose:  42 Cluster:  42 Fr_nu: 388686 TotEn:    -8.35
@<TRIPOS>ATOM
      1 C1        -75.7747  -12.6230  -43.2306 C.3    1 LIG      -0.04000
      2 O1        -76.1879  -13.9695  -43.0864 O.3    1 LIG      -0.65000
      3 H1        -75.9864  -12.2830  -44.2474 H      1 LIG       0.09000
      4 H2        -74.7041  -12.5454  -43.0246 H      1 LIG       0.09000
      5 H3        -76.3265  -12.0037  -42.5195 H      1 LIG       0.09000
      6 H4        -75.9838  -14.2345  -42.1732 H      1 LIG       0.42000
@<TRIPOS>BOND
      1       1       2 1
      2       1       3 1
      3       1       4 1
      4       1       5 1
      5       2       6 1
@<TRIPOS>ALT_TYPE
CGenFF_4.0_ALT_TYPE_SET
CGenFF_4.0 1 CG331 2 OG311 3 HGA3 4 HGA3 5 HGA3 6 HGP1
@<TRIPOS>MOLECULE
methanol
 6 5 0 0 0
****
USER_CHARGES
INVALID_CHARGES
Pose:  43 Cluster:  43 Fr_nu: 9171329 TotEn:    -8.29
@<TRIPOS>ATOM
      1 C1        -46.3042  -10.0260  -29.9647 C.3    1 LIG      -0.04000
      2 O1        -45.6117   -9.0165  -29.2536 O.3    1 LIG      -0.65000
      3 H1        -46.4779   -9.6954  -30.9917 H      1 LIG       0.09000
      4 H2        -47.2573  -10.2323  -29.4711 H      1 LIG       0.09000
      5 H3        -45.6970  -10.9342  -29.9745 H      1 LIG       0.09000
      6 H4        -45.4766   -9.3462  -28.3487 H      1 LIG       0.42000
@<TRIPOS>BOND
      1       1       2 1
      2       1       3 1
      3       1       4 1
      4       1       5 1
      5       2       6 1
@<TRIPOS>ALT_TYPE
CGenFF_4.0_ALT_TYPE_SET
CGenFF_4.0 1 CG331 2 OG311 3 HGA3 4 HGA3 5 HGA3 6 HGP1
@<TRIPOS>MOLECULE
methanol
 6 5 0 0 0
****
USER_CHARGES
INVALID_CHARGES
Pose:  44 Cluster:  44 Fr_nu: 7950507 TotEn:    -8.15
@<TRIPOS>ATOM
      1 C1        -72.1012  -10.8665  -42.8833 C.3    1 LIG      -0.04000
      2 O1        -71.1337   -9.8634  -42.6341 O.3    1 LIG      -0.65000
      3 H1        -72.3726  -10.8571  -43.9419 H      1 LIG       0.09000
      4 H2        -72.9855  -10.6820  -42.2680 H      1 LIG       0.09000
      5 H3        -71.6779  -11.8404  -42.6267 H      1 LIG       0.09000
      6 H4        -70.9189   -9.9030  -41.6865 H      1 LIG       0.42000
@<TRIPOS>BOND
      1       1       2 1
      2       1       3 1
      3       1       4 1
      4       1       5 1
      5       2       6 1
@<TRIPOS>ALT_TYPE
CGenFF_4.0_ALT_TYPE_SET
CGenFF_4.0 1 CG331 2 OG311 3 HGA3 4 HGA3 5 HGA3 6 HGP1
@<TRIPOS>MOLECULE
methanol
 6 5 0 0 0
****
USER_CHARGES
INVALID_CHARGES
Pose:  45 Cluster:  45 Fr_nu: 1133721 TotEn:    -7.93
@<TRIPOS>ATOM
      1 C1        -76.5474  -17.1971  -29.6045 C.3    1 LIG      -0.04000
      2 O1        -75.4653  -17.9845  -29.1424 O.3    1 LIG      -0.65000
      3 H1        -77.4400  -17.4214  -29.0152 H      1 LIG       0.09000
      4 H2        -76.7313  -17.4124  -30.6601 H      1 LIG       0.09000
      5 H3        -76.2933  -16.1408  -29.4890 H      1 LIG       0.09000
      6 H4        -74.6934  -17.7577  -29.6888 H      1 LIG       0.42000
@<TRIPOS>BOND
      1       1       2 1
      2       1       3 1
      3       1       4 1
      4       1       5 1
      5       2       6 1
@<TRIPOS>ALT_TYPE
CGenFF_4.0_ALT_TYPE_SET
CGenFF_4.0 1 CG331 2 OG311 3 HGA3 4 HGA3 5 HGA3 6 HGP1
@<TRIPOS>MOLECULE
methanol
 6 5 0 0 0
****
USER_CHARGES
INVALID_CHARGES
Pose:  46 Cluster:  46 Fr_nu: 4444797 TotEn:    -7.39
@<TRIPOS>ATOM
      1 C1        -52.6830    2.3964  -31.9254 C.3    1 LIG      -0.04000
      2 O1        -51.6223    1.7873  -31.2124 O.3    1 LIG      -0.65000
      3 H1        -52.8908    3.3812  -31.4998 H      1 LIG       0.09000
      4 H2        -53.5737    1.7660  -31.8642 H      1 LIG       0.09000
      5 H3        -52.3896    2.5087  -32.9718 H      1 LIG       0.09000
      6 H4        -51.4678    0.9173  -31.6186 H      1 LIG       0.42000
@<TRIPOS>BOND
      1       1       2 1
      2       1       3 1
      3       1       4 1
      4       1       5 1
      5       2       6 1
@<TRIPOS>ALT_TYPE
CGenFF_4.0_ALT_TYPE_SET
CGenFF_4.0 1 CG331 2 OG311 3 HGA3 4 HGA3 5 HGA3 6 HGP1
@<TRIPOS>MOLECULE
methanol
 6 5 0 0 0
****
USER_CHARGES
INVALID_CHARGES
Pose:  47 Cluster:  47 Fr_nu: 5232047 TotEn:    -4.45
@<TRIPOS>ATOM
      1 C1        -71.8568   -9.3755  -43.2390 C.3    1 LIG      -0.04000
      2 O1        -73.2033   -8.9380  -43.2390 O.3    1 LIG      -0.65000
      3 H1        -71.7533  -10.2387  -42.5769 H      1 LIG       0.09000
      4 H2        -71.2088   -8.5632  -42.9000 H      1 LIG       0.09000
      5 H3        -71.5764   -9.6628  -44.2551 H      1 LIG       0.09000
      6 H4        -73.2548   -8.1724  -43.8365 H      1 LIG       0.42000
@<TRIPOS>BOND
      1       1       2 1
      2       1       3 1
      3       1       4 1
      4       1       5 1
      5       2       6 1
@<TRIPOS>ALT_TYPE
CGenFF_4.0_ALT_TYPE_SET
CGenFF_4.0 1 CG331 2 OG311 3 HGA3 4 HGA3 5 HGA3 6 HGP1
@<TRIPOS>MOLECULE
furan
 9 9 0 0 0
****
USER_CHARGES
INVALID_CHARGES
Pose:   1 Cluster:   1 Fr_nu: 438044 TotEn:   -10.96
@<TRIPOS>ATOM
      1 C1        -72.2759   -9.6711  -43.9481 C.2    1 LIG      -0.26000
      2 C2        -72.8954  -10.9436  -43.9386 C.2    1 LIG      -0.26000
      3 C3        -71.5628   -9.5847  -42.7750 C.2    1 LIG       0.09300
      4 C4        -72.5167  -11.5441  -42.7604 C.2    1 LIG       0.09300
      5 O1        -71.7042  -10.7223  -42.0455 O.3    1 LIG      -0.29200
      6 H1        -72.3413   -8.9117  -44.7139 H      1 LIG       0.17500
      7 H2        -73.5375  -11.3698  -44.6958 H      1 LIG       0.17500
      8 H3        -70.9359   -8.8225  -42.3356 H      1 LIG       0.13800
      9 H4        -72.7281  -12.5020  -42.3080 H      1 LIG       0.13800
@<TRIPOS>BOND
      1       1       2 1
      2       1       3 2
      3       2       4 2
      4       3       5 1
      5       4       5 1
      6       1       6 1
      7       2       7 1
      8       3       8 1
      9       4       9 1
@<TRIPOS>ALT_TYPE
CGenFF_4.0_ALT_TYPE_SET
CGenFF_4.0 1 CG2R51 2 CG2R51 3 CG2R51 4 CG2R51 5 OG2R50 6 HGR51 7 HGR51 8 HGR52 9 HGR52
@<TRIPOS>MOLECULE
furan
 9 9 0 0 0
****
USER_CHARGES
INVALID_CHARGES
Pose:   2 Cluster:   2 Fr_nu: 979975 TotEn:    -9.37
@<TRIPOS>ATOM
      1 C1        -60.5276    1.3522  -43.7373 C.2    1 LIG      -0.26000
      2 C2        -59.5343    1.7890  -42.8286 C.2    1 LIG      -0.26000
      3 C3        -61.6912    1.9833  -43.3636 C.2    1 LIG       0.09300
      4 C4        -60.1617    2.6559  -41.9644 C.2    1 LIG       0.09300
      5 O1        -61.4767    2.7799  -42.2839 O.3    1 LIG      -0.29200
      6 H1        -60.4102    0.6633  -44.5612 H      1 LIG       0.17500
      7 H2        -58.4914    1.5073  -42.8064 H      1 LIG       0.17500
      8 H3        -62.7024    1.9733  -43.7436 H      1 LIG       0.13800
      9 H4        -59.8300    3.2356  -41.1154 H      1 LIG       0.13800
@<TRIPOS>BOND
      1       1       2 1
      2       1       3 2
      3       2       4 2
      4       3       5 1
      5       4       5 1
      6       1       6 1
      7       2       7 1
      8       3       8 1
      9       4       9 1
@<TRIPOS>ALT_TYPE
CGenFF_4.0_ALT_TYPE_SET
CGenFF_4.0 1 CG2R51 2 CG2R51 3 CG2R51 4 CG2R51 5 OG2R50 6 HGR51 7 HGR51 8 HGR52 9 HGR52
@<TRIPOS>MOLECULE
furan
 9 9 0 0 0
****
USER_CHARGES
INVALID_CHARGES
Pose:   3 Cluster:   3 Fr_nu: 1572149 TotEn:    -9.05
@<TRIPOS>ATOM
      1 C1        -73.2071  -10.5107  -42.9996 C.2    1 LIG      -0.26000
      2 C2        -72.8398  -11.6851  -42.3003 C.2    1 LIG      -0.26000
      3 C3        -72.1028  -10.1409  -43.7317 C.2    1 LIG       0.09300
      4 C4        -71.5373  -11.9493  -42.6550 C.2    1 LIG       0.09300
      5 O1        -71.0807  -11.0127  -43.5273 O.3    1 LIG      -0.29200
      6 H1        -74.1575   -9.9977  -42.9730 H      1 LIG       0.17500
      7 H2        -73.4484  -12.2664  -41.6227 H      1 LIG       0.17500
      8 H3        -71.8946   -9.3276  -44.4115 H      1 LIG       0.13800
      9 H4        -70.8324  -12.7234  -42.3886 H      1 LIG       0.13800
@<TRIPOS>BOND
      1       1       2 1
      2       1       3 2
      3       2       4 2
      4       3       5 1
      5       4       5 1
      6       1       6 1
      7       2       7 1
      8       3       8 1
      9       4       9 1
@<TRIPOS>ALT_TYPE
CGenFF_4.0_ALT_TYPE_SET
CGenFF_4.0 1 CG2R51 2 CG2R51 3 CG2R51 4 CG2R51 5 OG2R50 6 HGR51 7 HGR51 8 HGR52 9 HGR52
@<TRIPOS>MOLECULE
furan
 9 9 0 0 0
****
USER_CHARGES
INVALID_CHARGES
Pose:   4 Cluster:   4 Fr_nu: 1529096 TotEn:    -8.86
@<TRIPOS>ATOM
      1 C1        -72.1941  -11.3772  -42.3173 C.2    1 LIG      -0.26000
      2 C2        -72.0882  -10.1751  -43.0570 C.2    1 LIG      -0.26000
      3 C3        -73.5194  -11.7418  -42.3687 C.2    1 LIG       0.09300
      4 C4        -73.3564   -9.8910  -43.5077 C.2    1 LIG       0.09300
      5 O1        -74.2346  -10.8413  -43.0925 O.3    1 LIG      -0.29200
      6 H1        -71.4034  -11.9107  -41.8098 H      1 LIG       0.17500
      7 H2        -71.1988   -9.5893  -43.2390 H      1 LIG       0.17500
      8 H3        -74.0830  -12.5703  -41.9648 H      1 LIG       0.13800
      9 H4        -73.7769   -9.0938  -44.1032 H      1 LIG       0.13800
@<TRIPOS>BOND
      1       1       2 1
      2       1       3 2
      3       2       4 2
      4       3       5 1
      5       4       5 1
      6       1       6 1
      7       2       7 1
      8       3       8 1
      9       4       9 1
@<TRIPOS>ALT_TYPE
CGenFF_4.0_ALT_TYPE_SET
CGenFF_4.0 1 CG2R51 2 CG2R51 3 CG2R51 4 CG2R51 5 OG2R50 6 HGR51 7 HGR51 8 HGR52 9 HGR52
@<TRIPOS>MOLECULE
furan
 9 9 0 0 0
****
USER_CHARGES
INVALID_CHARGES
Pose:   5 Cluster:   5 Fr_nu: 106242 TotEn:    -8.79
@<TRIPOS>ATOM
      1 C1        -57.9683   -3.4472  -17.6397 C.2    1 LIG      -0.26000
      2 C2        -58.6491   -4.0546  -18.7217 C.2    1 LIG      -0.26000
      3 C3        -56.8545   -2.8461  -18.1783 C.2    1 LIG       0.09300
      4 C4        -57.9028   -3.7813  -19.8444 C.2    1 LIG       0.09300
      5 O1        -56.8072   -3.0450  -19.5216 O.3    1 LIG      -0.29200
      6 H1        -58.2535   -3.4479  -16.5976 H      1 LIG       0.17500
      7 H2        -59.5688   -4.6206  -18.6876 H      1 LIG       0.17500
      8 H3        -56.0418   -2.2686  -17.7623 H      1 LIG       0.13800
      9 H4        -58.0102   -4.0258  -20.8912 H      1 LIG       0.13800
@<TRIPOS>BOND
      1       1       2 1
      2       1       3 2
      3       2       4 2
      4       3       5 1
      5       4       5 1
      6       1       6 1
      7       2       7 1
      8       3       8 1
      9       4       9 1
@<TRIPOS>ALT_TYPE
CGenFF_4.0_ALT_TYPE_SET
CGenFF_4.0 1 CG2R51 2 CG2R51 3 CG2R51 4 CG2R51 5 OG2R50 6 HGR51 7 HGR51 8 HGR52 9 HGR52
@<TRIPOS>MOLECULE
furan
 9 9 0 0 0
****
USER_CHARGES
INVALID_CHARGES
Pose:   6 Cluster:   6 Fr_nu: 1528811 TotEn:    -8.68
@<TRIPOS>ATOM
      1 C1        -72.7347  -10.5002  -43.1217 C.2    1 LIG      -0.26000
      2 C2        -71.9043   -9.3600  -43.2390 C.2    1 LIG      -0.26000
      3 C3        -72.9943  -10.9174  -44.4064 C.2    1 LIG       0.09300
      4 C4        -71.7157   -9.1619  -44.5870 C.2    1 LIG       0.09300
      5 O1        -72.3768  -10.1071  -45.3055 O.3    1 LIG      -0.29200
      6 H1        -73.0988  -10.9600  -42.2143 H      1 LIG       0.17500
      7 H2        -71.4944   -8.7581  -42.4408 H      1 LIG       0.17500
      8 H3        -73.5683  -11.7304  -44.8268 H      1 LIG       0.13800
      9 H4        -71.1676   -8.4329  -45.1659 H      1 LIG       0.13800
@<TRIPOS>BOND
      1       1       2 1
      2       1       3 2
      3       2       4 2
      4       3       5 1
      5       4       5 1
      6       1       6 1
      7       2       7 1
      8       3       8 1
      9       4       9 1
@<TRIPOS>ALT_TYPE
CGenFF_4.0_ALT_TYPE_SET
CGenFF_4.0 1 CG2R51 2 CG2R51 3 CG2R51 4 CG2R51 5 OG2R50 6 HGR51 7 HGR51 8 HGR52 9 HGR52
@<TRIPOS>MOLECULE
furan
 9 9 0 0 0
****
USER_CHARGES
INVALID_CHARGES
Pose:   7 Cluster:   7 Fr_nu: 460263 TotEn:    -8.66
@<TRIPOS>ATOM
      1 C1        -60.8829    2.4298  -43.2286 C.2    1 LIG      -0.26000
      2 C2        -59.9813    2.9416  -42.2651 C.2    1 LIG      -0.26000
      3 C3        -60.3972    1.1940  -43.5877 C.2    1 LIG       0.09300
      4 C4        -59.0090    1.9820  -42.1040 C.2    1 LIG       0.09300
      5 O1        -59.2553    0.9135  -42.9067 O.3    1 LIG      -0.29200
      6 H1        -61.7748    2.9026  -43.6136 H      1 LIG       0.17500
      7 H2        -60.0338    3.8910  -41.7520 H      1 LIG       0.17500
      8 H3        -60.7304    0.4308  -44.2759 H      1 LIG       0.13800
      9 H4        -58.1230    1.9113  -41.4900 H      1 LIG       0.13800
@<TRIPOS>BOND
      1       1       2 1
      2       1       3 2
      3       2       4 2
      4       3       5 1
      5       4       5 1
      6       1       6 1
      7       2       7 1
      8       3       8 1
      9       4       9 1
@<TRIPOS>ALT_TYPE
CGenFF_4.0_ALT_TYPE_SET
CGenFF_4.0 1 CG2R51 2 CG2R51 3 CG2R51 4 CG2R51 5 OG2R50 6 HGR51 7 HGR51 8 HGR52 9 HGR52
@<TRIPOS>MOLECULE
furan
 9 9 0 0 0
****
USER_CHARGES
INVALID_CHARGES
Pose:   8 Cluster:   8 Fr_nu: 413581 TotEn:    -8.66
@<TRIPOS>ATOM
      1 C1        -58.2719    3.0399  -37.9490 C.2    1 LIG      -0.26000
      2 C2        -57.9870    2.6879  -36.6080 C.2    1 LIG      -0.26000
      3 C3        -59.1225    2.0699  -38.4260 C.2    1 LIG       0.09300
      4 C4        -58.6839    1.5280  -36.3612 C.2    1 LIG       0.09300
      5 O1        -59.3787    1.1447  -37.4643 O.3    1 LIG      -0.29200
      6 H1        -57.9029    3.8934  -38.4991 H      1 LIG       0.17500
      7 H2        -57.3531    3.2140  -35.9088 H      1 LIG       0.17500
      8 H3        -59.6097    1.9041  -39.3759 H      1 LIG       0.13800
      9 H4        -58.7852    0.8861  -35.4983 H      1 LIG       0.13800
@<TRIPOS>BOND
      1       1       2 1
      2       1       3 2
      3       2       4 2
      4       3       5 1
      5       4       5 1
      6       1       6 1
      7       2       7 1
      8       3       8 1
      9       4       9 1
@<TRIPOS>ALT_TYPE
CGenFF_4.0_ALT_TYPE_SET
CGenFF_4.0 1 CG2R51 2 CG2R51 3 CG2R51 4 CG2R51 5 OG2R50 6 HGR51 7 HGR51 8 HGR52 9 HGR52
@<TRIPOS>MOLECULE
furan
 9 9 0 0 0
****
USER_CHARGES
INVALID_CHARGES
Pose:   9 Cluster:   9 Fr_nu:  36589 TotEn:    -8.66
@<TRIPOS>ATOM
      1 C1        -73.3698  -26.2268  -43.6538 C.2    1 LIG      -0.26000
      2 C2        -74.0975  -26.8505  -44.6952 C.2    1 LIG      -0.26000
      3 C3        -72.3696  -25.5068  -44.2648 C.2    1 LIG       0.09300
      4 C4        -73.4903  -26.4671  -45.8684 C.2    1 LIG       0.09300
      5 O1        -72.4362  -25.6479  -45.6146 O.3    1 LIG      -0.29200
      6 H1        -73.5512  -26.2941  -42.5909 H      1 LIG       0.17500
      7 H2        -74.9572  -27.4983  -44.6024 H      1 LIG       0.17500
      8 H3        -71.5732  -24.8749  -43.8995 H      1 LIG       0.13800
      9 H4        -73.6774  -26.6791  -46.9110 H      1 LIG       0.13800
@<TRIPOS>BOND
      1       1       2 1
      2       1       3 2
      3       2       4 2
      4       3       5 1
      5       4       5 1
      6       1       6 1
      7       2       7 1
      8       3       8 1
      9       4       9 1
@<TRIPOS>ALT_TYPE
CGenFF_4.0_ALT_TYPE_SET
CGenFF_4.0 1 CG2R51 2 CG2R51 3 CG2R51 4 CG2R51 5 OG2R50 6 HGR51 7 HGR51 8 HGR52 9 HGR52
@<TRIPOS>MOLECULE
furan
 9 9 0 0 0
****
USER_CHARGES
INVALID_CHARGES
Pose:  10 Cluster:  10 Fr_nu: 1808208 TotEn:    -8.62
@<TRIPOS>ATOM
      1 C1        -73.1440  -10.4428  -44.1724 C.2    1 LIG      -0.26000
      2 C2        -72.7790  -10.8810  -42.8770 C.2    1 LIG      -0.26000
      3 C3        -72.1741   -9.5478  -44.5602 C.2    1 LIG       0.09300
      4 C4        -71.6121  -10.2227  -42.5657 C.2    1 LIG       0.09300
      5 O1        -71.2366   -9.4082  -43.5865 O.3    1 LIG      -0.29200
      6 H1        -74.0063  -10.7415  -44.7507 H      1 LIG       0.17500
      7 H2        -73.3011  -11.5884  -42.2490 H      1 LIG       0.17500
      8 H3        -72.0146   -8.9576  -45.4508 H      1 LIG       0.13800
      9 H4        -70.9597  -10.2244  -41.7046 H      1 LIG       0.13800
@<TRIPOS>BOND
      1       1       2 1
      2       1       3 2
      3       2       4 2
      4       3       5 1
      5       4       5 1
      6       1       6 1
      7       2       7 1
      8       3       8 1
      9       4       9 1
@<TRIPOS>ALT_TYPE
CGenFF_4.0_ALT_TYPE_SET
CGenFF_4.0 1 CG2R51 2 CG2R51 3 CG2R51 4 CG2R51 5 OG2R50 6 HGR51 7 HGR51 8 HGR52 9 HGR52
@<TRIPOS>MOLECULE
furan
 9 9 0 0 0
****
USER_CHARGES
INVALID_CHARGES
Pose:  11 Cluster:  11 Fr_nu: 641182 TotEn:    -8.47
@<TRIPOS>ATOM
      1 C1        -71.2835   -9.9783  -42.8711 C.2    1 LIG      -0.26000
      2 C2        -71.5941  -11.3554  -42.7688 C.2    1 LIG      -0.26000
      3 C3        -72.1721   -9.4529  -43.7802 C.2    1 LIG       0.09300
      4 C4        -72.6503  -11.5733  -43.6226 C.2    1 LIG       0.09300
      5 O1        -73.0087  -10.4186  -44.2429 O.3    1 LIG      -0.29200
      6 H1        -70.5088   -9.4366  -42.3481 H      1 LIG       0.17500
      7 H2        -71.1088  -12.0964  -42.1500 H      1 LIG       0.17500
      8 H3        -72.3320   -8.4634  -44.1832 H      1 LIG       0.13800
      9 H4        -73.2294  -12.4458  -43.8878 H      1 LIG       0.13800
@<TRIPOS>BOND
      1       1       2 1
      2       1       3 2
      3       2       4 2
      4       3       5 1
      5       4       5 1
      6       1       6 1
      7       2       7 1
      8       3       8 1
      9       4       9 1
@<TRIPOS>ALT_TYPE
CGenFF_4.0_ALT_TYPE_SET
CGenFF_4.0 1 CG2R51 2 CG2R51 3 CG2R51 4 CG2R51 5 OG2R50 6 HGR51 7 HGR51 8 HGR52 9 HGR52
@<TRIPOS>MOLECULE
furan
 9 9 0 0 0
****
USER_CHARGES
INVALID_CHARGES
Pose:  12 Cluster:  12 Fr_nu:  15327 TotEn:    -8.39
@<TRIPOS>ATOM
      1 C1        -62.9966  -21.3907  -27.8638 C.2    1 LIG      -0.26000
      2 C2        -62.6891  -21.3561  -26.4827 C.2    1 LIG      -0.26000
      3 C3        -61.7917  -21.4812  -28.5212 C.2    1 LIG       0.09300
      4 C4        -61.3183  -21.4279  -26.3946 C.2    1 LIG       0.09300
      5 O1        -60.7637  -21.5045  -27.6328 O.3    1 LIG      -0.29200
      6 H1        -63.9740  -21.3539  -28.3227 H      1 LIG       0.17500
      7 H2        -63.3802  -21.2876  -25.6550 H      1 LIG       0.17500
      8 H3        -61.5107  -21.5364  -29.5628 H      1 LIG       0.13800
      9 H4        -60.6217  -21.4356  -25.5689 H      1 LIG       0.13800
@<TRIPOS>BOND
      1       1       2 1
      2       1       3 2
      3       2       4 2
      4       3       5 1
      5       4       5 1
      6       1       6 1
      7       2       7 1
      8       3       8 1
      9       4       9 1
@<TRIPOS>ALT_TYPE
CGenFF_4.0_ALT_TYPE_SET
CGenFF_4.0 1 CG2R51 2 CG2R51 3 CG2R51 4 CG2R51 5 OG2R50 6 HGR51 7 HGR51 8 HGR52 9 HGR52
@<TRIPOS>MOLECULE
furan
 9 9 0 0 0
****
USER_CHARGES
INVALID_CHARGES
Pose:  13 Cluster:  13 Fr_nu:  17358 TotEn:    -8.28
@<TRIPOS>ATOM
      1 C1        -56.6764    3.0131  -37.6061 C.2    1 LIG      -0.26000
      2 C2        -57.2320    3.0760  -36.3059 C.2    1 LIG      -0.26000
      3 C3        -57.4290    2.0935  -38.2990 C.2    1 LIG       0.09300
      4 C4        -58.2846    2.1906  -36.2970 C.2    1 LIG       0.09300
      5 O1        -58.4114    1.5876  -37.5082 O.3    1 LIG      -0.29200
      6 H1        -55.8326    3.5680  -37.9900 H      1 LIG       0.17500
      7 H2        -56.9061    3.6901  -35.4788 H      1 LIG       0.17500
      8 H3        -57.3967    1.7091  -39.3081 H      1 LIG       0.13800
      9 H4        -59.0029    1.8908  -35.5479 H      1 LIG       0.13800
@<TRIPOS>BOND
      1       1       2 1
      2       1       3 2
      3       2       4 2
      4       3       5 1
      5       4       5 1
      6       1       6 1
      7       2       7 1
      8       3       8 1
      9       4       9 1
@<TRIPOS>ALT_TYPE
CGenFF_4.0_ALT_TYPE_SET
CGenFF_4.0 1 CG2R51 2 CG2R51 3 CG2R51 4 CG2R51 5 OG2R50 6 HGR51 7 HGR51 8 HGR52 9 HGR52
@<TRIPOS>MOLECULE
furan
 9 9 0 0 0
****
USER_CHARGES
INVALID_CHARGES
Pose:  14 Cluster:  14 Fr_nu: 106803 TotEn:    -8.18
@<TRIPOS>ATOM
      1 C1        -56.9614   -2.5100  -18.2714 C.2    1 LIG      -0.26000
      2 C2        -56.7526   -3.0885  -19.5462 C.2    1 LIG      -0.26000
      3 C3        -58.2245   -2.8905  -17.8816 C.2    1 LIG       0.09300
      4 C4        -57.9028   -3.7813  -19.8444 C.2    1 LIG       0.09300
      5 O1        -58.8050   -3.6657  -18.8348 O.3    1 LIG      -0.29200
      6 H1        -56.2772   -1.8926  -17.7076 H      1 LIG       0.17500
      7 H2        -55.8735   -3.0104  -20.1695 H      1 LIG       0.17500
      8 H3        -58.8233   -2.7040  -17.0020 H      1 LIG       0.13800
      9 H4        -58.2195   -4.3762  -20.6886 H      1 LIG       0.13800
@<TRIPOS>BOND
      1       1       2 1
      2       1       3 2
      3       2       4 2
      4       3       5 1
      5       4       5 1
      6       1       6 1
      7       2       7 1
      8       3       8 1
      9       4       9 1
@<TRIPOS>ALT_TYPE
CGenFF_4.0_ALT_TYPE_SET
CGenFF_4.0 1 CG2R51 2 CG2R51 3 CG2R51 4 CG2R51 5 OG2R50 6 HGR51 7 HGR51 8 HGR52 9 HGR52
@<TRIPOS>MOLECULE
furan
 9 9 0 0 0
****
USER_CHARGES
INVALID_CHARGES
Pose:  15 Cluster:  15 Fr_nu:  10473 TotEn:    -8.00
@<TRIPOS>ATOM
      1 C1        -78.8317  -14.8842  -47.2749 C.2    1 LIG      -0.26000
      2 C2        -78.7436  -16.2930  -47.3795 C.2    1 LIG      -0.26000
      3 C3        -79.8840  -14.5068  -48.0762 C.2    1 LIG       0.09300
      4 C4        -79.7485  -16.6759  -48.2372 C.2    1 LIG       0.09300
      5 O1        -80.4483  -15.5930  -48.6662 O.3    1 LIG      -0.29200
      6 H1        -78.2061  -14.2263  -46.6893 H      1 LIG       0.17500
      7 H2        -78.0363  -16.9473  -46.8907 H      1 LIG       0.17500
      8 H3        -80.3348  -13.5556  -48.3196 H      1 LIG       0.13800
      9 H4        -80.0795  -17.6293  -48.6225 H      1 LIG       0.13800
@<TRIPOS>BOND
      1       1       2 1
      2       1       3 2
      3       2       4 2
      4       3       5 1
      5       4       5 1
      6       1       6 1
      7       2       7 1
      8       3       8 1
      9       4       9 1
@<TRIPOS>ALT_TYPE
CGenFF_4.0_ALT_TYPE_SET
CGenFF_4.0 1 CG2R51 2 CG2R51 3 CG2R51 4 CG2R51 5 OG2R50 6 HGR51 7 HGR51 8 HGR52 9 HGR52
@<TRIPOS>MOLECULE
furan
 9 9 0 0 0
****
USER_CHARGES
INVALID_CHARGES
Pose:  16 Cluster:  16 Fr_nu:   5655 TotEn:    -7.80
@<TRIPOS>ATOM
      1 C1        -59.5469    1.8673  -38.0595 C.2    1 LIG      -0.26000
      2 C2        -58.7113    1.5180  -36.9718 C.2    1 LIG      -0.26000
      3 C3        -59.0745    3.0691  -38.5335 C.2    1 LIG       0.09300
      4 C4        -57.7878    2.5311  -36.8589 C.2    1 LIG       0.09300
      5 O1        -58.0022    3.4804  -37.8072 O.3    1 LIG      -0.29200
      6 H1        -60.3886    1.3129  -38.4488 H      1 LIG       0.17500
      7 H2        -58.7742    0.6378  -36.3484 H      1 LIG       0.17500
      8 H3        -59.3737    3.7251  -39.3379 H      1 LIG       0.13800
      9 H4        -56.9578    2.7150  -36.1923 H      1 LIG       0.13800
@<TRIPOS>BOND
      1       1       2 1
      2       1       3 2
      3       2       4 2
      4       3       5 1
      5       4       5 1
      6       1       6 1
      7       2       7 1
      8       3       8 1
      9       4       9 1
@<TRIPOS>ALT_TYPE
CGenFF_4.0_ALT_TYPE_SET
CGenFF_4.0 1 CG2R51 2 CG2R51 3 CG2R51 4 CG2R51 5 OG2R50 6 HGR51 7 HGR51 8 HGR52 9 HGR52
@<TRIPOS>MOLECULE
furan
 9 9 0 0 0
****
USER_CHARGES
INVALID_CHARGES
Pose:  17 Cluster:  17 Fr_nu: 2157571 TotEn:    -7.49
@<TRIPOS>ATOM
      1 C1        -76.3020  -17.2193  -29.6891 C.2    1 LIG      -0.26000
      2 C2        -77.6809  -17.1745  -29.3731 C.2    1 LIG      -0.26000
      3 C3        -75.7478  -16.0852  -29.1424 C.2    1 LIG       0.09300
      4 C4        -77.8710  -16.0164  -28.6558 C.2    1 LIG       0.09300
      5 O1        -76.6975  -15.3467  -28.5107 O.3    1 LIG      -0.29200
      6 H1        -75.7777  -17.9824  -30.2460 H      1 LIG       0.17500
      7 H2        -78.4410  -17.8962  -29.6353 H      1 LIG       0.17500
      8 H3        -74.7464  -15.6809  -29.1151 H      1 LIG       0.13800
      9 H4        -78.7341  -15.5512  -28.2021 H      1 LIG       0.13800
@<TRIPOS>BOND
      1       1       2 1
      2       1       3 2
      3       2       4 2
      4       3       5 1
      5       4       5 1
      6       1       6 1
      7       2       7 1
      8       3       8 1
      9       4       9 1
@<TRIPOS>ALT_TYPE
CGenFF_4.0_ALT_TYPE_SET
CGenFF_4.0 1 CG2R51 2 CG2R51 3 CG2R51 4 CG2R51 5 OG2R50 6 HGR51 7 HGR51 8 HGR52 9 HGR52
@<TRIPOS>MOLECULE
furan
 9 9 0 0 0
****
USER_CHARGES
INVALID_CHARGES
Pose:  18 Cluster:  18 Fr_nu:   3186 TotEn:    -7.47
@<TRIPOS>ATOM
      1 C1        -78.9118  -14.7551  -47.5375 C.2    1 LIG      -0.26000
      2 C2        -79.3377  -15.8809  -48.2820 C.2    1 LIG      -0.26000
      3 C3        -78.2703  -15.2520  -46.4268 C.2    1 LIG       0.09300
      4 C4        -78.9260  -16.9856  -47.5733 C.2    1 LIG       0.09300
      5 O1        -78.2745  -16.6108  -46.4412 O.3    1 LIG      -0.29200
      6 H1        -79.0550  -13.7120  -47.7798 H      1 LIG       0.17500
      7 H2        -79.8771  -15.8865  -49.2182 H      1 LIG       0.17500
      8 H3        -77.7816  -14.7950  -45.5787 H      1 LIG       0.13800
      9 H4        -79.0138  -18.0506  -47.7315 H      1 LIG       0.13800
@<TRIPOS>BOND
      1       1       2 1
      2       1       3 2
      3       2       4 2
      4       3       5 1
      5       4       5 1
      6       1       6 1
      7       2       7 1
      8       3       8 1
      9       4       9 1
@<TRIPOS>ALT_TYPE
CGenFF_4.0_ALT_TYPE_SET
CGenFF_4.0 1 CG2R51 2 CG2R51 3 CG2R51 4 CG2R51 5 OG2R50 6 HGR51 7 HGR51 8 HGR52 9 HGR52
@<TRIPOS>MOLECULE
furan
 9 9 0 0 0
****
USER_CHARGES
INVALID_CHARGES
Pose:  19 Cluster:  19 Fr_nu: 260317 TotEn:    -7.36
@<TRIPOS>ATOM
      1 C1        -71.3309  -25.7906  -43.1646 C.2    1 LIG      -0.26000
      2 C2        -71.4484  -26.4587  -44.4067 C.2    1 LIG      -0.26000
      3 C3        -72.3086  -24.8230  -43.1573 C.2    1 LIG       0.09300
      4 C4        -72.4896  -25.8520  -45.0699 C.2    1 LIG       0.09300
      5 O1        -73.0194  -24.8539  -44.3150 O.3    1 LIG      -0.29200
      6 H1        -70.6220  -25.9889  -42.3738 H      1 LIG       0.17500
      7 H2        -70.8493  -27.2800  -44.7727 H      1 LIG       0.17500
      8 H3        -72.6131  -24.0732  -42.4417 H      1 LIG       0.13800
      9 H4        -72.9523  -26.0051  -46.0340 H      1 LIG       0.13800
@<TRIPOS>BOND
      1       1       2 1
      2       1       3 2
      3       2       4 2
      4       3       5 1
      5       4       5 1
      6       1       6 1
      7       2       7 1
      8       3       8 1
      9       4       9 1
@<TRIPOS>ALT_TYPE
CGenFF_4.0_ALT_TYPE_SET
CGenFF_4.0 1 CG2R51 2 CG2R51 3 CG2R51 4 CG2R51 5 OG2R50 6 HGR51 7 HGR51 8 HGR52 9 HGR52
@<TRIPOS>MOLECULE
furan
 9 9 0 0 0
****
USER_CHARGES
INVALID_CHARGES
Pose:  20 Cluster:  20 Fr_nu: 369627 TotEn:    -7.35
@<TRIPOS>ATOM
      1 C1        -79.3841  -14.8484  -47.5815 C.2    1 LIG      -0.26000
      2 C2        -79.7784  -15.1159  -48.9142 C.2    1 LIG      -0.26000
      3 C3        -78.3290  -15.6909  -47.3189 C.2    1 LIG       0.09300
      4 C4        -78.9361  -16.1028  -49.3710 C.2    1 LIG       0.09300
      5 O1        -78.0496  -16.4588  -48.4046 O.3    1 LIG      -0.29200
      6 H1        -79.8152  -14.1315  -46.8978 H      1 LIG       0.17500
      7 H2        -80.5766  -14.6479  -49.4721 H      1 LIG       0.17500
      8 H3        -77.7016  -15.8565  -46.4552 H      1 LIG       0.13800
      9 H4        -78.8425  -16.6307  -50.3089 H      1 LIG       0.13800
@<TRIPOS>BOND
      1       1       2 1
      2       1       3 2
      3       2       4 2
      4       3       5 1
      5       4       5 1
      6       1       6 1
      7       2       7 1
      8       3       8 1
      9       4       9 1
@<TRIPOS>ALT_TYPE
CGenFF_4.0_ALT_TYPE_SET
CGenFF_4.0 1 CG2R51 2 CG2R51 3 CG2R51 4 CG2R51 5 OG2R50 6 HGR51 7 HGR51 8 HGR52 9 HGR52
@<TRIPOS>MOLECULE
furan
 9 9 0 0 0
****
USER_CHARGES
INVALID_CHARGES
Pose:  21 Cluster:  21 Fr_nu: 324613 TotEn:    -6.99
@<TRIPOS>ATOM
      1 C1        -75.1054  -12.6610  -44.3551 C.2    1 LIG      -0.26000
      2 C2        -74.4126  -11.6741  -45.0961 C.2    1 LIG      -0.26000
      3 C3        -74.8791  -12.3723  -43.0294 C.2    1 LIG       0.09300
      4 C4        -73.8124  -10.8525  -44.1705 C.2    1 LIG       0.09300
      5 O1        -74.0920  -11.2713  -42.9083 O.3    1 LIG      -0.29200
      6 H1        -75.6954  -13.4806  -44.7392 H      1 LIG       0.17500
      7 H2        -74.3578  -11.5739  -46.1705 H      1 LIG       0.17500
      8 H3        -75.1914  -12.8281  -42.1011 H      1 LIG       0.13800
      9 H4        -73.1875   -9.9744  -44.2442 H      1 LIG       0.13800
@<TRIPOS>BOND
      1       1       2 1
      2       1       3 2
      3       2       4 2
      4       3       5 1
      5       4       5 1
      6       1       6 1
      7       2       7 1
      8       3       8 1
      9       4       9 1
@<TRIPOS>ALT_TYPE
CGenFF_4.0_ALT_TYPE_SET
CGenFF_4.0 1 CG2R51 2 CG2R51 3 CG2R51 4 CG2R51 5 OG2R50 6 HGR51 7 HGR51 8 HGR52 9 HGR52
@<TRIPOS>MOLECULE
furan
 9 9 0 0 0
****
USER_CHARGES
INVALID_CHARGES
Pose:  22 Cluster:  22 Fr_nu: 643844 TotEn:    -6.96
@<TRIPOS>ATOM
      1 C1        -72.7331  -25.3893  -44.8232 C.2    1 LIG      -0.26000
      2 C2        -72.3713  -25.5984  -43.4710 C.2    1 LIG      -0.26000
      3 C3        -73.7994  -26.2234  -45.0667 C.2    1 LIG       0.09300
      4 C4        -73.2424  -26.5452  -42.9844 C.2    1 LIG       0.09300
      5 O1        -74.1162  -26.9313  -43.9509 O.3    1 LIG      -0.29200
      6 H1        -72.2738  -24.7155  -45.5319 H      1 LIG       0.17500
      7 H2        -71.5753  -25.1187  -42.9198 H      1 LIG       0.17500
      8 H3        -74.4124  -26.4195  -45.9344 H      1 LIG       0.13800
      9 H4        -73.3657  -27.0243  -42.0241 H      1 LIG       0.13800
@<TRIPOS>BOND
      1       1       2 1
      2       1       3 2
      3       2       4 2
      4       3       5 1
      5       4       5 1
      6       1       6 1
      7       2       7 1
      8       3       8 1
      9       4       9 1
@<TRIPOS>ALT_TYPE
CGenFF_4.0_ALT_TYPE_SET
CGenFF_4.0 1 CG2R51 2 CG2R51 3 CG2R51 4 CG2R51 5 OG2R50 6 HGR51 7 HGR51 8 HGR52 9 HGR52
@<TRIPOS>MOLECULE
furan
 9 9 0 0 0
****
USER_CHARGES
INVALID_CHARGES
Pose:  23 Cluster:  23 Fr_nu:  53398 TotEn:    -6.81
@<TRIPOS>ATOM
      1 C1        -73.8020  -11.6658  -44.6358 C.2    1 LIG      -0.26000
      2 C2        -74.6507  -12.5408  -45.3551 C.2    1 LIG      -0.26000
      3 C3        -73.1302  -10.9240  -45.5794 C.2    1 LIG       0.09300
      4 C4        -74.4371  -12.2712  -46.6869 C.2    1 LIG       0.09300
      5 O1        -73.5117  -11.2868  -46.8321 O.3    1 LIG      -0.29200
      6 H1        -73.6932  -11.5862  -43.5639 H      1 LIG       0.17500
      7 H2        -75.3330  -13.2758  -44.9530 H      1 LIG       0.17500
      8 H3        -72.3891  -10.1398  -45.5251 H      1 LIG       0.13800
      9 H4        -74.8430  -12.6706  -47.6049 H      1 LIG       0.13800
@<TRIPOS>BOND
      1       1       2 1
      2       1       3 2
      3       2       4 2
      4       3       5 1
      5       4       5 1
      6       1       6 1
      7       2       7 1
      8       3       8 1
      9       4       9 1
@<TRIPOS>ALT_TYPE
CGenFF_4.0_ALT_TYPE_SET
CGenFF_4.0 1 CG2R51 2 CG2R51 3 CG2R51 4 CG2R51 5 OG2R50 6 HGR51 7 HGR51 8 HGR52 9 HGR52
@<TRIPOS>MOLECULE
furan
 9 9 0 0 0
****
USER_CHARGES
INVALID_CHARGES
Pose:  24 Cluster:  24 Fr_nu: 991958 TotEn:    -6.79
@<TRIPOS>ATOM
      1 C1        -59.1663    1.9362  -37.6130 C.2    1 LIG      -0.26000
      2 C2        -58.2858    2.4790  -38.5790 C.2    1 LIG      -0.26000
      3 C3        -58.6667    2.3109  -36.3874 C.2    1 LIG       0.09300
      4 C4        -57.3109    3.1468  -37.8750 C.2    1 LIG       0.09300
      5 O1        -57.5359    3.0492  -36.5384 O.3    1 LIG      -0.29200
      6 H1        -60.0537    1.3453  -37.7880 H      1 LIG       0.17500
      7 H2        -58.3534    2.3942  -39.6540 H      1 LIG       0.17500
      8 H3        -58.9826    2.1428  -35.3681 H      1 LIG       0.13800
      9 H4        -56.4360    3.7118  -38.1619 H      1 LIG       0.13800
@<TRIPOS>BOND
      1       1       2 1
      2       1       3 2
      3       2       4 2
      4       3       5 1
      5       4       5 1
      6       1       6 1
      7       2       7 1
      8       3       8 1
      9       4       9 1
@<TRIPOS>ALT_TYPE
CGenFF_4.0_ALT_TYPE_SET
CGenFF_4.0 1 CG2R51 2 CG2R51 3 CG2R51 4 CG2R51 5 OG2R50 6 HGR51 7 HGR51 8 HGR52 9 HGR52
@<TRIPOS>MOLECULE
furan
 9 9 0 0 0
****
USER_CHARGES
INVALID_CHARGES
Pose:  25 Cluster:  25 Fr_nu:   2941 TotEn:    -6.69
@<TRIPOS>ATOM
      1 C1        -58.0186    2.4381  -38.0308 C.2    1 LIG      -0.26000
      2 C2        -59.0928    1.8793  -37.2981 C.2    1 LIG      -0.26000
      3 C3        -58.4273    2.4696  -39.3438 C.2    1 LIG       0.09300
      4 C4        -60.0814    1.6092  -38.2156 C.2    1 LIG       0.09300
      5 O1        -59.6836    1.9662  -39.4649 O.3    1 LIG      -0.29200
      6 H1        -57.0655    2.7753  -37.6497 H      1 LIG       0.17500
      7 H2        -59.1406    1.6964  -36.2343 H      1 LIG       0.17500
      8 H3        -57.9667    2.8030  -40.2624 H      1 LIG       0.13800
      9 H4        -61.0729    1.1863  -38.1435 H      1 LIG       0.13800
@<TRIPOS>BOND
      1       1       2 1
      2       1       3 2
      3       2       4 2
      4       3       5 1
      5       4       5 1
      6       1       6 1
      7       2       7 1
      8       3       8 1
      9       4       9 1
@<TRIPOS>ALT_TYPE
CGenFF_4.0_ALT_TYPE_SET
CGenFF_4.0 1 CG2R51 2 CG2R51 3 CG2R51 4 CG2R51 5 OG2R50 6 HGR51 7 HGR51 8 HGR52 9 HGR52
@<TRIPOS>MOLECULE
furan
 9 9 0 0 0
****
USER_CHARGES
INVALID_CHARGES
Pose:  26 Cluster:  26 Fr_nu:  69049 TotEn:    -6.30
@<TRIPOS>ATOM
      1 C1        -61.2713  -21.5891  -27.2010 C.2    1 LIG      -0.26000
      2 C2        -61.5558  -21.1975  -28.5310 C.2    1 LIG      -0.26000
      3 C3        -62.4884  -21.7327  -26.5764 C.2    1 LIG       0.09300
      4 C4        -62.9265  -21.1298  -28.6244 C.2    1 LIG       0.09300
      5 O1        -63.5024  -21.4547  -27.4372 O.3    1 LIG      -0.29200
      6 H1        -60.3006  -21.7464  -26.7535 H      1 LIG       0.17500
      7 H2        -60.8501  -20.9906  -29.3226 H      1 LIG       0.17500
      8 H3        -62.7873  -22.0128  -25.5768 H      1 LIG       0.13800
      9 H4        -63.6099  -20.8797  -29.4228 H      1 LIG       0.13800
@<TRIPOS>BOND
      1       1       2 1
      2       1       3 2
      3       2       4 2
      4       3       5 1
      5       4       5 1
      6       1       6 1
      7       2       7 1
      8       3       8 1
      9       4       9 1
@<TRIPOS>ALT_TYPE
CGenFF_4.0_ALT_TYPE_SET
CGenFF_4.0 1 CG2R51 2 CG2R51 3 CG2R51 4 CG2R51 5 OG2R50 6 HGR51 7 HGR51 8 HGR52 9 HGR52
@<TRIPOS>MOLECULE
furan
 9 9 0 0 0
****
USER_CHARGES
INVALID_CHARGES
Pose:  27 Cluster:  27 Fr_nu: 437746 TotEn:    -6.16
@<TRIPOS>ATOM
      1 C1        -72.0188  -10.4724  -43.5395 C.2    1 LIG      -0.26000
      2 C2        -72.5167  -11.5441  -42.7604 C.2    1 LIG      -0.26000
      3 C3        -72.9206  -10.2925  -44.5624 C.2    1 LIG       0.09300
      4 C4        -73.6874  -11.9425  -43.3627 C.2    1 LIG       0.09300
      5 O1        -73.9407  -11.1845  -44.4618 O.3    1 LIG      -0.29200
      6 H1        -71.1153   -9.9029  -43.3762 H      1 LIG       0.17500
      7 H2        -72.0773  -11.9723  -41.8711 H      1 LIG       0.17500
      8 H3        -72.9780   -9.6089  -45.3969 H      1 LIG       0.13800
      9 H4        -74.4174  -12.7082  -43.1444 H      1 LIG       0.13800
@<TRIPOS>BOND
      1       1       2 1
      2       1       3 2
      3       2       4 2
      4       3       5 1
      5       4       5 1
      6       1       6 1
      7       2       7 1
      8       3       8 1
      9       4       9 1
@<TRIPOS>ALT_TYPE
CGenFF_4.0_ALT_TYPE_SET
CGenFF_4.0 1 CG2R51 2 CG2R51 3 CG2R51 4 CG2R51 5 OG2R50 6 HGR51 7 HGR51 8 HGR52 9 HGR52
@<TRIPOS>MOLECULE
furan
 9 9 0 0 0
****
USER_CHARGES
INVALID_CHARGES
Pose:  28 Cluster:  28 Fr_nu:  71107 TotEn:    -6.13
@<TRIPOS>ATOM
      1 C1        -59.7390    2.4210  -39.8070 C.2    1 LIG      -0.26000
      2 C2        -60.4122    2.0159  -38.6298 C.2    1 LIG      -0.26000
      3 C3        -58.4805    2.8113  -39.4122 C.2    1 LIG       0.09300
      4 C4        -59.5171    2.1874  -37.5996 C.2    1 LIG       0.09300
      5 O1        -58.3371    2.6718  -38.0682 O.3    1 LIG      -0.29200
      6 H1        -60.1232    2.4282  -40.8168 H      1 LIG       0.17500
      7 H2        -61.4234    1.6451  -38.5431 H      1 LIG       0.17500
      8 H3        -57.6163    3.1908  -39.9377 H      1 LIG       0.13800
      9 H4        -59.5634    2.0198  -36.5334 H      1 LIG       0.13800
@<TRIPOS>BOND
      1       1       2 1
      2       1       3 2
      3       2       4 2
      4       3       5 1
      5       4       5 1
      6       1       6 1
      7       2       7 1
      8       3       8 1
      9       4       9 1
@<TRIPOS>ALT_TYPE
CGenFF_4.0_ALT_TYPE_SET
CGenFF_4.0 1 CG2R51 2 CG2R51 3 CG2R51 4 CG2R51 5 OG2R50 6 HGR51 7 HGR51 8 HGR52 9 HGR52
@<TRIPOS>MOLECULE
furan
 9 9 0 0 0
****
USER_CHARGES
INVALID_CHARGES
Pose:  29 Cluster:  29 Fr_nu: 523462 TotEn:    -6.13
@<TRIPOS>ATOM
      1 C1        -73.0079  -10.2746  -43.4763 C.2    1 LIG      -0.26000
      2 C2        -73.9048  -11.3691  -43.5061 C.2    1 LIG      -0.26000
      3 C3        -72.6497  -10.0385  -44.7832 C.2    1 LIG       0.09300
      4 C4        -74.0309  -11.7237  -44.8292 C.2    1 LIG       0.09300
      5 O1        -73.2691  -10.9174  -45.6141 O.3    1 LIG      -0.29200
      6 H1        -72.6650   -9.7267  -42.6106 H      1 LIG       0.17500
      7 H2        -74.3978  -11.8403  -42.6682 H      1 LIG       0.17500
      8 H3        -72.0002   -9.3205  -45.2624 H      1 LIG       0.13800
      9 H4        -74.5934  -12.4859  -45.3484 H      1 LIG       0.13800
@<TRIPOS>BOND
      1       1       2 1
      2       1       3 2
      3       2       4 2
      4       3       5 1
      5       4       5 1
      6       1       6 1
      7       2       7 1
      8       3       8 1
      9       4       9 1
@<TRIPOS>ALT_TYPE
CGenFF_4.0_ALT_TYPE_SET
CGenFF_4.0 1 CG2R51 2 CG2R51 3 CG2R51 4 CG2R51 5 OG2R50 6 HGR51 7 HGR51 8 HGR52 9 HGR52
@<TRIPOS>MOLECULE
furan
 9 9 0 0 0
****
USER_CHARGES
INVALID_CHARGES
Pose:  30 Cluster:  30 Fr_nu: 842985 TotEn:    -6.11
@<TRIPOS>ATOM
      1 C1        -58.3069    2.0172  -37.5989 C.2    1 LIG      -0.26000
      2 C2        -58.1037    2.7054  -36.3789 C.2    1 LIG      -0.26000
      3 C3        -57.3928    2.5354  -38.4865 C.2    1 LIG       0.09300
      4 C4        -57.0799    3.5950  -36.6080 C.2    1 LIG       0.09300
      5 O1        -56.6410    3.4976  -37.8904 O.3    1 LIG      -0.29200
      6 H1        -59.0294    1.2410  -37.8055 H      1 LIG       0.17500
      7 H2        -58.6367    2.5698  -35.4489 H      1 LIG       0.17500
      8 H3        -57.1616    2.3367  -39.5229 H      1 LIG       0.13800
      9 H4        -56.5747    4.3272  -35.9951 H      1 LIG       0.13800
@<TRIPOS>BOND
      1       1       2 1
      2       1       3 2
      3       2       4 2
      4       3       5 1
      5       4       5 1
      6       1       6 1
      7       2       7 1
      8       3       8 1
      9       4       9 1
@<TRIPOS>ALT_TYPE
CGenFF_4.0_ALT_TYPE_SET
CGenFF_4.0 1 CG2R51 2 CG2R51 3 CG2R51 4 CG2R51 5 OG2R50 6 HGR51 7 HGR51 8 HGR52 9 HGR52
@<TRIPOS>MOLECULE
furan
 9 9 0 0 0
****
USER_CHARGES
INVALID_CHARGES
Pose:  31 Cluster:  31 Fr_nu:  76642 TotEn:    -5.77
@<TRIPOS>ATOM
      1 C1        -59.5210    2.5127  -37.6501 C.2    1 LIG      -0.26000
      2 C2        -58.3271    3.1715  -38.0294 C.2    1 LIG      -0.26000
      3 C3        -59.1524    1.5463  -36.7433 C.2    1 LIG       0.09300
      4 C4        -57.3141    2.5608  -37.3273 C.2    1 LIG       0.09300
      5 O1        -57.8089    1.5691  -36.5410 O.3    1 LIG      -0.29200
      6 H1        -60.5244    2.7164  -37.9948 H      1 LIG       0.17500
      7 H2        -58.2186    3.9893  -38.7271 H      1 LIG       0.17500
      8 H3        -59.6973    0.8022  -36.1807 H      1 LIG       0.13800
      9 H4        -56.2449    2.7071  -37.2782 H      1 LIG       0.13800
@<TRIPOS>BOND
      1       1       2 1
      2       1       3 2
      3       2       4 2
      4       3       5 1
      5       4       5 1
      6       1       6 1
      7       2       7 1
      8       3       8 1
      9       4       9 1
@<TRIPOS>ALT_TYPE
CGenFF_4.0_ALT_TYPE_SET
CGenFF_4.0 1 CG2R51 2 CG2R51 3 CG2R51 4 CG2R51 5 OG2R50 6 HGR51 7 HGR51 8 HGR52 9 HGR52
@<TRIPOS>MOLECULE
furan
 9 9 0 0 0
****
USER_CHARGES
INVALID_CHARGES
Pose:  32 Cluster:  32 Fr_nu: 692582 TotEn:    -5.77
@<TRIPOS>ATOM
      1 C1        -78.2767  -16.1290  -47.5990 C.2    1 LIG      -0.26000
      2 C2        -79.0781  -15.6221  -48.6497 C.2    1 LIG      -0.26000
      3 C3        -78.3439  -15.2012  -46.5856 C.2    1 LIG       0.09300
      4 C4        -79.5781  -14.4208  -48.2035 C.2    1 LIG       0.09300
      5 O1        -79.1353  -14.1571  -46.9461 O.3    1 LIG      -0.29200
      6 H1        -77.7194  -17.0544  -47.5825 H      1 LIG       0.17500
      7 H2        -79.2679  -16.0757  -49.6118 H      1 LIG       0.17500
      8 H3        -77.9106  -15.1402  -45.5979 H      1 LIG       0.13800
      9 H4        -80.2277  -13.6743  -48.6367 H      1 LIG       0.13800
@<TRIPOS>BOND
      1       1       2 1
      2       1       3 2
      3       2       4 2
      4       3       5 1
      5       4       5 1
      6       1       6 1
      7       2       7 1
      8       3       8 1
      9       4       9 1
@<TRIPOS>ALT_TYPE
CGenFF_4.0_ALT_TYPE_SET
CGenFF_4.0 1 CG2R51 2 CG2R51 3 CG2R51 4 CG2R51 5 OG2R50 6 HGR51 7 HGR51 8 HGR52 9 HGR52
@<TRIPOS>MOLECULE
furan
 9 9 0 0 0
****
USER_CHARGES
INVALID_CHARGES
Pose:  33 Cluster:  33 Fr_nu: 2788746 TotEn:    -5.57
@<TRIPOS>ATOM
      1 C1        -74.2251  -11.2264  -43.5893 C.2    1 LIG      -0.26000
      2 C2        -73.1672  -10.4309  -44.0907 C.2    1 LIG      -0.26000
      3 C3        -73.7338  -11.8519  -42.4670 C.2    1 LIG       0.09300
      4 C4        -72.1050  -10.6270  -43.2390 C.2    1 LIG       0.09300
      5 O1        -72.4423  -11.4918  -42.2466 O.3    1 LIG      -0.29200
      6 H1        -75.2208  -11.3311  -43.9954 H      1 LIG       0.17500
      7 H2        -73.1777   -9.7941  -44.9635 H      1 LIG       0.17500
      8 H3        -74.1544  -12.5448  -41.7528 H      1 LIG       0.13800
      9 H4        -71.0952  -10.2450  -43.2032 H      1 LIG       0.13800
@<TRIPOS>BOND
      1       1       2 1
      2       1       3 2
      3       2       4 2
      4       3       5 1
      5       4       5 1
      6       1       6 1
      7       2       7 1
      8       3       8 1
      9       4       9 1
@<TRIPOS>ALT_TYPE
CGenFF_4.0_ALT_TYPE_SET
CGenFF_4.0 1 CG2R51 2 CG2R51 3 CG2R51 4 CG2R51 5 OG2R50 6 HGR51 7 HGR51 8 HGR52 9 HGR52
@<TRIPOS>MOLECULE
furan
 9 9 0 0 0
****
USER_CHARGES
INVALID_CHARGES
Pose:  34 Cluster:  34 Fr_nu:  39333 TotEn:    -5.40
@<TRIPOS>ATOM
      1 C1        -74.3201  -11.7774  -44.7566 C.2    1 LIG      -0.26000
      2 C2        -74.7325  -11.6864  -43.4057 C.2    1 LIG      -0.26000
      3 C3        -75.0921  -12.7632  -45.3261 C.2    1 LIG       0.09300
      4 C4        -75.7272  -12.6230  -43.2461 C.2    1 LIG       0.09300
      5 O1        -75.9524  -13.2836  -44.4120 O.3    1 LIG      -0.29200
      6 H1        -73.5555  -11.1974  -45.2529 H      1 LIG       0.17500
      7 H2        -74.3524  -11.0212  -42.6438 H      1 LIG       0.17500
      8 H3        -75.1493  -13.1889  -46.3173 H      1 LIG       0.13800
      9 H4        -76.3414  -12.9261  -42.4107 H      1 LIG       0.13800
@<TRIPOS>BOND
      1       1       2 1
      2       1       3 2
      3       2       4 2
      4       3       5 1
      5       4       5 1
      6       1       6 1
      7       2       7 1
      8       3       8 1
      9       4       9 1
@<TRIPOS>ALT_TYPE
CGenFF_4.0_ALT_TYPE_SET
CGenFF_4.0 1 CG2R51 2 CG2R51 3 CG2R51 4 CG2R51 5 OG2R50 6 HGR51 7 HGR51 8 HGR52 9 HGR52
@<TRIPOS>MOLECULE
furan
 9 9 0 0 0
****
USER_CHARGES
INVALID_CHARGES
Pose:  35 Cluster:  35 Fr_nu:  84135 TotEn:    -5.40
@<TRIPOS>ATOM
      1 C1        -57.3952    2.8777  -38.3540 C.2    1 LIG      -0.26000
      2 C2        -57.8425    2.5569  -37.0500 C.2    1 LIG      -0.26000
      3 C3        -58.5278    3.0331  -39.1188 C.2    1 LIG       0.09300
      4 C4        -59.2165    2.5393  -37.1110 C.2    1 LIG       0.09300
      5 O1        -59.6422    2.8286  -38.3686 O.3    1 LIG      -0.29200
      6 H1        -56.3750    2.9820  -38.6939 H      1 LIG       0.17500
      7 H2        -57.2388    2.3631  -36.1751 H      1 LIG       0.17500
      8 H3        -58.7014    3.2771  -40.1568 H      1 LIG       0.13800
      9 H4        -59.9945    2.3489  -36.3862 H      1 LIG       0.13800
@<TRIPOS>BOND
      1       1       2 1
      2       1       3 2
      3       2       4 2
      4       3       5 1
      5       4       5 1
      6       1       6 1
      7       2       7 1
      8       3       8 1
      9       4       9 1
@<TRIPOS>ALT_TYPE
CGenFF_4.0_ALT_TYPE_SET
CGenFF_4.0 1 CG2R51 2 CG2R51 3 CG2R51 4 CG2R51 5 OG2R50 6 HGR51 7 HGR51 8 HGR52 9 HGR52
@<TRIPOS>MOLECULE
furan
 9 9 0 0 0
****
USER_CHARGES
INVALID_CHARGES
Pose:  36 Cluster:  36 Fr_nu:  21033 TotEn:    -4.94
@<TRIPOS>ATOM
      1 C1        -74.1852  -11.0061  -43.5916 C.2    1 LIG      -0.26000
      2 C2        -75.2874  -11.8027  -43.1996 C.2    1 LIG      -0.26000
      3 C3        -73.8507  -11.4153  -44.8615 C.2    1 LIG       0.09300
      4 C4        -75.5480  -12.6418  -44.2579 C.2    1 LIG       0.09300
      5 O1        -74.6767  -12.4120  -45.2750 O.3    1 LIG      -0.29200
      6 H1        -73.6955  -10.2311  -43.0199 H      1 LIG       0.17500
      7 H2        -75.8249  -11.7693  -42.2628 H      1 LIG       0.17500
      8 H3        -73.0922  -11.1131  -45.5689 H      1 LIG       0.13800
      9 H4        -76.2793  -13.4170  -44.4348 H      1 LIG       0.13800
@<TRIPOS>BOND
      1       1       2 1
      2       1       3 2
      3       2       4 2
      4       3       5 1
      5       4       5 1
      6       1       6 1
      7       2       7 1
      8       3       8 1
      9       4       9 1
@<TRIPOS>ALT_TYPE
CGenFF_4.0_ALT_TYPE_SET
CGenFF_4.0 1 CG2R51 2 CG2R51 3 CG2R51 4 CG2R51 5 OG2R50 6 HGR51 7 HGR51 8 HGR52 9 HGR52
@<TRIPOS>MOLECULE
pyrimidine
 10 10 0 0 0
****
USER_CHARGES
INVALID_CHARGES
Pose:   1 Cluster:   1 Fr_nu: 489879 TotEn:   -14.15
@<TRIPOS>ATOM
      1 C1        -74.1057  -11.7563  -43.8256 C.ar   1 LIG      -0.13100
      2 C2        -73.6571  -11.8852  -42.5269 C.ar   1 LIG       0.28900
      3 C3        -73.4347  -10.8321  -44.6001 C.ar   1 LIG       0.28900
      4 C4        -72.0604  -10.3036  -42.8683 C.ar   1 LIG       0.50700
      5 N1        -72.6333  -11.1722  -42.0134 N.ar   1 LIG      -0.71900
      6 N2        -72.4040  -10.0856  -44.1521 N.ar   1 LIG      -0.71900
      7 H1        -74.9297  -12.3414  -44.2113 H      1 LIG       0.11500
      8 H2        -74.1228  -12.5864  -41.8431 H      1 LIG       0.11400
      9 H3        -73.7164  -10.6606  -45.6334 H      1 LIG       0.11400
     10 H4        -71.2360   -9.7169  -42.4820 H      1 LIG       0.14100
@<TRIPOS>BOND
      1       1       2 ar
      2       1       3 ar
      3       2       5 ar
      4       3       6 ar
      5       4       5 ar
      6       4       6 ar
      7       1       7 1
      8       2       8 1
      9       3       9 1
     10       4      10 1
@<TRIPOS>ALT_TYPE
CGenFF_4.0_ALT_TYPE_SET
CGenFF_4.0 1 CG2R61 2 CG2R61 3 CG2R61 4 CG2R64 5 NG2R62 6 NG2R62 7 HGR61 8 HGR62 9 HGR62 10 HGR62
@<TRIPOS>MOLECULE
pyrimidine
 10 10 0 0 0
****
USER_CHARGES
INVALID_CHARGES
Pose:   2 Cluster:   2 Fr_nu: 489581 TotEn:   -14.04
@<TRIPOS>ATOM
      1 C1        -73.2190  -11.8228  -42.2348 C.ar   1 LIG      -0.13100
      2 C2        -71.8836  -11.6404  -42.5311 C.ar   1 LIG       0.28900
      3 C3        -74.1044  -11.0754  -42.9841 C.ar   1 LIG       0.28900
      4 C4        -72.3972  -10.1244  -44.1451 C.ar   1 LIG       0.50700
      5 N1        -71.4358  -10.7962  -43.4835 N.ar   1 LIG      -0.71900
      6 N2        -73.7268  -10.2132  -43.9508 N.ar   1 LIG      -0.71900
      7 H1        -73.5502  -12.5070  -41.4650 H      1 LIG       0.11500
      8 H2        -71.1139  -12.1844  -41.9945 H      1 LIG       0.11400
      9 H3        -75.1743  -11.1509  -42.8226 H      1 LIG       0.11400
     10 H4        -72.0658   -9.4385  -44.9151 H      1 LIG       0.14100
@<TRIPOS>BOND
      1       1       2 ar
      2       1       3 ar
      3       2       5 ar
      4       3       6 ar
      5       4       5 ar
      6       4       6 ar
      7       1       7 1
      8       2       8 1
      9       3       9 1
     10       4      10 1
@<TRIPOS>ALT_TYPE
CGenFF_4.0_ALT_TYPE_SET
CGenFF_4.0 1 CG2R61 2 CG2R61 3 CG2R61 4 CG2R64 5 NG2R62 6 NG2R62 7 HGR61 8 HGR62 9 HGR62 10 HGR62
@<TRIPOS>MOLECULE
pyrimidine
 10 10 0 0 0
****
USER_CHARGES
INVALID_CHARGES
Pose:   3 Cluster:   3 Fr_nu: 1283280 TotEn:   -13.76
@<TRIPOS>ATOM
      1 C1        -61.0576    2.3862  -44.7882 C.ar   1 LIG      -0.13100
      2 C2        -59.8042    2.9454  -44.9317 C.ar   1 LIG       0.28900
      3 C3        -61.4617    2.1517  -43.4898 C.ar   1 LIG       0.28900
      4 C4        -59.5064    2.9797  -42.6784 C.ar   1 LIG       0.50700
      5 N1        -58.9989    3.2561  -43.8947 N.ar   1 LIG      -0.71900
      6 N2        -60.7088    2.4371  -42.4072 N.ar   1 LIG      -0.71900
      7 H1        -61.6826    2.1469  -45.6381 H      1 LIG       0.11500
      8 H2        -59.4009    3.1656  -45.9142 H      1 LIG       0.11400
      9 H3        -62.4311    1.7140  -43.2777 H      1 LIG       0.11400
     10 H4        -58.8804    3.2181  -41.8273 H      1 LIG       0.14100
@<TRIPOS>BOND
      1       1       2 ar
      2       1       3 ar
      3       2       5 ar
      4       3       6 ar
      5       4       5 ar
      6       4       6 ar
      7       1       7 1
      8       2       8 1
      9       3       9 1
     10       4      10 1
@<TRIPOS>ALT_TYPE
CGenFF_4.0_ALT_TYPE_SET
CGenFF_4.0 1 CG2R61 2 CG2R61 3 CG2R61 4 CG2R64 5 NG2R62 6 NG2R62 7 HGR61 8 HGR62 9 HGR62 10 HGR62
@<TRIPOS>MOLECULE
pyrimidine
 10 10 0 0 0
****
USER_CHARGES
INVALID_CHARGES
Pose:   4 Cluster:   4 Fr_nu: 625272 TotEn:   -13.72
@<TRIPOS>ATOM
      1 C1        -61.2709    2.0001  -43.8872 C.ar   1 LIG      -0.13100
      2 C2        -60.1930    1.2184  -43.5245 C.ar   1 LIG       0.28900
      3 C3        -61.5851    3.0244  -43.0176 C.ar   1 LIG       0.28900
      4 C4        -59.8758    2.4435  -41.6362 C.ar   1 LIG       0.50700
      5 N1        -59.4703    1.4126  -42.4019 N.ar   1 LIG      -0.71900
      6 N2        -60.9066    3.2756  -41.8788 N.ar   1 LIG      -0.71900
      7 H1        -61.8330    1.8214  -44.7940 H      1 LIG       0.11500
      8 H2        -59.8714    0.3893  -44.1454 H      1 LIG       0.11400
      9 H3        -62.4167    3.6911  -43.2182 H      1 LIG       0.11400
     10 H4        -59.3138    2.6219  -40.7277 H      1 LIG       0.14100
@<TRIPOS>BOND
      1       1       2 ar
      2       1       3 ar
      3       2       5 ar
      4       3       6 ar
      5       4       5 ar
      6       4       6 ar
      7       1       7 1
      8       2       8 1
      9       3       9 1
     10       4      10 1
@<TRIPOS>ALT_TYPE
CGenFF_4.0_ALT_TYPE_SET
CGenFF_4.0 1 CG2R61 2 CG2R61 3 CG2R61 4 CG2R64 5 NG2R62 6 NG2R62 7 HGR61 8 HGR62 9 HGR62 10 HGR62
@<TRIPOS>MOLECULE
pyrimidine
 10 10 0 0 0
****
USER_CHARGES
INVALID_CHARGES
Pose:   5 Cluster:   5 Fr_nu:  50060 TotEn:   -13.67
@<TRIPOS>ATOM
      1 C1        -75.8190  -12.6414  -43.6616 C.ar   1 LIG      -0.13100
      2 C2        -75.2145  -11.7525  -42.7962 C.ar   1 LIG       0.28900
      3 C3        -75.3330  -12.6416  -44.9530 C.ar   1 LIG       0.28900
      4 C4        -73.8268  -11.0183  -44.4400 C.ar   1 LIG       0.50700
      5 N1        -74.2120  -10.9232  -43.1532 N.ar   1 LIG      -0.71900
      6 N2        -74.3343  -11.8403  -45.3783 N.ar   1 LIG      -0.71900
      7 H1        -76.6217  -13.2953  -43.3480 H      1 LIG       0.11500
      8 H2        -75.5294  -11.6806  -41.7608 H      1 LIG       0.11400
      9 H3        -75.7462  -13.3057  -45.7044 H      1 LIG       0.11400
     10 H4        -73.0239  -10.3629  -44.7545 H      1 LIG       0.14100
@<TRIPOS>BOND
      1       1       2 ar
      2       1       3 ar
      3       2       5 ar
      4       3       6 ar
      5       4       5 ar
      6       4       6 ar
      7       1       7 1
      8       2       8 1
      9       3       9 1
     10       4      10 1
@<TRIPOS>ALT_TYPE
CGenFF_4.0_ALT_TYPE_SET
CGenFF_4.0 1 CG2R61 2 CG2R61 3 CG2R61 4 CG2R64 5 NG2R62 6 NG2R62 7 HGR61 8 HGR62 9 HGR62 10 HGR62
@<TRIPOS>MOLECULE
pyrimidine
 10 10 0 0 0
****
USER_CHARGES
INVALID_CHARGES
Pose:   6 Cluster:   6 Fr_nu: 1391331 TotEn:   -12.88
@<TRIPOS>ATOM
      1 C1        -72.7724  -25.7253  -43.2267 C.ar   1 LIG      -0.13100
      2 C2        -73.9316  -26.3344  -43.6624 C.ar   1 LIG       0.28900
      3 C3        -71.6763  -25.8680  -44.0526 C.ar   1 LIG       0.28900
      4 C4        -72.8874  -27.0981  -45.5314 C.ar   1 LIG       0.50700
      5 N1        -74.0250  -27.0313  -44.8139 N.ar   1 LIG      -0.71900
      6 N2        -71.6982  -26.5503  -45.2164 N.ar   1 LIG      -0.71900
      7 H1        -72.7261  -25.1723  -42.2981 H      1 LIG       0.11500
      8 H2        -74.8447  -26.2770  -43.0798 H      1 LIG       0.11400
      9 H3        -70.7209  -25.4248  -43.7932 H      1 LIG       0.11400
     10 H4        -72.9333  -27.6527  -46.4607 H      1 LIG       0.14100
@<TRIPOS>BOND
      1       1       2 ar
      2       1       3 ar
      3       2       5 ar
      4       3       6 ar
      5       4       5 ar
      6       4       6 ar
      7       1       7 1
      8       2       8 1
      9       3       9 1
     10       4      10 1
@<TRIPOS>ALT_TYPE
CGenFF_4.0_ALT_TYPE_SET
CGenFF_4.0 1 CG2R61 2 CG2R61 3 CG2R61 4 CG2R64 5 NG2R62 6 NG2R62 7 HGR61 8 HGR62 9 HGR62 10 HGR62
@<TRIPOS>MOLECULE
pyrimidine
 10 10 0 0 0
****
USER_CHARGES
INVALID_CHARGES
Pose:   7 Cluster:   7 Fr_nu: 241794 TotEn:   -12.80
@<TRIPOS>ATOM
      1 C1        -72.7349  -25.4022  -43.3453 C.ar   1 LIG      -0.13100
      2 C2        -73.5297  -26.4205  -42.8597 C.ar   1 LIG       0.28900
      3 C3        -72.6625  -25.3051  -44.7199 C.ar   1 LIG       0.28900
      4 C4        -74.0547  -27.0846  -44.9693 C.ar   1 LIG       0.50700
      5 N1        -74.2063  -27.2831  -43.6460 N.ar   1 LIG      -0.71900
      6 N2        -73.3115  -26.1326  -45.5651 N.ar   1 LIG      -0.71900
      7 H1        -72.2030  -24.7245  -42.6911 H      1 LIG       0.11500
      8 H2        -73.6476  -26.5753  -41.7927 H      1 LIG       0.11400
      9 H3        -72.0619  -24.5364  -45.1939 H      1 LIG       0.11400
     10 H4        -74.5862  -27.7638  -45.6245 H      1 LIG       0.14100
@<TRIPOS>BOND
      1       1       2 ar
      2       1       3 ar
      3       2       5 ar
      4       3       6 ar
      5       4       5 ar
      6       4       6 ar
      7       1       7 1
      8       2       8 1
      9       3       9 1
     10       4      10 1
@<TRIPOS>ALT_TYPE
CGenFF_4.0_ALT_TYPE_SET
CGenFF_4.0 1 CG2R61 2 CG2R61 3 CG2R61 4 CG2R64 5 NG2R62 6 NG2R62 7 HGR61 8 HGR62 9 HGR62 10 HGR62
@<TRIPOS>MOLECULE
pyrimidine
 10 10 0 0 0
****
USER_CHARGES
INVALID_CHARGES
Pose:   8 Cluster:   8 Fr_nu: 485188 TotEn:   -12.60
@<TRIPOS>ATOM
      1 C1        -61.4957    2.2063  -43.0918 C.ar   1 LIG      -0.13100
      2 C2        -61.2322    2.2849  -41.7394 C.ar   1 LIG       0.28900
      3 C3        -60.3980    2.0052  -43.9032 C.ar   1 LIG       0.28900
      4 C4        -59.0090    1.9820  -42.1040 C.ar   1 LIG       0.50700
      5 N1        -59.9963    2.1766  -41.2091 N.ar   1 LIG      -0.71900
      6 N2        -59.1357    1.8882  -43.4415 N.ar   1 LIG      -0.71900
      7 H1        -62.4975    2.2968  -43.4897 H      1 LIG       0.11500
      8 H2        -62.0317    2.4419  -41.0236 H      1 LIG       0.11400
      9 H3        -60.5063    1.9309  -44.9799 H      1 LIG       0.11400
     10 H4        -58.0057    1.8925  -41.7058 H      1 LIG       0.14100
@<TRIPOS>BOND
      1       1       2 ar
      2       1       3 ar
      3       2       5 ar
      4       3       6 ar
      5       4       5 ar
      6       4       6 ar
      7       1       7 1
      8       2       8 1
      9       3       9 1
     10       4      10 1
@<TRIPOS>ALT_TYPE
CGenFF_4.0_ALT_TYPE_SET
CGenFF_4.0 1 CG2R61 2 CG2R61 3 CG2R61 4 CG2R64 5 NG2R62 6 NG2R62 7 HGR61 8 HGR62 9 HGR62 10 HGR62
@<TRIPOS>MOLECULE
pyrimidine
 10 10 0 0 0
****
USER_CHARGES
INVALID_CHARGES
Pose:   9 Cluster:   9 Fr_nu: 339664 TotEn:   -12.57
@<TRIPOS>ATOM
      1 C1        -76.0651  -13.5951  -44.2082 C.ar   1 LIG      -0.13100
      2 C2        -75.2835  -12.8449  -43.3533 C.ar   1 LIG       0.28900
      3 C3        -75.9421  -13.2934  -45.5490 C.ar   1 LIG       0.28900
      4 C4        -74.4126  -11.6741  -45.0961 C.ar   1 LIG       0.50700
      5 N1        -74.4430  -11.8730  -43.7646 N.ar   1 LIG      -0.71900
      6 N2        -75.1227  -12.3356  -46.0299 N.ar   1 LIG      -0.71900
      7 H1        -76.7310  -14.3689  -43.8504 H      1 LIG       0.11500
      8 H2        -75.3126  -13.0099  -42.2817 H      1 LIG       0.11400
      9 H3        -76.5171  -13.8294  -46.2964 H      1 LIG       0.11400
     10 H4        -73.7468  -10.8985  -45.4545 H      1 LIG       0.14100
@<TRIPOS>BOND
      1       1       2 ar
      2       1       3 ar
      3       2       5 ar
      4       3       6 ar
      5       4       5 ar
      6       4       6 ar
      7       1       7 1
      8       2       8 1
      9       3       9 1
     10       4      10 1
@<TRIPOS>ALT_TYPE
CGenFF_4.0_ALT_TYPE_SET
CGenFF_4.0 1 CG2R61 2 CG2R61 3 CG2R61 4 CG2R64 5 NG2R62 6 NG2R62 7 HGR61 8 HGR62 9 HGR62 10 HGR62
@<TRIPOS>MOLECULE
pyrimidine
 10 10 0 0 0
****
USER_CHARGES
INVALID_CHARGES
Pose:  10 Cluster:  10 Fr_nu:   2718 TotEn:   -12.47
@<TRIPOS>ATOM
      1 C1        -79.1790  -14.3158  -47.7072 C.ar   1 LIG      -0.13100
      2 C2        -78.5284  -14.9410  -46.6630 C.ar   1 LIG       0.28900
      3 C3        -79.6910  -15.1521  -48.6780 C.ar   1 LIG       0.28900
      4 C4        -78.9260  -16.9856  -47.5733 C.ar   1 LIG       0.50700
      5 N1        -78.3829  -16.2787  -46.5640 N.ar   1 LIG      -0.71900
      6 N2        -79.5822  -16.4965  -48.6428 N.ar   1 LIG      -0.71900
      7 H1        -79.2809  -13.2402  -47.7612 H      1 LIG       0.11500
      8 H2        -78.0929  -14.3660  -45.8531 H      1 LIG       0.11400
      9 H3        -80.2182  -14.7522  -49.5374 H      1 LIG       0.11400
     10 H4        -78.8232  -18.0625  -47.5200 H      1 LIG       0.14100
@<TRIPOS>BOND
      1       1       2 ar
      2       1       3 ar
      3       2       5 ar
      4       3       6 ar
      5       4       5 ar
      6       4       6 ar
      7       1       7 1
      8       2       8 1
      9       3       9 1
     10       4      10 1
@<TRIPOS>ALT_TYPE
CGenFF_4.0_ALT_TYPE_SET
CGenFF_4.0 1 CG2R61 2 CG2R61 3 CG2R61 4 CG2R64 5 NG2R62 6 NG2R62 7 HGR61 8 HGR62 9 HGR62 10 HGR62
@<TRIPOS>MOLECULE
pyrimidine
 10 10 0 0 0
****
USER_CHARGES
INVALID_CHARGES
Pose:  11 Cluster:  11 Fr_nu:  34524 TotEn:   -12.08
@<TRIPOS>ATOM
      1 C1        -72.5110  -25.7276  -43.0806 C.ar   1 LIG      -0.13100
      2 C2        -72.2379  -27.0803  -43.0891 C.ar   1 LIG       0.28900
      3 C3        -72.7388  -25.1567  -44.3160 C.ar   1 LIG       0.28900
      4 C4        -72.4287  -27.1555  -45.3530 C.ar   1 LIG       0.50700
      5 N1        -72.1887  -27.8279  -44.2112 N.ar   1 LIG      -0.71900
      6 N2        -72.7053  -25.8433  -45.4769 N.ar   1 LIG      -0.71900
      7 H1        -72.5440  -25.1522  -42.1651 H      1 LIG       0.11500
      8 H2        -72.0453  -27.6162  -42.1661 H      1 LIG       0.11400
      9 H3        -72.9607  -24.0991  -44.4094 H      1 LIG       0.11400
     10 H4        -72.3946  -27.7312  -46.2698 H      1 LIG       0.14100
@<TRIPOS>BOND
      1       1       2 ar
      2       1       3 ar
      3       2       5 ar
      4       3       6 ar
      5       4       5 ar
      6       4       6 ar
      7       1       7 1
      8       2       8 1
      9       3       9 1
     10       4      10 1
@<TRIPOS>ALT_TYPE
CGenFF_4.0_ALT_TYPE_SET
CGenFF_4.0 1 CG2R61 2 CG2R61 3 CG2R61 4 CG2R64 5 NG2R62 6 NG2R62 7 HGR61 8 HGR62 9 HGR62 10 HGR62
@<TRIPOS>MOLECULE
pyrimidine
 10 10 0 0 0
****
USER_CHARGES
INVALID_CHARGES
Pose:  12 Cluster:  12 Fr_nu: 578131 TotEn:   -12.01
@<TRIPOS>ATOM
      1 C1        -61.5272    1.8170  -43.7212 C.ar   1 LIG      -0.13100
      2 C2        -62.0501    3.0890  -43.8357 C.ar   1 LIG       0.28900
      3 C3        -60.2129    1.7469  -43.3066 C.ar   1 LIG       0.28900
      4 C4        -60.0815    4.0122  -43.1727 C.ar   1 LIG       0.50700
      5 N1        -61.3529    4.2128  -43.5685 N.ar   1 LIG      -0.71900
      6 N2        -59.4576    2.8282  -43.0229 N.ar   1 LIG      -0.71900
      7 H1        -62.1095    0.9326  -43.9423 H      1 LIG       0.11500
      8 H2        -63.0749    3.2440  -44.1552 H      1 LIG       0.11400
      9 H3        -59.7156    0.7903  -43.1882 H      1 LIG       0.11400
     10 H4        -59.4979    4.8976  -42.9524 H      1 LIG       0.14100
@<TRIPOS>BOND
      1       1       2 ar
      2       1       3 ar
      3       2       5 ar
      4       3       6 ar
      5       4       5 ar
      6       4       6 ar
      7       1       7 1
      8       2       8 1
      9       3       9 1
     10       4      10 1
@<TRIPOS>ALT_TYPE
CGenFF_4.0_ALT_TYPE_SET
CGenFF_4.0 1 CG2R61 2 CG2R61 3 CG2R61 4 CG2R64 5 NG2R62 6 NG2R62 7 HGR61 8 HGR62 9 HGR62 10 HGR62
@<TRIPOS>MOLECULE
pyrimidine
 10 10 0 0 0
****
USER_CHARGES
INVALID_CHARGES
Pose:  13 Cluster:  13 Fr_nu: 2825194 TotEn:   -11.90
@<TRIPOS>ATOM
      1 C1        -61.6557    2.6171  -43.9414 C.ar   1 LIG      -0.13100
      2 C2        -61.0666    1.4318  -43.5506 C.ar   1 LIG       0.28900
      3 C3        -60.8085    3.7020  -44.0363 C.ar   1 LIG       0.28900
      4 C4        -59.0319    2.4342  -43.4013 C.ar   1 LIG       0.50700
      5 N1        -59.7527    1.3042  -43.2717 N.ar   1 LIG      -0.71900
      6 N2        -59.4865    3.6463  -43.7726 N.ar   1 LIG      -0.71900
      7 H1        -62.7128    2.6908  -44.1588 H      1 LIG       0.11500
      8 H2        -61.6527    0.5250  -43.4479 H      1 LIG       0.11400
      9 H3        -61.1806    4.6759  -44.3354 H      1 LIG       0.11400
     10 H4        -57.9736    2.3608  -43.1826 H      1 LIG       0.14100
@<TRIPOS>BOND
      1       1       2 ar
      2       1       3 ar
      3       2       5 ar
      4       3       6 ar
      5       4       5 ar
      6       4       6 ar
      7       1       7 1
      8       2       8 1
      9       3       9 1
     10       4      10 1
@<TRIPOS>ALT_TYPE
CGenFF_4.0_ALT_TYPE_SET
CGenFF_4.0 1 CG2R61 2 CG2R61 3 CG2R61 4 CG2R64 5 NG2R62 6 NG2R62 7 HGR61 8 HGR62 9 HGR62 10 HGR62
@<TRIPOS>MOLECULE
pyrimidine
 10 10 0 0 0
****
USER_CHARGES
INVALID_CHARGES
Pose:  14 Cluster:  14 Fr_nu: 269824 TotEn:   -11.85
@<TRIPOS>ATOM
      1 C1        -71.2073  -25.6451  -42.7199 C.ar   1 LIG      -0.13100
      2 C2        -72.2559  -24.8151  -43.0606 C.ar   1 LIG       0.28900
      3 C3        -70.8609  -26.5884  -43.6656 C.ar   1 LIG       0.28900
      4 C4        -72.4896  -25.8520  -45.0699 C.ar   1 LIG       0.50700
      5 N1        -72.9219  -24.8910  -44.2315 N.ar   1 LIG      -0.71900
      6 N2        -71.4830  -26.7206  -44.8555 N.ar   1 LIG      -0.71900
      7 H1        -70.6908  -25.5619  -41.7731 H      1 LIG       0.11500
      8 H2        -72.5995  -24.0430  -42.3808 H      1 LIG       0.11400
      9 H3        -70.0495  -27.2856  -43.4869 H      1 LIG       0.11400
     10 H4        -73.0074  -25.9363  -46.0175 H      1 LIG       0.14100
@<TRIPOS>BOND
      1       1       2 ar
      2       1       3 ar
      3       2       5 ar
      4       3       6 ar
      5       4       5 ar
      6       4       6 ar
      7       1       7 1
      8       2       8 1
      9       3       9 1
     10       4      10 1
@<TRIPOS>ALT_TYPE
CGenFF_4.0_ALT_TYPE_SET
CGenFF_4.0 1 CG2R61 2 CG2R61 3 CG2R61 4 CG2R64 5 NG2R62 6 NG2R62 7 HGR61 8 HGR62 9 HGR62 10 HGR62
@<TRIPOS>MOLECULE
pyrimidine
 10 10 0 0 0
****
USER_CHARGES
INVALID_CHARGES
Pose:  15 Cluster:  15 Fr_nu: 2029302 TotEn:   -11.74
@<TRIPOS>ATOM
      1 C1        -73.0035  -10.9884  -44.2385 C.ar   1 LIG      -0.13100
      2 C2        -72.2417  -10.0995  -44.9692 C.ar   1 LIG       0.28900
      3 C3        -72.7790  -10.9886  -42.8770 C.ar   1 LIG       0.28900
      4 C4        -71.2021   -9.3648  -43.0860 C.ar   1 LIG       0.50700
      5 N1        -71.3284   -9.2700  -44.4233 N.ar   1 LIG      -0.71900
      6 N2        -71.8826  -10.1873  -42.2649 N.ar   1 LIG      -0.71900
      7 H1        -73.7292  -11.6427  -44.7028 H      1 LIG       0.11500
      8 H2        -72.3480  -10.0280  -46.0462 H      1 LIG       0.11400
      9 H3        -73.3299  -11.6537  -42.2208 H      1 LIG       0.11400
     10 H4        -70.4747   -8.7107  -42.6210 H      1 LIG       0.14100
@<TRIPOS>BOND
      1       1       2 ar
      2       1       3 ar
      3       2       5 ar
      4       3       6 ar
      5       4       5 ar
      6       4       6 ar
      7       1       7 1
      8       2       8 1
      9       3       9 1
     10       4      10 1
@<TRIPOS>ALT_TYPE
CGenFF_4.0_ALT_TYPE_SET
CGenFF_4.0 1 CG2R61 2 CG2R61 3 CG2R61 4 CG2R64 5 NG2R62 6 NG2R62 7 HGR61 8 HGR62 9 HGR62 10 HGR62
@<TRIPOS>MOLECULE
pyrimidine
 10 10 0 0 0
****
USER_CHARGES
INVALID_CHARGES
Pose:  16 Cluster:  16 Fr_nu: 2860189 TotEn:   -11.56
@<TRIPOS>ATOM
      1 C1        -75.6597  -16.4705  -28.7804 C.ar   1 LIG      -0.13100
      2 C2        -76.0396  -17.7189  -29.2293 C.ar   1 LIG       0.28900
      3 C3        -75.7454  -16.2746  -27.4172 C.ar   1 LIG       0.28900
      4 C4        -76.5100  -18.3931  -27.1100 C.ar   1 LIG       0.50700
      5 N1        -76.4713  -18.7074  -28.4188 N.ar   1 LIG      -0.71900
      6 N2        -76.1680  -17.2173  -26.5494 N.ar   1 LIG      -0.71900
      7 H1        -75.3173  -15.6958  -29.4533 H      1 LIG       0.11500
      8 H2        -76.0064  -17.9659  -30.2848 H      1 LIG       0.11400
      9 H3        -75.4689  -15.3252  -26.9716 H      1 LIG       0.11400
     10 H4        -76.8539  -19.1682  -26.4361 H      1 LIG       0.14100
@<TRIPOS>BOND
      1       1       2 ar
      2       1       3 ar
      3       2       5 ar
      4       3       6 ar
      5       4       5 ar
      6       4       6 ar
      7       1       7 1
      8       2       8 1
      9       3       9 1
     10       4      10 1
@<TRIPOS>ALT_TYPE
CGenFF_4.0_ALT_TYPE_SET
CGenFF_4.0 1 CG2R61 2 CG2R61 3 CG2R61 4 CG2R64 5 NG2R62 6 NG2R62 7 HGR61 8 HGR62 9 HGR62 10 HGR62
@<TRIPOS>MOLECULE
pyrimidine
 10 10 0 0 0
****
USER_CHARGES
INVALID_CHARGES
Pose:  17 Cluster:  17 Fr_nu: 103719 TotEn:   -11.47
@<TRIPOS>ATOM
      1 C1        -59.0794   -3.9775  -19.2944 C.ar   1 LIG      -0.13100
      2 C2        -59.1092   -3.6253  -17.9604 C.ar   1 LIG       0.28900
      3 C3        -57.8844   -3.7494  -19.9455 C.ar   1 LIG       0.28900
      4 C4        -56.9508   -2.9176  -18.0472 C.ar   1 LIG       0.50700
      5 N1        -58.0594   -3.0910  -17.3026 N.ar   1 LIG      -0.71900
      6 N2        -56.7959   -3.2189  -19.3506 N.ar   1 LIG      -0.71900
      7 H1        -59.9370   -4.4044  -19.7969 H      1 LIG       0.11500
      8 H2        -60.0053   -3.7672  -17.3660 H      1 LIG       0.11400
      9 H3        -57.7658   -3.9937  -20.9956 H      1 LIG       0.11400
     10 H4        -56.0924   -2.4892  -17.5445 H      1 LIG       0.14100
@<TRIPOS>BOND
      1       1       2 ar
      2       1       3 ar
      3       2       5 ar
      4       3       6 ar
      5       4       5 ar
      6       4       6 ar
      7       1       7 1
      8       2       8 1
      9       3       9 1
     10       4      10 1
@<TRIPOS>ALT_TYPE
CGenFF_4.0_ALT_TYPE_SET
CGenFF_4.0 1 CG2R61 2 CG2R61 3 CG2R61 4 CG2R64 5 NG2R62 6 NG2R62 7 HGR61 8 HGR62 9 HGR62 10 HGR62
@<TRIPOS>MOLECULE
pyrimidine
 10 10 0 0 0
****
USER_CHARGES
INVALID_CHARGES
Pose:  18 Cluster:  18 Fr_nu: 553501 TotEn:   -11.22
@<TRIPOS>ATOM
      1 C1        -74.3805  -11.9496  -44.5544 C.ar   1 LIG      -0.13100
      2 C2        -73.8637  -11.4637  -45.7382 C.ar   1 LIG       0.28900
      3 C3        -73.9254  -11.3334  -43.4067 C.ar   1 LIG       0.28900
      4 C4        -72.6054   -9.9361  -44.6201 C.ar   1 LIG       0.50700
      5 N1        -72.9712  -10.4543  -45.8079 N.ar   1 LIG      -0.71900
      6 N2        -73.0347  -10.3200  -43.4027 N.ar   1 LIG      -0.71900
      7 H1        -75.0955  -12.7610  -44.5279 H      1 LIG       0.11500
      8 H2        -74.1622  -11.8855  -46.6918 H      1 LIG       0.11400
      9 H3        -74.2744  -11.6474  -42.4290 H      1 LIG       0.11400
     10 H4        -71.8887   -9.1245  -44.6463 H      1 LIG       0.14100
@<TRIPOS>BOND
      1       1       2 ar
      2       1       3 ar
      3       2       5 ar
      4       3       6 ar
      5       4       5 ar
      6       4       6 ar
      7       1       7 1
      8       2       8 1
      9       3       9 1
     10       4      10 1
@<TRIPOS>ALT_TYPE
CGenFF_4.0_ALT_TYPE_SET
CGenFF_4.0 1 CG2R61 2 CG2R61 3 CG2R61 4 CG2R64 5 NG2R62 6 NG2R62 7 HGR61 8 HGR62 9 HGR62 10 HGR62
@<TRIPOS>MOLECULE
pyrimidine
 10 10 0 0 0
****
USER_CHARGES
INVALID_CHARGES
Pose:  19 Cluster:  19 Fr_nu: 460549 TotEn:   -11.16
@<TRIPOS>ATOM
      1 C1        -72.5807  -11.5029  -42.6844 C.ar   1 LIG      -0.13100
      2 C2        -71.6722  -10.4653  -42.6343 C.ar   1 LIG       0.28900
      3 C3        -73.3780  -11.5447  -43.8098 C.ar   1 LIG       0.28900
      4 C4        -72.3775   -9.6842  -44.6491 C.ar   1 LIG       0.50700
      5 N1        -71.5432   -9.5348  -43.6027 N.ar   1 LIG      -0.71900
      6 N2        -73.3031  -10.6482  -44.8153 N.ar   1 LIG      -0.71900
      7 H1        -72.6627  -12.2356  -41.8927 H      1 LIG       0.11500
      8 H2        -71.0030  -10.3503  -41.7886 H      1 LIG       0.11400
      9 H3        -74.1220  -12.3234  -43.9378 H      1 LIG       0.11400
     10 H4        -72.2964   -8.9500  -45.4413 H      1 LIG       0.14100
@<TRIPOS>BOND
      1       1       2 ar
      2       1       3 ar
      3       2       5 ar
      4       3       6 ar
      5       4       5 ar
      6       4       6 ar
      7       1       7 1
      8       2       8 1
      9       3       9 1
     10       4      10 1
@<TRIPOS>ALT_TYPE
CGenFF_4.0_ALT_TYPE_SET
CGenFF_4.0 1 CG2R61 2 CG2R61 3 CG2R61 4 CG2R64 5 NG2R62 6 NG2R62 7 HGR61 8 HGR62 9 HGR62 10 HGR62
@<TRIPOS>MOLECULE
pyrimidine
 10 10 0 0 0
****
USER_CHARGES
INVALID_CHARGES
Pose:  20 Cluster:  20 Fr_nu:   2827 TotEn:   -11.10
@<TRIPOS>ATOM
      1 C1        -80.5892  -15.8507  -48.8339 C.ar   1 LIG      -0.13100
      2 C2        -79.5617  -15.1612  -49.4448 C.ar   1 LIG       0.28900
      3 C3        -80.2061  -16.7736  -47.8824 C.ar   1 LIG       0.28900
      4 C4        -78.0124  -16.2772  -48.2114 C.ar   1 LIG       0.50700
      5 N1        -78.2572  -15.3500  -49.1568 N.ar   1 LIG      -0.71900
      6 N2        -78.9220  -17.0136  -47.5450 N.ar   1 LIG      -0.71900
      7 H1        -81.6274  -15.6789  -49.0847 H      1 LIG       0.11500
      8 H2        -79.7654  -14.4156  -50.2058 H      1 LIG       0.11400
      9 H3        -80.9433  -17.3641  -47.3493 H      1 LIG       0.11400
     10 H4        -76.9729  -16.4501  -47.9609 H      1 LIG       0.14100
@<TRIPOS>BOND
      1       1       2 ar
      2       1       3 ar
      3       2       5 ar
      4       3       6 ar
      5       4       5 ar
      6       4       6 ar
      7       1       7 1
      8       2       8 1
      9       3       9 1
     10       4      10 1
@<TRIPOS>ALT_TYPE
CGenFF_4.0_ALT_TYPE_SET
CGenFF_4.0 1 CG2R61 2 CG2R61 3 CG2R61 4 CG2R64 5 NG2R62 6 NG2R62 7 HGR61 8 HGR62 9 HGR62 10 HGR62
@<TRIPOS>MOLECULE
pyrimidine
 10 10 0 0 0
****
USER_CHARGES
INVALID_CHARGES
Pose:  21 Cluster:  21 Fr_nu: 106563 TotEn:   -10.99
@<TRIPOS>ATOM
      1 C1        -59.6940   -4.8051  -18.6702 C.ar   1 LIG      -0.13100
      2 C2        -58.9253   -3.8311  -19.2743 C.ar   1 LIG       0.28900
      3 C3        -59.3382   -5.1299  -17.3772 C.ar   1 LIG       0.28900
      4 C4        -57.6400   -3.6192  -17.4115 C.ar   1 LIG       0.50700
      5 N1        -57.8871   -3.2150  -18.6720 N.ar   1 LIG      -0.71900
      6 N2        -58.3130   -4.5550  -16.7149 N.ar   1 LIG      -0.71900
      7 H1        -60.5214   -5.2829  -19.1774 H      1 LIG       0.11500
      8 H2        -59.1292   -3.5099  -20.2900 H      1 LIG       0.11400
      9 H3        -59.8837   -5.8848  -16.8214 H      1 LIG       0.11400
     10 H4        -56.8109   -3.1417  -16.9038 H      1 LIG       0.14100
@<TRIPOS>BOND
      1       1       2 ar
      2       1       3 ar
      3       2       5 ar
      4       3       6 ar
      5       4       5 ar
      6       4       6 ar
      7       1       7 1
      8       2       8 1
      9       3       9 1
     10       4      10 1
@<TRIPOS>ALT_TYPE
CGenFF_4.0_ALT_TYPE_SET
CGenFF_4.0 1 CG2R61 2 CG2R61 3 CG2R61 4 CG2R64 5 NG2R62 6 NG2R62 7 HGR61 8 HGR62 9 HGR62 10 HGR62
@<TRIPOS>MOLECULE
pyrimidine
 10 10 0 0 0
****
USER_CHARGES
INVALID_CHARGES
Pose:  22 Cluster:  22 Fr_nu: 150922 TotEn:   -10.54
@<TRIPOS>ATOM
      1 C1        -73.1206  -25.9848  -43.9883 C.ar   1 LIG      -0.13100
      2 C2        -74.2928  -26.7027  -43.8648 C.ar   1 LIG       0.28900
      3 C3        -72.5022  -26.0587  -45.2196 C.ar   1 LIG       0.28900
      4 C4        -74.1320  -27.4307  -46.0122 C.ar   1 LIG       0.50700
      5 N1        -74.8290  -27.4391  -44.8600 N.ar   1 LIG      -0.71900
      6 N2        -72.9817  -26.7748  -46.2577 N.ar   1 LIG      -0.71900
      7 H1        -72.7131  -25.4024  -43.1729 H      1 LIG       0.11500
      8 H2        -74.8495  -26.7055  -42.9341 H      1 LIG       0.11400
      9 H3        -71.5756  -25.5285  -45.4112 H      1 LIG       0.11400
     10 H4        -74.5393  -28.0147  -46.8284 H      1 LIG       0.14100
@<TRIPOS>BOND
      1       1       2 ar
      2       1       3 ar
      3       2       5 ar
      4       3       6 ar
      5       4       5 ar
      6       4       6 ar
      7       1       7 1
      8       2       8 1
      9       3       9 1
     10       4      10 1
@<TRIPOS>ALT_TYPE
CGenFF_4.0_ALT_TYPE_SET
CGenFF_4.0 1 CG2R61 2 CG2R61 3 CG2R61 4 CG2R64 5 NG2R62 6 NG2R62 7 HGR61 8 HGR62 9 HGR62 10 HGR62
@<TRIPOS>MOLECULE
pyrimidine
 10 10 0 0 0
****
USER_CHARGES
INVALID_CHARGES
Pose:  23 Cluster:  23 Fr_nu: 1295623 TotEn:   -10.53
@<TRIPOS>ATOM
      1 C1        -72.4256  -25.7814  -43.7664 C.ar   1 LIG      -0.13100
      2 C2        -72.2245  -25.9232  -45.1243 C.ar   1 LIG       0.28900
      3 C3        -72.9920  -26.8670  -43.1302 C.ar   1 LIG       0.28900
      4 C4        -73.0927  -28.0236  -45.0845 C.ar   1 LIG       0.50700
      5 N1        -72.5474  -27.0345  -45.8178 N.ar   1 LIG      -0.71900
      6 N2        -73.3394  -28.0081  -43.7606 N.ar   1 LIG      -0.71900
      7 H1        -72.1571  -24.8780  -43.2354 H      1 LIG       0.11500
      8 H2        -71.7851  -25.1227  -45.7096 H      1 LIG       0.11400
      9 H3        -73.1887  -26.8484  -42.0637 H      1 LIG       0.11400
     10 H4        -73.3627  -28.9278  -45.6161 H      1 LIG       0.14100
@<TRIPOS>BOND
      1       1       2 ar
      2       1       3 ar
      3       2       5 ar
      4       3       6 ar
      5       4       5 ar
      6       4       6 ar
      7       1       7 1
      8       2       8 1
      9       3       9 1
     10       4      10 1
@<TRIPOS>ALT_TYPE
CGenFF_4.0_ALT_TYPE_SET
CGenFF_4.0 1 CG2R61 2 CG2R61 3 CG2R61 4 CG2R64 5 NG2R62 6 NG2R62 7 HGR61 8 HGR62 9 HGR62 10 HGR62
@<TRIPOS>MOLECULE
pyrimidine
 10 10 0 0 0
****
USER_CHARGES
INVALID_CHARGES
Pose:  24 Cluster:  24 Fr_nu:  49766 TotEn:   -10.43
@<TRIPOS>ATOM
      1 C1        -75.3330  -12.6416  -44.9530 C.ar   1 LIG      -0.13100
      2 C2        -74.7285  -11.7527  -44.0876 C.ar   1 LIG       0.28900
      3 C3        -74.8470  -12.6418  -46.2444 C.ar   1 LIG       0.28900
      4 C4        -73.3408  -11.0184  -45.7315 C.ar   1 LIG       0.50700
      5 N1        -73.7260  -10.9234  -44.4446 N.ar   1 LIG      -0.71900
      6 N2        -73.8483  -11.8405  -46.6697 N.ar   1 LIG      -0.71900
      7 H1        -76.1357  -13.2955  -44.6394 H      1 LIG       0.11500
      8 H2        -75.0434  -11.6807  -43.0522 H      1 LIG       0.11400
      9 H3        -75.2602  -13.3059  -46.9959 H      1 LIG       0.11400
     10 H4        -72.5379  -10.3630  -46.0459 H      1 LIG       0.14100
@<TRIPOS>BOND
      1       1       2 ar
      2       1       3 ar
      3       2       5 ar
      4       3       6 ar
      5       4       5 ar
      6       4       6 ar
      7       1       7 1
      8       2       8 1
      9       3       9 1
     10       4      10 1
@<TRIPOS>ALT_TYPE
CGenFF_4.0_ALT_TYPE_SET
CGenFF_4.0 1 CG2R61 2 CG2R61 3 CG2R61 4 CG2R64 5 NG2R62 6 NG2R62 7 HGR61 8 HGR62 9 HGR62 10 HGR62
@<TRIPOS>MOLECULE
pyrimidine
 10 10 0 0 0
****
USER_CHARGES
INVALID_CHARGES
Pose:  25 Cluster:  25 Fr_nu:   2906 TotEn:   -10.32
@<TRIPOS>ATOM
      1 C1        -78.8133  -14.6433  -47.1410 C.ar   1 LIG      -0.13100
      2 C2        -79.9123  -14.5049  -47.9641 C.ar   1 LIG       0.28900
      3 C3        -78.3570  -15.9337  -46.9662 C.ar   1 LIG       0.28900
      4 C4        -79.9870  -16.7479  -48.3253 C.ar   1 LIG       0.50700
      5 N1        -80.5264  -15.5395  -48.5747 N.ar   1 LIG      -0.71900
      6 N2        -78.9220  -17.0136  -47.5450 N.ar   1 LIG      -0.71900
      7 H1        -78.3405  -13.7954  -46.6638 H      1 LIG       0.11500
      8 H2        -80.3422  -13.5288  -48.1610 H      1 LIG       0.11400
      9 H3        -77.4990  -16.1415  -46.3361 H      1 LIG       0.11400
     10 H4        -80.4610  -17.5971  -48.8021 H      1 LIG       0.14100
@<TRIPOS>BOND
      1       1       2 ar
      2       1       3 ar
      3       2       5 ar
      4       3       6 ar
      5       4       5 ar
      6       4       6 ar
      7       1       7 1
      8       2       8 1
      9       3       9 1
     10       4      10 1
@<TRIPOS>ALT_TYPE
CGenFF_4.0_ALT_TYPE_SET
CGenFF_4.0 1 CG2R61 2 CG2R61 3 CG2R61 4 CG2R64 5 NG2R62 6 NG2R62 7 HGR61 8 HGR62 9 HGR62 10 HGR62
@<TRIPOS>MOLECULE
pyrimidine
 10 10 0 0 0
****
USER_CHARGES
INVALID_CHARGES
Pose:  26 Cluster:  26 Fr_nu: 268002 TotEn:    -8.71
@<TRIPOS>ATOM
      1 C1        -78.6353  -15.8830  -47.3642 C.ar   1 LIG      -0.13100
      2 C2        -79.5497  -14.8515  -47.2977 C.ar   1 LIG       0.28900
      3 C3        -78.4133  -16.4039  -48.6225 C.ar   1 LIG       0.28900
      4 C4        -79.8996  -14.9502  -49.5416 C.ar   1 LIG       0.50700
      5 N1        -80.2026  -14.3584  -48.3705 N.ar   1 LIG      -0.71900
      6 N2        -79.0304  -15.9601  -49.7372 N.ar   1 LIG      -0.71900
      7 H1        -78.1260  -16.2589  -46.4869 H      1 LIG       0.11500
      8 H2        -79.7896  -14.3790  -46.3514 H      1 LIG       0.11400
      9 H3        -77.7122  -17.2176  -48.7737 H      1 LIG       0.11400
     10 H4        -80.4102  -14.5747  -50.4199 H      1 LIG       0.14100
@<TRIPOS>BOND
      1       1       2 ar
      2       1       3 ar
      3       2       5 ar
      4       3       6 ar
      5       4       5 ar
      6       4       6 ar
      7       1       7 1
      8       2       8 1
      9       3       9 1
     10       4      10 1
@<TRIPOS>ALT_TYPE
CGenFF_4.0_ALT_TYPE_SET
CGenFF_4.0 1 CG2R61 2 CG2R61 3 CG2R61 4 CG2R64 5 NG2R62 6 NG2R62 7 HGR61 8 HGR62 9 HGR62 10 HGR62
@<TRIPOS>MOLECULE
pyrimidine
 10 10 0 0 0
****
USER_CHARGES
INVALID_CHARGES
Pose:  27 Cluster:  27 Fr_nu: 1359296 TotEn:    -8.69
@<TRIPOS>ATOM
      1 C1        -58.6472    1.8664  -36.5813 C.ar   1 LIG      -0.13100
      2 C2        -59.4180    1.8097  -37.7246 C.ar   1 LIG       0.28900
      3 C3        -57.6258    2.7939  -36.5953 C.ar   1 LIG       0.28900
      4 C4        -58.1892    3.4574  -38.6951 C.ar   1 LIG       0.50700
      5 N1        -59.2162    2.5933  -38.8041 N.ar   1 LIG      -0.71900
      6 N2        -57.3671    3.6086  -37.6391 N.ar   1 LIG      -0.71900
      7 H1        -58.8317    1.2253  -35.7297 H      1 LIG       0.11500
      8 H2        -60.2438    1.1113  -37.8064 H      1 LIG       0.11400
      9 H3        -56.9666    2.9108  -35.7419 H      1 LIG       0.11400
     10 H4        -58.0037    4.0987  -39.5481 H      1 LIG       0.14100
@<TRIPOS>BOND
      1       1       2 ar
      2       1       3 ar
      3       2       5 ar
      4       3       6 ar
      5       4       5 ar
      6       4       6 ar
      7       1       7 1
      8       2       8 1
      9       3       9 1
     10       4      10 1
@<TRIPOS>ALT_TYPE
CGenFF_4.0_ALT_TYPE_SET
CGenFF_4.0 1 CG2R61 2 CG2R61 3 CG2R61 4 CG2R64 5 NG2R62 6 NG2R62 7 HGR61 8 HGR62 9 HGR62 10 HGR62
@<TRIPOS>MOLECULE
pyrimidine
 10 10 0 0 0
****
USER_CHARGES
INVALID_CHARGES
Pose:  28 Cluster:  28 Fr_nu: 363109 TotEn:    -8.37
@<TRIPOS>ATOM
      1 C1        -62.3363  -21.9733  -26.0969 C.ar   1 LIG      -0.13100
      2 C2        -63.3949  -21.7477  -26.9531 C.ar   1 LIG       0.28900
      3 C3        -61.0803  -21.8225  -26.6479 C.ar   1 LIG       0.28900
      4 C4        -61.9753  -21.2855  -28.6672 C.ar   1 LIG       0.50700
      5 N1        -63.2501  -21.4010  -28.2489 N.ar   1 LIG      -0.71900
      6 N2        -60.8621  -21.4784  -27.9341 N.ar   1 LIG      -0.71900
      7 H1        -62.4818  -22.2505  -25.0614 H      1 LIG       0.11500
      8 H2        -64.4195  -21.8425  -26.6102 H      1 LIG       0.11400
      9 H3        -60.1874  -21.9797  -26.0524 H      1 LIG       0.11400
     10 H4        -61.8294  -21.0091  -29.7042 H      1 LIG       0.14100
@<TRIPOS>BOND
      1       1       2 ar
      2       1       3 ar
      3       2       5 ar
      4       3       6 ar
      5       4       5 ar
      6       4       6 ar
      7       1       7 1
      8       2       8 1
      9       3       9 1
     10       4      10 1
@<TRIPOS>ALT_TYPE
CGenFF_4.0_ALT_TYPE_SET
CGenFF_4.0 1 CG2R61 2 CG2R61 3 CG2R61 4 CG2R64 5 NG2R62 6 NG2R62 7 HGR61 8 HGR62 9 HGR62 10 HGR62
@<TRIPOS>MOLECULE
pyrimidine
 10 10 0 0 0
****
USER_CHARGES
INVALID_CHARGES
Pose:  29 Cluster:  29 Fr_nu:  15808 TotEn:    -8.35
@<TRIPOS>ATOM
      1 C1        -57.3850    3.2423  -36.3124 C.ar   1 LIG      -0.13100
      2 C2        -56.9726    3.6547  -37.5631 C.ar   1 LIG       0.28900
      3 C3        -58.3606    2.2666  -36.2970 C.ar   1 LIG       0.28900
      4 C4        -58.4138    2.2130  -38.5688 C.ar   1 LIG       0.50700
      5 N1        -57.4674    3.1596  -38.7165 N.ar   1 LIG      -0.71900
      6 N2        -58.8996    1.7277  -37.4103 N.ar   1 LIG      -0.71900
      7 H1        -56.9706    3.6570  -35.4032 H      1 LIG       0.11500
      8 H2        -56.2100    4.4177  -37.6754 H      1 LIG       0.11400
      9 H3        -58.7482    1.8800  -35.3607 H      1 LIG       0.11400
     10 H4        -58.8297    1.7984  -39.4790 H      1 LIG       0.14100
@<TRIPOS>BOND
      1       1       2 ar
      2       1       3 ar
      3       2       5 ar
      4       3       6 ar
      5       4       5 ar
      6       4       6 ar
      7       1       7 1
      8       2       8 1
      9       3       9 1
     10       4      10 1
@<TRIPOS>ALT_TYPE
CGenFF_4.0_ALT_TYPE_SET
CGenFF_4.0 1 CG2R61 2 CG2R61 3 CG2R61 4 CG2R64 5 NG2R62 6 NG2R62 7 HGR61 8 HGR62 9 HGR62 10 HGR62
@<TRIPOS>MOLECULE
pyrimidine
 10 10 0 0 0
****
USER_CHARGES
INVALID_CHARGES
Pose:  30 Cluster:  30 Fr_nu: 142944 TotEn:    -8.06
@<TRIPOS>ATOM
      1 C1        -60.2890    2.1854  -38.3218 C.ar   1 LIG      -0.13100
      2 C2        -59.3682    1.8667  -37.3446 C.ar   1 LIG       0.28900
      3 C3        -59.7622    2.5157  -39.5536 C.ar   1 LIG       0.28900
      4 C4        -57.6447    2.2063  -38.7872 C.ar   1 LIG       0.50700
      5 N1        -58.0338    1.8669  -37.5435 N.ar   1 LIG      -0.71900
      6 N2        -58.4402    2.5366  -39.8224 N.ar   1 LIG      -0.71900
      7 H1        -61.3544    2.1772  -38.1343 H      1 LIG       0.11500
      8 H2        -59.6880    1.5943  -36.3446 H      1 LIG       0.11400
      9 H3        -60.4080    2.7813  -40.3835 H      1 LIG       0.11400
     10 H4        -56.5780    2.2157  -38.9748 H      1 LIG       0.14100
@<TRIPOS>BOND
      1       1       2 ar
      2       1       3 ar
      3       2       5 ar
      4       3       6 ar
      5       4       5 ar
      6       4       6 ar
      7       1       7 1
      8       2       8 1
      9       3       9 1
     10       4      10 1
@<TRIPOS>ALT_TYPE
CGenFF_4.0_ALT_TYPE_SET
CGenFF_4.0 1 CG2R61 2 CG2R61 3 CG2R61 4 CG2R64 5 NG2R62 6 NG2R62 7 HGR61 8 HGR62 9 HGR62 10 HGR62
@<TRIPOS>MOLECULE
pyrimidine
 10 10 0 0 0
****
USER_CHARGES
INVALID_CHARGES
Pose:  31 Cluster:  31 Fr_nu:   4888 TotEn:    -7.79
@<TRIPOS>ATOM
      1 C1        -57.9531    2.9698  -39.0995 C.ar   1 LIG      -0.13100
      2 C2        -59.1181    2.2300  -39.0919 C.ar   1 LIG       0.28900
      3 C3        -57.2035    2.9149  -37.9424 C.ar   1 LIG       0.28900
      4 C4        -58.7113    1.5180  -36.9718 C.ar   1 LIG       0.50700
      5 N1        -59.5291    1.4899  -38.0413 N.ar   1 LIG      -0.71900
      6 N2        -57.5540    2.1967  -36.8553 N.ar   1 LIG      -0.71900
      7 H1        -57.6477    3.5548  -39.9566 H      1 LIG       0.11500
      8 H2        -59.7727    2.2116  -39.9565 H      1 LIG       0.11400
      9 H3        -56.2723    3.4642  -37.8544 H      1 LIG       0.11400
     10 H4        -59.0175    0.9332  -36.1131 H      1 LIG       0.14100
@<TRIPOS>BOND
      1       1       2 ar
      2       1       3 ar
      3       2       5 ar
      4       3       6 ar
      5       4       5 ar
      6       4       6 ar
      7       1       7 1
      8       2       8 1
      9       3       9 1
     10       4      10 1
@<TRIPOS>ALT_TYPE
CGenFF_4.0_ALT_TYPE_SET
CGenFF_4.0 1 CG2R61 2 CG2R61 3 CG2R61 4 CG2R64 5 NG2R62 6 NG2R62 7 HGR61 8 HGR62 9 HGR62 10 HGR62
@<TRIPOS>MOLECULE
pyrimidine
 10 10 0 0 0
****
USER_CHARGES
INVALID_CHARGES
Pose:  32 Cluster:  32 Fr_nu: 3983046 TotEn:    -7.17
@<TRIPOS>ATOM
      1 C1        -46.4473   -9.8347  -26.9419 C.ar   1 LIG      -0.13100
      2 C2        -45.1130  -10.1848  -26.9835 C.ar   1 LIG       0.28900
      3 C3        -46.9286   -9.1831  -28.0590 C.ar   1 LIG       0.28900
      4 C4        -44.8897   -9.2843  -29.0586 C.ar   1 LIG       0.50700
      5 N1        -44.3020   -9.9242  -28.0298 N.ar   1 LIG      -0.71900
      6 N2        -46.1751   -8.8906  -29.1392 N.ar   1 LIG      -0.71900
      7 H1        -47.0748  -10.0563  -26.0891 H      1 LIG       0.11500
      8 H2        -44.6455  -10.7000  -26.1514 H      1 LIG       0.11400
      9 H3        -47.9648   -8.8681  -28.1178 H      1 LIG       0.11400
     10 H4        -44.2613   -9.0613  -29.9122 H      1 LIG       0.14100
@<TRIPOS>BOND
      1       1       2 ar
      2       1       3 ar
      3       2       5 ar
      4       3       6 ar
      5       4       5 ar
      6       4       6 ar
      7       1       7 1
      8       2       8 1
      9       3       9 1
     10       4      10 1
@<TRIPOS>ALT_TYPE
CGenFF_4.0_ALT_TYPE_SET
CGenFF_4.0 1 CG2R61 2 CG2R61 3 CG2R61 4 CG2R64 5 NG2R62 6 NG2R62 7 HGR61 8 HGR62 9 HGR62 10 HGR62
@<TRIPOS>MOLECULE
pyrimidine
 10 10 0 0 0
****
USER_CHARGES
INVALID_CHARGES
Pose:  33 Cluster:  33 Fr_nu:  92736 TotEn:    -6.55
@<TRIPOS>ATOM
      1 C1        -75.5970  -11.7346  -42.9665 C.ar   1 LIG      -0.13100
      2 C2        -75.8366  -12.7757  -43.8401 C.ar   1 LIG       0.28900
      3 C3        -74.5022  -10.9480  -43.2611 C.ar   1 LIG       0.28900
      4 C4        -74.0349  -12.1992  -45.1004 C.ar   1 LIG       0.50700
      5 N1        -75.0731  -13.0379  -44.9211 N.ar   1 LIG      -0.71900
      6 N2        -73.6963  -11.1524  -44.3236 N.ar   1 LIG      -0.71900
      7 H1        -76.2262  -11.5474  -42.1067 H      1 LIG       0.11500
      8 H2        -76.6745  -13.4479  -43.6901 H      1 LIG       0.11400
      9 H3        -74.2342  -10.1066  -42.6314 H      1 LIG       0.11400
     10 H4        -73.4040  -12.3870  -45.9606 H      1 LIG       0.14100
@<TRIPOS>BOND
      1       1       2 ar
      2       1       3 ar
      3       2       5 ar
      4       3       6 ar
      5       4       5 ar
      6       4       6 ar
      7       1       7 1
      8       2       8 1
      9       3       9 1
     10       4      10 1
@<TRIPOS>ALT_TYPE
CGenFF_4.0_ALT_TYPE_SET
CGenFF_4.0 1 CG2R61 2 CG2R61 3 CG2R61 4 CG2R64 5 NG2R62 6 NG2R62 7 HGR61 8 HGR62 9 HGR62 10 HGR62
@<TRIPOS>MOLECULE
pyrimidine
 10 10 0 0 0
****
USER_CHARGES
INVALID_CHARGES
Pose:  34 Cluster:  34 Fr_nu: 964993 TotEn:    -6.46
@<TRIPOS>ATOM
      1 C1        -58.4297    2.9479  -36.9314 C.ar   1 LIG      -0.13100
      2 C2        -59.2957    1.9717  -37.3803 C.ar   1 LIG       0.28900
      3 C3        -57.8923    3.7634  -37.9061 C.ar   1 LIG       0.28900
      4 C4        -59.0299    2.6546  -39.5320 C.ar   1 LIG       0.50700
      5 N1        -59.6193    1.7961  -38.6782 N.ar   1 LIG      -0.71900
      6 N2        -58.1713    3.6444  -39.2208 N.ar   1 LIG      -0.71900
      7 H1        -58.1878    3.0660  -35.8836 H      1 LIG       0.11500
      8 H2        -59.7672    1.2830  -36.6875 H      1 LIG       0.11400
      9 H3        -57.2009    4.5586  -37.6493 H      1 LIG       0.11400
     10 H4        -59.2710    2.5358  -40.5812 H      1 LIG       0.14100
@<TRIPOS>BOND
      1       1       2 ar
      2       1       3 ar
      3       2       5 ar
      4       3       6 ar
      5       4       5 ar
      6       4       6 ar
      7       1       7 1
      8       2       8 1
      9       3       9 1
     10       4      10 1
@<TRIPOS>ALT_TYPE
CGenFF_4.0_ALT_TYPE_SET
CGenFF_4.0 1 CG2R61 2 CG2R61 3 CG2R61 4 CG2R64 5 NG2R62 6 NG2R62 7 HGR61 8 HGR62 9 HGR62 10 HGR62
@<TRIPOS>MOLECULE
pyrimidine
 10 10 0 0 0
****
USER_CHARGES
INVALID_CHARGES
Pose:  35 Cluster:  35 Fr_nu:  37685 TotEn:    -4.04
@<TRIPOS>ATOM
      1 C1        -74.0937  -11.7461  -45.1884 C.ar   1 LIG      -0.13100
      2 C2        -74.9896  -12.7762  -45.3907 C.ar   1 LIG       0.28900
      3 C3        -74.0923  -11.1961  -43.9229 C.ar   1 LIG       0.28900
      4 C4        -75.7272  -12.6230  -43.2461 C.ar   1 LIG       0.50700
      5 N1        -75.8242  -13.2415  -44.4383 N.ar   1 LIG      -0.71900
      6 N2        -74.8986  -11.6114  -42.9240 N.ar   1 LIG      -0.71900
      7 H1        -73.4357  -11.3927  -45.9709 H      1 LIG       0.11500
      8 H2        -75.0631  -13.2703  -46.3534 H      1 LIG       0.11400
      9 H3        -73.4229  -10.3811  -43.6696 H      1 LIG       0.11400
     10 H4        -76.3867  -12.9759  -42.4627 H      1 LIG       0.14100
@<TRIPOS>BOND
      1       1       2 ar
      2       1       3 ar
      3       2       5 ar
      4       3       6 ar
      5       4       5 ar
      6       4       6 ar
      7       1       7 1
      8       2       8 1
      9       3       9 1
     10       4      10 1
@<TRIPOS>ALT_TYPE
CGenFF_4.0_ALT_TYPE_SET
CGenFF_4.0 1 CG2R61 2 CG2R61 3 CG2R61 4 CG2R64 5 NG2R62 6 NG2R62 7 HGR61 8 HGR62 9 HGR62 10 HGR62
@<TRIPOS>MOLECULE
pyrimidine
 10 10 0 0 0
****
USER_CHARGES
INVALID_CHARGES
Pose:  36 Cluster:  36 Fr_nu: 385931 TotEn:    -1.35
@<TRIPOS>ATOM
      1 C1        -73.1090  -10.6249  -43.8541 C.ar   1 LIG      -0.13100
      2 C2        -74.1053  -11.5087  -43.4925 C.ar   1 LIG       0.28900
      3 C3        -72.8762  -10.5096  -45.2093 C.ar   1 LIG       0.28900
      4 C4        -74.5038  -12.0283  -45.6693 C.ar   1 LIG       0.50700
      5 N1        -74.8253  -12.2293  -44.3772 N.ar   1 LIG      -0.71900
      6 N2        -73.5572  -11.1987  -46.1483 N.ar   1 LIG      -0.71900
      7 H1        -72.5469  -10.0597  -43.1228 H      1 LIG       0.11500
      8 H2        -74.3594  -11.6664  -42.4500 H      1 LIG       0.11400
      9 H3        -72.1121   -9.8400  -45.5890 H      1 LIG       0.11400
     10 H4        -75.0656  -12.5950  -46.4016 H      1 LIG       0.14100
@<TRIPOS>BOND
      1       1       2 ar
      2       1       3 ar
      3       2       5 ar
      4       3       6 ar
      5       4       5 ar
      6       4       6 ar
      7       1       7 1
      8       2       8 1
      9       3       9 1
     10       4      10 1
@<TRIPOS>ALT_TYPE
CGenFF_4.0_ALT_TYPE_SET
CGenFF_4.0 1 CG2R61 2 CG2R61 3 CG2R61 4 CG2R64 5 NG2R62 6 NG2R62 7 HGR61 8 HGR62 9 HGR62 10 HGR62
@<TRIPOS>MOLECULE
naphtalene
 18 19 0 0 0
****
USER_CHARGES
INVALID_CHARGES
Pose:   1 Cluster:   1 Fr_nu: 118930 TotEn:   -13.53
@<TRIPOS>ATOM
      1 C1        -65.9721  -11.1825  -17.4803 C.ar   1 LIG      -0.11500
      2 C2        -64.8632  -10.9420  -16.6746 C.ar   1 LIG      -0.11500
      3 C3        -64.8411   -7.3054  -20.1935 C.ar   1 LIG      -0.11500
      4 C4        -63.7322   -7.0650  -19.3877 C.ar   1 LIG      -0.11500
      5 C5        -66.2480  -10.3407  -18.5582 C.ar   1 LIG      -0.11700
      6 C6        -64.0258   -9.8591  -16.9435 C.ar   1 LIG      -0.11700
      7 C7        -65.6785   -8.3884  -19.9245 C.ar   1 LIG      -0.11700
      8 C8        -63.4563   -7.9066  -18.3097 C.ar   1 LIG      -0.11700
      9 C9        -65.4160   -9.2459  -18.8437 C.ar   1 LIG       0.00400
     10 C10       -64.2883   -9.0015  -18.0243 C.ar   1 LIG       0.00400
     11 H1        -66.6240  -12.0254  -17.2701 H      1 LIG       0.11500
     12 H2        -64.6492  -11.5981  -15.8358 H      1 LIG       0.11500
     13 H3        -65.0557   -6.6496  -21.0327 H      1 LIG       0.11500
     14 H4        -63.0815   -6.2212  -19.5976 H      1 LIG       0.11500
     15 H5        -67.1206  -10.5475  -19.1744 H      1 LIG       0.11500
     16 H6        -63.1642   -9.6904  -16.3008 H      1 LIG       0.11500
     17 H7        -66.5395   -8.5574  -20.5678 H      1 LIG       0.11500
     18 H8        -62.5841   -7.6996  -17.6929 H      1 LIG       0.11500
@<TRIPOS>BOND
      1       1       2 ar
      2       1       5 ar
      3       2       6 ar
      4       3       4 ar
      5       3       7 ar
      6       4       8 ar
      7       5       9 ar
      8       6      10 ar
      9       7       9 ar
     10       8      10 ar
     11       9      10 ar
     12       1      11 1
     13       2      12 1
     14       3      13 1
     15       4      14 1
     16       5      15 1
     17       6      16 1
     18       7      17 1
     19       8      18 1
@<TRIPOS>ALT_TYPE
CGenFF_4.0_ALT_TYPE_SET
CGenFF_4.0 1 CG2R61 2 CG2R61 3 CG2R61 4 CG2R61 5 CG2R61 6 CG2R61 7 CG2R61 8 CG2R61 9 CG2R61 10 CG2R61 11 HGR61 12 HGR61 13 HGR61 14 HGR61 15 HGR61 16 HGR61 17 HGR61 18 HGR61
@<TRIPOS>MOLECULE
naphtalene
 18 19 0 0 0
****
USER_CHARGES
INVALID_CHARGES
Pose:   2 Cluster:   2 Fr_nu: 160384 TotEn:   -12.25
@<TRIPOS>ATOM
      1 C1        -63.2745  -18.5372  -53.4468 C.ar   1 LIG      -0.11500
      2 C2        -64.6098  -18.9134  -53.5579 C.ar   1 LIG      -0.11500
      3 C3        -62.7888  -21.4123  -49.5518 C.ar   1 LIG      -0.11500
      4 C4        -64.1241  -21.7884  -49.6630 C.ar   1 LIG      -0.11500
      5 C5        -62.4837  -19.0621  -52.4242 C.ar   1 LIG      -0.11700
      6 C6        -65.1595  -19.8158  -52.6470 C.ar   1 LIG      -0.11700
      7 C7        -62.2391  -20.5099  -50.4629 C.ar   1 LIG      -0.11700
      8 C8        -64.9150  -21.2636  -50.6855 C.ar   1 LIG      -0.11700
      9 C9        -63.0204  -19.9716  -51.4983 C.ar   1 LIG       0.00400
     10 C10       -64.3783  -20.3541  -51.6114 C.ar   1 LIG       0.00400
     11 H1        -62.8472  -17.8342  -54.1559 H      1 LIG       0.11500
     12 H2        -65.2244  -18.5044  -54.3545 H      1 LIG       0.11500
     13 H3        -62.1734  -21.8212  -48.7554 H      1 LIG       0.11500
     14 H4        -64.5512  -22.4903  -48.9528 H      1 LIG       0.11500
     15 H5        -61.4425  -18.7536  -52.3563 H      1 LIG       0.11500
     16 H6        -66.2054  -20.0962  -52.7531 H      1 LIG       0.11500
     17 H7        -61.1930  -20.2303  -50.3570 H      1 LIG       0.11500
     18 H8        -65.9565  -21.5714  -50.7532 H      1 LIG       0.11500
@<TRIPOS>BOND
      1       1       2 ar
      2       1       5 ar
      3       2       6 ar
      4       3       4 ar
      5       3       7 ar
      6       4       8 ar
      7       5       9 ar
      8       6      10 ar
      9       7       9 ar
     10       8      10 ar
     11       9      10 ar
     12       1      11 1
     13       2      12 1
     14       3      13 1
     15       4      14 1
     16       5      15 1
     17       6      16 1
     18       7      17 1
     19       8      18 1
@<TRIPOS>ALT_TYPE
CGenFF_4.0_ALT_TYPE_SET
CGenFF_4.0 1 CG2R61 2 CG2R61 3 CG2R61 4 CG2R61 5 CG2R61 6 CG2R61 7 CG2R61 8 CG2R61 9 CG2R61 10 CG2R61 11 HGR61 12 HGR61 13 HGR61 14 HGR61 15 HGR61 16 HGR61 17 HGR61 18 HGR61
@<TRIPOS>MOLECULE
naphtalene
 18 19 0 0 0
****
USER_CHARGES
INVALID_CHARGES
Pose:   3 Cluster:   3 Fr_nu: 230984 TotEn:   -12.21
@<TRIPOS>ATOM
      1 C1        -69.1247    2.9887  -58.2512 C.ar   1 LIG      -0.11500
      2 C2        -69.9069    3.4358  -57.1906 C.ar   1 LIG      -0.11500
      3 C3        -65.4603    2.1035  -55.1752 C.ar   1 LIG      -0.11500
      4 C4        -66.2426    2.5508  -54.1147 C.ar   1 LIG      -0.11500
      5 C5        -67.8224    2.5445  -58.0200 C.ar   1 LIG      -0.11700
      6 C6        -69.3901    3.4406  -55.8948 C.ar   1 LIG      -0.11700
      7 C7        -65.9772    2.0987  -56.4711 C.ar   1 LIG      -0.11700
      8 C8        -67.5448    2.9950  -54.3457 C.ar   1 LIG      -0.11700
      9 C9        -67.2859    2.5423  -56.7221 C.ar   1 LIG       0.00400
     10 C10       -68.0814    2.9972  -55.6436 C.ar   1 LIG       0.00400
     11 H1        -69.5274    2.9857  -59.2599 H      1 LIG       0.11500
     12 H2        -70.9206    3.7812  -57.3716 H      1 LIG       0.11500
     13 H3        -64.4463    1.7579  -54.9948 H      1 LIG       0.11500
     14 H4        -65.8389    2.5548  -53.1064 H      1 LIG       0.11500
     15 H5        -67.2289    2.1997  -58.8643 H      1 LIG       0.11500
     16 H6        -70.0196    3.7940  -55.0807 H      1 LIG       0.11500
     17 H7        -65.3479    1.7446  -57.2849 H      1 LIG       0.11500
     18 H8        -68.1383    3.3406  -53.5017 H      1 LIG       0.11500
@<TRIPOS>BOND
      1       1       2 ar
      2       1       5 ar
      3       2       6 ar
      4       3       4 ar
      5       3       7 ar
      6       4       8 ar
      7       5       9 ar
      8       6      10 ar
      9       7       9 ar
     10       8      10 ar
     11       9      10 ar
     12       1      11 1
     13       2      12 1
     14       3      13 1
     15       4      14 1
     16       5      15 1
     17       6      16 1
     18       7      17 1
     19       8      18 1
@<TRIPOS>ALT_TYPE
CGenFF_4.0_ALT_TYPE_SET
CGenFF_4.0 1 CG2R61 2 CG2R61 3 CG2R61 4 CG2R61 5 CG2R61 6 CG2R61 7 CG2R61 8 CG2R61 9 CG2R61 10 CG2R61 11 HGR61 12 HGR61 13 HGR61 14 HGR61 15 HGR61 16 HGR61 17 HGR61 18 HGR61
@<TRIPOS>MOLECULE
naphtalene
 18 19 0 0 0
****
USER_CHARGES
INVALID_CHARGES
Pose:   4 Cluster:   4 Fr_nu:  49162 TotEn:   -12.19
@<TRIPOS>ATOM
      1 C1        -75.4049  -12.4058  -43.6837 C.ar   1 LIG      -0.11500
      2 C2        -75.2941  -12.1136  -45.0398 C.ar   1 LIG      -0.11500
      3 C3        -71.3396   -9.8802  -42.8076 C.ar   1 LIG      -0.11500
      4 C4        -71.2288   -9.5881  -44.1638 C.ar   1 LIG      -0.11500
      5 C5        -74.4514  -11.9255  -42.7855 C.ar   1 LIG      -0.11700
      6 C6        -74.2295  -11.3402  -45.5031 C.ar   1 LIG      -0.11700
      7 C7        -72.4043  -10.6537  -42.3443 C.ar   1 LIG      -0.11700
      8 C8        -72.1822  -10.0684  -45.0621 C.ar   1 LIG      -0.11700
      9 C9        -73.3732  -11.1454  -43.2342 C.ar   1 LIG       0.00400
     10 C10       -73.2605  -10.8485  -44.6133 C.ar   1 LIG       0.00400
     11 H1        -76.2336  -13.0084  -43.3237 H      1 LIG       0.11500
     12 H2        -76.0370  -12.4878  -45.7382 H      1 LIG       0.11500
     13 H3        -70.5969   -9.5061  -42.1086 H      1 LIG       0.11500
     14 H4        -70.3992   -8.9866  -44.5235 H      1 LIG       0.11500
     15 H5        -74.5579  -12.1666  -41.7298 H      1 LIG       0.11500
     16 H6        -74.1630  -11.1237  -46.5674 H      1 LIG       0.11500
     17 H7        -72.4711  -10.8693  -41.2800 H      1 LIG       0.11500
     18 H8        -72.0756   -9.8280  -46.1179 H      1 LIG       0.11500
@<TRIPOS>BOND
      1       1       2 ar
      2       1       5 ar
      3       2       6 ar
      4       3       4 ar
      5       3       7 ar
      6       4       8 ar
      7       5       9 ar
      8       6      10 ar
      9       7       9 ar
     10       8      10 ar
     11       9      10 ar
     12       1      11 1
     13       2      12 1
     14       3      13 1
     15       4      14 1
     16       5      15 1
     17       6      16 1
     18       7      17 1
     19       8      18 1
@<TRIPOS>ALT_TYPE
CGenFF_4.0_ALT_TYPE_SET
CGenFF_4.0 1 CG2R61 2 CG2R61 3 CG2R61 4 CG2R61 5 CG2R61 6 CG2R61 7 CG2R61 8 CG2R61 9 CG2R61 10 CG2R61 11 HGR61 12 HGR61 13 HGR61 14 HGR61 15 HGR61 16 HGR61 17 HGR61 18 HGR61
@<TRIPOS>MOLECULE
naphtalene
 18 19 0 0 0
****
USER_CHARGES
INVALID_CHARGES
Pose:   5 Cluster:   5 Fr_nu: 255367 TotEn:   -12.14
@<TRIPOS>ATOM
      1 C1        -58.5484    2.5848  -36.5387 C.ar   1 LIG      -0.11500
      2 C2        -57.1995    2.9167  -36.6233 C.ar   1 LIG      -0.11500
      3 C3        -58.7731    2.2641  -41.3884 C.ar   1 LIG      -0.11500
      4 C4        -57.4241    2.5960  -41.4728 C.ar   1 LIG      -0.11500
      5 C5        -59.2812    2.3386  -37.7002 C.ar   1 LIG      -0.11700
      6 C6        -56.5781    3.0036  -37.8693 C.ar   1 LIG      -0.11700
      7 C7        -59.3944    2.1771  -40.1423 C.ar   1 LIG      -0.11700
      8 C8        -56.6912    2.8423  -40.3115 C.ar   1 LIG      -0.11700
      9 C9        -58.6721    2.4217  -38.9629 C.ar   1 LIG       0.00400
     10 C10       -57.3004    2.7592  -39.0487 C.ar   1 LIG       0.00400
     11 H1        -59.0317    2.5178  -35.5684 H      1 LIG       0.11500
     12 H2        -56.6298    3.1079  -35.7185 H      1 LIG       0.11500
     13 H3        -59.3434    2.0726  -42.2930 H      1 LIG       0.11500
     14 H4        -56.9417    2.6642  -42.4434 H      1 LIG       0.11500
     15 H5        -60.3346    2.0812  -37.6102 H      1 LIG       0.11500
     16 H6        -55.5226    3.2641  -37.9116 H      1 LIG       0.11500
     17 H7        -60.4497    1.9158  -40.1001 H      1 LIG       0.11500
     18 H8        -55.6380    3.1004  -40.4012 H      1 LIG       0.11500
@<TRIPOS>BOND
      1       1       2 ar
      2       1       5 ar
      3       2       6 ar
      4       3       4 ar
      5       3       7 ar
      6       4       8 ar
      7       5       9 ar
      8       6      10 ar
      9       7       9 ar
     10       8      10 ar
     11       9      10 ar
     12       1      11 1
     13       2      12 1
     14       3      13 1
     15       4      14 1
     16       5      15 1
     17       6      16 1
     18       7      17 1
     19       8      18 1
@<TRIPOS>ALT_TYPE
CGenFF_4.0_ALT_TYPE_SET
CGenFF_4.0 1 CG2R61 2 CG2R61 3 CG2R61 4 CG2R61 5 CG2R61 6 CG2R61 7 CG2R61 8 CG2R61 9 CG2R61 10 CG2R61 11 HGR61 12 HGR61 13 HGR61 14 HGR61 15 HGR61 16 HGR61 17 HGR61 18 HGR61
@<TRIPOS>MOLECULE
naphtalene
 18 19 0 0 0
****
USER_CHARGES
INVALID_CHARGES
Pose:   6 Cluster:   6 Fr_nu:  55078 TotEn:   -11.68
@<TRIPOS>ATOM
      1 C1        -73.8020    5.4746  -53.1847 C.ar   1 LIG      -0.11500
      2 C2        -75.1333    5.3724  -53.5770 C.ar   1 LIG      -0.11500
      3 C3        -75.1739    7.7986  -49.1362 C.ar   1 LIG      -0.11500
      4 C4        -76.5052    7.6962  -49.5286 C.ar   1 LIG      -0.11500
      5 C5        -73.4743    6.1029  -51.9828 C.ar   1 LIG      -0.11700
      6 C6        -76.1421    5.8977  -52.7692 C.ar   1 LIG      -0.11700
      7 C7        -74.1651    7.2731  -49.9441 C.ar   1 LIG      -0.11700
      8 C8        -76.8330    7.0681  -50.7305 C.ar   1 LIG      -0.11700
      9 C9        -74.4768    6.6375  -51.1571 C.ar   1 LIG       0.00400
     10 C10       -75.8306    6.5335  -51.5562 C.ar   1 LIG       0.00400
     11 H1        -73.0171    5.0659  -53.8143 H      1 LIG       0.11500
     12 H2        -75.3874    4.8829  -54.5127 H      1 LIG       0.11500
     13 H3        -74.9191    8.2879  -48.2003 H      1 LIG       0.11500
     14 H4        -77.2896    8.1064  -48.8993 H      1 LIG       0.11500
     15 H5        -72.4269    6.1717  -51.6963 H      1 LIG       0.11500
     16 H6        -77.1760    5.8060  -53.0953 H      1 LIG       0.11500
     17 H7        -73.1314    7.3642  -49.6173 H      1 LIG       0.11500
     18 H8        -77.8803    6.9998  -51.0176 H      1 LIG       0.11500
@<TRIPOS>BOND
      1       1       2 ar
      2       1       5 ar
      3       2       6 ar
      4       3       4 ar
      5       3       7 ar
      6       4       8 ar
      7       5       9 ar
      8       6      10 ar
      9       7       9 ar
     10       8      10 ar
     11       9      10 ar
     12       1      11 1
     13       2      12 1
     14       3      13 1
     15       4      14 1
     16       5      15 1
     17       6      16 1
     18       7      17 1
     19       8      18 1
@<TRIPOS>ALT_TYPE
CGenFF_4.0_ALT_TYPE_SET
CGenFF_4.0 1 CG2R61 2 CG2R61 3 CG2R61 4 CG2R61 5 CG2R61 6 CG2R61 7 CG2R61 8 CG2R61 9 CG2R61 10 CG2R61 11 HGR61 12 HGR61 13 HGR61 14 HGR61 15 HGR61 16 HGR61 17 HGR61 18 HGR61
@<TRIPOS>MOLECULE
naphtalene
 18 19 0 0 0
****
USER_CHARGES
INVALID_CHARGES
Pose:   7 Cluster:   7 Fr_nu: 396143 TotEn:   -11.63
@<TRIPOS>ATOM
      1 C1        -62.9592  -21.3027  -28.3513 C.ar   1 LIG      -0.11500
      2 C2        -61.8358  -21.8217  -28.9881 C.ar   1 LIG      -0.11500
      3 C3        -61.3753  -23.0811  -24.1084 C.ar   1 LIG      -0.11500
      4 C4        -60.2519  -23.6000  -24.7454 C.ar   1 LIG      -0.11500
      5 C5        -63.1299  -21.4837  -26.9784 C.ar   1 LIG      -0.11700
      6 C6        -60.8788  -22.5235  -28.2547 C.ar   1 LIG      -0.11700
      7 C7        -62.3323  -22.3791  -24.8419 C.ar   1 LIG      -0.11700
      8 C8        -60.0812  -23.4191  -26.1182 C.ar   1 LIG      -0.11700
      9 C9        -62.1767  -22.1876  -26.2245 C.ar   1 LIG       0.00400
     10 C10       -61.0343  -22.7153  -26.8721 C.ar   1 LIG       0.00400
     11 H1        -63.7042  -20.7569  -28.9228 H      1 LIG       0.11500
     12 H2        -61.7037  -21.6800  -30.0568 H      1 LIG       0.11500
     13 H3        -61.5079  -23.2223  -23.0395 H      1 LIG       0.11500
     14 H4        -59.5080  -24.1469  -24.1736 H      1 LIG       0.11500
     15 H5        -64.0160  -21.0697  -26.5016 H      1 LIG       0.11500
     16 H6        -60.0082  -22.9199  -28.7731 H      1 LIG       0.11500
     17 H7        -63.2023  -21.9821  -24.3232 H      1 LIG       0.11500
     18 H8        -59.1955  -23.8337  -26.5953 H      1 LIG       0.11500
@<TRIPOS>BOND
      1       1       2 ar
      2       1       5 ar
      3       2       6 ar
      4       3       4 ar
      5       3       7 ar
      6       4       8 ar
      7       5       9 ar
      8       6      10 ar
      9       7       9 ar
     10       8      10 ar
     11       9      10 ar
     12       1      11 1
     13       2      12 1
     14       3      13 1
     15       4      14 1
     16       5      15 1
     17       6      16 1
     18       7      17 1
     19       8      18 1
@<TRIPOS>ALT_TYPE
CGenFF_4.0_ALT_TYPE_SET
CGenFF_4.0 1 CG2R61 2 CG2R61 3 CG2R61 4 CG2R61 5 CG2R61 6 CG2R61 7 CG2R61 8 CG2R61 9 CG2R61 10 CG2R61 11 HGR61 12 HGR61 13 HGR61 14 HGR61 15 HGR61 16 HGR61 17 HGR61 18 HGR61
@<TRIPOS>MOLECULE
naphtalene
 18 19 0 0 0
****
USER_CHARGES
INVALID_CHARGES
Pose:   8 Cluster:   8 Fr_nu: 342164 TotEn:   -11.62
@<TRIPOS>ATOM
      1 C1        -46.1643    0.5544  -43.4501 C.ar   1 LIG      -0.11500
      2 C2        -47.1384   -0.3222  -42.9814 C.ar   1 LIG      -0.11500
      3 C3        -47.8944    4.0386  -40.5278 C.ar   1 LIG      -0.11500
      4 C4        -48.8684    3.1619  -40.0592 C.ar   1 LIG      -0.11500
      5 C5        -46.1049    1.8593  -42.9599 C.ar   1 LIG      -0.11700
      6 C6        -48.0566    0.1025  -42.0209 C.ar   1 LIG      -0.11700
      7 C7        -46.9760    3.6138  -41.4884 C.ar   1 LIG      -0.11700
      8 C8        -48.9279    1.8570  -40.5493 C.ar   1 LIG      -0.11700
      9 C9        -47.0212    2.3039  -41.9929 C.ar   1 LIG       0.00400
     10 C10       -48.0117    1.4124  -41.5164 C.ar   1 LIG       0.00400
     11 H1        -45.4501    0.2233  -44.1983 H      1 LIG       0.11500
     12 H2        -47.1836   -1.3379  -43.3635 H      1 LIG       0.11500
     13 H3        -47.8484    5.0546  -40.1459 H      1 LIG       0.11500
     14 H4        -49.5832    3.4939  -39.3120 H      1 LIG       0.11500
     15 H5        -45.3353    2.5274  -43.3410 H      1 LIG       0.11500
     16 H6        -48.8092   -0.5999  -41.6684 H      1 LIG       0.11500
     17 H7        -46.2231    4.3160  -41.8400 H      1 LIG       0.11500
     18 H8        -49.6980    1.1889  -40.1690 H      1 LIG       0.11500
@<TRIPOS>BOND
      1       1       2 ar
      2       1       5 ar
      3       2       6 ar
      4       3       4 ar
      5       3       7 ar
      6       4       8 ar
      7       5       9 ar
      8       6      10 ar
      9       7       9 ar
     10       8      10 ar
     11       9      10 ar
     12       1      11 1
     13       2      12 1
     14       3      13 1
     15       4      14 1
     16       5      15 1
     17       6      16 1
     18       7      17 1
     19       8      18 1
@<TRIPOS>ALT_TYPE
CGenFF_4.0_ALT_TYPE_SET
CGenFF_4.0 1 CG2R61 2 CG2R61 3 CG2R61 4 CG2R61 5 CG2R61 6 CG2R61 7 CG2R61 8 CG2R61 9 CG2R61 10 CG2R61 11 HGR61 12 HGR61 13 HGR61 14 HGR61 15 HGR61 16 HGR61 17 HGR61 18 HGR61
@<TRIPOS>MOLECULE
naphtalene
 18 19 0 0 0
****
USER_CHARGES
INVALID_CHARGES
Pose:   9 Cluster:   9 Fr_nu: 149026 TotEn:   -11.45
@<TRIPOS>ATOM
      1 C1        -59.2937    3.6399  -40.1621 C.ar   1 LIG      -0.11500
      2 C2        -58.7894    2.3587  -40.3642 C.ar   1 LIG      -0.11500
      3 C3        -61.5033    3.4530  -44.4929 C.ar   1 LIG      -0.11500
      4 C4        -60.9990    2.1717  -44.6948 C.ar   1 LIG      -0.11500
      5 C5        -60.0953    4.2366  -41.1357 C.ar   1 LIG      -0.11700
      6 C6        -59.0847    1.6691  -41.5404 C.ar   1 LIG      -0.11700
      7 C7        -61.2080    4.1425  -43.3165 C.ar   1 LIG      -0.11700
      8 C8        -60.1973    1.5749  -43.7213 C.ar   1 LIG      -0.11700
      9 C9        -60.4028    3.5572  -42.3258 C.ar   1 LIG       0.00400
     10 C10       -59.8899    2.2543  -42.5312 C.ar   1 LIG       0.00400
     11 H1        -59.0630    4.1765  -39.2465 H      1 LIG       0.11500
     12 H2        -58.1657    1.8949  -39.6055 H      1 LIG       0.11500
     13 H3        -62.1274    3.9173  -45.2512 H      1 LIG       0.11500
     14 H4        -61.2288    1.6362  -45.6113 H      1 LIG       0.11500
     15 H5        -60.4782    5.2392  -40.9566 H      1 LIG       0.11500
     16 H6        -58.6802    0.6683  -41.6770 H      1 LIG       0.11500
     17 H7        -61.6133    5.1429  -43.1798 H      1 LIG       0.11500
     18 H8        -59.8136    0.5726  -43.9005 H      1 LIG       0.11500
@<TRIPOS>BOND
      1       1       2 ar
      2       1       5 ar
      3       2       6 ar
      4       3       4 ar
      5       3       7 ar
      6       4       8 ar
      7       5       9 ar
      8       6      10 ar
      9       7       9 ar
     10       8      10 ar
     11       9      10 ar
     12       1      11 1
     13       2      12 1
     14       3      13 1
     15       4      14 1
     16       5      15 1
     17       6      16 1
     18       7      17 1
     19       8      18 1
@<TRIPOS>ALT_TYPE
CGenFF_4.0_ALT_TYPE_SET
CGenFF_4.0 1 CG2R61 2 CG2R61 3 CG2R61 4 CG2R61 5 CG2R61 6 CG2R61 7 CG2R61 8 CG2R61 9 CG2R61 10 CG2R61 11 HGR61 12 HGR61 13 HGR61 14 HGR61 15 HGR61 16 HGR61 17 HGR61 18 HGR61
@<TRIPOS>MOLECULE
naphtalene
 18 19 0 0 0
****
USER_CHARGES
INVALID_CHARGES
Pose:  10 Cluster:  10 Fr_nu:  68565 TotEn:   -11.25
@<TRIPOS>ATOM
      1 C1        -60.9605   -4.3831  -16.3272 C.ar   1 LIG      -0.11500
      2 C2        -61.4165   -4.7171  -17.5990 C.ar   1 LIG      -0.11500
      3 C3        -56.7503   -2.8651  -18.2359 C.ar   1 LIG      -0.11500
      4 C4        -57.2064   -3.1992  -19.5076 C.ar   1 LIG      -0.11500
      5 C5        -59.6865   -3.8386  -16.1627 C.ar   1 LIG      -0.11700
      6 C6        -60.6005   -4.5080  -18.7110 C.ar   1 LIG      -0.11700
      7 C7        -57.5665   -3.0742  -17.1238 C.ar   1 LIG      -0.11700
      8 C8        -58.4804   -3.7437  -19.6723 C.ar   1 LIG      -0.11700
      9 C9        -58.8515   -3.6213  -17.2709 C.ar   1 LIG       0.00400
     10 C10       -59.3153   -3.9610  -18.5641 C.ar   1 LIG       0.00400
     11 H1        -61.5960   -4.5466  -15.4618 H      1 LIG       0.11500
     12 H2        -62.4086   -5.1407  -17.7260 H      1 LIG       0.11500
     13 H3        -55.7582   -2.4413  -18.1082 H      1 LIG       0.11500
     14 H4        -56.5700   -3.0368  -20.3725 H      1 LIG       0.11500
     15 H5        -59.3507   -3.5854  -15.1592 H      1 LIG       0.11500
     16 H6        -60.9777   -4.7760  -19.6958 H      1 LIG       0.11500
     17 H7        -57.1894   -2.8053  -16.1393 H      1 LIG       0.11500
     18 H8        -58.8162   -3.9978  -20.6756 H      1 LIG       0.11500
@<TRIPOS>BOND
      1       1       2 ar
      2       1       5 ar
      3       2       6 ar
      4       3       4 ar
      5       3       7 ar
      6       4       8 ar
      7       5       9 ar
      8       6      10 ar
      9       7       9 ar
     10       8      10 ar
     11       9      10 ar
     12       1      11 1
     13       2      12 1
     14       3      13 1
     15       4      14 1
     16       5      15 1
     17       6      16 1
     18       7      17 1
     19       8      18 1
@<TRIPOS>ALT_TYPE
CGenFF_4.0_ALT_TYPE_SET
CGenFF_4.0 1 CG2R61 2 CG2R61 3 CG2R61 4 CG2R61 5 CG2R61 6 CG2R61 7 CG2R61 8 CG2R61 9 CG2R61 10 CG2R61 11 HGR61 12 HGR61 13 HGR61 14 HGR61 15 HGR61 16 HGR61 17 HGR61 18 HGR61
@<TRIPOS>MOLECULE
naphtalene
 18 19 0 0 0
****
USER_CHARGES
INVALID_CHARGES
Pose:  11 Cluster:  11 Fr_nu:  80520 TotEn:   -11.20
@<TRIPOS>ATOM
      1 C1        -64.0984   -7.2477  -16.2271 C.ar   1 LIG      -0.11500
      2 C2        -63.6785   -7.9312  -17.3643 C.ar   1 LIG      -0.11500
      3 C3        -66.3349  -11.2660  -14.6383 C.ar   1 LIG      -0.11500
      4 C4        -65.9149  -11.9493  -15.7756 C.ar   1 LIG      -0.11500
      5 C5        -64.8644   -7.9021  -15.2619 C.ar   1 LIG      -0.11700
      6 C6        -64.0227   -9.2715  -17.5409 C.ar   1 LIG      -0.11700
      7 C7        -65.9906   -9.9255  -14.4618 C.ar   1 LIG      -0.11700
      8 C8        -65.1490  -11.2950  -16.7409 C.ar   1 LIG      -0.11700
      9 C9        -65.2202   -9.2511  -15.4231 C.ar   1 LIG       0.00400
     10 C10       -64.7931   -9.9460  -16.5797 C.ar   1 LIG       0.00400
     11 H1        -63.8306   -6.2041  -16.0905 H      1 LIG       0.11500
     12 H2        -63.0820   -7.4208  -18.1150 H      1 LIG       0.11500
     13 H3        -66.9314  -11.7758  -13.8871 H      1 LIG       0.11500
     14 H4        -66.1842  -12.9925  -15.9124 H      1 LIG       0.11500
     15 H5        -65.1820   -7.3480  -14.3810 H      1 LIG       0.11500
     16 H6        -63.6831   -9.7862  -18.4373 H      1 LIG       0.11500
     17 H7        -66.3296   -9.4113  -13.5650 H      1 LIG       0.11500
     18 H8        -64.8319  -11.8488  -17.6223 H      1 LIG       0.11500
@<TRIPOS>BOND
      1       1       2 ar
      2       1       5 ar
      3       2       6 ar
      4       3       4 ar
      5       3       7 ar
      6       4       8 ar
      7       5       9 ar
      8       6      10 ar
      9       7       9 ar
     10       8      10 ar
     11       9      10 ar
     12       1      11 1
     13       2      12 1
     14       3      13 1
     15       4      14 1
     16       5      15 1
     17       6      16 1
     18       7      17 1
     19       8      18 1
@<TRIPOS>ALT_TYPE
CGenFF_4.0_ALT_TYPE_SET
CGenFF_4.0 1 CG2R61 2 CG2R61 3 CG2R61 4 CG2R61 5 CG2R61 6 CG2R61 7 CG2R61 8 CG2R61 9 CG2R61 10 CG2R61 11 HGR61 12 HGR61 13 HGR61 14 HGR61 15 HGR61 16 HGR61 17 HGR61 18 HGR61
@<TRIPOS>MOLECULE
naphtalene
 18 19 0 0 0
****
USER_CHARGES
INVALID_CHARGES
Pose:  12 Cluster:  12 Fr_nu: 370541 TotEn:   -11.00
@<TRIPOS>ATOM
      1 C1        -65.6906  -10.3713  -18.5416 C.ar   1 LIG      -0.11500
      2 C2        -64.7089   -9.4102  -18.3195 C.ar   1 LIG      -0.11500
      3 C3        -67.5076   -7.6780  -22.1634 C.ar   1 LIG      -0.11500
      4 C4        -66.5259   -6.7169  -21.9411 C.ar   1 LIG      -0.11500
      5 C5        -66.6344  -10.1852  -19.5521 C.ar   1 LIG      -0.11700
      6 C6        -64.6671   -8.2593  -19.1068 C.ar   1 LIG      -0.11700
      7 C7        -67.5494   -8.8290  -21.3759 C.ar   1 LIG      -0.11700
      8 C8        -65.5821   -6.9029  -20.9306 C.ar   1 LIG      -0.11700
      9 C9        -66.6074   -9.0327  -20.3543 C.ar   1 LIG       0.00400
     10 C10       -65.6091   -8.0554  -20.1284 C.ar   1 LIG       0.00400
     11 H1        -65.7229  -11.2668  -17.9279 H      1 LIG       0.11500
     12 H2        -63.9745   -9.5562  -17.5327 H      1 LIG       0.11500
     13 H3        -68.2424   -7.5327  -22.9502 H      1 LIG       0.11500
     14 H4        -66.4949   -5.8210  -22.5542 H      1 LIG       0.11500
     15 H5        -67.3930  -10.9495  -19.7076 H      1 LIG       0.11500
     16 H6        -63.8906   -7.5215  -18.9159 H      1 LIG       0.11500
     17 H7        -68.3254   -9.5670  -21.5676 H      1 LIG       0.11500
     18 H8        -64.8238   -6.1383  -20.7744 H      1 LIG       0.11500
@<TRIPOS>BOND
      1       1       2 ar
      2       1       5 ar
      3       2       6 ar
      4       3       4 ar
      5       3       7 ar
      6       4       8 ar
      7       5       9 ar
      8       6      10 ar
      9       7       9 ar
     10       8      10 ar
     11       9      10 ar
     12       1      11 1
     13       2      12 1
     14       3      13 1
     15       4      14 1
     16       5      15 1
     17       6      16 1
     18       7      17 1
     19       8      18 1
@<TRIPOS>ALT_TYPE
CGenFF_4.0_ALT_TYPE_SET
CGenFF_4.0 1 CG2R61 2 CG2R61 3 CG2R61 4 CG2R61 5 CG2R61 6 CG2R61 7 CG2R61 8 CG2R61 9 CG2R61 10 CG2R61 11 HGR61 12 HGR61 13 HGR61 14 HGR61 15 HGR61 16 HGR61 17 HGR61 18 HGR61
@<TRIPOS>MOLECULE
naphtalene
 18 19 0 0 0
****
USER_CHARGES
INVALID_CHARGES
Pose:  13 Cluster:  13 Fr_nu:    520 TotEn:   -10.91
@<TRIPOS>ATOM
      1 C1        -56.5161    5.7841  -38.4288 C.ar   1 LIG      -0.11500
      2 C2        -55.7401    5.3085  -37.3760 C.ar   1 LIG      -0.11500
      3 C3        -59.5242    1.9935  -37.9235 C.ar   1 LIG      -0.11500
      4 C4        -58.7481    1.5180  -36.8707 C.ar   1 LIG      -0.11500
      5 C5        -57.6523    5.0818  -38.8319 C.ar   1 LIG      -0.11700
      6 C6        -56.0971    4.1291  -36.7221 C.ar   1 LIG      -0.11700
      7 C7        -59.1671    3.1731  -38.5774 C.ar   1 LIG      -0.11700
      8 C8        -57.6119    2.2201  -36.4677 C.ar   1 LIG      -0.11700
      9 C9        -58.0267    3.8927  -38.1851 C.ar   1 LIG       0.00400
     10 C10       -57.2375    3.4092  -37.1145 C.ar   1 LIG       0.00400
     11 H1        -56.2373    6.7021  -38.9379 H      1 LIG       0.11500
     12 H2        -54.8559    5.8561  -37.0629 H      1 LIG       0.11500
     13 H3        -60.4088    1.4464  -38.2371 H      1 LIG       0.11500
     14 H4        -59.0266    0.5992  -36.3630 H      1 LIG       0.11500
     15 H5        -58.2438    5.4720  -39.6576 H      1 LIG       0.11500
     16 H6        -55.4762    3.7761  -35.9013 H      1 LIG       0.11500
     17 H7        -59.7886    3.5262  -39.3976 H      1 LIG       0.11500
     18 H8        -57.0197    1.8297  -35.6424 H      1 LIG       0.11500
@<TRIPOS>BOND
      1       1       2 ar
      2       1       5 ar
      3       2       6 ar
      4       3       4 ar
      5       3       7 ar
      6       4       8 ar
      7       5       9 ar
      8       6      10 ar
      9       7       9 ar
     10       8      10 ar
     11       9      10 ar
     12       1      11 1
     13       2      12 1
     14       3      13 1
     15       4      14 1
     16       5      15 1
     17       6      16 1
     18       7      17 1
     19       8      18 1
@<TRIPOS>ALT_TYPE
CGenFF_4.0_ALT_TYPE_SET
CGenFF_4.0 1 CG2R61 2 CG2R61 3 CG2R61 4 CG2R61 5 CG2R61 6 CG2R61 7 CG2R61 8 CG2R61 9 CG2R61 10 CG2R61 11 HGR61 12 HGR61 13 HGR61 14 HGR61 15 HGR61 16 HGR61 17 HGR61 18 HGR61
@<TRIPOS>MOLECULE
naphtalene
 18 19 0 0 0
****
USER_CHARGES
INVALID_CHARGES
Pose:  14 Cluster:  14 Fr_nu:  72513 TotEn:   -10.90
@<TRIPOS>ATOM
      1 C1        -60.2899    2.4224  -40.3104 C.ar   1 LIG      -0.11500
      2 C2        -60.5162    1.9973  -39.0047 C.ar   1 LIG      -0.11500
      3 C3        -56.1088    4.4824  -38.9148 C.ar   1 LIG      -0.11500
      4 C4        -56.3352    4.0572  -37.6092 C.ar   1 LIG      -0.11500
      5 C5        -59.1385    3.1472  -40.6194 C.ar   1 LIG      -0.11700
      6 C6        -59.5921    2.2951  -38.0030 C.ar   1 LIG      -0.11700
      7 C7        -57.0330    4.1845  -39.9167 C.ar   1 LIG      -0.11700
      8 C8        -57.4866    3.3325  -37.3001 C.ar   1 LIG      -0.11700
      9 C9        -58.1974    3.4560  -39.6236 C.ar   1 LIG       0.00400
     10 C10       -58.4276    3.0236  -38.2958 C.ar   1 LIG       0.00400
     11 H1        -61.0100    2.1908  -41.0898 H      1 LIG       0.11500
     12 H2        -61.4128    1.4329  -38.7653 H      1 LIG       0.11500
     13 H3        -55.2122    5.0468  -39.1550 H      1 LIG       0.11500
     14 H4        -55.6155    4.2903  -36.8300 H      1 LIG       0.11500
     15 H5        -58.9824    3.4697  -41.6467 H      1 LIG       0.11500
     16 H6        -59.7891    1.9522  -36.9893 H      1 LIG       0.11500
     17 H7        -56.8354    4.5267  -40.9303 H      1 LIG       0.11500
     18 H8        -57.6433    3.0104  -36.2726 H      1 LIG       0.11500
@<TRIPOS>BOND
      1       1       2 ar
      2       1       5 ar
      3       2       6 ar
      4       3       4 ar
      5       3       7 ar
      6       4       8 ar
      7       5       9 ar
      8       6      10 ar
      9       7       9 ar
     10       8      10 ar
     11       9      10 ar
     12       1      11 1
     13       2      12 1
     14       3      13 1
     15       4      14 1
     16       5      15 1
     17       6      16 1
     18       7      17 1
     19       8      18 1
@<TRIPOS>ALT_TYPE
CGenFF_4.0_ALT_TYPE_SET
CGenFF_4.0 1 CG2R61 2 CG2R61 3 CG2R61 4 CG2R61 5 CG2R61 6 CG2R61 7 CG2R61 8 CG2R61 9 CG2R61 10 CG2R61 11 HGR61 12 HGR61 13 HGR61 14 HGR61 15 HGR61 16 HGR61 17 HGR61 18 HGR61
@<TRIPOS>MOLECULE
naphtalene
 18 19 0 0 0
****
USER_CHARGES
INVALID_CHARGES
Pose:  15 Cluster:  15 Fr_nu: 172559 TotEn:   -10.74
@<TRIPOS>ATOM
      1 C1        -71.6206  -26.0705  -43.8357 C.ar   1 LIG      -0.11500
      2 C2        -72.7862  -25.9800  -43.0806 C.ar   1 LIG      -0.11500
      3 C3        -73.9962  -28.6737  -47.1902 C.ar   1 LIG      -0.11500
      4 C4        -75.1617  -28.5831  -46.4351 C.ar   1 LIG      -0.11500
      5 C5        -71.6253  -26.7622  -45.0473 C.ar   1 LIG      -0.11700
      6 C6        -73.9608  -26.5806  -43.5342 C.ar   1 LIG      -0.11700
      7 C7        -72.8215  -28.0730  -46.7366 C.ar   1 LIG      -0.11700
      8 C8        -75.1571  -27.8916  -45.2234 C.ar   1 LIG      -0.11700
      9 C9        -72.7986  -27.3729  -45.5193 C.ar   1 LIG       0.00400
     10 C10       -73.9838  -27.2808  -44.7514 C.ar   1 LIG       0.00400
     11 H1        -70.7063  -25.6032  -43.4818 H      1 LIG       0.11500
     12 H2        -72.7816  -25.4411  -42.1376 H      1 LIG       0.11500
     13 H3        -74.0002  -29.2125  -48.1336 H      1 LIG       0.11500
     14 H4        -76.0753  -29.0518  -46.7888 H      1 LIG       0.11500
     15 H5        -70.7024  -26.8205  -45.6208 H      1 LIG       0.11500
     16 H6        -74.8604  -26.4966  -42.9279 H      1 LIG       0.11500
     17 H7        -71.9223  -28.1564  -47.3434 H      1 LIG       0.11500
     18 H8        -76.0797  -27.8338  -44.6494 H      1 LIG       0.11500
@<TRIPOS>BOND
      1       1       2 ar
      2       1       5 ar
      3       2       6 ar
      4       3       4 ar
      5       3       7 ar
      6       4       8 ar
      7       5       9 ar
      8       6      10 ar
      9       7       9 ar
     10       8      10 ar
     11       9      10 ar
     12       1      11 1
     13       2      12 1
     14       3      13 1
     15       4      14 1
     16       5      15 1
     17       6      16 1
     18       7      17 1
     19       8      18 1
@<TRIPOS>ALT_TYPE
CGenFF_4.0_ALT_TYPE_SET
CGenFF_4.0 1 CG2R61 2 CG2R61 3 CG2R61 4 CG2R61 5 CG2R61 6 CG2R61 7 CG2R61 8 CG2R61 9 CG2R61 10 CG2R61 11 HGR61 12 HGR61 13 HGR61 14 HGR61 15 HGR61 16 HGR61 17 HGR61 18 HGR61
@<TRIPOS>MOLECULE
naphtalene
 18 19 0 0 0
****
USER_CHARGES
INVALID_CHARGES
Pose:  16 Cluster:  16 Fr_nu:   2365 TotEn:   -10.71
@<TRIPOS>ATOM
      1 C1        -59.1320    3.4326  -43.4637 C.ar   1 LIG      -0.11500
      2 C2        -60.4299    2.9773  -43.2518 C.ar   1 LIG      -0.11500
      3 C3        -58.0517    2.5188  -38.8086 C.ar   1 LIG      -0.11500
      4 C4        -59.3496    2.0635  -38.5968 C.ar   1 LIG      -0.11500
      5 C5        -58.2124    3.4343  -42.4145 C.ar   1 LIG      -0.11700
      6 C6        -60.8133    2.5219  -41.9901 C.ar   1 LIG      -0.11700
      7 C7        -57.6683    2.9741  -40.0704 C.ar   1 LIG      -0.11700
      8 C8        -60.2694    2.0618  -39.6458 C.ar   1 LIG      -0.11700
      9 C9        -58.5809    2.9795  -41.1379 C.ar   1 LIG       0.00400
     10 C10       -59.9008    2.5165  -40.9225 C.ar   1 LIG       0.00400
     11 H1        -58.8343    3.7875  -44.4460 H      1 LIG       0.11500
     12 H2        -61.1450    2.9761  -44.0693 H      1 LIG       0.11500
     13 H3        -57.3359    2.5200  -37.9913 H      1 LIG       0.11500
     14 H4        -59.6472    1.7100  -37.6139 H      1 LIG       0.11500
     15 H5        -57.2033    3.7951  -42.6030 H      1 LIG       0.11500
     16 H6        -61.8329    2.1700  -41.8473 H      1 LIG       0.11500
     17 H7        -56.6485    3.3252  -40.2131 H      1 LIG       0.11500
     18 H8        -61.2787    1.7017  -39.4574 H      1 LIG       0.11500
@<TRIPOS>BOND
      1       1       2 ar
      2       1       5 ar
      3       2       6 ar
      4       3       4 ar
      5       3       7 ar
      6       4       8 ar
      7       5       9 ar
      8       6      10 ar
      9       7       9 ar
     10       8      10 ar
     11       9      10 ar
     12       1      11 1
     13       2      12 1
     14       3      13 1
     15       4      14 1
     16       5      15 1
     17       6      16 1
     18       7      17 1
     19       8      18 1
@<TRIPOS>ALT_TYPE
CGenFF_4.0_ALT_TYPE_SET
CGenFF_4.0 1 CG2R61 2 CG2R61 3 CG2R61 4 CG2R61 5 CG2R61 6 CG2R61 7 CG2R61 8 CG2R61 9 CG2R61 10 CG2R61 11 HGR61 12 HGR61 13 HGR61 14 HGR61 15 HGR61 16 HGR61 17 HGR61 18 HGR61
@<TRIPOS>MOLECULE
naphtalene
 18 19 0 0 0
****
USER_CHARGES
INVALID_CHARGES
Pose:  17 Cluster:  17 Fr_nu: 145470 TotEn:   -10.71
@<TRIPOS>ATOM
      1 C1        -57.2813    4.3472  -40.6940 C.ar   1 LIG      -0.11500
      2 C2        -58.2898    5.3025  -40.7786 C.ar   1 LIG      -0.11500
      3 C3        -60.0347    1.2187  -43.2048 C.ar   1 LIG      -0.11500
      4 C4        -61.0432    2.1741  -43.2892 C.ar   1 LIG      -0.11500
      5 C5        -57.4586    3.0911  -41.2748 C.ar   1 LIG      -0.11700
      6 C6        -59.4793    5.0056  -41.4442 C.ar   1 LIG      -0.11700
      7 C7        -58.8451    1.5157  -42.5392 C.ar   1 LIG      -0.11700
      8 C8        -60.8660    3.4302  -42.7084 C.ar   1 LIG      -0.11700
      9 C9        -58.6496    2.7749  -41.9487 C.ar   1 LIG       0.00400
     10 C10       -59.6750    3.7464  -42.0346 C.ar   1 LIG       0.00400
     11 H1        -56.3556    4.5788  -40.1753 H      1 LIG       0.11500
     12 H2        -58.1506    6.2802  -40.3263 H      1 LIG       0.11500
     13 H3        -60.1732    0.2407  -43.6570 H      1 LIG       0.11500
     14 H4        -61.9691    1.9415  -43.8069 H      1 LIG       0.11500
     15 H5        -56.6569    2.3597  -41.1960 H      1 LIG       0.11500
     16 H6        -60.2539    5.7678  -41.4985 H      1 LIG       0.11500
     17 H7        -58.0703    0.7537  -42.4857 H      1 LIG       0.11500
     18 H8        -61.6679    4.1616  -42.7865 H      1 LIG       0.11500
@<TRIPOS>BOND
      1       1       2 ar
      2       1       5 ar
      3       2       6 ar
      4       3       4 ar
      5       3       7 ar
      6       4       8 ar
      7       5       9 ar
      8       6      10 ar
      9       7       9 ar
     10       8      10 ar
     11       9      10 ar
     12       1      11 1
     13       2      12 1
     14       3      13 1
     15       4      14 1
     16       5      15 1
     17       6      16 1
     18       7      17 1
     19       8      18 1
@<TRIPOS>ALT_TYPE
CGenFF_4.0_ALT_TYPE_SET
CGenFF_4.0 1 CG2R61 2 CG2R61 3 CG2R61 4 CG2R61 5 CG2R61 6 CG2R61 7 CG2R61 8 CG2R61 9 CG2R61 10 CG2R61 11 HGR61 12 HGR61 13 HGR61 14 HGR61 15 HGR61 16 HGR61 17 HGR61 18 HGR61
@<TRIPOS>MOLECULE
naphtalene
 18 19 0 0 0
****
USER_CHARGES
INVALID_CHARGES
Pose:  18 Cluster:  18 Fr_nu: 240088 TotEn:   -10.63
@<TRIPOS>ATOM
      1 C1        -63.1561    0.6779  -56.3367 C.ar   1 LIG      -0.11500
      2 C2        -62.6237    0.7689  -55.0541 C.ar   1 LIG      -0.11500
      3 C3        -67.1699    2.9808  -54.8340 C.ar   1 LIG      -0.11500
      4 C4        -66.6375    3.0718  -53.5514 C.ar   1 LIG      -0.11500
      5 C5        -64.4196    1.2039  -56.6075 C.ar   1 LIG      -0.11700
      6 C6        -63.3527    1.3862  -54.0373 C.ar   1 LIG      -0.11700
      7 C7        -66.4408    2.3635  -55.8508 C.ar   1 LIG      -0.11700
      8 C8        -65.3740    2.5458  -53.2805 C.ar   1 LIG      -0.11700
      9 C9        -65.1675    1.8286  -55.5961 C.ar   1 LIG       0.00400
     10 C10       -64.6261    1.9210  -54.2918 C.ar   1 LIG       0.00400
     11 H1        -62.5883    0.1967  -57.1277 H      1 LIG       0.11500
     12 H2        -61.6399    0.3593  -54.8444 H      1 LIG       0.11500
     13 H3        -68.1539    3.3904  -55.0444 H      1 LIG       0.11500
     14 H4        -67.2063    3.5517  -52.7604 H      1 LIG       0.11500
     15 H5        -64.8161    1.1210  -57.6173 H      1 LIG       0.11500
     16 H6        -62.9168    1.4465  -53.0422 H      1 LIG       0.11500
     17 H7        -66.8766    2.3040  -56.8460 H      1 LIG       0.11500
     18 H8        -64.9776    2.6279  -52.2705 H      1 LIG       0.11500
@<TRIPOS>BOND
      1       1       2 ar
      2       1       5 ar
      3       2       6 ar
      4       3       4 ar
      5       3       7 ar
      6       4       8 ar
      7       5       9 ar
      8       6      10 ar
      9       7       9 ar
     10       8      10 ar
     11       9      10 ar
     12       1      11 1
     13       2      12 1
     14       3      13 1
     15       4      14 1
     16       5      15 1
     17       6      16 1
     18       7      17 1
     19       8      18 1
@<TRIPOS>ALT_TYPE
CGenFF_4.0_ALT_TYPE_SET
CGenFF_4.0 1 CG2R61 2 CG2R61 3 CG2R61 4 CG2R61 5 CG2R61 6 CG2R61 7 CG2R61 8 CG2R61 9 CG2R61 10 CG2R61 11 HGR61 12 HGR61 13 HGR61 14 HGR61 15 HGR61 16 HGR61 17 HGR61 18 HGR61
@<TRIPOS>MOLECULE
naphtalene
 18 19 0 0 0
****
USER_CHARGES
INVALID_CHARGES
Pose:  19 Cluster:  19 Fr_nu:   6298 TotEn:   -10.57
@<TRIPOS>ATOM
      1 C1        -64.6992   -8.0622  -15.8454 C.ar   1 LIG      -0.11500
      2 C2        -64.6181   -8.8122  -17.0149 C.ar   1 LIG      -0.11500
      3 C3        -61.3022   -5.0280  -17.5561 C.ar   1 LIG      -0.11500
      4 C4        -61.2212   -5.7780  -18.7255 C.ar   1 LIG      -0.11500
      5 C5        -63.8966   -6.9326  -15.6830 C.ar   1 LIG      -0.11700
      6 C6        -63.7343   -8.4356  -18.0265 C.ar   1 LIG      -0.11700
      7 C7        -62.1861   -5.4046  -16.5444 C.ar   1 LIG      -0.11700
      8 C8        -62.0236   -6.9077  -18.8880 C.ar   1 LIG      -0.11700
      9 C9        -63.0013   -6.5388  -16.6909 C.ar   1 LIG       0.00400
     10 C10       -62.9189   -7.3015  -17.8801 C.ar   1 LIG       0.00400
     11 H1        -65.3870   -8.3562  -15.0580 H      1 LIG       0.11500
     12 H2        -65.2435   -9.6913  -17.1404 H      1 LIG       0.11500
     13 H3        -60.6770   -4.1485  -17.4300 H      1 LIG       0.11500
     14 H4        -60.5322   -5.4844  -19.5120 H      1 LIG       0.11500
     15 H5        -63.9764   -6.3616  -14.7603 H      1 LIG       0.11500
     16 H6        -63.6879   -9.0364  -18.9325 H      1 LIG       0.11500
     17 H7        -62.2329   -4.8033  -15.6389 H      1 LIG       0.11500
     18 H8        -61.9434   -7.4794  -19.8104 H      1 LIG       0.11500
@<TRIPOS>BOND
      1       1       2 ar
      2       1       5 ar
      3       2       6 ar
      4       3       4 ar
      5       3       7 ar
      6       4       8 ar
      7       5       9 ar
      8       6      10 ar
      9       7       9 ar
     10       8      10 ar
     11       9      10 ar
     12       1      11 1
     13       2      12 1
     14       3      13 1
     15       4      14 1
     16       5      15 1
     17       6      16 1
     18       7      17 1
     19       8      18 1
@<TRIPOS>ALT_TYPE
CGenFF_4.0_ALT_TYPE_SET
CGenFF_4.0 1 CG2R61 2 CG2R61 3 CG2R61 4 CG2R61 5 CG2R61 6 CG2R61 7 CG2R61 8 CG2R61 9 CG2R61 10 CG2R61 11 HGR61 12 HGR61 13 HGR61 14 HGR61 15 HGR61 16 HGR61 17 HGR61 18 HGR61
@<TRIPOS>MOLECULE
naphtalene
 18 19 0 0 0
****
USER_CHARGES
INVALID_CHARGES
Pose:  20 Cluster:  20 Fr_nu:  42006 TotEn:   -10.35
@<TRIPOS>ATOM
      1 C1        -63.3884  -23.8760  -26.4702 C.ar   1 LIG      -0.11500
      2 C2        -63.3570  -22.5099  -26.2062 C.ar   1 LIG      -0.11500
      3 C3        -60.6069  -23.1801  -30.4010 C.ar   1 LIG      -0.11500
      4 C4        -60.5755  -21.8140  -30.1369 C.ar   1 LIG      -0.11500
      5 C5        -62.7137  -24.3889  -27.5784 C.ar   1 LIG      -0.11700
      6 C6        -62.6508  -21.6515  -27.0492 C.ar   1 LIG      -0.11700
      7 C7        -61.3130  -24.0385  -29.5578 C.ar   1 LIG      -0.11700
      8 C8        -61.2502  -21.3010  -29.0287 C.ar   1 LIG      -0.11700
      9 C9        -61.9979  -23.5395  -28.4379 C.ar   1 LIG       0.00400
     10 C10       -61.9660  -22.1504  -28.1693 C.ar   1 LIG       0.00400
     11 H1        -63.9388  -24.5437  -25.8138 H      1 LIG       0.11500
     12 H2        -63.8823  -22.1117  -25.3430 H      1 LIG       0.11500
     13 H3        -60.0815  -23.5791  -31.2641 H      1 LIG       0.11500
     14 H4        -60.0262  -21.1466  -30.7944 H      1 LIG       0.11500
     15 H5        -62.7524  -25.4601  -27.7657 H      1 LIG       0.11500
     16 H6        -62.6394  -20.5872  -26.8233 H      1 LIG       0.11500
     17 H7        -61.3236  -25.1028  -29.7834 H      1 LIG       0.11500
     18 H8        -61.2124  -20.2297  -28.8417 H      1 LIG       0.11500
@<TRIPOS>BOND
      1       1       2 ar
      2       1       5 ar
      3       2       6 ar
      4       3       4 ar
      5       3       7 ar
      6       4       8 ar
      7       5       9 ar
      8       6      10 ar
      9       7       9 ar
     10       8      10 ar
     11       9      10 ar
     12       1      11 1
     13       2      12 1
     14       3      13 1
     15       4      14 1
     16       5      15 1
     17       6      16 1
     18       7      17 1
     19       8      18 1
@<TRIPOS>ALT_TYPE
CGenFF_4.0_ALT_TYPE_SET
CGenFF_4.0 1 CG2R61 2 CG2R61 3 CG2R61 4 CG2R61 5 CG2R61 6 CG2R61 7 CG2R61 8 CG2R61 9 CG2R61 10 CG2R61 11 HGR61 12 HGR61 13 HGR61 14 HGR61 15 HGR61 16 HGR61 17 HGR61 18 HGR61
@<TRIPOS>MOLECULE
naphtalene
 18 19 0 0 0
****
USER_CHARGES
INVALID_CHARGES
Pose:  21 Cluster:  21 Fr_nu: 213526 TotEn:   -10.34
@<TRIPOS>ATOM
      1 C1        -75.4115    5.5909  -52.8792 C.ar   1 LIG      -0.11500
      2 C2        -74.5304    6.2309  -52.0126 C.ar   1 LIG      -0.11500
      3 C3        -71.6747    4.2666  -55.6997 C.ar   1 LIG      -0.11500
      4 C4        -70.7937    4.9066  -54.8330 C.ar   1 LIG      -0.11500
      5 C5        -74.9261    4.9409  -54.0143 C.ar   1 LIG      -0.11700
      6 C6        -73.1608    6.2234  -52.2776 C.ar   1 LIG      -0.11700
      7 C7        -73.0444    4.2740  -55.4346 C.ar   1 LIG      -0.11700
      8 C8        -71.2790    5.5567  -53.6979 C.ar   1 LIG      -0.11700
      9 C9        -73.5505    4.9233  -54.2968 C.ar   1 LIG       0.00400
     10 C10       -72.6546    5.5742  -53.4155 C.ar   1 LIG       0.00400
     11 H1        -76.4777    5.5975  -52.6727 H      1 LIG       0.11500
     12 H2        -74.9093    6.7363  -51.1290 H      1 LIG       0.11500
     13 H3        -71.2964    3.7607  -56.5835 H      1 LIG       0.11500
     14 H4        -69.7278    4.9009  -55.0408 H      1 LIG       0.11500
     15 H5        -75.6332    4.4475  -54.6780 H      1 LIG       0.11500
     16 H6        -72.4904    6.7297  -51.5861 H      1 LIG       0.11500
     17 H7        -73.7145    3.7670  -56.1257 H      1 LIG       0.11500
     18 H8        -70.5721    6.0508  -53.0344 H      1 LIG       0.11500
@<TRIPOS>BOND
      1       1       2 ar
      2       1       5 ar
      3       2       6 ar
      4       3       4 ar
      5       3       7 ar
      6       4       8 ar
      7       5       9 ar
      8       6      10 ar
      9       7       9 ar
     10       8      10 ar
     11       9      10 ar
     12       1      11 1
     13       2      12 1
     14       3      13 1
     15       4      14 1
     16       5      15 1
     17       6      16 1
     18       7      17 1
     19       8      18 1
@<TRIPOS>ALT_TYPE
CGenFF_4.0_ALT_TYPE_SET
CGenFF_4.0 1 CG2R61 2 CG2R61 3 CG2R61 4 CG2R61 5 CG2R61 6 CG2R61 7 CG2R61 8 CG2R61 9 CG2R61 10 CG2R61 11 HGR61 12 HGR61 13 HGR61 14 HGR61 15 HGR61 16 HGR61 17 HGR61 18 HGR61
@<TRIPOS>MOLECULE
naphtalene
 18 19 0 0 0
****
USER_CHARGES
INVALID_CHARGES
Pose:  22 Cluster:  22 Fr_nu:  61523 TotEn:   -10.19
@<TRIPOS>ATOM
      1 C1        -57.3498    4.6654  -42.2898 C.ar   1 LIG      -0.11500
      2 C2        -57.0621    3.3179  -42.0937 C.ar   1 LIG      -0.11500
      3 C3        -61.7332    3.4753  -44.0342 C.ar   1 LIG      -0.11500
      4 C4        -61.4454    2.1279  -43.8380 C.ar   1 LIG      -0.11500
      5 C5        -58.5823    5.0463  -42.8213 C.ar   1 LIG      -0.11700
      6 C6        -58.0056    2.3462  -42.4281 C.ar   1 LIG      -0.11700
      7 C7        -60.7896    4.4471  -43.6996 C.ar   1 LIG      -0.11700
      8 C8        -60.2129    1.7469  -43.3066 C.ar   1 LIG      -0.11700
      9 C9        -59.5440    4.0817  -43.1637 C.ar   1 LIG       0.00400
     10 C10       -59.2513    2.7115  -42.9642 C.ar   1 LIG       0.00400
     11 H1        -56.6147    5.4214  -42.0298 H      1 LIG       0.11500
     12 H2        -56.1025    3.0225  -41.6797 H      1 LIG       0.11500
     13 H3        -62.6929    3.7715  -44.4481 H      1 LIG       0.11500
     14 H4        -62.1803    1.3723  -44.0995 H      1 LIG       0.11500
     15 H5        -58.7854    6.1053  -42.9664 H      1 LIG       0.11500
     16 H6        -57.7595    1.2989  -42.2658 H      1 LIG       0.11500
     17 H7        -61.0362    5.4943  -43.8613 H      1 LIG       0.11500
     18 H8        -60.0093    0.6878  -43.1621 H      1 LIG       0.11500
@<TRIPOS>BOND
      1       1       2 ar
      2       1       5 ar
      3       2       6 ar
      4       3       4 ar
      5       3       7 ar
      6       4       8 ar
      7       5       9 ar
      8       6      10 ar
      9       7       9 ar
     10       8      10 ar
     11       9      10 ar
     12       1      11 1
     13       2      12 1
     14       3      13 1
     15       4      14 1
     16       5      15 1
     17       6      16 1
     18       7      17 1
     19       8      18 1
@<TRIPOS>ALT_TYPE
CGenFF_4.0_ALT_TYPE_SET
CGenFF_4.0 1 CG2R61 2 CG2R61 3 CG2R61 4 CG2R61 5 CG2R61 6 CG2R61 7 CG2R61 8 CG2R61 9 CG2R61 10 CG2R61 11 HGR61 12 HGR61 13 HGR61 14 HGR61 15 HGR61 16 HGR61 17 HGR61 18 HGR61
@<TRIPOS>MOLECULE
naphtalene
 18 19 0 0 0
****
USER_CHARGES
INVALID_CHARGES
Pose:  23 Cluster:  23 Fr_nu:  97242 TotEn:   -10.09
@<TRIPOS>ATOM
      1 C1        -69.3075   -1.2141  -27.6983 C.ar   1 LIG      -0.11500
      2 C2        -69.3767    0.1756  -27.7209 C.ar   1 LIG      -0.11500
      3 C3        -64.6865   -0.9592  -26.1969 C.ar   1 LIG      -0.11500
      4 C4        -64.7559    0.4306  -26.2195 C.ar   1 LIG      -0.11500
      5 C5        -68.1256   -1.8484  -27.3143 C.ar   1 LIG      -0.11700
      6 C6        -68.2647    0.9365  -27.3595 C.ar   1 LIG      -0.11700
      7 C7        -65.7987   -1.7201  -26.5582 C.ar   1 LIG      -0.11700
      8 C8        -65.9376    1.0650  -26.6035 C.ar   1 LIG      -0.11700
      9 C9        -66.9963   -1.0984  -26.9474 C.ar   1 LIG       0.00400
     10 C10       -67.0669    0.3149  -26.9704 C.ar   1 LIG       0.00400
     11 H1        -70.1734   -1.8060  -27.9803 H      1 LIG       0.11500
     12 H2        -70.2973    0.6685  -28.0197 H      1 LIG       0.11500
     13 H3        -63.7660   -1.4527  -25.8979 H      1 LIG       0.11500
     14 H4        -63.8892    1.0219  -25.9388 H      1 LIG       0.11500
     15 H5        -68.0941   -2.9360  -27.3045 H      1 LIG       0.11500
     16 H6        -68.3416    2.0216  -27.3839 H      1 LIG       0.11500
     17 H7        -65.7218   -2.8051  -26.5330 H      1 LIG       0.11500
     18 H8        -65.9692    2.1526  -26.6141 H      1 LIG       0.11500
@<TRIPOS>BOND
      1       1       2 ar
      2       1       5 ar
      3       2       6 ar
      4       3       4 ar
      5       3       7 ar
      6       4       8 ar
      7       5       9 ar
      8       6      10 ar
      9       7       9 ar
     10       8      10 ar
     11       9      10 ar
     12       1      11 1
     13       2      12 1
     14       3      13 1
     15       4      14 1
     16       5      15 1
     17       6      16 1
     18       7      17 1
     19       8      18 1
@<TRIPOS>ALT_TYPE
CGenFF_4.0_ALT_TYPE_SET
CGenFF_4.0 1 CG2R61 2 CG2R61 3 CG2R61 4 CG2R61 5 CG2R61 6 CG2R61 7 CG2R61 8 CG2R61 9 CG2R61 10 CG2R61 11 HGR61 12 HGR61 13 HGR61 14 HGR61 15 HGR61 16 HGR61 17 HGR61 18 HGR61
@<TRIPOS>MOLECULE
naphtalene
 18 19 0 0 0
****
USER_CHARGES
INVALID_CHARGES
Pose:  24 Cluster:  24 Fr_nu: 228352 TotEn:   -10.05
@<TRIPOS>ATOM
      1 C1        -57.7773    2.3886  -41.9625 C.ar   1 LIG      -0.11500
      2 C2        -58.9481    2.0972  -41.2690 C.ar   1 LIG      -0.11500
      3 C3        -60.3768    3.2715  -45.9794 C.ar   1 LIG      -0.11500
      4 C4        -61.5476    2.9801  -45.2857 C.ar   1 LIG      -0.11500
      5 C5        -57.8349    2.7541  -43.3078 C.ar   1 LIG      -0.11700
      6 C6        -60.1810    2.1701  -41.9177 C.ar   1 LIG      -0.11700
      7 C7        -59.1439    3.1987  -45.3305 C.ar   1 LIG      -0.11700
      8 C8        -61.4901    2.6145  -43.9405 C.ar   1 LIG      -0.11700
      9 C9        -59.0672    2.8325  -43.9768 C.ar   1 LIG       0.00400
     10 C10       -60.2578    2.5361  -43.2715 C.ar   1 LIG       0.00400
     11 H1        -56.8177    2.3312  -41.4570 H      1 LIG       0.11500
     12 H2        -58.9022    1.8130  -40.2216 H      1 LIG       0.11500
     13 H3        -60.4221    3.5559  -47.0269 H      1 LIG       0.11500
     14 H4        -62.5067    3.0363  -45.7921 H      1 LIG       0.11500
     15 H5        -56.9069    2.9771  -43.8302 H      1 LIG       0.11500
     16 H6        -61.0835    1.9385  -41.3559 H      1 LIG       0.11500
     17 H7        -58.2417    3.4311  -45.8923 H      1 LIG       0.11500
     18 H8        -62.4180    2.3907  -43.4181 H      1 LIG       0.11500
@<TRIPOS>BOND
      1       1       2 ar
      2       1       5 ar
      3       2       6 ar
      4       3       4 ar
      5       3       7 ar
      6       4       8 ar
      7       5       9 ar
      8       6      10 ar
      9       7       9 ar
     10       8      10 ar
     11       9      10 ar
     12       1      11 1
     13       2      12 1
     14       3      13 1
     15       4      14 1
     16       5      15 1
     17       6      16 1
     18       7      17 1
     19       8      18 1
@<TRIPOS>ALT_TYPE
CGenFF_4.0_ALT_TYPE_SET
CGenFF_4.0 1 CG2R61 2 CG2R61 3 CG2R61 4 CG2R61 5 CG2R61 6 CG2R61 7 CG2R61 8 CG2R61 9 CG2R61 10 CG2R61 11 HGR61 12 HGR61 13 HGR61 14 HGR61 15 HGR61 16 HGR61 17 HGR61 18 HGR61
@<TRIPOS>MOLECULE
naphtalene
 18 19 0 0 0
****
USER_CHARGES
INVALID_CHARGES
Pose:  25 Cluster:  25 Fr_nu: 103772 TotEn:    -9.91
@<TRIPOS>ATOM
      1 C1        -66.7995   -8.9864  -20.7100 C.ar   1 LIG      -0.11500
      2 C2        -66.2308   -7.9755  -21.4793 C.ar   1 LIG      -0.11500
      3 C3        -70.8899   -8.6756  -23.3263 C.ar   1 LIG      -0.11500
      4 C4        -70.3211   -7.6647  -24.0954 C.ar   1 LIG      -0.11500
      5 C5        -68.1003   -9.4166  -20.9734 C.ar   1 LIG      -0.11700
      6 C6        -66.9605   -7.3911  -22.5147 C.ar   1 LIG      -0.11700
      7 C7        -70.1601   -9.2601  -22.2908 C.ar   1 LIG      -0.11700
      8 C8        -69.0204   -7.2344  -23.8321 C.ar   1 LIG      -0.11700
      9 C9        -68.8495   -8.8394  -22.0117 C.ar   1 LIG       0.00400
     10 C10       -68.2711   -7.8115  -22.7938 C.ar   1 LIG       0.00400
     11 H1        -66.2311   -9.4406  -19.9037 H      1 LIG       0.11500
     12 H2        -65.2180   -7.6415  -21.2736 H      1 LIG       0.11500
     13 H3        -71.9029   -9.0102  -23.5315 H      1 LIG       0.11500
     14 H4        -70.8905   -7.2099  -24.9006 H      1 LIG       0.11500
     15 H5        -68.5248  -10.2079  -20.3590 H      1 LIG       0.11500
     16 H6        -66.4958   -6.6029  -23.1035 H      1 LIG       0.11500
     17 H7        -70.6246  -10.0488  -21.7027 H      1 LIG       0.11500
     18 H8        -68.5959   -6.4425  -24.4459 H      1 LIG       0.11500
@<TRIPOS>BOND
      1       1       2 ar
      2       1       5 ar
      3       2       6 ar
      4       3       4 ar
      5       3       7 ar
      6       4       8 ar
      7       5       9 ar
      8       6      10 ar
      9       7       9 ar
     10       8      10 ar
     11       9      10 ar
     12       1      11 1
     13       2      12 1
     14       3      13 1
     15       4      14 1
     16       5      15 1
     17       6      16 1
     18       7      17 1
     19       8      18 1
@<TRIPOS>ALT_TYPE
CGenFF_4.0_ALT_TYPE_SET
CGenFF_4.0 1 CG2R61 2 CG2R61 3 CG2R61 4 CG2R61 5 CG2R61 6 CG2R61 7 CG2R61 8 CG2R61 9 CG2R61 10 CG2R61 11 HGR61 12 HGR61 13 HGR61 14 HGR61 15 HGR61 16 HGR61 17 HGR61 18 HGR61
@<TRIPOS>MOLECULE
naphtalene
 18 19 0 0 0
****
USER_CHARGES
INVALID_CHARGES
Pose:  26 Cluster:  26 Fr_nu:  42908 TotEn:    -9.81
@<TRIPOS>ATOM
      1 C1        -65.1762  -19.8950  -54.8768 C.ar   1 LIG      -0.11500
      2 C2        -65.6392  -18.5856  -54.9663 C.ar   1 LIG      -0.11500
      3 C3        -68.5720  -21.3131  -58.0596 C.ar   1 LIG      -0.11500
      4 C4        -69.0350  -20.0037  -58.1490 C.ar   1 LIG      -0.11500
      5 C5        -65.7867  -20.9042  -55.6220 C.ar   1 LIG      -0.11700
      6 C6        -66.7144  -18.2803  -55.8011 C.ar   1 LIG      -0.11700
      7 C7        -67.4967  -21.6183  -57.2247 C.ar   1 LIG      -0.11700
      8 C8        -68.4246  -18.9944  -57.4038 C.ar   1 LIG      -0.11700
      9 C9        -66.8703  -20.6151  -56.4675 C.ar   1 LIG       0.00400
     10 C10       -67.3411  -19.2835  -56.5584 C.ar   1 LIG       0.00400
     11 H1        -64.3394  -20.1321  -54.2263 H      1 LIG       0.11500
     12 H2        -65.1631  -17.8006  -54.3860 H      1 LIG       0.11500
     13 H3        -69.0478  -22.0987  -58.6399 H      1 LIG       0.11500
     14 H4        -69.8727  -19.7674  -58.7986 H      1 LIG       0.11500
     15 H5        -65.4083  -21.9207  -55.5361 H      1 LIG       0.11500
     16 H6        -67.0594  -17.2499  -55.8559 H      1 LIG       0.11500
     17 H7        -67.1514  -22.6486  -57.1708 H      1 LIG       0.11500
     18 H8        -68.8033  -17.9779  -57.4890 H      1 LIG       0.11500
@<TRIPOS>BOND
      1       1       2 ar
      2       1       5 ar
      3       2       6 ar
      4       3       4 ar
      5       3       7 ar
      6       4       8 ar
      7       5       9 ar
      8       6      10 ar
      9       7       9 ar
     10       8      10 ar
     11       9      10 ar
     12       1      11 1
     13       2      12 1
     14       3      13 1
     15       4      14 1
     16       5      15 1
     17       6      16 1
     18       7      17 1
     19       8      18 1
@<TRIPOS>ALT_TYPE
CGenFF_4.0_ALT_TYPE_SET
CGenFF_4.0 1 CG2R61 2 CG2R61 3 CG2R61 4 CG2R61 5 CG2R61 6 CG2R61 7 CG2R61 8 CG2R61 9 CG2R61 10 CG2R61 11 HGR61 12 HGR61 13 HGR61 14 HGR61 15 HGR61 16 HGR61 17 HGR61 18 HGR61
@<TRIPOS>MOLECULE
naphtalene
 18 19 0 0 0
****
USER_CHARGES
INVALID_CHARGES
Pose:  27 Cluster:  27 Fr_nu: 388960 TotEn:    -9.56
@<TRIPOS>ATOM
      1 C1        -58.6539    2.5362  -37.2710 C.ar   1 LIG      -0.11500
      2 C2        -58.2071    3.1868  -36.1248 C.ar   1 LIG      -0.11500
      3 C3        -54.7610    4.1488  -39.7035 C.ar   1 LIG      -0.11500
      4 C4        -54.3142    4.7994  -38.5572 C.ar   1 LIG      -0.11500
      5 C5        -57.9118    2.6099  -38.4502 C.ar   1 LIG      -0.11700
      6 C6        -57.0166    3.9135  -36.1531 C.ar   1 LIG      -0.11700
      7 C7        -55.9515    3.4219  -39.6751 C.ar   1 LIG      -0.11700
      8 C8        -55.0563    4.7257  -37.3780 C.ar   1 LIG      -0.11700
      9 C9        -56.7112    3.3371  -38.4969 C.ar   1 LIG       0.00400
     10 C10       -56.2569    3.9986  -37.3313 C.ar   1 LIG       0.00400
     11 H1        -59.5811    1.9710  -37.2485 H      1 LIG       0.11500
     12 H2        -58.7854    3.1285  -35.2073 H      1 LIG       0.11500
     13 H3        -54.1829    4.2066  -40.6215 H      1 LIG       0.11500
     14 H4        -53.3878    5.3656  -38.5807 H      1 LIG       0.11500
     15 H5        -58.2805    2.0938  -39.3343 H      1 LIG       0.11500
     16 H6        -56.6861    4.4137  -35.2451 H      1 LIG       0.11500
     17 H7        -56.2814    2.9212  -40.5829 H      1 LIG       0.11500
     18 H8        -54.6882    5.2424  -36.4939 H      1 LIG       0.11500
@<TRIPOS>BOND
      1       1       2 ar
      2       1       5 ar
      3       2       6 ar
      4       3       4 ar
      5       3       7 ar
      6       4       8 ar
      7       5       9 ar
      8       6      10 ar
      9       7       9 ar
     10       8      10 ar
     11       9      10 ar
     12       1      11 1
     13       2      12 1
     14       3      13 1
     15       4      14 1
     16       5      15 1
     17       6      16 1
     18       7      17 1
     19       8      18 1
@<TRIPOS>ALT_TYPE
CGenFF_4.0_ALT_TYPE_SET
CGenFF_4.0 1 CG2R61 2 CG2R61 3 CG2R61 4 CG2R61 5 CG2R61 6 CG2R61 7 CG2R61 8 CG2R61 9 CG2R61 10 CG2R61 11 HGR61 12 HGR61 13 HGR61 14 HGR61 15 HGR61 16 HGR61 17 HGR61 18 HGR61
@<TRIPOS>MOLECULE
naphtalene
 18 19 0 0 0
****
USER_CHARGES
INVALID_CHARGES
Pose:  28 Cluster:  28 Fr_nu:  83063 TotEn:    -9.41
@<TRIPOS>ATOM
      1 C1        -58.4962  -17.3603   -8.8634 C.ar   1 LIG      -0.11500
      2 C2        -58.1284  -17.9144  -10.0858 C.ar   1 LIG      -0.11500
      3 C3        -63.1513  -17.3295  -10.2784 C.ar   1 LIG      -0.11500
      4 C4        -62.7833  -17.8836  -11.5008 C.ar   1 LIG      -0.11500
      5 C5        -59.8364  -17.0745   -8.6010 C.ar   1 LIG      -0.11700
      6 C6        -59.0990  -18.1850  -11.0506 C.ar   1 LIG      -0.11700
      7 C7        -62.1805  -17.0590   -9.3135 C.ar   1 LIG      -0.11700
      8 C8        -61.4432  -18.1694  -11.7633 C.ar   1 LIG      -0.11700
      9 C9        -60.8269  -17.3402   -9.5606 C.ar   1 LIG       0.00400
     10 C10       -60.4527  -17.9037  -10.8037 C.ar   1 LIG       0.00400
     11 H1        -57.7400  -17.1494   -8.1129 H      1 LIG       0.11500
     12 H2        -57.0848  -18.1368  -10.2890 H      1 LIG       0.11500
     13 H3        -64.1949  -17.1070  -10.0745 H      1 LIG       0.11500
     14 H4        -63.5397  -18.0930  -12.2515 H      1 LIG       0.11500
     15 H5        -60.1009  -16.6411   -7.6387 H      1 LIG       0.11500
     16 H6        -58.7888  -18.6188  -11.9990 H      1 LIG       0.11500
     17 H7        -62.4910  -16.6260   -8.3650 H      1 LIG       0.11500
     18 H8        -61.1783  -18.6021  -12.7259 H      1 LIG       0.11500
@<TRIPOS>BOND
      1       1       2 ar
      2       1       5 ar
      3       2       6 ar
      4       3       4 ar
      5       3       7 ar
      6       4       8 ar
      7       5       9 ar
      8       6      10 ar
      9       7       9 ar
     10       8      10 ar
     11       9      10 ar
     12       1      11 1
     13       2      12 1
     14       3      13 1
     15       4      14 1
     16       5      15 1
     17       6      16 1
     18       7      17 1
     19       8      18 1
@<TRIPOS>ALT_TYPE
CGenFF_4.0_ALT_TYPE_SET
CGenFF_4.0 1 CG2R61 2 CG2R61 3 CG2R61 4 CG2R61 5 CG2R61 6 CG2R61 7 CG2R61 8 CG2R61 9 CG2R61 10 CG2R61 11 HGR61 12 HGR61 13 HGR61 14 HGR61 15 HGR61 16 HGR61 17 HGR61 18 HGR61
@<TRIPOS>MOLECULE
naphtalene
 18 19 0 0 0
****
USER_CHARGES
INVALID_CHARGES
Pose:  29 Cluster:  29 Fr_nu:  87053 TotEn:    -9.29
@<TRIPOS>ATOM
      1 C1        -84.5138  -18.7677  -36.2801 C.ar   1 LIG      -0.11500
      2 C2        -83.8179  -19.9516  -36.0540 C.ar   1 LIG      -0.11500
      3 C3        -81.9557  -16.5921  -32.7593 C.ar   1 LIG      -0.11500
      4 C4        -81.2599  -17.7760  -32.5333 C.ar   1 LIG      -0.11500
      5 C5        -84.2280  -17.6334  -35.5196 C.ar   1 LIG      -0.11700
      6 C6        -82.8338  -20.0058  -35.0667 C.ar   1 LIG      -0.11700
      7 C7        -82.9399  -16.5378  -33.7467 C.ar   1 LIG      -0.11700
      8 C8        -81.5456  -18.9103  -33.2937 C.ar   1 LIG      -0.11700
      9 C9        -83.2406  -17.6699  -34.5216 C.ar   1 LIG       0.00400
     10 C10       -82.5331  -18.8738  -34.2917 C.ar   1 LIG       0.00400
     11 H1        -85.2802  -18.7262  -37.0484 H      1 LIG       0.11500
     12 H2        -84.0410  -20.8339  -36.6467 H      1 LIG       0.11500
     13 H3        -81.7330  -15.7091  -32.1669 H      1 LIG       0.11500
     14 H4        -80.4946  -17.8173  -31.7639 H      1 LIG       0.11500
     15 H5        -84.7848  -16.7189  -35.7134 H      1 LIG       0.11500
     16 H6        -82.3020  -20.9416  -34.9076 H      1 LIG       0.11500
     17 H7        -83.4709  -15.6017  -33.9062 H      1 LIG       0.11500
     18 H8        -80.9895  -19.8252  -33.0996 H      1 LIG       0.11500
@<TRIPOS>BOND
      1       1       2 ar
      2       1       5 ar
      3       2       6 ar
      4       3       4 ar
      5       3       7 ar
      6       4       8 ar
      7       5       9 ar
      8       6      10 ar
      9       7       9 ar
     10       8      10 ar
     11       9      10 ar
     12       1      11 1
     13       2      12 1
     14       3      13 1
     15       4      14 1
     16       5      15 1
     17       6      16 1
     18       7      17 1
     19       8      18 1
@<TRIPOS>ALT_TYPE
CGenFF_4.0_ALT_TYPE_SET
CGenFF_4.0 1 CG2R61 2 CG2R61 3 CG2R61 4 CG2R61 5 CG2R61 6 CG2R61 7 CG2R61 8 CG2R61 9 CG2R61 10 CG2R61 11 HGR61 12 HGR61 13 HGR61 14 HGR61 15 HGR61 16 HGR61 17 HGR61 18 HGR61
@<TRIPOS>MOLECULE
naphtalene
 18 19 0 0 0
****
USER_CHARGES
INVALID_CHARGES
Pose:  30 Cluster:  30 Fr_nu:   3172 TotEn:    -9.08
@<TRIPOS>ATOM
      1 C1        -82.9717  -16.9376  -49.8362 C.ar   1 LIG      -0.11500
      2 C2        -82.9465  -17.6901  -48.6658 C.ar   1 LIG      -0.11500
      3 C3        -78.4234  -15.4413  -48.9717 C.ar   1 LIG      -0.11500
      4 C4        -78.3984  -16.1938  -47.8013 C.ar   1 LIG      -0.11500
      5 C5        -81.8553  -16.1885  -50.2091 C.ar   1 LIG      -0.11700
      6 C6        -81.8050  -17.6965  -47.8637 C.ar   1 LIG      -0.11700
      7 C7        -79.5650  -15.4350  -49.7738 C.ar   1 LIG      -0.11700
      8 C8        -79.5147  -16.9429  -47.4283 C.ar   1 LIG      -0.11700
      9 C9        -80.6977  -16.1831  -49.4138 C.ar   1 LIG       0.00400
     10 C10       -80.6722  -16.9483  -48.2236 C.ar   1 LIG       0.00400
     11 H1        -83.8608  -16.9326  -50.4599 H      1 LIG       0.11500
     12 H2        -83.8160  -18.2731  -48.3765 H      1 LIG       0.11500
     13 H3        -77.5540  -14.8580  -49.2617 H      1 LIG       0.11500
     14 H4        -77.5095  -16.1973  -47.1772 H      1 LIG       0.11500
     15 H5        -81.8975  -15.6073  -51.1280 H      1 LIG       0.11500
     16 H6        -81.8074  -18.2924  -46.9534 H      1 LIG       0.11500
     17 H7        -79.5621  -14.8397  -50.6845 H      1 LIG       0.11500
     18 H8        -79.4730  -17.5236  -46.5090 H      1 LIG       0.11500
@<TRIPOS>BOND
      1       1       2 ar
      2       1       5 ar
      3       2       6 ar
      4       3       4 ar
      5       3       7 ar
      6       4       8 ar
      7       5       9 ar
      8       6      10 ar
      9       7       9 ar
     10       8      10 ar
     11       9      10 ar
     12       1      11 1
     13       2      12 1
     14       3      13 1
     15       4      14 1
     16       5      15 1
     17       6      16 1
     18       7      17 1
     19       8      18 1
@<TRIPOS>ALT_TYPE
CGenFF_4.0_ALT_TYPE_SET
CGenFF_4.0 1 CG2R61 2 CG2R61 3 CG2R61 4 CG2R61 5 CG2R61 6 CG2R61 7 CG2R61 8 CG2R61 9 CG2R61 10 CG2R61 11 HGR61 12 HGR61 13 HGR61 14 HGR61 15 HGR61 16 HGR61 17 HGR61 18 HGR61
@<TRIPOS>MOLECULE
naphtalene
 18 19 0 0 0
****
USER_CHARGES
INVALID_CHARGES
Pose:  31 Cluster:  31 Fr_nu:  10748 TotEn:    -8.77
@<TRIPOS>ATOM
      1 C1        -74.2494  -12.1702  -47.3811 C.ar   1 LIG      -0.11500
      2 C2        -73.8160  -11.8306  -46.1029 C.ar   1 LIG      -0.11500
      3 C3        -78.0301  -14.5586  -45.4641 C.ar   1 LIG      -0.11500
      4 C4        -77.5966  -14.2189  -44.1860 C.ar   1 LIG      -0.11500
      5 C5        -75.4055  -12.9335  -47.5468 C.ar   1 LIG      -0.11700
      6 C6        -74.5367  -12.2529  -44.9856 C.ar   1 LIG      -0.11700
      7 C7        -77.3093  -14.1362  -46.5815 C.ar   1 LIG      -0.11700
      8 C8        -76.4405  -13.4557  -44.0202 C.ar   1 LIG      -0.11700
      9 C9        -76.1434  -13.3673  -46.4333 C.ar   1 LIG       0.00400
     10 C10       -75.7026  -13.0219  -45.1336 C.ar   1 LIG       0.00400
     11 H1        -73.6876  -11.8416  -48.2505 H      1 LIG       0.11500
     12 H2        -72.9160  -11.2361  -45.9750 H      1 LIG       0.11500
     13 H3        -78.9303  -15.1530  -45.5928 H      1 LIG       0.11500
     14 H4        -78.1580  -14.5490  -43.3169 H      1 LIG       0.11500
     15 H5        -75.7254  -13.1876  -48.5552 H      1 LIG       0.11500
     16 H6        -74.1798  -11.9754  -43.9960 H      1 LIG       0.11500
     17 H7        -77.6669  -14.4131  -47.5710 H      1 LIG       0.11500
     18 H8        -76.1200  -13.2022  -43.0118 H      1 LIG       0.11500
@<TRIPOS>BOND
      1       1       2 ar
      2       1       5 ar
      3       2       6 ar
      4       3       4 ar
      5       3       7 ar
      6       4       8 ar
      7       5       9 ar
      8       6      10 ar
      9       7       9 ar
     10       8      10 ar
     11       9      10 ar
     12       1      11 1
     13       2      12 1
     14       3      13 1
     15       4      14 1
     16       5      15 1
     17       6      16 1
     18       7      17 1
     19       8      18 1
@<TRIPOS>ALT_TYPE
CGenFF_4.0_ALT_TYPE_SET
CGenFF_4.0 1 CG2R61 2 CG2R61 3 CG2R61 4 CG2R61 5 CG2R61 6 CG2R61 7 CG2R61 8 CG2R61 9 CG2R61 10 CG2R61 11 HGR61 12 HGR61 13 HGR61 14 HGR61 15 HGR61 16 HGR61 17 HGR61 18 HGR61
@<TRIPOS>MOLECULE
naphtalene
 18 19 0 0 0
****
USER_CHARGES
INVALID_CHARGES
Pose:  32 Cluster:  32 Fr_nu: 262688 TotEn:    -8.65
@<TRIPOS>ATOM
      1 C1        -70.7649  -26.2333  -42.5435 C.ar   1 LIG      -0.11500
      2 C2        -71.5827  -25.1136  -42.6629 C.ar   1 LIG      -0.11500
      3 C3        -73.6344  -28.6582  -45.6352 C.ar   1 LIG      -0.11500
      4 C4        -74.4521  -27.5384  -45.7544 C.ar   1 LIG      -0.11500
      5 C5        -71.0667  -27.3973  -43.2510 C.ar   1 LIG      -0.11700
      6 C6        -72.7053  -25.1533  -43.4901 C.ar   1 LIG      -0.11700
      7 C7        -72.5116  -28.6184  -44.8079 C.ar   1 LIG      -0.11700
      8 C8        -74.1504  -26.3744  -45.0469 C.ar   1 LIG      -0.11700
      9 C9        -72.1928  -27.4552  -44.0883 C.ar   1 LIG       0.00400
     10 C10       -73.0243  -26.3165  -44.2096 C.ar   1 LIG       0.00400
     11 H1        -69.8913  -26.2019  -41.8989 H      1 LIG       0.11500
     12 H2        -71.3466  -24.2078  -42.1119 H      1 LIG       0.11500
     13 H3        -73.8698  -29.5644  -46.1862 H      1 LIG       0.11500
     14 H4        -75.3263  -27.5709  -46.3981 H      1 LIG       0.11500
     15 H5        -70.4136  -28.2607  -43.1422 H      1 LIG       0.11500
     16 H6        -73.3302  -24.2661  -43.5687 H      1 LIG       0.11500
     17 H7        -71.8865  -29.5054  -44.7301 H      1 LIG       0.11500
     18 H8        -74.8038  -25.5111  -45.1551 H      1 LIG       0.11500
@<TRIPOS>BOND
      1       1       2 ar
      2       1       5 ar
      3       2       6 ar
      4       3       4 ar
      5       3       7 ar
      6       4       8 ar
      7       5       9 ar
      8       6      10 ar
      9       7       9 ar
     10       8      10 ar
     11       9      10 ar
     12       1      11 1
     13       2      12 1
     14       3      13 1
     15       4      14 1
     16       5      15 1
     17       6      16 1
     18       7      17 1
     19       8      18 1
@<TRIPOS>ALT_TYPE
CGenFF_4.0_ALT_TYPE_SET
CGenFF_4.0 1 CG2R61 2 CG2R61 3 CG2R61 4 CG2R61 5 CG2R61 6 CG2R61 7 CG2R61 8 CG2R61 9 CG2R61 10 CG2R61 11 HGR61 12 HGR61 13 HGR61 14 HGR61 15 HGR61 16 HGR61 17 HGR61 18 HGR61
@<TRIPOS>MOLECULE
naphtalene
 18 19 0 0 0
****
USER_CHARGES
INVALID_CHARGES
Pose:  33 Cluster:  33 Fr_nu:   2178 TotEn:    -7.63
@<TRIPOS>ATOM
      1 C1        -58.8055    6.0034  -40.6452 C.ar   1 LIG      -0.11500
      2 C2        -59.7065    5.1956  -41.3325 C.ar   1 LIG      -0.11500
      3 C3        -58.2331    2.5178  -37.2993 C.ar   1 LIG      -0.11500
      4 C4        -59.1341    1.7100  -37.9867 C.ar   1 LIG      -0.11500
      5 C5        -58.2111    5.5436  -39.4696 C.ar   1 LIG      -0.11700
      6 C6        -60.0166    3.9250  -40.8472 C.ar   1 LIG      -0.11700
      7 C7        -57.9228    3.7884  -37.7848 C.ar   1 LIG      -0.11700
      8 C8        -59.7285    2.1697  -39.1622 C.ar   1 LIG      -0.11700
      9 C9        -58.5117    4.2674  -38.9664 C.ar   1 LIG       0.00400
     10 C10       -59.4280    3.4460  -39.6654 C.ar   1 LIG       0.00400
     11 H1        -58.5648    6.9927  -41.0233 H      1 LIG       0.11500
     12 H2        -60.1684    5.5543  -42.2477 H      1 LIG       0.11500
     13 H3        -57.7706    2.1595  -36.3839 H      1 LIG       0.11500
     14 H4        -59.3754    0.7214  -37.6074 H      1 LIG       0.11500
     15 H5        -57.5100    6.1924  -38.9487 H      1 LIG       0.11500
     16 H6        -60.7233    3.3104  -41.4010 H      1 LIG       0.11500
     17 H7        -57.2156    4.4025  -37.2312 H      1 LIG       0.11500
     18 H8        -60.4303    1.5213  -39.6830 H      1 LIG       0.11500
@<TRIPOS>BOND
      1       1       2 ar
      2       1       5 ar
      3       2       6 ar
      4       3       4 ar
      5       3       7 ar
      6       4       8 ar
      7       5       9 ar
      8       6      10 ar
      9       7       9 ar
     10       8      10 ar
     11       9      10 ar
     12       1      11 1
     13       2      12 1
     14       3      13 1
     15       4      14 1
     16       5      15 1
     17       6      16 1
     18       7      17 1
     19       8      18 1
@<TRIPOS>ALT_TYPE
CGenFF_4.0_ALT_TYPE_SET
CGenFF_4.0 1 CG2R61 2 CG2R61 3 CG2R61 4 CG2R61 5 CG2R61 6 CG2R61 7 CG2R61 8 CG2R61 9 CG2R61 10 CG2R61 11 HGR61 12 HGR61 13 HGR61 14 HGR61 15 HGR61 16 HGR61 17 HGR61 18 HGR61
# TRIPOS MOL2 file generated by SEED

@<TRIPOS>MOLECULE
pyrazole
 9 9 0 0 0
****
USER_CHARGES
INVALID_CHARGES
Pose:   1 Cluster:   1 Fr_nu: 1926168 TotEn:   -20.45
@<TRIPOS>ATOM
      1 C1        -73.0244   -9.7405  -43.1195 C.2    1 LIG      -0.25100
      2 C2        -71.6499   -9.8340  -43.4088 C.2    1 LIG       0.13200
      3 C3        -73.4032  -11.0289  -42.8317 C.2    1 LIG      -0.03800
      4 N1        -71.1867  -11.0831  -43.3133 N.2    1 LIG      -0.57800
      5 N2        -72.2762  -11.7864  -42.9607 N.pl3  1 LIG      -0.05900
      6 H1        -73.6532   -8.8624  -43.1188 H      1 LIG       0.15700
      7 H2        -70.9664   -9.0441  -43.6857 H      1 LIG       0.15600
      8 H3        -74.3520  -11.4656  -42.5554 H      1 LIG       0.15900
      9 H4        -72.1793  -12.7850  -42.8257 H      1 LIG       0.32200
@<TRIPOS>BOND
      1       1       2 1
      2       1       3 2
      3       2       4 2
      4       3       5 1
      5       4       5 1
      6       1       6 1
      7       2       7 1
      8       3       8 1
      9       5       9 1
@<TRIPOS>ALT_TYPE
CGenFF_4.0_ALT_TYPE_SET
CGenFF_4.0 1 CG2R51 2 CG2R52 3 CG2R51 4 NG2R50 5 NG2R51 6 HGR51 7 HGR52 8 HGR52 9 HGP1
@<TRIPOS>MOLECULE
pyrazole
 9 9 0 0 0
****
USER_CHARGES
INVALID_CHARGES
Pose:   2 Cluster:   2 Fr_nu: 10104841 TotEn:   -20.13
@<TRIPOS>ATOM
      1 C1        -45.1759   -9.7282  -28.1022 C.2    1 LIG      -0.25100
      2 C2        -45.6529   -9.2108  -29.3214 C.2    1 LIG       0.13200
      3 C3        -46.2533   -9.6559  -27.2535 C.2    1 LIG      -0.03800
      4 N1        -46.9337   -8.8375  -29.2573 N.2    1 LIG      -0.57800
      5 N2        -47.2708   -9.1207  -27.9875 N.pl3  1 LIG      -0.05900
      6 H1        -44.1895  -10.1022  -27.8704 H      1 LIG       0.15700
      7 H2        -45.1204   -9.0897  -30.2540 H      1 LIG       0.15600
      8 H3        -46.3841   -9.9286  -26.2163 H      1 LIG       0.15900
      9 H4        -48.2163   -8.9205  -27.6864 H      1 LIG       0.32200
@<TRIPOS>BOND
      1       1       2 1
      2       1       3 2
      3       2       4 2
      4       3       5 1
      5       4       5 1
      6       1       6 1
      7       2       7 1
      8       3       8 1
      9       5       9 1
@<TRIPOS>ALT_TYPE
CGenFF_4.0_ALT_TYPE_SET
CGenFF_4.0 1 CG2R51 2 CG2R52 3 CG2R51 4 NG2R50 5 NG2R51 6 HGR51 7 HGR52 8 HGR52 9 HGP1
@<TRIPOS>MOLECULE
pyrazole
 9 9 0 0 0
****
USER_CHARGES
INVALID_CHARGES
Pose:   3 Cluster:   3 Fr_nu: 4882010 TotEn:   -17.48
@<TRIPOS>ATOM
      1 C1        -72.1554   -9.9136  -43.8560 C.2    1 LIG      -0.25100
      2 C2        -71.1278   -9.1348  -44.4211 C.2    1 LIG       0.13200
      3 C3        -72.0218   -9.7276  -42.5017 C.2    1 LIG      -0.03800
      4 N1        -70.3957   -8.5011  -43.5012 N.2    1 LIG      -0.57800
      5 N2        -70.9639   -8.8813  -42.3442 N.pl3  1 LIG      -0.05900
      6 H1        -72.8907  -10.5240  -44.3591 H      1 LIG       0.15700
      7 H2        -70.8816   -9.0030  -45.4651 H      1 LIG       0.15600
      8 H3        -72.5704  -10.1143  -41.6550 H      1 LIG       0.15900
      9 H4        -70.5758   -8.5252  -41.4797 H      1 LIG       0.32200
@<TRIPOS>BOND
      1       1       2 1
      2       1       3 2
      3       2       4 2
      4       3       5 1
      5       4       5 1
      6       1       6 1
      7       2       7 1
      8       3       8 1
      9       5       9 1
@<TRIPOS>ALT_TYPE
CGenFF_4.0_ALT_TYPE_SET
CGenFF_4.0 1 CG2R51 2 CG2R52 3 CG2R51 4 NG2R50 5 NG2R51 6 HGR51 7 HGR52 8 HGR52 9 HGP1
@<TRIPOS>MOLECULE
pyrazole
 9 9 0 0 0
****
USER_CHARGES
INVALID_CHARGES
Pose:   4 Cluster:   4 Fr_nu: 1479453 TotEn:   -17.19
@<TRIPOS>ATOM
      1 C1        -77.1157  -14.2694  -45.2325 C.2    1 LIG      -0.25100
      2 C2        -77.8532  -15.4110  -44.8656 C.2    1 LIG       0.13200
      3 C3        -76.4001  -13.9462  -44.1056 C.2    1 LIG      -0.03800
      4 N1        -77.6269  -15.7878  -43.6044 N.2    1 LIG      -0.57800
      5 N2        -76.7390  -14.8778  -43.1688 N.pl3  1 LIG      -0.05900
      6 H1        -77.1033  -13.7529  -46.1809 H      1 LIG       0.15700
      7 H2        -78.5466  -15.9839  -45.4647 H      1 LIG       0.15600
      8 H3        -75.6980  -13.1537  -43.8900 H      1 LIG       0.15900
      9 H4        -76.4058  -14.9511  -42.2157 H      1 LIG       0.32200
@<TRIPOS>BOND
      1       1       2 1
      2       1       3 2
      3       2       4 2
      4       3       5 1
      5       4       5 1
      6       1       6 1
      7       2       7 1
      8       3       8 1
      9       5       9 1
@<TRIPOS>ALT_TYPE
CGenFF_4.0_ALT_TYPE_SET
CGenFF_4.0 1 CG2R51 2 CG2R52 3 CG2R51 4 NG2R50 5 NG2R51 6 HGR51 7 HGR52 8 HGR52 9 HGP1
@<TRIPOS>MOLECULE
pyrazole
 9 9 0 0 0
****
USER_CHARGES
INVALID_CHARGES
Pose:   5 Cluster:   5 Fr_nu: 10046307 TotEn:   -17.16
@<TRIPOS>ATOM
      1 C1        -49.4881  -22.9370  -31.3360 C.2    1 LIG      -0.25100
      2 C2        -48.5092  -21.9401  -31.1635 C.2    1 LIG       0.13200
      3 C3        -50.0346  -22.6720  -32.5679 C.2    1 LIG      -0.03800
      4 N1        -48.4356  -21.1044  -32.2027 N.2    1 LIG      -0.57800
      5 N2        -49.3751  -21.5754  -33.0401 N.pl3  1 LIG      -0.05900
      6 H1        -49.7597  -23.7365  -30.6626 H      1 LIG       0.15700
      7 H2        -47.8466  -21.7875  -30.3235 H      1 LIG       0.15600
      8 H3        -50.8172  -23.1526  -33.1371 H      1 LIG       0.15900
      9 H4        -49.5158  -21.0967  -33.9209 H      1 LIG       0.32200
@<TRIPOS>BOND
      1       1       2 1
      2       1       3 2
      3       2       4 2
      4       3       5 1
      5       4       5 1
      6       1       6 1
      7       2       7 1
      8       3       8 1
      9       5       9 1
@<TRIPOS>ALT_TYPE
CGenFF_4.0_ALT_TYPE_SET
CGenFF_4.0 1 CG2R51 2 CG2R52 3 CG2R51 4 NG2R50 5 NG2R51 6 HGR51 7 HGR52 8 HGR52 9 HGP1
@<TRIPOS>MOLECULE
pyrazole
 9 9 0 0 0
****
USER_CHARGES
INVALID_CHARGES
Pose:   6 Cluster:   6 Fr_nu: 185885 TotEn:   -16.60
@<TRIPOS>ATOM
      1 C1        -78.8573   -3.6346  -57.7063 C.2    1 LIG      -0.25100
      2 C2        -78.7111   -2.2605  -57.4374 C.2    1 LIG       0.13200
      3 C3        -77.7505   -4.2155  -57.1371 C.2    1 LIG      -0.03800
      4 N1        -77.5992   -1.9849  -56.7507 N.2    1 LIG      -0.57800
      5 N2        -77.0366   -3.1938  -56.5831 N.pl3  1 LIG      -0.05900
      6 H1        -79.6535   -4.1349  -58.2376 H      1 LIG       0.15700
      7 H2        -79.3683   -1.4483  -57.7138 H      1 LIG       0.15600
      8 H3        -77.4130   -5.2403  -57.0797 H      1 LIG       0.15900
      9 H4        -76.1599   -3.2490  -56.0801 H      1 LIG       0.32200
@<TRIPOS>BOND
      1       1       2 1
      2       1       3 2
      3       2       4 2
      4       3       5 1
      5       4       5 1
      6       1       6 1
      7       2       7 1
      8       3       8 1
      9       5       9 1
@<TRIPOS>ALT_TYPE
CGenFF_4.0_ALT_TYPE_SET
CGenFF_4.0 1 CG2R51 2 CG2R52 3 CG2R51 4 NG2R50 5 NG2R51 6 HGR51 7 HGR52 8 HGR52 9 HGP1
@<TRIPOS>MOLECULE
pyrazole
 9 9 0 0 0
****
USER_CHARGES
INVALID_CHARGES
Pose:   7 Cluster:   7 Fr_nu: 10104418 TotEn:   -16.39
@<TRIPOS>ATOM
      1 C1        -46.2437   -9.9574  -26.9415 C.2    1 LIG      -0.25100
      2 C2        -46.9469   -9.2386  -27.9268 C.2    1 LIG       0.13200
      3 C3        -44.9595  -10.0331  -27.4227 C.2    1 LIG      -0.03800
      4 N1        -46.1735   -8.8829  -28.9560 N.2    1 LIG      -0.57800
      5 N2        -44.9710   -9.3801  -28.6202 N.pl3  1 LIG      -0.05900
      6 H1        -46.6148  -10.3635  -26.0121 H      1 LIG       0.15700
      7 H2        -47.9908   -8.9596  -27.9379 H      1 LIG       0.15600
      8 H3        -44.0595  -10.4845  -27.0310 H      1 LIG       0.15900
      9 H4        -44.1983   -9.2383  -29.2586 H      1 LIG       0.32200
@<TRIPOS>BOND
      1       1       2 1
      2       1       3 2
      3       2       4 2
      4       3       5 1
      5       4       5 1
      6       1       6 1
      7       2       7 1
      8       3       8 1
      9       5       9 1
@<TRIPOS>ALT_TYPE
CGenFF_4.0_ALT_TYPE_SET
CGenFF_4.0 1 CG2R51 2 CG2R52 3 CG2R51 4 NG2R50 5 NG2R51 6 HGR51 7 HGR52 8 HGR52 9 HGP1
@<TRIPOS>MOLECULE
pyrazole
 9 9 0 0 0
****
USER_CHARGES
INVALID_CHARGES
Pose:   8 Cluster:   8 Fr_nu: 5224794 TotEn:   -15.82
@<TRIPOS>ATOM
      1 C1        -72.7790  -10.8810  -42.8770 C.2    1 LIG      -0.25100
      2 C2        -71.4192  -10.8810  -43.2414 C.2    1 LIG       0.13200
      3 C3        -73.3129   -9.8051  -43.5432 C.2    1 LIG      -0.03800
      4 N1        -71.1086   -9.8843  -44.0745 N.2    1 LIG      -0.57800
      5 N2        -72.2808   -9.2480  -44.2393 N.pl3  1 LIG      -0.05900
      6 H1        -73.3001  -11.5651  -42.2237 H      1 LIG       0.15700
      7 H2        -70.6415  -11.5655  -42.9341 H      1 LIG       0.15600
      8 H3        -74.3112   -9.3937  -43.5819 H      1 LIG       0.15900
      9 H4        -72.3044   -8.4352  -44.8423 H      1 LIG       0.32200
@<TRIPOS>BOND
      1       1       2 1
      2       1       3 2
      3       2       4 2
      4       3       5 1
      5       4       5 1
      6       1       6 1
      7       2       7 1
      8       3       8 1
      9       5       9 1
@<TRIPOS>ALT_TYPE
CGenFF_4.0_ALT_TYPE_SET
CGenFF_4.0 1 CG2R51 2 CG2R52 3 CG2R51 4 NG2R50 5 NG2R51 6 HGR51 7 HGR52 8 HGR52 9 HGP1
@<TRIPOS>MOLECULE
pyrazole
 9 9 0 0 0
****
USER_CHARGES
INVALID_CHARGES
Pose:   9 Cluster:   9 Fr_nu: 8351724 TotEn:   -15.23
@<TRIPOS>ATOM
      1 C1        -73.7784  -11.6939  -42.6228 C.2    1 LIG      -0.25100
      2 C2        -72.3707  -11.6939  -42.6228 C.2    1 LIG       0.13200
      3 C3        -74.1217  -10.5422  -43.2877 C.2    1 LIG      -0.03800
      4 N1        -71.8550  -10.6270  -43.2390 N.2    1 LIG      -0.57800
      5 N2        -72.9445   -9.9458  -43.6326 N.pl3  1 LIG      -0.05900
      6 H1        -74.4509  -12.4261  -42.2008 H      1 LIG       0.15700
      7 H2        -71.6989  -12.4267  -42.1990 H      1 LIG       0.15600
      8 H3        -75.0760  -10.1021  -43.5389 H      1 LIG       0.15900
      9 H4        -72.8113   -9.0759  -44.1329 H      1 LIG       0.32200
@<TRIPOS>BOND
      1       1       2 1
      2       1       3 2
      3       2       4 2
      4       3       5 1
      5       4       5 1
      6       1       6 1
      7       2       7 1
      8       3       8 1
      9       5       9 1
@<TRIPOS>ALT_TYPE
CGenFF_4.0_ALT_TYPE_SET
CGenFF_4.0 1 CG2R51 2 CG2R52 3 CG2R51 4 NG2R50 5 NG2R51 6 HGR51 7 HGR52 8 HGR52 9 HGP1
@<TRIPOS>MOLECULE
pyrazole
 9 9 0 0 0
****
USER_CHARGES
INVALID_CHARGES
Pose:  10 Cluster:  10 Fr_nu: 3280453 TotEn:   -15.19
@<TRIPOS>ATOM
      1 C1        -73.2230  -10.6270  -43.8560 C.2    1 LIG      -0.25100
      2 C2        -72.3569   -9.5482  -44.1164 C.2    1 LIG       0.13200
      3 C3        -72.7741  -11.1485  -42.6674 C.2    1 LIG      -0.03800
      4 N1        -71.4281   -9.3924  -43.1693 N.2    1 LIG      -0.57800
      5 N2        -71.7080  -10.3801  -42.3021 N.pl3  1 LIG      -0.05900
      6 H1        -74.0567  -10.9776  -44.4463 H      1 LIG       0.15700
      7 H2        -72.3634   -8.8693  -44.9572 H      1 LIG       0.15600
      8 H3        -73.1081  -11.9799  -42.0634 H      1 LIG       0.15900
      9 H4        -71.1269  -10.4740  -41.4785 H      1 LIG       0.32200
@<TRIPOS>BOND
      1       1       2 1
      2       1       3 2
      3       2       4 2
      4       3       5 1
      5       4       5 1
      6       1       6 1
      7       2       7 1
      8       3       8 1
      9       5       9 1
@<TRIPOS>ALT_TYPE
CGenFF_4.0_ALT_TYPE_SET
CGenFF_4.0 1 CG2R51 2 CG2R52 3 CG2R51 4 NG2R50 5 NG2R51 6 HGR51 7 HGR52 8 HGR52 9 HGP1
@<TRIPOS>MOLECULE
pyrazole
 9 9 0 0 0
****
USER_CHARGES
INVALID_CHARGES
Pose:  11 Cluster:  11 Fr_nu: 185807 TotEn:   -15.19
@<TRIPOS>ATOM
      1 C1        -78.1790   -3.6711  -58.6020 C.2    1 LIG      -0.25100
      2 C2        -77.6042   -2.4067  -58.8311 C.2    1 LIG       0.13200
      3 C3        -77.4618   -4.1890  -57.5513 C.2    1 LIG      -0.03800
      4 N1        -76.5994   -2.1375  -57.9933 N.2    1 LIG      -0.57800
      5 N2        -76.5372   -3.2400  -57.2273 N.pl3  1 LIG      -0.05900
      6 H1        -78.9988   -4.1417  -59.1242 H      1 LIG       0.15700
      7 H2        -77.8752   -1.6702  -59.5740 H      1 LIG       0.15600
      8 H3        -77.5231   -5.1271  -57.0186 H      1 LIG       0.15900
      9 H4        -75.8348   -3.2791  -56.4994 H      1 LIG       0.32200
@<TRIPOS>BOND
      1       1       2 1
      2       1       3 2
      3       2       4 2
      4       3       5 1
      5       4       5 1
      6       1       6 1
      7       2       7 1
      8       3       8 1
      9       5       9 1
@<TRIPOS>ALT_TYPE
CGenFF_4.0_ALT_TYPE_SET
CGenFF_4.0 1 CG2R51 2 CG2R52 3 CG2R51 4 NG2R50 5 NG2R51 6 HGR51 7 HGR52 8 HGR52 9 HGP1
@<TRIPOS>MOLECULE
pyrazole
 9 9 0 0 0
****
USER_CHARGES
INVALID_CHARGES
Pose:  12 Cluster:  12 Fr_nu: 10044084 TotEn:   -14.87
@<TRIPOS>ATOM
      1 C1        -79.1997  -10.5331  -57.2408 C.2    1 LIG      -0.25100
      2 C2        -79.1354  -11.8236  -57.7995 C.2    1 LIG       0.13200
      3 C3        -78.9061  -10.7192  -55.9120 C.2    1 LIG      -0.03800
      4 N1        -78.8251  -12.7603  -56.8994 N.2    1 LIG      -0.57800
      5 N2        -78.6918  -12.0578  -55.7616 N.pl3  1 LIG      -0.05900
      6 H1        -79.4263   -9.5982  -57.7318 H      1 LIG       0.15700
      7 H2        -79.3022  -12.1206  -58.8251 H      1 LIG       0.15600
      8 H3        -78.8344  -10.0356  -55.0784 H      1 LIG       0.15900
      9 H4        -78.4539  -12.5581  -54.9143 H      1 LIG       0.32200
@<TRIPOS>BOND
      1       1       2 1
      2       1       3 2
      3       2       4 2
      4       3       5 1
      5       4       5 1
      6       1       6 1
      7       2       7 1
      8       3       8 1
      9       5       9 1
@<TRIPOS>ALT_TYPE
CGenFF_4.0_ALT_TYPE_SET
CGenFF_4.0 1 CG2R51 2 CG2R52 3 CG2R51 4 NG2R50 5 NG2R51 6 HGR51 7 HGR52 8 HGR52 9 HGP1
@<TRIPOS>MOLECULE
pyrazole
 9 9 0 0 0
****
USER_CHARGES
INVALID_CHARGES
Pose:  13 Cluster:  13 Fr_nu: 433030 TotEn:   -14.51
@<TRIPOS>ATOM
      1 C1        -78.9926  -15.2024  -47.6058 C.2    1 LIG      -0.25100
      2 C2        -78.3765  -15.8830  -48.6730 C.2    1 LIG       0.13200
      3 C3        -79.9380  -14.4070  -48.2060 C.2    1 LIG      -0.03800
      4 N1        -78.8875  -15.5494  -49.8610 N.2    1 LIG      -0.57800
      5 N2        -79.8349  -14.6504  -49.5441 N.pl3  1 LIG      -0.05900
      6 H1        -78.7821  -15.2777  -46.5492 H      1 LIG       0.15700
      7 H2        -77.5760  -16.6079  -48.6346 H      1 LIG       0.15600
      8 H3        -80.6569  -13.7039  -47.8106 H      1 LIG       0.15900
      9 H4        -80.3754  -14.2388  -50.2945 H      1 LIG       0.32200
@<TRIPOS>BOND
      1       1       2 1
      2       1       3 2
      3       2       4 2
      4       3       5 1
      5       4       5 1
      6       1       6 1
      7       2       7 1
      8       3       8 1
      9       5       9 1
@<TRIPOS>ALT_TYPE
CGenFF_4.0_ALT_TYPE_SET
CGenFF_4.0 1 CG2R51 2 CG2R52 3 CG2R51 4 NG2R50 5 NG2R51 6 HGR51 7 HGR52 8 HGR52 9 HGP1
@<TRIPOS>MOLECULE
pyrazole
 9 9 0 0 0
****
USER_CHARGES
INVALID_CHARGES
Pose:  14 Cluster:  14 Fr_nu: 3894152 TotEn:   -14.17
@<TRIPOS>ATOM
      1 C1        -41.6582   -5.3776  -48.8718 C.2    1 LIG      -0.25100
      2 C2        -40.6480   -5.2808  -47.8961 C.2    1 LIG       0.13200
      3 C3        -42.7494   -4.7728  -48.2974 C.2    1 LIG      -0.03800
      4 N1        -41.0607   -4.6631  -46.7861 N.2    1 LIG      -0.57800
      5 N2        -42.3423   -4.3661  -47.0608 N.pl3  1 LIG      -0.05900
      6 H1        -41.6036   -5.8225  -49.8544 H      1 LIG       0.15700
      7 H2        -39.6284   -5.6352  -47.9473 H      1 LIG       0.15600
      8 H3        -43.7568   -4.6012  -48.6483 H      1 LIG       0.15900
      9 H4        -42.8847   -3.8842  -46.3548 H      1 LIG       0.32200
@<TRIPOS>BOND
      1       1       2 1
      2       1       3 2
      3       2       4 2
      4       3       5 1
      5       4       5 1
      6       1       6 1
      7       2       7 1
      8       3       8 1
      9       5       9 1
@<TRIPOS>ALT_TYPE
CGenFF_4.0_ALT_TYPE_SET
CGenFF_4.0 1 CG2R51 2 CG2R52 3 CG2R51 4 NG2R50 5 NG2R51 6 HGR51 7 HGR52 8 HGR52 9 HGP1
@<TRIPOS>MOLECULE
pyrazole
 9 9 0 0 0
****
USER_CHARGES
INVALID_CHARGES
Pose:  15 Cluster:  15 Fr_nu: 2818591 TotEn:   -13.19
@<TRIPOS>ATOM
      1 C1        -57.3109    3.1468  -37.8750 C.2    1 LIG      -0.25100
      2 C2        -58.1350    2.1460  -38.4235 C.2    1 LIG       0.13200
      3 C3        -57.7647    3.2977  -36.5874 C.2    1 LIG      -0.03800
      4 N1        -59.0434    1.6929  -37.5554 N.2    1 LIG      -0.57800
      5 N2        -58.7928    2.4122  -36.4483 N.pl3  1 LIG      -0.05900
      6 H1        -56.5008    3.6837  -38.3460 H      1 LIG       0.15700
      7 H2        -58.1119    1.7281  -39.4198 H      1 LIG       0.15600
      8 H3        -57.4572    3.9425  -35.7768 H      1 LIG       0.15900
      9 H4        -59.3658    2.2483  -35.6301 H      1 LIG       0.32200
@<TRIPOS>BOND
      1       1       2 1
      2       1       3 2
      3       2       4 2
      4       3       5 1
      5       4       5 1
      6       1       6 1
      7       2       7 1
      8       3       8 1
      9       5       9 1
@<TRIPOS>ALT_TYPE
CGenFF_4.0_ALT_TYPE_SET
CGenFF_4.0 1 CG2R51 2 CG2R52 3 CG2R51 4 NG2R50 5 NG2R51 6 HGR51 7 HGR52 8 HGR52 9 HGP1
@<TRIPOS>MOLECULE
pyrazole
 9 9 0 0 0
****
USER_CHARGES
INVALID_CHARGES
Pose:  16 Cluster:  16 Fr_nu: 399125 TotEn:   -13.09
@<TRIPOS>ATOM
      1 C1        -73.9956  -26.5529  -43.9937 C.2    1 LIG      -0.25100
      2 C2        -73.5724  -26.5578  -45.3363 C.2    1 LIG       0.13200
      3 C3        -73.1605  -25.6558  -43.3738 C.2    1 LIG      -0.03800
      4 N1        -72.5483  -25.7293  -45.5572 N.2    1 LIG      -0.57800
      5 N2        -72.3209  -25.1954  -44.3451 N.pl3  1 LIG      -0.05900
      6 H1        -74.7943  -27.1195  -43.5383 H      1 LIG       0.15700
      7 H2        -73.9673  -27.1309  -46.1630 H      1 LIG       0.15600
      8 H3        -73.0882  -25.3130  -42.3517 H      1 LIG       0.15900
      9 H4        -71.5719  -24.5209  -44.2512 H      1 LIG       0.32200
@<TRIPOS>BOND
      1       1       2 1
      2       1       3 2
      3       2       4 2
      4       3       5 1
      5       4       5 1
      6       1       6 1
      7       2       7 1
      8       3       8 1
      9       5       9 1
@<TRIPOS>ALT_TYPE
CGenFF_4.0_ALT_TYPE_SET
CGenFF_4.0 1 CG2R51 2 CG2R52 3 CG2R51 4 NG2R50 5 NG2R51 6 HGR51 7 HGR52 8 HGR52 9 HGP1
@<TRIPOS>MOLECULE
pyrazole
 9 9 0 0 0
****
USER_CHARGES
INVALID_CHARGES
Pose:  17 Cluster:  17 Fr_nu: 9153648 TotEn:   -13.01
@<TRIPOS>ATOM
      1 C1        -59.2457   -3.1510  -16.0310 C.2    1 LIG      -0.25100
      2 C2        -58.7993   -3.9990  -17.0623 C.2    1 LIG       0.13200
      3 C3        -58.0934   -2.6668  -15.4617 C.2    1 LIG      -0.03800
      4 N1        -57.4674   -4.0524  -17.1456 N.2    1 LIG      -0.57800
      5 N2        -57.0668   -3.2318  -16.1596 N.pl3  1 LIG      -0.05900
      6 H1        -60.2605   -2.9217  -15.7409 H      1 LIG       0.15700
      7 H2        -59.3891   -4.5806  -17.7563 H      1 LIG       0.15600
      8 H3        -57.9155   -1.9882  -14.6399 H      1 LIG       0.15900
      9 H4        -56.0729   -3.1040  -16.0163 H      1 LIG       0.32200
@<TRIPOS>BOND
      1       1       2 1
      2       1       3 2
      3       2       4 2
      4       3       5 1
      5       4       5 1
      6       1       6 1
      7       2       7 1
      8       3       8 1
      9       5       9 1
@<TRIPOS>ALT_TYPE
CGenFF_4.0_ALT_TYPE_SET
CGenFF_4.0 1 CG2R51 2 CG2R52 3 CG2R51 4 NG2R50 5 NG2R51 6 HGR51 7 HGR52 8 HGR52 9 HGP1
@<TRIPOS>MOLECULE
pyrazole
 9 9 0 0 0
****
USER_CHARGES
INVALID_CHARGES
Pose:  18 Cluster:  18 Fr_nu: 1737629 TotEn:   -12.85
@<TRIPOS>ATOM
      1 C1        -60.7643    3.0424  -43.0813 C.2    1 LIG      -0.25100
      2 C2        -59.5900    2.5099  -42.5164 C.2    1 LIG       0.13200
      3 C3        -61.2050    2.0660  -43.9410 C.2    1 LIG      -0.03800
      4 N1        -59.3029    1.2899  -42.9781 N.2    1 LIG      -0.57800
      5 N2        -60.3031    1.0475  -43.8422 N.pl3  1 LIG      -0.05900
      6 H1        -61.2276    3.9994  -42.8920 H      1 LIG       0.15700
      7 H2        -58.9311    2.9602  -41.7878 H      1 LIG       0.15600
      8 H3        -62.0584    2.0065  -44.6009 H      1 LIG       0.15900
      9 H4        -60.3075    0.1631  -44.3346 H      1 LIG       0.32200
@<TRIPOS>BOND
      1       1       2 1
      2       1       3 2
      3       2       4 2
      4       3       5 1
      5       4       5 1
      6       1       6 1
      7       2       7 1
      8       3       8 1
      9       5       9 1
@<TRIPOS>ALT_TYPE
CGenFF_4.0_ALT_TYPE_SET
CGenFF_4.0 1 CG2R51 2 CG2R52 3 CG2R51 4 NG2R50 5 NG2R51 6 HGR51 7 HGR52 8 HGR52 9 HGP1
@<TRIPOS>MOLECULE
pyrazole
 9 9 0 0 0
****
USER_CHARGES
INVALID_CHARGES
Pose:  19 Cluster:  19 Fr_nu: 2819751 TotEn:   -12.45
@<TRIPOS>ATOM
      1 C1        -58.4560    2.3691  -38.2147 C.2    1 LIG      -0.25100
      2 C2        -57.3754    3.2168  -37.9059 C.2    1 LIG       0.13200
      3 C3        -59.0674    2.1383  -37.0067 C.2    1 LIG      -0.03800
      4 N1        -57.3020    3.5052  -36.6038 N.2    1 LIG      -0.57800
      5 N2        -58.3443    2.8351  -36.0837 N.pl3  1 LIG      -0.05900
      6 H1        -58.7514    1.9799  -39.1779 H      1 LIG       0.15700
      7 H2        -56.6379    3.6361  -38.5753 H      1 LIG       0.15600
      8 H3        -59.9310    1.5524  -36.7267 H      1 LIG       0.15900
      9 H4        -58.5037    2.8959  -35.0859 H      1 LIG       0.32200
@<TRIPOS>BOND
      1       1       2 1
      2       1       3 2
      3       2       4 2
      4       3       5 1
      5       4       5 1
      6       1       6 1
      7       2       7 1
      8       3       8 1
      9       5       9 1
@<TRIPOS>ALT_TYPE
CGenFF_4.0_ALT_TYPE_SET
CGenFF_4.0 1 CG2R51 2 CG2R52 3 CG2R51 4 NG2R50 5 NG2R51 6 HGR51 7 HGR52 8 HGR52 9 HGP1
@<TRIPOS>MOLECULE
pyrazole
 9 9 0 0 0
****
USER_CHARGES
INVALID_CHARGES
Pose:  20 Cluster:  20 Fr_nu: 1804737 TotEn:   -12.40
@<TRIPOS>ATOM
      1 C1        -58.2039   -3.0371  -18.5323 C.2    1 LIG      -0.25100
      2 C2        -56.8156   -2.8211  -18.6199 C.2    1 LIG       0.13200
      3 C3        -58.5301   -3.6576  -19.7134 C.2    1 LIG      -0.03800
      4 N1        -56.2955   -3.2683  -19.7660 N.2    1 LIG      -0.57800
      5 N2        -57.3626   -3.7716  -20.4094 N.pl3  1 LIG      -0.05900
      6 H1        -58.8749   -2.7799  -17.7261 H      1 LIG       0.15700
      7 H2        -56.1612   -2.3560  -17.8966 H      1 LIG       0.15600
      8 H3        -59.4668   -4.0182  -20.1133 H      1 LIG       0.15900
      9 H4        -57.2221   -4.1783  -21.3257 H      1 LIG       0.32200
@<TRIPOS>BOND
      1       1       2 1
      2       1       3 2
      3       2       4 2
      4       3       5 1
      5       4       5 1
      6       1       6 1
      7       2       7 1
      8       3       8 1
      9       5       9 1
@<TRIPOS>ALT_TYPE
CGenFF_4.0_ALT_TYPE_SET
CGenFF_4.0 1 CG2R51 2 CG2R52 3 CG2R51 4 NG2R50 5 NG2R51 6 HGR51 7 HGR52 8 HGR52 9 HGP1
@<TRIPOS>MOLECULE
pyrazole
 9 9 0 0 0
****
USER_CHARGES
INVALID_CHARGES
Pose:  21 Cluster:  21 Fr_nu:  33586 TotEn:   -12.34
@<TRIPOS>ATOM
      1 C1        -77.7126  -17.5985  -28.5347 C.2    1 LIG      -0.25100
      2 C2        -76.7982  -18.0565  -27.5673 C.2    1 LIG       0.13200
      3 C3        -76.9277  -17.2145  -29.5944 C.2    1 LIG      -0.03800
      4 N1        -75.5295  -17.9721  -27.9762 N.2    1 LIG      -0.57800
      5 N2        -75.6409  -17.4567  -29.2123 N.pl3  1 LIG      -0.05900
      6 H1        -78.7899  -17.5534  -28.4736 H      1 LIG       0.15700
      7 H2        -77.0034  -18.4477  -26.5811 H      1 LIG       0.15600
      8 H3        -77.1633  -16.7979  -30.5631 H      1 LIG       0.15900
      9 H4        -74.7938  -17.2931  -29.7418 H      1 LIG       0.32200
@<TRIPOS>BOND
      1       1       2 1
      2       1       3 2
      3       2       4 2
      4       3       5 1
      5       4       5 1
      6       1       6 1
      7       2       7 1
      8       3       8 1
      9       5       9 1
@<TRIPOS>ALT_TYPE
CGenFF_4.0_ALT_TYPE_SET
CGenFF_4.0 1 CG2R51 2 CG2R52 3 CG2R51 4 NG2R50 5 NG2R51 6 HGR51 7 HGR52 8 HGR52 9 HGP1
@<TRIPOS>MOLECULE
pyrazole
 9 9 0 0 0
****
USER_CHARGES
INVALID_CHARGES
Pose:  22 Cluster:  22 Fr_nu: 198145 TotEn:   -11.73
@<TRIPOS>ATOM
      1 C1        -60.2502    2.7506  -43.1567 C.2    1 LIG      -0.25100
      2 C2        -59.9707    2.8205  -44.5347 C.2    1 LIG       0.13200
      3 C3        -61.5156    2.2208  -43.0895 C.2    1 LIG      -0.03800
      4 N1        -60.9775    2.3709  -45.2885 N.2    1 LIG      -0.57800
      5 N2        -61.9020    2.0132  -44.3811 N.pl3  1 LIG      -0.05900
      6 H1        -59.6227    3.0424  -42.3276 H      1 LIG       0.15700
      7 H2        -59.0755    3.1808  -45.0211 H      1 LIG       0.15600
      8 H3        -62.1623    1.9804  -42.2580 H      1 LIG       0.15900
      9 H4        -62.7795    1.6344  -44.7144 H      1 LIG       0.32200
@<TRIPOS>BOND
      1       1       2 1
      2       1       3 2
      3       2       4 2
      4       3       5 1
      5       4       5 1
      6       1       6 1
      7       2       7 1
      8       3       8 1
      9       5       9 1
@<TRIPOS>ALT_TYPE
CGenFF_4.0_ALT_TYPE_SET
CGenFF_4.0 1 CG2R51 2 CG2R52 3 CG2R51 4 NG2R50 5 NG2R51 6 HGR51 7 HGR52 8 HGR52 9 HGP1
@<TRIPOS>MOLECULE
pyrazole
 9 9 0 0 0
****
USER_CHARGES
INVALID_CHARGES
Pose:  23 Cluster:  23 Fr_nu: 6307312 TotEn:   -11.70
@<TRIPOS>ATOM
      1 C1        -77.6471  -17.2421  -29.3063 C.2    1 LIG      -0.25100
      2 C2        -77.6471  -16.3372  -28.2279 C.2    1 LIG       0.13200
      3 C3        -76.3974  -17.1143  -29.8617 C.2    1 LIG      -0.03800
      4 N1        -76.4892  -15.6831  -28.1037 N.2    1 LIG      -0.57800
      5 N2        -75.7499  -16.1775  -29.1112 N.pl3  1 LIG      -0.05900
      6 H1        -78.4410  -17.8962  -29.6353 H      1 LIG       0.15700
      7 H2        -78.4428  -16.1267  -27.5277 H      1 LIG       0.15600
      8 H3        -75.9221  -17.5931  -30.7057 H      1 LIG       0.15900
      9 H4        -74.8075  -15.8277  -29.2307 H      1 LIG       0.32200
@<TRIPOS>BOND
      1       1       2 1
      2       1       3 2
      3       2       4 2
      4       3       5 1
      5       4       5 1
      6       1       6 1
      7       2       7 1
      8       3       8 1
      9       5       9 1
@<TRIPOS>ALT_TYPE
CGenFF_4.0_ALT_TYPE_SET
CGenFF_4.0 1 CG2R51 2 CG2R52 3 CG2R51 4 NG2R50 5 NG2R51 6 HGR51 7 HGR52 8 HGR52 9 HGP1
@<TRIPOS>MOLECULE
pyrazole
 9 9 0 0 0
****
USER_CHARGES
INVALID_CHARGES
Pose:  24 Cluster:  24 Fr_nu: 444600 TotEn:   -11.57
@<TRIPOS>ATOM
      1 C1        -61.0898   -5.7771  -17.1995 C.2    1 LIG      -0.25100
      2 C2        -62.1582   -6.5754  -17.6499 C.2    1 LIG       0.13200
      3 C3        -60.2025   -5.7676  -18.2479 C.2    1 LIG      -0.03800
      4 N1        -61.9691   -7.0393  -18.8880 N.2    1 LIG      -0.57800
      5 N2        -60.7715   -6.5308  -19.2247 N.pl3  1 LIG      -0.05900
      6 H1        -60.9779   -5.2775  -16.2485 H      1 LIG       0.15700
      7 H2        -63.0667   -6.8390  -17.1273 H      1 LIG       0.15600
      8 H3        -59.2383   -5.2991  -18.3830 H      1 LIG       0.15900
      9 H4        -60.3991   -6.7475  -20.1407 H      1 LIG       0.32200
@<TRIPOS>BOND
      1       1       2 1
      2       1       3 2
      3       2       4 2
      4       3       5 1
      5       4       5 1
      6       1       6 1
      7       2       7 1
      8       3       8 1
      9       5       9 1
@<TRIPOS>ALT_TYPE
CGenFF_4.0_ALT_TYPE_SET
CGenFF_4.0 1 CG2R51 2 CG2R52 3 CG2R51 4 NG2R50 5 NG2R51 6 HGR51 7 HGR52 8 HGR52 9 HGP1
@<TRIPOS>MOLECULE
pyrazole
 9 9 0 0 0
****
USER_CHARGES
INVALID_CHARGES
Pose:  25 Cluster:  25 Fr_nu:  22182 TotEn:   -11.55
@<TRIPOS>ATOM
      1 C1        -72.6578  -25.4019  -44.5684 C.2    1 LIG      -0.25100
      2 C2        -73.1358  -26.7259  -44.5513 C.2    1 LIG       0.13200
      3 C3        -72.2876  -25.1538  -43.2692 C.2    1 LIG      -0.03800
      4 N1        -73.0757  -27.2803  -43.3377 N.2    1 LIG      -0.57800
      5 N2        -72.5555  -26.2999  -42.5799 N.pl3  1 LIG      -0.05900
      6 H1        -72.5901  -24.7222  -45.4049 H      1 LIG       0.15700
      7 H2        -73.5259  -27.3099  -45.3727 H      1 LIG       0.15600
      8 H3        -71.8693  -24.2840  -42.7837 H      1 LIG       0.15900
      9 H4        -72.4108  -26.4811  -41.5945 H      1 LIG       0.32200
@<TRIPOS>BOND
      1       1       2 1
      2       1       3 2
      3       2       4 2
      4       3       5 1
      5       4       5 1
      6       1       6 1
      7       2       7 1
      8       3       8 1
      9       5       9 1
@<TRIPOS>ALT_TYPE
CGenFF_4.0_ALT_TYPE_SET
CGenFF_4.0 1 CG2R51 2 CG2R52 3 CG2R51 4 NG2R50 5 NG2R51 6 HGR51 7 HGR52 8 HGR52 9 HGP1
@<TRIPOS>MOLECULE
pyrazole
 9 9 0 0 0
****
USER_CHARGES
INVALID_CHARGES
Pose:  26 Cluster:  26 Fr_nu: 8846067 TotEn:   -11.51
@<TRIPOS>ATOM
      1 C1        -78.5046   -8.3810  -56.7011 C.2    1 LIG      -0.25100
      2 C2        -79.0087   -7.3691  -55.8622 C.2    1 LIG       0.13200
      3 C3        -78.4894   -9.5051  -55.9120 C.2    1 LIG      -0.03800
      4 N1        -79.2933   -7.8113  -54.6344 N.2    1 LIG      -0.57800
      5 N2        -78.9670   -9.1135  -54.6959 N.pl3  1 LIG      -0.05900
      6 H1        -78.1960   -8.3070  -57.7334 H      1 LIG       0.15700
      7 H2        -79.1800   -6.3276  -56.0942 H      1 LIG       0.15600
      8 H3        -78.1863  -10.5248  -56.1013 H      1 LIG       0.15900
      9 H4        -79.0945   -9.6794  -53.8663 H      1 LIG       0.32200
@<TRIPOS>BOND
      1       1       2 1
      2       1       3 2
      3       2       4 2
      4       3       5 1
      5       4       5 1
      6       1       6 1
      7       2       7 1
      8       3       8 1
      9       5       9 1
@<TRIPOS>ALT_TYPE
CGenFF_4.0_ALT_TYPE_SET
CGenFF_4.0 1 CG2R51 2 CG2R52 3 CG2R51 4 NG2R50 5 NG2R51 6 HGR51 7 HGR52 8 HGR52 9 HGP1
@<TRIPOS>MOLECULE
pyrazole
 9 9 0 0 0
****
USER_CHARGES
INVALID_CHARGES
Pose:  27 Cluster:  27 Fr_nu: 1614422 TotEn:   -11.43
@<TRIPOS>ATOM
      1 C1        -60.2859    1.7683  -43.2306 C.2    1 LIG      -0.25100
      2 C2        -60.3696    3.1427  -42.9375 C.2    1 LIG       0.13200
      3 C3        -61.4610    1.4841  -43.8823 C.2    1 LIG      -0.03800
      4 N1        -61.5078    3.6933  -43.3679 N.2    1 LIG      -0.57800
      5 N2        -62.1502    2.6598  -43.9382 N.pl3  1 LIG      -0.05900
      6 H1        -59.4859    1.0796  -43.0024 H      1 LIG       0.15700
      7 H2        -59.6488    3.7659  -42.4277 H      1 LIG       0.15600
      8 H3        -61.8609    0.5713  -44.2998 H      1 LIG       0.15900
      9 H4        -63.0609    2.8280  -44.3469 H      1 LIG       0.32200
@<TRIPOS>BOND
      1       1       2 1
      2       1       3 2
      3       2       4 2
      4       3       5 1
      5       4       5 1
      6       1       6 1
      7       2       7 1
      8       3       8 1
      9       5       9 1
@<TRIPOS>ALT_TYPE
CGenFF_4.0_ALT_TYPE_SET
CGenFF_4.0 1 CG2R51 2 CG2R52 3 CG2R51 4 NG2R50 5 NG2R51 6 HGR51 7 HGR52 8 HGR52 9 HGP1
@<TRIPOS>MOLECULE
pyrazole
 9 9 0 0 0
****
USER_CHARGES
INVALID_CHARGES
Pose:  28 Cluster:  28 Fr_nu: 4154672 TotEn:   -11.40
@<TRIPOS>ATOM
      1 C1        -79.4899   -7.7943  -56.3393 C.2    1 LIG      -0.25100
      2 C2        -78.5568   -8.6122  -57.0042 C.2    1 LIG       0.13200
      3 C3        -79.7258   -8.4393  -55.1499 C.2    1 LIG      -0.03800
      4 N1        -78.2226   -9.6942  -56.2959 N.2    1 LIG      -0.57800
      5 N2        -78.9496   -9.5606  -55.1735 N.pl3  1 LIG      -0.05900
      6 H1        -79.9298   -6.8665  -56.6742 H      1 LIG       0.15700
      7 H2        -78.1067   -8.4653  -57.9756 H      1 LIG       0.15600
      8 H3        -80.3634   -8.2079  -54.3089 H      1 LIG       0.15900
      9 H4        -78.8688  -10.2761  -54.4620 H      1 LIG       0.32200
@<TRIPOS>BOND
      1       1       2 1
      2       1       3 2
      3       2       4 2
      4       3       5 1
      5       4       5 1
      6       1       6 1
      7       2       7 1
      8       3       8 1
      9       5       9 1
@<TRIPOS>ALT_TYPE
CGenFF_4.0_ALT_TYPE_SET
CGenFF_4.0 1 CG2R51 2 CG2R52 3 CG2R51 4 NG2R50 5 NG2R51 6 HGR51 7 HGR52 8 HGR52 9 HGP1
@<TRIPOS>MOLECULE
pyrazole
 9 9 0 0 0
****
USER_CHARGES
INVALID_CHARGES
Pose:  29 Cluster:  29 Fr_nu: 1417551 TotEn:   -11.32
@<TRIPOS>ATOM
      1 C1        -72.4818  -10.2056  -43.5503 C.2    1 LIG      -0.25100
      2 C2        -71.4356  -10.5352  -42.6679 C.2    1 LIG       0.13200
      3 C3        -73.4573  -11.1365  -43.2892 C.2    1 LIG      -0.03800
      4 N1        -71.7198  -11.5929  -41.9034 N.2    1 LIG      -0.57800
      5 N2        -72.9558  -11.9359  -42.3044 N.pl3  1 LIG      -0.05900
      6 H1        -72.5240   -9.4050  -44.2739 H      1 LIG       0.15700
      7 H2        -70.4776  -10.0492  -42.5505 H      1 LIG       0.15600
      8 H3        -74.4400  -11.2999  -43.7076 H      1 LIG       0.15900
      9 H4        -73.3997  -12.7312  -41.8626 H      1 LIG       0.32200
@<TRIPOS>BOND
      1       1       2 1
      2       1       3 2
      3       2       4 2
      4       3       5 1
      5       4       5 1
      6       1       6 1
      7       2       7 1
      8       3       8 1
      9       5       9 1
@<TRIPOS>ALT_TYPE
CGenFF_4.0_ALT_TYPE_SET
CGenFF_4.0 1 CG2R51 2 CG2R52 3 CG2R51 4 NG2R50 5 NG2R51 6 HGR51 7 HGR52 8 HGR52 9 HGP1
@<TRIPOS>MOLECULE
pyrazole
 9 9 0 0 0
****
USER_CHARGES
INVALID_CHARGES
Pose:  30 Cluster:  30 Fr_nu: 360100 TotEn:   -11.20
@<TRIPOS>ATOM
      1 C1        -58.6000    2.9724  -37.6048 C.2    1 LIG      -0.25100
      2 C2        -58.9661    1.7100  -38.1087 C.2    1 LIG       0.13200
      3 C3        -58.3200    2.7451  -36.2795 C.2    1 LIG      -0.03800
      4 N1        -58.9234    0.7516  -37.1794 N.2    1 LIG      -0.57800
      5 N2        -58.5270    1.4120  -36.0781 N.pl3  1 LIG      -0.05900
      6 H1        -58.5457    3.9155  -38.1283 H      1 LIG       0.15700
      7 H2        -59.2628    1.4484  -39.1144 H      1 LIG       0.15600
      8 H3        -58.0016    3.3973  -35.4791 H      1 LIG       0.15900
      9 H4        -58.4193    0.8889  -35.2181 H      1 LIG       0.32200
@<TRIPOS>BOND
      1       1       2 1
      2       1       3 2
      3       2       4 2
      4       3       5 1
      5       4       5 1
      6       1       6 1
      7       2       7 1
      8       3       8 1
      9       5       9 1
@<TRIPOS>ALT_TYPE
CGenFF_4.0_ALT_TYPE_SET
CGenFF_4.0 1 CG2R51 2 CG2R52 3 CG2R51 4 NG2R50 5 NG2R51 6 HGR51 7 HGR52 8 HGR52 9 HGP1
@<TRIPOS>MOLECULE
pyrazole
 9 9 0 0 0
****
USER_CHARGES
INVALID_CHARGES
Pose:  31 Cluster:  31 Fr_nu: 438086 TotEn:   -11.14
@<TRIPOS>ATOM
      1 C1        -74.4781  -11.6460  -44.3471 C.2    1 LIG      -0.25100
      2 C2        -73.6309  -11.2102  -45.3834 C.2    1 LIG       0.13200
      3 C3        -75.3330  -12.5340  -44.9530 C.2    1 LIG      -0.03800
      4 N1        -73.9210  -11.7749  -46.5585 N.2    1 LIG      -0.57800
      5 N2        -74.9601  -12.5748  -46.2644 N.pl3  1 LIG      -0.05900
      6 H1        -74.4705  -11.3580  -43.3062 H      1 LIG       0.15700
      7 H2        -72.8144  -10.5042  -45.3315 H      1 LIG       0.15600
      8 H3        -76.1559  -13.1254  -44.5782 H      1 LIG       0.15900
      9 H4        -75.3701  -13.1222  -47.0107 H      1 LIG       0.32200
@<TRIPOS>BOND
      1       1       2 1
      2       1       3 2
      3       2       4 2
      4       3       5 1
      5       4       5 1
      6       1       6 1
      7       2       7 1
      8       3       8 1
      9       5       9 1
@<TRIPOS>ALT_TYPE
CGenFF_4.0_ALT_TYPE_SET
CGenFF_4.0 1 CG2R51 2 CG2R52 3 CG2R51 4 NG2R50 5 NG2R51 6 HGR51 7 HGR52 8 HGR52 9 HGP1
@<TRIPOS>MOLECULE
pyrazole
 9 9 0 0 0
****
USER_CHARGES
INVALID_CHARGES
Pose:  32 Cluster:  32 Fr_nu: 909337 TotEn:   -11.11
@<TRIPOS>ATOM
      1 C1        -78.7413  -15.8830  -47.3829 C.2    1 LIG      -0.25100
      2 C2        -79.8029  -16.4095  -48.1428 C.2    1 LIG       0.13200
      3 C3        -78.8365  -14.5237  -47.5555 C.2    1 LIG      -0.03800
      4 N1        -80.5200  -15.4620  -48.7526 N.2    1 LIG      -0.57800
      5 N2        -79.9080  -14.3263  -48.3760 N.pl3  1 LIG      -0.05900
      6 H1        -78.0095  -16.4137  -46.7919 H      1 LIG       0.15700
      7 H2        -80.0837  -17.4442  -48.2780 H      1 LIG       0.15600
      8 H3        -78.2503  -13.6980  -47.1788 H      1 LIG       0.15900
      9 H4        -80.2748  -13.4475  -48.7193 H      1 LIG       0.32200
@<TRIPOS>BOND
      1       1       2 1
      2       1       3 2
      3       2       4 2
      4       3       5 1
      5       4       5 1
      6       1       6 1
      7       2       7 1
      8       3       8 1
      9       5       9 1
@<TRIPOS>ALT_TYPE
CGenFF_4.0_ALT_TYPE_SET
CGenFF_4.0 1 CG2R51 2 CG2R52 3 CG2R51 4 NG2R50 5 NG2R51 6 HGR51 7 HGR52 8 HGR52 9 HGP1
@<TRIPOS>MOLECULE
pyrazole
 9 9 0 0 0
****
USER_CHARGES
INVALID_CHARGES
Pose:  33 Cluster:  33 Fr_nu: 10084963 TotEn:   -11.03
@<TRIPOS>ATOM
      1 C1        -51.1157  -25.5464  -22.9600 C.2    1 LIG      -0.25100
      2 C2        -51.6902  -24.9964  -21.7984 C.2    1 LIG       0.13200
      3 C3        -50.3880  -26.6199  -22.5078 C.2    1 LIG      -0.03800
      4 N1        -51.3564  -25.6654  -20.6916 N.2    1 LIG      -0.57800
      5 N2        -50.5644  -26.6469  -21.1556 N.pl3  1 LIG      -0.05900
      6 H1        -51.2151  -25.2125  -23.9822 H      1 LIG       0.15700
      7 H2        -52.3377  -24.1356  -21.7122 H      1 LIG       0.15600
      8 H3        -49.7727  -27.3492  -23.0147 H      1 LIG       0.15900
      9 H4        -50.1741  -27.3028  -20.4906 H      1 LIG       0.32200
@<TRIPOS>BOND
      1       1       2 1
      2       1       3 2
      3       2       4 2
      4       3       5 1
      5       4       5 1
      6       1       6 1
      7       2       7 1
      8       3       8 1
      9       5       9 1
@<TRIPOS>ALT_TYPE
CGenFF_4.0_ALT_TYPE_SET
CGenFF_4.0 1 CG2R51 2 CG2R52 3 CG2R51 4 NG2R50 5 NG2R51 6 HGR51 7 HGR52 8 HGR52 9 HGP1
@<TRIPOS>MOLECULE
pyrazole
 9 9 0 0 0
****
USER_CHARGES
INVALID_CHARGES
Pose:  34 Cluster:  34 Fr_nu: 308665 TotEn:   -10.73
@<TRIPOS>ATOM
      1 C1        -72.0535  -26.5124  -43.5537 C.2    1 LIG      -0.25100
      2 C2        -72.8499  -25.7043  -44.3870 C.2    1 LIG       0.13200
      3 C3        -71.7139  -25.6938  -42.5044 C.2    1 LIG      -0.03800
      4 N1        -73.0071  -24.4674  -43.9083 N.2    1 LIG      -0.57800
      5 N2        -72.3050  -24.4920  -42.7627 N.pl3  1 LIG      -0.05900
      6 H1        -71.7660  -27.5441  -43.6930 H      1 LIG       0.15700
      7 H2        -73.3219  -25.9650  -45.3236 H      1 LIG       0.15600
      8 H3        -71.1166  -25.8539  -41.6184 H      1 LIG       0.15900
      9 H4        -72.2694  -23.6487  -42.2040 H      1 LIG       0.32200
@<TRIPOS>BOND
      1       1       2 1
      2       1       3 2
      3       2       4 2
      4       3       5 1
      5       4       5 1
      6       1       6 1
      7       2       7 1
      8       3       8 1
      9       5       9 1
@<TRIPOS>ALT_TYPE
CGenFF_4.0_ALT_TYPE_SET
CGenFF_4.0 1 CG2R51 2 CG2R52 3 CG2R51 4 NG2R50 5 NG2R51 6 HGR51 7 HGR52 8 HGR52 9 HGP1
@<TRIPOS>MOLECULE
pyrazole
 9 9 0 0 0
****
USER_CHARGES
INVALID_CHARGES
Pose:  35 Cluster:  35 Fr_nu: 420992 TotEn:   -10.37
@<TRIPOS>ATOM
      1 C1        -63.0606  -21.6307  -27.1902 C.2    1 LIG      -0.25100
      2 C2        -62.1632  -21.6750  -28.2738 C.2    1 LIG       0.13200
      3 C3        -62.2549  -21.5752  -26.0792 C.2    1 LIG      -0.03800
      4 N1        -60.8852  -21.6495  -27.8864 N.2    1 LIG      -0.57800
      5 N2        -60.9737  -21.5887  -26.5468 N.pl3  1 LIG      -0.05900
      6 H1        -64.1404  -21.6374  -27.2106 H      1 LIG       0.15700
      7 H2        -62.3871  -21.7252  -29.3298 H      1 LIG       0.15600
      8 H3        -62.4729  -21.5308  -25.0219 H      1 LIG       0.15900
      9 H4        -60.1156  -21.5607  -26.0104 H      1 LIG       0.32200
@<TRIPOS>BOND
      1       1       2 1
      2       1       3 2
      3       2       4 2
      4       3       5 1
      5       4       5 1
      6       1       6 1
      7       2       7 1
      8       3       8 1
      9       5       9 1
@<TRIPOS>ALT_TYPE
CGenFF_4.0_ALT_TYPE_SET
CGenFF_4.0 1 CG2R51 2 CG2R52 3 CG2R51 4 NG2R50 5 NG2R51 6 HGR51 7 HGR52 8 HGR52 9 HGP1
@<TRIPOS>MOLECULE
pyrazole
 9 9 0 0 0
****
USER_CHARGES
INVALID_CHARGES
Pose:  36 Cluster:  36 Fr_nu:  82326 TotEn:   -10.31
@<TRIPOS>ATOM
      1 C1        -61.2783   -5.8543  -17.0724 C.2    1 LIG      -0.25100
      2 C2        -60.0332   -5.2184  -16.9080 C.2    1 LIG       0.13200
      3 C3        -61.2793   -6.2742  -18.3802 C.2    1 LIG      -0.03800
      4 N1        -59.2966   -5.2309  -18.0220 N.2    1 LIG      -0.57800
      5 N2        -60.0811   -5.8800  -18.8992 N.pl3  1 LIG      -0.05900
      6 H1        -62.0652   -5.9904  -16.3453 H      1 LIG       0.15700
      7 H2        -59.6320   -4.7458  -16.0228 H      1 LIG       0.15600
      8 H3        -62.0090   -6.8039  -18.9754 H      1 LIG       0.15900
      9 H4        -59.7355   -6.0182  -19.8406 H      1 LIG       0.32200
@<TRIPOS>BOND
      1       1       2 1
      2       1       3 2
      3       2       4 2
      4       3       5 1
      5       4       5 1
      6       1       6 1
      7       2       7 1
      8       3       8 1
      9       5       9 1
@<TRIPOS>ALT_TYPE
CGenFF_4.0_ALT_TYPE_SET
CGenFF_4.0 1 CG2R51 2 CG2R52 3 CG2R51 4 NG2R50 5 NG2R51 6 HGR51 7 HGR52 8 HGR52 9 HGP1
@<TRIPOS>MOLECULE
pyrazole
 9 9 0 0 0
****
USER_CHARGES
INVALID_CHARGES
Pose:  37 Cluster:  37 Fr_nu: 322608 TotEn:   -10.27
@<TRIPOS>ATOM
      1 C1        -59.5211    2.0262  -38.1535 C.2    1 LIG      -0.25100
      2 C2        -59.0585    1.6148  -36.8891 C.2    1 LIG       0.13200
      3 C3        -58.3781    2.2894  -38.8682 C.2    1 LIG      -0.03800
      4 N1        -57.7257    1.6149  -36.8025 N.2    1 LIG      -0.57800
      5 N2        -57.3408    2.0295  -38.0215 N.pl3  1 LIG      -0.05900
      6 H1        -60.5400    2.1185  -38.4994 H      1 LIG       0.15700
      7 H2        -59.6372    1.3154  -36.0270 H      1 LIG       0.15600
      8 H3        -58.2132    2.6328  -39.8793 H      1 LIG       0.15900
      9 H4        -56.3495    2.1150  -38.2080 H      1 LIG       0.32200
@<TRIPOS>BOND
      1       1       2 1
      2       1       3 2
      3       2       4 2
      4       3       5 1
      5       4       5 1
      6       1       6 1
      7       2       7 1
      8       3       8 1
      9       5       9 1
@<TRIPOS>ALT_TYPE
CGenFF_4.0_ALT_TYPE_SET
CGenFF_4.0 1 CG2R51 2 CG2R52 3 CG2R51 4 NG2R50 5 NG2R51 6 HGR51 7 HGR52 8 HGR52 9 HGP1
@<TRIPOS>MOLECULE
pyrazole
 9 9 0 0 0
****
USER_CHARGES
INVALID_CHARGES
Pose:  38 Cluster:  38 Fr_nu: 512714 TotEn:    -9.73
@<TRIPOS>ATOM
      1 C1        -57.6322    2.5759  -37.9774 C.2    1 LIG      -0.25100
      2 C2        -58.4359    2.3215  -39.1048 C.2    1 LIG       0.13200
      3 C3        -58.5103    2.5700  -36.9214 C.2    1 LIG      -0.03800
      4 N1        -59.7255    2.1652  -38.7941 N.2    1 LIG      -0.57800
      5 N2        -59.7388    2.3217  -37.4594 N.pl3  1 LIG      -0.05900
      6 H1        -56.5656    2.7399  -37.9352 H      1 LIG       0.15700
      7 H2        -58.1358    2.2439  -40.1401 H      1 LIG       0.15600
      8 H3        -58.3752    2.7191  -35.8598 H      1 LIG       0.15900
      9 H4        -60.6257    2.2479  -36.9769 H      1 LIG       0.32200
@<TRIPOS>BOND
      1       1       2 1
      2       1       3 2
      3       2       4 2
      4       3       5 1
      5       4       5 1
      6       1       6 1
      7       2       7 1
      8       3       8 1
      9       5       9 1
@<TRIPOS>ALT_TYPE
CGenFF_4.0_ALT_TYPE_SET
CGenFF_4.0 1 CG2R51 2 CG2R52 3 CG2R51 4 NG2R50 5 NG2R51 6 HGR51 7 HGR52 8 HGR52 9 HGP1
@<TRIPOS>MOLECULE
pyrazole
 9 9 0 0 0
****
USER_CHARGES
INVALID_CHARGES
Pose:  39 Cluster:  39 Fr_nu: 358383 TotEn:    -9.29
@<TRIPOS>ATOM
      1 C1        -59.5700    1.8574  -43.1975 C.2    1 LIG      -0.25100
      2 C2        -60.3775    2.5586  -42.2820 C.2    1 LIG       0.13200
      3 C3        -60.4527    1.3671  -44.1286 C.2    1 LIG      -0.03800
      4 N1        -61.6735    2.5197  -42.6025 N.2    1 LIG      -0.57800
      5 N2        -61.6872    1.7883  -43.7299 N.pl3  1 LIG      -0.05900
      6 H1        -58.4981    1.7260  -43.1854 H      1 LIG       0.15700
      7 H2        -60.0756    3.0958  -41.3944 H      1 LIG       0.15600
      8 H3        -60.3170    0.7680  -45.0174 H      1 LIG       0.15900
      9 H4        -62.5785    1.6123  -44.1764 H      1 LIG       0.32200
@<TRIPOS>BOND
      1       1       2 1
      2       1       3 2
      3       2       4 2
      4       3       5 1
      5       4       5 1
      6       1       6 1
      7       2       7 1
      8       3       8 1
      9       5       9 1
@<TRIPOS>ALT_TYPE
CGenFF_4.0_ALT_TYPE_SET
CGenFF_4.0 1 CG2R51 2 CG2R52 3 CG2R51 4 NG2R50 5 NG2R51 6 HGR51 7 HGR52 8 HGR52 9 HGP1
@<TRIPOS>MOLECULE
pyrazole
 9 9 0 0 0
****
USER_CHARGES
INVALID_CHARGES
Pose:  40 Cluster:  40 Fr_nu: 340054 TotEn:    -9.22
@<TRIPOS>ATOM
      1 C1        -80.0453  -15.5351  -48.0622 C.2    1 LIG      -0.25100
      2 C2        -79.5758  -16.8419  -47.8305 C.2    1 LIG       0.13200
      3 C3        -79.1818  -14.7305  -47.3598 C.2    1 LIG      -0.03800
      4 N1        -78.4976  -16.8703  -47.0427 N.2    1 LIG      -0.57800
      5 N2        -78.2823  -15.5715  -46.7732 N.pl3  1 LIG      -0.05900
      6 H1        -80.8907  -15.2196  -48.6557 H      1 LIG       0.15700
      7 H2        -79.9747  -17.7748  -48.2026 H      1 LIG       0.15600
      8 H3        -79.1289  -13.6597  -47.2256 H      1 LIG       0.15900
      9 H4        -77.5009  -15.3286  -46.1773 H      1 LIG       0.32200
@<TRIPOS>BOND
      1       1       2 1
      2       1       3 2
      3       2       4 2
      4       3       5 1
      5       4       5 1
      6       1       6 1
      7       2       7 1
      8       3       8 1
      9       5       9 1
@<TRIPOS>ALT_TYPE
CGenFF_4.0_ALT_TYPE_SET
CGenFF_4.0 1 CG2R51 2 CG2R52 3 CG2R51 4 NG2R50 5 NG2R51 6 HGR51 7 HGR52 8 HGR52 9 HGP1
@<TRIPOS>MOLECULE
pyrazole
 9 9 0 0 0
****
USER_CHARGES
INVALID_CHARGES
Pose:  41 Cluster:  41 Fr_nu: 4358833 TotEn:    -8.41
@<TRIPOS>ATOM
      1 C1        -72.0955  -10.1729  -43.0916 C.2    1 LIG      -0.25100
      2 C2        -73.4344   -9.7379  -43.0916 C.2    1 LIG       0.13200
      3 C3        -72.1737  -11.5246  -42.8607 C.2    1 LIG      -0.03800
      4 N1        -74.2998  -10.7325  -42.8778 N.2    1 LIG      -0.57800
      5 N2        -73.5030  -11.8061  -42.7414 N.pl3  1 LIG      -0.05900
      6 H1        -71.1988   -9.5893  -43.2390 H      1 LIG       0.15700
      7 H2        -73.8156   -8.7373  -43.2380 H      1 LIG       0.15600
      8 H3        -71.4202  -12.2936  -42.7702 H      1 LIG       0.15900
      9 H4        -73.9350  -12.7046  -42.5656 H      1 LIG       0.32200
@<TRIPOS>BOND
      1       1       2 1
      2       1       3 2
      3       2       4 2
      4       3       5 1
      5       4       5 1
      6       1       6 1
      7       2       7 1
      8       3       8 1
      9       5       9 1
@<TRIPOS>ALT_TYPE
CGenFF_4.0_ALT_TYPE_SET
CGenFF_4.0 1 CG2R51 2 CG2R52 3 CG2R51 4 NG2R50 5 NG2R51 6 HGR51 7 HGR52 8 HGR52 9 HGP1
@<TRIPOS>MOLECULE
pyrazole
 9 9 0 0 0
****
USER_CHARGES
INVALID_CHARGES
Pose:  42 Cluster:  42 Fr_nu: 4358206 TotEn:    -8.31
@<TRIPOS>ATOM
      1 C1        -71.9043   -9.3600  -43.2390 C.2    1 LIG      -0.25100
      2 C2        -72.4251   -9.5552  -44.5322 C.2    1 LIG       0.13200
      3 C3        -72.1743  -10.5341  -42.5794 C.2    1 LIG      -0.03800
      4 N1        -72.9835  -10.7586  -44.6871 N.2    1 LIG      -0.57800
      5 N2        -72.8151  -11.3303  -43.4826 N.pl3  1 LIG      -0.05900
      6 H1        -71.4027   -8.4907  -42.8402 H      1 LIG       0.15700
      7 H2        -72.4215   -8.8704  -45.3682 H      1 LIG       0.15600
      8 H3        -71.9747  -10.8664  -41.5709 H      1 LIG       0.15900
      9 H4        -73.1653  -12.2701  -43.3448 H      1 LIG       0.32200
@<TRIPOS>BOND
      1       1       2 1
      2       1       3 2
      3       2       4 2
      4       3       5 1
      5       4       5 1
      6       1       6 1
      7       2       7 1
      8       3       8 1
      9       5       9 1
@<TRIPOS>ALT_TYPE
CGenFF_4.0_ALT_TYPE_SET
CGenFF_4.0 1 CG2R51 2 CG2R52 3 CG2R51 4 NG2R50 5 NG2R51 6 HGR51 7 HGR52 8 HGR52 9 HGP1
@<TRIPOS>MOLECULE
pyrazole
 9 9 0 0 0
****
USER_CHARGES
INVALID_CHARGES
Pose:  43 Cluster:  43 Fr_nu: 10095214 TotEn:    -6.79
@<TRIPOS>ATOM
      1 C1        -52.2927    9.6880  -31.8506 C.2    1 LIG      -0.25100
      2 C2        -51.8436   10.8186  -31.1422 C.2    1 LIG       0.13200
      3 C3        -51.3763    8.7095  -31.5521 C.2    1 LIG      -0.03800
      4 N1        -50.7287   10.5816  -30.4460 N.2    1 LIG      -0.57800
      5 N2        -50.4695    9.2907  -30.7153 N.pl3  1 LIG      -0.05900
      6 H1        -53.1596    9.5944  -32.4879 H      1 LIG       0.15700
      7 H2        -52.2821   11.8056  -31.1046 H      1 LIG       0.15600
      8 H3        -51.2883    7.6760  -31.8548 H      1 LIG       0.15900
      9 H4        -49.6519    8.8679  -30.2939 H      1 LIG       0.32200
@<TRIPOS>BOND
      1       1       2 1
      2       1       3 2
      3       2       4 2
      4       3       5 1
      5       4       5 1
      6       1       6 1
      7       2       7 1
      8       3       8 1
      9       5       9 1
@<TRIPOS>ALT_TYPE
CGenFF_4.0_ALT_TYPE_SET
CGenFF_4.0 1 CG2R51 2 CG2R52 3 CG2R51 4 NG2R50 5 NG2R51 6 HGR51 7 HGR52 8 HGR52 9 HGP1
@<TRIPOS>MOLECULE
4_lactone
 9 9 0 0 0
****
USER_CHARGES
INVALID_CHARGES
Pose:   1 Cluster:   1 Fr_nu: 6415377 TotEn:   -22.73
@<TRIPOS>ATOM
      1 C1        -49.7249  -21.2052  -32.5877 C.2    1 LIG       0.04000
      2 C2        -50.2279  -22.2735  -33.5751 C.3    1 LIG       0.11000
      3 C3        -51.0678  -22.7208  -32.3826 C.3    1 LIG       0.08100
      4 O1        -48.9483  -20.2773  -32.5950 O.2    1 LIG      -0.32000
      5 O2        -50.5009  -21.6585  -31.5668 O.3    1 LIG      -0.27100
      6 H1        -50.7849  -21.8702  -34.4222 H      1 LIG       0.09000
      7 H2        -49.4583  -22.9743  -33.9031 H      1 LIG       0.09000
      8 H3        -52.1495  -22.6083  -32.4962 H      1 LIG       0.09000
      9 H4        -50.8269  -23.7086  -31.9800 H      1 LIG       0.09000
@<TRIPOS>BOND
      1       1       2 1
      2       1       4 2
      3       1       5 1
      4       2       3 1
      5       3       5 1
      6       2       6 1
      7       2       7 1
      8       3       8 1
      9       3       9 1
@<TRIPOS>ALT_TYPE
CGenFF_4.0_ALT_TYPE_SET
CGenFF_4.0 1 CG2O4 2 CG3C41 3 CG3C41 4 OG2D1 5 OG3C51 6 HGA2 7 HGA2 8 HGA2 9 HGA2
@<TRIPOS>MOLECULE
4_lactone
 9 9 0 0 0
****
USER_CHARGES
INVALID_CHARGES
Pose:   2 Cluster:   2 Fr_nu: 6924994 TotEn:   -22.57
@<TRIPOS>ATOM
      1 C1        -48.6950  -21.1024  -26.7755 C.2    1 LIG       0.04000
      2 C2        -47.9822  -22.3666  -27.2883 C.3    1 LIG       0.11000
      3 C3        -46.9943  -21.3566  -27.8644 C.3    1 LIG       0.08100
      4 O1        -49.6862  -20.8335  -26.1356 O.2    1 LIG      -0.32000
      5 O2        -47.7761  -20.2588  -27.3174 O.3    1 LIG      -0.27100
      6 H1        -47.5941  -23.0109  -26.4979 H      1 LIG       0.09000
      7 H2        -48.5580  -22.9370  -28.0190 H      1 LIG       0.09000
      8 H3        -45.9869  -21.3846  -27.4403 H      1 LIG       0.09000
      9 H4        -46.9480  -21.3120  -28.9559 H      1 LIG       0.09000
@<TRIPOS>BOND
      1       1       2 1
      2       1       4 2
      3       1       5 1
      4       2       3 1
      5       3       5 1
      6       2       6 1
      7       2       7 1
      8       3       8 1
      9       3       9 1
@<TRIPOS>ALT_TYPE
CGenFF_4.0_ALT_TYPE_SET
CGenFF_4.0 1 CG2O4 2 CG3C41 3 CG3C41 4 OG2D1 5 OG3C51 6 HGA2 7 HGA2 8 HGA2 9 HGA2
@<TRIPOS>MOLECULE
4_lactone
 9 9 0 0 0
****
USER_CHARGES
INVALID_CHARGES
Pose:   3 Cluster:   3 Fr_nu: 813454 TotEn:   -22.47
@<TRIPOS>ATOM
      1 C1        -71.1985   -9.6549  -43.6947 C.2    1 LIG       0.04000
      2 C2        -72.6897   -9.9089  -43.9789 C.3    1 LIG       0.11000
      3 C3        -72.4396  -11.1828  -43.1772 C.3    1 LIG       0.08100
      4 O1        -70.3738   -8.8052  -43.9444 O.2    1 LIG      -0.32000
      5 O2        -71.0463  -10.8089  -42.9913 O.3    1 LIG      -0.27100
      6 H1        -73.3611   -9.1831  -43.5175 H      1 LIG       0.09000
      7 H2        -72.9238  -10.0513  -45.0352 H      1 LIG       0.09000
      8 H3        -72.9688  -11.2535  -42.2230 H      1 LIG       0.09000
      9 H4        -72.5335  -12.1178  -43.7362 H      1 LIG       0.09000
@<TRIPOS>BOND
      1       1       2 1
      2       1       4 2
      3       1       5 1
      4       2       3 1
      5       3       5 1
      6       2       6 1
      7       2       7 1
      8       3       8 1
      9       3       9 1
@<TRIPOS>ALT_TYPE
CGenFF_4.0_ALT_TYPE_SET
CGenFF_4.0 1 CG2O4 2 CG3C41 3 CG3C41 4 OG2D1 5 OG3C51 6 HGA2 7 HGA2 8 HGA2 9 HGA2
@<TRIPOS>MOLECULE
4_lactone
 9 9 0 0 0
****
USER_CHARGES
INVALID_CHARGES
Pose:   4 Cluster:   4 Fr_nu: 6855016 TotEn:   -20.18
@<TRIPOS>ATOM
      1 C1        -50.1372  -21.3089  -32.8972 C.2    1 LIG       0.04000
      2 C2        -51.2541  -22.3655  -32.8246 C.3    1 LIG       0.11000
      3 C3        -50.2937  -23.1777  -33.6883 C.3    1 LIG       0.08100
      4 O1        -49.9365  -20.1913  -32.4790 O.2    1 LIG      -0.32000
      5 O2        -49.3314  -22.0872  -33.6685 O.3    1 LIG      -0.27100
      6 H1        -51.4340  -22.7553  -31.8215 H      1 LIG       0.09000
      7 H2        -52.1853  -22.0630  -33.3064 H      1 LIG       0.09000
      8 H3        -49.8886  -24.0814  -33.2249 H      1 LIG       0.09000
      9 H4        -50.6382  -23.3910  -34.7039 H      1 LIG       0.09000
@<TRIPOS>BOND
      1       1       2 1
      2       1       4 2
      3       1       5 1
      4       2       3 1
      5       3       5 1
      6       2       6 1
      7       2       7 1
      8       3       8 1
      9       3       9 1
@<TRIPOS>ALT_TYPE
CGenFF_4.0_ALT_TYPE_SET
CGenFF_4.0 1 CG2O4 2 CG3C41 3 CG3C41 4 OG2D1 5 OG3C51 6 HGA2 7 HGA2 8 HGA2 9 HGA2
@<TRIPOS>MOLECULE
4_lactone
 9 9 0 0 0
****
USER_CHARGES
INVALID_CHARGES
Pose:   5 Cluster:   5 Fr_nu: 6937582 TotEn:   -20.15
@<TRIPOS>ATOM
      1 C1        -49.2504  -22.6555  -26.3707 C.2    1 LIG       0.04000
      2 C2        -48.6110  -23.7386  -27.2579 C.3    1 LIG       0.11000
      3 C3        -48.8805  -24.6310  -26.0500 C.3    1 LIG       0.08100
      4 O1        -49.5159  -21.4776  -26.4508 O.2    1 LIG      -0.32000
      5 O2        -49.4598  -23.5071  -25.3312 O.3    1 LIG      -0.27100
      6 H1        -49.1830  -23.9730  -28.1570 H      1 LIG       0.09000
      7 H2        -47.5600  -23.5602  -27.4909 H      1 LIG       0.09000
      8 H3        -49.6107  -25.4300  -26.2049 H      1 LIG       0.09000
      9 H4        -47.9929  -25.0181  -25.5422 H      1 LIG       0.09000
@<TRIPOS>BOND
      1       1       2 1
      2       1       4 2
      3       1       5 1
      4       2       3 1
      5       3       5 1
      6       2       6 1
      7       2       7 1
      8       3       8 1
      9       3       9 1
@<TRIPOS>ALT_TYPE
CGenFF_4.0_ALT_TYPE_SET
CGenFF_4.0 1 CG2O4 2 CG3C41 3 CG3C41 4 OG2D1 5 OG3C51 6 HGA2 7 HGA2 8 HGA2 9 HGA2
@<TRIPOS>MOLECULE
4_lactone
 9 9 0 0 0
****
USER_CHARGES
INVALID_CHARGES
Pose:   6 Cluster:   6 Fr_nu: 680935 TotEn:   -20.13
@<TRIPOS>ATOM
      1 C1        -70.8856   -9.9859  -44.6872 C.2    1 LIG       0.04000
      2 C2        -72.3824  -10.3083  -44.8448 C.3    1 LIG       0.11000
      3 C3        -72.4777   -9.6851  -43.4554 C.3    1 LIG       0.08100
      4 O1        -69.8713  -10.1150  -45.3344 O.2    1 LIG      -0.32000
      5 O2        -71.0432   -9.4443  -43.4497 O.3    1 LIG      -0.27100
      6 H1        -72.8752   -9.7560  -45.6464 H      1 LIG       0.09000
      7 H2        -72.6045  -11.3752  -44.9025 H      1 LIG       0.09000
      8 H3        -73.0434   -8.7515  -43.3928 H      1 LIG       0.09000
      9 H4        -72.7740  -10.3657  -42.6525 H      1 LIG       0.09000
@<TRIPOS>BOND
      1       1       2 1
      2       1       4 2
      3       1       5 1
      4       2       3 1
      5       3       5 1
      6       2       6 1
      7       2       7 1
      8       3       8 1
      9       3       9 1
@<TRIPOS>ALT_TYPE
CGenFF_4.0_ALT_TYPE_SET
CGenFF_4.0 1 CG2O4 2 CG3C41 3 CG3C41 4 OG2D1 5 OG3C51 6 HGA2 7 HGA2 8 HGA2 9 HGA2
@<TRIPOS>MOLECULE
4_lactone
 9 9 0 0 0
****
USER_CHARGES
INVALID_CHARGES
Pose:   7 Cluster:   7 Fr_nu: 158309 TotEn:   -19.97
@<TRIPOS>ATOM
      1 C1        -70.6346   -8.8308  -43.7427 C.2    1 LIG       0.04000
      2 C2        -71.8141   -9.4154  -42.9450 C.3    1 LIG       0.11000
      3 C3        -72.0341  -10.2309  -44.2156 C.3    1 LIG       0.08100
      4 O1        -69.7577   -8.0148  -43.5712 O.2    1 LIG      -0.32000
      5 O2        -70.8895   -9.5889  -44.8427 O.3    1 LIG      -0.27100
      6 H1        -71.5169   -9.9842  -42.0626 H      1 LIG       0.09000
      7 H2        -72.5933   -8.6897  -42.7061 H      1 LIG       0.09000
      8 H3        -71.8873  -11.3100  -44.1172 H      1 LIG       0.09000
      9 H4        -72.9601  -10.0195  -44.7573 H      1 LIG       0.09000
@<TRIPOS>BOND
      1       1       2 1
      2       1       4 2
      3       1       5 1
      4       2       3 1
      5       3       5 1
      6       2       6 1
      7       2       7 1
      8       3       8 1
      9       3       9 1
@<TRIPOS>ALT_TYPE
CGenFF_4.0_ALT_TYPE_SET
CGenFF_4.0 1 CG2O4 2 CG3C41 3 CG3C41 4 OG2D1 5 OG3C51 6 HGA2 7 HGA2 8 HGA2 9 HGA2
@<TRIPOS>MOLECULE
4_lactone
 9 9 0 0 0
****
USER_CHARGES
INVALID_CHARGES
Pose:   8 Cluster:   8 Fr_nu: 3422410 TotEn:   -19.81
@<TRIPOS>ATOM
      1 C1        -71.3242  -11.4375  -43.0373 C.2    1 LIG       0.04000
      2 C2        -72.7790  -10.9610  -42.8770 C.3    1 LIG       0.11000
      3 C3        -72.4509  -10.1262  -44.1113 C.3    1 LIG       0.08100
      4 O1        -70.5650  -12.1935  -42.4748 O.2    1 LIG      -0.32000
      5 O2        -71.1004  -10.6657  -44.1346 O.3    1 LIG      -0.27100
      6 H1        -73.5232  -11.7459  -43.0202 H      1 LIG       0.09000
      7 H2        -72.9652  -10.3994  -41.9601 H      1 LIG       0.09000
      8 H3        -73.0040  -10.3845  -45.0185 H      1 LIG       0.09000
      9 H4        -72.4483   -9.0432  -43.9611 H      1 LIG       0.09000
@<TRIPOS>BOND
      1       1       2 1
      2       1       4 2
      3       1       5 1
      4       2       3 1
      5       3       5 1
      6       2       6 1
      7       2       7 1
      8       3       8 1
      9       3       9 1
@<TRIPOS>ALT_TYPE
CGenFF_4.0_ALT_TYPE_SET
CGenFF_4.0 1 CG2O4 2 CG3C41 3 CG3C41 4 OG2D1 5 OG3C51 6 HGA2 7 HGA2 8 HGA2 9 HGA2
@<TRIPOS>MOLECULE
4_lactone
 9 9 0 0 0
****
USER_CHARGES
INVALID_CHARGES
Pose:   9 Cluster:   9 Fr_nu: 6763673 TotEn:   -19.75
@<TRIPOS>ATOM
      1 C1        -48.6510  -21.6259  -33.2535 C.2    1 LIG       0.04000
      2 C2        -49.6079  -22.5085  -34.0749 C.3    1 LIG       0.11000
      3 C3        -50.6598  -21.9306  -33.1329 C.3    1 LIG       0.08100
      4 O1        -47.4685  -21.3701  -33.2324 O.2    1 LIG      -0.32000
      5 O2        -49.6395  -21.1518  -32.4486 O.3    1 LIG      -0.27100
      6 H1        -49.6970  -22.2146  -35.1218 H      1 LIG       0.09000
      7 H2        -49.4205  -23.5791  -33.9773 H      1 LIG       0.09000
      8 H3        -51.4118  -21.2884  -33.5994 H      1 LIG       0.09000
      9 H4        -51.1357  -22.6489  -32.4597 H      1 LIG       0.09000
@<TRIPOS>BOND
      1       1       2 1
      2       1       4 2
      3       1       5 1
      4       2       3 1
      5       3       5 1
      6       2       6 1
      7       2       7 1
      8       3       8 1
      9       3       9 1
@<TRIPOS>ALT_TYPE
CGenFF_4.0_ALT_TYPE_SET
CGenFF_4.0 1 CG2O4 2 CG3C41 3 CG3C41 4 OG2D1 5 OG3C51 6 HGA2 7 HGA2 8 HGA2 9 HGA2
@<TRIPOS>MOLECULE
4_lactone
 9 9 0 0 0
****
USER_CHARGES
INVALID_CHARGES
Pose:  10 Cluster:  10 Fr_nu: 6950784 TotEn:   -19.58
@<TRIPOS>ATOM
      1 C1        -47.9910  -20.3501  -26.9534 C.2    1 LIG       0.04000
      2 C2        -46.7568  -20.5608  -27.8488 C.3    1 LIG       0.11000
      3 C3        -46.1334  -19.5188  -26.9249 C.3    1 LIG       0.08100
      4 O1        -49.1211  -20.7756  -26.8756 O.2    1 LIG      -0.32000
      5 O2        -47.3731  -19.4259  -26.1699 O.3    1 LIG      -0.27100
      6 H1        -46.3292  -21.5628  -27.7894 H      1 LIG       0.09000
      7 H2        -46.9005  -20.2508  -28.8851 H      1 LIG       0.09000
      8 H3        -45.3072  -19.8720  -26.3018 H      1 LIG       0.09000
      9 H4        -45.8767  -18.5653  -27.3947 H      1 LIG       0.09000
@<TRIPOS>BOND
      1       1       2 1
      2       1       4 2
      3       1       5 1
      4       2       3 1
      5       3       5 1
      6       2       6 1
      7       2       7 1
      8       3       8 1
      9       3       9 1
@<TRIPOS>ALT_TYPE
CGenFF_4.0_ALT_TYPE_SET
CGenFF_4.0 1 CG2O4 2 CG3C41 3 CG3C41 4 OG2D1 5 OG3C51 6 HGA2 7 HGA2 8 HGA2 9 HGA2
@<TRIPOS>MOLECULE
4_lactone
 9 9 0 0 0
****
USER_CHARGES
INVALID_CHARGES
Pose:  11 Cluster:  11 Fr_nu: 6900513 TotEn:   -18.82
@<TRIPOS>ATOM
      1 C1        -49.0454  -21.6923  -32.3307 C.2    1 LIG       0.04000
      2 C2        -49.8852  -22.8721  -31.8092 C.3    1 LIG       0.11000
      3 C3        -48.7947  -23.7070  -32.4735 C.3    1 LIG       0.08100
      4 O1        -49.0933  -20.4834  -32.3088 O.2    1 LIG      -0.32000
      5 O2        -48.1097  -22.4975  -32.9017 O.3    1 LIG      -0.27100
      6 H1        -49.9348  -22.9370  -30.7211 H      1 LIG       0.09000
      7 H2        -50.8776  -22.9447  -32.2572 H      1 LIG       0.09000
      8 H3        -48.1759  -24.3027  -31.7969 H      1 LIG       0.09000
      9 H4        -49.1165  -24.3100  -33.3270 H      1 LIG       0.09000
@<TRIPOS>BOND
      1       1       2 1
      2       1       4 2
      3       1       5 1
      4       2       3 1
      5       3       5 1
      6       2       6 1
      7       2       7 1
      8       3       8 1
      9       3       9 1
@<TRIPOS>ALT_TYPE
CGenFF_4.0_ALT_TYPE_SET
CGenFF_4.0 1 CG2O4 2 CG3C41 3 CG3C41 4 OG2D1 5 OG3C51 6 HGA2 7 HGA2 8 HGA2 9 HGA2
@<TRIPOS>MOLECULE
4_lactone
 9 9 0 0 0
****
USER_CHARGES
INVALID_CHARGES
Pose:  12 Cluster:  12 Fr_nu: 6907920 TotEn:   -18.62
@<TRIPOS>ATOM
      1 C1        -48.3260  -21.2143  -26.8001 C.2    1 LIG       0.04000
      2 C2        -47.2192  -22.1682  -26.3162 C.3    1 LIG       0.11000
      3 C3        -47.3904  -22.7798  -27.7036 C.3    1 LIG       0.08100
      4 O1        -48.9462  -20.2714  -26.3634 O.2    1 LIG      -0.32000
      5 O2        -48.4266  -21.8091  -28.0190 O.3    1 LIG      -0.27100
      6 H1        -46.2614  -21.6805  -26.1285 H      1 LIG       0.09000
      7 H2        -47.5129  -22.8027  -25.4785 H      1 LIG       0.09000
      8 H3        -46.5310  -22.6839  -28.3728 H      1 LIG       0.09000
      9 H4        -47.7779  -23.8020  -27.7238 H      1 LIG       0.09000
@<TRIPOS>BOND
      1       1       2 1
      2       1       4 2
      3       1       5 1
      4       2       3 1
      5       3       5 1
      6       2       6 1
      7       2       7 1
      8       3       8 1
      9       3       9 1
@<TRIPOS>ALT_TYPE
CGenFF_4.0_ALT_TYPE_SET
CGenFF_4.0 1 CG2O4 2 CG3C41 3 CG3C41 4 OG2D1 5 OG3C51 6 HGA2 7 HGA2 8 HGA2 9 HGA2
@<TRIPOS>MOLECULE
4_lactone
 9 9 0 0 0
****
USER_CHARGES
INVALID_CHARGES
Pose:  13 Cluster:  13 Fr_nu: 6932766 TotEn:   -18.42
@<TRIPOS>ATOM
      1 C1        -77.9062  -14.6719  -59.5676 C.2    1 LIG       0.04000
      2 C2        -77.7735  -13.9508  -60.9210 C.3    1 LIG       0.11000
      3 C3        -76.2797  -14.0857  -60.6415 C.3    1 LIG       0.08100
      4 O1        -78.7967  -15.0626  -58.8474 O.2    1 LIG      -0.32000
      5 O2        -76.5615  -14.7568  -59.3822 O.3    1 LIG      -0.27100
      6 H1        -78.1502  -14.5235  -61.7698 H      1 LIG       0.09000
      7 H2        -78.1657  -12.9325  -60.9233 H      1 LIG       0.09000
      8 H3        -75.7259  -14.7322  -61.3278 H      1 LIG       0.09000
      9 H4        -75.7425  -13.1463  -60.4846 H      1 LIG       0.09000
@<TRIPOS>BOND
      1       1       2 1
      2       1       4 2
      3       1       5 1
      4       2       3 1
      5       3       5 1
      6       2       6 1
      7       2       7 1
      8       3       8 1
      9       3       9 1
@<TRIPOS>ALT_TYPE
CGenFF_4.0_ALT_TYPE_SET
CGenFF_4.0 1 CG2O4 2 CG3C41 3 CG3C41 4 OG2D1 5 OG3C51 6 HGA2 7 HGA2 8 HGA2 9 HGA2
@<TRIPOS>MOLECULE
4_lactone
 9 9 0 0 0
****
USER_CHARGES
INVALID_CHARGES
Pose:  14 Cluster:  14 Fr_nu: 6900708 TotEn:   -17.54
@<TRIPOS>ATOM
      1 C1        -48.1670  -21.7300  -32.5304 C.2    1 LIG       0.04000
      2 C2        -48.5460  -23.2192  -32.4417 C.3    1 LIG       0.11000
      3 C3        -48.8792  -22.8621  -30.9962 C.3    1 LIG       0.08100
      4 O1        -47.7430  -20.9646  -33.3663 O.2    1 LIG      -0.32000
      5 O2        -48.4828  -21.4824  -31.2309 O.3    1 LIG      -0.27100
      6 H1        -49.3941  -23.5011  -33.0675 H      1 LIG       0.09000
      7 H2        -47.7057  -23.9015  -32.5802 H      1 LIG       0.09000
      8 H3        -49.9348  -22.9370  -30.7211 H      1 LIG       0.09000
      9 H4        -48.2521  -23.3366  -30.2366 H      1 LIG       0.09000
@<TRIPOS>BOND
      1       1       2 1
      2       1       4 2
      3       1       5 1
      4       2       3 1
      5       3       5 1
      6       2       6 1
      7       2       7 1
      8       3       8 1
      9       3       9 1
@<TRIPOS>ALT_TYPE
CGenFF_4.0_ALT_TYPE_SET
CGenFF_4.0 1 CG2O4 2 CG3C41 3 CG3C41 4 OG2D1 5 OG3C51 6 HGA2 7 HGA2 8 HGA2 9 HGA2
@<TRIPOS>MOLECULE
4_lactone
 9 9 0 0 0
****
USER_CHARGES
INVALID_CHARGES
Pose:  15 Cluster:  15 Fr_nu: 6943172 TotEn:   -17.08
@<TRIPOS>ATOM
      1 C1        -50.5764    9.4828  -30.4709 C.2    1 LIG       0.04000
      2 C2        -50.8855    8.4271  -31.5475 C.3    1 LIG       0.11000
      3 C3        -50.1558    7.4948  -30.5851 C.3    1 LIG       0.08100
      4 O1        -50.7704   10.6646  -30.2972 O.2    1 LIG      -0.32000
      5 O2        -49.9367    8.5967  -29.6614 O.3    1 LIG      -0.27100
      6 H1        -51.9496    8.2284  -31.6841 H      1 LIG       0.09000
      7 H2        -50.3889    8.6065  -32.5025 H      1 LIG       0.09000
      8 H3        -50.7657    6.7067  -30.1352 H      1 LIG       0.09000
      9 H4        -49.2111    7.0840  -30.9517 H      1 LIG       0.09000
@<TRIPOS>BOND
      1       1       2 1
      2       1       4 2
      3       1       5 1
      4       2       3 1
      5       3       5 1
      6       2       6 1
      7       2       7 1
      8       3       8 1
      9       3       9 1
@<TRIPOS>ALT_TYPE
CGenFF_4.0_ALT_TYPE_SET
CGenFF_4.0 1 CG2O4 2 CG3C41 3 CG3C41 4 OG2D1 5 OG3C51 6 HGA2 7 HGA2 8 HGA2 9 HGA2
@<TRIPOS>MOLECULE
4_lactone
 9 9 0 0 0
****
USER_CHARGES
INVALID_CHARGES
Pose:  16 Cluster:  16 Fr_nu: 6906723 TotEn:   -16.73
@<TRIPOS>ATOM
      1 C1        -46.9429   -9.0047  -28.1370 C.2    1 LIG       0.04000
      2 C2        -47.5796   -9.1579  -26.7440 C.3    1 LIG       0.11000
      3 C3        -46.3336   -9.9931  -26.4654 C.3    1 LIG       0.08100
      4 O1        -47.2052   -8.4565  -29.1834 O.2    1 LIG      -0.32000
      5 O2        -45.8581   -9.7614  -27.8203 O.3    1 LIG      -0.27100
      6 H1        -47.6586   -8.2241  -26.1851 H      1 LIG       0.09000
      7 H2        -48.5254   -9.7021  -26.7441 H      1 LIG       0.09000
      8 H3        -45.6454   -9.5834  -25.7210 H      1 LIG       0.09000
      9 H4        -46.5103  -11.0558  -26.2779 H      1 LIG       0.09000
@<TRIPOS>BOND
      1       1       2 1
      2       1       4 2
      3       1       5 1
      4       2       3 1
      5       3       5 1
      6       2       6 1
      7       2       7 1
      8       3       8 1
      9       3       9 1
@<TRIPOS>ALT_TYPE
CGenFF_4.0_ALT_TYPE_SET
CGenFF_4.0 1 CG2O4 2 CG3C41 3 CG3C41 4 OG2D1 5 OG3C51 6 HGA2 7 HGA2 8 HGA2 9 HGA2
@<TRIPOS>MOLECULE
4_lactone
 9 9 0 0 0
****
USER_CHARGES
INVALID_CHARGES
Pose:  17 Cluster:  17 Fr_nu: 6478430 TotEn:   -16.49
@<TRIPOS>ATOM
      1 C1        -76.6104  -14.7251  -60.1264 C.2    1 LIG       0.04000
      2 C2        -77.5065  -14.4726  -61.3521 C.3    1 LIG       0.11000
      3 C3        -78.1216  -13.4021  -60.4557 C.3    1 LIG       0.08100
      4 O1        -75.7028  -15.4649  -59.8208 O.2    1 LIG      -0.32000
      5 O2        -77.2056  -13.7547  -59.3822 O.3    1 LIG      -0.27100
      6 H1        -76.9699  -14.1056  -62.2283 H      1 LIG       0.09000
      7 H2        -78.1583  -15.3098  -61.6072 H      1 LIG       0.09000
      8 H3        -77.9786  -12.3693  -60.7848 H      1 LIG       0.09000
      9 H4        -79.1627  -13.5701  -60.1667 H      1 LIG       0.09000
@<TRIPOS>BOND
      1       1       2 1
      2       1       4 2
      3       1       5 1
      4       2       3 1
      5       3       5 1
      6       2       6 1
      7       2       7 1
      8       3       8 1
      9       3       9 1
@<TRIPOS>ALT_TYPE
CGenFF_4.0_ALT_TYPE_SET
CGenFF_4.0 1 CG2O4 2 CG3C41 3 CG3C41 4 OG2D1 5 OG3C51 6 HGA2 7 HGA2 8 HGA2 9 HGA2
@<TRIPOS>MOLECULE
4_lactone
 9 9 0 0 0
****
USER_CHARGES
INVALID_CHARGES
Pose:  18 Cluster:  18 Fr_nu:  37597 TotEn:   -16.09
@<TRIPOS>ATOM
      1 C1        -59.7437    1.5371  -42.8597 C.2    1 LIG       0.04000
      2 C2        -60.5003    1.3365  -44.1851 C.3    1 LIG       0.11000
      3 C3        -61.5739    2.1673  -43.4887 C.3    1 LIG       0.08100
      4 O1        -58.6787    1.2178  -42.3822 O.2    1 LIG      -0.32000
      5 O2        -60.7427    2.2706  -42.2996 O.3    1 LIG      -0.27100
      6 H1        -60.0224    1.8060  -45.0463 H      1 LIG       0.09000
      7 H2        -60.7647    0.2987  -44.3943 H      1 LIG       0.09000
      8 H3        -61.7727    3.1486  -43.9282 H      1 LIG       0.09000
      9 H4        -62.5118    1.6457  -43.2792 H      1 LIG       0.09000
@<TRIPOS>BOND
      1       1       2 1
      2       1       4 2
      3       1       5 1
      4       2       3 1
      5       3       5 1
      6       2       6 1
      7       2       7 1
      8       3       8 1
      9       3       9 1
@<TRIPOS>ALT_TYPE
CGenFF_4.0_ALT_TYPE_SET
CGenFF_4.0 1 CG2O4 2 CG3C41 3 CG3C41 4 OG2D1 5 OG3C51 6 HGA2 7 HGA2 8 HGA2 9 HGA2
@<TRIPOS>MOLECULE
4_lactone
 9 9 0 0 0
****
USER_CHARGES
INVALID_CHARGES
Pose:  19 Cluster:  19 Fr_nu: 6880352 TotEn:   -15.53
@<TRIPOS>ATOM
      1 C1        -52.5161  -25.2555  -21.6976 C.2    1 LIG       0.04000
      2 C2        -53.2525  -26.5328  -22.1396 C.3    1 LIG       0.11000
      3 C3        -54.1287  -25.5457  -22.9050 C.3    1 LIG       0.08100
      4 O1        -51.5705  -24.9658  -21.0002 O.2    1 LIG      -0.32000
      5 O2        -53.3374  -24.4330  -22.4037 O.3    1 LIG      -0.27100
      6 H1        -52.6499  -27.2051  -22.7523 H      1 LIG       0.09000
      7 H2        -53.7421  -27.0691  -21.3250 H      1 LIG       0.09000
      8 H3        -54.0804  -25.6159  -23.9951 H      1 LIG       0.09000
      9 H4        -55.1683  -25.4814  -22.5722 H      1 LIG       0.09000
@<TRIPOS>BOND
      1       1       2 1
      2       1       4 2
      3       1       5 1
      4       2       3 1
      5       3       5 1
      6       2       6 1
      7       2       7 1
      8       3       8 1
      9       3       9 1
@<TRIPOS>ALT_TYPE
CGenFF_4.0_ALT_TYPE_SET
CGenFF_4.0 1 CG2O4 2 CG3C41 3 CG3C41 4 OG2D1 5 OG3C51 6 HGA2 7 HGA2 8 HGA2 9 HGA2
@<TRIPOS>MOLECULE
4_lactone
 9 9 0 0 0
****
USER_CHARGES
INVALID_CHARGES
Pose:  20 Cluster:  20 Fr_nu: 193960 TotEn:   -15.43
@<TRIPOS>ATOM
      1 C1        -78.0828  -16.1330  -45.6251 C.2    1 LIG       0.04000
      2 C2        -78.3405  -15.0597  -46.6978 C.3    1 LIG       0.11000
      3 C3        -78.7530  -16.2614  -47.5426 C.3    1 LIG       0.08100
      4 O1        -77.6941  -16.1759  -44.4799 O.2    1 LIG      -0.32000
      5 O2        -78.4636  -17.1577  -46.4342 O.3    1 LIG      -0.27100
      6 H1        -79.1399  -14.3610  -46.4459 H      1 LIG       0.09000
      7 H2        -77.4425  -14.5342  -47.0268 H      1 LIG       0.09000
      8 H3        -79.8079  -16.3003  -47.8277 H      1 LIG       0.09000
      9 H4        -78.1161  -16.4717  -48.4062 H      1 LIG       0.09000
@<TRIPOS>BOND
      1       1       2 1
      2       1       4 2
      3       1       5 1
      4       2       3 1
      5       3       5 1
      6       2       6 1
      7       2       7 1
      8       3       8 1
      9       3       9 1
@<TRIPOS>ALT_TYPE
CGenFF_4.0_ALT_TYPE_SET
CGenFF_4.0 1 CG2O4 2 CG3C41 3 CG3C41 4 OG2D1 5 OG3C51 6 HGA2 7 HGA2 8 HGA2 9 HGA2
@<TRIPOS>MOLECULE
4_lactone
 9 9 0 0 0
****
USER_CHARGES
INVALID_CHARGES
Pose:  21 Cluster:  21 Fr_nu: 270959 TotEn:   -15.24
@<TRIPOS>ATOM
      1 C1        -74.1981  -11.9974  -47.3690 C.2    1 LIG       0.04000
      2 C2        -75.0555  -12.6202  -46.2526 C.3    1 LIG       0.11000
      3 C3        -74.4651  -11.4888  -45.4164 C.3    1 LIG       0.08100
      4 O1        -73.9643  -12.2069  -48.5376 O.2    1 LIG      -0.32000
      5 O2        -73.7098  -11.0147  -46.5655 O.3    1 LIG      -0.27100
      6 H1        -76.1302  -12.5649  -46.4329 H      1 LIG       0.09000
      7 H2        -74.7518  -13.6289  -45.9681 H      1 LIG       0.09000
      8 H3        -75.1780  -10.7379  -45.0649 H      1 LIG       0.09000
      9 H4        -73.8049  -11.7992  -44.6020 H      1 LIG       0.09000
@<TRIPOS>BOND
      1       1       2 1
      2       1       4 2
      3       1       5 1
      4       2       3 1
      5       3       5 1
      6       2       6 1
      7       2       7 1
      8       3       8 1
      9       3       9 1
@<TRIPOS>ALT_TYPE
CGenFF_4.0_ALT_TYPE_SET
CGenFF_4.0 1 CG2O4 2 CG3C41 3 CG3C41 4 OG2D1 5 OG3C51 6 HGA2 7 HGA2 8 HGA2 9 HGA2
@<TRIPOS>MOLECULE
4_lactone
 9 9 0 0 0
****
USER_CHARGES
INVALID_CHARGES
Pose:  22 Cluster:  22 Fr_nu: 4498229 TotEn:   -15.14
@<TRIPOS>ATOM
      1 C1        -40.6488   -4.6473  -46.6079 C.2    1 LIG       0.04000
      2 C2        -41.4049   -5.4584  -47.6755 C.3    1 LIG       0.11000
      3 C3        -40.3271   -4.9024  -48.6013 C.3    1 LIG       0.08100
      4 O1        -40.7437   -4.4246  -45.4222 O.2    1 LIG      -0.32000
      5 O2        -39.7206   -4.1875  -47.4892 O.3    1 LIG      -0.27100
      6 H1        -41.3809   -6.5374  -47.5150 H      1 LIG       0.09000
      7 H2        -42.4205   -5.1073  -47.8650 H      1 LIG       0.09000
      8 H3        -39.6422   -5.6404  -49.0277 H      1 LIG       0.09000
      9 H4        -40.6792   -4.2159  -49.3761 H      1 LIG       0.09000
@<TRIPOS>BOND
      1       1       2 1
      2       1       4 2
      3       1       5 1
      4       2       3 1
      5       3       5 1
      6       2       6 1
      7       2       7 1
      8       3       8 1
      9       3       9 1
@<TRIPOS>ALT_TYPE
CGenFF_4.0_ALT_TYPE_SET
CGenFF_4.0 1 CG2O4 2 CG3C41 3 CG3C41 4 OG2D1 5 OG3C51 6 HGA2 7 HGA2 8 HGA2 9 HGA2
@<TRIPOS>MOLECULE
4_lactone
 9 9 0 0 0
****
USER_CHARGES
INVALID_CHARGES
Pose:  23 Cluster:  23 Fr_nu: 4911654 TotEn:   -15.03
@<TRIPOS>ATOM
      1 C1        -71.5679  -10.0905  -44.2766 C.2    1 LIG       0.04000
      2 C2        -72.2383  -10.8731  -43.1333 C.3    1 LIG       0.11000
      3 C3        -73.3866  -10.9926  -44.1308 C.3    1 LIG       0.08100
      4 O1        -70.5181   -9.5221  -44.4742 O.2    1 LIG      -0.32000
      5 O2        -72.6295  -10.2343  -45.1145 O.3    1 LIG      -0.27100
      6 H1        -71.7345  -11.8064  -42.8770 H      1 LIG       0.09000
      7 H2        -72.4427  -10.2747  -42.2439 H      1 LIG       0.09000
      8 H3        -73.6049  -12.0045  -44.4828 H      1 LIG       0.09000
      9 H4        -74.3100  -10.4781  -43.8509 H      1 LIG       0.09000
@<TRIPOS>BOND
      1       1       2 1
      2       1       4 2
      3       1       5 1
      4       2       3 1
      5       3       5 1
      6       2       6 1
      7       2       7 1
      8       3       8 1
      9       3       9 1
@<TRIPOS>ALT_TYPE
CGenFF_4.0_ALT_TYPE_SET
CGenFF_4.0 1 CG2O4 2 CG3C41 3 CG3C41 4 OG2D1 5 OG3C51 6 HGA2 7 HGA2 8 HGA2 9 HGA2
@<TRIPOS>MOLECULE
4_lactone
 9 9 0 0 0
****
USER_CHARGES
INVALID_CHARGES
Pose:  24 Cluster:  24 Fr_nu: 569542 TotEn:   -14.93
@<TRIPOS>ATOM
      1 C1        -61.3345   -0.0293  -23.3190 C.2    1 LIG       0.04000
      2 C2        -61.0688   -1.5038  -23.6720 C.3    1 LIG       0.11000
      3 C3        -62.1713   -1.2682  -24.7001 C.3    1 LIG       0.08100
      4 O1        -60.9117    0.7920  -22.5374 O.2    1 LIG      -0.32000
      5 O2        -62.3101    0.1100  -24.2563 O.3    1 LIG      -0.27100
      6 H1        -60.0741   -1.6922  -24.0789 H      1 LIG       0.09000
      7 H2        -61.3094   -2.2039  -22.8703 H      1 LIG       0.09000
      8 H3        -61.8623   -1.3253  -25.7474 H      1 LIG       0.09000
      9 H4        -63.0925   -1.8358  -24.5423 H      1 LIG       0.09000
@<TRIPOS>BOND
      1       1       2 1
      2       1       4 2
      3       1       5 1
      4       2       3 1
      5       3       5 1
      6       2       6 1
      7       2       7 1
      8       3       8 1
      9       3       9 1
@<TRIPOS>ALT_TYPE
CGenFF_4.0_ALT_TYPE_SET
CGenFF_4.0 1 CG2O4 2 CG3C41 3 CG3C41 4 OG2D1 5 OG3C51 6 HGA2 7 HGA2 8 HGA2 9 HGA2
@<TRIPOS>MOLECULE
4_lactone
 9 9 0 0 0
****
USER_CHARGES
INVALID_CHARGES
Pose:  25 Cluster:  25 Fr_nu: 2287192 TotEn:   -14.86
@<TRIPOS>ATOM
      1 C1        -73.6910  -11.2380  -45.6173 C.2    1 LIG       0.04000
      2 C2        -74.7697  -12.0505  -44.8789 C.3    1 LIG       0.11000
      3 C3        -74.3036  -11.2354  -43.6764 C.3    1 LIG       0.08100
      4 O1        -73.2478  -11.1551  -46.7403 O.2    1 LIG      -0.32000
      5 O2        -73.3248  -10.5479  -44.5040 O.3    1 LIG      -0.27100
      6 H1        -75.7873  -11.8529  -45.2194 H      1 LIG       0.09000
      7 H2        -74.5670  -13.1218  -44.8334 H      1 LIG       0.09000
      8 H3        -75.0390  -10.5411  -43.2610 H      1 LIG       0.09000
      9 H4        -73.8235  -11.8064  -42.8770 H      1 LIG       0.09000
@<TRIPOS>BOND
      1       1       2 1
      2       1       4 2
      3       1       5 1
      4       2       3 1
      5       3       5 1
      6       2       6 1
      7       2       7 1
      8       3       8 1
      9       3       9 1
@<TRIPOS>ALT_TYPE
CGenFF_4.0_ALT_TYPE_SET
CGenFF_4.0 1 CG2O4 2 CG3C41 3 CG3C41 4 OG2D1 5 OG3C51 6 HGA2 7 HGA2 8 HGA2 9 HGA2
@<TRIPOS>MOLECULE
4_lactone
 9 9 0 0 0
****
USER_CHARGES
INVALID_CHARGES
Pose:  26 Cluster:  26 Fr_nu: 6937312 TotEn:   -14.76
@<TRIPOS>ATOM
      1 C1        -49.5385  -21.5379  -32.0386 C.2    1 LIG       0.04000
      2 C2        -50.1364  -22.7593  -31.3176 C.3    1 LIG       0.11000
      3 C3        -51.3697  -22.4194  -32.1491 C.3    1 LIG       0.08100
      4 O1        -48.4894  -20.9349  -32.0538 O.2    1 LIG      -0.32000
      5 O2        -50.6727  -21.2918  -32.7478 O.3    1 LIG      -0.27100
      6 H1        -49.6469  -23.7037  -31.5605 H      1 LIG       0.09000
      7 H2        -50.2416  -22.6322  -30.2389 H      1 LIG       0.09000
      8 H3        -51.6543  -23.1620  -32.8996 H      1 LIG       0.09000
      9 H4        -52.2462  -22.0946  -31.5818 H      1 LIG       0.09000
@<TRIPOS>BOND
      1       1       2 1
      2       1       4 2
      3       1       5 1
      4       2       3 1
      5       3       5 1
      6       2       6 1
      7       2       7 1
      8       3       8 1
      9       3       9 1
@<TRIPOS>ALT_TYPE
CGenFF_4.0_ALT_TYPE_SET
CGenFF_4.0 1 CG2O4 2 CG3C41 3 CG3C41 4 OG2D1 5 OG3C51 6 HGA2 7 HGA2 8 HGA2 9 HGA2
@<TRIPOS>MOLECULE
4_lactone
 9 9 0 0 0
****
USER_CHARGES
INVALID_CHARGES
Pose:  27 Cluster:  27 Fr_nu: 169013 TotEn:   -14.69
@<TRIPOS>ATOM
      1 C1        -58.7160    1.0582  -37.0205 C.2    1 LIG       0.04000
      2 C2        -58.4856    2.5700  -36.8453 C.3    1 LIG       0.11000
      3 C3        -59.3226    2.6616  -38.1177 C.3    1 LIG       0.08100
      4 O1        -58.4126    0.0363  -36.4478 O.2    1 LIG      -0.32000
      5 O2        -59.4537    1.2134  -38.1525 O.3    1 LIG      -0.27100
      6 H1        -58.9418    2.9890  -35.9471 H      1 LIG       0.09000
      7 H2        -57.4423    2.8754  -36.9406 H      1 LIG       0.09000
      8 H3        -60.2941    3.1519  -38.0113 H      1 LIG       0.09000
      9 H4        -58.7991    3.0389  -39.0004 H      1 LIG       0.09000
@<TRIPOS>BOND
      1       1       2 1
      2       1       4 2
      3       1       5 1
      4       2       3 1
      5       3       5 1
      6       2       6 1
      7       2       7 1
      8       3       8 1
      9       3       9 1
@<TRIPOS>ALT_TYPE
CGenFF_4.0_ALT_TYPE_SET
CGenFF_4.0 1 CG2O4 2 CG3C41 3 CG3C41 4 OG2D1 5 OG3C51 6 HGA2 7 HGA2 8 HGA2 9 HGA2
@<TRIPOS>MOLECULE
4_lactone
 9 9 0 0 0
****
USER_CHARGES
INVALID_CHARGES
Pose:  28 Cluster:  28 Fr_nu:  38089 TotEn:   -14.60
@<TRIPOS>ATOM
      1 C1        -60.6575    3.0977  -43.1771 C.2    1 LIG       0.04000
      2 C2        -61.7042    2.2284  -43.8969 C.3    1 LIG       0.11000
      3 C3        -60.5003    1.3365  -44.1851 C.3    1 LIG       0.08100
      4 O1        -60.6329    4.1379  -42.5593 O.2    1 LIG      -0.32000
      5 O2        -59.6295    2.2571  -43.4712 O.3    1 LIG      -0.27100
      6 H1        -62.4610    1.8035  -43.2358 H      1 LIG       0.09000
      7 H2        -62.1590    2.7070  -44.7658 H      1 LIG       0.09000
      8 H3        -60.5178    0.3502  -43.7134 H      1 LIG       0.09000
      9 H4        -60.2179    1.2512  -45.2380 H      1 LIG       0.09000
@<TRIPOS>BOND
      1       1       2 1
      2       1       4 2
      3       1       5 1
      4       2       3 1
      5       3       5 1
      6       2       6 1
      7       2       7 1
      8       3       8 1
      9       3       9 1
@<TRIPOS>ALT_TYPE
CGenFF_4.0_ALT_TYPE_SET
CGenFF_4.0 1 CG2O4 2 CG3C41 3 CG3C41 4 OG2D1 5 OG3C51 6 HGA2 7 HGA2 8 HGA2 9 HGA2
@<TRIPOS>MOLECULE
4_lactone
 9 9 0 0 0
****
USER_CHARGES
INVALID_CHARGES
Pose:  29 Cluster:  29 Fr_nu: 1197553 TotEn:   -14.60
@<TRIPOS>ATOM
      1 C1        -72.6755  -25.7116  -44.6781 C.2    1 LIG       0.04000
      2 C2        -72.7094  -25.2155  -43.2214 C.3    1 LIG       0.11000
      3 C3        -73.2919  -26.6001  -42.9538 C.3    1 LIG       0.08100
      4 O1        -72.3404  -25.2843  -45.7595 O.2    1 LIG      -0.32000
      5 O2        -73.2000  -26.9275  -44.3680 O.3    1 LIG      -0.27100
      6 H1        -71.7244  -25.0251  -42.7926 H      1 LIG       0.09000
      7 H2        -73.3854  -24.3757  -43.0526 H      1 LIG       0.09000
      8 H3        -72.6729  -27.2648  -42.3451 H      1 LIG       0.09000
      9 H4        -74.3278  -26.6165  -42.6041 H      1 LIG       0.09000
@<TRIPOS>BOND
      1       1       2 1
      2       1       4 2
      3       1       5 1
      4       2       3 1
      5       3       5 1
      6       2       6 1
      7       2       7 1
      8       3       8 1
      9       3       9 1
@<TRIPOS>ALT_TYPE
CGenFF_4.0_ALT_TYPE_SET
CGenFF_4.0 1 CG2O4 2 CG3C41 3 CG3C41 4 OG2D1 5 OG3C51 6 HGA2 7 HGA2 8 HGA2 9 HGA2
@<TRIPOS>MOLECULE
4_lactone
 9 9 0 0 0
****
USER_CHARGES
INVALID_CHARGES
Pose:  30 Cluster:  30 Fr_nu: 6607135 TotEn:   -14.60
@<TRIPOS>ATOM
      1 C1        -71.4565  -26.1894  -44.7133 C.2    1 LIG       0.04000
      2 C2        -71.1681  -25.9183  -43.2259 C.3    1 LIG       0.11000
      3 C3        -72.5376  -25.2471  -43.2691 C.3    1 LIG       0.08100
      4 O1        -70.9037  -26.7251  -45.6470 O.2    1 LIG      -0.32000
      5 O2        -72.6689  -25.5739  -44.6804 O.3    1 LIG      -0.27100
      6 H1        -71.1013  -26.8190  -42.6137 H      1 LIG       0.09000
      7 H2        -70.3198  -25.2548  -43.0505 H      1 LIG       0.09000
      8 H3        -73.3182  -25.7244  -42.6704 H      1 LIG       0.09000
      9 H4        -72.5383  -24.1659  -43.1054 H      1 LIG       0.09000
@<TRIPOS>BOND
      1       1       2 1
      2       1       4 2
      3       1       5 1
      4       2       3 1
      5       3       5 1
      6       2       6 1
      7       2       7 1
      8       3       8 1
      9       3       9 1
@<TRIPOS>ALT_TYPE
CGenFF_4.0_ALT_TYPE_SET
CGenFF_4.0 1 CG2O4 2 CG3C41 3 CG3C41 4 OG2D1 5 OG3C51 6 HGA2 7 HGA2 8 HGA2 9 HGA2
@<TRIPOS>MOLECULE
4_lactone
 9 9 0 0 0
****
USER_CHARGES
INVALID_CHARGES
Pose:  31 Cluster:  31 Fr_nu: 591547 TotEn:   -14.34
@<TRIPOS>ATOM
      1 C1        -78.5165  -16.1565  -46.2602 C.2    1 LIG       0.04000
      2 C2        -78.4415  -14.6300  -46.0770 C.3    1 LIG       0.11000
      3 C3        -79.5422  -14.6308  -47.1337 C.3    1 LIG       0.08100
      4 O1        -77.9712  -17.1379  -45.8089 O.2    1 LIG      -0.32000
      5 O2        -79.4981  -16.0832  -47.1988 O.3    1 LIG      -0.27100
      6 H1        -78.7376  -14.2852  -45.0851 H      1 LIG       0.09000
      7 H2        -77.4905  -14.1910  -46.3829 H      1 LIG       0.09000
      8 H3        -80.5195  -14.2717  -46.7999 H      1 LIG       0.09000
      9 H4        -79.2758  -14.1775  -48.0924 H      1 LIG       0.09000
@<TRIPOS>BOND
      1       1       2 1
      2       1       4 2
      3       1       5 1
      4       2       3 1
      5       3       5 1
      6       2       6 1
      7       2       7 1
      8       3       8 1
      9       3       9 1
@<TRIPOS>ALT_TYPE
CGenFF_4.0_ALT_TYPE_SET
CGenFF_4.0 1 CG2O4 2 CG3C41 3 CG3C41 4 OG2D1 5 OG3C51 6 HGA2 7 HGA2 8 HGA2 9 HGA2
@<TRIPOS>MOLECULE
4_lactone
 9 9 0 0 0
****
USER_CHARGES
INVALID_CHARGES
Pose:  32 Cluster:  32 Fr_nu: 3300245 TotEn:   -14.07
@<TRIPOS>ATOM
      1 C1        -72.5451  -10.4450  -43.9782 C.2    1 LIG       0.04000
      2 C2        -73.7377  -11.2508  -44.5239 C.3    1 LIG       0.11000
      3 C3        -74.2976  -11.0271  -43.1223 C.3    1 LIG       0.08100
      4 O1        -71.4759  -10.0478  -44.3824 O.2    1 LIG      -0.32000
      5 O2        -73.1039  -10.2847  -42.7487 O.3    1 LIG      -0.27100
      6 H1        -74.2763  -10.7562  -45.3336 H      1 LIG       0.09000
      7 H2        -73.4973  -12.2841  -44.7794 H      1 LIG       0.09000
      8 H3        -75.1944  -10.4043  -43.0644 H      1 LIG       0.09000
      9 H4        -74.4179  -11.9272  -42.5133 H      1 LIG       0.09000
@<TRIPOS>BOND
      1       1       2 1
      2       1       4 2
      3       1       5 1
      4       2       3 1
      5       3       5 1
      6       2       6 1
      7       2       7 1
      8       3       8 1
      9       3       9 1
@<TRIPOS>ALT_TYPE
CGenFF_4.0_ALT_TYPE_SET
CGenFF_4.0 1 CG2O4 2 CG3C41 3 CG3C41 4 OG2D1 5 OG3C51 6 HGA2 7 HGA2 8 HGA2 9 HGA2
@<TRIPOS>MOLECULE
4_lactone
 9 9 0 0 0
****
USER_CHARGES
INVALID_CHARGES
Pose:  33 Cluster:  33 Fr_nu: 971952 TotEn:   -14.06
@<TRIPOS>ATOM
      1 C1        -71.8582  -11.0309  -42.4600 C.2    1 LIG       0.04000
      2 C2        -73.1110  -11.0391  -43.3541 C.3    1 LIG       0.11000
      3 C3        -72.6567   -9.6227  -43.6935 C.3    1 LIG       0.08100
      4 O1        -71.2974  -11.7889  -41.7015 O.2    1 LIG      -0.32000
      5 O2        -71.5125   -9.7620  -42.8064 O.3    1 LIG      -0.27100
      6 H1        -73.0692  -11.7589  -44.1730 H      1 LIG       0.09000
      7 H2        -74.0502  -11.1172  -42.8040 H      1 LIG       0.09000
      8 H3        -72.3464   -9.4602  -44.7293 H      1 LIG       0.09000
      9 H4        -73.3246   -8.8217  -43.3649 H      1 LIG       0.09000
@<TRIPOS>BOND
      1       1       2 1
      2       1       4 2
      3       1       5 1
      4       2       3 1
      5       3       5 1
      6       2       6 1
      7       2       7 1
      8       3       8 1
      9       3       9 1
@<TRIPOS>ALT_TYPE
CGenFF_4.0_ALT_TYPE_SET
CGenFF_4.0 1 CG2O4 2 CG3C41 3 CG3C41 4 OG2D1 5 OG3C51 6 HGA2 7 HGA2 8 HGA2 9 HGA2
@<TRIPOS>MOLECULE
4_lactone
 9 9 0 0 0
****
USER_CHARGES
INVALID_CHARGES
Pose:  34 Cluster:  34 Fr_nu: 149922 TotEn:   -13.87
@<TRIPOS>ATOM
      1 C1        -57.8243    1.5424  -36.6361 C.2    1 LIG       0.04000
      2 C2        -58.9591    2.5768  -36.7428 C.3    1 LIG       0.11000
      3 C3        -57.8297    3.5018  -37.1865 C.3    1 LIG       0.08100
      4 O1        -57.7029    0.3785  -36.3276 O.2    1 LIG      -0.32000
      5 O2        -56.8674    2.4214  -37.0376 O.3    1 LIG      -0.27100
      6 H1        -59.7057    2.3423  -37.5031 H      1 LIG       0.09000
      7 H2        -59.4276    2.8239  -35.7887 H      1 LIG       0.09000
      8 H3        -57.8842    3.8536  -38.2204 H      1 LIG       0.09000
      9 H4        -57.6082    4.3330  -36.5116 H      1 LIG       0.09000
@<TRIPOS>BOND
      1       1       2 1
      2       1       4 2
      3       1       5 1
      4       2       3 1
      5       3       5 1
      6       2       6 1
      7       2       7 1
      8       3       8 1
      9       3       9 1
@<TRIPOS>ALT_TYPE
CGenFF_4.0_ALT_TYPE_SET
CGenFF_4.0 1 CG2O4 2 CG3C41 3 CG3C41 4 OG2D1 5 OG3C51 6 HGA2 7 HGA2 8 HGA2 9 HGA2
@<TRIPOS>MOLECULE
4_lactone
 9 9 0 0 0
****
USER_CHARGES
INVALID_CHARGES
Pose:  35 Cluster:  35 Fr_nu: 208674 TotEn:   -13.66
@<TRIPOS>ATOM
      1 C1        -74.6815  -12.3632  -44.5992 C.2    1 LIG       0.04000
      2 C2        -74.8985  -12.1554  -43.0896 C.3    1 LIG       0.11000
      3 C3        -76.1463  -12.9978  -43.3367 C.3    1 LIG       0.08100
      4 O1        -73.8697  -12.0424  -45.4373 O.2    1 LIG      -0.32000
      5 O2        -75.8105  -13.1069  -44.7477 O.3    1 LIG      -0.27100
      6 H1        -74.1333  -12.6149  -42.4621 H      1 LIG       0.09000
      7 H2        -75.0758  -11.1172  -42.8040 H      1 LIG       0.09000
      8 H3        -76.1614  -13.9763  -42.8490 H      1 LIG       0.09000
      9 H4        -77.0997  -12.4830  -43.1893 H      1 LIG       0.09000
@<TRIPOS>BOND
      1       1       2 1
      2       1       4 2
      3       1       5 1
      4       2       3 1
      5       3       5 1
      6       2       6 1
      7       2       7 1
      8       3       8 1
      9       3       9 1
@<TRIPOS>ALT_TYPE
CGenFF_4.0_ALT_TYPE_SET
CGenFF_4.0 1 CG2O4 2 CG3C41 3 CG3C41 4 OG2D1 5 OG3C51 6 HGA2 7 HGA2 8 HGA2 9 HGA2
@<TRIPOS>MOLECULE
4_lactone
 9 9 0 0 0
****
USER_CHARGES
INVALID_CHARGES
Pose:  36 Cluster:  36 Fr_nu: 5519342 TotEn:   -13.66
@<TRIPOS>ATOM
      1 C1        -72.4710  -10.5598  -45.8037 C.2    1 LIG       0.04000
      2 C2        -73.1837  -10.8648  -44.4740 C.3    1 LIG       0.11000
      3 C3        -72.0290  -10.0639  -43.8799 C.3    1 LIG       0.08100
      4 O1        -72.6345  -10.7957  -46.9793 O.2    1 LIG      -0.32000
      5 O2        -71.4704   -9.8581  -45.2070 O.3    1 LIG      -0.27100
      6 H1        -74.1715  -10.4102  -44.3834 H      1 LIG       0.09000
      7 H2        -73.2088  -11.9246  -44.2151 H      1 LIG       0.09000
      8 H3        -72.3033   -9.1171  -43.4066 H      1 LIG       0.09000
      9 H4        -71.3450  -10.6270  -43.2390 H      1 LIG       0.09000
@<TRIPOS>BOND
      1       1       2 1
      2       1       4 2
      3       1       5 1
      4       2       3 1
      5       3       5 1
      6       2       6 1
      7       2       7 1
      8       3       8 1
      9       3       9 1
@<TRIPOS>ALT_TYPE
CGenFF_4.0_ALT_TYPE_SET
CGenFF_4.0 1 CG2O4 2 CG3C41 3 CG3C41 4 OG2D1 5 OG3C51 6 HGA2 7 HGA2 8 HGA2 9 HGA2
@<TRIPOS>MOLECULE
4_lactone
 9 9 0 0 0
****
USER_CHARGES
INVALID_CHARGES
Pose:  37 Cluster:  37 Fr_nu: 5892719 TotEn:   -13.57
@<TRIPOS>ATOM
      1 C1        -49.9042    8.5885  -30.7744 C.2    1 LIG       0.04000
      2 C2        -50.2458    8.2185  -32.2289 C.3    1 LIG       0.11000
      3 C3        -50.2743    6.7989  -31.6705 C.3    1 LIG       0.08100
      4 O1        -49.6684    9.5915  -30.1399 O.2    1 LIG      -0.32000
      5 O2        -49.9450    7.2987  -30.3448 O.3    1 LIG      -0.27100
      6 H1        -51.2034    8.6105  -32.5752 H      1 LIG       0.09000
      7 H2        -49.4478    8.4320  -32.9419 H      1 LIG       0.09000
      8 H3        -51.2492    6.3040  -31.6841 H      1 LIG       0.09000
      9 H4        -49.4997    6.1271  -32.0503 H      1 LIG       0.09000
@<TRIPOS>BOND
      1       1       2 1
      2       1       4 2
      3       1       5 1
      4       2       3 1
      5       3       5 1
      6       2       6 1
      7       2       7 1
      8       3       8 1
      9       3       9 1
@<TRIPOS>ALT_TYPE
CGenFF_4.0_ALT_TYPE_SET
CGenFF_4.0 1 CG2O4 2 CG3C41 3 CG3C41 4 OG2D1 5 OG3C51 6 HGA2 7 HGA2 8 HGA2 9 HGA2
@<TRIPOS>MOLECULE
4_lactone
 9 9 0 0 0
****
USER_CHARGES
INVALID_CHARGES
Pose:  38 Cluster:  38 Fr_nu: 972224 TotEn:   -13.13
@<TRIPOS>ATOM
      1 C1        -71.5064  -10.0163  -43.2129 C.2    1 LIG       0.04000
      2 C2        -71.8694  -11.2515  -42.3694 C.3    1 LIG       0.11000
      3 C3        -73.0865  -11.2969  -43.2884 C.3    1 LIG       0.08100
      4 O1        -70.6173   -9.1968  -43.2599 O.2    1 LIG      -0.32000
      5 O2        -72.6149  -10.1161  -43.9946 O.3    1 LIG      -0.27100
      6 H1        -71.1685  -12.0816  -42.4703 H      1 LIG       0.09000
      7 H2        -72.0747  -11.0300  -41.3208 H      1 LIG       0.09000
      8 H3        -73.1480  -12.1649  -43.9504 H      1 LIG       0.09000
      9 H4        -74.0502  -11.1172  -42.8040 H      1 LIG       0.09000
@<TRIPOS>BOND
      1       1       2 1
      2       1       4 2
      3       1       5 1
      4       2       3 1
      5       3       5 1
      6       2       6 1
      7       2       7 1
      8       3       8 1
      9       3       9 1
@<TRIPOS>ALT_TYPE
CGenFF_4.0_ALT_TYPE_SET
CGenFF_4.0 1 CG2O4 2 CG3C41 3 CG3C41 4 OG2D1 5 OG3C51 6 HGA2 7 HGA2 8 HGA2 9 HGA2
@<TRIPOS>MOLECULE
4_lactone
 9 9 0 0 0
****
USER_CHARGES
INVALID_CHARGES
Pose:  39 Cluster:  39 Fr_nu: 6913605 TotEn:   -13.13
@<TRIPOS>ATOM
      1 C1        -51.0417    9.6769  -31.2609 C.2    1 LIG       0.04000
      2 C2        -52.1555    9.3853  -32.2825 C.3    1 LIG       0.11000
      3 C3        -51.1447    8.3800  -32.8262 C.3    1 LIG       0.08100
      4 O1        -50.8697   10.4067  -30.3111 O.2    1 LIG      -0.32000
      5 O2        -50.1897    8.7630  -31.7982 O.3    1 LIG      -0.27100
      6 H1        -53.0599    8.9588  -31.8459 H      1 LIG       0.09000
      7 H2        -52.3890   10.2255  -32.9386 H      1 LIG       0.09000
      8 H3        -51.4297    7.3279  -32.7399 H      1 LIG       0.09000
      9 H4        -50.7622    8.5910  -33.8286 H      1 LIG       0.09000
@<TRIPOS>BOND
      1       1       2 1
      2       1       4 2
      3       1       5 1
      4       2       3 1
      5       3       5 1
      6       2       6 1
      7       2       7 1
      8       3       8 1
      9       3       9 1
@<TRIPOS>ALT_TYPE
CGenFF_4.0_ALT_TYPE_SET
CGenFF_4.0 1 CG2O4 2 CG3C41 3 CG3C41 4 OG2D1 5 OG3C51 6 HGA2 7 HGA2 8 HGA2 9 HGA2
@<TRIPOS>MOLECULE
4_lactone
 9 9 0 0 0
****
USER_CHARGES
INVALID_CHARGES
Pose:  40 Cluster:  40 Fr_nu: 178984 TotEn:   -13.10
@<TRIPOS>ATOM
      1 C1        -75.4554  -12.3897  -44.8102 C.2    1 LIG       0.04000
      2 C2        -76.2332  -13.0061  -43.6337 C.3    1 LIG       0.11000
      3 C3        -75.8560  -11.7022  -42.9369 C.3    1 LIG       0.08100
      4 O1        -75.1578  -12.6962  -45.9424 O.2    1 LIG      -0.32000
      5 O2        -75.1542  -11.2520  -44.1287 O.3    1 LIG      -0.27100
      6 H1        -77.2972  -13.1484  -43.8287 H      1 LIG       0.09000
      7 H2        -75.7796  -13.9107  -43.2252 H      1 LIG       0.09000
      8 H3        -76.6898  -11.0409  -42.6861 H      1 LIG       0.09000
      9 H4        -75.1779  -11.8017  -42.0849 H      1 LIG       0.09000
@<TRIPOS>BOND
      1       1       2 1
      2       1       4 2
      3       1       5 1
      4       2       3 1
      5       3       5 1
      6       2       6 1
      7       2       7 1
      8       3       8 1
      9       3       9 1
@<TRIPOS>ALT_TYPE
CGenFF_4.0_ALT_TYPE_SET
CGenFF_4.0 1 CG2O4 2 CG3C41 3 CG3C41 4 OG2D1 5 OG3C51 6 HGA2 7 HGA2 8 HGA2 9 HGA2
@<TRIPOS>MOLECULE
4_lactone
 9 9 0 0 0
****
USER_CHARGES
INVALID_CHARGES
Pose:  41 Cluster:  41 Fr_nu:  93068 TotEn:   -12.97
@<TRIPOS>ATOM
      1 C1        -74.3314  -12.1196  -46.3565 C.2    1 LIG       0.04000
      2 C2        -73.9897  -12.0564  -44.8570 C.3    1 LIG       0.11000
      3 C3        -75.3924  -12.6353  -44.6979 C.3    1 LIG       0.08100
      4 O1        -73.7955  -11.8477  -47.4068 O.2    1 LIG      -0.32000
      5 O2        -75.5719  -12.6340  -46.1413 O.3    1 LIG      -0.27100
      6 H1        -73.1701  -12.7121  -44.5588 H      1 LIG       0.09000
      7 H2        -73.8479  -11.0442  -44.4748 H      1 LIG       0.09000
      8 H3        -75.4434  -13.6469  -44.2862 H      1 LIG       0.09000
      9 H4        -76.1178  -11.9843  -44.2023 H      1 LIG       0.09000
@<TRIPOS>BOND
      1       1       2 1
      2       1       4 2
      3       1       5 1
      4       2       3 1
      5       3       5 1
      6       2       6 1
      7       2       7 1
      8       3       8 1
      9       3       9 1
@<TRIPOS>ALT_TYPE
CGenFF_4.0_ALT_TYPE_SET
CGenFF_4.0 1 CG2O4 2 CG3C41 3 CG3C41 4 OG2D1 5 OG3C51 6 HGA2 7 HGA2 8 HGA2 9 HGA2
@<TRIPOS>MOLECULE
4_lactone
 9 9 0 0 0
****
USER_CHARGES
INVALID_CHARGES
Pose:  42 Cluster:  42 Fr_nu: 460607 TotEn:   -12.93
@<TRIPOS>ATOM
      1 C1        -78.7184  -16.1416  -47.4560 C.2    1 LIG       0.04000
      2 C2        -78.4415  -14.6300  -47.3690 C.3    1 LIG       0.11000
      3 C3        -79.8023  -14.5250  -48.0511 C.3    1 LIG       0.08100
      4 O1        -78.1628  -17.1707  -47.1450 O.2    1 LIG      -0.32000
      5 O2        -79.9235  -15.9744  -48.0639 O.3    1 LIG      -0.27100
      6 H1        -78.3917  -14.2442  -46.3496 H      1 LIG       0.09000
      7 H2        -77.5870  -14.2990  -47.9614 H      1 LIG       0.09000
      8 H3        -80.5945  -14.0594  -47.4584 H      1 LIG       0.09000
      9 H4        -79.7915  -14.1137  -49.0642 H      1 LIG       0.09000
@<TRIPOS>BOND
      1       1       2 1
      2       1       4 2
      3       1       5 1
      4       2       3 1
      5       3       5 1
      6       2       6 1
      7       2       7 1
      8       3       8 1
      9       3       9 1
@<TRIPOS>ALT_TYPE
CGenFF_4.0_ALT_TYPE_SET
CGenFF_4.0 1 CG2O4 2 CG3C41 3 CG3C41 4 OG2D1 5 OG3C51 6 HGA2 7 HGA2 8 HGA2 9 HGA2
@<TRIPOS>MOLECULE
4_lactone
 9 9 0 0 0
****
USER_CHARGES
INVALID_CHARGES
Pose:  43 Cluster:  43 Fr_nu: 941056 TotEn:   -12.83
@<TRIPOS>ATOM
      1 C1        -73.2177  -25.9523  -44.4819 C.2    1 LIG       0.04000
      2 C2        -72.9062  -26.5016  -43.0782 C.3    1 LIG       0.11000
      3 C3        -72.3597  -25.0960  -42.8470 C.3    1 LIG       0.08100
      4 O1        -73.7121  -26.3567  -45.5097 O.2    1 LIG      -0.32000
      5 O2        -72.7119  -24.7201  -44.2072 O.3    1 LIG      -0.27100
      6 H1        -73.7908  -26.7673  -42.4973 H      1 LIG       0.09000
      7 H2        -72.1681  -27.3053  -43.0682 H      1 LIG       0.09000
      8 H3        -72.8980  -24.4938  -42.1100 H      1 LIG       0.09000
      9 H4        -71.2812  -25.0311  -42.6788 H      1 LIG       0.09000
@<TRIPOS>BOND
      1       1       2 1
      2       1       4 2
      3       1       5 1
      4       2       3 1
      5       3       5 1
      6       2       6 1
      7       2       7 1
      8       3       8 1
      9       3       9 1
@<TRIPOS>ALT_TYPE
CGenFF_4.0_ALT_TYPE_SET
CGenFF_4.0 1 CG2O4 2 CG3C41 3 CG3C41 4 OG2D1 5 OG3C51 6 HGA2 7 HGA2 8 HGA2 9 HGA2
@<TRIPOS>MOLECULE
4_lactone
 9 9 0 0 0
****
USER_CHARGES
INVALID_CHARGES
Pose:  44 Cluster:  44 Fr_nu: 4438119 TotEn:   -12.60
@<TRIPOS>ATOM
      1 C1        -72.8357  -26.5143  -45.0673 C.2    1 LIG       0.04000
      2 C2        -73.4878  -26.5155  -43.6730 C.3    1 LIG       0.11000
      3 C3        -72.3521  -25.5526  -43.3399 C.3    1 LIG       0.08100
      4 O1        -73.0280  -27.0329  -46.1435 O.2    1 LIG      -0.32000
      5 O2        -71.8492  -25.6527  -44.7010 O.3    1 LIG      -0.27100
      6 H1        -74.4920  -26.0894  -43.6504 H      1 LIG       0.09000
      7 H2        -73.4546  -27.4816  -43.1667 H      1 LIG       0.09000
      8 H3        -72.6539  -24.5304  -43.0958 H      1 LIG       0.09000
      9 H4        -71.6211  -25.9186  -42.6137 H      1 LIG       0.09000
@<TRIPOS>BOND
      1       1       2 1
      2       1       4 2
      3       1       5 1
      4       2       3 1
      5       3       5 1
      6       2       6 1
      7       2       7 1
      8       3       8 1
      9       3       9 1
@<TRIPOS>ALT_TYPE
CGenFF_4.0_ALT_TYPE_SET
CGenFF_4.0 1 CG2O4 2 CG3C41 3 CG3C41 4 OG2D1 5 OG3C51 6 HGA2 7 HGA2 8 HGA2 9 HGA2
@<TRIPOS>MOLECULE
4_lactone
 9 9 0 0 0
****
USER_CHARGES
INVALID_CHARGES
Pose:  45 Cluster:  45 Fr_nu: 3300061 TotEn:   -12.45
@<TRIPOS>ATOM
      1 C1        -71.5697  -10.0322  -44.4133 C.2    1 LIG       0.04000
      2 C2        -72.2755   -9.1535  -43.3649 C.3    1 LIG       0.11000
      3 C3        -72.6437  -10.5000  -42.7489 C.3    1 LIG       0.08100
      4 O1        -70.9178   -9.8717  -45.4200 O.2    1 LIG      -0.32000
      5 O2        -71.9348  -11.1958  -43.8113 O.3    1 LIG      -0.27100
      6 H1        -71.5989   -8.5324  -42.7759 H      1 LIG       0.09000
      7 H2        -73.1078   -8.5694  -43.7609 H      1 LIG       0.09000
      8 H3        -72.2061  -10.7080  -41.7687 H      1 LIG       0.09000
      9 H4        -73.7097  -10.7437  -42.7506 H      1 LIG       0.09000
@<TRIPOS>BOND
      1       1       2 1
      2       1       4 2
      3       1       5 1
      4       2       3 1
      5       3       5 1
      6       2       6 1
      7       2       7 1
      8       3       8 1
      9       3       9 1
@<TRIPOS>ALT_TYPE
CGenFF_4.0_ALT_TYPE_SET
CGenFF_4.0 1 CG2O4 2 CG3C41 3 CG3C41 4 OG2D1 5 OG3C51 6 HGA2 7 HGA2 8 HGA2 9 HGA2
@<TRIPOS>MOLECULE
4_lactone
 9 9 0 0 0
****
USER_CHARGES
INVALID_CHARGES
Pose:  46 Cluster:  46 Fr_nu:   8642 TotEn:   -11.94
@<TRIPOS>ATOM
      1 C1        -80.0896  -16.7933  -47.6170 C.2    1 LIG       0.04000
      2 C2        -79.6005  -15.3344  -47.5756 C.3    1 LIG       0.11000
      3 C3        -78.2771  -15.9796  -47.1752 C.3    1 LIG       0.08100
      4 O1        -81.1177  -17.3840  -47.8588 O.2    1 LIG      -0.32000
      5 O2        -78.8807  -17.3005  -47.2551 O.3    1 LIG      -0.27100
      6 H1        -79.6092  -14.8340  -48.5451 H      1 LIG       0.09000
      7 H2        -80.0822  -14.7248  -46.8094 H      1 LIG       0.09000
      8 H3        -77.4590  -15.8662  -47.8916 H      1 LIG       0.09000
      9 H4        -77.9312  -15.7566  -46.1621 H      1 LIG       0.09000
@<TRIPOS>BOND
      1       1       2 1
      2       1       4 2
      3       1       5 1
      4       2       3 1
      5       3       5 1
      6       2       6 1
      7       2       7 1
      8       3       8 1
      9       3       9 1
@<TRIPOS>ALT_TYPE
CGenFF_4.0_ALT_TYPE_SET
CGenFF_4.0 1 CG2O4 2 CG3C41 3 CG3C41 4 OG2D1 5 OG3C51 6 HGA2 7 HGA2 8 HGA2 9 HGA2
@<TRIPOS>MOLECULE
4_lactone
 9 9 0 0 0
****
USER_CHARGES
INVALID_CHARGES
Pose:  47 Cluster:  47 Fr_nu: 476080 TotEn:   -11.88
@<TRIPOS>ATOM
      1 C1        -75.6502  -17.4798  -27.8083 C.2    1 LIG       0.04000
      2 C2        -76.2843  -16.2459  -28.4750 C.3    1 LIG       0.11000
      3 C3        -76.5544  -17.2247  -29.6138 C.3    1 LIG       0.08100
      4 O1        -75.0961  -17.7458  -26.7659 O.2    1 LIG      -0.32000
      5 O2        -75.9218  -18.2967  -28.8612 O.3    1 LIG      -0.27100
      6 H1        -77.1668  -15.8647  -27.9587 H      1 LIG       0.09000
      7 H2        -75.5761  -15.4454  -28.6953 H      1 LIG       0.09000
      8 H3        -77.6077  -17.4397  -29.8138 H      1 LIG       0.09000
      9 H4        -76.0225  -17.0209  -30.5471 H      1 LIG       0.09000
@<TRIPOS>BOND
      1       1       2 1
      2       1       4 2
      3       1       5 1
      4       2       3 1
      5       3       5 1
      6       2       6 1
      7       2       7 1
      8       3       8 1
      9       3       9 1
@<TRIPOS>ALT_TYPE
CGenFF_4.0_ALT_TYPE_SET
CGenFF_4.0 1 CG2O4 2 CG3C41 3 CG3C41 4 OG2D1 5 OG3C51 6 HGA2 7 HGA2 8 HGA2 9 HGA2
@<TRIPOS>MOLECULE
4_lactone
 9 9 0 0 0
****
USER_CHARGES
INVALID_CHARGES
Pose:  48 Cluster:  48 Fr_nu: 4058791 TotEn:   -11.55
@<TRIPOS>ATOM
      1 C1        -57.2431   -3.7767  -18.1631 C.2    1 LIG       0.04000
      2 C2        -58.4863   -3.4509  -19.0102 C.3    1 LIG       0.11000
      3 C3        -57.4475   -3.0362  -20.0479 C.3    1 LIG       0.08100
      4 O1        -57.0032   -4.2092  -17.0587 O.2    1 LIG      -0.32000
      5 O2        -56.3727   -3.3883  -19.1333 O.3    1 LIG      -0.27100
      6 H1        -59.0910   -4.3219  -19.2672 H      1 LIG       0.09000
      7 H2        -59.1015   -2.6451  -18.6064 H      1 LIG       0.09000
      8 H3        -57.4181   -3.6426  -20.9572 H      1 LIG       0.09000
      9 H4        -57.4296   -1.9718  -20.2980 H      1 LIG       0.09000
@<TRIPOS>BOND
      1       1       2 1
      2       1       4 2
      3       1       5 1
      4       2       3 1
      5       3       5 1
      6       2       6 1
      7       2       7 1
      8       3       8 1
      9       3       9 1
@<TRIPOS>ALT_TYPE
CGenFF_4.0_ALT_TYPE_SET
CGenFF_4.0 1 CG2O4 2 CG3C41 3 CG3C41 4 OG2D1 5 OG3C51 6 HGA2 7 HGA2 8 HGA2 9 HGA2
@<TRIPOS>MOLECULE
4_lactone
 9 9 0 0 0
****
USER_CHARGES
INVALID_CHARGES
Pose:  49 Cluster:  49 Fr_nu: 5892684 TotEn:   -11.53
@<TRIPOS>ATOM
      1 C1        -50.4702    8.2351  -30.9128 C.2    1 LIG       0.04000
      2 C2        -50.3365    6.9021  -31.6707 C.3    1 LIG       0.11000
      3 C3        -50.1244    7.8157  -32.8742 C.3    1 LIG       0.08100
      4 O1        -50.6711    8.6002  -29.7768 O.2    1 LIG      -0.32000
      5 O2        -50.2748    8.9890  -32.0278 O.3    1 LIG      -0.27100
      6 H1        -49.4741    6.3043  -31.3720 H      1 LIG       0.09000
      7 H2        -51.2492    6.3040  -31.6841 H      1 LIG       0.09000
      8 H3        -49.1323    7.7733  -33.3319 H      1 LIG       0.09000
      9 H4        -50.9014    7.7720  -33.6422 H      1 LIG       0.09000
@<TRIPOS>BOND
      1       1       2 1
      2       1       4 2
      3       1       5 1
      4       2       3 1
      5       3       5 1
      6       2       6 1
      7       2       7 1
      8       3       8 1
      9       3       9 1
@<TRIPOS>ALT_TYPE
CGenFF_4.0_ALT_TYPE_SET
CGenFF_4.0 1 CG2O4 2 CG3C41 3 CG3C41 4 OG2D1 5 OG3C51 6 HGA2 7 HGA2 8 HGA2 9 HGA2
@<TRIPOS>MOLECULE
4_lactone
 9 9 0 0 0
****
USER_CHARGES
INVALID_CHARGES
Pose:  50 Cluster:  50 Fr_nu: 194105 TotEn:   -10.90
@<TRIPOS>ATOM
      1 C1        -78.5523  -15.6963  -46.7294 C.2    1 LIG       0.04000
      2 C2        -79.3150  -14.5480  -47.4143 C.3    1 LIG       0.11000
      3 C3        -79.4989  -15.5754  -48.5271 C.3    1 LIG       0.08100
      4 O1        -77.9620  -15.8811  -45.6894 O.2    1 LIG      -0.32000
      5 O2        -78.7530  -16.5607  -47.7601 O.3    1 LIG      -0.27100
      6 H1        -80.2250  -14.2451  -46.8941 H      1 LIG       0.09000
      7 H2        -78.6933  -13.6861  -47.6622 H      1 LIG       0.09000
      8 H3        -80.5276  -15.8994  -48.7074 H      1 LIG       0.09000
      9 H4        -79.0012  -15.3413  -49.4722 H      1 LIG       0.09000
@<TRIPOS>BOND
      1       1       2 1
      2       1       4 2
      3       1       5 1
      4       2       3 1
      5       3       5 1
      6       2       6 1
      7       2       7 1
      8       3       8 1
      9       3       9 1
@<TRIPOS>ALT_TYPE
CGenFF_4.0_ALT_TYPE_SET
CGenFF_4.0 1 CG2O4 2 CG3C41 3 CG3C41 4 OG2D1 5 OG3C51 6 HGA2 7 HGA2 8 HGA2 9 HGA2
@<TRIPOS>MOLECULE
4_lactone
 9 9 0 0 0
****
USER_CHARGES
INVALID_CHARGES
Pose:  51 Cluster:  51 Fr_nu: 6915619 TotEn:   -10.72
@<TRIPOS>ATOM
      1 C1        -52.2913  -26.1777  -21.3148 C.2    1 LIG       0.04000
      2 C2        -52.4823  -27.3548  -22.2880 C.3    1 LIG       0.11000
      3 C3        -53.4179  -26.3806  -22.9976 C.3    1 LIG       0.08100
      4 O1        -51.6647  -25.9457  -20.3059 O.2    1 LIG      -0.32000
      5 O2        -53.1396  -25.3624  -21.9970 O.3    1 LIG      -0.27100
      6 H1        -51.5802  -27.6300  -22.8367 H      1 LIG       0.09000
      7 H2        -52.9580  -28.2293  -21.8412 H      1 LIG       0.09000
      8 H3        -53.1025  -26.0625  -23.9951 H      1 LIG       0.09000
      9 H4        -54.4748  -26.6607  -23.0026 H      1 LIG       0.09000
@<TRIPOS>BOND
      1       1       2 1
      2       1       4 2
      3       1       5 1
      4       2       3 1
      5       3       5 1
      6       2       6 1
      7       2       7 1
      8       3       8 1
      9       3       9 1
@<TRIPOS>ALT_TYPE
CGenFF_4.0_ALT_TYPE_SET
CGenFF_4.0 1 CG2O4 2 CG3C41 3 CG3C41 4 OG2D1 5 OG3C51 6 HGA2 7 HGA2 8 HGA2 9 HGA2
@<TRIPOS>MOLECULE
4_lactone
 9 9 0 0 0
****
USER_CHARGES
INVALID_CHARGES
Pose:  52 Cluster:  52 Fr_nu: 573986 TotEn:   -10.51
@<TRIPOS>ATOM
      1 C1        -74.3067  -26.7122  -44.1945 C.2    1 LIG       0.04000
      2 C2        -73.3634  -26.7035  -42.9782 C.3    1 LIG       0.11000
      3 C3        -72.8932  -25.3828  -43.5804 C.3    1 LIG       0.08100
      4 O1        -75.1665  -27.4299  -44.6528 O.2    1 LIG      -0.32000
      5 O2        -73.8389  -25.5293  -44.6757 O.3    1 LIG      -0.27100
      6 H1        -73.8758  -26.6303  -42.0177 H      1 LIG       0.09000
      7 H2        -72.6307  -27.5121  -42.9771 H      1 LIG       0.09000
      8 H3        -73.1013  -24.4899  -42.9847 H      1 LIG       0.09000
      9 H4        -71.8607  -25.3697  -43.9401 H      1 LIG       0.09000
@<TRIPOS>BOND
      1       1       2 1
      2       1       4 2
      3       1       5 1
      4       2       3 1
      5       3       5 1
      6       2       6 1
      7       2       7 1
      8       3       8 1
      9       3       9 1
@<TRIPOS>ALT_TYPE
CGenFF_4.0_ALT_TYPE_SET
CGenFF_4.0 1 CG2O4 2 CG3C41 3 CG3C41 4 OG2D1 5 OG3C51 6 HGA2 7 HGA2 8 HGA2 9 HGA2
@<TRIPOS>MOLECULE
4_lactone
 9 9 0 0 0
****
USER_CHARGES
INVALID_CHARGES
Pose:  53 Cluster:  53 Fr_nu:   6380 TotEn:    -9.90
@<TRIPOS>ATOM
      1 C1        -61.7824  -20.6614  -28.1366 C.2    1 LIG       0.04000
      2 C2        -61.5191  -21.3617  -26.7914 C.3    1 LIG       0.11000
      3 C3        -62.9737  -21.7979  -26.9401 C.3    1 LIG       0.08100
      4 O1        -61.1680  -19.9753  -28.9215 O.2    1 LIG      -0.32000
      5 O2        -63.0730  -21.0850  -28.2040 O.3    1 LIG      -0.27100
      6 H1        -60.7776  -22.1605  -26.8426 H      1 LIG       0.09000
      7 H2        -61.3106  -20.6782  -25.9668 H      1 LIG       0.09000
      8 H3        -63.1354  -22.8715  -27.0690 H      1 LIG       0.09000
      9 H4        -63.6655  -21.3942  -26.1957 H      1 LIG       0.09000
@<TRIPOS>BOND
      1       1       2 1
      2       1       4 2
      3       1       5 1
      4       2       3 1
      5       3       5 1
      6       2       6 1
      7       2       7 1
      8       3       8 1
      9       3       9 1
@<TRIPOS>ALT_TYPE
CGenFF_4.0_ALT_TYPE_SET
CGenFF_4.0 1 CG2O4 2 CG3C41 3 CG3C41 4 OG2D1 5 OG3C51 6 HGA2 7 HGA2 8 HGA2 9 HGA2
@<TRIPOS>MOLECULE
4_lactone
 9 9 0 0 0
****
USER_CHARGES
INVALID_CHARGES
Pose:  54 Cluster:  54 Fr_nu: 158239 TotEn:    -9.62
@<TRIPOS>ATOM
      1 C1        -71.6151  -10.9257  -42.7246 C.2    1 LIG       0.04000
      2 C2        -71.8141   -9.4154  -42.9450 C.3    1 LIG       0.11000
      3 C3        -73.2403   -9.8368  -43.2863 C.3    1 LIG       0.08100
      4 O1        -70.7182  -11.6702  -42.3995 O.2    1 LIG      -0.32000
      5 O2        -72.9020  -11.2302  -43.0422 O.3    1 LIG      -0.27100
      6 H1        -71.7012   -8.8146  -42.0413 H      1 LIG       0.09000
      7 H2        -71.2302   -9.0051  -43.7705 H      1 LIG       0.09000
      8 H3        -74.0154   -9.4840  -42.6005 H      1 LIG       0.09000
      9 H4        -73.5450   -9.6731  -44.3236 H      1 LIG       0.09000
@<TRIPOS>BOND
      1       1       2 1
      2       1       4 2
      3       1       5 1
      4       2       3 1
      5       3       5 1
      6       2       6 1
      7       2       7 1
      8       3       8 1
      9       3       9 1
@<TRIPOS>ALT_TYPE
CGenFF_4.0_ALT_TYPE_SET
CGenFF_4.0 1 CG2O4 2 CG3C41 3 CG3C41 4 OG2D1 5 OG3C51 6 HGA2 7 HGA2 8 HGA2 9 HGA2
@<TRIPOS>MOLECULE
4_lactone
 9 9 0 0 0
****
USER_CHARGES
INVALID_CHARGES
Pose:  55 Cluster:  55 Fr_nu: 6948060 TotEn:    -9.37
@<TRIPOS>ATOM
      1 C1        -46.4778   -9.0030  -30.0253 C.2    1 LIG       0.04000
      2 C2        -47.0333   -9.8670  -28.8789 C.3    1 LIG       0.11000
      3 C3        -45.6078   -9.7562  -28.3465 C.3    1 LIG       0.08100
      4 O1        -46.8886   -8.5075  -31.0500 O.2    1 LIG      -0.32000
      5 O2        -45.2274   -8.9466  -29.4935 O.3    1 LIG      -0.27100
      6 H1        -47.8017   -9.3739  -28.2814 H      1 LIG       0.09000
      7 H2        -47.3488  -10.8654  -29.1863 H      1 LIG       0.09000
      8 H3        -45.4938   -9.2056  -27.4088 H      1 LIG       0.09000
      9 H4        -45.0436  -10.6922  -28.3107 H      1 LIG       0.09000
@<TRIPOS>BOND
      1       1       2 1
      2       1       4 2
      3       1       5 1
      4       2       3 1
      5       3       5 1
      6       2       6 1
      7       2       7 1
      8       3       8 1
      9       3       9 1
@<TRIPOS>ALT_TYPE
CGenFF_4.0_ALT_TYPE_SET
CGenFF_4.0 1 CG2O4 2 CG3C41 3 CG3C41 4 OG2D1 5 OG3C51 6 HGA2 7 HGA2 8 HGA2 9 HGA2
@<TRIPOS>MOLECULE
4_lactone
 9 9 0 0 0
****
USER_CHARGES
INVALID_CHARGES
Pose:  56 Cluster:  56 Fr_nu: 137588 TotEn:    -9.08
@<TRIPOS>ATOM
      1 C1        -59.3785    1.9473  -37.7144 C.2    1 LIG       0.04000
      2 C2        -58.8213    2.1869  -36.2997 C.3    1 LIG       0.11000
      3 C3        -57.8099    3.0559  -37.0412 C.3    1 LIG       0.08100
      4 O1        -60.2816    1.3244  -38.2248 O.2    1 LIG      -0.32000
      5 O2        -58.4447    2.7365  -38.3103 O.3    1 LIG      -0.27100
      6 H1        -59.5050    2.7178  -35.6355 H      1 LIG       0.09000
      7 H2        -58.4183    1.2921  -35.8224 H      1 LIG       0.09000
      8 H3        -57.8570    4.1267  -36.8251 H      1 LIG       0.09000
      9 H4        -56.7746    2.7053  -37.0104 H      1 LIG       0.09000
@<TRIPOS>BOND
      1       1       2 1
      2       1       4 2
      3       1       5 1
      4       2       3 1
      5       3       5 1
      6       2       6 1
      7       2       7 1
      8       3       8 1
      9       3       9 1
@<TRIPOS>ALT_TYPE
CGenFF_4.0_ALT_TYPE_SET
CGenFF_4.0 1 CG2O4 2 CG3C41 3 CG3C41 4 OG2D1 5 OG3C51 6 HGA2 7 HGA2 8 HGA2 9 HGA2
@<TRIPOS>MOLECULE
4_lactone
 9 9 0 0 0
****
USER_CHARGES
INVALID_CHARGES
Pose:  57 Cluster:  57 Fr_nu: 169043 TotEn:    -8.57
@<TRIPOS>ATOM
      1 C1        -59.9647    1.9543  -38.1006 C.2    1 LIG       0.04000
      2 C2        -58.9871    3.1414  -38.1681 C.3    1 LIG       0.11000
      3 C3        -58.4856    2.5700  -36.8453 C.3    1 LIG       0.08100
      4 O1        -60.8642    1.4990  -38.7698 O.2    1 LIG      -0.32000
      5 O2        -59.4688    1.5006  -36.9182 O.3    1 LIG      -0.27100
      6 H1        -58.2847    3.0931  -39.0016 H      1 LIG       0.09000
      7 H2        -59.4689    4.1188  -38.1106 H      1 LIG       0.09000
      8 H3        -57.4642    2.1799  -36.8547 H      1 LIG       0.09000
      9 H4        -58.6445    3.2027  -35.9678 H      1 LIG       0.09000
@<TRIPOS>BOND
      1       1       2 1
      2       1       4 2
      3       1       5 1
      4       2       3 1
      5       3       5 1
      6       2       6 1
      7       2       7 1
      8       3       8 1
      9       3       9 1
@<TRIPOS>ALT_TYPE
CGenFF_4.0_ALT_TYPE_SET
CGenFF_4.0 1 CG2O4 2 CG3C41 3 CG3C41 4 OG2D1 5 OG3C51 6 HGA2 7 HGA2 8 HGA2 9 HGA2
@<TRIPOS>MOLECULE
4_lactone
 9 9 0 0 0
****
USER_CHARGES
INVALID_CHARGES
Pose:  58 Cluster:  58 Fr_nu: 6934819 TotEn:    -7.51
@<TRIPOS>ATOM
      1 C1        -51.4623  -25.9935  -21.3168 C.2    1 LIG       0.04000
      2 C2        -51.3155  -26.9002  -22.5519 C.3    1 LIG       0.11000
      3 C3        -50.6771  -25.6570  -23.1641 C.3    1 LIG       0.08100
      4 O1        -51.9014  -26.0800  -20.1925 O.2    1 LIG      -0.32000
      5 O2        -50.8843  -24.9233  -21.9254 O.3    1 LIG      -0.27100
      6 H1        -50.6486  -27.7508  -22.4034 H      1 LIG       0.09000
      7 H2        -52.2647  -27.2114  -22.9912 H      1 LIG       0.09000
      8 H3        -49.6149  -25.7420  -23.4095 H      1 LIG       0.09000
      9 H4        -51.2260  -25.2055  -23.9951 H      1 LIG       0.09000
@<TRIPOS>BOND
      1       1       2 1
      2       1       4 2
      3       1       5 1
      4       2       3 1
      5       3       5 1
      6       2       6 1
      7       2       7 1
      8       3       8 1
      9       3       9 1
@<TRIPOS>ALT_TYPE
CGenFF_4.0_ALT_TYPE_SET
CGenFF_4.0 1 CG2O4 2 CG3C41 3 CG3C41 4 OG2D1 5 OG3C51 6 HGA2 7 HGA2 8 HGA2 9 HGA2
@<TRIPOS>MOLECULE
4_lactone
 9 9 0 0 0
****
USER_CHARGES
INVALID_CHARGES
Pose:  59 Cluster:  59 Fr_nu: 4078131 TotEn:    -7.30
@<TRIPOS>ATOM
      1 C1        -76.5090  -14.0271  -43.8067 C.2    1 LIG       0.04000
      2 C2        -75.6466  -12.9256  -43.1646 C.3    1 LIG       0.11000
      3 C3        -75.3514  -12.5620  -44.6166 C.3    1 LIG       0.08100
      4 O1        -77.2223  -14.9320  -43.4371 O.2    1 LIG      -0.32000
      5 O2        -76.2018  -13.6487  -45.0764 O.3    1 LIG      -0.27100
      6 H1        -76.2162  -12.1874  -42.5978 H      1 LIG       0.09000
      7 H2        -74.8000  -13.3021  -42.5882 H      1 LIG       0.09000
      8 H3        -75.7262  -11.5893  -44.9470 H      1 LIG       0.09000
      9 H4        -74.3149  -12.7002  -44.9361 H      1 LIG       0.09000
@<TRIPOS>BOND
      1       1       2 1
      2       1       4 2
      3       1       5 1
      4       2       3 1
      5       3       5 1
      6       2       6 1
      7       2       7 1
      8       3       8 1
      9       3       9 1
@<TRIPOS>ALT_TYPE
CGenFF_4.0_ALT_TYPE_SET
CGenFF_4.0 1 CG2O4 2 CG3C41 3 CG3C41 4 OG2D1 5 OG3C51 6 HGA2 7 HGA2 8 HGA2 9 HGA2
@<TRIPOS>MOLECULE
4_lactone
 9 9 0 0 0
****
USER_CHARGES
INVALID_CHARGES
Pose:  60 Cluster:  60 Fr_nu: 863561 TotEn:    -7.04
@<TRIPOS>ATOM
      1 C1        -73.7374  -11.3653  -45.8514 C.2    1 LIG       0.04000
      2 C2        -73.7555  -11.2470  -44.3168 C.3    1 LIG       0.11000
      3 C3        -72.4767  -10.4464  -44.5442 C.3    1 LIG       0.08100
      4 O1        -74.4146  -11.8734  -46.7160 O.2    1 LIG      -0.32000
      5 O2        -72.5920  -10.6434  -45.9807 O.3    1 LIG      -0.27100
      6 H1        -74.6032  -10.6838  -43.9234 H      1 LIG       0.09000
      7 H2        -73.6337  -12.1978  -43.7955 H      1 LIG       0.09000
      8 H3        -72.5271   -9.3873  -44.2771 H      1 LIG       0.09000
      9 H4        -71.5619  -10.8967  -44.1491 H      1 LIG       0.09000
@<TRIPOS>BOND
      1       1       2 1
      2       1       4 2
      3       1       5 1
      4       2       3 1
      5       3       5 1
      6       2       6 1
      7       2       7 1
      8       3       8 1
      9       3       9 1
@<TRIPOS>ALT_TYPE
CGenFF_4.0_ALT_TYPE_SET
CGenFF_4.0 1 CG2O4 2 CG3C41 3 CG3C41 4 OG2D1 5 OG3C51 6 HGA2 7 HGA2 8 HGA2 9 HGA2
@<TRIPOS>MOLECULE
4_lactone
 9 9 0 0 0
****
USER_CHARGES
INVALID_CHARGES
Pose:  61 Cluster:  61 Fr_nu: 6947898 TotEn:    -5.79
@<TRIPOS>ATOM
      1 C1        -46.2173   -8.9559  -28.9670 C.2    1 LIG       0.04000
      2 C2        -47.2278   -9.6294  -28.0212 C.3    1 LIG       0.11000
      3 C3        -45.9870   -9.8854  -27.1710 C.3    1 LIG       0.08100
      4 O1        -46.2359   -8.3852  -30.0339 O.2    1 LIG      -0.32000
      5 O2        -45.1545   -9.2188  -28.1601 O.3    1 LIG      -0.27100
      6 H1        -47.9622   -8.9452  -27.5935 H      1 LIG       0.09000
      7 H2        -47.7071  -10.5158  -28.4399 H      1 LIG       0.09000
      8 H3        -45.9588   -9.3700  -26.2071 H      1 LIG       0.09000
      9 H4        -45.7058  -10.9352  -27.0510 H      1 LIG       0.09000
@<TRIPOS>BOND
      1       1       2 1
      2       1       4 2
      3       1       5 1
      4       2       3 1
      5       3       5 1
      6       2       6 1
      7       2       7 1
      8       3       8 1
      9       3       9 1
@<TRIPOS>ALT_TYPE
CGenFF_4.0_ALT_TYPE_SET
CGenFF_4.0 1 CG2O4 2 CG3C41 3 CG3C41 4 OG2D1 5 OG3C51 6 HGA2 7 HGA2 8 HGA2 9 HGA2
@<TRIPOS>MOLECULE
pyridine
 11 11 0 0 0
****
USER_CHARGES
INVALID_CHARGES
Pose:   1 Cluster:   1 Fr_nu: 1579028 TotEn:   -16.84
@<TRIPOS>ATOM
      1 C1        -73.4843  -10.5799  -42.6924 C.ar   1 LIG      -0.11300
      2 C2        -72.8337   -9.7319  -43.5816 C.ar   1 LIG      -0.11700
      3 C3        -72.8131  -11.6815  -42.1734 C.ar   1 LIG      -0.11700
      4 C4        -71.5222  -10.0269  -43.9175 C.ar   1 LIG       0.17700
      5 C5        -71.5027  -11.8894  -42.5725 C.ar   1 LIG       0.17700
      6 N1        -70.8375  -11.0877  -43.4342 N.ar   1 LIG      -0.60000
      7 H1        -74.5128  -10.3831  -42.4048 H      1 LIG       0.11500
      8 H2        -73.3370   -8.8672  -43.9983 H      1 LIG       0.11500
      9 H3        -73.3006  -12.3564  -41.4792 H      1 LIG       0.11500
     10 H4        -70.9711   -9.3964  -44.6073 H      1 LIG       0.12400
     11 H5        -70.9350  -12.7347  -42.1976 H      1 LIG       0.12400
@<TRIPOS>BOND
      1       1       2 ar
      2       1       3 ar
      3       2       4 ar
      4       3       5 ar
      5       4       6 ar
      6       5       6 ar
      7       1       7 1
      8       2       8 1
      9       3       9 1
     10       4      10 1
     11       5      11 1
@<TRIPOS>ALT_TYPE
CGenFF_4.0_ALT_TYPE_SET
CGenFF_4.0 1 CG2R61 2 CG2R61 3 CG2R61 4 CG2R61 5 CG2R61 6 NG2R60 7 HGR61 8 HGR61 9 HGR61 10 HGR62 11 HGR62
@<TRIPOS>MOLECULE
pyridine
 11 11 0 0 0
****
USER_CHARGES
INVALID_CHARGES
Pose:   2 Cluster:   2 Fr_nu: 3734417 TotEn:   -14.49
@<TRIPOS>ATOM
      1 C1        -45.3019  -10.2867  -26.6066 C.ar   1 LIG      -0.11300
      2 C2        -44.3855  -10.0892  -27.6334 C.ar   1 LIG      -0.11700
      3 C3        -46.6133   -9.8507  -26.7594 C.ar   1 LIG      -0.11700
      4 C4        -44.8270   -9.4555  -28.7838 C.ar   1 LIG       0.17700
      5 C5        -46.9551   -9.2275  -27.9487 C.ar   1 LIG       0.17700
      6 N1        -46.0926   -9.0180  -28.9686 N.ar   1 LIG      -0.60000
      7 H1        -44.9945  -10.7788  -25.6888 H      1 LIG       0.11500
      8 H2        -43.3583  -10.4210  -27.5366 H      1 LIG       0.11500
      9 H3        -47.3446   -9.9935  -25.9720 H      1 LIG       0.11500
     10 H4        -44.1507   -9.2776  -29.6134 H      1 LIG       0.12400
     11 H5        -47.9648   -8.8681  -28.1178 H      1 LIG       0.12400
@<TRIPOS>BOND
      1       1       2 ar
      2       1       3 ar
      3       2       4 ar
      4       3       5 ar
      5       4       6 ar
      6       5       6 ar
      7       1       7 1
      8       2       8 1
      9       3       9 1
     10       4      10 1
     11       5      11 1
@<TRIPOS>ALT_TYPE
CGenFF_4.0_ALT_TYPE_SET
CGenFF_4.0 1 CG2R61 2 CG2R61 3 CG2R61 4 CG2R61 5 CG2R61 6 NG2R60 7 HGR61 8 HGR61 9 HGR61 10 HGR62 11 HGR62
@<TRIPOS>MOLECULE
pyridine
 11 11 0 0 0
****
USER_CHARGES
INVALID_CHARGES
Pose:   3 Cluster:   3 Fr_nu: 108504 TotEn:   -12.41
@<TRIPOS>ATOM
      1 C1        -73.8872  -11.4819  -43.8764 C.ar   1 LIG      -0.11300
      2 C2        -74.1470  -12.2208  -45.0252 C.ar   1 LIG      -0.11700
      3 C3        -73.1253  -10.3218  -43.9603 C.ar   1 LIG      -0.11700
      4 C4        -73.6262  -11.7608  -46.2239 C.ar   1 LIG       0.17700
      5 C5        -72.6500   -9.9469  -45.2066 C.ar   1 LIG       0.17700
      6 N1        -72.8817  -10.6389  -46.3446 N.ar   1 LIG      -0.60000
      7 H1        -74.2771  -11.8098  -42.9175 H      1 LIG       0.11500
      8 H2        -74.7386  -13.1279  -44.9836 H      1 LIG       0.11500
      9 H3        -72.9097   -9.7302  -43.0778 H      1 LIG       0.11500
     10 H4        -73.8003  -12.3017  -47.1482 H      1 LIG       0.12400
     11 H5        -72.0502   -9.0506  -45.3261 H      1 LIG       0.12400
@<TRIPOS>BOND
      1       1       2 ar
      2       1       3 ar
      3       2       4 ar
      4       3       5 ar
      5       4       6 ar
      6       5       6 ar
      7       1       7 1
      8       2       8 1
      9       3       9 1
     10       4      10 1
     11       5      11 1
@<TRIPOS>ALT_TYPE
CGenFF_4.0_ALT_TYPE_SET
CGenFF_4.0 1 CG2R61 2 CG2R61 3 CG2R61 4 CG2R61 5 CG2R61 6 NG2R60 7 HGR61 8 HGR61 9 HGR61 10 HGR62 11 HGR62
@<TRIPOS>MOLECULE
pyridine
 11 11 0 0 0
****
USER_CHARGES
INVALID_CHARGES
Pose:   4 Cluster:   4 Fr_nu:   2607 TotEn:   -12.15
@<TRIPOS>ATOM
      1 C1        -59.4849    2.2860  -38.3047 C.ar   1 LIG      -0.11300
      2 C2        -59.0375    2.4791  -37.0025 C.ar   1 LIG      -0.11700
      3 C3        -58.5761    2.3090  -39.3568 C.ar   1 LIG      -0.11700
      4 C4        -57.6821    2.6898  -36.8070 C.ar   1 LIG       0.17700
      5 C5        -57.2414    2.5276  -39.0559 C.ar   1 LIG       0.17700
      6 N1        -56.7692    2.7192  -37.8036 N.ar   1 LIG      -0.60000
      7 H1        -60.5400    2.1185  -38.4994 H      1 LIG       0.11500
      8 H2        -59.7278    2.4649  -36.1671 H      1 LIG       0.11500
      9 H3        -58.9023    2.1613  -40.3800 H      1 LIG       0.11500
     10 H4        -57.2832    2.8460  -35.8101 H      1 LIG       0.12400
     11 H5        -56.4921    2.5557  -39.8403 H      1 LIG       0.12400
@<TRIPOS>BOND
      1       1       2 ar
      2       1       3 ar
      3       2       4 ar
      4       3       5 ar
      5       4       6 ar
      6       5       6 ar
      7       1       7 1
      8       2       8 1
      9       3       9 1
     10       4      10 1
     11       5      11 1
@<TRIPOS>ALT_TYPE
CGenFF_4.0_ALT_TYPE_SET
CGenFF_4.0 1 CG2R61 2 CG2R61 3 CG2R61 4 CG2R61 5 CG2R61 6 NG2R60 7 HGR61 8 HGR61 9 HGR61 10 HGR62 11 HGR62
@<TRIPOS>MOLECULE
pyridine
 11 11 0 0 0
****
USER_CHARGES
INVALID_CHARGES
Pose:   5 Cluster:   5 Fr_nu: 410573 TotEn:   -11.86
@<TRIPOS>ATOM
      1 C1        -73.5067  -11.5896  -43.7179 C.ar   1 LIG      -0.11300
      2 C2        -73.4525  -10.6825  -44.7703 C.ar   1 LIG      -0.11700
      3 C3        -72.5807  -11.5029  -42.6844 C.ar   1 LIG      -0.11700
      4 C4        -72.4607   -9.7153  -44.7424 C.ar   1 LIG       0.17700
      5 C5        -71.6278  -10.4992  -42.7500 C.ar   1 LIG       0.17700
      6 N1        -71.5437   -9.5999  -43.7559 N.ar   1 LIG      -0.60000
      7 H1        -74.2688  -12.3630  -43.7036 H      1 LIG       0.11500
      8 H2        -74.1641  -10.7309  -45.5864 H      1 LIG       0.11500
      9 H3        -72.6036  -12.1996  -41.8541 H      1 LIG       0.11500
     10 H4        -72.3759   -8.9848  -45.5401 H      1 LIG       0.12400
     11 H5        -70.8822  -10.3888  -41.9694 H      1 LIG       0.12400
@<TRIPOS>BOND
      1       1       2 ar
      2       1       3 ar
      3       2       4 ar
      4       3       5 ar
      5       4       6 ar
      6       5       6 ar
      7       1       7 1
      8       2       8 1
      9       3       9 1
     10       4      10 1
     11       5      11 1
@<TRIPOS>ALT_TYPE
CGenFF_4.0_ALT_TYPE_SET
CGenFF_4.0 1 CG2R61 2 CG2R61 3 CG2R61 4 CG2R61 5 CG2R61 6 NG2R60 7 HGR61 8 HGR61 9 HGR61 10 HGR62 11 HGR62
@<TRIPOS>MOLECULE
pyridine
 11 11 0 0 0
****
USER_CHARGES
INVALID_CHARGES
Pose:   6 Cluster:   6 Fr_nu: 324126 TotEn:   -11.69
@<TRIPOS>ATOM
      1 C1        -63.2961  -21.5641  -27.0160 C.ar   1 LIG      -0.11300
      2 C2        -62.9467  -21.4019  -28.3520 C.ar   1 LIG      -0.11700
      3 C3        -62.3363  -21.9733  -26.0969 C.ar   1 LIG      -0.11700
      4 C4        -61.6347  -21.6597  -28.7151 C.ar   1 LIG       0.17700
      5 C5        -61.0517  -22.2058  -26.5610 C.ar   1 LIG       0.17700
      6 N1        -60.6747  -22.0590  -27.8510 N.ar   1 LIG      -0.60000
      7 H1        -64.3146  -21.3726  -26.6918 H      1 LIG       0.11500
      8 H2        -63.6781  -21.0835  -29.0857 H      1 LIG       0.11500
      9 H3        -62.5862  -22.1068  -25.0505 H      1 LIG       0.11500
     10 H4        -61.3121  -21.5483  -29.7450 H      1 LIG       0.12400
     11 H5        -60.2662  -22.5273  -25.8850 H      1 LIG       0.12400
@<TRIPOS>BOND
      1       1       2 ar
      2       1       3 ar
      3       2       4 ar
      4       3       5 ar
      5       4       6 ar
      6       5       6 ar
      7       1       7 1
      8       2       8 1
      9       3       9 1
     10       4      10 1
     11       5      11 1
@<TRIPOS>ALT_TYPE
CGenFF_4.0_ALT_TYPE_SET
CGenFF_4.0 1 CG2R61 2 CG2R61 3 CG2R61 4 CG2R61 5 CG2R61 6 NG2R60 7 HGR61 8 HGR61 9 HGR61 10 HGR62 11 HGR62
@<TRIPOS>MOLECULE
pyridine
 11 11 0 0 0
****
USER_CHARGES
INVALID_CHARGES
Pose:   7 Cluster:   7 Fr_nu: 2790398 TotEn:   -11.20
@<TRIPOS>ATOM
      1 C1        -58.5635   -1.4705  -19.3658 C.ar   1 LIG      -0.11300
      2 C2        -58.3427   -2.4222  -20.3551 C.ar   1 LIG      -0.11700
      3 C3        -58.0212   -1.6541  -18.0988 C.ar   1 LIG      -0.11700
      4 C4        -57.5787   -3.5312  -20.0293 C.ar   1 LIG       0.17700
      5 C5        -57.2717   -2.7976  -17.8739 C.ar   1 LIG       0.17700
      6 N1        -57.0356   -3.7442  -18.8098 N.ar   1 LIG      -0.60000
      7 H1        -59.1577   -0.5876  -19.5817 H      1 LIG       0.11500
      8 H2        -58.7553   -2.2997  -21.3498 H      1 LIG       0.11500
      9 H3        -58.1807   -0.9257  -17.3120 H      1 LIG       0.11500
     10 H4        -57.3780   -4.3022  -20.7657 H      1 LIG       0.12400
     11 H5        -56.8273   -2.9888  -16.9026 H      1 LIG       0.12400
@<TRIPOS>BOND
      1       1       2 ar
      2       1       3 ar
      3       2       4 ar
      4       3       5 ar
      5       4       6 ar
      6       5       6 ar
      7       1       7 1
      8       2       8 1
      9       3       9 1
     10       4      10 1
     11       5      11 1
@<TRIPOS>ALT_TYPE
CGenFF_4.0_ALT_TYPE_SET
CGenFF_4.0 1 CG2R61 2 CG2R61 3 CG2R61 4 CG2R61 5 CG2R61 6 NG2R60 7 HGR61 8 HGR61 9 HGR61 10 HGR62 11 HGR62
@<TRIPOS>MOLECULE
pyridine
 11 11 0 0 0
****
USER_CHARGES
INVALID_CHARGES
Pose:   8 Cluster:   8 Fr_nu:  45337 TotEn:   -10.91
@<TRIPOS>ATOM
      1 C1        -74.8399  -11.8243  -43.9420 C.ar   1 LIG      -0.11300
      2 C2        -73.8129  -10.9287  -44.2184 C.ar   1 LIG      -0.11700
      3 C3        -75.3330  -12.6416  -44.9530 C.ar   1 LIG      -0.11700
      4 C4        -73.3174  -10.8892  -45.5118 C.ar   1 LIG       0.17700
      5 C5        -74.7696  -12.5253  -46.2135 C.ar   1 LIG       0.17700
      6 N1        -73.7709  -11.6672  -46.5200 N.ar   1 LIG      -0.60000
      7 H1        -75.2557  -11.8847  -42.9407 H      1 LIG       0.11500
      8 H2        -73.4128  -10.2822  -43.4460 H      1 LIG       0.11500
      9 H3        -76.1335  -13.3468  -44.7606 H      1 LIG       0.11500
     10 H4        -72.5165  -10.2076  -45.7783 H      1 LIG       0.12400
     11 H5        -75.1187  -13.1394  -47.0372 H      1 LIG       0.12400
@<TRIPOS>BOND
      1       1       2 ar
      2       1       3 ar
      3       2       4 ar
      4       3       5 ar
      5       4       6 ar
      6       5       6 ar
      7       1       7 1
      8       2       8 1
      9       3       9 1
     10       4      10 1
     11       5      11 1
@<TRIPOS>ALT_TYPE
CGenFF_4.0_ALT_TYPE_SET
CGenFF_4.0 1 CG2R61 2 CG2R61 3 CG2R61 4 CG2R61 5 CG2R61 6 NG2R60 7 HGR61 8 HGR61 9 HGR61 10 HGR62 11 HGR62
@<TRIPOS>MOLECULE
pyridine
 11 11 0 0 0
****
USER_CHARGES
INVALID_CHARGES
Pose:   9 Cluster:   9 Fr_nu:  95162 TotEn:   -10.73
@<TRIPOS>ATOM
      1 C1        -58.4626   -3.7588  -17.6386 C.ar   1 LIG      -0.11300
      2 C2        -57.4028   -2.8908  -17.4008 C.ar   1 LIG      -0.11700
      3 C3        -58.7147   -4.2012  -18.9325 C.ar   1 LIG      -0.11700
      4 C4        -56.6311   -2.4978  -18.4823 C.ar   1 LIG       0.17700
      5 C5        -57.8844   -3.7494  -19.9455 C.ar   1 LIG       0.17700
      6 N1        -56.8453   -2.9061  -19.7531 N.ar   1 LIG      -0.60000
      7 H1        -59.0913   -4.0894  -16.8173 H      1 LIG       0.11500
      8 H2        -57.1875   -2.5334  -16.4005 H      1 LIG       0.11500
      9 H3        -59.5356   -4.8777  -19.1414 H      1 LIG       0.11500
     10 H4        -55.7932   -1.8216  -18.3492 H      1 LIG       0.12400
     11 H5        -58.0387   -4.0640  -20.9725 H      1 LIG       0.12400
@<TRIPOS>BOND
      1       1       2 ar
      2       1       3 ar
      3       2       4 ar
      4       3       5 ar
      5       4       6 ar
      6       5       6 ar
      7       1       7 1
      8       2       8 1
      9       3       9 1
     10       4      10 1
     11       5      11 1
@<TRIPOS>ALT_TYPE
CGenFF_4.0_ALT_TYPE_SET
CGenFF_4.0 1 CG2R61 2 CG2R61 3 CG2R61 4 CG2R61 5 CG2R61 6 NG2R60 7 HGR61 8 HGR61 9 HGR61 10 HGR62 11 HGR62
@<TRIPOS>MOLECULE
pyridine
 11 11 0 0 0
****
USER_CHARGES
INVALID_CHARGES
Pose:  10 Cluster:  10 Fr_nu: 3699883 TotEn:   -10.66
@<TRIPOS>ATOM
      1 C1        -49.5513  -22.9370  -31.2489 C.ar   1 LIG      -0.11300
      2 C2        -48.1732  -22.7864  -31.3546 C.ar   1 LIG      -0.11700
      3 C3        -50.3938  -21.9630  -31.7731 C.ar   1 LIG      -0.11700
      4 C4        -47.6915  -21.6524  -31.9887 C.ar   1 LIG       0.17700
      5 C5        -49.8127  -20.8658  -32.3881 C.ar   1 LIG       0.17700
      6 N1        -48.4785  -20.6847  -32.5099 N.ar   1 LIG      -0.60000
      7 H1        -49.9680  -23.8116  -30.7583 H      1 LIG       0.11500
      8 H2        -47.4975  -23.5329  -30.9538 H      1 LIG       0.11500
      9 H3        -51.4712  -22.0592  -31.7017 H      1 LIG       0.11500
     10 H4        -46.6244  -21.4882  -32.0964 H      1 LIG       0.12400
     11 H5        -50.4255  -20.0773  -32.8126 H      1 LIG       0.12400
@<TRIPOS>BOND
      1       1       2 ar
      2       1       3 ar
      3       2       4 ar
      4       3       5 ar
      5       4       6 ar
      6       5       6 ar
      7       1       7 1
      8       2       8 1
      9       3       9 1
     10       4      10 1
     11       5      11 1
@<TRIPOS>ALT_TYPE
CGenFF_4.0_ALT_TYPE_SET
CGenFF_4.0 1 CG2R61 2 CG2R61 3 CG2R61 4 CG2R61 5 CG2R61 6 NG2R60 7 HGR61 8 HGR61 9 HGR61 10 HGR62 11 HGR62
@<TRIPOS>MOLECULE
pyridine
 11 11 0 0 0
****
USER_CHARGES
INVALID_CHARGES
Pose:  11 Cluster:  11 Fr_nu: 3714650 TotEn:   -10.60
@<TRIPOS>ATOM
      1 C1        -51.4574    8.6414  -32.8532 C.ar   1 LIG      -0.11300
      2 C2        -50.5748    7.9979  -31.9929 C.ar   1 LIG      -0.11700
      3 C3        -51.9892    9.8762  -32.4987 C.ar   1 LIG      -0.11700
      4 C4        -50.2584    8.6264  -30.7993 C.ar   1 LIG       0.17700
      5 C5        -51.6098   10.4205  -31.2823 C.ar   1 LIG       0.17700
      6 N1        -50.7550    9.8253  -30.4204 N.ar   1 LIG      -0.60000
      7 H1        -51.7309    8.1810  -33.7979 H      1 LIG       0.11500
      8 H2        -50.1477    7.0352  -32.2486 H      1 LIG       0.11500
      9 H3        -52.6795   10.3957  -33.1534 H      1 LIG       0.11500
     10 H4        -49.5749    8.1655  -30.0939 H      1 LIG       0.12400
     11 H5        -51.9966   11.3811  -30.9583 H      1 LIG       0.12400
@<TRIPOS>BOND
      1       1       2 ar
      2       1       3 ar
      3       2       4 ar
      4       3       5 ar
      5       4       6 ar
      6       5       6 ar
      7       1       7 1
      8       2       8 1
      9       3       9 1
     10       4      10 1
     11       5      11 1
@<TRIPOS>ALT_TYPE
CGenFF_4.0_ALT_TYPE_SET
CGenFF_4.0 1 CG2R61 2 CG2R61 3 CG2R61 4 CG2R61 5 CG2R61 6 NG2R60 7 HGR61 8 HGR61 9 HGR61 10 HGR62 11 HGR62
@<TRIPOS>MOLECULE
pyridine
 11 11 0 0 0
****
USER_CHARGES
INVALID_CHARGES
Pose:  12 Cluster:  12 Fr_nu:  62203 TotEn:   -10.55
@<TRIPOS>ATOM
      1 C1        -73.9691  -26.4855  -43.5049 C.ar   1 LIG      -0.11300
      2 C2        -72.6139  -26.1761  -43.5316 C.ar   1 LIG      -0.11700
      3 C3        -74.6797  -26.5751  -44.6967 C.ar   1 LIG      -0.11700
      4 C4        -72.0205  -25.9670  -44.7661 C.ar   1 LIG       0.17700
      5 C5        -73.9940  -26.3479  -45.8790 C.ar   1 LIG       0.17700
      6 N1        -72.6780  -26.0451  -45.9448 N.ar   1 LIG      -0.60000
      7 H1        -74.4708  -26.6558  -42.5570 H      1 LIG       0.11500
      8 H2        -72.0400  -26.1013  -42.6152 H      1 LIG       0.11500
      9 H3        -75.7370  -26.8145  -44.6999 H      1 LIG       0.11500
     10 H4        -70.9661  -25.7227  -44.8404 H      1 LIG       0.12400
     11 H5        -74.5022  -26.4049  -46.8361 H      1 LIG       0.12400
@<TRIPOS>BOND
      1       1       2 ar
      2       1       3 ar
      3       2       4 ar
      4       3       5 ar
      5       4       6 ar
      6       5       6 ar
      7       1       7 1
      8       2       8 1
      9       3       9 1
     10       4      10 1
     11       5      11 1
@<TRIPOS>ALT_TYPE
CGenFF_4.0_ALT_TYPE_SET
CGenFF_4.0 1 CG2R61 2 CG2R61 3 CG2R61 4 CG2R61 5 CG2R61 6 NG2R60 7 HGR61 8 HGR61 9 HGR61 10 HGR62 11 HGR62
@<TRIPOS>MOLECULE
pyridine
 11 11 0 0 0
****
USER_CHARGES
INVALID_CHARGES
Pose:  13 Cluster:  13 Fr_nu:  34816 TotEn:   -10.50
@<TRIPOS>ATOM
      1 C1        -75.8295  -12.6230  -43.2128 C.ar   1 LIG      -0.11300
      2 C2        -74.6636  -11.8860  -43.3879 C.ar   1 LIG      -0.11700
      3 C3        -76.3957  -13.2858  -44.2960 C.ar   1 LIG      -0.11700
      4 C4        -74.1075  -11.8436  -44.6563 C.ar   1 LIG       0.17700
      5 C5        -75.7623  -13.1805  -45.5238 C.ar   1 LIG       0.17700
      6 N1        -74.6287  -12.4740  -45.7327 N.ar   1 LIG      -0.60000
      7 H1        -76.2964  -12.6802  -42.2341 H      1 LIG       0.11500
      8 H2        -74.2045  -11.3617  -42.5580 H      1 LIG       0.11500
      9 H3        -77.3046  -13.8657  -44.1830 H      1 LIG       0.11500
     10 H4        -73.1985  -11.2821  -44.8449 H      1 LIG       0.12400
     11 H5        -76.1637  -13.6777  -46.4008 H      1 LIG       0.12400
@<TRIPOS>BOND
      1       1       2 ar
      2       1       3 ar
      3       2       4 ar
      4       3       5 ar
      5       4       6 ar
      6       5       6 ar
      7       1       7 1
      8       2       8 1
      9       3       9 1
     10       4      10 1
     11       5      11 1
@<TRIPOS>ALT_TYPE
CGenFF_4.0_ALT_TYPE_SET
CGenFF_4.0 1 CG2R61 2 CG2R61 3 CG2R61 4 CG2R61 5 CG2R61 6 NG2R60 7 HGR61 8 HGR61 9 HGR61 10 HGR62 11 HGR62
@<TRIPOS>MOLECULE
pyridine
 11 11 0 0 0
****
USER_CHARGES
INVALID_CHARGES
Pose:  14 Cluster:  14 Fr_nu: 1529371 TotEn:   -10.45
@<TRIPOS>ATOM
      1 C1        -72.3668  -10.4418  -42.5214 C.ar   1 LIG      -0.11300
      2 C2        -73.1293  -11.3981  -43.1826 C.ar   1 LIG      -0.11700
      3 C3        -71.8020   -9.3933  -43.2390 C.ar   1 LIG      -0.11700
      4 C4        -73.2957  -11.2620  -44.5514 C.ar   1 LIG       0.17700
      5 C5        -72.0276   -9.3470  -44.6053 C.ar   1 LIG       0.17700
      6 N1        -72.7626  -10.2576  -45.2824 N.ar   1 LIG      -0.60000
      7 H1        -72.2124  -10.5138  -41.4490 H      1 LIG       0.11500
      8 H2        -73.5793  -12.2237  -42.6436 H      1 LIG       0.11500
      9 H3        -71.2035   -8.6367  -42.7446 H      1 LIG       0.11500
     10 H4        -73.8814  -11.9821  -45.1132 H      1 LIG       0.12400
     11 H5        -71.6088   -8.5502  -45.2111 H      1 LIG       0.12400
@<TRIPOS>BOND
      1       1       2 ar
      2       1       3 ar
      3       2       4 ar
      4       3       5 ar
      5       4       6 ar
      6       5       6 ar
      7       1       7 1
      8       2       8 1
      9       3       9 1
     10       4      10 1
     11       5      11 1
@<TRIPOS>ALT_TYPE
CGenFF_4.0_ALT_TYPE_SET
CGenFF_4.0 1 CG2R61 2 CG2R61 3 CG2R61 4 CG2R61 5 CG2R61 6 NG2R60 7 HGR61 8 HGR61 9 HGR61 10 HGR62 11 HGR62
@<TRIPOS>MOLECULE
pyridine
 11 11 0 0 0
****
USER_CHARGES
INVALID_CHARGES
Pose:  15 Cluster:  15 Fr_nu: 386661 TotEn:   -10.39
@<TRIPOS>ATOM
      1 C1        -58.0527    3.4973  -37.6796 C.ar   1 LIG      -0.11300
      2 C2        -58.9380    3.1826  -38.7045 C.ar   1 LIG      -0.11700
      3 C3        -57.8999    2.6247  -36.6080 C.ar   1 LIG      -0.11700
      4 C4        -59.6413    1.9924  -38.6114 C.ar   1 LIG       0.17700
      5 C5        -58.6499    1.4596  -36.6085 C.ar   1 LIG       0.17700
      6 N1        -59.5197    1.1198  -37.5861 N.ar   1 LIG      -0.60000
      7 H1        -57.4835    4.4214  -37.7156 H      1 LIG       0.11500
      8 H2        -59.0730    3.8476  -39.5496 H      1 LIG       0.11500
      9 H3        -57.2160    2.8497  -35.7976 H      1 LIG       0.11500
     10 H4        -60.3442    1.7016  -39.3850 H      1 LIG       0.12400
     11 H5        -58.5683    0.7457  -35.7955 H      1 LIG       0.12400
@<TRIPOS>BOND
      1       1       2 ar
      2       1       3 ar
      3       2       4 ar
      4       3       5 ar
      5       4       6 ar
      6       5       6 ar
      7       1       7 1
      8       2       8 1
      9       3       9 1
     10       4      10 1
     11       5      11 1
@<TRIPOS>ALT_TYPE
CGenFF_4.0_ALT_TYPE_SET
CGenFF_4.0 1 CG2R61 2 CG2R61 3 CG2R61 4 CG2R61 5 CG2R61 6 NG2R60 7 HGR61 8 HGR61 9 HGR61 10 HGR62 11 HGR62
@<TRIPOS>MOLECULE
pyridine
 11 11 0 0 0
****
USER_CHARGES
INVALID_CHARGES
Pose:  16 Cluster:  16 Fr_nu:  45208 TotEn:   -10.38
@<TRIPOS>ATOM
      1 C1        -75.3330  -12.6416  -44.9530 C.ar   1 LIG      -0.11300
      2 C2        -74.3002  -11.7460  -45.2068 C.ar   1 LIG      -0.11700
      3 C3        -75.8868  -12.7128  -43.6796 C.ar   1 LIG      -0.11700
      4 C4        -73.8605  -10.9499  -44.1614 C.ar   1 LIG       0.17700
      5 C5        -75.3760  -11.8736  -42.7026 C.ar   1 LIG       0.17700
      6 N1        -74.3736  -10.9908  -42.9114 N.ar   1 LIG      -0.60000
      7 H1        -75.7051  -13.2834  -45.7459 H      1 LIG       0.11500
      8 H2        -73.8537  -11.6731  -46.1917 H      1 LIG       0.11500
      9 H3        -76.6924  -13.4038  -43.4588 H      1 LIG       0.11500
     10 H4        -73.0572  -10.2356  -44.3082 H      1 LIG       0.12400
     11 H5        -75.7725  -11.8904  -41.6927 H      1 LIG       0.12400
@<TRIPOS>BOND
      1       1       2 ar
      2       1       3 ar
      3       2       4 ar
      4       3       5 ar
      5       4       6 ar
      6       5       6 ar
      7       1       7 1
      8       2       8 1
      9       3       9 1
     10       4      10 1
     11       5      11 1
@<TRIPOS>ALT_TYPE
CGenFF_4.0_ALT_TYPE_SET
CGenFF_4.0 1 CG2R61 2 CG2R61 3 CG2R61 4 CG2R61 5 CG2R61 6 NG2R60 7 HGR61 8 HGR61 9 HGR61 10 HGR62 11 HGR62
@<TRIPOS>MOLECULE
pyridine
 11 11 0 0 0
****
USER_CHARGES
INVALID_CHARGES
Pose:  17 Cluster:  17 Fr_nu: 3243196 TotEn:   -10.16
@<TRIPOS>ATOM
      1 C1        -60.7287    3.5497  -43.1870 C.ar   1 LIG      -0.11300
      2 C2        -61.1787    2.4217  -43.8641 C.ar   1 LIG      -0.11700
      3 C3        -59.5925    3.4680  -42.3898 C.ar   1 LIG      -0.11700
      4 C4        -60.4627    1.2453  -43.7119 C.ar   1 LIG       0.17700
      5 C5        -58.9476    2.2448  -42.3034 C.ar   1 LIG       0.17700
      6 N1        -59.3548    1.1273  -42.9463 N.ar   1 LIG      -0.60000
      7 H1        -61.2630    4.4905  -43.2799 H      1 LIG       0.11500
      8 H2        -62.0617    2.4621  -44.4912 H      1 LIG       0.11500
      9 H3        -59.2238    4.3343  -41.8524 H      1 LIG       0.11500
     10 H4        -60.7730    0.3376  -44.2188 H      1 LIG       0.12400
     11 H5        -58.0573    2.1276  -41.6943 H      1 LIG       0.12400
@<TRIPOS>BOND
      1       1       2 ar
      2       1       3 ar
      3       2       4 ar
      4       3       5 ar
      5       4       6 ar
      6       5       6 ar
      7       1       7 1
      8       2       8 1
      9       3       9 1
     10       4      10 1
     11       5      11 1
@<TRIPOS>ALT_TYPE
CGenFF_4.0_ALT_TYPE_SET
CGenFF_4.0 1 CG2R61 2 CG2R61 3 CG2R61 4 CG2R61 5 CG2R61 6 NG2R60 7 HGR61 8 HGR61 9 HGR61 10 HGR62 11 HGR62
@<TRIPOS>MOLECULE
pyridine
 11 11 0 0 0
****
USER_CHARGES
INVALID_CHARGES
Pose:  18 Cluster:  18 Fr_nu:  41509 TotEn:    -9.99
@<TRIPOS>ATOM
      1 C1        -74.2687  -11.5676  -45.0651 C.ar   1 LIG      -0.11300
      2 C2        -73.1809  -10.7035  -45.1215 C.ar   1 LIG      -0.11700
      3 C3        -74.6764  -12.2390  -46.2124 C.ar   1 LIG      -0.11700
      4 C4        -72.5398  -10.5465  -46.3398 C.ar   1 LIG       0.17700
      5 C5        -73.9686  -12.0131  -47.3819 C.ar   1 LIG       0.17700
      6 N1        -72.9070  -11.1812  -47.4755 N.ar   1 LIG      -0.60000
      7 H1        -74.7981  -11.7171  -44.1288 H      1 LIG       0.11500
      8 H2        -72.8453  -10.1700  -44.2398 H      1 LIG       0.11500
      9 H3        -75.5220  -12.9170  -46.1919 H      1 LIG       0.11500
     10 H4        -71.6864   -9.8835  -46.4360 H      1 LIG       0.12400
     11 H5        -74.2464  -12.5115  -48.3048 H      1 LIG       0.12400
@<TRIPOS>BOND
      1       1       2 ar
      2       1       3 ar
      3       2       4 ar
      4       3       5 ar
      5       4       6 ar
      6       5       6 ar
      7       1       7 1
      8       2       8 1
      9       3       9 1
     10       4      10 1
     11       5      11 1
@<TRIPOS>ALT_TYPE
CGenFF_4.0_ALT_TYPE_SET
CGenFF_4.0 1 CG2R61 2 CG2R61 3 CG2R61 4 CG2R61 5 CG2R61 6 NG2R60 7 HGR61 8 HGR61 9 HGR61 10 HGR62 11 HGR62
@<TRIPOS>MOLECULE
pyridine
 11 11 0 0 0
****
USER_CHARGES
INVALID_CHARGES
Pose:  19 Cluster:  19 Fr_nu: 343914 TotEn:    -9.96
@<TRIPOS>ATOM
      1 C1        -74.5787  -12.0304  -44.8785 C.ar   1 LIG      -0.11300
      2 C2        -74.5411  -11.9017  -43.4946 C.ar   1 LIG      -0.11700
      3 C3        -73.7028  -11.2896  -45.6641 C.ar   1 LIG      -0.11700
      4 C4        -73.6164  -11.0255  -42.9496 C.ar   1 LIG       0.17700
      5 C5        -72.8158  -10.4407  -45.0221 C.ar   1 LIG       0.17700
      6 N1        -72.7497  -10.2890  -43.6803 N.ar   1 LIG      -0.60000
      7 H1        -75.2898  -12.7064  -45.3439 H      1 LIG       0.11500
      8 H2        -75.2140  -12.4694  -42.8625 H      1 LIG       0.11500
      9 H3        -73.7146  -11.3735  -46.7448 H      1 LIG       0.11500
     10 H4        -73.5475  -10.8892  -41.8755 H      1 LIG       0.12400
     11 H5        -72.1121   -9.8400  -45.5890 H      1 LIG       0.12400
@<TRIPOS>BOND
      1       1       2 ar
      2       1       3 ar
      3       2       4 ar
      4       3       5 ar
      5       4       6 ar
      6       5       6 ar
      7       1       7 1
      8       2       8 1
      9       3       9 1
     10       4      10 1
     11       5      11 1
@<TRIPOS>ALT_TYPE
CGenFF_4.0_ALT_TYPE_SET
CGenFF_4.0 1 CG2R61 2 CG2R61 3 CG2R61 4 CG2R61 5 CG2R61 6 NG2R60 7 HGR61 8 HGR61 9 HGR61 10 HGR62 11 HGR62
@<TRIPOS>MOLECULE
pyridine
 11 11 0 0 0
****
USER_CHARGES
INVALID_CHARGES
Pose:  20 Cluster:  20 Fr_nu:  62358 TotEn:    -9.84
@<TRIPOS>ATOM
      1 C1        -59.4674    2.1013  -37.6407 C.ar   1 LIG      -0.11300
      2 C2        -59.2321    2.9046  -38.7509 C.ar   1 LIG      -0.11700
      3 C3        -58.7723    2.3362  -36.4596 C.ar   1 LIG      -0.11700
      4 C4        -58.2990    3.9217  -38.6294 C.ar   1 LIG       0.17700
      5 C5        -57.8597    3.3785  -36.4408 C.ar   1 LIG       0.17700
      6 N1        -57.6042    4.1802  -37.4990 N.ar   1 LIG      -0.60000
      7 H1        -60.1906    1.2931  -37.6961 H      1 LIG       0.11500
      8 H2        -59.7624    2.7401  -39.6817 H      1 LIG       0.11500
      9 H3        -58.9392    1.7223  -35.5819 H      1 LIG       0.11500
     10 H4        -58.0793    4.5757  -39.4668 H      1 LIG       0.12400
     11 H5        -57.2909    3.6032  -35.5444 H      1 LIG       0.12400
@<TRIPOS>BOND
      1       1       2 ar
      2       1       3 ar
      3       2       4 ar
      4       3       5 ar
      5       4       6 ar
      6       5       6 ar
      7       1       7 1
      8       2       8 1
      9       3       9 1
     10       4      10 1
     11       5      11 1
@<TRIPOS>ALT_TYPE
CGenFF_4.0_ALT_TYPE_SET
CGenFF_4.0 1 CG2R61 2 CG2R61 3 CG2R61 4 CG2R61 5 CG2R61 6 NG2R60 7 HGR61 8 HGR61 9 HGR61 10 HGR62 11 HGR62
@<TRIPOS>MOLECULE
pyridine
 11 11 0 0 0
****
USER_CHARGES
INVALID_CHARGES
Pose:  21 Cluster:  21 Fr_nu: 711025 TotEn:    -9.82
@<TRIPOS>ATOM
      1 C1        -58.3786   -3.5307  -19.2813 C.ar   1 LIG      -0.11300
      2 C2        -59.2870   -4.4832  -18.8334 C.ar   1 LIG      -0.11700
      3 C3        -57.4251   -3.0220  -18.4065 C.ar   1 LIG      -0.11700
      4 C4        -59.2008   -4.8907  -17.5119 C.ar   1 LIG       0.17700
      5 C5        -57.4224   -3.4947  -17.1040 C.ar   1 LIG       0.17700
      6 N1        -58.2887   -4.4193  -16.6325 N.ar   1 LIG      -0.60000
      7 H1        -58.4141   -3.1849  -20.3100 H      1 LIG       0.11500
      8 H2        -60.0386   -4.8939  -19.4976 H      1 LIG       0.11500
      9 H3        -56.7073   -2.2784  -18.7336 H      1 LIG       0.11500
     10 H4        -59.8867   -5.6313  -17.1140 H      1 LIG       0.12400
     11 H5        -56.6996   -3.1296  -16.3818 H      1 LIG       0.12400
@<TRIPOS>BOND
      1       1       2 ar
      2       1       3 ar
      3       2       4 ar
      4       3       5 ar
      5       4       6 ar
      6       5       6 ar
      7       1       7 1
      8       2       8 1
      9       3       9 1
     10       4      10 1
     11       5      11 1
@<TRIPOS>ALT_TYPE
CGenFF_4.0_ALT_TYPE_SET
CGenFF_4.0 1 CG2R61 2 CG2R61 3 CG2R61 4 CG2R61 5 CG2R61 6 NG2R60 7 HGR61 8 HGR61 9 HGR61 10 HGR62 11 HGR62
@<TRIPOS>MOLECULE
pyridine
 11 11 0 0 0
****
USER_CHARGES
INVALID_CHARGES
Pose:  22 Cluster:  22 Fr_nu:  17021 TotEn:    -9.81
@<TRIPOS>ATOM
      1 C1        -57.8821    2.2919  -38.7128 C.ar   1 LIG      -0.11300
      2 C2        -56.6717    2.9734  -38.6517 C.ar   1 LIG      -0.11700
      3 C3        -58.6996    2.2360  -37.5895 C.ar   1 LIG      -0.11700
      4 C4        -56.3273    3.5773  -37.4532 C.ar   1 LIG       0.17700
      5 C5        -58.2642    2.8727  -36.4384 C.ar   1 LIG       0.17700
      6 N1        -57.0950    3.5444  -36.3410 N.ar   1 LIG      -0.60000
      7 H1        -58.1875    1.8047  -39.6340 H      1 LIG       0.11500
      8 H2        -56.0188    3.0303  -39.5149 H      1 LIG       0.11500
      9 H3        -59.6472    1.7100  -37.6139 H      1 LIG       0.11500
     10 H4        -55.3934    4.1207  -37.3543 H      1 LIG       0.12400
     11 H5        -58.8642    2.8583  -35.5345 H      1 LIG       0.12400
@<TRIPOS>BOND
      1       1       2 ar
      2       1       3 ar
      3       2       4 ar
      4       3       5 ar
      5       4       6 ar
      6       5       6 ar
      7       1       7 1
      8       2       8 1
      9       3       9 1
     10       4      10 1
     11       5      11 1
@<TRIPOS>ALT_TYPE
CGenFF_4.0_ALT_TYPE_SET
CGenFF_4.0 1 CG2R61 2 CG2R61 3 CG2R61 4 CG2R61 5 CG2R61 6 NG2R60 7 HGR61 8 HGR61 9 HGR61 10 HGR62 11 HGR62
@<TRIPOS>MOLECULE
pyridine
 11 11 0 0 0
****
USER_CHARGES
INVALID_CHARGES
Pose:  23 Cluster:  23 Fr_nu: 216118 TotEn:    -9.64
@<TRIPOS>ATOM
      1 C1        -72.5084  -25.4575  -44.6988 C.ar   1 LIG      -0.11300
      2 C2        -73.0191  -26.4953  -45.4704 C.ar   1 LIG      -0.11700
      3 C3        -72.5938  -25.5221  -43.3125 C.ar   1 LIG      -0.11700
      4 C4        -73.6009  -27.5670  -44.8125 C.ar   1 LIG       0.17700
      5 C5        -73.1950  -26.6372  -42.7513 C.ar   1 LIG       0.17700
      6 N1        -73.7025  -27.6650  -43.4681 N.ar   1 LIG      -0.60000
      7 H1        -72.0452  -24.5996  -45.1770 H      1 LIG       0.11500
      8 H2        -72.9632  -26.4664  -46.5524 H      1 LIG       0.11500
      9 H3        -72.2030  -24.7245  -42.6911 H      1 LIG       0.11500
     10 H4        -74.0143  -28.4014  -45.3693 H      1 LIG       0.12400
     11 H5        -73.2875  -26.7360  -41.6747 H      1 LIG       0.12400
@<TRIPOS>BOND
      1       1       2 ar
      2       1       3 ar
      3       2       4 ar
      4       3       5 ar
      5       4       6 ar
      6       5       6 ar
      7       1       7 1
      8       2       8 1
      9       3       9 1
     10       4      10 1
     11       5      11 1
@<TRIPOS>ALT_TYPE
CGenFF_4.0_ALT_TYPE_SET
CGenFF_4.0 1 CG2R61 2 CG2R61 3 CG2R61 4 CG2R61 5 CG2R61 6 NG2R60 7 HGR61 8 HGR61 9 HGR61 10 HGR62 11 HGR62
@<TRIPOS>MOLECULE
pyridine
 11 11 0 0 0
****
USER_CHARGES
INVALID_CHARGES
Pose:  24 Cluster:  24 Fr_nu: 408942 TotEn:    -9.62
@<TRIPOS>ATOM
      1 C1        -72.2731  -10.2016  -44.8467 C.ar   1 LIG      -0.11300
      2 C2        -73.0602  -11.1468  -44.1984 C.ar   1 LIG      -0.11700
      3 C3        -71.2288   -9.5881  -44.1638 C.ar   1 LIG      -0.11700
      4 C4        -72.7642  -11.4410  -42.8771 C.ar   1 LIG       0.17700
      5 C5        -71.0150   -9.9519  -42.8441 C.ar   1 LIG       0.17700
      6 N1        -71.7583  -10.8658  -42.1808 N.ar   1 LIG      -0.60000
      7 H1        -72.4737   -9.9430  -45.8822 H      1 LIG       0.11500
      8 H2        -73.8791  -11.6379  -44.7110 H      1 LIG       0.11500
      9 H3        -70.6027   -8.8481  -44.6490 H      1 LIG       0.11500
     10 H4        -73.3487  -12.1709  -42.3271 H      1 LIG       0.12400
     11 H5        -70.2138   -9.5024  -42.2665 H      1 LIG       0.12400
@<TRIPOS>BOND
      1       1       2 ar
      2       1       3 ar
      3       2       4 ar
      4       3       5 ar
      5       4       6 ar
      6       5       6 ar
      7       1       7 1
      8       2       8 1
      9       3       9 1
     10       4      10 1
     11       5      11 1
@<TRIPOS>ALT_TYPE
CGenFF_4.0_ALT_TYPE_SET
CGenFF_4.0 1 CG2R61 2 CG2R61 3 CG2R61 4 CG2R61 5 CG2R61 6 NG2R60 7 HGR61 8 HGR61 9 HGR61 10 HGR62 11 HGR62
@<TRIPOS>MOLECULE
pyridine
 11 11 0 0 0
****
USER_CHARGES
INVALID_CHARGES
Pose:  25 Cluster:  25 Fr_nu:   2866 TotEn:    -9.46
@<TRIPOS>ATOM
      1 C1        -79.8276  -14.5885  -48.1247 C.ar   1 LIG      -0.11300
      2 C2        -80.4971  -15.7216  -48.5732 C.ar   1 LIG      -0.11700
      3 C3        -78.6973  -14.7258  -47.3269 C.ar   1 LIG      -0.11700
      4 C4        -79.9997  -16.9594  -48.1987 C.ar   1 LIG       0.17700
      5 C5        -78.2806  -16.0082  -47.0080 C.ar   1 LIG       0.17700
      6 N1        -78.9049  -17.1326  -47.4248 N.ar   1 LIG      -0.60000
      7 H1        -80.1866  -13.6002  -48.3960 H      1 LIG       0.11500
      8 H2        -81.3799  -15.6386  -49.1963 H      1 LIG       0.11500
      9 H3        -78.1598  -13.8565  -46.9654 H      1 LIG       0.11500
     10 H4        -80.4862  -17.8736  -48.5223 H      1 LIG       0.12400
     11 H5        -77.4050  -16.1700  -46.3878 H      1 LIG       0.12400
@<TRIPOS>BOND
      1       1       2 ar
      2       1       3 ar
      3       2       4 ar
      4       3       5 ar
      5       4       6 ar
      6       5       6 ar
      7       1       7 1
      8       2       8 1
      9       3       9 1
     10       4      10 1
     11       5      11 1
@<TRIPOS>ALT_TYPE
CGenFF_4.0_ALT_TYPE_SET
CGenFF_4.0 1 CG2R61 2 CG2R61 3 CG2R61 4 CG2R61 5 CG2R61 6 NG2R60 7 HGR61 8 HGR61 9 HGR61 10 HGR62 11 HGR62
@<TRIPOS>MOLECULE
pyridine
 11 11 0 0 0
****
USER_CHARGES
INVALID_CHARGES
Pose:  26 Cluster:  26 Fr_nu: 249729 TotEn:    -9.34
@<TRIPOS>ATOM
      1 C1        -64.0166    2.3312  -53.1305 C.ar   1 LIG      -0.11300
      2 C2        -65.2230    2.8379  -52.6603 C.ar   1 LIG      -0.11700
      3 C3        -63.9680    1.7058  -54.3714 C.ar   1 LIG      -0.11700
      4 C4        -66.3433    2.6947  -53.4629 C.ar   1 LIG       0.17700
      5 C5        -65.1445    1.6131  -55.0973 C.ar   1 LIG       0.17700
      6 N1        -66.3352    2.0932  -54.6736 N.ar   1 LIG      -0.60000
      7 H1        -63.1161    2.4230  -52.5307 H      1 LIG       0.11500
      8 H2        -65.2844    3.3294  -51.6964 H      1 LIG       0.11500
      9 H3        -63.0387    1.3030  -54.7577 H      1 LIG       0.11500
     10 H4        -67.3081    3.0727  -53.1411 H      1 LIG       0.12400
     11 H5        -65.1607    1.1340  -56.0707 H      1 LIG       0.12400
@<TRIPOS>BOND
      1       1       2 ar
      2       1       3 ar
      3       2       4 ar
      4       3       5 ar
      5       4       6 ar
      6       5       6 ar
      7       1       7 1
      8       2       8 1
      9       3       9 1
     10       4      10 1
     11       5      11 1
@<TRIPOS>ALT_TYPE
CGenFF_4.0_ALT_TYPE_SET
CGenFF_4.0 1 CG2R61 2 CG2R61 3 CG2R61 4 CG2R61 5 CG2R61 6 NG2R60 7 HGR61 8 HGR61 9 HGR61 10 HGR62 11 HGR62
@<TRIPOS>MOLECULE
pyridine
 11 11 0 0 0
****
USER_CHARGES
INVALID_CHARGES
Pose:  27 Cluster:  27 Fr_nu:  52931 TotEn:    -8.68
@<TRIPOS>ATOM
      1 C1        -59.3191    1.4078  -42.2356 C.ar   1 LIG      -0.11300
      2 C2        -59.2418    2.4731  -41.3454 C.ar   1 LIG      -0.11700
      3 C3        -60.3534    1.3581  -43.1636 C.ar   1 LIG      -0.11700
      4 C4        -60.2159    3.4554  -41.4234 C.ar   1 LIG       0.17700
      5 C5        -61.2778    2.3901  -43.1600 C.ar   1 LIG       0.17700
      6 N1        -61.2356    3.4413  -42.3108 N.ar   1 LIG      -0.60000
      7 H1        -58.5750    0.6175  -42.2059 H      1 LIG       0.11500
      8 H2        -58.4443    2.5328  -40.6140 H      1 LIG       0.11500
      9 H3        -60.4338    0.5370  -43.8668 H      1 LIG       0.11500
     10 H4        -60.2002    4.3067  -40.7510 H      1 LIG       0.12400
     11 H5        -62.1043    2.3984  -43.8630 H      1 LIG       0.12400
@<TRIPOS>BOND
      1       1       2 ar
      2       1       3 ar
      3       2       4 ar
      4       3       5 ar
      5       4       6 ar
      6       5       6 ar
      7       1       7 1
      8       2       8 1
      9       3       9 1
     10       4      10 1
     11       5      11 1
@<TRIPOS>ALT_TYPE
CGenFF_4.0_ALT_TYPE_SET
CGenFF_4.0 1 CG2R61 2 CG2R61 3 CG2R61 4 CG2R61 5 CG2R61 6 NG2R60 7 HGR61 8 HGR61 9 HGR61 10 HGR62 11 HGR62
@<TRIPOS>MOLECULE
pyridine
 11 11 0 0 0
****
USER_CHARGES
INVALID_CHARGES
Pose:  28 Cluster:  28 Fr_nu:  68480 TotEn:    -8.42
@<TRIPOS>ATOM
      1 C1        -59.0980    2.8379  -38.8395 C.ar   1 LIG      -0.11300
      2 C2        -59.8221    1.9735  -38.0260 C.ar   1 LIG      -0.11700
      3 C3        -57.7446    3.0432  -38.5955 C.ar   1 LIG      -0.11700
      4 C4        -59.1517    1.3438  -36.9898 C.ar   1 LIG       0.17700
      5 C5        -57.1672    2.3657  -37.5337 C.ar   1 LIG       0.17700
      6 N1        -57.8382    1.5183  -36.7217 N.ar   1 LIG      -0.60000
      7 H1        -59.5876    3.3511  -39.6617 H      1 LIG       0.11500
      8 H2        -60.8778    1.7981  -38.1977 H      1 LIG       0.11500
      9 H3        -57.1605    3.7128  -39.2163 H      1 LIG       0.11500
     10 H4        -59.6719    0.6605  -36.3268 H      1 LIG       0.12400
     11 H5        -56.1150    2.4915  -37.3003 H      1 LIG       0.12400
@<TRIPOS>BOND
      1       1       2 ar
      2       1       3 ar
      3       2       4 ar
      4       3       5 ar
      5       4       6 ar
      6       5       6 ar
      7       1       7 1
      8       2       8 1
      9       3       9 1
     10       4      10 1
     11       5      11 1
@<TRIPOS>ALT_TYPE
CGenFF_4.0_ALT_TYPE_SET
CGenFF_4.0 1 CG2R61 2 CG2R61 3 CG2R61 4 CG2R61 5 CG2R61 6 NG2R60 7 HGR61 8 HGR61 9 HGR61 10 HGR62 11 HGR62
@<TRIPOS>MOLECULE
pyridine
 11 11 0 0 0
****
USER_CHARGES
INVALID_CHARGES
Pose:  29 Cluster:  29 Fr_nu:  92595 TotEn:    -8.35
@<TRIPOS>ATOM
      1 C1        -75.2006  -11.3334  -43.4067 C.ar   1 LIG      -0.11300
      2 C2        -74.6818  -11.8625  -44.5832 C.ar   1 LIG      -0.11700
      3 C3        -76.2128  -12.0090  -42.7342 C.ar   1 LIG      -0.11700
      4 C4        -75.2053  -13.0606  -45.0417 C.ar   1 LIG       0.17700
      5 C5        -76.6680  -13.2004  -43.2756 C.ar   1 LIG       0.17700
      6 N1        -76.1886  -13.7456  -44.4160 N.ar   1 LIG      -0.60000
      7 H1        -74.8174  -10.3959  -43.0151 H      1 LIG       0.11500
      8 H2        -73.8924  -11.3535  -45.1239 H      1 LIG       0.11500
      9 H3        -76.6327  -11.6150  -41.8157 H      1 LIG       0.11500
     10 H4        -74.8347  -13.5145  -45.9548 H      1 LIG       0.12400
     11 H5        -77.4566  -13.7660  -42.7903 H      1 LIG       0.12400
@<TRIPOS>BOND
      1       1       2 ar
      2       1       3 ar
      3       2       4 ar
      4       3       5 ar
      5       4       6 ar
      6       5       6 ar
      7       1       7 1
      8       2       8 1
      9       3       9 1
     10       4      10 1
     11       5      11 1
@<TRIPOS>ALT_TYPE
CGenFF_4.0_ALT_TYPE_SET
CGenFF_4.0 1 CG2R61 2 CG2R61 3 CG2R61 4 CG2R61 5 CG2R61 6 NG2R60 7 HGR61 8 HGR61 9 HGR61 10 HGR62 11 HGR62
@<TRIPOS>MOLECULE
pyridine
 11 11 0 0 0
****
USER_CHARGES
INVALID_CHARGES
Pose:  30 Cluster:  30 Fr_nu: 958747 TotEn:    -7.67
@<TRIPOS>ATOM
      1 C1        -57.7432    2.4180  -38.1997 C.ar   1 LIG      -0.11300
      2 C2        -57.8049    2.6765  -39.5645 C.ar   1 LIG      -0.11700
      3 C3        -58.8519    1.8908  -37.5468 C.ar   1 LIG      -0.11700
      4 C4        -58.9890    2.3924  -40.2255 C.ar   1 LIG       0.17700
      5 C5        -59.9892    1.6421  -38.2981 C.ar   1 LIG       0.17700
      6 N1        -60.0867    1.8801  -39.6254 N.ar   1 LIG      -0.60000
      7 H1        -56.8331    2.6278  -37.6457 H      1 LIG       0.11500
      8 H2        -56.9530    3.0870  -40.0940 H      1 LIG       0.11500
      9 H3        -58.8267    1.6819  -36.4834 H      1 LIG       0.11500
     10 H4        -59.0877    2.5764  -41.2902 H      1 LIG       0.12400
     11 H5        -60.8814    1.2317  -37.8367 H      1 LIG       0.12400
@<TRIPOS>BOND
      1       1       2 ar
      2       1       3 ar
      3       2       4 ar
      4       3       5 ar
      5       4       6 ar
      6       5       6 ar
      7       1       7 1
      8       2       8 1
      9       3       9 1
     10       4      10 1
     11       5      11 1
@<TRIPOS>ALT_TYPE
CGenFF_4.0_ALT_TYPE_SET
CGenFF_4.0 1 CG2R61 2 CG2R61 3 CG2R61 4 CG2R61 5 CG2R61 6 NG2R60 7 HGR61 8 HGR61 9 HGR61 10 HGR62 11 HGR62
@<TRIPOS>MOLECULE
pyridine
 11 11 0 0 0
****
USER_CHARGES
INVALID_CHARGES
Pose:  31 Cluster:  31 Fr_nu: 3721020 TotEn:    -7.22
@<TRIPOS>ATOM
      1 C1        -51.1104  -25.6226  -23.3012 C.ar   1 LIG      -0.11300
      2 C2        -52.3525  -25.1484  -22.8943 C.ar   1 LIG      -0.11700
      3 C3        -50.2136  -26.1073  -22.3557 C.ar   1 LIG      -0.11700
      4 C4        -52.6471  -25.1801  -21.5408 C.ar   1 LIG       0.17700
      5 C5        -50.6038  -26.0958  -21.0263 C.ar   1 LIG       0.17700
      6 N1        -51.8018  -25.6431  -20.5929 N.ar   1 LIG      -0.60000
      7 H1        -50.8416  -25.6139  -24.3533 H      1 LIG       0.11500
      8 H2        -53.0674  -24.7663  -23.6137 H      1 LIG       0.11500
      9 H3        -49.2397  -26.4814  -22.6499 H      1 LIG       0.11500
     10 H4        -53.6025  -24.8212  -21.1726 H      1 LIG       0.12400
     11 H5        -49.9410  -26.4621  -20.2492 H      1 LIG       0.12400
@<TRIPOS>BOND
      1       1       2 ar
      2       1       3 ar
      3       2       4 ar
      4       3       5 ar
      5       4       6 ar
      6       5       6 ar
      7       1       7 1
      8       2       8 1
      9       3       9 1
     10       4      10 1
     11       5      11 1
@<TRIPOS>ALT_TYPE
CGenFF_4.0_ALT_TYPE_SET
CGenFF_4.0 1 CG2R61 2 CG2R61 3 CG2R61 4 CG2R61 5 CG2R61 6 NG2R60 7 HGR61 8 HGR61 9 HGR61 10 HGR62 11 HGR62
@<TRIPOS>MOLECULE
pyridine
 11 11 0 0 0
****
USER_CHARGES
INVALID_CHARGES
Pose:  32 Cluster:  32 Fr_nu: 436644 TotEn:    -7.16
@<TRIPOS>ATOM
      1 C1        -73.4783  -10.7247  -44.7182 C.ar   1 LIG      -0.11300
      2 C2        -74.2469  -11.5589  -43.9141 C.ar   1 LIG      -0.11700
      3 C3        -72.4156  -10.0201  -44.1638 C.ar   1 LIG      -0.11700
      4 C4        -73.9143  -11.6530  -42.5723 C.ar   1 LIG       0.17700
      5 C5        -72.1651  -10.1828  -42.8108 C.ar   1 LIG       0.17700
      6 N1        -72.8896  -10.9841  -41.9979 N.ar   1 LIG      -0.60000
      7 H1        -73.7075  -10.6234  -45.7747 H      1 LIG       0.11500
      8 H2        -75.0797  -12.1180  -44.3246 H      1 LIG       0.11500
      9 H3        -71.8032   -9.3636  -44.7714 H      1 LIG       0.11500
     10 H4        -74.4833  -12.2900  -41.9033 H      1 LIG       0.12400
     11 H5        -71.3483   -9.6552  -42.3294 H      1 LIG       0.12400
@<TRIPOS>BOND
      1       1       2 ar
      2       1       3 ar
      3       2       4 ar
      4       3       5 ar
      5       4       6 ar
      6       5       6 ar
      7       1       7 1
      8       2       8 1
      9       3       9 1
     10       4      10 1
     11       5      11 1
@<TRIPOS>ALT_TYPE
CGenFF_4.0_ALT_TYPE_SET
CGenFF_4.0 1 CG2R61 2 CG2R61 3 CG2R61 4 CG2R61 5 CG2R61 6 NG2R60 7 HGR61 8 HGR61 9 HGR61 10 HGR62 11 HGR62
@<TRIPOS>MOLECULE
pyridine
 11 11 0 0 0
****
USER_CHARGES
INVALID_CHARGES
Pose:  33 Cluster:  33 Fr_nu: 1216620 TotEn:    -6.91
@<TRIPOS>ATOM
      1 C1        -57.4089    3.6551  -37.6133 C.ar   1 LIG      -0.11300
      2 C2        -57.6157    3.6090  -38.9874 C.ar   1 LIG      -0.11700
      3 C3        -58.1516    2.8301  -36.7760 C.ar   1 LIG      -0.11700
      4 C4        -58.5695    2.7277  -39.4705 C.ar   1 LIG       0.17700
      5 C5        -59.0816    1.9838  -37.3581 C.ar   1 LIG       0.17700
      6 N1        -59.3105    1.9110  -38.6885 N.ar   1 LIG      -0.60000
      7 H1        -56.6708    4.3331  -37.1955 H      1 LIG       0.11500
      8 H2        -57.0482    4.2426  -39.6590 H      1 LIG       0.11500
      9 H3        -58.0077    2.8494  -35.7017 H      1 LIG       0.11500
     10 H4        -58.7685    2.6544  -40.5346 H      1 LIG       0.12400
     11 H5        -59.6873    1.3206  -36.7492 H      1 LIG       0.12400
@<TRIPOS>BOND
      1       1       2 ar
      2       1       3 ar
      3       2       4 ar
      4       3       5 ar
      5       4       6 ar
      6       5       6 ar
      7       1       7 1
      8       2       8 1
      9       3       9 1
     10       4      10 1
     11       5      11 1
@<TRIPOS>ALT_TYPE
CGenFF_4.0_ALT_TYPE_SET
CGenFF_4.0 1 CG2R61 2 CG2R61 3 CG2R61 4 CG2R61 5 CG2R61 6 NG2R60 7 HGR61 8 HGR61 9 HGR61 10 HGR62 11 HGR62
@<TRIPOS>MOLECULE
pyridine
 11 11 0 0 0
****
USER_CHARGES
INVALID_CHARGES
Pose:  34 Cluster:  34 Fr_nu: 334130 TotEn:    -5.12
@<TRIPOS>ATOM
      1 C1        -73.4071  -11.8328  -42.4089 C.ar   1 LIG      -0.11300
      2 C2        -74.4620  -12.2660  -43.2043 C.ar   1 LIG      -0.11700
      3 C3        -72.4471  -10.9794  -42.9414 C.ar   1 LIG      -0.11700
      4 C4        -74.5112  -11.8206  -44.5154 C.ar   1 LIG       0.17700
      5 C5        -72.5863  -10.5918  -44.2643 C.ar   1 LIG       0.17700
      6 N1        -73.5972  -10.9918  -45.0679 N.ar   1 LIG      -0.60000
      7 H1        -73.3329  -12.1601  -41.3762 H      1 LIG       0.11500
      8 H2        -75.2219  -12.9309  -42.8104 H      1 LIG       0.11500
      9 H3        -71.6158  -10.6294  -42.3400 H      1 LIG       0.11500
     10 H4        -75.3138  -12.1302  -45.1766 H      1 LIG       0.12400
     11 H5        -71.8641   -9.9278  -44.7279 H      1 LIG       0.12400
@<TRIPOS>BOND
      1       1       2 ar
      2       1       3 ar
      3       2       4 ar
      4       3       5 ar
      5       4       6 ar
      6       5       6 ar
      7       1       7 1
      8       2       8 1
      9       3       9 1
     10       4      10 1
     11       5      11 1
@<TRIPOS>ALT_TYPE
CGenFF_4.0_ALT_TYPE_SET
CGenFF_4.0 1 CG2R61 2 CG2R61 3 CG2R61 4 CG2R61 5 CG2R61 6 NG2R60 7 HGR61 8 HGR61 9 HGR61 10 HGR62 11 HGR62
@<TRIPOS>MOLECULE
cyclopropane
 9 9 0 0 0
****
USER_CHARGES
INVALID_CHARGES
Pose:   1 Cluster:   1 Fr_nu:  12466 TotEn:    -8.17
@<TRIPOS>ATOM
      1 C1        -58.4446    0.7937  -36.6274 C.3    1 LIG      -0.18000
      2 C2        -59.0163    1.8147  -37.5668 C.3    1 LIG      -0.18000
      3 C3        -58.3482    2.2542  -36.2970 C.3    1 LIG      -0.18000
      4 H1        -59.1374    0.1909  -36.0537 H      1 LIG       0.09000
      5 H2        -57.5382    0.2834  -36.9272 H      1 LIG       0.09000
      6 H3        -58.4947    1.9916  -38.4990 H      1 LIG       0.09000
      7 H4        -60.0941    1.8997  -37.6259 H      1 LIG       0.09000
      8 H5        -58.9762    2.6346  -35.5013 H      1 LIG       0.09000
      9 H6        -57.3768    2.7263  -36.3748 H      1 LIG       0.09000
@<TRIPOS>BOND
      1       1       2 1
      2       1       3 1
      3       2       3 1
      4       1       4 1
      5       1       5 1
      6       2       6 1
      7       2       7 1
      8       3       8 1
      9       3       9 1
@<TRIPOS>ALT_TYPE
CGenFF_4.0_ALT_TYPE_SET
CGenFF_4.0 1 CG3C31 2 CG3C31 3 CG3C31 4 HGA2 5 HGA2 6 HGA2 7 HGA2 8 HGA2 9 HGA2
@<TRIPOS>MOLECULE
cyclopropane
 9 9 0 0 0
****
USER_CHARGES
INVALID_CHARGES
Pose:   2 Cluster:   2 Fr_nu: 131437 TotEn:    -7.08
@<TRIPOS>ATOM
      1 C1        -71.1679   -9.6409  -44.3519 C.3    1 LIG      -0.18000
      2 C2        -72.5796   -9.7908  -43.8657 C.3    1 LIG      -0.18000
      3 C3        -71.4332  -10.1167  -42.9538 C.3    1 LIG      -0.18000
      4 H1        -70.8014  -10.3635  -45.0702 H      1 LIG       0.09000
      5 H2        -70.7814   -8.6377  -44.4786 H      1 LIG       0.09000
      6 H3        -73.1434   -8.8884  -43.6651 H      1 LIG       0.09000
      7 H4        -73.1639  -10.6144  -44.2564 H      1 LIG       0.09000
      8 H5        -71.2457  -11.1594  -42.7310 H      1 LIG       0.09000
      9 H6        -71.2254   -9.4332  -42.1401 H      1 LIG       0.09000
@<TRIPOS>BOND
      1       1       2 1
      2       1       3 1
      3       2       3 1
      4       1       4 1
      5       1       5 1
      6       2       6 1
      7       2       7 1
      8       3       8 1
      9       3       9 1
@<TRIPOS>ALT_TYPE
CGenFF_4.0_ALT_TYPE_SET
CGenFF_4.0 1 CG3C31 2 CG3C31 3 CG3C31 4 HGA2 5 HGA2 6 HGA2 7 HGA2 8 HGA2 9 HGA2
@<TRIPOS>MOLECULE
cyclopropane
 9 9 0 0 0
****
USER_CHARGES
INVALID_CHARGES
Pose:   3 Cluster:   3 Fr_nu: 130980 TotEn:    -6.67
@<TRIPOS>ATOM
      1 C1        -49.0805  -13.4178  -43.6410 C.3    1 LIG      -0.18000
      2 C2        -48.7016  -14.2277  -44.8461 C.3    1 LIG      -0.18000
      3 C3        -49.8214  -14.6837  -43.9572 C.3    1 LIG      -0.18000
      4 H1        -48.4057  -13.4257  -42.7942 H      1 LIG       0.09000
      5 H2        -49.5936  -12.4787  -43.8047 H      1 LIG       0.09000
      6 H3        -48.9596  -13.8337  -45.8211 H      1 LIG       0.09000
      7 H4        -47.7717  -14.7812  -44.8111 H      1 LIG       0.09000
      8 H5        -49.6451  -15.5438  -43.3237 H      1 LIG       0.09000
      9 H6        -50.8327  -14.5961  -44.3339 H      1 LIG       0.09000
@<TRIPOS>BOND
      1       1       2 1
      2       1       3 1
      3       2       3 1
      4       1       4 1
      5       1       5 1
      6       2       6 1
      7       2       7 1
      8       3       8 1
      9       3       9 1
@<TRIPOS>ALT_TYPE
CGenFF_4.0_ALT_TYPE_SET
CGenFF_4.0 1 CG3C31 2 CG3C31 3 CG3C31 4 HGA2 5 HGA2 6 HGA2 7 HGA2 8 HGA2 9 HGA2
@<TRIPOS>MOLECULE
cyclopropane
 9 9 0 0 0
****
USER_CHARGES
INVALID_CHARGES
Pose:   4 Cluster:   4 Fr_nu: 410299 TotEn:    -6.54
@<TRIPOS>ATOM
      1 C1        -63.2832  -21.6535  -26.9473 C.3    1 LIG      -0.18000
      2 C2        -61.9923  -22.0072  -26.2689 C.3    1 LIG      -0.18000
      3 C3        -63.2285  -21.7689  -25.4523 C.3    1 LIG      -0.18000
      4 H1        -63.3747  -20.6627  -27.3743 H      1 LIG       0.09000
      5 H2        -63.7960  -22.4338  -27.4951 H      1 LIG       0.09000
      6 H3        -61.6362  -23.0257  -26.3601 H      1 LIG       0.09000
      7 H4        -61.2144  -21.2547  -26.2388 H      1 LIG       0.09000
      8 H5        -63.2828  -20.8559  -24.8729 H      1 LIG       0.09000
      9 H6        -63.7044  -22.6270  -24.9945 H      1 LIG       0.09000
@<TRIPOS>BOND
      1       1       2 1
      2       1       3 1
      3       2       3 1
      4       1       4 1
      5       1       5 1
      6       2       6 1
      7       2       7 1
      8       3       8 1
      9       3       9 1
@<TRIPOS>ALT_TYPE
CGenFF_4.0_ALT_TYPE_SET
CGenFF_4.0 1 CG3C31 2 CG3C31 3 CG3C31 4 HGA2 5 HGA2 6 HGA2 7 HGA2 8 HGA2 9 HGA2
@<TRIPOS>MOLECULE
cyclopropane
 9 9 0 0 0
****
USER_CHARGES
INVALID_CHARGES
Pose:   5 Cluster:   5 Fr_nu:   6102 TotEn:    -6.29
@<TRIPOS>ATOM
      1 C1        -61.5345  -21.5298  -27.4255 C.3    1 LIG      -0.18000
      2 C2        -62.4533  -21.2471  -28.5777 C.3    1 LIG      -0.18000
      3 C3        -62.9916  -21.8735  -27.3248 C.3    1 LIG      -0.18000
      4 H1        -60.8295  -22.3451  -27.5296 H      1 LIG       0.09000
      5 H2        -61.1738  -20.6876  -26.8489 H      1 LIG       0.09000
      6 H3        -62.7111  -20.2144  -28.7768 H      1 LIG       0.09000
      7 H4        -62.3673  -21.8718  -29.4579 H      1 LIG       0.09000
      8 H5        -63.2676  -22.9197  -27.3615 H      1 LIG       0.09000
      9 H6        -63.6111  -21.2621  -26.6806 H      1 LIG       0.09000
@<TRIPOS>BOND
      1       1       2 1
      2       1       3 1
      3       2       3 1
      4       1       4 1
      5       1       5 1
      6       2       6 1
      7       2       7 1
      8       3       8 1
      9       3       9 1
@<TRIPOS>ALT_TYPE
CGenFF_4.0_ALT_TYPE_SET
CGenFF_4.0 1 CG3C31 2 CG3C31 3 CG3C31 4 HGA2 5 HGA2 6 HGA2 7 HGA2 8 HGA2 9 HGA2
@<TRIPOS>MOLECULE
cyclopropane
 9 9 0 0 0
****
USER_CHARGES
INVALID_CHARGES
Pose:   6 Cluster:   6 Fr_nu:  39448 TotEn:    -6.20
@<TRIPOS>ATOM
      1 C1        -58.7211    2.2541  -37.1105 C.3    1 LIG      -0.18000
      2 C2        -59.7467    2.3849  -38.1980 C.3    1 LIG      -0.18000
      3 C3        -58.4336    3.1018  -38.3147 C.3    1 LIG      -0.18000
      4 H1        -58.9128    2.7587  -36.1718 H      1 LIG       0.09000
      5 H2        -58.1977    1.3108  -37.0210 H      1 LIG       0.09000
      6 H3        -59.9136    1.5295  -38.8407 H      1 LIG       0.09000
      7 H4        -60.6291    2.9776  -37.9921 H      1 LIG       0.09000
      8 H5        -58.4320    4.1769  -38.1868 H      1 LIG       0.09000
      9 H6        -57.7168    2.7285  -39.0353 H      1 LIG       0.09000
@<TRIPOS>BOND
      1       1       2 1
      2       1       3 1
      3       2       3 1
      4       1       4 1
      5       1       5 1
      6       2       6 1
      7       2       7 1
      8       3       8 1
      9       3       9 1
@<TRIPOS>ALT_TYPE
CGenFF_4.0_ALT_TYPE_SET
CGenFF_4.0 1 CG3C31 2 CG3C31 3 CG3C31 4 HGA2 5 HGA2 6 HGA2 7 HGA2 8 HGA2 9 HGA2
@<TRIPOS>MOLECULE
cyclopropane
 9 9 0 0 0
****
USER_CHARGES
INVALID_CHARGES
Pose:   7 Cluster:   7 Fr_nu:  14715 TotEn:    -6.14
@<TRIPOS>ATOM
      1 C1        -75.2339  -12.0448  -44.1359 C.3    1 LIG      -0.18000
      2 C2        -74.4267  -11.5909  -42.9552 C.3    1 LIG      -0.18000
      3 C3        -75.9256  -11.5949  -42.8827 C.3    1 LIG      -0.18000
      4 H1        -75.2777  -11.3924  -44.9990 H      1 LIG       0.09000
      5 H2        -75.2426  -13.1029  -44.3649 H      1 LIG       0.09000
      6 H3        -73.8920  -12.3435  -42.3893 H      1 LIG       0.09000
      7 H4        -73.9269  -10.6328  -43.0228 H      1 LIG       0.09000
      8 H5        -76.4347  -10.6395  -42.9020 H      1 LIG       0.09000
      9 H6        -76.3994  -12.3504  -42.2686 H      1 LIG       0.09000
@<TRIPOS>BOND
      1       1       2 1
      2       1       3 1
      3       2       3 1
      4       1       4 1
      5       1       5 1
      6       2       6 1
      7       2       7 1
      8       3       8 1
      9       3       9 1
@<TRIPOS>ALT_TYPE
CGenFF_4.0_ALT_TYPE_SET
CGenFF_4.0 1 CG3C31 2 CG3C31 3 CG3C31 4 HGA2 5 HGA2 6 HGA2 7 HGA2 8 HGA2 9 HGA2
@<TRIPOS>MOLECULE
cyclopropane
 9 9 0 0 0
****
USER_CHARGES
INVALID_CHARGES
Pose:   8 Cluster:   8 Fr_nu:  19348 TotEn:    -6.11
@<TRIPOS>ATOM
      1 C1        -78.6103  -16.1495  -47.3082 C.3    1 LIG      -0.18000
      2 C2        -79.2589  -14.8226  -47.5737 C.3    1 LIG      -0.18000
      3 C3        -78.2851  -14.9687  -46.4413 C.3    1 LIG      -0.18000
      4 H1        -79.2222  -16.9350  -46.8828 H      1 LIG       0.09000
      5 H2        -77.8527  -16.4891  -48.0029 H      1 LIG       0.09000
      6 H3        -78.9378  -14.2690  -48.4472 H      1 LIG       0.09000
      7 H4        -80.3076  -14.7142  -47.3271 H      1 LIG       0.09000
      8 H5        -78.6784  -14.9592  -45.4326 H      1 LIG       0.09000
      9 H6        -77.3088  -14.5141  -46.5530 H      1 LIG       0.09000
@<TRIPOS>BOND
      1       1       2 1
      2       1       3 1
      3       2       3 1
      4       1       4 1
      5       1       5 1
      6       2       6 1
      7       2       7 1
      8       3       8 1
      9       3       9 1
@<TRIPOS>ALT_TYPE
CGenFF_4.0_ALT_TYPE_SET
CGenFF_4.0 1 CG3C31 2 CG3C31 3 CG3C31 4 HGA2 5 HGA2 6 HGA2 7 HGA2 8 HGA2 9 HGA2
@<TRIPOS>MOLECULE
cyclopropane
 9 9 0 0 0
****
USER_CHARGES
INVALID_CHARGES
Pose:   9 Cluster:   9 Fr_nu: 158913 TotEn:    -6.09
@<TRIPOS>ATOM
      1 C1        -75.7709  -17.6659  -28.4138 C.3    1 LIG      -0.18000
      2 C2        -75.9303  -16.2058  -28.7211 C.3    1 LIG      -0.18000
      3 C3        -76.5568  -17.2340  -29.6168 C.3    1 LIG      -0.18000
      4 H1        -74.7992  -18.1141  -28.5797 H      1 LIG       0.09000
      5 H2        -76.3187  -18.0672  -27.5708 H      1 LIG       0.09000
      6 H3        -76.5856  -15.6242  -28.0848 H      1 LIG       0.09000
      7 H4        -75.0662  -15.6705  -29.0940 H      1 LIG       0.09000
      8 H5        -76.1142  -17.3909  -30.5924 H      1 LIG       0.09000
      9 H6        -77.6334  -17.3445  -29.5828 H      1 LIG       0.09000
@<TRIPOS>BOND
      1       1       2 1
      2       1       3 1
      3       2       3 1
      4       1       4 1
      5       1       5 1
      6       2       6 1
      7       2       7 1
      8       3       8 1
      9       3       9 1
@<TRIPOS>ALT_TYPE
CGenFF_4.0_ALT_TYPE_SET
CGenFF_4.0 1 CG3C31 2 CG3C31 3 CG3C31 4 HGA2 5 HGA2 6 HGA2 7 HGA2 8 HGA2 9 HGA2
@<TRIPOS>MOLECULE
cyclopropane
 9 9 0 0 0
****
USER_CHARGES
INVALID_CHARGES
Pose:  10 Cluster:  10 Fr_nu: 220601 TotEn:    -5.37
@<TRIPOS>ATOM
      1 C1        -79.8385  -16.2996  -48.1126 C.3    1 LIG      -0.18000
      2 C2        -79.4934  -14.8410  -48.1845 C.3    1 LIG      -0.18000
      3 C3        -78.4703  -15.8735  -48.5574 C.3    1 LIG      -0.18000
      4 H1        -79.9335  -16.7486  -47.1319 H      1 LIG       0.09000
      5 H2        -80.5116  -16.6967  -48.8617 H      1 LIG       0.09000
      6 H3        -79.9343  -14.2562  -48.9821 H      1 LIG       0.09000
      7 H4        -79.3560  -14.3075  -47.2524 H      1 LIG       0.09000
      8 H5        -77.6445  -16.0353  -47.8762 H      1 LIG       0.09000
      9 H6        -78.2232  -15.9838  -49.6059 H      1 LIG       0.09000
@<TRIPOS>BOND
      1       1       2 1
      2       1       3 1
      3       2       3 1
      4       1       4 1
      5       1       5 1
      6       2       6 1
      7       2       7 1
      8       3       8 1
      9       3       9 1
@<TRIPOS>ALT_TYPE
CGenFF_4.0_ALT_TYPE_SET
CGenFF_4.0 1 CG3C31 2 CG3C31 3 CG3C31 4 HGA2 5 HGA2 6 HGA2 7 HGA2 8 HGA2 9 HGA2
@<TRIPOS>MOLECULE
cyclopropane
 9 9 0 0 0
****
USER_CHARGES
INVALID_CHARGES
Pose:  11 Cluster:  11 Fr_nu: 293770 TotEn:    -4.89
@<TRIPOS>ATOM
      1 C1        -73.0763  -11.2550  -43.2560 C.3    1 LIG      -0.18000
      2 C2        -71.8929  -11.3856  -42.3425 C.3    1 LIG      -0.18000
      3 C3        -72.0878  -10.1317  -43.1435 C.3    1 LIG      -0.18000
      4 H1        -73.0768  -11.8376  -44.1687 H      1 LIG       0.09000
      5 H2        -74.0502  -11.1172  -42.8040 H      1 LIG       0.09000
      6 H3        -72.0704  -11.3357  -41.2755 H      1 LIG       0.09000
      7 H4        -71.0964  -12.0561  -42.6398 H      1 LIG       0.09000
      8 H5        -71.4229   -9.9584  -43.9801 H      1 LIG       0.09000
      9 H6        -72.3970   -9.2383  -42.6156 H      1 LIG       0.09000
@<TRIPOS>BOND
      1       1       2 1
      2       1       3 1
      3       2       3 1
      4       1       4 1
      5       1       5 1
      6       2       6 1
      7       2       7 1
      8       3       8 1
      9       3       9 1
@<TRIPOS>ALT_TYPE
CGenFF_4.0_ALT_TYPE_SET
CGenFF_4.0 1 CG3C31 2 CG3C31 3 CG3C31 4 HGA2 5 HGA2 6 HGA2 7 HGA2 8 HGA2 9 HGA2
@<TRIPOS>MOLECULE
cyclopropane
 9 9 0 0 0
****
USER_CHARGES
INVALID_CHARGES
Pose:  12 Cluster:  12 Fr_nu: 265273 TotEn:    -4.19
@<TRIPOS>ATOM
      1 C1        -72.5940  -10.3999  -43.9001 C.3    1 LIG      -0.18000
      2 C2        -73.6768  -11.2814  -44.4500 C.3    1 LIG      -0.18000
      3 C3        -73.7787  -10.7524  -43.0494 C.3    1 LIG      -0.18000
      4 H1        -71.6437  -10.8585  -43.6572 H      1 LIG       0.09000
      5 H2        -72.5271   -9.3873  -44.2771 H      1 LIG       0.09000
      6 H3        -74.3387  -10.8621  -45.1974 H      1 LIG       0.09000
      7 H4        -73.4558  -12.3336  -44.5776 H      1 LIG       0.09000
      8 H5        -73.6261  -11.4485  -42.2343 H      1 LIG       0.09000
      9 H6        -74.5089   -9.9770  -42.8545 H      1 LIG       0.09000
@<TRIPOS>BOND
      1       1       2 1
      2       1       3 1
      3       2       3 1
      4       1       4 1
      5       1       5 1
      6       2       6 1
      7       2       7 1
      8       3       8 1
      9       3       9 1
@<TRIPOS>ALT_TYPE
CGenFF_4.0_ALT_TYPE_SET
CGenFF_4.0 1 CG3C31 2 CG3C31 3 CG3C31 4 HGA2 5 HGA2 6 HGA2 7 HGA2 8 HGA2 9 HGA2
@<TRIPOS>MOLECULE
pyrrole
 10 10 0 0 0
****
USER_CHARGES
INVALID_CHARGES
Pose:   1 Cluster:   1 Fr_nu: 2832731 TotEn:   -15.26
@<TRIPOS>ATOM
      1 C1        -80.8333  -15.9401  -48.5812 C.2    1 LIG      -0.25700
      2 C2        -81.1864  -16.1967  -49.9290 C.2    1 LIG      -0.25700
      3 C3        -80.3663  -14.6457  -48.5176 C.2    1 LIG      -0.04700
      4 C4        -80.9245  -15.0513  -50.6480 C.2    1 LIG      -0.04700
      5 N1        -80.4261  -14.1153  -49.7798 N.pl3  1 LIG      -0.36000
      6 H1        -80.9114  -16.6242  -47.7480 H      1 LIG       0.15400
      7 H2        -81.5874  -17.1153  -50.3334 H      1 LIG       0.15400
      8 H3        -79.9974  -14.0567  -47.6898 H      1 LIG       0.14000
      9 H4        -81.0495  -14.8194  -51.6963 H      1 LIG       0.14000
     10 H5        -80.1460  -13.1775  -50.0316 H      1 LIG       0.38000
@<TRIPOS>BOND
      1       1       2 1
      2       1       3 2
      3       2       4 2
      4       3       5 1
      5       4       5 1
      6       1       6 1
      7       2       7 1
      8       3       8 1
      9       4       9 1
     10       5      10 1
@<TRIPOS>ALT_TYPE
CGenFF_4.0_ALT_TYPE_SET
CGenFF_4.0 1 CG2R51 2 CG2R51 3 CG2R51 4 CG2R51 5 NG2R51 6 HGR51 7 HGR51 8 HGR52 9 HGR52 10 HGP1
@<TRIPOS>MOLECULE
pyrrole
 10 10 0 0 0
****
USER_CHARGES
INVALID_CHARGES
Pose:   2 Cluster:   2 Fr_nu: 1863446 TotEn:   -13.50
@<TRIPOS>ATOM
      1 C1        -61.1295   -0.5520  -22.9870 C.2    1 LIG      -0.25700
      2 C2        -62.3809   -0.0529  -23.4251 C.2    1 LIG      -0.25700
      3 C3        -60.8811   -1.7118  -23.6873 C.2    1 LIG      -0.04700
      4 C4        -62.8592   -0.9231  -24.3799 C.2    1 LIG      -0.04700
      5 N1        -61.9394   -1.9277  -24.5309 N.pl3  1 LIG      -0.36000
      6 H1        -60.4802   -0.1133  -22.2425 H      1 LIG       0.15400
      7 H2        -62.8808    0.8422  -23.0830 H      1 LIG       0.15400
      8 H3        -60.0490   -2.4010  -23.6605 H      1 LIG       0.14000
      9 H4        -63.7685   -0.9158  -24.9644 H      1 LIG       0.14000
     10 H5        -62.0277   -2.7080  -25.1671 H      1 LIG       0.38000
@<TRIPOS>BOND
      1       1       2 1
      2       1       3 2
      3       2       4 2
      4       3       5 1
      5       4       5 1
      6       1       6 1
      7       2       7 1
      8       3       8 1
      9       4       9 1
     10       5      10 1
@<TRIPOS>ALT_TYPE
CGenFF_4.0_ALT_TYPE_SET
CGenFF_4.0 1 CG2R51 2 CG2R51 3 CG2R51 4 CG2R51 5 NG2R51 6 HGR51 7 HGR51 8 HGR52 9 HGR52 10 HGP1
@<TRIPOS>MOLECULE
pyrrole
 10 10 0 0 0
****
USER_CHARGES
INVALID_CHARGES
Pose:   3 Cluster:   3 Fr_nu: 3453579 TotEn:   -13.46
@<TRIPOS>ATOM
      1 C1        -79.0900   -7.3352  -55.9308 C.2    1 LIG      -0.25700
      2 C2        -78.5866   -8.3962  -56.7233 C.2    1 LIG      -0.25700
      3 C3        -79.2848   -7.8280  -54.6594 C.2    1 LIG      -0.04700
      4 C4        -78.4894   -9.5051  -55.9120 C.2    1 LIG      -0.04700
      5 N1        -78.9167   -9.1481  -54.6598 N.pl3  1 LIG      -0.36000
      6 H1        -79.2882   -6.3223  -56.2520 H      1 LIG       0.15400
      7 H2        -78.3238   -8.3583  -57.7710 H      1 LIG       0.15400
      8 H3        -79.6520   -7.3591  -53.7574 H      1 LIG       0.14000
      9 H4        -78.1537  -10.5127  -56.1134 H      1 LIG       0.14000
     10 H5        -78.9541   -9.7637  -53.8592 H      1 LIG       0.38000
@<TRIPOS>BOND
      1       1       2 1
      2       1       3 2
      3       2       4 2
      4       3       5 1
      5       4       5 1
      6       1       6 1
      7       2       7 1
      8       3       8 1
      9       4       9 1
     10       5      10 1
@<TRIPOS>ALT_TYPE
CGenFF_4.0_ALT_TYPE_SET
CGenFF_4.0 1 CG2R51 2 CG2R51 3 CG2R51 4 CG2R51 5 NG2R51 6 HGR51 7 HGR51 8 HGR52 9 HGR52 10 HGP1
@<TRIPOS>MOLECULE
pyrrole
 10 10 0 0 0
****
USER_CHARGES
INVALID_CHARGES
Pose:   4 Cluster:   4 Fr_nu: 196011 TotEn:   -13.23
@<TRIPOS>ATOM
      1 C1        -59.8832    2.0874  -43.4229 C.2    1 LIG      -0.25700
      2 C2        -60.5384    3.3103  -43.1361 C.2    1 LIG      -0.25700
      3 C3        -60.7976    1.2672  -44.0464 C.2    1 LIG      -0.04700
      4 C4        -61.8332    3.2002  -43.5930 C.2    1 LIG      -0.04700
      5 N1        -61.9795    1.9541  -44.1441 N.pl3  1 LIG      -0.36000
      6 H1        -58.8567    1.8327  -43.1997 H      1 LIG       0.15400
      7 H2        -60.1146    4.1774  -42.6494 H      1 LIG       0.15400
      8 H3        -60.7135    0.2592  -44.4274 H      1 LIG       0.14000
      9 H4        -62.6602    3.8961  -43.5763 H      1 LIG       0.14000
     10 H5        -62.8286    1.5965  -44.5595 H      1 LIG       0.38000
@<TRIPOS>BOND
      1       1       2 1
      2       1       3 2
      3       2       4 2
      4       3       5 1
      5       4       5 1
      6       1       6 1
      7       2       7 1
      8       3       8 1
      9       4       9 1
     10       5      10 1
@<TRIPOS>ALT_TYPE
CGenFF_4.0_ALT_TYPE_SET
CGenFF_4.0 1 CG2R51 2 CG2R51 3 CG2R51 4 CG2R51 5 NG2R51 6 HGR51 7 HGR51 8 HGR52 9 HGR52 10 HGP1
@<TRIPOS>MOLECULE
pyrrole
 10 10 0 0 0
****
USER_CHARGES
INVALID_CHARGES
Pose:   5 Cluster:   5 Fr_nu: 948474 TotEn:   -12.74
@<TRIPOS>ATOM
      1 C1        -60.5231    4.1120  -44.5881 C.2    1 LIG      -0.25700
      2 C2        -60.0831    2.8293  -44.1778 C.2    1 LIG      -0.25700
      3 C3        -61.9004    4.0934  -44.5895 C.2    1 LIG      -0.04700
      4 C4        -61.2050    2.0660  -43.9410 C.2    1 LIG      -0.04700
[truncated: 3,967,261 more chars]
