# Supplementary material for: The pocketome of G-protein-coupled receptors reveals previously untargeted allosteric sites
Source: Nat Commun. 2022 May 10;13:2567. doi: 10.1038/s41467-022-29609-6 (PMC9091257; doi:10.1038/s41467-022-29609-6)
Supplement: Supplementary file 4 — Supplementary Data 1 [file 41467_2022_29609_MOESM4_ESM.zip › docking_files/2ydo/rec.mol2]

@<TRIPOS>MOLECULE
2ydo_align.pdb
4802 4861 302 0 0
PROTEIN
NO_CHARGES


@<TRIPOS>ATOM
      1 N         -81.7450  -23.5280  -43.4530 N.4       1 SER   -0.2700
      2 CA        -81.6350  -24.9460  -43.1270 C.3       1 SER    0.0900
      3 CAY       -82.3790  -21.2290  -43.1280 C.3       1 SER    0.0900
      4 C         -80.8740  -25.2020  -41.8320 C.2       1 SER    0.0900
      5 O         -79.7600  -24.7220  -41.6710 O.2       1 SER    0.5100
      6 CB        -80.9050  -25.7390  -44.2430 C.3       1 SER   -0.5100
      7 OG        -81.4960  -25.4930  -45.5170 O.3       1 SER   -0.4700
      8 CY        -82.3980  -22.6430  -42.6850 C.2       1 SER    0.3100
      9 OY        -82.9870  -22.9880  -41.6690 O.2       1 SER    0.0700
     10 HN        -81.2970  -23.2490  -44.2980 H         1 SER    0.0900
     11 HA        -82.6340  -25.3320  -42.9920 H         1 SER    0.0500
     12 HB1       -80.9680  -26.8270  -44.0270 H         1 SER    0.0900
     13 HB2       -79.8380  -25.4300  -44.2820 H         1 SER    0.0900
     14 HG1       -82.4090  -25.7800  -45.4450 H         1 SER   -0.6600
     15 HY1       -82.9580  -20.6080  -42.4110 H         1 SER    0.4300
     16 HY2       -82.8420  -21.1450  -44.1340 H         1 SER    0.5100
     17 HY3       -81.3320  -20.8600  -43.1600 H         1 SER   -0.5100
     18 N         -81.4200  -26.0280  -40.9020 N.am      2 SER   -0.4700
     19 CA        -80.9830  -26.2220  -39.5130 C.3       2 SER    0.3100
     20 C         -79.5520  -26.7410  -39.4180 C.2       2 SER    0.0700
     21 O         -78.8840  -26.5520  -38.3990 O.2       2 SER    0.0900
     22 CB        -81.9440  -27.1600  -38.7750 C.3       2 SER    0.0500
     23 OG        -82.0310  -28.4140  -39.4270 O.3       2 SER    0.0900
     24 HN        -82.2060  -26.5850  -41.1480 H         2 SER    0.0900
     25 HA        -80.9590  -25.2550  -39.0320 H         2 SER   -0.6600
     26 HB1       -82.9560  -26.7050  -38.7420 H         2 SER    0.4300
     27 HB2       -81.5790  -27.3240  -37.7380 H         2 SER    0.5100
     28 HG1       -82.5140  -28.9900  -38.8290 H         2 SER   -0.5100
     29 N         -79.0930  -27.3880  -40.4930 N.am      3 VAL   -0.4700
     30 CA        -77.7110  -27.8490  -40.6340 C.3       3 VAL    0.3100
     31 C         -76.7450  -26.6620  -40.5600 C.2       3 VAL    0.0700
     32 O         -75.7200  -26.7210  -39.8760 O.2       3 VAL    0.0900
     33 CB        -77.4950  -28.5910  -41.9810 C.3       3 VAL   -0.0900
     34 CG1       -76.2760  -29.5050  -41.9010 C.3       3 VAL    0.0900
     35 CG2       -78.7390  -29.3860  -42.3830 C.3       3 VAL   -0.2700
     36 HN        -79.6880  -27.5890  -41.2660 H         3 VAL    0.0900
     37 HA        -77.4980  -28.5100  -39.8080 H         3 VAL    0.0900
     38 HB        -77.3420  -27.8460  -42.7920 H         3 VAL    0.0900
     39 HG11      -76.4180  -30.2610  -41.0980 H         3 VAL   -0.2700
     40 HG12      -75.3690  -28.9070  -41.6680 H         3 VAL    0.0900
     41 HG13      -76.1360  -30.0350  -42.8670 H         3 VAL    0.0900
     42 HG21      -79.5580  -28.6930  -42.6710 H         3 VAL    0.0900
     43 HG22      -79.0840  -30.0050  -41.5270 H         3 VAL    0.5100
     44 HG23      -78.5060  -30.0420  -43.2490 H         3 VAL   -0.5100
     45 N         -77.0940  -25.5870  -41.2720 N.am      4 TYR   -0.4700
     46 CA        -76.3500  -24.3290  -41.2400 C.3       4 TYR    0.3100
     47 C         -76.5750  -23.5760  -39.9290 C.2       4 TYR    0.0700
     48 O         -75.6270  -23.0480  -39.3460 O.2       4 TYR    0.0900
     49 CB        -76.7190  -23.4610  -42.4560 C.3       4 TYR   -0.1800
     50 CG        -76.5590  -21.9660  -42.2440 C.ar      4 TYR    0.0900
     51 CD1       -75.3040  -21.3590  -42.3120 C.ar      4 TYR    0.0900
     52 CD2       -77.6650  -21.1610  -41.9750 C.ar      4 TYR    0.0000
     53 CE1       -75.1580  -19.9860  -42.1160 C.ar      4 TYR   -0.1150
     54 CE2       -77.5260  -19.7870  -41.7770 C.ar      4 TYR    0.1150
     55 CZ        -76.2710  -19.2080  -41.8470 C.ar      4 TYR   -0.1150
     56 OH        -76.1350  -17.8530  -41.6490 O.3       4 TYR    0.1150
     57 HN        -77.8930  -25.5960  -41.8670 H         4 TYR    0.1100
     58 HA        -75.2960  -24.5630  -41.2490 H         4 TYR   -0.5400
     59 HB1       -77.7830  -23.6370  -42.7180 H         4 TYR    0.4300
     60 HB2       -76.0640  -23.7370  -43.3100 H         4 TYR   -0.1150
     61 HD1       -74.4320  -21.9620  -42.5210 H         4 TYR    0.1150
     62 HD2       -78.6460  -21.6080  -41.9190 H         4 TYR   -0.1150
     63 HE1       -74.1800  -19.5320  -42.1740 H         4 TYR    0.1150
     64 HE2       -78.3940  -19.1770  -41.5710 H         4 TYR    0.5100
     65 HH        -75.3410  -17.7060  -41.1300 H         4 TYR   -0.5100
     66 N         -77.8280  -23.5360  -39.4730 N.am      5 ILE   -0.4700
     67 CA        -78.2090  -22.8220  -38.2520 C.3       5 ILE    0.3100
     68 C         -77.4430  -23.3230  -37.0240 C.2       5 ILE    0.0700
     69 O         -77.0110  -22.5260  -36.1870 O.2       5 ILE    0.0900
     70 CB        -79.7410  -22.9180  -37.9640 C.3       5 ILE   -0.0900
     71 CG1       -80.5850  -22.6030  -39.2130 C.3       5 ILE    0.0900
     72 CG2       -80.1330  -22.0360  -36.7670 C.3       5 ILE   -0.2700
     73 CD        -80.5980  -21.1490  -39.6590 C.3       5 ILE    0.0900
     74 HN        -78.5720  -23.9980  -39.9510 H         5 ILE    0.0900
     75 HA        -77.9220  -21.7880  -38.3740 H         5 ILE    0.0900
     76 HB        -80.0060  -23.9730  -37.7430 H         5 ILE   -0.1800
     77 HG11      -81.6320  -22.9060  -39.0030 H         5 ILE    0.0900
     78 HG12      -80.1930  -23.2150  -40.0520 H         5 ILE    0.0900
     79 HG21      -79.7220  -21.0110  -36.8970 H         5 ILE   -0.2700
     80 HG22      -79.7210  -22.4660  -35.8290 H         5 ILE    0.0900
     81 HG23      -81.2390  -21.9680  -36.6930 H         5 ILE    0.0900
     82 HD1       -79.5830  -20.7080  -39.5530 H         5 ILE    0.0900
     83 HD2       -81.3050  -20.5670  -39.0290 H         5 ILE    0.5100
     84 HD3       -80.9030  -21.0820  -40.7250 H         5 ILE   -0.5100
     85 N         -77.2770  -24.6430  -36.9210 N.am      6 THR   -0.4700
     86 CA        -76.6200  -25.2470  -35.7590 C.3       6 THR    0.3100
     87 C         -75.1110  -24.9830  -35.7300 C.2       6 THR    0.0700
     88 O         -74.5560  -24.6330  -34.6830 O.2       6 THR    0.0900
     89 CB        -76.9490  -26.7670  -35.5960 C.3       6 THR    0.1400
     90 CG2       -76.4760  -27.5910  -36.7970 C.3       6 THR    0.0900
     91 OG1       -76.3310  -27.2690  -34.4070 O.3       6 THR   -0.6600
     92 HN        -77.5900  -25.2740  -37.6270 H         6 THR    0.4300
     93 HA        -76.9480  -24.7070  -34.8830 H         6 THR   -0.2700
     94 HB        -78.0480  -26.9090  -35.5190 H         6 THR    0.0900
     95 HG1       -75.4130  -26.9880  -34.4480 H         6 THR    0.0900
     96 HG21      -75.3660  -27.6410  -36.8130 H         6 THR    0.0900
     97 HG22      -76.8230  -27.1180  -37.7400 H         6 THR    0.5100
     98 HG23      -76.8770  -28.6250  -36.7270 H         6 THR   -0.5100
     99 N         -74.4600  -25.1320  -36.8870 N.am      7 VAL   -0.4700
    100 CA        -73.0400  -24.8250  -37.0300 C.3       7 VAL    0.3100
    101 C         -72.8000  -23.3630  -36.6620 C.2       7 VAL    0.0700
    102 O         -71.8770  -23.0450  -35.9130 O.2       7 VAL    0.0900
    103 CB        -72.5300  -25.1190  -38.4640 C.3       7 VAL   -0.0900
    104 CG1       -71.1500  -24.5080  -38.6980 C.3       7 VAL    0.0900
    105 CG2       -72.5010  -26.6210  -38.7250 C.3       7 VAL   -0.2700
    106 HN        -74.9180  -25.4630  -37.7080 H         7 VAL    0.0900
    107 HA        -72.4990  -25.4250  -36.3150 H         7 VAL    0.0900
    108 HB        -73.2460  -24.6940  -39.2000 H         7 VAL    0.0900
    109 HG11      -70.4630  -24.7890  -37.8700 H         7 VAL   -0.2700
    110 HG12      -71.2270  -23.4010  -38.7350 H         7 VAL    0.0900
    111 HG13      -70.7260  -24.8850  -39.6530 H         7 VAL    0.0900
    112 HG21      -73.5210  -27.0480  -38.6180 H         7 VAL    0.0900
    113 HG22      -71.8300  -27.1190  -37.9930 H         7 VAL    0.5100
    114 HG23      -72.1410  -26.8190  -39.7570 H         7 VAL   -0.5100
    115 N         -73.6650  -22.4870  -37.1720 N.am      8 GLU   -0.4700
    116 CA        -73.6220  -21.0600  -36.8730 C.3       8 GLU    0.3100
    117 C         -73.7380  -20.7870  -35.3700 C.2       8 GLU    0.0700
    118 O         -73.1100  -19.8670  -34.8440 O.2       8 GLU    0.0900
    119 CB        -74.7360  -20.3360  -37.6390 C.3       8 GLU   -0.1800
    120 CG        -74.5430  -18.8300  -37.8020 C.3       8 GLU    0.0900
    121 CD        -73.5570  -18.4580  -38.8990 C.2       8 GLU    0.0900
    122 OE1       -72.3390  -18.6700  -38.7120 O.co2     8 GLU   -0.2800
    123 OE2       -74.0010  -17.9310  -39.9450 O.co2     8 GLU    0.0900
    124 HN        -74.3930  -22.7740  -37.7910 H         8 GLU    0.0900
    125 HA        -72.6540  -20.6810  -37.1660 H         8 GLU    0.6200
    126 HB1       -75.6910  -20.5060  -37.0990 H         8 GLU   -0.7600
    127 HB2       -74.8070  -20.7870  -38.6510 H         8 GLU   -0.7600
    128 HG1       -74.1700  -18.4120  -36.8430 H         8 GLU    0.5100
    129 HG2       -75.5240  -18.3680  -38.0440 H         8 GLU   -0.5100
    130 N         -74.5360  -21.6030  -34.6810 N.am      9 LEU   -0.4700
    131 CA        -74.7400  -21.4540  -33.2430 C.3       9 LEU    0.3100
    132 C         -73.5290  -21.8900  -32.4190 C.2       9 LEU    0.0700
    133 O         -73.2070  -21.2710  -31.3980 O.2       9 LEU    0.0900
    134 CB        -75.9970  -22.2060  -32.8000 C.3       9 LEU   -0.1800
    135 CG        -77.3100  -21.4380  -32.9640 C.3       9 LEU    0.0900
    136 CD1       -78.4880  -22.4020  -33.0330 C.3       9 LEU    0.0900
    137 CD2       -77.4860  -20.4150  -31.8400 C.3       9 LEU   -0.0900
    138 HN        -75.0290  -22.3510  -35.1180 H         9 LEU    0.0900
    139 HA        -74.8370  -20.4010  -33.0250 H         9 LEU   -0.2700
    140 HB1       -75.8820  -22.4700  -31.7280 H         9 LEU    0.0900
    141 HB2       -76.0680  -23.1410  -33.3960 H         9 LEU    0.0900
    142 HG        -77.2700  -20.8360  -33.8960 H         9 LEU    0.0900
    143 HD11      -78.5440  -23.0050  -32.1010 H         9 LEU   -0.2700
    144 HD12      -78.3630  -23.0920  -33.8950 H         9 LEU    0.0900
    145 HD13      -79.4360  -21.8330  -33.1450 H         9 LEU    0.0900
    146 HD21      -76.6480  -19.6860  -31.8520 H         9 LEU    0.0900
    147 HD22      -77.4930  -20.9310  -30.8560 H         9 LEU    0.5100
    148 HD23      -78.4410  -19.8620  -31.9780 H         9 LEU   -0.5100
    149 N         -72.8550  -22.9480  -32.8720 N.am     10 ALA   -0.4700
    150 CA        -71.6190  -23.3950  -32.2410 C.3      10 ALA    0.3100
    151 C         -70.6130  -22.2460  -32.1490 C.2      10 ALA    0.0700
    152 O         -70.0960  -21.9410  -31.0650 O.2      10 ALA    0.0900
    153 CB        -71.0250  -24.5740  -33.0080 C.3      10 ALA   -0.2700
    154 HN        -73.1660  -23.4790  -33.6570 H        10 ALA    0.0900
    155 HA        -71.8450  -23.6820  -31.2250 H        10 ALA    0.0900
    156 HB1       -70.8020  -24.2760  -34.0550 H        10 ALA    0.0900
    157 HB2       -71.7480  -25.4170  -33.0260 H        10 ALA    0.5100
    158 HB3       -70.0790  -24.9020  -32.5240 H        10 ALA   -0.5100
    159 N         -70.3780  -21.5890  -33.2900 N.am     11 ILE   -0.4700
    160 CA        -69.3980  -20.5110  -33.4140 C.3      11 ILE    0.3100
    161 C         -69.6960  -19.3480  -32.4760 C.2      11 ILE    0.0700
    162 O         -68.7790  -18.7740  -31.8890 O.2      11 ILE    0.0900
    163 CB        -69.3060  -19.9820  -34.8590 C.3      11 ILE   -0.0900
    164 CG1       -69.1860  -21.1410  -35.8470 C.3      11 ILE    0.0900
    165 CG2       -68.1100  -19.0360  -35.0080 C.3      11 ILE   -0.2700
    166 CD        -69.5850  -20.7790  -37.2530 C.3      11 ILE    0.0900
    167 HN        -70.8740  -21.8120  -34.1260 H        11 ILE    0.0900
    168 HA        -68.4410  -20.8990  -33.1010 H        11 ILE    0.0900
    169 HB        -70.2400  -19.4380  -35.1120 H        11 ILE   -0.1800
    170 HG11      -69.8370  -21.9710  -35.4990 H        11 ILE    0.0900
    171 HG12      -68.1320  -21.4900  -35.8580 H        11 ILE    0.0900
    172 HG21      -67.1670  -19.5710  -34.7640 H        11 ILE   -0.2700
    173 HG22      -68.2200  -18.1760  -34.3130 H        11 ILE    0.0900
    174 HG23      -68.0490  -18.6660  -36.0540 H        11 ILE    0.0900
    175 HD1       -68.7530  -20.2440  -37.7590 H        11 ILE    0.0900
    176 HD2       -70.4740  -20.1130  -37.2340 H        11 ILE    0.5100
    177 HD3       -69.8180  -21.6990  -37.8300 H        11 ILE   -0.5100
    178 N         -70.9770  -19.0060  -32.3360 N.am     12 ALA   -0.4700
    179 CA        -71.3950  -17.9590  -31.4100 C.3      12 ALA    0.3100
    180 C         -70.9160  -18.2730  -29.9970 C.2      12 ALA    0.0700
    181 O         -70.2440  -17.4550  -29.3670 O.2      12 ALA    0.0900
    182 CB        -72.9090  -17.7820  -31.4440 C.3      12 ALA   -0.2700
    183 HN        -71.7030  -19.4490  -32.8550 H        12 ALA    0.0900
    184 HA        -70.9050  -17.0420  -31.6990 H        12 ALA    0.0900
    185 HB1       -73.4110  -18.7300  -31.1550 H        12 ALA    0.0900
    186 HB2       -73.2360  -17.5070  -32.4700 H        12 ALA    0.5100
    187 HB3       -73.2140  -16.9880  -30.7290 H        12 ALA   -0.5100
    188 N         -71.2340  -19.4800  -29.5240 N.am     13 VAL   -0.4700
    189 CA        -70.7850  -19.9680  -28.2220 C.3      13 VAL    0.3100
    190 C         -69.2610  -19.8970  -28.1360 C.2      13 VAL    0.0700
    191 O         -68.7160  -19.2060  -27.2760 O.2      13 VAL    0.0900
    192 CB        -71.2820  -21.4160  -27.9500 C.3      13 VAL   -0.0900
    193 CG1       -70.7010  -21.9620  -26.6490 C.3      13 VAL    0.0900
    194 CG2       -72.8110  -21.4710  -27.9120 C.3      13 VAL   -0.2700
    195 HN        -71.8020  -20.1110  -30.0470 H        13 VAL    0.0900
    196 HA        -71.1680  -19.2970  -27.4690 H        13 VAL    0.0900
    197 HB        -70.9740  -22.0730  -28.7910 H        13 VAL    0.0900
    198 HG11      -70.8540  -21.2310  -25.8260 H        13 VAL   -0.2700
    199 HG12      -69.6110  -22.1400  -26.7670 H        13 VAL    0.0900
    200 HG13      -71.2080  -22.9120  -26.3770 H        13 VAL    0.0900
    201 HG21      -73.2290  -21.1330  -28.8840 H        13 VAL    0.0900
    202 HG22      -73.1930  -20.8030  -27.1100 H        13 VAL    0.5100
    203 HG23      -73.1490  -22.5130  -27.7240 H        13 VAL   -0.5100
    204 N         -68.5840  -20.5860  -29.0550 N.am     14 LEU   -0.4700
    205 CA        -67.1230  -20.6110  -29.1050 C.3      14 LEU    0.3100
    206 C         -66.4910  -19.2180  -29.0740 C.2      14 LEU    0.0700
    207 O         -65.4980  -18.9980  -28.3760 O.2      14 LEU    0.0900
    208 CB        -66.6510  -21.3800  -30.3370 C.3      14 LEU   -0.1800
    209 CG        -66.9630  -22.8780  -30.3360 C.3      14 LEU    0.0900
    210 CD1       -67.1110  -23.3960  -31.7580 C.3      14 LEU    0.0900
    211 CD2       -65.9070  -23.6710  -29.5670 C.3      14 LEU   -0.0900
    212 HN        -69.0480  -21.1200  -29.7550 H        14 LEU    0.0900
    213 HA        -66.7630  -21.0850  -28.2040 H        14 LEU   -0.2700
    214 HB1       -65.5510  -21.2570  -30.4200 H        14 LEU    0.0900
    215 HB2       -67.1320  -20.9280  -31.2300 H        14 LEU    0.0900
    216 HG        -67.9070  -23.0580  -29.7790 H        14 LEU    0.0900
    217 HD11      -66.1700  -23.2310  -32.3240 H        14 LEU   -0.2700
    218 HD12      -67.9350  -22.8570  -32.2730 H        14 LEU    0.0900
    219 HD13      -67.3300  -24.4850  -31.7430 H        14 LEU    0.0900
    220 HD21      -65.8640  -23.3270  -28.5110 H        14 LEU    0.0900
    221 HD22      -64.9080  -23.5200  -30.0290 H        14 LEU    0.5100
    222 HD23      -66.1640  -24.7520  -29.5770 H        14 LEU   -0.5100
    223 N         -67.0800  -18.2790  -29.8210 N.am     15 ALA   -0.4700
    224 CA        -66.6270  -16.8920  -29.8360 C.3      15 ALA    0.3100
    225 C         -66.8550  -16.2090  -28.4900 C.2      15 ALA    0.0700
    226 O         -66.0010  -15.4560  -28.0190 O.2      15 ALA    0.0900
    227 CB        -67.3110  -16.1140  -30.9500 C.3      15 ALA   -0.2700
    228 HN        -67.8600  -18.4880  -30.4060 H        15 ALA    0.0900
    229 HA        -65.5570  -16.8920  -29.9810 H        15 ALA    0.0900
    230 HB1       -68.4130  -16.1230  -30.8030 H        15 ALA    0.0900
    231 HB2       -67.0810  -16.5780  -31.9330 H        15 ALA    0.5100
    232 HB3       -66.9620  -15.0590  -30.9440 H        15 ALA   -0.5100
    233 N         -68.0060  -16.4790  -27.8780 N.am     16 ILE   -0.4700
    234 CA        -68.3270  -15.9370  -26.5580 C.3      16 ILE    0.3100
    235 C         -67.3900  -16.5050  -25.4910 C.2      16 ILE    0.0700
    236 O         -66.8450  -15.7530  -24.6810 O.2      16 ILE    0.0900
    237 CB        -69.8120  -16.1790  -26.1710 C.3      16 ILE   -0.0900
    238 CG1       -70.7420  -15.4630  -27.1550 C.3      16 ILE    0.0900
    239 CG2       -70.0860  -15.6900  -24.7450 C.3      16 ILE   -0.2700
    240 CD        -72.1410  -16.0440  -27.2280 C.3      16 ILE    0.0900
    241 HN        -68.7010  -17.0620  -28.2910 H        16 ILE    0.0900
    242 HA        -68.1190  -14.8790  -26.5800 H        16 ILE    0.0900
    243 HB        -70.0360  -17.2650  -26.2350 H        16 ILE   -0.1800
    244 HG11      -70.2880  -15.5160  -28.1680 H        16 ILE    0.0900
    245 HG12      -70.8210  -14.3970  -26.8510 H        16 ILE    0.0900
    246 HG21      -69.7060  -14.6530  -24.6170 H        16 ILE   -0.2700
    247 HG22      -69.5720  -16.3490  -24.0130 H        16 ILE    0.0900
    248 HG23      -71.1790  -15.6930  -24.5480 H        16 ILE    0.0900
    249 HD1       -72.6300  -15.9890  -26.2310 H        16 ILE    0.0900
    250 HD2       -72.0930  -17.1080  -27.5400 H        16 ILE    0.5100
    251 HD3       -72.7530  -15.4680  -27.9540 H        16 ILE   -0.5100
    252 N         -67.1830  -17.8250  -25.5090 N.am     17 LEU   -0.4700
    253 CA        -66.3260  -18.4920  -24.5250 C.3      17 LEU    0.3100
    254 C         -64.8880  -17.9850  -24.5910 C.2      17 LEU    0.0700
    255 O         -64.3680  -17.4430  -23.6120 O.2      17 LEU    0.0900
    256 CB        -66.3650  -20.0200  -24.6890 C.3      17 LEU   -0.1800
    257 CG        -67.7190  -20.7480  -24.6860 C.3      17 LEU    0.0900
    258 CD1       -67.5230  -22.2520  -24.8050 C.3      17 LEU    0.0900
    259 CD2       -68.5800  -20.4020  -23.4700 C.3      17 LEU   -0.0900
    260 HN        -67.6050  -18.4160  -26.1920 H        17 LEU    0.0900
    261 HA        -66.6740  -18.2150  -23.5410 H        17 LEU   -0.2700
    262 HB1       -65.7630  -20.4500  -23.8620 H        17 LEU    0.0900
    263 HB2       -65.8730  -20.2550  -25.6550 H        17 LEU    0.0900
    264 HG        -68.3310  -20.3890  -25.5410 H        17 LEU    0.0900
    265 HD11      -66.9190  -22.6270  -23.9500 H        17 LEU   -0.2700
    266 HD12      -66.9880  -22.4900  -25.7490 H        17 LEU    0.0900
    267 HD13      -68.5090  -22.7630  -24.7940 H        17 LEU    0.0900
    268 HD21      -68.7910  -19.3110  -23.4480 H        17 LEU    0.0900
    269 HD22      -68.0450  -20.6790  -22.5360 H        17 LEU    0.5100
    270 HD23      -69.5450  -20.9490  -23.5230 H        17 LEU   -0.5100
    271 N         -64.2640  -18.1410  -25.7590 N.am     18 GLY   -0.4700
    272 CA        -62.8890  -17.7030  -25.9840 C.3      18 GLY    0.3100
    273 C         -62.6180  -16.2460  -25.6520 C.2      18 GLY   -0.0200
    274 O         -61.5700  -15.9180  -25.0970 O.2      18 GLY    0.0900
    275 HN        -64.7140  -18.5670  -26.5400 H        18 GLY    0.0900
    276 HA1       -62.6660  -17.8650  -27.0280 H        18 GLY    0.5100
    277 HA2       -62.2500  -18.3190  -25.3670 H        18 GLY   -0.5100
    278 N         -63.5610  -15.3650  -25.9810 N.am     19 ASN   -0.4700
    279 CA        -63.3480  -13.9330  -25.7830 C.3      19 ASN    0.3100
    280 C         -63.7140  -13.4230  -24.3970 C.2      19 ASN    0.0700
    281 O         -63.1420  -12.4360  -23.9280 O.2      19 ASN    0.0900
    282 CB        -64.0270  -13.1170  -26.8850 C.3      19 ASN   -0.1800
    283 CG        -63.3390  -13.2810  -28.2300 C.2      19 ASN    0.0900
    284 ND2       -63.9700  -14.0370  -29.1240 N.am     19 ASN    0.0900
    285 OD1       -62.2530  -12.7460  -28.4570 O.2      19 ASN    0.5500
    286 HN        -64.4380  -15.6360  -26.3680 H        19 ASN   -0.5500
    287 HA        -62.2830  -13.7510  -25.7880 H        19 ASN   -0.6200
    288 HB1       -64.0080  -12.0420  -26.6060 H        19 ASN    0.3200
    289 HB2       -65.0830  -13.4490  -26.9840 H        19 ASN    0.3000
    290 HD21      -63.6490  -14.0640  -30.0710 H        19 ASN    0.5100
    291 HD22      -64.7630  -14.5790  -28.8500 H        19 ASN   -0.5100
    292 N         -64.6620  -14.0990  -23.7420 N.am     20 VAL   -0.4700
    293 CA        -64.9130  -13.8830  -22.3160 C.3      20 VAL    0.3100
    294 C         -63.6760  -14.3350  -21.5470 C.2      20 VAL    0.0700
    295 O         -63.2000  -13.6330  -20.6560 O.2      20 VAL    0.0900
    296 CB        -66.1900  -14.6200  -21.8200 C.3      20 VAL   -0.0900
    297 CG1       -66.1660  -14.8340  -20.3090 C.3      20 VAL    0.0900
    298 CG2       -67.4390  -13.8440  -22.2190 C.3      20 VAL   -0.2700
    299 HN        -65.2390  -14.7750  -24.1920 H        20 VAL    0.0900
    300 HA        -65.0190  -12.8200  -22.1600 H        20 VAL    0.0900
    301 HB        -66.2580  -15.6060  -22.3250 H        20 VAL    0.0900
    302 HG11      -65.9290  -13.8800  -19.7920 H        20 VAL   -0.2700
    303 HG12      -65.3910  -15.5840  -20.0460 H        20 VAL    0.0900
    304 HG13      -67.1610  -15.1880  -19.9630 H        20 VAL    0.0900
    305 HG21      -67.4910  -13.7480  -23.3250 H        20 VAL    0.0900
    306 HG22      -67.4110  -12.8260  -21.7760 H        20 VAL    0.5100
    307 HG23      -68.3460  -14.3810  -21.8670 H        20 VAL   -0.5100
    308 N         -63.1450  -15.4970  -21.9320 N.am     21 LEU   -0.4700
    309 CA        -61.8990  -16.0260  -21.3870 C.3      21 LEU    0.3100
    310 C         -60.7780  -14.9910  -21.4860 C.2      21 LEU    0.0700
    311 O         -60.0810  -14.7310  -20.4980 O.2      21 LEU    0.0900
    312 CB        -61.5080  -17.3180  -22.1170 C.3      21 LEU   -0.1800
    313 CG        -60.7810  -18.4320  -21.3550 C.3      21 LEU    0.0900
    314 CD1       -61.6730  -19.0490  -20.2810 C.3      21 LEU    0.0900
    315 CD2       -60.2980  -19.5050  -22.3220 C.3      21 LEU   -0.0900
    316 HN        -63.5850  -16.0660  -22.6230 H        21 LEU    0.0900
    317 HA        -62.0470  -16.2170  -20.3350 H        21 LEU   -0.2700
    318 HB1       -60.8530  -17.0250  -22.9640 H        21 LEU    0.0900
    319 HB2       -62.4440  -17.7580  -22.5180 H        21 LEU    0.0900
    320 HG        -59.8720  -18.0100  -20.8740 H        21 LEU    0.0900
    321 HD11      -62.5830  -19.4860  -20.7450 H        21 LEU   -0.2700
    322 HD12      -61.9850  -18.2690  -19.5540 H        21 LEU    0.0900
    323 HD13      -61.1240  -19.8560  -19.7500 H        21 LEU    0.0900
    324 HD21      -59.5970  -19.0640  -23.0640 H        21 LEU    0.0900
    325 HD22      -61.1630  -19.9410  -22.8670 H        21 LEU    0.5100
    326 HD23      -59.7660  -20.3050  -21.7650 H        21 LEU   -0.5100
    327 N         -60.6270  -14.3900  -22.6720 N.am     22 VAL   -0.4700
    328 CA        -59.6160  -13.3580  -22.9290 C.3      22 VAL    0.3100
    329 C         -59.8260  -12.1470  -22.0320 C.2      22 VAL    0.0700
    330 O         -58.8780  -11.6440  -21.4340 O.2      22 VAL    0.0900
    331 CB        -59.5990  -12.9130  -24.4180 C.3      22 VAL   -0.0900
    332 CG1       -58.6610  -11.7180  -24.6330 C.3      22 VAL    0.0900
    333 CG2       -59.1880  -14.0690  -25.3220 C.3      22 VAL   -0.2700
    334 HN        -61.2070  -14.6220  -23.4500 H        22 VAL    0.0900
    335 HA        -58.6540  -13.7660  -22.6540 H        22 VAL    0.0900
    336 HB        -60.6270  -12.6280  -24.7250 H        22 VAL    0.0900
    337 HG11      -57.6690  -11.9250  -24.1760 H        22 VAL   -0.2700
    338 HG12      -59.0890  -10.8110  -24.1560 H        22 VAL    0.0900
    339 HG13      -58.5200  -11.5390  -25.7200 H        22 VAL    0.0900
    340 HG21      -59.5030  -15.0350  -24.8720 H        22 VAL    0.0900
    341 HG22      -58.0830  -14.0790  -25.4430 H        22 VAL    0.5100
    342 HG23      -59.6740  -13.9640  -26.3150 H        22 VAL   -0.5100
    343 N         -61.0740  -11.6890  -21.9380 N.am     23 CYS   -0.4700
    344 CA        -61.4150  -10.5240  -21.1280 C.3      23 CYS    0.3100
    345 C         -61.2770  -10.8020  -19.6370 C.2      23 CYS    0.0700
    346 O         -60.7560   -9.9680  -18.8880 O.2      23 CYS    0.0900
    347 CB        -62.8250  -10.0370  -21.4580 C.3      23 CYS   -0.1100
    348 SG        -62.9490   -9.2990  -23.0950 S.3      23 CYS    0.0900
    349 HN        -61.8320  -12.1240  -22.4180 H        23 CYS    0.0900
    350 HA        -60.6920   -9.7490  -21.3330 H        23 CYS   -0.2300
    351 HB1       -63.1240   -9.2890  -20.6950 H        23 CYS    0.1600
    352 HB2       -63.5190  -10.9010  -21.3910 H        23 CYS    0.5100
    353 HG1       -63.0190  -10.4560  -23.7380 H        23 CYS   -0.5100
    354 N         -61.7370  -11.9820  -19.2190 N.am     24 TRP   -0.4700
    355 CA        -61.5730  -12.4630  -17.8500 C.3      24 TRP    0.3100
    356 C         -60.1050  -12.3600  -17.4390 C.2      24 TRP    0.0700
    357 O         -59.7750  -11.7310  -16.4300 O.2      24 TRP    0.0900
    358 CB        -62.0370  -13.9230  -17.7420 C.3      24 TRP   -0.1800
    359 CG        -62.7090  -14.2980  -16.4430 C.ar     24 TRP    0.0900
    360 CD1       -62.4890  -13.7470  -15.2080 C.ar     24 TRP    0.0900
    361 CD2       -63.6890  -15.3300  -16.2500 C.ar     24 TRP   -0.0300
    362 CE2       -64.0260  -15.3370  -14.8770 C.ar     24 TRP   -0.1500
    363 CE3       -64.3170  -16.2450  -17.1070 C.ar     24 TRP    0.2200
    364 NE1       -63.2830  -14.3610  -14.2670 N.ar     24 TRP   -0.5100
    365 CZ2       -64.9640  -16.2250  -14.3410 C.ar     24 TRP    0.3700
    366 CZ3       -65.2540  -17.1290  -16.5710 C.ar     24 TRP    0.2400
    367 CH2       -65.5660  -17.1120  -15.2010 C.ar     24 TRP    0.1100
    368 HN        -62.2230  -12.5980  -19.8340 H        24 TRP   -0.2500
    369 HA        -62.1600  -11.8320  -17.1990 H        24 TRP    0.1700
    370 HB1       -61.1510  -14.5800  -17.8690 H        24 TRP   -0.2000
    371 HB2       -62.7580  -14.1190  -18.5650 H        24 TRP    0.1400
    372 HD1       -61.7920  -12.9470  -15.0020 H        24 TRP   -0.2700
    373 HE1       -63.3130  -14.1380  -13.3180 H        24 TRP    0.1600
    374 HE3       -64.0930  -16.2800  -18.1630 H        24 TRP   -0.1400
    375 HZ2       -65.2190  -16.2280  -13.2910 H        24 TRP    0.1400
    376 HZ3       -65.7470  -17.8380  -17.2190 H        24 TRP    0.5100
    377 HH2       -66.2950  -17.8090  -14.8170 H        24 TRP   -0.5100
    378 N         -59.2320  -12.9520  -18.2580 N.am     25 ALA   -0.4700
    379 CA        -57.7940  -13.0130  -18.0040 C.3      25 ALA    0.3100
    380 C         -57.1330  -11.6650  -17.7100 C.2      25 ALA    0.0700
    381 O         -56.1710  -11.6020  -16.9450 O.2      25 ALA    0.0900
    382 CB        -57.0820  -13.7110  -19.1600 C.3      25 ALA   -0.2700
    383 HN        -59.5320  -13.3890  -19.1020 H        25 ALA    0.0900
    384 HA        -57.6380  -13.5550  -17.0830 H        25 ALA    0.0900
    385 HB1       -57.2530  -13.1550  -20.1060 H        25 ALA    0.0900
    386 HB2       -57.4750  -14.7440  -19.2790 H        25 ALA    0.5100
    387 HB3       -55.9890  -13.7480  -18.9640 H        25 ALA   -0.5100
    388 N         -57.6460  -10.5940  -18.3070 N.am     26 VAL   -0.4700
    389 CA        -57.0550   -9.2650  -18.1310 C.3      26 VAL    0.3100
    390 C         -57.5020   -8.6290  -16.8120 C.2      26 VAL    0.0700
    391 O         -56.7940   -7.7910  -16.2440 O.2      26 VAL    0.0900
    392 CB        -57.3580   -8.3260  -19.3340 C.3      26 VAL   -0.0900
    393 CG1       -56.5590   -7.0280  -19.2370 C.3      26 VAL    0.0900
    394 CG2       -57.0470   -9.0280  -20.6520 C.3      26 VAL   -0.2700
    395 HN        -58.4480  -10.6460  -18.8960 H        26 VAL    0.0900
    396 HA        -55.9880   -9.3920  -18.0240 H        26 VAL    0.0900
    397 HB        -58.4430   -8.0880  -19.3460 H        26 VAL    0.0900
    398 HG11      -55.4870   -7.2520  -19.0520 H        26 VAL   -0.2700
    399 HG12      -56.9410   -6.4100  -18.3970 H        26 VAL    0.0900
    400 HG13      -56.6440   -6.4600  -20.1880 H        26 VAL    0.0900
    401 HG21      -57.7860   -9.8380  -20.8370 H        26 VAL    0.0900
    402 HG22      -56.0320   -9.4780  -20.6110 H        26 VAL    0.5100
    403 HG23      -57.1010   -8.3010  -21.4900 H        26 VAL   -0.5100
    404 N         -58.6750   -9.0340  -16.3260 N.am     27 TRP   -0.4700
    405 CA        -59.1910   -8.5380  -15.0520 C.3      27 TRP    0.3100
    406 C         -58.4180   -9.1260  -13.8710 C.2      27 TRP    0.0700
    407 O         -58.0230   -8.3960  -12.9580 O.2      27 TRP    0.0900
    408 CB        -60.7000   -8.8150  -14.9220 C.3      27 TRP   -0.1800
    409 CG        -61.3440   -8.2160  -13.6870 C.ar     27 TRP    0.0900
    410 CD1       -61.1600   -6.9550  -13.1920 C.ar     27 TRP    0.0900
    411 CD2       -62.2880   -8.8560  -12.8110 C.ar     27 TRP   -0.0300
    412 CE2       -62.6210   -7.9210  -11.8020 C.ar     27 TRP   -0.1500
    413 CE3       -62.8800  -10.1290  -12.7780 C.ar     27 TRP    0.2200
    414 NE1       -61.9180   -6.7740  -12.0580 N.ar     27 TRP   -0.5100
    415 CZ2       -63.5220   -8.2180  -10.7690 C.ar     27 TRP    0.3700
    416 CZ3       -63.7780  -10.4230  -11.7480 C.ar     27 TRP    0.2400
    417 CH2       -64.0890   -9.4710  -10.7600 C.ar     27 TRP    0.1100
    418 HN        -59.2500   -9.6910  -16.8060 H        27 TRP   -0.2500
    419 HA        -59.0010   -7.4750  -15.0080 H        27 TRP    0.1700
    420 HB1       -60.8550   -9.9130  -14.8930 H        27 TRP   -0.2000
    421 HB2       -61.2130   -8.3960  -15.8150 H        27 TRP    0.1400
    422 HD1       -60.5120   -6.2080  -13.6270 H        27 TRP   -0.2700
    423 HE1       -61.9500   -5.9590  -11.5230 H        27 TRP    0.1600
    424 HE3       -62.6570  -10.8780  -13.5230 H        27 TRP   -0.1400
    425 HZ2       -63.7750   -7.5010  -10.0010 H        27 TRP    0.1400
    426 HZ3       -64.2410  -11.3980  -11.7090 H        27 TRP    0.5100
    427 HH2       -64.7870   -9.7290   -9.9770 H        27 TRP   -0.5100
    428 N         -58.1840  -10.4400  -13.9100 N.am     28 LEU   -0.4700
    429 CA        -57.4790  -11.1500  -12.8400 C.3      28 LEU    0.3100
    430 C         -55.9790  -10.8360  -12.8140 C.2      28 LEU    0.0700
    431 O         -55.4870  -10.2270  -11.8610 O.2      28 LEU    0.0900
    432 CB        -57.7140  -12.6680  -12.9470 C.3      28 LEU   -0.1800
    433 CG        -59.1610  -13.1850  -12.9410 C.3      28 LEU    0.0900
    434 CD1       -59.2300  -14.5900  -13.5200 C.3      28 LEU    0.0900
    435 CD2       -59.7900  -13.1470  -11.5520 C.3      28 LEU   -0.0900
    436 HN        -58.4820  -11.0020  -14.6770 H        28 LEU    0.0900
    437 HA        -57.8480  -10.7810  -11.8950 H        28 LEU   -0.2700
    438 HB1       -57.1900  -13.1440  -12.0930 H        28 LEU    0.0900
    439 HB2       -57.2470  -13.0080  -13.8940 H        28 LEU    0.0900
    440 HG        -59.7970  -12.5050  -13.5460 H        28 LEU    0.0900
    441 HD11      -58.6040  -15.2830  -12.9180 H        28 LEU   -0.2700
    442 HD12      -58.8520  -14.5870  -14.5660 H        28 LEU    0.0900
    443 HD13      -60.2790  -14.9550  -13.5040 H        28 LEU    0.0900
    444 HD21      -59.8040  -12.1040  -11.1680 H        28 LEU    0.0900
    445 HD22      -59.1980  -13.7740  -10.8520 H        28 LEU    0.5100
    446 HD23      -60.8340  -13.5220  -11.5990 H        28 LEU   -0.5100
    447 N         -55.2620  -11.2430  -13.8640 N.am     29 ASN   -0.4700
    448 CA        -53.8150  -11.0570  -13.9470 C.3      29 ASN    0.3100
    449 C         -53.4060   -9.5900  -14.0640 C.2      29 ASN    0.0700
    450 O         -53.6290   -8.9520  -15.0940 O.2      29 ASN    0.0900
    451 CB        -53.2420  -11.8730  -15.1120 C.3      29 ASN   -0.1800
    452 CG        -51.7220  -11.9210  -15.1110 C.2      29 ASN    0.0900
    453 ND2       -51.1750  -13.0690  -15.4980 N.am     29 ASN    0.0900
    454 OD1       -51.0480  -10.9430  -14.7770 O.2      29 ASN    0.5500
    455 HN        -55.6870  -11.6940  -14.6450 H        29 ASN   -0.5500
    456 HA        -53.3800  -11.3780  -13.0120 H        29 ASN   -0.6200
    457 HB1       -53.5790  -11.4210  -16.0680 H        29 ASN    0.3200
    458 HB2       -53.6260  -12.9140  -15.0460 H        29 ASN    0.3000
    459 HD21      -50.1800  -13.1670  -15.5200 H        29 ASN    0.5100
    460 HD22      -51.7580  -13.8360  -15.7680 H        29 ASN   -0.5100
    461 N         -52.7850   -9.0750  -13.0040 N.am     30 SER   -0.4700
    462 CA        -52.4180   -7.6630  -12.9110 C.3      30 SER    0.3100
    463 C         -51.2810   -7.2550  -13.8530 C.2      30 SER    0.0700
    464 O         -51.1160   -6.0690  -14.1530 O.2      30 SER    0.0900
    465 CB        -52.0700   -7.3030  -11.4640 C.3      30 SER    0.0500
    466 OG        -51.9700   -5.8990  -11.3010 O.3      30 SER    0.0900
    467 HN        -52.5400   -9.6370  -12.2180 H        30 SER    0.0900
    468 HA        -53.2550   -7.0750  -13.2540 H        30 SER   -0.6600
    469 HB1       -51.0960   -7.7610  -11.1900 H        30 SER    0.4300
    470 HB2       -52.8620   -7.6840  -10.7840 H        30 SER    0.5100
    471 HG1       -51.5270   -5.5720  -12.0870 H        30 SER   -0.5100
    472 N         -50.4990   -8.2310  -14.3130 N.am     31 ASN   -0.4700
    473 CA        -49.4290   -7.9790  -15.2820 C.3      31 ASN    0.3100
    474 C         -49.9830   -7.6710  -16.6720 C.2      31 ASN    0.0700
    475 O         -49.3580   -6.9530  -17.4560 O.2      31 ASN    0.0900
    476 CB        -48.4630   -9.1690  -15.3640 C.3      31 ASN   -0.1800
    477 CG        -47.7430   -9.4330  -14.0540 C.2      31 ASN    0.0900
    478 ND2       -47.8050  -10.6800  -13.5910 N.am     31 ASN    0.0900
    479 OD1       -47.1320   -8.5380  -13.4710 O.2      31 ASN    0.5500
    480 HN        -50.6060   -9.1770  -14.0180 H        31 ASN   -0.5500
    481 HA        -48.9000   -7.0900  -14.9710 H        31 ASN   -0.6200
    482 HB1       -47.7040   -8.9650  -16.1480 H        31 ASN    0.3200
    483 HB2       -49.0360  -10.0790  -15.6400 H        31 ASN    0.3000
    484 HD21      -48.1720  -11.4100  -14.1660 H        31 ASN    0.5100
    485 HD22      -47.4820  -10.8860  -12.6660 H        31 ASN   -0.5100
    486 N         -51.1660   -8.2170  -16.9590 N.am     32 LEU   -0.4700
    487 CA        -51.8290   -8.0380  -18.2470 C.3      32 LEU    0.3100
    488 C         -52.4310   -6.6450  -18.4300 C.2      32 LEU    0.0700
    489 O         -52.8340   -6.2790  -19.5330 O.2      32 LEU    0.0900
    490 CB        -52.9070   -9.1130  -18.4450 C.3      32 LEU   -0.1800
    491 CG        -52.4530  -10.5740  -18.5410 C.3      32 LEU    0.0900
    492 CD1       -53.6210  -11.4940  -18.8620 C.3      32 LEU    0.0900
    493 CD2       -51.3560  -10.7480  -19.5750 C.3      32 LEU   -0.0900
    494 HN        -51.6570   -8.7780  -16.2980 H        32 LEU    0.0900
    495 HA        -51.0810   -8.1090  -19.0230 H        32 LEU   -0.2700
    496 HB1       -53.4500   -8.8700  -19.3810 H        32 LEU    0.0900
    497 HB2       -53.6100   -9.0380  -17.5900 H        32 LEU    0.0900
    498 HG        -52.0020  -10.8820  -17.5740 H        32 LEU    0.0900
    499 HD11      -53.8470  -11.4610  -19.9490 H        32 LEU   -0.2700
    500 HD12      -54.5230  -11.1690  -18.3020 H        32 LEU    0.0900
    501 HD13      -53.3660  -12.5400  -18.5850 H        32 LEU    0.0900
    502 HD21      -50.4150  -10.2780  -19.2170 H        32 LEU    0.0900
    503 HD22      -51.6540  -10.2630  -20.5290 H        32 LEU    0.5100
    504 HD23      -51.1680  -11.8290  -19.7500 H        32 LEU   -0.5100
    505 N         -52.4770   -5.8620  -17.3530 N.am     33 GLN   -0.4700
    506 CA        -53.1570   -4.5700  -17.3680 C.3      33 GLN    0.3100
    507 C         -52.2700   -3.4190  -17.8350 C.2      33 GLN    0.0700
    508 O         -51.9580   -2.5070  -17.0690 O.2      33 GLN    0.0900
    509 CB        -53.7690   -4.2720  -15.9920 C.3      33 GLN   -0.1800
    510 CG        -54.7830   -5.3240  -15.5460 C.3      33 GLN    0.0900
    511 CD        -55.4640   -5.0000  -14.2290 C.2      33 GLN    0.0900
    512 NE2       -56.4110   -5.8510  -13.8430 N.am     33 GLN   -0.1800
    513 OE1       -55.1530   -4.0070  -13.5670 O.2      33 GLN    0.0900
    514 HN        -52.0490   -6.1230  -16.4910 H        33 GLN    0.0900
    515 HA        -53.9270   -4.6050  -18.1230 H        33 GLN    0.5500
    516 HB1       -54.2760   -3.2840  -16.0340 H        33 GLN   -0.5500
    517 HB2       -52.9520   -4.2250  -15.2410 H        33 GLN   -0.6200
    518 HG1       -54.2590   -6.2970  -15.4360 H        33 GLN    0.3200
    519 HG2       -55.5660   -5.4160  -16.3290 H        33 GLN    0.3000
    520 HE21      -56.6330   -6.6430  -14.4110 H        33 GLN    0.5100
    521 HE22      -56.9020   -5.6980  -12.9850 H        33 GLN   -0.5100
    522 N         -51.8690   -3.4690  -19.1060 N.am     34 ASN   -0.4700
    523 CA        -51.1350   -2.3740  -19.7410 C.3      34 ASN    0.3100
    524 C         -51.7730   -1.9170  -21.0560 C.2      34 ASN    0.0700
    525 O         -52.6820   -2.5700  -21.5780 O.2      34 ASN    0.0900
    526 CB        -49.6550   -2.7350  -19.9370 C.3      34 ASN   -0.1800
    527 CG        -49.4600   -3.9900  -20.7730 C.2      34 ASN    0.0900
    528 ND2       -48.5790   -3.9010  -21.7660 N.am     34 ASN    0.0900
    529 OD1       -50.0780   -5.0240  -20.5230 O.2      34 ASN    0.5500
    530 HN        -52.0540   -4.2600  -19.6840 H        34 ASN   -0.5500
    531 HA        -51.2250   -1.5030  -19.1070 H        34 ASN   -0.6200
    532 HB1       -49.1890   -2.8990  -18.9420 H        34 ASN    0.3200
    533 HB2       -49.1420   -1.8900  -20.4450 H        34 ASN    0.3000
    534 HD21      -48.4060   -4.6930  -22.3510 H        34 ASN    0.5100
    535 HD22      -48.0910   -3.0440  -21.9260 H        34 ASN   -0.5100
    536 N         -51.2820   -0.7910  -21.5820 N.am     35 VAL   -0.4700
    537 CA        -51.8210   -0.1410  -22.7850 C.3      35 VAL    0.3100
    538 C         -51.9820   -1.1040  -23.9680 C.2      35 VAL    0.0700
    539 O         -53.0060   -1.0960  -24.6510 O.2      35 VAL    0.0900
    540 CB        -50.9430    1.0690  -23.2160 C.3      35 VAL   -0.0900
    541 CG1       -51.6230    1.8670  -24.3170 C.3      35 VAL    0.0900
    542 CG2       -50.6470    1.9790  -22.0270 C.3      35 VAL   -0.2700
    543 HN        -50.5030   -0.3280  -21.1670 H        35 VAL    0.0900
    544 HA        -52.8250    0.1880  -22.5620 H        35 VAL    0.0900
    545 HB        -49.9630    0.6990  -23.5840 H        35 VAL    0.0900
    546 HG11      -52.6720    2.0990  -24.0300 H        35 VAL   -0.2700
    547 HG12      -51.6370    1.2770  -25.2590 H        35 VAL    0.0900
    548 HG13      -51.0810    2.8230  -24.4820 H        35 VAL    0.0900
    549 HG21      -49.9530    1.4730  -21.3240 H        35 VAL    0.0900
    550 HG22      -51.5890    2.2150  -21.4880 H        35 VAL    0.5100
    551 HG23      -50.1710    2.9190  -22.3800 H        35 VAL   -0.5100
    552 N         -50.9690   -1.9380  -24.1880 N.am     36 THR   -0.4700
    553 CA        -50.9480   -2.9200  -25.2750 C.3      36 THR    0.3100
    554 C         -52.1830   -3.8240  -25.3050 C.2      36 THR    0.0700
    555 O         -52.6390   -4.2380  -26.3730 O.2      36 THR    0.0900
    556 CB        -49.6790   -3.7960  -25.1830 C.3      36 THR    0.1400
    557 CG2       -49.5520   -4.7310  -26.3850 C.3      36 THR    0.0900
    558 OG1       -48.5230   -2.9530  -25.1140 O.3      36 THR   -0.6600
    559 HN        -50.1590   -1.9310  -23.6070 H        36 THR    0.4300
    560 HA        -50.9680   -2.3840  -26.2120 H        36 THR   -0.2700
    561 HB        -49.7210   -4.4290  -24.2710 H        36 THR    0.0900
    562 HG1       -48.6110   -2.3250  -25.8340 H        36 THR    0.0900
    563 HG21      -49.4940   -4.1400  -27.3240 H        36 THR    0.0900
    564 HG22      -50.4370   -5.3990  -26.4390 H        36 THR    0.5100
    565 HG23      -48.6270   -5.3410  -26.2930 H        36 THR   -0.5100
    566 N         -52.7290   -4.1230  -24.1270 N.am     37 ASN   -0.4700
    567 CA        -53.8190   -5.0830  -24.0170 C.3      37 ASN    0.3100
    568 C         -55.2180   -4.4760  -24.0310 C.2      37 ASN    0.0700
    569 O         -56.2080   -5.2050  -24.1220 O.2      37 ASN    0.0900
    570 CB        -53.6080   -5.9770  -22.7970 C.3      37 ASN   -0.1800
    571 CG        -52.4160   -6.8950  -22.9650 C.2      37 ASN    0.0900
    572 ND2       -51.3150   -6.5730  -22.2880 N.am     37 ASN    0.0900
    573 OD1       -52.4760   -7.8770  -23.7050 O.2      37 ASN    0.5500
    574 HN        -52.4190   -3.7080  -23.2760 H        37 ASN   -0.5500
    575 HA        -53.8400   -5.6760  -24.9200 H        37 ASN   -0.6200
    576 HB1       -54.5160   -6.5980  -22.6390 H        37 ASN    0.3200
    577 HB2       -53.4420   -5.3380  -21.9030 H        37 ASN    0.3000
    578 HD21      -51.3480   -5.8540  -21.5950 H        37 ASN    0.5100
    579 HD22      -50.4570   -7.0520  -22.4740 H        37 ASN   -0.5100
    580 N         -55.2930   -3.1460  -23.9540 N.am     38 TYR   -0.4700
    581 CA        -56.5230   -2.4130  -24.2550 C.3      38 TYR    0.3100
    582 C         -57.0460   -2.8910  -25.6060 C.2      38 TYR    0.0700
    583 O         -58.1630   -3.4040  -25.7060 O.2      38 TYR    0.0900
    584 CB        -56.2540   -0.9040  -24.3180 C.3      38 TYR   -0.1800
    585 CG        -56.3760   -0.1600  -23.0030 C.ar     38 TYR    0.0900
    586 CD1       -55.5580   -0.4710  -21.9120 C.ar     38 TYR    0.0900
    587 CD2       -57.2950    0.8810  -22.8600 C.ar     38 TYR    0.0000
    588 CE1       -55.6700    0.2260  -20.7030 C.ar     38 TYR   -0.1150
    589 CE2       -57.4110    1.5820  -21.6610 C.ar     38 TYR    0.1150
    590 CZ        -56.5980    1.2510  -20.5900 C.ar     38 TYR   -0.1150
    591 OH        -56.7190    1.9500  -19.4100 O.3      38 TYR    0.1150
    592 HN        -54.5110   -2.5900  -23.6860 H        38 TYR    0.1100
    593 HA        -57.2410   -2.6350  -23.4810 H        38 TYR   -0.5400
    594 HB1       -56.9840   -0.4400  -25.0160 H        38 TYR    0.4300
    595 HB2       -55.2190   -0.7380  -24.6830 H        38 TYR   -0.1150
    596 HD1       -54.8290   -1.2620  -22.0040 H        38 TYR    0.1150
    597 HD2       -57.9270    1.1470  -23.6930 H        38 TYR   -0.1150
    598 HE1       -55.0380   -0.0330  -19.8660 H        38 TYR    0.1150
    599 HE2       -58.1320    2.3810  -21.5670 H        38 TYR    0.5100
    600 HH        -56.2030    1.4950  -18.7400 H        38 TYR   -0.5100
    601 N         -56.1950   -2.7550  -26.6270 N.am     39 PHE   -0.4700
    602 CA        -56.5000   -3.1420  -28.0010 C.3      39 PHE    0.3100
    603 C         -56.9320   -4.5990  -28.1430 C.2      39 PHE    0.0700
    604 O         -57.6730   -4.9420  -29.0680 O.2      39 PHE    0.0900
    605 CB        -55.2930   -2.8750  -28.9040 C.3      39 PHE   -0.1800
    606 CG        -54.7670   -1.4690  -28.8220 C.ar     39 PHE    0.0900
    607 CD1       -55.5080   -0.3970  -29.3110 C.ar     39 PHE    0.0900
    608 CD2       -53.5210   -1.2140  -28.2570 C.ar     39 PHE    0.0000
    609 CE1       -55.0210    0.9050  -29.2360 C.ar     39 PHE   -0.1150
    610 CE2       -53.0210    0.0890  -28.1800 C.ar     39 PHE    0.1150
    611 CZ        -53.7720    1.1480  -28.6720 C.ar     39 PHE   -0.1150
    612 HN        -55.2860   -2.3710  -26.4890 H        39 PHE    0.1150
    613 HA        -57.3530   -2.5680  -28.3310 H        39 PHE   -0.1150
    614 HB1       -55.5810   -3.0560  -29.9620 H        39 PHE    0.1150
    615 HB2       -54.4630   -3.5530  -28.6130 H        39 PHE   -0.1150
    616 HD1       -56.4760   -0.5790  -29.7560 H        39 PHE    0.1150
    617 HD2       -52.9320   -2.0330  -27.8740 H        39 PHE   -0.1150
    618 HE1       -55.6130    1.7260  -29.6150 H        39 PHE    0.1150
    619 HE2       -52.0530    0.2710  -27.7380 H        39 PHE    0.5100
    620 HZ        -53.3890    2.1560  -28.6170 H        39 PHE   -0.5100
    621 N         -56.4730   -5.4510  -27.2250 N.am     40 VAL   -0.4700
    622 CA        -56.8480   -6.8660  -27.2220 C.3      40 VAL    0.3100
    623 C         -58.2510   -7.0510  -26.6450 C.2      40 VAL    0.0700
    624 O         -59.0440   -7.8280  -27.1810 O.2      40 VAL    0.0900
    625 CB        -55.8250   -7.7450  -26.4530 C.3      40 VAL   -0.0900
    626 CG1       -56.2040   -9.2140  -26.5390 C.3      40 VAL    0.0900
    627 CG2       -54.4210   -7.5420  -27.0010 C.3      40 VAL   -0.2700
    628 HN        -55.8530   -5.1620  -26.4990 H        40 VAL    0.0900
    629 HA        -56.9110   -7.1890  -28.2510 H        40 VAL    0.0900
    630 HB        -55.8030   -7.4330  -25.3860 H        40 VAL    0.0900
    631 HG11      -56.2210   -9.5420  -27.6000 H        40 VAL   -0.2700
    632 HG12      -57.2140   -9.3710  -26.1020 H        40 VAL    0.0900
    633 HG13      -55.4590   -9.8300  -25.9900 H        40 VAL    0.0900
    634 HG21      -54.1200   -6.4770  -26.8970 H        40 VAL    0.0900
    635 HG22      -54.3920   -7.8150  -28.0780 H        40 VAL    0.5100
    636 HG23      -53.6990   -8.1700  -26.4370 H        40 VAL   -0.5100
    637 N         -58.5520   -6.3320  -25.5610 N.am     41 VAL   -0.4700
    638 CA        -59.8650   -6.4140  -24.9120 C.3      41 VAL    0.3100
    639 C         -60.9420   -5.8380  -25.8290 C.2      41 VAL    0.0700
    640 O         -62.0200   -6.4230  -25.9690 O.2      41 VAL    0.0900
    641 CB        -59.9040   -5.7030  -23.5250 C.3      41 VAL   -0.0900
    642 CG1       -61.2310   -5.9740  -22.8110 C.3      41 VAL    0.0900
    643 CG2       -58.7450   -6.1560  -22.6450 C.3      41 VAL   -0.2700
    644 HN        -57.8980   -5.7070  -25.1440 H        41 VAL    0.0900
    645 HA        -60.1020   -7.4610  -24.7920 H        41 VAL    0.0900
    646 HB        -59.7830   -4.6080  -23.6720 H        41 VAL    0.0900
    647 HG11      -61.3620   -7.0650  -22.6500 H        41 VAL   -0.2700
    648 HG12      -62.0760   -5.6040  -23.4290 H        41 VAL    0.0900
    649 HG13      -61.2400   -5.4660  -21.8230 H        41 VAL    0.0900
    650 HG21      -57.9310   -5.4000  -22.6670 H        41 VAL    0.0900
    651 HG22      -58.3430   -7.1220  -23.0180 H        41 VAL    0.5100
    652 HG23      -59.0910   -6.2760  -21.5960 H        41 VAL   -0.5100
    653 N         -60.6260   -4.7000  -26.4540 N.am     42 SER   -0.4700
    654 CA        -61.4920   -4.0690  -27.4470 C.3      42 SER    0.3100
    655 C         -61.8960   -5.0890  -28.4980 C.2      42 SER    0.0700
    656 O         -63.0850   -5.3310  -28.7060 O.2      42 SER    0.0900
    657 CB        -60.7780   -2.9020  -28.1400 C.3      42 SER    0.0500
    658 OG        -60.0690   -2.0870  -27.2240 O.3      42 SER    0.0900
    659 HN        -59.7710   -4.2230  -26.2660 H        42 SER    0.0900
    660 HA        -62.3780   -3.7170  -26.9410 H        42 SER   -0.6600
    661 HB1       -61.5300   -2.2710  -28.6600 H        42 SER    0.4300
    662 HB2       -60.0550   -3.3020  -28.8820 H        42 SER    0.5100
    663 HG1       -59.4250   -2.6600  -26.8030 H        42 SER   -0.5100
    664 N         -60.8980   -5.6970  -29.1410 N.am     43 ALA   -0.4700
    665 CA        -61.1380   -6.6880  -30.1820 C.3      43 ALA    0.3100
    666 C         -61.9190   -7.8900  -29.6640 C.2      43 ALA    0.0700
    667 O         -62.8320   -8.3740  -30.3340 O.2      43 ALA    0.0900
    668 CB        -59.8350   -7.1160  -30.8270 C.3      43 ALA   -0.2700
    669 HN        -59.9420   -5.5000  -28.9370 H        43 ALA    0.0900
    670 HA        -61.7940   -6.2470  -30.9190 H        43 ALA    0.0900
    671 HB1       -59.0950   -7.3940  -30.0460 H        43 ALA    0.0900
    672 HB2       -59.4180   -6.2800  -31.4290 H        43 ALA    0.5100
    673 HB3       -60.0070   -7.9980  -31.4810 H        43 ALA   -0.5100
    674 N         -61.5780   -8.3480  -28.4580 N.am     44 ALA   -0.4700
    675 CA        -62.2950   -9.4450  -27.8160 C.3      44 ALA    0.3100
    676 C         -63.7280   -9.0520  -27.4580 C.2      44 ALA    0.0700
    677 O         -64.6420   -9.8730  -27.5720 O.2      44 ALA    0.0900
    678 CB        -61.5440   -9.9350  -26.5840 C.3      44 ALA   -0.2700
    679 HN        -60.8180   -7.9600  -27.9410 H        44 ALA    0.0900
    680 HA        -62.3960  -10.2430  -28.5350 H        44 ALA    0.0900
    681 HB1       -61.4340   -9.1090  -25.8500 H        44 ALA    0.0900
    682 HB2       -60.5300  -10.2880  -26.8740 H        44 ALA    0.5100
    683 HB3       -62.1050  -10.7640  -26.1040 H        44 ALA   -0.5100
    684 N         -63.9200   -7.7970  -27.0380 N.am     45 ALA   -0.4700
    685 CA        -65.2470   -7.2580  -26.7330 C.3      45 ALA    0.3100
    686 C         -66.1700   -7.2980  -27.9520 C.2      45 ALA    0.0700
    687 O         -67.3130   -7.7530  -27.8640 O.2      45 ALA    0.0900
    688 CB        -65.1360   -5.8310  -26.1950 C.3      45 ALA   -0.2700
    689 HN        -63.1590   -7.1660  -26.9120 H        45 ALA    0.0900
    690 HA        -65.7090   -7.9000  -25.9980 H        45 ALA    0.0900
    691 HB1       -64.6520   -5.1750  -26.9500 H        45 ALA    0.0900
    692 HB2       -64.5210   -5.8210  -25.2710 H        45 ALA    0.5100
    693 HB3       -66.1490   -5.4290  -25.9750 H        45 ALA   -0.5100
    694 N         -65.6540   -6.8350  -29.0910 N.am     46 ALA   -0.4700
    695 CA        -66.3850   -6.8320  -30.3540 C.3      46 ALA    0.3100
    696 C         -66.8420   -8.2290  -30.7710 C.2      46 ALA    0.0700
    697 O         -67.9860   -8.4110  -31.1810 O.2      46 ALA    0.0900
    698 CB        -65.5340   -6.1970  -31.4500 C.3      46 ALA   -0.2700
    699 HN        -64.7290   -6.4650  -29.1290 H        46 ALA    0.0900
    700 HA        -67.2980   -6.2740  -30.2130 H        46 ALA    0.0900
    701 HB1       -64.5910   -6.7690  -31.5830 H        46 ALA    0.0900
    702 HB2       -65.2790   -5.1520  -31.1730 H        46 ALA    0.5100
    703 HB3       -66.0910   -6.2030  -32.4120 H        46 ALA   -0.5100
    704 N         -65.9510   -9.2150  -30.6510 N.am     47 ASP   -0.4700
    705 CA        -66.2560  -10.5980  -31.0280 C.3      47 ASP    0.3100
    706 C         -67.3250  -11.2160  -30.1340 C.2      47 ASP    0.0700
    707 O         -68.0940  -12.0800  -30.5720 O.2      47 ASP    0.0900
    708 CB        -64.9950  -11.4600  -30.9890 C.3      47 ASP   -0.2800
    709 CG        -63.9210  -10.9750  -31.9430 C.2      47 ASP    0.0900
    710 OD1       -64.2150  -10.7520  -33.1400 O.co2    47 ASP    0.0900
    711 OD2       -62.7720  -10.8200  -31.4940 O.co2    47 ASP    0.6200
    712 HN        -65.0330   -9.0530  -30.2980 H        47 ASP   -0.7600
    713 HA        -66.6710  -10.5880  -32.0240 H        47 ASP   -0.7600
    714 HB1       -65.2630  -12.5030  -31.2620 H        47 ASP    0.5100
    715 HB2       -64.5820  -11.4480  -29.9580 H        47 ASP   -0.5100
    716 N         -67.3590  -10.7830  -28.8720 N.am     48 ILE   -0.4700
    717 CA        -68.4310  -11.1620  -27.9650 C.3      48 ILE    0.3100
    718 C         -69.7330  -10.6390  -28.5520 C.2      48 ILE    0.0700
    719 O         -70.6640  -11.4090  -28.7810 O.2      48 ILE    0.0900
    720 CB        -68.2040  -10.6230  -26.5330 C.3      48 ILE   -0.0900
    721 CG1       -67.0520  -11.3770  -25.8630 C.3      48 ILE    0.0900
    722 CG2       -69.4760  -10.7620  -25.6970 C.3      48 ILE   -0.2700
    723 CD        -66.3620  -10.6140  -24.7530 C.3      48 ILE    0.0900
    724 HN        -66.6560  -10.1830  -28.4980 H        48 ILE    0.0900
    725 HA        -68.4800  -12.2400  -27.9500 H        48 ILE    0.0900
    726 HB        -67.9120   -9.5530  -26.5850 H        48 ILE   -0.1800
    727 HG11      -66.2960  -11.6220  -26.6400 H        48 ILE    0.0900
    728 HG12      -67.4520  -12.3230  -25.4410 H        48 ILE    0.0900
    729 HG21      -69.8760  -11.7960  -25.7780 H        48 ILE   -0.2700
    730 HG22      -70.2490  -10.0530  -26.0650 H        48 ILE    0.0900
    731 HG23      -69.2530  -10.5500  -24.6300 H        48 ILE    0.0900
    732 HD1       -67.1150  -10.2130  -24.0400 H        48 ILE    0.0900
    733 HD2       -65.7880   -9.7630  -25.1790 H        48 ILE    0.5100
    734 HD3       -65.6740  -11.2890  -24.2000 H        48 ILE   -0.5100
    735 N         -69.7700   -9.3340  -28.8350 N.am     49 LEU   -0.4700
    736 CA        -70.9210   -8.6880  -29.4650 C.3      49 LEU    0.3100
    737 C         -71.2990   -9.3470  -30.7960 C.2      49 LEU    0.0700
    738 O         -72.4710   -9.3570  -31.1750 O.2      49 LEU    0.0900
    739 CB        -70.6650   -7.1880  -29.6570 C.3      49 LEU   -0.1800
    740 CG        -70.6080   -6.2900  -28.4140 C.3      49 LEU    0.0900
    741 CD1       -69.9660   -4.9400  -28.7250 C.3      49 LEU    0.0900
    742 CD2       -71.9890   -6.0800  -27.8030 C.3      49 LEU   -0.0900
    743 HN        -69.0020   -8.7330  -28.6270 H        49 LEU    0.0900
    744 HA        -71.7800   -8.8430  -28.8290 H        49 LEU   -0.2700
    745 HB1       -71.4730   -6.7960  -30.3100 H        49 LEU    0.0900
    746 HB2       -69.6940   -7.0850  -30.1820 H        49 LEU    0.0900
    747 HG        -70.0180   -6.8010  -27.6240 H        49 LEU    0.0900
    748 HD11      -70.5510   -4.4100  -29.5070 H        49 LEU   -0.2700
    749 HD12      -68.9300   -5.0910  -29.0970 H        49 LEU    0.0900
    750 HD13      -69.9460   -4.3110  -27.8090 H        49 LEU    0.0900
    751 HD21      -72.4260   -7.0560  -27.5010 H        49 LEU    0.0900
    752 HD22      -72.6640   -5.6050  -28.5470 H        49 LEU    0.5100
    753 HD23      -71.9110   -5.4340  -26.9030 H        49 LEU   -0.5100
    754 N         -70.3100   -9.9030  -31.4960 N.am     50 VAL   -0.4700
    755 CA        -70.5550  -10.6590  -32.7220 C.3      50 VAL    0.3100
    756 C         -71.2540  -11.9860  -32.4170 C.2      50 VAL    0.0700
    757 O         -72.1790  -12.3900  -33.1280 O.2      50 VAL    0.0900
    758 CB        -69.2490  -10.9120  -33.5210 C.3      50 VAL   -0.0900
    759 CG1       -69.5120  -11.8090  -34.7380 C.3      50 VAL    0.0900
    760 CG2       -68.6150   -9.5930  -33.9550 C.3      50 VAL   -0.2700
    761 HN        -69.3560   -9.8270  -31.2130 H        50 VAL    0.0900
    762 HA        -71.2510  -10.0910  -33.3230 H        50 VAL    0.0900
    763 HB        -68.5050  -11.4040  -32.8580 H        50 VAL    0.0900
    764 HG11      -70.3730  -11.4180  -35.3220 H        50 VAL   -0.2700
    765 HG12      -69.7490  -12.8410  -34.4030 H        50 VAL    0.0900
    766 HG13      -68.6170  -11.8250  -35.3960 H        50 VAL    0.0900
    767 HG21      -68.8530   -8.7960  -33.2190 H        50 VAL    0.0900
    768 HG22      -69.0120   -9.2910  -34.9470 H        50 VAL    0.5100
    769 HG23      -67.5110   -9.7060  -34.0110 H        50 VAL   -0.5100
    770 N         -70.8050  -12.6550  -31.3530 N.am     51 GLY   -0.4700
    771 CA        -71.3960  -13.9180  -30.9170 C.3      51 GLY    0.3100
    772 C         -72.7640  -13.7280  -30.2920 C.2      51 GLY   -0.0200
    773 O         -73.6890  -14.4920  -30.5620 O.2      51 GLY    0.0900
    774 HN        -70.0410  -12.3220  -30.8060 H        51 GLY    0.0900
    775 HA1       -70.7320  -14.3640  -30.1900 H        51 GLY    0.5100
    776 HA2       -71.4860  -14.5610  -31.7810 H        51 GLY   -0.5100
    777 N         -72.8910  -12.6940  -29.4640 N.am     52 VAL   -0.4700
    778 CA        -74.1270  -12.4060  -28.7460 C.3      52 VAL    0.3100
    779 C         -75.2150  -11.8060  -29.6430 C.2      52 VAL    0.0700
    780 O         -76.3540  -12.2620  -29.6160 O.2      52 VAL    0.0900
    781 CB        -73.8680  -11.4720  -27.5350 C.3      52 VAL   -0.0900
    782 CG1       -75.1760  -11.0360  -26.8930 C.3      52 VAL    0.0900
    783 CG2       -72.9830  -12.1620  -26.5060 C.3      52 VAL   -0.2700
    784 HN        -72.1370  -12.0650  -29.2950 H        52 VAL    0.0900
    785 HA        -74.5430  -13.3440  -28.4110 H        52 VAL    0.0900
    786 HB        -73.3120  -10.5740  -27.8790 H        52 VAL    0.0900
    787 HG11      -75.8200  -11.9210  -26.6990 H        52 VAL   -0.2700
    788 HG12      -75.7180  -10.3440  -27.5720 H        52 VAL    0.0900
    789 HG13      -74.9710  -10.5280  -25.9270 H        52 VAL    0.0900
    790 HG21      -72.0060  -12.4310  -26.9620 H        52 VAL    0.0900
    791 HG22      -73.4740  -13.0930  -26.1470 H        52 VAL    0.5100
    792 HG23      -72.7990  -11.4820  -25.6480 H        52 VAL   -0.5100
    793 N         -74.8580  -10.7870  -30.4290 N.am     53 LEU   -0.4700
    794 CA        -75.8380  -10.0260  -31.2140 C.3      53 LEU    0.3100
    795 C         -75.8170  -10.3010  -32.7240 C.2      53 LEU    0.0700
    796 O         -76.8670  -10.5610  -33.3150 O.2      53 LEU    0.0900
    797 CB        -75.6870   -8.5220  -30.9480 C.3      53 LEU   -0.1800
    798 CG        -76.1030   -7.9710  -29.5810 C.3      53 LEU    0.0900
    799 CD1       -75.3610   -6.6800  -29.2760 C.3      53 LEU    0.0900
    800 CD2       -77.6080   -7.7510  -29.4980 C.3      53 LEU   -0.0900
    801 HN        -73.9090  -10.4970  -30.5180 H        53 LEU    0.0900
    802 HA        -76.8260  -10.3590  -30.9310 H        53 LEU   -0.2700
    803 HB1       -76.2900   -7.9910  -31.7130 H        53 LEU    0.0900
    804 HB2       -74.6160   -8.2690  -31.0930 H        53 LEU    0.0900
    805 HG        -75.8700   -8.7220  -28.7950 H        53 LEU    0.0900
    806 HD11      -75.5910   -5.9160  -30.0500 H        53 LEU   -0.2700
    807 HD12      -74.2660   -6.8640  -29.2750 H        53 LEU    0.0900
    808 HD13      -75.6760   -6.2880  -28.2860 H        53 LEU    0.0900
    809 HD21      -78.1430   -8.7110  -29.6600 H        53 LEU    0.0900
    810 HD22      -77.9280   -7.0300  -30.2800 H        53 LEU    0.5100
    811 HD23      -77.8780   -7.3600  -28.4940 H        53 LEU   -0.5100
    812 N         -74.6330  -10.2580  -33.3390 N.am     54 ALA   -0.4700
    813 CA        -74.5090  -10.3310  -34.8030 C.3      54 ALA    0.3100
    814 C         -74.8760  -11.6820  -35.4040 C.2      54 ALA    0.0700
    815 O         -75.6000  -11.7410  -36.3990 O.2      54 ALA    0.0900
    816 CB        -73.1120   -9.9070  -35.2570 C.3      54 ALA   -0.2700
    817 HN        -73.7780  -10.1720  -32.8330 H        54 ALA    0.0900
    818 HA        -75.2560   -9.6810  -35.2340 H        54 ALA    0.0900
    819 HB1       -72.3640  -10.6720  -34.9580 H        54 ALA    0.0900
    820 HB2       -72.8390   -8.9400  -34.7840 H        54 ALA    0.5100
    821 HB3       -73.0900   -9.8030  -36.3640 H        54 ALA   -0.5100
    822 N         -74.3790  -12.7640  -34.8090 N.am     55 ILE   -0.4700
    823 CA        -74.6470  -14.1120  -35.3220 C.3      55 ILE    0.3100
    824 C         -76.1210  -14.5300  -35.1570 C.2      55 ILE    0.0700
    825 O         -76.6780  -15.1620  -36.0600 O.2      55 ILE    0.0900
    826 CB        -73.6580  -15.1750  -34.7620 C.3      55 ILE   -0.0900
    827 CG1       -72.2180  -14.8270  -35.1680 C.3      55 ILE    0.0900
    828 CG2       -74.0110  -16.5640  -35.2760 C.3      55 ILE   -0.2700
    829 CD        -71.1290  -15.5140  -34.3520 C.3      55 ILE    0.0900
    830 HN        -73.8060  -12.7080  -33.9960 H        55 ILE    0.0900
    831 HA        -74.5710  -14.0730  -36.3990 H        55 ILE    0.0900
    832 HB        -73.7040  -15.1720  -33.6520 H        55 ILE   -0.1800
    833 HG11      -72.0860  -13.7300  -35.0650 H        55 ILE    0.0900
    834 HG12      -72.0820  -15.1080  -36.2330 H        55 ILE    0.0900
    835 HG21      -74.1360  -16.5430  -36.3800 H        55 ILE   -0.2700
    836 HG22      -74.9630  -16.9070  -34.8180 H        55 ILE    0.0900
    837 HG23      -73.1970  -17.2780  -35.0250 H        55 ILE    0.0900
    838 HD1       -70.8540  -16.4830  -34.8220 H        55 ILE    0.0900
    839 HD2       -71.4960  -15.7120  -33.3220 H        55 ILE    0.5100
    840 HD3       -70.2250  -14.8710  -34.3090 H        55 ILE   -0.5100
    841 N         -76.7630  -14.1700  -34.0190 N.am     56 PRO   -0.2900
    842 CA        -78.2070  -14.3680  -33.9220 C.3      56 PRO    0.0000
    843 C         -78.9550  -13.6700  -35.0570 C.2      56 PRO    0.0900
    844 O         -79.7660  -14.3010  -35.7450 O.2      56 PRO    0.0900
    845 CB        -78.5530  -13.7190  -32.5810 C.3      56 PRO    0.0200
    846 CG        -77.3400  -13.8750  -31.7760 C.3      56 PRO    0.0900
    847 CD        -76.1950  -13.7300  -32.7290 C.3      56 PRO   -0.1800
    848 HA        -78.4490  -15.4170  -33.9930 H        56 PRO    0.0900
    849 HB1       -79.4150  -14.2340  -32.1040 H        56 PRO    0.0900
    850 HB2       -78.8050  -12.6450  -32.7150 H        56 PRO   -0.1800
    851 HG1       -77.2920  -13.0940  -30.9870 H        56 PRO    0.0900
    852 HG2       -77.3190  -14.8740  -31.2910 H        56 PRO    0.0900
    853 HD1       -75.8570  -12.6750  -32.8030 H        56 PRO    0.5100
    854 HD2       -75.3430  -14.3830  -32.4460 H        56 PRO   -0.5100
    855 N         -78.6670  -12.3810  -35.2540 N.am     57 PHE   -0.4700
    856 CA        -79.2620  -11.5980  -36.3360 C.3      57 PHE    0.3100
    857 C         -78.9990  -12.2090  -37.7150 C.2      57 PHE    0.0700
    858 O         -79.9070  -12.2940  -38.5390 O.2      57 PHE    0.0900
    859 CB        -78.7590  -10.1520  -36.3040 C.3      57 PHE   -0.1800
    860 CG        -79.2950   -9.3380  -35.1570 C.ar     57 PHE    0.0900
    861 CD1       -80.4670   -9.7020  -34.5000 C.ar     57 PHE    0.0900
    862 CD2       -78.6400   -8.1740  -34.7590 C.ar     57 PHE    0.0000
    863 CE1       -80.9600   -8.9370  -33.4470 C.ar     57 PHE   -0.1150
    864 CE2       -79.1320   -7.4010  -33.7090 C.ar     57 PHE    0.1150
    865 CZ        -80.2920   -7.7840  -33.0520 C.ar     57 PHE   -0.1150
    866 HN        -78.0280  -11.8910  -34.6660 H        57 PHE    0.1150
    867 HA        -80.3350  -11.6240  -36.2170 H        57 PHE   -0.1150
    868 HB1       -79.0660   -9.6390  -37.2400 H        57 PHE    0.1150
    869 HB2       -77.6520  -10.1530  -36.2140 H        57 PHE   -0.1150
    870 HD1       -80.9990  -10.5900  -34.8100 H        57 PHE    0.1150
    871 HD2       -77.7400   -7.8680  -35.2720 H        57 PHE   -0.1150
    872 HE1       -81.8630   -9.2390  -32.9370 H        57 PHE    0.1150
    873 HE2       -78.6090   -6.5050  -33.4070 H        57 PHE    0.5100
    874 HZ        -80.6750   -7.1880  -32.2360 H        57 PHE   -0.5100
    875 N         -77.7630  -12.6520  -37.9480 N.am     58 ALA   -0.4700
    876 CA        -77.3760  -13.3000  -39.1980 C.3      58 ALA    0.3100
    877 C         -78.1760  -14.5700  -39.4840 C.2      58 ALA    0.0700
    878 O         -78.3780  -14.9320  -40.6470 O.2      58 ALA    0.0900
    879 CB        -75.8870  -13.6080  -39.1890 C.3      58 ALA   -0.2700
    880 HN        -77.0370  -12.5580  -37.2710 H        58 ALA    0.0900
    881 HA        -77.6180  -12.6340  -40.0130 H        58 ALA    0.0900
    882 HB1       -75.6420  -14.2850  -38.3430 H        58 ALA    0.0900
    883 HB2       -75.3060  -12.6680  -39.0690 H        58 ALA    0.5100
    884 HB3       -75.5970  -14.1080  -40.1380 H        58 ALA   -0.5100
    885 N         -78.6200  -15.2430  -38.4160 N.am     59 ILE   -0.4700
    886 CA        -79.4370  -16.4580  -38.5250 C.3      59 ILE    0.3100
    887 C         -80.8610  -16.1320  -38.9830 C.2      59 ILE    0.0700
    888 O         -81.4170  -16.8150  -39.8490 O.2      59 ILE    0.0900
    889 CB        -79.4340  -17.2800  -37.1990 C.3      59 ILE   -0.0900
    890 CG1       -78.0960  -18.0110  -37.0330 C.3      59 ILE    0.0900
    891 CG2       -80.5870  -18.2920  -37.1620 C.3      59 ILE   -0.2700
    892 CD        -77.8430  -18.5640  -35.6400 C.3      59 ILE    0.0900
    893 HN        -78.4140  -14.9460  -37.4880 H        59 ILE    0.0900
    894 HA        -79.0330  -17.0540  -39.3310 H        59 ILE    0.0900
    895 HB        -79.5340  -16.5830  -36.3400 H        59 ILE   -0.1800
    896 HG11      -77.2790  -17.3010  -37.2800 H        59 ILE    0.0900
    897 HG12      -78.0690  -18.8560  -37.7540 H        59 ILE    0.0900
    898 HG21      -80.6020  -18.8870  -38.1000 H        59 ILE   -0.2700
    899 HG22      -81.5560  -17.7570  -37.0650 H        59 ILE    0.0900
    900 HG23      -80.4540  -18.9850  -36.3040 H        59 ILE    0.0900
    901 HD1       -78.5240  -19.4180  -35.4390 H        59 ILE    0.0900
    902 HD2       -78.0300  -17.7760  -34.8800 H        59 ILE    0.5100
    903 HD3       -76.7940  -18.9200  -35.5590 H        59 ILE   -0.5100
    904 N         -81.4370  -15.0750  -38.4090 N.am     60 ALA   -0.4700
    905 CA        -82.7710  -14.6060  -38.7740 C.3      60 ALA    0.3100
    906 C         -82.8720  -14.2480  -40.2590 C.2      60 ALA    0.0700
    907 O         -83.8270  -14.6250  -40.9400 O.2      60 ALA    0.0900
    908 CB        -83.1560  -13.4080  -37.9130 C.3      60 ALA   -0.2700
    909 HN        -80.9780  -14.5520  -37.6960 H        60 ALA    0.0900
    910 HA        -83.4680  -15.4190  -38.6250 H        60 ALA    0.0900
    911 HB1       -82.5440  -12.5240  -38.1930 H        60 ALA    0.0900
    912 HB2       -82.9740  -13.6390  -36.8420 H        60 ALA    0.5100
    913 HB3       -84.2280  -13.1600  -38.0660 H        60 ALA   -0.5100
    914 N         -81.8560  -13.5400  -40.7460 N.am     61 ILE   -0.4700
    915 CA        -81.7870  -13.0300  -42.1160 C.3      61 ILE    0.3100
    916 C         -81.7510  -14.1380  -43.1820 C.2      61 ILE    0.0700
    917 O         -82.0110  -13.8790  -44.3610 O.2      61 ILE    0.0900
    918 CB        -80.5570  -12.0750  -42.2720 C.3      61 ILE   -0.0900
    919 CG1       -80.6290  -10.8880  -41.2950 C.3      61 ILE    0.0900
    920 CG2       -80.3980  -11.5780  -43.6870 C.3      61 ILE   -0.2700
    921 CD        -81.9290  -10.0980  -41.3100 C.3      61 ILE    0.0900
    922 HN        -81.0690  -13.3190  -40.1780 H        61 ILE    0.0900
    923 HA        -82.7040  -12.5010  -42.3260 H        61 ILE    0.0900
    924 HB        -79.6360  -12.6230  -41.9760 H        61 ILE   -0.1800
    925 HG11      -79.8020  -10.1900  -41.5410 H        61 ILE    0.0900
    926 HG12      -80.4780  -11.2790  -40.2670 H        61 ILE    0.0900
    927 HG21      -81.3640  -11.1760  -44.0620 H        61 ILE   -0.2700
    928 HG22      -80.0810  -12.4120  -44.3490 H        61 ILE    0.0900
    929 HG23      -79.6390  -10.7660  -43.7200 H        61 ILE    0.0900
    930 HD1       -82.7510  -10.7070  -40.8760 H        61 ILE    0.0900
    931 HD2       -82.1990   -9.8330  -42.3550 H        61 ILE    0.5100
    932 HD3       -81.8170   -9.1730  -40.7060 H        61 ILE   -0.5100
    933 N         -81.4430  -15.3690  -42.7650 N.am     62 SER   -0.4700
    934 CA        -81.3140  -16.4950  -43.6950 C.3      62 SER    0.3100
    935 C         -82.6360  -17.2070  -43.9620 C.2      62 SER    0.0700
    936 O         -82.7610  -17.9480  -44.9410 O.2      62 SER    0.0900
    937 CB        -80.2660  -17.5010  -43.1950 C.3      62 SER    0.0500
    938 OG        -80.6510  -18.0870  -41.9640 O.3      62 SER    0.0900
    939 HN        -81.2880  -15.5770  -41.8020 H        62 SER    0.0900
    940 HA        -81.0250  -16.1000  -44.6580 H        62 SER   -0.6600
    941 HB1       -79.2960  -16.9810  -43.0480 H        62 SER    0.4300
    942 HB2       -80.1420  -18.3090  -43.9460 H        62 SER    0.5100
    943 HG1       -80.7390  -17.3630  -41.3410 H        62 SER   -0.5100
    944 N         -83.6190  -16.9740  -43.0930 N.am     63 THR   -0.4700
    945 CA        -84.9090  -17.6630  -43.1590 C.3      63 THR    0.3100
    946 C         -85.8640  -17.0250  -44.1560 C.2      63 THR    0.0700
    947 O         -86.6610  -17.7130  -44.7950 O.2      63 THR    0.0900
    948 CB        -85.6050  -17.7070  -41.7870 C.3      63 THR    0.1400
    949 CG2       -84.7930  -18.5350  -40.7950 C.3      63 THR    0.0900
    950 OG1       -85.7660  -16.3740  -41.2850 O.3      63 THR   -0.6600
    951 HN        -83.5200  -16.3130  -42.3520 H        63 THR    0.4300
    952 HA        -84.7270  -18.6670  -43.5130 H        63 THR   -0.2700
    953 HB        -86.6060  -18.1790  -41.8850 H        63 THR    0.0900
    954 HG1       -84.8860  -16.0660  -41.0610 H        63 THR    0.0900
    955 HG21      -83.7820  -18.0910  -40.6640 H        63 THR    0.0900
    956 HG22      -84.6790  -19.5730  -41.1740 H        63 THR    0.5100
    957 HG23      -85.3030  -18.5520  -39.8080 H        63 THR   -0.5100
    958 N         -85.7810  -15.7010  -44.2830 N.am     64 GLY   -0.4700
    959 CA        -86.6610  -14.9580  -45.1720 C.3      64 GLY    0.3100
    960 C         -88.0150  -14.7260  -44.5410 C.2      64 GLY   -0.0200
    961 O         -89.0460  -14.9000  -45.1900 O.2      64 GLY    0.0900
    962 HN        -85.1140  -15.1620  -43.7750 H        64 GLY    0.0900
    963 HA1       -86.7820  -15.5280  -46.0820 H        64 GLY    0.5100
    964 HA2       -86.1980  -14.0060  -45.3870 H        64 GLY   -0.5100
    965 N         -88.0080  -14.3290  -43.2670 N.am     65 PHE   -0.4700
    966 CA        -89.2360  -14.0690  -42.5300 C.3      65 PHE    0.3100
    967 C         -89.9320  -12.7910  -42.9900 C.2      65 PHE    0.0700
    968 O         -89.3120  -11.9250  -43.6090 O.2      65 PHE    0.0900
    969 CB        -88.9730  -14.0360  -41.0160 C.3      65 PHE   -0.1800
    970 CG        -88.0730  -12.9150  -40.5680 C.ar     65 PHE    0.0900
    971 CD1       -88.6000  -11.6720  -40.2290 C.ar     65 PHE    0.0900
    972 CD2       -86.7020  -13.1090  -40.4550 C.ar     65 PHE    0.0000
    973 CE1       -87.7710  -10.6340  -39.8010 C.ar     65 PHE   -0.1150
    974 CE2       -85.8670  -12.0770  -40.0270 C.ar     65 PHE    0.1150
    975 CZ        -86.4050  -10.8380  -39.6990 C.ar     65 PHE   -0.1150
    976 HN        -87.1600  -14.1920  -42.7630 H        65 PHE    0.1150
    977 HA        -89.9410  -14.8520  -42.7690 H        65 PHE   -0.1150
    978 HB1       -88.4860  -14.9860  -40.7110 H        65 PHE    0.1150
    979 HB2       -89.9380  -13.9120  -40.4810 H        65 PHE   -0.1150
    980 HD1       -89.6660  -11.5080  -40.2970 H        65 PHE    0.1150
    981 HD2       -86.2780  -14.0710  -40.7020 H        65 PHE   -0.1150
    982 HE1       -88.1940   -9.6720  -39.5500 H        65 PHE    0.1150
    983 HE2       -84.8020  -12.2420  -39.9490 H        65 PHE    0.5100
    984 HZ        -85.7600  -10.0380  -39.3670 H        65 PHE   -0.5100
    985 N         -91.2250  -12.6850  -42.6860 N.am     66 CYS   -0.4700
    986 CA        -92.0230  -11.5310  -43.0800 C.3      66 CYS    0.3100
    987 C         -91.8560  -10.3820  -42.0990 C.2      66 CYS    0.0700
    988 O         -92.1650  -10.5100  -40.9140 O.2      66 CYS    0.0900
    989 CB        -93.5000  -11.9130  -43.2100 C.3      66 CYS   -0.1000
    990 SG        -93.8180  -13.2670  -44.3620 S.3      66 CYS    0.0900
    991 HN        -91.7050  -13.3920  -42.1720 H        66 CYS    0.0900
    992 HA        -91.6440  -11.1700  -44.0250 H        66 CYS   -0.0800
    993 HB1       -94.0610  -11.0160  -43.5480 H        66 CYS    0.5100
    994 HB2       -93.8730  -12.2020  -42.2050 H        66 CYS   -0.5100
    995 N         -91.3440   -9.2620  -42.6040 N.am     67 ALA   -0.4700
    996 CA        -91.2490   -8.0200  -41.8470 C.3      67 ALA    0.3100
    997 C         -91.1700   -6.8430  -42.8050 C.2      67 ALA    0.0700
    998 O         -91.0910   -7.0280  -44.0230 O.2      67 ALA    0.0900
    999 CB        -90.0350   -8.0360  -40.9220 C.3      67 ALA   -0.2700
   1000 HN        -90.9970   -9.2230  -43.5380 H        67 ALA    0.0900
   1001 HA        -92.1560   -7.9110  -41.2700 H        67 ALA    0.0900
   1002 HB1       -89.1040   -8.1540  -41.5160 H        67 ALA    0.0900
   1003 HB2       -90.1130   -8.8850  -40.2090 H        67 ALA    0.5100
   1004 HB3       -89.9770   -7.0790  -40.3590 H        67 ALA   -0.5100
   1005 N         -91.2000   -5.6320  -42.2470 N.am     68 ALA   -0.4700
   1006 CA        -91.0310   -4.4170  -43.0280 C.3      68 ALA    0.3100
   1007 C         -89.6290   -4.3810  -43.6150 C.2      68 ALA    0.0700
   1008 O         -88.6660   -4.7850  -42.9590 O.2      68 ALA    0.0900
   1009 CB        -91.2780   -3.1920  -42.1660 C.3      68 ALA   -0.2700
   1010 HN        -91.3410   -5.5050  -41.2680 H        68 ALA    0.0900
   1011 HA        -91.7330   -4.4470  -43.8490 H        68 ALA    0.0900
   1012 HB1       -90.5600   -3.1710  -41.3180 H        68 ALA    0.0900
   1013 HB2       -92.3100   -3.2190  -41.7570 H        68 ALA    0.5100
   1014 HB3       -91.1390   -2.2700  -42.7700 H        68 ALA   -0.5100
   1015 N         -89.5220   -3.9090  -44.8570 N.am     69 CYS   -0.4700
   1016 CA        -88.2410   -3.8140  -45.5460 C.3      69 CYS    0.3100
   1017 C         -87.2250   -3.0340  -44.7210 C.2      69 CYS    0.0700
   1018 O         -86.1100   -3.5050  -44.4950 O.2      69 CYS    0.0900
   1019 CB        -88.4070   -3.1590  -46.9220 C.3      69 CYS   -0.1000
   1020 SG        -86.9250   -3.2460  -47.9670 S.3      69 CYS    0.0900
   1021 HN        -90.3170   -3.5980  -45.3720 H        69 CYS    0.0900
   1022 HA        -87.8460   -4.8140  -45.6530 H        69 CYS   -0.0800
   1023 HB1       -88.6760   -2.0930  -46.7680 H        69 CYS    0.5100
   1024 HB2       -89.2470   -3.6610  -47.4470 H        69 CYS   -0.5100
   1025 N         -87.6220   -1.8450  -44.2630 N.am     70 HSE   -0.4700
   1026 CA        -86.7300   -0.9780  -43.4970 C.3      70 HSE    0.3100
   1027 C         -86.4010   -1.5290  -42.1120 C.2      70 HSE    0.0700
   1028 O         -85.4170   -1.1230  -41.4950 O.2      70 HSE    0.0900
   1029 CB        -87.2870    0.4460  -43.4210 C.3      70 HSE   -0.0800
   1030 CG        -87.1380    1.2120  -44.7000 C.ar     70 HSE    0.0900
   1031 CD2       -86.1250    1.9760  -45.1690 C.ar     70 HSE    0.0900
   1032 ND1       -88.1170    1.2240  -45.6720 N.ar     70 HSE   -0.7000
   1033 CE1       -87.7120    1.9720  -46.6850 C.ar     70 HSE    0.2200
   1034 NE2       -86.5070    2.4390  -46.4070 N.ar     70 HSE    0.2500
   1035 HN        -88.5420   -1.4970  -44.4210 H        70 HSE    0.1300
   1036 HA        -85.7660   -0.9760  -43.9830 H        70 HSE   -0.3600
   1037 HB1       -86.7510    0.9970  -42.6200 H        70 HSE    0.3200
   1038 HB2       -88.3680    0.3950  -43.1680 H        70 HSE   -0.0500
   1039 HD2       -85.1750    2.2150  -44.7090 H        70 HSE    0.0900
   1040 HE1       -88.2590    2.1830  -47.6030 H        70 HSE    0.5100
   1041 HE2       -85.9530    3.0330  -46.9900 H        70 HSE   -0.5100
   1042 N         -87.2220   -2.4620  -41.6310 N.am     71 GLY   -0.4700
   1043 CA        -86.9010   -3.2180  -40.4240 C.3      71 GLY    0.3100
   1044 C         -85.8280   -4.2490  -40.7260 C.2      71 GLY   -0.0200
   1045 O         -84.8630   -4.4050  -39.9710 O.2      71 GLY    0.0900
   1046 HN        -88.0880   -2.6850  -42.0700 H        71 GLY    0.0900
   1047 HA1       -87.7970   -3.7140  -40.0810 H        71 GLY    0.5100
   1048 HA2       -86.5440   -2.5300  -39.6720 H        71 GLY   -0.5100
   1049 N         -85.9970   -4.9410  -41.8520 N.am     72 CYS   -0.4700
   1050 CA        -85.0520   -5.9490  -42.3090 C.3      72 CYS    0.3100
   1051 C         -83.6620   -5.3670  -42.5710 C.2      72 CYS    0.0700
   1052 O         -82.6560   -5.9970  -42.2470 O.2      72 CYS    0.0900
   1053 CB        -85.5870   -6.6390  -43.5640 C.3      72 CYS   -0.1000
   1054 SG        -84.5800   -8.0160  -44.1360 S.3      72 CYS    0.0900
   1055 HN        -86.7900   -4.7970  -42.4380 H        72 CYS    0.0900
   1056 HA        -84.9130   -6.6660  -41.5140 H        72 CYS   -0.0800
   1057 HB1       -85.6530   -5.8830  -44.3740 H        72 CYS    0.5100
   1058 HB2       -86.6100   -7.0100  -43.3450 H        72 CYS   -0.5100
   1059 N         -83.6130   -4.1630  -43.1460 N.am     73 LEU   -0.4700
   1060 CA        -82.3510   -3.4800  -43.4400 C.3      73 LEU    0.3100
   1061 C         -81.5770   -3.1060  -42.1750 C.2      73 LEU    0.0700
   1062 O         -80.3460   -3.1720  -42.1510 O.2      73 LEU    0.0900
   1063 CB        -82.5850   -2.2290  -44.3010 C.3      73 LEU   -0.1800
   1064 CG        -81.3290   -1.4590  -44.7340 C.3      73 LEU    0.0900
   1065 CD1       -80.6350   -2.1330  -45.9050 C.3      73 LEU    0.0900
   1066 CD2       -81.6460   -0.0060  -45.0410 C.3      73 LEU   -0.0900
   1067 HN        -84.4410   -3.6700  -43.4020 H        73 LEU    0.0900
   1068 HA        -81.7100   -4.1750  -43.9610 H        73 LEU   -0.2700
   1069 HB1       -83.2290   -1.5330  -43.7220 H        73 LEU    0.0900
   1070 HB2       -83.1260   -2.5420  -45.2180 H        73 LEU    0.0900
   1071 HG        -80.6250   -1.4040  -43.8760 H        73 LEU    0.0900
   1072 HD11      -81.3220   -2.1880  -46.7760 H        73 LEU   -0.2700
   1073 HD12      -80.3350   -3.1670  -45.6250 H        73 LEU    0.0900
   1074 HD13      -79.7350   -1.5500  -46.1990 H        73 LEU    0.0900
   1075 HD21      -82.0650    0.4930  -44.1400 H        73 LEU    0.0900
   1076 HD22      -82.3960    0.0530  -45.8590 H        73 LEU    0.5100
   1077 HD23      -80.7200    0.5280  -45.3440 H        73 LEU   -0.5100
   1078 N         -82.3040   -2.7180  -41.1270 N.am     74 PHE   -0.4700
   1079 CA        -81.6980   -2.3320  -39.8530 C.3      74 PHE    0.3100
   1080 C         -80.9580   -3.5040  -39.2050 C.2      74 PHE    0.0700
   1081 O         -79.8760   -3.3280  -38.6400 O.2      74 PHE    0.0900
   1082 CB        -82.7610   -1.7600  -38.9070 C.3      74 PHE   -0.1800
   1083 CG        -82.1940   -1.0190  -37.7260 C.ar     74 PHE    0.0900
   1084 CD1       -81.8510    0.3280  -37.8300 C.ar     74 PHE    0.0900
   1085 CD2       -82.0220   -1.6600  -36.5010 C.ar     74 PHE    0.0000
   1086 CE1       -81.3270    1.0250  -36.7390 C.ar     74 PHE   -0.1150
   1087 CE2       -81.5010   -0.9740  -35.4010 C.ar     74 PHE    0.1150
   1088 CZ        -81.1530    0.3740  -35.5230 C.ar     74 PHE   -0.1150
   1089 HN        -83.2990   -2.6740  -41.1650 H        74 PHE    0.1150
   1090 HA        -80.9370   -1.5920  -40.0550 H        74 PHE   -0.1150
   1091 HB1       -83.3790   -2.5920  -38.5060 H        74 PHE    0.1150
   1092 HB2       -83.4010   -1.0440  -39.4660 H        74 PHE   -0.1150
   1093 HD1       -81.9930    0.8420  -38.7700 H        74 PHE    0.1150
   1094 HD2       -82.2950   -2.7000  -36.3990 H        74 PHE   -0.1150
   1095 HE1       -81.0570    2.0660  -36.8400 H        74 PHE    0.1150
   1096 HE2       -81.3670   -1.4840  -34.4590 H        74 PHE    0.5100
   1097 HZ        -80.7500    0.9080  -34.6750 H        74 PHE   -0.5100
   1098 N         -81.5390   -4.6980  -39.3040 N.am     75 ILE   -0.4700
   1099 CA        -80.9110   -5.9200  -38.7990 C.3      75 ILE    0.3100
   1100 C         -79.6160   -6.2400  -39.5620 C.2      75 ILE    0.0700
   1101 O         -78.5860   -6.5490  -38.9530 O.2      75 ILE    0.0900
   1102 CB        -81.8890   -7.1240  -38.8570 C.3      75 ILE   -0.0900
   1103 CG1       -83.2110   -6.7750  -38.1650 C.3      75 ILE    0.0900
   1104 CG2       -81.2710   -8.3670  -38.2250 C.3      75 ILE   -0.2700
   1105 CD        -84.4070   -7.5920  -38.6460 C.3      75 ILE    0.0900
   1106 HN        -82.4320   -4.8150  -39.7300 H        75 ILE    0.0900
   1107 HA        -80.6070   -5.7380  -37.7780 H        75 ILE    0.0900
   1108 HB        -82.1400   -7.3400  -39.9180 H        75 ILE   -0.1800
   1109 HG11      -83.4270   -5.7010  -38.3430 H        75 ILE    0.0900
   1110 HG12      -83.0900   -6.9420  -37.0740 H        75 ILE    0.0900
   1111 HG21      -81.0240   -8.1710  -37.1600 H        75 ILE   -0.2700
   1112 HG22      -80.3370   -8.6400  -38.7620 H        75 ILE    0.0900
   1113 HG23      -81.9900   -9.2130  -38.2720 H        75 ILE    0.0900
   1114 HD1       -84.3120   -8.6450  -38.3060 H        75 ILE    0.0900
   1115 HD2       -84.4510   -7.5810  -39.7570 H        75 ILE    0.5100
   1116 HD3       -85.3460   -7.1690  -38.2310 H        75 ILE   -0.5100
   1117 N         -79.6710   -6.1520  -40.8930 N.am     76 ALA   -0.4700
   1118 CA        -78.5130   -6.4190  -41.7380 C.3      76 ALA    0.3100
   1119 C         -77.3990   -5.4020  -41.5040 C.2      76 ALA    0.0700
   1120 O         -76.2210   -5.7630  -41.4420 O.2      76 ALA    0.0900
   1121 CB        -78.9170   -6.4480  -43.1960 C.3      76 ALA   -0.2700
   1122 HN        -80.5090   -5.9000  -41.3700 H        76 ALA    0.0900
   1123 HA        -78.0970   -7.3710  -41.4440 H        76 ALA    0.0900
   1124 HB1       -79.3530   -5.4700  -43.4910 H        76 ALA    0.0900
   1125 HB2       -79.6780   -7.2410  -43.3630 H        76 ALA    0.5100
   1126 HB3       -78.0270   -6.6450  -43.8310 H        76 ALA   -0.5100
   1127 N         -77.7790   -4.1330  -41.3500 N.am     77 CYS   -0.4700
   1128 CA        -76.8270   -3.0630  -41.0670 C.3      77 CYS    0.3100
   1129 C         -76.1640   -3.2410  -39.7130 C.2      77 CYS    0.0700
   1130 O         -74.9820   -2.9280  -39.5500 O.2      77 CYS    0.0900
   1131 CB        -77.5060   -1.6990  -41.1390 C.3      77 CYS   -0.1100
   1132 SG        -77.7990   -1.1230  -42.8230 S.3      77 CYS    0.0900
   1133 HN        -78.7340   -3.8560  -41.4230 H        77 CYS    0.0900
   1134 HA        -76.0300   -3.1230  -41.7930 H        77 CYS   -0.2300
   1135 HB1       -76.8650   -0.9630  -40.6090 H        77 CYS    0.1600
   1136 HB2       -78.4760   -1.7670  -40.6040 H        77 CYS    0.5100
   1137 HG1       -76.5200   -0.9100  -43.0970 H        77 CYS   -0.5100
   1138 N         -76.9230   -3.7560  -38.7470 N.am     78 PHE   -0.4700
   1139 CA        -76.4000   -4.0370  -37.4150 C.3      78 PHE    0.3100
   1140 C         -75.3450   -5.1430  -37.4550 C.2      78 PHE    0.0700
   1141 O         -74.3140   -5.0490  -36.7830 O.2      78 PHE    0.0900
   1142 CB        -77.5320   -4.3840  -36.4430 C.3      78 PHE   -0.1800
   1143 CG        -77.3530   -3.7850  -35.0710 C.ar     78 PHE    0.0900
   1144 CD1       -77.3660   -2.3980  -34.8930 C.ar     78 PHE    0.0900
   1145 CD2       -77.1760   -4.6020  -33.9550 C.ar     78 PHE    0.0000
   1146 CE1       -77.1970   -1.8350  -33.6240 C.ar     78 PHE   -0.1150
   1147 CE2       -77.0100   -4.0520  -32.6810 C.ar     78 PHE    0.1150
   1148 CZ        -77.0210   -2.6650  -32.5160 C.ar     78 PHE   -0.1150
   1149 HN        -77.8870   -3.9730  -38.8930 H        78 PHE    0.1150
   1150 HA        -75.8700   -3.1610  -37.0740 H        78 PHE   -0.1150
   1151 HB1       -77.5830   -5.4860  -36.3170 H        78 PHE    0.1150
   1152 HB2       -78.4920   -4.0000  -36.8460 H        78 PHE   -0.1150
   1153 HD1       -77.5090   -1.7520  -35.7470 H        78 PHE    0.1150
   1154 HD2       -77.1660   -5.6750  -34.0770 H        78 PHE   -0.1150
   1155 HE1       -77.2020   -0.7610  -33.5020 H        78 PHE    0.1150
   1156 HE2       -76.8730   -4.6990  -31.8260 H        78 PHE    0.5100
   1157 HZ        -76.8930   -2.2350  -31.5330 H        78 PHE   -0.5100
   1158 N         -75.5940   -6.1760  -38.2640 N.am     79 VAL   -0.4700
   1159 CA        -74.6070   -7.2260  -38.5190 C.3      79 VAL    0.3100
   1160 C         -73.3410   -6.6310  -39.1490 C.2      79 VAL    0.0700
   1161 O         -72.2320   -6.8840  -38.6780 O.2      79 VAL    0.0900
   1162 CB        -75.1890   -8.3640  -39.4100 C.3      79 VAL   -0.0900
   1163 CG1       -74.1020   -9.3350  -39.8580 C.3      79 VAL    0.0900
   1164 CG2       -76.2860   -9.1160  -38.6730 C.3      79 VAL   -0.2700
   1165 HN        -76.4680   -6.2780  -38.7310 H        79 VAL    0.0900
   1166 HA        -74.2970   -7.6260  -37.5640 H        79 VAL    0.0900
   1167 HB        -75.6680   -7.9150  -40.3060 H        79 VAL    0.0900
   1168 HG11      -73.5000   -9.6640  -38.9840 H        79 VAL   -0.2700
   1169 HG12      -73.4260   -8.8360  -40.5850 H        79 VAL    0.0900
   1170 HG13      -74.5630  -10.2290  -40.3280 H        79 VAL    0.0900
   1171 HG21      -77.1100   -8.4220  -38.4040 H        79 VAL    0.0900
   1172 HG22      -75.8770   -9.5610  -37.7410 H        79 VAL    0.5100
   1173 HG23      -76.6960   -9.9180  -39.3240 H        79 VAL   -0.5100
   1174 N         -73.5200   -5.8180  -40.1940 N.am     80 LEU   -0.4700
   1175 CA        -72.4120   -5.1510  -40.8760 C.3      80 LEU    0.3100
   1176 C         -71.5740   -4.2840  -39.9280 C.2      80 LEU    0.0700
   1177 O         -70.3440   -4.2670  -40.0210 O.2      80 LEU    0.0900
   1178 CB        -72.9280   -4.3120  -42.0550 C.3      80 LEU   -0.1800
   1179 CG        -73.5800   -5.0240  -43.2530 C.3      80 LEU    0.0900
   1180 CD1       -74.4780   -4.0720  -44.0150 C.3      80 LEU    0.0900
   1181 CD2       -72.5610   -5.6510  -44.1900 C.3      80 LEU   -0.0900
   1182 HN        -74.4280   -5.6280  -40.5600 H        80 LEU    0.0900
   1183 HA        -71.7290   -5.9100  -41.2270 H        80 LEU   -0.2700
   1184 HB1       -72.0660   -3.7370  -42.4480 H        80 LEU    0.0900
   1185 HB2       -73.6810   -3.6060  -41.6470 H        80 LEU    0.0900
   1186 HG        -74.1810   -5.8840  -42.8870 H        80 LEU    0.0900
   1187 HD11      -73.9340   -3.1290  -44.2380 H        80 LEU   -0.2700
   1188 HD12      -75.3740   -3.8280  -43.4060 H        80 LEU    0.0900
   1189 HD13      -74.7930   -4.5350  -44.9750 H        80 LEU    0.0900
   1190 HD21      -71.7380   -6.1160  -43.6040 H        80 LEU    0.0900
   1191 HD22      -72.1280   -4.8730  -44.8530 H        80 LEU    0.5100
   1192 HD23      -73.0470   -6.4390  -44.8050 H        80 LEU   -0.5100
   1193 N         -72.2390   -3.5790  -39.0090 N.am     81 VAL   -0.4700
   1194 CA        -71.5570   -2.7320  -38.0250 C.3      81 VAL    0.3100
   1195 C         -70.6550   -3.5260  -37.0680 C.2      81 VAL    0.0700
   1196 O         -69.4810   -3.1830  -36.8860 O.2      81 VAL    0.0900
   1197 CB        -72.5630   -1.8990  -37.1950 C.3      81 VAL   -0.0900
   1198 CG1       -71.8550   -1.1590  -36.0530 C.3      81 VAL    0.0900
   1199 CG2       -73.3010   -0.9130  -38.0770 C.3      81 VAL   -0.2700
   1200 HN        -73.2330   -3.5980  -38.9510 H        81 VAL    0.0900
   1201 HA        -70.8850   -2.0780  -38.5600 H        81 VAL    0.0900
   1202 HB        -73.3360   -2.5740  -36.7710 H        81 VAL    0.0900
   1203 HG11      -70.9700   -0.6120  -36.4430 H        81 VAL   -0.2700
   1204 HG12      -71.5120   -1.8870  -35.2860 H        81 VAL    0.0900
   1205 HG13      -72.5490   -0.4270  -35.5890 H        81 VAL    0.0900
   1206 HG21      -73.5550   -1.3860  -39.0500 H        81 VAL    0.0900
   1207 HG22      -72.6620   -0.0260  -38.2710 H        81 VAL    0.5100
   1208 HG23      -74.2430   -0.5940  -37.5820 H        81 VAL   -0.5100
   1209 N         -71.2130   -4.5770  -36.4590 N.am     82 LEU   -0.4700
   1210 CA        -70.5160   -5.3650  -35.4360 C.3      82 LEU    0.3100
   1211 C         -69.3850   -6.2180  -36.0000 C.2      82 LEU    0.0700
   1212 O         -68.3450   -6.3830  -35.3530 O.2      82 LEU    0.0900
   1213 CB        -71.4960   -6.2540  -34.6610 C.3      82 LEU   -0.1800
   1214 CG        -72.6640   -5.5990  -33.9180 C.3      82 LEU    0.0900
   1215 CD1       -73.6160   -6.6710  -33.4070 C.3      82 LEU    0.0900
   1216 CD2       -72.1870   -4.6970  -32.7820 C.3      82 LEU   -0.0900
   1217 HN        -72.1390   -4.8760  -36.6760 H        82 LEU    0.0900
   1218 HA        -70.0260   -4.6760  -34.7630 H        82 LEU   -0.2700
   1219 HB1       -70.9040   -6.8150  -33.9090 H        82 LEU    0.0900
   1220 HB2       -71.9300   -6.9710  -35.3880 H        82 LEU    0.0900
   1221 HG        -73.2070   -4.9180  -34.6080 H        82 LEU    0.0900
   1222 HD11      -73.0830   -7.3540  -32.7110 H        82 LEU   -0.2700
   1223 HD12      -74.0080   -7.2670  -34.2590 H        82 LEU    0.0900
   1224 HD13      -74.4600   -6.1980  -32.8620 H        82 LEU    0.0900
   1225 HD21      -71.5410   -3.8870  -33.1840 H        82 LEU    0.0900
   1226 HD22      -71.5980   -5.2890  -32.0510 H        82 LEU    0.5100
   1227 HD23      -73.0610   -4.2350  -32.2730 H        82 LEU   -0.5100
   1228 N         -69.5870   -6.7670  -37.1990 N.am     83 THR   -0.4700
   1229 CA        -68.5170   -7.4730  -37.9020 C.3      83 THR    0.3100
   1230 C         -67.3860   -6.5050  -38.2600 C.2      83 THR    0.0700
   1231 O         -66.2110   -6.8620  -38.1720 O.2      83 THR    0.0900
   1232 CB        -69.0090   -8.2030  -39.1730 C.3      83 THR    0.1400
   1233 CG2       -69.9680   -9.3280  -38.8190 C.3      83 THR    0.0900
   1234 OG1       -69.6670   -7.2790  -40.0460 O.3      83 THR   -0.6600
   1235 HN        -70.4670   -6.7220  -37.6650 H        83 THR    0.4300
   1236 HA        -68.0930   -8.1860  -37.2130 H        83 THR   -0.2700
   1237 HB        -68.1460   -8.6500  -39.7080 H        83 THR    0.0900
   1238 HG1       -70.5520   -7.1670  -39.6950 H        83 THR    0.0900
   1239 HG21      -70.8530   -8.9220  -38.2830 H        83 THR    0.0900
   1240 HG22      -69.4610  -10.0620  -38.1580 H        83 THR    0.5100
   1241 HG23      -70.3160   -9.8340  -39.7440 H        83 THR   -0.5100
   1242 N         -67.7470   -5.2790  -38.6450 N.am     84 ALA   -0.4700
   1243 CA        -66.7680   -4.2420  -38.9620 C.3      84 ALA    0.3100
   1244 C         -65.9540   -3.8490  -37.7390 C.2      84 ALA    0.0700
   1245 O         -64.7330   -3.6950  -37.8270 O.2      84 ALA    0.0900
   1246 CB        -67.4430   -3.0240  -39.5580 C.3      84 ALA   -0.2700
   1247 HN        -68.7040   -5.0140  -38.7340 H        84 ALA    0.0900
   1248 HA        -66.0580   -4.6560  -39.6620 H        84 ALA    0.0900
   1249 HB1       -68.1790   -2.6050  -38.8390 H        84 ALA    0.0900
   1250 HB2       -67.9800   -3.3070  -40.4890 H        84 ALA    0.5100
   1251 HB3       -66.6850   -2.2440  -39.7850 H        84 ALA   -0.5100
   1252 N         -66.6340   -3.7010  -36.5990 N.am     85 SER   -0.4700
   1253 CA        -65.9800   -3.3900  -35.3270 C.3      85 SER    0.3100
   1254 C         -64.9670   -4.4640  -34.9440 C.2      85 SER    0.0700
   1255 O         -63.8720   -4.1480  -34.4810 O.2      85 SER    0.0900
   1256 CB        -67.0180   -3.2160  -34.2140 C.3      85 SER    0.0500
   1257 OG        -67.6640   -4.4430  -33.9130 O.3      85 SER    0.0900
   1258 HN        -67.6250   -3.7950  -36.5640 H        85 SER    0.0900
   1259 HA        -65.4120   -2.4800  -35.4560 H        85 SER   -0.6600
   1260 HB1       -67.7870   -2.4820  -34.5360 H        85 SER    0.4300
   1261 HB2       -66.5160   -2.8460  -33.2940 H        85 SER    0.5100
   1262 HG1       -67.8120   -4.8780  -34.7560 H        85 SER   -0.5100
   1263 N         -65.3420   -5.7280  -35.1580 N.am     86 SER   -0.4700
   1264 CA        -64.4540   -6.8720  -34.9450 C.3      86 SER    0.3100
   1265 C         -63.1660   -6.7590  -35.7590 C.2      86 SER    0.0700
   1266 O         -62.0750   -6.9690  -35.2340 O.2      86 SER    0.0900
   1267 CB        -65.1850   -8.1770  -35.2800 C.3      86 SER    0.0500
   1268 OG        -64.2770   -9.2410  -35.5140 O.3      86 SER    0.0900
   1269 HN        -66.2590   -5.9510  -35.4760 H        86 SER    0.0900
   1270 HA        -64.1430   -6.8700  -33.9110 H        86 SER   -0.6600
   1271 HB1       -65.7990   -8.0310  -36.1940 H        86 SER    0.4300
   1272 HB2       -65.8450   -8.4580  -34.4320 H        86 SER    0.5100
   1273 HG1       -64.1310   -9.6560  -34.6610 H        86 SER   -0.5100
   1274 N         -63.3080   -6.4160  -37.0380 N.am     87 ILE   -0.4700
   1275 CA        -62.1770   -6.2570  -37.9520 C.3      87 ILE    0.3100
   1276 C         -61.2520   -5.0960  -37.5710 C.2      87 ILE    0.0700
   1277 O         -60.0330   -5.2580  -37.5730 O.2      87 ILE    0.0900
   1278 CB        -62.6570   -6.0700  -39.4060 C.3      87 ILE   -0.0900
   1279 CG1       -63.3480   -7.3380  -39.9140 C.3      87 ILE    0.0900
   1280 CG2       -61.4880   -5.7030  -40.3110 C.3      87 ILE   -0.2700
   1281 CD        -64.1970   -7.1240  -41.1660 C.3      87 ILE    0.0900
   1282 HN        -64.2070   -6.2500  -37.4360 H        87 ILE    0.0900
   1283 HA        -61.5590   -7.1390  -37.8730 H        87 ILE    0.0900
   1284 HB        -63.4180   -5.2610  -39.4430 H        87 ILE   -0.1800
   1285 HG11      -64.0040   -7.7290  -39.1060 H        87 ILE    0.0900
   1286 HG12      -62.5690   -8.0970  -40.1420 H        87 ILE    0.0900
   1287 HG21      -60.5890   -6.2930  -40.0310 H        87 ILE   -0.2700
   1288 HG22      -61.2510   -4.6230  -40.2030 H        87 ILE    0.0900
   1289 HG23      -61.7420   -5.9270  -41.3690 H        87 ILE    0.0900
   1290 HD1       -63.5630   -6.7490  -41.9970 H        87 ILE    0.0900
   1291 HD2       -64.9920   -6.3760  -40.9600 H        87 ILE    0.5100
   1292 HD3       -64.6590   -8.0850  -41.4790 H        87 ILE   -0.5100
   1293 N         -61.8200   -3.9320  -37.2540 N.am     88 PHE   -0.4700
   1294 CA        -61.0150   -2.7340  -36.9990 C.3      88 PHE    0.3100
   1295 C         -60.2800   -2.7840  -35.6760 C.2      88 PHE    0.0700
   1296 O         -59.1040   -2.4290  -35.5970 O.2      88 PHE    0.0900
   1297 CB        -61.8570   -1.4590  -37.0770 C.3      88 PHE   -0.1800
   1298 CG        -62.3180   -1.1220  -38.4600 C.ar     88 PHE    0.0900
   1299 CD1       -61.4060   -0.9680  -39.4980 C.ar     88 PHE    0.0900
   1300 CD2       -63.6710   -0.9570  -38.7290 C.ar     88 PHE    0.0000
   1301 CE1       -61.8350   -0.6570  -40.7850 C.ar     88 PHE   -0.1150
   1302 CE2       -64.1110   -0.6440  -40.0120 C.ar     88 PHE    0.1150
   1303 CZ        -63.1930   -0.4970  -41.0430 C.ar     88 PHE   -0.1150
   1304 HN        -62.8080   -3.8240  -37.1760 H        88 PHE    0.1150
   1305 HA        -60.2270   -2.7040  -37.7370 H        88 PHE   -0.1150
   1306 HB1       -61.2530   -0.5990  -36.7150 H        88 PHE    0.1150
   1307 HB2       -62.7650   -1.5810  -36.4490 H        88 PHE   -0.1150
   1308 HD1       -60.3500   -1.0930  -39.3020 H        88 PHE    0.1150
   1309 HD2       -64.3910   -1.0720  -37.9320 H        88 PHE   -0.1150
   1310 HE1       -61.1160   -0.5400  -41.5820 H        88 PHE    0.1150
   1311 HE2       -65.1660   -0.5150  -40.2050 H        88 PHE    0.5100
   1312 HZ        -63.5320   -0.2610  -42.0410 H        88 PHE   -0.5100
   1313 N         -60.9740   -3.2210  -34.6280 N.am     89 SER   -0.4700
   1314 CA        -60.3490   -3.4340  -33.3230 C.3      89 SER    0.3100
   1315 C         -59.1920   -4.4330  -33.4280 C.2      89 SER    0.0700
   1316 O         -58.1920   -4.3140  -32.7180 O.2      89 SER    0.0900
   1317 CB        -61.3830   -3.9050  -32.3060 C.3      89 SER    0.0500
   1318 OG        -62.0870   -5.0280  -32.8080 O.3      89 SER    0.0900
   1319 HN        -61.9490   -3.4230  -34.6860 H        89 SER    0.0900
   1320 HA        -59.9090   -2.5000  -33.0070 H        89 SER   -0.6600
   1321 HB1       -62.1090   -3.0880  -32.1020 H        89 SER    0.4300
   1322 HB2       -60.8750   -4.1920  -31.3600 H        89 SER    0.5100
   1323 HG1       -62.7500   -4.6790  -33.4070 H        89 SER   -0.5100
   1324 N         -59.3310   -5.4020  -34.3320 N.am     90 LEU   -0.4700
   1325 CA        -58.2530   -6.3290  -34.6590 C.3      90 LEU    0.3100
   1326 C         -57.0980   -5.6200  -35.3620 C.2      90 LEU    0.0700
   1327 O         -55.9340   -5.8800  -35.0590 O.2      90 LEU    0.0900
   1328 CB        -58.7810   -7.4840  -35.5150 C.3      90 LEU   -0.1800
   1329 CG        -57.8110   -8.5620  -36.0050 C.3      90 LEU    0.0900
   1330 CD1       -57.1810   -9.3150  -34.8450 C.3      90 LEU    0.0900
   1331 CD2       -58.5350   -9.5240  -36.9340 C.3      90 LEU   -0.0900
   1332 HN        -60.1850   -5.5390  -34.8290 H        90 LEU    0.0900
   1333 HA        -57.8410   -6.7050  -33.7340 H        90 LEU   -0.2700
   1334 HB1       -59.2480   -7.0340  -36.4150 H        90 LEU    0.0900
   1335 HB2       -59.5630   -7.9980  -34.9200 H        90 LEU    0.0900
   1336 HG        -57.0080   -8.0820  -36.6040 H        90 LEU    0.0900
   1337 HD11      -57.9680   -9.6590  -34.1400 H        90 LEU   -0.2700
   1338 HD12      -56.4800   -8.6490  -34.2960 H        90 LEU    0.0900
   1339 HD13      -56.6320  -10.2050  -35.2240 H        90 LEU    0.0900
   1340 HD21      -58.9390   -8.9750  -37.8120 H        90 LEU    0.0900
   1341 HD22      -59.3810  -10.0040  -36.3970 H        90 LEU    0.5100
   1342 HD23      -57.8310  -10.3030  -37.2970 H        90 LEU   -0.5100
   1343 N         -57.4250   -4.7200  -36.2910 N.am     91 LEU   -0.4700
   1344 CA        -56.4360   -3.9050  -36.9980 C.3      91 LEU    0.3100
   1345 C         -55.6370   -3.0190  -36.0420 C.2      91 LEU    0.0700
   1346 O         -54.4300   -2.8270  -36.2200 O.2      91 LEU    0.0900
   1347 CB        -57.1190   -3.0470  -38.0710 C.3      91 LEU   -0.1800
   1348 CG        -56.3170   -2.0140  -38.8740 C.3      91 LEU    0.0900
   1349 CD1       -55.3440   -2.6730  -39.8470 C.3      91 LEU    0.0900
   1350 CD2       -57.2630   -1.0980  -39.6280 C.3      91 LEU   -0.0900
   1351 HN        -58.3740   -4.5600  -36.5490 H        91 LEU    0.0900
   1352 HA        -55.7150   -4.5690  -37.4520 H        91 LEU   -0.2700
   1353 HB1       -57.9350   -2.4920  -37.5630 H        91 LEU    0.0900
   1354 HB2       -57.5610   -3.7490  -38.8070 H        91 LEU    0.0900
   1355 HG        -55.7440   -1.3750  -38.1680 H        91 LEU    0.0900
   1356 HD11      -55.8990   -3.3090  -40.5700 H        91 LEU   -0.2700
   1357 HD12      -54.6270   -3.3130  -39.2900 H        91 LEU    0.0900
   1358 HD13      -54.7890   -1.8940  -40.4120 H        91 LEU    0.0900
   1359 HD21      -57.9280   -0.5650  -38.9160 H        91 LEU    0.0900
   1360 HD22      -57.8930   -1.6950  -40.3220 H        91 LEU    0.5100
   1361 HD23      -56.6820   -0.3450  -40.2040 H        91 LEU   -0.5100
   1362 N         -56.3140   -2.4830  -35.0240 N.am     92 ALA   -0.4700
   1363 CA        -55.6570   -1.7000  -33.9840 C.3      92 ALA    0.3100
   1364 C         -54.4960   -2.4780  -33.3690 C.2      92 ALA    0.0700
   1365 O         -53.3980   -1.9390  -33.2200 O.2      92 ALA    0.0900
   1366 CB        -56.6590   -1.2980  -32.9120 C.3      92 ALA   -0.2700
   1367 HN        -57.3000   -2.5960  -34.9290 H        92 ALA    0.0900
   1368 HA        -55.2270   -0.8240  -34.4450 H        92 ALA    0.0900
   1369 HB1       -57.1060   -2.2020  -32.4480 H        92 ALA    0.0900
   1370 HB2       -57.4740   -0.6920  -33.3650 H        92 ALA    0.5100
   1371 HB3       -56.1490   -0.7070  -32.1210 H        92 ALA   -0.5100
   1372 N         -54.7380   -3.7490  -33.0350 N.am     93 ILE   -0.4700
   1373 CA        -53.7030   -4.6370  -32.5000 C.3      93 ILE    0.3100
   1374 C         -52.4810   -4.6690  -33.4200 C.2      93 ILE    0.0700
   1375 O         -51.3500   -4.4850  -32.9640 O.2      93 ILE    0.0900
   1376 CB        -54.2400   -6.0660  -32.2600 C.3      93 ILE   -0.0900
   1377 CG1       -55.3840   -6.0350  -31.2410 C.3      93 ILE    0.0900
   1378 CG2       -53.1200   -6.9880  -31.7780 C.3      93 ILE   -0.2700
   1379 CD        -56.1330   -7.3510  -31.0900 C.3      93 ILE    0.0900
   1380 HN        -55.6430   -4.1540  -33.1370 H        93 ILE    0.0900
   1381 HA        -53.3530   -4.2110  -31.5710 H        93 ILE    0.0900
   1382 HB        -54.6620   -6.4640  -33.2060 H        93 ILE   -0.1800
   1383 HG11      -56.1100   -5.2550  -31.5550 H        93 ILE    0.0900
   1384 HG12      -54.9630   -5.7570  -30.2520 H        93 ILE    0.0900
   1385 HG21      -52.6930   -6.6060  -30.8270 H        93 ILE   -0.2700
   1386 HG22      -52.3110   -7.0300  -32.5390 H        93 ILE    0.0900
   1387 HG23      -53.5210   -8.0090  -31.6030 H        93 ILE    0.0900
   1388 HD1       -55.4860   -8.1030  -30.5890 H        93 ILE    0.0900
   1389 HD2       -56.4200   -7.7400  -32.0900 H        93 ILE    0.5100
   1390 HD3       -57.0440   -7.2000  -30.4720 H        93 ILE   -0.5100
   1391 N         -52.7190   -4.8720  -34.7140 N.am     94 ALA   -0.4700
   1392 CA        -51.6520   -4.8940  -35.7130 C.3      94 ALA    0.3100
   1393 C         -50.8640   -3.5850  -35.7890 C.2      94 ALA    0.0700
   1394 O         -49.6380   -3.6050  -35.9160 O.2      94 ALA    0.0900
   1395 CB        -52.2130   -5.2530  -37.0770 C.3      94 ALA   -0.2700
   1396 HN        -53.6410   -5.0190  -35.0620 H        94 ALA    0.0900
   1397 HA        -50.9180   -5.6240  -35.4040 H        94 ALA    0.0900
   1398 HB1       -52.9740   -4.5040  -37.3860 H        94 ALA    0.0900
   1399 HB2       -52.6950   -6.2530  -37.0370 H        94 ALA    0.5100
   1400 HB3       -51.3970   -5.2600  -37.8310 H        94 ALA   -0.5100
   1401 N         -51.5620   -2.4530  -35.7130 N.am     95 ILE   -0.4700
   1402 CA        -50.9160   -1.1370  -35.7840 C.3      95 ILE    0.3100
   1403 C         -50.1040   -0.8560  -34.5200 C.2      95 ILE    0.0700
   1404 O         -49.0600   -0.2010  -34.5750 O.2      95 ILE    0.0900
   1405 CB        -51.9350    0.0030  -36.0310 C.3      95 ILE   -0.0900
   1406 CG1       -52.6960   -0.2280  -37.3370 C.3      95 ILE    0.0900
   1407 CG2       -51.2330    1.3570  -36.0840 C.3      95 ILE   -0.2700
   1408 CD        -53.9900    0.5580  -37.4410 C.3      95 ILE    0.0900
   1409 HN        -52.5540   -2.4480  -35.6060 H        95 ILE    0.0900
   1410 HA        -50.1960   -1.1690  -36.5900 H        95 ILE    0.0900
   1411 HB        -52.6830    0.0100  -35.2100 H        95 ILE   -0.1800
   1412 HG11      -52.9330   -1.3100  -37.4200 H        95 ILE    0.0900
   1413 HG12      -52.0390    0.0630  -38.1840 H        95 ILE    0.0900
   1414 HG21      -50.3690    1.3130  -36.7810 H        95 ILE   -0.2700
   1415 HG22      -50.8600    1.6300  -35.0740 H        95 ILE    0.0900
   1416 HG23      -51.9390    2.1360  -36.4450 H        95 ILE    0.0900
   1417 HD1       -53.7810    1.6470  -37.3780 H        95 ILE    0.0900
   1418 HD2       -54.6700    0.2780  -36.6080 H        95 ILE    0.5100
   1419 HD3       -54.4840    0.3470  -38.4140 H        95 ILE   -0.5100
   1420 N         -50.5890   -1.3600  -33.3850 N.am     96 ASP   -0.4700
   1421 CA        -49.8930   -1.2240  -32.1140 C.3      96 ASP    0.3100
   1422 C         -48.5500   -1.9440  -32.1640 C.2      96 ASP    0.0700
   1423 O         -47.5070   -1.3490  -31.8810 O.2      96 ASP    0.0900
   1424 CB        -50.7490   -1.7790  -30.9760 C.3      96 ASP   -0.2800
   1425 CG        -49.9770   -1.9130  -29.6820 C.2      96 ASP    0.0900
   1426 OD1       -49.6100   -0.8730  -29.0940 O.co2    96 ASP    0.0900
   1427 OD2       -49.7320   -3.0640  -29.2620 O.co2    96 ASP    0.6200
   1428 HN        -51.4550   -1.8550  -33.3570 H        96 ASP   -0.7600
   1429 HA        -49.6870   -0.1760  -31.9540 H        96 ASP   -0.7600
   1430 HB1       -51.1310   -2.7810  -31.2650 H        96 ASP    0.5100
   1431 HB2       -51.6090   -1.0970  -30.8050 H        96 ASP   -0.5100
   1432 N         -48.5910   -3.2230  -32.5430 N.am     97 ARG   -0.4700
   1433 CA        -47.3960   -4.0440  -32.7050 C.3      97 ARG    0.3100
   1434 C         -46.4000   -3.4230  -33.6700 C.2      97 ARG    0.0700
   1435 O         -45.1910   -3.5210  -33.4640 O.2      97 ARG    0.0900
   1436 CB        -47.7640   -5.4580  -33.1750 C.3      97 ARG   -0.1800
   1437 CG        -48.6700   -6.2430  -32.2220 C.3      97 ARG    0.0900
   1438 CD        -47.9610   -6.6330  -30.9290 C.3      97 ARG    0.0900
   1439 NE        -47.7640   -5.4880  -30.0360 N.pl3    97 ARG   -0.1800
   1440 CZ        -46.9260   -5.4730  -29.0060 C.cat    97 ARG    0.0900
   1441 NH1       -46.1950   -6.5430  -28.7160 N.pl3    97 ARG    0.0900
   1442 NH2       -46.8180   -4.3840  -28.2590 N.pl3    97 ARG    0.2000
   1443 HN        -49.4550   -3.6800  -32.7370 H        97 ARG    0.0900
   1444 HA        -46.8910   -4.0880  -31.7510 H        97 ARG    0.0900
   1445 HB1       -46.8240   -6.0330  -33.3120 H        97 ARG   -0.7000
   1446 HB2       -48.2800   -5.3740  -34.1540 H        97 ARG    0.4400
   1447 HG1       -49.0150   -7.1670  -32.7340 H        97 ARG    0.6400
   1448 HG2       -49.5550   -5.6200  -31.9710 H        97 ARG   -0.8000
   1449 HD1       -46.9580   -7.0500  -31.1650 H        97 ARG    0.4600
   1450 HD2       -48.5690   -7.3840  -30.3820 H        97 ARG    0.4600
   1451 HE        -48.2970   -4.6620  -30.2150 H        97 ARG   -0.8000
   1452 HH11      -46.2710   -7.3690  -29.2740 H        97 ARG    0.4600
   1453 HH12      -45.5660   -6.5220  -27.9370 H        97 ARG    0.4600
   1454 HH21      -47.3660   -3.5740  -28.4720 H        97 ARG    0.5100
   1455 HH22      -46.1870   -4.3710  -27.4820 H        97 ARG   -0.5100
   1456 N         -46.9130   -2.7750  -34.7150 N.am     98 TYR   -0.4700
   1457 CA        -46.0740   -2.0790  -35.6770 C.3      98 TYR    0.3100
   1458 C         -45.2550   -0.9760  -35.0120 C.2      98 TYR    0.0700
   1459 O         -44.0490   -0.8750  -35.2390 O.2      98 TYR    0.0900
   1460 CB        -46.9150   -1.4960  -36.8130 C.3      98 TYR   -0.1800
   1461 CG        -46.0850   -0.7750  -37.8440 C.ar     98 TYR    0.0900
   1462 CD1       -45.4750   -1.4720  -38.8810 C.ar     98 TYR    0.0900
   1463 CD2       -45.8970    0.6070  -37.7770 C.ar     98 TYR    0.0000
   1464 CE1       -44.7040   -0.8160  -39.8320 C.ar     98 TYR   -0.1150
   1465 CE2       -45.1280    1.2720  -38.7230 C.ar     98 TYR    0.1150
   1466 CZ        -44.5340    0.5530  -39.7460 C.ar     98 TYR   -0.1150
   1467 OH        -43.7700    1.1980  -40.6920 O.3      98 TYR    0.1150
   1468 HN        -47.8950   -2.7370  -34.8850 H        98 TYR    0.1100
   1469 HA        -45.3570   -2.7860  -36.0660 H        98 TYR   -0.5400
   1470 HB1       -47.6410   -0.7660  -36.3990 H        98 TYR    0.4300
   1471 HB2       -47.4530   -2.3170  -37.3330 H        98 TYR   -0.1150
   1472 HD1       -45.6010   -2.5430  -38.9470 H        98 TYR    0.1150
   1473 HD2       -46.3580    1.1670  -36.9780 H        98 TYR   -0.1150
   1474 HE1       -44.2390   -1.3720  -40.6320 H        98 TYR    0.1150
   1475 HE2       -44.9940    2.3430  -38.6620 H        98 TYR    0.5100
   1476 HH        -44.0070    2.1280  -40.6800 H        98 TYR   -0.5100
   1477 N         -45.9160   -0.1530  -34.1980 N.am     99 ILE   -0.4700
   1478 CA        -45.2410    0.9060  -33.4520 C.3      99 ILE    0.3100
   1479 C         -44.2710    0.2810  -32.4520 C.2      99 ILE    0.0700
   1480 O         -43.1150    0.6980  -32.3470 O.2      99 ILE    0.0900
   1481 CB        -46.2430    1.8300  -32.7170 C.3      99 ILE   -0.0900
   1482 CG1       -47.2290    2.4490  -33.7130 C.3      99 ILE    0.0900
   1483 CG2       -45.5010    2.9330  -31.9560 C.3      99 ILE   -0.2700
   1484 CD        -48.5010    2.9760  -33.0830 C.3      99 ILE    0.0900
   1485 HN        -46.9010   -0.2240  -34.0620 H        99 ILE    0.0900
   1486 HA        -44.6570    1.4810  -34.1550 H        99 ILE    0.0900
   1487 HB        -46.8410    1.2280  -32.0000 H        99 ILE   -0.1800
   1488 HG11      -47.5020    1.6760  -34.4610 H        99 ILE    0.0900
   1489 HG12      -46.7210    3.2890  -34.2320 H        99 ILE    0.0900
   1490 HG21      -45.0510    3.6540  -32.6710 H        99 ILE   -0.2700
   1491 HG22      -44.6870    2.4880  -31.3430 H        99 ILE    0.0900
   1492 HG23      -46.2080    3.4800  -31.2980 H        99 ILE    0.0900
   1493 HD1       -48.2600    3.7660  -32.3400 H        99 ILE    0.0900
   1494 HD2       -49.0350    2.1520  -32.5640 H        99 ILE    0.5100
   1495 HD3       -49.1570    3.4140  -33.8660 H        99 ILE   -0.5100
   1496 N         -44.7510   -0.7450  -31.7470 N.am    100 ALA   -0.4700
   1497 CA        -43.9680   -1.4560  -30.7440 C.3     100 ALA    0.3100
   1498 C         -42.6980   -2.0990  -31.3000 C.2     100 ALA    0.0700
   1499 O         -41.7370   -2.3160  -30.5610 O.2     100 ALA    0.0900
   1500 CB        -44.8310   -2.5000  -30.0540 C.3     100 ALA   -0.2700
   1501 HN        -45.6810   -1.0770  -31.8780 H       100 ALA    0.0900
   1502 HA        -43.6040   -0.7350  -30.0270 H       100 ALA    0.0900
   1503 HB1       -45.0630   -3.3290  -30.7570 H       100 ALA    0.0900
   1504 HB2       -45.7860   -2.0420  -29.7200 H       100 ALA    0.5100
   1505 HB3       -44.2910   -2.9190  -29.1790 H       100 ALA   -0.5100
   1506 N         -42.6960   -2.4070  -32.5980 N.am    101 ILE   -0.4700
   1507 CA        -41.5280   -3.0050  -33.2420 C.3     101 ILE    0.3100
   1508 C         -40.6420   -1.9640  -33.9260 C.2     101 ILE    0.0700
   1509 O         -39.4250   -1.9670  -33.7370 O.2     101 ILE    0.0900
   1510 CB        -41.9130   -4.1830  -34.1940 C.3     101 ILE   -0.0900
   1511 CG1       -41.7770   -5.5330  -33.4720 C.3     101 ILE    0.0900
   1512 CG2       -41.0430   -4.2060  -35.4510 C.3     101 ILE   -0.2700
   1513 CD        -42.9080   -5.8760  -32.5010 C.3     101 ILE    0.0900
   1514 HN        -43.4860   -2.2420  -33.1850 H       101 ILE    0.0900
   1515 HA        -40.8730   -3.3620  -32.4610 H       101 ILE    0.0900
   1516 HB        -42.9770   -4.0730  -34.4930 H       101 ILE   -0.1800
   1517 HG11      -40.8250   -5.5250  -32.9030 H       101 ILE    0.0900
   1518 HG12      -41.7300   -6.3320  -34.2420 H       101 ILE    0.0900
   1519 HG21      -39.9900   -3.9640  -35.1920 H       101 ILE   -0.2700
   1520 HG22      -41.4100   -3.4510  -36.1800 H       101 ILE    0.0900
   1521 HG23      -41.0720   -5.2160  -35.9130 H       101 ILE    0.0900
   1522 HD1       -43.8780   -5.9130  -33.0430 H       101 ILE    0.0900
   1523 HD2       -42.9740   -5.1010  -31.7090 H       101 ILE    0.5100
   1524 HD3       -42.7220   -6.8690  -32.0390 H       101 ILE   -0.5100
   1525 N         -41.2450   -1.0670  -34.7060 N.am    102 ARG   -0.4700
   1526 CA        -40.4740   -0.0930  -35.4780 C.3     102 ARG    0.3100
   1527 C         -39.9220    1.0550  -34.6340 C.2     102 ARG    0.0700
   1528 O         -38.7830    1.4810  -34.8310 O.2     102 ARG    0.0900
   1529 CB        -41.2850    0.4400  -36.6670 C.3     102 ARG   -0.1800
   1530 CG        -41.6840   -0.6310  -37.6870 C.3     102 ARG    0.0900
   1531 CD        -40.4770   -1.2860  -38.3650 C.3     102 ARG    0.0900
   1532 NE        -39.8400   -0.3960  -39.3400 N.pl3   102 ARG   -0.1800
   1533 CZ        -38.7790   -0.7150  -40.0750 C.cat   102 ARG    0.0900
   1534 NH1       -38.2090   -1.9090  -39.9610 N.pl3   102 ARG    0.0900
   1535 NH2       -38.2840    0.1700  -40.9300 N.pl3   102 ARG    0.2000
   1536 HN        -42.2370   -1.0190  -34.7970 H       102 ARG    0.0900
   1537 HA        -39.5770   -0.5820  -35.8290 H       102 ARG    0.0900
   1538 HB1       -40.6790    1.2120  -37.1860 H       102 ARG   -0.7000
   1539 HB2       -42.2110    0.9140  -36.2750 H       102 ARG    0.4400
   1540 HG1       -42.3190   -0.1610  -38.4680 H       102 ARG    0.6400
   1541 HG2       -42.2730   -1.4170  -37.1690 H       102 ARG   -0.8000
   1542 HD1       -40.8020   -2.2000  -38.9050 H       102 ARG    0.4600
   1543 HD2       -39.7150   -1.5450  -37.5980 H       102 ARG    0.4600
   1544 HE        -40.2330    0.5150  -39.4610 H       102 ARG   -0.8000
   1545 HH11      -38.5780   -2.5800  -39.3170 H       102 ARG    0.4600
   1546 HH12      -37.4120   -2.1370  -40.5190 H       102 ARG    0.4600
   1547 HH21      -38.7100    1.0710  -41.0200 H       102 ARG    0.5100
   1548 HH22      -37.4860   -0.0640  -41.4860 H       102 ARG   -0.5100
   1549 N         -40.7290    1.5550  -33.6970 N.am    103 ILE   -0.4700
   1550 CA        -40.3060    2.6320  -32.7980 C.3     103 ILE    0.3100
   1551 C         -40.6370    2.2430  -31.3480 C.2     103 ILE    0.0700
   1552 O         -41.6230    2.7290  -30.7820 O.2     103 ILE    0.0900
   1553 CB        -40.9550    3.9940  -33.1860 C.3     103 ILE   -0.0900
   1554 CG1       -40.8370    4.2440  -34.6970 C.3     103 ILE    0.0900
   1555 CG2       -40.3160    5.1470  -32.4030 C.3     103 ILE   -0.2700
   1556 CD        -41.9530    5.0900  -35.2870 C.3     103 ILE    0.0900
   1557 HN        -41.6580    1.2180  -33.5660 H       103 ILE    0.0900
   1558 HA        -39.2300    2.7050  -32.8540 H       103 ILE    0.0900
   1559 HB        -42.0430    3.9580  -32.9640 H       103 ILE   -0.1800
   1560 HG11      -40.8340    3.2620  -35.2150 H       103 ILE    0.0900
   1561 HG12      -39.8710    4.7560  -34.8920 H       103 ILE    0.0900
   1562 HG21      -39.2270    5.2000  -32.6220 H       103 ILE   -0.2700
   1563 HG22      -40.4490    4.9830  -31.3120 H       103 ILE    0.0900
   1564 HG23      -40.7840    6.1100  -32.6970 H       103 ILE    0.0900
   1565 HD1       -41.9710    6.0900  -34.8020 H       103 ILE    0.0900
   1566 HD2       -42.9320    4.5960  -35.1170 H       103 ILE    0.5100
   1567 HD3       -41.7870    5.2270  -36.3770 H       103 ILE   -0.5100
   1568 N         -39.8160    1.3570  -30.7390 N.am    104 PRO   -0.2900
   1569 CA        -40.1290    0.7770  -29.4280 C.3     104 PRO    0.0000
   1570 C         -39.7590    1.6690  -28.2460 C.2     104 PRO    0.0900
   1571 O         -40.2120    1.4230  -27.1230 O.2     104 PRO    0.0900
   1572 CB        -39.2840   -0.5080  -29.3950 C.3     104 PRO    0.0200
   1573 CG        -38.5040   -0.5400  -30.6920 C.3     104 PRO    0.0900
   1574 CD        -38.5410    0.8400  -31.2580 C.3     104 PRO   -0.1800
   1575 HA        -41.1910    0.6210  -29.3300 H       104 PRO    0.0900
   1576 HB1       -39.9400   -1.4010  -29.3170 H       104 PRO    0.0900
   1577 HB2       -38.5910   -0.4940  -28.5270 H       104 PRO   -0.1800
   1578 HG1       -37.4540   -0.8490  -30.5010 H       104 PRO    0.0900
   1579 HG2       -38.9660   -1.2590  -31.4010 H       104 PRO    0.0900
   1580 HD1       -37.6960    1.4590  -30.8900 H       104 PRO    0.5100
   1581 HD2       -38.5510    0.8310  -32.3680 H       104 PRO   -0.5100
   1582 N         -38.9380    2.6900  -28.4980 N.am    105 LEU   -0.4700
   1583 CA        -38.4710    3.5930  -27.4500 C.3     105 LEU    0.3100
   1584 C         -39.5560    4.5840  -27.0280 C.2     105 LEU    0.0700
   1585 O         -39.9690    4.6010  -25.8660 O.2     105 LEU    0.0900
   1586 CB        -37.1980    4.3310  -27.8930 C.3     105 LEU   -0.1800
   1587 CG        -35.9340    3.5030  -28.1630 C.3     105 LEU    0.0900
   1588 CD1       -34.9570    4.2850  -29.0380 C.3     105 LEU    0.0900
   1589 CD2       -35.2590    3.0440  -26.8680 C.3     105 LEU   -0.0900
   1590 HN        -38.6040    2.8830  -29.4170 H       105 LEU    0.0900
   1591 HA        -38.2750    3.0050  -26.5660 H       105 LEU   -0.2700
   1592 HB1       -36.9500    5.0650  -27.1000 H       105 LEU    0.0900
   1593 HB2       -37.4410    4.8760  -28.8280 H       105 LEU    0.0900
   1594 HG        -36.2140    2.5590  -28.6760 H       105 LEU    0.0900
   1595 HD11      -34.6620    5.2290  -28.5330 H       105 LEU   -0.2700
   1596 HD12      -35.4380    4.5370  -30.0080 H       105 LEU    0.0900
   1597 HD13      -34.0440    3.6780  -29.2200 H       105 LEU    0.0900
   1598 HD21      -35.9570    2.4150  -26.2760 H       105 LEU    0.0900
   1599 HD22      -34.9720    3.9270  -26.2580 H       105 LEU    0.5100
   1600 HD23      -34.3540    2.4440  -27.1060 H       105 LEU   -0.5100
   1601 N         -40.0290    5.3950  -27.9770 N.am    106 ARG   -0.4700
   1602 CA        -41.0810    6.3690  -27.6950 C.3     106 ARG    0.3100
   1603 C         -42.4830    5.7580  -27.6820 C.2     106 ARG    0.0700
   1604 O         -43.4580    6.4490  -27.3930 O.2     106 ARG    0.0900
   1605 CB        -41.0110    7.5580  -28.6630 C.3     106 ARG   -0.1800
   1606 CG        -39.9120    8.5660  -28.3260 C.3     106 ARG    0.0900
   1607 CD        -40.3090    9.9970  -28.6890 C.3     106 ARG    0.0900
   1608 NE        -40.4050   10.2090  -30.1360 N.pl3   106 ARG   -0.1800
   1609 CZ        -39.3980   10.6030  -30.9120 C.cat   106 ARG    0.0900
   1610 NH1       -38.1930   10.8310  -30.4000 N.pl3   106 ARG    0.0900
   1611 NH2       -39.5940   10.7690  -32.2130 N.pl3   106 ARG    0.2000
   1612 HN        -39.6880    5.3740  -28.9130 H       106 ARG    0.0900
   1613 HA        -40.9550    6.7090  -26.6780 H       106 ARG    0.0900
   1614 HB1       -41.9890    8.0850  -28.6450 H       106 ARG   -0.7000
   1615 HB2       -40.8310    7.1690  -29.6870 H       106 ARG    0.4400
   1616 HG1       -38.9920    8.2950  -28.8860 H       106 ARG    0.6400
   1617 HG2       -39.6980    8.5160  -27.2370 H       106 ARG   -0.8000
   1618 HD1       -39.5470   10.7040  -28.2980 H       106 ARG    0.4600
   1619 HD2       -41.3040   10.2280  -28.2510 H       106 ARG    0.4600
   1620 HE        -41.2890   10.0460  -30.5710 H       106 ARG   -0.8000
   1621 HH11      -38.0350   10.7070  -29.4200 H       106 ARG    0.4600
   1622 HH12      -37.4450   11.1270  -30.9920 H       106 ARG    0.4600
   1623 HH21      -40.4970   10.5970  -32.6070 H       106 ARG    0.5100
   1624 HH22      -38.8390   11.0650  -32.7980 H       106 ARG   -0.5100
   1625 N         -42.5720    4.4590  -27.9810 N.am    107 TYR   -0.4700
   1626 CA        -43.8260    3.7070  -27.9130 C.3     107 TYR    0.3100
   1627 C         -44.5400    3.8910  -26.5780 C.2     107 TYR    0.0700
   1628 O         -45.7560    4.0810  -26.5330 O.2     107 TYR    0.0900
   1629 CB        -43.5730    2.2110  -28.1460 C.3     107 TYR   -0.1800
   1630 CG        -44.7570    1.3300  -27.8100 C.ar    107 TYR    0.0900
   1631 CD1       -45.7260    1.0420  -28.7700 C.ar    107 TYR    0.0900
   1632 CD2       -44.9150    0.7890  -26.5310 C.ar    107 TYR    0.0000
   1633 CE1       -46.8190    0.2370  -28.4700 C.ar    107 TYR   -0.1150
   1634 CE2       -46.0090   -0.0160  -26.2220 C.ar    107 TYR    0.1150
   1635 CZ        -46.9540   -0.2850  -27.1980 C.ar    107 TYR   -0.1150
   1636 OH        -48.0350   -1.0770  -26.9050 O.3     107 TYR    0.1150
   1637 HN        -41.7740    3.9350  -28.2680 H       107 TYR    0.1100
   1638 HA        -44.4920    4.0970  -28.6690 H       107 TYR   -0.5400
   1639 HB1       -42.7250    1.8800  -27.5080 H       107 TYR    0.4300
   1640 HB2       -43.3320    2.0430  -29.2180 H       107 TYR   -0.1150
   1641 HD1       -45.6270    1.4520  -29.7640 H       107 TYR    0.1150
   1642 HD2       -44.1780    1.0000  -25.7700 H       107 TYR   -0.1150
   1643 HE1       -47.5580    0.0200  -29.2280 H       107 TYR    0.1150
   1644 HE2       -46.1190   -0.4270  -25.2290 H       107 TYR    0.5100
   1645 HH        -48.6510   -1.0230  -27.6400 H       107 TYR   -0.5100
   1646 N         -43.7710    3.8230  -25.4930 N.am    108 ASN   -0.4700
   1647 CA        -44.3100    3.9510  -24.1470 C.3     108 ASN    0.3100
   1648 C         -44.7560    5.3760  -23.8300 C.2     108 ASN    0.0700
   1649 O         -45.5170    5.6010  -22.8880 O.2     108 ASN    0.0900
   1650 CB        -43.2880    3.4520  -23.1210 C.3     108 ASN   -0.1800
   1651 CG        -42.8430    2.0210  -23.3960 C.2     108 ASN    0.0900
   1652 ND2       -41.7420    1.7990  -23.9310 N.am    108 ASN    0.0900
   1653 OD1       -43.6750    1.0600  -23.0590 O.2     108 ASN    0.5500
   1654 HN        -42.7860    3.6790  -25.5540 H       108 ASN   -0.5500
   1655 HA        -45.2180    3.3680  -24.0900 H       108 ASN   -0.6200
   1656 HB1       -43.7420    3.4930  -22.1080 H       108 ASN    0.3200
   1657 HB2       -42.3950    4.1120  -23.1480 H       108 ASN    0.3000
   1658 HD21      -41.4540    0.8580  -24.1100 H       108 ASN    0.5100
   1659 HD22      -41.1450    2.5610  -24.1820 H       108 ASN   -0.5100
   1660 N         -44.2830    6.3340  -24.6320 N.am    109 GLY   -0.4700
   1661 CA        -44.6770    7.7370  -24.5070 C.3     109 GLY    0.3100
   1662 C         -45.6100    8.2170  -25.6080 C.2     109 GLY   -0.0200
   1663 O         -46.0960    9.3500  -25.5650 O.2     109 GLY    0.0900
   1664 HN        -43.6330    6.1320  -25.3590 H       109 GLY    0.0900
   1665 HA1       -43.7770    8.3320  -24.5300 H       109 GLY    0.5100
   1666 HA2       -45.1750    7.8520  -23.5550 H       109 GLY   -0.5100
   1667 N         -45.8560    7.3570  -26.5970 N.am    110 LEU   -0.4700
   1668 CA        -46.7560    7.6620  -27.7090 C.3     110 LEU    0.3100
   1669 C         -48.0800    6.9140  -27.5510 C.2     110 LEU    0.0700
   1670 O         -49.1510    7.5190  -27.5970 O.2     110 LEU    0.0900
   1671 CB        -46.0970    7.3070  -29.0500 C.3     110 LEU   -0.1800
   1672 CG        -46.5180    8.0680  -30.3110 C.3     110 LEU    0.0900
   1673 CD1       -45.8560    9.4420  -30.3690 C.3     110 LEU    0.0900
   1674 CD2       -46.1700    7.2690  -31.5530 C.3     110 LEU   -0.0900
   1675 HN        -45.4320    6.4550  -26.6230 H       110 LEU    0.0900
   1676 HA        -46.9870    8.7160  -27.6730 H       110 LEU   -0.2700
   1677 HB1       -46.2970    6.2320  -29.2370 H       110 LEU    0.0900
   1678 HB2       -45.0050    7.4570  -28.9280 H       110 LEU    0.0900
   1679 HG        -47.6220    8.1940  -30.3110 H       110 LEU    0.0900
   1680 HD11      -44.7510    9.3330  -30.3790 H       110 LEU   -0.2700
   1681 HD12      -46.1450   10.0390  -29.4770 H       110 LEU    0.0900
   1682 HD13      -46.1690    9.9750  -31.2920 H       110 LEU    0.0900
   1683 HD21      -46.6950    6.2900  -31.5360 H       110 LEU    0.0900
   1684 HD22      -45.0760    7.0830  -31.5890 H       110 LEU    0.5100
   1685 HD23      -46.4850    7.8240  -32.4620 H       110 LEU   -0.5100
   1686 N         -48.0020    5.6000  -27.3620 N.am    111 VAL   -0.4700
   1687 CA        -49.1850    4.7710  -27.1770 C.3     111 VAL    0.3100
   1688 C         -49.5500    4.7170  -25.6950 C.2     111 VAL    0.0700
   1689 O         -49.1490    3.8020  -24.9710 O.2     111 VAL    0.0900
   1690 CB        -48.9860    3.3470  -27.7460 C.3     111 VAL   -0.0900
   1691 CG1       -50.3010    2.5730  -27.7460 C.3     111 VAL    0.0900
   1692 CG2       -48.4210    3.4130  -29.1590 C.3     111 VAL   -0.2700
   1693 HN        -47.1270    5.1230  -27.3370 H       111 VAL    0.0900
   1694 HA        -50.0090    5.2560  -27.6780 H       111 VAL    0.0900
   1695 HB        -48.2410    2.8030  -27.1260 H       111 VAL    0.0900
   1696 HG11      -51.0540    3.1010  -28.3690 H       111 VAL   -0.2700
   1697 HG12      -50.6930    2.4960  -26.7090 H       111 VAL    0.0900
   1698 HG13      -50.1440    1.5560  -28.1630 H       111 VAL    0.0900
   1699 HG21      -47.3690    3.7690  -29.1340 H       111 VAL    0.0900
   1700 HG22      -49.0190    4.1210  -29.7730 H       111 VAL    0.5100
   1701 HG23      -48.4430    2.4040  -29.6240 H       111 VAL   -0.5100
   1702 N         -50.3050    5.7240  -25.2530 N.am    112 THR   -0.4700
   1703 CA        -50.7480    5.8340  -23.8630 C.3     112 THR    0.3100
   1704 C         -52.1920    5.3710  -23.6870 C.2     112 THR    0.0700
   1705 O         -52.9340    5.2480  -24.6580 O.2     112 THR    0.0900
   1706 CB        -50.6110    7.2750  -23.3380 C.3     112 THR    0.1400
   1707 CG2       -49.1860    7.5380  -22.8780 C.3     112 THR    0.0900
   1708 OG1       -50.9450    8.1970  -24.3830 O.3     112 THR   -0.6600
   1709 HN        -50.6050    6.4560  -25.8590 H       112 THR    0.4300
   1710 HA        -50.1440    5.1650  -23.2700 H       112 THR   -0.2700
   1711 HB        -51.3010    7.4330  -22.4820 H       112 THR    0.0900
   1712 HG1       -50.2330    8.1390  -25.0250 H       112 THR    0.0900
   1713 HG21      -48.4790    7.3980  -23.7240 H       112 THR    0.0900
   1714 HG22      -48.9140    6.8280  -22.0670 H       112 THR    0.5100
   1715 HG23      -49.0950    8.5810  -22.5080 H       112 THR   -0.5100
   1716 N         -52.5810    5.1190  -22.4360 N.am    113 GLY   -0.4700
   1717 CA        -53.9210    4.6410  -22.0990 C.3     113 GLY    0.3100
   1718 C         -55.0570    5.5260  -22.5750 C.2     113 GLY   -0.0200
   1719 O         -56.1390    5.0310  -22.8920 O.2     113 GLY    0.0900
   1720 HN        -51.9650    5.2500  -21.6630 H       113 GLY    0.0900
   1721 HA1       -53.9730    4.5660  -21.0230 H       113 GLY    0.5100
   1722 HA2       -54.0360    3.6650  -22.5470 H       113 GLY   -0.5100
   1723 N         -54.8170    6.8390  -22.6160 N.am    114 THR   -0.4700
   1724 CA        -55.7940    7.7940  -23.1460 C.3     114 THR    0.3100
   1725 C         -55.9030    7.6690  -24.6660 C.2     114 THR    0.0700
   1726 O         -56.9800    7.3900  -25.1960 O.2     114 THR    0.0900
   1727 CB        -55.4740    9.2460  -22.7020 C.3     114 THR    0.1400
   1728 CG2       -56.1060   10.2820  -23.6330 C.3     114 THR    0.0900
   1729 OG1       -55.9840    9.4500  -21.3810 O.3     114 THR   -0.6600
   1730 HN        -53.9610    7.2290  -22.2870 H       114 THR    0.4300
   1731 HA        -56.7690    7.5020  -22.7870 H       114 THR   -0.2700
   1732 HB        -54.3760    9.4100  -22.6970 H       114 THR    0.0900
   1733 HG1       -55.7650   10.3560  -21.1490 H       114 THR    0.0900
   1734 HG21      -57.1820   10.0530  -23.7830 H       114 THR    0.0900
   1735 HG22      -55.5970   10.2630  -24.6200 H       114 THR    0.5100
   1736 HG23      -56.0180   11.2950  -23.1870 H       114 THR   -0.5100
   1737 N         -54.7810    7.8530  -25.3630 N.am    115 ARG   -0.4700
   1738 CA        -54.7340    7.7070  -26.8140 C.3     115 ARG    0.3100
   1739 C         -55.2260    6.3420  -27.2980 C.2     115 ARG    0.0700
   1740 O         -55.8140    6.2390  -28.3740 O.2     115 ARG    0.0900
   1741 CB        -53.3290    8.0070  -27.3400 C.3     115 ARG   -0.1800
   1742 CG        -53.1390    9.4620  -27.7240 C.3     115 ARG    0.0900
   1743 CD        -51.7250    9.7620  -28.1850 C.3     115 ARG    0.0900
   1744 NE        -50.9280   10.3850  -27.1280 N.pl3   115 ARG   -0.1800
   1745 CZ        -49.7840   11.0330  -27.3320 C.cat   115 ARG    0.0900
   1746 NH1       -49.2840   11.1540  -28.5570 N.pl3   115 ARG    0.0900
   1747 NH2       -49.1360   11.5670  -26.3050 N.pl3   115 ARG    0.2000
   1748 HN        -53.9220    8.1000  -24.9220 H       115 ARG    0.0900
   1749 HA        -55.4490    8.3930  -27.2440 H       115 ARG    0.0900
   1750 HB1       -53.1410    7.3740  -28.2330 H       115 ARG   -0.7000
   1751 HB2       -52.5900    7.7460  -26.5530 H       115 ARG    0.4400
   1752 HG1       -53.3710   10.0980  -26.8440 H       115 ARG    0.6400
   1753 HG2       -53.8450    9.7110  -28.5450 H       115 ARG   -0.8000
   1754 HD1       -51.7540   10.4640  -29.0460 H       115 ARG    0.4600
   1755 HD2       -51.2190    8.8180  -28.4790 H       115 ARG    0.4600
   1756 HE        -51.2660   10.3200  -26.1890 H       115 ARG   -0.8000
   1757 HH11      -49.7670   10.7570  -29.3360 H       115 ARG    0.4600
   1758 HH12      -48.4230   11.6430  -28.6990 H       115 ARG    0.4600
   1759 HH21      -49.5090   11.4830  -25.3810 H       115 ARG    0.5100
   1760 HH22      -48.2760   12.0540  -26.4550 H       115 ARG   -0.5100
   1761 N         -54.9980    5.3040  -26.4930 N.am    116 ALA   -0.4700
   1762 CA        -55.4840    3.9550  -26.7930 C.3     116 ALA    0.3100
   1763 C         -57.0010    3.9160  -26.8990 C.2     116 ALA    0.0700
   1764 O         -57.5440    3.2470  -27.7760 O.2     116 ALA    0.0900
   1765 CB        -55.0010    2.9550  -25.7440 C.3     116 ALA   -0.2700
   1766 HN        -54.4840    5.4000  -25.6440 H       116 ALA    0.0900
   1767 HA        -55.1150    3.6790  -27.7700 H       116 ALA    0.0900
   1768 HB1       -55.3740    3.2460  -24.7390 H       116 ALA    0.0900
   1769 HB2       -53.8910    2.9390  -25.7190 H       116 ALA    0.5100
   1770 HB3       -55.3840    1.9410  -25.9850 H       116 ALA   -0.5100
   1771 N         -57.6780    4.6420  -26.0070 N.am    117 LYS   -0.4700
   1772 CA        -59.1370    4.7510  -26.0220 C.3     117 LYS    0.3100
   1773 C         -59.6160    5.6170  -27.1860 C.2     117 LYS    0.0700
   1774 O         -60.7220    5.4360  -27.6960 O.2     117 LYS    0.0900
   1775 CB        -59.6560    5.3170  -24.6970 C.3     117 LYS   -0.1800
   1776 CG        -59.3900    4.4470  -23.4770 C.3     117 LYS    0.0900
   1777 CD        -59.8340    5.1610  -22.2130 C.3     117 LYS    0.0900
   1778 CE        -59.5110    4.3620  -20.9670 C.3     117 LYS   -0.1800
   1779 NZ        -59.8040    5.1540  -19.7420 N.4     117 LYS    0.0900
   1780 HN        -57.2130    5.1460  -25.2830 H       117 LYS    0.0900
   1781 HA        -59.5420    3.7640  -26.1920 H       117 LYS   -0.1800
   1782 HB1       -60.7530    5.4610  -24.7880 H       117 LYS    0.0900
   1783 HB2       -59.1760    6.3050  -24.5300 H       117 LYS    0.0900
   1784 HG1       -58.3040    4.2220  -23.4130 H       117 LYS    0.2100
   1785 HG2       -59.9490    3.4910  -23.5760 H       117 LYS    0.0500
   1786 HD1       -60.9310    5.3300  -22.2580 H       117 LYS    0.0500
   1787 HD2       -59.3220    6.1450  -22.1540 H       117 LYS   -0.3000
   1788 HE1       -58.4310    4.0990  -20.9550 H       117 LYS    0.3300
   1789 HE2       -60.1290    3.4390  -20.9360 H       117 LYS    0.3300
   1790 HZ1       -60.8130    5.4070  -19.7250 H       117 LYS    0.3300
   1791 HZ2       -59.2300    6.0220  -19.7430 H       117 LYS    0.5100
   1792 HZ3       -59.5750    4.5880  -18.9000 H       117 LYS   -0.5100
   1793 N         -58.7750    6.5680  -27.5960 N.am    118 GLY   -0.4700
   1794 CA        -59.0170    7.3670  -28.7910 C.3     118 GLY    0.3100
   1795 C         -59.0700    6.4930  -30.0290 C.2     118 GLY   -0.0200
   1796 O         -59.9670    6.6400  -30.8620 O.2     118 GLY    0.0900
   1797 HN        -57.9350    6.7750  -27.1000 H       118 GLY    0.0900
   1798 HA1       -58.2150    8.0830  -28.8900 H       118 GLY    0.5100
   1799 HA2       -59.9610    7.8790  -28.6710 H       118 GLY   -0.5100
   1800 N         -58.1170    5.5670  -30.1440 N.am    119 ILE   -0.4700
   1801 CA        -58.0650    4.6410  -31.2730 C.3     119 ILE    0.3100
   1802 C         -59.2490    3.6610  -31.2790 C.2     119 ILE    0.0700
   1803 O         -59.7740    3.3320  -32.3450 O.2     119 ILE    0.0900
   1804 CB        -56.6810    3.9190  -31.3700 C.3     119 ILE   -0.0900
   1805 CG1       -55.7150    4.7230  -32.2460 C.3     119 ILE    0.0900
   1806 CG2       -56.8030    2.5180  -31.9600 C.3     119 ILE   -0.2700
   1807 CD        -54.9210    5.7760  -31.5070 C.3     119 ILE    0.0900
   1808 HN        -57.3970    5.4640  -29.4620 H       119 ILE    0.0900
   1809 HA        -58.2510    5.2090  -32.1720 H       119 ILE    0.0900
   1810 HB        -56.2400    3.8450  -30.3530 H       119 ILE   -0.1800
   1811 HG11      -56.3030    5.2250  -33.0430 H       119 ILE    0.0900
   1812 HG12      -55.0010    4.0150  -32.7180 H       119 ILE    0.0900
   1813 HG21      -57.2310    2.5700  -32.9840 H       119 ILE   -0.2700
   1814 HG22      -57.4740    1.8980  -31.3270 H       119 ILE    0.0900
   1815 HG23      -55.8000    2.0430  -32.0190 H       119 ILE    0.0900
   1816 HD1       -54.3050    5.3030  -30.7120 H       119 ILE    0.0900
   1817 HD2       -55.6100    6.5070  -31.0330 H       119 ILE    0.5100
   1818 HD3       -54.2430    6.3040  -32.2120 H       119 ILE   -0.5100
   1819 N         -59.6790    3.2140  -30.0970 N.am    120 ILE   -0.4700
   1820 CA        -60.8450    2.3280  -29.9930 C.3     120 ILE    0.3100
   1821 C         -62.1190    3.0520  -30.4320 C.2     120 ILE    0.0700
   1822 O         -62.9970    2.4550  -31.0650 O.2     120 ILE    0.0900
   1823 CB        -61.0390    1.7660  -28.5650 C.3     120 ILE   -0.0900
   1824 CG1       -59.7490    1.1200  -28.0540 C.3     120 ILE    0.0900
   1825 CG2       -62.1920    0.7490  -28.5330 C.3     120 ILE   -0.2700
   1826 CD        -59.6380    1.0810  -26.5370 C.3     120 ILE    0.0900
   1827 HN        -59.2330    3.4590  -29.2400 H       120 ILE    0.0900
   1828 HA        -60.6990    1.5160  -30.6900 H       120 ILE    0.0900
   1829 HB        -61.2650    2.6020  -27.8700 H       120 ILE   -0.1800
   1830 HG11      -58.8850    1.6910  -28.4560 H       120 ILE    0.0900
   1831 HG12      -59.7010    0.0780  -28.4370 H       120 ILE    0.0900
   1832 HG21      -62.0630   -0.0000  -29.3440 H       120 ILE   -0.2700
   1833 HG22      -63.1620    1.2710  -28.6830 H       120 ILE    0.0900
   1834 HG23      -62.2010    0.2170  -27.5580 H       120 ILE    0.0900
   1835 HD1       -60.0810    0.1410  -26.1460 H       120 ILE    0.0900
   1836 HD2       -60.1860    1.9420  -26.0960 H       120 ILE    0.5100
   1837 HD3       -58.5700    1.1230  -26.2340 H       120 ILE   -0.5100
   1838 N         -62.2110    4.3400  -30.0860 N.am    121 ALA   -0.4700
   1839 CA        -63.3170    5.1960  -30.5100 C.3     121 ALA    0.3100
   1840 C         -63.4070    5.2240  -32.0320 C.2     121 ALA    0.0700
   1841 O         -64.4470    4.8880  -32.6050 O.2     121 ALA    0.0900
   1842 CB        -63.1500    6.6090  -29.9570 C.3     121 ALA   -0.2700
   1843 HN        -61.5200    4.7780  -29.5180 H       121 ALA    0.0900
   1844 HA        -64.2360    4.7600  -30.1470 H       121 ALA    0.0900
   1845 HB1       -62.2010    7.0530  -30.3250 H       121 ALA    0.0900
   1846 HB2       -63.1210    6.5800  -28.8470 H       121 ALA    0.5100
   1847 HB3       -63.9940    7.2490  -30.2930 H       121 ALA   -0.5100
   1848 N         -62.2980    5.5990  -32.6720 N.am    122 ILE   -0.4700
   1849 CA        -62.1730    5.5930  -34.1300 C.3     122 ILE    0.3100
   1850 C         -62.6550    4.2700  -34.7510 C.2     122 ILE    0.0700
   1851 O         -63.3780    4.2790  -35.7490 O.2     122 ILE    0.0900
   1852 CB        -60.7190    5.9290  -34.5660 C.3     122 ILE   -0.0900
   1853 CG1       -60.3880    7.3840  -34.2190 C.3     122 ILE    0.0900
   1854 CG2       -60.5130    5.6880  -36.0540 C.3     122 ILE   -0.2700
   1855 CD        -58.9130    7.6600  -33.9760 C.3     122 ILE    0.0900
   1856 HN        -61.4900    5.9040  -32.1760 H       122 ILE    0.0900
   1857 HA        -62.8600    6.3260  -34.5270 H       122 ILE    0.0900
   1858 HB        -60.0120    5.2910  -33.9940 H       122 ILE   -0.1800
   1859 HG11      -60.9500    7.6590  -33.3010 H       122 ILE    0.0900
   1860 HG12      -60.7300    8.0280  -35.0560 H       122 ILE    0.0900
   1861 HG21      -61.2050    6.3250  -36.6440 H       122 ILE   -0.2700
   1862 HG22      -60.7170    4.6230  -36.2970 H       122 ILE    0.0900
   1863 HG23      -59.4690    5.9430  -36.3380 H       122 ILE    0.0900
   1864 HD1       -58.3240    7.4120  -34.8860 H       122 ILE    0.0900
   1865 HD2       -58.5450    7.0360  -33.1340 H       122 ILE    0.5100
   1866 HD3       -58.7640    8.7340  -33.7390 H       122 ILE   -0.5100
   1867 N         -62.2830    3.1390  -34.1470 N.am    123 CYS   -0.4700
   1868 CA        -62.7170    1.8280  -34.6260 C.3     123 CYS    0.3100
   1869 C         -64.2330    1.7240  -34.6720 C.2     123 CYS    0.0700
   1870 O         -64.7980    1.1440  -35.6030 O.2     123 CYS    0.0900
   1871 CB        -62.1640    0.7070  -33.7420 C.3     123 CYS   -0.1100
   1872 SG        -60.4080    0.3840  -33.9610 S.3     123 CYS    0.0900
   1873 HN        -61.6930    3.1390  -33.3430 H       123 CYS    0.0900
   1874 HA        -62.3640    1.7100  -35.6400 H       123 CYS   -0.2300
   1875 HB1       -62.7310   -0.2190  -33.9670 H       123 CYS    0.1600
   1876 HB2       -62.3500    0.9820  -32.6830 H       123 CYS    0.5100
   1877 HG1       -60.0110    1.5180  -33.4010 H       123 CYS   -0.5100
   1878 N         -64.8820    2.3040  -33.6660 N.am    124 TRP   -0.4700
   1879 CA        -66.3290    2.2510  -33.5430 C.3     124 TRP    0.3100
   1880 C         -67.0510    3.3260  -34.3490 C.2     124 TRP    0.0700
   1881 O         -68.1730    3.1040  -34.8110 O.2     124 TRP    0.0900
   1882 CB        -66.7280    2.3000  -32.0720 C.3     124 TRP   -0.1800
   1883 CG        -66.6210    0.9600  -31.4190 C.ar    124 TRP    0.0900
   1884 CD1       -65.5920    0.5000  -30.6450 C.ar    124 TRP    0.0900
   1885 CD2       -67.5690   -0.1120  -31.5050 C.ar    124 TRP   -0.0300
   1886 CE2       -67.0540   -1.1880  -30.7470 C.ar    124 TRP   -0.1500
   1887 CE3       -68.8050   -0.2650  -32.1460 C.ar    124 TRP    0.2200
   1888 NE1       -65.8490   -0.7900  -30.2340 N.ar    124 TRP   -0.5100
   1889 CZ2       -67.7360   -2.3970  -30.6070 C.ar    124 TRP    0.3700
   1890 CZ3       -69.4830   -1.4680  -32.0060 C.ar    124 TRP    0.2400
   1891 CH2       -68.9480   -2.5190  -31.2440 C.ar    124 TRP    0.1100
   1892 HN        -64.4030    2.8030  -32.9490 H       124 TRP   -0.2500
   1893 HA        -66.6730    1.3340  -33.9980 H       124 TRP    0.1700
   1894 HB1       -67.7800    2.6520  -31.9910 H       124 TRP   -0.2000
   1895 HB2       -66.0640    3.0110  -31.5370 H       124 TRP    0.1400
   1896 HD1       -64.7070    1.0650  -30.3910 H       124 TRP   -0.2700
   1897 HE1       -65.2660   -1.3310  -29.6690 H       124 TRP    0.1600
   1898 HE3       -69.2380    0.5270  -32.7400 H       124 TRP   -0.1400
   1899 HZ2       -67.3430   -3.2170  -30.0240 H       124 TRP    0.1400
   1900 HZ3       -70.4380   -1.5990  -32.4930 H       124 TRP    0.5100
   1901 HH2       -69.5000   -3.4430  -31.1570 H       124 TRP   -0.5100
   1902 N         -66.4140    4.4840  -34.5320 N.am    125 VAL   -0.4700
   1903 CA        -66.9460    5.5130  -35.4250 C.3     125 VAL    0.3100
   1904 C         -66.9530    4.9670  -36.8490 C.2     125 VAL    0.0700
   1905 O         -67.9850    4.9990  -37.5220 O.2     125 VAL    0.0900
   1906 CB        -66.1540    6.8510  -35.3380 C.3     125 VAL   -0.0900
   1907 CG1       -66.4460    7.7460  -36.5310 C.3     125 VAL    0.0900
   1908 CG2       -66.4880    7.5920  -34.0550 C.3     125 VAL   -0.2700
   1909 HN        -65.5550    4.6990  -34.0730 H       125 VAL    0.0900
   1910 HA        -67.9770    5.6790  -35.1500 H       125 VAL    0.0900
   1911 HB        -65.0660    6.6300  -35.3070 H       125 VAL    0.0900
   1912 HG11      -67.5440    7.8400  -36.6790 H       125 VAL   -0.2700
   1913 HG12      -66.0010    7.3090  -37.4500 H       125 VAL    0.0900
   1914 HG13      -66.0240    8.7590  -36.3570 H       125 VAL    0.0900
   1915 HG21      -66.2230    6.9680  -33.1750 H       125 VAL    0.0900
   1916 HG22      -67.5770    7.8130  -34.0180 H       125 VAL    0.5100
   1917 HG23      -65.9120    8.5400  -34.0040 H       125 VAL   -0.5100
   1918 N         -65.8100    4.4320  -37.2850 N.am    126 LEU   -0.4700
   1919 CA        -65.6700    3.8710  -38.6290 C.3     126 LEU    0.3100
   1920 C         -66.6170    2.7050  -38.9090 C.2     126 LEU    0.0700
   1921 O         -67.0390    2.5140  -40.0450 O.2     126 LEU    0.0900
   1922 CB        -64.2180    3.4470  -38.8990 C.3     126 LEU   -0.1800
   1923 CG        -63.2180    4.4330  -39.5260 C.3     126 LEU    0.0900
   1924 CD1       -63.6050    4.8040  -40.9530 C.3     126 LEU    0.0900
   1925 CD2       -63.0310    5.6950  -38.6930 C.3     126 LEU   -0.0900
   1926 HN        -64.9970    4.3900  -36.7110 H       126 LEU    0.0900
   1927 HA        -65.9760    4.6240  -39.3380 H       126 LEU   -0.2700
   1928 HB1       -64.2640    2.5690  -39.5750 H       126 LEU    0.0900
   1929 HB2       -63.7900    3.1360  -37.9260 H       126 LEU    0.0900
   1930 HG        -62.2080    3.9710  -39.5320 H       126 LEU    0.0900
   1931 HD11      -64.6090    5.2800  -40.9660 H       126 LEU   -0.2700
   1932 HD12      -63.6380    3.8910  -41.5850 H       126 LEU    0.0900
   1933 HD13      -62.8680    5.5220  -41.3720 H       126 LEU    0.0900
   1934 HD21      -62.8270    5.4260  -37.6340 H       126 LEU    0.0900
   1935 HD22      -63.9540    6.3130  -38.7290 H       126 LEU    0.5100
   1936 HD23      -62.1730    6.2820  -39.0820 H       126 LEU   -0.5100
   1937 N         -66.9540    1.9350  -37.8750 N.am    127 SER   -0.4700
   1938 CA        -67.8450    0.7910  -38.0260 C.3     127 SER    0.3100
   1939 C         -69.2910    1.2040  -38.2450 C.2     127 SER    0.0700
   1940 O         -69.9960    0.5990  -39.0570 O.2     127 SER    0.0900
   1941 CB        -67.7500   -0.1290  -36.8110 C.3     127 SER    0.0500
   1942 OG        -66.4450   -0.6590  -36.6900 O.3     127 SER    0.0900
   1943 HN        -66.6130    2.1070  -36.9540 H       127 SER    0.0900
   1944 HA        -67.5590    0.2590  -38.9220 H       127 SER   -0.6600
   1945 HB1       -68.4670   -0.9710  -36.9220 H       127 SER    0.4300
   1946 HB2       -67.9900    0.4420  -35.8890 H       127 SER    0.5100
   1947 HG1       -65.8850    0.0770  -36.4310 H       127 SER   -0.5100
   1948 N         -69.7340    2.2280  -37.5110 N.am    128 PHE   -0.4700
   1949 CA        -71.1100    2.7120  -37.6080 C.3     128 PHE    0.3100
   1950 C         -71.3500    3.4420  -38.9230 C.2     128 PHE    0.0700
   1951 O         -72.3600    3.2150  -39.5870 O.2     128 PHE    0.0900
   1952 CB        -71.4720    3.6150  -36.4200 C.3     128 PHE   -0.1800
   1953 CG        -71.9800    2.8660  -35.2110 C.ar    128 PHE    0.0900
   1954 CD1       -73.1550    2.1160  -35.2750 C.ar    128 PHE    0.0900
   1955 CD2       -71.2890    2.9190  -34.0010 C.ar    128 PHE    0.0000
   1956 CE1       -73.6290    1.4210  -34.1500 C.ar    128 PHE   -0.1150
   1957 CE2       -71.7590    2.2330  -32.8700 C.ar    128 PHE    0.1150
   1958 CZ        -72.9300    1.4840  -32.9480 C.ar    128 PHE   -0.1150
   1959 HN        -69.1450    2.7070  -36.8650 H       128 PHE    0.1150
   1960 HA        -71.7620    1.8530  -37.6330 H       128 PHE   -0.1150
   1961 HB1       -72.2730    4.3200  -36.7280 H       128 PHE    0.1150
   1962 HB2       -70.5690    4.1790  -36.0990 H       128 PHE   -0.1150
   1963 HD1       -73.7070    2.0690  -36.2010 H       128 PHE    0.1150
   1964 HD2       -70.3790    3.4970  -33.9320 H       128 PHE   -0.1150
   1965 HE1       -74.5360    0.8390  -34.2190 H       128 PHE    0.1150
   1966 HE2       -71.2130    2.2860  -31.9400 H       128 PHE    0.5100
   1967 HZ        -73.2950    0.9530  -32.0810 H       128 PHE   -0.5100
   1968 N         -70.4060    4.3050  -39.3010 N.am    129 ALA   -0.4700
   1969 CA        -70.4620    5.0180  -40.5720 C.3     129 ALA    0.3100
   1970 C         -70.6010    4.0560  -41.7540 C.2     129 ALA    0.0700
   1971 O         -71.4260    4.2740  -42.6390 O.2     129 ALA    0.0900
   1972 CB        -69.2290    5.9020  -40.7410 C.3     129 ALA   -0.2700
   1973 HN        -69.6150    4.5030  -38.7280 H       129 ALA    0.0900
   1974 HA        -71.3600    5.6180  -40.5810 H       129 ALA    0.0900
   1975 HB1       -68.3080    5.2820  -40.7210 H       129 ALA    0.0900
   1976 HB2       -69.1760    6.6400  -39.9120 H       129 ALA    0.5100
   1977 HB3       -69.2760    6.4350  -41.7140 H       129 ALA   -0.5100
   1978 N         -69.8130    2.9790  -41.7460 N.am    130 ILE   -0.4700
   1979 CA        -69.7910    2.0040  -42.8410 C.3     130 ILE    0.3100
   1980 C         -71.0260    1.0920  -42.8780 C.2     130 ILE    0.0700
   1981 O         -71.6400    0.9140  -43.9300 O.2     130 ILE    0.0900
   1982 CB        -68.4830    1.1680  -42.8210 C.3     130 ILE   -0.0900
   1983 CG1       -67.2990    2.0500  -43.2400 C.3     130 ILE    0.0900
   1984 CG2       -68.5930   -0.0620  -43.7260 C.3     130 ILE   -0.2700
   1985 CD        -65.9330    1.4580  -42.9480 C.3     130 ILE    0.0900
   1986 HN        -69.1960    2.7880  -40.9860 H       130 ILE    0.0900
   1987 HA        -69.8730    2.5470  -43.7700 H       130 ILE    0.0900
   1988 HB        -68.2760    0.8380  -41.7800 H       130 ILE   -0.1800
   1989 HG11      -67.3800    3.0200  -42.7050 H       130 ILE    0.0900
   1990 HG12      -67.3720    2.2340  -44.3330 H       130 ILE    0.0900
   1991 HG21      -68.9640    0.2340  -44.7300 H       130 ILE   -0.2700
   1992 HG22      -69.3050   -0.7930  -43.2860 H       130 ILE    0.0900
   1993 HG23      -67.5950   -0.5370  -43.8430 H       130 ILE    0.0900
   1994 HD1       -65.8120    0.4930  -43.4840 H       130 ILE    0.0900
   1995 HD2       -65.8260    1.2730  -41.8580 H       130 ILE    0.5100
   1996 HD3       -65.1380    2.1550  -43.2880 H       130 ILE   -0.5100
   1997 N         -71.3890    0.5260  -41.7270 N.am    131 GLY   -0.4700
   1998 CA        -72.5050   -0.4030  -41.6420 C.3     131 GLY    0.3100
   1999 C         -73.8490    0.2850  -41.6650 C.2     131 GLY   -0.0200
   2000 O         -74.8580   -0.3450  -41.9580 O.2     131 GLY    0.0900
   2001 HN        -70.9120    0.7150  -40.8730 H       131 GLY    0.0900
   2002 HA1       -72.4070   -0.9530  -40.7180 H       131 GLY    0.5100
   2003 HA2       -72.4400   -1.0760  -42.4850 H       131 GLY   -0.5100
   2004 N         -73.8760    1.5790  -41.3520 N.am    132 LEU   -0.4700
   2005 CA        -75.1240    2.3490  -41.4020 C.3     132 LEU    0.3100
   2006 C         -75.2990    3.1520  -42.6920 C.2     132 LEU    0.0700
   2007 O         -76.3140    3.8300  -42.8690 O.2     132 LEU    0.0900
   2008 CB        -75.2740    3.2670  -40.1800 C.3     132 LEU   -0.1800
   2009 CG        -75.4850    2.6310  -38.8020 C.3     132 LEU    0.0900
   2010 CD1       -75.9800    3.6920  -37.8400 C.3     132 LEU    0.0900
   2011 CD2       -76.4600    1.4560  -38.8490 C.3     132 LEU   -0.0900
   2012 HN        -73.0600    2.0780  -41.0720 H       132 LEU    0.0900
   2013 HA        -75.9430    1.6460  -41.4410 H       132 LEU   -0.2700
   2014 HB1       -76.1440    3.9290  -40.3720 H       132 LEU    0.0900
   2015 HB2       -74.3550    3.8850  -40.1200 H       132 LEU    0.0900
   2016 HG        -74.5250    2.2090  -38.4330 H       132 LEU    0.0900
   2017 HD11      -76.9420    4.1160  -38.2010 H       132 LEU   -0.2700
   2018 HD12      -75.2360    4.5140  -37.7660 H       132 LEU    0.0900
   2019 HD13      -76.1450    3.2460  -36.8360 H       132 LEU    0.0900
   2020 HD21      -76.0750    0.6670  -39.5310 H       132 LEU    0.0900
   2021 HD22      -77.4470    1.7990  -39.2250 H       132 LEU    0.5100
   2022 HD23      -76.5770    1.0210  -37.8340 H       132 LEU   -0.5100
   2023 N         -74.3180    3.0660  -43.5930 N.am    133 THR   -0.4700
   2024 CA        -74.4040    3.6930  -44.9120 C.3     133 THR    0.3100
   2025 C         -75.6510    3.2580  -45.7000 C.2     133 THR    0.0700
   2026 O         -76.2840    4.0980  -46.3550 O.2     133 THR    0.0900
   2027 CB        -73.1180    3.4560  -45.7450 C.3     133 THR    0.1400
   2028 CG2       -73.2980    3.9160  -47.1880 C.3     133 THR    0.0900
   2029 OG1       -72.0340    4.1890  -45.1700 O.3     133 THR   -0.6600
   2030 HN        -73.4740    2.5690  -43.4040 H       133 THR    0.4300
   2031 HA        -74.5620    4.7500  -44.7660 H       133 THR   -0.2700
   2032 HB        -72.8620    2.3750  -45.7480 H       133 THR    0.0900
   2033 HG1       -72.1310    4.1010  -44.2190 H       133 THR    0.0900
   2034 HG21      -73.7090    4.9480  -47.2120 H       133 THR    0.0900
   2035 HG22      -74.0050    3.2400  -47.7150 H       133 THR    0.5100
   2036 HG23      -72.3180    3.9120  -47.7110 H       133 THR   -0.5100
   2037 N         -76.0210    1.9580  -45.6440 N.am    134 PRO   -0.2900
   2038 CA        -77.2320    1.5680  -46.3680 C.3     134 PRO    0.0000
   2039 C         -78.5030    2.2130  -45.8210 C.2     134 PRO    0.0900
   2040 O         -79.4440    2.4500  -46.5790 O.2     134 PRO    0.0900
   2041 CB        -77.2740    0.0510  -46.1860 C.3     134 PRO    0.0200
   2042 CG        -75.8460   -0.3300  -45.9840 C.3     134 PRO    0.0900
   2043 CD        -75.2880    0.7770  -45.1520 C.3     134 PRO   -0.1800
   2044 HA        -77.1820    1.8980  -47.3930 H       134 PRO    0.0900
   2045 HB1       -77.6940   -0.4450  -47.0850 H       134 PRO    0.0900
   2046 HB2       -77.8870   -0.2270  -45.3020 H       134 PRO   -0.1800
   2047 HG1       -75.7660   -1.3050  -45.4570 H       134 PRO    0.0900
   2048 HG2       -75.3140   -0.4040  -46.9570 H       134 PRO    0.0900
   2049 HD1       -75.4920    0.6200  -44.0730 H       134 PRO    0.5100
   2050 HD2       -74.1980    0.9050  -45.3180 H       134 PRO   -0.5100
   2051 N         -78.5120    2.5190  -44.5230 N.am    135 MET   -0.4700
   2052 CA        -79.6610    3.1370  -43.8720 C.3     135 MET    0.3100
   2053 C         -80.0250    4.4890  -44.4640 C.2     135 MET    0.0700
   2054 O         -81.1930    4.8740  -44.4850 O.2     135 MET    0.0900
   2055 CB        -79.3930    3.3130  -42.3810 C.3     135 MET   -0.1800
   2056 CG        -80.6220    3.0950  -41.5330 C.3     135 MET    0.0900
   2057 SD        -81.0670    1.3520  -41.5730 S.3     135 MET    0.0900
   2058 CE        -79.7600    0.7020  -40.5410 C.3     135 MET   -0.1400
   2059 HN        -77.7290    2.3350  -43.9350 H       135 MET    0.0900
   2060 HA        -80.5190    2.5000  -44.0270 H       135 MET    0.0900
   2061 HB1       -79.0170    4.3440  -42.2060 H       135 MET   -0.0900
   2062 HB2       -78.6120    2.5870  -42.0720 H       135 MET   -0.2200
   2063 HG1       -81.4560    3.7150  -41.9250 H       135 MET    0.0900
   2064 HG2       -80.4120    3.4140  -40.4900 H       135 MET    0.0900
   2065 HE1       -79.8940    1.0070  -39.4810 H       135 MET    0.0900
   2066 HE2       -78.7750    1.0820  -40.8850 H       135 MET    0.5100
   2067 HE3       -79.7560   -0.4080  -40.5810 H       135 MET   -0.5100
   2068 N         -79.0080    5.2040  -44.9380 N.am    136 LEU   -0.4700
   2069 CA        -79.1740    6.5410  -45.4940 C.3     136 LEU    0.3100
   2070 C         -79.9650    6.5730  -46.8010 C.2     136 LEU    0.0700
   2071 O         -80.5390    7.6020  -47.1580 O.2     136 LEU    0.0900
   2072 CB        -77.8100    7.2050  -45.6960 C.3     136 LEU   -0.1800
   2073 CG        -76.9490    7.4100  -44.4490 C.3     136 LEU    0.0900
   2074 CD1       -75.6850    8.1610  -44.8240 C.3     136 LEU    0.0900
   2075 CD2       -77.7150    8.1500  -43.3570 C.3     136 LEU   -0.0900
   2076 HN        -78.0760    4.8520  -44.9360 H       136 LEU    0.0900
   2077 HA        -79.7750    7.1180  -44.8060 H       136 LEU   -0.2700
   2078 HB1       -77.9840    8.2010  -46.1540 H       136 LEU    0.0900
   2079 HB2       -77.2310    6.5770  -46.4060 H       136 LEU    0.0900
   2080 HG        -76.6830    6.4230  -44.0130 H       136 LEU    0.0900
   2081 HD11      -75.9430    9.1520  -45.2570 H       136 LEU   -0.2700
   2082 HD12      -75.1120    7.5820  -45.5810 H       136 LEU    0.0900
   2083 HD13      -75.0580    8.3210  -43.9220 H       136 LEU    0.0900
   2084 HD21      -78.6170    7.5700  -43.0630 H       136 LEU    0.0900
   2085 HD22      -78.0390    9.1450  -43.7300 H       136 LEU    0.5100
   2086 HD23      -77.0690    8.2780  -42.4620 H       136 LEU   -0.5100
   2087 N         -79.9970    5.4480  -47.5120 N.am    137 GLY   -0.4700
   2088 CA        -80.7330    5.3650  -48.7640 C.3     137 GLY    0.3100
   2089 C         -80.1580    4.3280  -49.6960 C.2     137 GLY   -0.0200
   2090 O         -80.8660    3.7850  -50.5410 O.2     137 GLY    0.0900
   2091 HN        -79.5240    4.6210  -47.2210 H       137 GLY    0.0900
   2092 HA1       -80.6910    6.3330  -49.2410 H       137 GLY    0.5100
   2093 HA2       -81.7560    5.1080  -48.5350 H       137 GLY   -0.5100
   2094 N         -78.8670    4.0440  -49.5370 N.am    138 TRP   -0.4700
   2095 CA        -78.1870    3.0480  -50.3490 C.3     138 TRP    0.3100
   2096 C         -78.6580    1.6180  -49.9990 C.2     138 TRP    0.0700
   2097 O         -77.8910    0.7860  -49.5040 O.2     138 TRP    0.0900
   2098 CB        -76.6720    3.1950  -50.1790 C.3     138 TRP   -0.1800
   2099 CG        -75.8880    2.6030  -51.2930 C.ar    138 TRP    0.0900
   2100 CD1       -76.3800    1.9530  -52.3820 C.ar    138 TRP    0.0900
   2101 CD2       -74.4620    2.5720  -51.4160 C.ar    138 TRP   -0.0300
   2102 CE2       -74.1630    1.8930  -52.6200 C.ar    138 TRP   -0.1500
   2103 CE3       -73.4070    3.0540  -50.6320 C.ar    138 TRP    0.2200
   2104 NE1       -75.3540    1.5290  -53.1880 N.ar    138 TRP   -0.5100
   2105 CZ2       -72.8530    1.6880  -53.0590 C.ar    138 TRP    0.3700
   2106 CZ3       -72.1010    2.8460  -51.0660 C.ar    138 TRP    0.2400
   2107 CH2       -71.8360    2.1710  -52.2670 C.ar    138 TRP    0.1100
   2108 HN        -78.3080    4.5040  -48.8520 H       138 TRP   -0.2500
   2109 HA        -78.4700    3.1990  -51.3800 H       138 TRP    0.1700
   2110 HB1       -76.3680    2.6950  -49.2350 H       138 TRP   -0.2000
   2111 HB2       -76.4240    4.2770  -50.1160 H       138 TRP    0.1400
   2112 HD1       -77.4300    1.7930  -52.5820 H       138 TRP   -0.2700
   2113 HE1       -75.4570    1.0480  -54.0310 H       138 TRP    0.1600
   2114 HE3       -73.5850    3.5800  -49.7050 H       138 TRP   -0.1400
   2115 HZ2       -72.6270    1.1730  -53.9810 H       138 TRP    0.1400
   2116 HZ3       -71.2790    3.2100  -50.4680 H       138 TRP    0.5100
   2117 HH2       -70.8110    2.0270  -52.5770 H       138 TRP   -0.5100
   2118 N         -79.9350    1.3430  -50.2700 N.am    139 ASN   -0.4700
   2119 CA        -80.5680    0.0840  -49.9050 C.3     139 ASN    0.3100
   2120 C         -81.6430   -0.3160  -50.8990 C.2     139 ASN    0.0700
   2121 O         -82.2740    0.5460  -51.5060 O.2     139 ASN    0.0900
   2122 CB        -81.1770    0.1920  -48.5110 C.3     139 ASN   -0.1800
   2123 CG        -82.1850    1.3120  -48.4020 C.2     139 ASN    0.0900
   2124 ND2       -81.8460    2.3390  -47.6330 N.am    139 ASN    0.0900
   2125 OD1       -83.2620    1.2550  -48.9900 O.2     139 ASN    0.5500
   2126 HN        -80.5200    1.9970  -50.7410 H       139 ASN   -0.5500
   2127 HA        -79.8170   -0.6910  -49.9290 H       139 ASN   -0.6200
   2128 HB1       -80.3660    0.3740  -47.7750 H       139 ASN    0.3200
   2129 HB2       -81.6860   -0.7640  -48.2650 H       139 ASN    0.3000
   2130 HD21      -80.9640    2.3420  -47.1620 H       139 ASN    0.5100
   2131 HD22      -82.4740    3.1100  -47.5230 H       139 ASN   -0.5100
   2132 N         -81.8750   -1.6210  -51.0400 N.am    140 ASN   -0.4700
   2133 CA        -82.8270   -2.1460  -52.0240 C.3     140 ASN    0.3100
   2134 C         -84.3030   -2.0550  -51.6340 C.2     140 ASN    0.0700
   2135 O         -85.1460   -2.7220  -52.2350 O.2     140 ASN    0.0900
   2136 CB        -82.4820   -3.5920  -52.3810 C.3     140 ASN   -0.1800
   2137 CG        -81.1280   -3.7240  -53.0500 C.2     140 ASN    0.0900
   2138 ND2       -80.4560   -4.8420  -52.7910 N.am    140 ASN    0.0900
   2139 OD1       -80.6910   -2.8440  -53.7950 O.2     140 ASN    0.5500
   2140 HN        -81.4090   -2.3020  -50.4800 H       140 ASN   -0.5500
   2141 HA        -82.7800   -1.5200  -52.9030 H       140 ASN   -0.6200
   2142 HB1       -83.2560   -3.9870  -53.0720 H       140 ASN    0.3200
   2143 HB2       -82.4770   -4.2000  -51.4520 H       140 ASN    0.3000
   2144 HD21      -80.8500   -5.5340  -52.1870 H       140 ASN    0.5100
   2145 HD22      -79.5560   -4.9910  -53.2020 H       140 ASN   -0.5100
   2146 N         -84.6220   -1.2210  -50.6440 N.am    141 CYS   -0.4700
   2147 CA        -85.9940   -1.0900  -50.1500 C.3     141 CYS    0.3100
   2148 C         -86.9620   -0.3590  -51.0800 C.2     141 CYS    0.0700
   2149 O         -88.1770   -0.5510  -50.9930 O.2     141 CYS    0.0900
   2150 CB        -86.0110   -0.4520  -48.7580 C.3     141 CYS   -0.1000
   2151 SG        -85.7860   -1.6390  -47.4120 S.3     141 CYS    0.0900
   2152 HN        -83.9390   -0.6470  -50.1960 H       141 CYS    0.0900
   2153 HA        -86.4310   -2.0760  -50.1140 H       141 CYS   -0.0800
   2154 HB1       -86.9840    0.0670  -48.6230 H       141 CYS    0.5100
   2155 HB2       -85.2010    0.3060  -48.7100 H       141 CYS   -0.5100
   2156 N         -86.4230    0.4670  -51.9750 N.am    142 GLY   -0.4700
   2157 CA        -87.2270    1.1360  -52.9940 C.3     142 GLY    0.3100
   2158 C         -87.8250    0.1670  -53.9990 C.2     142 GLY   -0.0200
   2159 O         -88.8070    0.4880  -54.6720 O.2     142 GLY    0.0900
   2160 HN        -85.4460    0.6660  -51.9900 H       142 GLY    0.0900
   2161 HA1       -86.5880    1.8350  -53.5140 H       142 GLY    0.5100
   2162 HA2       -88.0250    1.6620  -52.4930 H       142 GLY   -0.5100
   2163 N         -87.2320   -1.0250  -54.0950 N.am    143 GLN   -0.4700
   2164 CA        -87.6390   -2.0400  -55.0630 C.3     143 GLN    0.3100
   2165 C         -87.9590   -3.3880  -54.3960 C.2     143 GLN    0.0700
   2166 O         -87.2420   -4.3740  -54.6180 O.2     143 GLN    0.0900
   2167 CB        -86.5450   -2.2220  -56.1310 C.3     143 GLN   -0.1800
   2168 CG        -86.3660   -1.0480  -57.0980 C.3     143 GLN    0.0900
   2169 CD        -85.8350    0.2140  -56.4270 C.2     143 GLN    0.0900
   2170 NE2       -86.2670    1.3720  -56.9260 N.am    143 GLN   -0.1800
   2171 OE1       -85.0590    0.1500  -55.4700 O.2     143 GLN    0.0900
   2172 HN        -86.4750   -1.2800  -53.4990 H       143 GLN    0.0900
   2173 HA        -88.5630   -1.7180  -55.5210 H       143 GLN    0.5500
   2174 HB1       -86.7930   -3.1260  -56.7270 H       143 GLN   -0.5500
   2175 HB2       -85.5790   -2.3900  -55.6080 H       143 GLN   -0.6200
   2176 HG1       -87.3490   -0.8110  -57.5590 H       143 GLN    0.3200
   2177 HG2       -85.6520   -1.3460  -57.8950 H       143 GLN    0.3000
   2178 HE21      -85.9540    2.2340  -56.5280 H       143 GLN    0.5100
   2179 HE22      -86.9030    1.3780  -57.6970 H       143 GLN   -0.5100
   2180 N         -89.0390   -3.4430  -53.5860 N.am    144 PRO   -0.2900
   2181 CA        -89.4120   -4.6600  -52.8590 C.3     144 PRO    0.0000
   2182 C         -89.7700   -5.8100  -53.7900 C.2     144 PRO    0.0900
   2183 O         -90.2730   -5.5830  -54.8880 O.2     144 PRO    0.0900
   2184 CB        -90.6540   -4.2360  -52.0700 C.3     144 PRO    0.0200
   2185 CG        -90.5980   -2.7430  -52.0230 C.3     144 PRO    0.0900
   2186 CD        -90.0040   -2.3580  -53.3350 C.3     144 PRO   -0.1800
   2187 HA        -88.5890   -5.0040  -52.2540 H       144 PRO    0.0900
   2188 HB1       -90.6320   -4.6620  -51.0440 H       144 PRO    0.0900
   2189 HB2       -91.5800   -4.5780  -52.5800 H       144 PRO   -0.1800
   2190 HG1       -91.6140   -2.3120  -51.9040 H       144 PRO    0.0900
   2191 HG2       -89.9610   -2.3970  -51.1810 H       144 PRO    0.0900
   2192 HD1       -90.7680   -2.3290  -54.1390 H       144 PRO    0.5100
   2193 HD2       -89.4780   -1.3820  -53.2760 H       144 PRO   -0.5100
   2194 N         -89.5090   -7.0390  -53.3490 N.am    145 LYS   -0.4700
   2195 CA        -89.8290   -8.2250  -54.1390 C.3     145 LYS    0.3100
   2196 C         -91.1390   -8.8490  -53.6750 C.2     145 LYS    0.0700
   2197 O         -91.1700   -9.6090  -52.7070 O.2     145 LYS    0.0900
   2198 CB        -88.6900   -9.2490  -54.0640 C.3     145 LYS   -0.1800
   2199 CG        -87.3910   -8.7740  -54.6860 C.3     145 LYS    0.0900
   2200 CD        -86.3480   -9.8680  -54.6630 C.3     145 LYS    0.0900
   2201 CE        -85.1290   -9.4740  -55.4680 C.3     145 LYS   -0.1800
   2202 NZ        -84.2320  -10.6410  -55.6680 N.4     145 LYS    0.0900
   2203 HN        -89.0850   -7.2040  -52.4620 H       145 LYS    0.0900
   2204 HA        -89.9850   -7.9140  -55.1620 H       145 LYS   -0.1800
   2205 HB1       -89.0140  -10.1730  -54.5880 H       145 LYS    0.0900
   2206 HB2       -88.5020   -9.4880  -52.9960 H       145 LYS    0.0900
   2207 HG1       -87.0140   -7.8960  -54.1200 H       145 LYS    0.2100
   2208 HG2       -87.5790   -8.4700  -55.7380 H       145 LYS    0.0500
   2209 HD1       -86.7820  -10.7980  -55.0890 H       145 LYS    0.0500
   2210 HD2       -86.0450  -10.0630  -53.6120 H       145 LYS   -0.3000
   2211 HE1       -84.5560   -8.6890  -54.9290 H       145 LYS    0.3300
   2212 HE2       -85.4380   -9.1030  -56.4680 H       145 LYS    0.3300
   2213 HZ1       -84.7850  -11.4470  -56.0230 H       145 LYS    0.3300
   2214 HZ2       -83.7890  -10.8970  -54.7640 H       145 LYS    0.5100
   2215 HZ3       -83.4940  -10.3960  -56.3590 H       145 LYS   -0.5100
   2216 N         -92.2230   -8.5180  -54.3710 N.am    146 GLU   -0.4700
   2217 CA        -93.5590   -8.9740  -53.9900 C.3     146 GLU    0.3100
   2218 C         -93.8860  -10.3800  -54.4840 C.2     146 GLU    0.0700
   2219 O         -94.7140  -11.0730  -53.8890 O.2     146 GLU    0.0900
   2220 CB        -94.6170   -7.9620  -54.4370 C.3     146 GLU   -0.1800
   2221 CG        -94.7850   -6.8110  -53.4530 C.3     146 GLU    0.0900
   2222 CD        -94.5570   -5.4500  -54.0840 C.2     146 GLU    0.0900
   2223 OE1       -94.4310   -5.3700  -55.3270 O.co2   146 GLU   -0.2800
   2224 OE2       -94.4930   -4.4540  -53.3280 O.co2   146 GLU    0.0900
   2225 HN        -92.1740   -7.9440  -55.1850 H       146 GLU    0.0900
   2226 HA        -93.5800   -9.0890  -52.9160 H       146 GLU    0.6200
   2227 HB1       -95.5900   -8.4870  -54.5440 H       146 GLU   -0.7600
   2228 HB2       -94.3220   -7.5490  -55.4250 H       146 GLU   -0.7600
   2229 HG1       -94.0590   -6.9390  -52.6230 H       146 GLU    0.5100
   2230 HG2       -95.8170   -6.8370  -53.0420 H       146 GLU   -0.5100
   2231 N         -93.2260  -10.8030  -55.5630 N.am    147 GLY   -0.4700
   2232 CA        -93.3550  -12.1670  -56.0770 C.3     147 GLY    0.3100
   2233 C         -92.8280  -13.1950  -55.0940 C.2     147 GLY   -0.0200
   2234 O         -93.3060  -14.3300  -55.0510 O.2     147 GLY    0.0900
   2235 HN        -92.6120  -10.2050  -56.0710 H       147 GLY    0.0900
   2236 HA1       -92.7940  -12.2340  -56.9970 H       147 GLY    0.5100
   2237 HA2       -94.4020  -12.3570  -56.2650 H       147 GLY   -0.5100
   2238 N         -91.8370  -12.7840  -54.2970 N.am    148 LYS   -0.4700
   2239 CA        -91.2620  -13.6110  -53.2370 C.3     148 LYS    0.3100
   2240 C         -91.9920  -13.4430  -51.9070 C.2     148 LYS    0.0700
   2241 O         -92.1390  -14.4030  -51.1490 O.2     148 LYS    0.0900
   2242 CB        -89.7820  -13.2750  -53.0440 C.3     148 LYS   -0.1800
   2243 CG        -88.8420  -14.0030  -53.9900 C.3     148 LYS    0.0900
   2244 CD        -87.4300  -13.4240  -53.9300 C.3     148 LYS    0.0900
   2245 CE        -86.7560  -13.6720  -52.5840 C.3     148 LYS   -0.1800
   2246 NZ        -85.3600  -13.1630  -52.5800 N.4     148 LYS    0.0900
   2247 HN        -91.4380  -11.8760  -54.3930 H       148 LYS    0.0900
   2248 HA        -91.3790  -14.6470  -53.5190 H       148 LYS   -0.1800
   2249 HB1       -89.4990  -13.5340  -52.0020 H       148 LYS    0.0900
   2250 HB2       -89.6490  -12.1830  -53.1920 H       148 LYS    0.0900
   2251 HG1       -89.2280  -13.9130  -55.0280 H       148 LYS    0.2100
   2252 HG2       -88.8070  -15.0780  -53.7130 H       148 LYS    0.0500
   2253 HD1       -87.4830  -12.3290  -54.1100 H       148 LYS    0.0500
   2254 HD2       -86.8170  -13.8910  -54.7300 H       148 LYS   -0.3000
   2255 HE1       -86.7220  -14.7620  -52.3740 H       148 LYS    0.3300
   2256 HE2       -87.3130  -13.1450  -51.7800 H       148 LYS    0.3300
   2257 HZ1       -85.3510  -12.1740  -52.2590 H       148 LYS    0.3300
   2258 HZ2       -84.9670  -13.2190  -53.5410 H       148 LYS    0.5100
   2259 HZ3       -84.7820  -13.7400  -51.9360 H       148 LYS   -0.5100
   2260 N         -92.4380  -12.2180  -51.6280 N.am    149 ALA   -0.4700
   2261 CA        -93.1840  -11.9150  -50.4100 C.3     149 ALA    0.3100
   2262 C         -94.5170  -12.6510  -50.3880 C.2     149 ALA    0.0700
   2263 O         -95.0310  -12.9860  -49.3210 O.2     149 ALA    0.0900
   2264 CB        -93.4090  -10.4180  -50.2840 C.3     149 ALA   -0.2700
   2265 HN        -92.2820  -11.4500  -52.2430 H       149 ALA    0.0900
   2266 HA        -92.6160  -12.2810  -49.5680 H       149 ALA    0.0900
   2267 HB1       -94.1320  -10.0740  -51.0540 H       149 ALA    0.0900
   2268 HB2       -92.4490   -9.8780  -50.4330 H       149 ALA    0.5100
   2269 HB3       -93.8200  -10.1800  -49.2800 H       149 ALA   -0.5100
   2270 N         -95.0640  -12.9040  -51.5780 N.am    150 HSE   -0.4700
   2271 CA        -96.3090  -13.6460  -51.7120 C.3     150 HSE    0.3100
   2272 C         -96.1340  -15.1170  -51.3640 C.2     150 HSE    0.0700
   2273 O         -96.9030  -15.6590  -50.5710 O.2     150 HSE    0.0900
   2274 CB        -96.8850  -13.5090  -53.1240 C.3     150 HSE   -0.0800
   2275 CG        -98.1970  -14.2100  -53.3060 C.ar    150 HSE    0.0900
   2276 CD2       -98.5670  -15.2020  -54.1460 C.ar    150 HSE    0.0900
   2277 ND1       -99.3150  -13.8970  -52.5580 N.ar    150 HSE   -0.7000
   2278 CE1      -100.3170  -14.6710  -52.9330 C.ar    150 HSE    0.2200
   2279 NE2       -99.8920  -15.4730  -53.8950 N.ar    150 HSE    0.2500
   2280 HN        -94.6460  -12.5960  -52.4280 H       150 HSE    0.1300
   2281 HA        -97.0070  -13.2560  -50.9850 H       150 HSE   -0.3600
   2282 HB1       -96.1590  -13.9350  -53.8480 H       150 HSE    0.3200
   2283 HB2       -97.0310  -12.4310  -53.3460 H       150 HSE   -0.0500
   2284 HD2       -97.9820  -15.7250  -54.8930 H       150 HSE    0.0900
   2285 HE1      -101.3310  -14.6700  -52.5340 H       150 HSE    0.5100
   2286 HE2      -100.4330  -16.1670  -54.3690 H       150 HSE   -0.5100
   2287 N         -95.1150  -15.7520  -51.9470 N.am    151 SER   -0.4700
   2288 CA        -94.8200  -17.1630  -51.6910 C.3     151 SER    0.3100
   2289 C         -94.6630  -17.4730  -50.2040 C.2     151 SER    0.0700
   2290 O         -95.0200  -18.5620  -49.7510 O.2     151 SER    0.0900
   2291 CB        -93.5670  -17.5990  -52.4550 C.3     151 SER    0.0500
   2292 OG        -93.8120  -17.6440  -53.8490 O.3     151 SER    0.0900
   2293 HN        -94.5070  -15.2910  -52.5880 H       151 SER    0.0900
   2294 HA        -95.6730  -17.7450  -52.0070 H       151 SER   -0.6600
   2295 HB1       -93.2590  -18.6110  -52.1150 H       151 SER    0.4300
   2296 HB2       -92.7440  -16.8770  -52.2620 H       151 SER    0.5100
   2297 HG1       -93.7520  -16.7370  -54.1590 H       151 SER   -0.5100
   2298 N         -94.1440  -16.5040  -49.4470 N.am    152 GLN   -0.4700
   2299 CA        -93.9610  -16.6430  -48.0020 C.3     152 GLN    0.3100
   2300 C         -95.1980  -16.2090  -47.2110 C.2     152 GLN    0.0700
   2301 O         -95.1960  -16.2260  -45.9760 O.2     152 GLN    0.0900
   2302 CB        -92.7270  -15.8520  -47.5410 C.3     152 GLN   -0.1800
   2303 CG        -91.4080  -16.3030  -48.1700 C.3     152 GLN    0.0900
   2304 CD        -90.9030  -17.6290  -47.6290 C.2     152 GLN    0.0900
   2305 NE2       -90.7490  -17.7910  -46.4040 N.am    152 GLN   -0.1800
   2306 OE1       -90.6340  -18.5690  -48.5100 O.2     152 GLN    0.0900
   2307 HN        -93.8580  -15.6330  -49.8370 H       152 GLN    0.0900
   2308 HA        -93.8390  -17.6930  -47.7790 H       152 GLN    0.5500
   2309 HB1       -92.6410  -15.9550  -46.4390 H       152 GLN   -0.5500
   2310 HB2       -92.8860  -14.7830  -47.7920 H       152 GLN   -0.6200
   2311 HG1       -90.6350  -15.5290  -47.9740 H       152 GLN    0.3200
   2312 HG2       -91.5500  -16.4050  -49.2670 H       152 GLN    0.3000
   2313 HE21      -90.4160  -18.6660  -46.0530 H       152 GLN    0.5100
   2314 HE22      -90.9580  -17.0460  -45.7710 H       152 GLN   -0.5100
   2315 N         -96.2520  -15.8200  -47.9300 N.am    153 GLY   -0.4700
   2316 CA        -97.5210  -15.4130  -47.3280 C.3     153 GLY    0.3100
   2317 C         -97.4310  -14.1680  -46.4720 C.2     153 GLY   -0.0200
   2318 O         -98.1470  -14.0410  -45.4770 O.2     153 GLY    0.0900
   2319 HN        -96.2200  -15.7880  -48.9250 H       153 GLY    0.0900
   2320 HA1       -97.8660  -16.2320  -46.7140 H       153 GLY    0.5100
   2321 HA2       -98.2180  -15.2310  -48.1320 H       153 GLY   -0.5100
   2322 N         -96.5480  -13.2470  -46.8530 N.am    154 CYS   -0.4700
   2323 CA        -96.3520  -12.0100  -46.1080 C.3     154 CYS    0.3100
   2324 C         -97.4730  -11.0320  -46.4030 C.2     154 CYS    0.0700
   2325 O         -97.9370  -10.9310  -47.5430 O.2     154 CYS    0.0900
   2326 CB        -94.9990  -11.3700  -46.4440 C.3     154 CYS   -0.1000
   2327 SG        -93.5490  -12.4390  -46.2050 S.3     154 CYS    0.0900
   2328 HN        -95.9820  -13.3620  -47.6670 H       154 CYS    0.0900
   2329 HA        -96.4020  -12.2450  -45.0560 H       154 CYS   -0.0800
   2330 HB1       -94.8820  -10.4680  -45.8060 H       154 CYS    0.5100
   2331 HB2       -95.0300  -11.0480  -47.5060 H       154 CYS   -0.5100
   2332 N         -97.9060  -10.3140  -45.3690 N.am    155 GLY   -0.4700
   2333 CA        -98.9640   -9.3180  -45.5010 C.3     155 GLY    0.3100
   2334 C         -98.5230   -8.1340  -46.3330 C.2     155 GLY   -0.0200
   2335 O         -97.3530   -8.0250  -46.7060 O.2     155 GLY    0.0900
   2336 HN        -97.5230  -10.4240  -44.4550 H       155 GLY    0.0900
   2337 HA1       -99.2290   -8.9790  -44.5110 H       155 GLY    0.5100
   2338 HA2       -99.8120   -9.7910  -45.9730 H       155 GLY   -0.5100
   2339 N         -99.4660   -7.2450  -46.6370 N.am    156 GLU   -0.4700
   2340 CA        -99.1650   -6.0530  -47.4290 C.3     156 GLU    0.3100
   2341 C         -98.2530   -5.0930  -46.6700 C.2     156 GLU    0.0700
   2342 O         -98.4840   -4.7880  -45.4970 O.2     156 GLU    0.0900
   2343 CB       -100.4450   -5.3550  -47.9100 C.3     156 GLU   -0.1800
   2344 CG       -101.5100   -5.1310  -46.8380 C.3     156 GLU    0.0900
   2345 CD       -102.8380   -4.6670  -47.4120 C.2     156 GLU    0.0900
   2346 OE1      -102.8370   -3.9130  -48.4120 O.co2   156 GLU   -0.2800
   2347 OE2      -103.8900   -5.0550  -46.8580 O.co2   156 GLU    0.0900
   2348 HN       -100.4110   -7.3490  -46.3400 H       156 GLU    0.0900
   2349 HA        -98.5700   -6.3610  -48.2760 H       156 GLU    0.6200
   2350 HB1      -100.8920   -5.9710  -48.7170 H       156 GLU   -0.7600
   2351 HB2      -100.1620   -4.3650  -48.3260 H       156 GLU   -0.7600
   2352 HG1      -101.1470   -4.3620  -46.1240 H       156 GLU    0.5100
   2353 HG2      -101.6770   -6.0840  -46.2920 H       156 GLU   -0.5100
   2354 N         -97.2030   -4.6360  -47.3500 N.am    157 GLY   -0.4700
   2355 CA        -96.1720   -3.8120  -46.7260 C.3     157 GLY    0.3100
   2356 C         -95.0640   -4.6500  -46.1120 C.2     157 GLY   -0.0200
   2357 O         -94.2580   -4.1460  -45.3250 O.2     157 GLY    0.0900
   2358 HN        -97.0750   -4.8360  -48.3180 H       157 GLY    0.0900
   2359 HA1       -96.6390   -3.2190  -45.9540 H       157 GLY    0.5100
   2360 HA2       -95.7520   -3.1690  -47.4860 H       157 GLY   -0.5100
   2361 N         -95.0270   -5.9330  -46.4710 N.am    158 GLN   -0.4700
   2362 CA        -94.0220   -6.8560  -45.9550 C.3     158 GLN    0.3100
   2363 C         -93.3060   -7.6090  -47.0650 C.2     158 GLN    0.0700
   2364 O         -93.9150   -8.0140  -48.0560 O.2     158 GLN    0.0900
   2365 CB        -94.6420   -7.8520  -44.9710 C.3     158 GLN   -0.1800
   2366 CG        -95.0390   -7.2410  -43.6350 C.3     158 GLN    0.0900
   2367 CD        -95.7190   -8.2350  -42.7140 C.2     158 GLN    0.0900
   2368 NE2       -95.3740   -8.1740  -41.4310 N.am    158 GLN   -0.1800
   2369 OE1       -96.5480   -9.0420  -43.1380 O.2     158 GLN    0.0900
   2370 HN        -95.6860   -6.3200  -47.1100 H       158 GLN    0.0900
   2371 HA        -93.2560   -6.2730  -45.4640 H       158 GLN    0.5500
   2372 HB1       -93.9070   -8.6620  -44.7820 H       158 GLN   -0.5500
   2373 HB2       -95.5480   -8.2900  -45.4400 H       158 GLN   -0.6200
   2374 HG1       -95.7380   -6.3970  -43.8180 H       158 GLN    0.3200
   2375 HG2       -94.1280   -6.8570  -43.1280 H       158 GLN    0.3000
   2376 HE21      -95.7860   -8.8030  -40.7710 H       158 GLN    0.5100
   2377 HE22      -94.7020   -7.4990  -41.1250 H       158 GLN   -0.5100
   2378 N         -91.9980   -7.7910  -46.8790 N.am    159 VAL   -0.4700
   2379 CA        -91.1500   -8.5220  -47.8140 C.3     159 VAL    0.3100
   2380 C         -90.4340   -9.6640  -47.0950 C.2     159 VAL    0.0700
   2381 O         -90.3350   -9.6660  -45.8650 O.2     159 VAL    0.0900
   2382 CB        -90.1010   -7.5990  -48.4840 C.3     159 VAL   -0.0900
   2383 CG1       -90.7800   -6.6100  -49.4140 C.3     159 VAL    0.0900
   2384 CG2       -89.2560   -6.8700  -47.4390 C.3     159 VAL   -0.2700
   2385 HN        -91.5340   -7.4260  -46.0760 H       159 VAL    0.0900
   2386 HA        -91.7900   -8.9610  -48.5640 H       159 VAL    0.0900
   2387 HB        -89.3850   -8.2170  -49.0650 H       159 VAL    0.0900
   2388 HG11      -91.4950   -5.9780  -48.8440 H       159 VAL   -0.2700
   2389 HG12      -91.3400   -7.1550  -50.2040 H       159 VAL    0.0900
   2390 HG13      -90.0210   -5.9490  -49.8840 H       159 VAL    0.0900
   2391 HG21      -88.7180   -7.6050  -46.8030 H       159 VAL    0.0900
   2392 HG22      -89.9100   -6.2520  -46.7870 H       159 VAL    0.5100
   2393 HG23      -88.5080   -6.2210  -47.9420 H       159 VAL   -0.5100
   2394 N         -89.9430  -10.6330  -47.8680 N.am    160 ALA   -0.4700
   2395 CA        -89.1480  -11.7320  -47.3270 C.3     160 ALA    0.3100
   2396 C         -87.7640  -11.2250  -46.9390 C.2     160 ALA    0.0700
   2397 O         -86.9580  -10.8620  -47.8030 O.2     160 ALA    0.0900
   2398 CB        -89.0490  -12.8760  -48.3330 C.3     160 ALA   -0.2700
   2399 HN        -90.0960  -10.6510  -48.8530 H       160 ALA    0.0900
   2400 HA        -89.6240  -12.0730  -46.4200 H       160 ALA    0.0900
   2401 HB1       -88.5660  -12.5210  -49.2680 H       160 ALA    0.0900
   2402 HB2       -90.0650  -13.2530  -48.5790 H       160 ALA    0.5100
   2403 HB3       -88.4360  -13.7010  -47.9090 H       160 ALA   -0.5100
   2404 N         -87.5010  -11.1930  -45.6330 N.am    161 CYS   -0.4700
   2405 CA        -86.2750  -10.6170  -45.0960 C.3     161 CYS    0.3100
   2406 C         -85.0270  -11.4470  -45.4120 C.2     161 CYS    0.0700
   2407 O         -84.6400  -12.3340  -44.6500 O.2     161 CYS    0.0900
   2408 CB        -86.4120  -10.3840  -43.5880 C.3     161 CYS   -0.1000
   2409 SG        -85.0200   -9.5120  -42.8260 S.3     161 CYS    0.0900
   2410 HN        -88.1370  -11.5630  -44.9610 H       161 CYS    0.0900
   2411 HA        -86.0900   -9.6840  -45.6060 H       161 CYS   -0.0800
   2412 HB1       -86.5250  -11.3730  -43.0960 H       161 CYS    0.5100
   2413 HB2       -87.3380   -9.7970  -43.4140 H       161 CYS   -0.5100
   2414 N         -84.4140  -11.1490  -46.5570 N.am    162 LEU   -0.4700
   2415 CA        -83.1210  -11.7090  -46.9280 C.3     162 LEU    0.3100
   2416 C         -82.0680  -10.6010  -46.9730 C.2     162 LEU    0.0700
   2417 O         -82.4000   -9.4180  -47.1150 O.2     162 LEU    0.0900
   2418 CB        -83.1960  -12.4170  -48.2930 C.3     162 LEU   -0.1800
   2419 CG        -83.8280  -13.8110  -48.4730 C.3     162 LEU    0.0900
   2420 CD1       -83.6320  -14.6940  -47.2470 C.3     162 LEU    0.0900
   2421 CD2       -85.3000  -13.7310  -48.8430 C.3     162 LEU   -0.0900
   2422 HN        -84.8190  -10.5220  -47.2180 H       162 LEU    0.0900
   2423 HA        -82.8290  -12.4090  -46.1600 H       162 LEU   -0.2700
   2424 HB1       -82.1510  -12.5030  -48.6520 H       162 LEU    0.0900
   2425 HB2       -83.7570  -11.7350  -48.9620 H       162 LEU    0.0900
   2426 HG        -83.3630  -14.3060  -49.3530 H       162 LEU    0.0900
   2427 HD11      -84.1010  -14.2220  -46.3580 H       162 LEU   -0.2700
   2428 HD12      -82.5480  -14.8280  -47.0460 H       162 LEU    0.0900
   2429 HD13      -84.1060  -15.6850  -47.4140 H       162 LEU    0.0900
   2430 HD21      -85.4440  -13.0280  -49.6920 H       162 LEU    0.0900
   2431 HD22      -85.8880  -13.3620  -47.9750 H       162 LEU    0.5100
   2432 HD23      -85.6700  -14.7330  -49.1460 H       162 LEU   -0.5100
   2433 N         -80.7960  -10.9870  -46.8450 N.am    163 PHE   -0.4700
   2434 CA        -79.6890  -10.0380  -46.8900 C.3     163 PHE    0.3100
   2435 C         -79.6000   -9.4440  -48.2810 C.2     163 PHE    0.0700
   2436 O         -79.6920   -8.2280  -48.4570 O.2     163 PHE    0.0900
   2437 CB        -78.3710  -10.7320  -46.5240 C.3     163 PHE   -0.1800
   2438 CG        -77.2010   -9.7950  -46.3920 C.ar    163 PHE    0.0900
   2439 CD1       -76.9290   -9.1680  -45.1770 C.ar    163 PHE    0.0900
   2440 CD2       -76.3620   -9.5480  -47.4770 C.ar    163 PHE    0.0000
   2441 CE1       -75.8410   -8.3020  -45.0470 C.ar    163 PHE   -0.1150
   2442 CE2       -75.2700   -8.6830  -47.3520 C.ar    163 PHE    0.1150
   2443 CZ        -75.0100   -8.0620  -46.1360 C.ar    163 PHE   -0.1150
   2444 HN        -80.5450  -11.9430  -46.7150 H       163 PHE    0.1150
   2445 HA        -79.9010   -9.2430  -46.1890 H       163 PHE   -0.1150
   2446 HB1       -78.1140  -11.4670  -47.3180 H       163 PHE    0.1150
   2447 HB2       -78.4890  -11.2480  -45.5480 H       163 PHE   -0.1150
   2448 HD1       -77.5670   -9.3550  -44.3270 H       163 PHE    0.1150
   2449 HD2       -76.5560  -10.0300  -48.4240 H       163 PHE   -0.1150
   2450 HE1       -75.6440   -7.8200  -44.1000 H       163 PHE    0.1150
   2451 HE2       -74.6280   -8.4980  -48.2020 H       163 PHE    0.5100
   2452 HZ        -74.1670   -7.3950  -46.0370 H       163 PHE   -0.5100
   2453 N         -79.4520  -10.3270  -49.2670 N.am    164 GLU   -0.4700
   2454 CA        -79.3060   -9.9490  -50.6620 C.3     164 GLU    0.3100
   2455 C         -80.5410   -9.2290  -51.2070 C.2     164 GLU    0.0700
   2456 O         -80.5590   -8.7930  -52.3600 O.2     164 GLU    0.0900
   2457 CB        -78.9640  -11.1810  -51.5110 C.3     164 GLU   -0.1800
   2458 CG        -77.6110  -11.8050  -51.1660 C.3     164 GLU    0.0900
   2459 CD        -77.0610  -12.7240  -52.2540 C.2     164 GLU    0.0900
   2460 OE1       -77.8500  -13.2610  -53.0660 O.co2   164 GLU   -0.2800
   2461 OE2       -75.8240  -12.9180  -52.2910 O.co2   164 GLU    0.0900
   2462 HN        -79.4340  -11.3080  -49.0850 H       164 GLU    0.0900
   2463 HA        -78.5190   -9.2130  -50.7310 H       164 GLU    0.6200
   2464 HB1       -78.9540  -10.8820  -52.5810 H       164 GLU   -0.7600
   2465 HB2       -79.7560  -11.9460  -51.3590 H       164 GLU   -0.7600
   2466 HG1       -77.7200  -12.3990  -50.2340 H       164 GLU    0.5100
   2467 HG2       -76.8760  -10.9900  -50.9970 H       164 GLU   -0.5100
   2468 N         -81.5640   -9.0840  -50.3630 N.am    165 ASP   -0.4700
   2469 CA        -82.8040   -8.4160  -50.7430 C.3     165 ASP    0.3100
   2470 C         -82.8700   -6.9590  -50.3100 C.2     165 ASP    0.0700
   2471 O         -83.5880   -6.1660  -50.9180 O.2     165 ASP    0.0900
   2472 CB        -84.0110   -9.1730  -50.1840 C.3     165 ASP   -0.2800
   2473 CG        -84.5440  -10.2220  -51.1410 C.2     165 ASP    0.0900
   2474 OD1       -83.8040  -10.6400  -52.0650 O.co2   165 ASP    0.0900
   2475 OD2       -85.7150  -10.6330  -50.9650 O.co2   165 ASP    0.6200
   2476 HN        -81.5250   -9.4290  -49.4280 H       165 ASP   -0.7600
   2477 HA        -82.8490   -8.3830  -51.8220 H       165 ASP   -0.7600
   2478 HB1       -84.8230   -8.4470  -49.9690 H       165 ASP    0.5100
   2479 HB2       -83.7140   -9.6780  -49.2400 H       165 ASP   -0.5100
   2480 N         -82.1350   -6.6050  -49.2600 N.am    166 VAL   -0.4700
   2481 CA        -82.1580   -5.2350  -48.7440 C.3     166 VAL    0.3100
   2482 C         -80.8080   -4.5290  -48.8720 C.2     166 VAL    0.0700
   2483 O         -80.7560   -3.3080  -49.0340 O.2     166 VAL    0.0900
   2484 CB        -82.6670   -5.1670  -47.2790 C.3     166 VAL   -0.0900
   2485 CG1       -84.1310   -5.5790  -47.2070 C.3     166 VAL    0.0900
   2486 CG2       -81.8200   -6.0420  -46.3490 C.3     166 VAL   -0.2700
   2487 HN        -81.5430   -7.2480  -48.7810 H       166 VAL    0.0900
   2488 HA        -82.8040   -4.6550  -49.3850 H       166 VAL    0.0900
   2489 HB        -82.5560   -4.1300  -46.8970 H       166 VAL    0.0900
   2490 HG11      -84.2320   -6.6670  -47.4060 H       166 VAL   -0.2700
   2491 HG12      -84.7170   -5.0230  -47.9700 H       166 VAL    0.0900
   2492 HG13      -84.5350   -5.3640  -46.1950 H       166 VAL    0.0900
   2493 HG21      -80.7620   -5.7010  -46.3640 H       166 VAL    0.0900
   2494 HG22      -81.8560   -7.0990  -46.6880 H       166 VAL    0.5100
   2495 HG23      -82.2020   -5.9690  -45.3080 H       166 VAL   -0.5100
   2496 N         -79.7230   -5.2990  -48.7990 N.am    167 VAL   -0.4700
   2497 CA        -78.3740   -4.7470  -48.8670 C.3     167 VAL    0.3100
   2498 C         -77.8470   -4.8980  -50.2870 C.2     167 VAL    0.0700
   2499 O         -77.6980   -6.0220  -50.7720 O.2     167 VAL    0.0900
   2500 CB        -77.4250   -5.4160  -47.8420 C.3     167 VAL   -0.0900
   2501 CG1       -75.9670   -5.0750  -48.1350 C.3     167 VAL    0.0900
   2502 CG2       -77.7860   -4.9870  -46.4290 C.3     167 VAL   -0.2700
   2503 HN        -79.7840   -6.2890  -48.6960 H       167 VAL    0.0900
   2504 HA        -78.4420   -3.6880  -48.6700 H       167 VAL    0.0900
   2505 HB        -77.5570   -6.5190  -47.8870 H       167 VAL    0.0900
   2506 HG11      -75.8500   -3.9780  -48.2630 H       167 VAL   -0.2700
   2507 HG12      -75.6420   -5.5780  -49.0710 H       167 VAL    0.0900
   2508 HG13      -75.3240   -5.4050  -47.2910 H       167 VAL    0.0900
   2509 HG21      -78.8310   -5.2840  -46.1960 H       167 VAL    0.0900
   2510 HG22      -77.7030   -3.8830  -46.3360 H       167 VAL    0.5100
   2511 HG23      -77.1070   -5.4760  -45.7000 H       167 VAL   -0.5100
   2512 N         -77.5820   -3.7620  -50.9620 N.am    168 PRO   -0.2900
   2513 CA        -77.1320   -3.7240  -52.3590 C.3     168 PRO    0.0000
   2514 C         -75.7640   -4.3590  -52.5710 C.2     168 PRO    0.0900
   2515 O         -74.8710   -4.2270  -51.7300 O.2     168 PRO    0.0900
   2516 CB        -77.0680   -2.2230  -52.6720 C.3     168 PRO    0.0200
   2517 CG        -77.9340   -1.5770  -51.6610 C.3     168 PRO    0.0900
   2518 CD        -77.7930   -2.4080  -50.4250 C.3     168 PRO   -0.1800
   2519 HA        -77.8060   -4.2850  -52.9860 H       168 PRO    0.0900
   2520 HB1       -77.4430   -2.0200  -53.6980 H       168 PRO    0.0900
   2521 HB2       -76.0250   -1.8500  -52.5910 H       168 PRO   -0.1800
   2522 HG1       -77.6020   -0.5330  -51.4710 H       168 PRO    0.0900
   2523 HG2       -78.9900   -1.5610  -52.0040 H       168 PRO    0.0900
   2524 HD1       -76.9180   -2.0950  -49.8170 H       168 PRO    0.5100
   2525 HD2       -78.7140   -2.3800  -49.8050 H       168 PRO   -0.5100
   2526 N         -75.6090   -5.0430  -53.7030 N.am    169 MET   -0.4700
   2527 CA        -74.3640   -5.7120  -54.0340 C.3     169 MET    0.3100
   2528 C         -73.2400   -4.7380  -54.3440 C.2     169 MET    0.0700
   2529 O         -72.0730   -5.0420  -54.0970 O.2     169 MET    0.0900
   2530 CB        -74.5520   -6.6730  -55.2120 C.3     169 MET   -0.1800
   2531 CG        -75.1050   -8.0460  -54.8340 C.3     169 MET    0.0900
   2532 SD        -74.1980   -8.9260  -53.5350 S.3     169 MET    0.0900
   2533 CE        -72.5060   -8.6800  -54.0600 C.3     169 MET   -0.1400
   2534 HN        -76.3430   -5.1270  -54.3730 H       169 MET    0.0900
   2535 HA        -74.0330   -6.2530  -53.1600 H       169 MET    0.0900
   2536 HB1       -73.5670   -6.8180  -55.7030 H       169 MET   -0.0900
   2537 HB2       -75.2510   -6.2030  -55.9360 H       169 MET   -0.2200
   2538 HG1       -75.1090   -8.6710  -55.7500 H       169 MET    0.0900
   2539 HG2       -76.1550   -7.9070  -54.5010 H       169 MET    0.0900
   2540 HE1       -72.1360   -7.6730  -53.7720 H       169 MET    0.0900
   2541 HE2       -72.4310   -8.7700  -55.1650 H       169 MET    0.5100
   2542 HE3       -71.8440   -9.4360  -53.5890 H       169 MET   -0.5100
   2543 N         -73.5840   -3.5730  -54.8960 N.am    170 ASN   -0.4700
   2544 CA        -72.5790   -2.5530  -55.1700 C.3     170 ASN    0.3100
   2545 C         -72.0210   -1.9510  -53.8850 C.2     170 ASN    0.0700
   2546 O         -70.8180   -1.7100  -53.7850 O.2     170 ASN    0.0900
   2547 CB        -73.0850   -1.4790  -56.1480 C.3     170 ASN   -0.1800
   2548 CG        -74.3210   -0.7520  -55.6470 C.2     170 ASN    0.0900
   2549 ND2       -74.6490    0.3590  -56.3030 N.am    170 ASN    0.0900
   2550 OD1       -74.9760   -1.1740  -54.6930 O.2     170 ASN    0.5500
   2551 HN        -74.5250   -3.3520  -55.1420 H       170 ASN   -0.5500
   2552 HA        -71.7150   -3.0500  -55.5850 H       170 ASN   -0.6200
   2553 HB1       -73.3320   -1.9620  -57.1170 H       170 ASN    0.3200
   2554 HB2       -72.2790   -0.7310  -56.3090 H       170 ASN    0.3000
   2555 HD21      -75.5270    0.8030  -56.1260 H       170 ASN    0.5100
   2556 HD22      -74.0170    0.7480  -56.9730 H       170 ASN   -0.5100
   2557 N         -72.8880   -1.7390  -52.8910 N.am    171 TYR   -0.4700
   2558 CA        -72.4400   -1.3570  -51.5560 C.3     171 TYR    0.3100
   2559 C         -71.4680   -2.3950  -51.0030 C.2     171 TYR    0.0700
   2560 O         -70.4230   -2.0500  -50.4460 O.2     171 TYR    0.0900
   2561 CB        -73.6120   -1.1830  -50.5840 C.3     171 TYR   -0.1800
   2562 CG        -73.1690   -1.2370  -49.1390 C.ar    171 TYR    0.0900
   2563 CD1       -72.5000   -0.1590  -48.5530 C.ar    171 TYR    0.0900
   2564 CD2       -73.3860   -2.3780  -48.3670 C.ar    171 TYR    0.0000
   2565 CE1       -72.0750   -0.2140  -47.2350 C.ar    171 TYR   -0.1150
   2566 CE2       -72.9660   -2.4380  -47.0460 C.ar    171 TYR    0.1150
   2567 CZ        -72.3090   -1.3550  -46.4880 C.ar    171 TYR   -0.1150
   2568 OH        -71.8870   -1.4190  -45.1820 O.3     171 TYR    0.1150
   2569 HN        -73.8740   -1.8300  -53.0160 H       171 TYR    0.1100
   2570 HA        -71.8930   -0.4320  -51.6460 H       171 TYR   -0.5400
   2571 HB1       -74.3510   -1.9980  -50.7410 H       171 TYR    0.4300
   2572 HB2       -74.0910   -0.1950  -50.7520 H       171 TYR   -0.1150
   2573 HD1       -72.3110    0.7290  -49.1370 H       171 TYR    0.1150
   2574 HD2       -73.8880   -3.2270  -48.8040 H       171 TYR   -0.1150
   2575 HE1       -71.5640    0.6290  -46.7920 H       171 TYR    0.1150
   2576 HE2       -73.1500   -3.3250  -46.4560 H       171 TYR    0.5100
   2577 HH        -71.7520   -0.5220  -44.8700 H       171 TYR   -0.5100
   2578 N         -71.8280   -3.6680  -51.1580 N.am    172 MET   -0.4700
   2579 CA        -71.0000   -4.7590  -50.6870 C.3     172 MET    0.3100
   2580 C         -69.6500   -4.7890  -51.3770 C.2     172 MET    0.0700
   2581 O         -68.6220   -4.8400  -50.7140 O.2     172 MET    0.0900
   2582 CB        -71.7170   -6.1040  -50.8550 C.3     172 MET   -0.1800
   2583 CG        -72.7940   -6.3970  -49.7920 C.3     172 MET    0.0900
   2584 SD        -72.2970   -6.1060  -48.0730 S.3     172 MET    0.0900
   2585 CE        -70.8880   -7.2140  -47.9060 C.3     172 MET   -0.1400
   2586 HN        -72.6800   -3.9260  -51.6050 H       172 MET    0.0900
   2587 HA        -70.7760   -4.5820  -49.6450 H       172 MET    0.0900
   2588 HB1       -70.9560   -6.9120  -50.8120 H       172 MET   -0.0900
   2589 HB2       -72.2010   -6.1180  -51.8540 H       172 MET   -0.2200
   2590 HG1       -73.0920   -7.4610  -49.8980 H       172 MET    0.0900
   2591 HG2       -73.6740   -5.7610  -50.0200 H       172 MET    0.0900
   2592 HE1       -70.0850   -6.9580  -48.6290 H       172 MET    0.0900
   2593 HE2       -71.2010   -8.2620  -48.0970 H       172 MET    0.5100
   2594 HE3       -70.4630   -7.1430  -46.8820 H       172 MET   -0.5100
   2595 N         -69.6540   -4.7370  -52.7050 N.am    173 VAL   -0.4700
   2596 CA        -68.4300   -4.8960  -53.4830 C.3     173 VAL    0.3100
   2597 C         -67.5740   -3.6350  -53.4480 C.2     173 VAL    0.0700
   2598 O         -66.3880   -3.6990  -53.1350 O.2     173 VAL    0.0900
   2599 CB        -68.7230   -5.3360  -54.9430 C.3     173 VAL   -0.0900
   2600 CG1       -67.4790   -5.2090  -55.8200 C.3     173 VAL    0.0900
   2601 CG2       -69.2300   -6.7650  -54.9700 C.3     173 VAL   -0.2700
   2602 HN        -70.4900   -4.5880  -53.2280 H       173 VAL    0.0900
   2603 HA        -67.8210   -5.6390  -52.9880 H       173 VAL    0.0900
   2604 HB        -69.5310   -4.6980  -55.3620 H       173 VAL    0.0900
   2605 HG11      -66.6130   -5.7010  -55.3270 H       173 VAL   -0.2700
   2606 HG12      -67.2340   -4.1370  -55.9770 H       173 VAL    0.0900
   2607 HG13      -67.6550   -5.7000  -56.8000 H       173 VAL    0.0900
   2608 HG21      -70.1660   -6.8480  -54.3770 H       173 VAL    0.0900
   2609 HG22      -68.4700   -7.4440  -54.5300 H       173 VAL    0.5100
   2610 HG23      -69.4440   -7.0710  -56.0160 H       173 VAL   -0.5100
   2611 N         -68.1870   -2.4890  -53.7510 N.am    174 TYR   -0.4700
   2612 CA        -67.4490   -1.2300  -53.8960 C.3     174 TYR    0.3100
   2613 C         -67.0830   -0.5500  -52.5890 C.2     174 TYR    0.0700
   2614 O         -66.0140    0.0460  -52.4890 O.2     174 TYR    0.0900
   2615 CB        -68.2130   -0.2420  -54.7830 C.3     174 TYR   -0.1800
   2616 CG        -68.2210   -0.6200  -56.2400 C.ar    174 TYR    0.0900
   2617 CD1       -67.0420   -0.9740  -56.9020 C.ar    174 TYR    0.0900
   2618 CD2       -69.4110   -0.6300  -56.9620 C.ar    174 TYR    0.0000
   2619 CE1       -67.0500   -1.3240  -58.2470 C.ar    174 TYR   -0.1150
   2620 CE2       -69.4270   -0.9750  -58.3060 C.ar    174 TYR    0.1150
   2621 CZ        -68.2480   -1.3220  -58.9400 C.ar    174 TYR   -0.1150
   2622 OH        -68.2700   -1.6640  -60.2690 O.3     174 TYR    0.1150
   2623 HN        -69.1720   -2.4370  -53.8930 H       174 TYR    0.1100
   2624 HA        -66.4880   -1.4580  -54.3320 H       174 TYR   -0.5400
   2625 HB1       -67.7400    0.7600  -54.7040 H       174 TYR    0.4300
   2626 HB2       -69.2710   -0.1920  -54.4490 H       174 TYR   -0.1150
   2627 HD1       -66.1080   -0.9750  -56.3580 H       174 TYR    0.1150
   2628 HD2       -70.3350   -0.3660  -56.4700 H       174 TYR   -0.1150
   2629 HE1       -66.1310   -1.5950  -58.7450 H       174 TYR    0.1150
   2630 HE2       -70.3580   -0.9730  -58.8560 H       174 TYR    0.5100
   2631 HH        -67.3630   -1.7170  -60.5770 H       174 TYR   -0.5100
   2632 N         -67.9660   -0.6170  -51.5940 N.am    175 PHE   -0.4700
   2633 CA        -67.7060    0.0550  -50.3290 C.3     175 PHE    0.3100
   2634 C         -67.3220   -0.9090  -49.2030 C.2     175 PHE    0.0700
   2635 O         -66.2500   -0.7670  -48.6090 O.2     175 PHE    0.0900
   2636 CB        -68.8750    0.9700  -49.9360 C.3     175 PHE   -0.1800
   2637 CG        -68.5910    1.8570  -48.7530 C.ar    175 PHE    0.0900
   2638 CD1       -67.3110    2.3660  -48.5250 C.ar    175 PHE    0.0900
   2639 CD2       -69.6130    2.2060  -47.8740 C.ar    175 PHE    0.0000
   2640 CE1       -67.0470    3.1860  -47.4270 C.ar    175 PHE   -0.1150
   2641 CE2       -69.3650    3.0320  -46.7760 C.ar    175 PHE    0.1150
   2642 CZ        -68.0770    3.5220  -46.5520 C.ar    175 PHE   -0.1150
   2643 HN        -68.8250   -1.1170  -51.6680 H       175 PHE    0.1150
   2644 HA        -66.8020    0.6350  -50.4400 H       175 PHE   -0.1150
   2645 HB1       -69.7550    0.3450  -49.6710 H       175 PHE    0.1150
   2646 HB2       -69.1230    1.6350  -50.7910 H       175 PHE   -0.1150
   2647 HD1       -66.5120    2.1210  -49.2100 H       175 PHE    0.1150
   2648 HD2       -70.6120    1.8330  -48.0450 H       175 PHE   -0.1150
   2649 HE1       -66.0480    3.5590  -47.2570 H       175 PHE    0.1150
   2650 HE2       -70.1680    3.2920  -46.1020 H       175 PHE    0.5100
   2651 HZ        -67.8810    4.1590  -45.7020 H       175 PHE   -0.5100
   2652 N         -68.1700   -1.8970  -48.9250 N.am    176 ASN   -0.4700
   2653 CA        -67.9450   -2.8040  -47.7970 C.3     176 ASN    0.3100
   2654 C         -66.7010   -3.6800  -47.9180 C.2     176 ASN    0.0700
   2655 O         -65.9050   -3.7590  -46.9840 O.2     176 ASN    0.0900
   2656 CB        -69.1750   -3.6730  -47.5280 C.3     176 ASN   -0.1800
   2657 CG        -69.1740   -4.2430  -46.1270 C.2     176 ASN    0.0900
   2658 ND2       -70.0070   -3.6730  -45.2570 N.am    176 ASN    0.0900
   2659 OD1       -68.4310   -5.1770  -45.8220 O.2     176 ASN    0.5500
   2660 HN        -68.9900   -2.0630  -49.4680 H       176 ASN   -0.5500
   2661 HA        -67.7160   -2.2030  -46.9300 H       176 ASN   -0.6200
   2662 HB1       -69.1910   -4.5150  -48.2530 H       176 ASN    0.3200
   2663 HB2       -70.0910   -3.0600  -47.6620 H       176 ASN    0.3000
   2664 HD21      -70.0510   -4.0050  -44.3150 H       176 ASN    0.5100
   2665 HD22      -70.5880   -2.9120  -45.5470 H       176 ASN   -0.5100
   2666 N         -66.5370   -4.3300  -49.0670 N.am    177 PHE   -0.4700
   2667 CA        -65.3760   -5.1680  -49.3380 C.3     177 PHE    0.3100
   2668 C         -64.0550   -4.3890  -49.2150 C.2     177 PHE    0.0700
   2669 O         -63.1280   -4.8450  -48.5450 O.2     177 PHE    0.0900
   2670 CB        -65.5370   -5.8280  -50.7210 C.3     177 PHE   -0.1800
   2671 CG        -64.3960   -6.7280  -51.1320 C.ar    177 PHE    0.0900
   2672 CD1       -63.6760   -7.4640  -50.1980 C.ar    177 PHE    0.0900
   2673 CD2       -64.0800   -6.8670  -52.4780 C.ar    177 PHE    0.0000
   2674 CE1       -62.6330   -8.2940  -50.5980 C.ar    177 PHE   -0.1150
   2675 CE2       -63.0470   -7.7030  -52.8880 C.ar    177 PHE    0.1150
   2676 CZ        -62.3210   -8.4150  -51.9470 C.ar    177 PHE   -0.1150
   2677 HN        -67.2090   -4.2730  -49.8000 H       177 PHE    0.1150
   2678 HA        -65.3080   -5.9170  -48.5640 H       177 PHE   -0.1150
   2679 HB1       -65.6170   -5.0350  -51.4940 H       177 PHE    0.1150
   2680 HB2       -66.4560   -6.4530  -50.7180 H       177 PHE   -0.1150
   2681 HD1       -63.9270   -7.3900  -49.1500 H       177 PHE    0.1150
   2682 HD2       -64.6440   -6.3180  -53.2160 H       177 PHE   -0.1150
   2683 HE1       -62.0670   -8.8440  -49.8610 H       177 PHE    0.1150
   2684 HE2       -62.8120   -7.7970  -53.9370 H       177 PHE    0.5100
   2685 HZ        -61.5150   -9.0620  -52.2620 H       177 PHE   -0.5100
   2686 N         -63.9820   -3.2090  -49.8360 N.am    178 PHE   -0.4700
   2687 CA        -62.7640   -2.3950  -49.8050 C.3     178 PHE    0.3100
   2688 C         -62.4860   -1.7640  -48.4370 C.2     178 PHE    0.0700
   2689 O         -61.3460   -1.7640  -47.9640 O.2     178 PHE    0.0900
   2690 CB        -62.7920   -1.3090  -50.8950 C.3     178 PHE   -0.1800
   2691 CG        -62.5740   -1.8380  -52.2920 C.ar    178 PHE    0.0900
   2692 CD1       -61.2900   -2.0960  -52.7630 C.ar    178 PHE    0.0900
   2693 CD2       -63.6550   -2.0710  -53.1400 C.ar    178 PHE    0.0000
   2694 CE1       -61.0870   -2.5850  -54.0550 C.ar    178 PHE   -0.1150
   2695 CE2       -63.4660   -2.5580  -54.4340 C.ar    178 PHE    0.1150
   2696 CZ        -62.1820   -2.8160  -54.8910 C.ar    178 PHE   -0.1150
   2697 HN        -64.7510   -2.8290  -50.3440 H       178 PHE    0.1150
   2698 HA        -61.9210   -3.0530  -49.9570 H       178 PHE   -0.1150
   2699 HB1       -61.9880   -0.5690  -50.6960 H       178 PHE    0.1150
   2700 HB2       -63.7830   -0.8070  -50.8860 H       178 PHE   -0.1150
   2701 HD1       -60.4390   -1.9160  -52.1220 H       178 PHE    0.1150
   2702 HD2       -64.6570   -1.8700  -52.7900 H       178 PHE   -0.1150
   2703 HE1       -60.0860   -2.7840  -54.4080 H       178 PHE    0.1150
   2704 HE2       -64.3160   -2.7340  -55.0770 H       178 PHE    0.5100
   2705 HZ        -62.0290   -3.1950  -55.8910 H       178 PHE   -0.5100
   2706 N         -63.5300   -1.2350  -47.8020 N.am    179 ALA   -0.4700
   2707 CA        -63.3850   -0.5630  -46.5190 C.3     179 ALA    0.3100
   2708 C         -63.1260   -1.5310  -45.3700 C.2     179 ALA    0.0700
   2709 O         -62.2740   -1.2750  -44.5180 O.2     179 ALA    0.0900
   2710 CB        -64.6070    0.2900  -46.2240 C.3     179 ALA   -0.2700
   2711 HN        -64.4540   -1.2760  -48.1750 H       179 ALA    0.0900
   2712 HA        -62.4990    0.0520  -46.5610 H       179 ALA    0.0900
   2713 HB1       -65.4840   -0.3590  -46.0110 H       179 ALA    0.0900
   2714 HB2       -64.8430    0.9290  -47.1010 H       179 ALA    0.5100
   2715 HB3       -64.4160    0.9280  -45.3360 H       179 ALA   -0.5100
   2716 N         -63.8560   -2.6450  -45.3460 N.am    180 CYS   -0.4700
   2717 CA        -63.7970   -3.5550  -44.2070 C.3     180 CYS    0.3100
   2718 C         -62.7690   -4.6660  -44.3450 C.2     180 CYS    0.0700
   2719 O         -62.1910   -5.0960  -43.3490 O.2     180 CYS    0.0900
   2720 CB        -65.1740   -4.1420  -43.8970 C.3     180 CYS   -0.1100
   2721 SG        -66.3590   -2.9100  -43.3220 S.3     180 CYS    0.0900
   2722 HN        -64.4660   -2.9040  -46.0910 H       180 CYS    0.0900
   2723 HA        -63.4280   -3.0010  -43.3570 H       180 CYS   -0.2300
   2724 HB1       -65.0530   -4.9250  -43.1200 H       180 CYS    0.1600
   2725 HB2       -65.5640   -4.6240  -44.8190 H       180 CYS    0.5100
   2726 HG1       -66.6440   -2.4500  -44.5320 H       180 CYS   -0.5100
   2727 N         -62.5250   -5.1340  -45.5630 N.am    181 VAL   -0.4700
   2728 CA        -61.6480   -6.2820  -45.7250 C.3     181 VAL    0.3100
   2729 C         -60.3160   -5.9700  -46.4020 C.2     181 VAL    0.0700
   2730 O         -59.2660   -6.0880  -45.7690 O.2     181 VAL    0.0900
   2731 CB        -62.3800   -7.4870  -46.3700 C.3     181 VAL   -0.0900
   2732 CG1       -61.3960   -8.6000  -46.7340 C.3     181 VAL    0.0900
   2733 CG2       -63.4520   -8.0130  -45.4120 C.3     181 VAL   -0.2700
   2734 HN        -62.9150   -4.7350  -46.3910 H       181 VAL    0.0900
   2735 HA        -61.2810   -6.5550  -44.7470 H       181 VAL    0.0900
   2736 HB        -62.9040   -7.1470  -47.2900 H       181 VAL    0.0900
   2737 HG11      -60.7450   -8.8330  -45.8650 H       181 VAL   -0.2700
   2738 HG12      -60.7540   -8.2750  -47.5810 H       181 VAL    0.0900
   2739 HG13      -61.9520   -9.5190  -47.0170 H       181 VAL    0.0900
   2740 HG21      -64.1920   -7.2150  -45.1920 H       181 VAL    0.0900
   2741 HG22      -62.9810   -8.3330  -44.4580 H       181 VAL    0.5100
   2742 HG23      -63.9830   -8.8720  -45.8740 H       181 VAL   -0.5100
   2743 N         -60.3500   -5.5610  -47.6670 N.am    182 LEU   -0.4700
   2744 CA        -59.1290   -5.3930  -48.4470 C.3     182 LEU    0.3100
   2745 C         -58.1190   -4.3950  -47.8590 C.2     182 LEU    0.0700
   2746 O         -56.9190   -4.6920  -47.7980 O.2     182 LEU    0.0900
   2747 CB        -59.4670   -5.0390  -49.8970 C.3     182 LEU   -0.1800
   2748 CG        -58.3940   -5.3800  -50.9250 C.3     182 LEU    0.0900
   2749 CD1       -58.2460   -6.8920  -51.0790 C.3     182 LEU    0.0900
   2750 CD2       -58.7260   -4.7310  -52.2560 C.3     182 LEU   -0.0900
   2751 HN        -61.2050   -5.3520  -48.1360 H       182 LEU    0.0900
   2752 HA        -58.5750   -6.3190  -48.4070 H       182 LEU   -0.2700
   2753 HB1       -59.6570   -3.9460  -49.9480 H       182 LEU    0.0900
   2754 HB2       -60.3950   -5.5790  -50.1760 H       182 LEU    0.0900
   2755 HG        -57.4230   -4.9490  -50.5990 H       182 LEU    0.0900
   2756 HD11      -59.2070   -7.3380  -51.4150 H       182 LEU   -0.2700
   2757 HD12      -57.9640   -7.3460  -50.1050 H       182 LEU    0.0900
   2758 HD13      -57.4650   -7.1210  -51.8370 H       182 LEU    0.0900
   2759 HD21      -58.7760   -3.6270  -52.1410 H       182 LEU    0.0900
   2760 HD22      -59.7120   -5.0940  -52.6180 H       182 LEU    0.5100
   2761 HD23      -57.9410   -4.9750  -53.0030 H       182 LEU   -0.5100
   2762 N         -58.5850   -3.2190  -47.4300 N.am    183 VAL   -0.4700
   2763 CA        -57.6880   -2.2420  -46.8030 C.3     183 VAL    0.3100
   2764 C         -57.0880   -2.7860  -45.4900 C.2     183 VAL    0.0700
   2765 O         -55.8660   -2.9630  -45.4070 O.2     183 VAL    0.0900
   2766 CB        -58.3300   -0.8230  -46.6540 C.3     183 VAL   -0.0900
   2767 CG1       -57.5950    0.0330  -45.6100 C.3     183 VAL    0.0900
   2768 CG2       -58.3500   -0.1120  -47.9940 C.3     183 VAL   -0.2700
   2769 HN        -59.5440   -2.9570  -47.5140 H       183 VAL    0.0900
   2770 HA        -56.8020   -2.1780  -47.4160 H       183 VAL    0.0900
   2771 HB        -59.3920   -0.9380  -46.3450 H       183 VAL    0.0900
   2772 HG11      -56.5010    0.0190  -45.8080 H       183 VAL   -0.2700
   2773 HG12      -57.7760   -0.3730  -44.5920 H       183 VAL    0.0900
   2774 HG13      -57.9520    1.0830  -45.6630 H       183 VAL    0.0900
   2775 HG21      -58.9430   -0.6970  -48.7290 H       183 VAL    0.0900
   2776 HG22      -57.3140   -0.0040  -48.3800 H       183 VAL    0.5100
   2777 HG23      -58.8150    0.8920  -47.8830 H       183 VAL   -0.5100
   2778 N         -57.9260   -3.0880  -44.4740 N.am    184 PRO   -0.2900
   2779 CA        -57.3280   -3.6320  -43.2570 C.3     184 PRO    0.0000
   2780 C         -56.4350   -4.8460  -43.5180 C.2     184 PRO    0.0900
   2781 O         -55.4090   -4.9950  -42.8540 O.2     184 PRO    0.0900
   2782 CB        -58.5420   -4.0130  -42.4050 C.3     184 PRO    0.0200
   2783 CG        -59.6070   -3.0670  -42.8500 C.3     184 PRO    0.0900
   2784 CD        -59.3860   -2.9060  -44.3280 C.3     184 PRO   -0.1800
   2785 HA        -56.6710   -2.9060  -42.8050 H       184 PRO    0.0900
   2786 HB1       -58.3230   -3.8860  -41.3240 H       184 PRO    0.0900
   2787 HB2       -58.8430   -5.0660  -42.5900 H       184 PRO   -0.1800
   2788 HG1       -60.6150   -3.4850  -42.6450 H       184 PRO    0.0900
   2789 HG2       -59.5090   -2.0910  -42.3290 H       184 PRO    0.0900
   2790 HD1       -59.9280   -3.6830  -44.9090 H       184 PRO    0.5100
   2791 HD2       -59.6820   -1.8960  -44.6780 H       184 PRO   -0.5100
   2792 N         -56.8020   -5.6910  -44.4870 N.am    185 LEU   -0.4700
   2793 CA        -55.9560   -6.8240  -44.8790 C.3     185 LEU    0.3100
   2794 C         -54.6030   -6.3740  -45.4180 C.2     185 LEU    0.0700
   2795 O         -53.5760   -6.9300  -45.0310 O.2     185 LEU    0.0900
   2796 CB        -56.6600   -7.7300  -45.9020 C.3     185 LEU   -0.1800
   2797 CG        -55.8790   -8.9000  -46.5200 C.3     185 LEU    0.0900
   2798 CD1       -55.5850   -9.9980  -45.5070 C.3     185 LEU    0.0900
   2799 CD2       -56.6470   -9.4750  -47.6950 C.3     185 LEU   -0.0900
   2800 HN        -57.6620   -5.5890  -44.9830 H       185 LEU    0.0900
   2801 HA        -55.7230   -7.3850  -43.9860 H       185 LEU   -0.2700
   2802 HB1       -56.9930   -7.0810  -46.7380 H       185 LEU    0.0900
   2803 HB2       -57.5500   -8.1600  -45.4000 H       185 LEU    0.0900
   2804 HG        -54.9180   -8.5170  -46.9240 H       185 LEU    0.0900
   2805 HD11      -56.5240  -10.5260  -45.2330 H       185 LEU   -0.2700
   2806 HD12      -55.1460   -9.5570  -44.5870 H       185 LEU    0.0900
   2807 HD13      -54.8780  -10.7350  -45.9420 H       185 LEU    0.0900
   2808 HD21      -56.7990   -8.6940  -48.4710 H       185 LEU    0.0900
   2809 HD22      -57.6420   -9.8360  -47.3560 H       185 LEU    0.5100
   2810 HD23      -56.0770  -10.3150  -48.1450 H       185 LEU   -0.5100
   2811 N         -54.5980   -5.3690  -46.2960 N.am    186 LEU   -0.4700
   2812 CA        -53.3480   -4.8470  -46.8510 C.3     186 LEU    0.3100
   2813 C         -52.4580   -4.2030  -45.7980 C.2     186 LEU    0.0700
   2814 O         -51.2400   -4.4010  -45.8100 O.2     186 LEU    0.0900
   2815 CB        -53.6000   -3.8520  -47.9850 C.3     186 LEU   -0.1800
   2816 CG        -53.8680   -4.3620  -49.4020 C.3     186 LEU    0.0900
   2817 CD1       -53.5670   -3.2400  -50.3810 C.3     186 LEU    0.0900
   2818 CD2       -53.0460   -5.5980  -49.7550 C.3     186 LEU   -0.0900
   2819 HN        -55.4380   -4.9330  -46.6110 H       186 LEU    0.0900
   2820 HA        -52.7750   -5.6850  -47.2160 H       186 LEU   -0.2700
   2821 HB1       -52.7070   -3.1960  -48.0420 H       186 LEU    0.0900
   2822 HB2       -54.4790   -3.2430  -47.6900 H       186 LEU    0.0900
   2823 HG        -54.9300   -4.6730  -49.4970 H       186 LEU    0.0900
   2824 HD11      -52.5060   -2.9280  -50.2910 H       186 LEU   -0.2700
   2825 HD12      -54.2140   -2.3640  -50.1630 H       186 LEU    0.0900
   2826 HD13      -53.7480   -3.5880  -51.4210 H       186 LEU    0.0900
   2827 HD21      -53.4070   -6.4750  -49.1760 H       186 LEU    0.0900
   2828 HD22      -51.9770   -5.4240  -49.5060 H       186 LEU    0.5100
   2829 HD23      -53.1460   -5.8210  -50.8380 H       186 LEU   -0.5100
   2830 N         -53.0640   -3.4330  -44.8910 N.am    187 LEU   -0.4700
   2831 CA        -52.3250   -2.7790  -43.8140 C.3     187 LEU    0.3100
   2832 C         -51.6750   -3.7900  -42.8710 C.2     187 LEU    0.0700
   2833 O         -50.4930   -3.6690  -42.5500 O.2     187 LEU    0.0900
   2834 CB        -53.2210   -1.8080  -43.0350 C.3     187 LEU   -0.1800
   2835 CG        -53.5850   -0.4890  -43.7240 C.3     187 LEU    0.0900
   2836 CD1       -54.6830    0.2430  -42.9630 C.3     187 LEU    0.0900
   2837 CD2       -52.3540    0.3960  -43.8910 C.3     187 LEU   -0.0900
   2838 HN        -54.0480   -3.2700  -44.9090 H       187 LEU    0.0900
   2839 HA        -51.4950   -2.2480  -44.2560 H       187 LEU   -0.2700
   2840 HB1       -52.7020   -1.5600  -42.0850 H       187 LEU    0.0900
   2841 HB2       -54.1670   -2.3380  -42.8000 H       187 LEU    0.0900
   2842 HG        -53.9340   -0.7010  -44.7560 H       187 LEU    0.0900
   2843 HD11      -54.3440    0.4710  -41.9290 H       187 LEU   -0.2700
   2844 HD12      -55.5930   -0.3920  -42.9060 H       187 LEU    0.0900
   2845 HD13      -54.9250    1.1990  -43.4760 H       187 LEU    0.0900
   2846 HD21      -51.5920   -0.1240  -44.5090 H       187 LEU    0.0900
   2847 HD22      -51.9120    0.6210  -42.8960 H       187 LEU    0.5100
   2848 HD23      -52.6350    1.3440  -44.3980 H       187 LEU   -0.5100
   2849 N         -52.4460   -4.7930  -42.4460 N.am    188 MET   -0.4700
   2850 CA        -51.9320   -5.8480  -41.5810 C.3     188 MET    0.3100
   2851 C         -50.8140   -6.6120  -42.2760 C.2     188 MET    0.0700
   2852 O         -49.7630   -6.8710  -41.6830 O.2     188 MET    0.0900
   2853 CB        -53.0470   -6.8150  -41.1670 C.3     188 MET   -0.1800
   2854 CG        -54.0460   -6.2500  -40.1680 C.3     188 MET    0.0900
   2855 SD        -55.1950   -7.4740  -39.5040 S.3     188 MET    0.0900
   2856 CE        -56.1070   -7.9880  -40.9640 C.3     188 MET   -0.1400
   2857 HN        -53.4070   -4.8660  -42.7020 H       188 MET    0.0900
   2858 HA        -51.5010   -5.3820  -40.7080 H       188 MET    0.0900
   2859 HB1       -52.5770   -7.7140  -40.7160 H       188 MET   -0.0900
   2860 HB2       -53.6020   -7.1170  -42.0800 H       188 MET   -0.2200
   2861 HG1       -54.6250   -5.4490  -40.6750 H       188 MET    0.0900
   2862 HG2       -53.4780   -5.7950  -39.3300 H       188 MET    0.0900
   2863 HE1       -55.4680   -8.5800  -41.6520 H       188 MET    0.0900
   2864 HE2       -56.4740   -7.0980  -41.5190 H       188 MET    0.5100
   2865 HE3       -56.9740   -8.6170  -40.6740 H       188 MET   -0.5100
   2866 N         -51.0460   -6.9560  -43.5430 N.am    189 LEU   -0.4700
   2867 CA        -50.0440   -7.6190  -44.3690 C.3     189 LEU    0.3100
   2868 C         -48.7690   -6.7790  -44.4380 C.2     189 LEU    0.0700
   2869 O         -47.6680   -7.2980  -44.2400 O.2     189 LEU    0.0900
   2870 CB        -50.6050   -7.8940  -45.7730 C.3     189 LEU   -0.1800
   2871 CG        -49.9060   -8.9320  -46.6600 C.3     189 LEU    0.0900
   2872 CD1       -49.8300  -10.2950  -45.9930 C.3     189 LEU    0.0900
   2873 CD2       -50.6190   -9.0460  -47.9970 C.3     189 LEU   -0.0900
   2874 HN        -51.9210   -6.7740  -43.9840 H       189 LEU    0.0900
   2875 HA        -49.7700   -8.5460  -43.8870 H       189 LEU   -0.2700
   2876 HB1       -50.5920   -6.9310  -46.3250 H       189 LEU    0.0900
   2877 HB2       -51.6560   -8.2260  -45.6470 H       189 LEU    0.0900
   2878 HG        -48.8760   -8.5810  -46.8830 H       189 LEU    0.0900
   2879 HD11      -50.8520  -10.6700  -45.7730 H       189 LEU   -0.2700
   2880 HD12      -49.2670  -10.2190  -45.0380 H       189 LEU    0.0900
   2881 HD13      -49.3250  -11.0190  -46.6680 H       189 LEU    0.0900
   2882 HD21      -50.6100   -8.0650  -48.5200 H       189 LEU    0.0900
   2883 HD22      -51.6760   -9.3530  -47.8380 H       189 LEU    0.5100
   2884 HD23      -50.1050   -9.7930  -48.6380 H       189 LEU   -0.5100
   2885 N         -48.9340   -5.4750  -44.6870 N.am    190 GLY   -0.4700
   2886 CA        -47.8300   -4.5160  -44.6840 C.3     190 GLY    0.3100
   2887 C         -47.0780   -4.4760  -43.3660 C.2     190 GLY   -0.0200
   2888 O         -45.8460   -4.4150  -43.3470 O.2     190 GLY    0.0900
   2889 HN        -49.8310   -5.0930  -44.8880 H       190 GLY    0.0900
   2890 HA1       -48.2410   -3.5380  -44.8840 H       190 GLY    0.5100
   2891 HA2       -47.1450   -4.7990  -45.4710 H       190 GLY   -0.5100
   2892 N         -47.8230   -4.5150  -42.2580 N.am    191 VAL   -0.4700
   2893 CA        -47.2490   -4.5570  -40.9120 C.3     191 VAL    0.3100
   2894 C         -46.4260   -5.8270  -40.7070 C.2     191 VAL    0.0700
   2895 O         -45.2790   -5.7620  -40.2590 O.2     191 VAL    0.0900
   2896 CB        -48.3390   -4.4380  -39.8200 C.3     191 VAL   -0.0900
   2897 CG1       -47.7910   -4.8300  -38.4590 C.3     191 VAL    0.0900
   2898 CG2       -48.8930   -3.0250  -39.7750 C.3     191 VAL   -0.2700
   2899 HN        -48.8190   -4.5160  -42.3010 H       191 VAL    0.0900
   2900 HA        -46.5490   -3.7390  -40.8280 H       191 VAL    0.0900
   2901 HB        -49.1890   -5.1060  -40.0780 H       191 VAL    0.0900
   2902 HG11      -46.9440   -4.1650  -38.1820 H       191 VAL   -0.2700
   2903 HG12      -47.4240   -5.8780  -38.4850 H       191 VAL    0.0900
   2904 HG13      -48.5860   -4.7310  -37.6880 H       191 VAL    0.0900
   2905 HG21      -49.3430   -2.7590  -40.7560 H       191 VAL    0.0900
   2906 HG22      -48.0770   -2.3060  -39.5530 H       191 VAL    0.5100
   2907 HG23      -49.6790   -2.9510  -38.9930 H       191 VAL   -0.5100
   2908 N         -47.0070   -6.9750  -41.0520 N.am    192 TYR   -0.4700
   2909 CA        -46.3070   -8.2510  -40.9680 C.3     192 TYR    0.3100
   2910 C         -44.9880   -8.2360  -41.7480 C.2     192 TYR    0.0700
   2911 O         -43.9450   -8.6200  -41.2200 O.2     192 TYR    0.0900
   2912 CB        -47.2120   -9.4000  -41.4360 C.3     192 TYR   -0.1800
   2913 CG        -46.4600  -10.6750  -41.7150 C.ar    192 TYR    0.0900
   2914 CD1       -45.9350  -11.4380  -40.6750 C.ar    192 TYR    0.0900
   2915 CD2       -46.2630  -11.1140  -43.0220 C.ar    192 TYR    0.0000
   2916 CE1       -45.2320  -12.6070  -40.9290 C.ar    192 TYR   -0.1150
   2917 CE2       -45.5630  -12.2880  -43.2870 C.ar    192 TYR    0.1150
   2918 CZ        -45.0530  -13.0280  -42.2340 C.ar    192 TYR   -0.1150
   2919 OH        -44.3540  -14.1850  -42.4850 O.3     192 TYR    0.1150
   2920 HN        -47.9470   -7.0130  -41.3830 H       192 TYR    0.1100
   2921 HA        -46.0090   -8.4020  -39.9410 H       192 TYR   -0.5400
   2922 HB1       -47.7240   -9.1050  -42.3760 H       192 TYR    0.4300
   2923 HB2       -47.9610   -9.6230  -40.6460 H       192 TYR   -0.1150
   2924 HD1       -46.0770  -11.1140  -39.6550 H       192 TYR    0.1150
   2925 HD2       -46.6590  -10.5360  -43.8430 H       192 TYR   -0.1150
   2926 HE1       -44.8270  -13.1860  -40.1120 H       192 TYR    0.1150
   2927 HE2       -45.4200  -12.6200  -44.3060 H       192 TYR    0.5100
   2928 HH        -44.3310  -14.3160  -43.4350 H       192 TYR   -0.5100
   2929 N         -45.0320   -7.7690  -42.9950 N.am    193 LEU   -0.4700
   2930 CA        -43.8380   -7.6960  -43.8340 C.3     193 LEU    0.3100
   2931 C         -42.7670   -6.7630  -43.2650 C.2     193 LEU    0.0700
   2932 O         -41.5820   -6.9330  -43.5450 O.2     193 LEU    0.0900
   2933 CB        -44.2000   -7.2990  -45.2740 C.3     193 LEU   -0.1800
   2934 CG        -45.0810   -8.2890  -46.0540 C.3     193 LEU    0.0900
   2935 CD1       -45.8580   -7.5750  -47.1520 C.3     193 LEU    0.0900
   2936 CD2       -44.2950   -9.4780  -46.6230 C.3     193 LEU   -0.0900
   2937 HN        -45.8790   -7.4490  -43.4100 H       193 LEU    0.0900
   2938 HA        -43.3630   -8.6670  -43.8230 H       193 LEU   -0.2700
   2939 HB1       -43.2530   -7.1690  -45.8400 H       193 LEU    0.0900
   2940 HB2       -44.7330   -6.3270  -45.2340 H       193 LEU    0.0900
   2941 HG        -45.7970   -8.7730  -45.3550 H       193 LEU    0.0900
   2942 HD11      -45.1550   -7.0940  -47.8650 H       193 LEU   -0.2700
   2943 HD12      -46.5060   -6.7890  -46.7080 H       193 LEU    0.0900
   2944 HD13      -46.4830   -8.3050  -47.7100 H       193 LEU    0.0900
   2945 HD21      -43.8110  -10.0450  -45.7990 H       193 LEU    0.0900
   2946 HD22      -43.5050   -9.1140  -47.3140 H       193 LEU    0.5100
   2947 HD23      -44.9810  -10.1610  -47.1680 H       193 LEU   -0.5100
   2948 N         -43.1830   -5.7870  -42.4590 N.am    194 ARG   -0.4700
   2949 CA        -42.2440   -4.8760  -41.8090 C.3     194 ARG    0.3100
   2950 C         -41.6480   -5.4630  -40.5330 C.2     194 ARG    0.0700
   2951 O         -40.5860   -5.0280  -40.0810 O.2     194 ARG    0.0900
   2952 CB        -42.8930   -3.5130  -41.5340 C.3     194 ARG   -0.1800
   2953 CG        -43.0210   -2.6160  -42.7690 C.3     194 ARG    0.0900
   2954 CD        -41.6580   -2.1340  -43.2670 C.3     194 ARG    0.0900
   2955 NE        -41.6970   -1.7360  -44.6780 N.pl3   194 ARG   -0.1800
   2956 CZ        -40.6220   -1.5420  -45.4390 C.cat   194 ARG    0.0900
   2957 NH1       -39.4020   -1.7110  -44.9400 N.pl3   194 ARG    0.0900
   2958 NH2       -40.7690   -1.1820  -46.7090 N.pl3   194 ARG    0.2000
   2959 HN        -44.1490   -5.6350  -42.2630 H       194 ARG    0.0900
   2960 HA        -41.3910   -4.7570  -42.4630 H       194 ARG    0.0900
   2961 HB1       -42.2810   -2.9800  -40.7750 H       194 ARG   -0.7000
   2962 HB2       -43.9090   -3.6870  -41.1200 H       194 ARG    0.4400
   2963 HG1       -43.6440   -1.7330  -42.5110 H       194 ARG    0.6400
   2964 HG2       -43.5230   -3.1850  -43.5790 H       194 ARG   -0.8000
   2965 HD1       -40.9140   -2.9520  -43.1680 H       194 ARG    0.4600
   2966 HD2       -41.3350   -1.2500  -42.6770 H       194 ARG    0.4600
   2967 HE        -42.5940   -1.6010  -45.0980 H       194 ARG   -0.8000
   2968 HH11      -39.2840   -1.9850  -43.9860 H       194 ARG    0.4600
   2969 HH12      -38.5990   -1.5630  -45.5200 H       194 ARG    0.4600
   2970 HH21      -41.6840   -1.0570  -47.0900 H       194 ARG    0.5100
   2971 HH22      -39.9630   -1.0360  -47.2830 H       194 ARG   -0.5100
   2972 N         -42.3400   -6.4470  -39.9540 N.am    195 ILE   -0.4700
   2973 CA        -41.8370   -7.1730  -38.7910 C.3     195 ILE    0.3100
   2974 C         -40.9830   -8.3540  -39.2400 C.2     195 ILE    0.0700
   2975 O         -39.9980   -8.7090  -38.5830 O.2     195 ILE    0.0900
   2976 CB        -42.9800   -7.6280  -37.8550 C.3     195 ILE   -0.0900
   2977 CG1       -43.5930   -6.4040  -37.1650 C.3     195 ILE    0.0900
   2978 CG2       -42.4780   -8.6390  -36.8140 C.3     195 ILE   -0.2700
   2979 CD        -44.6190   -6.7120  -36.0970 C.3     195 ILE    0.0900
   2980 HN        -43.2330   -6.7310  -40.2920 H       195 ILE    0.0900
   2981 HA        -41.1640   -6.5160  -38.2600 H       195 ILE    0.0900
   2982 HB        -43.7830   -8.0970  -38.4620 H       195 ILE   -0.1800
   2983 HG11      -44.0790   -5.7770  -37.9420 H       195 ILE    0.0900
   2984 HG12      -42.7700   -5.8230  -36.6970 H       195 ILE    0.0900
   2985 HG21      -41.6800   -8.1820  -36.1910 H       195 ILE   -0.2700
   2986 HG22      -42.0610   -9.5330  -37.3250 H       195 ILE    0.0900
   2987 HG23      -43.3150   -8.9450  -36.1500 H       195 ILE    0.0900
   2988 HD1       -44.1560   -6.6380  -35.0900 H       195 ILE    0.0900
   2989 HD2       -45.0100   -7.7430  -36.2340 H       195 ILE    0.5100
   2990 HD3       -45.4570   -5.9840  -36.1560 H       195 ILE   -0.5100
   2991 N         -41.3580   -8.9480  -40.3720 N.am    196 PHE   -0.4700
   2992 CA        -40.5820  -10.0190  -40.9800 C.3     196 PHE    0.3100
   2993 C         -39.2090   -9.5120  -41.4160 C.2     196 PHE    0.0700
   2994 O         -38.1890  -10.0890  -41.0430 O.2     196 PHE    0.0900
   2995 CB        -41.3410  -10.6300  -42.1630 C.3     196 PHE   -0.1800
   2996 CG        -40.6990  -11.8670  -42.7250 C.ar    196 PHE    0.0900
   2997 CD1       -40.8640  -13.1010  -42.0950 C.ar    196 PHE    0.0900
   2998 CD2       -39.9330  -11.8020  -43.8860 C.ar    196 PHE    0.0000
   2999 CE1       -40.2720  -14.2480  -42.6100 C.ar    196 PHE   -0.1150
   3000 CE2       -39.3370  -12.9420  -44.4100 C.ar    196 PHE    0.1150
   3001 CZ        -39.5090  -14.1670  -43.7710 C.ar    196 PHE   -0.1150
   3002 HN        -42.1890   -8.6840  -40.8560 H       196 PHE    0.1150
   3003 HA        -40.3990  -10.7690  -40.2240 H       196 PHE   -0.1150
   3004 HB1       -41.3960   -9.8860  -42.9870 H       196 PHE    0.1150
   3005 HB2       -42.3650  -10.9120  -41.8360 H       196 PHE   -0.1150
   3006 HD1       -41.4590  -13.1660  -41.1970 H       196 PHE    0.1150
   3007 HD2       -39.8020  -10.8530  -44.3860 H       196 PHE   -0.1150
   3008 HE1       -40.4030  -15.1970  -42.1120 H       196 PHE    0.1150
   3009 HE2       -38.7430  -12.8780  -45.3100 H       196 PHE    0.5100
   3010 HZ        -39.0490  -15.0570  -44.1760 H       196 PHE   -0.5100
   3011 N         -39.1920   -8.4160  -42.1840 N.am    197 LEU   -0.4700
   3012 CA        -37.9540   -7.7710  -42.6370 C.3     197 LEU    0.3100
   3013 C         -37.0290   -7.3320  -41.4990 C.2     197 LEU    0.0700
   3014 O         -35.8070   -7.3120  -41.6590 O.2     197 LEU    0.0900
   3015 CB        -38.2700   -6.5620  -43.5310 C.3     197 LEU   -0.1800
   3016 CG        -38.1980   -6.6710  -45.0590 C.3     197 LEU    0.0900
   3017 CD1       -36.7560   -6.8530  -45.5300 C.3     197 LEU    0.0900
   3018 CD2       -39.0930   -7.7780  -45.6130 C.3     197 LEU   -0.0900
   3019 HN        -40.0350   -7.9810  -42.4870 H       197 LEU    0.0900
   3020 HA        -37.3770   -8.5010  -43.1850 H       197 LEU   -0.2700
   3021 HB1       -37.5670   -5.7590  -43.2360 H       197 LEU    0.0900
   3022 HB2       -39.3050   -6.2500  -43.2840 H       197 LEU    0.0900
   3023 HG        -38.6160   -5.7470  -45.5110 H       197 LEU    0.0900
   3024 HD11      -36.3250   -7.7790  -45.0940 H       197 LEU   -0.2700
   3025 HD12      -36.1400   -5.9880  -45.2050 H       197 LEU    0.0900
   3026 HD13      -36.7280   -6.9360  -46.6380 H       197 LEU    0.0900
   3027 HD21      -40.1530   -7.5830  -45.3420 H       197 LEU    0.0900
   3028 HD22      -38.7920   -8.7580  -45.1860 H       197 LEU    0.5100
   3029 HD23      -39.0110   -7.8120  -46.7210 H       197 LEU   -0.5100
   3030 N         -37.6200   -6.9730  -40.3600 N.am    198 ALA   -0.4700
   3031 CA        -36.8630   -6.6100  -39.1670 C.3     198 ALA    0.3100
   3032 C         -36.1060   -7.8080  -38.5980 C.2     198 ALA    0.0700
   3033 O         -34.9890   -7.6640  -38.1050 O.2     198 ALA    0.0900
   3034 CB        -37.7880   -6.0170  -38.1140 C.3     198 ALA   -0.2700
   3035 HN        -38.6120   -6.9350  -40.2720 H       198 ALA    0.0900
   3036 HA        -36.1090   -5.8930  -39.4520 H       198 ALA    0.0900
   3037 HB1       -38.5690   -6.7550  -37.8310 H       198 ALA    0.0900
   3038 HB2       -38.2880   -5.1110  -38.5180 H       198 ALA    0.5100
   3039 HB3       -37.2050   -5.7500  -37.2060 H       198 ALA   -0.5100
   3040 N         -36.7210   -8.9900  -38.6760 N.am    199 ALA   -0.4700
   3041 CA        -36.0850  -10.2280  -38.2320 C.3     199 ALA    0.3100
   3042 C         -34.9810  -10.6770  -39.1950 C.2     199 ALA    0.0700
   3043 O         -33.9440  -11.1850  -38.7650 O.2     199 ALA    0.0900
   3044 CB        -37.1260  -11.3290  -38.0490 C.3     199 ALA   -0.2700
   3045 HN        -37.6440   -9.0800  -39.0410 H       199 ALA    0.0900
   3046 HA        -35.5800  -10.0290  -37.2990 H       199 ALA    0.0900
   3047 HB1       -37.6490  -11.5240  -39.0100 H       199 ALA    0.0900
   3048 HB2       -37.8780  -11.0170  -37.2930 H       199 ALA    0.5100
   3049 HB3       -36.6310  -12.2670  -37.7190 H       199 ALA   -0.5100
   3050 N         -35.2060  -10.4740  -40.4950 N.am    200 ARG   -0.4700
   3051 CA        -34.2580  -10.8950  -41.5220 C.3     200 ARG    0.3100
   3052 C         -32.9500  -10.1040  -41.4560 C.2     200 ARG    0.0700
   3053 O         -31.8740  -10.6560  -41.6940 O.2     200 ARG    0.0900
   3054 CB        -34.8840  -10.8030  -42.9170 C.3     200 ARG   -0.1800
   3055 CG        -34.2080  -11.6940  -43.9490 C.3     200 ARG    0.0900
   3056 CD        -34.9810  -11.7520  -45.2560 C.3     200 ARG    0.0900
   3057 NE        -34.7730  -10.5540  -46.0730 N.pl3   200 ARG   -0.1800
   3058 CZ        -35.2570  -10.3910  -47.3030 C.cat   200 ARG    0.0900
   3059 NH1       -35.9800  -11.3440  -47.8770 N.pl3   200 ARG    0.0900
   3060 NH2       -35.0140   -9.2660  -47.9630 N.pl3   200 ARG    0.2000
   3061 HN        -36.0330  -10.0250  -40.8230 H       200 ARG    0.0900
   3062 HA        -33.9660  -11.9120  -41.3100 H       200 ARG    0.0900
   3063 HB1       -34.8210   -9.7490  -43.2650 H       200 ARG   -0.7000
   3064 HB2       -35.9540  -11.0930  -42.8450 H       200 ARG    0.4400
   3065 HG1       -34.1230  -12.7220  -43.5370 H       200 ARG    0.6400
   3066 HG2       -33.1890  -11.3030  -44.1520 H       200 ARG   -0.8000
   3067 HD1       -36.0680  -11.8310  -45.0440 H       200 ARG    0.4600
   3068 HD2       -34.6440  -12.6280  -45.8510 H       200 ARG    0.4600
   3069 HE        -34.2330   -9.8100  -45.6810 H       200 ARG   -0.8000
   3070 HH11      -36.1660  -12.1950  -47.3850 H       200 ARG    0.4600
   3071 HH12      -36.3380  -11.2120  -48.8010 H       200 ARG    0.4600
   3072 HH21      -34.4700   -8.5440  -47.5360 H       200 ARG    0.5100
   3073 HH22      -35.3750   -9.1400  -48.8870 H       200 ARG   -0.5100
   3074 N         -33.0450   -8.8170  -41.1250 N.am    201 ARG   -0.4700
   3075 CA        -31.8600   -7.9750  -40.9630 C.3     201 ARG    0.3100
   3076 C         -31.1060   -8.3110  -39.6800 C.2     201 ARG    0.0700
   3077 O         -29.8830   -8.2010  -39.6310 O.2     201 ARG    0.0900
   3078 CB        -32.2210   -6.4860  -41.0180 C.3     201 ARG   -0.1800
   3079 CG        -32.7640   -6.0390  -42.3720 C.3     201 ARG    0.0900
   3080 CD        -32.9180   -4.5260  -42.4620 C.3     201 ARG    0.0900
   3081 NE        -33.8000   -4.1310  -43.5650 N.pl3   201 ARG   -0.1800
   3082 CZ        -33.4030   -3.9140  -44.8190 C.cat   201 ARG    0.0900
   3083 NH1       -32.1270   -4.0440  -45.1650 N.pl3   201 ARG    0.0900
   3084 NH2       -34.2950   -3.5630  -45.7370 N.pl3   201 ARG    0.2000
   3085 HN        -33.9250   -8.3710  -40.9740 H       201 ARG    0.0900
   3086 HA        -31.1690   -8.2190  -41.7560 H       201 ARG    0.0900
   3087 HB1       -31.3110   -5.8920  -40.7880 H       201 ARG   -0.7000
   3088 HB2       -32.9900   -6.2800  -40.2430 H       201 ARG    0.4400
   3089 HG1       -33.7560   -6.5120  -42.5370 H       201 ARG    0.6400
   3090 HG2       -32.0680   -6.3770  -43.1700 H       201 ARG   -0.8000
   3091 HD1       -31.9260   -4.0570  -42.6380 H       201 ARG    0.4600
   3092 HD2       -33.3620   -4.1380  -41.5200 H       201 ARG    0.4600
   3093 HE        -34.7710   -4.0170  -43.3620 H       201 ARG   -0.8000
   3094 HH11      -31.4480   -4.3090  -44.4810 H       201 ARG    0.4600
   3095 HH12      -31.8460   -3.8760  -46.1100 H       201 ARG    0.4600
   3096 HH21      -35.2580   -3.4650  -45.4860 H       201 ARG    0.5100
   3097 HH22      -34.0040   -3.3990  -46.6800 H       201 ARG   -0.5100
   3098 N         -31.8400   -8.7280  -38.6470 N.am    202 GLN   -0.4700
   3099 CA        -31.2350   -9.2380  -37.4180 C.3     202 GLN    0.3100
   3100 C         -30.5770  -10.5900  -37.6740 C.2     202 GLN    0.0700
   3101 O         -29.5500  -10.9170  -37.0800 O.2     202 GLN    0.0900
   3102 CB        -32.2820   -9.3790  -36.3060 C.3     202 GLN   -0.1800
   3103 CG        -32.8500   -8.0670  -35.7850 C.3     202 GLN    0.0900
   3104 CD        -31.9440   -7.3960  -34.7760 C.2     202 GLN    0.0900
   3105 NE2       -31.1220   -6.5350  -35.1460 N.am    202 GLN   -0.1800
   3106 OE1       -32.0700   -7.7690  -33.5220 O.2     202 GLN    0.0900
   3107 HN        -32.8360   -8.7090  -38.6680 H       202 GLN    0.0900
   3108 HA        -30.4620   -8.5470  -37.1160 H       202 GLN    0.5500
   3109 HB1       -31.8130   -9.9160  -35.4560 H       202 GLN   -0.5500
   3110 HB2       -33.1230   -9.9880  -36.6990 H       202 GLN   -0.6200
   3111 HG1       -33.8290   -8.2650  -35.3010 H       202 GLN    0.3200
   3112 HG2       -32.9990   -7.3740  -36.6400 H       202 GLN    0.3000
   3113 HE21      -30.5250   -6.0930  -34.4760 H       202 GLN    0.5100
   3114 HE22      -31.0600   -6.2860  -36.1130 H       202 GLN   -0.5100
   3115 N         -31.1780  -11.3730  -38.5720 N.am    203 LEU   -0.4700
   3116 CA        -30.6630  -12.6880  -38.9140 C.3     203 LEU    0.3100
   3117 C         -29.4560  -12.6020  -39.8440 C.2     203 LEU    0.0700
   3118 O         -28.5790  -13.4640  -39.8060 O.2     203 LEU    0.0900
   3119 CB        -31.7630  -13.5510  -39.5350 C.3     203 LEU   -0.1800
   3120 CG        -31.6470  -15.0660  -39.3400 C.3     203 LEU    0.0900
   3121 CD1       -31.7130  -15.4550  -37.8640 C.3     203 LEU    0.0900
   3122 CD2       -32.7370  -15.7730  -40.1270 C.3     203 LEU   -0.0900
   3123 HN        -32.0080  -11.0900  -39.0480 H       203 LEU    0.0900
   3124 HA        -30.2920  -13.1470  -38.0100 H       203 LEU   -0.2700
   3125 HB1       -31.7720  -13.3510  -40.6270 H       203 LEU    0.0900
   3126 HB2       -32.7320  -13.2270  -39.1010 H       203 LEU    0.0900
   3127 HG        -30.6800  -15.4120  -39.7630 H       203 LEU    0.0900
   3128 HD11      -32.6790  -15.1270  -37.4250 H       203 LEU   -0.2700
   3129 HD12      -30.8860  -14.9660  -37.3060 H       203 LEU    0.0900
   3130 HD13      -31.6330  -16.5580  -37.7590 H       203 LEU    0.0900
   3131 HD21      -32.6400  -15.5400  -41.2090 H       203 LEU    0.0900
   3132 HD22      -33.7360  -15.4330  -39.7800 H       203 LEU    0.5100
   3133 HD23      -32.6480  -16.8730  -39.9910 H       203 LEU   -0.5100
   3134 N         -29.4080  -11.5560  -40.6700 N.am    204 LYS   -0.4700
   3135 CA        -28.2610  -11.3100  -41.5410 C.3     204 LYS    0.3100
   3136 C         -27.0530  -10.8290  -40.7360 C.2     204 LYS    0.0700
   3137 O         -25.9060  -11.0360  -41.1390 O.2     204 LYS    0.0900
   3138 CB        -28.6140  -10.2980  -42.6370 C.3     204 LYS   -0.1800
   3139 CG        -27.6200  -10.2580  -43.7900 C.3     204 LYS    0.0900
   3140 CD        -28.0310   -9.2610  -44.8580 C.3     204 LYS    0.0900
   3141 CE        -27.0460   -9.2760  -46.0210 C.3     204 LYS   -0.1800
   3142 NZ        -27.4050   -8.2890  -47.0810 N.4     204 LYS    0.0900
   3143 HN        -30.1530  -10.8960  -40.7300 H       204 LYS    0.0900
   3144 HA        -27.9700  -12.2510  -41.9810 H       204 LYS   -0.1800
   3145 HB1       -28.6640   -9.2880  -42.1790 H       204 LYS    0.0900
   3146 HB2       -29.6150  -10.5570  -43.0450 H       204 LYS    0.0900
   3147 HG1       -27.5520  -11.2680  -44.2450 H       204 LYS    0.2100
   3148 HG2       -26.6210   -9.9740  -43.3960 H       204 LYS    0.0500
   3149 HD1       -28.0610   -8.2420  -44.4170 H       204 LYS    0.0500
   3150 HD2       -29.0430   -9.5210  -45.2320 H       204 LYS   -0.3000
   3151 HE1       -27.0370  -10.2830  -46.4890 H       204 LYS    0.3300
   3152 HE2       -26.0300   -9.0170  -45.6520 H       204 LYS    0.3300
   3153 HZ1       -27.4100   -7.3310  -46.6760 H       204 LYS    0.3300
   3154 HZ2       -28.3490   -8.5110  -47.4560 H       204 LYS    0.5100
   3155 HZ3       -26.7060   -8.3370  -47.8500 H       204 LYS   -0.5100
   3156 N         -27.3170  -10.1920  -39.5930 N.am    205 GLN   -0.4700
   3157 CA        -26.2590   -9.6970  -38.7160 C.3     205 GLN    0.3100
   3158 C         -25.5650  -10.8070  -37.9390 C.2     205 GLN    0.0700
   3159 O         -24.3900  -10.6840  -37.5900 O.2     205 GLN    0.0900
   3160 CB        -26.8000   -8.6420  -37.7510 C.3     205 GLN   -0.1800
   3161 CG        -26.8290   -7.2360  -38.3320 C.3     205 GLN    0.0900
   3162 CD        -27.4770   -6.2210  -37.4030 C.2     205 GLN    0.0900
   3163 NE2       -27.8280   -5.0620  -37.9530 N.am    205 GLN   -0.1800
   3164 OE1       -27.6630   -6.4720  -36.2100 O.2     205 GLN    0.0900
   3165 HN        -28.2500  -10.0250  -39.2860 H       205 GLN    0.0900
   3166 HA        -25.4830   -9.2740  -39.3360 H       205 GLN    0.5500
   3167 HB1       -26.1620   -8.6350  -36.8420 H       205 GLN   -0.5500
   3168 HB2       -27.8340   -8.9260  -37.4610 H       205 GLN   -0.6200
   3169 HG1       -27.3990   -7.2520  -39.2850 H       205 GLN    0.3200
   3170 HG2       -25.7880   -6.9090  -38.5360 H       205 GLN    0.3000
   3171 HE21      -28.2590   -4.3540  -37.3950 H       205 GLN    0.5100
   3172 HE22      -27.6600   -4.9000  -38.9250 H       205 GLN   -0.5100
   3173 N         -26.2910  -11.8910  -37.6710 N.am    206 MET   -0.4700
   3174 CA        -25.7360  -13.0400  -36.9600 C.3     206 MET    0.3100
   3175 C         -24.7210  -13.8100  -37.8050 C.2     206 MET    0.0700
   3176 O         -23.9800  -14.6550  -37.2940 O.2     206 MET    0.0900
   3177 CB        -26.8550  -13.9720  -36.4900 C.3     206 MET   -0.1800
   3178 CG        -27.6160  -13.4540  -35.2850 C.3     206 MET    0.0900
   3179 SD        -28.8010  -14.6590  -34.6640 S.3     206 MET    0.0900
   3180 CE        -29.1960  -13.9680  -33.0590 C.3     206 MET   -0.1400
   3181 HN        -27.2470  -11.9670  -37.9440 H       206 MET    0.0900
   3182 HA        -25.1750  -12.6720  -36.1140 H       206 MET    0.0900
   3183 HB1       -26.4080  -14.9550  -36.2300 H       206 MET   -0.0900
   3184 HB2       -27.5710  -14.1120  -37.3270 H       206 MET   -0.2200
   3185 HG1       -28.1500  -12.5240  -35.5750 H       206 MET    0.0900
   3186 HG2       -26.8880  -13.2030  -34.4850 H       206 MET    0.0900
   3187 HE1       -29.6300  -12.9490  -33.1540 H       206 MET    0.0900
   3188 HE2       -28.2790  -13.8920  -32.4370 H       206 MET    0.5100
   3189 HE3       -29.9370  -14.6090  -32.5370 H       206 MET   -0.5100
   3190 N         -24.6900  -13.5060  -39.1030 N.am    207 GLU   -0.4700
   3191 CA        -23.7380  -14.1080  -40.0220 C.3     207 GLU    0.3100
   3192 C         -22.3330  -13.5280  -39.8520 C.2     207 GLU    0.0700
   3193 O         -21.3480  -14.2520  -39.9740 O.2     207 GLU    0.0900
   3194 CB        -24.2190  -13.9630  -41.4660 C.3     207 GLU   -0.1800
   3195 CG        -25.5210  -14.7040  -41.7370 C.3     207 GLU    0.0900
   3196 CD        -25.9690  -14.6390  -43.1840 C.2     207 GLU    0.0900
   3197 OE1       -25.5050  -13.7400  -43.9220 O.co2   207 GLU   -0.2800
   3198 OE2       -26.7970  -15.4890  -43.5830 O.co2   207 GLU    0.0900
   3199 HN        -25.3230  -12.8480  -39.5030 H       207 GLU    0.0900
   3200 HA        -23.6360  -15.1510  -39.7630 H       207 GLU    0.6200
   3201 HB1       -23.4350  -14.3610  -42.1450 H       207 GLU   -0.7600
   3202 HB2       -24.3710  -12.8850  -41.6850 H       207 GLU   -0.7600
   3203 HG1       -26.3210  -14.2630  -41.1050 H       207 GLU    0.5100
   3204 HG2       -25.3870  -15.7730  -41.4620 H       207 GLU   -0.5100
   3205 N         -22.2590  -12.2630  -39.3940 N.am    208 SER   -0.4700
   3206 CA        -21.0170  -11.5840  -39.0570 C.3     208 SER    0.3100
   3207 CAT       -21.2710  -12.7120  -35.4180 C.3     208 SER    0.0700
   3208 C         -20.7160  -11.6900  -37.5710 C.2     208 SER    0.0900
   3209 O         -19.8330  -11.0080  -37.0550 O.2     208 SER    0.0500
   3210 CB        -21.0880  -10.0800  -39.4180 C.3     208 SER    0.0900
   3211 OG        -21.2950   -9.9120  -40.8190 O.3     208 SER    0.0900
   3212 NT        -21.4480  -12.5550  -36.8400 N.pl3   208 SER   -0.6600
   3213 HN        -23.0820  -11.7170  -39.2640 H       208 SER    0.4300
   3214 HNT       -22.1490  -13.1300  -37.2550 H       208 SER    0.5100
   3215 HA        -20.2180  -12.0620  -39.6040 H       208 SER   -0.5100
   3216 HB1       -20.1350   -9.5820  -39.1350 H       208 SER   -0.4700
   3217 HB2       -21.9300   -9.6020  -38.8730 H       208 SER    0.3100
   3218 HG1       -22.0350  -10.4790  -41.0470 H       208 SER   -0.1100
   3219 HT1       -21.4650  -11.7430  -34.9120 H       208 SER    0.0900
   3220 HT2       -20.2290  -13.0280  -35.2020 H       208 SER    0.0900
   3221 HT3       -21.9860  -13.4700  -35.0320 H       208 SER    0.0900
   3222 N         -34.3320   -8.9170  -28.8650 N.am    209 THR   -0.2700
   3223 CA        -35.1530   -8.3510  -29.9350 C.3     209 THR    0.0900
   3224 CAY       -33.7290  -10.3400  -27.0300 C.3     209 THR    0.0900
   3225 C         -35.5320   -9.3680  -30.9850 C.2     209 THR    0.0900
   3226 O         -36.6970   -9.5040  -31.3400 O.2     209 THR    0.5100
   3227 CB        -34.4550   -7.1940  -30.6450 C.3     209 THR   -0.5100
   3228 CG2       -35.4530   -6.3840  -31.4850 C.3     209 THR   -0.4700
   3229 OG1       -33.8920   -6.3160  -29.6840 O.3     209 THR    0.3100
   3230 CY        -34.7040   -9.9290  -28.0660 C.2     209 THR    0.0700
   3231 OY        -35.7890  -10.4940  -28.1710 O.2     209 THR    0.0900
   3232 HN        -33.4390   -8.4890  -28.7590 H       209 THR    0.1400
   3233 HA        -36.0760   -8.0080  -29.4930 H       209 THR    0.0900
   3234 HB        -33.6450   -7.5850  -31.2980 H       209 THR   -0.6600
   3235 HG1       -33.4690   -5.6130  -30.1820 H       209 THR    0.4300
   3236 HG21      -36.2480   -5.9650  -30.8320 H       209 THR   -0.2700
   3237 HG22      -35.9260   -7.0390  -32.2470 H       209 THR    0.0900
   3238 HG23      -34.9280   -5.5430  -31.9880 H       209 THR    0.0900
   3239 HY1       -34.1510  -11.1790  -26.4360 H       209 THR    0.0900
   3240 HY2       -33.5210   -9.4860  -26.3500 H       209 THR    0.5100
   3241 HY3       -32.7880  -10.6780  -27.5140 H       209 THR   -0.5100
   3242 N         -34.5640  -10.1860  -31.4450 N.am    210 LEU   -0.4700
   3243 CA        -34.7910  -11.1610  -32.5160 C.3     210 LEU    0.3100
   3244 C         -35.8250  -12.2240  -32.1380 C.2     210 LEU    0.0700
   3245 O         -36.6330  -12.6280  -32.9700 O.2     210 LEU    0.0900
   3246 CB        -33.4630  -11.8040  -32.9510 C.3     210 LEU   -0.1800
   3247 CG        -33.3340  -12.6740  -34.2160 C.3     210 LEU    0.0900
   3248 CD1       -33.5900  -14.1400  -33.9120 C.3     210 LEU    0.0900
   3249 CD2       -34.2250  -12.2130  -35.3710 C.3     210 LEU   -0.0900
   3250 HN        -33.6390  -10.1630  -31.0730 H       210 LEU    0.0900
   3251 HA        -35.2490  -10.6450  -33.3470 H       210 LEU   -0.2700
   3252 HB1       -33.1380  -12.4400  -32.1050 H       210 LEU    0.0900
   3253 HB2       -32.7450  -10.9690  -33.0780 H       210 LEU    0.0900
   3254 HG        -32.3110  -12.5620  -34.6320 H       210 LEU    0.0900
   3255 HD11      -34.6150  -14.2730  -33.5050 H       210 LEU   -0.2700
   3256 HD12      -32.8590  -14.5030  -33.1580 H       210 LEU    0.0900
   3257 HD13      -33.4980  -14.7410  -34.8420 H       210 LEU    0.0900
   3258 HD21      -34.2310  -11.1030  -35.4290 H       210 LEU    0.0900
   3259 HD22      -35.2680  -12.5640  -35.2080 H       210 LEU    0.5100
   3260 HD23      -33.8390  -12.6160  -36.3310 H       210 LEU   -0.5100
   3261 N         -35.8020  -12.6630  -30.8790 N.am    211 GLN   -0.4700
   3262 CA        -36.7610  -13.6480  -30.3740 C.3     211 GLN    0.3100
   3263 C         -38.1740  -13.0710  -30.2800 C.2     211 GLN    0.0700
   3264 O         -39.1600  -13.7850  -30.4790 O.2     211 GLN    0.0900
   3265 CB        -36.3060  -14.1850  -29.0130 C.3     211 GLN   -0.1800
   3266 CG        -37.0210  -15.4550  -28.5570 C.3     211 GLN    0.0900
   3267 CD        -36.1890  -16.2870  -27.5900 C.2     211 GLN    0.0900
   3268 NE2       -36.5930  -17.5420  -27.3920 N.am    211 GLN   -0.1800
   3269 OE1       -35.1980  -15.8150  -27.0310 O.2     211 GLN    0.0900
   3270 HN        -35.1270  -12.3380  -30.2210 H       211 GLN    0.0900
   3271 HA        -36.8270  -14.4510  -31.0920 H       211 GLN    0.5500
   3272 HB1       -36.4790  -13.3950  -28.2510 H       211 GLN   -0.5500
   3273 HB2       -35.2170  -14.3980  -29.0690 H       211 GLN   -0.6200
   3274 HG1       -37.2520  -16.0770  -29.4470 H       211 GLN    0.3200
   3275 HG2       -37.9690  -15.1720  -28.0510 H       211 GLN    0.3000
   3276 HE21      -36.0870  -18.1370  -26.7680 H       211 GLN    0.5100
   3277 HE22      -37.4020  -17.8880  -27.8680 H       211 GLN   -0.5100
   3278 N         -38.2640  -11.7770  -29.9720 N.am    212 LYS   -0.4700
   3279 CA        -39.5390  -11.0670  -29.9400 C.3     212 LYS    0.3100
   3280 C         -40.1310  -10.9170  -31.3420 C.2     212 LYS    0.0700
   3281 O         -41.3250  -11.1520  -31.5510 O.2     212 LYS    0.0900
   3282 CB        -39.3730   -9.6890  -29.2870 C.3     212 LYS   -0.1800
   3283 CG        -39.4350   -9.6950  -27.7640 C.3     212 LYS    0.0900
   3284 CD        -39.2760   -8.2870  -27.1970 C.3     212 LYS    0.0900
   3285 CE        -39.8080   -8.1860  -25.7700 C.3     212 LYS   -0.1800
   3286 NZ        -39.0140   -8.9760  -24.7890 N.4     212 LYS    0.0900
   3287 HN        -37.4600  -11.2330  -29.7490 H       212 LYS    0.0900
   3288 HA        -40.2410  -11.6660  -29.3790 H       212 LYS   -0.1800
   3289 HB1       -40.1780   -9.0260  -29.6660 H       212 LYS    0.0900
   3290 HB2       -38.3910   -9.2740  -29.5940 H       212 LYS    0.0900
   3291 HG1       -38.6220  -10.3410  -27.3680 H       212 LYS    0.2100
   3292 HG2       -40.4120  -10.1110  -27.4400 H       212 LYS    0.0500
   3293 HD1       -39.8310   -7.5720  -27.8410 H       212 LYS    0.0500
   3294 HD2       -38.2000   -8.0120  -27.2010 H       212 LYS   -0.3000
   3295 HE1       -40.8500   -8.5700  -25.7370 H       212 LYS    0.3300
   3296 HE2       -39.7810   -7.1260  -25.4390 H       212 LYS    0.3300
   3297 HZ1       -38.0320   -8.6340  -24.7820 H       212 LYS    0.3300
   3298 HZ2       -39.0290   -9.9810  -25.0600 H       212 LYS    0.5100
   3299 HZ3       -39.4260   -8.8670  -23.8410 H       212 LYS   -0.5100
   3300 N         -39.2800  -10.5410  -32.2980 N.am    213 GLU   -0.4700
   3301 CA        -39.7040  -10.2490  -33.6650 C.3     213 GLU    0.3100
   3302 C         -40.1150  -11.4840  -34.4620 C.2     213 GLU    0.0700
   3303 O         -40.9770  -11.3990  -35.3380 O.2     213 GLU    0.0900
   3304 CB        -38.6190   -9.4640  -34.4060 C.3     213 GLU   -0.1800
   3305 CG        -38.4350   -8.0490  -33.8750 C.3     213 GLU    0.0900
   3306 CD        -37.3930   -7.2590  -34.6390 C.2     213 GLU    0.0900
   3307 OE1       -36.3930   -7.8560  -35.0910 O.co2   213 GLU   -0.2800
   3308 OE2       -37.5750   -6.0340  -34.7830 O.co2   213 GLU    0.0900
   3309 HN        -38.3040  -10.4420  -32.1180 H       213 GLU    0.0900
   3310 HA        -40.6170   -9.6750  -33.6160 H       213 GLU    0.6200
   3311 HB1       -38.8930   -9.4090  -35.4810 H       213 GLU   -0.7600
   3312 HB2       -37.6560  -10.0090  -34.3080 H       213 GLU   -0.7600
   3313 HG1       -38.1240   -8.1030  -32.8110 H       213 GLU    0.5100
   3314 HG2       -39.4050   -7.5110  -33.9460 H       213 GLU   -0.5100
   3315 N         -39.4980  -12.6280  -34.1590 N.am    214 VAL   -0.4700
   3316 CA        -39.8610  -13.8980  -34.7920 C.3     214 VAL    0.3100
   3317 C         -41.2260  -14.3700  -34.2870 C.2     214 VAL    0.0700
   3318 O         -42.0730  -14.8130  -35.0690 O.2     214 VAL    0.0900
   3319 CB        -38.7740  -14.9890  -34.5720 C.3     214 VAL   -0.0900
   3320 CG1       -39.2490  -16.3520  -35.0580 C.3     214 VAL    0.0900
   3321 CG2       -37.4890  -14.6040  -35.2850 C.3     214 VAL   -0.2700
   3322 HN        -38.7620  -12.6690  -33.4890 H       214 VAL    0.0900
   3323 HA        -39.9920  -13.7140  -35.8470 H       214 VAL    0.0900
   3324 HB        -38.5350  -15.0520  -33.4890 H       214 VAL    0.0900
   3325 HG11      -39.6520  -16.2700  -36.0900 H       214 VAL   -0.2700
   3326 HG12      -40.0530  -16.7320  -34.3920 H       214 VAL    0.0900
   3327 HG13      -38.4000  -17.0680  -35.0650 H       214 VAL    0.0900
   3328 HG21      -37.2060  -13.5610  -35.0260 H       214 VAL    0.0900
   3329 HG22      -37.6330  -14.6680  -36.3860 H       214 VAL    0.5100
   3330 HG23      -36.6660  -15.2820  -34.9760 H       214 VAL   -0.5100
   3331 N         -41.4390  -14.2580  -32.9760 N.am    215 HSE   -0.4700
   3332 CA        -42.7210  -14.5880  -32.3690 C.3     215 HSE    0.3100
   3333 C         -43.8290  -13.6450  -32.8530 C.2     215 HSE    0.0700
   3334 O         -44.8980  -14.1000  -33.2800 O.2     215 HSE    0.0900
   3335 CB        -42.6080  -14.5800  -30.8390 C.3     215 HSE   -0.0800
   3336 CG        -43.9300  -14.5950  -30.1370 C.ar    215 HSE    0.0900
   3337 CD2       -44.8370  -15.5840  -29.9690 C.ar    215 HSE    0.0900
   3338 ND1       -44.4560  -13.4760  -29.5230 N.ar    215 HSE   -0.7000
   3339 CE1       -45.6290  -13.7820  -29.0000 C.ar    215 HSE    0.2200
   3340 NE2       -45.8870  -15.0540  -29.2590 N.ar    215 HSE    0.2500
   3341 HN        -40.7280  -13.9430  -32.3520 H       215 HSE    0.1300
   3342 HA        -43.0160  -15.5660  -32.7190 H       215 HSE   -0.3600
   3343 HB1       -42.0600  -13.6660  -30.5270 H       215 HSE    0.3200
   3344 HB2       -42.0350  -15.4770  -30.5200 H       215 HSE   -0.0500
   3345 HD2       -44.8030  -16.6140  -30.3040 H       215 HSE    0.0900
   3346 HE1       -46.2930  -13.1190  -28.4460 H       215 HSE    0.5100
   3347 HE2       -46.7060  -15.5600  -28.9880 H       215 HSE   -0.5100
   3348 N         -43.5620  -12.3360  -32.8080 N.am    216 ALA   -0.4700
   3349 CA        -44.5000  -11.3340  -33.3100 C.3     216 ALA    0.3100
   3350 C         -44.8660  -11.5750  -34.7750 C.2     216 ALA    0.0700
   3351 O         -46.0310  -11.4400  -35.1590 O.2     216 ALA    0.0900
   3352 CB        -43.9360   -9.9350  -33.1280 C.3     216 ALA   -0.2700
   3353 HN        -42.7100  -11.9840  -32.4280 H       216 ALA    0.0900
   3354 HA        -45.4270  -11.4390  -32.7660 H       216 ALA    0.0900
   3355 HB1       -42.9790   -9.8340  -33.6820 H       216 ALA    0.0900
   3356 HB2       -43.7450   -9.7420  -32.0500 H       216 ALA    0.5100
   3357 HB3       -44.6540   -9.1830  -33.5210 H       216 ALA   -0.5100
   3358 N         -43.8720  -11.9460  -35.5850 N.am    217 ALA   -0.4700
   3359 CA        -44.0900  -12.2360  -36.9960 C.3     217 ALA    0.3100
   3360 C         -45.0690  -13.3820  -37.1800 C.2     217 ALA    0.0700
   3361 O         -46.0100  -13.2670  -37.9620 O.2     217 ALA    0.0900
   3362 CB        -42.7780  -12.5350  -37.6990 C.3     217 ALA   -0.2700
   3363 HN        -42.9340  -12.0410  -35.2610 H       217 ALA    0.0900
   3364 HA        -44.5660  -11.3750  -37.4430 H       217 ALA    0.0900
   3365 HB1       -42.2870  -13.4150  -37.2330 H       217 ALA    0.0900
   3366 HB2       -42.0950  -11.6620  -37.6140 H       217 ALA    0.5100
   3367 HB3       -42.9650  -12.7600  -38.7700 H       217 ALA   -0.5100
   3368 N         -44.8690  -14.4770  -36.4450 N.am    218 LYS   -0.4700
   3369 CA        -45.7630  -15.6290  -36.5640 C.3     218 LYS    0.3100
   3370 C         -47.1490  -15.3210  -36.0180 C.2     218 LYS    0.0700
   3371 O         -48.1490  -15.8080  -36.5480 O.2     218 LYS    0.0900
   3372 CB        -45.2010  -16.8820  -35.8900 C.3     218 LYS   -0.1800
   3373 CG        -45.6400  -18.1460  -36.6100 C.3     218 LYS    0.0900
   3374 CD        -45.9830  -19.2800  -35.6610 C.3     218 LYS    0.0900
   3375 CE        -46.5130  -20.4870  -36.4370 C.3     218 LYS   -0.1800
   3376 NZ        -46.5170  -21.7330  -35.6130 N.4     218 LYS    0.0900
   3377 HN        -44.1170  -14.5590  -35.7940 H       218 LYS    0.0900
   3378 HA        -45.9140  -15.8150  -37.6170 H       218 LYS   -0.1800
   3379 HB1       -45.5570  -16.9200  -34.8380 H       218 LYS    0.0900
   3380 HB2       -44.0920  -16.8290  -35.8910 H       218 LYS    0.0900
   3381 HG1       -44.8190  -18.4780  -37.2800 H       218 LYS    0.2100
   3382 HG2       -46.5340  -17.9140  -37.2250 H       218 LYS    0.0500
   3383 HD1       -46.7560  -18.9370  -34.9410 H       218 LYS    0.0500
   3384 HD2       -45.0730  -19.5760  -35.0970 H       218 LYS   -0.3000
   3385 HE1       -45.8690  -20.6730  -37.3230 H       218 LYS    0.3300
   3386 HE2       -47.5590  -20.2940  -36.7580 H       218 LYS    0.3300
   3387 HZ1       -47.1230  -21.5950  -34.7790 H       218 LYS    0.3300
   3388 HZ2       -45.5470  -21.9480  -35.3050 H       218 LYS    0.5100
   3389 HZ3       -46.8830  -22.5230  -36.1810 H       218 LYS   -0.5100
   3390 N         -47.2040  -14.5120  -34.9610 N.am    219 SER   -0.4700
   3391 CA        -48.4710  -14.0360  -34.4210 C.3     219 SER    0.3100
   3392 C         -49.2340  -13.2190  -35.4620 C.2     219 SER    0.0700
   3393 O         -50.4390  -13.4050  -35.6600 O.2     219 SER    0.0900
   3394 CB        -48.2400  -13.2200  -33.1470 C.3     219 SER    0.0500
   3395 OG        -48.0830  -14.0780  -32.0280 O.3     219 SER    0.0900
   3396 HN        -46.3820  -14.1970  -34.4920 H       219 SER    0.0900
   3397 HA        -49.0890  -14.8960  -34.2090 H       219 SER   -0.6600
   3398 HB1       -49.1110  -12.5540  -32.9670 H       219 SER    0.4300
   3399 HB2       -47.3220  -12.6060  -33.2580 H       219 SER    0.5100
   3400 HG1       -47.9430  -13.5030  -31.2720 H       219 SER   -0.5100
   3401 N         -48.5190  -12.3320  -36.1470 N.am    220 LEU   -0.4700
   3402 CA        -49.1060  -11.5460  -37.2180 C.3     220 LEU    0.3100
   3403 C         -49.4590  -12.3900  -38.4340 C.2     220 LEU    0.0700
   3404 O         -50.4840  -12.1550  -39.0770 O.2     220 LEU    0.0900
   3405 CB        -48.1800  -10.4000  -37.6040 C.3     220 LEU   -0.1800
   3406 CG        -48.5170   -9.0190  -37.0330 C.3     220 LEU    0.0900
   3407 CD1       -48.7830   -9.0070  -35.5250 C.3     220 LEU    0.0900
   3408 CD2       -47.3860   -8.0850  -37.3750 C.3     220 LEU   -0.0900
   3409 HN        -47.5540  -12.1670  -35.9570 H       220 LEU    0.0900
   3410 HA        -50.0540  -11.1630  -36.8710 H       220 LEU   -0.2700
   3411 HB1       -48.1870  -10.3200  -38.7110 H       220 LEU    0.0900
   3412 HB2       -47.1560  -10.6650  -37.2680 H       220 LEU    0.0900
   3413 HG        -49.4220   -8.6370  -37.5510 H       220 LEU    0.0900
   3414 HD11      -47.8860   -9.3680  -34.9770 H       220 LEU   -0.2700
   3415 HD12      -49.6370   -9.6760  -35.2860 H       220 LEU    0.0900
   3416 HD13      -49.0110   -7.9730  -35.1890 H       220 LEU    0.0900
   3417 HD21      -47.3790   -7.8770  -38.4660 H       220 LEU    0.0900
   3418 HD22      -46.4160   -8.5480  -37.0960 H       220 LEU    0.5100
   3419 HD23      -47.5120   -7.1240  -36.8310 H       220 LEU   -0.5100
   3420 N         -48.6190  -13.3760  -38.7460 N.am    221 ALA   -0.4700
   3421 CA        -48.8970  -14.2840  -39.8500 C.3     221 ALA    0.3100
   3422 C         -50.1680  -15.0940  -39.5930 C.2     221 ALA    0.0700
   3423 O         -50.9230  -15.3890  -40.5230 O.2     221 ALA    0.0900
   3424 CB        -47.7070  -15.1990  -40.1150 C.3     221 ALA   -0.2700
   3425 HN        -47.7730  -13.5330  -38.2450 H       221 ALA    0.0900
   3426 HA        -49.1130  -13.6900  -40.7250 H       221 ALA    0.0900
   3427 HB1       -47.4830  -15.8040  -39.2110 H       221 ALA    0.0900
   3428 HB2       -46.8120  -14.5910  -40.3660 H       221 ALA    0.5100
   3429 HB3       -47.9400  -15.8890  -40.9540 H       221 ALA   -0.5100
   3430 N         -50.4180  -15.4400  -38.3300 N.am    222 ILE   -0.4700
   3431 CA        -51.6440  -16.1500  -37.9700 C.3     222 ILE    0.3100
   3432 C         -52.8790  -15.2500  -38.1360 C.2     222 ILE    0.0700
   3433 O         -53.8540  -15.6450  -38.7850 O.2     222 ILE    0.0900
   3434 CB        -51.5640  -16.7790  -36.5490 C.3     222 ILE   -0.0900
   3435 CG1       -50.6500  -18.0110  -36.5730 C.3     222 ILE    0.0900
   3436 CG2       -52.9560  -17.1810  -36.0450 C.3     222 ILE   -0.2700
   3437 CD        -50.2490  -18.5340  -35.2030 C.3     222 ILE    0.0900
   3438 HN        -49.7900  -15.2330  -37.5840 H       222 ILE    0.0900
   3439 HA        -51.8030  -16.9220  -38.7060 H       222 ILE    0.0900
   3440 HB        -51.1210  -16.0410  -35.8470 H       222 ILE   -0.1800
   3441 HG11      -49.7260  -17.7470  -37.1300 H       222 ILE    0.0900
   3442 HG12      -51.1760  -18.8240  -37.1160 H       222 ILE    0.0900
   3443 HG21      -53.4830  -17.7820  -36.8160 H       222 ILE   -0.2700
   3444 HG22      -53.5590  -16.2720  -35.8320 H       222 ILE    0.0900
   3445 HG23      -52.8620  -17.7920  -35.1220 H       222 ILE    0.0900
   3446 HD1       -51.1530  -18.8260  -34.6250 H       222 ILE    0.0900
   3447 HD2       -49.7080  -17.7430  -34.6390 H       222 ILE    0.5100
   3448 HD3       -49.5960  -19.4270  -35.3140 H       222 ILE   -0.5100
   3449 N         -52.8180  -14.0410  -37.5670 N.am    223 ILE   -0.4700
   3450 CA        -53.9080  -13.0650  -37.6700 C.3     223 ILE    0.3100
   3451 C         -54.3360  -12.8440  -39.1260 C.2     223 ILE    0.0700
   3452 O         -55.5180  -12.9520  -39.4600 O.2     223 ILE    0.0900
   3453 CB        -53.5250  -11.7060  -37.0090 C.3     223 ILE   -0.0900
   3454 CG1       -53.3810  -11.8590  -35.4860 C.3     223 ILE    0.0900
   3455 CG2       -54.5620  -10.6240  -37.3380 C.3     223 ILE   -0.2700
   3456 CD        -52.6090  -10.7290  -34.7940 C.3     223 ILE    0.0900
   3457 HN        -52.0230  -13.7460  -37.0440 H       223 ILE    0.0900
   3458 HA        -54.7740  -13.4850  -37.1810 H       223 ILE    0.0900
   3459 HB        -52.5290  -11.3850  -37.3820 H       223 ILE   -0.1800
   3460 HG11      -52.8550  -12.8140  -35.2810 H       223 ILE    0.0900
   3461 HG12      -54.3990  -11.9060  -35.0430 H       223 ILE    0.0900
   3462 HG21      -55.5870  -11.0000  -37.1280 H       223 ILE   -0.2700
   3463 HG22      -54.4980  -10.3540  -38.4140 H       223 ILE    0.0900
   3464 HG23      -54.3800   -9.7230  -36.7150 H       223 ILE    0.0900
   3465 HD1       -53.1200   -9.7580  -34.9640 H       223 ILE    0.0900
   3466 HD2       -51.5810  -10.6650  -35.2080 H       223 ILE    0.5100
   3467 HD3       -52.5610  -10.9180  -33.7010 H       223 ILE   -0.5100
   3468 N         -53.3580  -12.5580  -39.9890 N.am    224 VAL   -0.4700
   3469 CA        -53.6060  -12.2080  -41.3880 C.3     224 VAL    0.3100
   3470 C         -54.0610  -13.4090  -42.2230 C.2     224 VAL    0.0700
   3471 O         -55.0130  -13.3010  -43.0010 O.2     224 VAL    0.0900
   3472 CB        -52.3750  -11.5170  -42.0240 C.3     224 VAL   -0.0900
   3473 CG1       -52.6180  -11.2030  -43.4900 C.3     224 VAL    0.0900
   3474 CG2       -52.0420  -10.2380  -41.2790 C.3     224 VAL   -0.2700
   3475 HN        -52.4000  -12.5700  -39.7130 H       224 VAL    0.0900
   3476 HA        -54.4610  -11.5480  -41.4180 H       224 VAL    0.0900
   3477 HB        -51.4930  -12.1860  -41.9350 H       224 VAL    0.0900
   3478 HG11      -53.5900  -10.6780  -43.6120 H       224 VAL   -0.2700
   3479 HG12      -52.6480  -12.1460  -44.0790 H       224 VAL    0.0900
   3480 HG13      -51.8090  -10.5470  -43.8760 H       224 VAL    0.0900
   3481 HG21      -51.8130  -10.4630  -40.2150 H       224 VAL    0.0900
   3482 HG22      -52.9080   -9.5420  -41.3150 H       224 VAL    0.5100
   3483 HG23      -51.1530   -9.7520  -41.7380 H       224 VAL   -0.5100
   3484 N         -53.3880  -14.5490  -42.0530 N.am    225 GLY   -0.4700
   3485 CA        -53.7550  -15.7860  -42.7450 C.3     225 GLY    0.3100
   3486 C         -55.1850  -16.2050  -42.4500 C.2     225 GLY   -0.0200
   3487 O         -55.9510  -16.5280  -43.3610 O.2     225 GLY    0.0900
   3488 HN        -52.6000  -14.6090  -41.4450 H       225 GLY    0.0900
   3489 HA1       -53.0820  -16.5640  -42.4180 H       225 GLY    0.5100
   3490 HA2       -53.6460  -15.6200  -43.8060 H       225 GLY   -0.5100
   3491 N         -55.5500  -16.1900  -41.1700 N.am    226 LEU   -0.4700
   3492 CA        -56.9010  -16.5430  -40.7570 C.3     226 LEU    0.3100
   3493 C         -57.9310  -15.5100  -41.1950 C.2     226 LEU    0.0700
   3494 O         -59.0430  -15.8650  -41.5900 O.2     226 LEU    0.0900
   3495 CB        -56.9690  -16.7550  -39.2420 C.3     226 LEU   -0.1800
   3496 CG        -56.3510  -18.0540  -38.7200 C.3     226 LEU    0.0900
   3497 CD1       -56.4160  -18.0680  -37.2090 C.3     226 LEU    0.0900
   3498 CD2       -57.0320  -19.2990  -39.2950 C.3     226 LEU   -0.0900
   3499 HN        -54.9190  -15.9370  -40.4410 H       226 LEU    0.0900
   3500 HA        -57.1820  -17.4480  -41.2750 H       226 LEU   -0.2700
   3501 HB1       -58.0390  -16.7390  -38.9430 H       226 LEU    0.0900
   3502 HB2       -56.4460  -15.9060  -38.7540 H       226 LEU    0.0900
   3503 HG        -55.2930  -18.1240  -39.0490 H       226 LEU    0.0900
   3504 HD11      -57.4710  -18.0040  -36.8710 H       226 LEU   -0.2700
   3505 HD12      -55.8580  -17.1990  -36.7980 H       226 LEU    0.0900
   3506 HD13      -55.9750  -19.0110  -36.8200 H       226 LEU    0.0900
   3507 HD21      -56.9420  -19.3050  -40.4020 H       226 LEU    0.0900
   3508 HD22      -58.1090  -19.2980  -39.0250 H       226 LEU    0.5100
   3509 HD23      -56.5460  -20.2140  -38.8940 H       226 LEU   -0.5100
   3510 N         -57.5530  -14.2330  -41.1300 N.am    227 PHE   -0.4700
   3511 CA        -58.4150  -13.1450  -41.5710 C.3     227 PHE    0.3100
   3512 C         -58.7730  -13.2780  -43.0490 C.2     227 PHE    0.0700
   3513 O         -59.9330  -13.1230  -43.4200 O.2     227 PHE    0.0900
   3514 CB        -57.7460  -11.7970  -41.3080 C.3     227 PHE   -0.1800
   3515 CG        -58.6090  -10.6200  -41.6480 C.ar    227 PHE    0.0900
   3516 CD1       -59.5430  -10.1400  -40.7330 C.ar    227 PHE    0.0900
   3517 CD2       -58.4900   -9.9870  -42.8820 C.ar    227 PHE    0.0000
   3518 CE1       -60.3430   -9.0490  -41.0430 C.ar    227 PHE   -0.1150
   3519 CE2       -59.2890   -8.8960  -43.2010 C.ar    227 PHE    0.1150
   3520 CZ        -60.2150   -8.4260  -42.2810 C.ar    227 PHE   -0.1150
   3521 HN        -56.6600  -13.9650  -40.7770 H       227 PHE    0.1150
   3522 HA        -59.3470  -13.2150  -41.0310 H       227 PHE   -0.1150
   3523 HB1       -56.8250  -11.7180  -41.9240 H       227 PHE    0.1150
   3524 HB2       -57.4930  -11.7180  -40.2300 H       227 PHE   -0.1150
   3525 HD1       -59.6450  -10.6210  -39.7710 H       227 PHE    0.1150
   3526 HD2       -57.7670  -10.3470  -43.5990 H       227 PHE   -0.1150
   3527 HE1       -61.0630   -8.6840  -40.3250 H       227 PHE    0.1150
   3528 HE2       -59.1900   -8.4170  -44.1640 H       227 PHE    0.5100
   3529 HZ        -60.8380   -7.5770  -42.5260 H       227 PHE   -0.5100
   3530 N         -57.7720  -13.5680  -43.8830 N.am    228 ALA   -0.4700
   3531 CA        -57.9830  -13.7830  -45.3110 C.3     228 ALA    0.3100
   3532 C         -58.7820  -15.0510  -45.5830 C.2     228 ALA    0.0700
   3533 O         -59.6020  -15.0970  -46.5000 O.2     228 ALA    0.0900
   3534 CB        -56.6560  -13.8280  -46.0440 C.3     228 ALA   -0.2700
   3535 HN        -56.8310  -13.6530  -43.5650 H       228 ALA    0.0900
   3536 HA        -58.5910  -12.9720  -45.6860 H       228 ALA    0.0900
   3537 HB1       -56.0300  -14.6570  -45.6500 H       228 ALA    0.0900
   3538 HB2       -56.1100  -12.8710  -45.8980 H       228 ALA    0.5100
   3539 HB3       -56.8280  -13.9990  -47.1280 H       228 ALA   -0.5100
   3540 N         -58.5400  -16.0820  -44.7780 N.am    229 LEU   -0.4700
   3541 CA        -59.2590  -17.3440  -44.8960 C.3     229 LEU    0.3100
   3542 C         -60.7280  -17.1680  -44.5260 C.2     229 LEU    0.0700
   3543 O         -61.6110  -17.7130  -45.1850 O.2     229 LEU    0.0900
   3544 CB        -58.6230  -18.3960  -43.9880 C.3     229 LEU   -0.1800
   3545 CG        -58.6610  -19.8510  -44.4460 C.3     229 LEU    0.0900
   3546 CD1       -57.3590  -20.1980  -45.1660 C.3     229 LEU    0.0900
   3547 CD2       -58.8710  -20.7610  -43.2440 C.3     229 LEU   -0.0900
   3548 HN        -57.8540  -16.0380  -44.0560 H       229 LEU    0.0900
   3549 HA        -59.2170  -17.6610  -45.9280 H       229 LEU   -0.2700
   3550 HB1       -59.1360  -18.3430  -43.0070 H       229 LEU    0.0900
   3551 HB2       -57.5570  -18.1190  -43.8540 H       229 LEU    0.0900
   3552 HG        -59.5190  -20.0010  -45.1370 H       229 LEU    0.0900
   3553 HD11      -56.4950  -20.0560  -44.4830 H       229 LEU   -0.2700
   3554 HD12      -57.2260  -19.5350  -46.0480 H       229 LEU    0.0900
   3555 HD13      -57.3810  -21.2590  -45.4950 H       229 LEU    0.0900
   3556 HD21      -59.8300  -20.5140  -42.7400 H       229 LEU    0.0900
   3557 HD22      -58.0430  -20.6240  -42.5170 H       229 LEU    0.5100
   3558 HD23      -58.9070  -21.8220  -43.5740 H       229 LEU   -0.5100
   3559 N         -60.9780  -16.3930  -43.4690 N.am    230 CYS   -0.4700
   3560 CA        -62.3250  -16.1770  -42.9510 C.3     230 CYS    0.3100
   3561 C         -63.1690  -15.2530  -43.8210 C.2     230 CYS    0.0700
   3562 O         -64.3450  -15.5250  -44.0600 O.2     230 CYS    0.0900
   3563 CB        -62.2690  -15.6160  -41.5230 C.3     230 CYS   -0.1100
   3564 SG        -61.7320  -16.7850  -40.2380 S.3     230 CYS    0.0900
   3565 HN        -60.2470  -15.9220  -42.9820 H       230 CYS    0.0900
   3566 HA        -62.8440  -17.1230  -42.9610 H       230 CYS   -0.2300
   3567 HB1       -63.2840  -15.2480  -41.2660 H       230 CYS    0.1600
   3568 HB2       -61.5740  -14.7500  -41.5270 H       230 CYS    0.5100
   3569 HG1       -60.4740  -16.8390  -40.6510 H       230 CYS   -0.5100
   3570 N         -62.5610  -14.1700  -44.3030 N.am    231 TRP   -0.4700
   3571 CA        -63.3140  -13.0860  -44.9430 C.3     231 TRP    0.3100
   3572 C         -63.3780  -13.0710  -46.4740 C.2     231 TRP    0.0700
   3573 O         -64.3970  -12.6800  -47.0360 O.2     231 TRP    0.0900
   3574 CB        -62.8410  -11.7330  -44.4170 C.3     231 TRP   -0.1800
   3575 CG        -63.3550  -11.4200  -43.0390 C.ar    231 TRP    0.0900
   3576 CD1       -62.6280  -11.3590  -41.8870 C.ar    231 TRP    0.0900
   3577 CD2       -64.7100  -11.1200  -42.6750 C.ar    231 TRP   -0.0300
   3578 CE2       -64.7250  -10.8830  -41.2850 C.ar    231 TRP   -0.1500
   3579 CE3       -65.9100  -11.0230  -43.3900 C.ar    231 TRP    0.2200
   3580 NE1       -63.4430  -11.0300  -40.8300 N.ar    231 TRP   -0.5100
   3581 CZ2       -65.8900  -10.5600  -40.5950 C.ar    231 TRP    0.3700
   3582 CZ3       -67.0720  -10.7040  -42.7000 C.ar    231 TRP    0.2400
   3583 CH2       -67.0540  -10.4790  -41.3180 C.ar    231 TRP    0.1100
   3584 HN        -61.5740  -14.0480  -44.2520 H       231 TRP   -0.2500
   3585 HA        -64.3610  -13.2310  -44.7240 H       231 TRP    0.1700
   3586 HB1       -63.1890  -10.9370  -45.1090 H       231 TRP   -0.2000
   3587 HB2       -61.7300  -11.7270  -44.3850 H       231 TRP    0.1400
   3588 HD1       -61.5660  -11.5420  -41.8150 H       231 TRP   -0.2700
   3589 HE1       -63.1540  -10.9190  -39.9050 H       231 TRP    0.1600
   3590 HE3       -65.9500  -11.1900  -44.4560 H       231 TRP   -0.1400
   3591 HZ2       -65.8990  -10.3780  -39.5320 H       231 TRP    0.1400
   3592 HZ3       -68.0050  -10.6270  -43.2390 H       231 TRP    0.5100
   3593 HH2       -67.9760  -10.2360  -40.8100 H       231 TRP   -0.5100
   3594 N         -62.3100  -13.4880  -47.1520 N.am    232 LEU   -0.4700
   3595 CA        -62.2680  -13.4120  -48.6170 C.3     232 LEU    0.3100
   3596 C         -63.2990  -14.2570  -49.3790 C.2     232 LEU    0.0700
   3597 O         -63.9350  -13.7340  -50.3000 O.2     232 LEU    0.0900
   3598 CB        -60.8550  -13.6590  -49.1620 C.3     232 LEU   -0.1800
   3599 CG        -59.7780  -12.6260  -48.8160 C.3     232 LEU    0.0900
   3600 CD1       -58.4230  -13.1070  -49.3100 C.3     232 LEU    0.0900
   3601 CD2       -60.0950  -11.2380  -49.3760 C.3     232 LEU   -0.0900
   3602 HN        -61.5040  -13.8670  -46.7030 H       232 LEU    0.0900
   3603 HA        -62.6070  -12.4280  -48.9050 H       232 LEU   -0.2700
   3604 HB1       -60.9270  -13.7110  -50.2690 H       232 LEU    0.0900
   3605 HB2       -60.5140  -14.6410  -48.7760 H       232 LEU    0.0900
   3606 HG        -59.7420  -12.4810  -47.7160 H       232 LEU    0.0900
   3607 HD11      -58.4460  -13.2480  -50.4120 H       232 LEU   -0.2700
   3608 HD12      -58.1690  -14.0770  -48.8330 H       232 LEU    0.0900
   3609 HD13      -57.6420  -12.3540  -49.0660 H       232 LEU    0.0900
   3610 HD21      -61.0590  -10.8700  -48.9610 H       232 LEU    0.0900
   3611 HD22      -60.1810  -11.2860  -50.4820 H       232 LEU    0.5100
   3612 HD23      -59.2920  -10.5240  -49.0940 H       232 LEU   -0.5100
   3613 N         -63.4900  -15.5470  -49.0120 N.am    233 PRO   -0.2900
   3614 CA        -64.4270  -16.3690  -49.7930 C.3     233 PRO    0.0000
   3615 C         -65.7980  -15.7130  -49.9980 C.2     233 PRO    0.0900
   3616 O         -66.2470  -15.5720  -51.1390 O.2     233 PRO    0.0900
   3617 CB        -64.5510  -17.6500  -48.9610 C.3     233 PRO    0.0200
   3618 CG        -63.2600  -17.7440  -48.2430 C.3     233 PRO    0.0900
   3619 CD        -62.8930  -16.3240  -47.9070 C.3     233 PRO   -0.1800
   3620 HA        -64.0540  -16.5170  -50.7930 H       233 PRO    0.0900
   3621 HB1       -64.7070  -18.5350  -49.6140 H       233 PRO    0.0900
   3622 HB2       -65.3980  -17.5780  -48.2450 H       233 PRO   -0.1800
   3623 HG1       -63.3670  -18.3510  -47.3200 H       233 PRO    0.0900
   3624 HG2       -62.4850  -18.2070  -48.8900 H       233 PRO    0.0900
   3625 HD1       -63.3310  -16.0090  -46.9370 H       233 PRO    0.5100
   3626 HD2       -61.7920  -16.1810  -47.8910 H       233 PRO   -0.5100
   3627 N         -66.4350  -15.2850  -48.9050 N.am    234 LEU   -0.4700
   3628 CA        -67.7370  -14.6200  -48.9730 C.3     234 LEU    0.3100
   3629 C         -67.7040  -13.3840  -49.8690 C.2     234 LEU    0.0700
   3630 O         -68.6180  -13.1590  -50.6690 O.2     234 LEU    0.0900
   3631 CB        -68.2350  -14.2580  -47.5670 C.3     234 LEU   -0.1800
   3632 CG        -69.5790  -13.5480  -47.3750 C.3     234 LEU    0.0900
   3633 CD1       -70.7240  -14.1960  -48.1580 C.3     234 LEU    0.0900
   3634 CD2       -69.9250  -13.4760  -45.8930 C.3     234 LEU   -0.0900
   3635 HN        -66.0510  -15.4000  -47.9920 H       234 LEU    0.0900
   3636 HA        -68.4320  -15.2930  -49.4540 H       234 LEU   -0.2700
   3637 HB1       -67.4620  -13.6050  -47.1140 H       234 LEU    0.0900
   3638 HB2       -68.2920  -15.2060  -46.9950 H       234 LEU    0.0900
   3639 HG        -69.4730  -12.4940  -47.7090 H       234 LEU    0.0900
   3640 HD11      -70.8610  -15.2490  -47.8330 H       234 LEU   -0.2700
   3641 HD12      -70.4920  -14.1870  -49.2440 H       234 LEU    0.0900
   3642 HD13      -71.6690  -13.6420  -47.9740 H       234 LEU    0.0900
   3643 HD21      -69.1390  -12.9130  -45.3450 H       234 LEU    0.0900
   3644 HD22      -69.9880  -14.5000  -45.4680 H       234 LEU    0.5100
   3645 HD23      -70.8960  -12.9540  -45.7560 H       234 LEU   -0.5100
   3646 N         -66.6380  -12.5950  -49.7470 N.am    235 HSE   -0.4700
   3647 CA        -66.5160  -11.3790  -50.5340 C.3     235 HSE    0.3100
   3648 C         -66.2480  -11.6530  -52.0060 C.2     235 HSE    0.0700
   3649 O         -66.8210  -10.9940  -52.8650 O.2     235 HSE    0.0900
   3650 CB        -65.4820  -10.4350  -49.9320 C.3     235 HSE   -0.0800
   3651 CG        -65.9830   -9.7060  -48.7230 C.ar    235 HSE    0.0900
   3652 CD2       -65.7710   -9.9150  -47.4040 C.ar    235 HSE    0.0900
   3653 ND1       -66.8390   -8.6300  -48.8120 N.ar    235 HSE   -0.7000
   3654 CE1       -67.1220   -8.1990  -47.5970 C.ar    235 HSE    0.2200
   3655 NE2       -66.4910   -8.9620  -46.7230 N.ar    235 HSE    0.2500
   3656 HN        -65.8890  -12.7990  -49.1210 H       235 HSE    0.1300
   3657 HA        -67.4850  -10.9020  -50.5620 H       235 HSE   -0.3600
   3658 HB1       -65.1910   -9.6850  -50.6980 H       235 HSE    0.3200
   3659 HB2       -64.5860  -11.0240  -49.6400 H       235 HSE   -0.0500
   3660 HD2       -65.1650  -10.6690  -46.9150 H       235 HSE    0.0900
   3661 HE1       -67.7650   -7.3610  -47.3330 H       235 HSE    0.5100
   3662 HE2       -66.5210   -8.8730  -45.7270 H       235 HSE   -0.5100
   3663 N         -65.4020  -12.6410  -52.2920 N.am    236 ILE   -0.4700
   3664 CA        -65.1880  -13.1000  -53.6640 C.3     236 ILE    0.3100
   3665 C         -66.5090  -13.5820  -54.2670 C.2     236 ILE    0.0700
   3666 O         -66.8610  -13.1970  -55.3810 O.2     236 ILE    0.0900
   3667 CB        -64.1100  -14.2100  -53.7500 C.3     236 ILE   -0.0900
   3668 CG1       -62.7300  -13.6430  -53.4050 C.3     236 ILE    0.0900
   3669 CG2       -64.0880  -14.8500  -55.1490 C.3     236 ILE   -0.2700
   3670 CD        -61.7120  -14.7010  -53.0040 C.3     236 ILE    0.0900
   3671 HN        -64.8790  -13.1110  -51.5870 H       236 ILE    0.0900
   3672 HA        -64.8850  -12.2460  -54.2510 H       236 ILE    0.0900
   3673 HB        -64.3300  -14.9920  -52.9920 H       236 ILE   -0.1800
   3674 HG11      -62.8430  -12.9270  -52.5630 H       236 ILE    0.0900
   3675 HG12      -62.3410  -13.0980  -54.2910 H       236 ILE    0.0900
   3676 HG21      -64.0400  -14.0610  -55.9290 H       236 ILE   -0.2700
   3677 HG22      -65.0100  -15.4490  -55.3060 H       236 ILE    0.0900
   3678 HG23      -63.1950  -15.5030  -55.2510 H       236 ILE    0.0900
   3679 HD1       -61.5660  -15.4240  -53.8350 H       236 ILE    0.0900
   3680 HD2       -62.0740  -15.2550  -52.1120 H       236 ILE    0.5100
   3681 HD3       -60.7360  -14.2210  -52.7760 H       236 ILE   -0.5100
   3682 N         -67.2520  -14.4040  -53.5290 N.am    237 ILE   -0.4700
   3683 CA        -68.5700  -14.8350  -53.9900 C.3     237 ILE    0.3100
   3684 C         -69.4420  -13.6130  -54.3180 C.2     237 ILE    0.0700
   3685 O         -70.0670  -13.5500  -55.3820 O.2     237 ILE    0.0900
   3686 CB        -69.2650  -15.7720  -52.9830 C.3     237 ILE   -0.0900
   3687 CG1       -68.5200  -17.1080  -52.9170 C.3     237 ILE    0.0900
   3688 CG2       -70.7020  -16.0300  -53.4080 C.3     237 ILE   -0.2700
   3689 CD        -68.7430  -17.9020  -51.6410 C.3     237 ILE    0.0900
   3690 HN        -66.9500  -14.7560  -52.6460 H       237 ILE    0.0900
   3691 HA        -68.4360  -15.3410  -54.9340 H       237 ILE    0.0900
   3692 HB        -69.2560  -15.3040  -51.9750 H       237 ILE   -0.1800
   3693 HG11      -67.4320  -16.9050  -53.0140 H       237 ILE    0.0900
   3694 HG12      -68.8470  -17.7320  -53.7760 H       237 ILE    0.0900
   3695 HG21      -70.7360  -16.3350  -54.4760 H       237 ILE   -0.2700
   3696 HG22      -71.3050  -15.1050  -53.2830 H       237 ILE    0.0900
   3697 HG23      -71.1380  -16.8460  -52.7920 H       237 ILE    0.0900
   3698 HD1       -69.8220  -18.1400  -51.5230 H       237 ILE    0.0900
   3699 HD2       -68.4130  -17.3070  -50.7630 H       237 ILE    0.5100
   3700 HD3       -68.1720  -18.8540  -51.6840 H       237 ILE   -0.5100
   3701 N         -69.4500  -12.6340  -53.4100 N.am    238 ASN   -0.4700
   3702 CA        -70.1360  -11.3620  -53.6300 C.3     238 ASN    0.3100
   3703 C         -69.7350  -10.6930  -54.9380 C.2     238 ASN    0.0700
   3704 O         -70.5930  -10.2370  -55.6950 O.2     238 ASN    0.0900
   3705 CB        -69.8900  -10.4040  -52.4590 C.3     238 ASN   -0.1800
   3706 CG        -70.9270  -10.5380  -51.3610 C.2     238 ASN    0.0900
   3707 ND2       -70.9210   -9.5880  -50.4330 N.am    238 ASN    0.0900
   3708 OD1       -71.7250  -11.4690  -51.3460 O.2     238 ASN    0.5500
   3709 HN        -68.9830  -12.7280  -52.5340 H       238 ASN   -0.5500
   3710 HA        -71.1920  -11.5650  -53.7310 H       238 ASN   -0.6200
   3711 HB1       -69.9110   -9.3600  -52.8390 H       238 ASN    0.3200
   3712 HB2       -68.8890  -10.6150  -52.0260 H       238 ASN    0.3000
   3713 HD21      -71.5810   -9.6180  -49.6810 H       238 ASN    0.5100
   3714 HD22      -70.2580   -8.8410  -50.4850 H       238 ASN   -0.5100
   3715 N         -68.4300  -10.6490  -55.2050 N.am    239 CYS   -0.4700
   3716 CA        -67.9060  -10.0940  -56.4490 C.3     239 CYS    0.3100
   3717 C         -68.4070  -10.8700  -57.6530 C.2     239 CYS    0.0700
   3718 O         -68.8670  -10.2730  -58.6260 O.2     239 CYS    0.0900
   3719 CB        -66.3810  -10.0520  -56.4260 C.3     239 CYS   -0.1100
   3720 SG        -65.7500   -8.8850  -55.2060 S.3     239 CYS    0.0900
   3721 HN        -67.7490  -10.9950  -54.5640 H       239 CYS    0.0900
   3722 HA        -68.3060   -9.0970  -56.5640 H       239 CYS   -0.2300
   3723 HB1       -66.0190   -9.7640  -57.4370 H       239 CYS    0.1600
   3724 HB2       -66.0020  -11.0700  -56.1980 H       239 CYS    0.5100
   3725 HG1       -66.1210   -9.6030  -54.1560 H       239 CYS   -0.5100
   3726 N         -68.3450  -12.2010  -57.5690 N.am    240 PHE   -0.4700
   3727 CA        -68.8910  -13.0770  -58.6050 C.3     240 PHE    0.3100
   3728 C         -70.3590  -12.7570  -58.8870 C.2     240 PHE    0.0700
   3729 O         -70.7470  -12.5650  -60.0390 O.2     240 PHE    0.0900
   3730 CB        -68.7290  -14.5550  -58.2180 C.3     240 PHE   -0.1800
   3731 CG        -69.4880  -15.5020  -59.1090 C.ar    240 PHE    0.0900
   3732 CD1       -68.9130  -15.9850  -60.2800 C.ar    240 PHE    0.0900
   3733 CD2       -70.7830  -15.9090  -58.7790 C.ar    240 PHE    0.0000
   3734 CE1       -69.6160  -16.8620  -61.1110 C.ar    240 PHE   -0.1150
   3735 CE2       -71.4960  -16.7820  -59.6020 C.ar    240 PHE    0.1150
   3736 CZ        -70.9100  -17.2630  -60.7680 C.ar    240 PHE   -0.1150
   3737 HN        -67.9230  -12.6600  -56.7910 H       240 PHE    0.1150
   3738 HA        -68.3650  -12.8720  -59.5250 H       240 PHE   -0.1150
   3739 HB1       -69.1030  -14.7070  -57.1830 H       240 PHE    0.1150
   3740 HB2       -67.6550  -14.8350  -58.2800 H       240 PHE   -0.1150
   3741 HD1       -67.9120  -15.6800  -60.5510 H       240 PHE    0.1150
   3742 HD2       -71.2400  -15.5420  -57.8720 H       240 PHE   -0.1150
   3743 HE1       -69.1590  -17.2300  -62.0180 H       240 PHE    0.1150
   3744 HE2       -72.4990  -17.0830  -59.3340 H       240 PHE    0.5100
   3745 HZ        -71.4530  -17.9440  -61.4070 H       240 PHE   -0.5100
   3746 N         -71.1640  -12.6920  -57.8280 N.am    241 THR   -0.4700
   3747 CA        -72.5860  -12.3790  -57.9360 C.3     241 THR    0.3100
   3748 C         -72.8160  -11.0210  -58.5960 C.2     241 THR    0.0700
   3749 O         -73.6930  -10.8820  -59.4520 O.2     241 THR    0.0900
   3750 CB        -73.2630  -12.4100  -56.5510 C.3     241 THR    0.1400
   3751 CG2       -74.7830  -12.3080  -56.6710 C.3     241 THR    0.0900
   3752 OG1       -72.9190  -13.6310  -55.8890 O.3     241 THR   -0.6600
   3753 HN        -70.8270  -12.8550  -56.9040 H       241 THR    0.4300
   3754 HA        -73.0390  -13.1100  -58.5900 H       241 THR   -0.2700
   3755 HB        -72.9120  -11.5530  -55.9370 H       241 THR    0.0900
   3756 HG1       -72.0390  -13.4990  -55.5280 H       241 THR    0.0900
   3757 HG21      -75.1770  -13.1590  -57.2680 H       241 THR    0.0900
   3758 HG22      -75.0600  -11.3610  -57.1790 H       241 THR    0.5100
   3759 HG23      -75.2450  -12.3400  -55.6610 H       241 THR   -0.5100
   3760 N         -72.0140  -10.0290  -58.2030 N.am    242 PHE   -0.4700
   3761 CA        -72.1390   -8.6690  -58.7190 C.3     242 PHE    0.3100
   3762 C         -71.6610   -8.5320  -60.1610 C.2     242 PHE    0.0700
   3763 O         -72.2610   -7.7970  -60.9460 O.2     242 PHE    0.0900
   3764 CB        -71.3850   -7.6870  -57.8220 C.3     242 PHE   -0.1800
   3765 CG        -71.4980   -6.2520  -58.2540 C.ar    242 PHE    0.0900
   3766 CD1       -72.7090   -5.5710  -58.1470 C.ar    242 PHE    0.0900
   3767 CD2       -70.3930   -5.5800  -58.7640 C.ar    242 PHE    0.0000
   3768 CE1       -72.8190   -4.2450  -58.5440 C.ar    242 PHE   -0.1150
   3769 CE2       -70.4920   -4.2510  -59.1640 C.ar    242 PHE    0.1150
   3770 CZ        -71.7120   -3.5830  -59.0530 C.ar    242 PHE   -0.1150
   3771 HN        -71.2900  -10.1730  -57.5330 H       242 PHE    0.1150
   3772 HA        -73.1880   -8.4170  -58.7530 H       242 PHE   -0.1150
   3773 HB1       -70.3050   -7.9450  -57.8240 H       242 PHE    0.1150
   3774 HB2       -71.7910   -7.7500  -56.7900 H       242 PHE   -0.1150
   3775 HD1       -73.5740   -6.0810  -57.7490 H       242 PHE    0.1150
   3776 HD2       -69.4480   -6.0950  -58.8510 H       242 PHE   -0.1150
   3777 HE1       -73.7650   -3.7300  -58.4570 H       242 PHE    0.1150
   3778 HE2       -69.6280   -3.7380  -59.5600 H       242 PHE    0.5100
   3779 HZ        -71.7940   -2.5510  -59.3630 H       242 PHE   -0.5100
   3780 N         -70.5830   -9.2390  -60.5070 N.am    243 PHE   -0.4700
   3781 CA        -70.0070   -9.1430  -61.8450 C.3     243 PHE    0.3100
   3782 C         -70.5040  -10.2060  -62.8230 C.2     243 PHE    0.0700
   3783 O         -70.2080  -10.1370  -64.0160 O.2     243 PHE    0.0900
   3784 CB        -68.4750   -9.1150  -61.7860 C.3     243 PHE   -0.1800
   3785 CG        -67.9180   -7.8540  -61.1860 C.ar    243 PHE    0.0900
   3786 CD1       -68.2900   -6.6050  -61.6820 C.ar    243 PHE    0.0900
   3787 CD2       -67.0370   -7.9090  -60.1140 C.ar    243 PHE    0.0000
   3788 CE1       -67.7860   -5.4380  -61.1270 C.ar    243 PHE   -0.1150
   3789 CE2       -66.5290   -6.7430  -59.5520 C.ar    243 PHE    0.1150
   3790 CZ        -66.9030   -5.5050  -60.0620 C.ar    243 PHE   -0.1150
   3791 HN        -70.1280   -9.8590  -59.8740 H       243 PHE    0.1150
   3792 HA        -70.3790   -8.2390  -62.3030 H       243 PHE   -0.1150
   3793 HB1       -68.0650   -9.1990  -62.8160 H       243 PHE    0.1150
   3794 HB2       -68.1150   -9.9630  -61.1630 H       243 PHE   -0.1150
   3795 HD1       -68.9800   -6.5450  -62.5110 H       243 PHE    0.1150
   3796 HD2       -66.7440   -8.8680  -59.7120 H       243 PHE   -0.1150
   3797 HE1       -68.0810   -4.4780  -61.5250 H       243 PHE    0.1150
   3798 HE2       -65.8420   -6.8000  -58.7190 H       243 PHE    0.5100
   3799 HZ        -66.5060   -4.5990  -59.6290 H       243 PHE   -0.5100
   3800 N         -71.2610  -11.1820  -62.3280 N.am    244 CYS   -0.4700
   3801 CA        -71.9650  -12.1150  -63.2050 C.3     244 CYS    0.3100
   3802 C         -73.4440  -12.1960  -62.8320 C.2     244 CYS    0.0700
   3803 O         -73.8600  -13.1170  -62.1230 O.2     244 CYS    0.0900
   3804 CB        -71.3190  -13.5070  -63.2100 C.3     244 CYS   -0.1000
   3805 SG        -71.6940  -14.4200  -64.7350 S.3     244 CYS    0.0900
   3806 HN        -71.3820  -11.3200  -61.3480 H       244 CYS    0.0900
   3807 HA        -71.9530  -11.7000  -64.2020 H       244 CYS   -0.0800
   3808 HB1       -71.6950  -14.0790  -62.3350 H       244 CYS    0.5100
   3809 HB2       -70.2200  -13.3920  -63.1090 H       244 CYS   -0.5100
   3810 N         -74.2450  -11.2240  -63.3080 N.am    245 PRO   -0.2900
   3811 CA        -75.6730  -11.2090  -62.9870 C.3     245 PRO    0.0000
   3812 C         -76.4740  -12.2070  -63.8250 C.2     245 PRO    0.0900
   3813 O         -77.6020  -12.5540  -63.4620 O.2     245 PRO    0.0900
   3814 CB        -76.0870   -9.7690  -63.3020 C.3     245 PRO    0.0200
   3815 CG        -75.1230   -9.3090  -64.3440 C.3     245 PRO    0.0900
   3816 CD        -73.8500  -10.0920  -64.1700 C.3     245 PRO   -0.1800
   3817 HA        -75.8320  -11.5110  -61.9640 H       245 PRO    0.0900
   3818 HB1       -76.0190   -9.1320  -62.3940 H       245 PRO    0.0900
   3819 HB2       -77.1290   -9.7340  -63.6870 H       245 PRO   -0.1800
   3820 HG1       -75.5450   -9.4860  -65.3560 H       245 PRO    0.0900
   3821 HG2       -74.9220   -8.2240  -64.2230 H       245 PRO    0.0900
   3822 HD1       -73.4720  -10.4710  -65.1420 H       245 PRO    0.5100
   3823 HD2       -73.0670   -9.4880  -63.6680 H       245 PRO   -0.5100
   3824 N         -75.8860  -12.6620  -64.9330 N.am    246 ASP   -0.4700
   3825 CA        -76.5170  -13.6350  -65.8220 C.3     246 ASP    0.3100
   3826 C         -76.1300  -15.0740  -65.4900 C.2     246 ASP    0.0700
   3827 O         -76.7760  -16.0200  -65.9480 O.2     246 ASP    0.0900
   3828 CB        -76.1900  -13.3160  -67.2860 C.3     246 ASP   -0.2800
   3829 CG        -76.9130  -12.0750  -67.7950 C.2     246 ASP    0.0900
   3830 OD1       -78.0270  -11.7740  -67.3090 O.co2   246 ASP    0.0900
   3831 OD2       -76.3640  -11.4050  -68.6980 O.co2   246 ASP    0.6200
   3832 HN        -74.9770  -12.3540  -65.2050 H       246 ASP   -0.7600
   3833 HA        -77.5840  -13.5940  -65.6590 H       246 ASP   -0.7600
   3834 HB1       -76.4860  -14.1800  -67.9190 H       246 ASP    0.5100
   3835 HB2       -75.0960  -13.1520  -67.3840 H       246 ASP   -0.5100
   3836 N         -75.0690  -15.2350  -64.6960 N.am    247 CYS   -0.4700
   3837 CA        -74.7040  -16.5280  -64.1310 C.3     247 CYS    0.3100
   3838 C         -75.8110  -17.0310  -63.2250 C.2     247 CYS    0.0700
   3839 O         -76.5290  -16.2390  -62.6080 O.2     247 CYS    0.0900
   3840 CB        -73.4350  -16.4110  -63.2840 C.3     247 CYS   -0.1000
   3841 SG        -71.8820  -16.3680  -64.1800 S.3     247 CYS    0.0900
   3842 HN        -74.4760  -14.4720  -64.4510 H       247 CYS    0.0900
   3843 HA        -74.5450  -17.2160  -64.9480 H       247 CYS   -0.0800
   3844 HB1       -73.4130  -17.2780  -62.5910 H       247 CYS    0.5100
   3845 HB2       -73.5170  -15.4810  -62.6830 H       247 CYS   -0.5100
   3846 N         -75.9490  -18.3520  -63.1420 N.am    248 SER   -0.4700
   3847 CA        -76.7250  -18.9560  -62.0740 C.3     248 SER    0.3100
   3848 C         -76.0090  -18.6150  -60.7710 C.2     248 SER    0.0700
   3849 O         -74.7770  -18.6690  -60.7000 O.2     248 SER    0.0900
   3850 CB        -76.8390  -20.4720  -62.2610 C.3     248 SER    0.0500
   3851 OG        -75.5670  -21.0630  -62.4610 O.3     248 SER    0.0900
   3852 HN        -75.5340  -18.9770  -63.7980 H       248 SER    0.0900
   3853 HA        -77.7060  -18.5050  -62.0800 H       248 SER   -0.6600
   3854 HB1       -77.4740  -20.6900  -63.1460 H       248 SER    0.4300
   3855 HB2       -77.3000  -20.9230  -61.3560 H       248 SER    0.5100
   3856 HG1       -75.0060  -20.7310  -61.7550 H       248 SER   -0.5100
   3857 N         -76.7800  -18.2320  -59.7560 N.am    249 HSP   -0.4700
   3858 CA        -76.2260  -17.8190  -58.4710 C.3     249 HSP    0.3100
   3859 C         -75.3610  -18.9120  -57.8560 C.2     249 HSP    0.0700
   3860 O         -75.6190  -20.1010  -58.0510 O.2     249 HSP    0.0900
   3861 CB        -77.3520  -17.4500  -57.5060 C.3     249 HSP   -0.0500
   3862 CG        -76.9170  -16.5570  -56.3850 C.ar    249 HSP    0.0900
   3863 CD2       -77.1320  -15.2400  -56.1640 C.ar    249 HSP    0.0900
   3864 ND1       -76.1650  -17.0040  -55.3250 N.ar    249 HSP    0.1900
   3865 CE1       -75.9260  -16.0010  -54.5000 C.ar    249 HSP    0.1300
   3866 NE2       -76.5080  -14.9190  -54.9840 N.ar    249 HSP    0.1900
   3867 HN        -77.7740  -18.2100  -59.8280 H       249 HSP   -0.5100
   3868 HA        -75.5810  -16.9690  -58.6400 H       249 HSP    0.4400
   3869 HB1       -77.7640  -18.3830  -57.0670 H       249 HSP   -0.5100
   3870 HB2       -78.1510  -16.9290  -58.0740 H       249 HSP    0.4400
   3871 HD1       -75.8470  -17.9440  -55.1980 H       249 HSP    0.3200
   3872 HD2       -77.6760  -14.5090  -56.7500 H       249 HSP    0.1800
   3873 HE1       -75.3590  -16.0560  -53.5940 H       249 HSP    0.5100
   3874 HE2       -76.4970  -14.0140  -54.5590 H       249 HSP   -0.5100
   3875 N         -74.3210  -18.5070  -57.1300 N.am    250 ALA   -0.4700
   3876 CA        -73.5170  -19.4420  -56.3550 C.3     250 ALA    0.3100
   3877 C         -74.4040  -20.2090  -55.3660 C.2     250 ALA    0.0700
   3878 O         -75.2370  -19.6030  -54.6860 O.2     250 ALA    0.0900
   3879 CB        -72.4010  -18.7100  -55.6220 C.3     250 ALA   -0.2700
   3880 HN        -74.0480  -17.5490  -57.0830 H       250 ALA    0.0900
   3881 HA        -73.1030  -20.1710  -57.0360 H       250 ALA    0.0900
   3882 HB1       -72.8320  -17.9550  -54.9300 H       250 ALA    0.0900
   3883 HB2       -71.7480  -18.1880  -56.3530 H       250 ALA    0.5100
   3884 HB3       -71.8000  -19.4320  -55.0310 H       250 ALA   -0.5100
   3885 N         -74.2420  -21.5450  -55.3050 N.am    251 PRO   -0.2900
   3886 CA        -75.0200  -22.4550  -54.4540 C.3     251 PRO    0.0000
   3887 C         -75.1900  -22.0000  -53.0080 C.2     251 PRO    0.0900
   3888 O         -74.2600  -21.4630  -52.4080 O.2     251 PRO    0.0900
   3889 CB        -74.2110  -23.7630  -54.5000 C.3     251 PRO    0.0200
   3890 CG        -72.9200  -23.4330  -55.2150 C.3     251 PRO    0.0900
   3891 CD        -73.2630  -22.2920  -56.1110 C.3     251 PRO   -0.1800
   3892 HA        -76.0320  -22.5370  -54.8180 H       251 PRO    0.0900
   3893 HB1       -74.7710  -24.5470  -55.0530 H       251 PRO    0.0900
   3894 HB2       -74.0030  -24.1280  -53.4720 H       251 PRO   -0.1800
   3895 HG1       -72.1310  -23.1410  -54.4890 H       251 PRO    0.0900
   3896 HG2       -72.5620  -24.3040  -55.8040 H       251 PRO    0.0900
   3897 HD1       -72.3780  -21.6580  -56.3280 H       251 PRO    0.5100
   3898 HD2       -73.7250  -22.6370  -57.0590 H       251 PRO   -0.5100
   3899 N         -76.3760  -22.2460  -52.4570 N.am    252 LEU   -0.4700
   3900 CA        -76.7260  -21.8510  -51.0940 C.3     252 LEU    0.3100
   3901 C         -75.9150  -22.5570  -50.0000 C.2     252 LEU    0.0700
   3902 O         -75.7430  -22.0130  -48.9060 O.2     252 LEU    0.0900
   3903 CB        -78.2320  -22.0470  -50.8650 C.3     252 LEU   -0.1800
   3904 CG        -78.8870  -21.6790  -49.5300 C.3     252 LEU    0.0900
   3905 CD1       -78.5590  -20.2540  -49.0950 C.3     252 LEU    0.0900
   3906 CD2       -80.3900  -21.8820  -49.6150 C.3     252 LEU   -0.0900
   3907 HN        -77.0930  -22.7220  -52.9600 H       252 LEU    0.0900
   3908 HA        -76.4560  -20.8130  -50.9620 H       252 LEU   -0.2700
   3909 HB1       -78.4380  -23.1240  -51.0300 H       252 LEU    0.0900
   3910 HB2       -78.7500  -21.4540  -51.6450 H       252 LEU    0.0900
   3911 HG        -78.5300  -22.3830  -48.7480 H       252 LEU    0.0900
   3912 HD11      -78.7530  -19.5460  -49.9290 H       252 LEU   -0.2700
   3913 HD12      -77.4870  -20.1820  -48.8100 H       252 LEU    0.0900
   3914 HD13      -79.1960  -19.9660  -48.2310 H       252 LEU    0.0900
   3915 HD21      -80.6200  -22.9440  -49.8470 H       252 LEU    0.0900
   3916 HD22      -80.8130  -21.2440  -50.4200 H       252 LEU    0.5100
   3917 HD23      -80.8630  -21.6210  -48.6440 H       252 LEU   -0.5100
   3918 N         -75.4180  -23.7640  -50.2820 N.am    253 TRP   -0.4700
   3919 CA        -74.5380  -24.4450  -49.3310 C.3     253 TRP    0.3100
   3920 C         -73.2270  -23.6750  -49.2220 C.2     253 TRP    0.0700
   3921 O         -72.6810  -23.5100  -48.1260 O.2     253 TRP    0.0900
   3922 CB        -74.3000  -25.9220  -49.7090 C.3     253 TRP   -0.1800
   3923 CG        -73.4370  -26.1320  -50.9240 C.ar    253 TRP    0.0900
   3924 CD1       -73.8630  -26.3340  -52.2050 C.ar    253 TRP    0.0900
   3925 CD2       -72.0010  -26.1660  -50.9690 C.ar    253 TRP   -0.0300
   3926 CE2       -71.6300  -26.3830  -52.3160 C.ar    253 TRP   -0.1500
   3927 CE3       -70.9920  -26.0220  -50.0030 C.ar    253 TRP    0.2200
   3928 NE1       -72.7850  -26.4860  -53.0470 N.ar    253 TRP   -0.5100
   3929 CZ2       -70.2940  -26.4640  -52.7220 C.ar    253 TRP    0.3700
   3930 CZ3       -69.6600  -26.1010  -50.4100 C.ar    253 TRP    0.2400
   3931 CH2       -69.3260  -26.3220  -51.7570 C.ar    253 TRP    0.1100
   3932 HN        -75.6180  -24.2430  -51.1320 H       253 TRP   -0.2500
   3933 HA        -74.9990  -24.3840  -48.3570 H       253 TRP    0.1700
   3934 HB1       -75.2840  -26.3970  -49.9010 H       253 TRP   -0.2000
   3935 HB2       -73.8110  -26.4280  -48.8500 H       253 TRP    0.1400
   3936 HD1       -74.8980  -26.3690  -52.5140 H       253 TRP   -0.2700
   3937 HE1       -72.8350  -26.6410  -54.0080 H       253 TRP    0.1600
   3938 HE3       -71.2250  -25.8520  -48.9620 H       253 TRP   -0.1400
   3939 HZ2       -70.0140  -26.6310  -53.7520 H       253 TRP    0.1400
   3940 HZ3       -68.8740  -25.9910  -49.6780 H       253 TRP    0.5100
   3941 HH2       -68.2850  -26.3820  -52.0390 H       253 TRP   -0.5100
   3942 N         -72.7440  -23.1880  -50.3700 N.am    254 LEU   -0.4700
   3943 CA        -71.5200  -22.3950  -50.4460 C.3     254 LEU    0.3100
   3944 C         -71.7400  -21.0370  -49.7950 C.2     254 LEU    0.0700
   3945 O         -70.8480  -20.5090  -49.1290 O.2     254 LEU    0.0900
   3946 CB        -71.0770  -22.2300  -51.9030 C.3     254 LEU   -0.1800
   3947 CG        -69.7520  -21.5180  -52.1920 C.3     254 LEU    0.0900
   3948 CD1       -68.5560  -22.3560  -51.7480 C.3     254 LEU    0.0900
   3949 CD2       -69.6480  -21.1680  -53.6730 C.3     254 LEU   -0.0900
   3950 HN        -73.2060  -23.3470  -51.2390 H       254 LEU    0.0900
   3951 HA        -70.7570  -22.9030  -49.8760 H       254 LEU   -0.2700
   3952 HB1       -71.8750  -21.6650  -52.4270 H       254 LEU    0.0900
   3953 HB2       -71.0050  -23.2470  -52.3420 H       254 LEU    0.0900
   3954 HG        -69.7360  -20.5480  -51.6500 H       254 LEU    0.0900
   3955 HD11      -68.5490  -23.3270  -52.2880 H       254 LEU   -0.2700
   3956 HD12      -68.6180  -22.5580  -50.6570 H       254 LEU    0.0900
   3957 HD13      -67.6110  -21.8170  -51.9760 H       254 LEU    0.0900
   3958 HD21      -70.4840  -20.4980  -53.9670 H       254 LEU    0.0900
   3959 HD22      -69.7040  -22.0930  -54.2850 H       254 LEU    0.5100
   3960 HD23      -68.6890  -20.6450  -53.8720 H       254 LEU   -0.5100
   3961 N         -72.9380  -20.4810  -49.9850 N.am    255 MET   -0.4700
   3962 CA        -73.3300  -19.2600  -49.3030 C.3     255 MET    0.3100
   3963 C         -73.2310  -19.4800  -47.8000 C.2     255 MET    0.0700
   3964 O         -72.5140  -18.7550  -47.1040 O.2     255 MET    0.0900
   3965 CB        -74.7540  -18.8410  -49.6940 C.3     255 MET   -0.1800
   3966 CG        -74.9290  -18.3930  -51.1500 C.3     255 MET    0.0900
   3967 SD        -73.7430  -17.1470  -51.7230 S.3     255 MET    0.0900
   3968 CE        -74.0350  -15.8020  -50.5700 C.3     255 MET   -0.1400
   3969 HN        -73.6130  -20.8770  -50.6010 H       255 MET    0.0900
   3970 HA        -72.6260  -18.4880  -49.5730 H       255 MET    0.0900
   3971 HB1       -75.0590  -18.0010  -49.0350 H       255 MET   -0.0900
   3972 HB2       -75.4300  -19.7030  -49.5140 H       255 MET   -0.2200
   3973 HG1       -75.9550  -17.9860  -51.2580 H       255 MET    0.0900
   3974 HG2       -74.8400  -19.2920  -51.7950 H       255 MET    0.0900
   3975 HE1       -73.8440  -16.1190  -49.5230 H       255 MET    0.0900
   3976 HE2       -75.0900  -15.4610  -50.6380 H       255 MET    0.5100
   3977 HE3       -73.3620  -14.9480  -50.7980 H       255 MET   -0.5100
   3978 N         -73.9220  -20.5180  -47.3190 N.am    256 TYR   -0.4700
   3979 CA        -73.9160  -20.8940  -45.9070 C.3     256 TYR    0.3100
   3980 C         -72.5110  -21.1490  -45.3690 C.2     256 TYR    0.0700
   3981 O         -72.1890  -20.7420  -44.2530 O.2     256 TYR    0.0900
   3982 CB        -74.7980  -22.1280  -45.6710 C.3     256 TYR   -0.1800
   3983 CG        -76.2860  -21.8590  -45.7240 C.ar    256 TYR    0.0900
   3984 CD1       -76.8150  -20.6170  -45.3630 C.ar    256 TYR    0.0900
   3985 CD2       -77.1750  -22.8610  -46.1110 C.ar    256 TYR    0.0000
   3986 CE1       -78.1880  -20.3750  -45.4030 C.ar    256 TYR   -0.1150
   3987 CE2       -78.5490  -22.6300  -46.1520 C.ar    256 TYR    0.1150
   3988 CZ        -79.0470  -21.3860  -45.7980 C.ar    256 TYR   -0.1150
   3989 OH        -80.4040  -21.1560  -45.8420 O.3     256 TYR    0.1150
   3990 HN        -74.4810  -21.0910  -47.9130 H       256 TYR    0.1100
   3991 HA        -74.2840  -20.0550  -45.3360 H       256 TYR   -0.5400
   3992 HB1       -74.5780  -22.5400  -44.6620 H       256 TYR    0.4300
   3993 HB2       -74.5750  -22.8860  -46.4510 H       256 TYR   -0.1150
   3994 HD1       -76.1470  -19.8300  -45.0470 H       256 TYR    0.1150
   3995 HD2       -76.7920  -23.8350  -46.3840 H       256 TYR   -0.1150
   3996 HE1       -78.5780  -19.4060  -45.1280 H       256 TYR    0.1150
   3997 HE2       -79.2230  -23.4170  -46.4580 H       256 TYR    0.5100
   3998 HH        -80.5600  -20.2490  -45.5660 H       256 TYR   -0.5100
   3999 N         -71.6840  -21.8210  -46.1690 N.am    257 LEU   -0.4700
   4000 CA        -70.2930  -22.0870  -45.8140 C.3     257 LEU    0.3100
   4001 C         -69.4830  -20.7980  -45.6660 C.2     257 LEU    0.0700
   4002 O         -68.7430  -20.6360  -44.6940 O.2     257 LEU    0.0900
   4003 CB        -69.6410  -23.0210  -46.8460 C.3     257 LEU   -0.1800
   4004 CG        -68.1380  -23.3100  -46.7520 C.3     257 LEU    0.0900
   4005 CD1       -67.7490  -23.9320  -45.4110 C.3     257 LEU    0.0900
   4006 CD2       -67.6970  -24.2020  -47.9030 C.3     257 LEU   -0.0900
   4007 HN        -71.9810  -22.1750  -47.0530 H       257 LEU    0.0900
   4008 HA        -70.2780  -22.5420  -44.8350 H       257 LEU   -0.2700
   4009 HB1       -69.8250  -22.5800  -47.8470 H       257 LEU    0.0900
   4010 HB2       -70.1640  -23.9970  -46.7780 H       257 LEU    0.0900
   4011 HG        -67.5800  -22.3580  -46.8820 H       257 LEU    0.0900
   4012 HD11      -68.2870  -24.8930  -45.2650 H       257 LEU   -0.2700
   4013 HD12      -68.0210  -23.2450  -44.5820 H       257 LEU    0.0900
   4014 HD13      -66.6560  -24.1310  -45.3890 H       257 LEU    0.0900
   4015 HD21      -68.0630  -23.7910  -48.8670 H       257 LEU    0.0900
   4016 HD22      -68.1150  -25.2240  -47.7710 H       257 LEU    0.5100
   4017 HD23      -66.5880  -24.2540  -47.9380 H       257 LEU   -0.5100
   4018 N         -69.6410  -19.8830  -46.6280 N.am    258 ALA   -0.4700
   4019 CA        -68.9160  -18.6130  -46.6490 C.3     258 ALA    0.3100
   4020 C         -69.3330  -17.6650  -45.5210 C.2     258 ALA    0.0700
   4021 O         -68.4820  -17.0280  -44.8950 O.2     258 ALA    0.0900
   4022 CB        -69.0890  -17.9420  -47.9880 C.3     258 ALA   -0.2700
   4023 HN        -70.2690  -20.0300  -47.3870 H       258 ALA    0.0900
   4024 HA        -67.8730  -18.8150  -46.4600 H       258 ALA    0.0900
   4025 HB1       -70.1350  -17.5830  -48.1040 H       258 ALA    0.0900
   4026 HB2       -68.8700  -18.6630  -48.8040 H       258 ALA    0.5100
   4027 HB3       -68.4050  -17.0690  -48.0670 H       258 ALA   -0.5100
   4028 N         -70.6400  -17.5700  -45.2700 N.am    259 ILE   -0.4700
   4029 CA        -71.1770  -16.7660  -44.1720 C.3     259 ILE    0.3100
   4030 C         -70.6610  -17.2690  -42.8190 C.2     259 ILE    0.0700
   4031 O         -70.2000  -16.4850  -41.9870 O.2     259 ILE    0.0900
   4032 CB        -72.7250  -16.7520  -44.1900 C.3     259 ILE   -0.0900
   4033 CG1       -73.2400  -16.1180  -45.4870 C.3     259 ILE    0.0900
   4034 CG2       -73.2760  -16.0090  -42.9770 C.3     259 ILE   -0.2700
   4035 CD        -74.7050  -16.3790  -45.7740 C.3     259 ILE    0.0900
   4036 HN        -71.3150  -18.0470  -45.8260 H       259 ILE    0.0900
   4037 HA        -70.7950  -15.7620  -44.2780 H       259 ILE    0.0900
   4038 HB        -73.1010  -17.7980  -44.1800 H       259 ILE   -0.1800
   4039 HG11      -72.6420  -16.5170  -46.3320 H       259 ILE    0.0900
   4040 HG12      -73.0880  -15.0200  -45.4250 H       259 ILE    0.0900
   4041 HG21      -72.7790  -15.0210  -42.8770 H       259 ILE   -0.2700
   4042 HG22      -73.0870  -16.5970  -42.0540 H       259 ILE    0.0900
   4043 HG23      -74.3690  -15.8450  -43.0990 H       259 ILE    0.0900
   4044 HD1       -75.3330  -15.9740  -44.9530 H       259 ILE    0.0900
   4045 HD2       -74.8860  -17.4730  -45.8530 H       259 ILE    0.5100
   4046 HD3       -74.9990  -15.8830  -46.7230 H       259 ILE   -0.5100
   4047 N         -70.7320  -18.5830  -42.6160 N.am    260 VAL   -0.4700
   4048 CA        -70.2180  -19.2240  -41.4040 C.3     260 VAL    0.3100
   4049 C         -68.7250  -18.9370  -41.2510 C.2     260 VAL    0.0700
   4050 O         -68.2750  -18.4780  -40.1980 O.2     260 VAL    0.0900
   4051 CB        -70.5140  -20.7520  -41.4090 C.3     260 VAL   -0.0900
   4052 CG1       -69.5510  -21.5220  -40.5230 C.3     260 VAL    0.0900
   4053 CG2       -71.9400  -21.0120  -40.9790 C.3     260 VAL   -0.2700
   4054 HN        -71.1430  -19.1950  -43.2860 H       260 VAL    0.0900
   4055 HA        -70.6920  -18.7560  -40.5540 H       260 VAL    0.0900
   4056 HB        -70.4290  -21.1340  -42.4490 H       260 VAL    0.0900
   4057 HG11      -69.2160  -20.8820  -39.6780 H       260 VAL   -0.2700
   4058 HG12      -68.6600  -21.8300  -41.1100 H       260 VAL    0.0900
   4059 HG13      -70.0550  -22.4210  -40.1090 H       260 VAL    0.0900
   4060 HG21      -72.6370  -20.3690  -41.5580 H       260 VAL    0.0900
   4061 HG22      -72.0590  -20.7790  -39.8990 H       260 VAL    0.5100
   4062 HG23      -72.2030  -22.0760  -41.1620 H       260 VAL   -0.5100
   4063 N         -67.9760  -19.1730  -42.3310 N.am    261 LEU   -0.4700
   4064 CA        -66.5330  -18.9530  -42.3670 C.3     261 LEU    0.3100
   4065 C         -66.1580  -17.5080  -42.0190 C.2     261 LEU    0.0700
   4066 O         -65.1340  -17.2630  -41.3870 O.2     261 LEU    0.0900
   4067 CB        -65.9770  -19.3400  -43.7440 C.3     261 LEU   -0.1800
   4068 CG        -64.5490  -19.8750  -43.8830 C.3     261 LEU    0.0900
   4069 CD1       -64.3930  -21.2570  -43.2630 C.3     261 LEU    0.0900
   4070 CD2       -64.1630  -19.9250  -45.3490 C.3     261 LEU   -0.0900
   4071 HN        -68.3770  -19.5180  -43.1750 H       261 LEU    0.0900
   4072 HA        -66.0790  -19.5550  -41.5950 H       261 LEU   -0.2700
   4073 HB1       -66.0430  -18.4360  -44.3810 H       261 LEU    0.0900
   4074 HB2       -66.6510  -20.1220  -44.1520 H       261 LEU    0.0900
   4075 HG        -63.8510  -19.1730  -43.3800 H       261 LEU    0.0900
   4076 HD11      -65.0750  -21.9780  -43.7620 H       261 LEU   -0.2700
   4077 HD12      -64.6470  -21.2180  -42.1820 H       261 LEU    0.0900
   4078 HD13      -63.3480  -21.6130  -43.3900 H       261 LEU    0.0900
   4079 HD21      -64.3850  -18.9520  -45.8360 H       261 LEU    0.0900
   4080 HD22      -64.7410  -20.7200  -45.8660 H       261 LEU    0.5100
   4081 HD23      -63.0760  -20.1300  -45.4480 H       261 LEU   -0.5100
   4082 N         -66.9950  -16.5500  -42.4170 N.am    262 SER   -0.4700
   4083 CA        -66.7650  -15.1450  -42.0960 C.3     262 SER    0.3100
   4084 C         -66.8860  -14.9050  -40.5990 C.2     262 SER    0.0700
   4085 O         -66.1240  -14.1300  -40.0200 O.2     262 SER    0.0900
   4086 CB        -67.7340  -14.2430  -42.8700 C.3     262 SER    0.0500
   4087 OG        -69.0220  -14.2270  -42.2820 O.3     262 SER    0.0900
   4088 HN        -67.8130  -16.7490  -42.9520 H       262 SER    0.0900
   4089 HA        -65.7440  -14.9060  -42.3550 H       262 SER   -0.6600
   4090 HB1       -67.8290  -14.6130  -43.9130 H       262 SER    0.4300
   4091 HB2       -67.3400  -13.2040  -42.8810 H       262 SER    0.5100
   4092 HG1       -69.3320  -15.1350  -42.3000 H       262 SER   -0.5100
   4093 N         -67.8440  -15.5980  -39.9810 N.am    263 HSD   -0.4700
   4094 CA        -68.1380  -15.4550  -38.5570 C.3     263 HSD    0.3100
   4095 C         -67.1200  -16.1240  -37.6510 C.2     263 HSD    0.0700
   4096 O         -66.9550  -15.7240  -36.4930 O.2     263 HSD    0.0900
   4097 CB        -69.5230  -16.0090  -38.2520 C.3     263 HSD   -0.0900
   4098 CG        -70.6260  -15.2240  -38.8770 C.ar    263 HSD    0.0900
   4099 CD2       -70.9170  -13.9040  -38.8270 C.ar    263 HSD    0.0900
   4100 ND1       -71.5790  -15.7980  -39.6890 N.ar    263 HSD   -0.3600
   4101 CE1       -72.4190  -14.8640  -40.0980 C.ar    263 HSD    0.3200
   4102 NE2       -72.0370  -13.7040  -39.5950 N.ar    263 HSD   -0.0500
   4103 HN        -68.4100  -16.2550  -40.4720 H       263 HSD    0.2500
   4104 HA        -68.0880  -14.4060  -38.3050 H       263 HSD    0.1300
   4105 HB1       -69.6740  -16.0080  -37.1520 H       263 HSD   -0.7000
   4106 HB2       -69.5820  -17.0530  -38.6270 H       263 HSD    0.2200
   4107 HD1       -71.6170  -16.7700  -39.9220 H       263 HSD    0.1000
   4108 HD2       -70.4300  -13.0840  -38.3160 H       263 HSD    0.5100
   4109 HE1       -73.2770  -15.0470  -40.7440 H       263 HSD   -0.5100
   4110 N         -66.4360  -17.1360  -38.1830 N.am    264 THR   -0.4700
   4111 CA        -65.4420  -17.8810  -37.4180 C.3     264 THR    0.3100
   4112 C         -64.1490  -17.0900  -37.1640 C.2     264 THR    0.0700
   4113 O         -63.2420  -17.5690  -36.4820 O.2     264 THR    0.0900
   4114 CB        -65.1470  -19.2690  -38.0400 C.3     264 THR    0.1400
   4115 CG2       -64.4680  -19.1420  -39.3810 C.3     264 THR    0.0900
   4116 OG1       -64.2950  -20.0140  -37.1670 O.3     264 THR   -0.6600
   4117 HN        -66.5730  -17.4310  -39.1250 H       264 THR    0.4300
   4118 HA        -65.8210  -18.0000  -36.4140 H       264 THR   -0.2700
   4119 HB        -66.0970  -19.8280  -38.1820 H       264 THR    0.0900
   4120 HG1       -63.5630  -19.4300  -36.9510 H       264 THR    0.0900
   4121 HG21      -63.8540  -18.2160  -39.4130 H       264 THR    0.0900
   4122 HG22      -65.2300  -19.0890  -40.1880 H       264 THR    0.5100
   4123 HG23      -63.8020  -20.0150  -39.5520 H       264 THR   -0.5100
   4124 N         -64.0760  -15.8740  -37.6990 N.am    265 ASN   -0.4700
   4125 CA        -62.9750  -14.9670  -37.4010 C.3     265 ASN    0.3100
   4126 C         -63.0030  -14.5000  -35.9510 C.2     265 ASN    0.0700
   4127 O         -61.9610  -14.2290  -35.3530 O.2     265 ASN    0.0900
   4128 CB        -63.0130  -13.7550  -38.3370 C.3     265 ASN   -0.1800
   4129 CG        -61.8090  -12.8510  -38.1630 C.2     265 ASN    0.0900
   4130 ND2       -62.0530  -11.6110  -37.7390 N.am    265 ASN    0.0900
   4131 OD1       -60.6730  -13.2610  -38.3990 O.2     265 ASN    0.5500
   4132 HN        -64.7690  -15.5280  -38.3260 H       265 ASN   -0.5500
   4133 HA        -62.0500  -15.5100  -37.5260 H       265 ASN   -0.6200
   4134 HB1       -63.9320  -13.1650  -38.1290 H       265 ASN    0.3200
   4135 HB2       -63.0390  -14.1110  -39.3890 H       265 ASN    0.3000
   4136 HD21      -61.2970  -10.9700  -37.6050 H       265 ASN    0.5100
   4137 HD22      -62.9930  -11.3210  -37.5540 H       265 ASN   -0.5100
   4138 N         -64.2080  -14.4130  -35.3900 N.am    266 SER   -0.4700
   4139 CA        -64.4130  -13.8830  -34.0460 C.3     266 SER    0.3100
   4140 C         -63.9920  -14.8410  -32.9280 C.2     266 SER    0.0700
   4141 O         -63.7140  -14.4170  -31.8040 O.2     266 SER    0.0900
   4142 CB        -65.8740  -13.4680  -33.8750 C.3     266 SER    0.0500
   4143 OG        -66.1790  -12.3950  -34.7450 O.3     266 SER    0.0900
   4144 HN        -65.0300  -14.7110  -35.8680 H       266 SER    0.0900
   4145 HA        -63.7600  -13.0330  -33.9130 H       266 SER   -0.6600
   4146 HB1       -66.0520  -13.1430  -32.8270 H       266 SER    0.4300
   4147 HB2       -66.5390  -14.3250  -34.1140 H       266 SER    0.5100
   4148 HG1       -65.5890  -11.6790  -34.4990 H       266 SER   -0.5100
   4149 N         -63.9520  -16.1350  -33.2390 N.am    267 VAL   -0.4700
   4150 CA        -63.5030  -17.1350  -32.2800 C.3     267 VAL    0.3100
   4151 C         -61.9790  -17.2390  -32.2810 C.2     267 VAL    0.0700
   4152 O         -61.3630  -17.3330  -31.2200 O.2     267 VAL    0.0900
   4153 CB        -64.2000  -18.5140  -32.4990 C.3     267 VAL   -0.0900
   4154 CG1       -64.4210  -18.7950  -33.9730 C.3     267 VAL    0.0900
   4155 CG2       -63.4330  -19.6570  -31.8330 C.3     267 VAL   -0.2700
   4156 HN        -64.2250  -16.4760  -34.1350 H       267 VAL    0.0900
   4157 HA        -63.7240  -16.7630  -31.2900 H       267 VAL    0.0900
   4158 HB        -65.1800  -18.5130  -31.9780 H       267 VAL    0.0900
   4159 HG11      -63.4480  -18.8100  -34.5100 H       267 VAL   -0.2700
   4160 HG12      -65.0600  -18.0010  -34.4180 H       267 VAL    0.0900
   4161 HG13      -64.9120  -19.7840  -34.1010 H       267 VAL    0.0900
   4162 HG21      -63.2030  -19.3980  -30.7770 H       267 VAL    0.0900
   4163 HG22      -62.4760  -19.8330  -32.3700 H       267 VAL    0.5100
   4164 HG23      -64.0450  -20.5830  -31.8470 H       267 VAL   -0.5100
   4165 N         -61.3730  -17.1920  -33.4660 N.am    268 VAL   -0.4700
   4166 CA        -59.9140  -17.2720  -33.5760 C.3     268 VAL    0.3100
   4167 C         -59.2020  -15.9290  -33.3380 C.2     268 VAL    0.0700
   4168 O         -58.1700  -15.8820  -32.6660 O.2     268 VAL    0.0900
   4169 CB        -59.4530  -17.9350  -34.9030 C.3     268 VAL   -0.0900
   4170 CG1       -59.8720  -19.3970  -34.9310 C.3     268 VAL    0.0900
   4171 CG2       -59.9970  -17.1950  -36.1280 C.3     268 VAL   -0.2700
   4172 HN        -61.8780  -17.1040  -34.3210 H       268 VAL    0.0900
   4173 HA        -59.5540  -17.8450  -32.7350 H       268 VAL    0.0900
   4174 HB        -58.3490  -17.8660  -34.9880 H       268 VAL    0.0900
   4175 HG11      -60.9780  -19.4780  -34.8530 H       268 VAL   -0.2700
   4176 HG12      -59.4160  -19.9380  -34.0740 H       268 VAL    0.0900
   4177 HG13      -59.5470  -19.8660  -35.8840 H       268 VAL    0.0900
   4178 HG21      -59.5010  -16.2070  -36.2280 H       268 VAL    0.0900
   4179 HG22      -61.0910  -17.0320  -36.0170 H       268 VAL    0.5100
   4180 HG23      -59.7990  -17.7870  -37.0460 H       268 VAL   -0.5100
   4181 N         -59.7500  -14.8470  -33.8880 N.am    269 ASN   -0.4700
   4182 CA        -59.2050  -13.5120  -33.6730 C.3     269 ASN    0.3100
   4183 C         -60.0480  -12.7500  -32.6610 C.2     269 ASN    0.0700
   4184 O         -61.2670  -12.6830  -32.8090 O.2     269 ASN    0.0900
   4185 CB        -59.1390  -12.7230  -34.9880 C.3     269 ASN   -0.1800
   4186 CG        -57.9760  -13.1490  -35.8730 C.2     269 ASN    0.0900
   4187 ND2       -58.2760  -13.4410  -37.1380 N.am    269 ASN    0.0900
   4188 OD1       -56.8250  -13.1990  -35.4380 O.2     269 ASN    0.5500
   4189 HN        -60.5580  -14.9000  -34.4700 H       269 ASN   -0.5500
   4190 HA        -58.2160  -13.6200  -33.2540 H       269 ASN   -0.6200
   4191 HB1       -59.0260  -11.6430  -34.7540 H       269 ASN    0.3200
   4192 HB2       -60.0840  -12.8780  -35.5490 H       269 ASN    0.3000
   4193 HD21      -59.2210  -13.3740  -37.4570 H       269 ASN    0.5100
   4194 HD22      -57.5540  -13.7270  -37.7680 H       269 ASN   -0.5100
   4195 N         -59.4020  -12.1820  -31.6280 N.am    270 PRO   -0.2900
   4196 CA        -57.9670  -12.2610  -31.4220 C.3     270 PRO    0.0000
   4197 C         -57.5720  -13.3410  -30.4110 C.2     270 PRO    0.0900
   4198 O         -56.5380  -13.2030  -29.7510 O.2     270 PRO    0.0900
   4199 CB        -57.6520  -10.8840  -30.8370 C.3     270 PRO    0.0200
   4200 CG        -58.8620  -10.5810  -29.9840 C.3     270 PRO    0.0900
   4201 CD        -60.0360  -11.3250  -30.6100 C.3     270 PRO   -0.1800
   4202 HA        -57.4590  -12.4910  -32.3450 H       270 PRO    0.0900
   4203 HB1       -57.5270  -10.1280  -31.6400 H       270 PRO    0.0900
   4204 HB2       -56.7260  -10.9130  -30.2230 H       270 PRO   -0.1800
   4205 HG1       -58.6960  -10.9270  -28.9410 H       270 PRO    0.0900
   4206 HG2       -59.0600   -9.4880  -29.9710 H       270 PRO    0.0900
   4207 HD1       -60.5660  -11.9510  -29.8620 H       270 PRO    0.5100
   4208 HD2       -60.7510  -10.6260  -31.0930 H       270 PRO   -0.5100
   4209 N         -58.3760  -14.3990  -30.2810 N.am    271 PHE   -0.4700
   4210 CA        -58.1070  -15.4160  -29.2660 C.3     271 PHE    0.3100
   4211 C         -56.6960  -15.9740  -29.3780 C.2     271 PHE    0.0700
   4212 O         -55.9050  -15.8570  -28.4360 O.2     271 PHE    0.0900
   4213 CB        -59.1350  -16.5550  -29.2920 C.3     271 PHE   -0.1800
   4214 CG        -58.9010  -17.6000  -28.2280 C.ar    271 PHE    0.0900
   4215 CD1       -59.3160  -17.3830  -26.9190 C.ar    271 PHE    0.0900
   4216 CD2       -58.2450  -18.7920  -28.5310 C.ar    271 PHE    0.0000
   4217 CE1       -59.0890  -18.3400  -25.9260 C.ar    271 PHE   -0.1150
   4218 CE2       -58.0130  -19.7560  -27.5440 C.ar    271 PHE    0.1150
   4219 CZ        -58.4380  -19.5280  -26.2420 C.ar    271 PHE   -0.1150
   4220 HN        -59.1770  -14.5410  -30.8590 H       271 PHE    0.1150
   4221 HA        -58.1240  -14.9270  -28.3030 H       271 PHE   -0.1150
   4222 HB1       -59.0900  -17.0690  -30.2760 H       271 PHE    0.1150
   4223 HB2       -60.1520  -16.1370  -29.1260 H       271 PHE   -0.1150
   4224 HD1       -59.8210  -16.4620  -26.6660 H       271 PHE    0.1150
   4225 HD2       -57.9110  -18.9740  -29.5420 H       271 PHE   -0.1150
   4226 HE1       -59.4190  -18.1570  -24.9140 H       271 PHE    0.1150
   4227 HE2       -57.5050  -20.6760  -27.7950 H       271 PHE    0.5100
   4228 HZ        -58.2630  -20.2700  -25.4770 H       271 PHE   -0.5100
   4229 N         -56.3820  -16.5590  -30.5360 N.am    272 ILE   -0.4700
   4230 CA        -55.0920  -17.2110  -30.7780 C.3     272 ILE    0.3100
   4231 C         -53.8910  -16.2840  -30.5420 C.2     272 ILE    0.0700
   4232 O         -52.8580  -16.7230  -30.0360 O.2     272 ILE    0.0900
   4233 CB        -55.0220  -17.8510  -32.1840 C.3     272 ILE   -0.0900
   4234 CG1       -56.1490  -18.8810  -32.3550 C.3     272 ILE    0.0900
   4235 CG2       -53.6420  -18.4780  -32.4240 C.3     272 ILE   -0.2700
   4236 CD        -56.1670  -19.6160  -33.7020 C.3     272 ILE    0.0900
   4237 HN        -57.0230  -16.5780  -31.3000 H       272 ILE    0.0900
   4238 HA        -54.9590  -17.9680  -30.0200 H       272 ILE    0.0900
   4239 HB        -55.2110  -17.0710  -32.9530 H       272 ILE   -0.1800
   4240 HG11      -57.1190  -18.3550  -32.2360 H       272 ILE    0.0900
   4241 HG12      -56.0480  -19.6390  -31.5500 H       272 ILE    0.0900
   4242 HG21      -53.3660  -19.1330  -31.5700 H       272 ILE   -0.2700
   4243 HG22      -52.8750  -17.6800  -32.5210 H       272 ILE    0.0900
   4244 HG23      -53.6620  -19.0930  -33.3490 H       272 ILE    0.0900
   4245 HD1       -55.3040  -20.3110  -33.7690 H       272 ILE    0.0900
   4246 HD2       -56.0970  -18.8820  -34.5330 H       272 ILE    0.5100
   4247 HD3       -57.1050  -20.2040  -33.7990 H       272 ILE   -0.5100
   4248 N         -54.0260  -15.0070  -30.8980 N.am    273 TYR   -0.4700
   4249 CA        -52.9690  -14.0320  -30.6400 C.3     273 TYR    0.3100
   4250 C         -52.6530  -13.9870  -29.1500 C.2     273 TYR    0.0700
   4251 O         -51.4860  -13.9760  -28.7610 O.2     273 TYR    0.0900
   4252 CB        -53.3540  -12.6370  -31.1650 C.3     273 TYR   -0.1800
   4253 CG        -52.4700  -11.5010  -30.6790 C.ar    273 TYR    0.0900
   4254 CD1       -51.2240  -11.2530  -31.2580 C.ar    273 TYR    0.0900
   4255 CD2       -52.8900  -10.6680  -29.6440 C.ar    273 TYR    0.0000
   4256 CE1       -50.4140  -10.2040  -30.8120 C.ar    273 TYR   -0.1150
   4257 CE2       -52.0910   -9.6190  -29.1910 C.ar    273 TYR    0.1150
   4258 CZ        -50.8570   -9.3960  -29.7760 C.ar    273 TYR   -0.1150
   4259 OH        -50.0790   -8.3600  -29.3140 O.3     273 TYR    0.1150
   4260 HN        -54.8460  -14.6630  -31.3500 H       273 TYR    0.1100
   4261 HA        -52.0710  -14.3790  -31.1290 H       273 TYR   -0.5400
   4262 HB1       -54.3890  -12.4010  -30.8400 H       273 TYR    0.4300
   4263 HB2       -53.2930  -12.6390  -32.2750 H       273 TYR   -0.1150
   4264 HD1       -50.8800  -11.8840  -32.0640 H       273 TYR    0.1150
   4265 HD2       -53.8520  -10.8390  -29.1840 H       273 TYR   -0.1150
   4266 HE1       -49.4530  -10.0260  -31.2690 H       273 TYR    0.1150
   4267 HE2       -52.4340   -8.9830  -28.3870 H       273 TYR    0.5100
   4268 HH        -50.5560   -7.9250  -28.6040 H       273 TYR   -0.5100
   4269 N         -53.7040  -13.9780  -28.3270 N.am    274 ALA   -0.4700
   4270 CA        -53.5660  -13.9280  -26.8740 C.3     274 ALA    0.3100
   4271 C         -53.0240  -15.2460  -26.3230 C.2     274 ALA    0.0700
   4272 O         -52.1470  -15.2480  -25.4550 O.2     274 ALA    0.0900
   4273 CB        -54.9010  -13.5720  -26.2220 C.3     274 ALA   -0.2700
   4274 HN        -54.6390  -14.0060  -28.6710 H       274 ALA    0.0900
   4275 HA        -52.8200  -13.1850  -26.6340 H       274 ALA    0.0900
   4276 HB1       -55.6670  -14.3340  -26.4800 H       274 ALA    0.0900
   4277 HB2       -55.2480  -12.5820  -26.5880 H       274 ALA    0.5100
   4278 HB3       -54.7870  -13.5430  -25.1180 H       274 ALA   -0.5100
   4279 N         -53.5320  -16.3590  -26.8540 N.am    275 TYR   -0.4700
   4280 CA        -53.0750  -17.7020  -26.4930 C.3     275 TYR    0.3100
   4281 C         -51.5730  -17.8850  -26.7240 C.2     275 TYR    0.0700
   4282 O         -50.9520  -18.7930  -26.1700 O.2     275 TYR    0.0900
   4283 CB        -53.8700  -18.7540  -27.2820 C.3     275 TYR   -0.1800
   4284 CG        -53.5870  -20.1970  -26.9070 C.ar    275 TYR    0.0900
   4285 CD1       -54.1390  -20.7630  -25.7550 C.ar    275 TYR    0.0900
   4286 CD2       -52.7840  -21.0030  -27.7190 C.ar    275 TYR    0.0000
   4287 CE1       -53.8870  -22.0880  -25.4140 C.ar    275 TYR   -0.1150
   4288 CE2       -52.5270  -22.3290  -27.3850 C.ar    275 TYR    0.1150
   4289 CZ        -53.0820  -22.8630  -26.2350 C.ar    275 TYR   -0.1150
   4290 OH        -52.8310  -24.1740  -25.9030 O.3     275 TYR    0.1150
   4291 HN        -54.2600  -16.3250  -27.5330 H       275 TYR    0.1100
   4292 HA        -53.2220  -17.8350  -25.4310 H       275 TYR   -0.5400
   4293 HB1       -53.6300  -18.6500  -28.3610 H       275 TYR    0.4300
   4294 HB2       -54.9550  -18.5840  -27.1140 H       275 TYR   -0.1150
   4295 HD1       -54.7710  -20.1610  -25.1190 H       275 TYR    0.1150
   4296 HD2       -52.3550  -20.5880  -28.6200 H       275 TYR   -0.1150
   4297 HE1       -54.3160  -22.5100  -24.5170 H       275 TYR    0.1150
   4298 HE2       -51.8980  -22.9370  -28.0190 H       275 TYR    0.5100
   4299 HH        -52.5440  -24.6310  -26.6960 H       275 TYR   -0.5100
   4300 N         -50.9920  -17.0050  -27.5360 N.am    276 ARG   -0.4700
   4301 CA        -49.5710  -17.0470  -27.8440 C.3     276 ARG    0.3100
   4302 C         -48.7490  -16.1060  -26.9610 C.2     276 ARG    0.0700
   4303 O         -47.5700  -15.8590  -27.2270 O.2     276 ARG    0.0900
   4304 CB        -49.3410  -16.7560  -29.3270 C.3     276 ARG   -0.1800
   4305 CG        -49.6460  -17.9340  -30.2330 C.3     276 ARG    0.0900
   4306 CD        -49.4690  -17.5850  -31.7040 C.3     276 ARG    0.0900
   4307 NE        -48.1690  -16.9720  -32.0070 N.pl3   276 ARG   -0.1800
   4308 CZ        -47.0370  -17.6450  -32.2020 C.cat   276 ARG    0.0900
   4309 NH1       -47.0110  -18.9730  -32.1230 N.pl3   276 ARG    0.0900
   4310 NH2       -45.9200  -16.9880  -32.4770 N.pl3   276 ARG    0.2000
   4311 HN        -51.5080  -16.2740  -27.9730 H       276 ARG    0.0900
   4312 HA        -49.2010  -18.0290  -27.5910 H       276 ARG    0.0900
   4313 HB1       -48.2780  -16.4660  -29.4690 H       276 ARG   -0.7000
   4314 HB2       -49.9880  -15.9040  -29.6250 H       276 ARG    0.4400
   4315 HG1       -50.6940  -18.2590  -30.0620 H       276 ARG    0.6400
   4316 HG2       -48.9640  -18.7730  -29.9760 H       276 ARG   -0.8000
   4317 HD1       -50.2550  -16.8590  -32.0070 H       276 ARG    0.4600
   4318 HD2       -49.5480  -18.5100  -32.3140 H       276 ARG    0.4600
   4319 HE        -48.1320  -15.9760  -32.0710 H       276 ARG   -0.8000
   4320 HH11      -47.8490  -19.4780  -31.9140 H       276 ARG    0.4600
   4321 HH12      -46.1530  -19.4660  -32.2700 H       276 ARG    0.4600
   4322 HH21      -45.9300  -15.9890  -32.5390 H       276 ARG    0.5100
   4323 HH22      -45.0680  -17.4900  -32.6230 H       276 ARG   -0.5100
   4324 N         -49.3740  -15.5720  -25.9170 N.am    277 ILE   -0.4700
   4325 CA        -48.6320  -14.9130  -24.8490 C.3     277 ILE    0.3100
   4326 C         -48.7390  -15.8060  -23.6200 C.2     277 ILE    0.0700
   4327 O         -49.8370  -16.2020  -23.2160 O.2     277 ILE    0.0900
   4328 CB        -49.1240  -13.4690  -24.5500 C.3     277 ILE   -0.0900
   4329 CG1       -48.8800  -12.5450  -25.7460 C.3     277 ILE    0.0900
   4330 CG2       -48.4050  -12.8850  -23.3350 C.3     277 ILE   -0.2700
   4331 CD        -50.1160  -12.2550  -26.5700 C.3     277 ILE    0.0900
   4332 HN        -50.3660  -15.5960  -25.8180 H       277 ILE    0.0900
   4333 HA        -47.5950  -14.8890  -25.1470 H       277 ILE    0.0900
   4334 HB        -50.2170  -13.4870  -24.3540 H       277 ILE   -0.1800
   4335 HG11      -48.1220  -13.0180  -26.4070 H       277 ILE    0.0900
   4336 HG12      -48.4770  -11.5820  -25.3700 H       277 ILE    0.0900
   4337 HG21      -47.3100  -12.8510  -23.5190 H       277 ILE   -0.2700
   4338 HG22      -48.5950  -13.5180  -22.4430 H       277 ILE    0.0900
   4339 HG23      -48.7650  -11.8510  -23.1440 H       277 ILE    0.0900
   4340 HD1       -50.8140  -11.6080  -25.9960 H       277 ILE    0.0900
   4341 HD2       -50.6360  -13.2050  -26.8180 H       277 ILE    0.5100
   4342 HD3       -49.8330  -11.7290  -27.5060 H       277 ILE   -0.5100
   4343 N         -47.5840  -16.1450  -23.0450 N.am    278 ARG   -0.4700
   4344 CA        -47.5200  -17.0390  -21.8950 C.3     278 ARG    0.3100
   4345 C         -48.3260  -16.5140  -20.7060 C.2     278 ARG    0.0700
   4346 O         -49.1040  -17.2580  -20.1000 O.2     278 ARG    0.0900
   4347 CB        -46.0620  -17.3240  -21.4990 C.3     278 ARG   -0.1800
   4348 CG        -45.1660  -16.0880  -21.3500 C.3     278 ARG    0.0900
   4349 CD        -43.8630  -16.4140  -20.6270 C.3     278 ARG    0.0900
   4350 NE        -44.0660  -16.6280  -19.1920 N.pl3   278 ARG   -0.1800
   4351 CZ        -44.1880  -17.8200  -18.6090 C.cat   278 ARG    0.0900
   4352 NH1       -44.1310  -18.9390  -19.3260 N.pl3   278 ARG    0.0900
   4353 NH2       -44.3690  -17.8950  -17.2990 N.pl3   278 ARG    0.2000
   4354 HN        -46.7090  -15.8010  -23.3760 H       278 ARG    0.0900
   4355 HA        -48.0220  -17.9580  -22.1590 H       278 ARG    0.0900
   4356 HB1       -45.6150  -17.9810  -22.2750 H       278 ARG   -0.7000
   4357 HB2       -46.0670  -17.8650  -20.5290 H       278 ARG    0.4400
   4358 HG1       -45.7140  -15.3120  -20.7740 H       278 ARG    0.6400
   4359 HG2       -44.9320  -15.6870  -22.3580 H       278 ARG   -0.8000
   4360 HD1       -43.1500  -15.5700  -20.7450 H       278 ARG    0.4600
   4361 HD2       -43.4250  -17.3450  -21.0480 H       278 ARG    0.4600
   4362 HE        -44.1180  -15.8200  -18.6060 H       278 ARG   -0.8000
   4363 HH11      -43.9950  -18.8920  -20.3150 H       278 ARG    0.4600
   4364 HH12      -44.2230  -19.8270  -18.8740 H       278 ARG    0.4600
   4365 HH21      -44.6090  -18.7680  -16.8770 H       278 ARG    0.5100
   4366 HH22      -44.2660  -17.0770  -16.7330 H       278 ARG   -0.5100
   4367 N         -48.1520  -15.2240  -20.4050 N.am    279 GLU   -0.4700
   4368 CA        -48.8190  -14.5700  -19.2790 C.3     279 GLU    0.3100
   4369 C         -50.3370  -14.7400  -19.3550 C.2     279 GLU    0.0700
   4370 O         -51.0040  -14.9120  -18.3320 O.2     279 GLU    0.0900
   4371 CB        -48.4290  -13.0890  -19.2160 C.3     279 GLU   -0.1800
   4372 CG        -48.6750  -12.4160  -17.8580 C.3     279 GLU    0.0900
   4373 CD        -47.6100  -12.7310  -16.8100 C.2     279 GLU    0.0900
   4374 OE1       -46.4510  -13.0090  -17.1850 O.co2   279 GLU   -0.2800
   4375 OE2       -47.9380  -12.6850  -15.6020 O.co2   279 GLU    0.0900
   4376 HN        -47.5510  -14.6410  -20.9440 H       279 GLU    0.0900
   4377 HA        -48.5220  -15.0770  -18.3720 H       279 GLU    0.6200
   4378 HB1       -49.0130  -12.5430  -19.9860 H       279 GLU   -0.7600
   4379 HB2       -47.3480  -13.0040  -19.4560 H       279 GLU   -0.7600
   4380 HG1       -49.6580  -12.7550  -17.4670 H       279 GLU    0.5100
   4381 HG2       -48.7010  -11.3160  -18.0070 H       279 GLU   -0.5100
   4382 N         -50.8710  -14.7060  -20.5770 N.am    280 PHE   -0.4700
   4383 CA        -52.2730  -15.0170  -20.8280 C.3     280 PHE    0.3100
   4384 C         -52.5620  -16.4990  -20.6170 C.2     280 PHE    0.0700
   4385 O         -53.5190  -16.8570  -19.9310 O.2     280 PHE    0.0900
   4386 CB        -52.6670  -14.6300  -22.2600 C.3     280 PHE   -0.1800
   4387 CG        -53.2590  -13.2550  -22.3860 C.ar    280 PHE    0.0900
   4388 CD1       -54.6320  -13.0600  -22.2470 C.ar    280 PHE    0.0900
   4389 CD2       -52.4520  -12.1570  -22.6680 C.ar    280 PHE    0.0000
   4390 CE1       -55.1870  -11.7870  -22.3710 C.ar    280 PHE   -0.1150
   4391 CE2       -52.9980  -10.8830  -22.7930 C.ar    280 PHE    0.1150
   4392 CZ        -54.3670  -10.6980  -22.6430 C.ar    280 PHE   -0.1150
   4393 HN        -50.3300  -14.4670  -21.3790 H       280 PHE    0.1150
   4394 HA        -52.8710  -14.4690  -20.1140 H       280 PHE   -0.1150
   4395 HB1       -53.4270  -15.3480  -22.6360 H       280 PHE    0.1150
   4396 HB2       -51.7640  -14.6570  -22.9060 H       280 PHE   -0.1150
   4397 HD1       -55.2720  -13.9040  -22.0400 H       280 PHE    0.1150
   4398 HD2       -51.3870  -12.2950  -22.7910 H       280 PHE   -0.1150
   4399 HE1       -56.2520  -11.6480  -22.2560 H       280 PHE    0.1150
   4400 HE2       -52.3580  -10.0390  -23.0050 H       280 PHE    0.5100
   4401 HZ        -54.7930   -9.7100  -22.7380 H       280 PHE   -0.5100
   4402 N         -51.7240  -17.3510  -21.2100 N.am    281 ARG   -0.4700
   4403 CA        -51.9570  -18.7970  -21.2480 C.3     281 ARG    0.3100
   4404 C         -51.9380  -19.4430  -19.8660 C.2     281 ARG    0.0700
   4405 O         -52.7140  -20.3620  -19.5950 O.2     281 ARG    0.0900
   4406 CB        -50.9430  -19.4690  -22.1770 C.3     281 ARG   -0.1800
   4407 CG        -51.3500  -20.8570  -22.6710 C.3     281 ARG    0.0900
   4408 CD        -50.3920  -21.3850  -23.7390 C.3     281 ARG    0.0900
   4409 NE        -49.0220  -21.5360  -23.2370 N.pl3   281 ARG   -0.1800
   4410 CZ        -48.0260  -20.6870  -23.4820 C.cat   281 ARG    0.0900
   4411 NH1       -48.2220  -19.6070  -24.2270 N.pl3   281 ARG    0.0900
   4412 NH2       -46.8220  -20.9200  -22.9750 N.pl3   281 ARG    0.2000
   4413 HN        -50.8920  -17.0380  -21.6590 H       281 ARG    0.0900
   4414 HA        -52.9630  -18.9670  -21.6020 H       281 ARG    0.0900
   4415 HB1       -49.9800  -19.5630  -21.6310 H       281 ARG   -0.7000
   4416 HB2       -50.7930  -18.8140  -23.0610 H       281 ARG    0.4400
   4417 HG1       -52.3740  -20.8020  -23.0990 H       281 ARG    0.6400
   4418 HG2       -51.3570  -21.5600  -21.8120 H       281 ARG   -0.8000
   4419 HD1       -50.3600  -20.6750  -24.5940 H       281 ARG    0.4600
   4420 HD2       -50.7350  -22.3830  -24.0840 H       281 ARG    0.4600
   4421 HE        -48.8220  -22.3340  -22.6710 H       281 ARG   -0.8000
   4422 HH11      -49.1270  -19.4230  -24.6120 H       281 ARG    0.4600
   4423 HH12      -47.4670  -18.9760  -24.4030 H       281 ARG    0.4600
   4424 HH21      -46.6650  -21.7300  -22.4110 H       281 ARG    0.5100
   4425 HH22      -46.0720  -20.2840  -23.1570 H       281 ARG   -0.5100
   4426 N         -51.0460  -18.9620  -18.9980 N.am    282 GLN   -0.4700
   4427 CA        -51.0100  -19.3960  -17.6050 C.3     282 GLN    0.3100
   4428 C         -52.3090  -19.0130  -16.9010 C.2     282 GLN    0.0700
   4429 O         -52.9300  -19.8450  -16.2360 O.2     282 GLN    0.0900
   4430 CB        -49.8080  -18.7860  -16.8740 C.3     282 GLN   -0.1800
   4431 CG        -48.4590  -19.3800  -17.2690 C.3     282 GLN    0.0900
   4432 CD        -47.3210  -18.9190  -16.3710 C.2     282 GLN    0.0900
   4433 NE2       -47.2530  -17.7370  -15.9840 N.am    282 GLN   -0.1800
   4434 OE1       -46.4290  -19.8250  -16.0410 O.2     282 GLN    0.0900
   4435 HN        -50.3640  -18.2850  -19.2640 H       282 GLN    0.0900
   4436 HA        -50.9460  -20.4740  -17.5940 H       282 GLN    0.5500
   4437 HB1       -49.9510  -18.9350  -15.7830 H       282 GLN   -0.5500
   4438 HB2       -49.7840  -17.6960  -17.0890 H       282 GLN   -0.6200
   4439 HG1       -48.2270  -19.0820  -18.3130 H       282 GLN    0.3200
   4440 HG2       -48.5250  -20.4870  -17.2110 H       282 GLN    0.3000
   4441 HE21      -46.5920  -17.4790  -15.2790 H       282 GLN    0.5100
   4442 HE22      -47.8580  -17.0460  -16.3780 H       282 GLN   -0.5100
   4443 N         -52.7130  -17.7520  -17.0740 N.am    283 THR   -0.4700
   4444 CA        -53.9770  -17.2360  -16.5450 C.3     283 THR    0.3100
   4445 C         -55.1680  -17.9990  -17.1240 C.2     283 THR    0.0700
   4446 O         -56.1570  -18.2310  -16.4300 O.2     283 THR    0.0900
   4447 CB        -54.1320  -15.7210  -16.8220 C.3     283 THR    0.1400
   4448 CG2       -55.3040  -15.1370  -16.0380 C.3     283 THR    0.0900
   4449 OG1       -52.9340  -15.0320  -16.4490 O.3     283 THR   -0.6600
   4450 HN        -52.1630  -17.0940  -17.5820 H       283 THR    0.4300
   4451 HA        -53.9910  -17.4210  -15.4810 H       283 THR   -0.2700
   4452 HB        -54.3210  -15.5540  -17.9050 H       283 THR    0.0900
   4453 HG1       -52.4480  -14.8850  -17.2630 H       283 THR    0.0900
   4454 HG21      -55.1410  -15.2770  -14.9480 H       283 THR    0.0900
   4455 HG22      -56.2460  -15.6510  -16.3260 H       283 THR    0.5100
   4456 HG23      -55.3930  -14.0500  -16.2450 H       283 THR   -0.5100
   4457 N         -55.0640  -18.3990  -18.3910 N.am    284 PHE   -0.4700
   4458 CA        -56.1000  -19.1930  -19.0430 C.3     284 PHE    0.3100
   4459 C         -56.2420  -20.5670  -18.4070 C.2     284 PHE    0.0700
   4460 O         -57.3380  -21.1280  -18.3700 O.2     284 PHE    0.0900
   4461 CB        -55.8220  -19.3520  -20.5430 C.3     284 PHE   -0.1800
   4462 CG        -56.1560  -18.1350  -21.3640 C.ar    284 PHE    0.0900
   4463 CD1       -57.2970  -17.3820  -21.0990 C.ar    284 PHE    0.0900
   4464 CD2       -55.3410  -17.7600  -22.4290 C.ar    284 PHE    0.0000
   4465 CE1       -57.6040  -16.2620  -21.8650 C.ar    284 PHE   -0.1150
   4466 CE2       -55.6420  -16.6410  -23.2020 C.ar    284 PHE    0.1150
   4467 CZ        -56.7780  -15.8920  -22.9190 C.ar    284 PHE   -0.1150
   4468 HN        -54.2720  -18.1730  -18.9510 H       284 PHE    0.1150
   4469 HA        -57.0450  -18.6940  -18.8900 H       284 PHE   -0.1150
   4470 HB1       -56.4330  -20.1910  -20.9390 H       284 PHE    0.1150
   4471 HB2       -54.7420  -19.5610  -20.6930 H       284 PHE   -0.1150
   4472 HD1       -57.9510  -17.6700  -20.2900 H       284 PHE    0.1150
   4473 HD2       -54.4610  -18.3450  -22.6590 H       284 PHE   -0.1150
   4474 HE1       -58.4860  -15.6800  -21.6410 H       284 PHE    0.1150
   4475 HE2       -54.9950  -16.3580  -24.0200 H       284 PHE    0.5100
   4476 HZ        -57.0170  -15.0240  -23.5160 H       284 PHE   -0.5100
   4477 N         -55.1270  -21.1140  -17.9190 N.am    285 ARG   -0.4700
   4478 CA        -55.1460  -22.3940  -17.2200 C.3     285 ARG    0.3100
   4479 C         -55.7730  -22.2600  -15.8400 C.2     285 ARG    0.0700
   4480 O         -56.5930  -23.0880  -15.4560 O.2     285 ARG    0.0900
   4481 CB        -53.7470  -23.0110  -17.1330 C.3     285 ARG   -0.1800
   4482 CG        -53.2890  -23.6770  -18.4270 C.3     285 ARG    0.0900
   4483 CD        -52.2900  -24.8030  -18.1750 C.3     285 ARG    0.0900
   4484 NE        -51.0320  -24.3240  -17.5980 N.pl3   285 ARG   -0.1800
   4485 CZ        -50.0060  -23.8580  -18.3070 C.cat   285 ARG    0.0900
   4486 NH1       -50.0720  -23.7930  -19.6310 N.pl3   285 ARG    0.0900
   4487 NH2       -48.9090  -23.4490  -17.6850 N.pl3   285 ARG    0.2000
   4488 HN        -54.2360  -20.6750  -18.0090 H       285 ARG    0.0900
   4489 HA        -55.8090  -23.0540  -17.7590 H       285 ARG    0.0900
   4490 HB1       -53.7470  -23.7720  -16.3240 H       285 ARG   -0.7000
   4491 HB2       -53.0230  -22.2100  -16.8720 H       285 ARG    0.4400
   4492 HG1       -52.8130  -22.9120  -19.0770 H       285 ARG    0.6400
   4493 HG2       -54.1760  -24.0920  -18.9520 H       285 ARG   -0.8000
   4494 HD1       -52.0490  -25.3060  -19.1360 H       285 ARG    0.4600
   4495 HD2       -52.7280  -25.5340  -17.4610 H       285 ARG    0.4600
   4496 HE        -50.9360  -24.3490  -16.6040 H       285 ARG   -0.8000
   4497 HH11      -50.8990  -24.0950  -20.1060 H       285 ARG    0.4600
   4498 HH12      -49.2950  -23.4410  -20.1530 H       285 ARG    0.4600
   4499 HH21      -48.8540  -23.4910  -16.6880 H       285 ARG    0.5100
   4500 HH22      -48.1370  -23.0980  -18.2140 H       285 ARG   -0.5100
   4501 N         -55.4130  -21.1980  -15.1170 N.am    286 LYS   -0.4700
   4502 CA        -56.0000  -20.8900  -13.8080 C.3     286 LYS    0.3100
   4503 C         -57.5310  -20.8070  -13.8170 C.2     286 LYS    0.0700
   4504 O         -58.1740  -21.0600  -12.7970 O.2     286 LYS    0.0900
   4505 CB        -55.4340  -19.5800  -13.2490 C.3     286 LYS   -0.1800
   4506 CG        -53.9780  -19.6460  -12.8160 C.3     286 LYS    0.0900
   4507 CD        -53.6410  -18.5500  -11.8020 C.3     286 LYS    0.0900
   4508 CE        -53.6180  -17.1560  -12.4250 C.3     286 LYS   -0.1800
   4509 NZ        -52.5130  -16.9970  -13.4100 N.4     286 LYS    0.0900
   4510 HN        -54.7190  -20.5590  -15.4390 H       286 LYS    0.0900
   4511 HA        -55.7750  -21.7090  -13.1410 H       286 LYS   -0.1800
   4512 HB1       -56.0450  -19.2840  -12.3710 H       286 LYS    0.0900
   4513 HB2       -55.5270  -18.7990  -14.0330 H       286 LYS    0.0900
   4514 HG1       -53.3270  -19.5270  -13.7080 H       286 LYS    0.2100
   4515 HG2       -53.7800  -20.6380  -12.3570 H       286 LYS    0.0500
   4516 HD1       -52.6430  -18.7620  -11.3620 H       286 LYS    0.0500
   4517 HD2       -54.4010  -18.5660  -10.9910 H       286 LYS   -0.3000
   4518 HE1       -53.4720  -16.3930  -11.6310 H       286 LYS    0.3300
   4519 HE2       -54.5740  -16.9710  -12.9600 H       286 LYS    0.3300
   4520 HZ1       -52.5280  -17.7920  -14.0800 H       286 LYS    0.3300
   4521 HZ2       -51.6020  -16.9840  -12.9090 H       286 LYS    0.5100
   4522 HZ3       -52.6370  -16.1040  -13.9280 H       286 LYS   -0.5100
   4523 N         -58.1070  -20.4520  -14.9680 N.am    287 ILE   -0.4700
   4524 CA        -59.5600  -20.2990  -15.1090 C.3     287 ILE    0.3100
   4525 C         -60.2490  -21.6140  -15.4970 C.2     287 ILE    0.0700
   4526 O         -61.2700  -21.9810  -14.9090 O.2     287 ILE    0.0900
   4527 CB        -59.9250  -19.1620  -16.1080 C.3     287 ILE   -0.0900
   4528 CG1       -59.3890  -17.8140  -15.6070 C.3     287 ILE    0.0900
   4529 CG2       -61.4420  -19.0890  -16.3300 C.3     287 ILE   -0.2700
   4530 CD        -59.2060  -16.7620  -16.6940 C.3     287 ILE    0.0900
   4531 HN        -57.5710  -20.2730  -15.7890 H       287 ILE    0.0900
   4532 HA        -59.9650  -20.0790  -14.1330 H       287 ILE    0.0900
   4533 HB        -59.4220  -19.3540  -17.0800 H       287 ILE   -0.1800
   4534 HG11      -58.4060  -17.9870  -15.1200 H       287 ILE    0.0900
   4535 HG12      -60.1000  -17.4150  -14.8510 H       287 ILE    0.0900
   4536 HG21      -61.9700  -19.0700  -15.3540 H       287 ILE   -0.2700
   4537 HG22      -61.7830  -19.9790  -16.9010 H       287 ILE    0.0900
   4538 HG23      -61.6980  -18.1650  -16.8910 H       287 ILE    0.0900
   4539 HD1       -60.1780  -16.5520  -17.1890 H       287 ILE    0.0900
   4540 HD2       -58.4900  -17.1310  -17.4600 H       287 ILE    0.5100
   4541 HD3       -58.8240  -15.8190  -16.2480 H       287 ILE   -0.5100
   4542 N         -59.6910  -22.3220  -16.4820 N.am    288 ILE   -0.4700
   4543 CA        -60.2430  -23.6080  -16.9180 C.3     288 ILE    0.3100
   4544 C         -59.9470  -24.7050  -15.8840 C.2     288 ILE    0.0700
   4545 O         -60.7170  -25.6580  -15.7420 O.2     288 ILE    0.0900
   4546 CB        -59.7490  -24.0160  -18.3340 C.3     288 ILE   -0.0900
   4547 CG1       -59.9550  -22.8680  -19.3300 C.3     288 ILE    0.0900
   4548 CG2       -60.4810  -25.2680  -18.8310 C.3     288 ILE   -0.2700
   4549 CD        -59.1650  -22.9980  -20.6270 C.3     288 ILE    0.0900
   4550 HN        -58.8760  -22.0090  -16.9640 H       288 ILE    0.0900
   4551 HA        -61.3200  -23.5190  -16.9160 H       288 ILE    0.0900
   4552 HB        -58.6570  -24.2210  -18.2970 H       288 ILE   -0.1800
   4553 HG11      -59.6560  -21.9200  -18.8340 H       288 ILE    0.0900
   4554 HG12      -61.0340  -22.8170  -19.5840 H       288 ILE    0.0900
   4555 HG21      -61.5740  -25.0740  -18.8830 H       288 ILE   -0.2700
   4556 HG22      -60.3030  -26.1130  -18.1320 H       288 ILE    0.0900
   4557 HG23      -60.1220  -25.5400  -19.8460 H       288 ILE    0.0900
   4558 HD1       -59.3170  -24.0070  -21.0680 H       288 ILE    0.0900
   4559 HD2       -58.0810  -22.8590  -20.4260 H       288 ILE    0.5100
   4560 HD3       -59.5100  -22.2370  -21.3590 H       288 ILE   -0.5100
   4561 N         -58.8370  -24.5480  -15.1570 N.am    289 ARG   -0.4700
   4562 CA        -58.4830  -25.4320  -14.0430 C.3     289 ARG    0.3100
   4563 C         -59.5280  -25.3470  -12.9370 C.2     289 ARG    0.0700
   4564 O         -60.1090  -26.3600  -12.5430 O.2     289 ARG    0.0900
   4565 CB        -57.0980  -25.0550  -13.4970 C.3     289 ARG   -0.1800
   4566 CG        -56.4780  -26.0430  -12.5250 C.3     289 ARG    0.0900
   4567 CD        -54.9690  -25.8440  -12.4490 C.3     289 ARG    0.0900
   4568 NE        -54.5810  -24.6000  -11.7750 N.pl3   289 ARG   -0.1800
   4569 CZ        -54.1150  -24.5230  -10.5290 C.cat   289 ARG    0.0900
   4570 NH1       -53.9710  -25.6140   -9.7850 N.pl3   289 ARG    0.0900
   4571 NH2       -53.7920  -23.3410  -10.0240 N.pl3   289 ARG    0.2000
   4572 HN        -58.1920  -23.8130  -15.3430 H       289 ARG    0.0900
   4573 HA        -58.4810  -26.4490  -14.4060 H       289 ARG    0.0900
   4574 HB1       -57.1900  -24.0770  -12.9800 H       289 ARG   -0.7000
   4575 HB2       -56.4090  -24.9430  -14.3600 H       289 ARG    0.4400
   4576 HG1       -56.6960  -27.0780  -12.8630 H       289 ARG    0.6400
   4577 HG2       -56.9200  -25.8940  -11.5170 H       289 ARG   -0.8000
   4578 HD1       -54.5510  -25.8080  -13.4770 H       289 ARG    0.4600
   4579 HD2       -54.5150  -26.6840  -11.8810 H       289 ARG    0.4600
   4580 HE        -54.6730  -23.7470  -12.2880 H       289 ARG   -0.8000
   4581 HH11      -54.2130  -26.5090  -10.1580 H       289 ARG    0.4600
   4582 HH12      -53.6200  -25.5390   -8.8510 H       289 ARG    0.4600
   4583 HH21      -53.8970  -22.5150  -10.5770 H       289 ARG    0.5100
   4584 HH22      -53.4420  -23.2750   -9.0890 H       289 ARG   -0.5100
   4585 N         -59.7780  -24.1230  -12.4600 N.am    290 SER   -0.4700
   4586 CA        -60.7700  -23.8470  -11.4220 C.3     290 SER    0.3100
   4587 C         -62.1770  -24.2590  -11.8400 C.2     290 SER    0.0700
   4588 O         -63.0520  -24.4520  -10.9970 O.2     290 SER    0.0900
   4589 CB        -60.7550  -22.3640  -11.0480 C.3     290 SER    0.0500
   4590 OG        -59.4950  -21.9790  -10.5320 O.3     290 SER    0.0900
   4591 HN        -59.2850  -23.3260  -12.8000 H       290 SER    0.0900
   4592 HA        -60.5320  -24.4550  -10.5610 H       290 SER   -0.6600
   4593 HB1       -61.5290  -22.1680  -10.2740 H       290 SER    0.4300
   4594 HB2       -60.9720  -21.7520  -11.9500 H       290 SER    0.5100
   4595 HG1       -58.9750  -21.6960  -11.2890 H       290 SER   -0.5100
   4596 N         -62.3840  -24.3860  -13.1500 N.am    291 HSE   -0.4700
   4597 CA        -63.6480  -24.8500  -13.7010 C.3     291 HSE    0.3100
   4598 C         -63.7500  -26.3760  -13.6660 C.2     291 HSE    0.0700
   4599 O         -64.8460  -26.9290  -13.6980 O.2     291 HSE    0.0900
   4600 CB        -63.8320  -24.3290  -15.1320 C.3     291 HSE   -0.0800
   4601 CG        -65.1370  -24.7220  -15.7590 C.ar    291 HSE    0.0900
   4602 CD2       -65.4470  -25.7300  -16.6080 C.ar    291 HSE    0.0900
   4603 ND1       -66.3090  -24.0350  -15.5260 N.ar    291 HSE   -0.7000
   4604 CE1       -67.2870  -24.6050  -16.2060 C.ar    291 HSE    0.2200
   4605 NE2       -66.7940  -25.6350  -16.8730 N.ar    291 HSE    0.2500
   4606 HN        -61.6760  -24.1670  -13.8170 H       291 HSE    0.1300
   4607 HA        -64.4440  -24.4910  -13.0650 H       291 HSE   -0.3600
   4608 HB1       -63.0100  -24.7280  -15.7640 H       291 HSE    0.3200
   4609 HB2       -63.7760  -23.2200  -15.1170 H       291 HSE   -0.0500
   4610 HD2       -64.8070  -26.4930  -17.0340 H       291 HSE    0.0900
   4611 HE1       -68.3330  -24.2980  -16.2320 H       291 HSE    0.5100
   4612 HE2       -67.3030  -26.2520  -17.4720 H       291 HSE   -0.5100
   4613 N         -62.6040  -27.0560  -13.5970 N.am    292 VAL   -0.4700
   4614 CA        -62.5740  -28.5240  -13.5380 C.3     292 VAL    0.3100
   4615 C         -62.5570  -29.0470  -12.0980 C.2     292 VAL    0.0700
   4616 O         -63.2700  -30.0040  -11.7680 O.2     292 VAL    0.0900
   4617 CB        -61.4040  -29.1180  -14.3740 C.3     292 VAL   -0.0900
   4618 CG1       -61.2570  -30.6200  -14.1420 C.3     292 VAL    0.0900
   4619 CG2       -61.6170  -28.8410  -15.8580 C.3     292 VAL   -0.2700
   4620 HN        -61.7180  -26.5990  -13.5810 H       292 VAL    0.0900
   4621 HA        -63.5190  -28.8860  -13.9170 H       292 VAL    0.0900
   4622 HB        -60.4570  -28.6100  -14.0880 H       292 VAL    0.0900
   4623 HG11      -62.2400  -31.1230  -14.2600 H       292 VAL   -0.2700
   4624 HG12      -60.8830  -30.8090  -13.1130 H       292 VAL    0.0900
   4625 HG13      -60.5470  -31.0510  -14.8810 H       292 VAL    0.0900
   4626 HG21      -61.8440  -27.7640  -16.0170 H       292 VAL    0.0900
   4627 HG22      -62.4710  -29.4430  -16.2370 H       292 VAL    0.5100
   4628 HG23      -60.6980  -29.0970  -16.4270 H       292 VAL   -0.5100
   4629 N         -61.7630  -28.4090  -11.2350 N.am    293 LEU   -0.4700
   4630 CA        -61.6800  -28.7970   -9.8230 C.3     293 LEU    0.3100
   4631 C         -62.8950  -28.3600   -8.9880 C.2     293 LEU    0.0700
   4632 O         -62.9000  -28.5060   -7.7630 O.2     293 LEU    0.0900
   4633 CB        -60.3550  -28.3260   -9.1820 C.3     293 LEU   -0.1800
   4634 CG        -59.8950  -26.8600   -9.1630 C.3     293 LEU    0.0900
   4635 CD1       -60.5940  -26.0350   -8.0880 C.3     293 LEU    0.0900
   4636 CD2       -58.3870  -26.7990   -8.9590 C.3     293 LEU   -0.0900
   4637 HN        -61.1890  -27.6420  -11.5120 H       293 LEU    0.0900
   4638 HA        -61.7550  -29.8720   -9.7700 H       293 LEU   -0.2700
   4639 HB1       -59.5530  -28.8900   -9.6960 H       293 LEU    0.0900
   4640 HB2       -60.4040  -28.6420   -8.1210 H       293 LEU    0.0900
   4641 HG        -60.1060  -26.4070  -10.1550 H       293 LEU    0.0900
   4642 HD11      -60.1190  -26.2170   -7.0990 H       293 LEU   -0.2700
   4643 HD12      -61.6650  -26.3230   -8.0250 H       293 LEU    0.0900
   4644 HD13      -60.5110  -24.9530   -8.3280 H       293 LEU    0.0900
   4645 HD21      -57.8680  -27.3320   -9.7840 H       293 LEU    0.0900
   4646 HD22      -58.1140  -27.2850   -7.9970 H       293 LEU    0.5100
   4647 HD23      -58.0480  -25.7410   -8.9530 H       293 LEU   -0.5100
   4648 N         -63.9230  -27.8360   -9.6580 N.am    294 ARG   -0.4700
   4649 CA        -65.1530  -27.4170   -8.9860 C.3     294 ARG    0.3100
   4650 C         -66.4310  -27.9320   -9.6540 C.2     294 ARG    0.0700
   4651 O         -67.4370  -28.1480   -8.9770 O.2     294 ARG    0.0900
   4652 CB        -65.1990  -25.8900   -8.8150 C.3     294 ARG   -0.1800
   4653 CG        -64.2150  -25.3530   -7.7770 C.3     294 ARG    0.0900
   4654 CD        -64.6380  -24.0010   -7.2220 C.3     294 ARG    0.0900
   4655 NE        -64.3280  -22.8950   -8.1310 N.pl3   294 ARG   -0.1800
   4656 CZ        -63.2250  -22.1530   -8.0670 C.cat   294 ARG    0.0900
   4657 NH1       -62.3030  -22.3890   -7.1390 N.pl3   294 ARG    0.0900
   4658 NH2       -63.0430  -21.1680   -8.9360 N.pl3   294 ARG    0.2000
   4659 HN        -63.8990  -27.7060  -10.6460 H       294 ARG    0.0900
   4660 HA        -65.1850  -27.9010   -8.0210 H       294 ARG    0.0900
   4661 HB1       -66.2270  -25.6010   -8.5080 H       294 ARG   -0.7000
   4662 HB2       -64.9710  -25.4190   -9.7940 H       294 ARG    0.4400
   4663 HG1       -63.2150  -25.2500   -8.2500 H       294 ARG    0.6400
   4664 HG2       -64.1440  -26.0790   -6.9400 H       294 ARG   -0.8000
   4665 HD1       -64.1040  -23.8080   -6.2670 H       294 ARG    0.4600
   4666 HD2       -65.7360  -23.9960   -7.0530 H       294 ARG    0.4600
   4667 HE        -64.9910  -22.6830   -8.8490 H       294 ARG   -0.8000
   4668 HH11      -62.4340  -23.1300   -6.4810 H       294 ARG    0.4600
   4669 HH12      -61.4770  -21.8260   -7.1000 H       294 ARG    0.4600
   4670 HH21      -63.7330  -20.9850   -9.6360 H       294 ARG    0.5100
   4671 HH22      -62.2150  -20.6090   -8.8900 H       294 ARG   -0.5100
   4672 N         -66.3920  -28.1390  -10.9740 N.am    295 GLN   -0.4700
   4673 CA        -67.5520  -28.6570  -11.7100 C.3     295 GLN    0.3100
   4674 C         -67.5560  -30.1790  -11.8480 C.2     295 GLN    0.0700
   4675 O         -68.5400  -30.7670  -12.3040 O.2     295 GLN    0.0900
   4676 CB        -67.6760  -27.9960  -13.0900 C.3     295 GLN   -0.1800
   4677 CG        -68.4540  -26.6800  -13.0970 C.3     295 GLN    0.0900
   4678 CD        -69.9680  -26.8730  -13.0900 C.2     295 GLN    0.0900
   4679 NE2       -70.6730  -25.9760  -12.4040 N.am    295 GLN   -0.1800
   4680 OE1       -70.4960  -27.8050  -13.6980 O.2     295 GLN    0.0900
   4681 HN        -65.5760  -27.9510  -11.5150 H       295 GLN    0.0900
   4682 HA        -68.4350  -28.4580  -11.1220 H       295 GLN    0.5500
   4683 HB1       -68.1880  -28.7070  -13.7720 H       295 GLN   -0.5500
   4684 HB2       -66.6540  -27.8000  -13.4760 H       295 GLN   -0.6200
   4685 HG1       -68.1790  -26.1050  -14.0070 H       295 GLN    0.3200
   4686 HG2       -68.1730  -26.0930  -12.1970 H       295 GLN    0.3000
   4687 HE21      -71.6690  -26.0480  -12.3610 H       295 GLN    0.5100
   4688 HE22      -70.2050  -25.2290  -11.9310 H       295 GLN   -0.5100
   4689 N         -66.4540  -30.8130  -11.4510 N.am    296 GLN   -0.4700
   4690 CA        -66.3720  -32.2710  -11.4280 C.3     296 GLN    0.3100
   4691 C         -66.3510  -32.7840   -9.9830 C.2     296 GLN    0.0700
   4692 O         -66.2700  -33.9930   -9.7400 O.2     296 GLN    0.0900
   4693 CB        -65.1400  -32.7460  -12.2090 C.3     296 GLN   -0.1800
   4694 CG        -65.3360  -34.0660  -12.9510 C.3     296 GLN    0.0900
   4695 CD        -64.2690  -34.3160  -14.0060 C.2     296 GLN    0.0900
   4696 NE2       -63.9370  -35.5860  -14.2170 N.am    296 GLN   -0.1800
   4697 OE1       -63.7570  -33.3850  -14.6280 O.2     296 GLN    0.0900
   4698 HN        -65.6400  -30.3230  -11.1520 H       296 GLN    0.0900
   4699 HA        -67.2730  -32.6660  -11.8710 H       296 GLN    0.5500
   4700 HB1       -64.2990  -32.8670  -11.4940 H       296 GLN   -0.5500
   4701 HB2       -64.8730  -31.9640  -12.9500 H       296 GLN   -0.6200
   4702 HG1       -66.3280  -34.0540  -13.4500 H       296 GLN    0.3200
   4703 HG2       -65.3070  -34.8990  -12.2170 H       296 GLN    0.3000
   4704 HE21      -63.2420  -35.8150  -14.8980 H       296 GLN    0.5100
   4705 HE22      -64.3830  -36.3130  -13.6950 H       296 GLN   -0.5100
   4706 N         -66.4480  -31.8490   -9.0320 N.am    297 GLU   -0.4700
   4707 CA        -66.4420  -32.1340   -7.5910 C.3     297 GLU    0.3100
   4708 C         -67.6020  -33.0180   -7.0990 C.2     297 GLU    0.0700
   4709 O         -67.3730  -33.9130   -6.2800 O.2     297 GLU    0.0900
   4710 CB        -66.3750  -30.8250   -6.7830 C.3     297 GLU   -0.1800
   4711 CG        -66.1740  -30.9900   -5.2760 C.3     297 GLU    0.0900
   4712 CD        -64.7160  -31.1610   -4.8800 C.2     297 GLU    0.0900
   4713 OE1       -64.0980  -32.1730   -5.2790 O.co2   297 GLU   -0.2800
   4714 OE2       -64.1880  -30.2800   -4.1690 O.co2   297 GLU    0.0900
   4715 HN        -66.5310  -30.8840   -9.2690 H       297 GLU    0.0900
   4716 HA        -65.5840  -32.7540   -7.3760 H       297 GLU    0.6200
   4717 HB1       -67.3240  -30.2720   -6.9460 H       297 GLU   -0.7600
   4718 HB2       -65.5320  -30.2200   -7.1780 H       297 GLU   -0.7600
   4719 HG1       -66.7360  -31.8850   -4.9350 H       297 GLU    0.5100
   4720 HG2       -66.5730  -30.0900   -4.7600 H       297 GLU   -0.5100
   4721 N         -68.8470  -32.7730   -7.5780 N.am    298 PRO   -0.2900
   4722 CA        -69.9600  -33.6670   -7.2330 C.3     298 PRO    0.0000
   4723 C         -69.7110  -35.1410   -7.5690 C.2     298 PRO    0.0900
   4724 O         -70.1040  -36.0220   -6.8010 O.2     298 PRO    0.0900
   4725 CB        -71.1170  -33.1200   -8.0730 C.3     298 PRO    0.0200
   4726 CG        -70.8290  -31.6750   -8.1850 C.3     298 PRO    0.0900
   4727 CD        -69.3310  -31.5780   -8.3000 C.3     298 PRO   -0.1800
   4728 HA        -70.1320  -33.6630   -6.1690 H       298 PRO    0.0900
   4729 HB1       -72.0920  -33.2920   -7.5670 H       298 PRO    0.0900
   4730 HB2       -71.1440  -33.5990   -9.0740 H       298 PRO   -0.1800
   4731 HG1       -71.3190  -31.2460   -9.0850 H       298 PRO    0.0900
   4732 HG2       -71.1890  -31.1330   -7.2860 H       298 PRO    0.0900
   4733 HD1       -69.0010  -31.6130   -9.3590 H       298 PRO    0.5100
   4734 HD2       -68.9450  -30.6570   -7.8120 H       298 PRO   -0.5100
   4735 N         -69.0620  -35.4000   -8.7040 N.am    299 PHE   -0.4700
   4736 CA        -68.7460  -36.7620   -9.1320 C.3     299 PHE    0.3100
   4737 C         -67.4490  -37.2860   -8.5110 C.2     299 PHE    0.0700
   4738 O         -67.2620  -38.5000   -8.3850 O.2     299 PHE    0.0900
   4739 CB        -68.6810  -36.8420  -10.6630 C.3     299 PHE   -0.1800
   4740 CG        -70.0330  -36.8240  -11.3320 C.ar    299 PHE    0.0900
   4741 CD1       -70.6630  -35.6190  -11.6350 C.ar    299 PHE    0.0900
   4742 CD2       -70.6740  -38.0170  -11.6670 C.ar    299 PHE    0.0000
   4743 CE1       -71.9130  -35.6020  -12.2560 C.ar    299 PHE   -0.1150
   4744 CE2       -71.9240  -38.0110  -12.2890 C.ar    299 PHE    0.1150
   4745 CZ        -72.5440  -36.8020  -12.5840 C.ar    299 PHE   -0.1150
   4746 HN        -68.7610  -34.6720   -9.3150 H       299 PHE    0.1150
   4747 HA        -69.5140  -37.4190   -8.7530 H       299 PHE   -0.1150
   4748 HB1       -68.1810  -37.7880  -10.9590 H       299 PHE    0.1150
   4749 HB2       -68.1120  -35.9700  -11.0510 H       299 PHE   -0.1150
   4750 HD1       -70.1780  -34.6860  -11.3870 H       299 PHE    0.1150
   4751 HD2       -70.1960  -38.9590  -11.4410 H       299 PHE   -0.1150
   4752 HE1       -72.3920  -34.6610  -12.4810 H       299 PHE    0.1150
   4753 HE2       -72.4090  -38.9440  -12.5400 H       299 PHE    0.5100
   4754 HZ        -73.5110  -36.7920  -13.0660 H       299 PHE   -0.5100
   4755 N         -66.5590  -36.3680   -8.1250 N.am    300 LYS   -0.4700
   4756 CA        -65.2940  -36.7110   -7.4670 C.3     300 LYS    0.3100
   4757 C         -65.5350  -37.2610   -6.0600 C.2     300 LYS    0.0700
   4758 O         -64.9080  -38.2420   -5.6520 O.2     300 LYS    0.0900
   4759 CB        -64.3720  -35.4840   -7.4140 C.3     300 LYS   -0.1800
   4760 CG        -62.8960  -35.7820   -7.1250 C.3     300 LYS    0.0900
   4761 CD        -62.1510  -36.2490   -8.3740 C.3     300 LYS    0.0900
   4762 CE        -60.6470  -36.3400   -8.1360 C.3     300 LYS   -0.1800
   4763 NZ        -60.0000  -34.9990   -8.0680 N.4     300 LYS    0.0900
   4764 HN        -66.7180  -35.3950   -8.2700 H       300 LYS    0.0900
   4765 HA        -64.8290  -37.5070   -8.0280 H       300 LYS   -0.1800
   4766 HB1       -64.7480  -34.8040   -6.6210 H       300 LYS    0.0900
   4767 HB2       -64.4330  -34.9640   -8.3930 H       300 LYS    0.0900
   4768 HG1       -62.8340  -36.5740   -6.3500 H       300 LYS    0.2100
   4769 HG2       -62.4110  -34.8610   -6.7380 H       300 LYS    0.0500
   4770 HD1       -62.3430  -35.5310   -9.1990 H       300 LYS    0.0500
   4771 HD2       -62.5320  -37.2480   -8.6700 H       300 LYS   -0.3000
   4772 HE1       -60.1720  -36.8990   -8.9700 H       300 LYS    0.3300
   4773 HE2       -60.4540  -36.8550   -7.1710 H       300 LYS    0.3300
   4774 HZ1       -60.4150  -34.4520   -7.2860 H       300 LYS    0.3300
   4775 HZ2       -60.1530  -34.4940   -8.9640 H       300 LYS    0.5100
   4776 HZ3       -58.9790  -35.1150   -7.9060 H       300 LYS   -0.5100
   4777 N         -66.4480  -36.6200   -5.3280 N.am    301 ALA   -0.4700
   4778 CA        -66.8450  -37.0630   -3.9970 C.3     301 ALA    0.3100
   4779 C         -67.6910  -38.3340   -4.0630 C.2     301 ALA    0.0700
   4780 O         -67.5540  -39.2220   -3.2200 O.2     301 ALA    0.0900
   4781 CB        -67.6000  -35.9550   -3.2780 C.3     301 ALA   -0.2700
   4782 HN        -66.9040  -35.8000   -5.6630 H       301 ALA    0.0900
   4783 HA        -65.9530  -37.3280   -3.4490 H       301 ALA    0.0900
   4784 HB1       -68.5110  -35.6790   -3.8500 H       301 ALA    0.0900
   4785 HB2       -66.9530  -35.0560   -3.1850 H       301 ALA    0.5100
   4786 HB3       -67.9070  -36.3010   -2.2670 H       301 ALA   -0.5100
   4787 N         -68.5300  -38.4940   -5.1060 N.am    302 ALA   -0.4700
   4788 CA        -69.4220  -39.6310   -5.2270 C.3     302 ALA    0.3100
   4789 CAT       -66.8300  -41.7650   -7.0620 C.3     302 ALA    0.0700
   4790 C         -68.8110  -40.7990   -6.0020 C.2     302 ALA    0.0900
   4791 O         -69.4840  -41.7860   -6.2940 O.2     302 ALA   -0.2700
   4792 CB        -70.7100  -39.1680   -5.9380 C.3     302 ALA    0.0900
   4793 NT        -67.5080  -40.7240   -6.3300 N.am    302 ALA    0.0900
   4794 HN        -68.5760  -37.8300   -5.8470 H       302 ALA    0.0900
   4795 HNT       -66.9490  -39.9380   -6.0810 H       302 ALA    0.5100
   4796 HA        -69.6410  -40.0050   -4.2380 H       302 ALA   -0.5100
   4797 HB1       -70.4690  -38.7730   -6.9480 H       302 ALA   -0.4700
   4798 HB2       -71.1980  -38.3620   -5.3480 H       302 ALA    0.3100
   4799 HB3       -71.4090  -40.0250   -6.0500 H       302 ALA   -0.1100
   4800 HT1       -67.3210  -41.9050   -8.0490 H       302 ALA    0.0900
   4801 HT2       -66.8840  -42.7190   -6.4940 H       302 ALA    0.0900
   4802 HT3       -65.7690  -41.4800   -7.2240 H       302 ALA    0.0900
@<TRIPOS>BOND
     1    1    2 1
     2    2   11 1
     3    2    6 1
     4    2    4 1
     5    4    5 2
     6    6   13 1
     7    6    7 1
     8    3    8 1
     9    3   15 1
    10    3   16 1
    11    3   17 1
    12    8    1 1
    13    8    9 2
    14   10    1 1
    15   12    6 1
    16   14    7 1
    17   18   19 1
    18   19   25 1
    19   19   22 1
    20   19   20 1
    21   20   21 2
    22   22   27 1
    23   22   23 1
    24   24   18 1
    25   26   22 1
    26   28   23 1
    27    4   18 am
    28   29   30 1
    29   30   31 1
    30   30   37 1
    31   30   33 1
    32   31   32 2
    33   33   34 1
    34   33   38 1
    35   33   35 1
    36   34   39 1
    37   34   41 1
    38   34   40 1
    39   35   42 1
    40   35   43 1
    41   35   44 1
    42   36   29 1
    43   20   29 am
    44   45   46 1
    45   46   58 1
    46   46   47 1
    47   46   49 1
    48   47   48 2
    49   49   50 1
    50   49   60 1
    51   50   51 ar
    52   50   52 ar
    53   51   61 1
    54   51   53 ar
    55   52   54 ar
    56   52   62 1
    57   53   63 1
    58   53   55 ar
    59   54   55 ar
    60   54   64 1
    61   55   56 1
    62   56   65 1
    63   57   45 1
    64   59   49 1
    65   31   45 am
    66   66   67 1
    67   67   75 1
    68   67   70 1
    69   67   68 1
    70   68   69 2
    71   70   72 1
    72   70   71 1
    73   70   76 1
    74   71   78 1
    75   72   79 1
    76   72   80 1
    77   72   81 1
    78   73   71 1
    79   73   82 1
    80   73   83 1
    81   73   84 1
    82   74   66 1
    83   77   71 1
    84   47   66 am
    85   85   86 1
    86   86   93 1
    87   86   89 1
    88   86   87 1
    89   87   88 2
    90   89   94 1
    91   89   90 1
    92   89   91 1
    93   90   96 1
    94   90   97 1
    95   90   98 1
    96   91   95 1
    97   92   85 1
    98   68   85 am
    99   99  100 1
   100  100  101 1
   101  100  107 1
   102  100  103 1
   103  101  102 2
   104  103  104 1
   105  103  108 1
   106  103  105 1
   107  104  109 1
   108  104  111 1
   109  104  110 1
   110  105  112 1
   111  105  113 1
   112  105  114 1
   113  106   99 1
   114   87   99 am
   115  115  116 1
   116  116  125 1
   117  116  119 1
   118  116  117 1
   119  117  118 2
   120  119  127 1
   121  119  120 1
   122  120  129 1
   123  120  121 1
   124  121  122 2
   125  121  123 2
   126  124  115 1
   127  126  119 1
   128  128  120 1
   129  101  115 am
   130  130  131 1
   131  131  134 1
   132  131  139 1
   133  131  132 1
   134  132  133 2
   135  134  141 1
   136  134  135 1
   137  135  142 1
   138  135  136 1
   139  135  137 1
   140  136  143 1
   141  136  144 1
   142  136  145 1
   143  137  146 1
   144  137  147 1
   145  137  148 1
   146  138  130 1
   147  140  134 1
   148  117  130 am
   149  149  150 1
   150  150  155 1
   151  150  153 1
   152  150  151 1
   153  151  152 2
   154  153  156 1
   155  153  157 1
   156  153  158 1
   157  154  149 1
   158  132  149 am
   159  159  160 1
   160  160  168 1
   161  160  163 1
   162  160  161 1
   163  161  162 2
   164  163  165 1
   165  163  164 1
   166  163  169 1
   167  164  171 1
   168  165  172 1
   169  165  173 1
   170  165  174 1
   171  166  164 1
   172  166  175 1
   173  166  176 1
   174  166  177 1
   175  167  159 1
   176  170  164 1
   177  151  159 am
   178  178  179 1
   179  179  184 1
   180  179  182 1
   181  179  180 1
   182  180  181 2
   183  182  185 1
   184  182  186 1
   185  182  187 1
   186  183  178 1
   187  161  178 am
   188  188  189 1
   189  189  190 1
   190  189  196 1
   191  189  192 1
   192  190  191 2
   193  192  193 1
   194  192  197 1
   195  192  194 1
   196  193  198 1
   197  193  200 1
   198  193  199 1
   199  194  201 1
   200  194  202 1
   201  194  203 1
   202  195  188 1
   203  180  188 am
   204  204  205 1
   205  205  208 1
   206  205  213 1
   207  205  206 1
   208  206  207 2
   209  208  215 1
   210  208  209 1
   211  209  216 1
   212  209  210 1
   213  209  211 1
   214  210  217 1
   215  210  218 1
   216  210  219 1
   217  211  220 1
   218  211  221 1
   219  211  222 1
   220  212  204 1
   221  214  208 1
   222  190  204 am
   223  223  224 1
   224  224  229 1
   225  224  227 1
   226  224  225 1
   227  225  226 2
   228  227  230 1
   229  227  231 1
   230  227  232 1
   231  228  223 1
   232  206  223 am
   233  233  234 1
   234  234  242 1
   235  234  237 1
   236  234  235 1
   237  235  236 2
   238  237  239 1
   239  237  238 1
   240  237  243 1
   241  238  245 1
   242  239  246 1
   243  239  247 1
   244  239  248 1
   245  240  238 1
   246  240  249 1
   247  240  250 1
   248  240  251 1
   249  241  233 1
   250  244  238 1
   251  225  233 am
   252  252  253 1
   253  253  256 1
   254  253  261 1
   255  253  254 1
   256  254  255 2
   257  256  263 1
   258  256  257 1
   259  257  264 1
   260  257  258 1
   261  257  259 1
   262  258  265 1
   263  258  266 1
   264  258  267 1
   265  259  268 1
   266  259  269 1
   267  259  270 1
   268  260  252 1
   269  262  256 1
   270  235  252 am
   271  271  272 1
   272  272  273 1
   273  272  277 1
   274  273  274 2
   275  275  271 1
   276  276  272 1
   277  254  271 am
   278  278  279 1
   279  279  287 1
   280  279  282 1
   281  279  280 1
   282  280  281 2
   283  282  289 1
   284  282  283 1
   285  283  285 2
   286  283  284 am
   287  284  290 1
   288  284  291 1
   289  286  278 1
   290  288  282 1
   291  273  278 am
   292  292  293 1
   293  293  294 1
   294  293  300 1
   295  293  296 1
   296  294  295 2
   297  296  297 1
   298  296  301 1
   299  296  298 1
   300  297  302 1
   301  297  304 1
   302  297  303 1
   303  298  305 1
   304  298  306 1
   305  298  307 1
   306  299  292 1
   307  280  292 am
   308  308  309 1
   309  309  312 1
   310  309  317 1
   311  309  310 1
   312  310  311 2
   313  312  319 1
   314  312  313 1
   315  313  320 1
   316  313  314 1
   317  313  315 1
   318  314  321 1
   319  314  322 1
   320  314  323 1
   321  315  324 1
   322  315  325 1
   323  315  326 1
   324  316  308 1
   325  318  312 1
   326  294  308 am
   327  327  328 1
   328  328  329 1
   329  328  335 1
   330  328  331 1
   331  329  330 2
   332  331  332 1
   333  331  336 1
   334  331  333 1
   335  332  337 1
   336  332  339 1
   337  332  338 1
   338  333  340 1
   339  333  341 1
   340  333  342 1
   341  334  327 1
   342  310  327 am
   343  343  344 1
   344  344  350 1
   345  344  347 1
   346  344  345 1
   347  345  346 2
   348  347  352 1
   349  347  348 1
   350  349  343 1
   351  351  347 1
   352  353  348 1
   353  329  343 am
   354  354  355 1
   355  355  356 1
   356  355  369 1
   357  355  358 1
   358  356  357 2
   359  358  371 1
   360  358  359 1
   361  359  361 ar
   362  359  360 ar
   363  360  372 1
   364  360  364 ar
   365  361  362 ar
   366  361  363 ar
   367  362  364 ar
   368  362  365 ar
   369  363  366 ar
   370  363  374 1
   371  364  373 1
   372  365  375 1
   373  365  367 ar
   374  366  367 ar
   375  366  376 1
   376  367  377 1
   377  368  354 1
   378  370  358 1
   379  345  354 am
   380  378  379 1
   381  379  384 1
   382  379  382 1
   383  379  380 1
   384  380  381 2
   385  382  385 1
   386  382  386 1
   387  382  387 1
   388  383  378 1
   389  356  378 am
   390  388  389 1
   391  389  390 1
   392  389  396 1
   393  389  392 1
   394  390  391 2
   395  392  393 1
   396  392  397 1
   397  392  394 1
   398  393  398 1
   399  393  400 1
   400  393  399 1
   401  394  401 1
   402  394  402 1
   403  394  403 1
   404  395  388 1
   405  380  388 am
   406  404  405 1
   407  405  406 1
   408  405  419 1
   409  405  408 1
   410  406  407 2
   411  408  421 1
   412  408  409 1
   413  409  411 ar
   414  409  410 ar
   415  410  422 1
   416  410  414 ar
   417  411  412 ar
   418  411  413 ar
   419  412  414 ar
   420  412  415 ar
   421  413  416 ar
   422  413  424 1
   423  414  423 1
   424  415  425 1
   425  415  417 ar
   426  416  417 ar
   427  416  426 1
   428  417  427 1
   429  418  404 1
   430  420  408 1
   431  390  404 am
   432  428  429 1
   433  429  432 1
   434  429  437 1
   435  429  430 1
   436  430  431 2
   437  432  439 1
   438  432  433 1
   439  433  440 1
   440  433  434 1
   441  433  435 1
   442  434  441 1
   443  434  442 1
   444  434  443 1
   445  435  444 1
   446  435  445 1
   447  435  446 1
   448  436  428 1
   449  438  432 1
   450  406  428 am
   451  447  448 1
   452  448  456 1
   453  448  451 1
   454  448  449 1
   455  449  450 2
   456  451  458 1
   457  451  452 1
   458  452  454 2
   459  452  453 am
   460  453  459 1
   461  453  460 1
   462  455  447 1
   463  457  451 1
   464  430  447 am
   465  461  462 1
   466  462  468 1
   467  462  465 1
   468  462  463 1
   469  463  464 2
   470  465  470 1
   471  465  466 1
   472  467  461 1
   473  469  465 1
   474  471  466 1
   475  449  461 am
   476  472  473 1
   477  473  481 1
   478  473  476 1
   479  473  474 1
   480  474  475 2
   481  476  483 1
   482  476  477 1
   483  477  479 2
   484  477  478 am
   485  478  484 1
   486  478  485 1
   487  480  472 1
   488  482  476 1
   489  463  472 am
   490  486  487 1
   491  487  490 1
   492  487  495 1
   493  487  488 1
   494  488  489 2
   495  490  497 1
   496  490  491 1
   497  491  498 1
   498  491  492 1
   499  491  493 1
   500  492  499 1
   501  492  500 1
   502  492  501 1
   503  493  502 1
   504  493  503 1
   505  493  504 1
   506  494  486 1
   507  496  490 1
   508  474  486 am
   509  505  506 1
   510  506  515 1
   511  506  509 1
   512  506  507 1
   513  507  508 2
   514  509  517 1
   515  509  510 1
   516  510  519 1
   517  510  511 1
   518  511  513 2
   519  511  512 am
   520  512  520 1
   521  512  521 1
   522  514  505 1
   523  516  509 1
   524  518  510 1
   525  488  505 am
   526  522  523 1
   527  523  531 1
   528  523  526 1
   529  523  524 1
   530  524  525 2
   531  526  533 1
   532  526  527 1
   533  527  529 2
   534  527  528 am
   535  528  534 1
   536  528  535 1
   537  530  522 1
   538  532  526 1
   539  507  522 am
   540  536  537 1
   541  537  538 1
   542  537  544 1
   543  537  540 1
   544  538  539 2
   545  540  541 1
   546  540  545 1
   547  540  542 1
   548  541  546 1
   549  541  548 1
   550  541  547 1
   551  542  549 1
   552  542  550 1
   553  542  551 1
   554  543  536 1
   555  524  536 am
   556  552  553 1
   557  553  560 1
   558  553  556 1
   559  553  554 1
   560  554  555 2
   561  556  561 1
   562  556  557 1
   563  556  558 1
   564  557  563 1
   565  557  564 1
   566  557  565 1
   567  558  562 1
   568  559  552 1
   569  538  552 am
   570  566  567 1
   571  567  575 1
   572  567  570 1
   573  567  568 1
   574  568  569 2
   575  570  577 1
   576  570  571 1
   577  571  573 2
   578  571  572 am
   579  572  578 1
   580  572  579 1
   581  574  566 1
   582  576  570 1
   583  554  566 am
   584  580  581 1
   585  581  593 1
   586  581  582 1
   587  581  584 1
   588  582  583 2
   589  584  585 1
   590  584  595 1
   591  585  586 ar
   592  585  587 ar
   593  586  596 1
   594  586  588 ar
   595  587  589 ar
   596  587  597 1
   597  588  598 1
   598  588  590 ar
   599  589  590 ar
   600  589  599 1
   601  590  591 1
   602  591  600 1
   603  592  580 1
   604  594  584 1
   605  568  580 am
   606  601  602 1
   607  602  613 1
   608  602  605 1
   609  602  603 1
   610  603  604 2
   611  605  615 1
   612  605  606 1
   613  606  607 ar
   614  606  608 ar
   615  607  616 1
   616  607  609 ar
   617  608  610 ar
   618  608  617 1
   619  609  618 1
   620  609  611 ar
   621  610  611 ar
   622  610  619 1
   623  611  620 1
   624  612  601 1
   625  614  605 1
   626  582  601 am
   627  621  622 1
   628  622  623 1
   629  622  629 1
   630  622  625 1
   631  623  624 2
   632  625  626 1
   633  625  630 1
   634  625  627 1
   635  626  631 1
   636  626  633 1
   637  626  632 1
   638  627  634 1
   639  627  635 1
   640  627  636 1
   641  628  621 1
   642  603  621 am
   643  637  638 1
   644  638  639 1
   645  638  645 1
   646  638  641 1
   647  639  640 2
   648  641  642 1
   649  641  646 1
   650  641  643 1
   651  642  647 1
   652  642  649 1
   653  642  648 1
   654  643  650 1
   655  643  651 1
   656  643  652 1
   657  644  637 1
   658  623  637 am
   659  653  654 1
   660  654  660 1
   661  654  657 1
   662  654  655 1
   663  655  656 2
   664  657  662 1
   665  657  658 1
   666  659  653 1
   667  661  657 1
   668  663  658 1
   669  639  653 am
   670  664  665 1
   671  665  670 1
   672  665  668 1
   673  665  666 1
   674  666  667 2
   675  668  671 1
   676  668  672 1
   677  668  673 1
   678  669  664 1
   679  655  664 am
   680  674  675 1
   681  675  680 1
   682  675  678 1
   683  675  676 1
   684  676  677 2
   685  678  681 1
   686  678  682 1
   687  678  683 1
   688  679  674 1
   689  666  674 am
   690  684  685 1
   691  685  690 1
   692  685  688 1
   693  685  686 1
   694  686  687 2
   695  688  691 1
   696  688  692 1
   697  688  693 1
   698  689  684 1
   699  676  684 am
   700  694  695 1
   701  695  700 1
   702  695  698 1
   703  695  696 1
   704  696  697 2
   705  698  701 1
   706  698  702 1
   707  698  703 1
   708  699  694 1
   709  686  694 am
   710  704  705 1
   711  705  713 1
   712  705  708 1
   713  705  706 1
   714  706  707 2
   715  708  715 1
   716  708  709 1
   717  709  710 2
   718  709  711 2
   719  712  704 1
   720  714  708 1
   721  696  704 am
   722  716  717 1
   723  717  725 1
   724  717  720 1
   725  717  718 1
   726  718  719 2
   727  720  722 1
   728  720  721 1
   729  720  726 1
   730  721  728 1
   731  722  729 1
   732  722  730 1
   733  722  731 1
   734  723  721 1
   735  723  732 1
   736  723  733 1
   737  723  734 1
   738  724  716 1
   739  727  721 1
   740  706  716 am
   741  735  736 1
   742  736  739 1
   743  736  744 1
   744  736  737 1
   745  737  738 2
   746  739  746 1
   747  739  740 1
   748  740  747 1
   749  740  741 1
   750  740  742 1
   751  741  748 1
   752  741  749 1
   753  741  750 1
   754  742  751 1
   755  742  752 1
   756  742  753 1
   757  743  735 1
   758  745  739 1
   759  718  735 am
   760  754  755 1
   761  755  756 1
   762  755  762 1
   763  755  758 1
   764  756  757 2
   765  758  759 1
   766  758  763 1
   767  758  760 1
   768  759  764 1
   769  759  766 1
   770  759  765 1
   771  760  767 1
   772  760  768 1
   773  760  769 1
   774  761  754 1
   775  737  754 am
   776  770  771 1
   777  771  772 1
   778  771  776 1
   779  772  773 2
   780  774  770 1
   781  775  771 1
   782  756  770 am
   783  777  778 1
   784  778  779 1
   785  778  785 1
   786  778  781 1
   787  779  780 2
   788  781  782 1
   789  781  786 1
   790  781  783 1
   791  782  787 1
   792  782  789 1
   793  782  788 1
   794  783  790 1
   795  783  791 1
   796  783  792 1
   797  784  777 1
   798  772  777 am
   799  793  794 1
   800  794  797 1
   801  794  802 1
   802  794  795 1
   803  795  796 2
   804  797  804 1
   805  797  798 1
   806  798  805 1
   807  798  799 1
   808  798  800 1
   809  799  806 1
   810  799  807 1
   811  799  808 1
   812  800  809 1
   813  800  810 1
   814  800  811 1
   815  801  793 1
   816  803  797 1
   817  779  793 am
   818  812  813 1
   819  813  818 1
   820  813  816 1
   821  813  814 1
   822  814  815 2
   823  816  819 1
   824  816  820 1
   825  816  821 1
   826  817  812 1
   827  795  812 am
   828  822  823 1
   829  823  831 1
   830  823  826 1
   831  823  824 1
   832  824  825 2
   833  826  828 1
   834  826  827 1
   835  826  832 1
   836  827  834 1
   837  828  835 1
   838  828  836 1
   839  828  837 1
   840  829  827 1
   841  829  838 1
   842  829  839 1
   843  829  840 1
   844  830  822 1
   845  833  827 1
   846  814  822 am
   847  841  847 1
   848  841  842 1
   849  842  845 1
   850  842  848 1
   851  842  843 1
   852  843  844 2
   853  845  846 1
   854  845  850 1
   855  846  847 1
   856  846  852 1
   857  847  854 1
   858  849  845 1
   859  851  846 1
   860  853  847 1
   861  824  841 am
   862  855  856 1
   863  856  867 1
   864  856  859 1
   865  856  857 1
   866  857  858 2
   867  859  869 1
   868  859  860 1
   869  860  861 ar
   870  860  862 ar
   871  861  870 1
   872  861  863 ar
   873  862  864 ar
   874  862  871 1
   875  863  872 1
   876  863  865 ar
   877  864  865 ar
   878  864  873 1
   879  865  874 1
   880  866  855 1
   881  868  859 1
   882  843  855 am
   883  875  876 1
   884  876  881 1
   885  876  879 1
   886  876  877 1
   887  877  878 2
   888  879  882 1
   889  879  883 1
   890  879  884 1
   891  880  875 1
   892  857  875 am
   893  885  886 1
   894  886  894 1
   895  886  889 1
   896  886  887 1
   897  887  888 2
   898  889  891 1
   899  889  890 1
   900  889  895 1
   901  890  897 1
   902  891  898 1
   903  891  899 1
   904  891  900 1
   905  892  890 1
   906  892  901 1
   907  892  902 1
   908  892  903 1
   909  893  885 1
   910  896  890 1
   911  877  885 am
   912  904  905 1
   913  905  910 1
   914  905  908 1
   915  905  906 1
   916  906  907 2
   917  908  911 1
   918  908  912 1
   919  908  913 1
   920  909  904 1
   921  887  904 am
   922  914  915 1
   923  915  923 1
   924  915  918 1
   925  915  916 1
   926  916  917 2
   927  918  920 1
   928  918  919 1
   929  918  924 1
   930  919  926 1
   931  920  927 1
   932  920  928 1
   933  920  929 1
   934  921  919 1
   935  921  930 1
   936  921  931 1
   937  921  932 1
   938  922  914 1
   939  925  919 1
   940  906  914 am
   941  933  934 1
   942  934  940 1
   943  934  937 1
   944  934  935 1
   945  935  936 2
   946  937  942 1
   947  937  938 1
   948  939  933 1
   949  941  937 1
   950  943  938 1
   951  916  933 am
   952  944  945 1
   953  945  952 1
   954  945  948 1
   955  945  946 1
   956  946  947 2
   957  948  953 1
   958  948  949 1
   959  948  950 1
   960  949  955 1
   961  949  956 1
   962  949  957 1
   963  950  954 1
   964  951  944 1
   965  935  944 am
   966  958  959 1
   967  959  960 1
   968  959  964 1
   969  960  961 2
   970  962  958 1
   971  963  959 1
   972  946  958 am
   973  965  966 1
   974  966  977 1
   975  966  969 1
   976  966  967 1
   977  967  968 2
   978  969  979 1
   979  969  970 1
   980  970  971 ar
   981  970  972 ar
   982  971  980 1
   983  971  973 ar
   984  972  974 ar
   985  972  981 1
   986  973  982 1
   987  973  975 ar
   988  974  975 ar
   989  974  983 1
   990  975  984 1
   991  976  965 1
   992  978  969 1
   993  960  965 am
   994  985  986 1
   995  986  992 1
   996  986  989 1
   997  986  987 1
   998  987  988 2
   999  989  994 1
  1000  989  990 1
  1001  991  985 1
  1002  993  989 1
  1003  967  985 am
  1004  995  996 1
  1005  996 1001 1
  1006  996  999 1
  1007  996  997 1
  1008  997  998 2
  1009  999 1002 1
  1010  999 1003 1
  1011  999 1004 1
  1012 1000  995 1
  1013  987  995 am
  1014 1005 1006 1
  1015 1006 1011 1
  1016 1006 1009 1
  1017 1006 1007 1
  1018 1007 1008 2
  1019 1009 1012 1
  1020 1009 1013 1
  1021 1009 1014 1
  1022 1010 1005 1
  1023  997 1005 am
  1024 1015 1016 1
  1025 1016 1022 1
  1026 1016 1019 1
  1027 1016 1017 1
  1028 1017 1018 2
  1029 1019 1024 1
  1030 1019 1020 1
  1031 1021 1015 1
  1032 1023 1019 1
  1033 1007 1015 am
  1034 1025 1026 1
  1035 1025 1035 1
  1036 1026 1027 1
  1037 1026 1029 1
  1038 1026 1036 1
  1039 1027 1028 2
  1040 1029 1030 1
  1041 1029 1037 1
  1042 1029 1038 1
  1043 1030 1031 ar
  1044 1030 1032 ar
  1045 1031 1034 ar
  1046 1031 1039 1
  1047 1032 1033 ar
  1048 1033 1034 ar
  1049 1033 1040 1
  1050 1034 1041 1
  1051 1017 1025 am
  1052 1042 1043 1
  1053 1043 1044 1
  1054 1043 1048 1
  1055 1044 1045 2
  1056 1046 1042 1
  1057 1047 1043 1
  1058 1042 1027 am
  1059 1049 1050 1
  1060 1050 1056 1
  1061 1050 1053 1
  1062 1050 1051 1
  1063 1051 1052 2
  1064 1053 1058 1
  1065 1053 1054 1
  1066 1055 1049 1
  1067 1057 1053 1
  1068 1044 1049 am
  1069 1059 1060 1
  1070 1060 1063 1
  1071 1060 1068 1
  1072 1060 1061 1
  1073 1061 1062 2
  1074 1063 1070 1
  1075 1063 1064 1
  1076 1064 1071 1
  1077 1064 1065 1
  1078 1064 1066 1
  1079 1065 1072 1
  1080 1065 1073 1
  1081 1065 1074 1
  1082 1066 1075 1
  1083 1066 1076 1
  1084 1066 1077 1
  1085 1067 1059 1
  1086 1069 1063 1
  1087 1051 1059 am
  1088 1078 1079 1
  1089 1079 1090 1
  1090 1079 1082 1
  1091 1079 1080 1
  1092 1080 1081 2
  1093 1082 1092 1
  1094 1082 1083 1
  1095 1083 1084 ar
  1096 1083 1085 ar
  1097 1084 1093 1
  1098 1084 1086 ar
  1099 1085 1087 ar
  1100 1085 1094 1
  1101 1086 1095 1
  1102 1086 1088 ar
  1103 1087 1088 ar
  1104 1087 1096 1
  1105 1088 1097 1
  1106 1089 1078 1
  1107 1091 1082 1
  1108 1061 1078 am
  1109 1098 1099 1
  1110 1099 1107 1
  1111 1099 1102 1
  1112 1099 1100 1
  1113 1100 1101 2
  1114 1102 1104 1
  1115 1102 1103 1
  1116 1102 1108 1
  1117 1103 1110 1
  1118 1104 1111 1
  1119 1104 1112 1
  1120 1104 1113 1
  1121 1105 1103 1
  1122 1105 1114 1
  1123 1105 1115 1
  1124 1105 1116 1
  1125 1106 1098 1
  1126 1109 1103 1
  1127 1080 1098 am
  1128 1117 1118 1
  1129 1118 1123 1
  1130 1118 1121 1
  1131 1118 1119 1
  1132 1119 1120 2
  1133 1121 1124 1
  1134 1121 1125 1
  1135 1121 1126 1
  1136 1122 1117 1
  1137 1100 1117 am
  1138 1127 1128 1
  1139 1128 1134 1
  1140 1128 1131 1
  1141 1128 1129 1
  1142 1129 1130 2
  1143 1131 1136 1
  1144 1131 1132 1
  1145 1133 1127 1
  1146 1135 1131 1
  1147 1137 1132 1
  1148 1119 1127 am
  1149 1138 1139 1
  1150 1139 1150 1
  1151 1139 1142 1
  1152 1139 1140 1
  1153 1140 1141 2
  1154 1142 1152 1
  1155 1142 1143 1
  1156 1143 1144 ar
  1157 1143 1145 ar
  1158 1144 1153 1
  1159 1144 1146 ar
  1160 1145 1147 ar
  1161 1145 1154 1
  1162 1146 1155 1
  1163 1146 1148 ar
  1164 1147 1148 ar
  1165 1147 1156 1
  1166 1148 1157 1
  1167 1149 1138 1
  1168 1151 1142 1
  1169 1129 1138 am
  1170 1158 1159 1
  1171 1159 1160 1
  1172 1159 1166 1
  1173 1159 1162 1
  1174 1160 1161 2
  1175 1162 1163 1
  1176 1162 1167 1
  1177 1162 1164 1
  1178 1163 1168 1
  1179 1163 1170 1
  1180 1163 1169 1
  1181 1164 1171 1
  1182 1164 1172 1
  1183 1164 1173 1
  1184 1165 1158 1
  1185 1140 1158 am
  1186 1174 1175 1
  1187 1175 1178 1
  1188 1175 1183 1
  1189 1175 1176 1
  1190 1176 1177 2
  1191 1178 1185 1
  1192 1178 1179 1
  1193 1179 1186 1
  1194 1179 1180 1
  1195 1179 1181 1
  1196 1180 1187 1
  1197 1180 1188 1
  1198 1180 1189 1
  1199 1181 1190 1
  1200 1181 1191 1
  1201 1181 1192 1
  1202 1182 1174 1
  1203 1184 1178 1
  1204 1160 1174 am
  1205 1193 1194 1
  1206 1194 1195 1
  1207 1194 1201 1
  1208 1194 1197 1
  1209 1195 1196 2
  1210 1197 1198 1
  1211 1197 1202 1
  1212 1197 1199 1
  1213 1198 1203 1
  1214 1198 1205 1
  1215 1198 1204 1
  1216 1199 1206 1
  1217 1199 1207 1
  1218 1199 1208 1
  1219 1200 1193 1
  1220 1176 1193 am
  1221 1209 1210 1
  1222 1210 1213 1
  1223 1210 1218 1
  1224 1210 1211 1
  1225 1211 1212 2
  1226 1213 1220 1
  1227 1213 1214 1
  1228 1214 1221 1
  1229 1214 1215 1
  1230 1214 1216 1
  1231 1215 1222 1
  1232 1215 1223 1
  1233 1215 1224 1
  1234 1216 1225 1
  1235 1216 1226 1
  1236 1216 1227 1
  1237 1217 1209 1
  1238 1219 1213 1
  1239 1195 1209 am
  1240 1228 1229 1
  1241 1229 1236 1
  1242 1229 1232 1
  1243 1229 1230 1
  1244 1230 1231 2
  1245 1232 1237 1
  1246 1232 1233 1
  1247 1232 1234 1
  1248 1233 1239 1
  1249 1233 1240 1
  1250 1233 1241 1
  1251 1234 1238 1
  1252 1235 1228 1
  1253 1211 1228 am
  1254 1242 1243 1
  1255 1243 1248 1
  1256 1243 1246 1
  1257 1243 1244 1
  1258 1244 1245 2
  1259 1246 1249 1
  1260 1246 1250 1
  1261 1246 1251 1
  1262 1247 1242 1
  1263 1230 1242 am
  1264 1252 1253 1
  1265 1253 1259 1
  1266 1253 1256 1
  1267 1253 1254 1
  1268 1254 1255 2
  1269 1256 1261 1
  1270 1256 1257 1
  1271 1258 1252 1
  1272 1260 1256 1
  1273 1262 1257 1
  1274 1244 1252 am
  1275 1263 1264 1
  1276 1264 1270 1
  1277 1264 1267 1
  1278 1264 1265 1
  1279 1265 1266 2
  1280 1267 1272 1
  1281 1267 1268 1
  1282 1269 1263 1
  1283 1271 1267 1
  1284 1273 1268 1
  1285 1254 1263 am
  1286 1274 1275 1
  1287 1275 1283 1
  1288 1275 1278 1
  1289 1275 1276 1
  1290 1276 1277 2
  1291 1278 1280 1
  1292 1278 1279 1
  1293 1278 1284 1
  1294 1279 1286 1
  1295 1280 1287 1
  1296 1280 1288 1
  1297 1280 1289 1
  1298 1281 1279 1
  1299 1281 1290 1
  1300 1281 1291 1
  1301 1281 1292 1
  1302 1282 1274 1
  1303 1285 1279 1
  1304 1265 1274 am
  1305 1293 1294 1
  1306 1294 1305 1
  1307 1294 1297 1
  1308 1294 1295 1
  1309 1295 1296 2
  1310 1297 1307 1
  1311 1297 1298 1
  1312 1298 1299 ar
  1313 1298 1300 ar
  1314 1299 1308 1
  1315 1299 1301 ar
  1316 1300 1302 ar
  1317 1300 1309 1
  1318 1301 1310 1
  1319 1301 1303 ar
  1320 1302 1303 ar
  1321 1302 1311 1
  1322 1303 1312 1
  1323 1304 1293 1
  1324 1306 1297 1
  1325 1276 1293 am
  1326 1313 1314 1
  1327 1314 1320 1
  1328 1314 1317 1
  1329 1314 1315 1
  1330 1315 1316 2
  1331 1317 1322 1
  1332 1317 1318 1
  1333 1319 1313 1
  1334 1321 1317 1
  1335 1323 1318 1
  1336 1295 1313 am
  1337 1324 1325 1
  1338 1325 1328 1
  1339 1325 1333 1
  1340 1325 1326 1
  1341 1326 1327 2
  1342 1328 1335 1
  1343 1328 1329 1
  1344 1329 1336 1
  1345 1329 1330 1
  1346 1329 1331 1
  1347 1330 1337 1
  1348 1330 1338 1
  1349 1330 1339 1
  1350 1331 1340 1
  1351 1331 1341 1
  1352 1331 1342 1
  1353 1332 1324 1
  1354 1334 1328 1
  1355 1315 1324 am
  1356 1343 1344 1
  1357 1344 1347 1
  1358 1344 1352 1
  1359 1344 1345 1
  1360 1345 1346 2
  1361 1347 1354 1
  1362 1347 1348 1
  1363 1348 1355 1
  1364 1348 1349 1
  1365 1348 1350 1
  1366 1349 1356 1
  1367 1349 1357 1
  1368 1349 1358 1
  1369 1350 1359 1
  1370 1350 1360 1
  1371 1350 1361 1
  1372 1351 1343 1
  1373 1353 1347 1
  1374 1326 1343 am
  1375 1362 1363 1
  1376 1363 1368 1
  1377 1363 1366 1
  1378 1363 1364 1
  1379 1364 1365 2
  1380 1366 1369 1
  1381 1366 1370 1
  1382 1366 1371 1
  1383 1367 1362 1
  1384 1345 1362 am
  1385 1372 1373 1
  1386 1373 1381 1
  1387 1373 1376 1
  1388 1373 1374 1
  1389 1374 1375 2
  1390 1376 1378 1
  1391 1376 1377 1
  1392 1376 1382 1
  1393 1377 1384 1
  1394 1378 1385 1
  1395 1378 1386 1
  1396 1378 1387 1
  1397 1379 1377 1
  1398 1379 1388 1
  1399 1379 1389 1
  1400 1379 1390 1
  1401 1380 1372 1
  1402 1383 1377 1
  1403 1364 1372 am
  1404 1391 1392 1
  1405 1392 1397 1
  1406 1392 1395 1
  1407 1392 1393 1
  1408 1393 1394 2
  1409 1395 1398 1
  1410 1395 1399 1
  1411 1395 1400 1
  1412 1396 1391 1
  1413 1374 1391 am
  1414 1401 1402 1
  1415 1402 1410 1
  1416 1402 1405 1
  1417 1402 1403 1
  1418 1403 1404 2
  1419 1405 1407 1
  1420 1405 1406 1
  1421 1405 1411 1
  1422 1406 1413 1
  1423 1407 1414 1
  1424 1407 1415 1
  1425 1407 1416 1
  1426 1408 1406 1
  1427 1408 1417 1
  1428 1408 1418 1
  1429 1408 1419 1
  1430 1409 1401 1
  1431 1412 1406 1
  1432 1393 1401 am
  1433 1420 1421 1
  1434 1421 1429 1
  1435 1421 1424 1
  1436 1421 1422 1
  1437 1422 1423 2
  1438 1424 1431 1
  1439 1424 1425 1
  1440 1425 1426 2
  1441 1425 1427 2
  1442 1428 1420 1
  1443 1430 1424 1
  1444 1403 1420 am
  1445 1432 1433 1
  1446 1433 1434 1
  1447 1433 1444 1
  1448 1433 1436 1
  1449 1434 1435 2
  1450 1436 1446 1
  1451 1436 1437 1
  1452 1437 1448 1
  1453 1437 1438 1
  1454 1438 1439 1
  1455 1438 1450 1
  1456 1439 1451 1
  1457 1439 1440 2
  1458 1440 1441 2
  1459 1440 1442 2
  1460 1441 1452 1
  1461 1441 1453 1
  1462 1442 1454 1
  1463 1442 1455 1
  1464 1443 1432 1
  1465 1445 1436 1
  1466 1447 1437 1
  1467 1449 1438 1
  1468 1422 1432 am
  1469 1456 1457 1
  1470 1457 1469 1
  1471 1457 1458 1
  1472 1457 1460 1
  1473 1458 1459 2
  1474 1460 1461 1
  1475 1460 1471 1
  1476 1461 1462 ar
  1477 1461 1463 ar
  1478 1462 1472 1
  1479 1462 1464 ar
  1480 1463 1465 ar
  1481 1463 1473 1
  1482 1464 1474 1
  1483 1464 1466 ar
  1484 1465 1466 ar
  1485 1465 1475 1
  1486 1466 1467 1
  1487 1467 1476 1
  1488 1468 1456 1
  1489 1470 1460 1
  1490 1434 1456 am
  1491 1477 1478 1
  1492 1478 1486 1
  1493 1478 1481 1
  1494 1478 1479 1
  1495 1479 1480 2
  1496 1481 1483 1
  1497 1481 1482 1
  1498 1481 1487 1
  1499 1482 1489 1
  1500 1483 1490 1
  1501 1483 1491 1
  1502 1483 1492 1
  1503 1484 1482 1
  1504 1484 1493 1
  1505 1484 1494 1
  1506 1484 1495 1
  1507 1485 1477 1
  1508 1488 1482 1
  1509 1458 1477 am
  1510 1496 1497 1
  1511 1497 1502 1
  1512 1497 1500 1
  1513 1497 1498 1
  1514 1498 1499 2
  1515 1500 1503 1
  1516 1500 1504 1
  1517 1500 1505 1
  1518 1501 1496 1
  1519 1479 1496 am
  1520 1506 1507 1
  1521 1507 1515 1
  1522 1507 1510 1
  1523 1507 1508 1
  1524 1508 1509 2
  1525 1510 1512 1
  1526 1510 1511 1
  1527 1510 1516 1
  1528 1511 1518 1
  1529 1512 1519 1
  1530 1512 1520 1
  1531 1512 1521 1
  1532 1513 1511 1
  1533 1513 1522 1
  1534 1513 1523 1
  1535 1513 1524 1
  1536 1514 1506 1
  1537 1517 1511 1
  1538 1498 1506 am
  1539 1525 1526 1
  1540 1526 1527 1
  1541 1526 1537 1
  1542 1526 1529 1
  1543 1527 1528 2
  1544 1529 1539 1
  1545 1529 1530 1
  1546 1530 1541 1
  1547 1530 1531 1
  1548 1531 1532 1
  1549 1531 1543 1
  1550 1532 1544 1
  1551 1532 1533 2
  1552 1533 1534 2
  1553 1533 1535 2
  1554 1534 1545 1
  1555 1534 1546 1
  1556 1535 1547 1
  1557 1535 1548 1
  1558 1536 1525 1
  1559 1538 1529 1
  1560 1540 1530 1
  1561 1542 1531 1
  1562 1508 1525 am
  1563 1549 1550 1
  1564 1550 1558 1
  1565 1550 1553 1
  1566 1550 1551 1
  1567 1551 1552 2
  1568 1553 1555 1
  1569 1553 1554 1
  1570 1553 1559 1
  1571 1554 1561 1
  1572 1555 1562 1
  1573 1555 1563 1
  1574 1555 1564 1
  1575 1556 1554 1
  1576 1556 1565 1
  1577 1556 1566 1
  1578 1556 1567 1
  1579 1557 1549 1
  1580 1560 1554 1
  1581 1527 1549 am
  1582 1568 1574 1
  1583 1568 1569 1
  1584 1569 1572 1
  1585 1569 1575 1
  1586 1569 1570 1
  1587 1570 1571 2
  1588 1572 1573 1
  1589 1572 1577 1
  1590 1573 1574 1
  1591 1573 1579 1
  1592 1574 1581 1
  1593 1576 1572 1
  1594 1578 1573 1
  1595 1580 1574 1
  1596 1551 1568 am
  1597 1582 1583 1
  1598 1583 1586 1
  1599 1583 1591 1
  1600 1583 1584 1
  1601 1584 1585 2
  1602 1586 1593 1
  1603 1586 1587 1
  1604 1587 1594 1
  1605 1587 1588 1
  1606 1587 1589 1
  1607 1588 1595 1
  1608 1588 1596 1
  1609 1588 1597 1
  1610 1589 1598 1
  1611 1589 1599 1
  1612 1589 1600 1
  1613 1590 1582 1
  1614 1592 1586 1
  1615 1570 1582 am
  1616 1601 1602 1
  1617 1602 1603 1
  1618 1602 1613 1
  1619 1602 1605 1
  1620 1603 1604 2
  1621 1605 1615 1
  1622 1605 1606 1
  1623 1606 1617 1
  1624 1606 1607 1
  1625 1607 1608 1
  1626 1607 1619 1
  1627 1608 1620 1
  1628 1608 1609 2
  1629 1609 1610 2
  1630 1609 1611 2
  1631 1610 1621 1
  1632 1610 1622 1
  1633 1611 1623 1
  1634 1611 1624 1
  1635 1612 1601 1
  1636 1614 1605 1
  1637 1616 1606 1
  1638 1618 1607 1
  1639 1584 1601 am
  1640 1625 1626 1
  1641 1626 1638 1
  1642 1626 1627 1
  1643 1626 1629 1
  1644 1627 1628 2
  1645 1629 1630 1
  1646 1629 1640 1
  1647 1630 1631 ar
  1648 1630 1632 ar
  1649 1631 1641 1
  1650 1631 1633 ar
  1651 1632 1634 ar
  1652 1632 1642 1
  1653 1633 1643 1
  1654 1633 1635 ar
  1655 1634 1635 ar
  1656 1634 1644 1
  1657 1635 1636 1
  1658 1636 1645 1
  1659 1637 1625 1
  1660 1639 1629 1
  1661 1603 1625 am
  1662 1646 1647 1
  1663 1647 1655 1
  1664 1647 1650 1
  1665 1647 1648 1
  1666 1648 1649 2
  1667 1650 1657 1
  1668 1650 1651 1
  1669 1651 1653 2
  1670 1651 1652 am
  1671 1652 1658 1
  1672 1652 1659 1
  1673 1654 1646 1
  1674 1656 1650 1
  1675 1627 1646 am
  1676 1660 1661 1
  1677 1661 1662 1
  1678 1661 1666 1
  1679 1662 1663 2
  1680 1664 1660 1
  1681 1665 1661 1
  1682 1648 1660 am
  1683 1667 1668 1
  1684 1668 1671 1
  1685 1668 1676 1
  1686 1668 1669 1
  1687 1669 1670 2
  1688 1671 1678 1
  1689 1671 1672 1
  1690 1672 1679 1
  1691 1672 1673 1
  1692 1672 1674 1
  1693 1673 1680 1
  1694 1673 1681 1
  1695 1673 1682 1
  1696 1674 1683 1
  1697 1674 1684 1
  1698 1674 1685 1
  1699 1675 1667 1
  1700 1677 1671 1
  1701 1662 1667 am
  1702 1686 1687 1
  1703 1687 1688 1
  1704 1687 1694 1
  1705 1687 1690 1
  1706 1688 1689 2
  1707 1690 1691 1
  1708 1690 1695 1
  1709 1690 1692 1
  1710 1691 1696 1
  1711 1691 1698 1
  1712 1691 1697 1
  1713 1692 1699 1
  1714 1692 1700 1
  1715 1692 1701 1
  1716 1693 1686 1
  1717 1669 1686 am
  1718 1702 1703 1
  1719 1703 1710 1
  1720 1703 1706 1
  1721 1703 1704 1
  1722 1704 1705 2
  1723 1706 1711 1
  1724 1706 1707 1
  1725 1706 1708 1
  1726 1707 1713 1
  1727 1707 1714 1
  1728 1707 1715 1
  1729 1708 1712 1
  1730 1709 1702 1
  1731 1688 1702 am
  1732 1716 1717 1
  1733 1717 1718 1
  1734 1717 1722 1
  1735 1718 1719 2
  1736 1720 1716 1
  1737 1721 1717 1
  1738 1704 1716 am
  1739 1723 1724 1
  1740 1724 1731 1
  1741 1724 1727 1
  1742 1724 1725 1
  1743 1725 1726 2
  1744 1727 1732 1
  1745 1727 1728 1
  1746 1727 1729 1
  1747 1728 1734 1
  1748 1728 1735 1
  1749 1728 1736 1
  1750 1729 1733 1
  1751 1730 1723 1
  1752 1718 1723 am
  1753 1737 1738 1
  1754 1738 1739 1
  1755 1738 1749 1
  1756 1738 1741 1
  1757 1739 1740 2
  1758 1741 1751 1
  1759 1741 1742 1
  1760 1742 1753 1
  1761 1742 1743 1
  1762 1743 1744 1
  1763 1743 1755 1
  1764 1744 1756 1
  1765 1744 1745 2
  1766 1745 1746 2
  1767 1745 1747 2
  1768 1746 1757 1
  1769 1746 1758 1
  1770 1747 1759 1
  1771 1747 1760 1
  1772 1748 1737 1
  1773 1750 1741 1
  1774 1752 1742 1
  1775 1754 1743 1
  1776 1725 1737 am
  1777 1761 1762 1
  1778 1762 1767 1
  1779 1762 1765 1
  1780 1762 1763 1
  1781 1763 1764 2
  1782 1765 1768 1
  1783 1765 1769 1
  1784 1765 1770 1
  1785 1766 1761 1
  1786 1739 1761 am
  1787 1771 1772 1
  1788 1772 1781 1
  1789 1772 1775 1
  1790 1772 1773 1
  1791 1773 1774 2
  1792 1775 1783 1
  1793 1775 1776 1
  1794 1776 1785 1
  1795 1776 1777 1
  1796 1777 1787 1
  1797 1777 1778 1
  1798 1778 1789 1
  1799 1778 1779 1
  1800 1779 1790 1
  1801 1779 1791 1
  1802 1779 1792 1
  1803 1780 1771 1
  1804 1782 1775 1
  1805 1784 1776 1
  1806 1786 1777 1
  1807 1788 1778 1
  1808 1763 1771 am
  1809 1793 1794 1
  1810 1794 1795 1
  1811 1794 1799 1
  1812 1795 1796 2
  1813 1797 1793 1
  1814 1798 1794 1
  1815 1773 1793 am
  1816 1800 1801 1
  1817 1801 1809 1
  1818 1801 1804 1
  1819 1801 1802 1
  1820 1802 1803 2
  1821 1804 1806 1
  1822 1804 1805 1
  1823 1804 1810 1
  1824 1805 1812 1
  1825 1806 1813 1
  1826 1806 1814 1
  1827 1806 1815 1
  1828 1807 1805 1
  1829 1807 1816 1
  1830 1807 1817 1
  1831 1807 1818 1
  1832 1808 1800 1
  1833 1811 1805 1
  1834 1795 1800 am
  1835 1819 1820 1
  1836 1820 1828 1
  1837 1820 1823 1
  1838 1820 1821 1
  1839 1821 1822 2
  1840 1823 1825 1
  1841 1823 1824 1
  1842 1823 1829 1
  1843 1824 1831 1
  1844 1825 1832 1
  1845 1825 1833 1
  1846 1825 1834 1
  1847 1826 1824 1
  1848 1826 1835 1
  1849 1826 1836 1
  1850 1826 1837 1
  1851 1827 1819 1
  1852 1830 1824 1
  1853 1802 1819 am
  1854 1838 1839 1
  1855 1839 1844 1
  1856 1839 1842 1
  1857 1839 1840 1
  1858 1840 1841 2
  1859 1842 1845 1
  1860 1842 1846 1
  1861 1842 1847 1
  1862 1843 1838 1
  1863 1821 1838 am
  1864 1848 1849 1
  1865 1849 1857 1
  1866 1849 1852 1
  1867 1849 1850 1
  1868 1850 1851 2
  1869 1852 1854 1
  1870 1852 1853 1
  1871 1852 1858 1
  1872 1853 1860 1
  1873 1854 1861 1
  1874 1854 1862 1
  1875 1854 1863 1
  1876 1855 1853 1
  1877 1855 1864 1
  1878 1855 1865 1
  1879 1855 1866 1
  1880 1856 1848 1
  1881 1859 1853 1
  1882 1840 1848 am
  1883 1867 1868 1
  1884 1868 1874 1
  1885 1868 1871 1
  1886 1868 1869 1
  1887 1869 1870 2
  1888 1871 1876 1
  1889 1871 1872 1
  1890 1873 1867 1
  1891 1875 1871 1
  1892 1877 1872 1
  1893 1850 1867 am
  1894 1878 1879 1
  1895 1879 1880 1
  1896 1879 1893 1
  1897 1879 1882 1
  1898 1880 1881 2
  1899 1882 1895 1
  1900 1882 1883 1
  1901 1883 1885 ar
  1902 1883 1884 ar
  1903 1884 1896 1
  1904 1884 1888 ar
  1905 1885 1886 ar
  1906 1885 1887 ar
  1907 1886 1888 ar
  1908 1886 1889 ar
  1909 1887 1890 ar
  1910 1887 1898 1
  1911 1888 1897 1
  1912 1889 1899 1
  1913 1889 1891 ar
  1914 1890 1891 ar
  1915 1890 1900 1
  1916 1891 1901 1
  1917 1892 1878 1
  1918 1894 1882 1
  1919 1869 1878 am
  1920 1902 1903 1
  1921 1903 1904 1
  1922 1903 1910 1
  1923 1903 1906 1
  1924 1904 1905 2
  1925 1906 1907 1
  1926 1906 1911 1
  1927 1906 1908 1
  1928 1907 1912 1
  1929 1907 1914 1
  1930 1907 1913 1
  1931 1908 1915 1
  1932 1908 1916 1
  1933 1908 1917 1
  1934 1909 1902 1
  1935 1880 1902 am
  1936 1918 1919 1
  1937 1919 1922 1
  1938 1919 1927 1
  1939 1919 1920 1
  1940 1920 1921 2
  1941 1922 1929 1
  1942 1922 1923 1
  1943 1923 1930 1
  1944 1923 1924 1
  1945 1923 1925 1
  1946 1924 1931 1
  1947 1924 1932 1
  1948 1924 1933 1
  1949 1925 1934 1
  1950 1925 1935 1
  1951 1925 1936 1
  1952 1926 1918 1
  1953 1928 1922 1
  1954 1904 1918 am
  1955 1937 1938 1
  1956 1938 1944 1
  1957 1938 1941 1
  1958 1938 1939 1
  1959 1939 1940 2
  1960 1941 1946 1
  1961 1941 1942 1
  1962 1943 1937 1
  1963 1945 1941 1
  1964 1947 1942 1
  1965 1920 1937 am
  1966 1948 1949 1
  1967 1949 1960 1
  1968 1949 1952 1
  1969 1949 1950 1
  1970 1950 1951 2
  1971 1952 1962 1
  1972 1952 1953 1
  1973 1953 1954 ar
  1974 1953 1955 ar
  1975 1954 1963 1
  1976 1954 1956 ar
  1977 1955 1957 ar
  1978 1955 1964 1
  1979 1956 1965 1
  1980 1956 1958 ar
  1981 1957 1958 ar
  1982 1957 1966 1
  1983 1958 1967 1
  1984 1959 1948 1
  1985 1961 1952 1
  1986 1939 1948 am
  1987 1968 1969 1
  1988 1969 1974 1
  1989 1969 1972 1
  1990 1969 1970 1
  1991 1970 1971 2
  1992 1972 1975 1
  1993 1972 1976 1
  1994 1972 1977 1
  1995 1973 1968 1
  1996 1950 1968 am
  1997 1978 1979 1
  1998 1979 1987 1
  1999 1979 1982 1
  2000 1979 1980 1
  2001 1980 1981 2
  2002 1982 1984 1
  2003 1982 1983 1
  2004 1982 1988 1
  2005 1983 1990 1
  2006 1984 1991 1
  2007 1984 1992 1
  2008 1984 1993 1
  2009 1985 1983 1
  2010 1985 1994 1
  2011 1985 1995 1
  2012 1985 1996 1
  2013 1986 1978 1
  2014 1989 1983 1
  2015 1970 1978 am
  2016 1997 1998 1
  2017 1998 1999 1
  2018 1998 2003 1
  2019 1999 2000 2
  2020 2001 1997 1
  2021 2002 1998 1
  2022 1980 1997 am
  2023 2004 2005 1
  2024 2005 2008 1
  2025 2005 2013 1
  2026 2005 2006 1
  2027 2006 2007 2
  2028 2008 2015 1
  2029 2008 2009 1
  2030 2009 2016 1
  2031 2009 2010 1
  2032 2009 2011 1
  2033 2010 2017 1
  2034 2010 2018 1
  2035 2010 2019 1
  2036 2011 2020 1
  2037 2011 2021 1
  2038 2011 2022 1
  2039 2012 2004 1
  2040 2014 2008 1
  2041 1999 2004 am
  2042 2023 2024 1
  2043 2024 2031 1
  2044 2024 2027 1
  2045 2024 2025 1
  2046 2025 2026 2
  2047 2027 2032 1
  2048 2027 2028 1
  2049 2027 2029 1
  2050 2028 2034 1
  2051 2028 2035 1
  2052 2028 2036 1
  2053 2029 2033 1
  2054 2030 2023 1
  2055 2006 2023 am
  2056 2037 2043 1
  2057 2037 2038 1
  2058 2038 2041 1
  2059 2038 2044 1
  2060 2038 2039 1
  2061 2039 2040 2
  2062 2041 2042 1
  2063 2041 2046 1
  2064 2042 2043 1
  2065 2042 2048 1
  2066 2043 2050 1
  2067 2045 2041 1
  2068 2047 2042 1
  2069 2049 2043 1
  2070 2025 2037 am
  2071 2051 2052 1
  2072 2052 2060 1
  2073 2052 2055 1
  2074 2052 2053 1
  2075 2053 2054 2
  2076 2055 2062 1
  2077 2055 2056 1
  2078 2056 2064 1
  2079 2056 2057 1
  2080 2057 2058 1
  2081 2058 2065 1
  2082 2058 2066 1
  2083 2058 2067 1
  2084 2059 2051 1
  2085 2061 2055 1
  2086 2063 2056 1
  2087 2039 2051 am
  2088 2068 2069 1
  2089 2069 2072 1
  2090 2069 2077 1
  2091 2069 2070 1
  2092 2070 2071 2
  2093 2072 2079 1
  2094 2072 2073 1
  2095 2073 2080 1
  2096 2073 2074 1
  2097 2073 2075 1
  2098 2074 2081 1
  2099 2074 2082 1
  2100 2074 2083 1
  2101 2075 2084 1
  2102 2075 2085 1
  2103 2075 2086 1
  2104 2076 2068 1
  2105 2078 2072 1
  2106 2053 2068 am
  2107 2087 2088 1
  2108 2088 2089 1
  2109 2088 2093 1
  2110 2089 2090 2
  2111 2091 2087 1
  2112 2092 2088 1
  2113 2070 2087 am
  2114 2094 2095 1
  2115 2095 2096 1
  2116 2095 2109 1
  2117 2095 2098 1
  2118 2096 2097 2
  2119 2098 2111 1
  2120 2098 2099 1
  2121 2099 2101 ar
  2122 2099 2100 ar
  2123 2100 2112 1
  2124 2100 2104 ar
  2125 2101 2102 ar
  2126 2101 2103 ar
  2127 2102 2104 ar
  2128 2102 2105 ar
  2129 2103 2106 ar
  2130 2103 2114 1
  2131 2104 2113 1
  2132 2105 2115 1
  2133 2105 2107 ar
  2134 2106 2107 ar
  2135 2106 2116 1
  2136 2107 2117 1
  2137 2108 2094 1
  2138 2110 2098 1
  2139 2089 2094 am
  2140 2118 2119 1
  2141 2119 2127 1
  2142 2119 2122 1
  2143 2119 2120 1
  2144 2120 2121 2
  2145 2122 2129 1
  2146 2122 2123 1
  2147 2123 2125 2
  2148 2123 2124 am
  2149 2124 2130 1
  2150 2124 2131 1
  2151 2126 2118 1
  2152 2128 2122 1
  2153 2096 2118 am
  2154 2132 2133 1
  2155 2133 2141 1
  2156 2133 2136 1
  2157 2133 2134 1
  2158 2134 2135 2
  2159 2136 2143 1
  2160 2136 2137 1
  2161 2137 2139 2
  2162 2137 2138 am
  2163 2138 2144 1
  2164 2138 2145 1
  2165 2140 2132 1
  2166 2142 2136 1
  2167 2120 2132 am
  2168 2146 2147 1
  2169 2147 2153 1
  2170 2147 2150 1
  2171 2147 2148 1
  2172 2148 2149 2
  2173 2150 2155 1
  2174 2150 2151 1
  2175 2152 2146 1
  2176 2154 2150 1
  2177 2134 2146 am
  2178 2156 2157 1
  2179 2157 2158 1
  2180 2157 2162 1
  2181 2158 2159 2
  2182 2160 2156 1
  2183 2161 2157 1
  2184 2148 2156 am
  2185 2163 2164 1
  2186 2164 2173 1
  2187 2164 2167 1
  2188 2164 2165 1
  2189 2165 2166 2
  2190 2167 2175 1
  2191 2167 2168 1
  2192 2168 2177 1
  2193 2168 2169 1
  2194 2169 2171 2
  2195 2169 2170 am
  2196 2170 2178 1
  2197 2170 2179 1
  2198 2172 2163 1
  2199 2174 2167 1
  2200 2176 2168 1
  2201 2158 2163 am
  2202 2180 2186 1
  2203 2180 2181 1
  2204 2181 2184 1
  2205 2181 2187 1
  2206 2181 2182 1
  2207 2182 2183 2
  2208 2184 2185 1
  2209 2184 2189 1
  2210 2185 2186 1
  2211 2185 2191 1
  2212 2186 2193 1
  2213 2188 2184 1
  2214 2190 2185 1
  2215 2192 2186 1
  2216 2165 2180 am
  2217 2194 2195 1
  2218 2195 2204 1
  2219 2195 2198 1
  2220 2195 2196 1
  2221 2196 2197 2
  2222 2198 2206 1
  2223 2198 2199 1
  2224 2199 2208 1
  2225 2199 2200 1
  2226 2200 2210 1
  2227 2200 2201 1
  2228 2201 2212 1
  2229 2201 2202 1
  2230 2202 2213 1
  2231 2202 2214 1
  2232 2202 2215 1
  2233 2203 2194 1
  2234 2205 2198 1
  2235 2207 2199 1
  2236 2209 2200 1
  2237 2211 2201 1
  2238 2182 2194 am
  2239 2216 2217 1
  2240 2217 2226 1
  2241 2217 2220 1
  2242 2217 2218 1
  2243 2218 2219 2
  2244 2220 2228 1
  2245 2220 2221 1
  2246 2221 2230 1
  2247 2221 2222 1
  2248 2222 2223 2
  2249 2222 2224 2
  2250 2225 2216 1
  2251 2227 2220 1
  2252 2229 2221 1
  2253 2196 2216 am
  2254 2231 2232 1
  2255 2232 2233 1
  2256 2232 2237 1
  2257 2233 2234 2
  2258 2235 2231 1
  2259 2236 2232 1
  2260 2218 2231 am
  2261 2238 2239 1
  2262 2239 2248 1
  2263 2239 2242 1
  2264 2239 2240 1
  2265 2240 2241 2
  2266 2242 2250 1
  2267 2242 2243 1
  2268 2243 2252 1
  2269 2243 2244 1
  2270 2244 2254 1
  2271 2244 2245 1
  2272 2245 2256 1
  2273 2245 2246 1
  2274 2246 2257 1
  2275 2246 2258 1
  2276 2246 2259 1
  2277 2247 2238 1
  2278 2249 2242 1
  2279 2251 2243 1
  2280 2253 2244 1
  2281 2255 2245 1
  2282 2233 2238 am
  2283 2260 2261 1
  2284 2261 2266 1
  2285 2261 2264 1
  2286 2261 2262 1
  2287 2262 2263 2
  2288 2264 2267 1
  2289 2264 2268 1
  2290 2264 2269 1
  2291 2265 2260 1
  2292 2240 2260 am
  2293 2270 2271 1
  2294 2270 2280 1
  2295 2271 2272 1
  2296 2271 2274 1
  2297 2271 2281 1
  2298 2272 2273 2
  2299 2274 2275 1
  2300 2274 2282 1
  2301 2274 2283 1
  2302 2275 2276 ar
  2303 2275 2277 ar
  2304 2276 2279 ar
  2305 2276 2284 1
  2306 2277 2278 ar
  2307 2278 2279 ar
  2308 2278 2285 1
  2309 2279 2286 1
  2310 2262 2270 am
  2311 2287 2288 1
  2312 2288 2294 1
  2313 2288 2291 1
  2314 2288 2289 1
  2315 2289 2290 2
  2316 2291 2296 1
  2317 2291 2292 1
  2318 2293 2287 1
  2319 2295 2291 1
  2320 2297 2292 1
  2321 2287 2272 am
  2322 2298 2299 1
  2323 2299 2308 1
  2324 2299 2302 1
  2325 2299 2300 1
  2326 2300 2301 2
  2327 2302 2310 1
  2328 2302 2303 1
  2329 2303 2312 1
  2330 2303 2304 1
  2331 2304 2306 2
  2332 2304 2305 am
  2333 2305 2313 1
  2334 2305 2314 1
  2335 2307 2298 1
  2336 2309 2302 1
  2337 2311 2303 1
  2338 2289 2298 am
  2339 2315 2316 1
  2340 2316 2317 1
  2341 2316 2321 1
  2342 2317 2318 2
  2343 2319 2315 1
  2344 2320 2316 1
  2345 2300 2315 am
  2346 2322 2323 1
  2347 2323 2329 1
  2348 2323 2326 1
  2349 2323 2324 1
  2350 2324 2325 2
  2351 2326 2331 1
  2352 2326 2327 1
  2353 2328 2322 1
  2354 2330 2326 1
  2355 2317 2322 am
  2356 2332 2333 1
  2357 2333 2334 1
  2358 2333 2338 1
  2359 2334 2335 2
  2360 2336 2332 1
  2361 2337 2333 1
  2362 2324 2332 am
  2363 2339 2340 1
  2364 2340 2349 1
  2365 2340 2343 1
  2366 2340 2341 1
  2367 2341 2342 2
  2368 2343 2351 1
  2369 2343 2344 1
  2370 2344 2353 1
  2371 2344 2345 1
  2372 2345 2346 2
  2373 2345 2347 2
  2374 2348 2339 1
  2375 2350 2343 1
  2376 2352 2344 1
  2377 2334 2339 am
  2378 2354 2355 1
  2379 2355 2356 1
  2380 2355 2360 1
  2381 2356 2357 2
  2382 2358 2354 1
  2383 2359 2355 1
  2384 2341 2354 am
  2385 2361 2362 1
  2386 2362 2371 1
  2387 2362 2365 1
  2388 2362 2363 1
  2389 2363 2364 2
  2390 2365 2373 1
  2391 2365 2366 1
  2392 2366 2375 1
  2393 2366 2367 1
  2394 2367 2369 2
  2395 2367 2368 am
  2396 2368 2376 1
  2397 2368 2377 1
  2398 2370 2361 1
  2399 2372 2365 1
  2400 2374 2366 1
  2401 2356 2361 am
  2402 2378 2379 1
  2403 2379 2380 1
  2404 2379 2386 1
  2405 2379 2382 1
  2406 2380 2381 2
  2407 2382 2383 1
  2408 2382 2387 1
  2409 2382 2384 1
  2410 2383 2388 1
  2411 2383 2390 1
  2412 2383 2389 1
  2413 2384 2391 1
  2414 2384 2392 1
  2415 2384 2393 1
  2416 2385 2378 1
  2417 2363 2378 am
  2418 2394 2395 1
  2419 2395 2400 1
  2420 2395 2398 1
  2421 2395 2396 1
  2422 2396 2397 2
  2423 2398 2401 1
  2424 2398 2402 1
  2425 2398 2403 1
  2426 2399 2394 1
  2427 2380 2394 am
  2428 2404 2405 1
  2429 2405 2411 1
  2430 2405 2408 1
  2431 2405 2406 1
  2432 2406 2407 2
  2433 2408 2413 1
  2434 2408 2409 1
  2435 2410 2404 1
  2436 2412 2408 1
  2437 2396 2404 am
  2438 2414 2415 1
  2439 2415 2418 1
  2440 2415 2423 1
  2441 2415 2416 1
  2442 2416 2417 2
  2443 2418 2425 1
  2444 2418 2419 1
  2445 2419 2426 1
  2446 2419 2420 1
  2447 2419 2421 1
  2448 2420 2427 1
  2449 2420 2428 1
  2450 2420 2429 1
  2451 2421 2430 1
  2452 2421 2431 1
  2453 2421 2432 1
  2454 2422 2414 1
  2455 2424 2418 1
  2456 2406 2414 am
  2457 2433 2434 1
  2458 2434 2445 1
  2459 2434 2437 1
  2460 2434 2435 1
  2461 2435 2436 2
  2462 2437 2447 1
  2463 2437 2438 1
  2464 2438 2439 ar
  2465 2438 2440 ar
  2466 2439 2448 1
  2467 2439 2441 ar
  2468 2440 2442 ar
  2469 2440 2449 1
  2470 2441 2450 1
  2471 2441 2443 ar
  2472 2442 2443 ar
  2473 2442 2451 1
  2474 2443 2452 1
  2475 2444 2433 1
  2476 2446 2437 1
  2477 2416 2433 am
  2478 2453 2454 1
  2479 2454 2463 1
  2480 2454 2457 1
  2481 2454 2455 1
  2482 2455 2456 2
  2483 2457 2465 1
  2484 2457 2458 1
  2485 2458 2467 1
  2486 2458 2459 1
  2487 2459 2460 2
  2488 2459 2461 2
  2489 2462 2453 1
  2490 2464 2457 1
  2491 2466 2458 1
  2492 2435 2453 am
  2493 2468 2469 1
  2494 2469 2477 1
  2495 2469 2472 1
  2496 2469 2470 1
  2497 2470 2471 2
  2498 2472 2479 1
  2499 2472 2473 1
  2500 2473 2474 2
  2501 2473 2475 2
  2502 2476 2468 1
  2503 2478 2472 1
  2504 2455 2468 am
  2505 2480 2481 1
  2506 2481 2482 1
  2507 2481 2488 1
  2508 2481 2484 1
  2509 2482 2483 2
  2510 2484 2485 1
  2511 2484 2489 1
  2512 2484 2486 1
  2513 2485 2490 1
  2514 2485 2492 1
  2515 2485 2491 1
  2516 2486 2493 1
  2517 2486 2494 1
  2518 2486 2495 1
  2519 2487 2480 1
  2520 2470 2480 am
  2521 2496 2497 1
  2522 2497 2498 1
  2523 2497 2504 1
  2524 2497 2500 1
  2525 2498 2499 2
  2526 2500 2501 1
  2527 2500 2505 1
  2528 2500 2502 1
  2529 2501 2506 1
  2530 2501 2508 1
  2531 2501 2507 1
  2532 2502 2509 1
  2533 2502 2510 1
  2534 2502 2511 1
  2535 2503 2496 1
  2536 2482 2496 am
  2537 2512 2518 1
  2538 2512 2513 1
  2539 2513 2516 1
  2540 2513 2519 1
  2541 2513 2514 1
  2542 2514 2515 2
  2543 2516 2517 1
  2544 2516 2521 1
  2545 2517 2518 1
  2546 2517 2523 1
  2547 2518 2525 1
  2548 2520 2516 1
  2549 2522 2517 1
  2550 2524 2518 1
  2551 2498 2512 am
  2552 2526 2527 1
  2553 2527 2535 1
  2554 2527 2530 1
  2555 2527 2528 1
  2556 2528 2529 2
  2557 2530 2537 1
  2558 2530 2531 1
  2559 2531 2539 1
  2560 2531 2532 1
  2561 2532 2533 1
  2562 2533 2540 1
  2563 2533 2541 1
  2564 2533 2542 1
  2565 2534 2526 1
  2566 2536 2530 1
  2567 2538 2531 1
  2568 2514 2526 am
  2569 2543 2544 1
  2570 2544 2552 1
  2571 2544 2547 1
  2572 2544 2545 1
  2573 2545 2546 2
  2574 2547 2554 1
  2575 2547 2548 1
  2576 2548 2550 2
  2577 2548 2549 am
  2578 2549 2555 1
  2579 2549 2556 1
  2580 2551 2543 1
  2581 2553 2547 1
[truncated: 99,192 more chars]
