# Supplementary material for: The pocketome of G-protein-coupled receptors reveals previously untargeted allosteric sites
Source: Nat Commun. 2022 May 10;13:2567. doi: 10.1038/s41467-022-29609-6 (PMC9091257; doi:10.1038/s41467-022-29609-6)
Supplement: Supplementary file 4 — Supplementary Data 1 [file 41467_2022_29609_MOESM4_ESM.zip › docking_files/2ydv/mols.mol2]

# TRIPOS MOL2 file generated by SEED

@<TRIPOS>MOLECULE
methanamine
 8 7 0 0 0
****
USER_CHARGES
INVALID_CHARGES
Pose:   1 Cluster:   1 Fr_nu: 967298 TotEn:    -7.15
@<TRIPOS>ATOM
      1 C1        -79.2376   -8.7169  -55.7464 C.3    1 LIG       0.04000
      2 N1        -78.8411  -10.1053  -55.4428 N.4    1 LIG      -0.30000
      3 H1        -79.0429   -8.5379  -56.8054 H      1 LIG       0.09000
      4 H2        -80.3008   -8.6159  -55.5201 H      1 LIG       0.09000
      5 H3        -78.6381   -8.0537  -55.1198 H      1 LIG       0.09000
      6 H4        -79.0024  -10.3334  -54.4530 H      1 LIG       0.33000
      7 H5        -77.8431  -10.2607  -55.6374 H      1 LIG       0.33000
      8 H6        -79.3752  -10.7796  -56.0069 H      1 LIG       0.33000
@<TRIPOS>BOND
      1       1       2 1
      2       1       3 1
      3       1       4 1
      4       1       5 1
      5       2       6 1
      6       2       7 1
      7       2       8 1
@<TRIPOS>ALT_TYPE
CGenFF_4.0_ALT_TYPE_SET
CGenFF_4.0 1 CG334 2 NG3P3 3 HGA3 4 HGA3 5 HGA3 6 HGP2 7 HGP2 8 HGP2
@<TRIPOS>MOLECULE
methanamine
 8 7 0 0 0
****
USER_CHARGES
INVALID_CHARGES
Pose:   2 Cluster:   2 Fr_nu: 979574 TotEn:    -5.39
@<TRIPOS>ATOM
      1 C1        -78.6005   -9.3431  -56.0475 C.3    1 LIG       0.04000
      2 N1        -79.1713   -8.8388  -54.7837 N.4    1 LIG      -0.30000
      3 H1        -77.5467   -9.5668  -55.8722 H      1 LIG       0.09000
      4 H2        -79.1517  -10.2428  -56.3276 H      1 LIG       0.09000
      5 H3        -78.7156   -8.5617  -56.8011 H      1 LIG       0.09000
      6 H4        -80.1684   -8.6096  -54.8876 H      1 LIG       0.33000
      7 H5        -78.6890   -7.9865  -54.4689 H      1 LIG       0.33000
      8 H6        -79.0907   -9.5358  -54.0315 H      1 LIG       0.33000
@<TRIPOS>BOND
      1       1       2 1
      2       1       3 1
      3       1       4 1
      4       1       5 1
      5       2       6 1
      6       2       7 1
      7       2       8 1
@<TRIPOS>ALT_TYPE
CGenFF_4.0_ALT_TYPE_SET
CGenFF_4.0 1 CG334 2 NG3P3 3 HGA3 4 HGA3 5 HGA3 6 HGP2 7 HGP2 8 HGP2
@<TRIPOS>MOLECULE
methanamine
 8 7 0 0 0
****
USER_CHARGES
INVALID_CHARGES
Pose:   3 Cluster:   3 Fr_nu: 964949 TotEn:    -4.71
@<TRIPOS>ATOM
      1 C1        -79.2376   -8.7169  -55.7464 C.3    1 LIG       0.04000
      2 N1        -80.1868   -9.4546  -54.8908 N.4    1 LIG      -0.30000
      3 H1        -78.7378   -7.9714  -55.1252 H      1 LIG       0.09000
      4 H2        -78.5220   -9.4362  -56.1491 H      1 LIG       0.09000
      5 H3        -79.8088   -8.2417  -56.5463 H      1 LIG       0.09000
      6 H4        -80.6907  -10.1751  -55.4243 H      1 LIG       0.33000
      7 H5        -80.8894   -8.8246  -54.4815 H      1 LIG       0.33000
      8 H6        -79.7036   -9.9256  -54.1145 H      1 LIG       0.33000
@<TRIPOS>BOND
      1       1       2 1
      2       1       3 1
      3       1       4 1
      4       1       5 1
      5       2       6 1
      6       2       7 1
      7       2       8 1
@<TRIPOS>ALT_TYPE
CGenFF_4.0_ALT_TYPE_SET
CGenFF_4.0 1 CG334 2 NG3P3 3 HGA3 4 HGA3 5 HGA3 6 HGP2 7 HGP2 8 HGP2
@<TRIPOS>MOLECULE
methanamine
 8 7 0 0 0
****
USER_CHARGES
INVALID_CHARGES
Pose:   4 Cluster:   4 Fr_nu: 1019179 TotEn:    -1.30
@<TRIPOS>ATOM
      1 C1        -79.1063  -10.1075  -56.3256 C.3    1 LIG       0.04000
      2 N1        -80.0516  -10.6692  -55.3416 N.4    1 LIG      -0.30000
      3 H1        -79.5901  -10.1298  -57.3038 H      1 LIG       0.09000
      4 H2        -78.8785   -9.0836  -56.0234 H      1 LIG       0.09000
      5 H3        -78.2082  -10.7282  -56.3179 H      1 LIG       0.09000
      6 H4        -79.6488  -10.6743  -54.3953 H      1 LIG       0.33000
      7 H5        -80.3038  -11.6385  -55.5757 H      1 LIG       0.33000
      8 H6        -80.9224  -10.1231  -55.3043 H      1 LIG       0.33000
@<TRIPOS>BOND
      1       1       2 1
      2       1       3 1
      3       1       4 1
      4       1       5 1
      5       2       6 1
      6       2       7 1
      7       2       8 1
@<TRIPOS>ALT_TYPE
CGenFF_4.0_ALT_TYPE_SET
CGenFF_4.0 1 CG334 2 NG3P3 3 HGA3 4 HGA3 5 HGA3 6 HGP2 7 HGP2 8 HGP2
@<TRIPOS>MOLECULE
methanol
 6 5 0 0 0
****
USER_CHARGES
INVALID_CHARGES
Pose:   1 Cluster:   1 Fr_nu: 9870120 TotEn:   -17.77
@<TRIPOS>ATOM
      1 C1        -48.2929  -21.5733  -26.7515 C.3    1 LIG      -0.04000
      2 O1        -49.2565  -20.7683  -26.0974 O.3    1 LIG      -0.65000
      3 H1        -47.4254  -21.7061  -26.1003 H      1 LIG       0.09000
      4 H2        -47.9904  -21.0942  -27.6861 H      1 LIG       0.09000
      5 H3        -48.7340  -22.5486  -26.9703 H      1 LIG       0.09000
      6 H4        -50.0095  -20.6734  -26.7055 H      1 LIG       0.42000
@<TRIPOS>BOND
      1       1       2 1
      2       1       3 1
      3       1       4 1
      4       1       5 1
      5       2       6 1
@<TRIPOS>ALT_TYPE
CGenFF_4.0_ALT_TYPE_SET
CGenFF_4.0 1 CG331 2 OG311 3 HGA3 4 HGA3 5 HGA3 6 HGP1
@<TRIPOS>MOLECULE
methanol
 6 5 0 0 0
****
USER_CHARGES
INVALID_CHARGES
Pose:   2 Cluster:   2 Fr_nu: 2123660 TotEn:   -15.36
@<TRIPOS>ATOM
      1 C1        -52.7150    2.3544  -32.0264 C.3    1 LIG      -0.04000
      2 O1        -52.3568    3.4061  -31.1488 O.3    1 LIG      -0.65000
      3 H1        -52.4958    2.6474  -33.0561 H      1 LIG       0.09000
      4 H2        -53.7802    2.1348  -31.9178 H      1 LIG       0.09000
      5 H3        -52.1338    1.4651  -31.7714 H      1 LIG       0.09000
      6 H4        -52.5659    3.1090  -30.2467 H      1 LIG       0.42000
@<TRIPOS>BOND
      1       1       2 1
      2       1       3 1
      3       1       4 1
      4       1       5 1
      5       2       6 1
@<TRIPOS>ALT_TYPE
CGenFF_4.0_ALT_TYPE_SET
CGenFF_4.0 1 CG331 2 OG311 3 HGA3 4 HGA3 5 HGA3 6 HGP1
@<TRIPOS>MOLECULE
methanol
 6 5 0 0 0
****
USER_CHARGES
INVALID_CHARGES
Pose:   3 Cluster:   3 Fr_nu: 2032728 TotEn:   -14.54
@<TRIPOS>ATOM
      1 C1        -77.4035  -14.6943  -43.7261 C.3    1 LIG      -0.04000
      2 O1        -77.6213  -15.9972  -43.2167 O.3    1 LIG      -0.65000
      3 H1        -78.3650  -14.2073  -43.9065 H      1 LIG       0.09000
      4 H2        -76.8343  -14.7565  -44.6570 H      1 LIG       0.09000
      5 H3        -76.8367  -14.1160  -42.9927 H      1 LIG       0.09000
      6 H4        -76.7468  -16.3963  -43.0698 H      1 LIG       0.42000
@<TRIPOS>BOND
      1       1       2 1
      2       1       3 1
      3       1       4 1
      4       1       5 1
      5       2       6 1
@<TRIPOS>ALT_TYPE
CGenFF_4.0_ALT_TYPE_SET
CGenFF_4.0 1 CG331 2 OG311 3 HGA3 4 HGA3 5 HGA3 6 HGP1
@<TRIPOS>MOLECULE
methanol
 6 5 0 0 0
****
USER_CHARGES
INVALID_CHARGES
Pose:   4 Cluster:   4 Fr_nu: 9842071 TotEn:   -14.09
@<TRIPOS>ATOM
      1 C1        -76.7018  -14.8666  -59.7251 C.3    1 LIG      -0.04000
      2 O1        -75.4735  -15.5046  -59.4274 O.3    1 LIG      -0.65000
      3 H1        -77.2553  -14.6902  -58.7995 H      1 LIG       0.09000
      4 H2        -77.2877  -15.4980  -60.3979 H      1 LIG       0.09000
      5 H3        -76.4967  -13.9104  -60.2122 H      1 LIG       0.09000
      6 H4        -75.0120  -15.6441  -60.2720 H      1 LIG       0.42000
@<TRIPOS>BOND
      1       1       2 1
      2       1       3 1
      3       1       4 1
      4       1       5 1
      5       2       6 1
@<TRIPOS>ALT_TYPE
CGenFF_4.0_ALT_TYPE_SET
CGenFF_4.0 1 CG331 2 OG311 3 HGA3 4 HGA3 5 HGA3 6 HGP1
@<TRIPOS>MOLECULE
methanol
 6 5 0 0 0
****
USER_CHARGES
INVALID_CHARGES
Pose:   5 Cluster:   5 Fr_nu: 397469 TotEn:   -13.87
@<TRIPOS>ATOM
      1 C1        -46.3612   -9.4176  -30.1762 C.3    1 LIG      -0.04000
      2 O1        -47.1710   -8.3891  -29.6369 O.3    1 LIG      -0.65000
      3 H1        -45.8424   -9.0465  -31.0635 H      1 LIG       0.09000
      4 H2        -46.9862  -10.2750  -30.4384 H      1 LIG       0.09000
      5 H3        -45.6259   -9.7207  -29.4271 H      1 LIG       0.09000
      6 H4        -47.6141   -8.7560  -28.8529 H      1 LIG       0.42000
@<TRIPOS>BOND
      1       1       2 1
      2       1       3 1
      3       1       4 1
      4       1       5 1
      5       2       6 1
@<TRIPOS>ALT_TYPE
CGenFF_4.0_ALT_TYPE_SET
CGenFF_4.0 1 CG331 2 OG311 3 HGA3 4 HGA3 5 HGA3 6 HGP1
@<TRIPOS>MOLECULE
methanol
 6 5 0 0 0
****
USER_CHARGES
INVALID_CHARGES
Pose:   6 Cluster:   6 Fr_nu: 231497 TotEn:   -13.60
@<TRIPOS>ATOM
      1 C1        -68.1441   -6.9673  -42.9624 C.3    1 LIG      -0.04000
      2 O1        -66.9439   -7.1000  -43.7015 O.3    1 LIG      -0.65000
      3 H1        -68.0920   -6.0711  -42.3392 H      1 LIG       0.09000
      4 H2        -68.2871   -7.8516  -42.3362 H      1 LIG       0.09000
      5 H3        -68.9818   -6.8764  -43.6579 H      1 LIG       0.09000
      6 H4        -67.0283   -7.9047  -44.2409 H      1 LIG       0.42000
@<TRIPOS>BOND
      1       1       2 1
      2       1       3 1
      3       1       4 1
      4       1       5 1
      5       2       6 1
@<TRIPOS>ALT_TYPE
CGenFF_4.0_ALT_TYPE_SET
CGenFF_4.0 1 CG331 2 OG311 3 HGA3 4 HGA3 5 HGA3 6 HGP1
@<TRIPOS>MOLECULE
methanol
 6 5 0 0 0
****
USER_CHARGES
INVALID_CHARGES
Pose:   7 Cluster:   7 Fr_nu: 9847309 TotEn:   -13.59
@<TRIPOS>ATOM
      1 C1        -46.5979   -8.5593  -28.1045 C.3    1 LIG      -0.04000
      2 O1        -46.0878   -8.2220  -29.3814 O.3    1 LIG      -0.65000
      3 H1        -46.8331   -7.6460  -27.5524 H      1 LIG       0.09000
      4 H2        -45.8557   -9.1470  -27.5582 H      1 LIG       0.09000
      5 H3        -47.5077   -9.1509  -28.2301 H      1 LIG       0.09000
      6 H4        -45.8912   -9.0567  -29.8400 H      1 LIG       0.42000
@<TRIPOS>BOND
      1       1       2 1
      2       1       3 1
      3       1       4 1
      4       1       5 1
      5       2       6 1
@<TRIPOS>ALT_TYPE
CGenFF_4.0_ALT_TYPE_SET
CGenFF_4.0 1 CG331 2 OG311 3 HGA3 4 HGA3 5 HGA3 6 HGP1
@<TRIPOS>MOLECULE
methanol
 6 5 0 0 0
****
USER_CHARGES
INVALID_CHARGES
Pose:   8 Cluster:   8 Fr_nu: 2123852 TotEn:   -13.57
@<TRIPOS>ATOM
      1 C1        -52.7150    2.3544  -32.0264 C.3    1 LIG      -0.04000
      2 O1        -52.4426    3.1822  -33.1422 O.3    1 LIG      -0.65000
      3 H1        -53.2710    2.9231  -31.2769 H      1 LIG       0.09000
      4 H2        -51.7751    1.9930  -31.6015 H      1 LIG       0.09000
      5 H3        -53.3159    1.5028  -32.3539 H      1 LIG       0.09000
      6 H4        -51.9491    2.6433  -33.7839 H      1 LIG       0.42000
@<TRIPOS>BOND
      1       1       2 1
      2       1       3 1
      3       1       4 1
      4       1       5 1
      5       2       6 1
@<TRIPOS>ALT_TYPE
CGenFF_4.0_ALT_TYPE_SET
CGenFF_4.0 1 CG331 2 OG311 3 HGA3 4 HGA3 5 HGA3 6 HGP1
@<TRIPOS>MOLECULE
methanol
 6 5 0 0 0
****
USER_CHARGES
INVALID_CHARGES
Pose:   9 Cluster:   9 Fr_nu: 9834954 TotEn:   -13.55
@<TRIPOS>ATOM
      1 C1        -46.8265   -9.8087  -30.3938 C.3    1 LIG      -0.04000
      2 O1        -46.7941   -8.6436  -31.1975 O.3    1 LIG      -0.65000
      3 H1        -47.4192   -9.6166  -29.4960 H      1 LIG       0.09000
      4 H2        -45.8073  -10.0901  -30.1171 H      1 LIG       0.09000
      5 H3        -47.2848  -10.6207  -30.9632 H      1 LIG       0.09000
      6 H4        -46.2601   -8.8532  -31.9828 H      1 LIG       0.42000
@<TRIPOS>BOND
      1       1       2 1
      2       1       3 1
      3       1       4 1
      4       1       5 1
      5       2       6 1
@<TRIPOS>ALT_TYPE
CGenFF_4.0_ALT_TYPE_SET
CGenFF_4.0 1 CG331 2 OG311 3 HGA3 4 HGA3 5 HGA3 6 HGP1
@<TRIPOS>MOLECULE
methanol
 6 5 0 0 0
****
USER_CHARGES
INVALID_CHARGES
Pose:  10 Cluster:  10 Fr_nu: 6428860 TotEn:   -13.45
@<TRIPOS>ATOM
      1 C1        -71.8590  -11.4170  -42.5677 C.3    1 LIG      -0.04000
      2 O1        -70.7500  -12.2890  -42.6869 O.3    1 LIG      -0.65000
      3 H1        -71.6207  -10.4575  -43.0332 H      1 LIG       0.09000
      4 H2        -72.0978  -11.2721  -41.5110 H      1 LIG       0.09000
      5 H3        -72.7176  -11.8625  -43.0756 H      1 LIG       0.09000
      6 H4        -70.9995  -13.1279  -42.2630 H      1 LIG       0.42000
@<TRIPOS>BOND
      1       1       2 1
      2       1       3 1
      3       1       4 1
      4       1       5 1
      5       2       6 1
@<TRIPOS>ALT_TYPE
CGenFF_4.0_ALT_TYPE_SET
CGenFF_4.0 1 CG331 2 OG311 3 HGA3 4 HGA3 5 HGA3 6 HGP1
@<TRIPOS>MOLECULE
methanol
 6 5 0 0 0
****
USER_CHARGES
INVALID_CHARGES
Pose:  11 Cluster:  11 Fr_nu: 9857826 TotEn:   -13.15
@<TRIPOS>ATOM
      1 C1        -50.0404  -21.5522  -33.0159 C.3    1 LIG      -0.04000
      2 O1        -49.3807  -20.4909  -32.3503 O.3    1 LIG      -0.65000
      3 H1        -50.4566  -21.1891  -33.9588 H      1 LIG       0.09000
      4 H2        -50.8386  -21.9426  -32.3794 H      1 LIG       0.09000
      5 H3        -49.3188  -22.3465  -33.2206 H      1 LIG       0.09000
      6 H4        -49.0257  -20.8515  -31.5198 H      1 LIG       0.42000
@<TRIPOS>BOND
      1       1       2 1
      2       1       3 1
      3       1       4 1
      4       1       5 1
      5       2       6 1
@<TRIPOS>ALT_TYPE
CGenFF_4.0_ALT_TYPE_SET
CGenFF_4.0 1 CG331 2 OG311 3 HGA3 4 HGA3 5 HGA3 6 HGP1
@<TRIPOS>MOLECULE
methanol
 6 5 0 0 0
****
USER_CHARGES
INVALID_CHARGES
Pose:  12 Cluster:  12 Fr_nu: 9861973 TotEn:   -13.13
@<TRIPOS>ATOM
      1 C1        -46.3248   -8.9373  -29.8729 C.3    1 LIG      -0.04000
      2 O1        -45.8179   -7.7480  -30.4498 O.3    1 LIG      -0.65000
      3 H1        -46.6127   -8.7464  -28.8362 H      1 LIG       0.09000
      4 H2        -45.5599   -9.7171  -29.9120 H      1 LIG       0.09000
      5 H3        -47.2017   -9.2611  -30.4384 H      1 LIG       0.09000
      6 H4        -45.5737   -7.9573  -31.3676 H      1 LIG       0.42000
@<TRIPOS>BOND
      1       1       2 1
      2       1       3 1
      3       1       4 1
      4       1       5 1
      5       2       6 1
@<TRIPOS>ALT_TYPE
CGenFF_4.0_ALT_TYPE_SET
CGenFF_4.0 1 CG331 2 OG311 3 HGA3 4 HGA3 5 HGA3 6 HGP1
@<TRIPOS>MOLECULE
methanol
 6 5 0 0 0
****
USER_CHARGES
INVALID_CHARGES
Pose:  13 Cluster:  13 Fr_nu: 753716 TotEn:   -13.00
@<TRIPOS>ATOM
      1 C1        -71.5250   -9.7080  -43.3200 C.3    1 LIG      -0.04000
      2 O1        -70.7283  -10.1463  -44.4051 O.3    1 LIG      -0.65000
      3 H1        -70.9612   -8.9895  -42.7199 H      1 LIG       0.09000
      4 H2        -71.8109  -10.5663  -42.7066 H      1 LIG       0.09000
      5 H3        -72.4243   -9.2264  -43.7110 H      1 LIG       0.09000
      6 H4        -71.2618  -10.7812  -44.9130 H      1 LIG       0.42000
@<TRIPOS>BOND
      1       1       2 1
      2       1       3 1
      3       1       4 1
      4       1       5 1
      5       2       6 1
@<TRIPOS>ALT_TYPE
CGenFF_4.0_ALT_TYPE_SET
CGenFF_4.0 1 CG331 2 OG311 3 HGA3 4 HGA3 5 HGA3 6 HGP1
@<TRIPOS>MOLECULE
methanol
 6 5 0 0 0
****
USER_CHARGES
INVALID_CHARGES
Pose:  14 Cluster:  14 Fr_nu: 749803 TotEn:   -12.80
@<TRIPOS>ATOM
      1 C1        -76.5370  -13.6435  -43.3555 C.3    1 LIG      -0.04000
      2 O1        -76.9235  -14.8649  -42.7526 O.3    1 LIG      -0.65000
      3 H1        -77.1144  -13.4891  -44.2703 H      1 LIG       0.09000
      4 H2        -75.4691  -13.6720  -43.5865 H      1 LIG       0.09000
      5 H3        -76.7356  -12.8251  -42.6595 H      1 LIG       0.09000
      6 H4        -76.3903  -14.9663  -41.9457 H      1 LIG       0.42000
@<TRIPOS>BOND
      1       1       2 1
      2       1       3 1
      3       1       4 1
      4       1       5 1
      5       2       6 1
@<TRIPOS>ALT_TYPE
CGenFF_4.0_ALT_TYPE_SET
CGenFF_4.0 1 CG331 2 OG311 3 HGA3 4 HGA3 5 HGA3 6 HGP1
@<TRIPOS>MOLECULE
methanol
 6 5 0 0 0
****
USER_CHARGES
INVALID_CHARGES
Pose:  15 Cluster:  15 Fr_nu: 329381 TotEn:   -12.48
@<TRIPOS>ATOM
      1 C1        -71.9165   -9.7032  -43.7749 C.3    1 LIG      -0.04000
      2 O1        -70.9273   -8.9470  -44.4487 O.3    1 LIG      -0.65000
      3 H1        -71.4528  -10.5732  -43.3033 H      1 LIG       0.09000
      4 H2        -72.6790  -10.0256  -44.4885 H      1 LIG       0.09000
      5 H3        -72.3794   -9.0790  -43.0070 H      1 LIG       0.09000
      6 H4        -71.3766   -8.1854  -44.8535 H      1 LIG       0.42000
@<TRIPOS>BOND
      1       1       2 1
      2       1       3 1
      3       1       4 1
      4       1       5 1
      5       2       6 1
@<TRIPOS>ALT_TYPE
CGenFF_4.0_ALT_TYPE_SET
CGenFF_4.0 1 CG331 2 OG311 3 HGA3 4 HGA3 5 HGA3 6 HGP1
@<TRIPOS>MOLECULE
methanol
 6 5 0 0 0
****
USER_CHARGES
INVALID_CHARGES
Pose:  16 Cluster:  16 Fr_nu: 2030269 TotEn:   -12.06
@<TRIPOS>ATOM
      1 C1        -77.0796  -14.1160  -43.6598 C.3    1 LIG      -0.04000
      2 O1        -78.1841  -14.9994  -43.7243 O.3    1 LIG      -0.65000
      3 H1        -76.2282  -14.6285  -43.2052 H      1 LIG       0.09000
      4 H2        -77.3484  -13.2376  -43.0675 H      1 LIG       0.09000
      5 H3        -76.8151  -13.8031  -44.6726 H      1 LIG       0.09000
      6 H4        -78.9182  -14.5094  -44.1326 H      1 LIG       0.42000
@<TRIPOS>BOND
      1       1       2 1
      2       1       3 1
      3       1       4 1
      4       1       5 1
      5       2       6 1
@<TRIPOS>ALT_TYPE
CGenFF_4.0_ALT_TYPE_SET
CGenFF_4.0 1 CG331 2 OG311 3 HGA3 4 HGA3 5 HGA3 6 HGP1
@<TRIPOS>MOLECULE
methanol
 6 5 0 0 0
****
USER_CHARGES
INVALID_CHARGES
Pose:  17 Cluster:  17 Fr_nu: 352194 TotEn:   -11.97
@<TRIPOS>ATOM
      1 C1        -76.1848  -12.2346  -42.7651 C.3    1 LIG      -0.04000
      2 O1        -74.8920  -12.7814  -42.5797 O.3    1 LIG      -0.65000
      3 H1        -76.1466  -11.4600  -43.5350 H      1 LIG       0.09000
      4 H2        -76.5401  -11.8095  -41.8230 H      1 LIG       0.09000
      5 H3        -76.8642  -13.0286  -43.0836 H      1 LIG       0.09000
      6 H4        -74.9666  -13.4634  -41.8905 H      1 LIG       0.42000
@<TRIPOS>BOND
      1       1       2 1
      2       1       3 1
      3       1       4 1
      4       1       5 1
      5       2       6 1
@<TRIPOS>ALT_TYPE
CGenFF_4.0_ALT_TYPE_SET
CGenFF_4.0 1 CG331 2 OG311 3 HGA3 4 HGA3 5 HGA3 6 HGP1
@<TRIPOS>MOLECULE
methanol
 6 5 0 0 0
****
USER_CHARGES
INVALID_CHARGES
Pose:  18 Cluster:  18 Fr_nu: 231599 TotEn:   -11.74
@<TRIPOS>ATOM
      1 C1        -67.9165   -6.9327  -42.9876 C.3    1 LIG      -0.04000
      2 O1        -69.1080   -7.2288  -43.6928 O.3    1 LIG      -0.65000
      3 H1        -67.1211   -6.6951  -43.6983 H      1 LIG       0.09000
      4 H2        -67.6297   -7.7931  -42.3777 H      1 LIG       0.09000
      5 H3        -68.0920   -6.0711  -42.3392 H      1 LIG       0.09000
      6 H4        -69.7889   -7.4341  -43.0295 H      1 LIG       0.42000
@<TRIPOS>BOND
      1       1       2 1
      2       1       3 1
      3       1       4 1
      4       1       5 1
      5       2       6 1
@<TRIPOS>ALT_TYPE
CGenFF_4.0_ALT_TYPE_SET
CGenFF_4.0 1 CG331 2 OG311 3 HGA3 4 HGA3 5 HGA3 6 HGP1
@<TRIPOS>MOLECULE
methanol
 6 5 0 0 0
****
USER_CHARGES
INVALID_CHARGES
Pose:  19 Cluster:  19 Fr_nu: 1067126 TotEn:   -11.48
@<TRIPOS>ATOM
      1 C1        -78.0128   -3.3874  -56.8401 C.3    1 LIG      -0.04000
      2 O1        -76.7476   -2.7532  -56.8800 O.3    1 LIG      -0.65000
      3 H1        -78.7504   -2.7631  -57.3504 H      1 LIG       0.09000
      4 H2        -78.3099   -3.5447  -55.8001 H      1 LIG       0.09000
      5 H3        -77.9427   -4.3527  -57.3470 H      1 LIG       0.09000
      6 H4        -76.1212   -3.3363  -56.4181 H      1 LIG       0.42000
@<TRIPOS>BOND
      1       1       2 1
      2       1       3 1
      3       1       4 1
      4       1       5 1
      5       2       6 1
@<TRIPOS>ALT_TYPE
CGenFF_4.0_ALT_TYPE_SET
CGenFF_4.0 1 CG331 2 OG311 3 HGA3 4 HGA3 5 HGA3 6 HGP1
@<TRIPOS>MOLECULE
methanol
 6 5 0 0 0
****
USER_CHARGES
INVALID_CHARGES
Pose:  20 Cluster:  20 Fr_nu: 758127 TotEn:   -11.38
@<TRIPOS>ATOM
      1 C1        -71.6386   -9.7221  -44.1305 C.3    1 LIG      -0.04000
      2 O1        -71.2302  -11.0015  -43.6825 O.3    1 LIG      -0.65000
      3 H1        -71.5250   -8.9980  -43.3200 H      1 LIG       0.09000
      4 H2        -72.6822   -9.7638  -44.4525 H      1 LIG       0.09000
      5 H3        -71.0109   -9.4235  -44.9734 H      1 LIG       0.09000
      6 H4        -71.3456  -11.6154  -44.4279 H      1 LIG       0.42000
@<TRIPOS>BOND
      1       1       2 1
      2       1       3 1
      3       1       4 1
      4       1       5 1
      5       2       6 1
@<TRIPOS>ALT_TYPE
CGenFF_4.0_ALT_TYPE_SET
CGenFF_4.0 1 CG331 2 OG311 3 HGA3 4 HGA3 5 HGA3 6 HGP1
@<TRIPOS>MOLECULE
methanol
 6 5 0 0 0
****
USER_CHARGES
INVALID_CHARGES
Pose:  21 Cluster:  21 Fr_nu: 453593 TotEn:   -11.15
@<TRIPOS>ATOM
      1 C1        -74.2817  -12.1791  -47.1542 C.3    1 LIG      -0.04000
      2 O1        -73.9296  -12.2607  -48.5231 O.3    1 LIG      -0.65000
      3 H1        -73.9718  -11.2103  -46.7546 H      1 LIG       0.09000
      4 H2        -73.7927  -12.9860  -46.6025 H      1 LIG       0.09000
      5 H3        -75.3654  -12.2800  -47.0592 H      1 LIG       0.09000
      6 H4        -74.2202  -13.1326  -48.8411 H      1 LIG       0.42000
@<TRIPOS>BOND
      1       1       2 1
      2       1       3 1
      3       1       4 1
      4       1       5 1
      5       2       6 1
@<TRIPOS>ALT_TYPE
CGenFF_4.0_ALT_TYPE_SET
CGenFF_4.0 1 CG331 2 OG311 3 HGA3 4 HGA3 5 HGA3 6 HGP1
@<TRIPOS>MOLECULE
methanol
 6 5 0 0 0
****
USER_CHARGES
INVALID_CHARGES
Pose:  22 Cluster:  22 Fr_nu: 1177748 TotEn:   -11.11
@<TRIPOS>ATOM
      1 C1        -58.2898    1.9935  -36.8400 C.3    1 LIG      -0.04000
      2 O1        -58.6811    0.7892  -36.2068 O.3    1 LIG      -0.65000
      3 H1        -57.7282    1.7626  -37.7486 H      1 LIG       0.09000
      4 H2        -57.6718    2.5814  -36.1566 H      1 LIG       0.09000
      5 H3        -59.1838    2.5641  -37.1021 H      1 LIG       0.09000
      6 H4        -59.1757    1.0350  -35.4064 H      1 LIG       0.42000
@<TRIPOS>BOND
      1       1       2 1
      2       1       3 1
      3       1       4 1
      4       1       5 1
      5       2       6 1
@<TRIPOS>ALT_TYPE
CGenFF_4.0_ALT_TYPE_SET
CGenFF_4.0 1 CG331 2 OG311 3 HGA3 4 HGA3 5 HGA3 6 HGP1
@<TRIPOS>MOLECULE
methanol
 6 5 0 0 0
****
USER_CHARGES
INVALID_CHARGES
Pose:  23 Cluster:  23 Fr_nu: 1561941 TotEn:   -10.66
@<TRIPOS>ATOM
      1 C1        -74.5918  -12.0285  -43.0087 C.3    1 LIG      -0.04000
      2 O1        -73.5029  -12.1761  -42.1160 O.3    1 LIG      -0.65000
      3 H1        -74.5289  -11.0562  -43.5036 H      1 LIG       0.09000
      4 H2        -75.5310  -12.1074  -42.4554 H      1 LIG       0.09000
      5 H3        -74.5458  -12.8207  -43.7596 H      1 LIG       0.09000
      6 H4        -73.5935  -13.0490  -41.6969 H      1 LIG       0.42000
@<TRIPOS>BOND
      1       1       2 1
      2       1       3 1
      3       1       4 1
      4       1       5 1
      5       2       6 1
@<TRIPOS>ALT_TYPE
CGenFF_4.0_ALT_TYPE_SET
CGenFF_4.0 1 CG331 2 OG311 3 HGA3 4 HGA3 5 HGA3 6 HGP1
@<TRIPOS>MOLECULE
methanol
 6 5 0 0 0
****
USER_CHARGES
INVALID_CHARGES
Pose:  24 Cluster:  24 Fr_nu:  90908 TotEn:   -10.61
@<TRIPOS>ATOM
      1 C1        -67.8616   -7.2352  -42.8485 C.3    1 LIG      -0.04000
      2 O1        -68.2353   -6.2581  -41.8945 O.3    1 LIG      -0.65000
      3 H1        -67.3270   -6.7557  -43.6721 H      1 LIG       0.09000
      4 H2        -68.7556   -7.7391  -43.2247 H      1 LIG       0.09000
      5 H3        -67.2073   -7.9675  -42.3697 H      1 LIG       0.09000
      6 H4        -68.7063   -6.7213  -41.1808 H      1 LIG       0.42000
@<TRIPOS>BOND
      1       1       2 1
      2       1       3 1
      3       1       4 1
      4       1       5 1
      5       2       6 1
@<TRIPOS>ALT_TYPE
CGenFF_4.0_ALT_TYPE_SET
CGenFF_4.0 1 CG331 2 OG311 3 HGA3 4 HGA3 5 HGA3 6 HGP1
@<TRIPOS>MOLECULE
methanol
 6 5 0 0 0
****
USER_CHARGES
INVALID_CHARGES
Pose:  25 Cluster:  25 Fr_nu: 9042842 TotEn:   -10.36
@<TRIPOS>ATOM
      1 C1        -71.3496  -11.5398  -42.0950 C.3    1 LIG      -0.04000
      2 O1        -70.9628  -10.1797  -42.1650 O.3    1 LIG      -0.65000
      3 H1        -71.5539  -11.9136  -43.1013 H      1 LIG       0.09000
      4 H2        -72.2425  -11.6340  -41.4717 H      1 LIG       0.09000
      5 H3        -70.5357  -12.1185  -41.6521 H      1 LIG       0.09000
      6 H4        -70.7906   -9.8845  -41.2545 H      1 LIG       0.42000
@<TRIPOS>BOND
      1       1       2 1
      2       1       3 1
      3       1       4 1
      4       1       5 1
      5       2       6 1
@<TRIPOS>ALT_TYPE
CGenFF_4.0_ALT_TYPE_SET
CGenFF_4.0 1 CG331 2 OG311 3 HGA3 4 HGA3 5 HGA3 6 HGP1
@<TRIPOS>MOLECULE
methanol
 6 5 0 0 0
****
USER_CHARGES
INVALID_CHARGES
Pose:  26 Cluster:  26 Fr_nu: 8980257 TotEn:   -10.24
@<TRIPOS>ATOM
      1 C1        -71.3781  -11.3122  -42.5420 C.3    1 LIG      -0.04000
      2 O1        -70.3771  -11.6374  -41.5951 O.3    1 LIG      -0.65000
      3 H1        -71.2933  -11.9763  -43.4057 H      1 LIG       0.09000
      4 H2        -71.2598  -10.2720  -42.8559 H      1 LIG       0.09000
      5 H3        -72.3598  -11.4421  -42.0804 H      1 LIG       0.09000
      6 H4        -70.4846  -11.0279  -40.8451 H      1 LIG       0.42000
@<TRIPOS>BOND
      1       1       2 1
      2       1       3 1
      3       1       4 1
      4       1       5 1
      5       2       6 1
@<TRIPOS>ALT_TYPE
CGenFF_4.0_ALT_TYPE_SET
CGenFF_4.0 1 CG331 2 OG311 3 HGA3 4 HGA3 5 HGA3 6 HGP1
@<TRIPOS>MOLECULE
methanol
 6 5 0 0 0
****
USER_CHARGES
INVALID_CHARGES
Pose:  27 Cluster:  27 Fr_nu: 3247559 TotEn:   -10.10
@<TRIPOS>ATOM
      1 C1        -72.1023  -25.0365  -43.0661 C.3    1 LIG      -0.04000
      2 O1        -72.8698  -23.8485  -43.1285 O.3    1 LIG      -0.65000
      3 H1        -71.8637  -25.3707  -44.0788 H      1 LIG       0.09000
      4 H2        -72.6679  -25.8096  -42.5397 H      1 LIG       0.09000
      5 H3        -71.1757  -24.8331  -42.5242 H      1 LIG       0.09000
      6 H4        -73.0614  -23.5838  -42.2125 H      1 LIG       0.42000
@<TRIPOS>BOND
      1       1       2 1
      2       1       3 1
      3       1       4 1
      4       1       5 1
      5       2       6 1
@<TRIPOS>ALT_TYPE
CGenFF_4.0_ALT_TYPE_SET
CGenFF_4.0 1 CG331 2 OG311 3 HGA3 4 HGA3 5 HGA3 6 HGP1
@<TRIPOS>MOLECULE
methanol
 6 5 0 0 0
****
USER_CHARGES
INVALID_CHARGES
Pose:  28 Cluster:  28 Fr_nu: 487924 TotEn:    -9.88
@<TRIPOS>ATOM
      1 C1        -74.2132  -12.4327  -47.0907 C.3    1 LIG      -0.04000
      2 O1        -73.4017  -11.2730  -47.0613 O.3    1 LIG      -0.65000
      3 H1        -75.1821  -12.1893  -47.5338 H      1 LIG       0.09000
      4 H2        -74.3500  -12.8087  -46.0736 H      1 LIG       0.09000
      5 H3        -73.7198  -13.1966  -47.6962 H      1 LIG       0.09000
      6 H4        -72.5526  -11.5287  -46.6622 H      1 LIG       0.42000
@<TRIPOS>BOND
      1       1       2 1
      2       1       3 1
      3       1       4 1
      4       1       5 1
      5       2       6 1
@<TRIPOS>ALT_TYPE
CGenFF_4.0_ALT_TYPE_SET
CGenFF_4.0 1 CG331 2 OG311 3 HGA3 4 HGA3 5 HGA3 6 HGP1
@<TRIPOS>MOLECULE
methanol
 6 5 0 0 0
****
USER_CHARGES
INVALID_CHARGES
Pose:  29 Cluster:  29 Fr_nu: 9809415 TotEn:    -9.82
@<TRIPOS>ATOM
      1 C1        -76.4500  -14.8414  -59.9259 C.3    1 LIG      -0.04000
      2 O1        -77.0858  -14.4976  -58.7085 O.3    1 LIG      -0.65000
      3 H1        -75.5178  -15.3709  -59.7142 H      1 LIG       0.09000
      4 H2        -76.2438  -13.9339  -60.4992 H      1 LIG       0.09000
      5 H3        -77.1128  -15.4913  -60.5020 H      1 LIG       0.09000
      6 H4        -77.9073  -14.0303  -58.9374 H      1 LIG       0.42000
@<TRIPOS>BOND
      1       1       2 1
      2       1       3 1
      3       1       4 1
      4       1       5 1
      5       2       6 1
@<TRIPOS>ALT_TYPE
CGenFF_4.0_ALT_TYPE_SET
CGenFF_4.0 1 CG331 2 OG311 3 HGA3 4 HGA3 5 HGA3 6 HGP1
@<TRIPOS>MOLECULE
methanol
 6 5 0 0 0
****
USER_CHARGES
INVALID_CHARGES
Pose:  30 Cluster:  30 Fr_nu: 308806 TotEn:    -9.82
@<TRIPOS>ATOM
      1 C1        -59.5280    1.9347  -38.0297 C.3    1 LIG      -0.04000
      2 O1        -59.2813    0.9332  -37.0598 O.3    1 LIG      -0.65000
      3 H1        -59.0758    1.6414  -38.9804 H      1 LIG       0.09000
      4 H2        -59.1053    2.8838  -37.6905 H      1 LIG       0.09000
      5 H3        -60.6070    2.0447  -38.1607 H      1 LIG       0.09000
      6 H4        -59.6970    1.2290  -36.2319 H      1 LIG       0.42000
@<TRIPOS>BOND
      1       1       2 1
      2       1       3 1
      3       1       4 1
      4       1       5 1
      5       2       6 1
@<TRIPOS>ALT_TYPE
CGenFF_4.0_ALT_TYPE_SET
CGenFF_4.0 1 CG331 2 OG311 3 HGA3 4 HGA3 5 HGA3 6 HGP1
@<TRIPOS>MOLECULE
methanol
 6 5 0 0 0
****
USER_CHARGES
INVALID_CHARGES
Pose:  31 Cluster:  31 Fr_nu: 9809870 TotEn:    -9.81
@<TRIPOS>ATOM
      1 C1        -76.4579  -13.6449  -60.7347 C.3    1 LIG      -0.04000
      2 O1        -76.2116  -14.7123  -59.8378 O.3    1 LIG      -0.65000
      3 H1        -76.2056  -12.6973  -60.2525 H      1 LIG       0.09000
      4 H2        -77.5113  -13.6484  -61.0261 H      1 LIG       0.09000
      5 H3        -75.8356  -13.7761  -61.6230 H      1 LIG       0.09000
      6 H4        -76.4471  -15.5345  -60.3008 H      1 LIG       0.42000
@<TRIPOS>BOND
      1       1       2 1
      2       1       3 1
      3       1       4 1
      4       1       5 1
      5       2       6 1
@<TRIPOS>ALT_TYPE
CGenFF_4.0_ALT_TYPE_SET
CGenFF_4.0 1 CG331 2 OG311 3 HGA3 4 HGA3 5 HGA3 6 HGP1
@<TRIPOS>MOLECULE
methanol
 6 5 0 0 0
****
USER_CHARGES
INVALID_CHARGES
Pose:  32 Cluster:  32 Fr_nu: 284305 TotEn:    -9.40
@<TRIPOS>ATOM
      1 C1        -58.7924    1.5000  -36.9968 C.3    1 LIG      -0.04000
      2 O1        -57.5548    1.4229  -36.3136 O.3    1 LIG      -0.65000
      3 H1        -58.6473    1.2329  -38.0465 H      1 LIG       0.09000
      4 H2        -59.1895    2.5154  -36.9198 H      1 LIG       0.09000
      5 H3        -59.4955    0.8002  -36.5390 H      1 LIG       0.09000
      6 H4        -57.7242    1.6665  -35.3875 H      1 LIG       0.42000
@<TRIPOS>BOND
      1       1       2 1
      2       1       3 1
      3       1       4 1
      4       1       5 1
      5       2       6 1
@<TRIPOS>ALT_TYPE
CGenFF_4.0_ALT_TYPE_SET
CGenFF_4.0 1 CG331 2 OG311 3 HGA3 4 HGA3 5 HGA3 6 HGP1
@<TRIPOS>MOLECULE
methanol
 6 5 0 0 0
****
USER_CHARGES
INVALID_CHARGES
Pose:  33 Cluster:  33 Fr_nu: 3350454 TotEn:    -9.37
@<TRIPOS>ATOM
      1 C1        -78.9834   -8.0736  -55.2098 C.3    1 LIG      -0.04000
      2 O1        -78.1704   -9.2298  -55.1284 O.3    1 LIG      -0.65000
      3 H1        -78.5566   -7.3775  -55.9360 H      1 LIG       0.09000
      4 H2        -79.0437   -7.5996  -54.2268 H      1 LIG       0.09000
      5 H3        -79.9852   -8.3654  -55.5335 H      1 LIG       0.09000
      6 H4        -78.5809   -9.8221  -54.4754 H      1 LIG       0.42000
@<TRIPOS>BOND
      1       1       2 1
      2       1       3 1
      3       1       4 1
      4       1       5 1
      5       2       6 1
@<TRIPOS>ALT_TYPE
CGenFF_4.0_ALT_TYPE_SET
CGenFF_4.0 1 CG331 2 OG311 3 HGA3 4 HGA3 5 HGA3 6 HGP1
@<TRIPOS>MOLECULE
methanol
 6 5 0 0 0
****
USER_CHARGES
INVALID_CHARGES
Pose:  34 Cluster:  34 Fr_nu: 329493 TotEn:    -9.35
@<TRIPOS>ATOM
      1 C1        -72.4855   -9.8264  -43.7967 C.3    1 LIG      -0.04000
      2 O1        -72.1356   -9.2393  -45.0366 O.3    1 LIG      -0.65000
      3 H1        -71.8199  -10.6682  -43.5905 H      1 LIG       0.09000
      4 H2        -73.5227  -10.1691  -43.8347 H      1 LIG       0.09000
      5 H3        -72.3794   -9.0790  -43.0070 H      1 LIG       0.09000
      6 H4        -72.7473   -8.4979  -45.1843 H      1 LIG       0.42000
@<TRIPOS>BOND
      1       1       2 1
      2       1       3 1
      3       1       4 1
      4       1       5 1
      5       2       6 1
@<TRIPOS>ALT_TYPE
CGenFF_4.0_ALT_TYPE_SET
CGenFF_4.0 1 CG331 2 OG311 3 HGA3 4 HGA3 5 HGA3 6 HGP1
@<TRIPOS>MOLECULE
methanol
 6 5 0 0 0
****
USER_CHARGES
INVALID_CHARGES
Pose:  35 Cluster:  35 Fr_nu: 916214 TotEn:    -8.99
@<TRIPOS>ATOM
      1 C1        -72.6375  -24.9259  -43.3568 C.3    1 LIG      -0.04000
      2 O1        -73.7922  -25.7023  -43.0955 O.3    1 LIG      -0.65000
      3 H1        -71.9918  -25.4572  -44.0603 H      1 LIG       0.09000
      4 H2        -72.1020  -24.7417  -42.4220 H      1 LIG       0.09000
      5 H3        -72.9420  -23.9721  -43.7941 H      1 LIG       0.09000
      6 H4        -74.3391  -25.1988  -42.4686 H      1 LIG       0.42000
@<TRIPOS>BOND
      1       1       2 1
      2       1       3 1
      3       1       4 1
      4       1       5 1
      5       2       6 1
@<TRIPOS>ALT_TYPE
CGenFF_4.0_ALT_TYPE_SET
CGenFF_4.0 1 CG331 2 OG311 3 HGA3 4 HGA3 5 HGA3 6 HGP1
@<TRIPOS>MOLECULE
methanol
 6 5 0 0 0
****
USER_CHARGES
INVALID_CHARGES
Pose:  36 Cluster:  36 Fr_nu: 885707 TotEn:    -8.83
@<TRIPOS>ATOM
      1 C1        -84.0383    2.4271  -41.6053 C.3    1 LIG      -0.04000
      2 O1        -84.4139    1.2481  -42.2934 O.3    1 LIG      -0.65000
      3 H1        -84.9180    3.0575  -41.4540 H      1 LIG       0.09000
      4 H2        -83.2865    2.9660  -42.1874 H      1 LIG       0.09000
      5 H3        -83.6177    2.1535  -40.6348 H      1 LIG       0.09000
      6 H4        -83.6082    0.7158  -42.4087 H      1 LIG       0.42000
@<TRIPOS>BOND
      1       1       2 1
      2       1       3 1
      3       1       4 1
      4       1       5 1
      5       2       6 1
@<TRIPOS>ALT_TYPE
CGenFF_4.0_ALT_TYPE_SET
CGenFF_4.0 1 CG331 2 OG311 3 HGA3 4 HGA3 5 HGA3 6 HGP1
@<TRIPOS>MOLECULE
methanol
 6 5 0 0 0
****
USER_CHARGES
INVALID_CHARGES
Pose:  37 Cluster:  37 Fr_nu: 329243 TotEn:    -8.82
@<TRIPOS>ATOM
      1 C1        -71.3819   -9.3491  -43.3629 C.3    1 LIG      -0.04000
      2 O1        -70.4098   -8.5908  -42.6670 O.3    1 LIG      -0.65000
      3 H1        -71.3002   -9.1521  -44.4346 H      1 LIG       0.09000
      4 H2        -72.3794   -9.0790  -43.0070 H      1 LIG       0.09000
      5 H3        -71.2055  -10.4109  -43.1755 H      1 LIG       0.09000
      6 H4        -70.5138   -8.7921  -41.7213 H      1 LIG       0.42000
@<TRIPOS>BOND
      1       1       2 1
      2       1       3 1
      3       1       4 1
      4       1       5 1
      5       2       6 1
@<TRIPOS>ALT_TYPE
CGenFF_4.0_ALT_TYPE_SET
CGenFF_4.0 1 CG331 2 OG311 3 HGA3 4 HGA3 5 HGA3 6 HGP1
@<TRIPOS>MOLECULE
methanol
 6 5 0 0 0
****
USER_CHARGES
INVALID_CHARGES
Pose:  38 Cluster:  38 Fr_nu: 2111982 TotEn:    -8.61
@<TRIPOS>ATOM
      1 C1        -76.1292  -17.2916  -28.5742 C.3    1 LIG      -0.04000
      2 O1        -75.1679  -18.2668  -28.9336 O.3    1 LIG      -0.65000
      3 H1        -76.8520  -17.7293  -27.8813 H      1 LIG       0.09000
      4 H2        -76.6398  -16.9338  -29.4720 H      1 LIG       0.09000
      5 H3        -75.6222  -16.4549  -28.0879 H      1 LIG       0.09000
      6 H4        -74.5455  -17.8415  -29.5479 H      1 LIG       0.42000
@<TRIPOS>BOND
      1       1       2 1
      2       1       3 1
      3       1       4 1
      4       1       5 1
      5       2       6 1
@<TRIPOS>ALT_TYPE
CGenFF_4.0_ALT_TYPE_SET
CGenFF_4.0 1 CG331 2 OG311 3 HGA3 4 HGA3 5 HGA3 6 HGP1
@<TRIPOS>MOLECULE
methanol
 6 5 0 0 0
****
USER_CHARGES
INVALID_CHARGES
Pose:  39 Cluster:  39 Fr_nu: 9861549 TotEn:    -8.54
@<TRIPOS>ATOM
      1 C1        -47.1556   -9.6774  -29.0208 C.3    1 LIG      -0.04000
      2 O1        -46.8430   -9.1014  -30.2758 O.3    1 LIG      -0.65000
      3 H1        -47.2375   -8.8897  -28.2678 H      1 LIG       0.09000
      4 H2        -46.3724  -10.3856  -28.7388 H      1 LIG       0.09000
      5 H3        -48.1095  -10.2041  -29.0991 H      1 LIG       0.09000
      6 H4        -46.7786   -9.8302  -30.9164 H      1 LIG       0.42000
@<TRIPOS>BOND
      1       1       2 1
      2       1       3 1
      3       1       4 1
      4       1       5 1
      5       2       6 1
@<TRIPOS>ALT_TYPE
CGenFF_4.0_ALT_TYPE_SET
CGenFF_4.0 1 CG331 2 OG311 3 HGA3 4 HGA3 5 HGA3 6 HGP1
@<TRIPOS>MOLECULE
methanol
 6 5 0 0 0
****
USER_CHARGES
INVALID_CHARGES
Pose:  40 Cluster:  40 Fr_nu: 2123900 TotEn:    -8.42
@<TRIPOS>ATOM
      1 C1        -52.7150    2.3544  -32.0264 C.3    1 LIG      -0.04000
      2 O1        -51.5789    1.8229  -31.3698 O.3    1 LIG      -0.65000
      3 H1        -52.9697    3.3229  -31.5889 H      1 LIG       0.09000
      4 H2        -53.5548    1.6629  -31.9208 H      1 LIG       0.09000
      5 H3        -52.4843    2.4852  -33.0862 H      1 LIG       0.09000
      6 H4        -51.3844    0.9652  -31.7849 H      1 LIG       0.42000
@<TRIPOS>BOND
      1       1       2 1
      2       1       3 1
      3       1       4 1
      4       1       5 1
      5       2       6 1
@<TRIPOS>ALT_TYPE
CGenFF_4.0_ALT_TYPE_SET
CGenFF_4.0 1 CG331 2 OG311 3 HGA3 4 HGA3 5 HGA3 6 HGP1
@<TRIPOS>MOLECULE
methanol
 6 5 0 0 0
****
USER_CHARGES
INVALID_CHARGES
Pose:  41 Cluster:  41 Fr_nu: 8161179 TotEn:    -8.14
@<TRIPOS>ATOM
      1 C1        -57.8505   -2.7802  -17.1639 C.3    1 LIG      -0.04000
      2 O1        -56.9107   -3.5993  -16.4929 O.3    1 LIG      -0.65000
      3 H1        -58.4170   -3.3836  -17.8774 H      1 LIG       0.09000
      4 H2        -57.3266   -1.9755  -17.6861 H      1 LIG       0.09000
      5 H3        -58.5354   -2.3500  -16.4294 H      1 LIG       0.09000
      6 H4        -56.4285   -3.0292  -15.8698 H      1 LIG       0.42000
@<TRIPOS>BOND
      1       1       2 1
      2       1       3 1
      3       1       4 1
      4       1       5 1
      5       2       6 1
@<TRIPOS>ALT_TYPE
CGenFF_4.0_ALT_TYPE_SET
CGenFF_4.0 1 CG331 2 OG311 3 HGA3 4 HGA3 5 HGA3 6 HGP1
@<TRIPOS>MOLECULE
methanol
 6 5 0 0 0
****
USER_CHARGES
INVALID_CHARGES
Pose:  42 Cluster:  42 Fr_nu: 9862852 TotEn:    -8.06
@<TRIPOS>ATOM
      1 C1        -57.4554   -3.2802  -16.8087 C.3    1 LIG      -0.04000
      2 O1        -57.5624   -4.1929  -15.7317 O.3    1 LIG      -0.65000
      3 H1        -56.7768   -3.6845  -17.5638 H      1 LIG       0.09000
      4 H2        -57.0785   -2.3228  -16.4401 H      1 LIG       0.09000
      5 H3        -58.4438   -3.1347  -17.2509 H      1 LIG       0.09000
      6 H4        -58.1715   -3.7996  -15.0835 H      1 LIG       0.42000
@<TRIPOS>BOND
      1       1       2 1
      2       1       3 1
      3       1       4 1
      4       1       5 1
      5       2       6 1
@<TRIPOS>ALT_TYPE
CGenFF_4.0_ALT_TYPE_SET
CGenFF_4.0 1 CG331 2 OG311 3 HGA3 4 HGA3 5 HGA3 6 HGP1
@<TRIPOS>MOLECULE
methanol
 6 5 0 0 0
****
USER_CHARGES
INVALID_CHARGES
Pose:  43 Cluster:  43 Fr_nu:  90490 TotEn:    -7.95
@<TRIPOS>ATOM
      1 C1        -76.1416  -11.5586  -42.5217 C.3    1 LIG      -0.04000
      2 O1        -76.6064  -10.2506  -42.2431 O.3    1 LIG      -0.65000
      3 H1        -76.0472  -11.6901  -43.6024 H      1 LIG       0.09000
      4 H2        -76.8442  -12.2903  -42.1149 H      1 LIG       0.09000
      5 H3        -75.1640  -11.6957  -42.0535 H      1 LIG       0.09000
      6 H4        -76.6772  -10.1726  -41.2763 H      1 LIG       0.42000
@<TRIPOS>BOND
      1       1       2 1
      2       1       3 1
      3       1       4 1
      4       1       5 1
      5       2       6 1
@<TRIPOS>ALT_TYPE
CGenFF_4.0_ALT_TYPE_SET
CGenFF_4.0 1 CG331 2 OG311 3 HGA3 4 HGA3 5 HGA3 6 HGP1
@<TRIPOS>MOLECULE
methanol
 6 5 0 0 0
****
USER_CHARGES
INVALID_CHARGES
Pose:  44 Cluster:  44 Fr_nu: 429633 TotEn:    -7.83
@<TRIPOS>ATOM
      1 C1        -75.8777  -12.4410  -43.2616 C.3    1 LIG      -0.04000
      2 O1        -76.2187  -13.7653  -42.8952 O.3    1 LIG      -0.65000
      3 H1        -76.1028  -12.2855  -44.3196 H      1 LIG       0.09000
      4 H2        -74.8138  -12.2731  -43.0761 H      1 LIG       0.09000
      5 H3        -76.4651  -11.7433  -42.6601 H      1 LIG       0.09000
      6 H4        -76.0048  -13.8646  -41.9517 H      1 LIG       0.42000
@<TRIPOS>BOND
      1       1       2 1
      2       1       3 1
      3       1       4 1
      4       1       5 1
      5       2       6 1
@<TRIPOS>ALT_TYPE
CGenFF_4.0_ALT_TYPE_SET
CGenFF_4.0 1 CG331 2 OG311 3 HGA3 4 HGA3 5 HGA3 6 HGP1
@<TRIPOS>MOLECULE
methanol
 6 5 0 0 0
****
USER_CHARGES
INVALID_CHARGES
Pose:  45 Cluster:  45 Fr_nu: 220540 TotEn:    -6.78
@<TRIPOS>ATOM
      1 C1        -58.3943    1.3975  -36.6278 C.3    1 LIG      -0.04000
      2 O1        -59.2594    2.4299  -36.1917 O.3    1 LIG      -0.65000
      3 H1        -57.9657    1.6653  -37.5968 H      1 LIG       0.09000
      4 H2        -58.9542    0.4626  -36.7110 H      1 LIG       0.09000
      5 H3        -57.5907    1.2751  -35.8979 H      1 LIG       0.09000
      6 H4        -59.6194    2.1561  -35.3308 H      1 LIG       0.42000
@<TRIPOS>BOND
      1       1       2 1
      2       1       3 1
      3       1       4 1
      4       1       5 1
      5       2       6 1
@<TRIPOS>ALT_TYPE
CGenFF_4.0_ALT_TYPE_SET
CGenFF_4.0 1 CG331 2 OG311 3 HGA3 4 HGA3 5 HGA3 6 HGP1
@<TRIPOS>MOLECULE
methanol
 6 5 0 0 0
****
USER_CHARGES
INVALID_CHARGES
Pose:  46 Cluster:  46 Fr_nu: 7256227 TotEn:    -3.78
@<TRIPOS>ATOM
      1 C1        -57.8783   -3.6647  -15.7192 C.3    1 LIG      -0.04000
      2 O1        -57.0821   -4.4268  -16.6079 O.3    1 LIG      -0.65000
      3 H1        -57.3306   -3.4999  -14.7881 H      1 LIG       0.09000
      4 H2        -58.8110   -4.1970  -15.5163 H      1 LIG       0.09000
      5 H3        -58.1042   -2.7010  -16.1817 H      1 LIG       0.09000
      6 H4        -57.6013   -4.5519  -17.4206 H      1 LIG       0.42000
@<TRIPOS>BOND
      1       1       2 1
      2       1       3 1
      3       1       4 1
      4       1       5 1
      5       2       6 1
@<TRIPOS>ALT_TYPE
CGenFF_4.0_ALT_TYPE_SET
CGenFF_4.0 1 CG331 2 OG311 3 HGA3 4 HGA3 5 HGA3 6 HGP1
@<TRIPOS>MOLECULE
furan
 9 9 0 0 0
****
USER_CHARGES
INVALID_CHARGES
Pose:   1 Cluster:   1 Fr_nu: 988856 TotEn:   -11.90
@<TRIPOS>ATOM
      1 C1        -71.8704   -9.7936  -43.6419 C.2    1 LIG      -0.26000
      2 C2        -72.7004  -10.9123  -43.8926 C.2    1 LIG      -0.26000
      3 C3        -71.2907  -10.0155  -42.4143 C.2    1 LIG       0.09300
      4 C4        -72.5687  -11.7381  -42.8004 C.2    1 LIG       0.09300
      5 O1        -71.7111  -11.1987  -41.8948 O.3    1 LIG      -0.29200
      6 H1        -71.7145   -8.9330  -44.2762 H      1 LIG       0.17500
      7 H2        -73.3173  -11.0940  -44.7608 H      1 LIG       0.17500
      8 H3        -70.5938   -9.4587  -41.8050 H      1 LIG       0.13800
      9 H4        -72.9946  -12.6933  -42.5299 H      1 LIG       0.13800
@<TRIPOS>BOND
      1       1       2 1
      2       1       3 2
      3       2       4 2
      4       3       5 1
      5       4       5 1
      6       1       6 1
      7       2       7 1
      8       3       8 1
      9       4       9 1
@<TRIPOS>ALT_TYPE
CGenFF_4.0_ALT_TYPE_SET
CGenFF_4.0 1 CG2R51 2 CG2R51 3 CG2R51 4 CG2R51 5 OG2R50 6 HGR51 7 HGR51 8 HGR52 9 HGR52
@<TRIPOS>MOLECULE
furan
 9 9 0 0 0
****
USER_CHARGES
INVALID_CHARGES
Pose:   2 Cluster:   2 Fr_nu: 1271577 TotEn:   -10.17
@<TRIPOS>ATOM
      1 C1        -71.7621   -9.8690  -42.7623 C.2    1 LIG      -0.26000
      2 C2        -72.0094  -11.2091  -42.3798 C.2    1 LIG      -0.26000
      3 C3        -72.7685   -9.5294  -43.6362 C.2    1 LIG       0.09300
      4 C4        -73.1493  -11.5927  -43.0470 C.2    1 LIG       0.09300
      5 O1        -73.6184  -10.5744  -43.8150 O.3    1 LIG      -0.29200
      6 H1        -70.9514   -9.2308  -42.4416 H      1 LIG       0.17500
      7 H2        -71.4293  -11.8189  -41.7022 H      1 LIG       0.17500
      8 H3        -73.0094   -8.6315  -44.1865 H      1 LIG       0.13800
      9 H4        -73.7240  -12.5069  -43.0807 H      1 LIG       0.13800
@<TRIPOS>BOND
      1       1       2 1
      2       1       3 2
      3       2       4 2
      4       3       5 1
      5       4       5 1
      6       1       6 1
      7       2       7 1
      8       3       8 1
      9       4       9 1
@<TRIPOS>ALT_TYPE
CGenFF_4.0_ALT_TYPE_SET
CGenFF_4.0 1 CG2R51 2 CG2R51 3 CG2R51 4 CG2R51 5 OG2R50 6 HGR51 7 HGR51 8 HGR52 9 HGR52
@<TRIPOS>MOLECULE
furan
 9 9 0 0 0
****
USER_CHARGES
INVALID_CHARGES
Pose:   3 Cluster:   3 Fr_nu: 129179 TotEn:    -9.75
@<TRIPOS>ATOM
      1 C1        -72.4913  -11.2198  -42.5127 C.2    1 LIG      -0.26000
      2 C2        -73.2527  -10.7649  -43.6157 C.2    1 LIG      -0.26000
      3 C3        -71.4514  -10.3302  -42.3736 C.2    1 LIG       0.09300
      4 C4        -72.6238   -9.6298  -44.0719 C.2    1 LIG       0.09300
      5 O1        -71.5250   -9.3580  -43.3200 O.3    1 LIG      -0.29200
      6 H1        -72.6770  -12.0876  -41.8966 H      1 LIG       0.17500
      7 H2        -74.1480  -11.2087  -44.0267 H      1 LIG       0.17500
      8 H3        -70.6206  -10.2528  -41.6875 H      1 LIG       0.13800
      9 H4        -72.8220   -8.9379  -44.8775 H      1 LIG       0.13800
@<TRIPOS>BOND
      1       1       2 1
      2       1       3 2
      3       2       4 2
      4       3       5 1
      5       4       5 1
      6       1       6 1
      7       2       7 1
      8       3       8 1
      9       4       9 1
@<TRIPOS>ALT_TYPE
CGenFF_4.0_ALT_TYPE_SET
CGenFF_4.0 1 CG2R51 2 CG2R51 3 CG2R51 4 CG2R51 5 OG2R50 6 HGR51 7 HGR51 8 HGR52 9 HGR52
@<TRIPOS>MOLECULE
furan
 9 9 0 0 0
****
USER_CHARGES
INVALID_CHARGES
Pose:   4 Cluster:   4 Fr_nu: 2793840 TotEn:    -9.37
@<TRIPOS>ATOM
      1 C1        -73.4977  -10.4636  -42.8189 C.2    1 LIG      -0.26000
      2 C2        -73.0511  -11.6744  -42.2377 C.2    1 LIG      -0.26000
      3 C3        -72.3714   -9.8240  -43.2820 C.2    1 LIG       0.09300
      4 C4        -71.6838  -11.6884  -42.3872 C.2    1 LIG       0.09300
      5 O1        -71.2616  -10.5641  -43.0229 O.3    1 LIG      -0.29200
      6 H1        -74.5133  -10.1021  -42.8907 H      1 LIG       0.17500
      7 H2        -73.6509  -12.4410  -41.7687 H      1 LIG       0.17500
      8 H3        -72.2001   -8.8873  -43.7921 H      1 LIG       0.13800
      9 H4        -70.9088  -12.3884  -42.1107 H      1 LIG       0.13800
@<TRIPOS>BOND
      1       1       2 1
      2       1       3 2
      3       2       4 2
      4       3       5 1
      5       4       5 1
      6       1       6 1
      7       2       7 1
      8       3       8 1
      9       4       9 1
@<TRIPOS>ALT_TYPE
CGenFF_4.0_ALT_TYPE_SET
CGenFF_4.0 1 CG2R51 2 CG2R51 3 CG2R51 4 CG2R51 5 OG2R50 6 HGR51 7 HGR51 8 HGR52 9 HGR52
@<TRIPOS>MOLECULE
furan
 9 9 0 0 0
****
USER_CHARGES
INVALID_CHARGES
Pose:   5 Cluster:   5 Fr_nu: 122669 TotEn:    -9.06
@<TRIPOS>ATOM
      1 C1        -73.2667  -25.6763  -43.9139 C.2    1 LIG      -0.26000
      2 C2        -74.1704  -26.4311  -44.6992 C.2    1 LIG      -0.26000
      3 C3        -72.1560  -25.4727  -44.6993 C.2    1 LIG       0.09300
      4 C4        -73.5476  -26.6349  -45.9086 C.2    1 LIG       0.09300
      5 O1        -72.3192  -26.0538  -45.9167 O.3    1 LIG      -0.29200
      6 H1        -73.4072  -25.3250  -42.9019 H      1 LIG       0.17500
      7 H2        -75.1530  -26.7825  -44.4189 H      1 LIG       0.17500
      8 H3        -71.2165  -24.9616  -44.5474 H      1 LIG       0.13800
      9 H4        -73.8296  -27.1450  -46.8181 H      1 LIG       0.13800
@<TRIPOS>BOND
      1       1       2 1
      2       1       3 2
      3       2       4 2
      4       3       5 1
      5       4       5 1
      6       1       6 1
      7       2       7 1
      8       3       8 1
      9       4       9 1
@<TRIPOS>ALT_TYPE
CGenFF_4.0_ALT_TYPE_SET
CGenFF_4.0 1 CG2R51 2 CG2R51 3 CG2R51 4 CG2R51 5 OG2R50 6 HGR51 7 HGR51 8 HGR52 9 HGR52
@<TRIPOS>MOLECULE
furan
 9 9 0 0 0
****
USER_CHARGES
INVALID_CHARGES
Pose:   6 Cluster:   6 Fr_nu: 2768775 TotEn:    -9.02
@<TRIPOS>ATOM
      1 C1        -72.0592   -9.6703  -43.9383 C.2    1 LIG      -0.26000
      2 C2        -72.2100  -11.0366  -43.6012 C.2    1 LIG      -0.26000
      3 C3        -71.1305   -9.1607  -43.0608 C.2    1 LIG       0.09300
      4 C4        -71.3627  -11.2646  -42.5420 C.2    1 LIG       0.09300
      5 O1        -70.7009  -10.1262  -42.2065 O.3    1 LIG      -0.29200
      6 H1        -72.5645   -9.1250  -44.7222 H      1 LIG       0.17500
      7 H2        -72.8555  -11.7642  -44.0717 H      1 LIG       0.17500
      8 H3        -70.6906   -8.1839  -42.9217 H      1 LIG       0.13800
      9 H4        -71.1274  -12.1349  -41.9468 H      1 LIG       0.13800
@<TRIPOS>BOND
      1       1       2 1
      2       1       3 2
      3       2       4 2
      4       3       5 1
      5       4       5 1
      6       1       6 1
      7       2       7 1
      8       3       8 1
      9       4       9 1
@<TRIPOS>ALT_TYPE
CGenFF_4.0_ALT_TYPE_SET
CGenFF_4.0 1 CG2R51 2 CG2R51 3 CG2R51 4 CG2R51 5 OG2R50 6 HGR51 7 HGR51 8 HGR52 9 HGR52
@<TRIPOS>MOLECULE
furan
 9 9 0 0 0
****
USER_CHARGES
INVALID_CHARGES
Pose:   7 Cluster:   7 Fr_nu: 580764 TotEn:    -8.87
@<TRIPOS>ATOM
      1 C1        -73.9934  -11.9544  -42.5013 C.2    1 LIG      -0.26000
      2 C2        -74.4251  -11.2609  -43.6571 C.2    1 LIG      -0.26000
      3 C3        -72.6962  -11.5549  -42.2784 C.2    1 LIG       0.09300
      4 C4        -73.3610  -10.4870  -44.0580 C.2    1 LIG       0.09300
      5 O1        -72.3032  -10.6604  -43.2228 O.3    1 LIG      -0.29200
      6 H1        -74.5570  -12.6578  -41.9055 H      1 LIG       0.17500
      7 H2        -75.3912  -11.3178  -44.1376 H      1 LIG       0.17500
      8 H3        -71.9564  -11.8002  -41.5303 H      1 LIG       0.13800
      9 H4        -73.2049   -9.7953  -44.8730 H      1 LIG       0.13800
@<TRIPOS>BOND
      1       1       2 1
      2       1       3 2
      3       2       4 2
      4       3       5 1
      5       4       5 1
      6       1       6 1
      7       2       7 1
      8       3       8 1
      9       4       9 1
@<TRIPOS>ALT_TYPE
CGenFF_4.0_ALT_TYPE_SET
CGenFF_4.0 1 CG2R51 2 CG2R51 3 CG2R51 4 CG2R51 5 OG2R50 6 HGR51 7 HGR51 8 HGR52 9 HGR52
@<TRIPOS>MOLECULE
furan
 9 9 0 0 0
****
USER_CHARGES
INVALID_CHARGES
Pose:   8 Cluster:   8 Fr_nu: 1235177 TotEn:    -8.61
@<TRIPOS>ATOM
      1 C1        -59.8067    2.5459  -41.4180 C.2    1 LIG      -0.26000
      2 C2        -60.6851    2.4161  -42.5202 C.2    1 LIG      -0.26000
      3 C3        -58.7676    1.6758  -41.6532 C.2    1 LIG       0.09300
      4 C4        -60.1201    1.4760  -43.3503 C.2    1 LIG       0.09300
      5 O1        -58.9510    1.0198  -42.8290 O.3    1 LIG      -0.29200
      6 H1        -59.9173    3.1924  -40.5595 H      1 LIG       0.17500
      7 H2        -61.6137    2.9421  -42.6886 H      1 LIG       0.17500
      8 H3        -57.8688    1.4207  -41.1108 H      1 LIG       0.13800
      9 H4        -60.4094    1.0448  -44.2976 H      1 LIG       0.13800
@<TRIPOS>BOND
      1       1       2 1
      2       1       3 2
      3       2       4 2
      4       3       5 1
      5       4       5 1
      6       1       6 1
      7       2       7 1
      8       3       8 1
      9       4       9 1
@<TRIPOS>ALT_TYPE
CGenFF_4.0_ALT_TYPE_SET
CGenFF_4.0 1 CG2R51 2 CG2R51 3 CG2R51 4 CG2R51 5 OG2R50 6 HGR51 7 HGR51 8 HGR52 9 HGR52
@<TRIPOS>MOLECULE
furan
 9 9 0 0 0
****
USER_CHARGES
INVALID_CHARGES
Pose:   9 Cluster:   9 Fr_nu:  21699 TotEn:    -8.18
@<TRIPOS>ATOM
      1 C1        -58.5419    2.4396  -38.9306 C.2    1 LIG      -0.26000
      2 C2        -59.5137    1.9786  -38.0106 C.2    1 LIG      -0.26000
      3 C3        -57.3291    2.3329  -38.2905 C.2    1 LIG       0.09300
      4 C4        -58.8254    1.6230  -36.8740 C.2    1 LIG       0.09300
      5 O1        -57.4932    1.8359  -37.0365 O.3    1 LIG      -0.29200
      6 H1        -58.7051    2.8044  -39.9343 H      1 LIG       0.17500
      7 H2        -60.5821    1.9134  -38.1577 H      1 LIG       0.17500
      8 H3        -56.3112    2.5559  -38.5755 H      1 LIG       0.13800
      9 H4        -59.1216    1.2234  -35.9150 H      1 LIG       0.13800
@<TRIPOS>BOND
      1       1       2 1
      2       1       3 2
      3       2       4 2
      4       3       5 1
      5       4       5 1
      6       1       6 1
      7       2       7 1
      8       3       8 1
      9       4       9 1
@<TRIPOS>ALT_TYPE
CGenFF_4.0_ALT_TYPE_SET
CGenFF_4.0 1 CG2R51 2 CG2R51 3 CG2R51 4 CG2R51 5 OG2R50 6 HGR51 7 HGR51 8 HGR52 9 HGR52
@<TRIPOS>MOLECULE
furan
 9 9 0 0 0
****
USER_CHARGES
INVALID_CHARGES
Pose:  10 Cluster:  10 Fr_nu:  15429 TotEn:    -8.17
@<TRIPOS>ATOM
      1 C1        -59.3321    3.2046  -38.3709 C.2    1 LIG      -0.26000
      2 C2        -58.5928    2.8524  -37.2165 C.2    1 LIG      -0.26000
      3 C3        -59.9136    2.0423  -38.8214 C.2    1 LIG       0.09300
      4 C4        -58.7753    1.5000  -37.0438 C.2    1 LIG       0.09300
      5 O1        -59.5793    0.9987  -38.0180 O.3    1 LIG      -0.29200
      6 H1        -59.4286    4.1830  -38.8188 H      1 LIG       0.17500
      7 H2        -58.0011    3.5029  -36.5887 H      1 LIG       0.17500
      8 H3        -60.5592    1.8032  -39.6539 H      1 LIG       0.13800
      9 H4        -58.4207    0.7848  -36.3160 H      1 LIG       0.13800
@<TRIPOS>BOND
      1       1       2 1
      2       1       3 2
      3       2       4 2
      4       3       5 1
      5       4       5 1
      6       1       6 1
      7       2       7 1
      8       3       8 1
      9       4       9 1
@<TRIPOS>ALT_TYPE
CGenFF_4.0_ALT_TYPE_SET
CGenFF_4.0 1 CG2R51 2 CG2R51 3 CG2R51 4 CG2R51 5 OG2R50 6 HGR51 7 HGR51 8 HGR52 9 HGR52
@<TRIPOS>MOLECULE
furan
 9 9 0 0 0
****
USER_CHARGES
INVALID_CHARGES
Pose:  11 Cluster:  11 Fr_nu: 1079581 TotEn:    -7.88
@<TRIPOS>ATOM
      1 C1        -57.6836    3.0611  -38.2506 C.2    1 LIG      -0.26000
      2 C2        -57.7550    3.1519  -36.8400 C.2    1 LIG      -0.26000
      3 C3        -58.7334    2.2599  -38.6354 C.2    1 LIG       0.09300
      4 C4        -58.8433    2.3999  -36.4634 C.2    1 LIG       0.09300
      5 O1        -59.4453    1.8528  -37.5519 O.3    1 LIG      -0.29200
      6 H1        -56.9575    3.5215  -38.9050 H      1 LIG       0.17500
      7 H2        -57.0957    3.6975  -36.1804 H      1 LIG       0.17500
      8 H3        -59.0916    1.9044  -39.5906 H      1 LIG       0.13800
      9 H4        -59.2975    2.1667  -35.5113 H      1 LIG       0.13800
@<TRIPOS>BOND
      1       1       2 1
      2       1       3 2
      3       2       4 2
      4       3       5 1
      5       4       5 1
      6       1       6 1
      7       2       7 1
      8       3       8 1
      9       4       9 1
@<TRIPOS>ALT_TYPE
CGenFF_4.0_ALT_TYPE_SET
CGenFF_4.0 1 CG2R51 2 CG2R51 3 CG2R51 4 CG2R51 5 OG2R50 6 HGR51 7 HGR51 8 HGR52 9 HGR52
@<TRIPOS>MOLECULE
furan
 9 9 0 0 0
****
USER_CHARGES
INVALID_CHARGES
Pose:  12 Cluster:  12 Fr_nu:  77456 TotEn:    -7.88
@<TRIPOS>ATOM
      1 C1        -72.7850  -25.3660  -44.8435 C.2    1 LIG      -0.26000
      2 C2        -72.5346  -25.1684  -43.4646 C.2    1 LIG      -0.26000
      3 C3        -73.8017  -26.2894  -44.9185 C.2    1 LIG       0.09300
      4 C4        -73.4162  -25.9849  -42.7953 C.2    1 LIG       0.09300
      5 O1        -74.1922  -26.6716  -43.6744 O.3    1 LIG      -0.29200
      6 H1        -72.2865  -24.8949  -45.6782 H      1 LIG       0.17500
      7 H2        -71.8031  -24.5125  -43.0148 H      1 LIG       0.17500
      8 H3        -74.3321  -26.7526  -45.7378 H      1 LIG       0.13800
      9 H4        -73.6073  -26.1813  -41.7503 H      1 LIG       0.13800
@<TRIPOS>BOND
      1       1       2 1
      2       1       3 2
      3       2       4 2
      4       3       5 1
      5       4       5 1
      6       1       6 1
      7       2       7 1
      8       3       8 1
      9       4       9 1
@<TRIPOS>ALT_TYPE
CGenFF_4.0_ALT_TYPE_SET
CGenFF_4.0 1 CG2R51 2 CG2R51 3 CG2R51 4 CG2R51 5 OG2R50 6 HGR51 7 HGR51 8 HGR52 9 HGR52
@<TRIPOS>MOLECULE
furan
 9 9 0 0 0
****
USER_CHARGES
INVALID_CHARGES
Pose:  13 Cluster:  13 Fr_nu: 940172 TotEn:    -7.71
@<TRIPOS>ATOM
      1 C1        -60.7475    1.5222  -43.9919 C.2    1 LIG      -0.26000
      2 C2        -59.7780    1.7377  -42.9835 C.2    1 LIG      -0.26000
      3 C3        -61.8516    2.2549  -43.6230 C.2    1 LIG       0.09300
      4 C4        -60.3587    2.5869  -42.0704 C.2    1 LIG       0.09300
      5 O1        -61.6227    2.9070  -42.4530 O.3    1 LIG      -0.29200
      6 H1        -60.6535    0.9091  -44.8764 H      1 LIG       0.17500
      7 H2        -58.7806    1.3258  -42.9292 H      1 LIG       0.17500
      8 H3        -62.8265    2.4103  -44.0618 H      1 LIG       0.13800
      9 H4        -60.0229    3.0330  -41.1457 H      1 LIG       0.13800
@<TRIPOS>BOND
      1       1       2 1
      2       1       3 2
      3       2       4 2
      4       3       5 1
      5       4       5 1
      6       1       6 1
      7       2       7 1
      8       3       8 1
      9       4       9 1
@<TRIPOS>ALT_TYPE
CGenFF_4.0_ALT_TYPE_SET
CGenFF_4.0 1 CG2R51 2 CG2R51 3 CG2R51 4 CG2R51 5 OG2R50 6 HGR51 7 HGR51 8 HGR52 9 HGR52
@<TRIPOS>MOLECULE
furan
 9 9 0 0 0
****
USER_CHARGES
INVALID_CHARGES
Pose:  14 Cluster:  14 Fr_nu: 1933455 TotEn:    -7.70
@<TRIPOS>ATOM
      1 C1        -72.4457  -11.9306  -42.3768 C.2    1 LIG      -0.26000
      2 C2        -72.2553  -10.6987  -43.0470 C.2    1 LIG      -0.26000
      3 C3        -73.8060  -12.1243  -42.3128 C.2    1 LIG       0.09300
      4 C4        -73.5128  -10.2275  -43.3450 C.2    1 LIG       0.09300
      5 O1        -74.4636  -11.0908  -42.9009 O.3    1 LIG      -0.29200
      6 H1        -71.6866  -12.5940  -41.9884 H      1 LIG       0.17500
      7 H2        -71.3186  -10.2148  -43.2836 H      1 LIG       0.17500
      8 H3        -74.4317  -12.9050  -41.9051 H      1 LIG       0.13800
      9 H4        -73.8808   -9.3421  -43.8427 H      1 LIG       0.13800
@<TRIPOS>BOND
      1       1       2 1
      2       1       3 2
      3       2       4 2
      4       3       5 1
      5       4       5 1
      6       1       6 1
      7       2       7 1
      8       3       8 1
      9       4       9 1
@<TRIPOS>ALT_TYPE
CGenFF_4.0_ALT_TYPE_SET
CGenFF_4.0 1 CG2R51 2 CG2R51 3 CG2R51 4 CG2R51 5 OG2R50 6 HGR51 7 HGR51 8 HGR52 9 HGR52
@<TRIPOS>MOLECULE
furan
 9 9 0 0 0
****
USER_CHARGES
INVALID_CHARGES
Pose:  15 Cluster:  15 Fr_nu:  22203 TotEn:    -7.69
@<TRIPOS>ATOM
      1 C1        -57.5744    2.4269  -37.0033 C.2    1 LIG      -0.26000
      2 C2        -58.9660    2.2861  -36.7869 C.2    1 LIG      -0.26000
      3 C3        -57.3709    2.1952  -38.3438 C.2    1 LIG       0.09300
      4 C4        -59.5137    1.9786  -38.0106 C.2    1 LIG       0.09300
      5 O1        -58.5480    1.9214  -38.9650 O.3    1 LIG      -0.29200
      6 H1        -56.8147    2.6666  -36.2735 H      1 LIG       0.17500
      7 H2        -59.5026    2.3954  -35.8555 H      1 LIG       0.17500
      8 H3        -56.4957    2.1891  -38.9770 H      1 LIG       0.13800
      9 H4        -60.5198    1.7814  -38.3510 H      1 LIG       0.13800
@<TRIPOS>BOND
      1       1       2 1
      2       1       3 2
      3       2       4 2
      4       3       5 1
      5       4       5 1
      6       1       6 1
      7       2       7 1
      8       3       8 1
      9       4       9 1
@<TRIPOS>ALT_TYPE
CGenFF_4.0_ALT_TYPE_SET
CGenFF_4.0 1 CG2R51 2 CG2R51 3 CG2R51 4 CG2R51 5 OG2R50 6 HGR51 7 HGR51 8 HGR52 9 HGR52
@<TRIPOS>MOLECULE
furan
 9 9 0 0 0
****
USER_CHARGES
INVALID_CHARGES
Pose:  16 Cluster:  16 Fr_nu: 115534 TotEn:    -7.47
@<TRIPOS>ATOM
      1 C1        -74.8503  -12.6862  -44.6033 C.2    1 LIG      -0.26000
      2 C2        -75.6092  -13.0073  -43.4526 C.2    1 LIG      -0.26000
      3 C3        -74.3611  -11.4174  -44.3965 C.2    1 LIG       0.09300
      4 C4        -75.5295  -11.9118  -42.6245 C.2    1 LIG       0.09300
      5 O1        -74.7704  -10.9383  -43.1926 O.3    1 LIG      -0.29200
      6 H1        -74.6815  -13.3023  -45.4747 H      1 LIG       0.17500
      7 H2        -76.1468  -13.9227  -43.2517 H      1 LIG       0.17500
      8 H3        -73.7392  -10.7520  -44.9775 H      1 LIG       0.13800
      9 H4        -75.9344  -11.6803  -41.6501 H      1 LIG       0.13800
@<TRIPOS>BOND
      1       1       2 1
      2       1       3 2
      3       2       4 2
      4       3       5 1
      5       4       5 1
      6       1       6 1
      7       2       7 1
      8       3       8 1
      9       4       9 1
@<TRIPOS>ALT_TYPE
CGenFF_4.0_ALT_TYPE_SET
CGenFF_4.0 1 CG2R51 2 CG2R51 3 CG2R51 4 CG2R51 5 OG2R50 6 HGR51 7 HGR51 8 HGR52 9 HGR52
@<TRIPOS>MOLECULE
furan
 9 9 0 0 0
****
USER_CHARGES
INVALID_CHARGES
Pose:  17 Cluster:  17 Fr_nu: 185417 TotEn:    -7.30
@<TRIPOS>ATOM
      1 C1        -59.7729    2.4081  -39.9083 C.2    1 LIG      -0.26000
      2 C2        -60.3487    2.0308  -38.6717 C.2    1 LIG      -0.26000
      3 C3        -58.5045    2.8544  -39.6187 C.2    1 LIG       0.09300
      4 C4        -59.3911    2.2734  -37.7146 C.2    1 LIG       0.09300
      5 O1        -58.2638    2.7754  -38.2837 O.3    1 LIG      -0.29200
      6 H1        -60.2259    2.3612  -40.8881 H      1 LIG       0.17500
      7 H2        -61.3380    1.6318  -38.4996 H      1 LIG       0.17500
      8 H3        -57.6923    3.2393  -40.2182 H      1 LIG       0.13800
      9 H4        -59.3578    2.1488  -36.6420 H      1 LIG       0.13800
@<TRIPOS>BOND
      1       1       2 1
      2       1       3 2
      3       2       4 2
      4       3       5 1
      5       4       5 1
      6       1       6 1
      7       2       7 1
      8       3       8 1
      9       4       9 1
@<TRIPOS>ALT_TYPE
CGenFF_4.0_ALT_TYPE_SET
CGenFF_4.0 1 CG2R51 2 CG2R51 3 CG2R51 4 CG2R51 5 OG2R50 6 HGR51 7 HGR51 8 HGR52 9 HGR52
@<TRIPOS>MOLECULE
furan
 9 9 0 0 0
****
USER_CHARGES
INVALID_CHARGES
Pose:  18 Cluster:  18 Fr_nu:  26937 TotEn:    -7.21
@<TRIPOS>ATOM
      1 C1        -79.5477  -15.2633  -47.5917 C.2    1 LIG      -0.26000
      2 C2        -80.2400  -16.4946  -47.6804 C.2    1 LIG      -0.26000
      3 C3        -78.2769  -15.5695  -47.1634 C.2    1 LIG       0.09300
      4 C4        -79.3429  -17.4655  -47.3000 C.2    1 LIG       0.09300
      5 O1        -78.1439  -16.9098  -46.9834 O.3    1 LIG      -0.29200
      6 H1        -79.9275  -14.2761  -47.8119 H      1 LIG       0.17500
      7 H2        -81.2646  -16.6544  -47.9838 H      1 LIG       0.17500
      8 H3        -77.3971  -14.9797  -46.9509 H      1 LIG       0.13800
      9 H4        -79.3995  -18.5402  -47.2067 H      1 LIG       0.13800
@<TRIPOS>BOND
      1       1       2 1
      2       1       3 2
      3       2       4 2
      4       3       5 1
      5       4       5 1
      6       1       6 1
      7       2       7 1
      8       3       8 1
      9       4       9 1
@<TRIPOS>ALT_TYPE
CGenFF_4.0_ALT_TYPE_SET
CGenFF_4.0 1 CG2R51 2 CG2R51 3 CG2R51 4 CG2R51 5 OG2R50 6 HGR51 7 HGR51 8 HGR52 9 HGR52
@<TRIPOS>MOLECULE
furan
 9 9 0 0 0
****
USER_CHARGES
INVALID_CHARGES
Pose:  19 Cluster:  19 Fr_nu:  34810 TotEn:    -7.12
@<TRIPOS>ATOM
      1 C1        -73.1881  -25.8946  -43.2094 C.2    1 LIG      -0.26000
      2 C2        -72.1665  -25.6186  -44.1492 C.2    1 LIG      -0.26000
      3 C3        -74.2853  -26.2850  -43.9414 C.2    1 LIG       0.09300
      4 C4        -72.7122  -25.8601  -45.3886 C.2    1 LIG       0.09300
      5 O1        -74.0034  -26.2667  -45.2705 O.3    1 LIG      -0.29200
      6 H1        -73.1319  -25.8181  -42.1331 H      1 LIG       0.17500
      7 H2        -71.1585  -25.2855  -43.9484 H      1 LIG       0.17500
      8 H3        -75.2874  -26.5925  -43.6802 H      1 LIG       0.13800
      9 H4        -72.3332  -25.7936  -46.3980 H      1 LIG       0.13800
@<TRIPOS>BOND
      1       1       2 1
      2       1       3 2
      3       2       4 2
      4       3       5 1
      5       4       5 1
      6       1       6 1
      7       2       7 1
      8       3       8 1
      9       4       9 1
@<TRIPOS>ALT_TYPE
CGenFF_4.0_ALT_TYPE_SET
CGenFF_4.0 1 CG2R51 2 CG2R51 3 CG2R51 4 CG2R51 5 OG2R50 6 HGR51 7 HGR51 8 HGR52 9 HGR52
@<TRIPOS>MOLECULE
furan
 9 9 0 0 0
****
USER_CHARGES
INVALID_CHARGES
Pose:  20 Cluster:  20 Fr_nu: 275496 TotEn:    -7.06
@<TRIPOS>ATOM
      1 C1        -72.9969  -11.1315  -43.2647 C.2    1 LIG      -0.26000
      2 C2        -71.9428  -10.2069  -43.0719 C.2    1 LIG      -0.26000
      3 C3        -73.3629  -11.0235  -44.5862 C.2    1 LIG       0.09300
      4 C4        -71.7397   -9.5999  -44.2894 C.2    1 LIG       0.09300
      5 O1        -72.6013  -10.0921  -45.2178 O.3    1 LIG      -0.29200
      6 H1        -73.4354  -11.7934  -42.5320 H      1 LIG       0.17500
      7 H2        -71.3990  -10.0080  -42.1598 H      1 LIG       0.17500
      8 H3        -74.1057  -11.5135  -45.1987 H      1 LIG       0.13800
      9 H4        -71.0579   -8.8393  -44.6410 H      1 LIG       0.13800
@<TRIPOS>BOND
      1       1       2 1
      2       1       3 2
      3       2       4 2
      4       3       5 1
      5       4       5 1
      6       1       6 1
      7       2       7 1
      8       3       8 1
      9       4       9 1
@<TRIPOS>ALT_TYPE
CGenFF_4.0_ALT_TYPE_SET
CGenFF_4.0 1 CG2R51 2 CG2R51 3 CG2R51 4 CG2R51 5 OG2R50 6 HGR51 7 HGR51 8 HGR52 9 HGR52
@<TRIPOS>MOLECULE
furan
 9 9 0 0 0
****
USER_CHARGES
INVALID_CHARGES
Pose:  21 Cluster:  21 Fr_nu:  21953 TotEn:    -6.87
@<TRIPOS>ATOM
      1 C1        -58.9684    1.1228  -37.0239 C.2    1 LIG      -0.26000
      2 C2        -59.5137    1.9786  -38.0106 C.2    1 LIG      -0.26000
      3 C3        -58.0713    1.8842  -36.3115 C.2    1 LIG       0.09300
      4 C4        -58.9111    3.2019  -37.8306 C.2    1 LIG       0.09300
      5 O1        -58.0305    3.1527  -36.7968 O.3    1 LIG      -0.29200
      6 H1        -59.1998    0.0813  -36.8537 H      1 LIG       0.17500
      7 H2        -60.2536    1.7343  -38.7591 H      1 LIG       0.17500
      8 H3        -57.4187    1.6827  -35.4745 H      1 LIG       0.13800
      9 H4        -58.9953    4.1571  -38.3281 H      1 LIG       0.13800
@<TRIPOS>BOND
      1       1       2 1
      2       1       3 2
      3       2       4 2
      4       3       5 1
      5       4       5 1
      6       1       6 1
      7       2       7 1
      8       3       8 1
      9       4       9 1
@<TRIPOS>ALT_TYPE
CGenFF_4.0_ALT_TYPE_SET
CGenFF_4.0 1 CG2R51 2 CG2R51 3 CG2R51 4 CG2R51 5 OG2R50 6 HGR51 7 HGR51 8 HGR52 9 HGR52
@<TRIPOS>MOLECULE
furan
 9 9 0 0 0
****
USER_CHARGES
INVALID_CHARGES
Pose:  22 Cluster:  22 Fr_nu: 422744 TotEn:    -6.20
@<TRIPOS>ATOM
      1 C1        -75.6508  -13.1313  -43.9819 C.2    1 LIG      -0.26000
      2 C2        -74.8139  -12.3160  -43.1831 C.2    1 LIG      -0.26000
      3 C3        -75.3631  -12.8099  -45.2881 C.2    1 LIG       0.09300
      4 C4        -74.0744  -11.5546  -44.0580 C.2    1 LIG       0.09300
      5 O1        -74.4032  -11.8497  -45.3431 O.3    1 LIG      -0.29200
      6 H1        -76.3736  -13.8613  -43.6475 H      1 LIG       0.17500
      7 H2        -74.7567  -12.2871  -42.1045 H      1 LIG       0.17500
      8 H3        -75.7331  -13.1562  -46.2421 H      1 LIG       0.13800
      9 H4        -73.3135  -10.7982  -43.9319 H      1 LIG       0.13800
@<TRIPOS>BOND
      1       1       2 1
      2       1       3 2
      3       2       4 2
      4       3       5 1
      5       4       5 1
      6       1       6 1
      7       2       7 1
      8       3       8 1
      9       4       9 1
@<TRIPOS>ALT_TYPE
CGenFF_4.0_ALT_TYPE_SET
CGenFF_4.0 1 CG2R51 2 CG2R51 3 CG2R51 4 CG2R51 5 OG2R50 6 HGR51 7 HGR51 8 HGR52 9 HGR52
@<TRIPOS>MOLECULE
furan
 9 9 0 0 0
****
USER_CHARGES
INVALID_CHARGES
Pose:  23 Cluster:  23 Fr_nu:  48478 TotEn:    -5.43
@<TRIPOS>ATOM
      1 C1        -74.4447  -11.6859  -44.8541 C.2    1 LIG      -0.26000
      2 C2        -74.8609  -11.4944  -43.5149 C.2    1 LIG      -0.26000
      3 C3        -75.1892  -12.7360  -45.3390 C.2    1 LIG       0.09300
      4 C4        -75.8302  -12.4410  -43.2771 C.2    1 LIG       0.09300
      5 O1        -76.0362  -13.2018  -44.3840 O.3    1 LIG      -0.29200
      6 H1        -73.6954  -11.1287  -45.3976 H      1 LIG       0.17500
      7 H2        -74.4997  -10.7584  -42.8112 H      1 LIG       0.17500
      8 H3        -75.2339  -13.2437  -46.2915 H      1 LIG       0.13800
      9 H4        -76.4369  -12.6903  -42.4187 H      1 LIG       0.13800
@<TRIPOS>BOND
      1       1       2 1
      2       1       3 2
      3       2       4 2
      4       3       5 1
      5       4       5 1
      6       1       6 1
      7       2       7 1
      8       3       8 1
      9       4       9 1
@<TRIPOS>ALT_TYPE
CGenFF_4.0_ALT_TYPE_SET
CGenFF_4.0 1 CG2R51 2 CG2R51 3 CG2R51 4 CG2R51 5 OG2R50 6 HGR51 7 HGR51 8 HGR52 9 HGR52
@<TRIPOS>MOLECULE
furan
 9 9 0 0 0
****
USER_CHARGES
INVALID_CHARGES
Pose:  24 Cluster:  24 Fr_nu: 115562 TotEn:    -5.42
@<TRIPOS>ATOM
      1 C1        -74.7132  -10.9651  -43.3944 C.2    1 LIG      -0.26000
      2 C2        -75.7789  -11.7572  -42.9044 C.2    1 LIG      -0.26000
      3 C3        -73.9682  -11.7877  -44.2069 C.2    1 LIG       0.09300
      4 C4        -75.6092  -13.0073  -43.4526 C.2    1 LIG       0.09300
      5 O1        -74.5077  -13.0341  -44.2479 O.3    1 LIG      -0.29200
      6 H1        -74.5129   -9.9250  -43.1815 H      1 LIG       0.17500
      7 H2        -76.5717  -11.4547  -42.2355 H      1 LIG       0.17500
      8 H3        -73.0747  -11.6454  -44.7973 H      1 LIG       0.13800
      9 H4        -76.1562  -13.9360  -43.3798 H      1 LIG       0.13800
@<TRIPOS>BOND
      1       1       2 1
      2       1       3 2
      3       2       4 2
      4       3       5 1
      5       4       5 1
      6       1       6 1
      7       2       7 1
      8       3       8 1
      9       4       9 1
@<TRIPOS>ALT_TYPE
CGenFF_4.0_ALT_TYPE_SET
CGenFF_4.0 1 CG2R51 2 CG2R51 3 CG2R51 4 CG2R51 5 OG2R50 6 HGR51 7 HGR51 8 HGR52 9 HGR52
@<TRIPOS>MOLECULE
furan
 9 9 0 0 0
****
USER_CHARGES
INVALID_CHARGES
Pose:  25 Cluster:  25 Fr_nu: 284969 TotEn:    -4.49
@<TRIPOS>ATOM
      1 C1        -73.7325  -10.9224  -43.9532 C.2    1 LIG      -0.26000
      2 C2        -72.5325  -10.2302  -43.6632 C.2    1 LIG      -0.26000
      3 C3        -73.8906  -11.8497  -42.9497 C.2    1 LIG       0.09300
      4 C4        -72.0429  -10.7838  -42.5031 C.2    1 LIG       0.09300
      5 O1        -72.8651  -11.7716  -42.0616 O.3    1 LIG      -0.29200
      6 H1        -74.3985  -10.7654  -44.7893 H      1 LIG       0.17500
      7 H2        -72.0810   -9.4280  -44.2289 H      1 LIG       0.17500
      8 H3        -74.6394  -12.5980  -42.7344 H      1 LIG       0.13800
      9 H4        -71.1690  -10.5967  -41.8963 H      1 LIG       0.13800
@<TRIPOS>BOND
      1       1       2 1
      2       1       3 2
      3       2       4 2
      4       3       5 1
      5       4       5 1
      6       1       6 1
      7       2       7 1
      8       3       8 1
      9       4       9 1
@<TRIPOS>ALT_TYPE
CGenFF_4.0_ALT_TYPE_SET
CGenFF_4.0 1 CG2R51 2 CG2R51 3 CG2R51 4 CG2R51 5 OG2R50 6 HGR51 7 HGR51 8 HGR52 9 HGR52
@<TRIPOS>MOLECULE
pyrimidine
 10 10 0 0 0
****
USER_CHARGES
INVALID_CHARGES
Pose:   1 Cluster:   1 Fr_nu: 717917 TotEn:   -15.57
@<TRIPOS>ATOM
      1 C1        -75.6250  -13.2291  -43.9739 C.ar   1 LIG      -0.13100
      2 C2        -75.4974  -12.9115  -45.3108 C.ar   1 LIG       0.28900
      3 C3        -74.8256  -12.5087  -43.1101 C.ar   1 LIG       0.28900
      4 C4        -73.9319  -11.3327  -44.8379 C.ar   1 LIG       0.50700
      5 N1        -74.6576  -11.9652  -45.7795 N.ar   1 LIG      -0.71900
      6 N2        -73.9644  -11.5498  -43.5092 N.ar   1 LIG      -0.71900
      7 H1        -76.3070  -13.9932  -43.6257 H      1 LIG       0.11500
      8 H2        -76.0846  -13.4248  -46.0644 H      1 LIG       0.11400
      9 H3        -74.8560  -12.6884  -42.0409 H      1 LIG       0.11400
     10 H4        -73.2481  -10.5683  -45.1864 H      1 LIG       0.14100
@<TRIPOS>BOND
      1       1       2 ar
      2       1       3 ar
      3       2       5 ar
      4       3       6 ar
      5       4       5 ar
      6       4       6 ar
      7       1       7 1
      8       2       8 1
      9       3       9 1
     10       4      10 1
@<TRIPOS>ALT_TYPE
CGenFF_4.0_ALT_TYPE_SET
CGenFF_4.0 1 CG2R61 2 CG2R61 3 CG2R61 4 CG2R64 5 NG2R62 6 NG2R62 7 HGR61 8 HGR62 9 HGR62 10 HGR62
@<TRIPOS>MOLECULE
pyrimidine
 10 10 0 0 0
****
USER_CHARGES
INVALID_CHARGES
Pose:   2 Cluster:   2 Fr_nu:  29498 TotEn:   -14.79
@<TRIPOS>ATOM
      1 C1        -61.2074    1.7072  -43.6393 C.ar   1 LIG      -0.13100
      2 C2        -61.4643    2.4780  -42.5238 C.ar   1 LIG       0.28900
      3 C3        -59.9314    1.1892  -43.7261 C.ar   1 LIG       0.28900
      4 C4        -59.3458    2.1686  -41.7602 C.ar   1 LIG       0.50700
      5 N1        -60.5534    2.7301  -41.5610 N.ar   1 LIG      -0.71900
      6 N2        -58.9720    1.4006  -42.8014 N.ar   1 LIG      -0.71900
      7 H1        -61.9573    1.5214  -44.3965 H      1 LIG       0.11500
      8 H2        -62.4391    2.9277  -42.3691 H      1 LIG       0.11400
      9 H3        -59.6361    0.5716  -44.5674 H      1 LIG       0.11400
     10 H4        -58.5944    2.3554  -41.0028 H      1 LIG       0.14100
@<TRIPOS>BOND
      1       1       2 ar
      2       1       3 ar
      3       2       5 ar
      4       3       6 ar
      5       4       5 ar
      6       4       6 ar
      7       1       7 1
      8       2       8 1
      9       3       9 1
     10       4      10 1
@<TRIPOS>ALT_TYPE
CGenFF_4.0_ALT_TYPE_SET
CGenFF_4.0 1 CG2R61 2 CG2R61 3 CG2R61 4 CG2R64 5 NG2R62 6 NG2R62 7 HGR61 8 HGR62 9 HGR62 10 HGR62
@<TRIPOS>MOLECULE
pyrimidine
 10 10 0 0 0
****
USER_CHARGES
INVALID_CHARGES
Pose:   3 Cluster:   3 Fr_nu: 1069221 TotEn:   -14.45
@<TRIPOS>ATOM
      1 C1        -73.2140  -10.8678  -43.6617 C.ar   1 LIG      -0.13100
      2 C2        -72.6138   -9.6356  -43.8229 C.ar   1 LIG       0.28900
      3 C3        -72.6327  -11.6969  -42.7244 C.ar   1 LIG       0.28900
      4 C4        -71.0560  -10.1318  -42.2437 C.ar   1 LIG       0.50700
      5 N1        -71.5295   -9.2334  -43.1280 N.ar   1 LIG      -0.71900
      6 N2        -71.5490  -11.3601  -41.9948 N.ar   1 LIG      -0.71900
      7 H1        -74.0834  -11.1644  -44.2330 H      1 LIG       0.11500
      8 H2        -72.9999   -8.9163  -44.5370 H      1 LIG       0.11400
      9 H3        -73.0341  -12.6854  -42.5286 H      1 LIG       0.11400
     10 H4        -70.1848   -9.8354  -41.6723 H      1 LIG       0.14100
@<TRIPOS>BOND
      1       1       2 ar
      2       1       3 ar
      3       2       5 ar
      4       3       6 ar
      5       4       5 ar
      6       4       6 ar
      7       1       7 1
      8       2       8 1
      9       3       9 1
     10       4      10 1
@<TRIPOS>ALT_TYPE
CGenFF_4.0_ALT_TYPE_SET
CGenFF_4.0 1 CG2R61 2 CG2R61 3 CG2R61 4 CG2R64 5 NG2R62 6 NG2R62 7 HGR61 8 HGR62 9 HGR62 10 HGR62
@<TRIPOS>MOLECULE
pyrimidine
 10 10 0 0 0
****
USER_CHARGES
INVALID_CHARGES
Pose:   4 Cluster:   4 Fr_nu: 291171 TotEn:   -13.91
@<TRIPOS>ATOM
      1 C1        -73.0401  -11.8568  -42.3371 C.ar   1 LIG      -0.13100
      2 C2        -71.8778  -11.1631  -42.0680 C.ar   1 LIG       0.28900
      3 C3        -73.6079  -11.6145  -43.5712 C.ar   1 LIG       0.28900
      4 C4        -71.9542  -10.1474  -44.1001 C.ar   1 LIG       0.50700
      5 N1        -71.3050  -10.2974  -42.9299 N.ar   1 LIG      -0.71900
      6 N2        -73.0900  -10.7630  -44.4805 N.ar   1 LIG      -0.71900
      7 H1        -73.4777  -12.5454  -41.6268 H      1 LIG       0.11500
      8 H2        -71.3597  -11.2882  -41.1234 H      1 LIG       0.11400
      9 H3        -74.5231  -12.1130  -43.8717 H      1 LIG       0.11400
     10 H4        -71.5168   -9.4572  -44.8111 H      1 LIG       0.14100
@<TRIPOS>BOND
      1       1       2 ar
      2       1       3 ar
      3       2       5 ar
      4       3       6 ar
      5       4       5 ar
      6       4       6 ar
      7       1       7 1
      8       2       8 1
      9       3       9 1
     10       4      10 1
@<TRIPOS>ALT_TYPE
CGenFF_4.0_ALT_TYPE_SET
CGenFF_4.0 1 CG2R61 2 CG2R61 3 CG2R61 4 CG2R64 5 NG2R62 6 NG2R62 7 HGR61 8 HGR62 9 HGR62 10 HGR62
@<TRIPOS>MOLECULE
pyrimidine
 10 10 0 0 0
****
USER_CHARGES
INVALID_CHARGES
Pose:   5 Cluster:   5 Fr_nu:  62023 TotEn:   -13.90
@<TRIPOS>ATOM
      1 C1        -61.3853    1.7781  -43.9140 C.ar   1 LIG      -0.13100
      2 C2        -61.8657    3.0393  -43.6256 C.ar   1 LIG       0.28900
      3 C3        -60.1507    1.4726  -43.3787 C.ar   1 LIG       0.28900
      4 C4        -60.0076    3.5235  -42.4091 C.ar   1 LIG       0.50700
      5 N1        -61.2007    3.9407  -42.8735 N.ar   1 LIG      -0.71900
      6 N2        -59.4314    2.3245  -42.6190 N.ar   1 LIG      -0.71900
      7 H1        -61.9403    1.0749  -44.5205 H      1 LIG       0.11500
      8 H2        -62.8275    3.3694  -44.0029 H      1 LIG       0.11400
      9 H3        -59.6916    0.5053  -43.5517 H      1 LIG       0.11400
     10 H4        -59.4512    4.2279  -41.8028 H      1 LIG       0.14100
@<TRIPOS>BOND
      1       1       2 ar
      2       1       3 ar
      3       2       5 ar
      4       3       6 ar
      5       4       5 ar
      6       4       6 ar
      7       1       7 1
      8       2       8 1
      9       3       9 1
     10       4      10 1
@<TRIPOS>ALT_TYPE
CGenFF_4.0_ALT_TYPE_SET
CGenFF_4.0 1 CG2R61 2 CG2R61 3 CG2R61 4 CG2R64 5 NG2R62 6 NG2R62 7 HGR61 8 HGR62 9 HGR62 10 HGR62
@<TRIPOS>MOLECULE
pyrimidine
 10 10 0 0 0
****
USER_CHARGES
INVALID_CHARGES
Pose:   6 Cluster:   6 Fr_nu:   1063 TotEn:   -13.78
@<TRIPOS>ATOM
      1 C1        -78.9143  -14.4818  -47.7795 C.ar   1 LIG      -0.13100
      2 C2        -78.5475  -15.2048  -46.6627 C.ar   1 LIG       0.28900
      3 C3        -78.8564  -15.1637  -48.9777 C.ar   1 LIG       0.28900
      4 C4        -78.1390  -17.0482  -47.9285 C.ar   1 LIG       0.50700
      5 N1        -78.1533  -16.4945  -46.7010 N.ar   1 LIG      -0.71900
      6 N2        -78.4717  -16.4520  -49.0893 N.ar   1 LIG      -0.71900
      7 H1        -79.2265  -13.4478  -47.7196 H      1 LIG       0.11500
      8 H2        -78.5610  -14.7531  -45.6767 H      1 LIG       0.11400
      9 H3        -79.1252  -14.6780  -49.9095 H      1 LIG       0.11400
     10 H4        -77.8253  -18.0831  -47.9889 H      1 LIG       0.14100
@<TRIPOS>BOND
      1       1       2 ar
      2       1       3 ar
      3       2       5 ar
      4       3       6 ar
      5       4       5 ar
      6       4       6 ar
      7       1       7 1
      8       2       8 1
      9       3       9 1
     10       4      10 1
@<TRIPOS>ALT_TYPE
CGenFF_4.0_ALT_TYPE_SET
CGenFF_4.0 1 CG2R61 2 CG2R61 3 CG2R61 4 CG2R64 5 NG2R62 6 NG2R62 7 HGR61 8 HGR62 9 HGR62 10 HGR62
@<TRIPOS>MOLECULE
pyrimidine
 10 10 0 0 0
****
USER_CHARGES
INVALID_CHARGES
Pose:   7 Cluster:   7 Fr_nu: 1217852 TotEn:   -13.75
@<TRIPOS>ATOM
      1 C1        -76.1273  -13.6878  -43.8302 C.ar   1 LIG      -0.13100
      2 C2        -76.4771  -13.4431  -45.1425 C.ar   1 LIG       0.28900
      3 C3        -76.7351  -14.7790  -43.2438 C.ar   1 LIG       0.28900
      4 C4        -77.8765  -15.2343  -45.1561 C.ar   1 LIG       0.50700
      5 N1        -77.3516  -14.1988  -45.8385 N.ar   1 LIG      -0.71900
      6 N2        -77.6180  -15.5769  -43.8796 N.ar   1 LIG      -0.71900
      7 H1        -75.4226  -13.0647  -43.2959 H      1 LIG       0.11500
      8 H2        -76.0510  -12.6072  -45.6867 H      1 LIG       0.11400
      9 H3        -76.5232  -15.0497  -42.2151 H      1 LIG       0.11400
     10 H4        -78.5829  -15.8577  -45.6905 H      1 LIG       0.14100
@<TRIPOS>BOND
      1       1       2 ar
      2       1       3 ar
      3       2       5 ar
      4       3       6 ar
      5       4       5 ar
      6       4       6 ar
      7       1       7 1
      8       2       8 1
      9       3       9 1
     10       4      10 1
@<TRIPOS>ALT_TYPE
CGenFF_4.0_ALT_TYPE_SET
CGenFF_4.0 1 CG2R61 2 CG2R61 3 CG2R61 4 CG2R64 5 NG2R62 6 NG2R62 7 HGR61 8 HGR62 9 HGR62 10 HGR62
@<TRIPOS>MOLECULE
pyrimidine
 10 10 0 0 0
****
USER_CHARGES
INVALID_CHARGES
Pose:   8 Cluster:   8 Fr_nu: 615741 TotEn:   -13.60
@<TRIPOS>ATOM
      1 C1        -74.0251  -11.6394  -43.6751 C.ar   1 LIG      -0.13100
      2 C2        -73.6100  -12.1975  -42.4832 C.ar   1 LIG       0.28900
      3 C3        -73.2951  -10.5529  -44.1118 C.ar   1 LIG       0.28900
      4 C4        -71.9333  -10.6742  -42.2959 C.ar   1 LIG       0.50700
      5 N1        -72.5642  -11.7387  -41.7647 N.ar   1 LIG      -0.71900
      6 N2        -72.2395  -10.0419  -43.4448 N.ar   1 LIG      -0.71900
      7 H1        -74.8679  -12.0281  -44.2307 H      1 LIG       0.11500
      8 H2        -74.1225  -13.0548  -42.0604 H      1 LIG       0.11400
      9 H3        -73.5469  -10.0474  -45.0378 H      1 LIG       0.11400
     10 H4        -71.0900  -10.2841  -41.7392 H      1 LIG       0.14100
@<TRIPOS>BOND
      1       1       2 ar
      2       1       3 ar
      3       2       5 ar
      4       3       6 ar
      5       4       5 ar
      6       4       6 ar
      7       1       7 1
      8       2       8 1
      9       3       9 1
     10       4      10 1
@<TRIPOS>ALT_TYPE
CGenFF_4.0_ALT_TYPE_SET
CGenFF_4.0 1 CG2R61 2 CG2R61 3 CG2R61 4 CG2R64 5 NG2R62 6 NG2R62 7 HGR61 8 HGR62 9 HGR62 10 HGR62
@<TRIPOS>MOLECULE
pyrimidine
 10 10 0 0 0
****
USER_CHARGES
INVALID_CHARGES
Pose:   9 Cluster:   9 Fr_nu: 178969 TotEn:   -13.56
@<TRIPOS>ATOM
      1 C1        -72.5670  -25.3776  -43.1857 C.ar   1 LIG      -0.13100
      2 C2        -72.1667  -25.3531  -44.5062 C.ar   1 LIG       0.28900
      3 C3        -73.5993  -26.2444  -42.8907 C.ar   1 LIG       0.28900
      4 C4        -73.7215  -26.9165  -45.0587 C.ar   1 LIG       0.50700
      5 N1        -72.7240  -26.1121  -45.4725 N.ar   1 LIG      -0.71900
      6 N2        -74.2021  -27.0314  -43.8059 N.ar   1 LIG      -0.71900
      7 H1        -72.1020  -24.7575  -42.4311 H      1 LIG       0.11500
      8 H2        -71.3627  -24.7028  -44.8332 H      1 LIG       0.11400
      9 H3        -73.9824  -26.3322  -41.8798 H      1 LIG       0.11400
     10 H4        -74.1881  -27.5367  -45.8143 H      1 LIG       0.14100
@<TRIPOS>BOND
      1       1       2 ar
      2       1       3 ar
      3       2       5 ar
      4       3       6 ar
      5       4       5 ar
      6       4       6 ar
      7       1       7 1
      8       2       8 1
      9       3       9 1
     10       4      10 1
@<TRIPOS>ALT_TYPE
CGenFF_4.0_ALT_TYPE_SET
CGenFF_4.0 1 CG2R61 2 CG2R61 3 CG2R61 4 CG2R64 5 NG2R62 6 NG2R62 7 HGR61 8 HGR62 9 HGR62 10 HGR62
@<TRIPOS>MOLECULE
pyrimidine
 10 10 0 0 0
****
USER_CHARGES
INVALID_CHARGES
Pose:  10 Cluster:  10 Fr_nu: 179507 TotEn:   -13.35
@<TRIPOS>ATOM
      1 C1        -80.1280  -14.3671  -49.6057 C.ar   1 LIG      -0.13100
      2 C2        -79.2490  -15.1583  -50.3169 C.ar   1 LIG       0.28900
      3 C3        -79.9591  -14.3692  -48.2362 C.ar   1 LIG       0.28900
      4 C4        -78.2139  -15.8160  -48.4030 C.ar   1 LIG       0.50700
      5 N1        -78.2764  -15.8985  -49.7456 N.ar   1 LIG      -0.71900
      6 N2        -79.0091  -15.0845  -47.5990 N.ar   1 LIG      -0.71900
      7 H1        -80.8992  -13.7834  -50.0902 H      1 LIG       0.11500
      8 H2        -79.3046  -15.2207  -51.3983 H      1 LIG       0.11400
      9 H3        -80.6031  -13.7783  -47.5938 H      1 LIG       0.11400
     10 H4        -77.4425  -16.4012  -47.9176 H      1 LIG       0.14100
@<TRIPOS>BOND
      1       1       2 ar
      2       1       3 ar
      3       2       5 ar
      4       3       6 ar
      5       4       5 ar
      6       4       6 ar
      7       1       7 1
      8       2       8 1
      9       3       9 1
     10       4      10 1
@<TRIPOS>ALT_TYPE
CGenFF_4.0_ALT_TYPE_SET
CGenFF_4.0 1 CG2R61 2 CG2R61 3 CG2R61 4 CG2R64 5 NG2R62 6 NG2R62 7 HGR61 8 HGR62 9 HGR62 10 HGR62
@<TRIPOS>MOLECULE
pyrimidine
 10 10 0 0 0
****
USER_CHARGES
INVALID_CHARGES
Pose:  11 Cluster:  11 Fr_nu: 127176 TotEn:   -12.86
@<TRIPOS>ATOM
      1 C1        -72.5966  -25.5229  -42.8187 C.ar   1 LIG      -0.13100
      2 C2        -71.4009  -25.9764  -43.3376 C.ar   1 LIG       0.28900
      3 C3        -73.7341  -25.9836  -43.4494 C.ar   1 LIG       0.28900
      4 C4        -72.4908  -27.1930  -44.9185 C.ar   1 LIG       0.50700
      5 N1        -71.3110  -26.8152  -44.3906 N.ar   1 LIG      -0.71900
      6 N2        -73.7181  -26.8224  -44.5059 N.ar   1 LIG      -0.71900
      7 H1        -72.6392  -24.8500  -41.9728 H      1 LIG       0.11500
      8 H2        -70.4539  -25.6683  -42.9080 H      1 LIG       0.11400
      9 H3        -74.7199  -25.6812  -43.1127 H      1 LIG       0.11400
     10 H4        -72.4483  -27.8660  -45.7662 H      1 LIG       0.14100
@<TRIPOS>BOND
      1       1       2 ar
      2       1       3 ar
      3       2       5 ar
      4       3       6 ar
      5       4       5 ar
      6       4       6 ar
      7       1       7 1
      8       2       8 1
      9       3       9 1
     10       4      10 1
@<TRIPOS>ALT_TYPE
CGenFF_4.0_ALT_TYPE_SET
CGenFF_4.0 1 CG2R61 2 CG2R61 3 CG2R61 4 CG2R64 5 NG2R62 6 NG2R62 7 HGR61 8 HGR62 9 HGR62 10 HGR62
@<TRIPOS>MOLECULE
pyrimidine
 10 10 0 0 0
****
USER_CHARGES
INVALID_CHARGES
Pose:  12 Cluster:  12 Fr_nu: 439901 TotEn:   -12.71
@<TRIPOS>ATOM
      1 C1        -76.3511  -12.5645  -43.0548 C.ar   1 LIG      -0.13100
      2 C2        -75.7113  -13.1298  -44.1390 C.ar   1 LIG       0.28900
      3 C3        -75.7444  -11.4465  -42.5197 C.ar   1 LIG       0.28900
      4 C4        -74.0744  -11.5546  -44.0580 C.ar   1 LIG       0.50700
      5 N1        -74.5672  -12.6491  -44.6685 N.ar   1 LIG      -0.71900
      6 N2        -74.6013  -10.9127  -42.9978 N.ar   1 LIG      -0.71900
      7 H1        -77.2682  -12.9714  -42.6505 H      1 LIG       0.11500
      8 H2        -76.1132  -14.0114  -44.6263 H      1 LIG       0.11400
      9 H3        -76.1734  -10.9340  -41.6655 H      1 LIG       0.11400
     10 H4        -73.1555  -11.1477  -44.4619 H      1 LIG       0.14100
@<TRIPOS>BOND
      1       1       2 ar
      2       1       3 ar
      3       2       5 ar
      4       3       6 ar
      5       4       5 ar
      6       4       6 ar
      7       1       7 1
      8       2       8 1
      9       3       9 1
     10       4      10 1
@<TRIPOS>ALT_TYPE
CGenFF_4.0_ALT_TYPE_SET
CGenFF_4.0 1 CG2R61 2 CG2R61 3 CG2R61 4 CG2R64 5 NG2R62 6 NG2R62 7 HGR61 8 HGR62 9 HGR62 10 HGR62
@<TRIPOS>MOLECULE
pyrimidine
 10 10 0 0 0
****
USER_CHARGES
INVALID_CHARGES
Pose:  13 Cluster:  13 Fr_nu: 1865183 TotEn:   -12.15
@<TRIPOS>ATOM
      1 C1        -72.1989  -25.7760  -42.8403 C.ar   1 LIG      -0.13100
      2 C2        -72.5562  -25.1957  -44.0403 C.ar   1 LIG       0.28900
      3 C3        -71.6006  -27.0161  -42.9315 C.ar   1 LIG       0.28900
      4 C4        -71.7583  -26.9812  -45.1989 C.ar   1 LIG       0.50700
      5 N1        -72.3500  -25.7723  -45.2425 N.ar   1 LIG      -0.71900
      6 N2        -71.3642  -27.6504  -44.0986 N.ar   1 LIG      -0.71900
      7 H1        -72.3766  -25.2906  -41.8900 H      1 LIG       0.11500
      8 H2        -73.0327  -24.2218  -44.0688 H      1 LIG       0.11400
      9 H3        -71.2858  -27.5504  -42.0417 H      1 LIG       0.11400
     10 H4        -71.5814  -27.4680  -46.1502 H      1 LIG       0.14100
@<TRIPOS>BOND
      1       1       2 ar
      2       1       3 ar
      3       2       5 ar
      4       3       6 ar
      5       4       5 ar
      6       4       6 ar
      7       1       7 1
      8       2       8 1
      9       3       9 1
     10       4      10 1
@<TRIPOS>ALT_TYPE
CGenFF_4.0_ALT_TYPE_SET
CGenFF_4.0 1 CG2R61 2 CG2R61 3 CG2R61 4 CG2R64 5 NG2R62 6 NG2R62 7 HGR61 8 HGR62 9 HGR62 10 HGR62
@<TRIPOS>MOLECULE
pyrimidine
 10 10 0 0 0
****
USER_CHARGES
INVALID_CHARGES
Pose:  14 Cluster:  14 Fr_nu: 3717917 TotEn:   -12.12
@<TRIPOS>ATOM
      1 C1        -77.3496  -13.6232  -60.9854 C.ar   1 LIG      -0.13100
      2 C2        -78.0626  -12.4648  -60.7523 C.ar   1 LIG       0.28900
      3 C3        -77.2687  -14.4987  -59.9219 C.ar   1 LIG       0.28900
      4 C4        -78.5044  -13.1069  -58.6170 C.ar   1 LIG       0.50700
      5 N1        -78.6551  -12.1734  -59.5758 N.ar   1 LIG      -0.71900
      6 N2        -77.8360  -14.2716  -58.7191 N.ar   1 LIG      -0.71900
      7 H1        -76.8842  -13.8312  -61.9395 H      1 LIG       0.11500
      8 H2        -78.1803  -11.7167  -61.5287 H      1 LIG       0.11400
      9 H3        -76.7285  -15.4351  -60.0101 H      1 LIG       0.11400
     10 H4        -78.9693  -12.8983  -57.6612 H      1 LIG       0.14100
@<TRIPOS>BOND
      1       1       2 ar
      2       1       3 ar
      3       2       5 ar
      4       3       6 ar
      5       4       5 ar
      6       4       6 ar
      7       1       7 1
      8       2       8 1
      9       3       9 1
     10       4      10 1
@<TRIPOS>ALT_TYPE
CGenFF_4.0_ALT_TYPE_SET
CGenFF_4.0 1 CG2R61 2 CG2R61 3 CG2R61 4 CG2R64 5 NG2R62 6 NG2R62 7 HGR61 8 HGR62 9 HGR62 10 HGR62
@<TRIPOS>MOLECULE
pyrimidine
 10 10 0 0 0
****
USER_CHARGES
INVALID_CHARGES
Pose:  15 Cluster:  15 Fr_nu:  21451 TotEn:   -11.86
@<TRIPOS>ATOM
      1 C1        -58.9989    2.0338  -36.7932 C.ar   1 LIG      -0.13100
      2 C2        -57.7507    2.6209  -36.7494 C.ar   1 LIG       0.28900
      3 C3        -59.5444    1.8840  -38.0518 C.ar   1 LIG       0.28900
      4 C4        -57.7154    2.8322  -39.0124 C.ar   1 LIG       0.50700
      5 N1        -57.0778    3.0335  -37.8436 N.ar   1 LIG      -0.71900
      6 N2        -58.9283    2.2735  -39.1871 N.ar   1 LIG      -0.71900
      7 H1        -59.5161    1.7123  -35.8991 H      1 LIG       0.11500
      8 H2        -57.2423    2.7805  -35.8047 H      1 LIG       0.11400
      9 H3        -60.5219    1.4337  -38.1861 H      1 LIG       0.11400
     10 H4        -57.1983    3.1551  -39.9077 H      1 LIG       0.14100
@<TRIPOS>BOND
      1       1       2 ar
      2       1       3 ar
      3       2       5 ar
      4       3       6 ar
      5       4       5 ar
      6       4       6 ar
      7       1       7 1
      8       2       8 1
      9       3       9 1
     10       4      10 1
@<TRIPOS>ALT_TYPE
CGenFF_4.0_ALT_TYPE_SET
CGenFF_4.0 1 CG2R61 2 CG2R61 3 CG2R61 4 CG2R64 5 NG2R62 6 NG2R62 7 HGR61 8 HGR62 9 HGR62 10 HGR62
@<TRIPOS>MOLECULE
pyrimidine
 10 10 0 0 0
****
USER_CHARGES
INVALID_CHARGES
Pose:  16 Cluster:  16 Fr_nu: 3267503 TotEn:   -10.84
@<TRIPOS>ATOM
      1 C1        -72.9834   -9.5256  -43.3051 C.ar   1 LIG      -0.13100
      2 C2        -73.6301  -10.7171  -43.0472 C.ar   1 LIG       0.28900
      3 C3        -71.6254   -9.5181  -43.0603 C.ar   1 LIG       0.28900
      4 C4        -71.6838  -11.6884  -42.3872 C.ar   1 LIG       0.50700
      5 N1        -73.0089  -11.8224  -42.5860 N.ar   1 LIG      -0.71900
      6 N2        -70.9409  -10.5854  -42.5993 N.ar   1 LIG      -0.71900
      7 H1        -73.5069   -8.6541  -43.6748 H      1 LIG       0.11500
      8 H2        -74.6977  -10.8186  -43.2092 H      1 LIG       0.11400
      9 H3        -71.0324   -8.6265  -43.2327 H      1 LIG       0.11400
     10 H4        -71.1596  -12.5605  -42.0159 H      1 LIG       0.14100
@<TRIPOS>BOND
      1       1       2 ar
      2       1       3 ar
      3       2       5 ar
      4       3       6 ar
      5       4       5 ar
      6       4       6 ar
      7       1       7 1
      8       2       8 1
      9       3       9 1
     10       4      10 1
@<TRIPOS>ALT_TYPE
CGenFF_4.0_ALT_TYPE_SET
CGenFF_4.0 1 CG2R61 2 CG2R61 3 CG2R61 4 CG2R64 5 NG2R62 6 NG2R62 7 HGR61 8 HGR62 9 HGR62 10 HGR62
@<TRIPOS>MOLECULE
pyrimidine
 10 10 0 0 0
****
USER_CHARGES
INVALID_CHARGES
Pose:  17 Cluster:  17 Fr_nu: 1113052 TotEn:   -10.83
@<TRIPOS>ATOM
      1 C1        -59.4458    2.8174  -38.6899 C.ar   1 LIG      -0.13100
      2 C2        -59.8018    1.7054  -37.9541 C.ar   1 LIG       0.28900
      3 C3        -58.3232    3.4892  -38.2512 C.ar   1 LIG       0.28900
      4 C4        -58.0451    2.0135  -36.5448 C.ar   1 LIG       0.50700
      5 N1        -59.1215    1.2735  -36.8720 N.ar   1 LIG      -0.71900
      6 N2        -57.5963    3.1139  -37.1784 N.ar   1 LIG      -0.71900
      7 H1        -60.0102    3.1413  -39.5540 H      1 LIG       0.11500
      8 H2        -60.6701    1.1136  -38.2227 H      1 LIG       0.11400
      9 H3        -57.9668    4.3752  -38.7654 H      1 LIG       0.11400
     10 H4        -57.4805    1.6899  -35.6789 H      1 LIG       0.14100
@<TRIPOS>BOND
      1       1       2 ar
      2       1       3 ar
      3       2       5 ar
      4       3       6 ar
      5       4       5 ar
      6       4       6 ar
      7       1       7 1
      8       2       8 1
      9       3       9 1
     10       4      10 1
@<TRIPOS>ALT_TYPE
CGenFF_4.0_ALT_TYPE_SET
CGenFF_4.0 1 CG2R61 2 CG2R61 3 CG2R61 4 CG2R64 5 NG2R62 6 NG2R62 7 HGR61 8 HGR62 9 HGR62 10 HGR62
@<TRIPOS>MOLECULE
pyrimidine
 10 10 0 0 0
****
USER_CHARGES
INVALID_CHARGES
Pose:  18 Cluster:  18 Fr_nu: 339825 TotEn:   -10.81
@<TRIPOS>ATOM
      1 C1        -73.1160  -25.4665  -43.9737 C.ar   1 LIG      -0.13100
      2 C2        -72.0608  -25.6504  -44.8438 C.ar   1 LIG       0.28900
      3 C3        -74.2831  -26.1250  -44.3029 C.ar   1 LIG       0.28900
      4 C4        -73.3204  -27.0056  -46.1643 C.ar   1 LIG       0.50700
      5 N1        -72.1283  -26.4160  -45.9526 N.ar   1 LIG      -0.71900
      6 N2        -74.4210  -26.9055  -45.3947 N.ar   1 LIG      -0.71900
      7 H1        -73.0338  -24.8463  -43.0912 H      1 LIG       0.11500
      8 H2        -71.1031  -25.1725  -44.6678 H      1 LIG       0.11400
      9 H3        -75.1664  -26.0401  -43.6794 H      1 LIG       0.11400
     10 H4        -73.4033  -27.6257  -47.0485 H      1 LIG       0.14100
@<TRIPOS>BOND
      1       1       2 ar
      2       1       3 ar
      3       2       5 ar
      4       3       6 ar
      5       4       5 ar
      6       4       6 ar
      7       1       7 1
      8       2       8 1
      9       3       9 1
     10       4      10 1
@<TRIPOS>ALT_TYPE
CGenFF_4.0_ALT_TYPE_SET
CGenFF_4.0 1 CG2R61 2 CG2R61 3 CG2R61 4 CG2R64 5 NG2R62 6 NG2R62 7 HGR61 8 HGR62 9 HGR62 10 HGR62
@<TRIPOS>MOLECULE
pyrimidine
 10 10 0 0 0
****
USER_CHARGES
INVALID_CHARGES
Pose:  19 Cluster:  19 Fr_nu: 1907006 TotEn:   -10.74
@<TRIPOS>ATOM
      1 C1        -71.5166  -25.6163  -43.1527 C.ar   1 LIG      -0.13100
      2 C2        -71.2374  -26.6725  -43.9959 C.ar   1 LIG       0.28900
      3 C3        -72.7371  -25.0030  -43.3479 C.ar   1 LIG       0.28900
      4 C4        -73.2365  -26.4254  -45.0492 C.ar   1 LIG       0.50700
      5 N1        -72.0777  -27.1053  -44.9587 N.ar   1 LIG      -0.71900
      6 N2        -73.6248  -25.3828  -44.2903 N.ar   1 LIG      -0.71900
      7 H1        -70.8236  -25.2902  -42.3887 H      1 LIG       0.11500
      8 H2        -70.3021  -27.2161  -43.9181 H      1 LIG       0.11400
      9 H3        -73.0441  -24.1634  -42.7337 H      1 LIG       0.11400
     10 H4        -73.9300  -26.7510  -45.8148 H      1 LIG       0.14100
@<TRIPOS>BOND
      1       1       2 ar
      2       1       3 ar
      3       2       5 ar
      4       3       6 ar
      5       4       5 ar
      6       4       6 ar
      7       1       7 1
      8       2       8 1
      9       3       9 1
     10       4      10 1
@<TRIPOS>ALT_TYPE
CGenFF_4.0_ALT_TYPE_SET
CGenFF_4.0 1 CG2R61 2 CG2R61 3 CG2R61 4 CG2R64 5 NG2R62 6 NG2R62 7 HGR61 8 HGR62 9 HGR62 10 HGR62
@<TRIPOS>MOLECULE
pyrimidine
 10 10 0 0 0
****
USER_CHARGES
INVALID_CHARGES
Pose:  20 Cluster:  20 Fr_nu: 1677078 TotEn:   -10.74
@<TRIPOS>ATOM
      1 C1        -60.6013   -1.3758  -23.5874 C.ar   1 LIG      -0.13100
      2 C2        -60.0468   -0.3229  -22.8885 C.ar   1 LIG       0.28900
      3 C3        -61.8651   -1.1556  -24.0955 C.ar   1 LIG       0.28900
      4 C4        -61.8973    0.9498  -23.2392 C.ar   1 LIG       0.50700
      5 N1        -60.6691    0.8584  -22.6946 N.ar   1 LIG      -0.71900
      6 N2        -62.5450   -0.0007  -23.9396 N.ar   1 LIG      -0.71900
      7 H1        -60.0792   -2.3128  -23.7276 H      1 LIG       0.11500
      8 H2        -59.0571   -0.4029  -22.4520 H      1 LIG       0.11400
      9 H3        -62.3820   -1.9252  -24.6585 H      1 LIG       0.11400
     10 H4        -62.4206    1.8875  -23.0979 H      1 LIG       0.14100
@<TRIPOS>BOND
      1       1       2 ar
      2       1       3 ar
      3       2       5 ar
      4       3       6 ar
      5       4       5 ar
      6       4       6 ar
      7       1       7 1
      8       2       8 1
      9       3       9 1
     10       4      10 1
@<TRIPOS>ALT_TYPE
CGenFF_4.0_ALT_TYPE_SET
CGenFF_4.0 1 CG2R61 2 CG2R61 3 CG2R61 4 CG2R64 5 NG2R62 6 NG2R62 7 HGR61 8 HGR62 9 HGR62 10 HGR62
@<TRIPOS>MOLECULE
pyrimidine
 10 10 0 0 0
****
USER_CHARGES
INVALID_CHARGES
Pose:  21 Cluster:  21 Fr_nu:  49985 TotEn:   -10.70
@<TRIPOS>ATOM
      1 C1        -80.0120  -14.7135  -48.3938 C.ar   1 LIG      -0.13100
      2 C2        -80.7564  -14.8846  -49.5432 C.ar   1 LIG       0.28900
      3 C3        -79.9080  -15.8223  -47.5791 C.ar   1 LIG       0.28900
      4 C4        -81.1814  -17.0519  -49.0052 C.ar   1 LIG       0.50700
      5 N1        -81.3571  -16.0444  -49.8813 N.ar   1 LIG      -0.71900
      6 N2        -80.4820  -17.0117  -47.8550 N.ar   1 LIG      -0.71900
      7 H1        -79.5410  -13.7713  -48.1473 H      1 LIG       0.11500
      8 H2        -80.8944  -14.0692  -50.2448 H      1 LIG       0.11400
      9 H3        -79.3437  -15.7837  -46.6537 H      1 LIG       0.11400
     10 H4        -81.6538  -17.9950  -49.2512 H      1 LIG       0.14100
@<TRIPOS>BOND
      1       1       2 ar
      2       1       3 ar
      3       2       5 ar
      4       3       6 ar
      5       4       5 ar
      6       4       6 ar
      7       1       7 1
      8       2       8 1
      9       3       9 1
     10       4      10 1
@<TRIPOS>ALT_TYPE
CGenFF_4.0_ALT_TYPE_SET
CGenFF_4.0 1 CG2R61 2 CG2R61 3 CG2R61 4 CG2R64 5 NG2R62 6 NG2R62 7 HGR61 8 HGR62 9 HGR62 10 HGR62
@<TRIPOS>MOLECULE
pyrimidine
 10 10 0 0 0
****
USER_CHARGES
INVALID_CHARGES
Pose:  22 Cluster:  22 Fr_nu: 1866116 TotEn:   -10.58
@<TRIPOS>ATOM
      1 C1        -72.5406  -25.4710  -43.5272 C.ar   1 LIG      -0.13100
      2 C2        -72.9657  -26.5795  -42.8236 C.ar   1 LIG       0.28900
      3 C3        -71.9346  -25.7297  -44.7396 C.ar   1 LIG       0.28900
      4 C4        -72.2102  -27.9682  -44.4570 C.ar   1 LIG       0.50700
      5 N1        -72.8160  -27.8472  -43.2604 N.ar   1 LIG      -0.71900
      6 N2        -71.7521  -26.9705  -45.2369 N.ar   1 LIG      -0.71900
      7 H1        -72.6735  -24.4650  -43.1526 H      1 LIG       0.11500
      8 H2        -73.4529  -26.4755  -41.8602 H      1 LIG       0.11400
      9 H3        -71.5672  -24.9219  -45.3632 H      1 LIG       0.11400
     10 H4        -72.0760  -28.9755  -44.8317 H      1 LIG       0.14100
@<TRIPOS>BOND
      1       1       2 ar
      2       1       3 ar
      3       2       5 ar
      4       3       6 ar
      5       4       5 ar
      6       4       6 ar
      7       1       7 1
      8       2       8 1
      9       3       9 1
     10       4      10 1
@<TRIPOS>ALT_TYPE
CGenFF_4.0_ALT_TYPE_SET
CGenFF_4.0 1 CG2R61 2 CG2R61 3 CG2R61 4 CG2R64 5 NG2R62 6 NG2R62 7 HGR61 8 HGR62 9 HGR62 10 HGR62
@<TRIPOS>MOLECULE
pyrimidine
 10 10 0 0 0
****
USER_CHARGES
INVALID_CHARGES
Pose:  23 Cluster:  23 Fr_nu:  63796 TotEn:   -10.47
@<TRIPOS>ATOM
      1 C1        -78.6744  -14.9304  -48.2494 C.ar   1 LIG      -0.13100
      2 C2        -79.9448  -14.9464  -48.7882 C.ar   1 LIG       0.28900
      3 C3        -78.2224  -16.1348  -47.7503 C.ar   1 LIG       0.28900
      4 C4        -80.1691  -17.1598  -48.3219 C.ar   1 LIG       0.50700
      5 N1        -80.7227  -16.0474  -48.8410 N.ar   1 LIG      -0.71900
      6 N2        -78.9458  -17.2735  -47.7701 N.ar   1 LIG      -0.71900
      7 H1        -78.0722  -14.0322  -48.2201 H      1 LIG       0.11500
      8 H2        -80.3853  -14.0470  -49.2046 H      1 LIG       0.11400
      9 H3        -77.2363  -16.2200  -47.3066 H      1 LIG       0.11400
     10 H4        -80.7722  -18.0590  -48.3502 H      1 LIG       0.14100
@<TRIPOS>BOND
      1       1       2 ar
      2       1       3 ar
      3       2       5 ar
      4       3       6 ar
      5       4       5 ar
      6       4       6 ar
      7       1       7 1
      8       2       8 1
      9       3       9 1
     10       4      10 1
@<TRIPOS>ALT_TYPE
CGenFF_4.0_ALT_TYPE_SET
CGenFF_4.0 1 CG2R61 2 CG2R61 3 CG2R61 4 CG2R64 5 NG2R62 6 NG2R62 7 HGR61 8 HGR62 9 HGR62 10 HGR62
@<TRIPOS>MOLECULE
pyrimidine
 10 10 0 0 0
****
USER_CHARGES
INVALID_CHARGES
Pose:  24 Cluster:  24 Fr_nu:  26383 TotEn:   -10.45
@<TRIPOS>ATOM
      1 C1        -80.3964  -16.2029  -48.3998 C.ar   1 LIG      -0.13100
      2 C2        -80.0103  -14.8906  -48.2172 C.ar   1 LIG       0.28900
      3 C3        -79.5861  -17.1513  -47.8099 C.ar   1 LIG       0.28900
      4 C4        -78.2111  -15.5385  -46.9883 C.ar   1 LIG       0.50700
      5 N1        -78.9193  -14.5212  -47.5146 N.ar   1 LIG      -0.71900
      6 N2        -78.4816  -16.8535  -47.0946 N.ar   1 LIG      -0.71900
      7 H1        -81.2767  -16.4706  -48.9686 H      1 LIG       0.11500
      8 H2        -80.5849  -14.0757  -48.6438 H      1 LIG       0.11400
      9 H3        -79.8090  -18.2090  -47.8994 H      1 LIG       0.11400
     10 H4        -77.3289  -15.2707  -46.4197 H      1 LIG       0.14100
@<TRIPOS>BOND
      1       1       2 ar
      2       1       3 ar
      3       2       5 ar
      4       3       6 ar
      5       4       5 ar
      6       4       6 ar
      7       1       7 1
      8       2       8 1
      9       3       9 1
     10       4      10 1
@<TRIPOS>ALT_TYPE
CGenFF_4.0_ALT_TYPE_SET
CGenFF_4.0 1 CG2R61 2 CG2R61 3 CG2R61 4 CG2R64 5 NG2R62 6 NG2R62 7 HGR61 8 HGR62 9 HGR62 10 HGR62
@<TRIPOS>MOLECULE
pyrimidine
 10 10 0 0 0
****
USER_CHARGES
INVALID_CHARGES
Pose:  25 Cluster:  25 Fr_nu:  86243 TotEn:   -10.38
@<TRIPOS>ATOM
      1 C1        -76.0893  -16.3384  -28.9201 C.ar   1 LIG      -0.13100
      2 C2        -76.1489  -16.2174  -27.5466 C.ar   1 LIG       0.28900
      3 C3        -76.0991  -17.6296  -29.4066 C.ar   1 LIG       0.28900
      4 C4        -76.2164  -18.4761  -27.3003 C.ar   1 LIG       0.50700
      5 N1        -76.2136  -17.2689  -26.7037 N.ar   1 LIG      -0.71900
      6 N2        -76.1621  -18.7258  -28.6226 N.ar   1 LIG      -0.71900
      7 H1        -76.0379  -15.4772  -29.5726 H      1 LIG       0.11500
      8 H2        -76.1460  -15.2421  -27.0721 H      1 LIG       0.11400
      9 H3        -76.0547  -17.8243  -30.4727 H      1 LIG       0.11400
     10 H4        -76.2667  -19.3386  -26.6470 H      1 LIG       0.14100
@<TRIPOS>BOND
      1       1       2 ar
      2       1       3 ar
      3       2       5 ar
      4       3       6 ar
      5       4       5 ar
      6       4       6 ar
      7       1       7 1
      8       2       8 1
      9       3       9 1
     10       4      10 1
@<TRIPOS>ALT_TYPE
CGenFF_4.0_ALT_TYPE_SET
CGenFF_4.0 1 CG2R61 2 CG2R61 3 CG2R61 4 CG2R64 5 NG2R62 6 NG2R62 7 HGR61 8 HGR62 9 HGR62 10 HGR62
@<TRIPOS>MOLECULE
pyrimidine
 10 10 0 0 0
****
USER_CHARGES
INVALID_CHARGES
Pose:  26 Cluster:  26 Fr_nu: 840117 TotEn:   -10.33
@<TRIPOS>ATOM
      1 C1        -58.7587    2.3704  -40.3069 C.ar   1 LIG      -0.13100
      2 C2        -59.9986    2.2248  -39.7187 C.ar   1 LIG       0.28900
      3 C3        -57.7022    2.5465  -39.4369 C.ar   1 LIG       0.28900
      4 C4        -59.0934    2.4260  -37.6434 C.ar   1 LIG       0.50700
      5 N1        -60.2030    2.2477  -38.3853 N.ar   1 LIG      -0.71900
      6 N2        -57.8339    2.5798  -38.0946 N.ar   1 LIG      -0.71900
      7 H1        -58.6238    2.3481  -41.3800 H      1 LIG       0.11500
      8 H2        -60.8886    2.0816  -40.3219 H      1 LIG       0.11400
      9 H3        -56.6900    2.6703  -39.8064 H      1 LIG       0.11400
     10 H4        -59.2284    2.4495  -36.5689 H      1 LIG       0.14100
@<TRIPOS>BOND
      1       1       2 ar
      2       1       3 ar
      3       2       5 ar
      4       3       6 ar
      5       4       5 ar
      6       4       6 ar
      7       1       7 1
      8       2       8 1
      9       3       9 1
     10       4      10 1
@<TRIPOS>ALT_TYPE
CGenFF_4.0_ALT_TYPE_SET
CGenFF_4.0 1 CG2R61 2 CG2R61 3 CG2R61 4 CG2R64 5 NG2R62 6 NG2R62 7 HGR61 8 HGR62 9 HGR62 10 HGR62
@<TRIPOS>MOLECULE
pyrimidine
 10 10 0 0 0
****
USER_CHARGES
INVALID_CHARGES
Pose:  27 Cluster:  27 Fr_nu: 2906202 TotEn:   -10.23
@<TRIPOS>ATOM
      1 C1        -72.9585  -26.2110  -43.2930 C.ar   1 LIG      -0.13100
      2 C2        -74.2840  -26.5557  -43.4628 C.ar   1 LIG       0.28900
      3 C3        -72.0878  -26.7000  -44.2451 C.ar   1 LIG       0.28900
      4 C4        -73.7889  -27.7336  -45.3428 C.ar   1 LIG       0.50700
      5 N1        -74.7357  -27.3181  -44.4801 N.ar   1 LIG      -0.71900
      6 N2        -72.4699  -27.4671  -45.2871 N.ar   1 LIG      -0.71900
      7 H1        -72.6239  -25.5977  -42.4671 H      1 LIG       0.11500
      8 H2        -75.0419  -26.2180  -42.7643 H      1 LIG       0.11400
      9 H3        -71.0264  -26.4823  -44.1947 H      1 LIG       0.11400
     10 H4        -74.1235  -28.3486  -46.1692 H      1 LIG       0.14100
@<TRIPOS>BOND
      1       1       2 ar
      2       1       3 ar
      3       2       5 ar
      4       3       6 ar
      5       4       5 ar
      6       4       6 ar
      7       1       7 1
      8       2       8 1
      9       3       9 1
     10       4      10 1
@<TRIPOS>ALT_TYPE
CGenFF_4.0_ALT_TYPE_SET
CGenFF_4.0 1 CG2R61 2 CG2R61 3 CG2R61 4 CG2R64 5 NG2R62 6 NG2R62 7 HGR61 8 HGR62 9 HGR62 10 HGR62
@<TRIPOS>MOLECULE
pyrimidine
 10 10 0 0 0
****
USER_CHARGES
INVALID_CHARGES
Pose:  28 Cluster:  28 Fr_nu: 717677 TotEn:    -9.48
@<TRIPOS>ATOM
      1 C1        -74.4134  -12.1986  -44.5708 C.ar   1 LIG      -0.13100
      2 C2        -73.9712  -11.6939  -45.7767 C.ar   1 LIG       0.28900
      3 C3        -73.9774  -11.5274  -43.4467 C.ar   1 LIG       0.28900
      4 C4        -72.8094  -10.0505  -44.7201 C.ar   1 LIG       0.50700
      5 N1        -73.1654  -10.6175  -45.8884 N.ar   1 LIG      -0.71900
      6 N2        -73.1717  -10.4459  -43.4847 N.ar   1 LIG      -0.71900
      7 H1        -75.0595  -13.0641  -44.5105 H      1 LIG       0.11500
      8 H2        -74.2614  -12.1553  -46.7144 H      1 LIG       0.11400
      9 H3        -74.2722  -11.8509  -42.4544 H      1 LIG       0.11400
     10 H4        -72.1615   -9.1845  -44.7801 H      1 LIG       0.14100
@<TRIPOS>BOND
      1       1       2 ar
      2       1       3 ar
      3       2       5 ar
      4       3       6 ar
      5       4       5 ar
      6       4       6 ar
      7       1       7 1
      8       2       8 1
      9       3       9 1
     10       4      10 1
@<TRIPOS>ALT_TYPE
CGenFF_4.0_ALT_TYPE_SET
CGenFF_4.0 1 CG2R61 2 CG2R61 3 CG2R61 4 CG2R64 5 NG2R62 6 NG2R62 7 HGR61 8 HGR62 9 HGR62 10 HGR62
@<TRIPOS>MOLECULE
pyrimidine
 10 10 0 0 0
****
USER_CHARGES
INVALID_CHARGES
Pose:  29 Cluster:  29 Fr_nu: 262335 TotEn:    -9.24
@<TRIPOS>ATOM
      1 C1        -73.0603  -25.5444  -44.1852 C.ar   1 LIG      -0.13100
      2 C2        -72.8887  -25.9080  -45.5054 C.ar   1 LIG       0.28900
      3 C3        -74.1958  -26.0348  -43.5737 C.ar   1 LIG       0.28900
      4 C4        -74.8212  -27.1045  -45.4793 C.ar   1 LIG       0.50700
      5 N1        -73.7526  -26.6897  -46.1859 N.ar   1 LIG      -0.71900
      6 N2        -75.1012  -26.8203  -44.1930 N.ar   1 LIG      -0.71900
      7 H1        -72.3509  -24.9158  -43.6639 H      1 LIG       0.11500
      8 H2        -72.0258  -25.5704  -46.0692 H      1 LIG       0.11400
      9 H3        -74.4162  -25.8020  -42.5375 H      1 LIG       0.11400
     10 H4        -75.5322  -27.7331  -46.0014 H      1 LIG       0.14100
@<TRIPOS>BOND
      1       1       2 ar
      2       1       3 ar
      3       2       5 ar
      4       3       6 ar
      5       4       5 ar
      6       4       6 ar
      7       1       7 1
      8       2       8 1
      9       3       9 1
     10       4      10 1
@<TRIPOS>ALT_TYPE
CGenFF_4.0_ALT_TYPE_SET
CGenFF_4.0 1 CG2R61 2 CG2R61 3 CG2R61 4 CG2R64 5 NG2R62 6 NG2R62 7 HGR61 8 HGR62 9 HGR62 10 HGR62
@<TRIPOS>MOLECULE
pyrimidine
 10 10 0 0 0
****
USER_CHARGES
INVALID_CHARGES
Pose:  30 Cluster:  30 Fr_nu: 723635 TotEn:    -9.09
@<TRIPOS>ATOM
      1 C1        -74.6119  -12.2294  -42.9357 C.ar   1 LIG      -0.13100
      2 C2        -74.8152  -11.6347  -44.1643 C.ar   1 LIG       0.28900
      3 C3        -73.3763  -12.0084  -42.3625 C.ar   1 LIG       0.28900
      4 C4        -72.7262  -10.7391  -44.1326 C.ar   1 LIG       0.50700
      5 N1        -73.8908  -10.8802  -44.7939 N.ar   1 LIG      -0.71900
      6 N2        -72.4063  -11.2659  -42.9352 N.ar   1 LIG      -0.71900
      7 H1        -75.3716  -12.8300  -42.4535 H      1 LIG       0.11500
      8 H2        -75.7555  -11.7522  -44.6920 H      1 LIG       0.11400
      9 H3        -73.1243  -12.4358  -41.3980 H      1 LIG       0.11400
     10 H4        -71.9651  -10.1387  -44.6157 H      1 LIG       0.14100
@<TRIPOS>BOND
      1       1       2 ar
      2       1       3 ar
      3       2       5 ar
      4       3       6 ar
      5       4       5 ar
      6       4       6 ar
      7       1       7 1
      8       2       8 1
      9       3       9 1
     10       4      10 1
@<TRIPOS>ALT_TYPE
CGenFF_4.0_ALT_TYPE_SET
CGenFF_4.0 1 CG2R61 2 CG2R61 3 CG2R61 4 CG2R64 5 NG2R62 6 NG2R62 7 HGR61 8 HGR62 9 HGR62 10 HGR62
@<TRIPOS>MOLECULE
pyrimidine
 10 10 0 0 0
****
USER_CHARGES
INVALID_CHARGES
Pose:  31 Cluster:  31 Fr_nu:  10704 TotEn:    -8.63
@<TRIPOS>ATOM
      1 C1        -58.2529    2.5133  -39.2225 C.ar   1 LIG      -0.13100
      2 C2        -57.3039    2.6185  -38.2261 C.ar   1 LIG       0.28900
      3 C3        -59.4026    1.8303  -38.8824 C.ar   1 LIG       0.28900
      4 C4        -58.6200    1.4581  -36.7810 C.ar   1 LIG       0.50700
      5 N1        -57.4552    2.1009  -36.9893 N.ar   1 LIG      -0.71900
      6 N2        -59.6202    1.2876  -37.6665 N.ar   1 LIG      -0.71900
      7 H1        -58.1049    2.9384  -40.2062 H      1 LIG       0.11500
      8 H2        -56.3676    3.1375  -38.4002 H      1 LIG       0.11400
      9 H3        -60.2046    1.6959  -39.6001 H      1 LIG       0.11400
     10 H4        -58.7678    1.0314  -35.7964 H      1 LIG       0.14100
@<TRIPOS>BOND
      1       1       2 ar
      2       1       3 ar
      3       2       5 ar
      4       3       6 ar
      5       4       5 ar
      6       4       6 ar
      7       1       7 1
      8       2       8 1
      9       3       9 1
     10       4      10 1
@<TRIPOS>ALT_TYPE
CGenFF_4.0_ALT_TYPE_SET
CGenFF_4.0 1 CG2R61 2 CG2R61 3 CG2R61 4 CG2R64 5 NG2R62 6 NG2R62 7 HGR61 8 HGR62 9 HGR62 10 HGR62
@<TRIPOS>MOLECULE
pyrimidine
 10 10 0 0 0
****
USER_CHARGES
INVALID_CHARGES
Pose:  32 Cluster:  32 Fr_nu: 3685909 TotEn:    -8.50
@<TRIPOS>ATOM
      1 C1        -57.3471   -1.9331  -16.5128 C.ar   1 LIG      -0.13100
      2 C2        -57.0850   -3.1330  -15.8835 C.ar   1 LIG       0.28900
      3 C3        -58.1746   -2.0051  -17.6147 C.ar   1 LIG       0.28900
      4 C4        -58.3801   -4.2563  -17.3761 C.ar   1 LIG       0.50700
      5 N1        -57.5867   -4.3177  -16.2898 N.ar   1 LIG      -0.71900
      6 N2        -58.7106   -3.1541  -18.0759 N.ar   1 LIG      -0.71900
      7 H1        -56.9308   -0.9972  -16.1651 H      1 LIG       0.11500
      8 H2        -56.4449   -3.1759  -15.0089 H      1 LIG       0.11400
      9 H3        -58.4368   -1.1140  -18.1746 H      1 LIG       0.11400
     10 H4        -58.7962   -5.1935  -17.7251 H      1 LIG       0.14100
@<TRIPOS>BOND
      1       1       2 ar
      2       1       3 ar
      3       2       5 ar
      4       3       6 ar
      5       4       5 ar
      6       4       6 ar
      7       1       7 1
      8       2       8 1
      9       3       9 1
     10       4      10 1
@<TRIPOS>ALT_TYPE
CGenFF_4.0_ALT_TYPE_SET
CGenFF_4.0 1 CG2R61 2 CG2R61 3 CG2R61 4 CG2R64 5 NG2R62 6 NG2R62 7 HGR61 8 HGR62 9 HGR62 10 HGR62
@<TRIPOS>MOLECULE
pyrimidine
 10 10 0 0 0
****
USER_CHARGES
INVALID_CHARGES
Pose:  33 Cluster:  33 Fr_nu: 550321 TotEn:    -6.70
@<TRIPOS>ATOM
      1 C1        -57.9779   -3.5160  -18.4093 C.ar   1 LIG      -0.13100
      2 C2        -57.0336   -3.5639  -17.4040 C.ar   1 LIG       0.28900
      3 C3        -59.2122   -4.0467  -18.0948 C.ar   1 LIG       0.28900
      4 C4        -58.5081   -4.5726  -15.9985 C.ar   1 LIG       0.50700
      5 N1        -57.2656   -4.0870  -16.1821 N.ar   1 LIG      -0.71900
      6 N2        -59.5131   -4.5852  -16.8949 N.ar   1 LIG      -0.71900
      7 H1        -57.7642   -3.0905  -19.3806 H      1 LIG       0.11500
      8 H2        -56.0345   -3.1712  -17.5582 H      1 LIG       0.11400
      9 H3        -60.0176   -4.0544  -18.8213 H      1 LIG       0.11400
     10 H4        -58.7219   -4.9998  -15.0264 H      1 LIG       0.14100
@<TRIPOS>BOND
      1       1       2 ar
      2       1       3 ar
      3       2       5 ar
      4       3       6 ar
      5       4       5 ar
      6       4       6 ar
      7       1       7 1
      8       2       8 1
      9       3       9 1
     10       4      10 1
@<TRIPOS>ALT_TYPE
CGenFF_4.0_ALT_TYPE_SET
CGenFF_4.0 1 CG2R61 2 CG2R61 3 CG2R61 4 CG2R64 5 NG2R62 6 NG2R62 7 HGR61 8 HGR62 9 HGR62 10 HGR62
@<TRIPOS>MOLECULE
pyrimidine
 10 10 0 0 0
****
USER_CHARGES
INVALID_CHARGES
Pose:  34 Cluster:  34 Fr_nu: 1027618 TotEn:    -6.57
@<TRIPOS>ATOM
      1 C1        -58.7142    2.6677  -37.0036 C.ar   1 LIG      -0.13100
      2 C2        -59.5634    1.7320  -37.5583 C.ar   1 LIG       0.28900
      3 C3        -58.1456    3.5583  -37.8911 C.ar   1 LIG       0.28900
      4 C4        -59.2269    2.5856  -39.6380 C.ar   1 LIG       0.50700
      5 N1        -59.8433    1.6619  -38.8763 N.ar   1 LIG      -0.71900
      6 N2        -58.3805    3.5459  -39.2196 N.ar   1 LIG      -0.71900
      7 H1        -58.5075    2.7008  -35.9423 H      1 LIG       0.11500
      8 H2        -60.0568    0.9904  -36.9394 H      1 LIG       0.11400
      9 H3        -57.4643    4.3294  -37.5482 H      1 LIG       0.11400
     10 H4        -59.4328    2.5520  -40.7009 H      1 LIG       0.14100
@<TRIPOS>BOND
      1       1       2 ar
      2       1       3 ar
      3       2       5 ar
      4       3       6 ar
      5       4       5 ar
      6       4       6 ar
      7       1       7 1
      8       2       8 1
      9       3       9 1
     10       4      10 1
@<TRIPOS>ALT_TYPE
CGenFF_4.0_ALT_TYPE_SET
CGenFF_4.0 1 CG2R61 2 CG2R61 3 CG2R61 4 CG2R64 5 NG2R62 6 NG2R62 7 HGR61 8 HGR62 9 HGR62 10 HGR62
@<TRIPOS>MOLECULE
pyrimidine
 10 10 0 0 0
****
USER_CHARGES
INVALID_CHARGES
Pose:  35 Cluster:  35 Fr_nu:  13980 TotEn:    -6.46
@<TRIPOS>ATOM
      1 C1        -58.8121    1.5000  -36.9427 C.ar   1 LIG      -0.13100
      2 C2        -59.8243    1.6267  -37.8722 C.ar   1 LIG       0.28900
      3 C3        -57.9847    2.5960  -36.8079 C.ar   1 LIG       0.28900
      4 C4        -59.1496    3.7337  -38.3940 C.ar   1 LIG       0.50700
      5 N1        -60.0229    2.7334  -38.6179 N.ar   1 LIG      -0.71900
      6 N2        -58.1249    3.7333  -37.5201 N.ar   1 LIG      -0.71900
      7 H1        -58.6760    0.6000  -36.3581 H      1 LIG       0.11500
      8 H2        -60.5244    0.8172  -38.0481 H      1 LIG       0.11400
      9 H3        -57.1607    2.5896  -36.1026 H      1 LIG       0.11400
     10 H4        -59.2850    4.6345  -38.9800 H      1 LIG       0.14100
@<TRIPOS>BOND
      1       1       2 ar
      2       1       3 ar
      3       2       5 ar
      4       3       6 ar
      5       4       5 ar
      6       4       6 ar
      7       1       7 1
      8       2       8 1
      9       3       9 1
     10       4      10 1
@<TRIPOS>ALT_TYPE
CGenFF_4.0_ALT_TYPE_SET
CGenFF_4.0 1 CG2R61 2 CG2R61 3 CG2R61 4 CG2R64 5 NG2R62 6 NG2R62 7 HGR61 8 HGR62 9 HGR62 10 HGR62
@<TRIPOS>MOLECULE
pyrimidine
 10 10 0 0 0
****
USER_CHARGES
INVALID_CHARGES
Pose:  36 Cluster:  36 Fr_nu: 290855 TotEn:    -5.37
@<TRIPOS>ATOM
      1 C1        -71.9726  -10.0431  -44.1188 C.ar   1 LIG      -0.13100
      2 C2        -71.6329  -10.1856  -42.7889 C.ar   1 LIG       0.28900
      3 C3        -72.9856  -10.8654  -44.5677 C.ar   1 LIG       0.28900
      4 C4        -73.2029  -11.8054  -42.5096 C.ar   1 LIG       0.50700
      5 N1        -72.2296  -11.0601  -41.9525 N.ar   1 LIG      -0.71900
      6 N2        -73.6250  -11.7615  -43.7877 N.ar   1 LIG      -0.71900
      7 H1        -71.4768   -9.3331  -44.7672 H      1 LIG       0.11500
      8 H2        -70.8478   -9.5823  -42.3461 H      1 LIG       0.11400
      9 H3        -73.3209  -10.8257  -45.5985 H      1 LIG       0.11400
     10 H4        -73.6987  -12.5171  -41.8608 H      1 LIG       0.14100
@<TRIPOS>BOND
      1       1       2 ar
      2       1       3 ar
      3       2       5 ar
      4       3       6 ar
      5       4       5 ar
      6       4       6 ar
      7       1       7 1
      8       2       8 1
      9       3       9 1
     10       4      10 1
@<TRIPOS>ALT_TYPE
CGenFF_4.0_ALT_TYPE_SET
CGenFF_4.0 1 CG2R61 2 CG2R61 3 CG2R61 4 CG2R64 5 NG2R62 6 NG2R62 7 HGR61 8 HGR62 9 HGR62 10 HGR62
@<TRIPOS>MOLECULE
pyrimidine
 10 10 0 0 0
****
USER_CHARGES
INVALID_CHARGES
Pose:  37 Cluster:  37 Fr_nu: 149258 TotEn:    -5.07
@<TRIPOS>ATOM
      1 C1        -74.4510  -11.5703  -45.3168 C.ar   1 LIG      -0.13100
      2 C2        -74.1764  -11.1580  -44.0288 C.ar   1 LIG       0.28900
      3 C3        -75.2452  -12.6932  -45.4277 C.ar   1 LIG       0.28900
      4 C4        -75.4005  -12.8683  -43.1667 C.ar   1 LIG       0.50700
      5 N1        -74.6364  -11.7857  -42.9267 N.ar   1 LIG      -0.71900
      6 N2        -75.7390  -13.3696  -44.3699 N.ar   1 LIG      -0.71900
      7 H1        -74.0684  -11.0475  -46.1831 H      1 LIG       0.11500
      8 H2        -73.5601  -10.2852  -43.8421 H      1 LIG       0.11400
      9 H3        -75.5141  -13.0925  -46.3996 H      1 LIG       0.11400
     10 H4        -75.7828  -13.3926  -42.2994 H      1 LIG       0.14100
@<TRIPOS>BOND
      1       1       2 ar
      2       1       3 ar
      3       2       5 ar
      4       3       6 ar
      5       4       5 ar
      6       4       6 ar
      7       1       7 1
      8       2       8 1
      9       3       9 1
     10       4      10 1
@<TRIPOS>ALT_TYPE
CGenFF_4.0_ALT_TYPE_SET
CGenFF_4.0 1 CG2R61 2 CG2R61 3 CG2R61 4 CG2R64 5 NG2R62 6 NG2R62 7 HGR61 8 HGR62 9 HGR62 10 HGR62
@<TRIPOS>MOLECULE
pyrimidine
 10 10 0 0 0
****
USER_CHARGES
INVALID_CHARGES
Pose:  38 Cluster:  38 Fr_nu: 3780378 TotEn:    -3.69
@<TRIPOS>ATOM
      1 C1        -57.7168   -1.7159  -16.5563 C.ar   1 LIG      -0.13100
      2 C2        -56.8372   -2.7298  -16.8772 C.ar   1 LIG       0.28900
      3 C3        -58.8462   -2.1020  -15.8641 C.ar   1 LIG       0.28900
      4 C4        -58.1734   -4.2732  -15.8775 C.ar   1 LIG       0.50700
      5 N1        -57.0349   -4.0242  -16.5522 N.ar   1 LIG      -0.71900
      6 N2        -59.1075   -3.3766  -15.5071 N.ar   1 LIG      -0.71900
      7 H1        -57.5329   -0.6855  -16.8299 H      1 LIG       0.11500
      8 H2        -55.9219   -2.5227  -17.4209 H      1 LIG       0.11400
      9 H3        -59.5953   -1.3753  -15.5689 H      1 LIG       0.11400
     10 H4        -58.3583   -5.3050  -15.6045 H      1 LIG       0.14100
@<TRIPOS>BOND
      1       1       2 ar
      2       1       3 ar
      3       2       5 ar
      4       3       6 ar
      5       4       5 ar
      6       4       6 ar
      7       1       7 1
      8       2       8 1
      9       3       9 1
     10       4      10 1
@<TRIPOS>ALT_TYPE
CGenFF_4.0_ALT_TYPE_SET
CGenFF_4.0 1 CG2R61 2 CG2R61 3 CG2R61 4 CG2R64 5 NG2R62 6 NG2R62 7 HGR61 8 HGR62 9 HGR62 10 HGR62
@<TRIPOS>MOLECULE
naphtalene
 18 19 0 0 0
****
USER_CHARGES
INVALID_CHARGES
Pose:   1 Cluster:   1 Fr_nu: 158696 TotEn:   -13.41
@<TRIPOS>ATOM
      1 C1        -60.1014    2.7294  -42.4082 C.ar   1 LIG      -0.11500
      2 C2        -58.7366    2.9550  -42.5606 C.ar   1 LIG      -0.11500
      3 C3        -59.4321    1.8871  -37.6632 C.ar   1 LIG      -0.11500
      4 C4        -58.0673    2.1127  -37.8157 C.ar   1 LIG      -0.11500
      5 C5        -60.6203    2.4071  -41.1538 C.ar   1 LIG      -0.11700
      6 C6        -57.8854    2.8593  -41.4594 C.ar   1 LIG      -0.11700
      7 C7        -60.2833    1.9829  -38.7644 C.ar   1 LIG      -0.11700
      8 C8        -57.5483    2.4350  -39.0700 C.ar   1 LIG      -0.11700
      9 C9        -59.7782    2.3063  -40.0344 C.ar   1 LIG       0.00400
     10 C10       -58.3904    2.5357  -40.1895 C.ar   1 LIG       0.00400
     11 H1        -60.7635    2.8036  -43.2659 H      1 LIG       0.11500
     12 H2        -58.3337    3.2062  -43.5375 H      1 LIG       0.11500
     13 H3        -59.8357    1.6360  -36.6863 H      1 LIG       0.11500
     14 H4        -57.4055    2.0370  -36.9579 H      1 LIG       0.11500
     15 H5        -61.6903    2.2345  -41.0582 H      1 LIG       0.11500
     16 H6        -56.8220    3.0402  -41.6016 H      1 LIG       0.11500
     17 H7        -61.3467    1.8027  -38.6218 H      1 LIG       0.11500
     18 H8        -56.4781    2.6069  -39.1661 H      1 LIG       0.11500
@<TRIPOS>BOND
      1       1       2 ar
      2       1       5 ar
      3       2       6 ar
      4       3       4 ar
      5       3       7 ar
      6       4       8 ar
      7       5       9 ar
      8       6      10 ar
      9       7       9 ar
     10       8      10 ar
     11       9      10 ar
     12       1      11 1
     13       2      12 1
     14       3      13 1
     15       4      14 1
     16       5      15 1
     17       6      16 1
     18       7      17 1
     19       8      18 1
@<TRIPOS>ALT_TYPE
CGenFF_4.0_ALT_TYPE_SET
CGenFF_4.0 1 CG2R61 2 CG2R61 3 CG2R61 4 CG2R61 5 CG2R61 6 CG2R61 7 CG2R61 8 CG2R61 9 CG2R61 10 CG2R61 11 HGR61 12 HGR61 13 HGR61 14 HGR61 15 HGR61 16 HGR61 17 HGR61 18 HGR61
@<TRIPOS>MOLECULE
naphtalene
 18 19 0 0 0
****
USER_CHARGES
INVALID_CHARGES
Pose:   2 Cluster:   2 Fr_nu: 137194 TotEn:   -13.27
@<TRIPOS>ATOM
      1 C1        -62.9536   -6.2593  -19.6004 C.ar   1 LIG      -0.11500
      2 C2        -64.0613   -6.0825  -20.4242 C.ar   1 LIG      -0.11500
      3 C3        -65.0920  -10.1210  -17.5541 C.ar   1 LIG      -0.11500
      4 C4        -66.1997   -9.9441  -18.3779 C.ar   1 LIG      -0.11500
      5 C5        -62.9284   -7.3066  -18.6790 C.ar   1 LIG      -0.11700
      6 C6        -65.1480   -6.9522  -20.3298 C.ar   1 LIG      -0.11700
      7 C7        -64.0052   -9.2512  -17.6486 C.ar   1 LIG      -0.11700
      8 C8        -66.2250   -8.8967  -19.2993 C.ar   1 LIG      -0.11700
      9 C9        -64.0135   -8.1916  -18.5703 C.ar   1 LIG       0.00400
     10 C10       -65.1399   -8.0117  -19.4080 C.ar   1 LIG       0.00400
     11 H1        -62.1081   -5.5816  -19.6740 H      1 LIG       0.11500
     12 H2        -64.0798   -5.2670  -21.1414 H      1 LIG       0.11500
     13 H3        -65.0728  -10.9365  -16.8367 H      1 LIG       0.11500
     14 H4        -67.0455  -10.6212  -18.3030 H      1 LIG       0.11500
     15 H5        -62.0523   -7.4255  -18.0449 H      1 LIG       0.11500
     16 H6        -66.0032   -6.7954  -20.9840 H      1 LIG       0.11500
     17 H7        -63.1499   -9.4086  -16.9949 H      1 LIG       0.11500
     18 H8        -67.1014   -8.7772  -19.9330 H      1 LIG       0.11500
@<TRIPOS>BOND
      1       1       2 ar
      2       1       5 ar
      3       2       6 ar
      4       3       4 ar
      5       3       7 ar
      6       4       8 ar
      7       5       9 ar
      8       6      10 ar
      9       7       9 ar
     10       8      10 ar
     11       9      10 ar
     12       1      11 1
     13       2      12 1
     14       3      13 1
     15       4      14 1
     16       5      15 1
     17       6      16 1
     18       7      17 1
     19       8      18 1
@<TRIPOS>ALT_TYPE
CGenFF_4.0_ALT_TYPE_SET
CGenFF_4.0 1 CG2R61 2 CG2R61 3 CG2R61 4 CG2R61 5 CG2R61 6 CG2R61 7 CG2R61 8 CG2R61 9 CG2R61 10 CG2R61 11 HGR61 12 HGR61 13 HGR61 14 HGR61 15 HGR61 16 HGR61 17 HGR61 18 HGR61
@<TRIPOS>MOLECULE
naphtalene
 18 19 0 0 0
****
USER_CHARGES
INVALID_CHARGES
Pose:   3 Cluster:   3 Fr_nu: 292494 TotEn:   -12.47
@<TRIPOS>ATOM
      1 C1        -59.6544    1.8135  -38.7392 C.ar   1 LIG      -0.11500
      2 C2        -59.0850    1.8840  -40.0071 C.ar   1 LIG      -0.11500
      3 C3        -55.9165    4.3418  -36.9202 C.ar   1 LIG      -0.11500
      4 C4        -55.3472    4.4123  -38.1882 C.ar   1 LIG      -0.11500
      5 C5        -59.0123    2.4057  -37.6513 C.ar   1 LIG      -0.11700
      6 C6        -57.8715    2.5470  -40.1921 C.ar   1 LIG      -0.11700
      7 C7        -57.1301    3.6789  -36.7353 C.ar   1 LIG      -0.11700
      8 C8        -55.9892    3.8201  -39.2762 C.ar   1 LIG      -0.11700
      9 C9        -57.7902    3.0771  -37.8190 C.ar   1 LIG       0.00400
     10 C10       -57.2113    3.1487  -39.1084 C.ar   1 LIG       0.00400
     11 H1        -60.5988    1.2967  -38.5957 H      1 LIG       0.11500
     12 H2        -59.5857    1.4229  -40.8535 H      1 LIG       0.11500
     13 H3        -55.4162    4.8030  -36.0733 H      1 LIG       0.11500
     14 H4        -54.4021    4.9280  -38.3308 H      1 LIG       0.11500
     15 H5        -59.4756    2.3377  -36.6691 H      1 LIG       0.11500
     16 H6        -57.4450    2.5903  -41.1921 H      1 LIG       0.11500
     17 H7        -57.5568    3.6364  -35.7354 H      1 LIG       0.11500
     18 H8        -55.5257    3.8873  -40.2584 H      1 LIG       0.11500
@<TRIPOS>BOND
      1       1       2 ar
      2       1       5 ar
      3       2       6 ar
      4       3       4 ar
      5       3       7 ar
      6       4       8 ar
      7       5       9 ar
      8       6      10 ar
      9       7       9 ar
     10       8      10 ar
     11       9      10 ar
     12       1      11 1
     13       2      12 1
     14       3      13 1
     15       4      14 1
     16       5      15 1
     17       6      16 1
     18       7      17 1
     19       8      18 1
@<TRIPOS>ALT_TYPE
CGenFF_4.0_ALT_TYPE_SET
CGenFF_4.0 1 CG2R61 2 CG2R61 3 CG2R61 4 CG2R61 5 CG2R61 6 CG2R61 7 CG2R61 8 CG2R61 9 CG2R61 10 CG2R61 11 HGR61 12 HGR61 13 HGR61 14 HGR61 15 HGR61 16 HGR61 17 HGR61 18 HGR61
@<TRIPOS>MOLECULE
naphtalene
 18 19 0 0 0
****
USER_CHARGES
INVALID_CHARGES
Pose:   4 Cluster:   4 Fr_nu:  14424 TotEn:   -12.15
@<TRIPOS>ATOM
      1 C1        -74.9619  -12.4288  -43.6387 C.ar   1 LIG      -0.11500
      2 C2        -74.8511  -12.1366  -44.9948 C.ar   1 LIG      -0.11500
      3 C3        -70.8966   -9.9032  -42.7626 C.ar   1 LIG      -0.11500
      4 C4        -70.7858   -9.6111  -44.1188 C.ar   1 LIG      -0.11500
      5 C5        -74.0084  -11.9485  -42.7405 C.ar   1 LIG      -0.11700
      6 C6        -73.7865  -11.3632  -45.4581 C.ar   1 LIG      -0.11700
      7 C7        -71.9613  -10.6767  -42.2993 C.ar   1 LIG      -0.11700
      8 C8        -71.7392  -10.0914  -45.0171 C.ar   1 LIG      -0.11700
      9 C9        -72.9302  -11.1684  -43.1892 C.ar   1 LIG       0.00400
     10 C10       -72.8175  -10.8715  -44.5683 C.ar   1 LIG       0.00400
     11 H1        -75.7906  -13.0314  -43.2787 H      1 LIG       0.11500
     12 H2        -75.5940  -12.5108  -45.6932 H      1 LIG       0.11500
     13 H3        -70.1539   -9.5291  -42.0636 H      1 LIG       0.11500
     14 H4        -69.9562   -9.0096  -44.4785 H      1 LIG       0.11500
     15 H5        -74.1149  -12.1896  -41.6848 H      1 LIG       0.11500
     16 H6        -73.7200  -11.1467  -46.5224 H      1 LIG       0.11500
     17 H7        -72.0281  -10.8923  -41.2350 H      1 LIG       0.11500
     18 H8        -71.6326   -9.8510  -46.0729 H      1 LIG       0.11500
@<TRIPOS>BOND
      1       1       2 ar
      2       1       5 ar
      3       2       6 ar
      4       3       4 ar
      5       3       7 ar
      6       4       8 ar
      7       5       9 ar
      8       6      10 ar
      9       7       9 ar
     10       8      10 ar
     11       9      10 ar
     12       1      11 1
     13       2      12 1
     14       3      13 1
     15       4      14 1
     16       5      15 1
     17       6      16 1
     18       7      17 1
     19       8      18 1
@<TRIPOS>ALT_TYPE
CGenFF_4.0_ALT_TYPE_SET
CGenFF_4.0 1 CG2R61 2 CG2R61 3 CG2R61 4 CG2R61 5 CG2R61 6 CG2R61 7 CG2R61 8 CG2R61 9 CG2R61 10 CG2R61 11 HGR61 12 HGR61 13 HGR61 14 HGR61 15 HGR61 16 HGR61 17 HGR61 18 HGR61
@<TRIPOS>MOLECULE
naphtalene
 18 19 0 0 0
****
USER_CHARGES
INVALID_CHARGES
Pose:   5 Cluster:   5 Fr_nu:    266 TotEn:   -11.95
@<TRIPOS>ATOM
      1 C1        -48.7231    3.2477  -40.5723 C.ar   1 LIG      -0.11500
      2 C2        -49.3760    2.0578  -40.2648 C.ar   1 LIG      -0.11500
      3 C3        -46.4453    1.0437  -44.2638 C.ar   1 LIG      -0.11500
      4 C4        -47.0983   -0.1462  -43.9562 C.ar   1 LIG      -0.11500
      5 C5        -47.8300    3.2979  -41.6430 C.ar   1 LIG      -0.11700
      6 C6        -49.1385    0.9135  -41.0267 C.ar   1 LIG      -0.11700
      7 C7        -46.6830    2.1881  -43.5019 C.ar   1 LIG      -0.11700
      8 C8        -47.9914   -0.1965  -42.8855 C.ar   1 LIG      -0.11700
      9 C9        -47.5787    2.1557  -42.4207 C.ar   1 LIG       0.00400
     10 C10       -48.2427    0.9457  -42.1079 C.ar   1 LIG       0.00400
     11 H1        -48.9080    4.1381  -39.9786 H      1 LIG       0.11500
     12 H2        -50.0713    2.0199  -39.4313 H      1 LIG       0.11500
     13 H3        -45.7499    1.0823  -45.0975 H      1 LIG       0.11500
     14 H4        -46.9119   -1.0366  -44.5494 H      1 LIG       0.11500
     15 H5        -47.3305    4.2387  -41.8649 H      1 LIG       0.11500
     16 H6        -49.6603   -0.0057  -40.7686 H      1 LIG       0.11500
     17 H7        -46.1617    3.1073  -43.7607 H      1 LIG       0.11500
     18 H8        -48.4904   -1.1375  -42.6629 H      1 LIG       0.11500
@<TRIPOS>BOND
      1       1       2 ar
      2       1       5 ar
      3       2       6 ar
      4       3       4 ar
      5       3       7 ar
      6       4       8 ar
      7       5       9 ar
      8       6      10 ar
      9       7       9 ar
     10       8      10 ar
     11       9      10 ar
     12       1      11 1
     13       2      12 1
     14       3      13 1
     15       4      14 1
     16       5      15 1
     17       6      16 1
     18       7      17 1
     19       8      18 1
@<TRIPOS>ALT_TYPE
CGenFF_4.0_ALT_TYPE_SET
CGenFF_4.0 1 CG2R61 2 CG2R61 3 CG2R61 4 CG2R61 5 CG2R61 6 CG2R61 7 CG2R61 8 CG2R61 9 CG2R61 10 CG2R61 11 HGR61 12 HGR61 13 HGR61 14 HGR61 15 HGR61 16 HGR61 17 HGR61 18 HGR61
@<TRIPOS>MOLECULE
naphtalene
 18 19 0 0 0
****
USER_CHARGES
INVALID_CHARGES
Pose:   6 Cluster:   6 Fr_nu:  62840 TotEn:   -11.81
@<TRIPOS>ATOM
      1 C1        -61.9256   -4.6031  -19.0070 C.ar   1 LIG      -0.11500
      2 C2        -61.0046   -5.5636  -18.5997 C.ar   1 LIG      -0.11500
      3 C3        -65.5444   -7.7822  -18.3214 C.ar   1 LIG      -0.11500
      4 C4        -64.6233   -8.7427  -17.9141 C.ar   1 LIG      -0.11500
      5 C5        -63.2862   -4.9101  -19.0413 C.ar   1 LIG      -0.11700
      6 C6        -61.4405   -6.8348  -18.2250 C.ar   1 LIG      -0.11700
      7 C7        -65.1085   -6.5109  -18.6961 C.ar   1 LIG      -0.11700
      8 C8        -63.2628   -8.4358  -17.8798 C.ar   1 LIG      -0.11700
      9 C9        -63.7428   -6.1846  -18.6677 C.ar   1 LIG       0.00400
     10 C10       -62.8062   -7.1613  -18.2535 C.ar   1 LIG       0.00400
     11 H1        -61.5856   -3.6138  -19.2991 H      1 LIG       0.11500
     12 H2        -59.9457   -5.3235  -18.5731 H      1 LIG       0.11500
     13 H3        -66.6037   -8.0217  -18.3481 H      1 LIG       0.11500
     14 H4        -64.9637   -9.7322  -17.6235 H      1 LIG       0.11500
     15 H5        -63.9881   -4.1437  -19.3635 H      1 LIG       0.11500
     16 H6        -60.7030   -7.5699  -17.9094 H      1 LIG       0.11500
     17 H7        -65.8461   -5.7758  -19.0108 H      1 LIG       0.11500
     18 H8        -62.5605   -9.2023  -17.5584 H      1 LIG       0.11500
@<TRIPOS>BOND
      1       1       2 ar
      2       1       5 ar
      3       2       6 ar
      4       3       4 ar
      5       3       7 ar
      6       4       8 ar
      7       5       9 ar
      8       6      10 ar
      9       7       9 ar
     10       8      10 ar
     11       9      10 ar
     12       1      11 1
     13       2      12 1
     14       3      13 1
     15       4      14 1
     16       5      15 1
     17       6      16 1
     18       7      17 1
     19       8      18 1
@<TRIPOS>ALT_TYPE
CGenFF_4.0_ALT_TYPE_SET
CGenFF_4.0 1 CG2R61 2 CG2R61 3 CG2R61 4 CG2R61 5 CG2R61 6 CG2R61 7 CG2R61 8 CG2R61 9 CG2R61 10 CG2R61 11 HGR61 12 HGR61 13 HGR61 14 HGR61 15 HGR61 16 HGR61 17 HGR61 18 HGR61
@<TRIPOS>MOLECULE
naphtalene
 18 19 0 0 0
****
USER_CHARGES
INVALID_CHARGES
Pose:   7 Cluster:   7 Fr_nu:  29970 TotEn:   -11.59
@<TRIPOS>ATOM
      1 C1        -74.6832  -29.1941  -47.3244 C.ar   1 LIG      -0.11500
      2 C2        -75.7768  -28.9896  -46.4884 C.ar   1 LIG      -0.11500
      3 C3        -72.0786  -26.0418  -44.6878 C.ar   1 LIG      -0.11500
      4 C4        -73.1723  -25.8374  -43.8518 C.ar   1 LIG      -0.11500
      5 C5        -73.4877  -28.5142  -47.0895 C.ar   1 LIG      -0.11700
      6 C6        -75.6793  -28.1047  -45.4143 C.ar   1 LIG      -0.11700
      7 C7        -72.1761  -26.9269  -45.7618 C.ar   1 LIG      -0.11700
      8 C8        -74.3678  -26.5171  -44.0866 C.ar   1 LIG      -0.11700
      9 C9        -73.3717  -27.6196  -46.0131 C.ar   1 LIG       0.00400
     10 C10       -74.4839  -27.4117  -45.1630 C.ar   1 LIG       0.00400
     11 H1        -74.7598  -29.8827  -48.1607 H      1 LIG       0.11500
     12 H2        -76.7069  -29.5196  -46.6719 H      1 LIG       0.11500
     13 H3        -71.1479  -25.5121  -44.5046 H      1 LIG       0.11500
     14 H4        -73.0955  -25.1475  -43.0165 H      1 LIG       0.11500
     15 H5        -72.6458  -28.6892  -47.7563 H      1 LIG       0.11500
     16 H6        -76.5467  -27.9607  -44.7734 H      1 LIG       0.11500
     17 H7        -71.3084  -27.0713  -46.4021 H      1 LIG       0.11500
     18 H8        -75.2101  -26.3417  -43.4204 H      1 LIG       0.11500
@<TRIPOS>BOND
      1       1       2 ar
      2       1       5 ar
      3       2       6 ar
      4       3       4 ar
      5       3       7 ar
      6       4       8 ar
      7       5       9 ar
      8       6      10 ar
      9       7       9 ar
     10       8      10 ar
     11       9      10 ar
     12       1      11 1
     13       2      12 1
     14       3      13 1
     15       4      14 1
     16       5      15 1
     17       6      16 1
     18       7      17 1
     19       8      18 1
@<TRIPOS>ALT_TYPE
CGenFF_4.0_ALT_TYPE_SET
CGenFF_4.0 1 CG2R61 2 CG2R61 3 CG2R61 4 CG2R61 5 CG2R61 6 CG2R61 7 CG2R61 8 CG2R61 9 CG2R61 10 CG2R61 11 HGR61 12 HGR61 13 HGR61 14 HGR61 15 HGR61 16 HGR61 17 HGR61 18 HGR61
@<TRIPOS>MOLECULE
naphtalene
 18 19 0 0 0
****
USER_CHARGES
INVALID_CHARGES
Pose:   8 Cluster:   8 Fr_nu: 164591 TotEn:   -11.29
@<TRIPOS>ATOM
      1 C1        -64.9088  -11.1477  -17.0029 C.ar   1 LIG      -0.11500
      2 C2        -65.7680  -11.5153  -15.9716 C.ar   1 LIG      -0.11500
      3 C3        -64.7733   -6.6034  -15.2698 C.ar   1 LIG      -0.11500
      4 C4        -65.6325   -6.9710  -14.2386 C.ar   1 LIG      -0.11500
      5 C5        -64.4439   -9.8352  -17.0903 C.ar   1 LIG      -0.11700
      6 C6        -66.1656  -10.5720  -15.0238 C.ar   1 LIG      -0.11700
      7 C7        -64.3756   -7.5468  -16.2176 C.ar   1 LIG      -0.11700
      8 C8        -66.0975   -8.2835  -14.1511 C.ar   1 LIG      -0.11700
      9 C9        -64.8338   -8.8724  -16.1450 C.ar   1 LIG       0.00400
     10 C10       -65.7076   -9.2463  -15.0964 C.ar   1 LIG       0.00400
     11 H1        -64.6001  -11.8824  -17.7407 H      1 LIG       0.11500
     12 H2        -66.1292  -12.5374  -15.9043 H      1 LIG       0.11500
     13 H3        -64.4115   -5.5812  -15.3376 H      1 LIG       0.11500
     14 H4        -65.9420   -6.2356  -13.5019 H      1 LIG       0.11500
     15 H5        -63.7733   -9.5701  -17.9051 H      1 LIG       0.11500
     16 H6        -66.8374  -10.8816  -14.2259 H      1 LIG       0.11500
     17 H7        -63.7032   -7.2372  -17.0149 H      1 LIG       0.11500
     18 H8        -66.7687   -8.5486  -13.3367 H      1 LIG       0.11500
@<TRIPOS>BOND
      1       1       2 ar
      2       1       5 ar
      3       2       6 ar
      4       3       4 ar
      5       3       7 ar
      6       4       8 ar
      7       5       9 ar
      8       6      10 ar
      9       7       9 ar
     10       8      10 ar
     11       9      10 ar
     12       1      11 1
     13       2      12 1
     14       3      13 1
     15       4      14 1
     16       5      15 1
     17       6      16 1
     18       7      17 1
     19       8      18 1
@<TRIPOS>ALT_TYPE
CGenFF_4.0_ALT_TYPE_SET
CGenFF_4.0 1 CG2R61 2 CG2R61 3 CG2R61 4 CG2R61 5 CG2R61 6 CG2R61 7 CG2R61 8 CG2R61 9 CG2R61 10 CG2R61 11 HGR61 12 HGR61 13 HGR61 14 HGR61 15 HGR61 16 HGR61 17 HGR61 18 HGR61
@<TRIPOS>MOLECULE
naphtalene
 18 19 0 0 0
****
USER_CHARGES
INVALID_CHARGES
Pose:   9 Cluster:   9 Fr_nu: 149714 TotEn:   -11.20
@<TRIPOS>ATOM
      1 C1        -62.3797    4.6978  -44.4161 C.ar   1 LIG      -0.11500
      2 C2        -61.6066    5.7060  -43.8479 C.ar   1 LIG      -0.11500
      3 C3        -59.1842    1.3732  -42.8642 C.ar   1 LIG      -0.11500
      4 C4        -58.4112    2.3814  -42.2960 C.ar   1 LIG      -0.11500
      5 C5        -61.9745    3.3665  -44.3161 C.ar   1 LIG      -0.11700
      6 C6        -60.4256    5.3869  -43.1775 C.ar   1 LIG      -0.11700
      7 C7        -60.3654    1.6923  -43.5346 C.ar   1 LIG      -0.11700
      8 C8        -58.8163    3.7127  -42.3960 C.ar   1 LIG      -0.11700
      9 C9        -60.7884    3.0270  -43.6449 C.ar   1 LIG       0.00400
     10 C10       -60.0024    4.0523  -43.0672 C.ar   1 LIG       0.00400
     11 H1        -63.2988    4.9469  -44.9384 H      1 LIG       0.11500
     12 H2        -61.9231    6.7420  -43.9261 H      1 LIG       0.11500
     13 H3        -58.8683    0.3367  -42.7862 H      1 LIG       0.11500
     14 H4        -57.4915    2.1319  -41.7751 H      1 LIG       0.11500
     15 H5        -62.5942    2.5949  -44.7682 H      1 LIG       0.11500
     16 H6        -59.8372    6.1911  -42.7405 H      1 LIG       0.11500
     17 H7        -60.9540    0.8880  -43.9708 H      1 LIG       0.11500
     18 H8        -58.1963    4.4846  -41.9446 H      1 LIG       0.11500
@<TRIPOS>BOND
      1       1       2 ar
      2       1       5 ar
      3       2       6 ar
      4       3       4 ar
      5       3       7 ar
      6       4       8 ar
      7       5       9 ar
      8       6      10 ar
      9       7       9 ar
     10       8      10 ar
     11       9      10 ar
     12       1      11 1
     13       2      12 1
     14       3      13 1
     15       4      14 1
     16       5      15 1
     17       6      16 1
     18       7      17 1
     19       8      18 1
@<TRIPOS>ALT_TYPE
CGenFF_4.0_ALT_TYPE_SET
CGenFF_4.0 1 CG2R61 2 CG2R61 3 CG2R61 4 CG2R61 5 CG2R61 6 CG2R61 7 CG2R61 8 CG2R61 9 CG2R61 10 CG2R61 11 HGR61 12 HGR61 13 HGR61 14 HGR61 15 HGR61 16 HGR61 17 HGR61 18 HGR61
@<TRIPOS>MOLECULE
naphtalene
 18 19 0 0 0
****
USER_CHARGES
INVALID_CHARGES
Pose:  10 Cluster:  10 Fr_nu:  67628 TotEn:   -11.07
@<TRIPOS>ATOM
      1 C1        -82.4339  -17.5813  -50.0210 C.ar   1 LIG      -0.11500
      2 C2        -82.1497  -16.5090  -50.8614 C.ar   1 LIG      -0.11500
      3 C3        -78.5801  -16.4502  -47.2748 C.ar   1 LIG      -0.11500
      4 C4        -78.2959  -15.3780  -48.1153 C.ar   1 LIG      -0.11500
      5 C5        -81.6200  -17.8387  -48.9175 C.ar   1 LIG      -0.11700
      6 C6        -81.0506  -15.6901  -50.6017 C.ar   1 LIG      -0.11700
      7 C7        -79.6793  -17.2692  -47.5346 C.ar   1 LIG      -0.11700
      8 C8        -79.1098  -15.1205  -49.2189 C.ar   1 LIG      -0.11700
      9 C9        -80.5093  -17.0248  -48.6408 C.ar   1 LIG       0.00400
     10 C10       -80.2204  -15.9344  -49.4955 C.ar   1 LIG       0.00400
     11 H1        -83.2894  -18.2188  -50.2240 H      1 LIG       0.11500
     12 H2        -82.7841  -16.3093  -51.7200 H      1 LIG       0.11500
     13 H3        -77.9460  -16.6505  -46.4158 H      1 LIG       0.11500
     14 H4        -77.4395  -14.7417  -47.9126 H      1 LIG       0.11500
     15 H5        -81.8609  -18.6827  -48.2744 H      1 LIG       0.11500
     16 H6        -80.8475  -14.8572  -51.2717 H      1 LIG       0.11500
     17 H7        -79.8826  -18.1015  -46.8641 H      1 LIG       0.11500
     18 H8        -78.8686  -14.2770  -49.8626 H      1 LIG       0.11500
@<TRIPOS>BOND
      1       1       2 ar
      2       1       5 ar
      3       2       6 ar
      4       3       4 ar
      5       3       7 ar
      6       4       8 ar
      7       5       9 ar
      8       6      10 ar
      9       7       9 ar
     10       8      10 ar
     11       9      10 ar
     12       1      11 1
     13       2      12 1
     14       3      13 1
     15       4      14 1
     16       5      15 1
     17       6      16 1
     18       7      17 1
     19       8      18 1
@<TRIPOS>ALT_TYPE
CGenFF_4.0_ALT_TYPE_SET
CGenFF_4.0 1 CG2R61 2 CG2R61 3 CG2R61 4 CG2R61 5 CG2R61 6 CG2R61 7 CG2R61 8 CG2R61 9 CG2R61 10 CG2R61 11 HGR61 12 HGR61 13 HGR61 14 HGR61 15 HGR61 16 HGR61 17 HGR61 18 HGR61
@<TRIPOS>MOLECULE
naphtalene
 18 19 0 0 0
****
USER_CHARGES
INVALID_CHARGES
Pose:  11 Cluster:  11 Fr_nu:  18269 TotEn:   -11.06
@<TRIPOS>ATOM
      1 C1        -83.8527    6.5270  -44.9324 C.ar   1 LIG      -0.11500
      2 C2        -83.7052    5.2953  -45.5632 C.ar   1 LIG      -0.11500
      3 C3        -83.8281    4.3112  -40.6008 C.ar   1 LIG      -0.11500
      4 C4        -83.6806    3.0796  -41.2318 C.ar   1 LIG      -0.11500
      5 C5        -83.9207    6.5952  -43.5405 C.ar   1 LIG      -0.11700
      6 C6        -83.6250    4.1272  -44.8048 C.ar   1 LIG      -0.11700
      7 C7        -83.9083    5.4795  -41.3593 C.ar   1 LIG      -0.11700
      8 C8        -83.6127    3.0112  -42.6236 C.ar   1 LIG      -0.11700
      9 C9        -83.8417    5.4295  -42.7613 C.ar   1 LIG       0.00400
     10 C10       -83.6917    4.1770  -43.4029 C.ar   1 LIG       0.00400
     11 H1        -83.9157    7.4361  -45.5233 H      1 LIG       0.11500
     12 H2        -83.6522    5.2434  -46.6468 H      1 LIG       0.11500
     13 H3        -83.8811    4.3639  -39.5170 H      1 LIG       0.11500
     14 H4        -83.6191    2.1707  -40.6404 H      1 LIG       0.11500
     15 H5        -84.0366    7.5688  -43.0688 H      1 LIG       0.11500
     16 H6        -83.5093    3.1753  -45.3191 H      1 LIG       0.11500
     17 H7        -84.0232    6.4312  -40.8449 H      1 LIG       0.11500
     18 H8        -83.4976    2.0376  -43.0956 H      1 LIG       0.11500
@<TRIPOS>BOND
      1       1       2 ar
      2       1       5 ar
      3       2       6 ar
      4       3       4 ar
      5       3       7 ar
      6       4       8 ar
      7       5       9 ar
      8       6      10 ar
      9       7       9 ar
     10       8      10 ar
     11       9      10 ar
     12       1      11 1
     13       2      12 1
     14       3      13 1
     15       4      14 1
     16       5      15 1
     17       6      16 1
     18       7      17 1
     19       8      18 1
@<TRIPOS>ALT_TYPE
CGenFF_4.0_ALT_TYPE_SET
CGenFF_4.0 1 CG2R61 2 CG2R61 3 CG2R61 4 CG2R61 5 CG2R61 6 CG2R61 7 CG2R61 8 CG2R61 9 CG2R61 10 CG2R61 11 HGR61 12 HGR61 13 HGR61 14 HGR61 15 HGR61 16 HGR61 17 HGR61 18 HGR61
@<TRIPOS>MOLECULE
naphtalene
 18 19 0 0 0
****
USER_CHARGES
INVALID_CHARGES
Pose:  12 Cluster:  12 Fr_nu:  32574 TotEn:   -11.02
@<TRIPOS>ATOM
      1 C1        -70.2551   -0.1671  -28.3388 C.ar   1 LIG      -0.11500
      2 C2        -69.7142    1.1088  -28.2107 C.ar   1 LIG      -0.11500
      3 C3        -66.1177   -2.0904  -26.6489 C.ar   1 LIG      -0.11500
      4 C4        -65.5770   -0.8144  -26.5208 C.ar   1 LIG      -0.11500
      5 C5        -69.4995   -1.2849  -27.9837 C.ar   1 LIG      -0.11700
      6 C6        -68.4160    1.2719  -27.7269 C.ar   1 LIG      -0.11700
      7 C7        -67.4161   -2.2534  -27.1327 C.ar   1 LIG      -0.11700
      8 C8        -66.3324    0.3035  -26.8760 C.ar   1 LIG      -0.11700
      9 C9        -68.1909   -1.1395  -27.4950 C.ar   1 LIG       0.00400
     10 C10       -67.6410    0.1580  -27.3647 C.ar   1 LIG       0.00400
     11 H1        -71.2657   -0.2935  -28.7160 H      1 LIG       0.11500
     12 H2        -70.3034    1.9784  -28.4872 H      1 LIG       0.11500
     13 H3        -65.5290   -2.9605  -26.3724 H      1 LIG       0.11500
     14 H4        -64.5658   -0.6887  -26.1449 H      1 LIG       0.11500
     15 H5        -69.9425   -2.2727  -28.0926 H      1 LIG       0.11500
     16 H6        -68.0136    2.2786  -27.6345 H      1 LIG       0.11500
     17 H7        -67.8185   -3.2601  -27.2242 H      1 LIG       0.11500
     18 H8        -65.8893    1.2914  -26.7679 H      1 LIG       0.11500
@<TRIPOS>BOND
      1       1       2 ar
      2       1       5 ar
      3       2       6 ar
      4       3       4 ar
      5       3       7 ar
      6       4       8 ar
      7       5       9 ar
      8       6      10 ar
      9       7       9 ar
     10       8      10 ar
     11       9      10 ar
     12       1      11 1
     13       2      12 1
     14       3      13 1
     15       4      14 1
     16       5      15 1
     17       6      16 1
     18       7      17 1
     19       8      18 1
@<TRIPOS>ALT_TYPE
CGenFF_4.0_ALT_TYPE_SET
CGenFF_4.0 1 CG2R61 2 CG2R61 3 CG2R61 4 CG2R61 5 CG2R61 6 CG2R61 7 CG2R61 8 CG2R61 9 CG2R61 10 CG2R61 11 HGR61 12 HGR61 13 HGR61 14 HGR61 15 HGR61 16 HGR61 17 HGR61 18 HGR61
@<TRIPOS>MOLECULE
naphtalene
 18 19 0 0 0
****
USER_CHARGES
INVALID_CHARGES
Pose:  13 Cluster:  13 Fr_nu:  60750 TotEn:   -10.96
@<TRIPOS>ATOM
      1 C1        -65.2776   -8.7969  -19.1504 C.ar   1 LIG      -0.11500
      2 C2        -64.2233   -8.9217  -18.2506 C.ar   1 LIG      -0.11500
      3 C3        -67.7811  -12.1611  -16.6831 C.ar   1 LIG      -0.11500
      4 C4        -66.7267  -12.2858  -15.7834 C.ar   1 LIG      -0.11500
      5 C5        -66.4282   -9.5694  -18.9896 C.ar   1 LIG      -0.11700
      6 C6        -64.3154   -9.8192  -17.1866 C.ar   1 LIG      -0.11700
      7 C7        -67.6890  -11.2634  -17.7472 C.ar   1 LIG      -0.11700
      8 C8        -65.5760  -11.5134  -15.9441 C.ar   1 LIG      -0.11700
      9 C9        -66.5382  -10.4780  -17.9243 C.ar   1 LIG       0.00400
     10 C10       -65.4660  -10.6048  -17.0094 C.ar   1 LIG       0.00400
     11 H1        -65.2051   -8.0984  -19.9789 H      1 LIG       0.11500
     12 H2        -63.3280   -8.3197  -18.3766 H      1 LIG       0.11500
     13 H3        -68.6769  -12.7628  -16.5576 H      1 LIG       0.11500
     14 H4        -66.7993  -12.9855  -14.9559 H      1 LIG       0.11500
     15 H5        -67.2398   -9.4556  -19.7053 H      1 LIG       0.11500
     16 H6        -63.4793   -9.9000  -16.4950 H      1 LIG       0.11500
     17 H7        -68.5255  -11.1823  -18.4381 H      1 LIG       0.11500
     18 H8        -64.7640  -11.6276  -15.2289 H      1 LIG       0.11500
@<TRIPOS>BOND
      1       1       2 ar
      2       1       5 ar
      3       2       6 ar
      4       3       4 ar
      5       3       7 ar
      6       4       8 ar
      7       5       9 ar
      8       6      10 ar
      9       7       9 ar
     10       8      10 ar
     11       9      10 ar
     12       1      11 1
     13       2      12 1
     14       3      13 1
     15       4      14 1
     16       5      15 1
     17       6      16 1
     18       7      17 1
     19       8      18 1
@<TRIPOS>ALT_TYPE
CGenFF_4.0_ALT_TYPE_SET
CGenFF_4.0 1 CG2R61 2 CG2R61 3 CG2R61 4 CG2R61 5 CG2R61 6 CG2R61 7 CG2R61 8 CG2R61 9 CG2R61 10 CG2R61 11 HGR61 12 HGR61 13 HGR61 14 HGR61 15 HGR61 16 HGR61 17 HGR61 18 HGR61
@<TRIPOS>MOLECULE
naphtalene
 18 19 0 0 0
****
USER_CHARGES
INVALID_CHARGES
Pose:  14 Cluster:  14 Fr_nu: 368075 TotEn:   -10.94
@<TRIPOS>ATOM
      1 C1        -58.5387    3.6691  -39.6766 C.ar   1 LIG      -0.11500
      2 C2        -59.2742    4.8288  -39.9023 C.ar   1 LIG      -0.11500
      3 C3        -60.4947    1.6555  -43.6506 C.ar   1 LIG      -0.11500
      4 C4        -61.2302    2.8152  -43.8761 C.ar   1 LIG      -0.11500
      5 C5        -58.6550    2.5871  -40.5498 C.ar   1 LIG      -0.11700
      6 C6        -60.1288    4.9112  -41.0018 C.ar   1 LIG      -0.11700
      7 C7        -59.6400    1.5732  -42.5509 C.ar   1 LIG      -0.11700
      8 C8        -61.1140    3.8972  -43.0030 C.ar   1 LIG      -0.11700
      9 C9        -59.5105    2.6525  -41.6617 C.ar   1 LIG       0.00400
     10 C10       -60.2585    3.8318  -41.8911 C.ar   1 LIG       0.00400
     11 H1        -57.8739    3.6053  -38.8201 H      1 LIG       0.11500
     12 H2        -59.1826    5.6706  -39.2221 H      1 LIG       0.11500
     13 H3        -60.5857    0.8132  -44.3306 H      1 LIG       0.11500
     14 H4        -61.8959    2.8779  -44.7319 H      1 LIG       0.11500
     15 H5        -58.0708    1.6904  -40.3536 H      1 LIG       0.11500
     16 H6        -60.6937    5.8276  -41.1591 H      1 LIG       0.11500
     17 H7        -59.0746    0.6569  -42.3943 H      1 LIG       0.11500
     18 H8        -61.6987    4.7938  -43.1986 H      1 LIG       0.11500
@<TRIPOS>BOND
      1       1       2 ar
      2       1       5 ar
      3       2       6 ar
      4       3       4 ar
      5       3       7 ar
      6       4       8 ar
      7       5       9 ar
      8       6      10 ar
      9       7       9 ar
     10       8      10 ar
     11       9      10 ar
     12       1      11 1
     13       2      12 1
     14       3      13 1
     15       4      14 1
     16       5      15 1
     17       6      16 1
     18       7      17 1
     19       8      18 1
@<TRIPOS>ALT_TYPE
CGenFF_4.0_ALT_TYPE_SET
CGenFF_4.0 1 CG2R61 2 CG2R61 3 CG2R61 4 CG2R61 5 CG2R61 6 CG2R61 7 CG2R61 8 CG2R61 9 CG2R61 10 CG2R61 11 HGR61 12 HGR61 13 HGR61 14 HGR61 15 HGR61 16 HGR61 17 HGR61 18 HGR61
@<TRIPOS>MOLECULE
naphtalene
 18 19 0 0 0
****
USER_CHARGES
INVALID_CHARGES
Pose:  15 Cluster:  15 Fr_nu:  27173 TotEn:   -10.65
@<TRIPOS>ATOM
      1 C1        -56.9267    5.8639  -37.7987 C.ar   1 LIG      -0.11500
      2 C2        -56.3806    5.2021  -36.7031 C.ar   1 LIG      -0.11500
      3 C3        -59.7583    2.0142  -38.7125 C.ar   1 LIG      -0.11500
      4 C4        -59.2120    1.3525  -37.6168 C.ar   1 LIG      -0.11500
      5 C5        -57.9037    5.2405  -38.5755 C.ar   1 LIG      -0.11700
      6 C6        -56.8092    3.9144  -36.3798 C.ar   1 LIG      -0.11700
      7 C7        -59.3296    3.3020  -39.0356 C.ar   1 LIG      -0.11700
      8 C8        -58.2350    1.9757  -36.8400 C.ar   1 LIG      -0.11700
      9 C9        -58.3471    3.9446  -38.2648 C.ar   1 LIG       0.00400
     10 C10       -57.7916    3.2716  -37.1507 C.ar   1 LIG       0.00400
     11 H1        -56.5922    6.8661  -38.0502 H      1 LIG       0.11500
     12 H2        -55.6202    5.6884  -36.0988 H      1 LIG       0.11500
     13 H3        -60.5189    1.5284  -39.3172 H      1 LIG       0.11500
     14 H4        -59.5459    0.3497  -37.3667 H      1 LIG       0.11500
     15 H5        -58.3164    5.7767  -39.4277 H      1 LIG       0.11500
     16 H6        -56.3689    3.4161  -35.5187 H      1 LIG       0.11500
     17 H7        -59.7706    3.8004  -39.8963 H      1 LIG       0.11500
     18 H8        -57.8217    1.4395  -35.9882 H      1 LIG       0.11500
@<TRIPOS>BOND
      1       1       2 ar
      2       1       5 ar
      3       2       6 ar
      4       3       4 ar
      5       3       7 ar
      6       4       8 ar
      7       5       9 ar
      8       6      10 ar
      9       7       9 ar
     10       8      10 ar
     11       9      10 ar
     12       1      11 1
     13       2      12 1
     14       3      13 1
     15       4      14 1
     16       5      15 1
     17       6      16 1
     18       7      17 1
     19       8      18 1
@<TRIPOS>ALT_TYPE
CGenFF_4.0_ALT_TYPE_SET
CGenFF_4.0 1 CG2R61 2 CG2R61 3 CG2R61 4 CG2R61 5 CG2R61 6 CG2R61 7 CG2R61 8 CG2R61 9 CG2R61 10 CG2R61 11 HGR61 12 HGR61 13 HGR61 14 HGR61 15 HGR61 16 HGR61 17 HGR61 18 HGR61
@<TRIPOS>MOLECULE
naphtalene
 18 19 0 0 0
****
USER_CHARGES
INVALID_CHARGES
Pose:  16 Cluster:  16 Fr_nu: 430985 TotEn:   -10.61
@<TRIPOS>ATOM
      1 C1        -72.3792  -25.7312  -42.7749 C.ar   1 LIG      -0.11500
      2 C2        -71.1054  -26.2905  -42.8152 C.ar   1 LIG      -0.11500
      3 C3        -73.6335  -28.3052  -46.7086 C.ar   1 LIG      -0.11500
      4 C4        -72.3597  -28.8644  -46.7488 C.ar   1 LIG      -0.11500
      5 C5        -73.3299  -26.0894  -43.7311 C.ar   1 LIG      -0.11700
      6 C6        -70.7774  -27.2101  -43.8116 C.ar   1 LIG      -0.11700
      7 C7        -73.9615  -27.3856  -45.7120 C.ar   1 LIG      -0.11700
      8 C8        -71.4089  -28.5062  -45.7926 C.ar   1 LIG      -0.11700
      9 C9        -73.0170  -27.0135  -44.7414 C.ar   1 LIG       0.00400
     10 C10       -71.7217  -27.5821  -44.7823 C.ar   1 LIG       0.00400
     11 H1        -72.6338  -25.0150  -41.9992 H      1 LIG       0.11500
     12 H2        -70.3662  -26.0111  -42.0701 H      1 LIG       0.11500
     13 H3        -74.3734  -28.5843  -47.4534 H      1 LIG       0.11500
     14 H4        -72.1052  -29.5795  -47.5255 H      1 LIG       0.11500
     15 H5        -74.3191  -25.6393  -43.6805 H      1 LIG       0.11500
     16 H6        -69.7758  -27.6350  -43.8236 H      1 LIG       0.11500
     17 H7        -74.9633  -26.9614  -45.6997 H      1 LIG       0.11500
     18 H8        -70.4193  -28.9557  -45.8435 H      1 LIG       0.11500
@<TRIPOS>BOND
      1       1       2 ar
      2       1       5 ar
      3       2       6 ar
      4       3       4 ar
      5       3       7 ar
      6       4       8 ar
      7       5       9 ar
      8       6      10 ar
      9       7       9 ar
     10       8      10 ar
     11       9      10 ar
     12       1      11 1
     13       2      12 1
     14       3      13 1
     15       4      14 1
     16       5      15 1
     17       6      16 1
     18       7      17 1
     19       8      18 1
@<TRIPOS>ALT_TYPE
CGenFF_4.0_ALT_TYPE_SET
CGenFF_4.0 1 CG2R61 2 CG2R61 3 CG2R61 4 CG2R61 5 CG2R61 6 CG2R61 7 CG2R61 8 CG2R61 9 CG2R61 10 CG2R61 11 HGR61 12 HGR61 13 HGR61 14 HGR61 15 HGR61 16 HGR61 17 HGR61 18 HGR61
@<TRIPOS>MOLECULE
naphtalene
 18 19 0 0 0
****
USER_CHARGES
INVALID_CHARGES
Pose:  17 Cluster:  17 Fr_nu: 248990 TotEn:   -10.60
@<TRIPOS>ATOM
      1 C1        -65.5347  -17.2649  -57.3072 C.ar   1 LIG      -0.11500
      2 C2        -66.5203  -17.5431  -56.3648 C.ar   1 LIG      -0.11500
      3 C3        -67.8577  -20.0436  -60.5561 C.ar   1 LIG      -0.11500
      4 C4        -68.8432  -20.3217  -59.6136 C.ar   1 LIG      -0.11500
      5 C5        -65.6167  -17.8151  -58.5868 C.ar   1 LIG      -0.11700
      6 C6        -67.5915  -18.3722  -56.6981 C.ar   1 LIG      -0.11700
      7 C7        -66.7864  -19.2143  -60.2228 C.ar   1 LIG      -0.11700
      8 C8        -68.7613  -19.7716  -58.3341 C.ar   1 LIG      -0.11700
      9 C9        -66.6879  -18.6520  -58.9396 C.ar   1 LIG       0.00400
     10 C10       -67.6900  -18.9348  -57.9812 C.ar   1 LIG       0.00400
     11 H1        -64.7007  -16.6198  -57.0470 H      1 LIG       0.11500
     12 H2        -66.4556  -17.1141  -55.3691 H      1 LIG       0.11500
     13 H3        -67.9218  -20.4723  -61.5523 H      1 LIG       0.11500
     14 H4        -69.6762  -20.9680  -59.8740 H      1 LIG       0.11500
     15 H5        -64.8347  -17.5844  -59.3072 H      1 LIG       0.11500
     16 H6        -68.3507  -18.5756  -55.9458 H      1 LIG       0.11500
     17 H7        -66.0278  -19.0104  -60.9755 H      1 LIG       0.11500
     18 H8        -69.5428  -20.0028  -57.6131 H      1 LIG       0.11500
@<TRIPOS>BOND
      1       1       2 ar
      2       1       5 ar
      3       2       6 ar
      4       3       4 ar
      5       3       7 ar
      6       4       8 ar
      7       5       9 ar
      8       6      10 ar
      9       7       9 ar
     10       8      10 ar
     11       9      10 ar
     12       1      11 1
     13       2      12 1
     14       3      13 1
     15       4      14 1
     16       5      15 1
     17       6      16 1
     18       7      17 1
     19       8      18 1
@<TRIPOS>ALT_TYPE
CGenFF_4.0_ALT_TYPE_SET
CGenFF_4.0 1 CG2R61 2 CG2R61 3 CG2R61 4 CG2R61 5 CG2R61 6 CG2R61 7 CG2R61 8 CG2R61 9 CG2R61 10 CG2R61 11 HGR61 12 HGR61 13 HGR61 14 HGR61 15 HGR61 16 HGR61 17 HGR61 18 HGR61
@<TRIPOS>MOLECULE
naphtalene
 18 19 0 0 0
****
USER_CHARGES
INVALID_CHARGES
Pose:  18 Cluster:  18 Fr_nu:  24282 TotEn:   -10.59
@<TRIPOS>ATOM
      1 C1        -68.1390    3.3011  -56.4482 C.ar   1 LIG      -0.11500
      2 C2        -67.9439    3.4046  -55.0741 C.ar   1 LIG      -0.11500
      3 C3        -63.8150    1.1162  -56.8973 C.ar   1 LIG      -0.11500
      4 C4        -63.6200    1.2198  -55.5232 C.ar   1 LIG      -0.11500
      5 C5        -67.1636    2.7068  -57.2494 C.ar   1 LIG      -0.11700
      6 C6        -66.7729    2.9143  -54.4959 C.ar   1 LIG      -0.11700
      7 C7        -64.9862    1.6065  -57.4755 C.ar   1 LIG      -0.11700
      8 C8        -64.5953    1.8141  -54.7220 C.ar   1 LIG      -0.11700
      9 C9        -65.9786    2.2078  -56.6843 C.ar   1 LIG       0.00400
     10 C10       -65.7803    2.3131  -55.2870 C.ar   1 LIG       0.00400
     11 H1        -69.0507    3.6836  -56.8979 H      1 LIG       0.11500
     12 H2        -68.7040    3.8672  -54.4513 H      1 LIG       0.11500
     13 H3        -63.0552    0.6535  -57.5208 H      1 LIG       0.11500
     14 H4        -62.7076    0.8385  -55.0743 H      1 LIG       0.11500
     15 H5        -67.3372    2.6371  -58.3212 H      1 LIG       0.11500
     16 H6        -66.6417    3.0054  -53.4196 H      1 LIG       0.11500
     17 H7        -65.1175    1.5146  -58.5517 H      1 LIG       0.11500
     18 H8        -64.4216    1.8847  -53.6501 H      1 LIG       0.11500
@<TRIPOS>BOND
      1       1       2 ar
      2       1       5 ar
      3       2       6 ar
      4       3       4 ar
      5       3       7 ar
      6       4       8 ar
      7       5       9 ar
      8       6      10 ar
      9       7       9 ar
     10       8      10 ar
     11       9      10 ar
     12       1      11 1
     13       2      12 1
     14       3      13 1
     15       4      14 1
     16       5      15 1
     17       6      16 1
     18       7      17 1
     19       8      18 1
@<TRIPOS>ALT_TYPE
CGenFF_4.0_ALT_TYPE_SET
CGenFF_4.0 1 CG2R61 2 CG2R61 3 CG2R61 4 CG2R61 5 CG2R61 6 CG2R61 7 CG2R61 8 CG2R61 9 CG2R61 10 CG2R61 11 HGR61 12 HGR61 13 HGR61 14 HGR61 15 HGR61 16 HGR61 17 HGR61 18 HGR61
@<TRIPOS>MOLECULE
naphtalene
 18 19 0 0 0
****
USER_CHARGES
INVALID_CHARGES
Pose:  19 Cluster:  19 Fr_nu:  57274 TotEn:   -10.55
@<TRIPOS>ATOM
      1 C1        -66.2888   -8.0187  -21.6828 C.ar   1 LIG      -0.11500
      2 C2        -66.8419   -9.1014  -21.0055 C.ar   1 LIG      -0.11500
      3 C3        -63.7324   -6.8419  -17.7139 C.ar   1 LIG      -0.11500
      4 C4        -64.2856   -7.9246  -17.0366 C.ar   1 LIG      -0.11500
      5 C5        -65.3766   -7.1832  -21.0376 C.ar   1 LIG      -0.11700
      6 C6        -66.4850   -9.3528  -19.6805 C.ar   1 LIG      -0.11700
      7 C7        -64.0892   -6.5906  -19.0390 C.ar   1 LIG      -0.11700
      8 C8        -65.1978   -8.7601  -17.6817 C.ar   1 LIG      -0.11700
      9 C9        -65.0059   -7.4212  -19.7040 C.ar   1 LIG       0.00400
     10 C10       -65.5685   -8.5221  -19.0153 C.ar   1 LIG       0.00400
     11 H1        -66.5674   -7.8232  -22.7142 H      1 LIG       0.11500
     12 H2        -67.5517   -9.7514  -21.5088 H      1 LIG       0.11500
     13 H3        -63.0222   -6.1914  -17.2111 H      1 LIG       0.11500
     14 H4        -64.0077   -8.1187  -16.0048 H      1 LIG       0.11500
     15 H5        -64.9572   -6.3425  -21.5864 H      1 LIG       0.11500
     16 H6        -66.9294  -10.2050  -19.1706 H      1 LIG       0.11500
     17 H7        -63.6441   -5.7388  -19.5489 H      1 LIG       0.11500
     18 H8        -65.6179   -9.6005  -17.1328 H      1 LIG       0.11500
@<TRIPOS>BOND
      1       1       2 ar
      2       1       5 ar
      3       2       6 ar
      4       3       4 ar
      5       3       7 ar
      6       4       8 ar
      7       5       9 ar
      8       6      10 ar
      9       7       9 ar
     10       8      10 ar
     11       9      10 ar
     12       1      11 1
     13       2      12 1
     14       3      13 1
     15       4      14 1
     16       5      15 1
     17       6      16 1
     18       7      17 1
     19       8      18 1
@<TRIPOS>ALT_TYPE
CGenFF_4.0_ALT_TYPE_SET
CGenFF_4.0 1 CG2R61 2 CG2R61 3 CG2R61 4 CG2R61 5 CG2R61 6 CG2R61 7 CG2R61 8 CG2R61 9 CG2R61 10 CG2R61 11 HGR61 12 HGR61 13 HGR61 14 HGR61 15 HGR61 16 HGR61 17 HGR61 18 HGR61
@<TRIPOS>MOLECULE
naphtalene
 18 19 0 0 0
****
USER_CHARGES
INVALID_CHARGES
Pose:  20 Cluster:  20 Fr_nu: 396816 TotEn:   -10.45
@<TRIPOS>ATOM
      1 C1        -76.7053  -20.3287  -26.1054 C.ar   1 LIG      -0.11500
      2 C2        -77.0456  -19.3476  -25.1789 C.ar   1 LIG      -0.11500
      3 C3        -76.1081  -16.9050  -29.5106 C.ar   1 LIG      -0.11500
      4 C4        -76.4485  -15.9241  -28.5839 C.ar   1 LIG      -0.11500
      5 C5        -76.3862  -19.9712  -27.4158 C.ar   1 LIG      -0.11700
      6 C6        -77.0682  -18.0055  -25.5589 C.ar   1 LIG      -0.11700
      7 C7        -76.0854  -18.2473  -29.1305 C.ar   1 LIG      -0.11700
      8 C8        -76.7676  -16.2814  -27.2736 C.ar   1 LIG      -0.11700
      9 C9        -76.4038  -18.6251  -27.8158 C.ar   1 LIG       0.00400
     10 C10       -76.7500  -17.6275  -26.8735 C.ar   1 LIG       0.00400
     11 H1        -76.6884  -21.3734  -25.8092 H      1 LIG       0.11500
     12 H2        -77.2936  -19.6269  -24.1590 H      1 LIG       0.11500
     13 H3        -75.8598  -16.6263  -30.5308 H      1 LIG       0.11500
     14 H4        -76.4666  -14.8797  -28.8811 H      1 LIG       0.11500
     15 H5        -76.1235  -20.7549  -28.1234 H      1 LIG       0.11500
     16 H6        -77.3367  -17.2554  -24.8179 H      1 LIG       0.11500
     17 H7        -75.8162  -18.9971  -29.8714 H      1 LIG       0.11500
     18 H8        -77.0311  -15.4979  -26.5660 H      1 LIG       0.11500
@<TRIPOS>BOND
      1       1       2 ar
      2       1       5 ar
      3       2       6 ar
      4       3       4 ar
      5       3       7 ar
      6       4       8 ar
      7       5       9 ar
      8       6      10 ar
      9       7       9 ar
     10       8      10 ar
     11       9      10 ar
     12       1      11 1
     13       2      12 1
     14       3      13 1
     15       4      14 1
     16       5      15 1
     17       6      16 1
     18       7      17 1
     19       8      18 1
@<TRIPOS>ALT_TYPE
CGenFF_4.0_ALT_TYPE_SET
CGenFF_4.0 1 CG2R61 2 CG2R61 3 CG2R61 4 CG2R61 5 CG2R61 6 CG2R61 7 CG2R61 8 CG2R61 9 CG2R61 10 CG2R61 11 HGR61 12 HGR61 13 HGR61 14 HGR61 15 HGR61 16 HGR61 17 HGR61 18 HGR61
@<TRIPOS>MOLECULE
naphtalene
 18 19 0 0 0
****
USER_CHARGES
INVALID_CHARGES
Pose:  21 Cluster:  21 Fr_nu: 156493 TotEn:   -10.27
@<TRIPOS>ATOM
      1 C1        -58.7993    2.4612  -40.9969 C.ar   1 LIG      -0.11500
      2 C2        -60.1517    2.3911  -40.6761 C.ar   1 LIG      -0.11500
      3 C3        -59.9452    3.1592  -45.6737 C.ar   1 LIG      -0.11500
      4 C4        -61.2976    3.0891  -45.3527 C.ar   1 LIG      -0.11500
      5 C5        -58.4049    2.6696  -42.3189 C.ar   1 LIG      -0.11700
      6 C6        -61.1149    2.5292  -41.6757 C.ar   1 LIG      -0.11700
      7 C7        -58.9819    3.0212  -44.6739 C.ar   1 LIG      -0.11700
      8 C8        -61.6921    2.8805  -44.0308 C.ar   1 LIG      -0.11700
      9 C9        -59.3609    2.8108  -43.3381 C.ar   1 LIG       0.00400
     10 C10       -60.7361    2.7394  -43.0117 C.ar   1 LIG       0.00400
     11 H1        -58.0498    2.3531  -40.2183 H      1 LIG       0.11500
     12 H2        -60.4576    2.2290  -39.6466 H      1 LIG       0.11500
     13 H3        -59.6386    3.3214  -46.7032 H      1 LIG       0.11500
     14 H4        -62.0466    3.1958  -46.1319 H      1 LIG       0.11500
     15 H5        -57.3422    2.7206  -42.5467 H      1 LIG       0.11500
     16 H6        -62.1664    2.4715  -41.4020 H      1 LIG       0.11500
     17 H7        -57.9306    3.0797  -44.9477 H      1 LIG       0.11500
     18 H8        -62.7548    2.8288  -43.8029 H      1 LIG       0.11500
@<TRIPOS>BOND
      1       1       2 ar
      2       1       5 ar
      3       2       6 ar
      4       3       4 ar
      5       3       7 ar
      6       4       8 ar
      7       5       9 ar
      8       6      10 ar
      9       7       9 ar
     10       8      10 ar
     11       9      10 ar
     12       1      11 1
     13       2      12 1
     14       3      13 1
     15       4      14 1
     16       5      15 1
     17       6      16 1
     18       7      17 1
     19       8      18 1
@<TRIPOS>ALT_TYPE
CGenFF_4.0_ALT_TYPE_SET
CGenFF_4.0 1 CG2R61 2 CG2R61 3 CG2R61 4 CG2R61 5 CG2R61 6 CG2R61 7 CG2R61 8 CG2R61 9 CG2R61 10 CG2R61 11 HGR61 12 HGR61 13 HGR61 14 HGR61 15 HGR61 16 HGR61 17 HGR61 18 HGR61
@<TRIPOS>MOLECULE
naphtalene
 18 19 0 0 0
****
USER_CHARGES
INVALID_CHARGES
Pose:  22 Cluster:  22 Fr_nu: 240884 TotEn:    -9.94
@<TRIPOS>ATOM
      1 C1        -65.6515    1.9976  -55.7004 C.ar   1 LIG      -0.11500
      2 C2        -66.7955    2.5176  -56.2984 C.ar   1 LIG      -0.11500
      3 C3        -66.7112    4.3862  -51.5962 C.ar   1 LIG      -0.11500
      4 C4        -67.8552    4.9061  -52.1943 C.ar   1 LIG      -0.11500
      5 C5        -65.3403    2.3295  -54.3815 C.ar   1 LIG      -0.11700
      6 C6        -67.6328    3.3714  -55.5799 C.ar   1 LIG      -0.11700
      7 C7        -65.8739    3.5322  -52.3148 C.ar   1 LIG      -0.11700
      8 C8        -68.1664    4.5744  -53.5132 C.ar   1 LIG      -0.11700
      9 C9        -66.1717    3.1875  -53.6433 C.ar   1 LIG       0.00400
     10 C10       -67.3350    3.7163  -54.2514 C.ar   1 LIG       0.00400
     11 H1        -64.9997    1.3334  -56.2604 H      1 LIG       0.11500
     12 H2        -67.0370    2.2584  -57.3251 H      1 LIG       0.11500
     13 H3        -66.4691    4.6449  -50.5692 H      1 LIG       0.11500
     14 H4        -68.5058    5.5714  -51.6342 H      1 LIG       0.11500
     15 H5        -64.4406    1.9116  -53.9345 H      1 LIG       0.11500
     16 H6        -68.5221    3.7658  -56.0671 H      1 LIG       0.11500
     17 H7        -64.9851    3.1373  -51.8271 H      1 LIG       0.11500
     18 H8        -69.0657    4.9928  -53.9607 H      1 LIG       0.11500
@<TRIPOS>BOND
      1       1       2 ar
      2       1       5 ar
      3       2       6 ar
      4       3       4 ar
      5       3       7 ar
      6       4       8 ar
      7       5       9 ar
      8       6      10 ar
      9       7       9 ar
     10       8      10 ar
     11       9      10 ar
     12       1      11 1
     13       2      12 1
     14       3      13 1
     15       4      14 1
     16       5      15 1
     17       6      16 1
     18       7      17 1
     19       8      18 1
@<TRIPOS>ALT_TYPE
CGenFF_4.0_ALT_TYPE_SET
CGenFF_4.0 1 CG2R61 2 CG2R61 3 CG2R61 4 CG2R61 5 CG2R61 6 CG2R61 7 CG2R61 8 CG2R61 9 CG2R61 10 CG2R61 11 HGR61 12 HGR61 13 HGR61 14 HGR61 15 HGR61 16 HGR61 17 HGR61 18 HGR61
@<TRIPOS>MOLECULE
naphtalene
 18 19 0 0 0
****
USER_CHARGES
INVALID_CHARGES
Pose:  23 Cluster:  23 Fr_nu: 308711 TotEn:    -9.85
@<TRIPOS>ATOM
      1 C1        -65.0941  -19.9373  -52.6214 C.ar   1 LIG      -0.11500
      2 C2        -64.4984  -18.8392  -53.2345 C.ar   1 LIG      -0.11500
      3 C3        -61.0997  -20.5970  -49.9227 C.ar   1 LIG      -0.11500
      4 C4        -60.5041  -19.4988  -50.5359 C.ar   1 LIG      -0.11500
      5 C5        -64.4016  -20.6523  -51.6437 C.ar   1 LIG      -0.11700
      6 C6        -63.2081  -18.4516  -52.8725 C.ar   1 LIG      -0.11700
      7 C7        -62.3902  -20.9845  -50.2848 C.ar   1 LIG      -0.11700
      8 C8        -61.1965  -18.7838  -51.5136 C.ar   1 LIG      -0.11700
      9 C9        -63.1019  -20.2764  -51.2669 C.ar   1 LIG       0.00400
     10 C10       -62.4962  -19.1597  -51.8905 C.ar   1 LIG       0.00400
     11 H1        -66.0985  -20.2389  -52.9040 H      1 LIG       0.11500
     12 H2        -65.0385  -18.2831  -53.9953 H      1 LIG       0.11500
     13 H3        -60.5602  -21.1536  -49.1616 H      1 LIG       0.11500
     14 H4        -59.4992  -19.1986  -50.2539 H      1 LIG       0.11500
     15 H5        -64.8867  -21.5077  -51.1781 H      1 LIG       0.11500
     16 H6        -62.7621  -17.5897  -53.3646 H      1 LIG       0.11500
     17 H7        -62.8362  -21.8459  -49.7920 H      1 LIG       0.11500
     18 H8        -60.7113  -17.9288  -51.9800 H      1 LIG       0.11500
@<TRIPOS>BOND
      1       1       2 ar
      2       1       5 ar
      3       2       6 ar
      4       3       4 ar
      5       3       7 ar
      6       4       8 ar
      7       5       9 ar
      8       6      10 ar
      9       7       9 ar
     10       8      10 ar
     11       9      10 ar
     12       1      11 1
     13       2      12 1
     14       3      13 1
     15       4      14 1
     16       5      15 1
     17       6      16 1
     18       7      17 1
     19       8      18 1
@<TRIPOS>ALT_TYPE
CGenFF_4.0_ALT_TYPE_SET
CGenFF_4.0 1 CG2R61 2 CG2R61 3 CG2R61 4 CG2R61 5 CG2R61 6 CG2R61 7 CG2R61 8 CG2R61 9 CG2R61 10 CG2R61 11 HGR61 12 HGR61 13 HGR61 14 HGR61 15 HGR61 16 HGR61 17 HGR61 18 HGR61
@<TRIPOS>MOLECULE
naphtalene
 18 19 0 0 0
****
USER_CHARGES
INVALID_CHARGES
Pose:  24 Cluster:  24 Fr_nu: 136977 TotEn:    -9.84
@<TRIPOS>ATOM
      1 C1        -66.9085   -9.0404  -20.5250 C.ar   1 LIG      -0.11500
      2 C2        -66.3398   -8.0295  -21.2943 C.ar   1 LIG      -0.11500
      3 C3        -70.9989   -8.7296  -23.1413 C.ar   1 LIG      -0.11500
      4 C4        -70.4301   -7.7187  -23.9104 C.ar   1 LIG      -0.11500
      5 C5        -68.2093   -9.4706  -20.7884 C.ar   1 LIG      -0.11700
      6 C6        -67.0695   -7.4451  -22.3297 C.ar   1 LIG      -0.11700
      7 C7        -70.2691   -9.3141  -22.1058 C.ar   1 LIG      -0.11700
      8 C8        -69.1294   -7.2884  -23.6471 C.ar   1 LIG      -0.11700
      9 C9        -68.9585   -8.8934  -21.8267 C.ar   1 LIG       0.00400
     10 C10       -68.3801   -7.8655  -22.6088 C.ar   1 LIG       0.00400
     11 H1        -66.3401   -9.4946  -19.7187 H      1 LIG       0.11500
     12 H2        -65.3270   -7.6955  -21.0886 H      1 LIG       0.11500
     13 H3        -72.0119   -9.0642  -23.3465 H      1 LIG       0.11500
     14 H4        -70.9995   -7.2639  -24.7156 H      1 LIG       0.11500
     15 H5        -68.6338  -10.2619  -20.1740 H      1 LIG       0.11500
     16 H6        -66.6048   -6.6569  -22.9185 H      1 LIG       0.11500
     17 H7        -70.7336  -10.1028  -21.5177 H      1 LIG       0.11500
     18 H8        -68.7049   -6.4965  -24.2609 H      1 LIG       0.11500
@<TRIPOS>BOND
      1       1       2 ar
      2       1       5 ar
      3       2       6 ar
      4       3       4 ar
      5       3       7 ar
      6       4       8 ar
      7       5       9 ar
      8       6      10 ar
      9       7       9 ar
     10       8      10 ar
     11       9      10 ar
     12       1      11 1
     13       2      12 1
     14       3      13 1
     15       4      14 1
     16       5      15 1
     17       6      16 1
     18       7      17 1
     19       8      18 1
@<TRIPOS>ALT_TYPE
CGenFF_4.0_ALT_TYPE_SET
CGenFF_4.0 1 CG2R61 2 CG2R61 3 CG2R61 4 CG2R61 5 CG2R61 6 CG2R61 7 CG2R61 8 CG2R61 9 CG2R61 10 CG2R61 11 HGR61 12 HGR61 13 HGR61 14 HGR61 15 HGR61 16 HGR61 17 HGR61 18 HGR61
@<TRIPOS>MOLECULE
naphtalene
 18 19 0 0 0
****
USER_CHARGES
INVALID_CHARGES
Pose:  25 Cluster:  25 Fr_nu: 214194 TotEn:    -9.63
@<TRIPOS>ATOM
      1 C1        -82.4943  -16.3004  -33.7109 C.ar   1 LIG      -0.11500
      2 C2        -81.7443  -17.0612  -32.8190 C.ar   1 LIG      -0.11500
      3 C3        -84.1816  -20.3745  -35.7669 C.ar   1 LIG      -0.11500
      4 C4        -83.4315  -21.1352  -34.8750 C.ar   1 LIG      -0.11500
      5 C5        -83.2896  -16.9298  -34.6689 C.ar   1 LIG      -0.11700
      6 C6        -81.7866  -18.4542  -32.8815 C.ar   1 LIG      -0.11700
      7 C7        -84.1393  -18.9814  -35.7042 C.ar   1 LIG      -0.11700
      8 C8        -82.6361  -20.5059  -33.9169 C.ar   1 LIG      -0.11700
      9 C9        -83.3442  -18.3311  -34.7464 C.ar   1 LIG       0.00400
     10 C10       -82.5815  -19.1046  -33.8394 C.ar   1 LIG       0.00400
     11 H1        -82.4605  -15.2159  -33.6620 H      1 LIG       0.11500
     12 H2        -81.1256  -16.5702  -32.0734 H      1 LIG       0.11500
     13 H3        -84.8006  -20.8650  -36.5128 H      1 LIG       0.11500
     14 H4        -83.4646  -22.2196  -34.9252 H      1 LIG       0.11500
     15 H5        -83.8672  -16.3151  -35.3562 H      1 LIG       0.11500
     16 H6        -81.1925  -19.0290  -32.1740 H      1 LIG       0.11500
     17 H7        -84.7340  -18.4069  -36.4113 H      1 LIG       0.11500
     18 H8        -82.0578  -21.1204  -33.2300 H      1 LIG       0.11500
@<TRIPOS>BOND
      1       1       2 ar
      2       1       5 ar
      3       2       6 ar
      4       3       4 ar
      5       3       7 ar
      6       4       8 ar
      7       5       9 ar
      8       6      10 ar
      9       7       9 ar
     10       8      10 ar
     11       9      10 ar
     12       1      11 1
     13       2      12 1
     14       3      13 1
     15       4      14 1
     16       5      15 1
     17       6      16 1
     18       7      17 1
     19       8      18 1
@<TRIPOS>ALT_TYPE
CGenFF_4.0_ALT_TYPE_SET
CGenFF_4.0 1 CG2R61 2 CG2R61 3 CG2R61 4 CG2R61 5 CG2R61 6 CG2R61 7 CG2R61 8 CG2R61 9 CG2R61 10 CG2R61 11 HGR61 12 HGR61 13 HGR61 14 HGR61 15 HGR61 16 HGR61 17 HGR61 18 HGR61
@<TRIPOS>MOLECULE
naphtalene
 18 19 0 0 0
****
USER_CHARGES
INVALID_CHARGES
Pose:  26 Cluster:  26 Fr_nu: 205618 TotEn:    -9.56
@<TRIPOS>ATOM
      1 C1        -61.0105   -5.3567  -18.8365 C.ar   1 LIG      -0.11500
      2 C2        -61.2993   -4.3818  -17.8862 C.ar   1 LIG      -0.11500
      3 C3        -64.3276   -8.2959  -16.8288 C.ar   1 LIG      -0.11500
      4 C4        -64.6163   -7.3209  -15.8785 C.ar   1 LIG      -0.11500
      5 C5        -61.6890   -6.5756  -18.8151 C.ar   1 LIG      -0.11700
      6 C6        -62.2675   -4.6219  -16.9110 C.ar   1 LIG      -0.11700
      7 C7        -63.3593   -8.0557  -17.8041 C.ar   1 LIG      -0.11700
      8 C8        -63.9378   -6.1020  -15.8998 C.ar   1 LIG      -0.11700
      9 C9        -62.6666   -6.8345  -17.8406 C.ar   1 LIG       0.00400
     10 C10       -62.9602   -5.8431  -16.8743 C.ar   1 LIG       0.00400
     11 H1        -60.2563   -5.1694  -19.5952 H      1 LIG       0.11500
     12 H2        -60.7707   -3.4331  -17.9039 H      1 LIG       0.11500
     13 H3        -64.8560   -9.2449  -16.8117 H      1 LIG       0.11500
     14 H4        -65.3696   -7.5093  -15.1193 H      1 LIG       0.11500
     15 H5        -61.4466   -7.3233  -19.5675 H      1 LIG       0.11500
     16 H6        -62.4774   -3.8453  -16.1783 H      1 LIG       0.11500
     17 H7        -63.1502   -8.8320  -18.5371 H      1 LIG       0.11500
     18 H8        -64.1795   -5.3544  -15.1470 H      1 LIG       0.11500
@<TRIPOS>BOND
      1       1       2 ar
      2       1       5 ar
      3       2       6 ar
      4       3       4 ar
      5       3       7 ar
      6       4       8 ar
      7       5       9 ar
      8       6      10 ar
      9       7       9 ar
     10       8      10 ar
     11       9      10 ar
     12       1      11 1
     13       2      12 1
     14       3      13 1
     15       4      14 1
     16       5      15 1
     17       6      16 1
     18       7      17 1
     19       8      18 1
@<TRIPOS>ALT_TYPE
CGenFF_4.0_ALT_TYPE_SET
CGenFF_4.0 1 CG2R61 2 CG2R61 3 CG2R61 4 CG2R61 5 CG2R61 6 CG2R61 7 CG2R61 8 CG2R61 9 CG2R61 10 CG2R61 11 HGR61 12 HGR61 13 HGR61 14 HGR61 15 HGR61 16 HGR61 17 HGR61 18 HGR61
@<TRIPOS>MOLECULE
naphtalene
 18 19 0 0 0
****
USER_CHARGES
INVALID_CHARGES
Pose:  27 Cluster:  27 Fr_nu: 173138 TotEn:    -9.50
@<TRIPOS>ATOM
      1 C1        -61.6793  -23.2730  -23.2750 C.ar   1 LIG      -0.11500
      2 C2        -60.5102  -23.8551  -23.7557 C.ar   1 LIG      -0.11500
      3 C3        -62.4261  -21.1937  -27.6100 C.ar   1 LIG      -0.11500
      4 C4        -61.2569  -21.7759  -28.0906 C.ar   1 LIG      -0.11500
      5 C5        -62.4515  -22.4647  -24.1098 C.ar   1 LIG      -0.11700
      6 C6        -60.1087  -23.6313  -25.0729 C.ar   1 LIG      -0.11700
      7 C7        -62.8276  -21.4176  -26.2927 C.ar   1 LIG      -0.11700
      8 C8        -60.4846  -22.5841  -27.2558 C.ar   1 LIG      -0.11700
      9 C9        -62.0625  -22.2284  -25.4385 C.ar   1 LIG       0.00400
     10 C10       -60.8736  -22.8204  -25.9272 C.ar   1 LIG       0.00400
     11 H1        -61.9911  -23.4471  -22.2493 H      1 LIG       0.11500
     12 H2        -59.9099  -24.4844  -23.1051 H      1 LIG       0.11500
     13 H3        -63.0270  -20.5643  -28.2603 H      1 LIG       0.11500
     14 H4        -60.9449  -21.6002  -29.1159 H      1 LIG       0.11500
     15 H5        -63.3615  -22.0196  -23.7126 H      1 LIG       0.11500
     16 H6        -59.1914  -24.0968  -25.4276 H      1 LIG       0.11500
     17 H7        -63.7452  -20.9527  -25.9385 H      1 LIG       0.11500
     18 H8        -59.5741  -23.0287  -27.6526 H      1 LIG       0.11500
@<TRIPOS>BOND
      1       1       2 ar
      2       1       5 ar
      3       2       6 ar
      4       3       4 ar
      5       3       7 ar
      6       4       8 ar
      7       5       9 ar
      8       6      10 ar
      9       7       9 ar
     10       8      10 ar
     11       9      10 ar
     12       1      11 1
     13       2      12 1
     14       3      13 1
     15       4      14 1
     16       5      15 1
     17       6      16 1
     18       7      17 1
     19       8      18 1
@<TRIPOS>ALT_TYPE
CGenFF_4.0_ALT_TYPE_SET
CGenFF_4.0 1 CG2R61 2 CG2R61 3 CG2R61 4 CG2R61 5 CG2R61 6 CG2R61 7 CG2R61 8 CG2R61 9 CG2R61 10 CG2R61 11 HGR61 12 HGR61 13 HGR61 14 HGR61 15 HGR61 16 HGR61 17 HGR61 18 HGR61
@<TRIPOS>MOLECULE
naphtalene
 18 19 0 0 0
****
USER_CHARGES
INVALID_CHARGES
Pose:  28 Cluster:  28 Fr_nu:  13301 TotEn:    -9.38
@<TRIPOS>ATOM
      1 C1        -57.7677    2.4052  -42.8306 C.ar   1 LIG      -0.11500
      2 C2        -59.0804    2.1013  -42.4821 C.ar   1 LIG      -0.11500
      3 C3        -56.9247    3.9601  -38.2980 C.ar   1 LIG      -0.11500
      4 C4        -58.2374    3.6562  -37.9497 C.ar   1 LIG      -0.11500
      5 C5        -56.8996    2.9437  -41.8804 C.ar   1 LIG      -0.11700
      6 C6        -59.5300    2.3346  -41.1823 C.ar   1 LIG      -0.11700
      7 C7        -56.4751    3.7266  -39.5979 C.ar   1 LIG      -0.11700
      8 C8        -59.1056    3.1177  -38.8998 C.ar   1 LIG      -0.11700
      9 C9        -57.3352    3.1852  -40.5672 C.ar   1 LIG       0.00400
     10 C10       -58.6701    2.8762  -40.2130 C.ar   1 LIG       0.00400
     11 H1        -57.4184    2.2238  -43.8428 H      1 LIG       0.11500
     12 H2        -59.7553    1.6819  -43.2226 H      1 LIG       0.11500
     13 H3        -56.2491    4.3795  -37.5578 H      1 LIG       0.11500
     14 H4        -58.5866    3.8391  -36.9377 H      1 LIG       0.11500
     15 H5        -55.8779    3.1740  -42.1752 H      1 LIG       0.11500
     16 H6        -60.5600    2.0890  -40.9320 H      1 LIG       0.11500
     17 H7        -55.4449    3.9716  -39.8478 H      1 LIG       0.11500
     18 H8        -60.1277    2.8881  -38.6054 H      1 LIG       0.11500
@<TRIPOS>BOND
      1       1       2 ar
      2       1       5 ar
      3       2       6 ar
      4       3       4 ar
      5       3       7 ar
      6       4       8 ar
      7       5       9 ar
      8       6      10 ar
      9       7       9 ar
     10       8      10 ar
     11       9      10 ar
     12       1      11 1
     13       2      12 1
     14       3      13 1
     15       4      14 1
     16       5      15 1
     17       6      16 1
     18       7      17 1
     19       8      18 1
@<TRIPOS>ALT_TYPE
CGenFF_4.0_ALT_TYPE_SET
CGenFF_4.0 1 CG2R61 2 CG2R61 3 CG2R61 4 CG2R61 5 CG2R61 6 CG2R61 7 CG2R61 8 CG2R61 9 CG2R61 10 CG2R61 11 HGR61 12 HGR61 13 HGR61 14 HGR61 15 HGR61 16 HGR61 17 HGR61 18 HGR61
@<TRIPOS>MOLECULE
naphtalene
 18 19 0 0 0
****
USER_CHARGES
INVALID_CHARGES
Pose:  29 Cluster:  29 Fr_nu: 351724 TotEn:    -9.28
@<TRIPOS>ATOM
      1 C1        -72.0067  -25.6714  -43.5780 C.ar   1 LIG      -0.11500
      2 C2        -71.2774  -26.8518  -43.6859 C.ar   1 LIG      -0.11500
      3 C3        -75.9170  -27.9210  -45.4006 C.ar   1 LIG      -0.11500
      4 C4        -75.1876  -29.1013  -45.5085 C.ar   1 LIG      -0.11500
      5 C5        -73.3434  -25.6373  -43.9762 C.ar   1 LIG      -0.11700
      6 C6        -71.8818  -28.0026  -44.1924 C.ar   1 LIG      -0.11700
      7 C7        -75.3125  -26.7701  -44.8940 C.ar   1 LIG      -0.11700
      8 C8        -73.8508  -29.1354  -45.1104 C.ar   1 LIG      -0.11700
      9 C9        -73.9680  -26.7863  -44.4884 C.ar   1 LIG       0.00400
     10 C10       -73.2263  -27.9865  -44.5982 C.ar   1 LIG       0.00400
     11 H1        -71.5355  -24.7756  -43.1841 H      1 LIG       0.11500
     12 H2        -70.2369  -26.8773  -43.3754 H      1 LIG       0.11500
     13 H3        -76.9577  -27.8948  -45.7109 H      1 LIG       0.11500
     14 H4        -75.6589  -29.9963  -45.9038 H      1 LIG       0.11500
     15 H5        -73.8941  -24.7035  -43.8833 H      1 LIG       0.11500
     16 H6        -71.2928  -28.9143  -44.2674 H      1 LIG       0.11500
     17 H7        -75.9019  -25.8587  -44.8184 H      1 LIG       0.11500
     18 H8        -73.2997  -30.0690  -45.2040 H      1 LIG       0.11500
@<TRIPOS>BOND
      1       1       2 ar
      2       1       5 ar
      3       2       6 ar
      4       3       4 ar
      5       3       7 ar
      6       4       8 ar
      7       5       9 ar
      8       6      10 ar
      9       7       9 ar
     10       8      10 ar
     11       9      10 ar
     12       1      11 1
     13       2      12 1
     14       3      13 1
     15       4      14 1
     16       5      15 1
     17       6      16 1
     18       7      17 1
     19       8      18 1
@<TRIPOS>ALT_TYPE
CGenFF_4.0_ALT_TYPE_SET
CGenFF_4.0 1 CG2R61 2 CG2R61 3 CG2R61 4 CG2R61 5 CG2R61 6 CG2R61 7 CG2R61 8 CG2R61 9 CG2R61 10 CG2R61 11 HGR61 12 HGR61 13 HGR61 14 HGR61 15 HGR61 16 HGR61 17 HGR61 18 HGR61
@<TRIPOS>MOLECULE
naphtalene
 18 19 0 0 0
****
USER_CHARGES
INVALID_CHARGES
Pose:  30 Cluster:  30 Fr_nu:  40725 TotEn:    -9.14
@<TRIPOS>ATOM
      1 C1        -62.0651    1.0362  -54.4299 C.ar   1 LIG      -0.11500
      2 C2        -62.6760    0.6430  -55.6169 C.ar   1 LIG      -0.11500
      3 C3        -66.0376    3.5746  -53.2265 C.ar   1 LIG      -0.11500
      4 C4        -66.6485    3.1813  -54.4136 C.ar   1 LIG      -0.11500
      5 C5        -62.7446    1.8637  -53.5354 C.ar   1 LIG      -0.11700
      6 C6        -63.9686    1.0755  -55.9140 C.ar   1 LIG      -0.11700
      7 C7        -64.7450    3.1419  -52.9294 C.ar   1 LIG      -0.11700
      8 C8        -65.9691    2.3539  -55.3082 C.ar   1 LIG      -0.11700
      9 C9        -64.0463    2.3087  -53.8182 C.ar   1 LIG       0.00400
     10 C10       -64.6674    1.9088  -55.0253 C.ar   1 LIG       0.00400
     11 H1        -61.0586    0.6995  -54.1993 H      1 LIG       0.11500
     12 H2        -62.1463   -0.0015  -56.3124 H      1 LIG       0.11500
     13 H3        -66.5670    4.2190  -52.5303 H      1 LIG       0.11500
     14 H4        -67.6544    3.5194  -54.6443 H      1 LIG       0.11500
     15 H5        -62.2473    2.1589  -52.6137 H      1 LIG       0.11500
     16 H6        -64.4269    0.7554  -56.8475 H      1 LIG       0.11500
     17 H7        -64.2872    3.4615  -51.9956 H      1 LIG       0.11500
     18 H8        -66.4658    2.0592  -56.2303 H      1 LIG       0.11500
@<TRIPOS>BOND
      1       1       2 ar
      2       1       5 ar
      3       2       6 ar
      4       3       4 ar
      5       3       7 ar
      6       4       8 ar
      7       5       9 ar
      8       6      10 ar
      9       7       9 ar
     10       8      10 ar
     11       9      10 ar
     12       1      11 1
     13       2      12 1
     14       3      13 1
     15       4      14 1
     16       5      15 1
     17       6      16 1
     18       7      17 1
     19       8      18 1
@<TRIPOS>ALT_TYPE
CGenFF_4.0_ALT_TYPE_SET
CGenFF_4.0 1 CG2R61 2 CG2R61 3 CG2R61 4 CG2R61 5 CG2R61 6 CG2R61 7 CG2R61 8 CG2R61 9 CG2R61 10 CG2R61 11 HGR61 12 HGR61 13 HGR61 14 HGR61 15 HGR61 16 HGR61 17 HGR61 18 HGR61
@<TRIPOS>MOLECULE
naphtalene
 18 19 0 0 0
****
USER_CHARGES
INVALID_CHARGES
Pose:  31 Cluster:  31 Fr_nu: 364985 TotEn:    -8.93
@<TRIPOS>ATOM
      1 C1        -66.2909  -23.6616  -40.3905 C.ar   1 LIG      -0.11500
      2 C2        -64.9081  -23.5495  -40.5012 C.ar   1 LIG      -0.11500
      3 C3        -65.9155  -23.4993  -35.5422 C.ar   1 LIG      -0.11500
      4 C4        -64.5328  -23.3872  -35.6531 C.ar   1 LIG      -0.11500
      5 C5        -66.8917  -23.6775  -39.1314 C.ar   1 LIG      -0.11700
      6 C6        -64.1209  -23.4529  -39.3535 C.ar   1 LIG      -0.11700
      7 C7        -66.7028  -23.5958  -36.6900 C.ar   1 LIG      -0.11700
      8 C8        -63.9318  -23.3713  -36.9120 C.ar   1 LIG      -0.11700
      9 C9        -66.1148  -23.5814  -37.9654 C.ar   1 LIG       0.00400
     10 C10       -64.7087  -23.4675  -38.0781 C.ar   1 LIG       0.00400
     11 H1        -66.9032  -23.7373  -41.2843 H      1 LIG       0.11500
     12 H2        -64.4413  -23.5369  -41.4818 H      1 LIG       0.11500
     13 H3        -66.3831  -23.5118  -34.5617 H      1 LIG       0.11500
     14 H4        -63.9209  -23.3130  -34.7589 H      1 LIG       0.11500
     15 H5        -67.9744  -23.7663  -39.0687 H      1 LIG       0.11500
     16 H6        -63.0420  -23.3656  -39.4638 H      1 LIG       0.11500
     17 H7        -67.7817  -23.6823  -36.5796 H      1 LIG       0.11500
     18 H8        -62.8491  -23.2833  -36.9750 H      1 LIG       0.11500
@<TRIPOS>BOND
      1       1       2 ar
      2       1       5 ar
      3       2       6 ar
      4       3       4 ar
      5       3       7 ar
      6       4       8 ar
      7       5       9 ar
      8       6      10 ar
      9       7       9 ar
     10       8      10 ar
     11       9      10 ar
     12       1      11 1
     13       2      12 1
     14       3      13 1
     15       4      14 1
     16       5      15 1
     17       6      16 1
     18       7      17 1
     19       8      18 1
@<TRIPOS>ALT_TYPE
CGenFF_4.0_ALT_TYPE_SET
CGenFF_4.0 1 CG2R61 2 CG2R61 3 CG2R61 4 CG2R61 5 CG2R61 6 CG2R61 7 CG2R61 8 CG2R61 9 CG2R61 10 CG2R61 11 HGR61 12 HGR61 13 HGR61 14 HGR61 15 HGR61 16 HGR61 17 HGR61 18 HGR61
@<TRIPOS>MOLECULE
naphtalene
 18 19 0 0 0
****
USER_CHARGES
INVALID_CHARGES
Pose:  32 Cluster:  32 Fr_nu: 160200 TotEn:    -8.86
@<TRIPOS>ATOM
      1 C1        -58.2882    3.2556  -36.9533 C.ar   1 LIG      -0.11500
      2 C2        -59.2346    2.2723  -37.2259 C.ar   1 LIG      -0.11500
      3 C3        -58.1323    4.4144  -41.6762 C.ar   1 LIG      -0.11500
      4 C4        -59.0787    3.4311  -41.9487 C.ar   1 LIG      -0.11500
      5 C5        -57.7745    4.0368  -37.9889 C.ar   1 LIG      -0.11700
      6 C6        -59.6710    2.0663  -38.5349 C.ar   1 LIG      -0.11700
      7 C7        -57.6960    4.6204  -40.3671 C.ar   1 LIG      -0.11700
      8 C8        -59.5924    2.6498  -40.9133 C.ar   1 LIG      -0.11700
      9 C9        -58.2023    3.8433  -39.3125 C.ar   1 LIG       0.00400
     10 C10       -59.1646    2.8433  -39.5896 C.ar   1 LIG       0.00400
     11 H1        -57.9485    3.4151  -35.9342 H      1 LIG       0.11500
     12 H2        -59.6341    1.6648  -36.4190 H      1 LIG       0.11500
     13 H3        -57.7325    5.0225  -42.4828 H      1 LIG       0.11500
     14 H4        -59.4170    3.2711  -42.9682 H      1 LIG       0.11500
     15 H5        -57.0352    4.7994  -37.7526 H      1 LIG       0.11500
     16 H6        -60.4118    1.2924  -38.7248 H      1 LIG       0.11500
     17 H7        -56.9558    5.3949  -40.1774 H      1 LIG       0.11500
     18 H8        -60.3312    1.8866  -41.1494 H      1 LIG       0.11500
@<TRIPOS>BOND
      1       1       2 ar
      2       1       5 ar
      3       2       6 ar
      4       3       4 ar
      5       3       7 ar
      6       4       8 ar
      7       5       9 ar
      8       6      10 ar
      9       7       9 ar
     10       8      10 ar
     11       9      10 ar
     12       1      11 1
     13       2      12 1
     14       3      13 1
     15       4      14 1
     16       5      15 1
     17       6      16 1
     18       7      17 1
     19       8      18 1
@<TRIPOS>ALT_TYPE
CGenFF_4.0_ALT_TYPE_SET
CGenFF_4.0 1 CG2R61 2 CG2R61 3 CG2R61 4 CG2R61 5 CG2R61 6 CG2R61 7 CG2R61 8 CG2R61 9 CG2R61 10 CG2R61 11 HGR61 12 HGR61 13 HGR61 14 HGR61 15 HGR61 16 HGR61 17 HGR61 18 HGR61
@<TRIPOS>MOLECULE
naphtalene
 18 19 0 0 0
****
USER_CHARGES
INVALID_CHARGES
Pose:  33 Cluster:  33 Fr_nu: 104193 TotEn:    -7.19
@<TRIPOS>ATOM
      1 C1        -77.3703  -14.2156  -44.8871 C.ar   1 LIG      -0.11500
      2 C2        -77.0991  -13.9920  -43.5405 C.ar   1 LIG      -0.11500
      3 C3        -73.6717  -11.3029  -46.1156 C.ar   1 LIG      -0.11500
      4 C4        -73.4006  -11.0793  -44.7690 C.ar   1 LIG      -0.11500
      5 C5        -76.5883  -13.6049  -45.8679 C.ar   1 LIG      -0.11700
      6 C6        -76.0450  -13.1568  -43.1695 C.ar   1 LIG      -0.11700
      7 C7        -74.7259  -12.1382  -46.4866 C.ar   1 LIG      -0.11700
      8 C8        -74.1825  -11.6900  -43.7881 C.ar   1 LIG      -0.11700
      9 C9        -75.5233  -12.7611  -45.5127 C.ar   1 LIG       0.00400
     10 C10       -75.2476  -12.5337  -44.1433 C.ar   1 LIG       0.00400
     11 H1        -78.1914  -14.8655  -45.1753 H      1 LIG       0.11500
     12 H2        -77.7083  -14.4681  -42.7777 H      1 LIG       0.11500
     13 H3        -73.0627  -10.8271  -46.8790 H      1 LIG       0.11500
     14 H4        -72.5803  -10.4283  -44.4814 H      1 LIG       0.11500
     15 H5        -76.8188  -13.7937  -46.9144 H      1 LIG       0.11500
     16 H6        -75.8507  -12.9967  -42.1110 H      1 LIG       0.11500
     17 H7        -74.9194  -12.2989  -47.5451 H      1 LIG       0.11500
     18 H8        -73.9527  -11.5007  -42.7415 H      1 LIG       0.11500
@<TRIPOS>BOND
      1       1       2 ar
      2       1       5 ar
      3       2       6 ar
      4       3       4 ar
      5       3       7 ar
      6       4       8 ar
      7       5       9 ar
      8       6      10 ar
      9       7       9 ar
     10       8      10 ar
     11       9      10 ar
     12       1      11 1
     13       2      12 1
     14       3      13 1
     15       4      14 1
     16       5      15 1
     17       6      16 1
     18       7      17 1
     19       8      18 1
@<TRIPOS>ALT_TYPE
CGenFF_4.0_ALT_TYPE_SET
CGenFF_4.0 1 CG2R61 2 CG2R61 3 CG2R61 4 CG2R61 5 CG2R61 6 CG2R61 7 CG2R61 8 CG2R61 9 CG2R61 10 CG2R61 11 HGR61 12 HGR61 13 HGR61 14 HGR61 15 HGR61 16 HGR61 17 HGR61 18 HGR61
# TRIPOS MOL2 file generated by SEED

@<TRIPOS>MOLECULE
pyrazole
 9 9 0 0 0
****
USER_CHARGES
INVALID_CHARGES
Pose:   1 Cluster:   1 Fr_nu: 957172 TotEn:   -18.34
@<TRIPOS>ATOM
      1 C1        -73.0847   -9.8801  -43.0580 C.2    1 LIG      -0.25100
      2 C2        -71.6869  -10.0080  -42.9508 C.2    1 LIG       0.13200
      3 C3        -73.5637  -11.1475  -42.8325 C.2    1 LIG      -0.03800
      4 N1        -71.3028  -11.2578  -42.6782 N.2    1 LIG      -0.57800
      5 N2        -72.4663  -11.9270  -42.6121 N.pl3  1 LIG      -0.05900
      6 H1        -73.6647   -8.9938  -43.2685 H      1 LIG       0.15700
      7 H2        -70.9320   -9.2426  -43.0605 H      1 LIG       0.15600
      8 H3        -74.5637  -11.5561  -42.8118 H      1 LIG       0.15900
      9 H4        -72.4382  -12.9193  -42.4136 H      1 LIG       0.32200
@<TRIPOS>BOND
      1       1       2 1
      2       1       3 2
      3       2       4 2
      4       3       5 1
      5       4       5 1
      6       1       6 1
      7       2       7 1
      8       3       8 1
      9       5       9 1
@<TRIPOS>ALT_TYPE
CGenFF_4.0_ALT_TYPE_SET
CGenFF_4.0 1 CG2R51 2 CG2R52 3 CG2R51 4 NG2R50 5 NG2R51 6 HGR51 7 HGR52 8 HGR52 9 HGP1
@<TRIPOS>MOLECULE
pyrazole
 9 9 0 0 0
****
USER_CHARGES
INVALID_CHARGES
Pose:   2 Cluster:   2 Fr_nu: 583834 TotEn:   -17.64
@<TRIPOS>ATOM
      1 C1        -76.5298  -13.5175  -44.5464 C.2    1 LIG      -0.25100
      2 C2        -77.4414  -14.5733  -44.7371 C.2    1 LIG       0.13200
      3 C3        -76.0419  -13.7102  -43.2771 C.2    1 LIG      -0.03800
      4 N1        -77.5291  -15.3771  -43.6740 N.2    1 LIG      -0.57800
      5 N2        -76.6663  -14.8264  -42.8031 N.pl3  1 LIG      -0.05900
      6 H1        -76.2627  -12.7276  -45.2327 H      1 LIG       0.15700
      7 H2        -78.0458  -14.7901  -45.6062 H      1 LIG       0.15600
      8 H3        -75.3247  -13.1646  -42.6809 H      1 LIG       0.15900
      9 H4        -76.5534  -15.2651  -41.8978 H      1 LIG       0.32200
@<TRIPOS>BOND
      1       1       2 1
      2       1       3 2
      3       2       4 2
      4       3       5 1
      5       4       5 1
      6       1       6 1
      7       2       7 1
      8       3       8 1
      9       5       9 1
@<TRIPOS>ALT_TYPE
CGenFF_4.0_ALT_TYPE_SET
CGenFF_4.0 1 CG2R51 2 CG2R52 3 CG2R51 4 NG2R50 5 NG2R51 6 HGR51 7 HGR52 8 HGR52 9 HGP1
@<TRIPOS>MOLECULE
pyrazole
 9 9 0 0 0
****
USER_CHARGES
INVALID_CHARGES
Pose:   3 Cluster:   3 Fr_nu: 724088 TotEn:   -17.57
@<TRIPOS>ATOM
      1 C1        -79.2627  -15.0811  -47.7348 C.2    1 LIG      -0.25100
      2 C2        -78.3005  -15.8160  -48.4530 C.2    1 LIG       0.13200
      3 C3        -79.8570  -14.2794  -48.6785 C.2    1 LIG      -0.03800
      4 N1        -78.2814  -15.5087  -49.7527 N.2    1 LIG      -0.57800
      5 N2        -79.2390  -14.5718  -49.8587 N.pl3  1 LIG      -0.05900
      6 H1        -79.4942  -15.1260  -46.6809 H      1 LIG       0.15700
      7 H2        -77.6120  -16.5624  -48.0834 H      1 LIG       0.15600
      8 H3        -80.6446  -13.5422  -48.6176 H      1 LIG       0.15900
      9 H4        -79.4182  -14.1705  -50.7707 H      1 LIG       0.32200
@<TRIPOS>BOND
      1       1       2 1
      2       1       3 2
      3       2       4 2
      4       3       5 1
      5       4       5 1
      6       1       6 1
      7       2       7 1
      8       3       8 1
      9       5       9 1
@<TRIPOS>ALT_TYPE
CGenFF_4.0_ALT_TYPE_SET
CGenFF_4.0 1 CG2R51 2 CG2R52 3 CG2R51 4 NG2R50 5 NG2R51 6 HGR51 7 HGR52 8 HGR52 9 HGP1
@<TRIPOS>MOLECULE
pyrazole
 9 9 0 0 0
****
USER_CHARGES
INVALID_CHARGES
Pose:   4 Cluster:   4 Fr_nu: 409946 TotEn:   -17.33
@<TRIPOS>ATOM
      1 C1        -46.3587   -9.9200  -28.8229 C.2    1 LIG      -0.25100
      2 C2        -46.2373   -8.5175  -28.8271 C.2    1 LIG       0.13200
      3 C3        -46.2840  -10.2750  -30.1476 C.2    1 LIG      -0.03800
      4 N1        -46.0961   -8.0158  -30.0568 N.2    1 LIG      -0.57800
      5 N2        -46.1281   -9.1090  -30.8378 N.pl3  1 LIG      -0.05900
      6 H1        -46.4824  -10.5817  -27.9784 H      1 LIG       0.15700
      7 H2        -46.2465   -7.8399  -27.9853 H      1 LIG       0.15600
      8 H3        -46.3291  -11.2304  -30.6501 H      1 LIG       0.15900
      9 H4        -46.0395   -8.9859  -31.8387 H      1 LIG       0.32200
@<TRIPOS>BOND
      1       1       2 1
      2       1       3 2
      3       2       4 2
      4       3       5 1
      5       4       5 1
      6       1       6 1
      7       2       7 1
      8       3       8 1
      9       5       9 1
@<TRIPOS>ALT_TYPE
CGenFF_4.0_ALT_TYPE_SET
CGenFF_4.0 1 CG2R51 2 CG2R52 3 CG2R51 4 NG2R50 5 NG2R51 6 HGR51 7 HGR52 8 HGR52 9 HGP1
@<TRIPOS>MOLECULE
pyrazole
 9 9 0 0 0
****
USER_CHARGES
INVALID_CHARGES
Pose:   5 Cluster:   5 Fr_nu: 277386 TotEn:   -16.11
@<TRIPOS>ATOM
      1 C1        -72.8671   -9.1034  -43.0778 C.2    1 LIG      -0.25100
      2 C2        -71.6230   -9.4046  -42.4920 C.2    1 LIG       0.13200
      3 C3        -72.9648   -9.9684  -44.1402 C.2    1 LIG      -0.03800
      4 N1        -70.9767  -10.3845  -43.1292 N.2    1 LIG      -0.57800
      5 N2        -71.8180  -10.7067  -44.1264 N.pl3  1 LIG      -0.05900
      6 H1        -73.5924   -8.3636  -42.7729 H      1 LIG       0.15700
      7 H2        -71.1600   -8.9505  -41.6276 H      1 LIG       0.15600
      8 H3        -73.7287  -10.1201  -44.8891 H      1 LIG       0.15900
      9 H4        -71.5444  -11.4423  -44.7658 H      1 LIG       0.32200
@<TRIPOS>BOND
      1       1       2 1
      2       1       3 2
      3       2       4 2
      4       3       5 1
      5       4       5 1
      6       1       6 1
      7       2       7 1
      8       3       8 1
      9       5       9 1
@<TRIPOS>ALT_TYPE
CGenFF_4.0_ALT_TYPE_SET
CGenFF_4.0 1 CG2R51 2 CG2R52 3 CG2R51 4 NG2R50 5 NG2R51 6 HGR51 7 HGR52 8 HGR52 9 HGP1
@<TRIPOS>MOLECULE
pyrazole
 9 9 0 0 0
****
USER_CHARGES
INVALID_CHARGES
Pose:   6 Cluster:   6 Fr_nu: 957708 TotEn:   -15.48
@<TRIPOS>ATOM
      1 C1        -71.7793  -10.1836  -44.2131 C.2    1 LIG      -0.25100
      2 C2        -70.8761   -9.2605  -44.7734 C.2    1 LIG       0.13200
      3 C3        -71.6527  -10.0080  -42.8568 C.2    1 LIG      -0.03800
      4 N1        -70.2239   -8.5510  -43.8486 N.2    1 LIG      -0.57800
      5 N2        -70.7179   -9.0282  -42.6935 N.pl3  1 LIG      -0.05900
      6 H1        -72.4318  -10.8787  -44.7206 H      1 LIG       0.15700
      7 H2        -70.6655   -9.0756  -45.8170 H      1 LIG       0.15600
      8 H3        -72.1309  -10.4828  -42.0123 H      1 LIG       0.15900
      9 H4        -70.3695   -8.6396  -41.8261 H      1 LIG       0.32200
@<TRIPOS>BOND
      1       1       2 1
      2       1       3 2
      3       2       4 2
      4       3       5 1
      5       4       5 1
      6       1       6 1
      7       2       7 1
      8       3       8 1
      9       5       9 1
@<TRIPOS>ALT_TYPE
CGenFF_4.0_ALT_TYPE_SET
CGenFF_4.0 1 CG2R51 2 CG2R52 3 CG2R51 4 NG2R50 5 NG2R51 6 HGR51 7 HGR52 8 HGR52 9 HGP1
@<TRIPOS>MOLECULE
pyrazole
 9 9 0 0 0
****
USER_CHARGES
INVALID_CHARGES
Pose:   7 Cluster:   7 Fr_nu: 4619164 TotEn:   -15.21
@<TRIPOS>ATOM
      1 C1        -80.0863  -15.3198  -48.1507 C.2    1 LIG      -0.25100
      2 C2        -80.7038  -16.1022  -49.1448 C.2    1 LIG       0.13200
      3 C3        -79.8051  -14.1296  -48.7758 C.2    1 LIG      -0.03800
      4 N1        -80.8093  -15.4628  -50.3127 N.2    1 LIG      -0.57800
      5 N2        -80.2543  -14.2660  -50.0565 N.pl3  1 LIG      -0.05900
      6 H1        -79.8748  -15.5809  -47.1243 H      1 LIG       0.15700
      7 H2        -81.0810  -17.1119  -49.0670 H      1 LIG       0.15600
      8 H3        -79.3345  -13.2193  -48.4333 H      1 LIG       0.15900
      9 H4        -80.2128  -13.5865  -50.8057 H      1 LIG       0.32200
@<TRIPOS>BOND
      1       1       2 1
      2       1       3 2
      3       2       4 2
      4       3       5 1
      5       4       5 1
      6       1       6 1
      7       2       7 1
      8       3       8 1
      9       5       9 1
@<TRIPOS>ALT_TYPE
CGenFF_4.0_ALT_TYPE_SET
CGenFF_4.0 1 CG2R51 2 CG2R52 3 CG2R51 4 NG2R50 5 NG2R51 6 HGR51 7 HGR52 8 HGR52 9 HGP1
@<TRIPOS>MOLECULE
pyrazole
 9 9 0 0 0
****
USER_CHARGES
INVALID_CHARGES
Pose:   8 Cluster:   8 Fr_nu: 6402603 TotEn:   -14.60
@<TRIPOS>ATOM
      1 C1        -80.6890  -16.0801  -49.3997 C.2    1 LIG      -0.25100
      2 C2        -81.5762  -16.3648  -50.4550 C.2    1 LIG       0.13200
      3 C3        -80.2764  -14.7916  -49.6362 C.2    1 LIG      -0.03800
      4 N1        -81.7195  -15.3396  -51.2990 N.2    1 LIG      -0.57800
      5 N2        -80.9169  -14.3980  -50.7743 N.pl3  1 LIG      -0.05900
      6 H1        -80.3905  -16.7186  -48.5814 H      1 LIG       0.15700
      7 H2        -82.1240  -17.2768  -50.6445 H      1 LIG       0.15600
      8 H3        -79.5983  -14.1350  -49.1105 H      1 LIG       0.15900
      9 H4        -80.8515  -13.5056  -51.2477 H      1 LIG       0.32200
@<TRIPOS>BOND
      1       1       2 1
      2       1       3 2
      3       2       4 2
      4       3       5 1
      5       4       5 1
      6       1       6 1
      7       2       7 1
      8       3       8 1
      9       5       9 1
@<TRIPOS>ALT_TYPE
CGenFF_4.0_ALT_TYPE_SET
CGenFF_4.0 1 CG2R51 2 CG2R52 3 CG2R51 4 NG2R50 5 NG2R51 6 HGR51 7 HGR52 8 HGR52 9 HGP1
@<TRIPOS>MOLECULE
pyrazole
 9 9 0 0 0
****
USER_CHARGES
INVALID_CHARGES
Pose:   9 Cluster:   9 Fr_nu: 6370461 TotEn:   -14.52
@<TRIPOS>ATOM
      1 C1        -79.1816   -3.5692  -57.1859 C.2    1 LIG      -0.25100
      2 C2        -78.4457   -2.7425  -58.0559 C.2    1 LIG       0.13200
      3 C3        -78.2544   -4.0294  -56.2832 C.2    1 LIG      -0.03800
      4 N1        -77.1508   -2.6792  -57.7347 N.2    1 LIG      -0.57800
      5 N2        -77.0657   -3.4718  -56.6528 N.pl3  1 LIG      -0.05900
      6 H1        -80.2366   -3.7992  -57.2087 H      1 LIG       0.15700
      7 H2        -78.7990   -2.1840  -58.9109 H      1 LIG       0.15600
      8 H3        -78.3310   -4.6903  -55.4319 H      1 LIG       0.15900
      9 H4        -76.1606   -3.5899  -56.2150 H      1 LIG       0.32200
@<TRIPOS>BOND
      1       1       2 1
      2       1       3 2
      3       2       4 2
      4       3       5 1
      5       4       5 1
      6       1       6 1
      7       2       7 1
      8       3       8 1
      9       5       9 1
@<TRIPOS>ALT_TYPE
CGenFF_4.0_ALT_TYPE_SET
CGenFF_4.0 1 CG2R51 2 CG2R52 3 CG2R51 4 NG2R50 5 NG2R51 6 HGR51 7 HGR52 8 HGR52 9 HGP1
@<TRIPOS>MOLECULE
pyrazole
 9 9 0 0 0
****
USER_CHARGES
INVALID_CHARGES
Pose:  10 Cluster:  10 Fr_nu: 612021 TotEn:   -14.43
@<TRIPOS>ATOM
      1 C1        -72.6901  -11.3324  -42.5909 C.2    1 LIG      -0.25100
      2 C2        -71.5433  -10.5271  -42.4568 C.2    1 LIG       0.13200
      3 C3        -73.4036  -10.7471  -43.6082 C.2    1 LIG      -0.03800
      4 N1        -71.5250   -9.5080  -43.3200 N.2    1 LIG      -0.57800
      5 N2        -72.6691   -9.6690  -44.0064 N.pl3  1 LIG      -0.05900
      6 H1        -72.9620  -12.2142  -42.0298 H      1 LIG       0.15700
      7 H2        -70.7203  -10.6400  -41.7657 H      1 LIG       0.15600
      8 H3        -74.3475  -10.9937  -44.0726 H      1 LIG       0.15900
      9 H4        -72.8887   -9.0020  -44.7356 H      1 LIG       0.32200
@<TRIPOS>BOND
      1       1       2 1
      2       1       3 2
      3       2       4 2
      4       3       5 1
      5       4       5 1
      6       1       6 1
      7       2       7 1
      8       3       8 1
      9       5       9 1
@<TRIPOS>ALT_TYPE
CGenFF_4.0_ALT_TYPE_SET
CGenFF_4.0 1 CG2R51 2 CG2R52 3 CG2R51 4 NG2R50 5 NG2R51 6 HGR51 7 HGR52 8 HGR52 9 HGP1
@<TRIPOS>MOLECULE
pyrazole
 9 9 0 0 0
****
USER_CHARGES
INVALID_CHARGES
Pose:  11 Cluster:  11 Fr_nu: 394253 TotEn:   -13.54
@<TRIPOS>ATOM
      1 C1        -74.0196  -26.4956  -43.9384 C.2    1 LIG      -0.25100
      2 C2        -73.5320  -26.5721  -45.2568 C.2    1 LIG       0.13200
      3 C3        -73.2446  -25.5318  -43.3410 C.2    1 LIG      -0.03800
      4 N1        -72.5253  -25.7243  -45.4842 N.2    1 LIG      -0.57800
      5 N2        -72.3740  -25.1059  -44.3007 N.pl3  1 LIG      -0.05900
      6 H1        -74.8211  -27.0592  -43.4841 H      1 LIG       0.15700
      7 H2        -73.8680  -27.2106  -46.0613 H      1 LIG       0.15600
      8 H3        -73.2328  -25.1217  -42.3415 H      1 LIG       0.15900
      9 H4        -71.6522  -24.4010  -44.2169 H      1 LIG       0.32200
@<TRIPOS>BOND
      1       1       2 1
      2       1       3 2
      3       2       4 2
      4       3       5 1
      5       4       5 1
      6       1       6 1
      7       2       7 1
      8       3       8 1
      9       5       9 1
@<TRIPOS>ALT_TYPE
CGenFF_4.0_ALT_TYPE_SET
CGenFF_4.0 1 CG2R51 2 CG2R52 3 CG2R51 4 NG2R50 5 NG2R51 6 HGR51 7 HGR52 8 HGR52 9 HGP1
@<TRIPOS>MOLECULE
pyrazole
 9 9 0 0 0
****
USER_CHARGES
INVALID_CHARGES
Pose:  12 Cluster:  12 Fr_nu: 384192 TotEn:   -13.12
@<TRIPOS>ATOM
      1 C1        -60.4750    2.8950  -42.8560 C.2    1 LIG      -0.25100
      2 C2        -59.2844    2.4512  -42.2499 C.2    1 LIG       0.13200
      3 C3        -60.8286    1.8753  -43.7056 C.2    1 LIG      -0.03800
      4 N1        -58.9069    1.2436  -42.6780 N.2    1 LIG      -0.57800
      5 N2        -59.8659    0.9198  -43.5620 N.pl3  1 LIG      -0.05900
      6 H1        -61.0039    3.8234  -42.6991 H      1 LIG       0.15700
      7 H2        -58.6758    2.9576  -41.5145 H      1 LIG       0.15600
      8 H3        -61.6583    1.7475  -44.3857 H      1 LIG       0.15900
      9 H4        -59.8001    0.0274  -44.0354 H      1 LIG       0.32200
@<TRIPOS>BOND
      1       1       2 1
      2       1       3 2
      3       2       4 2
      4       3       5 1
      5       4       5 1
      6       1       6 1
      7       2       7 1
      8       3       8 1
      9       5       9 1
@<TRIPOS>ALT_TYPE
CGenFF_4.0_ALT_TYPE_SET
CGenFF_4.0 1 CG2R51 2 CG2R52 3 CG2R51 4 NG2R50 5 NG2R51 6 HGR51 7 HGR52 8 HGR52 9 HGP1
@<TRIPOS>MOLECULE
pyrazole
 9 9 0 0 0
****
USER_CHARGES
INVALID_CHARGES
Pose:  13 Cluster:  13 Fr_nu: 5488175 TotEn:   -13.07
@<TRIPOS>ATOM
      1 C1        -72.3799  -10.8351  -43.7526 C.2    1 LIG      -0.25100
      2 C2        -72.0979   -9.4605  -43.6397 C.2    1 LIG       0.13200
      3 C3        -71.8590  -11.3876  -42.6082 C.2    1 LIG      -0.03800
      4 N1        -71.4484   -9.1583  -42.5124 N.2    1 LIG      -0.57800
      5 N2        -71.3180  -10.3507  -41.9064 N.pl3  1 LIG      -0.05900
      6 H1        -72.8900  -11.3535  -44.5511 H      1 LIG       0.15700
      7 H2        -72.3381   -8.6664  -44.3322 H      1 LIG       0.15600
      8 H3        -71.8233  -12.4026  -42.2393 H      1 LIG       0.15900
      9 H4        -70.8449  -10.3848  -41.0121 H      1 LIG       0.32200
@<TRIPOS>BOND
      1       1       2 1
      2       1       3 2
      3       2       4 2
      4       3       5 1
      5       4       5 1
      6       1       6 1
      7       2       7 1
      8       3       8 1
      9       5       9 1
@<TRIPOS>ALT_TYPE
CGenFF_4.0_ALT_TYPE_SET
CGenFF_4.0 1 CG2R51 2 CG2R52 3 CG2R51 4 NG2R50 5 NG2R51 6 HGR51 7 HGR52 8 HGR52 9 HGP1
@<TRIPOS>MOLECULE
pyrazole
 9 9 0 0 0
****
USER_CHARGES
INVALID_CHARGES
Pose:  14 Cluster:  14 Fr_nu: 5658880 TotEn:   -12.72
@<TRIPOS>ATOM
      1 C1        -74.0669  -11.8815  -42.4978 C.2    1 LIG      -0.25100
      2 C2        -72.6597  -11.8423  -42.5037 C.2    1 LIG       0.13200
      3 C3        -74.4432  -10.8222  -43.2869 C.2    1 LIG      -0.03800
      4 N1        -72.1749  -10.8378  -43.2385 N.2    1 LIG      -0.57800
      5 N2        -73.2837  -10.2360  -43.7018 N.pl3  1 LIG      -0.05900
      6 H1        -74.7180  -12.5799  -41.9930 H      1 LIG       0.15700
      7 H2        -71.9672  -12.5036  -42.0028 H      1 LIG       0.15600
      8 H3        -75.4098  -10.4400  -43.5820 H      1 LIG       0.15900
      9 H4        -73.1755   -9.4248  -44.2977 H      1 LIG       0.32200
@<TRIPOS>BOND
      1       1       2 1
      2       1       3 2
      3       2       4 2
      4       3       5 1
      5       4       5 1
      6       1       6 1
      7       2       7 1
      8       3       8 1
      9       5       9 1
@<TRIPOS>ALT_TYPE
CGenFF_4.0_ALT_TYPE_SET
CGenFF_4.0 1 CG2R51 2 CG2R52 3 CG2R51 4 NG2R50 5 NG2R51 6 HGR51 7 HGR52 8 HGR52 9 HGP1
@<TRIPOS>MOLECULE
pyrazole
 9 9 0 0 0
****
USER_CHARGES
INVALID_CHARGES
Pose:  15 Cluster:  15 Fr_nu: 7427869 TotEn:   -12.08
@<TRIPOS>ATOM
      1 C1        -58.7799   -2.9842  -17.6705 C.2    1 LIG      -0.25100
      2 C2        -58.2757   -4.2688  -17.3923 C.2    1 LIG       0.13200
      3 C3        -57.8423   -2.1269  -17.1487 C.2    1 LIG      -0.03800
      4 N1        -57.1083   -4.2353  -16.7442 N.2    1 LIG      -0.57800
      5 N2        -56.8710   -2.9193  -16.6109 N.pl3  1 LIG      -0.05900
      6 H1        -59.6944   -2.7163  -18.1788 H      1 LIG       0.15700
      7 H2        -58.7105   -5.2280  -17.6344 H      1 LIG       0.15600
      8 H3        -57.7812   -1.0489  -17.1104 H      1 LIG       0.15900
      9 H4        -56.0238   -2.6304  -16.1382 H      1 LIG       0.32200
@<TRIPOS>BOND
      1       1       2 1
      2       1       3 2
      3       2       4 2
      4       3       5 1
      5       4       5 1
      6       1       6 1
      7       2       7 1
      8       3       8 1
      9       5       9 1
@<TRIPOS>ALT_TYPE
CGenFF_4.0_ALT_TYPE_SET
CGenFF_4.0 1 CG2R51 2 CG2R52 3 CG2R51 4 NG2R50 5 NG2R51 6 HGR51 7 HGR52 8 HGR52 9 HGP1
@<TRIPOS>MOLECULE
pyrazole
 9 9 0 0 0
****
USER_CHARGES
INVALID_CHARGES
Pose:  16 Cluster:  16 Fr_nu: 9808243 TotEn:   -11.88
@<TRIPOS>ATOM
      1 C1        -51.2880  -25.5672  -22.8591 C.2    1 LIG      -0.25100
      2 C2        -51.8872  -24.8811  -21.7858 C.2    1 LIG       0.13200
      3 C3        -50.0369  -25.8984  -22.3992 C.2    1 LIG      -0.03800
      4 N1        -51.0832  -24.7819  -20.7239 N.2    1 LIG      -0.57800
      5 N2        -49.9658  -25.4101  -21.1276 N.pl3  1 LIG      -0.05900
      6 H1        -51.7041  -25.7912  -23.8302 H      1 LIG       0.15700
      7 H2        -52.8763  -24.4488  -21.7333 H      1 LIG       0.15600
      8 H3        -49.2088  -26.4238  -22.8526 H      1 LIG       0.15900
      9 H4        -49.1882  -25.4675  -20.4820 H      1 LIG       0.32200
@<TRIPOS>BOND
      1       1       2 1
      2       1       3 2
      3       2       4 2
      4       3       5 1
      5       4       5 1
      6       1       6 1
      7       2       7 1
      8       3       8 1
      9       5       9 1
@<TRIPOS>ALT_TYPE
CGenFF_4.0_ALT_TYPE_SET
CGenFF_4.0 1 CG2R51 2 CG2R52 3 CG2R51 4 NG2R50 5 NG2R51 6 HGR51 7 HGR52 8 HGR52 9 HGP1
@<TRIPOS>MOLECULE
pyrazole
 9 9 0 0 0
****
USER_CHARGES
INVALID_CHARGES
Pose:  17 Cluster:  17 Fr_nu:  20421 TotEn:   -11.69
@<TRIPOS>ATOM
      1 C1        -72.6082  -25.2345  -44.4825 C.2    1 LIG      -0.25100
      2 C2        -73.1993  -26.5119  -44.4621 C.2    1 LIG       0.13200
      3 C3        -72.1992  -25.0246  -43.1883 C.2    1 LIG      -0.03800
      4 N1        -73.1704  -27.0741  -43.2509 N.2    1 LIG      -0.57800
      5 N2        -72.5560  -26.1457  -42.4982 N.pl3  1 LIG      -0.05900
      6 H1        -72.4934  -24.5599  -45.3181 H      1 LIG       0.15700
      7 H2        -73.6505  -27.0564  -45.2792 H      1 LIG       0.15600
      8 H3        -71.6998  -24.1964  -42.7065 H      1 LIG       0.15900
      9 H4        -72.4136  -26.3427  -41.5155 H      1 LIG       0.32200
@<TRIPOS>BOND
      1       1       2 1
      2       1       3 2
      3       2       4 2
      4       3       5 1
      5       4       5 1
      6       1       6 1
      7       2       7 1
      8       3       8 1
      9       5       9 1
@<TRIPOS>ALT_TYPE
CGenFF_4.0_ALT_TYPE_SET
CGenFF_4.0 1 CG2R51 2 CG2R52 3 CG2R51 4 NG2R50 5 NG2R51 6 HGR51 7 HGR52 8 HGR52 9 HGP1
@<TRIPOS>MOLECULE
pyrazole
 9 9 0 0 0
****
USER_CHARGES
INVALID_CHARGES
Pose:  18 Cluster:  18 Fr_nu: 1320148 TotEn:   -11.62
@<TRIPOS>ATOM
      1 C1        -74.9938  -12.2683  -44.8562 C.2    1 LIG      -0.25100
      2 C2        -74.1544  -11.5215  -44.0080 C.2    1 LIG       0.13200
      3 C3        -75.5612  -13.2112  -44.0342 C.2    1 LIG      -0.03800
      4 N1        -74.1831  -11.9526  -42.7442 N.2    1 LIG      -0.57800
      5 N2        -75.0474  -12.9805  -42.7920 N.pl3  1 LIG      -0.05900
      6 H1        -75.1648  -12.1413  -45.9149 H      1 LIG       0.15700
      7 H2        -73.5225  -10.6813  -44.2583 H      1 LIG       0.15600
      8 H3        -76.2664  -14.0089  -44.2177 H      1 LIG       0.15900
      9 H4        -75.2405  -13.4848  -41.9357 H      1 LIG       0.32200
@<TRIPOS>BOND
      1       1       2 1
      2       1       3 2
      3       2       4 2
      4       3       5 1
      5       4       5 1
      6       1       6 1
      7       2       7 1
      8       3       8 1
      9       5       9 1
@<TRIPOS>ALT_TYPE
CGenFF_4.0_ALT_TYPE_SET
CGenFF_4.0 1 CG2R51 2 CG2R52 3 CG2R51 4 NG2R50 5 NG2R51 6 HGR51 7 HGR52 8 HGR52 9 HGP1
@<TRIPOS>MOLECULE
pyrazole
 9 9 0 0 0
****
USER_CHARGES
INVALID_CHARGES
Pose:  19 Cluster:  19 Fr_nu: 511977 TotEn:   -11.47
@<TRIPOS>ATOM
      1 C1        -58.9160    2.4791  -38.9159 C.2    1 LIG      -0.25100
      2 C2        -57.6140    2.1843  -38.4689 C.2    1 LIG       0.13200
      3 C3        -59.6191    2.7533  -37.7683 C.2    1 LIG      -0.03800
      4 N1        -57.4944    2.2640  -37.1410 N.2    1 LIG      -0.57800
      5 N2        -58.7301    2.6120  -36.7436 N.pl3  1 LIG      -0.05900
      6 H1        -59.2927    2.4920  -39.9280 H      1 LIG       0.15700
      7 H2        -56.7475    1.9143  -39.0553 H      1 LIG       0.15600
      8 H3        -60.6492    3.0277  -37.5923 H      1 LIG       0.15900
      9 H4        -58.8982    2.7352  -35.7530 H      1 LIG       0.32200
@<TRIPOS>BOND
      1       1       2 1
      2       1       3 2
      3       2       4 2
      4       3       5 1
      5       4       5 1
      6       1       6 1
      7       2       7 1
      8       3       8 1
      9       5       9 1
@<TRIPOS>ALT_TYPE
CGenFF_4.0_ALT_TYPE_SET
CGenFF_4.0 1 CG2R51 2 CG2R52 3 CG2R51 4 NG2R50 5 NG2R51 6 HGR51 7 HGR52 8 HGR52 9 HGP1
@<TRIPOS>MOLECULE
pyrazole
 9 9 0 0 0
****
USER_CHARGES
INVALID_CHARGES
Pose:  20 Cluster:  20 Fr_nu: 1756991 TotEn:   -11.35
@<TRIPOS>ATOM
      1 C1        -72.1719  -26.1217  -44.6910 C.2    1 LIG      -0.25100
      2 C2        -73.4272  -26.7242  -44.8985 C.2    1 LIG       0.13200
      3 C3        -72.2916  -25.4878  -43.4784 C.2    1 LIG      -0.03800
      4 N1        -74.2814  -26.4939  -43.8979 N.2    1 LIG      -0.57800
      5 N2        -73.5617  -25.7397  -43.0498 N.pl3  1 LIG      -0.05900
      6 H1        -71.3015  -26.1439  -45.3300 H      1 LIG       0.15700
      7 H2        -73.7554  -27.3211  -45.7374 H      1 LIG       0.15600
      8 H3        -71.6037  -24.8918  -42.8962 H      1 LIG       0.15900
      9 H4        -74.0023  -25.4280  -42.1934 H      1 LIG       0.32200
@<TRIPOS>BOND
      1       1       2 1
      2       1       3 2
      3       2       4 2
      4       3       5 1
      5       4       5 1
      6       1       6 1
      7       2       7 1
      8       3       8 1
      9       5       9 1
@<TRIPOS>ALT_TYPE
CGenFF_4.0_ALT_TYPE_SET
CGenFF_4.0 1 CG2R51 2 CG2R52 3 CG2R51 4 NG2R50 5 NG2R51 6 HGR51 7 HGR52 8 HGR52 9 HGP1
@<TRIPOS>MOLECULE
pyrazole
 9 9 0 0 0
****
USER_CHARGES
INVALID_CHARGES
Pose:  21 Cluster:  21 Fr_nu: 334107 TotEn:   -11.24
@<TRIPOS>ATOM
      1 C1        -57.5653    2.8924  -37.7753 C.2    1 LIG      -0.25100
      2 C2        -58.4435    2.1746  -38.6091 C.2    1 LIG       0.13200
      3 C3        -58.1052    2.7664  -36.5186 C.2    1 LIG      -0.03800
      4 N1        -59.4637    1.6327  -37.9387 N.2    1 LIG      -0.57800
      5 N2        -59.2300    2.0099  -36.6702 N.pl3  1 LIG      -0.05900
      6 H1        -56.6663    3.4260  -38.0462 H      1 LIG       0.15700
      7 H2        -58.3829    2.0243  -39.6775 H      1 LIG       0.15600
      8 H3        -57.7985    3.1404  -35.5524 H      1 LIG       0.15900
      9 H4        -59.8829    1.7162  -35.9546 H      1 LIG       0.32200
@<TRIPOS>BOND
      1       1       2 1
      2       1       3 2
      3       2       4 2
      4       3       5 1
      5       4       5 1
      6       1       6 1
      7       2       7 1
      8       3       8 1
      9       5       9 1
@<TRIPOS>ALT_TYPE
CGenFF_4.0_ALT_TYPE_SET
CGenFF_4.0 1 CG2R51 2 CG2R52 3 CG2R51 4 NG2R50 5 NG2R51 6 HGR51 7 HGR52 8 HGR52 9 HGP1
@<TRIPOS>MOLECULE
pyrazole
 9 9 0 0 0
****
USER_CHARGES
INVALID_CHARGES
Pose:  22 Cluster:  22 Fr_nu: 9313760 TotEn:   -10.42
@<TRIPOS>ATOM
      1 C1        -59.4497   -3.0450  -15.9630 C.2    1 LIG      -0.25100
      2 C2        -58.6126   -3.9383  -16.6580 C.2    1 LIG       0.13200
      3 C3        -58.6672   -2.5655  -14.9412 C.2    1 LIG      -0.03800
      4 N1        -57.3917   -4.0230  -16.1230 N.2    1 LIG      -0.57800
      5 N2        -57.4559   -3.1767  -15.0810 N.pl3  1 LIG      -0.05900
      6 H1        -60.4765   -2.7840  -16.1731 H      1 LIG       0.15700
      7 H2        -58.8414   -4.5315  -17.5318 H      1 LIG       0.15600
      8 H3        -58.8595   -1.8622  -14.1438 H      1 LIG       0.15900
      9 H4        -56.6326   -3.0650  -14.5026 H      1 LIG       0.32200
@<TRIPOS>BOND
      1       1       2 1
      2       1       3 2
      3       2       4 2
      4       3       5 1
      5       4       5 1
      6       1       6 1
      7       2       7 1
      8       3       8 1
      9       5       9 1
@<TRIPOS>ALT_TYPE
CGenFF_4.0_ALT_TYPE_SET
CGenFF_4.0 1 CG2R51 2 CG2R52 3 CG2R51 4 NG2R50 5 NG2R51 6 HGR51 7 HGR52 8 HGR52 9 HGP1
@<TRIPOS>MOLECULE
pyrazole
 9 9 0 0 0
****
USER_CHARGES
INVALID_CHARGES
Pose:  23 Cluster:  23 Fr_nu: 306995 TotEn:   -10.31
@<TRIPOS>ATOM
      1 C1        -72.0039  -26.4773  -43.4185 C.2    1 LIG      -0.25100
      2 C2        -72.9002  -25.6809  -44.1560 C.2    1 LIG       0.13200
      3 C3        -71.6025  -25.6717  -42.3810 C.2    1 LIG      -0.03800
      4 N1        -73.0593  -24.4628  -43.6316 N.2    1 LIG      -0.57800
      5 N2        -72.2576  -24.4879  -42.5533 N.pl3  1 LIG      -0.05900
      6 H1        -71.6924  -27.4934  -43.6108 H      1 LIG       0.15700
      7 H2        -73.4437  -25.9370  -45.0542 H      1 LIG       0.15600
      8 H3        -70.9233  -25.8298  -41.5557 H      1 LIG       0.15900
      9 H4        -72.2033  -23.6575  -41.9769 H      1 LIG       0.32200
@<TRIPOS>BOND
      1       1       2 1
      2       1       3 2
      3       2       4 2
      4       3       5 1
      5       4       5 1
      6       1       6 1
      7       2       7 1
      8       3       8 1
      9       5       9 1
@<TRIPOS>ALT_TYPE
CGenFF_4.0_ALT_TYPE_SET
CGenFF_4.0 1 CG2R51 2 CG2R52 3 CG2R51 4 NG2R50 5 NG2R51 6 HGR51 7 HGR52 8 HGR52 9 HGP1
@<TRIPOS>MOLECULE
pyrazole
 9 9 0 0 0
****
USER_CHARGES
INVALID_CHARGES
Pose:  24 Cluster:  24 Fr_nu: 1582395 TotEn:    -9.66
@<TRIPOS>ATOM
      1 C1        -57.8649   -3.4890  -18.3819 C.2    1 LIG      -0.25100
      2 C2        -56.9018   -3.5378  -17.3564 C.2    1 LIG       0.13200
      3 C3        -58.9827   -4.0665  -17.8309 C.2    1 LIG      -0.03800
      4 N1        -57.3669   -4.1016  -16.2385 N.2    1 LIG      -0.57800
      5 N2        -58.6347   -4.4123  -16.5582 N.pl3  1 LIG      -0.05900
      6 H1        -57.7642   -3.0905  -19.3806 H      1 LIG       0.15700
      7 H2        -55.8800   -3.1865  -17.3772 H      1 LIG       0.15600
      8 H3        -59.9712   -4.2603  -18.2216 H      1 LIG       0.15900
      9 H4        -59.2092   -4.8632  -15.8572 H      1 LIG       0.32200
@<TRIPOS>BOND
      1       1       2 1
      2       1       3 2
      3       2       4 2
      4       3       5 1
      5       4       5 1
      6       1       6 1
      7       2       7 1
      8       3       8 1
      9       5       9 1
@<TRIPOS>ALT_TYPE
CGenFF_4.0_ALT_TYPE_SET
CGenFF_4.0 1 CG2R51 2 CG2R52 3 CG2R51 4 NG2R50 5 NG2R51 6 HGR51 7 HGR52 8 HGR52 9 HGP1
@<TRIPOS>MOLECULE
pyrazole
 9 9 0 0 0
****
USER_CHARGES
INVALID_CHARGES
Pose:  25 Cluster:  25 Fr_nu: 201688 TotEn:    -9.38
@<TRIPOS>ATOM
      1 C1        -59.6726    1.7735  -43.2115 C.2    1 LIG      -0.25100
      2 C2        -60.4554    2.8501  -42.7533 C.2    1 LIG       0.13200
      3 C3        -60.5289    1.0330  -43.9892 C.2    1 LIG      -0.03800
      4 N1        -61.7123    2.8017  -43.2026 N.2    1 LIG      -0.57800
      5 N2        -61.7258    1.6858  -43.9514 N.pl3  1 LIG      -0.05900
      6 H1        -58.6330    1.5634  -43.0078 H      1 LIG       0.15700
      7 H2        -60.1625    3.6677  -42.1102 H      1 LIG       0.15600
      8 H3        -60.3979    0.1197  -44.5516 H      1 LIG       0.15900
      9 H4        -62.5905    1.4262  -44.4092 H      1 LIG       0.32200
@<TRIPOS>BOND
      1       1       2 1
      2       1       3 2
      3       2       4 2
      4       3       5 1
      5       4       5 1
      6       1       6 1
      7       2       7 1
      8       3       8 1
      9       5       9 1
@<TRIPOS>ALT_TYPE
CGenFF_4.0_ALT_TYPE_SET
CGenFF_4.0 1 CG2R51 2 CG2R52 3 CG2R51 4 NG2R50 5 NG2R51 6 HGR51 7 HGR52 8 HGR52 9 HGP1
@<TRIPOS>MOLECULE
pyrazole
 9 9 0 0 0
****
USER_CHARGES
INVALID_CHARGES
Pose:  26 Cluster:  26 Fr_nu: 9825958 TotEn:    -9.05
@<TRIPOS>ATOM
      1 C1        -51.1623    8.2365  -31.2831 C.2    1 LIG      -0.25100
      2 C2        -50.2720    8.7756  -30.3352 C.2    1 LIG       0.13200
      3 C3        -51.7919    9.3308  -31.8241 C.2    1 LIG      -0.03800
      4 N1        -50.3280   10.1087  -30.2751 N.2    1 LIG      -0.57800
      5 N2        -51.2608   10.4166  -31.1921 N.pl3  1 LIG      -0.05900
      6 H1        -51.3249    7.2001  -31.5396 H      1 LIG       0.15700
      7 H2        -49.5851    8.2526  -29.6852 H      1 LIG       0.15600
      8 H3        -52.5543    9.4322  -32.5829 H      1 LIG       0.15900
      9 H4        -51.4890   11.3925  -31.3350 H      1 LIG       0.32200
@<TRIPOS>BOND
      1       1       2 1
      2       1       3 2
      3       2       4 2
      4       3       5 1
      5       4       5 1
      6       1       6 1
      7       2       7 1
      8       3       8 1
      9       5       9 1
@<TRIPOS>ALT_TYPE
CGenFF_4.0_ALT_TYPE_SET
CGenFF_4.0 1 CG2R51 2 CG2R52 3 CG2R51 4 NG2R50 5 NG2R51 6 HGR51 7 HGR52 8 HGR52 9 HGP1
@<TRIPOS>MOLECULE
pyrazole
 9 9 0 0 0
****
USER_CHARGES
INVALID_CHARGES
Pose:  27 Cluster:  27 Fr_nu: 3657791 TotEn:    -9.04
@<TRIPOS>ATOM
      1 C1        -73.6870  -10.6736  -43.9517 C.2    1 LIG      -0.25100
      2 C2        -73.2050  -11.5606  -42.9704 C.2    1 LIG       0.13200
      3 C3        -72.9820   -9.5137  -43.7421 C.2    1 LIG      -0.03800
      4 N1        -72.2663  -11.0113  -42.1952 N.2    1 LIG      -0.57800
      5 N2        -72.1525   -9.7666  -42.6893 N.pl3  1 LIG      -0.05900
      6 H1        -74.4395  -10.8499  -44.7060 H      1 LIG       0.15700
      7 H2        -73.4991  -12.5842  -42.7875 H      1 LIG       0.15600
      8 H3        -72.9971   -8.5521  -44.2346 H      1 LIG       0.15900
      9 H4        -71.4874   -9.1380  -42.2566 H      1 LIG       0.32200
@<TRIPOS>BOND
      1       1       2 1
      2       1       3 2
      3       2       4 2
      4       3       5 1
      5       4       5 1
      6       1       6 1
      7       2       7 1
      8       3       8 1
      9       5       9 1
@<TRIPOS>ALT_TYPE
CGenFF_4.0_ALT_TYPE_SET
CGenFF_4.0 1 CG2R51 2 CG2R52 3 CG2R51 4 NG2R50 5 NG2R51 6 HGR51 7 HGR52 8 HGR52 9 HGP1
@<TRIPOS>MOLECULE
pyrazole
 9 9 0 0 0
****
USER_CHARGES
INVALID_CHARGES
Pose:  28 Cluster:  28 Fr_nu: 9834052 TotEn:    -8.15
@<TRIPOS>ATOM
      1 C1        -46.7454   -9.8849  -29.1032 C.2    1 LIG      -0.25100
      2 C2        -46.4759   -8.9379  -30.1093 C.2    1 LIG       0.13200
      3 C3        -45.9216   -9.5260  -28.0644 C.2    1 LIG      -0.03800
      4 N1        -45.5531   -8.0445  -29.7428 N.2    1 LIG      -0.57800
      5 N2        -45.2357   -8.4284  -28.4946 N.pl3  1 LIG      -0.05900
      6 H1        -47.4399  -10.7116  -29.1265 H      1 LIG       0.15700
      7 H2        -46.9130   -8.8619  -31.0947 H      1 LIG       0.15600
      8 H3        -45.7636   -9.9447  -27.0810 H      1 LIG       0.15900
      9 H4        -44.5378   -7.8947  -27.9917 H      1 LIG       0.32200
@<TRIPOS>BOND
      1       1       2 1
      2       1       3 2
      3       2       4 2
      4       3       5 1
      5       4       5 1
      6       1       6 1
      7       2       7 1
      8       3       8 1
      9       5       9 1
@<TRIPOS>ALT_TYPE
CGenFF_4.0_ALT_TYPE_SET
CGenFF_4.0 1 CG2R51 2 CG2R52 3 CG2R51 4 NG2R50 5 NG2R51 6 HGR51 7 HGR52 8 HGR52 9 HGP1
@<TRIPOS>MOLECULE
pyrazole
 9 9 0 0 0
****
USER_CHARGES
INVALID_CHARGES
Pose:  29 Cluster:  29 Fr_nu: 5488236 TotEn:    -7.65
@<TRIPOS>ATOM
      1 C1        -71.8017  -10.1248  -43.1453 C.2    1 LIG      -0.25100
      2 C2        -73.1433   -9.7977  -43.4190 C.2    1 LIG       0.13200
      3 C3        -71.8590  -11.3876  -42.6082 C.2    1 LIG      -0.03800
      4 N1        -73.9909  -10.7739  -43.0836 N.2    1 LIG      -0.57800
      5 N2        -73.1800  -11.7270  -42.5937 N.pl3  1 LIG      -0.05900
      6 H1        -70.9165   -9.5296  -43.3141 H      1 LIG       0.15700
      7 H2        -73.5388   -8.8882  -43.8484 H      1 LIG       0.15600
      8 H3        -71.0963  -12.0592  -42.2411 H      1 LIG       0.15900
      9 H4        -73.5972  -12.5881  -42.2632 H      1 LIG       0.32200
@<TRIPOS>BOND
      1       1       2 1
      2       1       3 2
      3       2       4 2
      4       3       5 1
      5       4       5 1
      6       1       6 1
      7       2       7 1
      8       3       8 1
      9       5       9 1
@<TRIPOS>ALT_TYPE
CGenFF_4.0_ALT_TYPE_SET
CGenFF_4.0 1 CG2R51 2 CG2R52 3 CG2R51 4 NG2R50 5 NG2R51 6 HGR51 7 HGR52 8 HGR52 9 HGP1
@<TRIPOS>MOLECULE
pyrazole
 9 9 0 0 0
****
USER_CHARGES
INVALID_CHARGES
Pose:  30 Cluster:  30 Fr_nu: 5488312 TotEn:    -7.24
@<TRIPOS>ATOM
      1 C1        -71.6609  -10.0678  -42.9327 C.2    1 LIG      -0.25100
      2 C2        -72.4390   -9.8691  -44.0889 C.2    1 LIG       0.13200
      3 C3        -71.8590  -11.3876  -42.6082 C.2    1 LIG      -0.03800
      4 N1        -73.0832  -10.9743  -44.4731 N.2    1 LIG      -0.57800
      5 N2        -72.7102  -11.8802  -43.5532 N.pl3  1 LIG      -0.05900
      6 H1        -71.0423   -9.3550  -42.4078 H      1 LIG       0.15700
      7 H2        -72.5639   -8.9649  -44.6673 H      1 LIG       0.15600
      8 H3        -71.4813  -12.0061  -41.8067 H      1 LIG       0.15900
      9 H4        -73.0778  -12.8203  -43.6297 H      1 LIG       0.32200
@<TRIPOS>BOND
      1       1       2 1
      2       1       3 2
      3       2       4 2
      4       3       5 1
      5       4       5 1
      6       1       6 1
      7       2       7 1
      8       3       8 1
      9       5       9 1
@<TRIPOS>ALT_TYPE
CGenFF_4.0_ALT_TYPE_SET
CGenFF_4.0 1 CG2R51 2 CG2R52 3 CG2R51 4 NG2R50 5 NG2R51 6 HGR51 7 HGR52 8 HGR52 9 HGP1
@<TRIPOS>MOLECULE
4_lactone
 9 9 0 0 0
****
USER_CHARGES
INVALID_CHARGES
Pose:   1 Cluster:   1 Fr_nu: 6748285 TotEn:   -27.33
@<TRIPOS>ATOM
      1 C1        -48.6065  -20.8317  -26.7529 C.2    1 LIG       0.04000
      2 C2        -48.1128  -21.5818  -28.0030 C.3    1 LIG       0.11000
      3 C3        -46.9441  -20.6058  -27.9051 C.3    1 LIG       0.08100
      4 O1        -49.5544  -20.8747  -26.0018 O.2    1 LIG      -0.32000
      5 O2        -47.5362  -19.9929  -26.7265 O.3    1 LIG      -0.27100
      6 H1        -47.8700  -22.6307  -27.8262 H      1 LIG       0.09000
      7 H2        -48.7569  -21.4646  -28.8760 H      1 LIG       0.09000
      8 H3        -45.9714  -21.0525  -27.6817 H      1 LIG       0.09000
      9 H4        -46.8561  -19.8913  -28.7282 H      1 LIG       0.09000
@<TRIPOS>BOND
      1       1       2 1
      2       1       4 2
      3       1       5 1
      4       2       3 1
      5       3       5 1
      6       2       6 1
      7       2       7 1
      8       3       8 1
      9       3       9 1
@<TRIPOS>ALT_TYPE
CGenFF_4.0_ALT_TYPE_SET
CGenFF_4.0 1 CG2O4 2 CG3C41 3 CG3C41 4 OG2D1 5 OG3C51 6 HGA2 7 HGA2 8 HGA2 9 HGA2
@<TRIPOS>MOLECULE
4_lactone
 9 9 0 0 0
****
USER_CHARGES
INVALID_CHARGES
Pose:   2 Cluster:   2 Fr_nu: 6712218 TotEn:   -23.39
@<TRIPOS>ATOM
      1 C1        -49.7124  -21.1278  -32.3762 C.2    1 LIG       0.04000
      2 C2        -50.6435  -22.0747  -33.1544 C.3    1 LIG       0.11000
      3 C3        -50.6938  -22.8240  -31.8262 C.3    1 LIG       0.08100
      4 O1        -49.0858  -20.1152  -32.5916 O.2    1 LIG      -0.32000
      5 O2        -49.8015  -21.8456  -31.2244 O.3    1 LIG      -0.27100
      6 H1        -51.5798  -21.6151  -33.4746 H      1 LIG       0.09000
      7 H2        -50.1570  -22.6004  -33.9777 H      1 LIG       0.09000
      8 H3        -51.6673  -22.8415  -31.3288 H      1 LIG       0.09000
      9 H4        -50.2495  -23.8232  -31.8313 H      1 LIG       0.09000
@<TRIPOS>BOND
      1       1       2 1
      2       1       4 2
      3       1       5 1
      4       2       3 1
      5       3       5 1
      6       2       6 1
      7       2       7 1
      8       3       8 1
      9       3       9 1
@<TRIPOS>ALT_TYPE
CGenFF_4.0_ALT_TYPE_SET
CGenFF_4.0 1 CG2O4 2 CG3C41 3 CG3C41 4 OG2D1 5 OG3C51 6 HGA2 7 HGA2 8 HGA2 9 HGA2
@<TRIPOS>MOLECULE
4_lactone
 9 9 0 0 0
****
USER_CHARGES
INVALID_CHARGES
Pose:   3 Cluster:   3 Fr_nu: 1129428 TotEn:   -23.37
@<TRIPOS>ATOM
      1 C1        -71.0340   -9.7829  -44.2080 C.2    1 LIG       0.04000
      2 C2        -72.5594   -9.7613  -44.0037 C.3    1 LIG       0.11000
      3 C3        -72.2616  -10.8873  -43.0181 C.3    1 LIG       0.08100
      4 O1        -70.2133   -9.1904  -44.8711 O.2    1 LIG      -0.32000
      5 O2        -70.8412  -10.7914  -43.3161 O.3    1 LIG      -0.27100
      6 H1        -72.9372   -8.8361  -43.5658 H      1 LIG       0.09000
      7 H2        -73.1313  -10.0444  -44.8889 H      1 LIG       0.09000
      8 H3        -72.4692  -10.6647  -41.9679 H      1 LIG       0.09000
      9 H4        -72.6632  -11.8681  -43.2872 H      1 LIG       0.09000
@<TRIPOS>BOND
      1       1       2 1
      2       1       4 2
      3       1       5 1
      4       2       3 1
      5       3       5 1
      6       2       6 1
      7       2       7 1
      8       3       8 1
      9       3       9 1
@<TRIPOS>ALT_TYPE
CGenFF_4.0_ALT_TYPE_SET
CGenFF_4.0 1 CG2O4 2 CG3C41 3 CG3C41 4 OG2D1 5 OG3C51 6 HGA2 7 HGA2 8 HGA2 9 HGA2
@<TRIPOS>MOLECULE
4_lactone
 9 9 0 0 0
****
USER_CHARGES
INVALID_CHARGES
Pose:   4 Cluster:   4 Fr_nu: 6763723 TotEn:   -22.98
@<TRIPOS>ATOM
      1 C1        -49.0535  -22.5190  -26.0742 C.2    1 LIG       0.04000
      2 C2        -48.3983  -23.5123  -27.0507 C.3    1 LIG       0.11000
      3 C3        -48.6535  -24.5090  -25.9240 C.3    1 LIG       0.08100
      4 O1        -49.3368  -21.3428  -26.0530 O.2    1 LIG      -0.32000
      5 O2        -49.2493  -23.4598  -25.1117 O.3    1 LIG      -0.27100
      6 H1        -48.9673  -23.6772  -27.9669 H      1 LIG       0.09000
      7 H2        -47.3503  -23.2986  -27.2668 H      1 LIG       0.09000
      8 H3        -49.3716  -25.3027  -26.1474 H      1 LIG       0.09000
      9 H4        -47.7598  -24.9248  -25.4508 H      1 LIG       0.09000
@<TRIPOS>BOND
      1       1       2 1
      2       1       4 2
      3       1       5 1
      4       2       3 1
      5       3       5 1
      6       2       6 1
      7       2       7 1
      8       3       8 1
      9       3       9 1
@<TRIPOS>ALT_TYPE
CGenFF_4.0_ALT_TYPE_SET
CGenFF_4.0 1 CG2O4 2 CG3C41 3 CG3C41 4 OG2D1 5 OG3C51 6 HGA2 7 HGA2 8 HGA2 9 HGA2
@<TRIPOS>MOLECULE
4_lactone
 9 9 0 0 0
****
USER_CHARGES
INVALID_CHARGES
Pose:   5 Cluster:   5 Fr_nu: 6748582 TotEn:   -21.82
@<TRIPOS>ATOM
      1 C1        -48.2978  -21.2325  -26.7353 C.2    1 LIG       0.04000
      2 C2        -46.8840  -21.8258  -26.5990 C.3    1 LIG       0.11000
      3 C3        -47.1462  -22.3101  -28.0219 C.3    1 LIG       0.08100
      4 O1        -49.0661  -20.5903  -26.0560 O.2    1 LIG      -0.32000
      5 O2        -48.4646  -21.6961  -28.0030 O.3    1 LIG      -0.27100
      6 H1        -46.0960  -21.0789  -26.4905 H      1 LIG       0.09000
      7 H2        -46.7996  -22.6056  -25.8404 H      1 LIG       0.09000
      8 H3        -46.5091  -21.8734  -28.7958 H      1 LIG       0.09000
      9 H4        -47.2098  -23.3945  -28.1468 H      1 LIG       0.09000
@<TRIPOS>BOND
      1       1       2 1
      2       1       4 2
      3       1       5 1
      4       2       3 1
      5       3       5 1
      6       2       6 1
      7       2       7 1
      8       3       8 1
      9       3       9 1
@<TRIPOS>ALT_TYPE
CGenFF_4.0_ALT_TYPE_SET
CGenFF_4.0 1 CG2O4 2 CG3C41 3 CG3C41 4 OG2D1 5 OG3C51 6 HGA2 7 HGA2 8 HGA2 9 HGA2
@<TRIPOS>MOLECULE
4_lactone
 9 9 0 0 0
****
USER_CHARGES
INVALID_CHARGES
Pose:   6 Cluster:   6 Fr_nu: 6771125 TotEn:   -20.17
@<TRIPOS>ATOM
      1 C1        -49.2570  -21.4748  -32.4948 C.2    1 LIG       0.04000
      2 C2        -49.6977  -22.8499  -33.0278 C.3    1 LIG       0.11000
      3 C3        -51.0909  -22.3395  -32.6722 C.3    1 LIG       0.08100
      4 O1        -48.2226  -20.8655  -32.3431 O.2    1 LIG      -0.32000
      5 O2        -50.5263  -21.0846  -32.2010 O.3    1 LIG      -0.27100
      6 H1        -49.5048  -22.9982  -34.0914 H      1 LIG       0.09000
      7 H2        -49.3362  -23.6931  -32.4370 H      1 LIG       0.09000
      8 H3        -51.7685  -22.1850  -33.5164 H      1 LIG       0.09000
      9 H4        -51.5995  -22.8783  -31.8680 H      1 LIG       0.09000
@<TRIPOS>BOND
      1       1       2 1
      2       1       4 2
      3       1       5 1
      4       2       3 1
      5       3       5 1
      6       2       6 1
      7       2       7 1
      8       3       8 1
      9       3       9 1
@<TRIPOS>ALT_TYPE
CGenFF_4.0_ALT_TYPE_SET
CGenFF_4.0 1 CG2O4 2 CG3C41 3 CG3C41 4 OG2D1 5 OG3C51 6 HGA2 7 HGA2 8 HGA2 9 HGA2
@<TRIPOS>MOLECULE
4_lactone
 9 9 0 0 0
****
USER_CHARGES
INVALID_CHARGES
Pose:   7 Cluster:   7 Fr_nu: 517787 TotEn:   -19.99
@<TRIPOS>ATOM
      1 C1        -70.4737   -8.6239  -43.6160 C.2    1 LIG       0.04000
      2 C2        -71.6689   -9.2407  -42.8676 C.3    1 LIG       0.11000
      3 C3        -72.0455   -9.7469  -44.2568 C.3    1 LIG       0.08100
      4 O1        -69.5021   -7.9538  -43.3489 O.2    1 LIG      -0.32000
      5 O2        -70.8696   -9.1063  -44.8245 O.3    1 LIG      -0.27100
      6 H1        -71.3927  -10.0080  -42.1427 H      1 LIG       0.09000
      7 H2        -72.3473   -8.5065  -42.4301 H      1 LIG       0.09000
      8 H3        -72.0172  -10.8319  -44.3893 H      1 LIG       0.09000
      9 H4        -72.9684   -9.3353  -44.6745 H      1 LIG       0.09000
@<TRIPOS>BOND
      1       1       2 1
      2       1       4 2
      3       1       5 1
      4       2       3 1
      5       3       5 1
      6       2       6 1
      7       2       7 1
      8       3       8 1
      9       3       9 1
@<TRIPOS>ALT_TYPE
CGenFF_4.0_ALT_TYPE_SET
CGenFF_4.0 1 CG2O4 2 CG3C41 3 CG3C41 4 OG2D1 5 OG3C51 6 HGA2 7 HGA2 8 HGA2 9 HGA2
@<TRIPOS>MOLECULE
4_lactone
 9 9 0 0 0
****
USER_CHARGES
INVALID_CHARGES
Pose:   8 Cluster:   8 Fr_nu: 6769814 TotEn:   -19.90
@<TRIPOS>ATOM
      1 C1        -48.5178  -21.6505  -26.8287 C.2    1 LIG       0.04000
      2 C2        -47.7431  -22.4589  -27.8849 C.3    1 LIG       0.11000
      3 C3        -48.1672  -23.6458  -27.0251 C.3    1 LIG       0.08100
      4 O1        -48.7871  -20.4908  -26.6124 O.2    1 LIG      -0.32000
      5 O2        -48.8592  -22.7528  -26.1090 O.3    1 LIG      -0.27100
      6 H1        -48.1786  -22.4185  -28.8845 H      1 LIG       0.09000
      7 H2        -46.6725  -22.2491  -27.9092 H      1 LIG       0.09000
      8 H3        -48.8560  -24.3511  -27.4980 H      1 LIG       0.09000
      9 H4        -47.3545  -24.1815  -26.5269 H      1 LIG       0.09000
@<TRIPOS>BOND
      1       1       2 1
      2       1       4 2
      3       1       5 1
      4       2       3 1
      5       3       5 1
      6       2       6 1
      7       2       7 1
      8       3       8 1
      9       3       9 1
@<TRIPOS>ALT_TYPE
CGenFF_4.0_ALT_TYPE_SET
CGenFF_4.0 1 CG2O4 2 CG3C41 3 CG3C41 4 OG2D1 5 OG3C51 6 HGA2 7 HGA2 8 HGA2 9 HGA2
@<TRIPOS>MOLECULE
4_lactone
 9 9 0 0 0
****
USER_CHARGES
INVALID_CHARGES
Pose:   9 Cluster:   9 Fr_nu: 2693987 TotEn:   -19.71
@<TRIPOS>ATOM
      1 C1        -71.5483  -11.0707  -42.7983 C.2    1 LIG       0.04000
      2 C2        -73.0113  -10.9690  -43.2657 C.3    1 LIG       0.11000
      3 C3        -72.5974   -9.5543  -43.6599 C.3    1 LIG       0.08100
      4 O1        -70.8304  -11.8984  -42.2846 O.2    1 LIG      -0.32000
      5 O2        -71.2487   -9.7981  -43.1729 O.3    1 LIG      -0.27100
      6 H1        -73.2625  -11.6364  -44.0915 H      1 LIG       0.09000
      7 H2        -73.7426  -11.0420  -42.4591 H      1 LIG       0.09000
      8 H3        -72.6063   -9.3395  -44.7319 H      1 LIG       0.09000
      9 H4        -73.0853   -8.7483  -43.1049 H      1 LIG       0.09000
@<TRIPOS>BOND
      1       1       2 1
      2       1       4 2
      3       1       5 1
      4       2       3 1
      5       3       5 1
      6       2       6 1
      7       2       7 1
      8       3       8 1
      9       3       9 1
@<TRIPOS>ALT_TYPE
CGenFF_4.0_ALT_TYPE_SET
CGenFF_4.0 1 CG2O4 2 CG3C41 3 CG3C41 4 OG2D1 5 OG3C51 6 HGA2 7 HGA2 8 HGA2 9 HGA2
@<TRIPOS>MOLECULE
4_lactone
 9 9 0 0 0
****
USER_CHARGES
INVALID_CHARGES
Pose:  10 Cluster:  10 Fr_nu: 2043538 TotEn:   -19.25
@<TRIPOS>ATOM
      1 C1        -71.7773  -10.4222  -43.8669 C.2    1 LIG       0.04000
      2 C2        -73.1529  -10.8692  -44.3934 C.3    1 LIG       0.11000
      3 C3        -73.4847  -10.9770  -42.9081 C.3    1 LIG       0.08100
      4 O1        -70.7134  -10.0772  -44.3288 O.2    1 LIG      -0.32000
      5 O2        -72.1408  -10.5416  -42.5618 O.3    1 LIG      -0.27100
      6 H1        -73.6917  -10.0966  -44.9442 H      1 LIG       0.09000
      7 H2        -73.1342  -11.8106  -44.9449 H      1 LIG       0.09000
      8 H3        -74.2419  -10.2793  -42.5400 H      1 LIG       0.09000
      9 H4        -73.6865  -11.9874  -42.5420 H      1 LIG       0.09000
@<TRIPOS>BOND
      1       1       2 1
      2       1       4 2
      3       1       5 1
      4       2       3 1
      5       3       5 1
      6       2       6 1
      7       2       7 1
      8       3       8 1
      9       3       9 1
@<TRIPOS>ALT_TYPE
CGenFF_4.0_ALT_TYPE_SET
CGenFF_4.0 1 CG2O4 2 CG3C41 3 CG3C41 4 OG2D1 5 OG3C51 6 HGA2 7 HGA2 8 HGA2 9 HGA2
@<TRIPOS>MOLECULE
4_lactone
 9 9 0 0 0
****
USER_CHARGES
INVALID_CHARGES
Pose:  11 Cluster:  11 Fr_nu: 6707205 TotEn:   -18.82
@<TRIPOS>ATOM
      1 C1        -49.1235  -21.2068  -31.9678 C.2    1 LIG       0.04000
      2 C2        -49.3199  -22.6800  -31.5673 C.3    1 LIG       0.11000
      3 C3        -47.8266  -22.6080  -31.2627 C.3    1 LIG       0.08100
      4 O1        -49.8018  -20.2981  -32.3902 O.2    1 LIG      -0.32000
      5 O2        -47.7950  -21.2140  -31.6766 O.3    1 LIG      -0.27100
      6 H1        -49.9728  -22.8240  -30.7051 H      1 LIG       0.09000
      7 H2        -49.6044  -23.3322  -32.3946 H      1 LIG       0.09000
      8 H3        -47.5518  -22.7225  -30.2105 H      1 LIG       0.09000
      9 H4        -47.1859  -23.2293  -31.8944 H      1 LIG       0.09000
@<TRIPOS>BOND
      1       1       2 1
      2       1       4 2
      3       1       5 1
      4       2       3 1
      5       3       5 1
      6       2       6 1
      7       2       7 1
      8       3       8 1
      9       3       9 1
@<TRIPOS>ALT_TYPE
CGenFF_4.0_ALT_TYPE_SET
CGenFF_4.0 1 CG2O4 2 CG3C41 3 CG3C41 4 OG2D1 5 OG3C51 6 HGA2 7 HGA2 8 HGA2 9 HGA2
@<TRIPOS>MOLECULE
4_lactone
 9 9 0 0 0
****
USER_CHARGES
INVALID_CHARGES
Pose:  12 Cluster:  12 Fr_nu: 6592208 TotEn:   -18.40
@<TRIPOS>ATOM
      1 C1        -59.2514    0.6404  -21.2654 C.2    1 LIG       0.04000
      2 C2        -59.5605   -0.8673  -21.2875 C.3    1 LIG       0.11000
      3 C3        -60.2848   -0.5160  -22.5836 C.3    1 LIG       0.08100
      4 O1        -58.6628    1.4210  -20.5524 O.2    1 LIG      -0.32000
      5 O2        -59.9162    0.8823  -22.4270 O.3    1 LIG      -0.27100
      6 H1        -58.6790   -1.5013  -21.3944 H      1 LIG       0.09000
      7 H2        -60.1948   -1.2039  -20.4657 H      1 LIG       0.09000
      8 H3        -59.8599   -0.9453  -23.4950 H      1 LIG       0.09000
      9 H4        -61.3700   -0.6495  -22.5686 H      1 LIG       0.09000
@<TRIPOS>BOND
      1       1       2 1
      2       1       4 2
      3       1       5 1
      4       2       3 1
      5       3       5 1
      6       2       6 1
      7       2       7 1
      8       3       8 1
      9       3       9 1
@<TRIPOS>ALT_TYPE
CGenFF_4.0_ALT_TYPE_SET
CGenFF_4.0 1 CG2O4 2 CG3C41 3 CG3C41 4 OG2D1 5 OG3C51 6 HGA2 7 HGA2 8 HGA2 9 HGA2
@<TRIPOS>MOLECULE
4_lactone
 9 9 0 0 0
****
USER_CHARGES
INVALID_CHARGES
Pose:  13 Cluster:  13 Fr_nu: 404323 TotEn:   -18.34
@<TRIPOS>ATOM
      1 C1        -72.1275  -11.1989  -43.0148 C.2    1 LIG       0.04000
      2 C2        -73.3399  -12.1251  -43.2185 C.3    1 LIG       0.11000
      3 C3        -74.0614  -10.8149  -43.5198 C.3    1 LIG       0.08100
      4 O1        -70.9589  -11.3091  -42.7207 O.2    1 LIG      -0.32000
      5 O2        -72.8329  -10.0699  -43.2934 O.3    1 LIG      -0.27100
      6 H1        -73.2381  -12.8138  -44.0586 H      1 LIG       0.09000
      7 H2        -73.6595  -12.6457  -42.3143 H      1 LIG       0.09000
      8 H3        -74.4210  -10.6973  -44.5457 H      1 LIG       0.09000
      9 H4        -74.8406  -10.5309  -42.8072 H      1 LIG       0.09000
@<TRIPOS>BOND
      1       1       2 1
      2       1       4 2
      3       1       5 1
      4       2       3 1
      5       3       5 1
      6       2       6 1
      7       2       7 1
      8       3       8 1
      9       3       9 1
@<TRIPOS>ALT_TYPE
CGenFF_4.0_ALT_TYPE_SET
CGenFF_4.0 1 CG2O4 2 CG3C41 3 CG3C41 4 OG2D1 5 OG3C51 6 HGA2 7 HGA2 8 HGA2 9 HGA2
@<TRIPOS>MOLECULE
4_lactone
 9 9 0 0 0
****
USER_CHARGES
INVALID_CHARGES
Pose:  14 Cluster:  14 Fr_nu: 404467 TotEn:   -17.93
@<TRIPOS>ATOM
      1 C1        -70.5170   -8.9553  -44.0979 C.2    1 LIG       0.04000
      2 C2        -71.6428   -9.7035  -44.8341 C.3    1 LIG       0.11000
      3 C3        -71.9343  -10.2617  -43.4443 C.3    1 LIG       0.08100
      4 O1        -69.6353   -8.1736  -44.3734 O.2    1 LIG      -0.32000
      5 O2        -70.8320   -9.4925  -42.8887 O.3    1 LIG      -0.27100
      6 H1        -72.4108   -9.0518  -45.2534 H      1 LIG       0.09000
      7 H2        -71.2892  -10.4263  -45.5712 H      1 LIG       0.09000
      8 H3        -72.8922   -9.9672  -43.0070 H      1 LIG       0.09000
      9 H4        -71.7744  -11.3368  -43.3248 H      1 LIG       0.09000
@<TRIPOS>BOND
      1       1       2 1
      2       1       4 2
      3       1       5 1
      4       2       3 1
      5       3       5 1
      6       2       6 1
      7       2       7 1
      8       3       8 1
      9       3       9 1
@<TRIPOS>ALT_TYPE
CGenFF_4.0_ALT_TYPE_SET
CGenFF_4.0 1 CG2O4 2 CG3C41 3 CG3C41 4 OG2D1 5 OG3C51 6 HGA2 7 HGA2 8 HGA2 9 HGA2
@<TRIPOS>MOLECULE
4_lactone
 9 9 0 0 0
****
USER_CHARGES
INVALID_CHARGES
Pose:  15 Cluster:  15 Fr_nu: 6590840 TotEn:   -17.74
@<TRIPOS>ATOM
      1 C1        -60.6681    0.0357  -22.9431 C.2    1 LIG       0.04000
      2 C2        -60.6297   -1.4528  -23.3331 C.3    1 LIG       0.11000
      3 C3        -62.0355   -1.1665  -23.8527 C.3    1 LIG       0.08100
      4 O1        -59.9354    0.8388  -22.4115 O.2    1 LIG      -0.32000
      5 O2        -61.9260    0.2198  -23.4263 O.3    1 LIG      -0.27100
      6 H1        -59.8845   -1.6954  -24.0923 H      1 LIG       0.09000
      7 H2        -60.5676   -2.1344  -22.4833 H      1 LIG       0.09000
      8 H3        -62.1656   -1.2462  -24.9354 H      1 LIG       0.09000
      9 H4        -62.8454   -1.6843  -23.3316 H      1 LIG       0.09000
@<TRIPOS>BOND
      1       1       2 1
      2       1       4 2
      3       1       5 1
      4       2       3 1
      5       3       5 1
      6       2       6 1
      7       2       7 1
      8       3       8 1
      9       3       9 1
@<TRIPOS>ALT_TYPE
CGenFF_4.0_ALT_TYPE_SET
CGenFF_4.0 1 CG2O4 2 CG3C41 3 CG3C41 4 OG2D1 5 OG3C51 6 HGA2 7 HGA2 8 HGA2 9 HGA2
@<TRIPOS>MOLECULE
4_lactone
 9 9 0 0 0
****
USER_CHARGES
INVALID_CHARGES
Pose:  16 Cluster:  16 Fr_nu: 966244 TotEn:   -17.33
@<TRIPOS>ATOM
      1 C1        -77.5622  -16.2196  -44.6968 C.2    1 LIG       0.04000
      2 C2        -77.7030  -14.7094  -44.9590 C.3    1 LIG       0.11000
      3 C3        -77.6955  -14.6279  -43.4354 C.3    1 LIG       0.08100
      4 O1        -77.4763  -17.2351  -45.3492 O.2    1 LIG      -0.32000
      5 O2        -77.5635  -16.0735  -43.3446 O.3    1 LIG      -0.27100
      6 H1        -76.8438  -14.2625  -45.4614 H      1 LIG       0.09000
      7 H2        -78.6385  -14.4271  -45.4447 H      1 LIG       0.09000
      8 H3        -76.8367  -14.1160  -42.9927 H      1 LIG       0.09000
      9 H4        -78.6253  -14.2798  -42.9772 H      1 LIG       0.09000
@<TRIPOS>BOND
      1       1       2 1
      2       1       4 2
      3       1       5 1
      4       2       3 1
      5       3       5 1
      6       2       6 1
      7       2       7 1
      8       3       8 1
      9       3       9 1
@<TRIPOS>ALT_TYPE
CGenFF_4.0_ALT_TYPE_SET
CGenFF_4.0 1 CG2O4 2 CG3C41 3 CG3C41 4 OG2D1 5 OG3C51 6 HGA2 7 HGA2 8 HGA2 9 HGA2
@<TRIPOS>MOLECULE
4_lactone
 9 9 0 0 0
****
USER_CHARGES
INVALID_CHARGES
Pose:  17 Cluster:  17 Fr_nu: 238935 TotEn:   -17.31
@<TRIPOS>ATOM
      1 C1        -75.0944  -12.1169  -44.1577 C.2    1 LIG       0.04000
      2 C2        -76.1190  -13.0768  -43.5266 C.3    1 LIG       0.11000
      3 C3        -76.4150  -11.8805  -42.6271 C.3    1 LIG       0.08100
      4 O1        -74.2754  -12.1444  -45.0480 O.2    1 LIG      -0.32000
      5 O2        -75.4084  -11.0921  -43.3205 O.3    1 LIG      -0.27100
      6 H1        -76.9245  -13.3739  -44.1999 H      1 LIG       0.09000
      7 H2        -75.6734  -13.9424  -43.0337 H      1 LIG       0.09000
      8 H3        -77.4120  -11.4439  -42.7323 H      1 LIG       0.09000
      9 H4        -76.1652  -12.0115  -41.5707 H      1 LIG       0.09000
@<TRIPOS>BOND
      1       1       2 1
      2       1       4 2
      3       1       5 1
      4       2       3 1
      5       3       5 1
      6       2       6 1
      7       2       7 1
      8       3       8 1
      9       3       9 1
@<TRIPOS>ALT_TYPE
CGenFF_4.0_ALT_TYPE_SET
CGenFF_4.0 1 CG2O4 2 CG3C41 3 CG3C41 4 OG2D1 5 OG3C51 6 HGA2 7 HGA2 8 HGA2 9 HGA2
@<TRIPOS>MOLECULE
4_lactone
 9 9 0 0 0
****
USER_CHARGES
INVALID_CHARGES
Pose:  18 Cluster:  18 Fr_nu: 6712475 TotEn:   -17.15
@<TRIPOS>ATOM
      1 C1        -50.5227  -21.2088  -32.6549 C.2    1 LIG       0.04000
      2 C2        -50.6033  -22.6828  -32.2190 C.3    1 LIG       0.11000
      3 C3        -51.7282  -22.7375  -33.2482 C.3    1 LIG       0.08100
      4 O1        -49.8650  -20.2309  -32.3801 O.2    1 LIG      -0.32000
      5 O2        -51.5352  -21.3289  -33.5549 O.3    1 LIG      -0.27100
      6 H1        -49.7136  -23.2674  -32.4582 H      1 LIG       0.09000
      7 H2        -50.9039  -22.8240  -31.1795 H      1 LIG       0.09000
      8 H3        -51.5416  -23.3694  -34.1208 H      1 LIG       0.09000
      9 H4        -52.7269  -22.9278  -32.8457 H      1 LIG       0.09000
@<TRIPOS>BOND
      1       1       2 1
      2       1       4 2
      3       1       5 1
      4       2       3 1
      5       3       5 1
      6       2       6 1
      7       2       7 1
      8       3       8 1
      9       3       9 1
@<TRIPOS>ALT_TYPE
CGenFF_4.0_ALT_TYPE_SET
CGenFF_4.0 1 CG2O4 2 CG3C41 3 CG3C41 4 OG2D1 5 OG3C51 6 HGA2 7 HGA2 8 HGA2 9 HGA2
@<TRIPOS>MOLECULE
4_lactone
 9 9 0 0 0
****
USER_CHARGES
INVALID_CHARGES
Pose:  19 Cluster:  19 Fr_nu:  50121 TotEn:   -17.14
@<TRIPOS>ATOM
      1 C1        -78.1387  -16.0075  -46.1770 C.2    1 LIG       0.04000
      2 C2        -78.4361  -14.4974  -46.1602 C.3    1 LIG       0.11000
      3 C3        -78.0726  -14.6260  -44.6839 C.3    1 LIG       0.08100
      4 O1        -78.1439  -16.9098  -46.9834 O.2    1 LIG      -0.32000
      5 O2        -77.8287  -16.0498  -44.8535 O.3    1 LIG      -0.27100
      6 H1        -77.7517  -13.9018  -46.7663 H      1 LIG       0.09000
      7 H2        -79.4765  -14.2460  -46.3725 H      1 LIG       0.09000
      8 H3        -77.1686  -14.0965  -44.3708 H      1 LIG       0.09000
      9 H4        -78.8878  -14.4391  -43.9795 H      1 LIG       0.09000
@<TRIPOS>BOND
      1       1       2 1
      2       1       4 2
      3       1       5 1
      4       2       3 1
      5       3       5 1
      6       2       6 1
      7       2       7 1
      8       3       8 1
      9       3       9 1
@<TRIPOS>ALT_TYPE
CGenFF_4.0_ALT_TYPE_SET
CGenFF_4.0 1 CG2O4 2 CG3C41 3 CG3C41 4 OG2D1 5 OG3C51 6 HGA2 7 HGA2 8 HGA2 9 HGA2
@<TRIPOS>MOLECULE
4_lactone
 9 9 0 0 0
****
USER_CHARGES
INVALID_CHARGES
Pose:  20 Cluster:  20 Fr_nu: 4010793 TotEn:   -17.03
@<TRIPOS>ATOM
      1 C1        -46.7304   -8.7081  -29.0840 C.2    1 LIG       0.04000
      2 C2        -46.9749   -9.4381  -27.7512 C.3    1 LIG       0.11000
      3 C3        -45.7035   -8.7092  -27.3268 C.3    1 LIG       0.08100
      4 O1        -47.2580   -8.6318  -30.1704 O.2    1 LIG      -0.32000
      5 O2        -45.6026   -8.0914  -28.6397 O.3    1 LIG      -0.27100
      6 H1        -47.8887   -9.1345  -27.2380 H      1 LIG       0.09000
      7 H2        -46.8991  -10.5247  -27.8181 H      1 LIG       0.09000
      8 H3        -45.8267   -7.9621  -26.5380 H      1 LIG       0.09000
      9 H4        -44.8415   -9.3482  -27.1162 H      1 LIG       0.09000
@<TRIPOS>BOND
      1       1       2 1
      2       1       4 2
      3       1       5 1
      4       2       3 1
      5       3       5 1
      6       2       6 1
      7       2       7 1
      8       3       8 1
      9       3       9 1
@<TRIPOS>ALT_TYPE
CGenFF_4.0_ALT_TYPE_SET
CGenFF_4.0 1 CG2O4 2 CG3C41 3 CG3C41 4 OG2D1 5 OG3C51 6 HGA2 7 HGA2 8 HGA2 9 HGA2
@<TRIPOS>MOLECULE
4_lactone
 9 9 0 0 0
****
USER_CHARGES
INVALID_CHARGES
Pose:  21 Cluster:  21 Fr_nu: 5739554 TotEn:   -16.67
@<TRIPOS>ATOM
      1 C1        -76.2903  -14.7752  -59.4293 C.2    1 LIG       0.04000
      2 C2        -76.1785  -13.6154  -60.4352 C.3    1 LIG       0.11000
      3 C3        -77.5397  -13.2287  -59.8647 C.3    1 LIG       0.08100
      4 O1        -75.6288  -15.7300  -59.0901 O.2    1 LIG      -0.32000
      5 O2        -77.5048  -14.3732  -58.9678 O.3    1 LIG      -0.27100
      6 H1        -75.3629  -12.9215  -60.2262 H      1 LIG       0.09000
      7 H2        -76.1741  -13.9309  -61.4798 H      1 LIG       0.09000
      8 H3        -77.5714  -12.2851  -59.3132 H      1 LIG       0.09000
      9 H4        -78.3788  -13.2910  -60.5632 H      1 LIG       0.09000
@<TRIPOS>BOND
      1       1       2 1
      2       1       4 2
      3       1       5 1
      4       2       3 1
      5       3       5 1
      6       2       6 1
      7       2       7 1
      8       3       8 1
      9       3       9 1
@<TRIPOS>ALT_TYPE
CGenFF_4.0_ALT_TYPE_SET
CGenFF_4.0 1 CG2O4 2 CG3C41 3 CG3C41 4 OG2D1 5 OG3C51 6 HGA2 7 HGA2 8 HGA2 9 HGA2
@<TRIPOS>MOLECULE
4_lactone
 9 9 0 0 0
****
USER_CHARGES
INVALID_CHARGES
Pose:  22 Cluster:  22 Fr_nu: 3576894 TotEn:   -16.46
@<TRIPOS>ATOM
      1 C1        -71.2383   -9.6425  -43.2820 C.2    1 LIG       0.04000
      2 C2        -72.4300  -10.5466  -43.6449 C.3    1 LIG       0.11000
      3 C3        -71.8590  -11.4347  -42.5434 C.3    1 LIG       0.08100
      4 O1        -70.7791   -8.5826  -43.6426 O.2    1 LIG      -0.32000
      5 O2        -70.7838  -10.4824  -42.3137 O.3    1 LIG      -0.27100
      6 H1        -73.4051  -10.1030  -43.4378 H      1 LIG       0.09000
      7 H2        -72.3865  -10.9566  -44.6553 H      1 LIG       0.09000
      8 H3        -72.4883  -11.5539  -41.6572 H      1 LIG       0.09000
      9 H4        -71.4738  -12.4041  -42.8714 H      1 LIG       0.09000
@<TRIPOS>BOND
      1       1       2 1
      2       1       4 2
      3       1       5 1
      4       2       3 1
      5       3       5 1
      6       2       6 1
      7       2       7 1
      8       3       8 1
      9       3       9 1
@<TRIPOS>ALT_TYPE
CGenFF_4.0_ALT_TYPE_SET
CGenFF_4.0 1 CG2O4 2 CG3C41 3 CG3C41 4 OG2D1 5 OG3C51 6 HGA2 7 HGA2 8 HGA2 9 HGA2
@<TRIPOS>MOLECULE
4_lactone
 9 9 0 0 0
****
USER_CHARGES
INVALID_CHARGES
Pose:  23 Cluster:  23 Fr_nu: 4010693 TotEn:   -16.00
@<TRIPOS>ATOM
      1 C1        -46.4892   -8.4640  -28.5130 C.2    1 LIG       0.04000
      2 C2        -46.6282   -8.0209  -27.0455 C.3    1 LIG       0.11000
      3 C3        -47.3446   -9.3599  -26.8980 C.3    1 LIG       0.08100
      4 O1        -46.0142   -8.0272  -29.5366 O.2    1 LIG      -0.32000
      5 O2        -47.1388   -9.6416  -28.3100 O.3    1 LIG      -0.27100
      6 H1        -45.6788   -7.9307  -26.5155 H      1 LIG       0.09000
      7 H2        -47.2475   -7.1334  -26.9051 H      1 LIG       0.09000
      8 H3        -46.8454  -10.0967  -26.2629 H      1 LIG       0.09000
      9 H4        -48.4082   -9.3010  -26.6510 H      1 LIG       0.09000
@<TRIPOS>BOND
      1       1       2 1
      2       1       4 2
      3       1       5 1
      4       2       3 1
      5       3       5 1
      6       2       6 1
      7       2       7 1
      8       3       8 1
      9       3       9 1
@<TRIPOS>ALT_TYPE
CGenFF_4.0_ALT_TYPE_SET
CGenFF_4.0 1 CG2O4 2 CG3C41 3 CG3C41 4 OG2D1 5 OG3C51 6 HGA2 7 HGA2 8 HGA2 9 HGA2
@<TRIPOS>MOLECULE
4_lactone
 9 9 0 0 0
****
USER_CHARGES
INVALID_CHARGES
Pose:  24 Cluster:  24 Fr_nu: 6717655 TotEn:   -15.58
@<TRIPOS>ATOM
      1 C1        -50.7190    9.5144  -30.6830 C.2    1 LIG       0.04000
      2 C2        -50.8827    8.9483  -32.1049 C.3    1 LIG       0.11000
      3 C3        -50.4580    7.6429  -31.4390 C.3    1 LIG       0.08100
      4 O1        -50.8421   10.5823  -30.1272 O.2    1 LIG      -0.32000
      5 O2        -50.3454    8.3178  -30.1555 O.3    1 LIG      -0.27100
      6 H1        -51.9066    8.9770  -32.4808 H      1 LIG       0.09000
      7 H2        -50.1808    9.3604  -32.8318 H      1 LIG       0.09000
      8 H3        -51.2157    6.8549  -31.4151 H      1 LIG       0.09000
      9 H4        -49.4963    7.2379  -31.7657 H      1 LIG       0.09000
@<TRIPOS>BOND
      1       1       2 1
      2       1       4 2
      3       1       5 1
      4       2       3 1
      5       3       5 1
      6       2       6 1
      7       2       7 1
      8       3       8 1
      9       3       9 1
@<TRIPOS>ALT_TYPE
CGenFF_4.0_ALT_TYPE_SET
CGenFF_4.0 1 CG2O4 2 CG3C41 3 CG3C41 4 OG2D1 5 OG3C51 6 HGA2 7 HGA2 8 HGA2 9 HGA2
@<TRIPOS>MOLECULE
4_lactone
 9 9 0 0 0
****
USER_CHARGES
INVALID_CHARGES
Pose:  25 Cluster:  25 Fr_nu: 6737760 TotEn:   -15.55
@<TRIPOS>ATOM
      1 C1        -50.4505    9.2992  -30.8124 C.2    1 LIG       0.04000
      2 C2        -50.3590    8.3154  -31.9927 C.3    1 LIG       0.11000
      3 C3        -51.6242    9.0329  -32.4537 C.3    1 LIG       0.08100
      4 O1        -49.8278    9.5450  -29.8044 O.2    1 LIG      -0.32000
      5 O2        -51.5801    9.8935  -31.2820 O.3    1 LIG      -0.27100
      6 H1        -49.4789    8.4555  -32.6222 H      1 LIG       0.09000
      7 H2        -50.4832    7.2687  -31.7105 H      1 LIG       0.09000
      8 H3        -51.5323    9.6073  -33.3796 H      1 LIG       0.09000
      9 H4        -52.5321    8.4237  -32.4709 H      1 LIG       0.09000
@<TRIPOS>BOND
      1       1       2 1
      2       1       4 2
      3       1       5 1
      4       2       3 1
      5       3       5 1
      6       2       6 1
      7       2       7 1
      8       3       8 1
      9       3       9 1
@<TRIPOS>ALT_TYPE
CGenFF_4.0_ALT_TYPE_SET
CGenFF_4.0 1 CG2O4 2 CG3C41 3 CG3C41 4 OG2D1 5 OG3C51 6 HGA2 7 HGA2 8 HGA2 9 HGA2
@<TRIPOS>MOLECULE
4_lactone
 9 9 0 0 0
****
USER_CHARGES
INVALID_CHARGES
Pose:  26 Cluster:  26 Fr_nu: 1758777 TotEn:   -15.48
@<TRIPOS>ATOM
      1 C1        -73.9410  -11.5167  -46.2884 C.2    1 LIG       0.04000
      2 C2        -74.9759  -12.3853  -45.5510 C.3    1 LIG       0.11000
      3 C3        -74.4565  -11.6428  -44.3235 C.3    1 LIG       0.08100
      4 O1        -73.5548  -11.3585  -47.4242 O.2    1 LIG      -0.32000
      5 O2        -73.5250  -10.8945  -45.1528 O.3    1 LIG      -0.27100
      6 H1        -76.0106  -12.1772  -45.8279 H      1 LIG       0.09000
      7 H2        -74.7634  -13.4552  -45.5836 H      1 LIG       0.09000
      8 H3        -75.1755  -10.9838  -43.8292 H      1 LIG       0.09000
      9 H4        -73.9333  -12.2582  -43.5865 H      1 LIG       0.09000
@<TRIPOS>BOND
      1       1       2 1
      2       1       4 2
      3       1       5 1
      4       2       3 1
      5       3       5 1
      6       2       6 1
      7       2       7 1
      8       3       8 1
      9       3       9 1
@<TRIPOS>ALT_TYPE
CGenFF_4.0_ALT_TYPE_SET
CGenFF_4.0 1 CG2O4 2 CG3C41 3 CG3C41 4 OG2D1 5 OG3C51 6 HGA2 7 HGA2 8 HGA2 9 HGA2
@<TRIPOS>MOLECULE
4_lactone
 9 9 0 0 0
****
USER_CHARGES
INVALID_CHARGES
Pose:  27 Cluster:  27 Fr_nu: 788354 TotEn:   -15.09
@<TRIPOS>ATOM
      1 C1        -72.7592  -11.2626  -43.2600 C.2    1 LIG       0.04000
      2 C2        -74.0104  -11.5811  -44.0980 C.3    1 LIG       0.11000
      3 C3        -74.5005  -12.2090  -42.7966 C.3    1 LIG       0.08100
      4 O1        -71.6899  -10.7199  -43.4225 O.2    1 LIG      -0.32000
      5 O2        -73.2584  -11.8415  -42.1351 O.3    1 LIG      -0.27100
      6 H1        -74.5579  -10.6992  -44.4340 H      1 LIG       0.09000
      7 H2        -73.8304  -12.2746  -44.9211 H      1 LIG       0.09000
      8 H3        -75.3634  -11.7239  -42.3323 H      1 LIG       0.09000
      9 H4        -74.6383  -13.2935  -42.8188 H      1 LIG       0.09000
@<TRIPOS>BOND
      1       1       2 1
      2       1       4 2
      3       1       5 1
      4       2       3 1
      5       3       5 1
      6       2       6 1
      7       2       7 1
      8       3       8 1
      9       3       9 1
@<TRIPOS>ALT_TYPE
CGenFF_4.0_ALT_TYPE_SET
CGenFF_4.0 1 CG2O4 2 CG3C41 3 CG3C41 4 OG2D1 5 OG3C51 6 HGA2 7 HGA2 8 HGA2 9 HGA2
@<TRIPOS>MOLECULE
4_lactone
 9 9 0 0 0
****
USER_CHARGES
INVALID_CHARGES
Pose:  28 Cluster:  28 Fr_nu: 6727238 TotEn:   -14.74
@<TRIPOS>ATOM
      1 C1        -45.3158   -8.4746  -29.4840 C.2    1 LIG       0.04000
      2 C2        -45.4067   -9.8762  -28.8543 C.3    1 LIG       0.11000
      3 C3        -46.7910   -9.8768  -29.4960 C.3    1 LIG       0.08100
      4 O1        -44.5115   -7.5724  -29.5427 O.2    1 LIG      -0.32000
      5 O2        -46.5607   -8.5425  -30.0273 O.3    1 LIG      -0.27100
      6 H1        -44.6949  -10.5952  -29.2629 H      1 LIG       0.09000
      7 H2        -45.3895   -9.8762  -27.7632 H      1 LIG       0.09000
      8 H3        -46.9426  -10.6081  -30.2946 H      1 LIG       0.09000
      9 H4        -47.6337   -9.8919  -28.7994 H      1 LIG       0.09000
@<TRIPOS>BOND
      1       1       2 1
      2       1       4 2
      3       1       5 1
      4       2       3 1
      5       3       5 1
      6       2       6 1
      7       2       7 1
      8       3       8 1
      9       3       9 1
@<TRIPOS>ALT_TYPE
CGenFF_4.0_ALT_TYPE_SET
CGenFF_4.0 1 CG2O4 2 CG3C41 3 CG3C41 4 OG2D1 5 OG3C51 6 HGA2 7 HGA2 8 HGA2 9 HGA2
@<TRIPOS>MOLECULE
4_lactone
 9 9 0 0 0
****
USER_CHARGES
INVALID_CHARGES
Pose:  29 Cluster:  29 Fr_nu: 179186 TotEn:   -14.72
@<TRIPOS>ATOM
      1 C1        -60.0889    1.7979  -42.9057 C.2    1 LIG       0.04000
      2 C2        -60.8895    1.8568  -44.2190 C.3    1 LIG       0.11000
      3 C3        -61.8292    2.7326  -43.3957 C.3    1 LIG       0.08100
      4 O1        -59.0677    1.2876  -42.5044 O.2    1 LIG      -0.32000
      5 O2        -60.9701    2.5844  -42.2314 O.3    1 LIG      -0.27100
      6 H1        -60.3688    2.3585  -45.0361 H      1 LIG       0.09000
      7 H2        -61.2945    0.8947  -44.5371 H      1 LIG       0.09000
      8 H3        -61.9027    3.7766  -43.7123 H      1 LIG       0.09000
      9 H4        -62.8246    2.3172  -43.2159 H      1 LIG       0.09000
@<TRIPOS>BOND
      1       1       2 1
      2       1       4 2
      3       1       5 1
      4       2       3 1
      5       3       5 1
      6       2       6 1
      7       2       7 1
      8       3       8 1
      9       3       9 1
@<TRIPOS>ALT_TYPE
CGenFF_4.0_ALT_TYPE_SET
CGenFF_4.0 1 CG2O4 2 CG3C41 3 CG3C41 4 OG2D1 5 OG3C51 6 HGA2 7 HGA2 8 HGA2 9 HGA2
@<TRIPOS>MOLECULE
4_lactone
 9 9 0 0 0
****
USER_CHARGES
INVALID_CHARGES
Pose:  30 Cluster:  30 Fr_nu: 1033148 TotEn:   -14.70
@<TRIPOS>ATOM
      1 C1        -78.4563  -16.0684  -46.1651 C.2    1 LIG       0.04000
      2 C2        -78.3655  -14.5630  -45.8570 C.3    1 LIG       0.11000
      3 C3        -79.4339  -14.4609  -46.9415 C.3    1 LIG       0.08100
      4 O1        -77.9385  -17.0917  -45.7792 O.2    1 LIG      -0.32000
      5 O2        -79.4081  -15.9038  -47.1225 O.3    1 LIG      -0.27100
      6 H1        -78.6863  -14.2944  -44.8494 H      1 LIG       0.09000
      7 H2        -77.3997  -14.1164  -46.0989 H      1 LIG       0.09000
      8 H3        -80.4157  -14.1138  -46.6080 H      1 LIG       0.09000
      9 H4        -79.1327  -13.9363  -47.8524 H      1 LIG       0.09000
@<TRIPOS>BOND
      1       1       2 1
      2       1       4 2
      3       1       5 1
      4       2       3 1
      5       3       5 1
      6       2       6 1
      7       2       7 1
      8       3       8 1
      9       3       9 1
@<TRIPOS>ALT_TYPE
CGenFF_4.0_ALT_TYPE_SET
CGenFF_4.0 1 CG2O4 2 CG3C41 3 CG3C41 4 OG2D1 5 OG3C51 6 HGA2 7 HGA2 8 HGA2 9 HGA2
@<TRIPOS>MOLECULE
4_lactone
 9 9 0 0 0
****
USER_CHARGES
INVALID_CHARGES
Pose:  31 Cluster:  31 Fr_nu: 6476803 TotEn:   -14.69
@<TRIPOS>ATOM
      1 C1        -59.7985   -0.3613  -22.1647 C.2    1 LIG       0.04000
      2 C2        -60.3483   -1.7978  -22.1089 C.3    1 LIG       0.11000
      3 C3        -60.5015   -1.6046  -23.6146 C.3    1 LIG       0.08100
      4 O1        -59.3628    0.4590  -21.3890 O.2    1 LIG      -0.32000
      5 O2        -59.9635   -0.2573  -23.5107 O.3    1 LIG      -0.27100
      6 H1        -59.6148   -2.5439  -21.7993 H      1 LIG       0.09000
      7 H2        -61.2780   -1.8973  -21.5462 H      1 LIG       0.09000
      8 H3        -59.8720   -2.2430  -24.2405 H      1 LIG       0.09000
      9 H4        -61.5295   -1.5991  -23.9871 H      1 LIG       0.09000
@<TRIPOS>BOND
      1       1       2 1
      2       1       4 2
      3       1       5 1
      4       2       3 1
      5       3       5 1
      6       2       6 1
      7       2       7 1
      8       3       8 1
      9       3       9 1
@<TRIPOS>ALT_TYPE
CGenFF_4.0_ALT_TYPE_SET
CGenFF_4.0 1 CG2O4 2 CG3C41 3 CG3C41 4 OG2D1 5 OG3C51 6 HGA2 7 HGA2 8 HGA2 9 HGA2
@<TRIPOS>MOLECULE
4_lactone
 9 9 0 0 0
****
USER_CHARGES
INVALID_CHARGES
Pose:  32 Cluster:  32 Fr_nu: 692267 TotEn:   -14.57
@<TRIPOS>ATOM
      1 C1        -75.4005  -12.4421  -44.6240 C.2    1 LIG       0.04000
      2 C2        -75.5650  -12.3780  -43.0950 C.3    1 LIG       0.11000
      3 C3        -76.3371  -13.6771  -43.3049 C.3    1 LIG       0.08100
      4 O1        -74.8790  -11.7829  -45.4946 O.2    1 LIG      -0.32000
      5 O2        -76.1011  -13.6022  -44.7382 O.3    1 LIG      -0.27100
      6 H1        -74.6287  -12.4675  -42.5420 H      1 LIG       0.09000
      7 H2        -76.1531  -11.5277  -42.7457 H      1 LIG       0.09000
      8 H3        -75.8858  -14.5722  -42.8682 H      1 LIG       0.09000
      9 H4        -77.4043  -13.6346  -43.0708 H      1 LIG       0.09000
@<TRIPOS>BOND
      1       1       2 1
      2       1       4 2
      3       1       5 1
      4       2       3 1
      5       3       5 1
      6       2       6 1
      7       2       7 1
      8       3       8 1
      9       3       9 1
@<TRIPOS>ALT_TYPE
CGenFF_4.0_ALT_TYPE_SET
CGenFF_4.0 1 CG2O4 2 CG3C41 3 CG3C41 4 OG2D1 5 OG3C51 6 HGA2 7 HGA2 8 HGA2 9 HGA2
@<TRIPOS>MOLECULE
4_lactone
 9 9 0 0 0
****
USER_CHARGES
INVALID_CHARGES
Pose:  33 Cluster:  33 Fr_nu: 159141 TotEn:   -14.48
@<TRIPOS>ATOM
      1 C1        -58.8871    1.0916  -37.1214 C.2    1 LIG       0.04000
      2 C2        -58.7826    2.6120  -36.9053 C.3    1 LIG       0.11000
      3 C3        -59.6257    2.6681  -38.1757 C.3    1 LIG       0.08100
      4 O1        -58.4994    0.0833  -36.5761 O.2    1 LIG      -0.32000
      5 O2        -59.6364    1.2155  -38.2497 O.3    1 LIG      -0.27100
      6 H1        -59.2710    2.9674  -35.9966 H      1 LIG       0.09000
      7 H2        -57.7684    3.0053  -36.9912 H      1 LIG       0.09000
      8 H3        -60.6344    3.0732  -38.0572 H      1 LIG       0.09000
      9 H4        -59.1363    3.1112  -39.0474 H      1 LIG       0.09000
@<TRIPOS>BOND
      1       1       2 1
      2       1       4 2
      3       1       5 1
      4       2       3 1
      5       3       5 1
      6       2       6 1
      7       2       7 1
      8       3       8 1
      9       3       9 1
@<TRIPOS>ALT_TYPE
CGenFF_4.0_ALT_TYPE_SET
CGenFF_4.0 1 CG2O4 2 CG3C41 3 CG3C41 4 OG2D1 5 OG3C51 6 HGA2 7 HGA2 8 HGA2 9 HGA2
@<TRIPOS>MOLECULE
4_lactone
 9 9 0 0 0
****
USER_CHARGES
INVALID_CHARGES
Pose:  34 Cluster:  34 Fr_nu: 6761741 TotEn:   -14.42
@<TRIPOS>ATOM
      1 C1        -48.1908  -21.9165  -26.1818 C.2    1 LIG       0.04000
      2 C2        -48.4113  -23.4380  -26.1072 C.3    1 LIG       0.11000
      3 C3        -46.8873  -23.4796  -26.1669 C.3    1 LIG       0.08100
      4 O1        -48.8703  -20.9153  -26.1982 O.2    1 LIG      -0.32000
      5 O2        -46.8362  -22.0275  -26.2329 O.3    1 LIG      -0.27100
      6 H1        -48.8581  -23.7781  -25.1717 H      1 LIG       0.09000
      7 H2        -48.9316  -23.8554  -26.9709 H      1 LIG       0.09000
      8 H3        -46.3884  -23.8603  -25.2716 H      1 LIG       0.09000
      9 H4        -46.4628  -23.9377  -27.0645 H      1 LIG       0.09000
@<TRIPOS>BOND
      1       1       2 1
      2       1       4 2
      3       1       5 1
      4       2       3 1
      5       3       5 1
      6       2       6 1
      7       2       7 1
      8       3       8 1
      9       3       9 1
@<TRIPOS>ALT_TYPE
CGenFF_4.0_ALT_TYPE_SET
CGenFF_4.0 1 CG2O4 2 CG3C41 3 CG3C41 4 OG2D1 5 OG3C51 6 HGA2 7 HGA2 8 HGA2 9 HGA2
@<TRIPOS>MOLECULE
4_lactone
 9 9 0 0 0
****
USER_CHARGES
INVALID_CHARGES
Pose:  35 Cluster:  35 Fr_nu: 276171 TotEn:   -14.39
@<TRIPOS>ATOM
      1 C1        -72.4191  -25.6446  -44.7140 C.2    1 LIG       0.04000
      2 C2        -71.7048  -26.1636  -43.4531 C.3    1 LIG       0.11000
      3 C3        -72.7925  -25.3733  -42.7317 C.3    1 LIG       0.08100
      4 O1        -72.2920  -25.7362  -45.9139 O.2    1 LIG      -0.32000
      5 O2        -73.3582  -24.9609  -44.0067 O.3    1 LIG      -0.27100
      6 H1        -71.7469  -27.2470  -43.3314 H      1 LIG       0.09000
      7 H2        -70.6870  -25.7893  -43.3321 H      1 LIG       0.09000
      8 H3        -73.5020  -25.9672  -42.1491 H      1 LIG       0.09000
      9 H4        -72.4448  -24.5152  -42.1501 H      1 LIG       0.09000
@<TRIPOS>BOND
      1       1       2 1
      2       1       4 2
      3       1       5 1
      4       2       3 1
      5       3       5 1
      6       2       6 1
      7       2       7 1
      8       3       8 1
      9       3       9 1
@<TRIPOS>ALT_TYPE
CGenFF_4.0_ALT_TYPE_SET
CGenFF_4.0 1 CG2O4 2 CG3C41 3 CG3C41 4 OG2D1 5 OG3C51 6 HGA2 7 HGA2 8 HGA2 9 HGA2
@<TRIPOS>MOLECULE
4_lactone
 9 9 0 0 0
****
USER_CHARGES
INVALID_CHARGES
Pose:  36 Cluster:  36 Fr_nu: 6761073 TotEn:   -14.38
@<TRIPOS>ATOM
      1 C1        -46.8135   -9.0882  -30.2624 C.2    1 LIG       0.04000
      2 C2        -46.6132  -10.3745  -29.4411 C.3    1 LIG       0.11000
      3 C3        -47.4249   -9.6171  -28.3945 C.3    1 LIG       0.08100
      4 O1        -46.5043   -8.6688  -31.3546 O.2    1 LIG      -0.32000
      5 O2        -47.5299   -8.4715  -29.2846 O.3    1 LIG      -0.27100
      6 H1        -47.0952  -11.2553  -29.8680 H      1 LIG       0.09000
      7 H2        -45.5736  -10.5782  -29.1791 H      1 LIG       0.09000
      8 H3        -48.4068  -10.0377  -28.1612 H      1 LIG       0.09000
      9 H4        -46.8898   -9.3638  -27.4752 H      1 LIG       0.09000
@<TRIPOS>BOND
      1       1       2 1
      2       1       4 2
      3       1       5 1
      4       2       3 1
      5       3       5 1
      6       2       6 1
      7       2       7 1
      8       3       8 1
      9       3       9 1
@<TRIPOS>ALT_TYPE
CGenFF_4.0_ALT_TYPE_SET
CGenFF_4.0 1 CG2O4 2 CG3C41 3 CG3C41 4 OG2D1 5 OG3C51 6 HGA2 7 HGA2 8 HGA2 9 HGA2
@<TRIPOS>MOLECULE
4_lactone
 9 9 0 0 0
****
USER_CHARGES
INVALID_CHARGES
Pose:  37 Cluster:  37 Fr_nu: 696753 TotEn:   -14.32
@<TRIPOS>ATOM
      1 C1        -74.6284  -12.4518  -44.9798 C.2    1 LIG       0.04000
      2 C2        -75.4776  -12.9828  -43.8110 C.3    1 LIG       0.11000
      3 C3        -74.6014  -12.0452  -42.9857 C.3    1 LIG       0.08100
      4 O1        -74.5540  -12.6160  -46.1764 O.2    1 LIG      -0.32000
      5 O2        -73.8838  -11.6384  -44.1837 O.3    1 LIG      -0.27100
      6 H1        -76.5337  -12.7149  -43.8698 H      1 LIG       0.09000
      7 H2        -75.3483  -14.0484  -43.6147 H      1 LIG       0.09000
      8 H3        -75.1182  -11.2019  -42.5194 H      1 LIG       0.09000
      9 H4        -73.9378  -12.5317  -42.2656 H      1 LIG       0.09000
@<TRIPOS>BOND
      1       1       2 1
      2       1       4 2
      3       1       5 1
      4       2       3 1
      5       3       5 1
      6       2       6 1
      7       2       7 1
      8       3       8 1
      9       3       9 1
@<TRIPOS>ALT_TYPE
CGenFF_4.0_ALT_TYPE_SET
CGenFF_4.0 1 CG2O4 2 CG3C41 3 CG3C41 4 OG2D1 5 OG3C51 6 HGA2 7 HGA2 8 HGA2 9 HGA2
@<TRIPOS>MOLECULE
4_lactone
 9 9 0 0 0
****
USER_CHARGES
INVALID_CHARGES
Pose:  38 Cluster:  38 Fr_nu: 4010582 TotEn:   -14.08
@<TRIPOS>ATOM
      1 C1        -46.8532   -8.4258  -28.0184 C.2    1 LIG       0.04000
      2 C2        -47.3446   -9.3599  -26.8980 C.3    1 LIG       0.11000
      3 C3        -46.4796   -8.4625  -26.0180 C.3    1 LIG       0.08100
      4 O1        -47.0028   -8.3089  -29.2135 O.2    1 LIG      -0.32000
      5 O2        -46.1011   -7.6679  -27.1760 O.3    1 LIG      -0.27100
      6 H1        -48.4190   -9.3090  -26.7149 H      1 LIG       0.09000
      7 H2        -47.0072  -10.3927  -26.9992 H      1 LIG       0.09000
      8 H3        -47.0177   -7.8648  -25.2773 H      1 LIG       0.09000
      9 H4        -45.6115   -8.9456  -25.5611 H      1 LIG       0.09000
@<TRIPOS>BOND
      1       1       2 1
      2       1       4 2
      3       1       5 1
      4       2       3 1
      5       3       5 1
      6       2       6 1
      7       2       7 1
      8       3       8 1
      9       3       9 1
@<TRIPOS>ALT_TYPE
CGenFF_4.0_ALT_TYPE_SET
CGenFF_4.0 1 CG2O4 2 CG3C41 3 CG3C41 4 OG2D1 5 OG3C51 6 HGA2 7 HGA2 8 HGA2 9 HGA2
@<TRIPOS>MOLECULE
4_lactone
 9 9 0 0 0
****
USER_CHARGES
INVALID_CHARGES
Pose:  39 Cluster:  39 Fr_nu: 697455 TotEn:   -14.03
@<TRIPOS>ATOM
      1 C1        -73.7634  -10.9620  -44.6089 C.2    1 LIG       0.04000
      2 C2        -74.8495  -12.0514  -44.6610 C.3    1 LIG       0.11000
      3 C3        -75.0622  -11.6545  -43.2032 C.3    1 LIG       0.08100
      4 O1        -72.9497  -10.4755  -45.3609 O.2    1 LIG      -0.32000
      5 O2        -74.0058  -10.6600  -43.3051 O.3    1 LIG      -0.27100
      6 H1        -75.6746  -11.8259  -45.3384 H      1 LIG       0.09000
      7 H2        -74.4628  -13.0582  -44.8270 H      1 LIG       0.09000
      8 H3        -76.0275  -11.1952  -42.9733 H      1 LIG       0.09000
      9 H4        -74.8200  -12.4237  -42.4648 H      1 LIG       0.09000
@<TRIPOS>BOND
      1       1       2 1
      2       1       4 2
      3       1       5 1
      4       2       3 1
      5       3       5 1
      6       2       6 1
      7       2       7 1
      8       3       8 1
      9       3       9 1
@<TRIPOS>ALT_TYPE
CGenFF_4.0_ALT_TYPE_SET
CGenFF_4.0 1 CG2O4 2 CG3C41 3 CG3C41 4 OG2D1 5 OG3C51 6 HGA2 7 HGA2 8 HGA2 9 HGA2
@<TRIPOS>MOLECULE
4_lactone
 9 9 0 0 0
****
USER_CHARGES
INVALID_CHARGES
Pose:  40 Cluster:  40 Fr_nu: 5514351 TotEn:   -13.70
@<TRIPOS>ATOM
      1 C1        -76.7086  -14.4581  -60.1206 C.2    1 LIG       0.04000
      2 C2        -77.7900  -14.4054  -61.2148 C.3    1 LIG       0.11000
      3 C3        -78.2379  -13.1583  -60.4585 C.3    1 LIG       0.08100
      4 O1        -75.7720  -15.1645  -59.8240 O.2    1 LIG      -0.32000
      5 O2        -77.1630  -13.3390  -59.4954 O.3    1 LIG      -0.27100
      6 H1        -77.3994  -14.2354  -62.2193 H      1 LIG       0.09000
      7 H2        -78.4843  -15.2470  -61.1956 H      1 LIG       0.09000
      8 H3        -78.1387  -12.2141  -61.0010 H      1 LIG       0.09000
      9 H4        -79.2197  -13.2232  -59.9816 H      1 LIG       0.09000
@<TRIPOS>BOND
      1       1       2 1
      2       1       4 2
      3       1       5 1
      4       2       3 1
      5       3       5 1
      6       2       6 1
      7       2       7 1
      8       3       8 1
      9       3       9 1
@<TRIPOS>ALT_TYPE
CGenFF_4.0_ALT_TYPE_SET
CGenFF_4.0 1 CG2O4 2 CG3C41 3 CG3C41 4 OG2D1 5 OG3C51 6 HGA2 7 HGA2 8 HGA2 9 HGA2
@<TRIPOS>MOLECULE
4_lactone
 9 9 0 0 0
****
USER_CHARGES
INVALID_CHARGES
Pose:  41 Cluster:  41 Fr_nu: 3159566 TotEn:   -13.39
@<TRIPOS>ATOM
      1 C1        -71.9881  -26.1570  -44.6492 C.2    1 LIG       0.04000
      2 C2        -72.2717  -26.3079  -43.1439 C.3    1 LIG       0.11000
      3 C3        -72.4732  -24.7971  -43.2147 C.3    1 LIG       0.08100
      4 O1        -71.6965  -26.8741  -45.5793 O.2    1 LIG      -0.32000
      5 O2        -72.1812  -24.8108  -44.6396 O.3    1 LIG      -0.27100
      6 H1        -73.1628  -26.8943  -42.9150 H      1 LIG       0.09000
      7 H2        -71.4133  -26.6452  -42.5607 H      1 LIG       0.09000
      8 H3        -73.4888  -24.4448  -43.0146 H      1 LIG       0.09000
      9 H4        -71.7451  -24.1978  -42.6612 H      1 LIG       0.09000
@<TRIPOS>BOND
      1       1       2 1
      2       1       4 2
      3       1       5 1
      4       2       3 1
      5       3       5 1
      6       2       6 1
      7       2       7 1
      8       3       8 1
      9       3       9 1
@<TRIPOS>ALT_TYPE
CGenFF_4.0_ALT_TYPE_SET
CGenFF_4.0 1 CG2O4 2 CG3C41 3 CG3C41 4 OG2D1 5 OG3C51 6 HGA2 7 HGA2 8 HGA2 9 HGA2
@<TRIPOS>MOLECULE
4_lactone
 9 9 0 0 0
****
USER_CHARGES
INVALID_CHARGES
Pose:  42 Cluster:  42 Fr_nu: 713386 TotEn:   -13.19
@<TRIPOS>ATOM
      1 C1        -78.6151  -16.0663  -47.3656 C.2    1 LIG       0.04000
      2 C2        -78.3655  -14.5630  -47.1490 C.3    1 LIG       0.11000
      3 C3        -79.7077  -14.4221  -47.8609 C.3    1 LIG       0.08100
      4 O1        -78.0520  -17.1093  -47.1218 O.2    1 LIG      -0.32000
      5 O2        -79.8048  -15.8673  -47.9939 O.3    1 LIG      -0.27100
      6 H1        -78.3513  -14.2603  -46.1008 H      1 LIG       0.09000
      7 H2        -77.4999  -14.1732  -47.6870 H      1 LIG       0.09000
      8 H3        -80.5241  -14.0171  -47.2567 H      1 LIG       0.09000
      9 H4        -79.6745  -13.9302  -48.8369 H      1 LIG       0.09000
@<TRIPOS>BOND
      1       1       2 1
      2       1       4 2
      3       1       5 1
      4       2       3 1
      5       3       5 1
      6       2       6 1
      7       2       7 1
      8       3       8 1
      9       3       9 1
@<TRIPOS>ALT_TYPE
CGenFF_4.0_ALT_TYPE_SET
CGenFF_4.0 1 CG2O4 2 CG3C41 3 CG3C41 4 OG2D1 5 OG3C51 6 HGA2 7 HGA2 8 HGA2 9 HGA2
@<TRIPOS>MOLECULE
4_lactone
 9 9 0 0 0
****
USER_CHARGES
INVALID_CHARGES
Pose:  43 Cluster:  43 Fr_nu: 1654090 TotEn:   -13.11
@<TRIPOS>ATOM
      1 C1        -73.5211  -26.1207  -45.0053 C.2    1 LIG       0.04000
      2 C2        -73.9447  -26.5142  -43.5788 C.3    1 LIG       0.11000
      3 C3        -72.7842  -25.6081  -43.1787 C.3    1 LIG       0.08100
      4 O1        -73.8736  -26.3564  -46.1387 O.2    1 LIG      -0.32000
      5 O2        -72.5012  -25.3291  -44.5778 O.3    1 LIG      -0.27100
      6 H1        -74.9386  -26.1634  -43.2965 H      1 LIG       0.09000
      7 H2        -73.8186  -27.5744  -43.3533 H      1 LIG       0.09000
      8 H3        -73.0579  -24.7005  -42.6338 H      1 LIG       0.09000
      9 H4        -71.9427  -26.1074  -42.6904 H      1 LIG       0.09000
@<TRIPOS>BOND
      1       1       2 1
      2       1       4 2
      3       1       5 1
      4       2       3 1
      5       3       5 1
      6       2       6 1
      7       2       7 1
      8       3       8 1
      9       3       9 1
@<TRIPOS>ALT_TYPE
CGenFF_4.0_ALT_TYPE_SET
CGenFF_4.0 1 CG2O4 2 CG3C41 3 CG3C41 4 OG2D1 5 OG3C51 6 HGA2 7 HGA2 8 HGA2 9 HGA2
@<TRIPOS>MOLECULE
4_lactone
 9 9 0 0 0
****
USER_CHARGES
INVALID_CHARGES
Pose:  44 Cluster:  44 Fr_nu: 180995 TotEn:   -13.10
@<TRIPOS>ATOM
      1 C1        -58.1213    1.5844  -36.6961 C.2    1 LIG       0.04000
      2 C2        -59.3400    2.5223  -36.7620 C.3    1 LIG       0.11000
      3 C3        -58.3020    3.5433  -37.2179 C.3    1 LIG       0.08100
      4 O1        -57.8967    0.4309  -36.4073 O.2    1 LIG      -0.32000
      5 O2        -57.2502    2.5448  -37.1066 O.3    1 LIG      -0.27100
      6 H1        -60.0826    2.2361  -37.5084 H      1 LIG       0.09000
      7 H2        -59.8044    2.7176  -35.7940 H      1 LIG       0.09000
      8 H3        -58.4100    3.9022  -38.2451 H      1 LIG       0.09000
      9 H4        -58.1339    4.3816  -36.5362 H      1 LIG       0.09000
@<TRIPOS>BOND
      1       1       2 1
      2       1       4 2
      3       1       5 1
      4       2       3 1
      5       3       5 1
      6       2       6 1
      7       2       7 1
      8       3       8 1
      9       3       9 1
@<TRIPOS>ALT_TYPE
CGenFF_4.0_ALT_TYPE_SET
CGenFF_4.0 1 CG2O4 2 CG3C41 3 CG3C41 4 OG2D1 5 OG3C51 6 HGA2 7 HGA2 8 HGA2 9 HGA2
@<TRIPOS>MOLECULE
4_lactone
 9 9 0 0 0
****
USER_CHARGES
INVALID_CHARGES
Pose:  45 Cluster:  45 Fr_nu: 6736573 TotEn:   -13.01
@<TRIPOS>ATOM
      1 C1        -77.7024  -14.7702  -59.8005 C.2    1 LIG       0.04000
      2 C2        -78.5525  -14.5369  -61.0623 C.3    1 LIG       0.11000
      3 C3        -79.6950  -14.9847  -60.1555 C.3    1 LIG       0.08100
      4 O1        -76.5397  -14.6796  -59.4776 O.2    1 LIG      -0.32000
      5 O2        -78.7669  -15.1612  -59.0496 O.3    1 LIG      -0.27100
      6 H1        -78.5875  -13.4967  -61.3898 H      1 LIG       0.09000
      7 H2        -78.3135  -15.2064  -61.8902 H      1 LIG       0.09000
      8 H3        -80.4483  -14.2243  -59.9322 H      1 LIG       0.09000
      9 H4        -80.1746  -15.9277  -60.4319 H      1 LIG       0.09000
@<TRIPOS>BOND
      1       1       2 1
      2       1       4 2
      3       1       5 1
      4       2       3 1
      5       3       5 1
      6       2       6 1
      7       2       7 1
      8       3       8 1
      9       3       9 1
@<TRIPOS>ALT_TYPE
CGenFF_4.0_ALT_TYPE_SET
CGenFF_4.0 1 CG2O4 2 CG3C41 3 CG3C41 4 OG2D1 5 OG3C51 6 HGA2 7 HGA2 8 HGA2 9 HGA2
@<TRIPOS>MOLECULE
4_lactone
 9 9 0 0 0
****
USER_CHARGES
INVALID_CHARGES
Pose:  46 Cluster:  46 Fr_nu: 478379 TotEn:   -13.00
@<TRIPOS>ATOM
      1 C1        -73.1132  -26.0112  -44.8219 C.2    1 LIG       0.04000
      2 C2        -72.7772  -25.3788  -43.4594 C.3    1 LIG       0.11000
      3 C3        -73.4076  -26.6569  -42.9144 C.3    1 LIG       0.08100
      4 O1        -72.9901  -25.7288  -45.9922 O.2    1 LIG      -0.32000
      5 O2        -73.6627  -27.1250  -44.2677 O.3    1 LIG      -0.27100
      6 H1        -71.7083  -25.2616  -43.2741 H      1 LIG       0.09000
      7 H2        -73.3203  -24.4556  -43.2509 H      1 LIG       0.09000
      8 H3        -72.7309  -27.3269  -42.3769 H      1 LIG       0.09000
      9 H4        -74.3368  -26.5226  -42.3538 H      1 LIG       0.09000
@<TRIPOS>BOND
      1       1       2 1
      2       1       4 2
      3       1       5 1
      4       2       3 1
      5       3       5 1
      6       2       6 1
      7       2       7 1
      8       3       8 1
      9       3       9 1
@<TRIPOS>ALT_TYPE
CGenFF_4.0_ALT_TYPE_SET
CGenFF_4.0 1 CG2O4 2 CG3C41 3 CG3C41 4 OG2D1 5 OG3C51 6 HGA2 7 HGA2 8 HGA2 9 HGA2
@<TRIPOS>MOLECULE
4_lactone
 9 9 0 0 0
****
USER_CHARGES
INVALID_CHARGES
Pose:  47 Cluster:  47 Fr_nu: 517375 TotEn:   -12.97
@<TRIPOS>ATOM
      1 C1        -72.1281  -10.0621  -44.7531 C.2    1 LIG       0.04000
      2 C2        -72.9489   -9.7398  -43.4916 C.3    1 LIG       0.11000
      3 C3        -71.6253  -10.0080  -42.7817 C.3    1 LIG       0.08100
      4 O1        -72.3136  -10.1255  -45.9473 O.2    1 LIG      -0.32000
      5 O2        -70.9824  -10.2879  -44.0560 O.3    1 LIG      -0.27100
      6 H1        -73.3109   -8.7115  -43.4462 H      1 LIG       0.09000
      7 H2        -73.7498  -10.4523  -43.2873 H      1 LIG       0.09000
      8 H3        -71.1727   -9.1470  -42.2822 H      1 LIG       0.09000
      9 H4        -71.6113  -10.8816  -42.1242 H      1 LIG       0.09000
@<TRIPOS>BOND
      1       1       2 1
      2       1       4 2
      3       1       5 1
      4       2       3 1
      5       3       5 1
      6       2       6 1
      7       2       7 1
      8       3       8 1
      9       3       9 1
@<TRIPOS>ALT_TYPE
CGenFF_4.0_ALT_TYPE_SET
CGenFF_4.0 1 CG2O4 2 CG3C41 3 CG3C41 4 OG2D1 5 OG3C51 6 HGA2 7 HGA2 8 HGA2 9 HGA2
@<TRIPOS>MOLECULE
4_lactone
 9 9 0 0 0
****
USER_CHARGES
INVALID_CHARGES
Pose:  48 Cluster:  48 Fr_nu: 244957 TotEn:   -12.73
@<TRIPOS>ATOM
      1 C1        -74.3870  -11.7629  -45.3300 C.2    1 LIG       0.04000
      2 C2        -74.4081  -11.7224  -43.7915 C.3    1 LIG       0.11000
      3 C3        -75.6037  -12.6546  -43.9635 C.3    1 LIG       0.08100
      4 O1        -73.7295  -11.2861  -46.2270 O.2    1 LIG      -0.32000
      5 O2        -75.4598  -12.5951  -45.4097 O.3    1 LIG      -0.27100
      6 H1        -73.5274  -12.1634  -43.3221 H      1 LIG       0.09000
      7 H2        -74.6297  -10.7384  -43.3749 H      1 LIG       0.09000
      8 H3        -75.4691  -13.6720  -43.5865 H      1 LIG       0.09000
      9 H4        -76.5668  -12.2513  -43.6387 H      1 LIG       0.09000
@<TRIPOS>BOND
      1       1       2 1
      2       1       4 2
      3       1       5 1
      4       2       3 1
      5       3       5 1
      6       2       6 1
      7       2       7 1
      8       3       8 1
      9       3       9 1
@<TRIPOS>ALT_TYPE
CGenFF_4.0_ALT_TYPE_SET
CGenFF_4.0 1 CG2O4 2 CG3C41 3 CG3C41 4 OG2D1 5 OG3C51 6 HGA2 7 HGA2 8 HGA2 9 HGA2
@<TRIPOS>MOLECULE
4_lactone
 9 9 0 0 0
****
USER_CHARGES
INVALID_CHARGES
Pose:  49 Cluster:  49 Fr_nu: 4010896 TotEn:   -10.78
@<TRIPOS>ATOM
      1 C1        -45.8761   -8.6143  -29.1180 C.2    1 LIG       0.04000
      2 C2        -46.8953   -9.7677  -29.1304 C.3    1 LIG       0.11000
      3 C3        -46.9372   -9.5064  -27.6278 C.3    1 LIG       0.08100
      4 O1        -45.1974   -8.0136  -29.9198 O.2    1 LIG      -0.32000
      5 O2        -45.9621   -8.4369  -27.7723 O.3    1 LIG      -0.27100
      6 H1        -47.8138   -9.5448  -29.6757 H      1 LIG       0.09000
      7 H2        -46.4766  -10.7287  -29.4334 H      1 LIG       0.09000
      8 H3        -47.8887   -9.1345  -27.2380 H      1 LIG       0.09000
      9 H4        -46.5563  -10.3148  -26.9977 H      1 LIG       0.09000
@<TRIPOS>BOND
      1       1       2 1
      2       1       4 2
      3       1       5 1
      4       2       3 1
      5       3       5 1
      6       2       6 1
      7       2       7 1
      8       3       8 1
      9       3       9 1
@<TRIPOS>ALT_TYPE
CGenFF_4.0_ALT_TYPE_SET
CGenFF_4.0 1 CG2O4 2 CG3C41 3 CG3C41 4 OG2D1 5 OG3C51 6 HGA2 7 HGA2 8 HGA2 9 HGA2
@<TRIPOS>MOLECULE
4_lactone
 9 9 0 0 0
****
USER_CHARGES
INVALID_CHARGES
Pose:  50 Cluster:  50 Fr_nu:  61291 TotEn:   -10.77
@<TRIPOS>ATOM
      1 C1        -71.3160  -11.2538  -43.0346 C.2    1 LIG       0.04000
      2 C2        -71.6830  -10.1374  -44.0286 C.3    1 LIG       0.11000
      3 C3        -72.6040   -9.6836  -42.9000 C.3    1 LIG       0.08100
      4 O1        -70.5841  -12.2169  -43.0037 O.2    1 LIG      -0.32000
      5 O2        -72.1598  -10.7939  -42.0721 O.3    1 LIG      -0.27100
      6 H1        -70.8582   -9.4639  -44.2666 H      1 LIG       0.09000
      7 H2        -72.1800  -10.4920  -44.9331 H      1 LIG       0.09000
      8 H3        -72.3583   -8.7193  -42.4469 H      1 LIG       0.09000
      9 H4        -73.6750   -9.7440  -43.1121 H      1 LIG       0.09000
@<TRIPOS>BOND
      1       1       2 1
      2       1       4 2
      3       1       5 1
      4       2       3 1
      5       3       5 1
      6       2       6 1
      7       2       7 1
      8       3       8 1
      9       3       9 1
@<TRIPOS>ALT_TYPE
CGenFF_4.0_ALT_TYPE_SET
CGenFF_4.0 1 CG2O4 2 CG3C41 3 CG3C41 4 OG2D1 5 OG3C51 6 HGA2 7 HGA2 8 HGA2 9 HGA2
@<TRIPOS>MOLECULE
4_lactone
 9 9 0 0 0
****
USER_CHARGES
INVALID_CHARGES
Pose:  51 Cluster:  51 Fr_nu: 1749048 TotEn:   -10.43
@<TRIPOS>ATOM
      1 C1        -49.0951  -13.9004  -43.4498 C.2    1 LIG       0.04000
      2 C2        -48.6272  -14.9489  -44.4750 C.3    1 LIG       0.11000
      3 C3        -49.7830  -15.7623  -43.9000 C.3    1 LIG       0.08100
      4 O1        -48.7728  -12.7878  -43.0998 O.2    1 LIG      -0.32000
      5 O2        -50.1070  -14.6803  -42.9835 O.3    1 LIG      -0.27100
      6 H1        -48.7390  -14.6365  -45.5144 H      1 LIG       0.09000
      7 H2        -47.6280  -15.3436  -44.2839 H      1 LIG       0.09000
      8 H3        -50.6068  -15.9674  -44.5890 H      1 LIG       0.09000
      9 H4        -49.4986  -16.6716  -43.3634 H      1 LIG       0.09000
@<TRIPOS>BOND
      1       1       2 1
      2       1       4 2
      3       1       5 1
      4       2       3 1
      5       3       5 1
      6       2       6 1
      7       2       7 1
      8       3       8 1
      9       3       9 1
@<TRIPOS>ALT_TYPE
CGenFF_4.0_ALT_TYPE_SET
CGenFF_4.0 1 CG2O4 2 CG3C41 3 CG3C41 4 OG2D1 5 OG3C51 6 HGA2 7 HGA2 8 HGA2 9 HGA2
@<TRIPOS>MOLECULE
4_lactone
 9 9 0 0 0
****
USER_CHARGES
INVALID_CHARGES
Pose:  52 Cluster:  52 Fr_nu: 547955 TotEn:   -10.06
@<TRIPOS>ATOM
      1 C1        -61.4864  -21.3349  -27.3920 C.2    1 LIG       0.04000
      2 C2        -61.5091  -22.1144  -26.0650 C.3    1 LIG       0.11000
      3 C3        -62.9335  -21.5741  -25.9809 C.3    1 LIG       0.08100
      4 O1        -60.7040  -21.1241  -28.2907 O.2    1 LIG      -0.32000
      5 O2        -62.7632  -20.8876  -27.2518 O.3    1 LIG      -0.27100
      6 H1        -61.4187  -23.1955  -26.1818 H      1 LIG       0.09000
      7 H2        -60.8131  -21.7363  -25.3145 H      1 LIG       0.09000
      8 H3        -63.7281  -22.3235  -26.0308 H      1 LIG       0.09000
      9 H4        -63.1234  -20.8699  -25.1662 H      1 LIG       0.09000
@<TRIPOS>BOND
      1       1       2 1
      2       1       4 2
      3       1       5 1
      4       2       3 1
      5       3       5 1
      6       2       6 1
      7       2       7 1
      8       3       8 1
      9       3       9 1
@<TRIPOS>ALT_TYPE
CGenFF_4.0_ALT_TYPE_SET
CGenFF_4.0 1 CG2O4 2 CG3C41 3 CG3C41 4 OG2D1 5 OG3C51 6 HGA2 7 HGA2 8 HGA2 9 HGA2
@<TRIPOS>MOLECULE
4_lactone
 9 9 0 0 0
****
USER_CHARGES
INVALID_CHARGES
Pose:  53 Cluster:  53 Fr_nu: 5060559 TotEn:    -9.99
@<TRIPOS>ATOM
      1 C1        -71.6722  -10.1218  -44.5597 C.2    1 LIG       0.04000
      2 C2        -71.9100  -10.4970  -43.0860 C.3    1 LIG       0.11000
      3 C3        -73.3231  -10.7952  -43.5781 C.3    1 LIG       0.08100
      4 O1        -70.7578   -9.7191  -45.2424 O.2    1 LIG      -0.32000
      5 O2        -72.9499  -10.4059  -44.9290 O.3    1 LIG      -0.27100
      6 H1        -71.3344  -11.3599  -42.7475 H      1 LIG       0.09000
      7 H2        -71.8159   -9.6597  -42.3925 H      1 LIG       0.09000
      8 H3        -73.6297  -11.8436  -43.5308 H      1 LIG       0.09000
      9 H4        -74.1085  -10.1492  -43.1764 H      1 LIG       0.09000
@<TRIPOS>BOND
      1       1       2 1
      2       1       4 2
      3       1       5 1
      4       2       3 1
      5       3       5 1
      6       2       6 1
      7       2       7 1
      8       3       8 1
      9       3       9 1
@<TRIPOS>ALT_TYPE
CGenFF_4.0_ALT_TYPE_SET
CGenFF_4.0 1 CG2O4 2 CG3C41 3 CG3C41 4 OG2D1 5 OG3C51 6 HGA2 7 HGA2 8 HGA2 9 HGA2
@<TRIPOS>MOLECULE
4_lactone
 9 9 0 0 0
****
USER_CHARGES
INVALID_CHARGES
Pose:  54 Cluster:  54 Fr_nu: 6728997 TotEn:    -9.54
@<TRIPOS>ATOM
      1 C1        -57.4474   -3.3653  -16.1862 C.2    1 LIG       0.04000
      2 C2        -57.5978   -2.4303  -14.9728 C.3    1 LIG       0.11000
      3 C3        -57.6235   -1.3427  -16.0425 C.3    1 LIG       0.08100
      4 O1        -57.3362   -4.5529  -16.3902 O.2    1 LIG      -0.32000
      5 O2        -57.4765   -2.3456  -17.0857 O.3    1 LIG      -0.27100
      6 H1        -58.5258   -2.5689  -14.4159 H      1 LIG       0.09000
      7 H2        -56.7328   -2.4213  -14.3076 H      1 LIG       0.09000
      8 H3        -58.5651   -0.7955  -16.1392 H      1 LIG       0.09000
      9 H4        -56.7783   -0.6490  -16.0302 H      1 LIG       0.09000
@<TRIPOS>BOND
      1       1       2 1
      2       1       4 2
      3       1       5 1
      4       2       3 1
      5       3       5 1
      6       2       6 1
      7       2       7 1
      8       3       8 1
      9       3       9 1
@<TRIPOS>ALT_TYPE
CGenFF_4.0_ALT_TYPE_SET
CGenFF_4.0 1 CG2O4 2 CG3C41 3 CG3C41 4 OG2D1 5 OG3C51 6 HGA2 7 HGA2 8 HGA2 9 HGA2
@<TRIPOS>MOLECULE
4_lactone
 9 9 0 0 0
****
USER_CHARGES
INVALID_CHARGES
Pose:  55 Cluster:  55 Fr_nu: 1916390 TotEn:    -8.50
@<TRIPOS>ATOM
      1 C1        -59.6615    1.9619  -38.4903 C.2    1 LIG       0.04000
      2 C2        -58.4427    2.8425  -38.1611 C.3    1 LIG       0.11000
      3 C3        -58.2613    1.8489  -37.0175 C.3    1 LIG       0.08100
      4 O1        -60.5437    1.9314  -39.3181 O.2    1 LIG      -0.32000
      5 O2        -59.4407    1.1152  -37.4492 O.3    1 LIG      -0.27100
      6 H1        -57.6650    2.8310  -38.9264 H      1 LIG       0.09000
      7 H2        -58.6964    3.8624  -37.8677 H      1 LIG       0.09000
      8 H3        -57.3612    1.2299  -37.0661 H      1 LIG       0.09000
      9 H4        -58.3890    2.2588  -36.0119 H      1 LIG       0.09000
@<TRIPOS>BOND
      1       1       2 1
      2       1       4 2
      3       1       5 1
      4       2       3 1
      5       3       5 1
      6       2       6 1
      7       2       7 1
      8       3       8 1
      9       3       9 1
@<TRIPOS>ALT_TYPE
CGenFF_4.0_ALT_TYPE_SET
CGenFF_4.0 1 CG2O4 2 CG3C41 3 CG3C41 4 OG2D1 5 OG3C51 6 HGA2 7 HGA2 8 HGA2 9 HGA2
@<TRIPOS>MOLECULE
4_lactone
 9 9 0 0 0
****
USER_CHARGES
INVALID_CHARGES
Pose:  56 Cluster:  56 Fr_nu: 6743668 TotEn:    -8.17
@<TRIPOS>ATOM
      1 C1        -45.7419   -8.2218  -29.2045 C.2    1 LIG       0.04000
      2 C2        -46.6891   -8.4622  -28.0152 C.3    1 LIG       0.11000
      3 C3        -45.4468   -9.0844  -27.3848 C.3    1 LIG       0.08100
      4 O1        -45.8023   -7.7324  -30.3095 O.2    1 LIG      -0.32000
      5 O2        -44.6752   -8.7919  -28.5826 O.3    1 LIG      -0.27100
      6 H1        -47.0524   -7.5481  -27.5432 H      1 LIG       0.09000
      7 H2        -47.5077   -9.1509  -28.2301 H      1 LIG       0.09000
      8 H3        -45.0475   -8.5630  -26.5106 H      1 LIG       0.09000
      9 H4        -45.5023  -10.1599  -27.1954 H      1 LIG       0.09000
@<TRIPOS>BOND
      1       1       2 1
      2       1       4 2
      3       1       5 1
      4       2       3 1
      5       3       5 1
      6       2       6 1
      7       2       7 1
      8       3       8 1
      9       3       9 1
@<TRIPOS>ALT_TYPE
CGenFF_4.0_ALT_TYPE_SET
CGenFF_4.0 1 CG2O4 2 CG3C41 3 CG3C41 4 OG2D1 5 OG3C51 6 HGA2 7 HGA2 8 HGA2 9 HGA2
@<TRIPOS>MOLECULE
4_lactone
 9 9 0 0 0
****
USER_CHARGES
INVALID_CHARGES
Pose:  57 Cluster:  57 Fr_nu:  23357 TotEn:    -8.02
@<TRIPOS>ATOM
      1 C1        -59.4262    1.9718  -37.9153 C.2    1 LIG       0.04000
      2 C2        -58.8260    2.0177  -36.4987 C.3    1 LIG       0.11000
      3 C3        -57.8503    3.0000  -37.1397 C.3    1 LIG       0.08100
      4 O1        -60.3378    1.4123  -38.4813 O.2    1 LIG      -0.32000
      5 O2        -58.5223    2.8531  -38.4212 O.3    1 LIG      -0.27100
      6 H1        -59.4942    2.4374  -35.7451 H      1 LIG       0.09000
      7 H2        -58.3966    1.0712  -36.1661 H      1 LIG       0.09000
      8 H3        -57.9035    4.0284  -36.7721 H      1 LIG       0.09000
      9 H4        -56.8103    2.6661  -37.1908 H      1 LIG       0.09000
@<TRIPOS>BOND
      1       1       2 1
      2       1       4 2
      3       1       5 1
      4       2       3 1
      5       3       5 1
      6       2       6 1
      7       2       7 1
      8       3       8 1
      9       3       9 1
@<TRIPOS>ALT_TYPE
CGenFF_4.0_ALT_TYPE_SET
CGenFF_4.0 1 CG2O4 2 CG3C41 3 CG3C41 4 OG2D1 5 OG3C51 6 HGA2 7 HGA2 8 HGA2 9 HGA2
@<TRIPOS>MOLECULE
4_lactone
 9 9 0 0 0
****
USER_CHARGES
INVALID_CHARGES
Pose:  58 Cluster:  58 Fr_nu: 6684585 TotEn:    -5.84
@<TRIPOS>ATOM
      1 C1        -51.6978  -25.2128  -21.2346 C.2    1 LIG       0.04000
      2 C2        -52.7517  -26.2530  -21.6547 C.3    1 LIG       0.11000
      3 C3        -52.8605  -25.3743  -22.8972 C.3    1 LIG       0.08100
      4 O1        -50.9616  -25.0169  -20.2944 O.2    1 LIG      -0.32000
      5 O2        -51.8472  -24.4753  -22.3675 O.3    1 LIG      -0.27100
      6 H1        -52.3495  -27.2543  -21.8164 H      1 LIG       0.09000
      7 H2        -53.6335  -26.2779  -21.0124 H      1 LIG       0.09000
      8 H3        -52.5389  -25.8370  -23.8342 H      1 LIG       0.09000
      9 H4        -53.8186  -24.8648  -23.0321 H      1 LIG       0.09000
@<TRIPOS>BOND
      1       1       2 1
      2       1       4 2
      3       1       5 1
      4       2       3 1
      5       3       5 1
      6       2       6 1
      7       2       7 1
      8       3       8 1
      9       3       9 1
@<TRIPOS>ALT_TYPE
CGenFF_4.0_ALT_TYPE_SET
CGenFF_4.0 1 CG2O4 2 CG3C41 3 CG3C41 4 OG2D1 5 OG3C51 6 HGA2 7 HGA2 8 HGA2 9 HGA2
@<TRIPOS>MOLECULE
pyridine
 11 11 0 0 0
****
USER_CHARGES
INVALID_CHARGES
Pose:   1 Cluster:   1 Fr_nu: 2984940 TotEn:   -17.94
@<TRIPOS>ATOM
      1 C1        -73.6630  -10.6386  -43.1924 C.ar   1 LIG      -0.11300
      2 C2        -72.9215   -9.4849  -43.4211 C.ar   1 LIG      -0.11700
      3 C3        -73.0306  -11.7820  -42.7169 C.ar   1 LIG      -0.11700
      4 C4        -71.5612   -9.5260  -43.1607 C.ar   1 LIG       0.17700
      5 C5        -71.6654  -11.7203  -42.4883 C.ar   1 LIG       0.17700
      6 N1        -70.9117  -10.6178  -42.6986 N.ar   1 LIG      -0.60000
      7 H1        -74.7316  -10.6469  -43.3850 H      1 LIG       0.11500
      8 H2        -73.3933   -8.5821  -43.7912 H      1 LIG       0.11500
      9 H3        -73.5885  -12.6928  -42.5319 H      1 LIG       0.11500
     10 H4        -70.9388   -8.6523  -43.3232 H      1 LIG       0.12400
     11 H5        -71.1243  -12.5849  -42.1181 H      1 LIG       0.12400
@<TRIPOS>BOND
      1       1       2 ar
      2       1       3 ar
      3       2       4 ar
      4       3       5 ar
      5       4       6 ar
      6       5       6 ar
      7       1       7 1
      8       2       8 1
      9       3       9 1
     10       4      10 1
     11       5      11 1
@<TRIPOS>ALT_TYPE
CGenFF_4.0_ALT_TYPE_SET
CGenFF_4.0 1 CG2R61 2 CG2R61 3 CG2R61 4 CG2R61 5 CG2R61 6 NG2R60 7 HGR61 8 HGR61 9 HGR61 10 HGR62 11 HGR62
@<TRIPOS>MOLECULE
pyridine
 11 11 0 0 0
****
USER_CHARGES
INVALID_CHARGES
Pose:   2 Cluster:   2 Fr_nu: 544676 TotEn:   -15.09
@<TRIPOS>ATOM
      1 C1        -73.1593  -11.3440  -42.9765 C.ar   1 LIG      -0.11300
      2 C2        -72.1448  -11.0738  -42.0649 C.ar   1 LIG      -0.11700
      3 C3        -73.2951  -10.5529  -44.1118 C.ar   1 LIG      -0.11700
      4 C4        -71.2990  -10.0094  -42.3325 C.ar   1 LIG       0.17700
      5 C5        -72.3981   -9.5117  -44.2877 C.ar   1 LIG       0.17700
      6 N1        -71.3999   -9.2185  -43.4242 N.ar   1 LIG      -0.60000
      7 H1        -73.8432  -12.1692  -42.8021 H      1 LIG       0.11500
      8 H2        -72.0198  -11.6773  -41.1734 H      1 LIG       0.11500
      9 H3        -74.0789  -10.7447  -44.8357 H      1 LIG       0.11500
     10 H4        -70.4922   -9.7575  -41.6523 H      1 LIG       0.12400
     11 H5        -72.4612   -8.8643  -45.1562 H      1 LIG       0.12400
@<TRIPOS>BOND
      1       1       2 ar
      2       1       3 ar
      3       2       4 ar
      4       3       5 ar
      5       4       6 ar
      6       5       6 ar
      7       1       7 1
      8       2       8 1
      9       3       9 1
     10       4      10 1
     11       5      11 1
@<TRIPOS>ALT_TYPE
CGenFF_4.0_ALT_TYPE_SET
CGenFF_4.0 1 CG2R61 2 CG2R61 3 CG2R61 4 CG2R61 5 CG2R61 6 NG2R60 7 HGR61 8 HGR61 9 HGR61 10 HGR62 11 HGR62
@<TRIPOS>MOLECULE
pyridine
 11 11 0 0 0
****
USER_CHARGES
INVALID_CHARGES
Pose:   3 Cluster:   3 Fr_nu: 1081452 TotEn:   -14.00
@<TRIPOS>ATOM
      1 C1        -76.4973  -13.4414  -45.1958 C.ar   1 LIG      -0.11300
      2 C2        -77.4084  -14.2718  -45.8389 C.ar   1 LIG      -0.11700
      3 C3        -76.1487  -13.6930  -43.8735 C.ar   1 LIG      -0.11700
      4 C4        -77.9383  -15.3321  -45.1213 C.ar   1 LIG       0.17700
      5 C5        -76.7351  -14.7790  -43.2438 C.ar   1 LIG       0.17700
      6 N1        -77.6241  -15.6080  -43.8357 N.ar   1 LIG      -0.60000
      7 H1        -76.0602  -12.5993  -45.7240 H      1 LIG       0.11500
      8 H2        -77.6945  -14.0950  -46.8691 H      1 LIG       0.11500
      9 H3        -75.4410  -13.0587  -43.3521 H      1 LIG       0.11500
     10 H4        -78.6532  -16.0085  -45.5777 H      1 LIG       0.12400
     11 H5        -76.4978  -15.0183  -42.2124 H      1 LIG       0.12400
@<TRIPOS>BOND
      1       1       2 ar
      2       1       3 ar
      3       2       4 ar
      4       3       5 ar
      5       4       6 ar
      6       5       6 ar
      7       1       7 1
      8       2       8 1
      9       3       9 1
     10       4      10 1
     11       5      11 1
@<TRIPOS>ALT_TYPE
CGenFF_4.0_ALT_TYPE_SET
CGenFF_4.0 1 CG2R61 2 CG2R61 3 CG2R61 4 CG2R61 5 CG2R61 6 NG2R60 7 HGR61 8 HGR61 9 HGR61 10 HGR62 11 HGR62
@<TRIPOS>MOLECULE
pyridine
 11 11 0 0 0
****
USER_CHARGES
INVALID_CHARGES
Pose:   4 Cluster:   4 Fr_nu:    950 TotEn:   -13.56
@<TRIPOS>ATOM
      1 C1        -78.8220  -15.1817  -49.0371 C.ar   1 LIG      -0.11300
      2 C2        -79.0323  -14.5576  -47.8126 C.ar   1 LIG      -0.11700
      3 C3        -78.3671  -16.4951  -49.0727 C.ar   1 LIG      -0.11700
      4 C4        -78.7746  -15.2845  -46.6615 C.ar   1 LIG       0.17700
      5 C5        -78.1390  -17.1352  -47.8652 C.ar   1 LIG       0.17700
      6 N1        -78.3318  -16.5618  -46.6562 N.ar   1 LIG      -0.60000
      7 H1        -79.0117  -14.6453  -49.9620 H      1 LIG       0.11500
      8 H2        -79.3868  -13.5348  -47.7608 H      1 LIG       0.11500
      9 H3        -78.1957  -17.0015  -50.0158 H      1 LIG       0.11500
     10 H4        -78.9226  -14.8426  -45.6817 H      1 LIG       0.12400
     11 H5        -77.7830  -18.1599  -47.8378 H      1 LIG       0.12400
@<TRIPOS>BOND
      1       1       2 ar
      2       1       3 ar
      3       2       4 ar
      4       3       5 ar
      5       4       6 ar
      6       5       6 ar
      7       1       7 1
      8       2       8 1
      9       3       9 1
     10       4      10 1
     11       5      11 1
@<TRIPOS>ALT_TYPE
CGenFF_4.0_ALT_TYPE_SET
CGenFF_4.0 1 CG2R61 2 CG2R61 3 CG2R61 4 CG2R61 5 CG2R61 6 NG2R60 7 HGR61 8 HGR61 9 HGR61 10 HGR62 11 HGR62
@<TRIPOS>MOLECULE
pyridine
 11 11 0 0 0
****
USER_CHARGES
INVALID_CHARGES
Pose:   5 Cluster:   5 Fr_nu: 3517424 TotEn:   -13.50
@<TRIPOS>ATOM
      1 C1        -59.4151   -1.4689  -21.3570 C.ar   1 LIG      -0.11300
      2 C2        -59.8447   -0.8077  -22.5021 C.ar   1 LIG      -0.11700
      3 C3        -59.2019   -0.7513  -20.1853 C.ar   1 LIG      -0.11700
      4 C4        -60.0451    0.5611  -22.4241 C.ar   1 LIG       0.17700
      5 C5        -59.4308    0.6150  -20.2110 C.ar   1 LIG       0.17700
      6 N1        -59.8484    1.2921  -21.3041 N.ar   1 LIG      -0.60000
      7 H1        -59.2460   -2.5413  -21.3778 H      1 LIG       0.11500
      8 H2        -60.0176   -1.3467  -23.4264 H      1 LIG       0.11500
      9 H3        -58.8665   -1.2457  -19.2807 H      1 LIG       0.11500
     10 H4        -60.3796    1.1229  -23.2899 H      1 LIG       0.12400
     11 H5        -59.2787    1.2208  -19.3237 H      1 LIG       0.12400
@<TRIPOS>BOND
      1       1       2 ar
      2       1       3 ar
      3       2       4 ar
      4       3       5 ar
      5       4       6 ar
      6       5       6 ar
      7       1       7 1
      8       2       8 1
      9       3       9 1
     10       4      10 1
     11       5      11 1
@<TRIPOS>ALT_TYPE
CGenFF_4.0_ALT_TYPE_SET
CGenFF_4.0 1 CG2R61 2 CG2R61 3 CG2R61 4 CG2R61 5 CG2R61 6 NG2R60 7 HGR61 8 HGR61 9 HGR61 10 HGR62 11 HGR62
@<TRIPOS>MOLECULE
pyridine
 11 11 0 0 0
****
USER_CHARGES
INVALID_CHARGES
Pose:   6 Cluster:   6 Fr_nu:  18542 TotEn:   -12.70
@<TRIPOS>ATOM
      1 C1        -59.5444    1.8840  -38.0518 C.ar   1 LIG      -0.11300
      2 C2        -59.0121    2.1867  -36.8035 C.ar   1 LIG      -0.11700
      3 C3        -58.7650    2.0463  -39.1917 C.ar   1 LIG      -0.11700
      4 C4        -57.7055    2.6447  -36.7493 C.ar   1 LIG       0.17700
      5 C5        -57.4696    2.5108  -39.0307 C.ar   1 LIG       0.17700
      6 N1        -56.9177    2.8152  -37.8346 N.ar   1 LIG      -0.60000
      7 H1        -60.5651    1.5231  -38.1362 H      1 LIG       0.11500
      8 H2        -59.6010    2.0676  -35.9015 H      1 LIG       0.11500
      9 H3        -59.1593    1.8171  -40.1751 H      1 LIG       0.11500
     10 H4        -57.2444    2.8948  -35.7996 H      1 LIG       0.12400
     11 H5        -56.8204    2.6555  -39.8880 H      1 LIG       0.12400
@<TRIPOS>BOND
      1       1       2 ar
      2       1       3 ar
      3       2       4 ar
      4       3       5 ar
      5       4       6 ar
      6       5       6 ar
      7       1       7 1
      8       2       8 1
      9       3       9 1
     10       4      10 1
     11       5      11 1
@<TRIPOS>ALT_TYPE
CGenFF_4.0_ALT_TYPE_SET
CGenFF_4.0 1 CG2R61 2 CG2R61 3 CG2R61 4 CG2R61 5 CG2R61 6 NG2R60 7 HGR61 8 HGR61 9 HGR61 10 HGR62 11 HGR62
@<TRIPOS>MOLECULE
pyridine
 11 11 0 0 0
****
USER_CHARGES
INVALID_CHARGES
Pose:   7 Cluster:   7 Fr_nu: 1600619 TotEn:   -12.53
@<TRIPOS>ATOM
      1 C1        -62.0928   -1.1164  -23.9412 C.ar   1 LIG      -0.11300
      2 C2        -62.6964    0.1314  -23.8318 C.ar   1 LIG      -0.11700
      3 C3        -60.7938   -1.2970  -23.4795 C.ar   1 LIG      -0.11700
      4 C4        -61.9642    1.1579  -23.2574 C.ar   1 LIG       0.17700
      5 C5        -60.1466   -0.2065  -22.9212 C.ar   1 LIG       0.17700
      6 N1        -60.7003    1.0207  -22.7978 N.ar   1 LIG      -0.60000
      7 H1        -62.6335   -1.9463  -24.3862 H      1 LIG       0.11500
      8 H2        -63.7080    0.2951  -24.1845 H      1 LIG       0.11500
      9 H3        -60.3031   -2.2607  -23.5550 H      1 LIG       0.11500
     10 H4        -62.3901    2.1499  -23.1495 H      1 LIG       0.12400
     11 H5        -59.1320   -0.2942  -22.5466 H      1 LIG       0.12400
@<TRIPOS>BOND
      1       1       2 ar
      2       1       3 ar
      3       2       4 ar
      4       3       5 ar
      5       4       6 ar
      6       5       6 ar
      7       1       7 1
      8       2       8 1
      9       3       9 1
     10       4      10 1
     11       5      11 1
@<TRIPOS>ALT_TYPE
CGenFF_4.0_ALT_TYPE_SET
CGenFF_4.0 1 CG2R61 2 CG2R61 3 CG2R61 4 CG2R61 5 CG2R61 6 NG2R60 7 HGR61 8 HGR61 9 HGR61 10 HGR62 11 HGR62
@<TRIPOS>MOLECULE
pyridine
 11 11 0 0 0
****
USER_CHARGES
INVALID_CHARGES
Pose:   8 Cluster:   8 Fr_nu: 231700 TotEn:   -12.28
@<TRIPOS>ATOM
      1 C1        -79.5673  -14.9062  -47.1791 C.ar   1 LIG      -0.11300
      2 C2        -78.7453  -15.9923  -46.9002 C.ar   1 LIG      -0.11700
      3 C3        -79.6899  -14.4521  -48.4875 C.ar   1 LIG      -0.11700
      4 C4        -78.0726  -16.5847  -47.9568 C.ar   1 LIG       0.17700
      5 C5        -78.9748  -15.1133  -49.4730 C.ar   1 LIG       0.17700
      6 N1        -78.1665  -16.1717  -49.2406 N.ar   1 LIG      -0.60000
      7 H1        -80.1108  -14.4140  -46.3781 H      1 LIG       0.11500
      8 H2        -78.6348  -16.3635  -45.8880 H      1 LIG       0.11500
      9 H3        -80.3246  -13.6068  -48.7282 H      1 LIG       0.11500
     10 H4        -77.4190  -17.4348  -47.7913 H      1 LIG       0.12400
     11 H5        -79.0350  -14.7982  -50.5096 H      1 LIG       0.12400
@<TRIPOS>BOND
      1       1       2 ar
      2       1       3 ar
      3       2       4 ar
      4       3       5 ar
      5       4       6 ar
      6       5       6 ar
      7       1       7 1
      8       2       8 1
      9       3       9 1
     10       4      10 1
     11       5      11 1
@<TRIPOS>ALT_TYPE
CGenFF_4.0_ALT_TYPE_SET
CGenFF_4.0 1 CG2R61 2 CG2R61 3 CG2R61 4 CG2R61 5 CG2R61 6 NG2R60 7 HGR61 8 HGR61 9 HGR61 10 HGR62 11 HGR62
@<TRIPOS>MOLECULE
pyridine
 11 11 0 0 0
****
USER_CHARGES
INVALID_CHARGES
Pose:   9 Cluster:   9 Fr_nu: 131605 TotEn:   -12.01
@<TRIPOS>ATOM
      1 C1        -74.0906  -26.3637  -43.2842 C.ar   1 LIG      -0.11300
      2 C2        -74.4475  -26.7091  -44.5829 C.ar   1 LIG      -0.11700
      3 C3        -72.8524  -25.7796  -43.0414 C.ar   1 LIG      -0.11700
      4 C4        -73.5377  -26.4516  -45.5957 C.ar   1 LIG       0.17700
      5 C5        -72.0139  -25.5639  -44.1231 C.ar   1 LIG       0.17700
      6 N1        -72.3257  -25.8860  -45.3986 N.ar   1 LIG      -0.60000
      7 H1        -74.7760  -26.5500  -42.4628 H      1 LIG       0.11500
      8 H2        -75.4074  -27.1651  -44.7957 H      1 LIG       0.11500
      9 H3        -72.5529  -25.5026  -42.0371 H      1 LIG       0.11500
     10 H4        -73.7685  -26.7028  -46.6257 H      1 LIG       0.12400
     11 H5        -71.0368  -25.1120  -43.9876 H      1 LIG       0.12400
@<TRIPOS>BOND
      1       1       2 ar
      2       1       3 ar
      3       2       4 ar
      4       3       5 ar
      5       4       6 ar
      6       5       6 ar
      7       1       7 1
      8       2       8 1
      9       3       9 1
     10       4      10 1
     11       5      11 1
@<TRIPOS>ALT_TYPE
CGenFF_4.0_ALT_TYPE_SET
CGenFF_4.0 1 CG2R61 2 CG2R61 3 CG2R61 4 CG2R61 5 CG2R61 6 NG2R60 7 HGR61 8 HGR61 9 HGR61 10 HGR62 11 HGR62
@<TRIPOS>MOLECULE
pyridine
 11 11 0 0 0
****
USER_CHARGES
INVALID_CHARGES
Pose:  10 Cluster:  10 Fr_nu: 870154 TotEn:   -11.83
@<TRIPOS>ATOM
      1 C1        -59.7476    1.3260  -43.2533 C.ar   1 LIG      -0.11300
      2 C2        -58.7496    1.3321  -42.2852 C.ar   1 LIG      -0.11700
      3 C3        -60.9637    1.9483  -42.9942 C.ar   1 LIG      -0.11700
      4 C4        -59.0154    1.9691  -41.0838 C.ar   1 LIG       0.17700
      5 C5        -61.1305    2.5575  -41.7610 C.ar   1 LIG       0.17700
      6 N1        -60.1843    2.5841  -40.7957 N.ar   1 LIG      -0.60000
      7 H1        -59.5782    0.8365  -44.2078 H      1 LIG       0.11500
      8 H2        -57.7940    0.8537  -42.4654 H      1 LIG       0.11500
      9 H3        -61.7561    1.9555  -43.7339 H      1 LIG       0.11500
     10 H4        -58.2698    2.0014  -40.2963 H      1 LIG       0.12400
     11 H5        -62.0605    3.0562  -41.5087 H      1 LIG       0.12400
@<TRIPOS>BOND
      1       1       2 ar
      2       1       3 ar
      3       2       4 ar
      4       3       5 ar
      5       4       6 ar
      6       5       6 ar
      7       1       7 1
      8       2       8 1
      9       3       9 1
     10       4      10 1
     11       5      11 1
@<TRIPOS>ALT_TYPE
CGenFF_4.0_ALT_TYPE_SET
CGenFF_4.0 1 CG2R61 2 CG2R61 3 CG2R61 4 CG2R61 5 CG2R61 6 NG2R60 7 HGR61 8 HGR61 9 HGR61 10 HGR62 11 HGR62
@<TRIPOS>MOLECULE
pyridine
 11 11 0 0 0
****
USER_CHARGES
INVALID_CHARGES
Pose:  11 Cluster:  11 Fr_nu:  76066 TotEn:   -11.67
@<TRIPOS>ATOM
      1 C1        -74.9276  -12.0564  -42.7960 C.ar   1 LIG      -0.11300
      2 C2        -74.0038  -11.1325  -43.2715 C.ar   1 LIG      -0.11700
      3 C3        -75.6779  -12.8066  -43.6946 C.ar   1 LIG      -0.11700
      4 C4        -73.8690  -10.9976  -44.6439 C.ar   1 LIG       0.17700
      5 C5        -75.4684  -12.5966  -45.0480 C.ar   1 LIG       0.17700
      6 N1        -74.5801  -11.7084  -45.5476 N.ar   1 LIG      -0.60000
      7 H1        -75.0632  -12.1909  -41.7270 H      1 LIG       0.11500
      8 H2        -73.4078  -10.5371  -42.5896 H      1 LIG       0.11500
      9 H3        -76.4042  -13.5322  -43.3465 H      1 LIG       0.11500
     10 H4        -73.1622  -10.2903  -45.0649 H      1 LIG       0.12400
     11 H5        -76.0285  -13.1556  -45.7904 H      1 LIG       0.12400
@<TRIPOS>BOND
      1       1       2 ar
      2       1       3 ar
      3       2       4 ar
      4       3       5 ar
      5       4       6 ar
      6       5       6 ar
      7       1       7 1
      8       2       8 1
      9       3       9 1
     10       4      10 1
     11       5      11 1
@<TRIPOS>ALT_TYPE
CGenFF_4.0_ALT_TYPE_SET
CGenFF_4.0 1 CG2R61 2 CG2R61 3 CG2R61 4 CG2R61 5 CG2R61 6 NG2R60 7 HGR61 8 HGR61 9 HGR61 10 HGR62 11 HGR62
@<TRIPOS>MOLECULE
pyridine
 11 11 0 0 0
****
USER_CHARGES
INVALID_CHARGES
Pose:  12 Cluster:  12 Fr_nu: 3453566 TotEn:   -11.44
@<TRIPOS>ATOM
      1 C1        -78.0179  -12.2798  -60.7958 C.ar   1 LIG      -0.11300
      2 C2        -77.2972  -13.4428  -61.0431 C.ar   1 LIG      -0.11700
      3 C3        -78.5903  -12.0760  -59.5451 C.ar   1 LIG      -0.11700
      4 C4        -77.1789  -14.3637  -60.0146 C.ar   1 LIG       0.17700
      5 C5        -78.4144  -13.0582  -58.5837 C.ar   1 LIG       0.17700
      6 N1        -77.7209  -14.2008  -58.7869 N.ar   1 LIG      -0.60000
      7 H1        -78.1340  -11.5340  -61.5764 H      1 LIG       0.11500
      8 H2        -76.8422  -13.6226  -62.0102 H      1 LIG       0.11500
      9 H3        -79.1568  -11.1772  -59.3299 H      1 LIG       0.11500
     10 H4        -76.6270  -15.2868  -60.1574 H      1 LIG       0.12400
     11 H5        -78.8412  -12.9482  -57.5922 H      1 LIG       0.12400
@<TRIPOS>BOND
      1       1       2 ar
      2       1       3 ar
      3       2       4 ar
      4       3       5 ar
      5       4       6 ar
      6       5       6 ar
      7       1       7 1
      8       2       8 1
      9       3       9 1
     10       4      10 1
     11       5      11 1
@<TRIPOS>ALT_TYPE
CGenFF_4.0_ALT_TYPE_SET
CGenFF_4.0 1 CG2R61 2 CG2R61 3 CG2R61 4 CG2R61 5 CG2R61 6 NG2R60 7 HGR61 8 HGR61 9 HGR61 10 HGR62 11 HGR62
@<TRIPOS>MOLECULE
pyridine
 11 11 0 0 0
****
USER_CHARGES
INVALID_CHARGES
Pose:  13 Cluster:  13 Fr_nu:  66581 TotEn:   -11.05
@<TRIPOS>ATOM
      1 C1        -73.9454  -26.5618  -43.7863 C.ar   1 LIG      -0.11300
      2 C2        -73.2760  -25.4296  -44.2369 C.ar   1 LIG      -0.11700
      3 C3        -74.0748  -27.6651  -44.6224 C.ar   1 LIG      -0.11700
      4 C4        -72.7582  -25.4508  -45.5219 C.ar   1 LIG       0.17700
      5 C5        -73.5215  -27.5862  -45.8903 C.ar   1 LIG       0.17700
      6 N1        -72.8641  -26.5036  -46.3633 N.ar   1 LIG      -0.60000
      7 H1        -74.3662  -26.5840  -42.7854 H      1 LIG       0.11500
      8 H2        -73.1628  -24.5582  -43.6024 H      1 LIG       0.11500
      9 H3        -74.5931  -28.5582  -44.2925 H      1 LIG       0.11500
     10 H4        -72.2277  -24.5923  -45.9204 H      1 LIG       0.12400
     11 H5        -73.5954  -28.4191  -46.5818 H      1 LIG       0.12400
@<TRIPOS>BOND
      1       1       2 ar
      2       1       3 ar
      3       2       4 ar
      4       3       5 ar
      5       4       6 ar
      6       5       6 ar
      7       1       7 1
      8       2       8 1
      9       3       9 1
     10       4      10 1
     11       5      11 1
@<TRIPOS>ALT_TYPE
CGenFF_4.0_ALT_TYPE_SET
CGenFF_4.0 1 CG2R61 2 CG2R61 3 CG2R61 4 CG2R61 5 CG2R61 6 NG2R60 7 HGR61 8 HGR61 9 HGR61 10 HGR62 11 HGR62
@<TRIPOS>MOLECULE
pyridine
 11 11 0 0 0
****
USER_CHARGES
INVALID_CHARGES
Pose:  14 Cluster:  14 Fr_nu: 3322124 TotEn:   -10.91
@<TRIPOS>ATOM
      1 C1        -58.9795   -1.8298  -15.8656 C.ar   1 LIG      -0.11300
      2 C2        -57.6566   -1.5944  -16.2227 C.ar   1 LIG      -0.11700
      3 C3        -59.4831   -3.1254  -15.8998 C.ar   1 LIG      -0.11700
      4 C4        -56.8846   -2.6802  -16.6035 C.ar   1 LIG       0.17700
      5 C5        -58.6294   -4.1426  -16.2953 C.ar   1 LIG       0.17700
      6 N1        -57.3385   -3.9527  -16.6493 N.ar   1 LIG      -0.60000
      7 H1        -59.6172   -1.0050  -15.5620 H      1 LIG       0.11500
      8 H2        -57.2427   -0.5930  -16.2032 H      1 LIG       0.11500
      9 H3        -60.5114   -3.3324  -15.6262 H      1 LIG       0.11500
     10 H4        -55.8468   -2.5490  -16.8915 H      1 LIG       0.12400
     11 H5        -58.9731   -5.1708  -16.3398 H      1 LIG       0.12400
@<TRIPOS>BOND
      1       1       2 ar
      2       1       3 ar
      3       2       4 ar
      4       3       5 ar
      5       4       6 ar
      6       5       6 ar
      7       1       7 1
      8       2       8 1
      9       3       9 1
     10       4      10 1
     11       5      11 1
@<TRIPOS>ALT_TYPE
CGenFF_4.0_ALT_TYPE_SET
CGenFF_4.0 1 CG2R61 2 CG2R61 3 CG2R61 4 CG2R61 5 CG2R61 6 NG2R60 7 HGR61 8 HGR61 9 HGR61 10 HGR62 11 HGR62
@<TRIPOS>MOLECULE
pyridine
 11 11 0 0 0
****
USER_CHARGES
INVALID_CHARGES
Pose:  15 Cluster:  15 Fr_nu: 2675221 TotEn:   -10.78
@<TRIPOS>ATOM
      1 C1        -73.7905  -11.1044  -44.3690 C.ar   1 LIG      -0.11300
      2 C2        -74.1992  -11.9193  -43.3192 C.ar   1 LIG      -0.11700
      3 C3        -72.6111  -10.3764  -44.2583 C.ar   1 LIG      -0.11700
      4 C4        -73.3992  -11.9711  -42.1891 C.ar   1 LIG       0.17700
      5 C5        -71.8824  -10.4970  -43.0860 C.ar   1 LIG       0.17700
      6 N1        -72.2473  -11.2784  -42.0448 N.ar   1 LIG      -0.60000
      7 H1        -74.3905  -11.0362  -45.2716 H      1 LIG       0.11500
      8 H2        -75.1146  -12.4959  -43.3836 H      1 LIG       0.11500
      9 H3        -72.2734   -9.7343  -45.0637 H      1 LIG       0.11500
     10 H4        -73.6745  -12.5916  -41.3427 H      1 LIG       0.12400
     11 H5        -70.9555   -9.9497  -42.9489 H      1 LIG       0.12400
@<TRIPOS>BOND
      1       1       2 ar
      2       1       3 ar
      3       2       4 ar
      4       3       5 ar
      5       4       6 ar
      6       5       6 ar
      7       1       7 1
      8       2       8 1
      9       3       9 1
     10       4      10 1
     11       5      11 1
@<TRIPOS>ALT_TYPE
CGenFF_4.0_ALT_TYPE_SET
CGenFF_4.0 1 CG2R61 2 CG2R61 3 CG2R61 4 CG2R61 5 CG2R61 6 NG2R60 7 HGR61 8 HGR61 9 HGR61 10 HGR62 11 HGR62
@<TRIPOS>MOLECULE
pyridine
 11 11 0 0 0
****
USER_CHARGES
INVALID_CHARGES
Pose:  16 Cluster:  16 Fr_nu: 713069 TotEn:   -10.15
@<TRIPOS>ATOM
      1 C1        -84.2431    3.8701  -42.8935 C.ar   1 LIG      -0.11300
      2 C2        -85.4658    4.2113  -42.3262 C.ar   1 LIG      -0.11700
      3 C3        -83.6934    2.6172  -42.6457 C.ar   1 LIG      -0.11700
      4 C4        -86.0937    3.2715  -41.5247 C.ar   1 LIG       0.17700
      5 C5        -84.4005    1.7489  -41.8297 C.ar   1 LIG       0.17700
      6 N1        -85.5907    2.0447  -41.2609 N.ar   1 LIG      -0.60000
      7 H1        -83.7193    4.5796  -43.5271 H      1 LIG       0.11500
      8 H2        -85.9132    5.1819  -42.5058 H      1 LIG       0.11500
      9 H3        -82.7413    2.3299  -43.0769 H      1 LIG       0.11500
     10 H4        -87.0489    3.4894  -41.0587 H      1 LIG       0.12400
     11 H5        -84.0151    0.7599  -41.6044 H      1 LIG       0.12400
@<TRIPOS>BOND
      1       1       2 ar
      2       1       3 ar
      3       2       4 ar
      4       3       5 ar
      5       4       6 ar
      6       5       6 ar
      7       1       7 1
      8       2       8 1
      9       3       9 1
     10       4      10 1
     11       5      11 1
@<TRIPOS>ALT_TYPE
CGenFF_4.0_ALT_TYPE_SET
CGenFF_4.0 1 CG2R61 2 CG2R61 3 CG2R61 4 CG2R61 5 CG2R61 6 NG2R60 7 HGR61 8 HGR61 9 HGR61 10 HGR62 11 HGR62
@<TRIPOS>MOLECULE
pyridine
 11 11 0 0 0
****
USER_CHARGES
INVALID_CHARGES
Pose:  17 Cluster:  17 Fr_nu: 816358 TotEn:   -10.14
@<TRIPOS>ATOM
      1 C1        -79.9447  -15.9583  -47.9404 C.ar   1 LIG      -0.11300
      2 C2        -79.9223  -14.9169  -48.8614 C.ar   1 LIG      -0.11700
      3 C3        -80.8379  -17.0102  -48.1103 C.ar   1 LIG      -0.11700
      4 C4        -80.8066  -14.9740  -49.9266 C.ar   1 LIG       0.17700
      5 C5        -81.6814  -16.9735  -49.2089 C.ar   1 LIG       0.17700
      6 N1        -81.6888  -15.9790  -50.1247 N.ar   1 LIG      -0.60000
      7 H1        -79.2677  -15.9498  -47.0914 H      1 LIG       0.11500
      8 H2        -79.2343  -14.0870  -48.7492 H      1 LIG       0.11500
      9 H3        -80.8733  -17.8323  -47.4046 H      1 LIG       0.11500
     10 H4        -80.8285  -14.1860  -50.6720 H      1 LIG       0.12400
     11 H5        -82.3974  -17.7692  -49.3868 H      1 LIG       0.12400
@<TRIPOS>BOND
      1       1       2 ar
      2       1       3 ar
      3       2       4 ar
      4       3       5 ar
      5       4       6 ar
      6       5       6 ar
      7       1       7 1
      8       2       8 1
      9       3       9 1
     10       4      10 1
     11       5      11 1
@<TRIPOS>ALT_TYPE
CGenFF_4.0_ALT_TYPE_SET
CGenFF_4.0 1 CG2R61 2 CG2R61 3 CG2R61 4 CG2R61 5 CG2R61 6 NG2R60 7 HGR61 8 HGR61 9 HGR61 10 HGR62 11 HGR62
@<TRIPOS>MOLECULE
pyridine
 11 11 0 0 0
****
USER_CHARGES
INVALID_CHARGES
Pose:  18 Cluster:  18 Fr_nu:  57179 TotEn:   -10.02
@<TRIPOS>ATOM
      1 C1        -80.2955  -15.2219  -48.4747 C.ar   1 LIG      -0.11300
      2 C2        -80.8843  -16.4617  -48.2524 C.ar   1 LIG      -0.11700
      3 C3        -78.9395  -15.0470  -48.2215 C.ar   1 LIG      -0.11700
      4 C4        -80.0800  -17.4863  -47.7800 C.ar   1 LIG       0.17700
      5 C5        -78.2224  -16.1348  -47.7503 C.ar   1 LIG       0.17700
      6 N1        -78.7595  -17.3543  -47.5222 N.ar   1 LIG      -0.60000
      7 H1        -80.8924  -14.3933  -48.8440 H      1 LIG       0.11500
      8 H2        -81.9392  -16.6211  -48.4431 H      1 LIG       0.11500
      9 H3        -78.4595  -14.0893  -48.3870 H      1 LIG       0.11500
     10 H4        -80.4917  -18.4720  -47.5903 H      1 LIG       0.12400
     11 H5        -77.1619  -16.0509  -47.5363 H      1 LIG       0.12400
@<TRIPOS>BOND
      1       1       2 ar
      2       1       3 ar
      3       2       4 ar
      4       3       5 ar
      5       4       6 ar
      6       5       6 ar
      7       1       7 1
      8       2       8 1
      9       3       9 1
     10       4      10 1
     11       5      11 1
@<TRIPOS>ALT_TYPE
CGenFF_4.0_ALT_TYPE_SET
CGenFF_4.0 1 CG2R61 2 CG2R61 3 CG2R61 4 CG2R61 5 CG2R61 6 NG2R60 7 HGR61 8 HGR61 9 HGR61 10 HGR62 11 HGR62
@<TRIPOS>MOLECULE
pyridine
 11 11 0 0 0
****
USER_CHARGES
INVALID_CHARGES
Pose:  19 Cluster:  19 Fr_nu:  77626 TotEn:    -9.98
@<TRIPOS>ATOM
      1 C1        -76.0692  -16.2239  -27.4885 C.ar   1 LIG      -0.11300
      2 C2        -76.2353  -17.3539  -26.6955 C.ar   1 LIG      -0.11700
      3 C3        -75.9991  -16.3557  -28.8709 C.ar   1 LIG      -0.11700
      4 C4        -76.3250  -18.5830  -27.3286 C.ar   1 LIG       0.17700
      5 C5        -76.0991  -17.6296  -29.4066 C.ar   1 LIG       0.17700
      6 N1        -76.2609  -18.7507  -28.6685 N.ar   1 LIG      -0.60000
      7 H1        -75.9940  -15.2424  -27.0300 H      1 LIG       0.11500
      8 H2        -76.2929  -17.2750  -25.6161 H      1 LIG       0.11500
      9 H3        -75.8694  -15.4888  -29.5087 H      1 LIG       0.11500
     10 H4        -76.4546  -19.4945  -26.7545 H      1 LIG       0.12400
     11 H5        -76.0496  -17.7870  -30.4791 H      1 LIG       0.12400
@<TRIPOS>BOND
      1       1       2 ar
      2       1       3 ar
      3       2       4 ar
      4       3       5 ar
      5       4       6 ar
      6       5       6 ar
      7       1       7 1
      8       2       8 1
      9       3       9 1
     10       4      10 1
     11       5      11 1
@<TRIPOS>ALT_TYPE
CGenFF_4.0_ALT_TYPE_SET
CGenFF_4.0 1 CG2R61 2 CG2R61 3 CG2R61 4 CG2R61 5 CG2R61 6 NG2R60 7 HGR61 8 HGR61 9 HGR61 10 HGR62 11 HGR62
@<TRIPOS>MOLECULE
pyridine
 11 11 0 0 0
****
USER_CHARGES
INVALID_CHARGES
Pose:  20 Cluster:  20 Fr_nu: 2018714 TotEn:    -9.79
@<TRIPOS>ATOM
      1 C1        -59.2958   -2.6178  -17.6719 C.ar   1 LIG      -0.11300
      2 C2        -58.8756   -2.9187  -16.3811 C.ar   1 LIG      -0.11700
      3 C3        -58.5390   -3.0396  -18.7595 C.ar   1 LIG      -0.11700
      4 C4        -57.7008   -3.6381  -16.2326 C.ar   1 LIG       0.17700
      5 C5        -57.3791   -3.7533  -18.5045 C.ar   1 LIG       0.17700
      6 N1        -56.9389   -4.0646  -17.2647 N.ar   1 LIG      -0.60000
      7 H1        -60.2109   -2.0551  -17.8300 H      1 LIG       0.11500
      8 H2        -59.4497   -2.6006  -15.5187 H      1 LIG       0.11500
      9 H3        -58.8469   -2.8160  -19.7745 H      1 LIG       0.11500
     10 H4        -57.3303   -3.8977  -15.2465 H      1 LIG       0.12400
     11 H5        -56.7526   -4.1046  -19.3178 H      1 LIG       0.12400
@<TRIPOS>BOND
      1       1       2 ar
      2       1       3 ar
      3       2       4 ar
      4       3       5 ar
      5       4       6 ar
      6       5       6 ar
      7       1       7 1
      8       2       8 1
      9       3       9 1
     10       4      10 1
     11       5      11 1
@<TRIPOS>ALT_TYPE
CGenFF_4.0_ALT_TYPE_SET
CGenFF_4.0 1 CG2R61 2 CG2R61 3 CG2R61 4 CG2R61 5 CG2R61 6 NG2R60 7 HGR61 8 HGR61 9 HGR61 10 HGR62 11 HGR62
@<TRIPOS>MOLECULE
pyridine
 11 11 0 0 0
****
USER_CHARGES
INVALID_CHARGES
Pose:  21 Cluster:  21 Fr_nu: 526512 TotEn:    -9.71
@<TRIPOS>ATOM
      1 C1        -61.0840    2.9625  -42.4108 C.ar   1 LIG      -0.11300
      2 C2        -61.3979    2.2175  -43.5420 C.ar   1 LIG      -0.11700
      3 C3        -59.9204    2.6837  -41.7025 C.ar   1 LIG      -0.11700
      4 C4        -60.5223    1.2124  -43.9203 C.ar   1 LIG       0.17700
      5 C5        -59.1111    1.6577  -42.1629 C.ar   1 LIG       0.17700
      6 N1        -59.3830    0.9122  -43.2575 N.ar   1 LIG      -0.60000
      7 H1        -61.7452    3.7584  -42.0815 H      1 LIG       0.11500
      8 H2        -62.2992    2.4173  -44.1098 H      1 LIG       0.11500
      9 H3        -59.6559    3.2512  -40.8175 H      1 LIG       0.11500
     10 H4        -60.7224    0.6028  -44.7952 H      1 LIG       0.12400
     11 H5        -58.1926    1.3996  -41.6460 H      1 LIG       0.12400
@<TRIPOS>BOND
      1       1       2 ar
      2       1       3 ar
      3       2       4 ar
      4       3       5 ar
      5       4       6 ar
      6       5       6 ar
      7       1       7 1
      8       2       8 1
      9       3       9 1
     10       4      10 1
     11       5      11 1
@<TRIPOS>ALT_TYPE
CGenFF_4.0_ALT_TYPE_SET
CGenFF_4.0 1 CG2R61 2 CG2R61 3 CG2R61 4 CG2R61 5 CG2R61 6 NG2R60 7 HGR61 8 HGR61 9 HGR61 10 HGR62 11 HGR62
@<TRIPOS>MOLECULE
pyridine
 11 11 0 0 0
****
USER_CHARGES
INVALID_CHARGES
Pose:  22 Cluster:  22 Fr_nu: 387887 TotEn:    -9.65
@<TRIPOS>ATOM
      1 C1        -75.7671  -13.0990  -44.5760 C.ar   1 LIG      -0.11300
      2 C2        -76.3167  -12.7840  -43.3382 C.ar   1 LIG      -0.11700
      3 C3        -74.5808  -12.4953  -44.9776 C.ar   1 LIG      -0.11700
      4 C4        -75.6464  -11.8663  -42.5457 C.ar   1 LIG       0.17700
      5 C5        -73.9883  -11.5903  -44.1118 C.ar   1 LIG       0.17700
      6 N1        -74.4923  -11.2590  -42.9018 N.ar   1 LIG      -0.60000
      7 H1        -76.2628  -13.8132  -45.2266 H      1 LIG       0.11500
      8 H2        -77.2402  -13.2425  -43.0044 H      1 LIG       0.11500
      9 H3        -74.1345  -12.7253  -45.9384 H      1 LIG       0.11500
     10 H4        -76.0343  -11.5867  -41.5717 H      1 LIG       0.12400
     11 H5        -73.0623  -11.0911  -44.3778 H      1 LIG       0.12400
@<TRIPOS>BOND
      1       1       2 ar
      2       1       3 ar
      3       2       4 ar
      4       3       5 ar
      5       4       6 ar
      6       5       6 ar
      7       1       7 1
      8       2       8 1
      9       3       9 1
     10       4      10 1
     11       5      11 1
@<TRIPOS>ALT_TYPE
CGenFF_4.0_ALT_TYPE_SET
CGenFF_4.0 1 CG2R61 2 CG2R61 3 CG2R61 4 CG2R61 5 CG2R61 6 NG2R60 7 HGR61 8 HGR61 9 HGR61 10 HGR62 11 HGR62
@<TRIPOS>MOLECULE
pyridine
 11 11 0 0 0
****
USER_CHARGES
INVALID_CHARGES
Pose:  23 Cluster:  23 Fr_nu:  11967 TotEn:    -9.65
@<TRIPOS>ATOM
      1 C1        -59.6530    2.0089  -37.9262 C.ar   1 LIG      -0.11300
      2 C2        -59.4439    3.2935  -38.4153 C.ar   1 LIG      -0.11700
      3 C3        -58.8121    1.5000  -36.9427 C.ar   1 LIG      -0.11700
      4 C4        -58.3883    4.0228  -37.8922 C.ar   1 LIG       0.17700
      5 C5        -57.7847    2.3095  -36.4857 C.ar   1 LIG       0.17700
      6 N1        -57.5503    3.5623  -36.9367 N.ar   1 LIG      -0.60000
      7 H1        -60.4694    1.4052  -38.3112 H      1 LIG       0.11500
      8 H2        -60.0869    3.7107  -39.1815 H      1 LIG       0.11500
      9 H3        -58.9559    0.5011  -36.5470 H      1 LIG       0.11500
     10 H4        -58.1832    5.0295  -38.2408 H      1 LIG       0.12400
     11 H5        -57.1002    1.9597  -35.7198 H      1 LIG       0.12400
@<TRIPOS>BOND
      1       1       2 ar
      2       1       3 ar
      3       2       4 ar
      4       3       5 ar
      5       4       6 ar
      6       5       6 ar
      7       1       7 1
      8       2       8 1
      9       3       9 1
     10       4      10 1
     11       5      11 1
@<TRIPOS>ALT_TYPE
CGenFF_4.0_ALT_TYPE_SET
CGenFF_4.0 1 CG2R61 2 CG2R61 3 CG2R61 4 CG2R61 5 CG2R61 6 NG2R60 7 HGR61 8 HGR61 9 HGR61 10 HGR62 11 HGR62
@<TRIPOS>MOLECULE
pyridine
 11 11 0 0 0
****
USER_CHARGES
INVALID_CHARGES
Pose:  24 Cluster:  24 Fr_nu: 440429 TotEn:    -9.20
@<TRIPOS>ATOM
      1 C1        -78.3970  -15.7140  -47.2065 C.ar   1 LIG      -0.11300
      2 C2        -78.7344  -14.5749  -47.9290 C.ar   1 LIG      -0.11700
      3 C3        -79.2058  -16.8425  -47.2806 C.ar   1 LIG      -0.11700
      4 C4        -79.8820  -14.6151  -48.7044 C.ar   1 LIG       0.17700
      5 C5        -80.3324  -16.7810  -48.0848 C.ar   1 LIG       0.17700
      6 N1        -80.6926  -15.6926  -48.8013 N.ar   1 LIG      -0.60000
      7 H1        -77.5056  -15.7220  -46.5864 H      1 LIG       0.11500
      8 H2        -78.1186  -13.6841  -47.8867 H      1 LIG       0.11500
      9 H3        -78.9626  -17.7414  -46.7256 H      1 LIG       0.11500
     10 H4        -80.1885  -13.7523  -49.2864 H      1 LIG       0.12400
     11 H5        -80.9970  -17.6339  -48.1766 H      1 LIG       0.12400
@<TRIPOS>BOND
      1       1       2 ar
      2       1       3 ar
      3       2       4 ar
      4       3       5 ar
      5       4       6 ar
      6       5       6 ar
      7       1       7 1
      8       2       8 1
      9       3       9 1
     10       4      10 1
     11       5      11 1
@<TRIPOS>ALT_TYPE
CGenFF_4.0_ALT_TYPE_SET
CGenFF_4.0 1 CG2R61 2 CG2R61 3 CG2R61 4 CG2R61 5 CG2R61 6 NG2R60 7 HGR61 8 HGR61 9 HGR61 10 HGR62 11 HGR62
@<TRIPOS>MOLECULE
pyridine
 11 11 0 0 0
****
USER_CHARGES
INVALID_CHARGES
Pose:  25 Cluster:  25 Fr_nu: 1918919 TotEn:    -8.96
@<TRIPOS>ATOM
      1 C1        -72.4720  -25.7818  -45.1148 C.ar   1 LIG      -0.11300
      2 C2        -72.4891  -25.2960  -43.8122 C.ar   1 LIG      -0.11700
      3 C3        -73.1944  -26.9263  -45.4336 C.ar   1 LIG      -0.11700
      4 C4        -73.2383  -25.9857  -42.8725 C.ar   1 LIG       0.17700
      5 C5        -73.9117  -27.5432  -44.4214 C.ar   1 LIG       0.17700
      6 N1        -73.9525  -27.1008  -43.1445 N.ar   1 LIG      -0.60000
      7 H1        -71.8963  -25.2698  -45.8800 H      1 LIG       0.11500
      8 H2        -71.9340  -24.4056  -43.5410 H      1 LIG       0.11500
      9 H3        -73.1952  -27.3233  -46.4424 H      1 LIG       0.11500
     10 H4        -73.2838  -25.6475  -41.8427 H      1 LIG       0.12400
     11 H5        -74.4912  -28.4394  -44.6175 H      1 LIG       0.12400
@<TRIPOS>BOND
      1       1       2 ar
      2       1       3 ar
      3       2       4 ar
      4       3       5 ar
      5       4       6 ar
      6       5       6 ar
      7       1       7 1
      8       2       8 1
      9       3       9 1
     10       4      10 1
     11       5      11 1
@<TRIPOS>ALT_TYPE
CGenFF_4.0_ALT_TYPE_SET
CGenFF_4.0 1 CG2R61 2 CG2R61 3 CG2R61 4 CG2R61 5 CG2R61 6 NG2R60 7 HGR61 8 HGR61 9 HGR61 10 HGR62 11 HGR62
@<TRIPOS>MOLECULE
pyridine
 11 11 0 0 0
****
USER_CHARGES
INVALID_CHARGES
Pose:  26 Cluster:  26 Fr_nu: 898634 TotEn:    -8.92
@<TRIPOS>ATOM
      1 C1        -74.1825  -11.6900  -43.7881 C.ar   1 LIG      -0.11300
      2 C2        -73.2727  -10.6438  -43.6832 C.ar   1 LIG      -0.11700
      3 C3        -74.5427  -12.1675  -45.0433 C.ar   1 LIG      -0.11700
      4 C4        -72.7560  -10.1137  -44.8544 C.ar   1 LIG       0.17700
      5 C5        -73.9694  -11.5691  -46.1537 C.ar   1 LIG       0.17700
      6 N1        -73.0821  -10.5509  -46.0914 N.ar   1 LIG      -0.60000
      7 H1        -74.6106  -12.1319  -42.8933 H      1 LIG       0.11500
      8 H2        -72.9772  -10.2558  -42.7153 H      1 LIG       0.11500
      9 H3        -75.2504  -12.9818  -45.1491 H      1 LIG       0.11500
     10 H4        -72.0432   -9.2963  -44.8261 H      1 LIG       0.12400
     11 H5        -74.2173  -11.9038  -47.1556 H      1 LIG       0.12400
@<TRIPOS>BOND
      1       1       2 ar
      2       1       3 ar
      3       2       4 ar
      4       3       5 ar
      5       4       6 ar
      6       5       6 ar
      7       1       7 1
      8       2       8 1
      9       3       9 1
     10       4      10 1
     11       5      11 1
@<TRIPOS>ALT_TYPE
CGenFF_4.0_ALT_TYPE_SET
CGenFF_4.0 1 CG2R61 2 CG2R61 3 CG2R61 4 CG2R61 5 CG2R61 6 NG2R60 7 HGR61 8 HGR61 9 HGR61 10 HGR62 11 HGR62
@<TRIPOS>MOLECULE
pyridine
 11 11 0 0 0
****
USER_CHARGES
INVALID_CHARGES
Pose:  27 Cluster:  27 Fr_nu: 910548 TotEn:    -8.55
@<TRIPOS>ATOM
      1 C1        -59.2176    2.5434  -38.8696 C.ar   1 LIG      -0.11300
      2 C2        -57.9041    2.9990  -38.8772 C.ar   1 LIG      -0.11700
      3 C3        -59.6382    1.6679  -37.8747 C.ar   1 LIG      -0.11700
      4 C4        -57.0570    2.5528  -37.8756 C.ar   1 LIG       0.17700
      5 C5        -58.7134    1.2810  -36.9181 C.ar   1 LIG       0.17700
      6 N1        -57.4291    1.7025  -36.8928 N.ar   1 LIG      -0.60000
      7 H1        -59.9122    2.8694  -39.6380 H      1 LIG       0.11500
      8 H2        -57.5544    3.6820  -39.6427 H      1 LIG       0.11500
      9 H3        -60.6573    1.2993  -37.8492 H      1 LIG       0.11500
     10 H4        -56.0229    2.8788  -37.8378 H      1 LIG       0.12400
     11 H5        -58.9905    0.5990  -36.1209 H      1 LIG       0.12400
@<TRIPOS>BOND
      1       1       2 ar
      2       1       3 ar
      3       2       4 ar
      4       3       5 ar
      5       4       6 ar
      6       5       6 ar
      7       1       7 1
      8       2       8 1
      9       3       9 1
     10       4      10 1
     11       5      11 1
@<TRIPOS>ALT_TYPE
CGenFF_4.0_ALT_TYPE_SET
CGenFF_4.0 1 CG2R61 2 CG2R61 3 CG2R61 4 CG2R61 5 CG2R61 6 NG2R60 7 HGR61 8 HGR61 9 HGR61 10 HGR62 11 HGR62
@<TRIPOS>MOLECULE
pyridine
 11 11 0 0 0
****
USER_CHARGES
INVALID_CHARGES
Pose:  28 Cluster:  28 Fr_nu:  23069 TotEn:    -8.53
@<TRIPOS>ATOM
      1 C1        -80.3061  -16.0824  -48.2907 C.ar   1 LIG      -0.11300
      2 C2        -79.9959  -14.7900  -47.8825 C.ar   1 LIG      -0.11700
      3 C3        -79.5074  -17.1449  -47.8828 C.ar   1 LIG      -0.11700
      4 C4        -78.8850  -14.6145  -47.0732 C.ar   1 LIG       0.17700
      5 C5        -78.4182  -16.8640  -47.0737 C.ar   1 LIG       0.17700
      6 N1        -78.0853  -15.6218  -46.6568 N.ar   1 LIG      -0.60000
      7 H1        -81.1684  -16.2612  -48.9260 H      1 LIG       0.11500
      8 H2        -80.6044  -13.9468  -48.1879 H      1 LIG       0.11500
      9 H3        -79.7298  -18.1607  -48.1892 H      1 LIG       0.11500
     10 H4        -78.6007  -13.6259  -46.7282 H      1 LIG       0.12400
     11 H5        -77.7630  -17.6571  -46.7286 H      1 LIG       0.12400
@<TRIPOS>BOND
      1       1       2 ar
      2       1       3 ar
      3       2       4 ar
      4       3       5 ar
      5       4       6 ar
      6       5       6 ar
      7       1       7 1
      8       2       8 1
      9       3       9 1
     10       4      10 1
     11       5      11 1
@<TRIPOS>ALT_TYPE
CGenFF_4.0_ALT_TYPE_SET
CGenFF_4.0 1 CG2R61 2 CG2R61 3 CG2R61 4 CG2R61 5 CG2R61 6 NG2R60 7 HGR61 8 HGR61 9 HGR61 10 HGR62 11 HGR62
@<TRIPOS>MOLECULE
pyridine
 11 11 0 0 0
****
USER_CHARGES
INVALID_CHARGES
Pose:  29 Cluster:  29 Fr_nu: 1337090 TotEn:    -8.34
@<TRIPOS>ATOM
      1 C1        -57.5489    2.5088  -39.0146 C.ar   1 LIG      -0.11300
      2 C2        -58.0702    2.4619  -37.7265 C.ar   1 LIG      -0.11700
      3 C3        -58.4040    2.4288  -40.1081 C.ar   1 LIG      -0.11700
      4 C4        -59.4429    2.3352  -37.5866 C.ar   1 LIG       0.17700
      5 C5        -59.7617    2.3032  -39.8616 C.ar   1 LIG       0.17700
      6 N1        -60.3052    2.2542  -38.6246 N.ar   1 LIG      -0.60000
      7 H1        -56.4781    2.6069  -39.1661 H      1 LIG       0.11500
      8 H2        -57.4228    2.5229  -36.8595 H      1 LIG       0.11500
      9 H3        -58.0199    2.4627  -41.1212 H      1 LIG       0.11500
     10 H4        -59.8987    2.2937  -36.6029 H      1 LIG       0.12400
     11 H5        -60.4713    2.2361  -40.6798 H      1 LIG       0.12400
@<TRIPOS>BOND
      1       1       2 ar
      2       1       3 ar
      3       2       4 ar
      4       3       5 ar
      5       4       6 ar
      6       5       6 ar
      7       1       7 1
      8       2       8 1
      9       3       9 1
     10       4      10 1
     11       5      11 1
@<TRIPOS>ALT_TYPE
CGenFF_4.0_ALT_TYPE_SET
CGenFF_4.0 1 CG2R61 2 CG2R61 3 CG2R61 4 CG2R61 5 CG2R61 6 NG2R60 7 HGR61 8 HGR61 9 HGR61 10 HGR62 11 HGR62
@<TRIPOS>MOLECULE
pyridine
 11 11 0 0 0
****
USER_CHARGES
INVALID_CHARGES
Pose:  30 Cluster:  30 Fr_nu: 259459 TotEn:    -8.32
@<TRIPOS>ATOM
      1 C1        -72.3747  -26.0944  -44.9613 C.ar   1 LIG      -0.11300
      2 C2        -72.9399  -26.6514  -46.1029 C.ar   1 LIG      -0.11700
      3 C3        -73.1723  -25.8374  -43.8518 C.ar   1 LIG      -0.11700
      4 C4        -74.2969  -26.9309  -46.0846 C.ar   1 LIG       0.17700
      5 C5        -74.5189  -26.1530  -43.9343 C.ar   1 LIG       0.17700
      6 N1        -75.1039  -26.6951  -45.0259 N.ar   1 LIG      -0.60000
      7 H1        -71.3146  -25.8603  -44.9365 H      1 LIG       0.11500
      8 H2        -72.3375  -26.8606  -46.9792 H      1 LIG       0.11500
      9 H3        -72.7533  -25.4030  -42.9513 H      1 LIG       0.11500
     10 H4        -74.7854  -27.3656  -46.9503 H      1 LIG       0.12400
     11 H5        -75.1846  -25.9716  -43.0968 H      1 LIG       0.12400
@<TRIPOS>BOND
      1       1       2 ar
      2       1       3 ar
      3       2       4 ar
      4       3       5 ar
      5       4       6 ar
      6       5       6 ar
      7       1       7 1
      8       2       8 1
      9       3       9 1
     10       4      10 1
     11       5      11 1
@<TRIPOS>ALT_TYPE
CGenFF_4.0_ALT_TYPE_SET
CGenFF_4.0 1 CG2R61 2 CG2R61 3 CG2R61 4 CG2R61 5 CG2R61 6 NG2R60 7 HGR61 8 HGR61 9 HGR61 10 HGR62 11 HGR62
@<TRIPOS>MOLECULE
pyridine
 11 11 0 0 0
****
USER_CHARGES
INVALID_CHARGES
Pose:  31 Cluster:  31 Fr_nu: 172845 TotEn:    -8.22
@<TRIPOS>ATOM
      1 C1        -58.9259    3.8441  -38.2241 C.ar   1 LIG      -0.11300
      2 C2        -59.6506    3.2666  -39.2607 C.ar   1 LIG      -0.11700
      3 C3        -58.6165    3.0919  -37.0964 C.ar   1 LIG      -0.11700
      4 C4        -60.0394    1.9440  -39.1220 C.ar   1 LIG       0.17700
      5 C5        -59.0517    1.7771  -37.0544 C.ar   1 LIG       0.17700
      6 N1        -59.7577    1.1816  -38.0417 N.ar   1 LIG      -0.60000
      7 H1        -58.6035    4.8786  -38.2946 H      1 LIG       0.11500
      8 H2        -59.9028    3.8337  -40.1492 H      1 LIG       0.11500
      9 H3        -58.0531    3.5214  -36.2759 H      1 LIG       0.11500
     10 H4        -60.6067    1.4479  -39.9025 H      1 LIG       0.12400
     11 H5        -58.8373    1.1477  -36.1970 H      1 LIG       0.12400
@<TRIPOS>BOND
      1       1       2 ar
      2       1       3 ar
      3       2       4 ar
      4       3       5 ar
      5       4       6 ar
      6       5       6 ar
      7       1       7 1
      8       2       8 1
      9       3       9 1
     10       4      10 1
     11       5      11 1
@<TRIPOS>ALT_TYPE
CGenFF_4.0_ALT_TYPE_SET
CGenFF_4.0 1 CG2R61 2 CG2R61 3 CG2R61 4 CG2R61 5 CG2R61 6 NG2R60 7 HGR61 8 HGR61 9 HGR61 10 HGR62 11 HGR62
@<TRIPOS>MOLECULE
pyridine
 11 11 0 0 0
****
USER_CHARGES
INVALID_CHARGES
Pose:  32 Cluster:  32 Fr_nu: 3544721 TotEn:    -7.87
@<TRIPOS>ATOM
      1 C1        -50.0508  -26.5524  -22.6688 C.ar   1 LIG      -0.11300
      2 C2        -49.4110  -26.5193  -21.4348 C.ar   1 LIG      -0.11700
      3 C3        -51.1886  -25.7807  -22.8766 C.ar   1 LIG      -0.11700
      4 C4        -49.9446  -25.7047  -20.4492 C.ar   1 LIG       0.17700
      5 C5        -51.6429  -24.9994  -21.8264 C.ar   1 LIG       0.17700
      6 N1        -51.0480  -24.9412  -20.6137 N.ar   1 LIG      -0.60000
      7 H1        -49.6639  -27.1790  -23.4668 H      1 LIG       0.11500
      8 H2        -48.5226  -27.1121  -21.2504 H      1 LIG       0.11500
      9 H3        -51.7041  -25.7912  -23.8302 H      1 LIG       0.11500
     10 H4        -49.4826  -25.6442  -19.4694 H      1 LIG       0.12400
     11 H5        -52.5267  -24.3796  -21.9365 H      1 LIG       0.12400
@<TRIPOS>BOND
      1       1       2 ar
      2       1       3 ar
      3       2       4 ar
      4       3       5 ar
      5       4       6 ar
      6       5       6 ar
      7       1       7 1
      8       2       8 1
      9       3       9 1
     10       4      10 1
     11       5      11 1
@<TRIPOS>ALT_TYPE
CGenFF_4.0_ALT_TYPE_SET
CGenFF_4.0 1 CG2R61 2 CG2R61 3 CG2R61 4 CG2R61 5 CG2R61 6 NG2R60 7 HGR61 8 HGR61 9 HGR61 10 HGR62 11 HGR62
@<TRIPOS>MOLECULE
pyridine
 11 11 0 0 0
****
USER_CHARGES
INVALID_CHARGES
Pose:  33 Cluster:  33 Fr_nu: 1544658 TotEn:    -7.67
@<TRIPOS>ATOM
      1 C1        -58.0521    3.3825  -37.3036 C.ar   1 LIG      -0.11300
      2 C2        -58.9883    2.3999  -37.0015 C.ar   1 LIG      -0.11700
      3 C3        -57.6940    3.6102  -38.6276 C.ar   1 LIG      -0.11700
      4 C4        -59.5327    1.6781  -38.0515 C.ar   1 LIG       0.17700
      5 C5        -58.2962    2.8341  -39.6048 C.ar   1 LIG       0.17700
      6 N1        -59.2096    1.8705  -39.3500 N.ar   1 LIG      -0.60000
      7 H1        -57.6019    3.9693  -36.5085 H      1 LIG       0.11500
      8 H2        -59.2828    2.2054  -35.9768 H      1 LIG       0.11500
      9 H3        -56.9660    4.3706  -38.8865 H      1 LIG       0.11500
     10 H4        -60.2668    0.9005  -37.8682 H      1 LIG       0.12400
     11 H5        -58.0511    2.9713  -40.6529 H      1 LIG       0.12400
@<TRIPOS>BOND
      1       1       2 ar
      2       1       3 ar
      3       2       4 ar
      4       3       5 ar
      5       4       6 ar
      6       5       6 ar
      7       1       7 1
      8       2       8 1
      9       3       9 1
     10       4      10 1
     11       5      11 1
@<TRIPOS>ALT_TYPE
CGenFF_4.0_ALT_TYPE_SET
CGenFF_4.0 1 CG2R61 2 CG2R61 3 CG2R61 4 CG2R61 5 CG2R61 6 NG2R60 7 HGR61 8 HGR61 9 HGR61 10 HGR62 11 HGR62
@<TRIPOS>MOLECULE
pyridine
 11 11 0 0 0
****
USER_CHARGES
INVALID_CHARGES
Pose:  34 Cluster:  34 Fr_nu:  18914 TotEn:    -7.55
@<TRIPOS>ATOM
      1 C1        -57.6937    3.3519  -37.7756 C.ar   1 LIG      -0.11300
      2 C2        -57.4247    2.7346  -36.5591 C.ar   1 LIG      -0.11700
      3 C3        -58.7720    2.9245  -38.5423 C.ar   1 LIG      -0.11700
      4 C4        -58.2575    1.7028  -36.1572 C.ar   1 LIG       0.17700
      5 C5        -59.5444    1.8840  -38.0518 C.ar   1 LIG       0.17700
      6 N1        -59.3142    1.2600  -36.8748 N.ar   1 LIG      -0.60000
      7 H1        -57.0636    4.1640  -38.1259 H      1 LIG       0.11500
      8 H2        -56.5899    3.0513  -35.9448 H      1 LIG       0.11500
      9 H3        -59.0002    3.3906  -39.4940 H      1 LIG       0.11500
     10 H4        -58.0897    1.1889  -35.2165 H      1 LIG       0.12400
     11 H5        -60.3966    1.5126  -38.6115 H      1 LIG       0.12400
@<TRIPOS>BOND
      1       1       2 ar
      2       1       3 ar
      3       2       4 ar
      4       3       5 ar
      5       4       6 ar
      6       5       6 ar
      7       1       7 1
      8       2       8 1
      9       3       9 1
     10       4      10 1
     11       5      11 1
@<TRIPOS>ALT_TYPE
CGenFF_4.0_ALT_TYPE_SET
CGenFF_4.0 1 CG2R61 2 CG2R61 3 CG2R61 4 CG2R61 5 CG2R61 6 NG2R60 7 HGR61 8 HGR61 9 HGR61 10 HGR62 11 HGR62
@<TRIPOS>MOLECULE
pyridine
 11 11 0 0 0
****
USER_CHARGES
INVALID_CHARGES
Pose:  35 Cluster:  35 Fr_nu: 948011 TotEn:    -7.30
@<TRIPOS>ATOM
      1 C1        -71.6325  -10.7313  -42.7064 C.ar   1 LIG      -0.11300
      2 C2        -71.5472   -9.8073  -43.7418 C.ar   1 LIG      -0.11700
      3 C3        -72.6327  -11.6969  -42.7244 C.ar   1 LIG      -0.11700
      4 C4        -72.4790   -9.8907  -44.7639 C.ar   1 LIG       0.17700
      5 C5        -73.5160  -11.6957  -43.7918 C.ar   1 LIG       0.17700
      6 N1        -73.4648  -10.8143  -44.8158 N.ar   1 LIG      -0.60000
      7 H1        -70.9211  -10.6985  -41.8866 H      1 LIG       0.11500
      8 H2        -70.7757   -9.0461  -43.7488 H      1 LIG       0.11500
      9 H3        -72.7186  -12.4270  -41.9276 H      1 LIG       0.11500
     10 H4        -72.4553   -9.1929  -45.5943 H      1 LIG       0.12400
     11 H5        -74.3149  -12.4275  -43.8531 H      1 LIG       0.12400
@<TRIPOS>BOND
      1       1       2 ar
      2       1       3 ar
      3       2       4 ar
      4       3       5 ar
      5       4       6 ar
      6       5       6 ar
      7       1       7 1
      8       2       8 1
      9       3       9 1
     10       4      10 1
     11       5      11 1
@<TRIPOS>ALT_TYPE
CGenFF_4.0_ALT_TYPE_SET
CGenFF_4.0 1 CG2R61 2 CG2R61 3 CG2R61 4 CG2R61 5 CG2R61 6 NG2R60 7 HGR61 8 HGR61 9 HGR61 10 HGR62 11 HGR62
@<TRIPOS>MOLECULE
pyridine
 11 11 0 0 0
****
USER_CHARGES
INVALID_CHARGES
Pose:  36 Cluster:  36 Fr_nu: 487042 TotEn:    -6.05
@<TRIPOS>ATOM
      1 C1        -59.1097   -4.2921  -18.1944 C.ar   1 LIG      -0.11300
      2 C2        -59.2966   -4.9286  -16.9724 C.ar   1 LIG      -0.11700
      3 C3        -57.9313   -3.5947  -18.4356 C.ar   1 LIG      -0.11700
      4 C4        -58.2827   -4.8383  -16.0324 C.ar   1 LIG       0.17700
      5 C5        -56.9787   -3.5638  -17.4300 C.ar   1 LIG       0.17700
      6 N1        -57.1244   -4.1699  -16.2303 N.ar   1 LIG      -0.60000
      7 H1        -59.8813   -4.3390  -18.9570 H      1 LIG       0.11500
      8 H2        -60.2068   -5.4783  -16.7626 H      1 LIG       0.11500
      9 H3        -57.7642   -3.0905  -19.3806 H      1 LIG       0.11500
     10 H4        -58.3802   -5.3171  -15.0637 H      1 LIG       0.12400
     11 H5        -56.0424   -3.0328  -17.5674 H      1 LIG       0.12400
@<TRIPOS>BOND
      1       1       2 ar
      2       1       3 ar
      3       2       4 ar
      4       3       5 ar
      5       4       6 ar
      6       5       6 ar
      7       1       7 1
      8       2       8 1
      9       3       9 1
     10       4      10 1
     11       5      11 1
@<TRIPOS>ALT_TYPE
CGenFF_4.0_ALT_TYPE_SET
CGenFF_4.0 1 CG2R61 2 CG2R61 3 CG2R61 4 CG2R61 5 CG2R61 6 NG2R60 7 HGR61 8 HGR61 9 HGR61 10 HGR62 11 HGR62
@<TRIPOS>MOLECULE
pyridine
 11 11 0 0 0
****
USER_CHARGES
INVALID_CHARGES
Pose:  37 Cluster:  37 Fr_nu: 114505 TotEn:    -4.98
@<TRIPOS>ATOM
      1 C1        -74.3873  -11.8743  -45.0480 C.ar   1 LIG      -0.11300
      2 C2        -73.3346  -10.9732  -44.9328 C.ar   1 LIG      -0.11700
      3 C3        -75.0066  -12.3615  -43.9025 C.ar   1 LIG      -0.11700
      4 C4        -72.9422  -10.5938  -43.6592 C.ar   1 LIG       0.17700
      5 C5        -74.5392  -11.9202  -42.6751 C.ar   1 LIG       0.17700
      6 N1        -73.5193  -11.0457  -42.5234 N.ar   1 LIG      -0.60000
      7 H1        -74.7239  -12.1967  -46.0288 H      1 LIG       0.11500
      8 H2        -72.8374  -10.5801  -45.8118 H      1 LIG       0.11500
      9 H3        -75.8287  -13.0651  -43.9683 H      1 LIG       0.11500
     10 H4        -72.1259   -9.8936  -43.5160 H      1 LIG       0.12400
     11 H5        -74.9873  -12.2704  -41.7510 H      1 LIG       0.12400
@<TRIPOS>BOND
      1       1       2 ar
      2       1       3 ar
      3       2       4 ar
      4       3       5 ar
      5       4       6 ar
      6       5       6 ar
      7       1       7 1
      8       2       8 1
      9       3       9 1
     10       4      10 1
     11       5      11 1
@<TRIPOS>ALT_TYPE
CGenFF_4.0_ALT_TYPE_SET
CGenFF_4.0 1 CG2R61 2 CG2R61 3 CG2R61 4 CG2R61 5 CG2R61 6 NG2R60 7 HGR61 8 HGR61 9 HGR61 10 HGR62 11 HGR62
@<TRIPOS>MOLECULE
pyridine
 11 11 0 0 0
****
USER_CHARGES
INVALID_CHARGES
Pose:  38 Cluster:  38 Fr_nu: 3544221 TotEn:    -4.72
@<TRIPOS>ATOM
      1 C1        -45.8685   -9.3261  -27.1900 C.ar   1 LIG      -0.11300
      2 C2        -44.7007   -8.6353  -27.4933 C.ar   1 LIG      -0.11700
      3 C3        -46.9040   -9.3707  -28.1168 C.ar   1 LIG      -0.11700
      4 C4        -44.6186   -8.0106  -28.7273 C.ar   1 LIG       0.17700
      5 C5        -46.7234   -8.7129  -29.3228 C.ar   1 LIG       0.17700
      6 N1        -45.6034   -8.0316  -29.6532 N.ar   1 LIG      -0.60000
      7 H1        -45.9718   -9.8283  -26.2327 H      1 LIG       0.11500
      8 H2        -43.8806   -8.5875  -26.7863 H      1 LIG       0.11500
      9 H3        -47.8236   -9.9028  -27.9017 H      1 LIG       0.11500
     10 H4        -43.7288   -7.4586  -29.0114 H      1 LIG       0.12400
     11 H5        -47.5009   -8.7164  -30.0797 H      1 LIG       0.12400
@<TRIPOS>BOND
      1       1       2 ar
      2       1       3 ar
      3       2       4 ar
      4       3       5 ar
      5       4       6 ar
      6       5       6 ar
      7       1       7 1
      8       2       8 1
      9       3       9 1
     10       4      10 1
     11       5      11 1
@<TRIPOS>ALT_TYPE
CGenFF_4.0_ALT_TYPE_SET
CGenFF_4.0 1 CG2R61 2 CG2R61 3 CG2R61 4 CG2R61 5 CG2R61 6 NG2R60 7 HGR61 8 HGR61 9 HGR61 10 HGR62 11 HGR62
@<TRIPOS>MOLECULE
cyclopropane
 9 9 0 0 0
****
USER_CHARGES
INVALID_CHARGES
Pose:   1 Cluster:   1 Fr_nu:  58566 TotEn:    -7.61
@<TRIPOS>ATOM
      1 C1        -59.3452    1.5957  -37.8437 C.3    1 LIG      -0.18000
      2 C2        -58.4654    1.1564  -36.7103 C.3    1 LIG      -0.18000
      3 C3        -58.7795    2.6120  -36.8958 C.3    1 LIG      -0.18000
      4 H1        -58.9361    1.5568  -38.8454 H      1 LIG       0.09000
      5 H2        -60.4032    1.3765  -37.7758 H      1 LIG       0.09000
      6 H3        -58.9311    0.6414  -35.8794 H      1 LIG       0.09000
      7 H4        -57.4636    0.8216  -36.9485 H      1 LIG       0.09000
      8 H5        -57.9894    3.2569  -37.2592 H      1 LIG       0.09000
      9 H6        -59.4570    3.0762  -36.1901 H      1 LIG       0.09000
@<TRIPOS>BOND
      1       1       2 1
      2       1       3 1
      3       2       3 1
      4       1       4 1
      5       1       5 1
      6       2       6 1
      7       2       7 1
      8       3       8 1
      9       3       9 1
@<TRIPOS>ALT_TYPE
CGenFF_4.0_ALT_TYPE_SET
CGenFF_4.0 1 CG3C31 2 CG3C31 3 CG3C31 4 HGA2 5 HGA2 6 HGA2 7 HGA2 8 HGA2 9 HGA2
@<TRIPOS>MOLECULE
cyclopropane
 9 9 0 0 0
****
USER_CHARGES
INVALID_CHARGES
Pose:   2 Cluster:   2 Fr_nu: 234010 TotEn:    -7.54
@<TRIPOS>ATOM
      1 C1        -70.9910   -9.7849  -44.2203 C.3    1 LIG      -0.18000
      2 C2        -72.4421   -9.8029  -43.8386 C.3    1 LIG      -0.18000
      3 C3        -71.4122  -10.3597  -42.8998 C.3    1 LIG      -0.18000
      4 H1        -70.6620  -10.4732  -44.9887 H      1 LIG       0.09000
      5 H2        -70.4793   -8.8309  -44.2151 H      1 LIG       0.09000
      6 H3        -72.9073   -8.8609  -43.5764 H      1 LIG       0.09000
      7 H4        -73.0906  -10.5032  -44.3498 H      1 LIG       0.09000
      8 H5        -71.3672  -11.4347  -42.7794 H      1 LIG       0.09000
      9 H6        -71.1841   -9.7921  -42.0064 H      1 LIG       0.09000
@<TRIPOS>BOND
      1       1       2 1
      2       1       3 1
      3       2       3 1
      4       1       4 1
      5       1       5 1
      6       2       6 1
      7       2       7 1
      8       3       8 1
      9       3       9 1
@<TRIPOS>ALT_TYPE
CGenFF_4.0_ALT_TYPE_SET
CGenFF_4.0 1 CG3C31 2 CG3C31 3 CG3C31 4 HGA2 5 HGA2 6 HGA2 7 HGA2 8 HGA2 9 HGA2
@<TRIPOS>MOLECULE
cyclopropane
 9 9 0 0 0
****
USER_CHARGES
INVALID_CHARGES
Pose:   3 Cluster:   3 Fr_nu:  75532 TotEn:    -6.60
@<TRIPOS>ATOM
      1 C1        -46.6835   -1.0737  -42.9889 C.3    1 LIG      -0.18000
      2 C2        -47.2169    0.1393  -42.2846 C.3    1 LIG      -0.18000
      3 C3        -48.1423   -0.7342  -43.0800 C.3    1 LIG      -0.18000
      4 H1        -46.0732   -0.9189  -43.8698 H      1 LIG       0.09000
      5 H2        -46.4006   -1.9254  -42.3836 H      1 LIG       0.09000
      6 H3        -47.2930    0.1039  -41.2050 H      1 LIG       0.09000
      7 H4        -46.9658    1.1109  -42.6909 H      1 LIG       0.09000
      8 H5        -48.5138   -0.3506  -44.0218 H      1 LIG       0.09000
      9 H6        -48.8406   -1.3575  -42.5357 H      1 LIG       0.09000
@<TRIPOS>BOND
      1       1       2 1
      2       1       3 1
      3       2       3 1
      4       1       4 1
      5       1       5 1
      6       2       6 1
      7       2       7 1
      8       3       8 1
      9       3       9 1
@<TRIPOS>ALT_TYPE
CGenFF_4.0_ALT_TYPE_SET
CGenFF_4.0 1 CG3C31 2 CG3C31 3 CG3C31 4 HGA2 5 HGA2 6 HGA2 7 HGA2 8 HGA2 9 HGA2
@<TRIPOS>MOLECULE
cyclopropane
 9 9 0 0 0
****
USER_CHARGES
INVALID_CHARGES
Pose:   4 Cluster:   4 Fr_nu:  77541 TotEn:    -6.31
@<TRIPOS>ATOM
      1 C1        -76.0472  -11.7463  -42.9906 C.3    1 LIG      -0.18000
      2 C2        -74.6070  -12.1500  -42.8694 C.3    1 LIG      -0.18000
      3 C3        -75.6005  -13.0900  -43.4870 C.3    1 LIG      -0.18000
      4 H1        -76.6408  -11.7141  -42.0856 H      1 LIG       0.09000
      5 H2        -76.3006  -10.9949  -43.7275 H      1 LIG       0.09000
      6 H3        -73.8909  -11.6704  -43.5249 H      1 LIG       0.09000
      7 H4        -74.2306  -12.3899  -41.8830 H      1 LIG       0.09000
      8 H5        -75.8931  -13.9622  -42.9162 H      1 LIG       0.09000
      9 H6        -75.5533  -13.2422  -44.5580 H      1 LIG       0.09000
@<TRIPOS>BOND
      1       1       2 1
      2       1       3 1
      3       2       3 1
      4       1       4 1
      5       1       5 1
      6       2       6 1
      7       2       7 1
      8       3       8 1
      9       3       9 1
@<TRIPOS>ALT_TYPE
CGenFF_4.0_ALT_TYPE_SET
CGenFF_4.0 1 CG3C31 2 CG3C31 3 CG3C31 4 HGA2 5 HGA2 6 HGA2 7 HGA2 8 HGA2 9 HGA2
@<TRIPOS>MOLECULE
cyclopropane
 9 9 0 0 0
****
USER_CHARGES
INVALID_CHARGES
Pose:   5 Cluster:   5 Fr_nu:  19117 TotEn:    -6.17
@<TRIPOS>ATOM
      1 C1        -59.7955    3.1376  -38.3555 C.3    1 LIG      -0.18000
      2 C2        -59.7897    1.7064  -38.8065 C.3    1 LIG      -0.18000
      3 C3        -58.9602    2.1253  -37.6282 C.3    1 LIG      -0.18000
      4 H1        -59.2836    3.8643  -38.9737 H      1 LIG       0.09000
      5 H2        -60.6845    3.5074  -37.8605 H      1 LIG       0.09000
      6 H3        -60.6749    1.1127  -38.6151 H      1 LIG       0.09000
      7 H4        -59.2739    1.4691  -39.7284 H      1 LIG       0.09000
      8 H5        -57.8861    2.1703  -37.7571 H      1 LIG       0.09000
      9 H6        -59.2875    1.8140  -36.6441 H      1 LIG       0.09000
@<TRIPOS>BOND
      1       1       2 1
      2       1       3 1
      3       2       3 1
      4       1       4 1
      5       1       5 1
      6       2       6 1
      7       2       7 1
      8       3       8 1
      9       3       9 1
@<TRIPOS>ALT_TYPE
CGenFF_4.0_ALT_TYPE_SET
CGenFF_4.0 1 CG3C31 2 CG3C31 3 CG3C31 4 HGA2 5 HGA2 6 HGA2 7 HGA2 8 HGA2 9 HGA2
@<TRIPOS>MOLECULE
cyclopropane
 9 9 0 0 0
****
USER_CHARGES
INVALID_CHARGES
Pose:   6 Cluster:   6 Fr_nu: 102883 TotEn:    -5.98
@<TRIPOS>ATOM
      1 C1        -76.3928  -17.0634  -28.5104 C.3    1 LIG      -0.18000
      2 C2        -75.9737  -18.4579  -28.8731 C.3    1 LIG      -0.18000
      3 C3        -76.5650  -17.5565  -29.9170 C.3    1 LIG      -0.18000
      4 H1        -77.2823  -16.9445  -27.9045 H      1 LIG       0.09000
      5 H2        -75.6143  -16.3349  -28.3229 H      1 LIG       0.09000
      6 H3        -74.9130  -18.6681  -28.9298 H      1 LIG       0.09000
      7 H4        -76.5810  -19.2783  -28.5117 H      1 LIG       0.09000
      8 H5        -77.5702  -17.7698  -30.2580 H      1 LIG       0.09000
      9 H6        -75.9021  -17.1597  -30.6757 H      1 LIG       0.09000
@<TRIPOS>BOND
      1       1       2 1
      2       1       3 1
      3       2       3 1
      4       1       4 1
      5       1       5 1
      6       2       6 1
      7       2       7 1
      8       3       8 1
      9       3       9 1
@<TRIPOS>ALT_TYPE
CGenFF_4.0_ALT_TYPE_SET
CGenFF_4.0 1 CG3C31 2 CG3C31 3 CG3C31 4 HGA2 5 HGA2 6 HGA2 7 HGA2 8 HGA2 9 HGA2
@<TRIPOS>MOLECULE
cyclopropane
 9 9 0 0 0
****
USER_CHARGES
INVALID_CHARGES
Pose:   7 Cluster:   7 Fr_nu:  10921 TotEn:    -5.59
@<TRIPOS>ATOM
      1 C1        -58.0135    1.6143  -36.6685 C.3    1 LIG      -0.18000
      2 C2        -57.4625    3.0061  -36.7735 C.3    1 LIG      -0.18000
      3 C3        -57.7890    2.2324  -38.0172 C.3    1 LIG      -0.18000
      4 H1        -57.3398    0.8264  -36.3557 H      1 LIG       0.09000
      5 H2        -59.0353    1.5000  -36.3297 H      1 LIG       0.09000
      6 H3        -58.1135    3.8288  -36.5054 H      1 LIG       0.09000
      7 H4        -56.4178    3.1558  -36.5316 H      1 LIG       0.09000
      8 H5        -56.9642    1.8610  -38.6121 H      1 LIG       0.09000
      9 H6        -58.6600    2.5341  -38.5854 H      1 LIG       0.09000
@<TRIPOS>BOND
      1       1       2 1
      2       1       3 1
      3       2       3 1
      4       1       4 1
      5       1       5 1
      6       2       6 1
      7       2       7 1
      8       3       8 1
      9       3       9 1
@<TRIPOS>ALT_TYPE
CGenFF_4.0_ALT_TYPE_SET
CGenFF_4.0 1 CG3C31 2 CG3C31 3 CG3C31 4 HGA2 5 HGA2 6 HGA2 7 HGA2 8 HGA2 9 HGA2
@<TRIPOS>MOLECULE
cyclopropane
 9 9 0 0 0
****
USER_CHARGES
INVALID_CHARGES
Pose:   8 Cluster:   8 Fr_nu: 133661 TotEn:    -5.58
@<TRIPOS>ATOM
      1 C1        -72.2757  -25.8602  -44.2191 C.3    1 LIG      -0.18000
      2 C2        -73.2539  -26.2693  -43.1573 C.3    1 LIG      -0.18000
      3 C3        -72.4799  -24.9918  -43.0126 C.3    1 LIG      -0.18000
      4 H1        -71.3478  -26.4137  -44.2916 H      1 LIG       0.09000
      5 H2        -72.6726  -25.5122  -45.1642 H      1 LIG       0.09000
      6 H3        -74.3095  -26.1966  -43.3877 H      1 LIG       0.09000
      7 H4        -72.9851  -27.0981  -42.5146 H      1 LIG       0.09000
      8 H5        -71.6899  -24.9609  -42.2729 H      1 LIG       0.09000
      9 H6        -73.0145  -24.0597  -43.1463 H      1 LIG       0.09000
@<TRIPOS>BOND
      1       1       2 1
      2       1       3 1
      3       2       3 1
      4       1       4 1
      5       1       5 1
      6       2       6 1
      7       2       7 1
      8       3       8 1
      9       3       9 1
@<TRIPOS>ALT_TYPE
CGenFF_4.0_ALT_TYPE_SET
CGenFF_4.0 1 CG3C31 2 CG3C31 3 CG3C31 4 HGA2 5 HGA2 6 HGA2 7 HGA2 8 HGA2 9 HGA2
@<TRIPOS>MOLECULE
cyclopropane
 9 9 0 0 0
****
USER_CHARGES
INVALID_CHARGES
Pose:   9 Cluster:   9 Fr_nu: 214124 TotEn:    -5.57
@<TRIPOS>ATOM
      1 C1        -75.0508  -11.7841  -43.3071 C.3    1 LIG      -0.18000
      2 C2        -75.0691  -12.4050  -44.6731 C.3    1 LIG      -0.18000
      3 C3        -73.9492  -11.4861  -44.2814 C.3    1 LIG      -0.18000
      4 H1        -75.7670  -10.9991  -43.0992 H      1 LIG       0.09000
      5 H2        -74.8200  -12.4237  -42.4648 H      1 LIG       0.09000
      6 H3        -74.8506  -13.4627  -44.7502 H      1 LIG       0.09000
      7 H4        -75.7975  -12.0383  -45.3853 H      1 LIG       0.09000
      8 H5        -73.9241  -10.5009  -44.7295 H      1 LIG       0.09000
      9 H6        -72.9774  -11.9256  -44.0944 H      1 LIG       0.09000
@<TRIPOS>BOND
      1       1       2 1
      2       1       3 1
      3       2       3 1
      4       1       4 1
      5       1       5 1
      6       2       6 1
      7       2       7 1
      8       3       8 1
      9       3       9 1
@<TRIPOS>ALT_TYPE
CGenFF_4.0_ALT_TYPE_SET
CGenFF_4.0 1 CG3C31 2 CG3C31 3 CG3C31 4 HGA2 5 HGA2 6 HGA2 7 HGA2 8 HGA2 9 HGA2
@<TRIPOS>MOLECULE
cyclopropane
 9 9 0 0 0
****
USER_CHARGES
INVALID_CHARGES
Pose:  10 Cluster:  10 Fr_nu: 778440 TotEn:    -5.32
@<TRIPOS>ATOM
      1 C1        -73.1713  -11.2774  -43.2444 C.3    1 LIG      -0.18000
      2 C2        -72.0705  -10.2818  -43.4652 C.3    1 LIG      -0.18000
      3 C3        -71.8590  -11.4405  -42.5354 C.3    1 LIG      -0.18000
      4 H1        -74.0262  -10.9638  -42.6585 H      1 LIG       0.09000
      5 H2        -73.3990  -11.9651  -44.0488 H      1 LIG       0.09000
      6 H3        -71.5571  -10.2994  -44.4185 H      1 LIG       0.09000
      7 H4        -72.1838   -9.2978  -43.0281 H      1 LIG       0.09000
      8 H5        -71.8304  -11.2365  -41.4725 H      1 LIG       0.09000
      9 H6        -71.2039  -12.2379  -42.8631 H      1 LIG       0.09000
@<TRIPOS>BOND
      1       1       2 1
      2       1       3 1
      3       2       3 1
      4       1       4 1
      5       1       5 1
      6       2       6 1
      7       2       7 1
      8       3       8 1
      9       3       9 1
@<TRIPOS>ALT_TYPE
CGenFF_4.0_ALT_TYPE_SET
CGenFF_4.0 1 CG3C31 2 CG3C31 3 CG3C31 4 HGA2 5 HGA2 6 HGA2 7 HGA2 8 HGA2 9 HGA2
@<TRIPOS>MOLECULE
pyrrole
 10 10 0 0 0
****
USER_CHARGES
INVALID_CHARGES
Pose:   1 Cluster:   1 Fr_nu: 585705 TotEn:   -14.23
@<TRIPOS>ATOM
      1 C1        -78.8841  -15.8646  -47.3969 C.2    1 LIG      -0.25700
      2 C2        -78.7371  -15.8809  -48.8059 C.2    1 LIG      -0.25700
      3 C3        -79.5034  -14.6808  -47.0616 C.2    1 LIG      -0.04700
      4 C4        -79.2711  -14.7066  -49.2887 C.2    1 LIG      -0.04700
      5 N1        -79.7337  -13.9848  -48.2195 N.pl3  1 LIG      -0.36000
      6 H1        -78.5727  -16.6324  -46.7027 H      1 LIG       0.15400
      7 H2        -78.2906  -16.6620  -49.4049 H      1 LIG       0.15400
      8 H3        -79.7994  -14.2724  -46.1057 H      1 LIG       0.14000
      9 H4        -79.3641  -14.3223  -50.2948 H      1 LIG       0.14000
     10 H5        -80.1771  -13.0784  -48.2762 H      1 LIG       0.38000
@<TRIPOS>BOND
      1       1       2 1
      2       1       3 2
      3       2       4 2
      4       3       5 1
      5       4       5 1
      6       1       6 1
      7       2       7 1
      8       3       8 1
      9       4       9 1
     10       5      10 1
@<TRIPOS>ALT_TYPE
CGenFF_4.0_ALT_TYPE_SET
CGenFF_4.0 1 CG2R51 2 CG2R51 3 CG2R51 4 CG2R51 5 NG2R51 6 HGR51 7 HGR51 8 HGR52 9 HGR52 10 HGP1
@<TRIPOS>MOLECULE
pyrrole
 10 10 0 0 0
****
USER_CHARGES
INVALID_CHARGES
Pose:   2 Cluster:   2 Fr_nu: 1374079 TotEn:   -13.96
@<TRIPOS>ATOM
      1 C1        -71.6395   -9.9411  -43.7890 C.2    1 LIG      -0.25700
      2 C2        -71.5778  -10.7920  -42.6579 C.2    1 LIG      -0.25700
      3 C3        -72.6664  -10.3931  -44.5882 C.2    1 LIG      -0.04700
      4 C4        -72.5687  -11.7381  -42.8004 C.2    1 LIG      -0.04700
      5 N1        -73.2238  -11.4860  -43.9775 N.pl3  1 LIG      -0.36000
      6 H1        -71.0049   -9.0913  -43.9977 H      1 LIG       0.15400
      7 H2        -70.8870  -10.7245  -41.8294 H      1 LIG       0.15400
      8 H3        -73.0486  -10.0364  -45.5342 H      1 LIG       0.14000
      9 H4        -72.8659  -12.5645  -42.1703 H      1 LIG       0.14000
     10 H5        -73.9995  -12.0233  -44.3395 H      1 LIG       0.38000
@<TRIPOS>BOND
      1       1       2 1
      2       1       3 2
      3       2       4 2
      4       3       5 1
      5       4       5 1
      6       1       6 1
      7       2       7 1
      8       3       8 1
      9       4       9 1
     10       5      10 1
@<TRIPOS>ALT_TYPE
CGenFF_4.0_ALT_TYPE_SET
CGenFF_4.0 1 CG2R51 2 CG2R51 3 CG2R51 4 CG2R51 5 NG2R51 6 HGR51 7 HGR51 8 HGR52 9 HGR52 10 HGP1
@<TRIPOS>MOLECULE
pyrrole
 10 10 0 0 0
****
USER_CHARGES
INVALID_CHARGES
Pose:   3 Cluster:   3 Fr_nu: 2025538 TotEn:   -13.88
@<TRIPOS>ATOM
      1 C1        -79.7718  -15.6292  -48.2299 C.2    1 LIG      -0.25700
      2 C2        -80.6656  -16.1893  -49.1757 C.2    1 LIG      -0.25700
      3 C3        -79.5066  -14.3378  -48.6291 C.2    1 LIG      -0.04700
      4 C4        -80.9193  -15.2231  -50.1241 C.2    1 LIG      -0.04700
      5 N1        -80.2093  -14.1020  -49.7818 N.pl3  1 LIG      -0.36000
      6 H1        -79.3663  -16.1143  -47.3532 H      1 LIG       0.15400
      7 H2        -81.0797  -17.1876  -49.1683 H      1 LIG       0.15400
      8 H3        -78.8821  -13.5682  -48.1978 H      1 LIG       0.14000
      9 H4        -81.5411  -15.2331  -51.0083 H      1 LIG       0.14000
     10 H5        -80.2049  -13.2341  -50.2997 H      1 LIG       0.38000
@<TRIPOS>BOND
      1       1       2 1
      2       1       3 2
      3       2       4 2
      4       3       5 1
      5       4       5 1
      6       1       6 1
      7       2       7 1
      8       3       8 1
      9       4       9 1
     10       5      10 1
@<TRIPOS>ALT_TYPE
CGenFF_4.0_ALT_TYPE_SET
CGenFF_4.0 1 CG2R51 2 CG2R51 3 CG2R51 4 CG2R51 5 NG2R51 6 HGR51 7 HGR51 8 HGR52 9 HGR52 10 HGP1
@<TRIPOS>MOLECULE
pyrrole
 10 10 0 0 0
****
USER_CHARGES
INVALID_CHARGES
Pose:   4 Cluster:   4 Fr_nu: 3102256 TotEn:   -13.50
@<TRIPOS>ATOM
      1 C1        -78.4137   -9.6679  -57.6009 C.2    1 LIG      -0.25700
      2 C2        -79.0130   -8.5031  -57.0611 C.2    1 LIG      -0.25700
      3 C3        -78.1865  -10.5358  -56.5557 C.2    1 LIG      -0.04700
      4 C4        -79.1337   -8.6948  -55.7024 C.2    1 LIG      -0.04700
      5 N1        -78.6279   -9.9336  -55.4065 N.pl3  1 LIG      -0.36000
      6 H1        -78.1744   -9.8536  -58.6385 H      1 LIG       0.15400
      7 H2        -79.3228   -7.6200  -57.6018 H      1 LIG       0.15400
      8 H3        -77.7511  -11.5246  -56.5269 H      1 LIG       0.14000
      9 H4        -79.5347   -8.0625  -54.9227 H      1 LIG       0.14000
     10 H5        -78.5871  -10.3410  -54.4825 H      1 LIG       0.38000
@<TRIPOS>BOND
      1       1       2 1
      2       1       3 2
      3       2       4 2
      4       3       5 1
      5       4       5 1
      6       1       6 1
      7       2       7 1
      8       3       8 1
      9       4       9 1
     10       5      10 1
@<TRIPOS>ALT_TYPE
CGenFF_4.0_ALT_TYPE_SET
CGenFF_4.0 1 CG2R51 2 CG2R51 3 CG2R51 4 CG2R51 5 NG2R51 6 HGR51 7 HGR51 8 HGR52 9 HGR52 10 HGP1
@<TRIPOS>MOLECULE
pyrrole
 10 10 0 0 0
****
USER_CHARGES
INVALID_CHARGES
Pose:   5 Cluster:   5 Fr_nu: 1374330 TotEn:   -13.21
@<TRIPOS>ATOM
      1 C1        -72.5882   -9.6484  -43.5926 C.2    1 LIG      -0.25700
      2 C2        -71.5380   -9.7608  -42.6483 C.2    1 LIG      -0.25700
      3 C3        -73.3019  -10.8260  -43.5563 C.2    1 LIG      -0.04700
      4 C4        -71.6419  -11.0038  -42.0639 C.2    1 LIG      -0.04700
      5 N1        -72.7174  -11.6425  -42.6237 N.pl3  1 LIG      -0.36000
      6 H1        -72.8011   -8.8010  -44.2291 H      1 LIG       0.15400
      7 H2        -70.7869   -9.0184  -42.4185 H      1 LIG       0.15400
      8 H3        -74.1701  -11.1552  -44.1094 H      1 LIG       0.14000
      9 H4        -71.0490  -11.4883  -41.3008 H      1 LIG       0.14000
     10 H5        -73.0318  -12.5729  -42.3850 H      1 LIG       0.38000
@<TRIPOS>BOND
      1       1       2 1
      2       1       3 2
      3       2       4 2
      4       3       5 1
      5       4       5 1
      6       1       6 1
      7       2       7 1
      8       3       8 1
      9       4       9 1
     10       5      10 1
@<TRIPOS>ALT_TYPE
CGenFF_4.0_ALT_TYPE_SET
CGenFF_4.0 1 CG2R51 2 CG2R51 3 CG2R51 4 CG2R51 5 NG2R51 6 HGR51 7 HGR51 8 HGR52 9 HGR52 10 HGP1
@<TRIPOS>MOLECULE
pyrrole
 10 10 0 0 0
****
USER_CHARGES
INVALID_CHARGES
Pose:   6 Cluster:   6 Fr_nu: 3196359 TotEn:   -13.12
@<TRIPOS>ATOM
      1 C1        -78.5990   -7.1467  -56.1561 C.2    1 LIG      -0.25700
      2 C2        -78.5306   -8.3213  -56.9453 C.2    1 LIG      -0.25700
      3 C3        -78.6123   -7.5386  -54.8356 C.2    1 LIG      -0.04700
      4 C4        -78.5044   -9.3951  -56.0830 C.2    1 LIG      -0.04700
      5 N1        -78.5547   -8.9074  -54.8033 N.pl3  1 LIG      -0.36000
      6 H1        -78.6342   -6.1266  -56.5117 H      1 LIG       0.15400
      7 H2        -78.5040   -8.3800  -58.0242 H      1 LIG       0.15400
      8 H3        -78.6582   -6.9677  -53.9190 H      1 LIG       0.14000
      9 H4        -78.4529  -10.4593  -56.2657 H      1 LIG       0.14000
     10 H5        -78.5496   -9.4708  -53.9642 H      1 LIG       0.38000
@<TRIPOS>BOND
      1       1       2 1
      2       1       3 2
      3       2       4 2
      4       3       5 1
      5       4       5 1
      6       1       6 1
      7       2       7 1
      8       3       8 1
      9       4       9 1
     10       5      10 1
@<TRIPOS>ALT_TYPE
CGenFF_4.0_ALT_TYPE_SET
CGenFF_4.0 1 CG2R51 2 CG2R51 3 CG2R51 4 CG2R51 5 NG2R51 6 HGR51 7 HGR51 8 HGR52 9 HGR52 10 HGP1
@<TRIPOS>MOLECULE
pyrrole
 10 10 0 0 0
****
USER_CHARGES
INVALID_CHARGES
Pose:   7 Cluster:   7 Fr_nu: 2385641 TotEn:   -13.11
@<TRIPOS>ATOM
      1 C1        -73.4809  -10.0978  -43.4264 C.2    1 LIG      -0.25700
      2 C2        -72.2553  -10.6987  -43.0470 C.2    1 LIG      -0.25700
      3 C3        -74.4919  -10.9583  -43.0593 C.2    1 LIG      -0.04700
      4 C4        -72.5547  -11.9081  -42.4597 C.2    1 LIG      -0.04700
      5 N1        -73.9171  -12.0555  -42.4729 N.pl3  1 LIG      -0.36000
      6 H1        -73.6120   -9.1418  -43.9135 H      1 LIG       0.15400
      7 H2        -71.2621  -10.2957  -43.1864 H      1 LIG       0.15400
      8 H3        -75.5655  -10.8886  -43.1631 H      1 LIG       0.14000
      9 H4        -71.9216  -12.6737  -42.0336 H      1 LIG       0.14000
     10 H5        -74.4209  -12.8511  -42.1059 H      1 LIG       0.38000
@<TRIPOS>BOND
      1       1       2 1
      2       1       3 2
      3       2       4 2
      4       3       5 1
      5       4       5 1
      6       1       6 1
      7       2       7 1
      8       3       8 1
      9       4       9 1
     10       5      10 1
@<TRIPOS>ALT_TYPE
CGenFF_4.0_ALT_TYPE_SET
CGenFF_4.0 1 CG2R51 2 CG2R51 3 CG2R51 4 CG2R51 5 NG2R51 6 HGR51 7 HGR51 8 HGR52 9 HGR52 10 HGP1
@<TRIPOS>MOLECULE
pyrrole
 10 10 0 0 0
****
USER_CHARGES
INVALID_CHARGES
Pose:   8 Cluster:   8 Fr_nu: 199481 TotEn:   -12.81
@<TRIPOS>ATOM
      1 C1        -60.2843    2.6707  -42.5787 C.2    1 LIG      -0.25700
      2 C2        -59.5717    1.7803  -43.4192 C.2    1 LIG      -0.25700
      3 C3        -61.6141    2.5920  -42.9293 C.2    1 LIG      -0.04700
      4 C4        -60.4877    1.1847  -44.2580 C.2    1 LIG      -0.04700
      5 N1        -61.7258    1.6858  -43.9514 N.pl3  1 LIG      -0.36000
      6 H1        -59.8729    3.3001  -41.8021 H      1 LIG       0.15400
      7 H2        -58.5073    1.5928  -43.4155 H      1 LIG       0.15400
      8 H3        -62.4880    3.0986  -42.5447 H      1 LIG       0.14000
      9 H4        -60.3692    0.4501  -45.0421 H      1 LIG       0.14000
     10 H5        -62.5891    1.4266  -44.4085 H      1 LIG       0.38000
@<TRIPOS>BOND
      1       1       2 1
      2       1       3 2
      3       2       4 2
      4       3       5 1
      5       4       5 1
      6       1       6 1
      7       2       7 1
      8       3       8 1
      9       4       9 1
     10       5      10 1
@<TRIPOS>ALT_TYPE
CGenFF_4.0_ALT_TYPE_SET
CGenFF_4.0 1 CG2R51 2 CG2R51 3 CG2R51 4 CG2R51 5 NG2R51 6 HGR51 7 HGR51 8 HGR52 9 HGR52 10 HGP1
@<TRIPOS>MOLECULE
pyrrole
 10 10 0 0 0
****
USER_CHARGES
INVALID_CHARGES
Pose:   9 Cluster:   9 Fr_nu: 1172504 TotEn:   -11.92
@<TRIPOS>ATOM
      1 C1        -73.9747  -26.5312  -45.1243 C.2    1 LIG      -0.25700
      2 C2        -72.6043  -26.1723  -45.1427 C.2    1 LIG      -0.25700
      3 C3        -74.4498  -26.2763  -43.8568 C.2    1 LIG      -0.04700
      4 C4        -72.2837  -25.7091  -43.8857 C.2    1 LIG      -0.04700
      5 N1        -73.4130  -25.7771  -43.1124 N.pl3  1 LIG      -0.36000
      6 H1        -74.5521  -26.9314  -45.9458 H      1 LIG       0.15400
      7 H2        -71.9238  -26.2435  -45.9793 H      1 LIG       0.15400
      8 H3        -75.4295  -26.4058  -43.4191 H      1 LIG       0.14000
      9 H4        -71.3558  -25.3368  -43.4746 H      1 LIG       0.14000
     10 H5        -73.4725  -25.5010  -42.1420 H      1 LIG       0.38000
@<TRIPOS>BOND
      1       1       2 1
      2       1       3 2
      3       2       4 2
      4       3       5 1
      5       4       5 1
      6       1       6 1
      7       2       7 1
      8       3       8 1
      9       4       9 1
     10       5      10 1
@<TRIPOS>ALT_TYPE
CGenFF_4.0_ALT_TYPE_SET
CGenFF_4.0 1 CG2R51 2 CG2R51 3 CG2R51 4 CG2R51 5 NG2R51 6 HGR51 7 HGR51 8 HGR52 9 HGR52 10 HGP1
@<TRIPOS>MOLECULE
pyrrole
 10 10 0 0 0
****
USER_CHARGES
INVALID_CHARGES
Pose:  10 Cluster:  10 Fr_nu: 186523 TotEn:   -11.84
@<TRIPOS>ATOM
      1 C1        -78.4014   -3.1946  -58.5340 C.2    1 LIG      -0.25700
      2 C2        -79.0766   -3.8647  -57.4842 C.2    1 LIG      -0.25700
      3 C3        -77.1237   -2.9251  -58.0955 C.2    1 LIG      -0.04700
      4 C4        -78.1909   -3.9842  -56.4359 C.2    1 LIG      -0.04700
      5 N1        -77.0072   -3.4093  -56.8187 N.pl3  1 LIG      -0.36000
      6 H1        -78.8028   -2.9372  -59.5041 H      1 LIG       0.15400
      7 H2        -80.0968   -4.2214  -57.4894 H      1 LIG       0.15400
      8 H3        -76.2899   -2.4330  -58.5759 H      1 LIG       0.14000
      9 H4        -78.2970   -4.4271  -55.4556 H      1 LIG       0.14000
     10 H5        -76.1756   -3.3517  -56.2473 H      1 LIG       0.38000
@<TRIPOS>BOND
      1       1       2 1
      2       1       3 2
      3       2       4 2
      4       3       5 1
      5       4       5 1
      6       1       6 1
      7       2       7 1
      8       3       8 1
      9       4       9 1
     10       5      10 1
@<TRIPOS>ALT_TYPE
CGenFF_4.0_ALT_TYPE_SET
CGenFF_4.0 1 CG2R51 2 CG2R51 3 CG2R51 4 CG2R51 5 NG2R51 6 HGR51 7 HGR51 8 HGR52 9 HGR52 10 HGP1
@<TRIPOS>MOLECULE
pyrrole
 10 10 0 0 0
****
USER_CHARGES
INVALID_CHARGES
Pose:  11 Cluster:  11 Fr_nu: 334845 TotEn:   -11.79
@<TRIPOS>ATOM
      1 C1        -57.3268    2.5121  -38.0596 C.2    1 LIG      -0.25700
      2 C2        -58.4736    2.2855  -38.8599 C.2    1 LIG      -0.25700
      3 C3        -57.7009    2.3365  -36.7456 C.2    1 LIG      -0.04700
      4 C4        -59.5137    1.9786  -38.0106 C.2    1 LIG      -0.04700
      5 N1        -59.0325    2.0128  -36.7279 N.pl3  1 LIG      -0.36000
      6 H1        -56.3362    2.7740  -38.4038 H      1 LIG       0.15400
      7 H2        -58.5367    2.3403  -39.9375 H      1 LIG       0.15400
      8 H3        -57.1407    2.4135  -35.8244 H      1 LIG       0.14000
      9 H4        -60.5496    1.7381  -38.2044 H      1 LIG       0.14000
     10 H5        -59.5760    1.8272  -35.8963 H      1 LIG       0.38000
@<TRIPOS>BOND
      1       1       2 1
      2       1       3 2
      3       2       4 2
      4       3       5 1
      5       4       5 1
      6       1       6 1
      7       2       7 1
      8       3       8 1
      9       4       9 1
     10       5      10 1
@<TRIPOS>ALT_TYPE
CGenFF_4.0_ALT_TYPE_SET
CGenFF_4.0 1 CG2R51 2 CG2R51 3 CG2R51 4 CG2R51 5 NG2R51 6 HGR51 7 HGR51 8 HGR52 9 HGR52 10 HGP1
@<TRIPOS>MOLECULE
pyrrole
 10 10 0 0 0
****
USER_CHARGES
INVALID_CHARGES
Pose:  12 Cluster:  12 Fr_nu: 2621346 TotEn:   -11.42
@<TRIPOS>ATOM
      1 C1        -80.8941  -15.9928  -49.2661 C.2    1 LIG      -0.25700
      2 C2        -81.5174  -16.4457  -50.4550 C.2    1 LIG      -0.25700
      3 C3        -80.4452  -14.7116  -49.4993 C.2    1 LIG      -0.04700
      4 C4        -81.4304  -15.4274  -51.3786 C.2    1 LIG      -0.04700
      5 N1        -80.7765  -14.3784  -50.7867 N.pl3  1 LIG      -0.36000
      6 H1        -80.7849  -16.5408  -48.3409 H      1 LIG       0.15400
      7 H2        -81.9792  -17.4085  -50.6219 H      1 LIG       0.15400
      8 H3        -79.9207  -14.0095  -48.8666 H      1 LIG       0.14000
      9 H4        -81.7759  -15.3556  -52.4003 H      1 LIG       0.14000
     10 H5        -80.5706  -13.4945  -51.2313 H      1 LIG       0.38000
@<TRIPOS>BOND
      1       1       2 1
      2       1       3 2
      3       2       4 2
      4       3       5 1
      5       4       5 1
      6       1       6 1
      7       2       7 1
      8       3       8 1
      9       4       9 1
     10       5      10 1
@<TRIPOS>ALT_TYPE
CGenFF_4.0_ALT_TYPE_SET
CGenFF_4.0 1 CG2R51 2 CG2R51 3 CG2R51 4 CG2R51 5 NG2R51 6 HGR51 7 HGR51 8 HGR52 9 HGR52 10 HGP1
@<TRIPOS>MOLECULE
pyrrole
 10 10 0 0 0
****
USER_CHARGES
INVALID_CHARGES
Pose:  13 Cluster:  13 Fr_nu: 449842 TotEn:   -11.33
@<TRIPOS>ATOM
      1 C1        -72.9397  -11.3588  -42.6091 C.2    1 LIG      -0.25700
      2 C2        -71.5856  -10.9425  -42.6195 C.2    1 LIG      -0.25700
      3 C3        -73.6653  -10.4162  -43.3036 C.2    1 LIG      -0.04700
      4 C4        -71.5250   -9.7580  -43.3200 C.2    1 LIG      -0.04700
      5 N1        -72.7950   -9.4476  -43.7309 N.pl3  1 LIG      -0.36000
      6 H1        -73.3418  -12.2491  -42.1461 H      1 LIG       0.15400
      7 H2        -70.7453  -11.4489  -42.1661 H      1 LIG       0.15400
      8 H3        -74.7199  -10.3479  -43.5307 H      1 LIG       0.14000
      9 H4        -70.6936   -9.1114  -43.5632 H      1 LIG       0.14000
     10 H5        -73.0507   -8.6301  -44.2672 H      1 LIG       0.38000
@<TRIPOS>BOND
      1       1       2 1
      2       1       3 2
      3       2       4 2
      4       3       5 1
      5       4       5 1
      6       1       6 1
      7       2       7 1
      8       3       8 1
      9       4       9 1
     10       5      10 1
@<TRIPOS>ALT_TYPE
CGenFF_4.0_ALT_TYPE_SET
CGenFF_4.0 1 CG2R51 2 CG2R51 3 CG2R51 4 CG2R51 5 NG2R51 6 HGR51 7 HGR51 8 HGR52 9 HGR52 10 HGP1
@<TRIPOS>MOLECULE
pyrrole
 10 10 0 0 0
****
USER_CHARGES
INVALID_CHARGES
Pose:  14 Cluster:  14 Fr_nu:  32125 TotEn:   -11.29
@<TRIPOS>ATOM
      1 C1        -77.4983  -16.3172  -28.1330 C.2    1 LIG      -0.25700
      2 C2        -78.0016  -17.2235  -29.0986 C.2    1 LIG      -0.25700
      3 C3        -76.1605  -16.1299  -28.4025 C.2    1 LIG      -0.04700
      4 C4        -76.9560  -17.5625  -29.9288 C.2    1 LIG      -0.04700
      5 N1        -75.8418  -16.8920  -29.4960 N.pl3  1 LIG      -0.36000
      6 H1        -78.0511  -15.8516  -27.3292 H      1 LIG       0.15400
      7 H2        -79.0148  -17.5905  -29.1812 H      1 LIG       0.15400
      8 H3        -75.4090  -15.5250  -27.9151 H      1 LIG       0.14000
      9 H4        -76.9062  -18.2178  -30.7870 H      1 LIG       0.14000
     10 H5        -74.9257  -16.9502  -29.9187 H      1 LIG       0.38000
@<TRIPOS>BOND
      1       1       2 1
      2       1       3 2
      3       2       4 2
      4       3       5 1
      5       4       5 1
      6       1       6 1
      7       2       7 1
      8       3       8 1
      9       4       9 1
     10       5      10 1
@<TRIPOS>ALT_TYPE
CGenFF_4.0_ALT_TYPE_SET
CGenFF_4.0 1 CG2R51 2 CG2R51 3 CG2R51 4 CG2R51 5 NG2R51 6 HGR51 7 HGR51 8 HGR52 9 HGR52 10 HGP1
@<TRIPOS>MOLECULE
pyrrole
 10 10 0 0 0
****
USER_CHARGES
INVALID_CHARGES
Pose:  15 Cluster:  15 Fr_nu:  20117 TotEn:   -11.12
@<TRIPOS>ATOM
      1 C1        -72.4414  -25.1615  -44.4857 C.2    1 LIG      -0.25700
      2 C2        -73.2620  -26.3110  -44.5974 C.2    1 LIG      -0.25700
      3 C3        -72.0183  -25.0836  -43.1771 C.2    1 LIG      -0.04700
      4 C4        -73.3154  -26.9005  -43.3536 C.2    1 LIG      -0.04700
      5 N1        -72.5560  -26.1457  -42.4982 N.pl3  1 LIG      -0.36000
      6 H1        -72.1864  -24.4668  -45.2736 H      1 LIG       0.15400
      7 H2        -73.7607  -26.6710  -45.4861 H      1 LIG       0.15400
      8 H3        -71.3853  -24.3693  -42.6698 H      1 LIG       0.14000
      9 H4        -73.8234  -27.7878  -43.0027 H      1 LIG       0.14000
     10 H5        -72.4138  -26.3424  -41.5171 H      1 LIG       0.38000
@<TRIPOS>BOND
      1       1       2 1
      2       1       3 2
      3       2       4 2
      4       3       5 1
      5       4       5 1
      6       1       6 1
      7       2       7 1
      8       3       8 1
      9       4       9 1
     10       5      10 1
@<TRIPOS>ALT_TYPE
CGenFF_4.0_ALT_TYPE_SET
CGenFF_4.0 1 CG2R51 2 CG2R51 3 CG2R51 4 CG2R51 5 NG2R51 6 HGR51 7 HGR51 8 HGR52 9 HGR52 10 HGP1
@<TRIPOS>MOLECULE
pyrrole
 10 10 0 0 0
****
USER_CHARGES
INVALID_CHARGES
Pose:  16 Cluster:  16 Fr_nu: 342910 TotEn:   -10.90
@<TRIPOS>ATOM
      1 C1        -60.8717    2.6383  -42.6037 C.2    1 LIG      -0.25700
      2 C2        -59.5189    2.5332  -42.1960 C.2    1 LIG      -0.25700
      3 C3        -61.1225    1.5965  -43.4692 C.2    1 LIG      -0.04700
      4 C4        -58.9843    1.4305  -42.8249 C.2    1 LIG      -0.04700
      5 N1        -59.9681    0.8691  -43.5964 N.pl3  1 LIG      -0.36000
      6 H1        -61.5851    3.3910  -42.2990 H      1 LIG       0.15400
      7 H2        -58.9903    3.1890  -41.5187 H      1 LIG       0.15400
      8 H3        -62.0163    1.3090  -44.0048 H      1 LIG       0.14000
      9 H4        -57.9952    0.9959  -42.7909 H      1 LIG       0.14000
     10 H5        -59.8591    0.0447  -44.1708 H      1 LIG       0.38000
@<TRIPOS>BOND
      1       1       2 1
      2       1       3 2
      3       2       4 2
      4       3       5 1
      5       4       5 1
      6       1       6 1
      7       2       7 1
      8       3       8 1
      9       4       9 1
     10       5      10 1
@<TRIPOS>ALT_TYPE
CGenFF_4.0_ALT_TYPE_SET
CGenFF_4.0 1 CG2R51 2 CG2R51 3 CG2R51 4 CG2R51 5 NG2R51 6 HGR51 7 HGR51 8 HGR52 9 HGR52 10 HGP1
@<TRIPOS>MOLECULE
pyrrole
 10 10 0 0 0
****
USER_CHARGES
INVALID_CHARGES
Pose:  17 Cluster:  17 Fr_nu: 2324944 TotEn:   -10.27
@<TRIPOS>ATOM
      1 C1        -72.4124   -9.7796  -44.0838 C.2    1 LIG      -0.25700
      2 C2        -72.5547  -11.1546  -43.7740 C.2    1 LIG      -0.25700
      3 C3        -71.6340   -9.2142  -43.0980 C.2    1 LIG      -0.04700
      4 C4        -71.8590  -11.3876  -42.6082 C.2    1 LIG      -0.04700
      5 N1        -71.3037  -10.2010  -42.2062 N.pl3  1 LIG      -0.36000
      6 H1        -72.8312   -9.2586  -44.9333 H      1 LIG       0.15400
      7 H2        -73.1042  -11.8955  -44.3374 H      1 LIG       0.15400
      8 H3        -71.2872   -8.2010  -42.9513 H      1 LIG       0.14000
      9 H4        -71.7089  -12.2897  -42.0317 H      1 LIG       0.14000
     10 H5        -70.7369  -10.0732  -41.3792 H      1 LIG       0.38000
@<TRIPOS>BOND
      1       1       2 1
      2       1       3 2
      3       2       4 2
      4       3       5 1
      5       4       5 1
      6       1       6 1
      7       2       7 1
      8       3       8 1
      9       4       9 1
     10       5      10 1
@<TRIPOS>ALT_TYPE
CGenFF_4.0_ALT_TYPE_SET
CGenFF_4.0 1 CG2R51 2 CG2R51 3 CG2R51 4 CG2R51 5 NG2R51 6 HGR51 7 HGR51 8 HGR52 9 HGR52 10 HGP1
@<TRIPOS>MOLECULE
pyrrole
 10 10 0 0 0
****
USER_CHARGES
INVALID_CHARGES
Pose:  18 Cluster:  18 Fr_nu: 766387 TotEn:   -10.14
@<TRIPOS>ATOM
      1 C1        -74.9206  -12.2876  -44.9262 C.2    1 LIG      -0.25700
      2 C2        -74.0744  -11.5546  -44.0580 C.2    1 LIG      -0.25700
      3 C3        -75.7254  -13.0834  -44.1412 C.2    1 LIG      -0.04700
      4 C4        -74.3879  -11.9250  -42.7688 C.2    1 LIG      -0.04700
      5 N1        -75.3926  -12.8549  -42.8316 N.pl3  1 LIG      -0.36000
      6 H1        -74.9412  -12.2399  -46.0059 H      1 LIG       0.15400
      7 H2        -73.3182  -10.8355  -44.3397 H      1 LIG       0.15400
      8 H3        -76.5023  -13.7902  -44.3966 H      1 LIG       0.14000
      9 H4        -73.9877  -11.6094  -41.8155 H      1 LIG       0.14000
     10 H5        -75.8225  -13.3032  -42.0344 H      1 LIG       0.38000
@<TRIPOS>BOND
      1       1       2 1
      2       1       3 2
      3       2       4 2
      4       3       5 1
      5       4       5 1
      6       1       6 1
      7       2       7 1
      8       3       8 1
      9       4       9 1
     10       5      10 1
@<TRIPOS>ALT_TYPE
CGenFF_4.0_ALT_TYPE_SET
CGenFF_4.0 1 CG2R51 2 CG2R51 3 CG2R51 4 CG2R51 5 NG2R51 6 HGR51 7 HGR51 8 HGR52 9 HGR52 10 HGP1
@<TRIPOS>MOLECULE
pyrrole
 10 10 0 0 0
****
USER_CHARGES
INVALID_CHARGES
Pose:  19 Cluster:  19 Fr_nu: 1553404 TotEn:    -9.84
@<TRIPOS>ATOM
      1 C1        -59.0358   -4.5878  -16.4753 C.2    1 LIG      -0.25700
      2 C2        -58.5946   -4.2421  -17.7764 C.2    1 LIG      -0.25700
      3 C3        -58.1424   -4.0428  -15.5796 C.2    1 LIG      -0.04700
      4 C4        -57.4449   -3.4965  -17.6362 C.2    1 LIG      -0.04700
      5 N1        -57.1794   -3.3820  -16.2966 N.pl3  1 LIG      -0.36000
      6 H1        -59.9098   -5.1700  -16.2194 H      1 LIG       0.15400
      7 H2        -59.0620   -4.5072  -18.7142 H      1 LIG       0.15400
      8 H3        -58.1054   -4.0667  -14.4997 H      1 LIG       0.14000
      9 H4        -56.7952   -3.0374  -18.3681 H      1 LIG       0.14000
     10 H5        -56.3941   -2.8858  -15.8984 H      1 LIG       0.38000
@<TRIPOS>BOND
      1       1       2 1
      2       1       3 2
      3       2       4 2
      4       3       5 1
      5       4       5 1
      6       1       6 1
      7       2       7 1
      8       3       8 1
      9       4       9 1
     10       5      10 1
@<TRIPOS>ALT_TYPE
CGenFF_4.0_ALT_TYPE_SET
CGenFF_4.0 1 CG2R51 2 CG2R51 3 CG2R51 4 CG2R51 5 NG2R51 6 HGR51 7 HGR51 8 HGR52 9 HGR52 10 HGP1
@<TRIPOS>MOLECULE
pyrrole
 10 10 0 0 0
****
USER_CHARGES
INVALID_CHARGES
Pose:  20 Cluster:  20 Fr_nu: 309084 TotEn:    -9.47
@<TRIPOS>ATOM
      1 C1        -66.4250  -24.3369  -35.3598 C.2    1 LIG      -0.25700
      2 C2        -66.8926  -24.3810  -36.6964 C.2    1 LIG      -0.25700
      3 C3        -65.6343  -23.2157  -35.2373 C.2    1 LIG      -0.04700
      4 C4        -66.3732  -23.2853  -37.3500 C.2    1 LIG      -0.04700
      5 N1        -65.6098  -22.5843  -36.4534 N.pl3  1 LIG      -0.36000
      6 H1        -66.6416  -25.0452  -34.5725 H      1 LIG       0.15400
      7 H2        -67.5369  -25.1289  -37.1365 H      1 LIG       0.15400
      8 H3        -65.0880  -22.8123  -34.3964 H      1 LIG       0.14000
      9 H4        -66.4800  -22.9424  -38.3696 H      1 LIG       0.14000
     10 H5        -65.1063  -21.7321  -36.6575 H      1 LIG       0.38000
@<TRIPOS>BOND
      1       1       2 1
      2       1       3 2
      3       2       4 2
      4       3       5 1
      5       4       5 1
      6       1       6 1
      7       2       7 1
      8       3       8 1
      9       4       9 1
     10       5      10 1
@<TRIPOS>ALT_TYPE
CGenFF_4.0_ALT_TYPE_SET
CGenFF_4.0 1 CG2R51 2 CG2R51 3 CG2R51 4 CG2R51 5 NG2R51 6 HGR51 7 HGR51 8 HGR52 9 HGR52 10 HGP1
@<TRIPOS>MOLECULE
pyrrole
 10 10 0 0 0
****
USER_CHARGES
INVALID_CHARGES
Pose:  21 Cluster:  21 Fr_nu: 2324707 TotEn:    -9.11
@<TRIPOS>ATOM
      1 C1        -71.9164   -9.9767  -42.4940 C.2    1 LIG      -0.25700
      2 C2        -71.8590  -11.3876  -42.6082 C.2    1 LIG      -0.25700
      3 C3        -73.1455   -9.5752  -42.9689 C.2    1 LIG      -0.04700
      4 C4        -73.0548  -11.8054  -43.1495 C.2    1 LIG      -0.04700
      5 N1        -73.8288  -10.6952  -43.3649 N.pl3  1 LIG      -0.36000
      6 H1        -71.1459   -9.3247  -42.1072 H      1 LIG       0.15400
      7 H2        -71.0367  -12.0306  -42.3276 H      1 LIG       0.15400
      8 H3        -73.5933   -8.5958  -43.0609 H      1 LIG       0.14000
      9 H4        -73.4230  -12.7908  -43.3983 H      1 LIG       0.14000
     10 H5        -74.7609  -10.7014  -43.7554 H      1 LIG       0.38000
@<TRIPOS>BOND
      1       1       2 1
      2       1       3 2
      3       2       4 2
      4       3       5 1
      5       4       5 1
      6       1       6 1
      7       2       7 1
      8       3       8 1
      9       4       9 1
     10       5      10 1
@<TRIPOS>ALT_TYPE
CGenFF_4.0_ALT_TYPE_SET
CGenFF_4.0 1 CG2R51 2 CG2R51 3 CG2R51 4 CG2R51 5 NG2R51 6 HGR51 7 HGR51 8 HGR52 9 HGR52 10 HGP1
# TRIPOS MOL2 file generated by SEED

@<TRIPOS>MOLECULE
morpholine
 16 16 0 0 0
****
USER_CHARGES
INVALID_CHARGES
Pose:   1 Cluster:   1 Fr_nu: 1005983 TotEn:    -8.75
@<TRIPOS>ATOM
      1 C1        -79.3951   -8.3304  -55.1279 C.3    1 LIG       0.20900
      2 C2        -78.9915  -10.5975  -56.0599 C.3    1 LIG       0.20900
      3 C3        -79.5258   -7.8332  -56.5563 C.3    1 LIG      -0.03300
      4 C4        -79.1429   -9.9892  -57.4426 C.3    1 LIG      -0.03300
      5 N1        -79.7832   -9.7732  -55.0969 N.4    1 LIG      -0.45600
      6 O1        -78.7245   -8.6224  -57.4385 O.3    1 LIG      -0.27400
      7 H1        -78.3620   -8.2761  -54.7692 H      1 LIG       0.09000
      8 H2        -80.0583   -7.7972  -54.4416 H      1 LIG       0.09000
      9 H3        -79.3768  -11.6193  -56.0117 H      1 LIG       0.09000
     10 H4        -77.9533  -10.5718  -55.7141 H      1 LIG       0.09000
     11 H5        -80.5682   -7.8443  -56.8965 H      1 LIG       0.09000
     12 H6        -79.1697   -6.8003  -56.6223 H      1 LIG       0.09000
     13 H7        -78.5090  -10.5266  -58.1549 H      1 LIG       0.09000
     14 H8        -80.1762  -10.0564  -57.8036 H      1 LIG       0.09000
     15 H9        -79.6600  -10.1427  -54.1442 H      1 LIG       0.32900
     16 H10       -80.7871   -9.8660  -55.3063 H      1 LIG       0.32900
@<TRIPOS>BOND
      1       1       3 1
      2       1       5 1
      3       2       4 1
      4       2       5 1
      5       3       6 1
      6       4       6 1
      7       1       7 1
      8       1       8 1
      9       2       9 1
     10       2      10 1
     11       3      11 1
     12       3      12 1
     13       4      13 1
     14       4      14 1
     15       5      15 1
     16       5      16 1
@<TRIPOS>ALT_TYPE
CGenFF_4.0_ALT_TYPE_SET
CGenFF_4.0 1 CG324 2 CG324 3 CG321 4 CG321 5 NG3P2 6 OG3C61 7 HGA2 8 HGA2 9 HGA2 10 HGA2 11 HGA2 12 HGA2 13 HGA2 14 HGA2 15 HGP2 16 HGP2
@<TRIPOS>MOLECULE
morpholine
 16 16 0 0 0
****
USER_CHARGES
INVALID_CHARGES
Pose:   2 Cluster:   2 Fr_nu: 911514 TotEn:    -4.74
@<TRIPOS>ATOM
      1 C1        -79.3210  -11.1714  -56.0377 C.3    1 LIG       0.20900
      2 C2        -79.2015   -8.7092  -55.7311 C.3    1 LIG       0.20900
      3 C3        -79.4204  -10.9192  -57.5315 C.3    1 LIG      -0.03300
      4 C4        -79.3060   -8.5777  -57.2400 C.3    1 LIG      -0.03300
      5 N1        -78.5790  -10.0314  -55.4186 N.4    1 LIG      -0.45600
      6 O1        -80.0554   -9.6645  -57.7880 O.3    1 LIG      -0.27400
      7 H1        -80.3064  -11.1993  -55.5615 H      1 LIG       0.09000
      8 H2        -78.7680  -12.0862  -55.8082 H      1 LIG       0.09000
      9 H3        -78.5676   -7.9354  -55.2902 H      1 LIG       0.09000
     10 H4        -80.1856   -8.7054  -55.2520 H      1 LIG       0.09000
     11 H5        -78.4356  -10.9388  -58.0132 H      1 LIG       0.09000
     12 H6        -80.0301  -11.6992  -57.9983 H      1 LIG       0.09000
     13 H7        -79.8313   -7.6521  -57.4955 H      1 LIG       0.09000
     14 H8        -78.3171   -8.5377  -57.7124 H      1 LIG       0.09000
     15 H9        -78.5378  -10.1606  -54.3984 H      1 LIG       0.32900
     16 H10       -77.6015  -10.0385  -55.7422 H      1 LIG       0.32900
@<TRIPOS>BOND
      1       1       3 1
      2       1       5 1
      3       2       4 1
      4       2       5 1
      5       3       6 1
      6       4       6 1
      7       1       7 1
      8       1       8 1
      9       2       9 1
     10       2      10 1
     11       3      11 1
     12       3      12 1
     13       4      13 1
     14       4      14 1
     15       5      15 1
     16       5      16 1
@<TRIPOS>ALT_TYPE
CGenFF_4.0_ALT_TYPE_SET
CGenFF_4.0 1 CG324 2 CG324 3 CG321 4 CG321 5 NG3P2 6 OG3C61 7 HGA2 8 HGA2 9 HGA2 10 HGA2 11 HGA2 12 HGA2 13 HGA2 14 HGA2 15 HGP2 16 HGP2
@<TRIPOS>MOLECULE
morpholine
 16 16 0 0 0
****
USER_CHARGES
INVALID_CHARGES
Pose:   3 Cluster:   3 Fr_nu: 875348 TotEn:    -4.38
@<TRIPOS>ATOM
      1 C1        -79.1276  -10.0100  -56.3014 C.3    1 LIG       0.20900
      2 C2        -79.1242   -7.8219  -55.1253 C.3    1 LIG       0.20900
      3 C3        -79.4328   -9.2525  -57.5812 C.3    1 LIG      -0.03300
      4 C4        -79.4287   -7.1716  -56.4629 C.3    1 LIG      -0.03300
      5 N1        -78.3854   -9.0955  -55.3815 N.4    1 LIG      -0.45600
      6 O1        -80.1725   -8.0629  -57.2968 O.3    1 LIG      -0.27400
      7 H1        -80.0405  -10.3093  -55.7761 H      1 LIG       0.09000
      8 H2        -78.4938  -10.8831  -56.4781 H      1 LIG       0.09000
      9 H3        -78.4888   -7.1949  -54.4943 H      1 LIG       0.09000
     10 H4        -80.0373   -8.0927  -54.5859 H      1 LIG       0.09000
     11 H5        -78.5183   -8.9954  -58.1289 H      1 LIG       0.09000
     12 H6        -80.0472   -9.8735  -58.2407 H      1 LIG       0.09000
     13 H7        -80.0392   -6.2763  -56.3090 H      1 LIG       0.09000
     14 H8        -78.5127   -6.8621  -56.9805 H      1 LIG       0.09000
     15 H9        -78.2062   -9.5757  -54.4890 H      1 LIG       0.32900
     16 H10       -77.4588   -8.8840  -55.7775 H      1 LIG       0.32900
@<TRIPOS>BOND
      1       1       3 1
      2       1       5 1
      3       2       4 1
      4       2       5 1
      5       3       6 1
      6       4       6 1
      7       1       7 1
      8       1       8 1
      9       2       9 1
     10       2      10 1
     11       3      11 1
     12       3      12 1
     13       4      13 1
     14       4      14 1
     15       5      15 1
     16       5      16 1
@<TRIPOS>ALT_TYPE
CGenFF_4.0_ALT_TYPE_SET
CGenFF_4.0 1 CG324 2 CG324 3 CG321 4 CG321 5 NG3P2 6 OG3C61 7 HGA2 8 HGA2 9 HGA2 10 HGA2 11 HGA2 12 HGA2 13 HGA2 14 HGA2 15 HGP2 16 HGP2
@<TRIPOS>MOLECULE
morpholine
 16 16 0 0 0
****
USER_CHARGES
INVALID_CHARGES
Pose:   4 Cluster:   4 Fr_nu: 442210 TotEn:    -2.34
@<TRIPOS>ATOM
      1 C1        -74.8676  -12.4072  -45.0407 C.3    1 LIG       0.20900
      2 C2        -76.3583  -12.8608  -43.1060 C.3    1 LIG       0.20900
      3 C3        -74.0024  -11.5845  -44.1030 C.3    1 LIG      -0.03300
      4 C4        -75.4195  -12.0165  -42.2630 C.3    1 LIG      -0.03300
      5 N1        -75.5735  -13.4484  -44.2339 N.4    1 LIG      -0.45600
      6 O1        -74.7956  -11.0091  -43.0624 O.3    1 LIG      -0.27400
      7 H1        -75.6443  -11.8007  -45.5178 H      1 LIG       0.09000
      8 H2        -74.2773  -12.9255  -45.8010 H      1 LIG       0.09000
      9 H3        -76.7914  -13.6898  -42.5403 H      1 LIG       0.09000
     10 H4        -77.1535  -12.2594  -43.5577 H      1 LIG       0.09000
     11 H5        -73.1964  -12.1838  -43.6631 H      1 LIG       0.09000
     12 H6        -73.5365  -10.7625  -44.6556 H      1 LIG       0.09000
     13 H7        -75.9846  -11.5095  -41.4745 H      1 LIG       0.09000
     14 H8        -74.6504  -12.6288  -41.7769 H      1 LIG       0.09000
     15 H9        -76.2002  -13.9908  -44.8441 H      1 LIG       0.32900
     16 H10       -74.8888  -14.1228  -43.8643 H      1 LIG       0.32900
@<TRIPOS>BOND
      1       1       3 1
      2       1       5 1
      3       2       4 1
      4       2       5 1
      5       3       6 1
      6       4       6 1
      7       1       7 1
      8       1       8 1
      9       2       9 1
     10       2      10 1
     11       3      11 1
     12       3      12 1
     13       4      13 1
     14       4      14 1
     15       5      15 1
     16       5      16 1
@<TRIPOS>ALT_TYPE
CGenFF_4.0_ALT_TYPE_SET
CGenFF_4.0 1 CG324 2 CG324 3 CG321 4 CG321 5 NG3P2 6 OG3C61 7 HGA2 8 HGA2 9 HGA2 10 HGA2 11 HGA2 12 HGA2 13 HGA2 14 HGA2 15 HGP2 16 HGP2
@<TRIPOS>MOLECULE
morpholine
 16 16 0 0 0
****
USER_CHARGES
INVALID_CHARGES
Pose:   5 Cluster:   5 Fr_nu: 932866 TotEn:    -1.76
@<TRIPOS>ATOM
      1 C1        -79.2581   -8.5155  -55.1722 C.3    1 LIG       0.20900
      2 C2        -79.4295   -6.9618  -57.1029 C.3    1 LIG       0.20900
      3 C3        -78.9481   -9.6198  -56.1667 C.3    1 LIG      -0.03300
      4 C4        -79.1103   -8.1422  -58.0027 C.3    1 LIG      -0.03300
      5 N1        -78.8175   -7.2156  -55.7634 N.4    1 LIG      -0.45600
      6 O1        -79.5827   -9.3593  -57.4208 O.3    1 LIG      -0.27400
      7 H1        -80.3329   -8.4254  -54.9834 H      1 LIG       0.09000
      8 H2        -78.7217   -8.6456  -54.2285 H      1 LIG       0.09000
      9 H3        -79.0118   -6.0258  -57.4828 H      1 LIG       0.09000
     10 H4        -80.5063   -6.8527  -56.9395 H      1 LIG       0.09000
     11 H5        -77.8687   -9.7391  -56.3179 H      1 LIG       0.09000
     12 H6        -79.3349  -10.5732  -55.7929 H      1 LIG       0.09000
     13 H7        -79.6138   -8.0198  -58.9668 H      1 LIG       0.09000
     14 H8        -78.0344   -8.2220  -58.1995 H      1 LIG       0.09000
     15 H9        -79.0581   -6.4467  -55.1230 H      1 LIG       0.32900
     16 H10       -77.7910   -7.2027  -55.8442 H      1 LIG       0.32900
@<TRIPOS>BOND
      1       1       3 1
      2       1       5 1
      3       2       4 1
      4       2       5 1
      5       3       6 1
      6       4       6 1
      7       1       7 1
      8       1       8 1
      9       2       9 1
     10       2      10 1
     11       3      11 1
     12       3      12 1
     13       4      13 1
     14       4      14 1
[truncated: 3,958,168 more chars]
