# Supplementary material for: The pocketome of G-protein-coupled receptors reveals previously untargeted allosteric sites
Source: Nat Commun. 2022 May 10;13:2567. doi: 10.1038/s41467-022-29609-6 (PMC9091257; doi:10.1038/s41467-022-29609-6)
Supplement: Supplementary file 4 — Supplementary Data 1 [file 41467_2022_29609_MOESM4_ESM.zip › docking_files/2ydv/rec.mol2]

@<TRIPOS>MOLECULE
2ydv_align.pdb
4873 4932 307 0 0
PROTEIN
NO_CHARGES


@<TRIPOS>ATOM
      1 N         -86.0590  -20.9310  -49.3310 N.4       1 ILE   -0.2700
      2 CA        -86.2100  -19.8150  -48.4030 C.3       1 ILE    0.0900
      3 CAY       -85.0840  -22.8400  -50.4050 C.3       1 ILE    0.0900
      4 C         -86.3790  -20.2550  -46.9540 C.2       1 ILE    0.0900
      5 O         -85.8410  -19.6240  -46.0530 O.2       1 ILE    0.5100
      6 CB        -87.3340  -18.8630  -48.8260 C.3       1 ILE   -0.5100
      7 CG1       -87.2150  -18.4490  -50.3190 C.3       1 ILE   -0.4700
      8 CG2       -87.3110  -17.6000  -47.9300 C.3       1 ILE    0.3100
      9 CD        -88.0840  -19.2790  -51.2760 C.3       1 ILE    0.0700
     10 CY        -85.0970  -21.8690  -49.2890 C.2       1 ILE    0.0900
     11 OY        -84.2780  -21.9440  -48.3830 O.2       1 ILE   -0.0900
     12 HN        -86.7550  -20.9610  -50.0440 H         1 ILE    0.0900
     13 HA        -85.2700  -19.2850  -48.3710 H         1 ILE   -0.2700
     14 HB        -88.3140  -19.3740  -48.7230 H         1 ILE    0.0900
     15 HG11      -86.1540  -18.5570  -50.6280 H         1 ILE    0.0900
     16 HG12      -87.5110  -17.3840  -50.4110 H         1 ILE    0.0900
     17 HG21      -86.3350  -17.0770  -48.0300 H         1 ILE   -0.1800
     18 HG22      -87.4500  -17.8890  -46.8660 H         1 ILE    0.0900
     19 HG23      -88.1190  -16.9030  -48.2380 H         1 ILE    0.0900
     20 HD1       -89.1550  -19.1780  -51.0030 H         1 ILE   -0.2700
     21 HD2       -87.8000  -20.3500  -51.2120 H         1 ILE    0.0900
     22 HD3       -87.9480  -18.9180  -52.3180 H         1 ILE    0.0900
     23 HY1       -84.2600  -23.5700  -50.2540 H         1 ILE    0.0900
     24 HY2       -84.9200  -22.3070  -51.3660 H         1 ILE    0.5100
     25 HY3       -86.0500  -23.3890  -50.4370 H         1 ILE   -0.5100
     26 N         -87.0930  -21.3900  -46.7280 N.am      2 MET   -0.4700
     27 CA        -87.2600  -22.1330  -45.4670 C.3       2 MET    0.3100
     28 C         -86.0250  -22.0740  -44.5580 C.2       2 MET    0.0700
     29 O         -86.1360  -21.7550  -43.3710 O.2       2 MET    0.0900
     30 CB        -87.6450  -23.5950  -45.7520 C.3       2 MET   -0.1800
     31 CG        -87.8980  -24.4400  -44.5020 C.3       2 MET    0.0900
     32 SD        -87.6660  -26.2110  -44.7740 S.3       2 MET    0.0900
     33 CE        -87.5530  -26.8040  -43.0850 C.3       2 MET   -0.1400
     34 HN        -87.5820  -21.8070  -47.4870 H         2 MET    0.0900
     35 HA        -88.0330  -21.6460  -44.8910 H         2 MET    0.0900
     36 HB1       -86.8230  -24.0660  -46.3320 H         2 MET   -0.0900
     37 HB2       -88.5690  -23.5980  -46.3690 H         2 MET   -0.2200
     38 HG1       -88.9380  -24.2560  -44.1600 H         2 MET    0.0900
     39 HG2       -87.2040  -24.0990  -43.7040 H         2 MET    0.0900
     40 HE1       -88.4780  -26.5720  -42.5140 H         2 MET    0.0900
     41 HE2       -86.6990  -26.3210  -42.5640 H         2 MET    0.5100
     42 HE3       -87.4090  -27.9050  -43.0730 H         2 MET   -0.5100
     43 N         -84.8540  -22.3760  -45.1230 N.am      3 GLY   -0.4700
     44 CA        -83.5930  -22.3520  -44.3830 C.3       3 GLY    0.3100
     45 C         -82.9830  -23.7270  -44.1940 C.2       3 GLY   -0.0200
     46 O         -83.6200  -24.7440  -44.4760 O.2       3 GLY    0.0900
     47 HN        -84.7870  -22.6340  -46.0840 H         3 GLY    0.0900
     48 HA1       -83.7900  -21.9190  -43.4130 H         3 GLY    0.5100
     49 HA2       -82.9000  -21.7330  -44.9320 H         3 GLY   -0.5100
     50 N         -81.7380  -23.7560  -43.7150 N.am      4 SER   -0.4700
     51 CA        -81.0260  -25.0050  -43.4630 C.3       4 SER    0.3100
     52 C         -80.6670  -25.1390  -41.9860 C.2       4 SER    0.0700
     53 O         -79.9560  -24.3010  -41.4420 O.2       4 SER    0.0900
     54 CB        -79.7660  -25.0930  -44.3320 C.3       4 SER    0.0500
     55 OG        -78.9500  -26.1930  -43.9600 O.3       4 SER    0.0900
     56 HN        -81.2350  -22.9210  -43.5080 H         4 SER    0.0900
     57 HA        -81.6950  -25.8230  -43.6880 H         4 SER   -0.6600
     58 HB1       -79.1730  -24.1610  -44.2180 H         4 SER    0.4300
     59 HB2       -80.0600  -25.2180  -45.3960 H         4 SER    0.5100
     60 HG1       -79.2490  -26.9340  -44.4910 H         4 SER   -0.5100
     61 N         -81.1590  -26.2080  -41.3580 N.am      5 SER   -0.4700
     62 CA        -80.9500  -26.4710  -39.9300 C.3       5 SER    0.3100
     63 C         -79.4880  -26.7400  -39.6010 C.2       5 SER    0.0700
     64 O         -79.0150  -26.4060  -38.5100 O.2       5 SER    0.0900
     65 CB        -81.8010  -27.6620  -39.4740 C.3       5 SER    0.0500
     66 OG        -83.1380  -27.5390  -39.9280 O.3       5 SER    0.0900
     67 HN        -81.7010  -26.8890  -41.8420 H         5 SER    0.0900
     68 HA        -81.2240  -25.5810  -39.3820 H         5 SER   -0.6600
     69 HB1       -81.8080  -27.7100  -38.3640 H         5 SER    0.4300
     70 HB2       -81.3730  -28.6010  -39.8820 H         5 SER    0.5100
     71 HG1       -83.5220  -26.8160  -39.4270 H         5 SER   -0.5100
     72 N         -78.7790  -27.3540  -40.5520 N.am      6 VAL   -0.4700
     73 CA        -77.3500  -27.6270  -40.4120 C.3       6 VAL    0.3100
     74 C         -76.5800  -26.3120  -40.2930 C.2       6 VAL    0.0700
     75 O         -75.7150  -26.1660  -39.4230 O.2       6 VAL    0.0900
     76 CB        -76.7990  -28.4550  -41.6050 C.3       6 VAL   -0.0900
     77 CG1       -75.3990  -28.9790  -41.2910 C.3       6 VAL    0.0900
     78 CG2       -77.7330  -29.6110  -41.9490 C.3       6 VAL   -0.2700
     79 HN        -79.1970  -27.6550  -41.4040 H         6 VAL    0.0900
     80 HA        -77.2070  -28.1680  -39.4900 H         6 VAL    0.0900
     81 HB        -76.7580  -27.8140  -42.5110 H         6 VAL    0.0900
     82 HG11      -75.4270  -29.6290  -40.3910 H         6 VAL   -0.2700
     83 HG12      -74.7130  -28.1270  -41.0930 H         6 VAL    0.0900
     84 HG13      -75.0180  -29.5750  -42.1470 H         6 VAL    0.0900
     85 HG21      -78.6720  -29.2230  -42.3990 H         6 VAL    0.0900
     86 HG22      -77.9900  -30.1770  -41.0280 H         6 VAL    0.5100
     87 HG23      -77.2430  -30.2880  -42.6800 H         6 VAL   -0.5100
     88 N         -76.9150  -25.3540  -41.1640 N.am      7 TYR   -0.4700
     89 CA        -76.3180  -24.0230  -41.1250 C.3       7 TYR    0.3100
     90 C         -76.5910  -23.3260  -39.7940 C.2       7 TYR    0.0700
     91 O         -75.6640  -22.8310  -39.1520 O.2       7 TYR    0.0900
     92 CB        -76.8000  -23.1600  -42.3060 C.3       7 TYR   -0.1800
     93 CG        -76.6050  -21.6750  -42.0840 C.ar      7 TYR    0.0900
     94 CD1       -75.3320  -21.0960  -42.1600 C.ar      7 TYR    0.0900
     95 CD2       -77.6880  -20.8500  -41.7810 C.ar      7 TYR    0.0000
     96 CE1       -75.1480  -19.7340  -41.9420 C.ar      7 TYR   -0.1150
     97 CE2       -77.5130  -19.4830  -41.5610 C.ar      7 TYR    0.1150
     98 CZ        -76.2420  -18.9330  -41.6420 C.ar      7 TYR   -0.1150
     99 OH        -76.0680  -17.5860  -41.4260 O.3       7 TYR    0.1150
    100 HN        -77.5890  -25.5080  -41.8820 H         7 TYR    0.1100
    101 HA        -75.2460  -24.1400  -41.1620 H         7 TYR   -0.5400
    102 HB1       -77.8860  -23.3290  -42.4670 H         7 TYR    0.4300
    103 HB2       -76.2300  -23.4340  -43.2190 H         7 TYR   -0.1150
    104 HD1       -74.4790  -21.7180  -42.3910 H         7 TYR    0.1150
    105 HD2       -78.6780  -21.2750  -41.7140 H         7 TYR   -0.1150
    106 HE1       -74.1600  -19.3010  -42.0060 H         7 TYR    0.1150
    107 HE2       -78.3620  -18.8580  -41.3290 H         7 TYR    0.5100
    108 HH        -75.3570  -17.4760  -40.7910 H         7 TYR   -0.5100
    109 N         -77.8610  -23.3060  -39.3850 N.am      8 ILE   -0.4700
    110 CA        -78.2830  -22.6660  -38.1360 C.3       8 ILE    0.3100
    111 C         -77.4710  -23.1650  -36.9480 C.2       8 ILE    0.0700
    112 O         -76.9950  -22.3660  -36.1380 O.2       8 ILE    0.0900
    113 CB        -79.7940  -22.9080  -37.8310 C.3       8 ILE   -0.0900
    114 CG1       -80.6770  -22.7100  -39.0770 C.3       8 ILE    0.0900
    115 CG2       -80.2640  -22.0540  -36.6480 C.3       8 ILE   -0.2700
    116 CD        -80.7760  -21.2910  -39.6070 C.3       8 ILE    0.0900
    117 HN        -78.5890  -23.7310  -39.9170 H         8 ILE    0.0900
    118 HA        -78.0920  -21.6080  -38.2300 H         8 ILE    0.0900
    119 HB        -79.9500  -23.9820  -37.5900 H         8 ILE   -0.1800
    120 HG11      -81.7020  -23.0530  -38.8260 H         8 ILE    0.0900
    121 HG12      -80.2710  -23.3500  -39.8880 H         8 ILE    0.0900
    122 HG21      -80.1240  -20.9760  -36.8760 H         8 ILE   -0.2700
    123 HG22      -79.6730  -22.3050  -35.7410 H         8 ILE    0.0900
    124 HG23      -81.3430  -22.2380  -36.4550 H         8 ILE    0.0900
    125 HD1       -79.7840  -20.7920  -39.5510 H         8 ILE    0.0900
    126 HD2       -81.5000  -20.7090  -38.9970 H         8 ILE    0.5100
    127 HD3       -81.1060  -21.3050  -40.6680 H         8 ILE   -0.5100
    128 N         -77.3070  -24.4870  -36.8510 N.am      9 THR   -0.4700
    129 CA        -76.6740  -25.1020  -35.6800 C.3       9 THR    0.3100
    130 C         -75.1490  -24.9070  -35.6470 C.2       9 THR    0.0700
    131 O         -74.5770  -24.6250  -34.5860 O.2       9 THR    0.0900
    132 CB        -77.1100  -26.5940  -35.4800 C.3       9 THR    0.1400
    133 CG2       -76.6160  -27.4960  -36.6060 C.3       9 THR    0.0900
    134 OG1       -76.6130  -27.0820  -34.2290 O.3       9 THR   -0.6600
    135 HN        -77.6060  -25.1120  -37.5690 H         9 THR    0.4300
    136 HA        -76.9510  -24.5200  -34.8150 H         9 THR   -0.2700
    137 HB        -78.2190  -26.6650  -35.4800 H         9 THR    0.0900
    138 HG1       -75.6790  -26.8620  -34.2120 H         9 THR    0.0900
    139 HG21      -75.5070  -27.4720  -36.6550 H         9 THR    0.0900
    140 HG22      -77.0220  -27.1450  -37.5790 H         9 THR    0.5100
    141 HG23      -76.9400  -28.5430  -36.4220 H         9 THR   -0.5100
    142 N         -74.5020  -25.0340  -36.8110 N.am     10 VAL   -0.4700
    143 CA        -73.0750  -24.7170  -36.9520 C.3      10 VAL    0.3100
    144 C         -72.8350  -23.2500  -36.5910 C.2      10 VAL    0.0700
    145 O         -71.8830  -22.9230  -35.8830 O.2      10 VAL    0.0900
    146 CB        -72.5480  -25.0140  -38.3860 C.3      10 VAL   -0.0900
    147 CG1       -71.1580  -24.4140  -38.6010 C.3      10 VAL    0.0900
    148 CG2       -72.5200  -26.5170  -38.6540 C.3      10 VAL   -0.2700
    149 HN        -74.9620  -25.3500  -37.6360 H        10 VAL    0.0900
    150 HA        -72.5350  -25.3110  -36.2310 H        10 VAL    0.0900
    151 HB        -73.2510  -24.5830  -39.1300 H        10 VAL    0.0900
    152 HG11      -70.4840  -24.7010  -37.7650 H        10 VAL   -0.2700
    153 HG12      -71.2260  -23.3060  -38.6360 H        10 VAL    0.0900
    154 HG13      -70.7250  -24.7920  -39.5510 H        10 VAL    0.0900
    155 HG21      -73.5420  -26.9420  -38.5610 H        10 VAL    0.0900
    156 HG22      -71.8580  -27.0200  -37.9170 H        10 VAL    0.5100
    157 HG23      -72.1480  -26.7100  -39.6830 H        10 VAL   -0.5100
    158 N         -73.7260  -22.3800  -37.0660 N.am     11 GLU   -0.4700
    159 CA        -73.6770  -20.9540  -36.7690 C.3      11 GLU    0.3100
    160 C         -73.8300  -20.6970  -35.2690 C.2      11 GLU    0.0700
    161 O         -73.1430  -19.8440  -34.7040 O.2      11 GLU    0.0900
    162 CB        -74.7570  -20.2100  -37.5700 C.3      11 GLU   -0.1800
    163 CG        -74.6440  -18.6870  -37.5790 C.3      11 GLU    0.0900
    164 CD        -73.7310  -18.1330  -38.6730 C.2      11 GLU    0.0900
    165 OE1       -72.5300  -18.4780  -38.7040 O.co2    11 GLU   -0.2800
    166 OE2       -74.2170  -17.3240  -39.4930 O.co2    11 GLU    0.0900
    167 HN        -74.4770  -22.6720  -37.6520 H        11 GLU    0.0900
    168 HA        -72.6950  -20.5890  -37.0300 H        11 GLU    0.6200
    169 HB1       -75.7470  -20.4790  -37.1450 H        11 GLU   -0.7600
    170 HB2       -74.7100  -20.5640  -38.6220 H        11 GLU   -0.7600
    171 HG1       -74.2450  -18.3550  -36.5970 H        11 GLU    0.5100
    172 HG2       -75.6580  -18.2560  -37.7260 H        11 GLU   -0.5100
    173 N         -74.7180  -21.4550  -34.6240 N.am     12 LEU   -0.4700
    174 CA        -74.9020  -21.3860  -33.1750 C.3      12 LEU    0.3100
    175 C         -73.6620  -21.8440  -32.4070 C.2      12 LEU    0.0700
    176 O         -73.2980  -21.2460  -31.3910 O.2      12 LEU    0.0900
    177 CB        -76.1250  -22.2020  -32.7420 C.3      12 LEU   -0.1800
    178 CG        -77.4970  -21.5560  -32.9440 C.3      12 LEU    0.0900
    179 CD1       -78.5710  -22.6290  -33.0920 C.3      12 LEU    0.0900
    180 CD2       -77.8370  -20.5840  -31.8110 C.3      12 LEU   -0.0900
    181 HN        -75.3000  -22.1060  -35.1060 H        12 LEU    0.0900
    182 HA        -75.0280  -20.3480  -32.9030 H        12 LEU   -0.2700
    183 HB1       -76.0140  -22.4270  -31.6610 H        12 LEU    0.0900
    184 HB2       -76.1130  -23.1540  -33.3130 H        12 LEU    0.0900
    185 HG        -77.4790  -20.9250  -33.8580 H        12 LEU    0.0900
    186 HD11      -78.6060  -23.2620  -32.1800 H        12 LEU   -0.2700
    187 HD12      -78.3410  -23.2770  -33.9650 H        12 LEU    0.0900
    188 HD13      -79.5650  -22.1530  -33.2300 H        12 LEU    0.0900
    189 HD21      -77.0780  -19.7730  -31.7630 H        12 LEU    0.0900
    190 HD22      -77.8400  -21.1220  -30.8390 H        12 LEU    0.5100
    191 HD23      -78.8330  -20.1280  -31.9890 H        12 LEU   -0.5100
    192 N         -73.0120  -22.8990  -32.9020 N.am     13 ALA   -0.4700
    193 CA        -71.7780  -23.4040  -32.2970 C.3      13 ALA    0.3100
    194 C         -70.7040  -22.3190  -32.2330 C.2      13 ALA    0.0700
    195 O         -70.1180  -22.0730  -31.1710 O.2      13 ALA    0.0900
    196 CB        -71.2680  -24.6200  -33.0600 C.3      13 ALA   -0.2700
    197 HN        -73.3390  -23.3920  -33.7050 H        13 ALA    0.0900
    198 HA        -71.9890  -23.6670  -31.2710 H        13 ALA    0.0900
    199 HB1       -71.0590  -24.3480  -34.1170 H        13 ALA    0.0900
    200 HB2       -72.0330  -25.4250  -33.0460 H        13 ALA    0.5100
    201 HB3       -70.3280  -24.9900  -32.5980 H        13 ALA   -0.5100
    202 N         -70.4750  -21.6590  -33.3720 N.am     14 ILE   -0.4700
    203 CA        -69.4850  -20.5920  -33.4960 C.3      14 ILE    0.3100
    204 C         -69.7380  -19.4710  -32.4980 C.2      14 ILE    0.0700
    205 O         -68.8010  -18.9840  -31.8570 O.2      14 ILE    0.0900
    206 CB        -69.4610  -20.0170  -34.9260 C.3      14 ILE   -0.0900
    207 CG1       -69.0240  -21.0960  -35.9170 C.3      14 ILE    0.0900
    208 CG2       -68.5370  -18.7810  -35.0140 C.3      14 ILE   -0.2700
    209 CD        -69.4080  -20.7950  -37.3340 C.3      14 ILE    0.0900
    210 HN        -70.9820  -21.8680  -34.2030 H        14 ILE    0.0900
    211 HA        -68.5190  -21.0050  -33.2440 H        14 ILE    0.0900
    212 HB        -70.4910  -19.7250  -35.2190 H        14 ILE   -0.1800
    213 HG11      -69.4910  -22.0590  -35.6200 H        14 ILE    0.0900
    214 HG12      -67.9200  -21.2010  -35.8640 H        14 ILE    0.0900
    215 HG21      -67.5480  -19.0110  -34.5620 H        14 ILE   -0.2700
    216 HG22      -68.9890  -17.9300  -34.4600 H        14 ILE    0.0900
    217 HG23      -68.3850  -18.4970  -36.0770 H        14 ILE    0.0900
    218 HD1       -68.6890  -20.0740  -37.7790 H        14 ILE    0.0900
    219 HD2       -70.4240  -20.3460  -37.3630 H        14 ILE    0.5100
    220 HD3       -69.3940  -21.7280  -37.9360 H        14 ILE   -0.5100
    221 N         -71.0060  -19.0750  -32.3650 N.am     15 ALA   -0.4700
    222 CA        -71.4100  -18.0520  -31.4000 C.3      15 ALA    0.3100
    223 C         -70.9680  -18.4060  -29.9850 C.2      15 ALA    0.0700
    224 O         -70.4290  -17.5580  -29.2700 O.2      15 ALA    0.0900
    225 CB        -72.9190  -17.8310  -31.4510 C.3      15 ALA   -0.2700
    226 HN        -71.7390  -19.4600  -32.9210 H        15 ALA    0.0900
    227 HA        -70.8890  -17.1380  -31.6420 H        15 ALA    0.0900
    228 HB1       -73.4530  -18.7750  -31.2090 H        15 ALA    0.0900
    229 HB2       -73.2200  -17.5040  -32.4690 H        15 ALA    0.5100
    230 HB3       -73.2130  -17.0590  -30.7090 H        15 ALA   -0.5100
    231 N         -71.1750  -19.6650  -29.5940 N.am     16 VAL   -0.4700
    232 CA        -70.7670  -20.1410  -28.2740 C.3      16 VAL    0.3100
    233 C         -69.2480  -20.0600  -28.1190 C.2      16 VAL    0.0700
    234 O         -68.7550  -19.4230  -27.1820 O.2      16 VAL    0.0900
    235 CB        -71.2960  -21.5670  -27.9690 C.3      16 VAL   -0.0900
    236 CG1       -70.7660  -22.0600  -26.6320 C.3      16 VAL    0.0900
    237 CG2       -72.8230  -21.5810  -27.9590 C.3      16 VAL   -0.2700
    238 HN        -71.6160  -20.3370  -30.1850 H        16 VAL    0.0900
    239 HA        -71.1500  -19.4430  -27.5450 H        16 VAL    0.0900
    240 HB        -70.9690  -22.2600  -28.7730 H        16 VAL    0.0900
    241 HG11      -70.9370  -21.2930  -25.8470 H        16 VAL   -0.2700
    242 HG12      -69.6750  -22.2550  -26.7060 H        16 VAL    0.0900
    243 HG13      -71.2930  -22.9930  -26.3360 H        16 VAL    0.0900
    244 HG21      -73.2150  -21.2600  -28.9490 H        16 VAL    0.0900
    245 HG22      -73.2030  -20.8800  -27.1840 H        16 VAL    0.5100
    246 HG23      -73.1910  -22.6080  -27.7470 H        16 VAL   -0.5100
    247 N         -68.5090  -20.6700  -29.0520 N.am     17 LEU   -0.4700
    248 CA        -67.0390  -20.5940  -29.0440 C.3      17 LEU    0.3100
    249 C         -66.4900  -19.1630  -29.0640 C.2      17 LEU    0.0700
    250 O         -65.4700  -18.8800  -28.4380 O.2      17 LEU    0.0900
    251 CB        -66.4380  -21.4080  -30.1940 C.3      17 LEU   -0.1800
    252 CG        -66.5540  -22.9340  -30.0950 C.3      17 LEU    0.0900
    253 CD1       -66.0380  -23.5810  -31.3670 C.3      17 LEU    0.0900
    254 CD2       -65.8180  -23.4890  -28.8660 C.3      17 LEU   -0.0900
    255 HN        -68.9190  -21.1990  -29.7900 H        17 LEU    0.0900
    256 HA        -66.6920  -20.9750  -28.0960 H        17 LEU   -0.2700
    257 HB1       -65.3600  -21.1550  -30.2580 H        17 LEU    0.0900
    258 HB2       -66.9400  -21.0910  -31.1320 H        17 LEU    0.0900
    259 HG        -67.6190  -23.2150  -29.9420 H        17 LEU    0.0900
    260 HD11      -64.9710  -23.3130  -31.5270 H        17 LEU   -0.2700
    261 HD12      -66.6280  -23.2250  -32.2390 H        17 LEU    0.0900
    262 HD13      -66.1170  -24.6860  -31.2890 H        17 LEU    0.0900
    263 HD21      -66.2460  -23.0540  -27.9380 H        17 LEU    0.0900
    264 HD22      -64.7410  -23.2250  -28.9190 H        17 LEU    0.5100
    265 HD23      -65.9310  -24.5930  -28.8240 H        17 LEU   -0.5100
    266 N         -67.1720  -18.2600  -29.7730 N.am     18 ALA   -0.4700
    267 CA        -66.8020  -16.8460  -29.7900 C.3      18 ALA    0.3100
    268 C         -66.9900  -16.1840  -28.4260 C.2      18 ALA    0.0700
    269 O         -66.1150  -15.4480  -27.9610 O.2      18 ALA    0.0900
    270 CB        -67.5820  -16.0970  -30.8680 C.3      18 ALA   -0.2700
    271 HN        -67.9640  -18.5110  -30.3240 H        18 ALA    0.0900
    272 HA        -65.7420  -16.7810  -29.9820 H        18 ALA    0.0900
    273 HB1       -68.6730  -16.1740  -30.6720 H        18 ALA    0.0900
    274 HB2       -67.3680  -16.5380  -31.8650 H        18 ALA    0.5100
    275 HB3       -67.2960  -15.0240  -30.8640 H        18 ALA   -0.5100
    276 N         -68.1270  -16.4510  -27.7810 N.am     19 ILE   -0.4700
    277 CA        -68.3870  -15.9410  -26.4320 C.3      19 ILE    0.3100
    278 C         -67.4290  -16.5480  -25.3930 C.2      19 ILE    0.0700
    279 O         -66.8570  -15.8190  -24.5810 O.2      19 ILE    0.0900
    280 CB        -69.8730  -16.1230  -26.0110 C.3      19 ILE   -0.0900
    281 CG1       -70.7950  -15.3530  -26.9690 C.3      19 ILE    0.0900
    282 CG2       -70.0930  -15.6410  -24.5700 C.3      19 ILE   -0.2700
    283 CD        -72.2000  -15.9280  -27.0930 C.3      19 ILE    0.0900
    284 HN        -68.8480  -17.0090  -28.1870 H        19 ILE    0.0900
    285 HA        -68.1270  -14.8930  -26.4230 H        19 ILE    0.0900
    286 HB        -70.1470  -17.1960  -26.0860 H        19 ILE   -0.1800
    287 HG11      -70.3280  -15.3520  -27.9770 H        19 ILE    0.0900
    288 HG12      -70.8760  -14.3060  -26.6090 H        19 ILE    0.0900
    289 HG21      -69.6650  -14.6250  -24.4370 H        19 ILE   -0.2700
    290 HG22      -69.5910  -16.3330  -23.8600 H        19 ILE    0.0900
    291 HG23      -71.1790  -15.6000  -24.3470 H        19 ILE    0.0900
    292 HD1       -72.7020  -15.9260  -26.1020 H        19 ILE    0.0900
    293 HD2       -72.1500  -16.9740  -27.4630 H        19 ILE    0.5100
    294 HD3       -72.8010  -15.3110  -27.7950 H        19 ILE   -0.5100
    295 N         -67.2310  -17.8690  -25.4450 N.am     20 LEU   -0.4700
    296 CA        -66.3660  -18.5700  -24.4820 C.3      20 LEU    0.3100
    297 C         -64.9260  -18.0700  -24.4990 C.2      20 LEU    0.0700
    298 O         -64.4000  -17.6450  -23.4650 O.2      20 LEU    0.0900
    299 CB        -66.3800  -20.0890  -24.7170 C.3      20 LEU   -0.1800
    300 CG        -67.6510  -20.8990  -24.4230 C.3      20 LEU    0.0900
    301 CD1       -67.4520  -22.3520  -24.8400 C.3      20 LEU    0.0900
    302 CD2       -68.0730  -20.8040  -22.9570 C.3      20 LEU   -0.0900
    303 HN        -67.6620  -18.4380  -26.1400 H        20 LEU    0.0900
    304 HA        -66.7250  -18.3440  -23.4890 H        20 LEU   -0.2700
    305 HB1       -65.5720  -20.5190  -24.0910 H        20 LEU    0.0900
    306 HB2       -66.1350  -20.2520  -25.7870 H        20 LEU    0.0900
    307 HG        -68.5050  -20.4660  -24.9850 H        20 LEU    0.0900
    308 HD11      -66.6030  -22.7980  -24.2790 H        20 LEU   -0.2700
    309 HD12      -67.2260  -22.4060  -25.9260 H        20 LEU    0.0900
    310 HD13      -68.3700  -22.9380  -24.6200 H        20 LEU    0.0900
    311 HD21      -68.2750  -19.7460  -22.6860 H        20 LEU    0.0900
    312 HD22      -67.2600  -21.1880  -22.3040 H        20 LEU    0.5100
    313 HD23      -68.9970  -21.3970  -22.7910 H        20 LEU   -0.5100
    314 N         -64.3010  -18.1130  -25.6780 N.am     21 GLY   -0.4700
    315 CA        -62.9140  -17.6930  -25.8480 C.3      21 GLY    0.3100
    316 C         -62.6350  -16.2410  -25.5050 C.2      21 GLY   -0.0200
    317 O         -61.5640  -15.9080  -24.9960 O.2      21 GLY    0.0900
    318 HN        -64.7580  -18.4370  -26.5020 H        21 GLY    0.0900
    319 HA1       -62.6530  -17.8570  -26.8820 H        21 GLY    0.5100
    320 HA2       -62.3090  -18.3180  -25.2070 H        21 GLY   -0.5100
    321 N         -63.6010  -15.3650  -25.7720 N.am     22 ASN   -0.4700
    322 CA        -63.3730  -13.9370  -25.6070 C.3      22 ASN    0.3100
    323 C         -63.7360  -13.3890  -24.2430 C.2      22 ASN    0.0700
    324 O         -63.1170  -12.4290  -23.7790 O.2      22 ASN    0.0900
    325 CB        -64.0270  -13.1540  -26.7470 C.3      22 ASN   -0.1800
    326 CG        -63.3040  -13.3610  -28.0670 C.2      22 ASN    0.0900
    327 ND2       -63.9120  -14.1320  -28.9610 N.am     22 ASN    0.0900
    328 OD1       -62.2030  -12.8510  -28.2710 O.2      22 ASN    0.5500
    329 HN        -64.5050  -15.6420  -26.0890 H        22 ASN   -0.5500
    330 HA        -62.3060  -13.7670  -25.5990 H        22 ASN   -0.6200
    331 HB1       -64.0150  -12.0720  -26.5010 H        22 ASN    0.3200
    332 HB2       -65.0800  -13.4900  -26.8630 H        22 ASN    0.3000
    333 HD21      -63.5630  -14.1850  -29.8960 H        22 ASN    0.5100
    334 HD22      -64.7200  -14.6600  -28.6980 H        22 ASN   -0.5100
    335 N         -64.7250  -14.0070  -23.5920 N.am     23 VAL   -0.4700
    336 CA        -64.9160  -13.8240  -22.1510 C.3      23 VAL    0.3100
    337 C         -63.6490  -14.2990  -21.4300 C.2      23 VAL    0.0700
    338 O         -63.1310  -13.6080  -20.5530 O.2      23 VAL    0.0900
    339 CB        -66.1740  -14.5620  -21.6250 C.3      23 VAL   -0.0900
    340 CG1       -66.1180  -14.7360  -20.1130 C.3      23 VAL    0.0900
    341 CG2       -67.4330  -13.8050  -22.0150 C.3      23 VAL   -0.2700
    342 HN        -65.3700  -14.6130  -24.0510 H        23 VAL    0.0900
    343 HA        -65.0060  -12.7650  -21.9660 H        23 VAL    0.0900
    344 HB        -66.2380  -15.5610  -22.1050 H        23 VAL    0.0900
    345 HG11      -65.8830  -13.7660  -19.6240 H        23 VAL   -0.2700
    346 HG12      -65.3270  -15.4690  -19.8440 H        23 VAL    0.0900
    347 HG13      -67.1010  -15.0920  -19.7370 H        23 VAL    0.0900
    348 HG21      -67.5040  -13.7260  -23.1210 H        23 VAL    0.0900
    349 HG22      -67.4060  -12.7810  -21.5870 H        23 VAL    0.5100
    350 HG23      -68.3290  -14.3440  -21.6390 H        23 VAL   -0.5100
    351 N         -63.1360  -15.4630  -21.8370 N.am     24 LEU   -0.4700
    352 CA        -61.8770  -15.9890  -21.3170 C.3      24 LEU    0.3100
    353 C         -60.7430  -14.9580  -21.3910 C.2      24 LEU    0.0700
    354 O         -60.0490  -14.7260  -20.3940 O.2      24 LEU    0.0900
    355 CB        -61.4950  -17.2800  -22.0530 C.3      24 LEU   -0.1800
    356 CG        -60.6880  -18.3530  -21.3100 C.3      24 LEU    0.0900
    357 CD1       -61.4800  -18.9500  -20.1420 C.3      24 LEU    0.0900
    358 CD2       -60.2550  -19.4540  -22.2710 C.3      24 LEU   -0.0900
    359 HN        -63.5930  -16.0280  -22.5200 H        24 LEU    0.0900
    360 HA        -62.0040  -16.1820  -20.2620 H        24 LEU   -0.2700
    361 HB1       -60.9020  -16.9840  -22.9430 H        24 LEU    0.0900
    362 HB2       -62.4390  -17.7560  -22.3880 H        24 LEU    0.0900
    363 HG        -59.7530  -17.8970  -20.9190 H        24 LEU    0.0900
    364 HD11      -62.4150  -19.4210  -20.5160 H        24 LEU   -0.2700
    365 HD12      -61.7490  -18.1510  -19.4200 H        24 LEU    0.0900
    366 HD13      -60.8720  -19.7270  -19.6310 H        24 LEU    0.0900
    367 HD21      -59.4810  -19.0690  -22.9700 H        24 LEU    0.0900
    368 HD22      -61.1270  -19.8030  -22.8650 H        24 LEU    0.5100
    369 HD23      -59.8250  -20.3060  -21.7010 H        24 LEU   -0.5100
    370 N         -60.5800  -14.3270  -22.5580 N.am     25 VAL   -0.4700
    371 CA        -59.5710  -13.2800  -22.7650 C.3      25 VAL    0.3100
    372 C         -59.7780  -12.1020  -21.8130 C.2      25 VAL    0.0700
    373 O         -58.8280  -11.6350  -21.1810 O.2      25 VAL    0.0900
    374 CB        -59.5480  -12.7730  -24.2430 C.3      25 VAL   -0.0900
    375 CG1       -58.6730  -11.5290  -24.3990 C.3      25 VAL    0.0900
    376 CG2       -59.0700  -13.8670  -25.1920 C.3      25 VAL   -0.2700
    377 HN        -61.1450  -14.5420  -23.3510 H        25 VAL    0.0900
    378 HA        -58.6100  -13.6940  -22.5010 H        25 VAL    0.0900
    379 HB        -60.5840  -12.5310  -24.5610 H        25 VAL    0.0900
    380 HG11      -57.6790  -11.6990  -23.9310 H        25 VAL   -0.2700
    381 HG12      -59.1570  -10.6620  -23.9000 H        25 VAL    0.0900
    382 HG13      -58.5240  -11.3050  -25.4770 H        25 VAL    0.0900
    383 HG21      -59.5010  -14.8470  -24.8920 H        25 VAL    0.0900
    384 HG22      -57.9620  -13.9410  -25.1570 H        25 VAL    0.5100
    385 HG23      -59.3980  -13.6390  -26.2290 H        25 VAL   -0.5100
    386 N         -61.0190  -11.6300  -21.7090 N.am     26 CYS   -0.4700
    387 CA        -61.3360  -10.4610  -20.8870 C.3      26 CYS    0.3100
    388 C         -61.2190  -10.7480  -19.3980 C.2      26 CYS    0.0700
    389 O         -60.6810   -9.9280  -18.6460 O.2      26 CYS    0.0900
    390 CB        -62.7350   -9.9290  -21.2090 C.3      26 CYS   -0.1100
    391 SG        -62.8710   -9.1660  -22.8360 S.3      26 CYS    0.0900
    392 HN        -61.7860  -12.0510  -22.1860 H        26 CYS    0.0900
    393 HA        -60.5930   -9.7040  -21.0850 H        26 CYS   -0.2300
    394 HB1       -63.0080   -9.1810  -20.4340 H        26 CYS    0.1600
    395 HB2       -63.4500  -10.7750  -21.1440 H        26 CYS    0.5100
    396 HG1       -62.9790  -10.3120  -23.4930 H        26 CYS   -0.5100
    397 N         -61.7230  -11.9120  -18.9830 N.am     27 TRP   -0.4700
    398 CA        -61.6030  -12.3930  -17.6080 C.3      27 TRP    0.3100
    399 C         -60.1380  -12.4020  -17.1760 C.2      27 TRP    0.0700
    400 O         -59.7990  -11.9420  -16.0820 O.2      27 TRP    0.0900
    401 CB        -62.1780  -13.8110  -17.4890 C.3      27 TRP   -0.1800
    402 CG        -62.8240  -14.1380  -16.1650 C.ar     27 TRP    0.0900
    403 CD1       -62.5030  -13.6240  -14.9370 C.ar     27 TRP    0.0900
    404 CD2       -63.8810  -15.0830  -15.9390 C.ar     27 TRP   -0.0300
    405 CE2       -64.1600  -15.0740  -14.5520 C.ar     27 TRP   -0.1500
    406 CE3       -64.6250  -15.9280  -16.7760 C.ar     27 TRP    0.2200
    407 NE1       -63.3080  -14.1750  -13.9670 N.ar     27 TRP   -0.5100
    408 CZ2       -65.1540  -15.8810  -13.9820 C.ar     27 TRP    0.3700
    409 CZ3       -65.6150  -16.7310  -16.2070 C.ar     27 TRP    0.2400
    410 CH2       -65.8680  -16.7010  -14.8240 C.ar     27 TRP    0.1100
    411 HN        -62.2140  -12.5160  -19.6060 H        27 TRP   -0.2500
    412 HA        -62.1420  -11.7140  -16.9650 H        27 TRP    0.1700
    413 HB1       -61.3530  -14.5370  -17.6520 H        27 TRP   -0.2000
    414 HB2       -62.9440  -13.9440  -18.2820 H        27 TRP    0.1400
    415 HD1       -61.7300  -12.8910  -14.7560 H        27 TRP   -0.2700
    416 HE1       -63.2760  -13.9600  -13.0160 H        27 TRP    0.1600
    417 HE3       -64.4500  -15.9700  -17.8410 H        27 TRP   -0.1400
    418 HZ2       -65.3650  -15.8730  -12.9230 H        27 TRP    0.1400
    419 HZ3       -66.1970  -17.3860  -16.8380 H        27 TRP    0.5100
    420 HH2       -66.6410  -17.3340  -14.4140 H        27 TRP   -0.5100
    421 N         -59.2740  -12.9090  -18.0600 N.am     28 ALA   -0.4700
    422 CA        -57.8380  -13.0000  -17.8070 C.3      28 ALA    0.3100
    423 C         -57.1740  -11.6520  -17.5270 C.2      28 ALA    0.0700
    424 O         -56.2490  -11.5770  -16.7210 O.2      28 ALA    0.0900
    425 CB        -57.1390  -13.7140  -18.9590 C.3      28 ALA   -0.2700
    426 HN        -59.5760  -13.2530  -18.9450 H        28 ALA    0.0900
    427 HA        -57.6930  -13.5430  -16.8850 H        28 ALA    0.0900
    428 HB1       -57.2990  -13.1560  -19.9070 H        28 ALA    0.0900
    429 HB2       -57.5520  -14.7380  -19.0760 H        28 ALA    0.5100
    430 HB3       -56.0470  -13.7720  -18.7620 H        28 ALA   -0.5100
    431 N         -57.6410  -10.5900  -18.1790 N.am     29 VAL   -0.4700
    432 CA        -57.0740   -9.2520  -17.9660 C.3      29 VAL    0.3100
    433 C         -57.5400   -8.6400  -16.6450 C.2      29 VAL    0.0700
    434 O         -56.8010   -7.8860  -16.0070 O.2      29 VAL    0.0900
    435 CB        -57.3890   -8.2860  -19.1390 C.3      29 VAL   -0.0900
    436 CG1       -56.6760   -6.9510  -18.9550 C.3      29 VAL    0.0900
    437 CG2       -56.9800   -8.9110  -20.4650 C.3      29 VAL   -0.2700
    438 HN        -58.3890  -10.6550  -18.8350 H        29 VAL    0.0900
    439 HA        -56.0050   -9.3620  -17.8580 H        29 VAL    0.0900
    440 HB        -58.4850   -8.1130  -19.1860 H        29 VAL    0.0900
    441 HG11      -55.6000   -7.1200  -18.7350 H        29 VAL   -0.2700
    442 HG12      -57.1280   -6.3950  -18.1060 H        29 VAL    0.0900
    443 HG13      -56.7580   -6.3470  -19.8830 H        29 VAL    0.0900
    444 HG21      -57.5340   -9.8610  -20.6260 H        29 VAL    0.0900
    445 HG22      -55.8900   -9.1320  -20.4580 H        29 VAL    0.5100
    446 HG23      -57.2150   -8.2160  -21.2990 H        29 VAL   -0.5100
    447 N         -58.7620   -8.9740  -16.2340 N.am     30 TRP   -0.4700
    448 CA        -59.3270   -8.4440  -14.9980 C.3      30 TRP    0.3100
    449 C         -58.6570   -9.0440  -13.7620 C.2      30 TRP    0.0700
    450 O         -58.3270   -8.3200  -12.8200 O.2      30 TRP    0.0900
    451 CB        -60.8480   -8.6460  -14.9640 C.3      30 TRP   -0.1800
    452 CG        -61.5130   -8.1180  -13.7210 C.ar     30 TRP    0.0900
    453 CD1       -61.3560   -6.8780  -13.1660 C.ar     30 TRP    0.0900
    454 CD2       -62.4540   -8.8130  -12.8890 C.ar     30 TRP   -0.0300
    455 CE2       -62.8170   -7.9320  -11.8430 C.ar     30 TRP   -0.1500
    456 CE3       -63.0240  -10.0940  -12.9230 C.ar     30 TRP    0.2200
    457 NE1       -62.1310   -6.7620  -12.0360 N.ar     30 TRP   -0.5100
    458 CZ2       -63.7240   -8.2920  -10.8380 C.ar     30 TRP    0.3700
    459 CZ3       -63.9280  -10.4530  -11.9220 C.ar     30 TRP    0.2400
    460 CH2       -64.2680   -9.5540  -10.8970 C.ar     30 TRP    0.1100
    461 HN        -59.3430   -9.5990  -16.7500 H        30 TRP   -0.2500
    462 HA        -59.0880   -7.3920  -14.9460 H        30 TRP    0.1700
    463 HB1       -61.0620   -9.7340  -15.0340 H        30 TRP   -0.2000
    464 HB2       -61.2940   -8.1290  -15.8400 H        30 TRP    0.1400
    465 HD1       -60.7160   -6.1020  -13.5590 H        30 TRP   -0.2700
    466 HE1       -62.1840   -5.9730  -11.4640 H        30 TRP    0.1600
    467 HE3       -62.7800  -10.8030  -13.7010 H        30 TRP   -0.1400
    468 HZ2       -63.9980   -7.6180  -10.0410 H        30 TRP    0.1400
    469 HZ3       -64.3740  -11.4360  -11.9360 H        30 TRP    0.5100
    470 HH2       -64.9720   -9.8610  -10.1360 H        30 TRP   -0.5100
    471 N         -58.4440  -10.3620  -13.7780 N.am     31 LEU   -0.4700
    472 CA        -57.7760  -11.0620  -12.6790 C.3      31 LEU    0.3100
    473 C         -56.2910  -10.7110  -12.6050 C.2      31 LEU    0.0700
    474 O         -55.8350  -10.0880  -11.6440 O.2      31 LEU    0.0900
    475 CB        -57.9480  -12.5830  -12.8110 C.3      31 LEU   -0.1800
    476 CG        -59.3470  -13.1980  -12.6720 C.3      31 LEU    0.0900
    477 CD1       -59.2920  -14.6790  -12.9950 C.3      31 LEU    0.0900
    478 CD2       -59.9360  -12.9760  -11.2800 C.3      31 LEU   -0.0900
    479 HN        -58.7320  -10.9320  -14.5430 H        31 LEU    0.0900
    480 HA        -58.2080  -10.7160  -11.7520 H        31 LEU   -0.2700
    481 HB1       -57.3080  -13.0510  -12.0350 H        31 LEU    0.0900
    482 HB2       -57.5670  -12.8660  -13.8140 H        31 LEU    0.0900
    483 HG        -60.0470  -12.6900  -13.3680 H        31 LEU    0.0900
    484 HD11      -58.5980  -15.1980  -12.2990 H        31 LEU   -0.2700
    485 HD12      -58.9270  -14.8260  -14.0340 H        31 LEU    0.0900
    486 HD13      -60.3030  -15.1280  -12.8870 H        31 LEU    0.0900
    487 HD21      -60.0200  -11.8880  -11.0700 H        31 LEU    0.0900
    488 HD22      -59.2760  -13.4350  -10.5130 H        31 LEU    0.5100
    489 HD23      -60.9490  -13.4280  -11.2210 H        31 LEU   -0.5100
    490 N         -55.5450  -11.1120  -13.6360 N.am     32 ASN   -0.4700
    491 CA        -54.1030  -10.9080  -13.6980 C.3      32 ASN    0.3100
    492 C         -53.7200   -9.4330  -13.8060 C.2      32 ASN    0.0700
    493 O         -54.1700   -8.7260  -14.7060 O.2      32 ASN    0.0900
    494 CB        -53.5170  -11.7130  -14.8630 C.3      32 ASN   -0.1800
    495 CG        -52.0000  -11.7100  -14.8790 C.2      32 ASN    0.0900
    496 ND2       -51.4200  -12.7050  -15.5470 N.am     32 ASN    0.0900
    497 OD1       -51.3540  -10.8320  -14.3080 O.2      32 ASN    0.5500
    498 HN        -55.9490  -11.5740  -14.4210 H        32 ASN   -0.5500
    499 HA        -53.6740  -11.2320  -12.7600 H        32 ASN   -0.6200
    500 HB1       -53.8790  -11.2780  -15.8190 H        32 ASN    0.3200
    501 HB2       -53.8660  -12.7650  -14.7860 H        32 ASN    0.3000
    502 HD21      -50.4230  -12.7620  -15.5950 H        32 ASN    0.5100
    503 HD22      -51.9830  -13.3970  -16.0000 H        32 ASN   -0.5100
    504 N         -52.8750   -8.9850  -12.8800 N.am     33 SER   -0.4700
    505 CA        -52.4350   -7.5950  -12.8190 C.3      33 SER    0.3100
    506 C         -51.2910   -7.2880  -13.7920 C.2      33 SER    0.0700
    507 O         -51.0700   -6.1260  -14.1450 O.2      33 SER    0.0900
    508 CB        -52.0290   -7.2380  -11.3860 C.3      33 SER    0.0500
    509 OG        -51.5800   -5.8970  -11.2990 O.3      33 SER    0.0900
    510 HN        -52.5010   -9.5870  -12.1800 H        33 SER    0.0900
    511 HA        -53.2520   -6.9690  -13.1480 H        33 SER   -0.6600
    512 HB1       -51.2070   -7.9080  -11.0560 H        33 SER    0.4300
    513 HB2       -52.9020   -7.3630  -10.7100 H        33 SER    0.5100
    514 HG1       -51.1950   -5.6910  -12.1540 H        33 SER   -0.5100
    515 N         -50.5670   -8.3260  -14.2130 N.am     34 ASN   -0.4700
    516 CA        -49.4960   -8.1960  -15.2070 C.3      34 ASN    0.3100
    517 C         -50.0530   -7.8870  -16.5950 C.2      34 ASN    0.0700
    518 O         -49.3850   -7.2680  -17.4290 O.2      34 ASN    0.0900
    519 CB        -48.6540   -9.4780  -15.2820 C.3      34 ASN   -0.1800
    520 CG        -47.9510   -9.8010  -13.9740 C.2      34 ASN    0.0900
    521 ND2       -48.2320  -10.9850  -13.4350 N.am     34 ASN    0.0900
    522 OD1       -47.1550   -9.0110  -13.4640 O.2      34 ASN    0.5500
    523 HN        -50.7230   -9.2470  -13.8670 H        34 ASN   -0.5500
    524 HA        -48.8770   -7.3590  -14.9220 H        34 ASN   -0.6200
    525 HB1       -47.8860   -9.3580  -16.0740 H        34 ASN    0.3200
    526 HB2       -49.3180  -10.3290  -15.5430 H        34 ASN    0.3000
    527 HD21      -48.7520  -11.6610  -13.9560 H        34 ASN    0.5100
    528 HD22      -47.9230  -11.1980  -12.5080 H        34 ASN   -0.5100
    529 N         -51.2850   -8.3320  -16.8290 N.am     35 LEU   -0.4700
    530 CA        -51.9560   -8.1400  -18.1030 C.3      35 LEU    0.3100
    531 C         -52.6060   -6.7580  -18.2170 C.2      35 LEU    0.0700
    532 O         -53.1300   -6.3990  -19.2720 O.2      35 LEU    0.0900
    533 CB        -52.9920   -9.2530  -18.3260 C.3      35 LEU   -0.1800
    534 CG        -52.4620  -10.6860  -18.4520 C.3      35 LEU    0.0900
    535 CD1       -53.5920  -11.6770  -18.6840 C.3      35 LEU    0.0900
    536 CD2       -51.4360  -10.7980  -19.5680 C.3      35 LEU   -0.0900
    537 HN        -51.8070   -8.8220  -16.1350 H        35 LEU    0.0900
    538 HA        -51.2090   -8.1580  -18.8830 H        35 LEU   -0.2700
    539 HB1       -53.5450   -9.0160  -19.2580 H        35 LEU    0.0900
    540 HB2       -53.6990   -9.2300  -17.4710 H        35 LEU    0.0900
    541 HG        -51.9240  -10.9600  -17.5190 H        35 LEU    0.0900
    542 HD11      -54.1360  -11.4250  -19.6190 H        35 LEU   -0.2700
    543 HD12      -54.3090  -11.6390  -17.8350 H        35 LEU    0.0900
    544 HD13      -53.1810  -12.7050  -18.7790 H        35 LEU    0.0900
    545 HD21      -50.5010  -10.2700  -19.2810 H        35 LEU    0.0900
    546 HD22      -51.8330  -10.3350  -20.4950 H        35 LEU    0.5100
    547 HD23      -51.1960  -11.8660  -19.7560 H        35 LEU   -0.5100
    548 N         -52.5530   -5.9760  -17.1390 N.am     36 GLN   -0.4700
    549 CA        -53.2210   -4.6730  -17.0980 C.3      36 GLN    0.3100
    550 C         -52.3300   -3.5160  -17.5440 C.2      36 GLN    0.0700
    551 O         -52.0380   -2.6030  -16.7700 O.2      36 GLN    0.0900
    552 CB        -53.8260   -4.4160  -15.7080 C.3      36 GLN   -0.1800
    553 CG        -55.0860   -5.2400  -15.4420 C.3      36 GLN    0.0900
    554 CD        -55.5390   -5.2250  -13.9930 C.2      36 GLN    0.0900
    555 NE2       -56.2790   -6.2600  -13.5990 N.am     36 GLN   -0.1800
    556 OE1       -55.2430   -4.3000  -13.2390 O.2      36 GLN    0.0900
    557 HN        -52.0580   -6.2420  -16.3160 H        36 GLN    0.0900
    558 HA        -53.9950   -4.6710  -17.8500 H        36 GLN    0.5500
    559 HB1       -54.0810   -3.3370  -15.6250 H        36 GLN   -0.5500
    560 HB2       -53.0670   -4.6650  -14.9360 H        36 GLN   -0.6200
    561 HG1       -54.8880   -6.2950  -15.7320 H        36 GLN    0.3200
    562 HG2       -55.9110   -4.8390  -16.0680 H        36 GLN    0.3000
    563 HE21      -56.5040   -6.9890  -14.2470 H        36 GLN    0.5100
    564 HE22      -56.6090   -6.3100  -12.6560 H        36 GLN   -0.5100
    565 N         -51.8980   -3.5640  -18.8050 N.am     37 ASN   -0.4700
    566 CA        -51.1680   -2.4610  -19.4260 C.3      37 ASN    0.3100
    567 C         -51.7850   -2.0300  -20.7630 C.2      37 ASN    0.0700
    568 O         -52.6390   -2.7290  -21.3170 O.2      37 ASN    0.0900
    569 CB        -49.6740   -2.7920  -19.5740 C.3      37 ASN   -0.1800
    570 CG        -49.4140   -3.8700  -20.6070 C.2      37 ASN    0.0900
    571 ND2       -48.7980   -3.4800  -21.7210 N.am     37 ASN    0.0900
    572 OD1       -49.7560   -5.0360  -20.4100 O.2      37 ASN    0.5500
    573 HN        -52.0540   -4.3600  -19.3830 H        37 ASN   -0.5500
    574 HA        -51.2950   -1.5870  -18.8020 H        37 ASN   -0.6200
    575 HB1       -49.2830   -3.1410  -18.5950 H        37 ASN    0.3200
    576 HB2       -49.1290   -1.8740  -19.8780 H        37 ASN    0.3000
    577 HD21      -48.5980   -4.1460  -22.4410 H        37 ASN    0.5100
    578 HD22      -48.5350   -2.5220  -21.8380 H        37 ASN   -0.5100
    579 N         -51.3350   -0.8790  -21.2730 N.am     38 VAL   -0.4700
    580 CA        -51.9210   -0.2200  -22.4540 C.3      38 VAL    0.3100
    581 C         -52.0840   -1.1350  -23.6750 C.2      38 VAL    0.0700
    582 O         -53.1490   -1.1590  -24.2930 O.2      38 VAL    0.0900
    583 CB        -51.1300    1.0630  -22.8400 C.3      38 VAL   -0.0900
    584 CG1       -51.6980    1.6990  -24.1050 C.3      38 VAL    0.0900
    585 CG2       -51.1400    2.0700  -21.6880 C.3      38 VAL   -0.2700
    586 HN        -50.5600   -0.4040  -20.8640 H        38 VAL    0.0900
    587 HA        -52.9450    0.0310  -22.2170 H        38 VAL    0.0900
    588 HB        -50.0650    0.7990  -23.0100 H        38 VAL    0.0900
    589 HG11      -52.8000    1.8130  -24.0140 H        38 VAL   -0.2700
    590 HG12      -51.4800    1.0540  -24.9830 H        38 VAL    0.0900
    591 HG13      -51.2490    2.7030  -24.2580 H        38 VAL    0.0900
    592 HG21      -50.6700    1.6230  -20.7850 H        38 VAL    0.0900
    593 HG22      -52.1860    2.3510  -21.4390 H        38 VAL    0.5100
    594 HG23      -50.5670    2.9770  -21.9730 H        38 VAL   -0.5100
    595 N         -51.0380   -1.8930  -24.0010 N.am     39 THR   -0.4700
    596 CA        -51.0380   -2.8280  -25.1340 C.3      39 THR    0.3100
    597 C         -52.2750   -3.7340  -25.1730 C.2      39 THR    0.0700
    598 O         -52.7410   -4.1130  -26.2480 O.2      39 THR    0.0900
    599 CB        -49.7470   -3.6960  -25.1300 C.3      39 THR    0.1400
    600 CG2       -49.7010   -4.6650  -26.3210 C.3      39 THR    0.0900
    601 OG1       -48.6000   -2.8420  -25.1770 O.3      39 THR   -0.6600
    602 HN        -50.1890   -1.8570  -23.4790 H        39 THR    0.4300
    603 HA        -51.0990   -2.2510  -26.0440 H        39 THR   -0.2700
    604 HB        -49.7050   -4.3090  -24.2040 H        39 THR    0.0900
    605 HG1       -48.7550   -2.2310  -25.9000 H        39 THR    0.0900
    606 HG21      -49.9070   -4.1180  -27.2660 H        39 THR    0.0900
    607 HG22      -50.4700   -5.4570  -26.1950 H        39 THR    0.5100
    608 HG23      -48.6940   -5.1290  -26.3920 H        39 THR   -0.5100
    609 N         -52.8050   -4.0690  -23.9990 N.am     40 ASN   -0.4700
    610 CA        -53.9100   -5.0180  -23.8960 C.3      40 ASN    0.3100
    611 C         -55.2970   -4.3980  -24.0200 C.2      40 ASN    0.0700
    612 O         -56.2820   -5.1080  -24.2100 O.2      40 ASN    0.0900
    613 CB        -53.7720   -5.8610  -22.6280 C.3      40 ASN   -0.1800
    614 CG        -52.5660   -6.7800  -22.6830 C.2      40 ASN    0.0900
    615 ND2       -51.5610   -6.4980  -21.8520 N.am     40 ASN    0.0900
    616 OD1       -52.5260   -7.7240  -23.4720 O.2      40 ASN    0.5500
    617 HN        -52.4720   -3.6900  -23.1390 H        40 ASN   -0.5500
    618 HA        -53.8920   -5.6490  -24.7710 H        40 ASN   -0.6200
    619 HB1       -54.6860   -6.4810  -22.5040 H        40 ASN    0.3200
    620 HB2       -53.6670   -5.1880  -21.7520 H        40 ASN    0.3000
    621 HD21      -50.7410   -7.0700  -21.8470 H        40 ASN    0.5100
    622 HD22      -51.6280   -5.7140  -21.2350 H        40 ASN   -0.5100
    623 N         -55.3870   -3.0840  -23.9600 N.am     41 TYR   -0.4700
    624 CA        -56.6170   -2.3450  -24.2650 C.3      41 TYR    0.3100
    625 C         -57.1010   -2.6850  -25.6690 C.2      41 TYR    0.0700
    626 O         -58.3000   -2.8550  -25.8920 O.2      41 TYR    0.0900
    627 CB        -56.3920   -0.8330  -24.1580 C.3      41 TYR   -0.1800
    628 CG        -56.0720   -0.3270  -22.7660 C.ar     41 TYR    0.0900
    629 CD1       -55.9080   -1.2100  -21.6870 C.ar     41 TYR    0.0900
    630 CD2       -55.8990    1.0370  -22.5300 C.ar     41 TYR    0.0000
    631 CE1       -55.6060   -0.7460  -20.4160 C.ar     41 TYR   -0.1150
    632 CE2       -55.5900    1.5090  -21.2630 C.ar     41 TYR    0.1150
    633 CZ        -55.4460    0.6150  -20.2110 C.ar     41 TYR   -0.1150
    634 OH        -55.1440    1.0830  -18.9490 O.3      41 TYR    0.1150
    635 HN        -54.6060   -2.5220  -23.7010 H        41 TYR    0.1100
    636 HA        -57.3760   -2.6610  -23.5650 H        41 TYR   -0.5400
    637 HB1       -57.3140   -0.3060  -24.4870 H        41 TYR    0.4300
    638 HB2       -55.5380   -0.5480  -24.8090 H        41 TYR   -0.1150
    639 HD1       -56.0200   -2.2710  -21.8500 H        41 TYR    0.1150
    640 HD2       -56.0080    1.7350  -23.3480 H        41 TYR   -0.1150
    641 HE1       -55.4960   -1.4380  -19.5940 H        41 TYR    0.1150
    642 HE2       -55.4610    2.5690  -21.0950 H        41 TYR    0.5100
    643 HH        -55.0860    0.3280  -18.3590 H        41 TYR   -0.5100
    644 N         -56.1090   -2.8190  -26.5970 N.am     42 PHE   -0.4700
    645 CA        -56.4250   -3.2030  -27.9670 C.3      42 PHE    0.3100
    646 C         -56.9100   -4.6480  -28.0700 C.2      42 PHE    0.0700
    647 O         -57.7640   -4.9680  -28.9020 O.2      42 PHE    0.0900
    648 CB        -55.2250   -2.9660  -28.8920 C.3      42 PHE   -0.1800
    649 CG        -54.7300   -1.5420  -28.8970 C.ar     42 PHE    0.0900
    650 CD1       -55.5010   -0.5190  -29.4480 C.ar     42 PHE    0.0900
    651 CD2       -53.4900   -1.2220  -28.3450 C.ar     42 PHE    0.0000
    652 CE1       -55.0440    0.8020  -29.4550 C.ar     42 PHE   -0.1150
    653 CE2       -53.0200    0.1000  -28.3420 C.ar     42 PHE    0.1150
    654 CZ        -53.7980    1.1120  -28.9020 C.ar     42 PHE   -0.1150
    655 HN        -55.1470   -2.6630  -26.3860 H        42 PHE    0.1150
    656 HA        -57.2690   -2.6140  -28.2930 H        42 PHE   -0.1150
    657 HB1       -55.5120   -3.2180  -29.9350 H        42 PHE    0.1150
    658 HB2       -54.3790   -3.6070  -28.5630 H        42 PHE   -0.1150
    659 HD1       -56.4660   -0.7510  -29.8760 H        42 PHE    0.1150
    660 HD2       -52.8820   -2.0040  -27.9130 H        42 PHE   -0.1150
    661 HE1       -55.6530    1.5830  -29.8860 H        42 PHE    0.1150
    662 HE2       -52.0590    0.3320  -27.9060 H        42 PHE    0.5100
    663 HZ        -53.4390    2.1310  -28.9090 H        42 PHE   -0.5100
    664 N         -56.3760   -5.5180  -27.2140 N.am     43 VAL   -0.4700
    665 CA        -56.8020   -6.9200  -27.1570 C.3      43 VAL    0.3100
    666 C         -58.1870   -7.0490  -26.5110 C.2      43 VAL    0.0700
    667 O         -59.0210   -7.8410  -26.9690 O.2      43 VAL    0.0900
    668 CB        -55.7450   -7.8130  -26.4390 C.3      43 VAL   -0.0900
    669 CG1       -56.2220   -9.2520  -26.3050 C.3      43 VAL    0.0900
    670 CG2       -54.4150   -7.7740  -27.1930 C.3      43 VAL   -0.2700
    671 HN        -55.6590   -5.2540  -26.5740 H        43 VAL    0.0900
    672 HA        -56.9510   -7.2620  -28.1690 H        43 VAL    0.0900
    673 HB        -55.5480   -7.4000  -25.4260 H        43 VAL    0.0900
    674 HG11      -56.5840   -9.6270  -27.2870 H        43 VAL   -0.2700
    675 HG12      -57.0580   -9.3070  -25.5750 H        43 VAL    0.0900
    676 HG13      -55.3850   -9.8990  -25.9650 H        43 VAL    0.0900
    677 HG21      -54.0320   -6.7320  -27.2370 H        43 VAL    0.0900
    678 HG22      -54.5590   -8.1420  -28.2310 H        43 VAL    0.5100
    679 HG23      -53.6660   -8.4070  -26.6710 H        43 VAL   -0.5100
    680 N         -58.4360   -6.2550  -25.4650 N.am     44 VAL   -0.4700
    681 CA        -59.7300   -6.2530  -24.7710 C.3      44 VAL    0.3100
    682 C         -60.8490   -5.7320  -25.6750 C.2      44 VAL    0.0700
    683 O         -61.9400   -6.3090  -25.7080 O.2      44 VAL    0.0900
    684 CB        -59.6870   -5.4560  -23.4330 C.3      44 VAL   -0.0900
    685 CG1       -61.0800   -5.3890  -22.7840 C.3      44 VAL    0.0900
    686 CG2       -58.6980   -6.0880  -22.4550 C.3      44 VAL   -0.2700
    687 HN        -57.7510   -5.6250  -25.1080 H        44 VAL    0.0900
    688 HA        -59.9980   -7.2810  -24.5770 H        44 VAL    0.0900
    689 HB        -59.3280   -4.4240  -23.6340 H        44 VAL    0.0900
    690 HG11      -61.5270   -6.4050  -22.7320 H        44 VAL   -0.2700
    691 HG12      -61.7480   -4.7380  -23.3880 H        44 VAL    0.0900
    692 HG13      -60.9980   -4.9850  -21.7520 H        44 VAL    0.0900
    693 HG21      -57.7210   -6.2590  -22.9570 H        44 VAL    0.0900
    694 HG22      -59.0900   -7.0660  -22.1010 H        44 VAL    0.5100
    695 HG23      -58.5390   -5.4130  -21.5880 H        44 VAL   -0.5100
    696 N         -60.5640   -4.6560  -26.4160 N.am     45 SER   -0.4700
    697 CA        -61.5030   -4.1010  -27.3910 C.3      45 SER    0.3100
    698 C         -61.9320   -5.1550  -28.3930 C.2      45 SER    0.0700
    699 O         -63.1320   -5.3710  -28.6040 O.2      45 SER    0.0900
    700 CB        -60.8770   -2.9290  -28.1550 C.3      45 SER    0.0500
    701 OG        -60.4050   -1.9280  -27.2760 O.3      45 SER    0.0900
    702 HN        -59.6920   -4.1800  -26.3340 H        45 SER    0.0900
    703 HA        -62.3820   -3.7700  -26.8570 H        45 SER   -0.6600
    704 HB1       -61.6390   -2.4780  -28.8270 H        45 SER    0.4300
    705 HB2       -60.0220   -3.2980  -28.7610 H        45 SER    0.5100
    706 HG1       -59.6410   -2.3030  -26.8330 H        45 SER   -0.5100
    707 N         -60.9410   -5.8200  -28.9920 N.am     46 ALA   -0.4700
    708 CA        -61.1840   -6.8310  -30.0080 C.3      46 ALA    0.3100
    709 C         -62.0090   -7.9830  -29.4540 C.2      46 ALA    0.0700
    710 O         -62.9690   -8.4380  -30.0870 O.2      46 ALA    0.0900
    711 CB        -59.8710   -7.3270  -30.5860 C.3      46 ALA   -0.2700
    712 HN        -59.9850   -5.6530  -28.7660 H        46 ALA    0.0900
    713 HA        -61.7930   -6.3880  -30.7840 H        46 ALA    0.0900
    714 HB1       -59.2460   -7.7730  -29.7830 H        46 ALA    0.0900
    715 HB2       -59.3130   -6.4800  -31.0400 H        46 ALA    0.5100
    716 HB3       -60.0640   -8.1030  -31.3570 H        46 ALA   -0.5100
    717 N         -61.6430   -8.4300  -28.2540 N.am     47 ALA   -0.4700
    718 CA        -62.3610   -9.4970  -27.5700 C.3      47 ALA    0.3100
    719 C         -63.7970   -9.0890  -27.2390 C.2      47 ALA    0.0700
    720 O         -64.7190   -9.8910  -27.3980 O.2      47 ALA    0.0900
    721 CB        -61.6060   -9.9370  -26.3150 C.3      47 ALA   -0.2700
    722 HN        -60.8580   -8.0520  -27.7680 H        47 ALA    0.0900
    723 HA        -62.4620  -10.3250  -28.2560 H        47 ALA    0.0900
    724 HB1       -61.4960   -9.0810  -25.6160 H        47 ALA    0.0900
    725 HB2       -60.5940  -10.3020  -26.5910 H        47 ALA    0.5100
    726 HB3       -62.1680  -10.7460  -25.8000 H        47 ALA   -0.5100
    727 N         -63.9840   -7.8430  -26.7890 N.am     48 ALA   -0.4700
    728 CA        -65.3270   -7.2990  -26.5320 C.3      48 ALA    0.3100
    729 C         -66.2170   -7.3300  -27.7800 C.2      48 ALA    0.0700
    730 O         -67.3400   -7.8430  -27.7370 O.2      48 ALA    0.0900
    731 CB        -65.2370   -5.8830  -25.9730 C.3      48 ALA   -0.2700
    732 HN        -63.2220   -7.2270  -26.6090 H        48 ALA    0.0900
    733 HA        -65.8210   -7.9500  -25.8250 H        48 ALA    0.0900
    734 HB1       -64.7210   -5.2180  -26.6980 H        48 ALA    0.0900
    735 HB2       -64.6620   -5.8870  -25.0230 H        48 ALA    0.5100
    736 HB3       -66.2580   -5.4830  -25.7900 H        48 ALA   -0.5100
    737 N         -65.6940   -6.8040  -28.8920 N.am     49 ALA   -0.4700
    738 CA        -66.3800   -6.8070  -30.1870 C.3      49 ALA    0.3100
    739 C         -66.7590   -8.2050  -30.6760 C.2      49 ALA    0.0700
    740 O         -67.8390   -8.3950  -31.2380 O.2      49 ALA    0.0900
    741 CB        -65.5350   -6.0850  -31.2350 C.3      49 ALA   -0.2700
    742 HN        -64.7930   -6.3780  -28.8890 H        49 ALA    0.0900
    743 HA        -67.3320   -6.3120  -30.0650 H        49 ALA    0.0900
    744 HB1       -64.5530   -6.5920  -31.3500 H        49 ALA    0.0900
    745 HB2       -65.3570   -5.0350  -30.9190 H        49 ALA    0.5100
    746 HB3       -66.0580   -6.0970  -32.2160 H        49 ALA   -0.5100
    747 N         -65.8790   -9.1830  -30.4550 N.am     50 ASP   -0.4700
    748 CA        -66.1520  -10.5720  -30.8320 C.3      50 ASP    0.3100
    749 C         -67.2850  -11.1860  -30.0120 C.2      50 ASP    0.0700
    750 O         -68.0480  -12.0210  -30.5140 O.2      50 ASP    0.0900
    751 CB        -64.8970  -11.4330  -30.6960 C.3      50 ASP   -0.2800
    752 CG        -63.8470  -11.1210  -31.7510 C.2      50 ASP    0.0900
    753 OD1       -64.2040  -10.8080  -32.9110 O.co2    50 ASP    0.0900
    754 OD2       -62.6520  -11.2080  -31.4100 O.co2    50 ASP    0.6200
    755 HN        -64.9970   -9.0130  -30.0230 H        50 ASP   -0.7600
    756 HA        -66.4990  -10.5770  -31.8540 H        50 ASP   -0.7600
    757 HB1       -65.1820  -12.5020  -30.7900 H        50 ASP    0.5100
    758 HB2       -64.4500  -11.2620  -29.6930 H        50 ASP   -0.5100
    759 N         -67.3830  -10.7740  -28.7440 N.am     51 ILE   -0.4700
    760 CA        -68.4930  -11.1660  -27.8860 C.3      51 ILE    0.3100
    761 C         -69.7960  -10.6690  -28.5020 C.2      51 ILE    0.0700
    762 O         -70.7110  -11.4600  -28.7380 O.2      51 ILE    0.0900
    763 CB        -68.3180  -10.6610  -26.4300 C.3      51 ILE   -0.0900
    764 CG1       -67.1750  -11.4160  -25.7350 C.3      51 ILE    0.0900
    765 CG2       -69.6180  -10.8300  -25.6370 C.3      51 ILE   -0.2700
    766 CD        -66.5180  -10.6550  -24.6020 C.3      51 ILE    0.0900
    767 HN        -66.6980  -10.1790  -28.3290 H        51 ILE    0.0900
    768 HA        -68.5490  -12.2440  -27.8970 H        51 ILE    0.0900
    769 HB        -68.0350   -9.5870  -26.4450 H        51 ILE   -0.1800
    770 HG11      -66.4000  -11.6500  -26.4940 H        51 ILE    0.0900
    771 HG12      -67.5800  -12.3670  -25.3290 H        51 ILE    0.0900
    772 HG21      -70.0060  -11.8640  -25.7550 H        51 ILE   -0.2700
    773 HG22      -70.3840  -10.1190  -26.0120 H        51 ILE    0.0900
    774 HG23      -69.4300  -10.6430  -24.5580 H        51 ILE    0.0900
    775 HD1       -67.2910  -10.2640  -23.9060 H        51 ILE    0.0900
    776 HD2       -65.9410   -9.7970  -25.0080 H        51 ILE    0.5100
    777 HD3       -65.8390  -11.3290  -24.0370 H        51 ILE   -0.5100
    778 N         -69.8650   -9.3700  -28.8030 N.am     52 LEU   -0.4700
    779 CA        -71.0490   -8.7960  -29.4520 C.3      52 LEU    0.3100
    780 C         -71.4080   -9.4970  -30.7690 C.2      52 LEU    0.0700
    781 O         -72.5830   -9.5690  -31.1300 O.2      52 LEU    0.0900
    782 CB        -70.9030   -7.2820  -29.6590 C.3      52 LEU   -0.1800
    783 CG        -70.8550   -6.3620  -28.4260 C.3      52 LEU    0.0900
    784 CD1       -70.6710   -4.8970  -28.8310 C.3      52 LEU    0.0900
    785 CD2       -72.1000   -6.5100  -27.5480 C.3      52 LEU   -0.0900
    786 HN        -69.1210   -8.7360  -28.6040 H        52 LEU    0.0900
    787 HA        -71.9020   -9.0040  -28.8230 H        52 LEU   -0.2700
    788 HB1       -71.7620   -6.9530  -30.2790 H        52 LEU    0.0900
    789 HB2       -69.9630   -7.1190  -30.2250 H        52 LEU    0.0900
    790 HG        -70.0090   -6.6700  -27.7750 H        52 LEU    0.0900
    791 HD11      -71.5150   -4.5710  -29.4750 H        52 LEU   -0.2700
    792 HD12      -69.7240   -4.7790  -29.3990 H        52 LEU    0.0900
    793 HD13      -70.6460   -4.2540  -27.9260 H        52 LEU    0.0900
    794 HD21      -72.1910   -7.5570  -27.1880 H        52 LEU    0.0900
    795 HD22      -73.0090   -6.2560  -28.1350 H        52 LEU    0.5100
    796 HD23      -72.0240   -5.8370  -26.6670 H        52 LEU   -0.5100
    797 N         -70.4040  -10.0200  -31.4770 N.am     53 VAL   -0.4700
    798 CA        -70.6400  -10.8100  -32.6870 C.3      53 VAL    0.3100
    799 C         -71.3650  -12.1180  -32.3590 C.2      53 VAL    0.0700
    800 O         -72.2630  -12.5500  -33.0920 O.2      53 VAL    0.0900
    801 CB        -69.3170  -11.0960  -33.4650 C.3      53 VAL   -0.0900
    802 CG1       -69.5160  -12.1600  -34.5510 C.3      53 VAL    0.0900
    803 CG2       -68.7540   -9.8150  -34.0770 C.3      53 VAL   -0.2700
    804 HN        -69.4510   -9.8960  -31.2140 H        53 VAL    0.0900
    805 HA        -71.3240  -10.2550  -33.3130 H        53 VAL    0.0900
    806 HB        -68.5440  -11.4490  -32.7490 H        53 VAL    0.0900
    807 HG11      -70.3980  -11.9060  -35.1780 H        53 VAL   -0.2700
    808 HG12      -69.6890  -13.1530  -34.0810 H        53 VAL    0.0900
    809 HG13      -68.6190  -12.2070  -35.2040 H        53 VAL    0.0900
    810 HG21      -68.7050   -9.0140  -33.3070 H        53 VAL    0.0900
    811 HG22      -69.4080   -9.4710  -34.9060 H        53 VAL    0.5100
    812 HG23      -67.7280   -9.9990  -34.4620 H        53 VAL   -0.5100
    813 N         -70.9630  -12.7390  -31.2450 N.am     54 GLY   -0.4700
    814 CA        -71.5550  -13.9890  -30.7720 C.3      54 GLY    0.3100
    815 C         -72.9340  -13.7840  -30.1820 C.2      54 GLY   -0.0200
    816 O         -73.8560  -14.5540  -30.4580 O.2      54 GLY    0.0900
    817 HN        -70.2300  -12.3710  -30.6800 H        54 GLY    0.0900
    818 HA1       -70.9030  -14.4010  -30.0160 H        54 GLY    0.5100
    819 HA2       -71.6260  -14.6640  -31.6120 H        54 GLY   -0.5100
    820 N         -73.0800  -12.7410  -29.3690 N.am     55 VAL   -0.4700
    821 CA        -74.3450  -12.4530  -28.7010 C.3      55 VAL    0.3100
    822 C         -75.3830  -11.8540  -29.6590 C.2      55 VAL    0.0700
    823 O         -76.5080  -12.3420  -29.7380 O.2      55 VAL    0.0900
    824 CB        -74.1530  -11.5220  -27.4800 C.3      55 VAL   -0.0900
    825 CG1       -75.4810  -11.2930  -26.7620 C.3      55 VAL    0.0900
    826 CG2       -73.1320  -12.1060  -26.5160 C.3      55 VAL   -0.2700
    827 HN        -72.3320  -12.1090  -29.1810 H        55 VAL    0.0900
    828 HA        -74.7700  -13.3940  -28.3850 H        55 VAL    0.0900
    829 HB        -73.7470  -10.5460  -27.8220 H        55 VAL    0.0900
    830 HG11      -75.9810  -12.2660  -26.5660 H        55 VAL   -0.2700
    831 HG12      -76.1510  -10.6710  -27.3940 H        55 VAL    0.0900
    832 HG13      -75.3030  -10.7840  -25.7910 H        55 VAL    0.0900
    833 HG21      -72.1530  -12.2280  -27.0250 H        55 VAL    0.0900
    834 HG22      -73.4740  -13.1020  -26.1610 H        55 VAL    0.5100
    835 HG23      -72.9980  -11.4250  -25.6480 H        55 VAL   -0.5100
    836 N         -74.9980  -10.7990  -30.3820 N.am     56 LEU   -0.4700
    837 CA        -75.9410  -10.0360  -31.2060 C.3      56 LEU    0.3100
    838 C         -75.8770  -10.3550  -32.7020 C.2      56 LEU    0.0700
    839 O         -76.9030  -10.6530  -33.3100 O.2      56 LEU    0.0900
    840 CB        -75.7600   -8.5270  -30.9770 C.3      56 LEU   -0.1800
    841 CG        -75.9210   -7.9550  -29.5650 C.3      56 LEU    0.0900
    842 CD1       -75.3030   -6.5710  -29.4850 C.3      56 LEU    0.0900
    843 CD2       -77.3820   -7.9120  -29.1230 C.3      56 LEU   -0.0900
    844 HN        -74.0520  -10.4840  -30.3950 H        56 LEU    0.0900
    845 HA        -76.9420  -10.3370  -30.9360 H        56 LEU   -0.2700
    846 HB1       -76.4990   -8.0100  -31.6230 H        56 LEU    0.0900
    847 HB2       -74.7360   -8.2680  -31.3180 H        56 LEU    0.0900
    848 HG        -75.4180   -8.6260  -28.8360 H        56 LEU    0.0900
    849 HD11      -75.9120   -5.8460  -30.0670 H        56 LEU   -0.2700
    850 HD12      -74.2760   -6.5900  -29.9080 H        56 LEU    0.0900
    851 HD13      -75.2660   -6.2320  -28.4270 H        56 LEU    0.0900
    852 HD21      -77.8120   -8.9360  -29.1260 H        56 LEU    0.0900
    853 HD22      -77.9690   -7.2790  -29.8230 H        56 LEU    0.5100
    854 HD23      -77.4540   -7.4990  -28.0940 H        56 LEU   -0.5100
    855 N         -74.6760  -10.3110  -33.2880 N.am     57 ALA   -0.4700
    856 CA        -74.5210  -10.3850  -34.7440 C.3      57 ALA    0.3100
    857 C         -74.9120  -11.7200  -35.3590 C.2      57 ALA    0.0700
    858 O         -75.6170  -11.7460  -36.3700 O.2      57 ALA    0.0900
    859 CB        -73.1100   -9.9870  -35.1710 C.3      57 ALA   -0.2700
    860 HN        -73.8340  -10.2250  -32.7620 H        57 ALA    0.0900
    861 HA        -75.2470   -9.7200  -35.1890 H        57 ALA    0.0900
    862 HB1       -72.4120  -10.8380  -35.0220 H        57 ALA    0.0900
    863 HB2       -72.7580   -9.1280  -34.5590 H        57 ALA    0.5100
    864 HB3       -73.1050   -9.7070  -36.2460 H        57 ALA   -0.5100
    865 N         -74.4590  -12.8230  -34.7640 N.am     58 ILE   -0.4700
    866 CA        -74.7910  -14.1590  -35.2770 C.3      58 ILE    0.3100
    867 C         -76.2870  -14.5150  -35.1530 C.2      58 ILE    0.0700
    868 O         -76.8760  -15.0340  -36.1100 O.2      58 ILE    0.0900
    869 CB        -73.8830  -15.2740  -34.6880 C.3      58 ILE   -0.0900
    870 CG1       -72.4440  -15.1210  -35.2010 C.3      58 ILE    0.0900
    871 CG2       -74.4280  -16.6550  -35.0360 C.3      58 ILE   -0.2700
    872 CD        -71.4400  -16.1390  -34.6400 C.3      58 ILE    0.0900
    873 HN        -73.8810  -12.7930  -33.9520 H        58 ILE    0.0900
    874 HA        -74.6850  -14.1300  -36.3510 H        58 ILE    0.0900
    875 HB        -73.8360  -15.1650  -33.5840 H        58 ILE   -0.1800
    876 HG11      -72.0880  -14.1030  -34.9370 H        58 ILE    0.0900
    877 HG12      -72.4580  -15.2220  -36.3070 H        58 ILE    0.0900
    878 HG21      -74.8090  -16.6630  -36.0790 H        58 ILE   -0.2700
    879 HG22      -75.2630  -16.9150  -34.3510 H        58 ILE    0.0900
    880 HG23      -73.6220  -17.4140  -34.9470 H        58 ILE    0.0900
    881 HD1       -71.6510  -17.1490  -35.0510 H        58 ILE    0.0900
    882 HD2       -71.5230  -16.1810  -33.5320 H        58 ILE    0.5100
    883 HD3       -70.4070  -15.8480  -34.9260 H        58 ILE   -0.5100
    884 N         -76.9170  -14.2290  -33.9870 N.am     59 PRO   -0.2900
    885 CA        -78.3710  -14.4440  -33.9080 C.3      59 PRO    0.0000
    886 C         -79.1380  -13.6550  -34.9710 C.2      59 PRO    0.0900
    887 O         -80.0370  -14.2070  -35.6100 O.2      59 PRO    0.0900
    888 CB        -78.7230  -13.9420  -32.5030 C.3      59 PRO    0.0200
    889 CG        -77.4870  -14.1590  -31.7240 C.3      59 PRO    0.0900
    890 CD        -76.3590  -13.8550  -32.6740 C.3      59 PRO   -0.1800
    891 HA        -78.6090  -15.4790  -34.0900 H        59 PRO    0.0900
    892 HB1       -79.5690  -14.5210  -32.0750 H        59 PRO    0.0900
    893 HB2       -78.9960  -12.8660  -32.5230 H        59 PRO   -0.1800
    894 HG1       -77.4540  -13.4800  -30.8440 H        59 PRO    0.0900
    895 HG2       -77.4270  -15.2100  -31.3670 H        59 PRO    0.0900
    896 HD1       -76.0950  -12.7770  -32.6640 H        59 PRO    0.5100
    897 HD2       -75.4610  -14.4680  -32.4520 H        59 PRO   -0.5100
    898 N         -78.7640  -12.3890  -35.1720 N.am     60 PHE   -0.4700
    899 CA        -79.3330  -11.5620  -36.2400 C.3      60 PHE    0.3100
    900 C         -79.0880  -12.1540  -37.6320 C.2      60 PHE    0.0700
    901 O         -79.9630  -12.1000  -38.4940 O.2      60 PHE    0.0900
    902 CB        -78.7760  -10.1370  -36.1930 C.3      60 PHE   -0.1800
    903 CG        -79.2470   -9.3230  -35.0180 C.ar     60 PHE    0.0900
    904 CD1       -80.3530   -9.7110  -34.2660 C.ar     60 PHE    0.0900
    905 CD2       -78.5970   -8.1390  -34.6840 C.ar     60 PHE    0.0000
    906 CE1       -80.7820   -8.9490  -33.1850 C.ar     60 PHE   -0.1150
    907 CE2       -79.0260   -7.3660  -33.6040 C.ar     60 PHE    0.1150
    908 CZ        -80.1230   -7.7730  -32.8550 C.ar     60 PHE   -0.1150
    909 HN        -78.0770  -11.9470  -34.6010 H        60 PHE    0.1150
    910 HA        -80.4050  -11.5480  -36.1140 H        60 PHE   -0.1150
    911 HB1       -79.0870   -9.5940  -37.1100 H        60 PHE    0.1150
    912 HB2       -77.6670  -10.1810  -36.1340 H        60 PHE   -0.1150
    913 HD1       -80.8830  -10.6150  -34.5260 H        60 PHE    0.1150
    914 HD2       -77.7490   -7.8140  -35.2700 H        60 PHE   -0.1150
    915 HE1       -81.6300   -9.2740  -32.6010 H        60 PHE    0.1150
    916 HE2       -78.5060   -6.4540  -33.3520 H        60 PHE    0.5100
    917 HZ        -80.4610   -7.1770  -32.0190 H        60 PHE   -0.5100
    918 N         -77.9000  -12.7210  -37.8390 N.am     61 ALA   -0.4700
    919 CA        -77.5420  -13.3190  -39.1170 C.3      61 ALA    0.3100
    920 C         -78.3800  -14.5570  -39.4080 C.2      61 ALA    0.0700
    921 O         -78.7550  -14.7980  -40.5530 O.2      61 ALA    0.0900
    922 CB        -76.0540  -13.6540  -39.1590 C.3      61 ALA   -0.2700
    923 HN        -77.2030  -12.7600  -37.1280 H        61 ALA    0.0900
    924 HA        -77.7900  -12.6150  -39.8980 H        61 ALA    0.0900
    925 HB1       -75.8010  -14.3720  -38.3500 H        61 ALA    0.0900
    926 HB2       -75.4530  -12.7300  -39.0130 H        61 ALA    0.5100
    927 HB3       -75.7970  -14.1160  -40.1360 H        61 ALA   -0.5100
    928 N         -78.6710  -15.3390  -38.3660 N.am     62 ILE   -0.4700
    929 CA        -79.5280  -16.5230  -38.4850 C.3      62 ILE    0.3100
    930 C         -80.9250  -16.1350  -38.9720 C.2      62 ILE    0.0700
    931 O         -81.4610  -16.7420  -39.9020 O.2      62 ILE    0.0900
    932 CB        -79.6130  -17.3250  -37.1500 C.3      62 ILE   -0.0900
    933 CG1       -78.2990  -18.0680  -36.8870 C.3      62 ILE    0.0900
    934 CG2       -80.7720  -18.3290  -37.1840 C.3      62 ILE   -0.2700
    935 CD        -78.2160  -18.7500  -35.5300 C.3      62 ILE    0.0900
    936 HN        -78.3150  -15.1520  -37.4540 H        62 ILE    0.0900
    937 HA        -79.1180  -17.1470  -39.2630 H        62 ILE    0.0900
    938 HB        -79.7670  -16.6170  -36.3080 H        62 ILE   -0.1800
    939 HG11      -77.4650  -17.3390  -36.9610 H        62 ILE    0.0900
    940 HG12      -78.1720  -18.8410  -37.6730 H        62 ILE    0.0900
    941 HG21      -80.7260  -18.9330  -38.1150 H        62 ILE   -0.2700
    942 HG22      -81.7420  -17.7880  -37.1590 H        62 ILE    0.0900
    943 HG23      -80.7030  -19.0140  -36.3130 H        62 ILE    0.0900
    944 HD1       -78.9080  -19.6190  -35.4970 H        62 ILE    0.0900
    945 HD2       -78.5060  -18.0360  -34.7300 H        62 ILE    0.5100
    946 HD3       -77.1810  -19.1130  -35.3510 H        62 ILE   -0.5100
    947 N         -81.4980  -15.1070  -38.3440 N.am     63 ALA   -0.4700
    948 CA        -82.8180  -14.6020  -38.7050 C.3      63 ALA    0.3100
    949 C         -82.9020  -14.2210  -40.1830 C.2      63 ALA    0.0700
    950 O         -83.8170  -14.6500  -40.8930 O.2      63 ALA    0.0900
    951 CB        -83.1830  -13.4130  -37.8150 C.3      63 ALA   -0.2700
    952 HN        -81.0450  -14.6350  -37.5920 H        63 ALA    0.0900
    953 HA        -83.5320  -15.4010  -38.5780 H        63 ALA    0.0900
    954 HB1       -82.5500  -12.5360  -38.0710 H        63 ALA    0.0900
    955 HB2       -83.0140  -13.6730  -36.7480 H        63 ALA    0.5100
    956 HB3       -84.2480  -13.1380  -37.9700 H        63 ALA   -0.5100
    957 N         -81.9180  -13.4470  -40.6500 N.am     64 ILE   -0.4700
    958 CA        -81.8680  -12.9560  -42.0300 C.3      64 ILE    0.3100
    959 C         -81.7780  -14.0800  -43.0700 C.2      64 ILE    0.0700
    960 O         -82.0870  -13.8700  -44.2430 O.2      64 ILE    0.0900
    961 CB        -80.7040  -11.9380  -42.2310 C.3      64 ILE   -0.0900
    962 CG1       -80.8030  -10.7650  -41.2450 C.3      64 ILE    0.0900
    963 CG2       -80.6680  -11.4060  -43.6490 C.3      64 ILE   -0.2700
    964 CD        -82.1470  -10.0540  -41.2140 C.3      64 ILE    0.0900
    965 HN        -81.1610  -13.1630  -40.0670 H        64 ILE    0.0900
    966 HA        -82.8150  -12.4860  -42.2490 H        64 ILE    0.0900
    967 HB        -79.7390  -12.4410  -42.0070 H        64 ILE   -0.1800
    968 HG11      -80.0250  -10.0200  -41.5150 H        64 ILE    0.0900
    969 HG12      -80.5930  -11.1510  -40.2260 H        64 ILE    0.0900
    970 HG21      -81.6770  -11.0520  -43.9500 H        64 ILE   -0.2700
    971 HG22      -80.3530  -12.2110  -44.3480 H        64 ILE    0.0900
    972 HG23      -79.9580  -10.5540  -43.7160 H        64 ILE    0.0900
    973 HD1       -82.9490  -10.7670  -40.9270 H        64 ILE    0.0900
    974 HD2       -82.3820   -9.6440  -42.2200 H        64 ILE    0.5100
    975 HD3       -82.1220   -9.2300  -40.4700 H        64 ILE   -0.5100
    976 N         -81.3660  -15.2740  -42.6410 N.am     65 SER   -0.4700
    977 CA        -81.2550  -16.4200  -43.5460 C.3      65 SER    0.3100
    978 C         -82.5890  -17.1360  -43.7710 C.2      65 SER    0.0700
    979 O         -82.7250  -17.9230  -44.7120 O.2      65 SER    0.0900
    980 CB        -80.1940  -17.4100  -43.0520 C.3      65 SER    0.0500
    981 OG        -80.6110  -18.0700  -41.8720 O.3      65 SER    0.0900
    982 HN        -81.1180  -15.4390  -41.6900 H        65 SER    0.0900
    983 HA        -80.9920  -16.0470  -44.5240 H        65 SER   -0.6600
    984 HB1       -79.2500  -16.8630  -42.8360 H        65 SER    0.4300
    985 HB2       -80.0070  -18.1730  -43.8380 H        65 SER    0.5100
    986 HG1       -80.7520  -17.3810  -41.2200 H        65 SER   -0.5100
    987 N         -83.5730  -16.8410  -42.9170 N.am     66 THR   -0.4700
    988 CA        -84.8570  -17.5480  -42.9190 C.3      66 THR    0.3100
    989 C         -85.8900  -16.9280  -43.8440 C.2      66 THR    0.0700
    990 O         -86.8920  -17.5620  -44.1690 O.2      66 THR    0.0900
    991 CB        -85.4830  -17.6290  -41.5070 C.3      66 THR    0.1400
    992 CG2       -84.5040  -18.2400  -40.4980 C.3      66 THR    0.0900
    993 OG1       -85.8840  -16.3230  -41.0750 O.3      66 THR   -0.6600
    994 HN        -83.4770  -16.1200  -42.2350 H        66 THR    0.4300
    995 HA        -84.6810  -18.5420  -43.3000 H        66 THR   -0.2700
    996 HB        -86.3740  -18.2910  -41.5270 H        66 THR    0.0900
    997 HG1       -85.0860  -15.7890  -41.0670 H        66 THR    0.0900
    998 HG21      -83.5840  -17.6200  -40.4350 H        66 THR    0.0900
    999 HG22      -84.2200  -19.2640  -40.8200 H        66 THR    0.5100
   1000 HG23      -84.9740  -18.2800  -39.4930 H        66 THR   -0.5100
   1001 N         -85.6590  -15.6830  -44.2490 N.am     67 GLY   -0.4700
   1002 CA        -86.5980  -14.9610  -45.1020 C.3      67 GLY    0.3100
   1003 C         -87.9680  -14.8310  -44.4690 C.2      67 GLY   -0.0200
   1004 O         -88.9870  -15.0620  -45.1220 O.2      67 GLY    0.0900
   1005 HN        -84.8330  -15.1870  -43.9900 H        67 GLY    0.0900
   1006 HA1       -86.6880  -15.5020  -46.0310 H        67 GLY    0.5100
   1007 HA2       -86.1970  -13.9750  -45.2820 H        67 GLY   -0.5100
   1008 N         -87.9840  -14.4690  -43.1850 N.am     68 PHE   -0.4700
   1009 CA        -89.2230  -14.2460  -42.4530 C.3      68 PHE    0.3100
   1010 C         -89.9190  -12.9730  -42.9290 C.2      68 PHE    0.0700
   1011 O         -89.2960  -12.1250  -43.5700 O.2      68 PHE    0.0900
   1012 CB        -88.9580  -14.2010  -40.9370 C.3      68 PHE   -0.1800
   1013 CG        -88.0710  -13.0670  -40.5010 C.ar     68 PHE    0.0900
   1014 CD1       -86.6850  -13.2020  -40.5180 C.ar     68 PHE    0.0900
   1015 CD2       -88.6200  -11.8710  -40.0560 C.ar     68 PHE    0.0000
   1016 CE1       -85.8570  -12.1570  -40.1100 C.ar     68 PHE   -0.1150
   1017 CE2       -87.8030  -10.8210  -39.6460 C.ar     68 PHE    0.1150
   1018 CZ        -86.4180  -10.9650  -39.6740 C.ar     68 PHE   -0.1150
   1019 HN        -87.1440  -14.3350  -42.6670 H        68 PHE    0.1150
   1020 HA        -89.9030  -15.0510  -42.6910 H        68 PHE   -0.1150
   1021 HB1       -88.4600  -15.1440  -40.6270 H        68 PHE    0.1150
   1022 HB2       -89.9240  -14.0850  -40.4020 H        68 PHE   -0.1150
   1023 HD1       -86.2450  -14.1300  -40.8520 H        68 PHE    0.1150
   1024 HD2       -89.6940  -11.7540  -40.0270 H        68 PHE   -0.1150
   1025 HE1       -84.7830  -12.2750  -40.1340 H        68 PHE    0.1150
   1026 HE2       -88.2430   -9.8950  -39.3050 H        68 PHE    0.5100
   1027 HZ        -85.7820  -10.1500  -39.3580 H        68 PHE   -0.5100
   1028 N         -91.2100  -12.8430  -42.6170 N.am     69 CYS   -0.4700
   1029 CA        -92.0000  -11.6830  -43.0320 C.3      69 CYS    0.3100
   1030 C         -91.7850  -10.4810  -42.1210 C.2      69 CYS    0.0700
   1031 O         -91.9440  -10.5800  -40.9010 O.2      69 CYS    0.0900
   1032 CB        -93.4900  -12.0330  -43.0890 C.3      69 CYS   -0.1000
   1033 SG        -93.8950  -13.2920  -44.3080 S.3      69 CYS    0.0900
   1034 HN        -91.6940  -13.5320  -42.0840 H        69 CYS    0.0900
   1035 HA        -91.6510  -11.3730  -44.0060 H        69 CYS   -0.0800
   1036 HB1       -94.0560  -11.1070  -43.3240 H        69 CYS    0.5100
   1037 HB2       -93.8030  -12.3890  -42.0840 H        69 CYS   -0.5100
   1038 N         -91.4170   -9.3490  -42.7250 N.am     70 ALA   -0.4700
   1039 CA        -91.2020   -8.1010  -41.9960 C.3      70 ALA    0.3100
   1040 C         -91.1960   -6.8890  -42.9220 C.2      70 ALA    0.0700
   1041 O         -91.0620   -7.0210  -44.1400 O.2      70 ALA    0.0900
   1042 CB        -89.8910   -8.1610  -41.2040 C.3      70 ALA   -0.2700
   1043 HN        -91.2720   -9.3050  -43.7110 H        70 ALA    0.0900
   1044 HA        -92.0380   -7.9540  -41.3280 H        70 ALA    0.0900
   1045 HB1       -89.0350   -8.3210  -41.8940 H        70 ALA    0.0900
   1046 HB2       -89.9250   -9.0030  -40.4800 H        70 ALA    0.5100
   1047 HB3       -89.7330   -7.2050  -40.6610 H        70 ALA   -0.5100
   1048 N         -91.3410   -5.7050  -42.3290 N.am     71 ALA   -0.4700
   1049 CA        -91.1520   -4.4480  -43.0420 C.3      71 ALA    0.3100
   1050 C         -89.7260   -4.3540  -43.5870 C.2      71 ALA    0.0700
   1051 O         -88.7580   -4.5890  -42.8570 O.2      71 ALA    0.0900
   1052 CB        -91.4450   -3.2740  -42.1160 C.3      71 ALA   -0.2700
   1053 HN        -91.5860   -5.6260  -41.3660 H        71 ALA    0.0900
   1054 HA        -91.8220   -4.4360  -43.8890 H        71 ALA    0.0900
   1055 HB1       -90.7600   -3.2970  -41.2410 H        71 ALA    0.0900
   1056 HB2       -92.4920   -3.3340  -41.7490 H        71 ALA    0.5100
   1057 HB3       -91.2950   -2.3170  -42.6590 H        71 ALA   -0.5100
   1058 N         -89.6020   -4.0070  -44.8700 N.am     72 CYS   -0.4700
   1059 CA        -88.3070   -3.8990  -45.5420 C.3      72 CYS    0.3100
   1060 C         -87.2610   -3.1440  -44.7190 C.2      72 CYS    0.0700
   1061 O         -86.1090   -3.5770  -44.6230 O.2      72 CYS    0.0900
   1062 CB        -88.4620   -3.2300  -46.9120 C.3      72 CYS   -0.1000
   1063 SG        -87.0210   -3.4280  -48.0070 S.3      72 CYS    0.0900
   1064 HN        -90.3980   -3.8030  -45.4340 H        72 CYS    0.0900
   1065 HA        -87.9050   -4.8960  -45.6550 H        72 CYS   -0.0800
   1066 HB1       -88.6430   -2.1460  -46.7490 H        72 CYS    0.5100
   1067 HB2       -89.3540   -3.6640  -47.4100 H        72 CYS   -0.5100
   1068 N         -87.6660   -2.0230  -44.1200 N.am     73 HSE   -0.4700
   1069 CA        -86.7420   -1.1580  -43.3910 C.3      73 HSE    0.3100
   1070 C         -86.3450   -1.7060  -42.0270 C.2      73 HSE    0.0700
   1071 O         -85.3040   -1.3290  -41.4840 O.2      73 HSE    0.0900
   1072 CB        -87.3020    0.2600  -43.2780 C.3      73 HSE   -0.0800
   1073 CG        -87.2460    1.0190  -44.5680 C.ar     73 HSE    0.0900
   1074 CD2       -86.2870    1.8210  -45.0840 C.ar     73 HSE    0.0900
   1075 ND1       -88.2590    0.9690  -45.5010 N.ar     73 HSE   -0.7000
   1076 CE1       -87.9300    1.7230  -46.5360 C.ar     73 HSE    0.2200
   1077 NE2       -86.7390    2.2510  -46.3110 N.ar     73 HSE    0.2500
   1078 HN        -88.6170   -1.7260  -44.1430 H        73 HSE    0.1300
   1079 HA        -85.8020   -1.1490  -43.9220 H        73 HSE   -0.3600
   1080 HB1       -86.7150    0.8190  -42.5180 H        73 HSE    0.3200
   1081 HB2       -88.3620    0.2040  -42.9510 H        73 HSE   -0.0500
   1082 HD2       -85.3300    2.1080  -44.6670 H        73 HSE    0.0900
   1083 HE1       -88.5210    1.8940  -47.4350 H        73 HSE    0.5100
   1084 HE2       -86.2380    2.8650  -46.9200 H        73 HSE   -0.5100
   1085 N         -87.1750   -2.5970  -41.4830 N.am     74 GLY   -0.4700
   1086 CA        -86.8250   -3.3430  -40.2830 C.3      74 GLY    0.3100
   1087 C         -85.8090   -4.4150  -40.6310 C.2      74 GLY   -0.0200
   1088 O         -84.8760   -4.6830  -39.8690 O.2      74 GLY    0.0900
   1089 HN        -88.0720   -2.7920  -41.8730 H        74 GLY    0.0900
   1090 HA1       -87.7180   -3.8010  -39.8870 H        74 GLY    0.5100
   1091 HA2       -86.4040   -2.6600  -39.5610 H        74 GLY   -0.5100
   1092 N         -85.9900   -5.0190  -41.8030 N.am     75 CYS   -0.4700
   1093 CA        -85.0830   -6.0350  -42.3040 C.3      75 CYS    0.3100
   1094 C         -83.7170   -5.4440  -42.6280 C.2      75 CYS    0.0700
   1095 O         -82.6810   -6.0620  -42.3660 O.2      75 CYS    0.0900
   1096 CB        -85.6690   -6.7090  -43.5400 C.3      75 CYS   -0.1000
   1097 SG        -84.6490   -8.0590  -44.1470 S.3      75 CYS    0.0900
   1098 HN        -86.7630   -4.7980  -42.3930 H        75 CYS    0.0900
   1099 HA        -84.9250   -6.7610  -41.5190 H        75 CYS   -0.0800
   1100 HB1       -85.7800   -5.9460  -44.3400 H        75 CYS    0.5100
   1101 HB2       -86.6770   -7.0980  -43.2850 H        75 CYS   -0.5100
   1102 N         -83.7180   -4.2370  -43.1870 N.am     76 LEU   -0.4700
   1103 CA        -82.4790   -3.5590  -43.5460 C.3      76 LEU    0.3100
   1104 C         -81.6640   -3.1820  -42.3100 C.2      76 LEU    0.0700
   1105 O         -80.4310   -3.2410  -42.3300 O.2      76 LEU    0.0900
   1106 CB        -82.7710   -2.3240  -44.4070 C.3      76 LEU   -0.1800
   1107 CG        -81.5780   -1.5220  -44.9420 C.3      76 LEU    0.0900
   1108 CD1       -80.7790   -2.2870  -45.9840 C.3      76 LEU    0.0900
   1109 CD2       -82.0410   -0.1800  -45.4810 C.3      76 LEU   -0.0900
   1110 HN        -84.5620   -3.7430  -43.3840 H        76 LEU    0.0900
   1111 HA        -81.8610   -4.2580  -44.0890 H        76 LEU   -0.2700
   1112 HB1       -83.3900   -1.6330  -43.7990 H        76 LEU    0.0900
   1113 HB2       -83.3620   -2.6630  -45.2840 H        76 LEU    0.0900
   1114 HG        -80.9090   -1.2680  -44.0930 H        76 LEU    0.0900
   1115 HD11      -81.4260   -2.5420  -46.8510 H        76 LEU   -0.2700
   1116 HD12      -80.3880   -3.2300  -45.5450 H        76 LEU    0.0900
   1117 HD13      -79.9330   -1.6640  -46.3450 H        76 LEU    0.0900
   1118 HD21      -82.5320    0.4060  -44.6770 H        76 LEU    0.0900
   1119 HD22      -82.7720   -0.3350  -46.3040 H        76 LEU    0.5100
   1120 HD23      -81.1700    0.3960  -45.8600 H        76 LEU   -0.5100
   1121 N         -82.3620   -2.8060  -41.2360 N.am     77 PHE   -0.4700
   1122 CA        -81.7230   -2.3860  -39.9880 C.3      77 PHE    0.3100
   1123 C         -80.9830   -3.5320  -39.2910 C.2      77 PHE    0.0700
   1124 O         -79.9220   -3.3300  -38.7000 O.2      77 PHE    0.0900
   1125 CB        -82.7540   -1.7510  -39.0430 C.3      77 PHE   -0.1800
   1126 CG        -82.1460   -1.0360  -37.8680 C.ar     77 PHE    0.0900
   1127 CD1       -81.7220    0.2850  -37.9830 C.ar     77 PHE    0.0900
   1128 CD2       -81.9990   -1.6820  -36.6410 C.ar     77 PHE    0.0000
   1129 CE1       -81.1520    0.9550  -36.8960 C.ar     77 PHE   -0.1150
   1130 CE2       -81.4310   -1.0230  -35.5460 C.ar     77 PHE    0.1150
   1131 CZ        -81.0090    0.3000  -35.6770 C.ar     77 PHE   -0.1150
   1132 HN        -83.3580   -2.7970  -41.2360 H        77 PHE    0.1150
   1133 HA        -80.9490   -1.6730  -40.2300 H        77 PHE   -0.1150
   1134 HB1       -83.4160   -2.5450  -38.6360 H        77 PHE    0.1150
   1135 HB2       -83.3560   -1.0050  -39.6050 H        77 PHE   -0.1150
   1136 HD1       -81.8340    0.8000  -38.9270 H        77 PHE    0.1150
   1137 HD2       -82.3290   -2.7050  -36.5350 H        77 PHE   -0.1150
   1138 HE1       -80.8250    1.9800  -37.0030 H        77 PHE    0.1150
   1139 HE2       -81.3200   -1.5370  -34.6020 H        77 PHE    0.5100
   1140 HZ        -80.5720    0.8150  -34.8330 H        77 PHE   -0.5100
   1141 N         -81.5510   -4.7330  -39.3690 N.am     78 ILE   -0.4700
   1142 CA        -80.9240   -5.9260  -38.8150 C.3      78 ILE    0.3100
   1143 C         -79.6770   -6.3150  -39.6200 C.2      78 ILE    0.0700
   1144 O         -78.6350   -6.6480  -39.0460 O.2      78 ILE    0.0900
   1145 CB        -81.9300   -7.1030  -38.7380 C.3      78 ILE   -0.0900
   1146 CG1       -83.1090   -6.7400  -37.8280 C.3      78 ILE    0.0900
   1147 CG2       -81.2560   -8.3730  -38.2340 C.3      78 ILE   -0.2700
   1148 CD        -84.3860   -7.5200  -38.1230 C.3      78 ILE    0.0900
   1149 HN        -82.4340   -4.8710  -39.8120 H        78 ILE    0.0900
   1150 HA        -80.5600   -5.6820  -37.8270 H        78 ILE    0.0900
   1151 HB        -82.3520   -7.2890  -39.7500 H        78 ILE   -0.1800
   1152 HG11      -83.3240   -5.6570  -37.9450 H        78 ILE    0.0900
   1153 HG12      -82.8130   -6.9360  -36.7750 H        78 ILE    0.0900
   1154 HG21      -80.8370   -8.2050  -37.2180 H        78 ILE   -0.2700
   1155 HG22      -80.4260   -8.6570  -38.9160 H        78 ILE    0.0900
   1156 HG23      -81.9960   -9.2000  -38.1800 H        78 ILE    0.0900
   1157 HD1       -84.2060   -8.6080  -37.9970 H        78 ILE    0.0900
   1158 HD2       -84.7090   -7.3330  -39.1690 H        78 ILE    0.5100
   1159 HD3       -85.1890   -7.2090  -37.4220 H        78 ILE   -0.5100
   1160 N         -79.7800   -6.2620  -40.9490 N.am     79 ALA   -0.4700
   1161 CA        -78.6480   -6.5430  -41.8250 C.3      79 ALA    0.3100
   1162 C         -77.5350   -5.5200  -41.6100 C.2      79 ALA    0.0700
   1163 O         -76.3490   -5.8570  -41.6250 O.2      79 ALA    0.0900
   1164 CB        -79.0910   -6.5610  -43.2770 C.3      79 ALA   -0.2700
   1165 HN        -80.6360   -6.0280  -41.4030 H        79 ALA    0.0900
   1166 HA        -78.2370   -7.5020  -41.5460 H        79 ALA    0.0900
   1167 HB1       -79.5210   -5.5750  -43.5570 H        79 ALA    0.0900
   1168 HB2       -79.8670   -7.3410  -43.4270 H        79 ALA    0.5100
   1169 HB3       -78.2200   -6.7680  -43.9360 H        79 ALA   -0.5100
   1170 N         -77.9300   -4.2700  -41.3760 N.am     80 CYS   -0.4700
   1171 CA        -76.9830   -3.2010  -41.1020 C.3      80 CYS    0.3100
   1172 C         -76.2850   -3.3930  -39.7760 C.2      80 CYS    0.0700
   1173 O         -75.1210   -3.0140  -39.6190 O.2      80 CYS    0.0900
   1174 CB        -77.6790   -1.8410  -41.1390 C.3      80 CYS   -0.1100
   1175 SG        -77.8310   -1.1830  -42.8100 S.3      80 CYS    0.0900
   1176 HN        -78.8920   -4.0110  -41.3790 H        80 CYS    0.0900
   1177 HA        -76.2050   -3.2440  -41.8500 H        80 CYS   -0.2300
   1178 HB1       -77.0970   -1.1310  -40.5150 H        80 CYS    0.1600
   1179 HB2       -78.6900   -1.9500  -40.6910 H        80 CYS    0.5100
   1180 HG1       -76.5370   -0.9430  -42.9580 H        80 CYS   -0.5100
   1181 N         -76.9980   -3.9800  -38.8180 N.am     81 PHE   -0.4700
   1182 CA        -76.4430   -4.2060  -37.4950 C.3      81 PHE    0.3100
   1183 C         -75.4470   -5.3630  -37.5070 C.2      81 PHE    0.0700
   1184 O         -74.4720   -5.3520  -36.7590 O.2      81 PHE    0.0900
   1185 CB        -77.5520   -4.4100  -36.4590 C.3      81 PHE   -0.1800
   1186 CG        -77.2590   -3.7560  -35.1350 C.ar     81 PHE    0.0900
   1187 CD1       -77.0510   -2.3760  -35.0550 C.ar     81 PHE    0.0900
   1188 CD2       -77.1880   -4.5140  -33.9680 C.ar     81 PHE    0.0000
   1189 CE1       -76.7710   -1.7610  -33.8320 C.ar     81 PHE   -0.1150
   1190 CE2       -76.9150   -3.9110  -32.7370 C.ar     81 PHE    0.1150
   1191 CZ        -76.7040   -2.5310  -32.6690 C.ar     81 PHE   -0.1150
   1192 HN        -77.9350   -4.2880  -38.9630 H        81 PHE    0.1150
   1193 HA        -75.8430   -3.3460  -37.2350 H        81 PHE   -0.1150
   1194 HB1       -77.6840   -5.4970  -36.2690 H        81 PHE    0.1150
   1195 HB2       -78.4980   -3.9710  -36.8410 H        81 PHE   -0.1150
   1196 HD1       -77.1080   -1.7760  -35.9510 H        81 PHE    0.1150
   1197 HD2       -77.3460   -5.5810  -34.0140 H        81 PHE   -0.1150
   1198 HE1       -76.6060   -0.6950  -33.7870 H        81 PHE    0.1150
   1199 HE2       -76.8680   -4.5100  -31.8390 H        81 PHE    0.5100
   1200 HZ        -76.4890   -2.0610  -31.7190 H        81 PHE   -0.5100
   1201 N         -75.6730   -6.3460  -38.3780 N.am     82 VAL   -0.4700
   1202 CA        -74.6940   -7.4090  -38.6020 C.3      82 VAL    0.3100
   1203 C         -73.3940   -6.8200  -39.1700 C.2      82 VAL    0.0700
   1204 O         -72.2970   -7.2190  -38.7730 O.2      82 VAL    0.0900
   1205 CB        -75.2440   -8.5280  -39.5330 C.3      82 VAL   -0.0900
   1206 CG1       -74.1650   -9.5410  -39.8650 C.3      82 VAL    0.0900
   1207 CG2       -76.4180   -9.2440  -38.8800 C.3      82 VAL   -0.2700
   1208 HN        -76.5150   -6.4020  -38.9100 H        82 VAL    0.0900
   1209 HA        -74.4350   -7.8240  -37.6410 H        82 VAL    0.0900
   1210 HB        -75.6200   -8.0710  -40.4720 H        82 VAL    0.0900
   1211 HG11      -73.6610   -9.8820  -38.9350 H        82 VAL   -0.2700
   1212 HG12      -73.4050   -9.0790  -40.5310 H        82 VAL    0.0900
   1213 HG13      -74.6150  -10.4230  -40.3680 H        82 VAL    0.0900
   1214 HG21      -77.2380   -8.5230  -38.6750 H        82 VAL    0.0900
   1215 HG22      -76.0970   -9.7000  -37.9190 H        82 VAL    0.5100
   1216 HG23      -76.8030  -10.0340  -39.5590 H        82 VAL   -0.5100
   1217 N         -73.5360   -5.8530  -40.0810 N.am     83 LEU   -0.4700
   1218 CA        -72.4080   -5.2170  -40.7500 C.3      83 LEU    0.3100
   1219 C         -71.5560   -4.3680  -39.8080 C.2      83 LEU    0.0700
   1220 O         -70.3280   -4.4810  -39.8140 O.2      83 LEU    0.0900
   1221 CB        -72.8910   -4.3870  -41.9480 C.3      83 LEU   -0.1800
   1222 CG        -73.3750   -5.1630  -43.1840 C.3      83 LEU    0.0900
   1223 CD1       -74.2730   -4.3000  -44.0700 C.3      83 LEU    0.0900
   1224 CD2       -72.2110   -5.7610  -43.9930 C.3      83 LEU   -0.0900
   1225 HN        -74.4360   -5.5190  -40.3500 H        83 LEU    0.0900
   1226 HA        -71.7320   -5.9920  -41.0790 H        83 LEU   -0.2700
   1227 HB1       -72.0510   -3.7360  -42.2680 H        83 LEU    0.0900
   1228 HB2       -73.7300   -3.7490  -41.6000 H        83 LEU    0.0900
   1229 HG        -73.9440   -6.0580  -42.8520 H        83 LEU    0.0900
   1230 HD11      -73.7160   -3.4050  -44.4210 H        83 LEU   -0.2700
   1231 HD12      -75.1610   -3.9630  -43.4950 H        83 LEU    0.0900
   1232 HD13      -74.6010   -4.8840  -44.9570 H        83 LEU    0.0900
   1233 HD21      -71.5250   -6.3180  -43.3200 H        83 LEU    0.0900
   1234 HD22      -71.6370   -4.9470  -44.4880 H        83 LEU    0.5100
   1235 HD23      -72.6040   -6.4620  -44.7600 H        83 LEU   -0.5100
   1236 N         -72.2080   -3.5320  -38.9950 N.am     84 VAL   -0.4700
   1237 CA        -71.5200   -2.6850  -38.0110 C.3      84 VAL    0.3100
   1238 C         -70.6850   -3.4940  -37.0100 C.2      84 VAL    0.0700
   1239 O         -69.5250   -3.1610  -36.7490 O.2      84 VAL    0.0900
   1240 CB        -72.5190   -1.7790  -37.2270 C.3      84 VAL   -0.0900
   1241 CG1       -71.8340   -1.0620  -36.0500 C.3      84 VAL    0.0900
   1242 CG2       -73.1700   -0.7640  -38.1550 C.3      84 VAL   -0.2700
   1243 HN        -73.2000   -3.4460  -39.0200 H        84 VAL    0.0900
   1244 HA        -70.8070   -2.0740  -38.5440 H        84 VAL    0.0900
   1245 HB        -73.3480   -2.4070  -36.8370 H        84 VAL    0.0900
   1246 HG11      -70.9020   -0.5650  -36.3960 H        84 VAL   -0.2700
   1247 HG12      -71.5720   -1.7980  -35.2600 H        84 VAL    0.0900
   1248 HG13      -72.5130   -0.2890  -35.6310 H        84 VAL    0.0900
   1249 HG21      -73.7260   -1.2860  -38.9620 H        84 VAL    0.0900
   1250 HG22      -72.3910   -0.1210  -38.6200 H        84 VAL    0.5100
   1251 HG23      -73.8840   -0.1320  -37.5840 H        84 VAL   -0.5100
   1252 N         -71.2820   -4.5510  -36.4540 N.am     85 LEU   -0.4700
   1253 CA        -70.6550   -5.3360  -35.3880 C.3      85 LEU    0.3100
   1254 C         -69.4810   -6.1770  -35.8840 C.2      85 LEU    0.0700
   1255 O         -68.4450   -6.2720  -35.2110 O.2      85 LEU    0.0900
   1256 CB        -71.6850   -6.2220  -34.6690 C.3      85 LEU   -0.1800
   1257 CG        -72.8220   -5.5540  -33.8780 C.3      85 LEU    0.0900
   1258 CD1       -73.7870   -6.6120  -33.3630 C.3      85 LEU    0.0900
   1259 CD2       -72.3120   -4.6800  -32.7290 C.3      85 LEU   -0.0900
   1260 HN        -72.1860   -4.8540  -36.7410 H        85 LEU    0.0900
   1261 HA        -70.2050   -4.6460  -34.6890 H        85 LEU   -0.2700
   1262 HB1       -71.1240   -6.8620  -33.9570 H        85 LEU    0.0900
   1263 HB2       -72.1570   -6.8650  -35.4400 H        85 LEU    0.0900
   1264 HG        -73.3670   -4.8460  -34.5390 H        85 LEU    0.0900
   1265 HD11      -73.2530   -7.3230  -32.6960 H        85 LEU   -0.2700
   1266 HD12      -74.2150   -7.1810  -34.2150 H        85 LEU    0.0900
   1267 HD13      -74.6050   -6.1300  -32.7850 H        85 LEU    0.0900
   1268 HD21      -71.6610   -3.8710  -33.1250 H        85 LEU    0.0900
   1269 HD22      -71.7200   -5.2960  -32.0190 H        85 LEU    0.5100
   1270 HD23      -73.1700   -4.2160  -32.1970 H        85 LEU   -0.5100
   1271 N         -69.6380   -6.7770  -37.0630 N.am     86 THR   -0.4700
   1272 CA        -68.5340   -7.4900  -37.6860 C.3      86 THR    0.3100
   1273 C         -67.4150   -6.5290  -38.1060 C.2      86 THR    0.0700
   1274 O         -66.2360   -6.8900  -38.0760 O.2      86 THR    0.0900
   1275 CB        -68.9880   -8.3640  -38.8780 C.3      86 THR    0.1400
   1276 CG2       -70.0270   -9.3900  -38.4220 C.3      86 THR    0.0900
   1277 OG1       -69.5430   -7.5440  -39.9130 O.3      86 THR   -0.6600
   1278 HN        -70.5000   -6.7660  -37.5630 H        86 THR    0.4300
   1279 HA        -68.0790   -8.1110  -36.9290 H        86 THR   -0.2700
   1280 HB        -68.1180   -8.9190  -39.2890 H        86 THR    0.0900
   1281 HG1       -70.4430   -7.3460  -39.6410 H        86 THR    0.0900
   1282 HG21      -70.9160   -8.8730  -38.0010 H        86 THR    0.0900
   1283 HG22      -69.5920  -10.0450  -37.6370 H        86 THR    0.5100
   1284 HG23      -70.3530  -10.0080  -39.2860 H        86 THR   -0.5100
   1285 N         -67.7870   -5.3030  -38.4740 N.am     87 ALA   -0.4700
   1286 CA        -66.8160   -4.2840  -38.8650 C.3      87 ALA    0.3100
   1287 C         -65.9450   -3.8670  -37.6890 C.2      87 ALA    0.0700
   1288 O         -64.7190   -3.7700  -37.8260 O.2      87 ALA    0.0900
   1289 CB        -67.5140   -3.0630  -39.4780 C.3      87 ALA   -0.2700
   1290 HN        -68.7440   -5.0260  -38.4980 H        87 ALA    0.0900
   1291 HA        -66.1400   -4.7260  -39.5810 H        87 ALA    0.0900
   1292 HB1       -68.2150   -2.6140  -38.7420 H        87 ALA    0.0900
   1293 HB2       -68.0920   -3.3690  -40.3760 H        87 ALA    0.5100
   1294 HB3       -66.7590   -2.2990  -39.7610 H        87 ALA   -0.5100
   1295 N         -66.5830   -3.6360  -36.5350 N.am     88 SER   -0.4700
   1296 CA        -65.8790   -3.2850  -35.2980 C.3      88 SER    0.3100
   1297 C         -64.8730   -4.3650  -34.9210 C.2      88 SER    0.0700
   1298 O         -63.7510   -4.0700  -34.5170 O.2      88 SER    0.0900
   1299 CB        -66.8730   -3.0540  -34.1510 C.3      88 SER    0.0500
   1300 OG        -67.5500   -4.2560  -33.8070 O.3      88 SER    0.0900
   1301 HN        -67.5750   -3.6920  -36.4660 H        88 SER    0.0900
   1302 HA        -65.3060   -2.3880  -35.4830 H        88 SER   -0.6600
   1303 HB1       -67.6260   -2.2980  -34.4610 H        88 SER    0.4300
   1304 HB2       -66.3270   -2.6860  -33.2560 H        88 SER    0.5100
   1305 HG1       -67.8800   -4.6200  -34.6330 H        88 SER   -0.5100
   1306 N         -65.2870   -5.6160  -35.0800 N.am     89 SER   -0.4700
   1307 CA        -64.4200   -6.7750  -34.8950 C.3      89 SER    0.3100
   1308 C         -63.1570   -6.6940  -35.7660 C.2      89 SER    0.0700
   1309 O         -62.0500   -6.9150  -35.2810 O.2      89 SER    0.0900
   1310 CB        -65.2130   -8.0570  -35.1980 C.3      89 SER    0.0500
   1311 OG        -64.3570   -9.1630  -35.4170 O.3      89 SER    0.0900
   1312 HN        -66.2280   -5.8220  -35.3360 H        89 SER    0.0900
   1313 HA        -64.0670   -6.7770  -33.8750 H        89 SER   -0.6600
   1314 HB1       -65.8290   -7.9040  -36.1090 H        89 SER    0.4300
   1315 HB2       -65.8770   -8.2910  -34.3380 H        89 SER    0.5100
   1316 HG1       -64.0940   -9.4700  -34.5470 H        89 SER   -0.5100
   1317 N         -63.3320   -6.3660  -37.0470 N.am     90 ILE   -0.4700
   1318 CA        -62.2240   -6.2180  -37.9930 C.3      90 ILE    0.3100
   1319 C         -61.3080   -5.0490  -37.6340 C.2      90 ILE    0.0700
   1320 O         -60.0880   -5.1910  -37.6240 O.2      90 ILE    0.0900
   1321 CB        -62.7420   -6.0470  -39.4450 C.3      90 ILE   -0.0900
   1322 CG1       -63.3910   -7.3460  -39.9480 C.3      90 ILE    0.0900
   1323 CG2       -61.6160   -5.6180  -40.3790 C.3      90 ILE   -0.2700
   1324 CD        -64.2260   -7.1720  -41.2080 C.3      90 ILE    0.0900
   1325 HN        -64.2400   -6.2030  -37.4230 H        90 ILE    0.0900
   1326 HA        -61.6050   -7.1000  -37.9190 H        90 ILE    0.0900
   1327 HB        -63.5440   -5.2790  -39.4610 H        90 ILE   -0.1800
   1328 HG11      -64.0460   -7.7450  -39.1440 H        90 ILE    0.0900
   1329 HG12      -62.5880   -8.0830  -40.1560 H        90 ILE    0.0900
   1330 HG21      -60.6810   -6.1610  -40.1240 H        90 ILE   -0.2700
   1331 HG22      -61.4320   -4.5270  -40.2720 H        90 ILE    0.0900
   1332 HG23      -61.8870   -5.8510  -41.4300 H        90 ILE    0.0900
   1333 HD1       -63.5660   -6.9630  -42.0780 H        90 ILE    0.0900
   1334 HD2       -64.9270   -6.3180  -41.0830 H        90 ILE    0.5100
   1335 HD3       -64.8000   -8.1000  -41.4130 H        90 ILE   -0.5100
   1336 N         -61.8970   -3.8960  -37.3290 N.am     91 PHE   -0.4700
   1337 CA        -61.1210   -2.6840  -37.0690 C.3      91 PHE    0.3100
   1338 C         -60.3530   -2.7320  -35.7670 C.2      91 PHE    0.0700
   1339 O         -59.2200   -2.2480  -35.6920 O.2      91 PHE    0.0900
   1340 CB        -62.0120   -1.4390  -37.1120 C.3      91 PHE   -0.1800
   1341 CG        -62.4700   -1.0710  -38.4910 C.ar     91 PHE    0.0900
   1342 CD1       -61.5540   -0.9130  -39.5250 C.ar     91 PHE    0.0900
   1343 CD2       -63.8220   -0.8860  -38.7600 C.ar     91 PHE    0.0000
   1344 CE1       -61.9780   -0.5700  -40.8030 C.ar     91 PHE   -0.1150
   1345 CE2       -64.2560   -0.5430  -40.0350 C.ar     91 PHE    0.1150
   1346 CZ        -63.3330   -0.3890  -41.0570 C.ar     91 PHE   -0.1150
   1347 HN        -62.8880   -3.8070  -37.2620 H        91 PHE    0.1150
   1348 HA        -60.3500   -2.6160  -37.8220 H        91 PHE   -0.1150
   1349 HB1       -61.4470   -0.5700  -36.7110 H        91 PHE    0.1150
   1350 HB2       -62.9220   -1.6180  -36.5000 H        91 PHE   -0.1150
   1351 HD1       -60.5010   -1.0600  -39.3340 H        91 PHE    0.1150
   1352 HD2       -64.5440   -1.0110  -37.9680 H        91 PHE   -0.1150
   1353 HE1       -61.2570   -0.4430  -41.5960 H        91 PHE    0.1150
   1354 HE2       -65.3080   -0.3960  -40.2290 H        91 PHE    0.5100
   1355 HZ        -63.6650   -0.1290  -42.0520 H        91 PHE   -0.5100
   1356 N         -60.9630   -3.3080  -34.7320 N.am     92 SER   -0.4700
   1357 CA        -60.2760   -3.4570  -33.4550 C.3      92 SER    0.3100
   1358 C         -59.1530   -4.5040  -33.5430 C.2      92 SER    0.0700
   1359 O         -58.1900   -4.4580  -32.7780 O.2      92 SER    0.0900
   1360 CB        -61.2670   -3.7760  -32.3310 C.3      92 SER    0.0500
   1361 OG        -61.8870   -5.0240  -32.5570 O.3      92 SER    0.0900
   1362 HN        -61.8970   -3.6550  -34.7820 H        92 SER    0.0900
   1363 HA        -59.7600   -2.5310  -33.2450 H        92 SER   -0.6600
   1364 HB1       -62.0510   -2.9900  -32.2890 H        92 SER    0.4300
   1365 HB2       -60.7300   -3.8150  -31.3580 H        92 SER    0.5100
   1366 HG1       -62.5800   -4.8620  -33.2000 H        92 SER   -0.5100
   1367 N         -59.2780   -5.4420  -34.4840 N.am     93 LEU   -0.4700
   1368 CA        -58.2070   -6.3800  -34.7800 C.3      93 LEU    0.3100
   1369 C         -57.0510   -5.6760  -35.4890 C.2      93 LEU    0.0700
   1370 O         -55.8820   -5.9470  -35.1980 O.2      93 LEU    0.0900
   1371 CB        -58.7190   -7.5550  -35.6170 C.3      93 LEU   -0.1800
   1372 CG        -57.7010   -8.6580  -35.9310 C.3      93 LEU    0.0900
   1373 CD1       -57.2500   -9.3860  -34.6530 C.3      93 LEU    0.0900
   1374 CD2       -58.2610   -9.6390  -36.9570 C.3      93 LEU   -0.0900
   1375 HN        -60.1100   -5.5420  -35.0250 H        93 LEU    0.0900
   1376 HA        -57.8080   -6.7360  -33.8420 H        93 LEU   -0.2700
   1377 HB1       -59.0910   -7.1510  -36.5820 H        93 LEU    0.0900
   1378 HB2       -59.5660   -8.0190  -35.0690 H        93 LEU    0.0900
   1379 HG        -56.8140   -8.2050  -36.4240 H        93 LEU    0.0900
   1380 HD11      -58.1350   -9.6980  -34.0590 H        93 LEU   -0.2700
   1381 HD12      -56.6260   -8.7080  -34.0320 H        93 LEU    0.0900
   1382 HD13      -56.6650  -10.2920  -34.9200 H        93 LEU    0.0900
   1383 HD21      -58.5050   -9.1070  -37.9020 H        93 LEU    0.0900
   1384 HD22      -59.1890  -10.1080  -36.5650 H        93 LEU    0.5100
   1385 HD23      -57.5090  -10.4270  -37.1780 H        93 LEU   -0.5100
   1386 N         -57.3840   -4.7640  -36.4060 N.am     94 LEU   -0.4700
   1387 CA        -56.3950   -3.9070  -37.0520 C.3      94 LEU    0.3100
   1388 C         -55.5930   -3.0760  -36.0400 C.2      94 LEU    0.0700
   1389 O         -54.3730   -2.9140  -36.1860 O.2      94 LEU    0.0900
   1390 CB        -57.0740   -2.9890  -38.0830 C.3      94 LEU   -0.1800
   1391 CG        -56.2320   -1.9730  -38.8680 C.3      94 LEU    0.0900
   1392 CD1       -55.2100   -2.6690  -39.7670 C.3      94 LEU    0.0900
   1393 CD2       -57.1110   -1.0420  -39.6950 C.3      94 LEU   -0.0900
   1394 HN        -58.3300   -4.6270  -36.6910 H        94 LEU    0.0900
   1395 HA        -55.6660   -4.5390  -37.5340 H        94 LEU   -0.2700
   1396 HB1       -57.8520   -2.4130  -37.5410 H        94 LEU    0.0900
   1397 HB2       -57.5640   -3.6470  -38.8290 H        94 LEU    0.0900
   1398 HG        -55.6970   -1.3140  -38.1510 H        94 LEU    0.0900
   1399 HD11      -55.7290   -3.3260  -40.4990 H        94 LEU   -0.2700
   1400 HD12      -54.5280   -3.2930  -39.1510 H        94 LEU    0.0900
   1401 HD13      -54.6210   -1.9120  -40.3260 H        94 LEU    0.0900
   1402 HD21      -57.8020   -0.4790  -39.0310 H        94 LEU    0.0900
   1403 HD22      -57.7150   -1.6340  -40.4150 H        94 LEU    0.5100
   1404 HD23      -56.4780   -0.3150  -40.2460 H        94 LEU   -0.5100
   1405 N         -56.2740   -2.5520  -35.0180 N.am     95 ALA   -0.4700
   1406 CA        -55.6220   -1.7360  -33.9870 C.3      95 ALA    0.3100
   1407 C         -54.4820   -2.4840  -33.2990 C.2      95 ALA    0.0700
   1408 O         -53.4440   -1.9000  -32.9940 O.2      95 ALA    0.0900
   1409 CB        -56.6360   -1.2410  -32.9610 C.3      95 ALA   -0.2700
   1410 HN        -57.2550   -2.6930  -34.9090 H        95 ALA    0.0900
   1411 HA        -55.1470   -0.9000  -34.4770 H        95 ALA    0.0900
   1412 HB1       -57.1300   -2.1040  -32.4640 H        95 ALA    0.0900
   1413 HB2       -57.4150   -0.6290  -33.4640 H        95 ALA    0.5100
   1414 HB3       -56.1240   -0.6310  -32.1860 H        95 ALA   -0.5100
   1415 N         -54.6740   -3.7830  -33.0700 N.am     96 ILE   -0.4700
   1416 CA        -53.6230   -4.6320  -32.5130 C.3      96 ILE    0.3100
   1417 C         -52.3870   -4.6270  -33.4200 C.2      96 ILE    0.0700
   1418 O         -51.2670   -4.4390  -32.9450 O.2      96 ILE    0.0900
   1419 CB        -54.1330   -6.0670  -32.2340 C.3      96 ILE   -0.0900
   1420 CG1       -55.2400   -6.0220  -31.1720 C.3      96 ILE    0.0900
   1421 CG2       -52.9880   -6.9770  -31.7740 C.3      96 ILE   -0.2700
   1422 CD        -56.1120   -7.2640  -31.1130 C.3      96 ILE    0.0900
   1423 HN        -55.5420   -4.2320  -33.2670 H        96 ILE    0.0900
   1424 HA        -53.2810   -4.1740  -31.5960 H        96 ILE    0.0900
   1425 HB        -54.5820   -6.4820  -33.1600 H        96 ILE   -0.1800
   1426 HG11      -55.8920   -5.1490  -31.3860 H        96 ILE    0.0900
   1427 HG12      -54.7650   -5.8830  -30.1780 H        96 ILE    0.0900
   1428 HG21      -52.4190   -6.4900  -30.9530 H        96 ILE   -0.2700
   1429 HG22      -52.2940   -7.1670  -32.6210 H        96 ILE    0.0900
   1430 HG23      -53.3960   -7.9400  -31.4010 H        96 ILE    0.0900
   1431 HD1       -55.4910   -8.1560  -30.8820 H        96 ILE    0.0900
   1432 HD2       -56.6110   -7.4240  -32.0930 H        96 ILE    0.5100
   1433 HD3       -56.8790   -7.1510  -30.3170 H        96 ILE   -0.5100
   1434 N         -52.6020   -4.7910  -34.7250 N.am     97 ALA   -0.4700
   1435 CA        -51.5200   -4.7930  -35.7090 C.3      97 ALA    0.3100
   1436 C         -50.7510   -3.4710  -35.8020 C.2      97 ALA    0.0700
   1437 O         -49.5240   -3.4770  -35.8970 O.2      97 ALA    0.0900
   1438 CB        -52.0440   -5.2000  -37.0750 C.3      97 ALA   -0.2700
   1439 HN        -53.5190   -4.9200  -35.0910 H        97 ALA    0.0900
   1440 HA        -50.7630   -5.4880  -35.3750 H        97 ALA    0.0900
   1441 HB1       -52.8280   -4.4870  -37.4100 H        97 ALA    0.0900
   1442 HB2       -52.4890   -6.2170  -37.0220 H        97 ALA    0.5100
   1443 HB3       -51.2160   -5.1910  -37.8160 H        97 ALA   -0.5100
   1444 N         -51.4660   -2.3430  -35.7770 N.am     98 ILE   -0.4700
   1445 CA        -50.8340   -1.0170  -35.8140 C.3      98 ILE    0.3100
   1446 C         -50.0160   -0.7750  -34.5440 C.2      98 ILE    0.0700
   1447 O         -48.9240   -0.1940  -34.5860 O.2      98 ILE    0.0900
   1448 CB        -51.8760    0.1090  -36.0250 C.3      98 ILE   -0.0900
   1449 CG1       -52.4690    0.0310  -37.4380 C.3      98 ILE    0.0900
   1450 CG2       -51.2500    1.4850  -35.8010 C.3      98 ILE   -0.2700
   1451 CD        -53.7030    0.9110  -37.6560 C.3      98 ILE    0.0900
   1452 HN        -52.4610   -2.3500  -35.7330 H        98 ILE    0.0900
   1453 HA        -50.1180   -1.0160  -36.6230 H        98 ILE    0.0900
   1454 HB        -52.7150   -0.0320  -35.3110 H        98 ILE   -0.1800
   1455 HG11      -52.7510   -1.0230  -37.6420 H        98 ILE    0.0900
   1456 HG12      -51.6870    0.3400  -38.1630 H        98 ILE    0.0900
   1457 HG21      -50.3080    1.5760  -36.3830 H        98 ILE   -0.2700
   1458 HG22      -51.0150    1.6230  -34.7230 H        98 ILE    0.0900
   1459 HG23      -51.9510    2.2790  -36.1340 H        98 ILE    0.0900
   1460 HD1       -53.4120    1.9840  -37.6550 H        98 ILE    0.0900
   1461 HD2       -54.4380    0.7420  -36.8400 H        98 ILE    0.5100
   1462 HD3       -54.1710    0.6710  -38.6350 H        98 ILE   -0.5100
   1463 N         -50.5530   -1.2460  -33.4150 N.am     99 ASP   -0.4700
   1464 CA        -49.8730   -1.1900  -32.1270 C.3      99 ASP    0.3100
   1465 C         -48.5380   -1.9410  -32.1540 C.2      99 ASP    0.0700
   1466 O         -47.5030   -1.3890  -31.7740 O.2      99 ASP    0.0900
   1467 CB        -50.7810   -1.7580  -31.0350 C.3      99 ASP   -0.2800
   1468 CG        -50.1130   -1.7840  -29.6790 C.2      99 ASP    0.0900
   1469 OD1       -49.8260   -0.6950  -29.1390 O.co2    99 ASP    0.0900
   1470 OD2       -49.8770   -2.8940  -29.1540 O.co2    99 ASP    0.6200
   1471 HN        -51.4580   -1.6610  -33.4040 H        99 ASP   -0.7600
   1472 HA        -49.6280   -0.1600  -31.9170 H        99 ASP   -0.7600
   1473 HB1       -51.0680   -2.7960  -31.3070 H        99 ASP    0.5100
   1474 HB2       -51.6970   -1.1340  -30.9660 H        99 ASP   -0.5100
   1475 N         -48.5710   -3.1950  -32.6140 N.am    100 ARG   -0.4700
   1476 CA        -47.3700   -4.0200  -32.7470 C.3     100 ARG    0.3100
   1477 C         -46.3810   -3.4410  -33.7510 C.2     100 ARG    0.0700
   1478 O         -45.1760   -3.6170  -33.6090 O.2     100 ARG    0.0900
   1479 CB        -47.7260   -5.4620  -33.1370 C.3     100 ARG   -0.1800
   1480 CG        -48.5820   -6.2260  -32.1210 C.3     100 ARG    0.0900
   1481 CD        -47.8430   -6.5200  -30.8260 C.3     100 ARG    0.0900
   1482 NE        -47.8120   -5.3640  -29.9270 N.pl3   100 ARG   -0.1800
   1483 CZ        -46.8080   -5.0750  -29.1060 C.cat   100 ARG    0.0900
   1484 NH1       -45.7280   -5.8470  -29.0600 N.pl3   100 ARG    0.0900
   1485 NH2       -46.8780   -4.0040  -28.3320 N.pl3   100 ARG    0.2000
   1486 HN        -49.4250   -3.6280  -32.8900 H       100 ARG    0.0900
   1487 HA        -46.8530   -4.0080  -31.7980 H       100 ARG    0.0900
   1488 HB1       -46.7800   -6.0240  -33.2820 H       100 ARG   -0.7000
   1489 HB2       -48.2780   -5.4330  -34.1000 H       100 ARG    0.4400
   1490 HG1       -48.9030   -7.1870  -32.5750 H       100 ARG    0.6400
   1491 HG2       -49.4830   -5.6200  -31.8880 H       100 ARG   -0.8000
   1492 HD1       -46.7910   -6.7960  -31.0520 H       100 ARG    0.4600
   1493 HD2       -48.3480   -7.3500  -30.2870 H       100 ARG    0.4600
   1494 HE        -48.6010   -4.7500  -29.9320 H       100 ARG   -0.8000
   1495 HH11      -45.6660   -6.6540  -29.6470 H       100 ARG    0.4600
   1496 HH12      -44.9780   -5.6210  -28.4390 H       100 ARG    0.4600
   1497 HH21      -47.6850   -3.4140  -28.3660 H       100 ARG    0.5100
   1498 HH22      -46.1240   -3.7830  -27.7130 H       100 ARG   -0.5100
   1499 N         -46.9010   -2.7500  -34.7650 N.am    101 TYR   -0.4700
   1500 CA        -46.0740   -2.0630  -35.7420 C.3     101 TYR    0.3100
   1501 C         -45.2300   -0.9810  -35.0700 C.2     101 TYR    0.0700
   1502 O         -44.0050   -0.9770  -35.1960 O.2     101 TYR    0.0900
   1503 CB        -46.9500   -1.4680  -36.8470 C.3     101 TYR   -0.1800
   1504 CG        -46.1850   -0.7560  -37.9360 C.ar    101 TYR    0.0900
   1505 CD1       -45.3480   -1.4590  -38.7990 C.ar    101 TYR    0.0900
   1506 CD2       -46.2960    0.6240  -38.1030 C.ar    101 TYR    0.0000
   1507 CE1       -44.6420   -0.8080  -39.8060 C.ar    101 TYR   -0.1150
   1508 CE2       -45.5950    1.2850  -39.1110 C.ar    101 TYR    0.1150
   1509 CZ        -44.7690    0.5600  -39.9560 C.ar    101 TYR   -0.1150
   1510 OH        -44.0670    1.1970  -40.9540 O.3     101 TYR    0.1150
   1511 HN        -47.8860   -2.6740  -34.8990 H       101 TYR    0.1100
   1512 HA        -45.3770   -2.7760  -36.1540 H       101 TYR   -0.5400
   1513 HB1       -47.6450   -0.7270  -36.4010 H       101 TYR    0.4300
   1514 HB2       -47.5230   -2.2850  -37.3340 H       101 TYR   -0.1150
   1515 HD1       -45.2470   -2.5280  -38.6870 H       101 TYR    0.1150
   1516 HD2       -46.9370    1.1900  -37.4420 H       101 TYR   -0.1150
   1517 HE1       -43.9980   -1.3700  -40.4660 H       101 TYR    0.1150
   1518 HE2       -45.6940    2.3540  -39.2330 H       101 TYR    0.5100
   1519 HH        -44.3890    2.0990  -41.0140 H       101 TYR   -0.5100
   1520 N         -45.8890   -0.0820  -34.3370 N.am    102 ILE   -0.4700
   1521 CA        -45.2170    0.9900  -33.6020 C.3     102 ILE    0.3100
   1522 C         -44.2360    0.4180  -32.5770 C.2     102 ILE    0.0700
   1523 O         -43.1070    0.8980  -32.4550 O.2     102 ILE    0.0900
   1524 CB        -46.2380    1.9330  -32.9070 C.3     102 ILE   -0.0900
   1525 CG1       -47.2180    2.5120  -33.9320 C.3     102 ILE    0.0900
   1526 CG2       -45.5260    3.0670  -32.1600 C.3     102 ILE   -0.2700
   1527 CD        -48.5580    2.9170  -33.3510 C.3     102 ILE    0.0900
   1528 HN        -46.8830   -0.1000  -34.2580 H       102 ILE    0.0900
   1529 HA        -44.6160    1.5470  -34.3050 H       102 ILE    0.0900
   1530 HB        -46.8460    1.3450  -32.1860 H       102 ILE   -0.1800
   1531 HG11      -47.3930    1.7500  -34.7200 H       102 ILE    0.0900
   1532 HG12      -46.7520    3.4080  -34.3950 H       102 ILE    0.0900
   1533 HG21      -44.9200    3.6710  -32.8700 H       102 ILE   -0.2700
   1534 HG22      -44.8480    2.6450  -31.3870 H       102 ILE    0.0900
   1535 HG23      -46.2740    3.7320  -31.6780 H       102 ILE    0.0900
   1536 HD1       -48.4170    3.6940  -32.5690 H       102 ILE    0.0900
   1537 HD2       -49.0510    2.0340  -32.8890 H       102 ILE    0.5100
   1538 HD3       -49.2070    3.3330  -34.1510 H       102 ILE   -0.5100
   1539 N         -44.6660   -0.6210  -31.8610 N.am    103 ALA   -0.4700
   1540 CA        -43.8560   -1.2480  -30.8170 C.3     103 ALA    0.3100
   1541 C         -42.5320   -1.8140  -31.3260 C.2     103 ALA    0.0700
   1542 O         -41.5100   -1.7160  -30.6430 O.2     103 ALA    0.0900
   1543 CB        -44.6510   -2.3290  -30.1050 C.3     103 ALA   -0.2700
   1544 HN        -45.5670   -1.0190  -32.0060 H       103 ALA    0.0900
   1545 HA        -43.5570   -0.4820  -30.1190 H       103 ALA    0.0900
   1546 HB1       -44.9650   -3.1120  -30.8290 H       103 ALA    0.0900
   1547 HB2       -45.5600   -1.8890  -29.6430 H       103 ALA    0.5100
   1548 HB3       -44.0240   -2.8050  -29.3200 H       103 ALA   -0.5100
   1549 N         -42.5540   -2.4050  -32.5200 N.am    104 ILE   -0.4700
   1550 CA        -41.3680   -3.0330  -33.0970 C.3     104 ILE    0.3100
   1551 C         -40.5030   -2.0310  -33.8590 C.2     104 ILE    0.0700
   1552 O         -39.2760   -2.0660  -33.7610 O.2     104 ILE    0.0900
   1553 CB        -41.7300   -4.2860  -33.9620 C.3     104 ILE   -0.0900
   1554 CG1       -41.7390   -5.5610  -33.1040 C.3     104 ILE    0.0900
   1555 CG2       -40.7540   -4.4830  -35.1270 C.3     104 ILE   -0.2700
   1556 CD        -43.0170   -5.8020  -32.3100 C.3     104 ILE    0.0900
   1557 HN        -43.3830   -2.4440  -33.0750 H       104 ILE    0.0900
   1558 HA        -40.7210   -3.3210  -32.2830 H       104 ILE    0.0900
   1559 HB        -42.7560   -4.1610  -34.3690 H       104 ILE   -0.1800
   1560 HG11      -40.8940   -5.5000  -32.3870 H       104 ILE    0.0900
   1561 HG12      -41.5810   -6.4300  -33.7760 H       104 ILE    0.0900
   1562 HG21      -39.7070   -4.4420  -34.7590 H       104 ILE   -0.2700
   1563 HG22      -40.8970   -3.6780  -35.8800 H       104 ILE    0.0900
   1564 HG23      -40.9250   -5.4730  -35.6010 H       104 ILE    0.0900
   1565 HD1       -43.8850   -5.8880  -32.9990 H       104 ILE    0.0900
   1566 HD2       -43.1980   -4.9530  -31.6170 H       104 ILE    0.5100
   1567 HD3       -42.9290   -6.7460  -31.7310 H       104 ILE   -0.5100
   1568 N         -41.1380   -1.1200  -34.5980 N.am    105 ARG   -0.4700
   1569 CA        -40.3990   -0.1580  -35.4100 C.3     105 ARG    0.3100
   1570 C         -39.8510    1.0290  -34.6210 C.2     105 ARG    0.0700
   1571 O         -38.7060    1.4350  -34.8270 O.2     105 ARG    0.0900
   1572 CB        -41.2320    0.3150  -36.6100 C.3     105 ARG   -0.1800
   1573 CG        -41.6430   -0.8010  -37.5850 C.3     105 ARG    0.0900
   1574 CD        -40.4480   -1.5270  -38.2240 C.3     105 ARG    0.0900
   1575 NE        -39.7760   -0.7130  -39.2430 N.pl3   105 ARG   -0.1800
   1576 CZ        -38.9290   -1.1870  -40.1530 C.cat   105 ARG    0.0900
   1577 NH1       -38.6330   -2.4810  -40.1980 N.pl3   105 ARG    0.0900
   1578 NH2       -38.3760   -0.3590  -41.0310 N.pl3   105 ARG    0.2000
   1579 HN        -42.1330   -1.0560  -34.6280 H       105 ARG    0.0900
   1580 HA        -39.4950   -0.6390  -35.7520 H       105 ARG    0.0900
   1581 HB1       -40.6380    1.0670  -37.1720 H       105 ARG   -0.7000
   1582 HB2       -42.1540    0.8000  -36.2250 H       105 ARG    0.4400
   1583 HG1       -42.2610   -0.3560  -38.3930 H       105 ARG    0.6400
   1584 HG2       -42.2550   -1.5460  -37.0320 H       105 ARG   -0.8000
   1585 HD1       -40.8000   -2.4580  -38.7180 H       105 ARG    0.4600
   1586 HD2       -39.6980   -1.7690  -37.4420 H       105 ARG    0.4600
   1587 HE        -39.9690    0.2670  -39.2540 H       105 ARG   -0.8000
   1588 HH11      -39.0480   -3.1120  -39.5440 H       105 ARG    0.4600
   1589 HH12      -37.9940   -2.8240  -40.8870 H       105 ARG    0.4600
   1590 HH21      -37.6300   -0.6770  -41.6170 H       105 ARG    0.5100
   1591 HH22      -38.7060    0.5810  -41.1070 H       105 ARG   -0.5100
   1592 N         -40.6590    1.5800  -33.7110 N.am    106 ILE   -0.4700
   1593 CA        -40.2320    2.6890  -32.8470 C.3     106 ILE    0.3100
   1594 C         -40.3590    2.2840  -31.3700 C.2     106 ILE    0.0700
   1595 O         -41.2670    2.7480  -30.6710 O.2     106 ILE    0.0900
   1596 CB        -41.0490    3.9860  -33.1180 C.3     106 ILE   -0.0900
   1597 CG1       -41.2890    4.1850  -34.6220 C.3     106 ILE    0.0900
   1598 CG2       -40.3500    5.2060  -32.5080 C.3     106 ILE   -0.2700
   1599 CD        -42.5710    4.9350  -34.9580 C.3     106 ILE    0.0900
   1600 HN        -41.5940    1.2590  -33.5770 H       106 ILE    0.0900
   1601 HA        -39.1840    2.8660  -33.0350 H       106 ILE    0.0900
   1602 HB        -42.0620    3.8820  -32.6740 H       106 ILE   -0.1800
   1603 HG11      -41.3300    3.1870  -35.1060 H       106 ILE    0.0900
   1604 HG12      -40.4310    4.7530  -35.0420 H       106 ILE    0.0900
   1605 HG21      -39.3380    5.3280  -32.9510 H       106 ILE   -0.2700
   1606 HG22      -40.2430    5.0710  -31.4100 H       106 ILE    0.0900
   1607 HG23      -40.9410    6.1240  -32.7160 H       106 ILE    0.0900
   1608 HD1       -42.5510    5.9470  -34.5010 H       106 ILE    0.0900
   1609 HD2       -43.4480    4.3820  -34.5580 H       106 ILE    0.5100
   1610 HD3       -42.6680    5.0440  -36.0590 H       106 ILE   -0.5100
   1611 N         -39.4450    1.4170  -30.8820 N.am    107 PRO   -0.2900
   1612 CA        -39.6030    0.8420  -29.5450 C.3     107 PRO    0.0000
   1613 C         -39.2950    1.8280  -28.4250 C.2     107 PRO    0.0900
   1614 O         -39.7430    1.6320  -27.2920 O.2     107 PRO    0.0900
   1615 CB        -38.5880   -0.3140  -29.5290 C.3     107 PRO    0.0200
   1616 CG        -38.0170   -0.3920  -30.9260 C.3     107 PRO    0.0900
   1617 CD        -38.1940    0.9660  -31.5120 C.3     107 PRO   -0.1800
   1618 HA        -40.6260    0.5460  -29.3830 H       107 PRO    0.0900
   1619 HB1       -39.0910   -1.2680  -29.2620 H       107 PRO    0.0900
   1620 HB2       -37.7830   -0.1150  -28.7910 H       107 PRO   -0.1800
   1621 HG1       -36.9410   -0.6650  -30.8930 H       107 PRO    0.0900
   1622 HG2       -38.5620   -1.1500  -31.5290 H       107 PRO    0.0900
   1623 HD1       -37.3580    1.6450  -31.2400 H       107 PRO    0.5100
   1624 HD2       -38.3090    0.9280  -32.6150 H       107 PRO   -0.5100
   1625 N         -38.5380    2.8770  -28.7440 N.am    108 LEU   -0.4700
   1626 CA        -38.1490    3.8940  -27.7730 C.3     108 LEU    0.3100
   1627 C         -39.3330    4.7520  -27.3210 C.2     108 LEU    0.0700
   1628 O         -39.7010    4.7390  -26.1440 O.2     108 LEU    0.0900
   1629 CB        -37.0240    4.7770  -28.3370 C.3     108 LEU   -0.1800
   1630 CG        -35.6370    4.1580  -28.5700 C.3     108 LEU    0.0900
   1631 CD1       -34.8040    5.0300  -29.5040 C.3     108 LEU    0.0900
   1632 CD2       -34.8940    3.9170  -27.2550 C.3     108 LEU   -0.0900
   1633 HN        -38.2000    3.0160  -29.6710 H       108 LEU    0.0900
   1634 HA        -37.8170    3.3910  -26.8760 H       108 LEU   -0.2700
   1635 HB1       -36.8890    5.6240  -27.6330 H       108 LEU    0.0900
   1636 HB2       -37.3740    5.1670  -29.3140 H       108 LEU    0.0900
   1637 HG        -35.7550    3.1490  -29.0180 H       108 LEU    0.0900
   1638 HD11      -34.6690    6.0410  -29.0630 H       108 LEU   -0.2700
   1639 HD12      -35.3190    5.1360  -30.4830 H       108 LEU    0.0900
   1640 HD13      -33.8030    4.5740  -29.6550 H       108 LEU    0.0900
   1641 HD21      -35.4750    3.2230  -26.6110 H       108 LEU    0.0900
   1642 HD22      -34.7620    4.8780  -26.7140 H       108 LEU    0.5100
   1643 HD23      -33.9010    3.4640  -27.4600 H       108 LEU   -0.5100
   1644 N         -39.9370    5.4830  -28.2590 N.am    109 ARG   -0.4700
   1645 CA        -41.0380    6.3980  -27.9420 C.3     109 ARG    0.3100
   1646 C         -42.4020    5.7340  -27.7540 C.2     109 ARG    0.0700
   1647 O         -43.3500    6.3860  -27.3110 O.2     109 ARG    0.0900
   1648 CB        -41.1330    7.5280  -28.9770 C.3     109 ARG   -0.1800
   1649 CG        -40.4800    8.8250  -28.5200 C.3     109 ARG    0.0900
   1650 CD        -40.9540   10.0220  -29.3360 C.3     109 ARG    0.0900
   1651 NE        -40.2790   10.1090  -30.6330 N.pl3   109 ARG   -0.1800
   1652 CZ        -39.1470   10.7730  -30.8500 C.cat   109 ARG    0.0900
   1653 NH1       -38.5400   11.4170  -29.8600 N.pl3   109 ARG    0.0900
   1654 NH2       -38.6180   10.7930  -32.0660 N.pl3   109 ARG    0.2000
   1655 HN        -39.6680    5.4390  -29.2180 H       109 ARG    0.0900
   1656 HA        -40.8560    6.8070  -26.9590 H       109 ARG    0.0900
   1657 HB1       -42.2050    7.7260  -29.1880 H       109 ARG   -0.7000
   1658 HB2       -40.6380    7.1940  -29.9140 H       109 ARG    0.4400
   1659 HG1       -39.3780    8.7320  -28.6220 H       109 ARG    0.6400
   1660 HG2       -40.7260    8.9970  -27.4500 H       109 ARG   -0.8000
   1661 HD1       -40.7410   10.9610  -28.7820 H       109 ARG    0.4600
   1662 HD2       -42.0450    9.9320  -29.5290 H       109 ARG    0.4600
   1663 HE        -40.6970    9.6360  -31.4080 H       109 ARG   -0.8000
   1664 HH11      -38.9320   11.4050  -28.9400 H       109 ARG    0.4600
   1665 HH12      -37.6890   11.9130  -30.0330 H       109 ARG    0.4600
   1666 HH21      -39.0700   10.3090  -32.8160 H       109 ARG    0.5100
   1667 HH22      -37.7670   11.2900  -32.2330 H       109 ARG   -0.5100
   1668 N         -42.4950    4.4420  -28.0730 N.am    110 TYR   -0.4700
   1669 CA        -43.7450    3.6890  -27.9490 C.3     110 TYR    0.3100
   1670 C         -44.5020    3.9480  -26.6470 C.2     110 TYR    0.0700
   1671 O         -45.7180    4.1440  -26.6610 O.2     110 TYR    0.0900
   1672 CB        -43.4970    2.1810  -28.1060 C.3     110 TYR   -0.1800
   1673 CG        -44.7230    1.3330  -27.8300 C.ar    110 TYR    0.0900
   1674 CD1       -45.6790    1.1150  -28.8240 C.ar    110 TYR    0.0900
   1675 CD2       -44.9350    0.7600  -26.5740 C.ar    110 TYR    0.0000
   1676 CE1       -46.8090    0.3410  -28.5780 C.ar    110 TYR   -0.1150
   1677 CE2       -46.0670   -0.0100  -26.3180 C.ar    110 TYR    0.1150
   1678 CZ        -46.9970   -0.2150  -27.3270 C.ar    110 TYR   -0.1150
   1679 OH        -48.1150   -0.9780  -27.0850 O.3     110 TYR    0.1150
   1680 HN        -41.7110    3.9280  -28.4130 H       110 TYR    0.1100
   1681 HA        -44.4200    4.0380  -28.7140 H       110 TYR   -0.5400
   1682 HB1       -42.7080    1.8610  -27.3910 H       110 TYR    0.4300
   1683 HB2       -43.1760    1.9680  -29.1480 H       110 TYR   -0.1150
   1684 HD1       -45.5400    1.5570  -29.8000 H       110 TYR    0.1150
   1685 HD2       -44.2100    0.9190  -25.7900 H       110 TYR   -0.1150
   1686 HE1       -47.5340    0.1760  -29.3610 H       110 TYR    0.1150
   1687 HE2       -46.2190   -0.4440  -25.3410 H       110 TYR    0.5100
   1688 HH        -48.7080   -0.8800  -27.8340 H       110 TYR   -0.5100
   1689 N         -43.7820    3.9440  -25.5260 N.am    111 ASN   -0.4700
   1690 CA        -44.3980    4.0860  -24.2070 C.3     111 ASN    0.3100
   1691 C         -44.8860    5.5030  -23.9150 C.2     111 ASN    0.0700
   1692 O         -45.7840    5.7000  -23.0950 O.2     111 ASN    0.0900
   1693 CB        -43.4430    3.5880  -23.1170 C.3     111 ASN   -0.1800
   1694 CG        -43.1400    2.1020  -23.2550 C.2     111 ASN    0.0900
   1695 ND2       -42.0630    1.7250  -23.7500 N.am    111 ASN    0.0900
   1696 OD1       -44.0680    1.2620  -22.8520 O.2     111 ASN    0.5500
   1697 HN        -42.7900    3.8440  -25.5360 H       111 ASN   -0.5500
   1698 HA        -45.3110    3.5110  -24.2000 H       111 ASN   -0.6200
   1699 HB1       -43.9040    3.7650  -22.1220 H       111 ASN    0.3200
   1700 HB2       -42.4890    4.1520  -23.1820 H       111 ASN    0.3000
   1701 HD21      -41.8680    0.7480  -23.8400 H       111 ASN    0.5100
   1702 HD22      -41.3920    2.3990  -24.0590 H       111 ASN   -0.5100
   1703 N         -44.2930    6.4820  -24.6000 N.am    112 GLY   -0.4700
   1704 CA        -44.7280    7.8740  -24.5150 C.3     112 GLY    0.3100
   1705 C         -45.7950    8.2190  -25.5390 C.2     112 GLY   -0.0200
   1706 O         -46.6170    9.1080  -25.3110 O.2     112 GLY    0.0900
   1707 HN        -43.5210    6.3050  -25.2050 H       112 GLY    0.0900
   1708 HA1       -43.8650    8.5010  -24.6790 H       112 GLY    0.5100
   1709 HA2       -45.1240    8.0380  -23.5240 H       112 GLY   -0.5100
   1710 N         -45.7830    7.5120  -26.6730 N.am    113 LEU   -0.4700
   1711 CA        -46.7410    7.7340  -27.7550 C.3     113 LEU    0.3100
   1712 C         -48.0620    6.9850  -27.5450 C.2     113 LEU    0.0700
   1713 O         -49.1340    7.5870  -27.6010 O.2     113 LEU    0.0900
   1714 CB        -46.1230    7.3430  -29.1060 C.3     113 LEU   -0.1800
   1715 CG        -46.7450    7.9660  -30.3570 C.3     113 LEU    0.0900
   1716 CD1       -46.2380    9.3930  -30.5690 C.3     113 LEU    0.0900
   1717 CD2       -46.4450    7.1120  -31.5720 C.3     113 LEU   -0.0900
   1718 HN        -45.1110    6.7930  -26.8330 H       113 LEU    0.0900
   1719 HA        -47.0120    8.7780  -27.7550 H       113 LEU   -0.2700
   1720 HB1       -46.1980    6.2400  -29.2050 H       113 LEU    0.0900
   1721 HB2       -45.0510    7.6310  -29.0820 H       113 LEU    0.0900
   1722 HG        -47.8510    7.9830  -30.2460 H       113 LEU    0.0900
   1723 HD11      -45.1340    9.3920  -30.6920 H       113 LEU   -0.2700
   1724 HD12      -46.4970   10.0210  -29.6900 H       113 LEU    0.0900
   1725 HD13      -46.6960    9.8250  -31.4850 H       113 LEU    0.0900
   1726 HD21      -46.8630    6.0910  -31.4350 H       113 LEU    0.0900
   1727 HD22      -45.3460    7.0290  -31.7140 H       113 LEU    0.5100
   1728 HD23      -46.9050    7.5660  -32.4760 H       113 LEU   -0.5100
   1729 N         -47.9820    5.6790  -27.3050 N.am    114 VAL   -0.4700
   1730 CA        -49.1760    4.8540  -27.1250 C.3     114 VAL    0.3100
   1731 C         -49.5850    4.7980  -25.6510 C.2     114 VAL    0.0700
   1732 O         -49.2870    3.8340  -24.9400 O.2     114 VAL    0.0900
   1733 CB        -48.9930    3.4290  -27.7180 C.3     114 VAL   -0.0900
   1734 CG1       -50.2850    2.6170  -27.6090 C.3     114 VAL    0.0900
   1735 CG2       -48.5500    3.5100  -29.1730 C.3     114 VAL   -0.2700
   1736 HN        -47.1080    5.2060  -27.2370 H       114 VAL    0.0900
   1737 HA        -49.9980    5.3550  -27.6140 H       114 VAL    0.0900
   1738 HB        -48.1840    2.9050  -27.1680 H       114 VAL    0.0900
   1739 HG11      -51.1030    3.1250  -28.1630 H       114 VAL   -0.2700
   1740 HG12      -50.5840    2.5250  -26.5430 H       114 VAL    0.0900
   1741 HG13      -50.1360    1.6060  -28.0440 H       114 VAL    0.0900
   1742 HG21      -47.5070    3.8890  -29.2340 H       114 VAL    0.0900
   1743 HG22      -49.2120    4.2060  -29.7320 H       114 VAL    0.5100
   1744 HG23      -48.5890    2.5010  -29.6370 H       114 VAL   -0.5100
   1745 N         -50.2740    5.8510  -25.2030 N.am    115 THR   -0.4700
   1746 CA        -50.7540    5.9540  -23.8230 C.3     115 THR    0.3100
   1747 C         -52.1600    5.3750  -23.6780 C.2     115 THR    0.0700
   1748 O         -52.8280    5.0950  -24.6730 O.2     115 THR    0.0900
   1749 CB        -50.7680    7.4150  -23.3350 C.3     115 THR    0.1400
   1750 CG2       -49.4130    8.0790  -23.5560 C.3     115 THR    0.0900
   1751 OG1       -51.7780    8.1480  -24.0380 O.3     115 THR   -0.6600
   1752 HN        -50.4940    6.6220  -25.7960 H       115 THR    0.4300
   1753 HA        -50.1010    5.3610  -23.2010 H       115 THR   -0.2700
   1754 HB        -50.9900    7.4470  -22.2470 H       115 THR    0.0900
   1755 HG1       -51.7420    9.0440  -23.6960 H       115 THR    0.0900
   1756 HG21      -49.2380    8.2370  -24.6430 H       115 THR    0.0900
   1757 HG22      -48.6040    7.4300  -23.1570 H       115 THR    0.5100
   1758 HG23      -49.3870    9.0650  -23.0460 H       115 THR   -0.5100
   1759 N         -52.6080    5.2100  -22.4300 N.am    116 GLY   -0.4700
   1760 CA        -53.9430    4.6940  -22.1320 C.3     116 GLY    0.3100
   1761 C         -55.0720    5.5460  -22.6830 C.2     116 GLY   -0.0200
   1762 O         -56.1150    5.0240  -23.0810 O.2     116 GLY    0.0900
   1763 HN        -52.0440    5.4350  -21.6390 H       116 GLY    0.0900
   1764 HA1       -54.0400    4.6410  -21.0570 H       116 GLY    0.5100
   1765 HA2       -54.0130    3.7050  -22.5600 H       116 GLY   -0.5100
   1766 N         -54.8640    6.8620  -22.7020 N.am    117 THR   -0.4700
   1767 CA        -55.8440    7.8100  -23.2350 C.3     117 THR    0.3100
   1768 C         -55.9070    7.7640  -24.7640 C.2     117 THR    0.0700
   1769 O         -56.9930    7.7390  -25.3480 O.2     117 THR    0.0900
   1770 CB        -55.5750    9.2470  -22.7060 C.3     117 THR    0.1400
   1771 CG2       -56.1200   10.3200  -23.6470 C.3     117 THR    0.0900
   1772 OG1       -56.1950    9.3980  -21.4260 O.3     117 THR   -0.6600
   1773 HN        -54.0220    7.2630  -22.3510 H       117 THR    0.4300
   1774 HA        -56.8250    7.4790  -22.9320 H       117 THR   -0.2700
   1775 HB        -54.4810    9.4150  -22.6030 H       117 THR    0.0900
   1776 HG1       -56.0020   10.2950  -21.1430 H       117 THR    0.0900
   1777 HG21      -57.1770   10.0980  -23.9060 H       117 THR    0.0900
   1778 HG22      -55.5220   10.3430  -24.5830 H       117 THR    0.5100
   1779 HG23      -56.0770   11.3140  -23.1520 H       117 THR   -0.5100
   1780 N         -54.7380    7.7370  -25.4070 N.am    118 ARG   -0.4700
   1781 CA        -54.6550    7.6080  -26.8580 C.3     118 ARG    0.3100
   1782 C         -55.1800    6.2680  -27.3710 C.2     118 ARG    0.0700
   1783 O         -55.7230    6.1980  -28.4690 O.2     118 ARG    0.0900
   1784 CB        -53.2290    7.8710  -27.3480 C.3     118 ARG   -0.1800
   1785 CG        -53.0370    9.2990  -27.8250 C.3     118 ARG    0.0900
   1786 CD        -51.6000    9.6410  -28.1510 C.3     118 ARG    0.0900
   1787 NE        -50.9720   10.3880  -27.0610 N.pl3   118 ARG   -0.1800
   1788 CZ        -49.9420   11.2160  -27.2140 C.cat   118 ARG    0.0900
   1789 NH1       -49.4110   11.4270  -28.4140 N.pl3   118 ARG    0.0900
   1790 NH2       -49.4450   11.8480  -26.1610 N.pl3   118 ARG    0.2000
   1791 HN        -53.8690    7.8050  -24.9240 H       118 ARG    0.0900
   1792 HA        -55.3380    8.3200  -27.2970 H       118 ARG    0.0900
   1793 HB1       -53.0030    7.1780  -28.1860 H       118 ARG   -0.7000
   1794 HB2       -52.5210    7.6710  -26.5160 H       118 ARG    0.4400
   1795 HG1       -53.3930    9.9890  -27.0300 H       118 ARG    0.6400
   1796 HG2       -53.6520    9.4520  -28.7370 H       118 ARG   -0.8000
   1797 HD1       -51.5610   10.2720  -29.0630 H       118 ARG    0.4600
   1798 HD2       -51.0170    8.7080  -28.3050 H       118 ARG    0.4600
   1799 HE        -51.3400   10.2680  -26.1410 H       118 ARG   -0.8000
   1800 HH11      -49.7860   10.9600  -29.2160 H       118 ARG    0.4600
   1801 HH12      -48.6380   12.0520  -28.5150 H       118 ARG    0.4600
   1802 HH21      -49.8450   11.7020  -25.2560 H       118 ARG    0.5100
   1803 HH22      -48.6710   12.4710  -26.2700 H       118 ARG   -0.5100
   1804 N         -55.0350    5.2150  -26.5650 N.am    119 ALA   -0.4700
   1805 CA        -55.5780    3.8950  -26.8930 C.3     119 ALA    0.3100
   1806 C         -57.1020    3.9060  -26.9550 C.2     119 ALA    0.0700
   1807 O         -57.7000    3.2090  -27.7700 O.2     119 ALA    0.0900
   1808 CB        -55.0920    2.8460  -25.8960 C.3     119 ALA   -0.2700
   1809 HN        -54.5470    5.2810  -25.6970 H       119 ALA    0.0900
   1810 HA        -55.2540    3.6410  -27.8920 H       119 ALA    0.0900
   1811 HB1       -55.4200    3.1160  -24.8690 H       119 ALA    0.0900
   1812 HB2       -53.9830    2.7930  -25.9120 H       119 ALA    0.5100
   1813 HB3       -55.5190    1.8530  -26.1540 H       119 ALA   -0.5100
   1814 N         -57.7280    4.7030  -26.0900 N.am    120 LYS   -0.4700
   1815 CA        -59.1870    4.8510  -26.0840 C.3     120 LYS    0.3100
   1816 C         -59.6590    5.7070  -27.2570 C.2     120 LYS    0.0700
   1817 O         -60.7500    5.5000  -27.7900 O.2     120 LYS    0.0900
   1818 CB        -59.6670    5.4440  -24.7600 C.3     120 LYS   -0.1800
   1819 CG        -59.5400    4.5070  -23.5730 C.3     120 LYS    0.0900
   1820 CD        -59.7860    5.2490  -22.2820 C.3     120 LYS    0.0900
   1821 CE        -59.5090    4.3730  -21.0850 C.3     120 LYS   -0.1800
   1822 NZ        -59.1310    5.2030  -19.9140 N.4     120 LYS    0.0900
   1823 HN        -57.2320    5.2360  -25.4080 H       120 LYS    0.0900
   1824 HA        -59.6210    3.8740  -26.2360 H       120 LYS   -0.1800
   1825 HB1       -60.7360    5.7260  -24.8700 H       120 LYS    0.0900
   1826 HB2       -59.0730    6.3590  -24.5500 H       120 LYS    0.0900
   1827 HG1       -58.5180    4.0700  -23.5580 H       120 LYS    0.2100
   1828 HG2       -60.2800    3.6840  -23.6720 H       120 LYS    0.0500
   1829 HD1       -60.8430    5.5860  -22.2510 H       120 LYS    0.0500
   1830 HD2       -59.1240    6.1400  -22.2430 H       120 LYS   -0.3000
   1831 HE1       -58.6670    3.6820  -21.3050 H       120 LYS    0.3300
   1832 HE2       -60.4180    3.7940  -20.8190 H       120 LYS    0.3300
   1833 HZ1       -59.9090    5.8540  -19.6850 H       120 LYS    0.3300
   1834 HZ2       -58.2760    5.7500  -20.1380 H       120 LYS    0.5100
   1835 HZ3       -58.9430    4.5860  -19.0980 H       120 LYS   -0.5100
   1836 N         -58.8240    6.6690  -27.6550 N.am    121 GLY   -0.4700
   1837 CA        -59.0250    7.4140  -28.8880 C.3     121 GLY    0.3100
   1838 C         -59.1610    6.4650  -30.0660 C.2     121 GLY   -0.0200
   1839 O         -60.1630    6.5010  -30.7850 O.2     121 GLY    0.0900
   1840 HN        -58.0190    6.9190  -27.1230 H       121 GLY    0.0900
   1841 HA1       -58.1730    8.0610  -29.0400 H       121 GLY    0.5100
   1842 HA2       -59.9250    8.0020  -28.7890 H       121 GLY   -0.5100
   1843 N         -58.1610    5.5930  -30.2430 N.am    122 ILE   -0.4700
   1844 CA        -58.1550    4.6040  -31.3210 C.3     122 ILE    0.3100
   1845 C         -59.3770    3.6830  -31.2610 C.2     122 ILE    0.0700
   1846 O         -60.0160    3.4330  -32.2870 O.2     122 ILE    0.0900
   1847 CB        -56.8220    3.7980  -31.3740 C.3     122 ILE   -0.0900
   1848 CG1       -55.7580    4.5620  -32.1630 C.3     122 ILE    0.0900
   1849 CG2       -57.0110    2.4650  -32.0710 C.3     122 ILE   -0.2700
   1850 CD        -54.8820    5.4650  -31.3320 C.3     122 ILE    0.0900
   1851 HN        -57.3670    5.5790  -29.6400 H       122 ILE    0.0900
   1852 HA        -58.3030    5.1340  -32.2510 H       122 ILE    0.0900
   1853 HB        -56.4620    3.6200  -30.3390 H       122 ILE   -0.1800
   1854 HG11      -56.2720    5.1830  -32.9270 H       122 ILE    0.0900
   1855 HG12      -55.1080    3.8230  -32.6760 H       122 ILE    0.0900
   1856 HG21      -57.5280    2.6120  -33.0440 H       122 ILE   -0.2700
   1857 HG22      -57.6280    1.7910  -31.4380 H       122 ILE    0.0900
   1858 HG23      -56.0220    1.9950  -32.2630 H       122 ILE    0.0900
   1859 HD1       -54.4790    4.9080  -30.4590 H       122 ILE    0.0900
   1860 HD2       -55.4730    6.3280  -30.9600 H       122 ILE    0.5100
   1861 HD3       -54.0290    5.8310  -31.9430 H       122 ILE   -0.5100
   1862 N         -59.7080    3.1970  -30.0620 N.am    123 ILE   -0.4700
   1863 CA        -60.8920    2.3550  -29.8650 C.3     123 ILE    0.3100
   1864 C         -62.1680    3.0400  -30.3720 C.2     123 ILE    0.0700
   1865 O         -62.9530    2.4280  -31.1050 O.2     123 ILE    0.0900
   1866 CB        -61.0710    1.9580  -28.3800 C.3     123 ILE   -0.0900
   1867 CG1       -59.9020    1.0840  -27.9150 C.3     123 ILE    0.0900
   1868 CG2       -62.4270    1.2500  -28.1490 C.3     123 ILE   -0.2700
   1869 CD        -59.7570    0.9840  -26.3920 C.3     123 ILE    0.0900
   1870 HN        -59.1650    3.3850  -29.2470 H       123 ILE    0.0900
   1871 HA        -60.7730    1.4710  -30.4730 H       123 ILE    0.0900
   1872 HB        -61.0250    2.8720  -27.7510 H       123 ILE   -0.1800
   1873 HG11      -58.9630    1.5070  -28.3290 H       123 ILE    0.0900
   1874 HG12      -60.0460    0.0610  -28.3210 H       123 ILE    0.0900
   1875 HG21      -62.5630    0.4340  -28.8910 H       123 ILE   -0.2700
   1876 HG22      -63.2590    1.9770  -28.2660 H       123 ILE    0.0900
   1877 HG23      -62.4550    0.8100  -27.1300 H       123 ILE    0.0900
   1878 HD1       -60.6770    0.5470  -25.9490 H       123 ILE    0.0900
   1879 HD2       -59.6020    1.9950  -25.9600 H       123 ILE    0.5100
   1880 HD3       -58.8960    0.3310  -26.1360 H       123 ILE   -0.5100
   1881 N         -62.3630    4.3030  -29.9770 N.am    124 ALA   -0.4700
   1882 CA        -63.5200    5.0970  -30.3940 C.3     124 ALA    0.3100
   1883 C         -63.5880    5.2610  -31.9160 C.2     124 ALA    0.0700
   1884 O         -64.6460    5.0620  -32.5200 O.2     124 ALA    0.0900
   1885 CB        -63.5100    6.4610  -29.7060 C.3     124 ALA   -0.2700
   1886 HN        -61.7210    4.7660  -29.3720 H       124 ALA    0.0900
   1887 HA        -64.4140    4.5520  -30.1310 H       124 ALA    0.0900
   1888 HB1       -62.5850    7.0150  -29.9720 H       124 ALA    0.0900
   1889 HB2       -63.5400    6.3290  -28.6040 H       124 ALA    0.5100
   1890 HB3       -64.3880    7.0570  -30.0350 H       124 ALA   -0.5100
   1891 N         -62.4490    5.6000  -32.5250 N.am    125 ILE   -0.4700
   1892 CA        -62.3070    5.6490  -33.9760 C.3     125 ILE    0.3100
   1893 C         -62.7590    4.3390  -34.6430 C.2     125 ILE    0.0700
   1894 O         -63.4630    4.3710  -35.6560 O.2     125 ILE    0.0900
   1895 CB        -60.8580    6.0360  -34.3930 C.3     125 ILE   -0.0900
   1896 CG1       -60.5830    7.5020  -34.0410 C.3     125 ILE    0.0900
   1897 CG2       -60.6300    5.7960  -35.8810 C.3     125 ILE   -0.2700
   1898 CD        -59.1040    7.8930  -33.9390 C.3     125 ILE    0.0900
   1899 HN        -61.6330    5.8390  -32.0060 H       125 ILE    0.0900
   1900 HA        -63.0090    6.3780  -34.3530 H       125 ILE    0.0900
   1901 HB        -60.1350    5.4250  -33.8100 H       125 ILE   -0.1800
   1902 HG11      -61.0630    7.7170  -33.0630 H       125 ILE    0.0900
   1903 HG12      -61.0540    8.1370  -34.8200 H       125 ILE    0.0900
   1904 HG21      -61.3400    6.4070  -36.4790 H       125 ILE   -0.2700
   1905 HG22      -60.7950    4.7240  -36.1220 H       125 ILE    0.0900
   1906 HG23      -59.5930    6.0850  -36.1560 H       125 ILE    0.0900
   1907 HD1       -58.5940    7.7110  -34.9100 H       125 ILE    0.0900
   1908 HD2       -58.6050    7.2840  -33.1560 H       125 ILE    0.5100
   1909 HD3       -59.0140    8.9710  -33.6880 H       125 ILE   -0.5100
   1910 N         -62.3860    3.1930  -34.0680 N.am    126 CYS   -0.4700
   1911 CA        -62.8140    1.8910  -34.5940 C.3     126 CYS    0.3100
   1912 C         -64.3280    1.7700  -34.6720 C.2     126 CYS    0.0700
   1913 O         -64.8730    1.2180  -35.6340 O.2     126 CYS    0.0900
   1914 CB        -62.2540    0.7330  -33.7540 C.3     126 CYS   -0.1100
   1915 SG        -60.5120    0.3880  -34.0480 S.3     126 CYS    0.0900
   1916 HN        -61.8040    3.1700  -33.2590 H       126 CYS    0.0900
   1917 HA        -62.4640    1.8140  -35.6120 H       126 CYS   -0.2300
   1918 HB1       -62.8470   -0.1770  -33.9830 H       126 CYS    0.1600
   1919 HB2       -62.3990    0.9840  -32.6830 H       126 CYS    0.5100
   1920 HG1       -60.0750    1.5000  -33.4730 H       126 CYS   -0.5100
   1921 N         -65.0000    2.3000  -33.6520 N.am    127 TRP   -0.4700
   1922 CA        -66.4510    2.2500  -33.5780 C.3     127 TRP    0.3100
   1923 C         -67.1560    3.3160  -34.4090 C.2     127 TRP    0.0700
   1924 O         -68.2580    3.0810  -34.8970 O.2     127 TRP    0.0900
   1925 CB        -66.9080    2.2990  -32.1270 C.3     127 TRP   -0.1800
   1926 CG        -66.8290    0.9590  -31.4790 C.ar    127 TRP    0.0900
   1927 CD1       -65.8180    0.4830  -30.6910 C.ar    127 TRP    0.0900
   1928 CD2       -67.7930   -0.0930  -31.5760 C.ar    127 TRP   -0.0300
   1929 CE2       -67.3050   -1.1780  -30.8100 C.ar    127 TRP   -0.1500
   1930 CE3       -69.0270   -0.2240  -32.2330 C.ar    127 TRP    0.2200
   1931 NE1       -66.1000   -0.7990  -30.2820 N.ar    127 TRP   -0.5100
   1932 CZ2       -68.0080   -2.3740  -30.6780 C.ar    127 TRP    0.3700
   1933 CZ3       -69.7250   -1.4220  -32.1040 C.ar    127 TRP    0.2400
   1934 CH2       -69.2130   -2.4800  -31.3280 C.ar    127 TRP    0.1100
   1935 HN        -64.5390    2.7550  -32.8950 H       127 TRP   -0.2500
   1936 HA        -66.7800    1.3340  -34.0460 H       127 TRP    0.1700
   1937 HB1       -67.9600    2.6530  -32.0870 H       127 TRP   -0.2000
   1938 HB2       -66.2630    3.0060  -31.5640 H       127 TRP    0.1400
   1939 HD1       -64.9270    1.0340  -30.4280 H       127 TRP   -0.2700
   1940 HE1       -65.5340   -1.3490  -29.7090 H       127 TRP    0.1600
   1941 HE3       -69.4400    0.5760  -32.8290 H       127 TRP   -0.1400
   1942 HZ2       -67.6340   -3.1990  -30.0900 H       127 TRP    0.1400
   1943 HZ3       -70.6740   -1.5400  -32.6060 H       127 TRP    0.5100
   1944 HH2       -69.7810   -3.3950  -31.2430 H       127 TRP   -0.5100
   1945 N         -66.5290    4.4760  -34.5770 N.am    128 VAL   -0.4700
   1946 CA        -67.0830    5.5120  -35.4470 C.3     128 VAL    0.3100
   1947 C         -67.1100    4.9990  -36.8870 C.2     128 VAL    0.0700
   1948 O         -68.1520    5.0550  -37.5470 O.2     128 VAL    0.0900
   1949 CB        -66.3090    6.8520  -35.3390 C.3     128 VAL   -0.0900
   1950 CG1       -66.6710    7.8000  -36.4920 C.3     128 VAL    0.0900
   1951 CG2       -66.5730    7.5150  -33.9910 C.3     128 VAL   -0.2700
   1952 HN        -65.6660    4.6900  -34.1250 H       128 VAL    0.0900
   1953 HA        -68.1140    5.6590  -35.1630 H       128 VAL    0.0900
   1954 HB        -65.2180    6.6460  -35.3660 H       128 VAL    0.0900
   1955 HG11      -67.7750    7.8820  -36.5860 H       128 VAL   -0.2700
   1956 HG12      -66.2620    7.4070  -37.4470 H       128 VAL    0.0900
   1957 HG13      -66.2560    8.8120  -36.2940 H       128 VAL    0.0900
   1958 HG21      -66.2440    6.8480  -33.1660 H       128 VAL    0.0900
   1959 HG22      -67.6600    7.7130  -33.8730 H       128 VAL    0.5100
   1960 HG23      -66.0090    8.4690  -33.9210 H       128 VAL   -0.5100
   1961 N         -65.9740    4.4720  -37.3510 N.am    129 LEU   -0.4700
   1962 CA        -65.8650    3.8920  -38.6860 C.3     129 LEU    0.3100
   1963 C         -66.8340    2.7270  -38.9120 C.2     129 LEU    0.0700
   1964 O         -67.3400    2.5460  -40.0150 O.2     129 LEU    0.0900
   1965 CB        -64.4240    3.4440  -38.9710 C.3     129 LEU   -0.1800
   1966 CG        -63.3920    4.4090  -39.5890 C.3     129 LEU    0.0900
   1967 CD1       -63.8010    4.8450  -40.9960 C.3     129 LEU    0.0900
   1968 CD2       -63.1040    5.6360  -38.7290 C.3     129 LEU   -0.0900
   1969 HN        -65.1430    4.4530  -36.8020 H       129 LEU    0.0900
   1970 HA        -66.1740    4.6400  -39.4010 H       129 LEU   -0.2700
   1971 HB1       -64.4950    2.5780  -39.6570 H       129 LEU    0.0900
   1972 HB2       -64.0020    3.1100  -38.0030 H       129 LEU    0.0900
   1973 HG        -62.4050    3.9020  -39.6380 H       129 LEU    0.0900
   1974 HD11      -64.7820    5.3650  -40.9650 H       129 LEU   -0.2700
   1975 HD12      -63.8910    3.9560  -41.6560 H       129 LEU    0.0900
   1976 HD13      -63.0430    5.5440  -41.4100 H       129 LEU    0.0900
   1977 HD21      -62.7040    5.3240  -37.7400 H       129 LEU    0.0900
   1978 HD22      -64.0400    6.2130  -38.5650 H       129 LEU    0.5100
   1979 HD23      -62.3500    6.2810  -39.2290 H       129 LEU   -0.5100
   1980 N         -67.0980    1.9420  -37.8680 N.am    130 SER   -0.4700
   1981 CA        -68.0150    0.8100  -37.9700 C.3     130 SER    0.3100
   1982 C         -69.4520    1.2480  -38.2160 C.2     130 SER    0.0700
   1983 O         -70.1310    0.6810  -39.0700 O.2     130 SER    0.0900
   1984 CB        -67.9330   -0.0710  -36.7210 C.3     130 SER    0.0500
   1985 OG        -66.6140   -0.5530  -36.5480 O.3     130 SER    0.0900
   1986 HN        -66.6830    2.0910  -36.9730 H       130 SER    0.0900
   1987 HA        -67.7460    0.2410  -38.8480 H       130 SER   -0.6600
   1988 HB1       -68.6200   -0.9380  -36.8280 H       130 SER    0.4300
   1989 HB2       -68.2190    0.5210  -35.8250 H       130 SER    0.5100
   1990 HG1       -66.0850    0.2090  -36.2980 H       130 SER   -0.5100
   1991 N         -69.9060    2.2600  -37.4690 N.am    131 PHE   -0.4700
   1992 CA        -71.2550    2.8100  -37.6140 C.3     131 PHE    0.3100
   1993 C         -71.4290    3.5190  -38.9500 C.2     131 PHE    0.0700
   1994 O         -72.3690    3.2390  -39.6890 O.2     131 PHE    0.0900
   1995 CB        -71.5950    3.7640  -36.4550 C.3     131 PHE   -0.1800
   1996 CG        -72.0650    3.0650  -35.2000 C.ar    131 PHE    0.0900
   1997 CD1       -73.3240    2.4710  -35.1440 C.ar    131 PHE    0.0900
   1998 CD2       -71.2490    3.0010  -34.0740 C.ar    131 PHE    0.0000
   1999 CE1       -73.7620    1.8170  -33.9810 C.ar    131 PHE   -0.1150
   2000 CE2       -71.6780    2.3530  -32.9040 C.ar    131 PHE    0.1150
   2001 CZ        -72.9360    1.7610  -32.8620 C.ar    131 PHE   -0.1150
   2002 HN        -69.3390    2.6900  -36.7710 H       131 PHE    0.1150
   2003 HA        -71.9500    1.9830  -37.6330 H       131 PHE   -0.1150
   2004 HB1       -72.4100    4.4500  -36.7730 H       131 PHE    0.1150
   2005 HB2       -70.6890    4.3480  -36.1850 H       131 PHE   -0.1150
   2006 HD1       -73.9730    2.5150  -36.0070 H       131 PHE    0.1150
   2007 HD2       -70.2710    3.4570  -34.0990 H       131 PHE   -0.1150
   2008 HE1       -74.7390    1.3570  -33.9550 H       131 PHE    0.1150
   2009 HE2       -71.0330    2.3140  -32.0400 H       131 PHE    0.5100
   2010 HZ        -73.2700    1.2610  -31.9650 H       131 PHE   -0.5100
   2011 N         -70.5010    4.4200  -39.2720 N.am    132 ALA   -0.4700
   2012 CA        -70.5400    5.1610  -40.5260 C.3     132 ALA    0.3100
   2013 C         -70.6720    4.2420  -41.7450 C.2     132 ALA    0.0700
   2014 O         -71.3930    4.5630  -42.6910 O.2     132 ALA    0.0900
   2015 CB        -69.3120    6.0320  -40.6540 C.3     132 ALA   -0.2700
   2016 HN        -69.7370    4.6290  -38.6670 H       132 ALA    0.0900
   2017 HA        -71.4340    5.7660  -40.5320 H       132 ALA    0.0900
   2018 HB1       -68.3940    5.4040  -40.6370 H       132 ALA    0.0900
   2019 HB2       -69.2660    6.7490  -39.8070 H       132 ALA    0.5100
   2020 HB3       -69.3420    6.5890  -41.6140 H       132 ALA   -0.5100
   2021 N         -69.9900    3.0960  -41.7110 N.am    133 ILE   -0.4700
   2022 CA        -69.9330    2.1970  -42.8580 C.3     133 ILE    0.3100
   2023 C         -71.1070    1.2190  -42.8850 C.2     133 ILE    0.0700
   2024 O         -71.7550    1.0390  -43.9160 O.2     133 ILE    0.0900
   2025 CB        -68.5700    1.4520  -42.9290 C.3     133 ILE   -0.0900
   2026 CG1       -67.4520    2.4490  -43.2660 C.3     133 ILE    0.0900
   2027 CG2       -68.6060    0.3120  -43.9660 C.3     133 ILE   -0.2700
   2028 CD        -66.0480    1.9860  -42.9140 C.3     133 ILE    0.0900
   2029 HN        -69.4870    2.8040  -40.9000 H       133 ILE    0.0900
   2030 HA        -70.0790    2.7890  -43.7500 H       133 ILE    0.0900
   2031 HB        -68.3350    1.0270  -41.9290 H       133 ILE   -0.1800
   2032 HG11      -67.6540    3.3930  -42.7180 H       133 ILE    0.0900
   2033 HG12      -67.4870    2.6510  -44.3570 H       133 ILE    0.0900
   2034 HG21      -69.0040    0.6880  -44.9320 H       133 ILE   -0.2700
   2035 HG22      -69.2650   -0.5070  -43.6060 H       133 ILE    0.0900
   2036 HG23      -67.5800   -0.0810  -44.1340 H       133 ILE    0.0900
   2037 HD1       -65.8060    1.0500  -43.4610 H       133 ILE    0.0900
   2038 HD2       -65.9780    1.7850  -41.8230 H       133 ILE    0.5100
   2039 HD3       -65.3090    2.7640  -43.1990 H       133 ILE   -0.5100
   2040 N         -71.3800    0.5910  -41.7450 N.am    134 GLY   -0.4700
   2041 CA        -72.4360   -0.3950  -41.6470 C.3     134 GLY    0.3100
   2042 C         -73.8250    0.1970  -41.6780 C.2     134 GLY   -0.0200
   2043 O         -74.7760   -0.5010  -42.0250 O.2     134 GLY    0.0900
   2044 HN        -70.8710    0.7720  -40.9070 H       134 GLY    0.0900
   2045 HA1       -72.3040   -0.9240  -40.7160 H       134 GLY    0.5100
   2046 HA2       -72.3290   -1.0740  -42.4810 H       134 GLY   -0.5100
   2047 N         -73.9500    1.4740  -41.3110 N.am    135 LEU   -0.4700
   2048 CA        -75.2380    2.1710  -41.3590 C.3     135 LEU    0.3100
   2049 C         -75.4640    2.9520  -42.6560 C.2     135 LEU    0.0700
   2050 O         -76.5530    3.4960  -42.8640 O.2     135 LEU    0.0900
   2051 CB        -75.4150    3.1270  -40.1640 C.3     135 LEU   -0.1800
   2052 CG        -75.5880    2.5850  -38.7410 C.3     135 LEU    0.0900
   2053 CD1       -75.8200    3.7530  -37.7850 C.3     135 LEU    0.0900
   2054 CD2       -76.7170    1.5550  -38.6270 C.3     135 LEU   -0.0900
   2055 HN        -73.1750    2.0100  -40.9870 H       135 LEU    0.0900
   2056 HA        -76.0180    1.4240  -41.3520 H       135 LEU   -0.2700
   2057 HB1       -76.3120    3.7410  -40.3810 H       135 LEU    0.0900
   2058 HB2       -74.5210    3.7830  -40.1480 H       135 LEU    0.0900
   2059 HG        -74.6740    2.0290  -38.4390 H       135 LEU    0.0900
   2060 HD11      -76.7350    4.3100  -38.0780 H       135 LEU   -0.2700
   2061 HD12      -74.9540    4.4480  -37.8190 H       135 LEU    0.0900
   2062 HD13      -75.9530    3.3720  -36.7490 H       135 LEU    0.0900
   2063 HD21      -76.5110    0.6880  -39.2910 H       135 LEU    0.0900
   2064 HD22      -77.6810    2.0160  -38.9350 H       135 LEU    0.5100
   2065 HD23      -76.7920    1.1910  -37.5810 H       135 LEU   -0.5100
   2066 N         -74.4440    3.0160  -43.5180 N.am    136 THR   -0.4700
   2067 CA        -74.5460    3.7210  -44.8020 C.3     136 THR    0.3100
   2068 C         -75.8120    3.3460  -45.5960 C.2     136 THR    0.0700
   2069 O         -76.4770    4.2380  -46.1370 O.2     136 THR    0.0900
   2070 CB        -73.2480    3.5770  -45.6610 C.3     136 THR    0.1400
   2071 CG2       -73.4910    3.9040  -47.1320 C.3     136 THR    0.0900
   2072 OG1       -72.2530    4.4760  -45.1700 O.3     136 THR   -0.6600
   2073 HN        -73.5640    2.5870  -43.3260 H       136 THR    0.4300
   2074 HA        -74.7340    4.7630  -44.5900 H       136 THR   -0.2700
   2075 HB        -72.8620    2.5380  -45.5930 H       136 THR    0.0900
   2076 HG1       -72.2110    4.3320  -44.2210 H       136 THR    0.0900
   2077 HG21      -74.0190    4.8780  -47.2250 H       136 THR    0.0900
   2078 HG22      -74.1200    3.1150  -47.5960 H       136 THR    0.5100
   2079 HG23      -72.5220    3.9740  -47.6700 H       136 THR   -0.5100
   2080 N         -76.1720    2.0380  -45.6470 N.am    137 PRO   -0.2900
   2081 CA        -77.4160    1.6630  -46.3250 C.3     137 PRO    0.0000
   2082 C         -78.6910    2.2920  -45.7540 C.2     137 PRO    0.0900
   2083 O         -79.6800    2.4200  -46.4720 O.2     137 PRO    0.0900
   2084 CB        -77.4500    0.1390  -46.1700 C.3     137 PRO    0.0200
   2085 CG        -76.0160   -0.2410  -46.0860 C.3     137 PRO    0.0900
   2086 CD        -75.4060    0.8400  -45.2510 C.3     137 PRO   -0.1800
   2087 HA        -77.4100    2.0130  -47.3460 H       137 PRO    0.0900
   2088 HB1       -77.9380   -0.3400  -47.0450 H       137 PRO    0.0900
   2089 HB2       -77.9950   -0.1550  -45.2490 H       137 PRO   -0.1800
   2090 HG1       -75.8960   -1.2340  -45.6020 H       137 PRO    0.0900
   2091 HG2       -75.5530   -0.2740  -47.0950 H       137 PRO    0.0900
   2092 HD1       -75.5370    0.6420  -44.1660 H       137 PRO    0.5100
   2093 HD2       -74.3290    0.9790  -45.4840 H       137 PRO   -0.5100
   2094 N         -78.6690    2.6840  -44.4810 N.am    138 MET   -0.4700
   2095 CA        -79.8080    3.3560  -43.8480 C.3     138 MET    0.3100
   2096 C         -80.1390    4.6960  -44.4960 C.2     138 MET    0.0700
   2097 O         -81.2990    5.0940  -44.5520 O.2     138 MET    0.0900
   2098 CB        -79.5380    3.5880  -42.3620 C.3     138 MET   -0.1800
   2099 CG        -79.4300    2.3310  -41.5180 C.3     138 MET    0.0900
   2100 SD        -81.0230    1.5300  -41.2840 S.3     138 MET    0.0900
   2101 CE        -80.8760    0.2060  -42.4450 C.3     138 MET   -0.1400
   2102 HN        -77.8730    2.5380  -43.8990 H       138 MET    0.0900
   2103 HA        -80.6790    2.7310  -43.9770 H       138 MET    0.0900
   2104 HB1       -80.3630    4.2090  -41.9530 H       138 MET   -0.0900
   2105 HB2       -78.5850    4.1490  -42.2670 H       138 MET   -0.2200
   2106 HG1       -79.0030    2.6030  -40.5300 H       138 MET    0.0900
   2107 HG2       -78.7320    1.6270  -42.0180 H       138 MET    0.0900
   2108 HE1       -80.2740   -0.6300  -42.0290 H       138 MET    0.0900
   2109 HE2       -80.3760    0.5620  -43.3700 H       138 MET    0.5100
   2110 HE3       -81.8800   -0.1900  -42.7040 H       138 MET   -0.5100
   2111 N         -79.1090    5.3800  -44.9900 N.am    139 LEU   -0.4700
   2112 CA        -79.2400    6.7140  -45.5720 C.3     139 LEU    0.3100
   2113 C         -79.9310    6.7340  -46.9330 C.2     139 LEU    0.0700
   2114 O         -80.2200    7.8060  -47.4640 O.2     139 LEU    0.0900
   2115 CB        -77.8610    7.3830  -45.6980 C.3     139 LEU   -0.1800
   2116 CG        -76.9590    7.4880  -44.4660 C.3     139 LEU    0.0900
   2117 CD1       -75.5990    8.0460  -44.8670 C.3     139 LEU    0.0900
   2118 CD2       -77.5970    8.3300  -43.3640 C.3     139 LEU   -0.0900
   2119 HN        -78.1860    5.0040  -44.9850 H       139 LEU    0.0900
   2120 HA        -79.8830    7.2980  -44.9290 H       139 LEU   -0.2700
   2121 HB1       -78.0340    8.4160  -46.0630 H       139 LEU    0.0900
   2122 HB2       -77.2950    6.8170  -46.4670 H       139 LEU    0.0900
   2123 HG        -76.8300    6.4810  -44.0140 H       139 LEU    0.0900
   2124 HD11      -75.7180    9.0560  -45.3150 H       139 LEU   -0.2700
   2125 HD12      -75.1210    7.3790  -45.6170 H       139 LEU    0.0900
   2126 HD13      -74.9450    8.1290  -43.9720 H       139 LEU    0.0900
   2127 HD21      -78.5600    7.8770  -43.0450 H       139 LEU    0.0900
   2128 HD22      -77.7950    9.3560  -43.7400 H       139 LEU    0.5100
   2129 HD23      -76.9190    8.3780  -42.4850 H       139 LEU   -0.5100
   2130 N         -80.1810    5.5600  -47.5080 N.am    140 GLY   -0.4700
   2131 CA        -80.8570    5.4890  -48.7970 C.3     140 GLY    0.3100
   2132 C         -80.2390    4.5240  -49.7830 C.2     140 GLY   -0.0200
   2133 O         -80.8960    4.1150  -50.7430 O.2     140 GLY    0.0900
   2134 HN        -79.9230    4.6920  -47.0930 H       140 GLY    0.0900
   2135 HA1       -80.8370    6.4800  -49.2260 H       140 GLY    0.5100
   2136 HA2       -81.8760    5.1850  -48.6100 H       140 GLY   -0.5100
   2137 N         -78.9740    4.1610  -49.5600 N.am    141 TRP   -0.4700
   2138 CA        -78.2950    3.1840  -50.4060 C.3     141 TRP    0.3100
   2139 C         -78.7710    1.7570  -50.0760 C.2     141 TRP    0.0700
   2140 O         -78.0440    0.9590  -49.4730 O.2     141 TRP    0.0900
   2141 CB        -76.7720    3.3110  -50.2670 C.3     141 TRP   -0.1800
   2142 CG        -76.0020    2.7000  -51.4060 C.ar    141 TRP    0.0900
   2143 CD1       -76.5130    2.0080  -52.4660 C.ar    141 TRP    0.0900
   2144 CD2       -74.5780    2.7050  -51.5830 C.ar    141 TRP   -0.0300
   2145 CE2       -74.3040    2.0070  -52.7820 C.ar    141 TRP   -0.1500
   2146 CE3       -73.5060    3.2380  -50.8520 C.ar    141 TRP    0.2200
   2147 NE1       -75.5040    1.5970  -53.2980 N.ar    141 TRP   -0.5100
   2148 CZ2       -73.0010    1.8300  -53.2670 C.ar    141 TRP    0.3700
   2149 CZ3       -72.2100    3.0610  -51.3330 C.ar    141 TRP    0.2400
   2150 CH2       -71.9680    2.3620  -52.5260 C.ar    141 TRP    0.1100
   2151 HN        -78.4390    4.5400  -48.8090 H       141 TRP   -0.2500
   2152 HA        -78.5930    3.3640  -51.4290 H       141 TRP    0.1700
   2153 HB1       -76.4600    2.8080  -49.3280 H       141 TRP   -0.2000
   2154 HB2       -76.5100    4.3880  -50.2080 H       141 TRP    0.1400
   2155 HD1       -77.5630    1.8120  -52.6270 H       141 TRP   -0.2700
   2156 HE1       -75.6210    1.0930  -54.1250 H       141 TRP    0.1600
   2157 HE3       -73.6640    3.7790  -49.9300 H       141 TRP   -0.1400
   2158 HZ2       -72.7960    1.3000  -54.1860 H       141 TRP    0.1400
   2159 HZ3       -71.3780    3.4690  -50.7800 H       141 TRP    0.5100
   2160 HH2       -70.9520    2.2370  -52.8720 H       141 TRP   -0.5100
   2161 N         -80.0060    1.4470  -50.4710 N.am    142 ASN   -0.4700
   2162 CA        -80.6150    0.1480  -50.1800 C.3     142 ASN    0.3100
   2163 C         -81.6040   -0.2840  -51.2560 C.2     142 ASN    0.0700
   2164 O         -81.9100    0.4870  -52.1660 O.2     142 ASN    0.0900
   2165 CB        -81.2760    0.1600  -48.8010 C.3     142 ASN   -0.1800
   2166 CG        -82.3300    1.2380  -48.6720 C.2     142 ASN    0.0900
   2167 ND2       -82.0000    2.3130  -47.9610 N.am    142 ASN    0.0900
   2168 OD1       -83.4300    1.1040  -49.1940 O.2     142 ASN    0.5500
   2169 HN        -80.5720    2.0880  -50.9830 H       142 ASN   -0.5500
   2170 HA        -79.8380   -0.6010  -50.2170 H       142 ASN   -0.6200
   2171 HB1       -80.4980    0.3340  -48.0280 H       142 ASN    0.3200
   2172 HB2       -81.7550   -0.8260  -48.6210 H       142 ASN    0.3000
   2173 HD21      -81.0940    2.3780  -47.5450 H       142 ASN    0.5100
   2174 HD22      -82.6590    3.0560  -47.8430 H       142 ASN   -0.5100
   2175 N         -82.0950   -1.5220  -51.1510 N.am    143 ASN   -0.4700
   2176 CA        -82.9790   -2.1010  -52.1640 C.3     143 ASN    0.3100
   2177 C         -84.4530   -2.0100  -51.8040 C.2     143 ASN    0.0700
   2178 O         -85.3010   -2.5810  -52.4930 O.2     143 ASN    0.0900
   2179 CB        -82.6180   -3.5630  -52.4220 C.3     143 ASN   -0.1800
   2180 CG        -81.3590   -3.7230  -53.2440 C.2     143 ASN    0.0900
   2181 ND2       -80.8300   -4.9420  -53.2650 N.am    143 ASN    0.0900
   2182 OD1       -80.8660   -2.7750  -53.8600 O.2     143 ASN    0.5500
   2183 HN        -81.8800   -2.1090  -50.3740 H       143 ASN   -0.5500
   2184 HA        -82.8740   -1.5230  -53.0700 H       143 ASN   -0.6200
   2185 HB1       -83.4560   -4.0510  -52.9640 H       143 ASN    0.3200
   2186 HB2       -82.4670   -4.0730  -51.4470 H       143 ASN    0.3000
   2187 HD21      -81.2640   -5.6850  -52.7540 H       143 ASN    0.5100
   2188 HD22      -79.9960   -5.1160  -53.7900 H       143 ASN   -0.5100
   2189 N         -84.7580   -1.2790  -50.7330 N.am    144 CYS   -0.4700
   2190 CA        -86.1210   -1.2060  -50.2020 C.3     144 CYS    0.3100
   2191 C         -87.1230   -0.4580  -51.0780 C.2     144 CYS    0.0700
   2192 O         -88.3360   -0.6140  -50.9130 O.2     144 CYS    0.0900
   2193 CB        -86.1190   -0.6370  -48.7830 C.3     144 CYS   -0.1000
   2194 SG        -85.7510   -1.8810  -47.5400 S.3     144 CYS    0.0900
   2195 HN        -84.0710   -0.7470  -50.2440 H       144 CYS    0.0900
   2196 HA        -86.5350   -2.2030  -50.2050 H       144 CYS   -0.0800
   2197 HB1       -87.1180   -0.1980  -48.5760 H       144 CYS    0.5100
   2198 HB2       -85.3610    0.1720  -48.7270 H       144 CYS   -0.5100
   2199 N         -86.6140    0.3480  -52.0090 N.am    145 GLY   -0.4700
   2200 CA        -87.4540    1.0240  -52.9900 C.3     145 GLY    0.3100
   2201 C         -88.0580    0.0520  -53.9830 C.2     145 GLY   -0.0200
   2202 O         -89.0900    0.3370  -54.5880 O.2     145 GLY    0.0900
   2203 HN        -85.6350    0.5240  -52.0770 H       145 GLY    0.0900
   2204 HA1       -86.8430    1.7410  -53.5190 H       145 GLY    0.5100
   2205 HA2       -88.2470    1.5310  -52.4590 H       145 GLY   -0.5100
   2206 N         -87.4150   -1.1080  -54.1410 N.am    146 GLN   -0.4700
   2207 CA        -87.8200   -2.1100  -55.1270 C.3     146 GLN    0.3100
   2208 C         -88.1180   -3.4760  -54.4930 C.2     146 GLN    0.0700
   2209 O         -87.4000   -4.4460  -54.7520 O.2     146 GLN    0.0900
   2210 CB        -86.7440   -2.2530  -56.2190 C.3     146 GLN   -0.1800
   2211 CG        -86.5010   -0.9950  -57.0630 C.3     146 GLN    0.0900
   2212 CD        -85.6810    0.0740  -56.3430 C.2     146 GLN    0.0900
   2213 NE2       -84.5880   -0.2160  -55.8130 N.am    146 GLN   -0.1800
   2214 OE1       -86.1810    1.2910  -56.3160 O.2     146 GLN    0.0900
   2215 HN        -86.6200   -1.3450  -53.5880 H       146 GLN    0.0900
   2216 HA        -88.7570   -1.7930  -55.5610 H       146 GLN    0.5500
   2217 HB1       -87.0500   -3.0740  -56.9010 H       146 GLN   -0.5500
   2218 HB2       -85.7870   -2.5290  -55.7280 H       146 GLN   -0.6200
   2219 HG1       -87.4830   -0.5540  -57.3380 H       146 GLN    0.3200
   2220 HG2       -85.9590   -1.2860  -57.9880 H       146 GLN    0.3000
   2221 HE21      -84.0570    0.4890  -55.3440 H       146 GLN    0.5100
   2222 HE22      -84.2440   -1.1540  -55.8600 H       146 GLN   -0.5100
   2223 N         -89.1920   -3.5650  -53.6760 N.am    147 PRO   -0.2900
   2224 CA        -89.5400   -4.8120  -52.9830 C.3     147 PRO    0.0000
   2225 C         -89.9490   -5.9090  -53.9560 C.2     147 PRO    0.0900
   2226 O         -90.3520   -5.6190  -55.0830 O.2     147 PRO    0.0900
   2227 CB        -90.7480   -4.4240  -52.1180 C.3     147 PRO    0.0200
   2228 CG        -90.8310   -2.9240  -52.1660 C.3     147 PRO    0.0900
   2229 CD        -90.2230   -2.5330  -53.4690 C.3     147 PRO   -0.1800
   2230 HA        -88.6930   -5.1820  -52.4290 H       147 PRO    0.0900
   2231 HB1       -90.6060   -4.7720  -51.0730 H       147 PRO    0.0900
   2232 HB2       -91.6780   -4.8770  -52.5240 H       147 PRO   -0.1800
   2233 HG1       -91.8890   -2.5880  -52.1110 H       147 PRO    0.0900
   2234 HG2       -90.2680   -2.4740  -51.3200 H       147 PRO    0.0900
   2235 HD1       -90.9650   -2.5620  -54.2930 H       147 PRO    0.5100
   2236 HD2       -89.7530   -1.5280  -53.4160 H       147 PRO   -0.5100
   2237 N         -89.8470   -7.1610  -53.5220 N.am    148 LYS   -0.4700
   2238 CA        -90.1980   -8.2940  -54.3700 C.3     148 LYS    0.3100
   2239 C         -91.5130   -8.9230  -53.9270 C.2     148 LYS    0.0700
   2240 O         -91.5580   -9.6650  -52.9430 O.2     148 LYS    0.0900
   2241 CB        -89.0550   -9.3110  -54.4030 C.3     148 LYS   -0.1800
   2242 CG        -87.7990   -8.7330  -55.0260 C.3     148 LYS    0.0900
   2243 CD        -86.6250   -9.6760  -54.9600 C.3     148 LYS    0.0900
   2244 CE        -85.4050   -9.0110  -55.5680 C.3     148 LYS   -0.1800
   2245 NZ        -84.2550   -9.9360  -55.6110 N.4     148 LYS    0.0900
   2246 HN        -89.5270   -7.3810  -52.6040 H       148 LYS    0.0900
   2247 HA        -90.3970   -7.9190  -55.3640 H       148 LYS   -0.1800
   2248 HB1       -89.3760  -10.1970  -54.9920 H       148 LYS    0.0900
   2249 HB2       -88.8280   -9.6330  -53.3640 H       148 LYS    0.0900
   2250 HG1       -87.5360   -7.7960  -54.4930 H       148 LYS    0.2100
   2251 HG2       -88.0070   -8.4940  -56.0910 H       148 LYS    0.0500
   2252 HD1       -86.8610  -10.6050  -55.5220 H       148 LYS    0.0500
   2253 HD2       -86.4170   -9.9380  -53.9020 H       148 LYS   -0.3000
   2254 HE1       -85.1120   -8.1310  -54.9570 H       148 LYS    0.3300
   2255 HE2       -85.6270   -8.6950  -56.6100 H       148 LYS    0.3300
   2256 HZ1       -84.5000  -10.7670  -56.1870 H       148 LYS    0.3300
   2257 HZ2       -84.0190  -10.2400  -54.6450 H       148 LYS    0.5100
   2258 HZ3       -83.4370   -9.4520  -56.0320 H       148 LYS   -0.5100
   2259 N         -92.5810   -8.5980  -54.6580 N.am    149 GLU   -0.4700
   2260 CA        -93.9390   -9.0420  -54.3420 C.3     149 GLU    0.3100
   2261 C         -94.1610  -10.5260  -54.6010 C.2     149 GLU    0.0700
   2262 O         -94.8300  -11.2010  -53.8180 O.2     149 GLU    0.0900
   2263 CB        -94.9760   -8.2120  -55.1130 C.3     149 GLU   -0.1800
   2264 CG        -95.5630   -7.0340  -54.3320 C.3     149 GLU    0.0900
   2265 CD        -94.5820   -5.8900  -54.1370 C.2     149 GLU    0.0900
   2266 OE1       -93.8070   -5.5930  -55.0740 O.co2   149 GLU   -0.2800
   2267 OE2       -94.5940   -5.2790  -53.0460 O.co2   149 GLU    0.0900
   2268 HN        -92.4980   -8.0250  -55.4690 H       149 GLU    0.0900
   2269 HA        -94.0880   -8.9310  -53.2780 H       149 GLU    0.6200
   2270 HB1       -95.8080   -8.8850  -55.4080 H       149 GLU   -0.7600
   2271 HB2       -94.4910   -7.8150  -56.0300 H       149 GLU   -0.7600
   2272 HG1       -95.8840   -7.3930  -53.3310 H       149 GLU    0.5100
   2273 HG2       -96.4470   -6.6460  -54.8810 H       149 GLU   -0.5100
   2274 N         -93.6000  -11.0270  -55.7030 N.am    150 GLY   -0.4700
   2275 CA        -93.7150  -12.4390  -56.0770 C.3     150 GLY    0.3100
   2276 C         -93.1540  -13.3830  -55.0310 C.2     150 GLY   -0.0200
   2277 O         -93.7430  -14.4260  -54.7440 O.2     150 GLY    0.0900
   2278 HN        -93.0720  -10.4560  -56.3260 H       150 GLY    0.0900
   2279 HA1       -93.1750  -12.5790  -57.0020 H       150 GLY    0.5100
   2280 HA2       -94.7630  -12.6570  -56.2210 H       150 GLY   -0.5100
   2281 N         -92.0080  -13.0050  -54.4620 N.am    151 LYS   -0.4700
   2282 CA        -91.3630  -13.7600  -53.3910 C.3     151 LYS    0.3100
   2283 C         -92.0690  -13.5430  -52.0500 C.2     151 LYS    0.0700
   2284 O         -92.1710  -14.4670  -51.2370 O.2     151 LYS    0.0900
   2285 CB        -89.8750  -13.3830  -53.3080 C.3     151 LYS   -0.1800
   2286 CG        -89.1070  -13.9960  -52.1390 C.3     151 LYS    0.0900
   2287 CD        -87.6830  -14.3830  -52.5170 C.3     151 LYS    0.0900
   2288 CE        -86.8520  -13.1910  -52.9610 C.3     151 LYS   -0.1800
   2289 NZ        -85.4270  -13.5520  -53.1760 N.4     151 LYS    0.0900
   2290 HN        -91.5350  -12.1770  -54.7480 H       151 LYS    0.0900
   2291 HA        -91.4730  -14.8120  -53.6040 H       151 LYS   -0.1800
   2292 HB1       -89.8040  -12.2780  -53.2240 H       151 LYS    0.0900
   2293 HB2       -89.3840  -13.7060  -54.2500 H       151 LYS    0.0900
   2294 HG1       -89.6460  -14.9040  -51.7930 H       151 LYS    0.2100
   2295 HG2       -89.0720  -13.2600  -51.3070 H       151 LYS    0.0500
   2296 HD1       -87.7200  -15.1220  -53.3460 H       151 LYS    0.0500
   2297 HD2       -87.1930  -14.8520  -51.6380 H       151 LYS   -0.3000
   2298 HE1       -86.8840  -12.4010  -52.1800 H       151 LYS    0.3300
   2299 HE2       -87.2480  -12.7950  -53.9210 H       151 LYS    0.3300
   2300 HZ1       -85.2540  -13.6850  -54.1930 H       151 LYS    0.3300
   2301 HZ2       -85.2140  -14.4350  -52.6700 H       151 LYS    0.5100
   2302 HZ3       -84.8180  -12.7910  -52.8170 H       151 LYS   -0.5100
   2303 N         -92.5580  -12.3210  -51.8280 N.am    152 ALA   -0.4700
   2304 CA        -93.3030  -11.9820  -50.6200 C.3     152 ALA    0.3100
   2305 C         -94.6180  -12.7530  -50.5430 C.2     152 ALA    0.0700
   2306 O         -95.0490  -13.1560  -49.4590 O.2     152 ALA    0.0900
   2307 CB        -93.5600  -10.4850  -50.5500 C.3     152 ALA   -0.2700
   2308 HN        -92.4340  -11.5790  -52.4830 H       152 ALA    0.0900
   2309 HA        -92.7230  -12.3030  -49.7670 H       152 ALA    0.0900
   2310 HB1       -94.1500  -10.1570  -51.4320 H       152 ALA    0.0900
   2311 HB2       -92.5940   -9.9350  -50.5440 H       152 ALA    0.5100
   2312 HB3       -94.1330  -10.2410  -49.6300 H       152 ALA   -0.5100
   2313 N         -95.2430  -12.9600  -51.7030 N.am    153 HSE   -0.4700
   2314 CA        -96.4820  -13.7200  -51.8020 C.3     153 HSE    0.3100
   2315 C         -96.2600  -15.1950  -51.4770 C.2     153 HSE    0.0700
   2316 O         -97.0020  -15.7770  -50.6840 O.2     153 HSE    0.0900
   2317 CB        -97.1090  -13.5640  -53.1940 C.3     153 HSE   -0.0800
   2318 CG        -98.4230  -14.2710  -53.3510 C.ar    153 HSE    0.0900
   2319 CD2       -98.7880  -15.3010  -54.1480 C.ar    153 HSE    0.0900
   2320 ND1       -99.5460  -13.9200  -52.6290 N.ar    153 HSE   -0.7000
   2321 CE1      -100.5470  -14.7100  -52.9760 C.ar    153 HSE    0.2200
   2322 NE2      -100.1160  -15.5560  -53.8950 N.ar    153 HSE    0.2500
   2323 HN        -94.8870  -12.5990  -52.5620 H       153 HSE    0.1300
   2324 HA        -97.1580  -13.3550  -51.0440 H       153 HSE   -0.3600
   2325 HB1       -96.4050  -13.9710  -53.9490 H       153 HSE    0.3200
   2326 HB2       -97.2720  -12.4830  -53.3910 H       153 HSE   -0.0500
   2327 HD2       -98.1980  -15.8590  -54.8640 H       153 HSE    0.0900
   2328 HE1      -101.5630  -14.6890  -52.5850 H       153 HSE    0.5100
   2329 HE2      -100.6550  -16.2700  -54.3430 H       153 HSE   -0.5100
   2330 N         -95.2280  -15.7860  -52.0830 N.am    154 SER   -0.4700
   2331 CA        -94.8790  -17.1940  -51.8630 C.3     154 SER    0.3100
   2332 C         -94.6440  -17.5460  -50.3910 C.2     154 SER    0.0700
   2333 O         -94.9280  -18.6650  -49.9660 O.2     154 SER    0.0900
   2334 CB        -93.6570  -17.5760  -52.6980 C.3     154 SER    0.0500
   2335 OG        -93.9400  -17.4810  -54.0840 O.3     154 SER    0.0900
   2336 HN        -94.6420  -15.2920  -52.7210 H       154 SER    0.0900
   2337 HA        -95.7300  -17.7970  -52.1420 H       154 SER   -0.6600
   2338 HB1       -93.3610  -18.6220  -52.4670 H       154 SER    0.4300
   2339 HB2       -92.8140  -16.8940  -52.4590 H       154 SER    0.5100
   2340 HG1       -94.0250  -16.5440  -54.2720 H       154 SER   -0.5100
   2341 N         -94.1360  -16.5840  -49.6170 N.am    155 GLN   -0.4700
   2342 CA        -93.8980  -16.7690  -48.1830 C.3     155 GLN    0.3100
   2343 C         -95.1300  -16.4440  -47.3370 C.2     155 GLN    0.0700
   2344 O         -95.0990  -16.5660  -46.1090 O.2     155 GLN    0.0900
   2345 CB        -92.7040  -15.9200  -47.7180 C.3     155 GLN   -0.1800
   2346 CG        -91.3550  -16.3490  -48.2850 C.3     155 GLN    0.0900
   2347 CD        -90.9600  -17.7550  -47.8810 C.2     155 GLN    0.0900
   2348 NE2       -90.8480  -18.0550  -46.6760 N.am    155 GLN   -0.1800
   2349 OE1       -90.7350  -18.6140  -48.8520 O.2     155 GLN    0.0900
   2350 HN        -93.8950  -15.6900  -49.9840 H       155 GLN    0.0900
   2351 HA        -93.7030  -17.8170  -48.0100 H       155 GLN    0.5500
   2352 HB1       -92.6500  -15.9730  -46.6110 H       155 GLN   -0.5500
   2353 HB2       -92.8880  -14.8660  -48.0190 H       155 GLN   -0.6200
   2354 HG1       -90.5740  -15.6490  -47.9230 H       155 GLN    0.3200
   2355 HG2       -91.4020  -16.3040  -49.3930 H       155 GLN    0.3000
   2356 HE21      -90.5860  -18.9830  -46.4140 H       155 GLN    0.5100
   2357 HE22      -91.0200  -17.3660  -45.9710 H       155 GLN   -0.5100
   2358 N         -96.2120  -16.0320  -47.9980 N.am    156 GLY   -0.4700
   2359 CA        -97.4560  -15.6790  -47.3250 C.3     156 GLY    0.3100
   2360 C         -97.3440  -14.4640  -46.4240 C.2     156 GLY   -0.0200
   2361 O         -97.9390  -14.4310  -45.3450 O.2     156 GLY    0.0900
   2362 HN        -96.2170  -15.9470  -48.9920 H       156 GLY    0.0900
   2363 HA1       -97.7580  -16.5280  -46.7280 H       156 GLY    0.5100
   2364 HA2       -98.1950  -15.4790  -48.0870 H       156 GLY   -0.5100
   2365 N         -96.5740  -13.4680  -46.8610 N.am    157 CYS   -0.4700
   2366 CA        -96.4250  -12.2210  -46.1160 C.3     157 CYS    0.3100
   2367 C         -97.6080  -11.3010  -46.3790 C.2     157 CYS    0.0700
   2368 O         -98.1040  -11.2190  -47.5050 O.2     157 CYS    0.0900
   2369 CB        -95.1180  -11.5030  -46.4850 C.3     157 CYS   -0.1000
   2370 SG        -93.5590  -12.3810  -46.1020 S.3     157 CYS    0.0900
   2371 HN        -96.0640  -13.5300  -47.7170 H       157 CYS    0.0900
   2372 HA        -96.4330  -12.4620  -45.0630 H       157 CYS   -0.0800
   2373 HB1       -95.1090  -10.5310  -45.9490 H       157 CYS    0.5100
   2374 HB2       -95.1430  -11.3040  -47.5760 H       157 CYS   -0.5100
   2375 N         -98.0560  -10.6070  -45.3340 N.am    158 GLY   -0.4700
   2376 CA        -99.1250   -9.6200  -45.4560 C.3     158 GLY    0.3100
   2377 C         -98.6830   -8.4330  -46.2870 C.2     158 GLY   -0.0200
   2378 O         -97.4900   -8.2580  -46.5450 O.2     158 GLY    0.0900
   2379 HN        -97.6810  -10.7340  -44.4190 H       158 GLY    0.0900
   2380 HA1       -99.3910   -9.2850  -44.4640 H       158 GLY    0.5100
   2381 HA2       -99.9730  -10.0940  -45.9280 H       158 GLY   -0.5100
   2382 N         -99.6430   -7.6140  -46.7140 N.am    159 GLU   -0.4700
   2383 CA        -99.3450   -6.4590  -47.5590 C.3     159 GLU    0.3100
   2384 C         -98.4290   -5.4600  -46.8570 C.2     159 GLU    0.0700
   2385 O         -98.6170   -5.1510  -45.6780 O.2     159 GLU    0.0900
   2386 CB       -100.6310   -5.7850  -48.0650 C.3     159 GLU   -0.1800
   2387 CG       -101.6420   -5.4080  -46.9820 C.3     159 GLU    0.0900
   2388 CD       -103.0180   -5.0660  -47.5410 C.2     159 GLU    0.0900
   2389 OE1      -103.1270   -4.7620  -48.7520 O.co2   159 GLU   -0.2800
   2390 OE2      -103.9940   -5.1000  -46.7610 O.co2   159 GLU    0.0900
   2391 HN       -100.6020   -7.7520  -46.4770 H       159 GLU    0.0900
   2392 HA        -98.7530   -6.8030  -48.3940 H       159 GLU    0.6200
   2393 HB1      -101.1280   -6.4790  -48.7740 H       159 GLU   -0.7600
   2394 HB2      -100.3450   -4.8590  -48.6050 H       159 GLU   -0.7600
   2395 HG1      -101.2610   -4.5260  -46.4240 H       159 GLU    0.5100
   2396 HG2      -101.7520   -6.2630  -46.2800 H       159 GLU   -0.5100
   2397 N         -97.4270   -4.9760  -47.5880 N.am    160 GLY   -0.4700
   2398 CA        -96.4160   -4.0830  -47.0250 C.3     160 GLY    0.3100
   2399 C         -95.3120   -4.8220  -46.2910 C.2     160 GLY   -0.0200
   2400 O         -94.6130   -4.2410  -45.4560 O.2     160 GLY    0.0900
   2401 HN        -97.3200   -5.2010  -48.5530 H       160 GLY    0.0900
   2402 HA1       -96.9120   -3.4160  -46.3350 H       160 GLY    0.5100
   2403 HA2       -95.9820   -3.5210  -47.8400 H       160 GLY   -0.5100
   2404 N         -95.1600   -6.1110  -46.5950 N.am    161 GLN   -0.4700
   2405 CA        -94.1030   -6.9310  -46.0130 C.3     161 GLN    0.3100
   2406 C         -93.3510   -7.7080  -47.0880 C.2     161 GLN    0.0700
   2407 O         -93.9030   -8.0270  -48.1460 O.2     161 GLN    0.0900
   2408 CB        -94.6630   -7.9030  -44.9730 C.3     161 GLN   -0.1800
   2409 CG        -95.1370   -7.2480  -43.6850 C.3     161 GLN    0.0900
   2410 CD        -95.4770   -8.2660  -42.6110 C.2     161 GLN    0.0900
   2411 NE2       -95.0020   -8.0160  -41.3930 N.am    161 GLN   -0.1800
   2412 OE1       -96.1550   -9.2640  -42.8680 O.2     161 GLN    0.0900
   2413 HN        -95.7650   -6.5740  -47.2380 H       161 GLN    0.0900
   2414 HA        -93.3830   -6.2700  -45.5540 H       161 GLN    0.5500
   2415 HB1       -93.8710   -8.6370  -44.7200 H       161 GLN   -0.5500
   2416 HB2       -95.5220   -8.4410  -45.4270 H       161 GLN   -0.6200
   2417 HG1       -96.0440   -6.6420  -43.8980 H       161 GLN    0.3200
   2418 HG2       -94.3360   -6.5820  -43.3010 H       161 GLN    0.3000
   2419 HE21      -95.1920   -8.6480  -40.6420 H       161 GLN    0.5100
   2420 HE22      -94.4550   -7.1940  -41.2280 H       161 GLN   -0.5100
   2421 N         -92.0840   -8.0070  -46.8050 N.am    162 VAL   -0.4700
   2422 CA        -91.2250   -8.7450  -47.7250 C.3     162 VAL    0.3100
   2423 C         -90.4910   -9.8640  -46.9990 C.2     162 VAL    0.0700
   2424 O         -90.3520   -9.8300  -45.7720 O.2     162 VAL    0.0900
   2425 CB        -90.1870   -7.8210  -48.4300 C.3     162 VAL   -0.0900
   2426 CG1       -90.8860   -6.8110  -49.3310 C.3     162 VAL    0.0900
   2427 CG2       -89.2810   -7.1140  -47.4120 C.3     162 VAL   -0.2700
   2428 HN        -91.6630   -7.7360  -45.9430 H       162 VAL    0.0900
   2429 HA        -91.8610   -9.2140  -48.4620 H       162 VAL    0.0900
   2430 HB        -89.4970   -8.4420  -49.0410 H       162 VAL    0.0900
   2431 HG11      -91.5730   -6.1760  -48.7320 H       162 VAL   -0.2700
   2432 HG12      -91.4790   -7.3430  -50.1060 H       162 VAL    0.0900
   2433 HG13      -90.1330   -6.1560  -49.8200 H       162 VAL    0.0900
   2434 HG21      -88.7240   -7.8640  -46.8110 H       162 VAL    0.0900
   2435 HG22      -89.8960   -6.4940  -46.7240 H       162 VAL    0.5100
   2436 HG23      -88.5480   -6.4690  -47.9420 H       162 VAL   -0.5100
   2437 N         -90.0300  -10.8560  -47.7630 N.am    163 ALA   -0.4700
   2438 CA        -89.1560  -11.9000  -47.2430 C.3     163 ALA    0.3100
   2439 C         -87.8030  -11.2990  -46.8590 C.2     163 ALA    0.0700
   2440 O         -87.0590  -10.8060  -47.7120 O.2     163 ALA    0.0900
   2441 CB        -88.9840  -13.0080  -48.2740 C.3     163 ALA   -0.2700
   2442 HN        -90.2630  -10.9270  -48.7290 H       163 ALA    0.0900
   2443 HA        -89.6020  -12.2920  -46.3410 H       163 ALA    0.0900
   2444 HB1       -88.5350  -12.5980  -49.2040 H       163 ALA    0.0900
   2445 HB2       -89.9730  -13.4500  -48.5240 H       163 ALA    0.5100
   2446 HB3       -88.3130  -13.7970  -47.8740 H       163 ALA   -0.5100
   2447 N         -87.4940  -11.3230  -45.5660 N.am    164 CYS   -0.4700
   2448 CA        -86.2810  -10.6990  -45.0580 C.3     164 CYS    0.3100
   2449 C         -85.0160  -11.4920  -45.4020 C.2     164 CYS    0.0700
   2450 O         -84.5910  -12.3670  -44.6460 O.2     164 CYS    0.0900
   2451 CB        -86.3970  -10.4760  -43.5470 C.3     164 CYS   -0.1000
   2452 SG        -85.0270   -9.5580  -42.8160 S.3     164 CYS    0.0900
   2453 HN        -88.0760  -11.7670  -44.8910 H       164 CYS    0.0900
   2454 HA        -86.1460   -9.7580  -45.5700 H       164 CYS   -0.0800
   2455 HB1       -86.4620  -11.4700  -43.0570 H       164 CYS    0.5100
   2456 HB2       -87.3400   -9.9240  -43.3520 H       164 CYS   -0.5100
   2457 N         -84.4290  -11.1810  -46.5610 N.am    165 LEU   -0.4700
   2458 CA        -83.1480  -11.7470  -46.9780 C.3     165 LEU    0.3100
   2459 C         -82.0910  -10.6520  -47.1250 C.2     165 LEU    0.0700
   2460 O         -82.4090   -9.5160  -47.4900 O.2     165 LEU    0.0900
   2461 CB        -83.2760  -12.5040  -48.3050 C.3     165 LEU   -0.1800
   2462 CG        -83.9330  -13.8870  -48.4500 C.3     165 LEU    0.0900
   2463 CD1       -83.7110  -14.7970  -47.2390 C.3     165 LEU    0.0900
   2464 CD2       -85.4090  -13.7670  -48.7870 C.3     165 LEU   -0.0900
   2465 HN        -84.8450  -10.5410  -47.2020 H       165 LEU    0.0900
   2466 HA        -82.8130  -12.4160  -46.2000 H       165 LEU   -0.2700
   2467 HB1       -82.2420  -12.6210  -48.6830 H       165 LEU    0.0900
   2468 HB2       -83.8410  -11.8310  -48.9800 H       165 LEU    0.0900
   2469 HG        -83.5140  -14.3860  -49.3490 H       165 LEU    0.0900
   2470 HD11      -84.1350  -14.3280  -46.3260 H       165 LEU   -0.2700
   2471 HD12      -82.6220  -14.9580  -47.0820 H       165 LEU    0.0900
   2472 HD13      -84.2140  -15.7740  -47.4040 H       165 LEU    0.0900
   2473 HD21      -85.5400  -13.2200  -49.7450 H       165 LEU    0.0900
   2474 HD22      -85.9370  -13.2070  -47.9840 H       165 LEU    0.5100
   2475 HD23      -85.8580  -14.7780  -48.8920 H       165 LEU   -0.5100
   2476 N         -80.8310  -11.0110  -46.8570 N.am    166 PHE   -0.4700
   2477 CA        -79.7090  -10.0660  -46.9000 C.3     166 PHE    0.3100
   2478 C         -79.5560   -9.4370  -48.2770 C.2     166 PHE    0.0700
   2479 O         -79.5420   -8.2100  -48.4060 O.2     166 PHE    0.0900
   2480 CB        -78.4020  -10.7530  -46.4750 C.3     166 PHE   -0.1800
   2481 CG        -77.2320   -9.8140  -46.3310 C.ar    166 PHE    0.0900
   2482 CD1       -76.9740   -9.1850  -45.1150 C.ar    166 PHE    0.0900
   2483 CD2       -76.3840   -9.5600  -47.4110 C.ar    166 PHE    0.0000
   2484 CE1       -75.8900   -8.3100  -44.9740 C.ar    166 PHE   -0.1150
   2485 CE2       -75.2960   -8.6880  -47.2820 C.ar    166 PHE    0.1150
   2486 CZ        -75.0500   -8.0610  -46.0620 C.ar    166 PHE   -0.1150
   2487 HN        -80.5940  -11.9480  -46.6160 H       166 PHE    0.1150
   2488 HA        -79.9380   -9.2470  -46.2330 H       166 PHE   -0.1150
   2489 HB1       -78.1220  -11.5100  -47.2390 H       166 PHE    0.1150
   2490 HB2       -78.5520  -11.2430  -45.4890 H       166 PHE   -0.1150
   2491 HD1       -77.6200   -9.3740  -44.2690 H       166 PHE    0.1150
   2492 HD2       -76.5690  -10.0430  -48.3590 H       166 PHE   -0.1150
   2493 HE1       -75.7020   -7.8290  -44.0250 H       166 PHE    0.1150
   2494 HE2       -74.6500   -8.5010  -48.1270 H       166 PHE    0.5100
   2495 HZ        -74.2130   -7.3860  -45.9580 H       166 PHE   -0.5100
   2496 N         -79.4640  -10.2840  -49.3010 N.am    167 GLU   -0.4700
   2497 CA        -79.2780   -9.8410  -50.6840 C.3     167 GLU    0.3100
   2498 C         -80.5100   -9.1650  -51.2790 C.2     167 GLU    0.0700
   2499 O         -80.4900   -8.7410  -52.4320 O.2     167 GLU    0.0900
   2500 CB        -78.8420  -11.0130  -51.5760 C.3     167 GLU   -0.1800
   2501 CG        -77.4560  -11.5490  -51.2540 C.3     167 GLU    0.0900
   2502 CD        -76.9470  -12.5480  -52.2830 C.2     167 GLU    0.0900
   2503 OE1       -77.5270  -12.6300  -53.3880 O.co2   167 GLU   -0.2800
   2504 OE2       -75.9570  -13.2510  -51.9870 O.co2   167 GLU    0.0900
   2505 HN        -79.5200  -11.2710  -49.1680 H       167 GLU    0.0900
   2506 HA        -78.5260   -9.0660  -50.6880 H       167 GLU    0.6200
   2507 HB1       -78.8520  -10.6730  -52.6330 H       167 GLU   -0.7600
   2508 HB2       -79.5760  -11.8380  -51.4570 H       167 GLU   -0.7600
   2509 HG1       -77.4860  -12.0520  -50.2640 H       167 GLU    0.5100
   2510 HG2       -76.7430  -10.6990  -51.2090 H       167 GLU   -0.5100
   2511 N         -81.5830   -9.0610  -50.4940 N.am    168 ASP   -0.4700
   2512 CA        -82.7970   -8.3830  -50.9410 C.3     168 ASP    0.3100
   2513 C         -82.9360   -6.9590  -50.4000 C.2     168 ASP    0.0700
   2514 O         -83.6800   -6.1560  -50.9550 O.2     168 ASP    0.0900
   2515 CB        -84.0360   -9.2220  -50.6080 C.3     168 ASP   -0.2800
   2516 CG        -84.1760  -10.4390  -51.5100 C.2     168 ASP    0.0900
   2517 OD1       -83.3830  -10.5830  -52.4700 O.co2   168 ASP    0.0900
   2518 OD2       -85.0850  -11.2600  -51.2650 O.co2   168 ASP    0.6200
   2519 HN        -81.6040   -9.4390  -49.5730 H       168 ASP   -0.7600
   2520 HA        -82.7230   -8.2310  -52.0070 H       168 ASP   -0.7600
   2521 HB1       -84.9420   -8.5910  -50.7240 H       168 ASP    0.5100
   2522 HB2       -83.9660   -9.5690  -49.5550 H       168 ASP   -0.5100
   2523 N         -82.2200   -6.6470  -49.3250 N.am    169 VAL   -0.4700
   2524 CA        -82.2400   -5.2990  -48.7520 C.3     169 VAL    0.3100
   2525 C         -80.8910   -4.5740  -48.9080 C.2     169 VAL    0.0700
   2526 O         -80.8610   -3.3640  -49.1260 O.2     169 VAL    0.0900
   2527 CB        -82.7060   -5.2950  -47.2630 C.3     169 VAL   -0.0900
   2528 CG1       -84.1630   -5.7390  -47.1580 C.3     169 VAL    0.0900
   2529 CG2       -81.8120   -6.1780  -46.3880 C.3     169 VAL   -0.2700
   2530 HN        -81.6410   -7.3140  -48.8610 H       169 VAL    0.0900
   2531 HA        -82.9100   -4.7000  -49.3500 H       169 VAL    0.0900
   2532 HB        -82.6040   -4.2700  -46.8480 H       169 VAL    0.0900
   2533 HG11      -84.2500   -6.8210  -47.3920 H       169 VAL   -0.2700
   2534 HG12      -84.7850   -5.1690  -47.8800 H       169 VAL    0.0900
   2535 HG13      -84.5360   -5.5680  -46.1260 H       169 VAL    0.0900
   2536 HG21      -80.7630   -5.8120  -46.4210 H       169 VAL    0.0900
   2537 HG22      -81.8330   -7.2250  -46.7600 H       169 VAL    0.5100
   2538 HG23      -82.1650   -6.1480  -45.3350 H       169 VAL   -0.5100
   2539 N         -79.7860   -5.3130  -48.8090 N.am    170 VAL   -0.4700
   2540 CA        -78.4520   -4.7330  -48.9420 C.3     170 VAL    0.3100
   2541 C         -77.9670   -4.8650  -50.3890 C.2     170 VAL    0.0700
   2542 O         -77.8460   -5.9800  -50.9000 O.2     170 VAL    0.0900
   2543 CB        -77.4260   -5.3810  -47.9640 C.3     170 VAL   -0.0900
   2544 CG1       -76.0390   -4.7930  -48.1690 C.3     170 VAL    0.0900
   2545 CG2       -77.8620   -5.1880  -46.5190 C.3     170 VAL   -0.2700
   2546 HN        -79.8200   -6.2950  -48.6420 H       170 VAL    0.0900
   2547 HA        -78.5340   -3.6750  -48.7400 H       170 VAL    0.0900
   2548 HB        -77.3890   -6.4770  -48.1440 H       170 VAL    0.0900
   2549 HG11      -76.0580   -3.6970  -47.9840 H       170 VAL   -0.2700
   2550 HG12      -75.7030   -4.9700  -49.2130 H       170 VAL    0.0900
   2551 HG13      -75.3210   -5.2590  -47.4610 H       170 VAL    0.0900
   2552 HG21      -78.7600   -5.8070  -46.3040 H       170 VAL    0.0900
   2553 HG22      -78.1160   -4.1210  -46.3400 H       170 VAL    0.5100
   2554 HG23      -77.0450   -5.4970  -45.8330 H       170 VAL   -0.5100
   2555 N         -77.6820   -3.7310  -51.0540 N.am    171 PRO   -0.2900
   2556 CA        -77.2770   -3.7650  -52.4620 C.3     171 PRO    0.0000
   2557 C         -75.8970   -4.3690  -52.6590 C.2     171 PRO    0.0900
   2558 O         -75.0200   -4.2090  -51.8130 O.2     171 PRO    0.0900
   2559 CB        -77.2690   -2.2840  -52.8750 C.3     171 PRO    0.0200
   2560 CG        -78.0570   -1.5660  -51.8130 C.3     171 PRO    0.0900
   2561 CD        -77.8000   -2.3490  -50.5520 C.3     171 PRO   -0.1800
   2562 HA        -77.9500   -4.3860  -53.0300 H       171 PRO    0.0900
   2563 HB1       -77.7440   -2.1540  -53.8700 H       171 PRO    0.0900
   2564 HB2       -76.2290   -1.8960  -52.9190 H       171 PRO   -0.1800
   2565 HG1       -77.7090   -0.5170  -51.7030 H       171 PRO    0.0900
   2566 HG2       -79.1400   -1.5610  -52.0600 H       171 PRO    0.0900
   2567 HD1       -76.8540   -2.0380  -50.0600 H       171 PRO    0.5100
   2568 HD2       -78.6450   -2.2700  -49.8370 H       171 PRO   -0.5100
   2569 N         -75.7140   -5.0620  -53.7790 N.am    172 MET   -0.4700
   2570 CA        -74.4310   -5.6650  -54.1010 C.3     172 MET    0.3100
   2571 C         -73.3200   -4.6580  -54.4420 C.2     172 MET    0.0700
   2572 O         -72.1410   -4.9450  -54.2310 O.2     172 MET    0.0900
   2573 CB        -74.5750   -6.7000  -55.2220 C.3     172 MET   -0.1800
   2574 CG        -74.9830   -8.1000  -54.7620 C.3     172 MET    0.0900
   2575 SD        -73.9590   -8.8690  -53.4720 S.3     172 MET    0.0900
   2576 CE        -72.3330   -8.3660  -53.9960 C.3     172 MET   -0.1400
   2577 HN        -76.4430   -5.1990  -54.4430 H       172 MET    0.0900
   2578 HA        -74.0500   -6.1350  -53.2080 H       172 MET    0.0900
   2579 HB1       -73.6000   -6.7790  -55.7490 H       172 MET   -0.0900
   2580 HB2       -75.3420   -6.3330  -55.9360 H       172 MET   -0.2200
   2581 HG1       -74.9720   -8.7590  -55.6550 H       172 MET    0.0900
   2582 HG2       -76.0250   -8.0340  -54.3860 H       172 MET    0.0900
   2583 HE1       -71.8980   -7.6170  -53.3000 H       172 MET    0.0900
   2584 HE2       -72.3810   -7.9060  -55.0070 H       172 MET    0.5100
   2585 HE3       -71.6520   -9.2420  -54.0270 H       172 MET   -0.5100
   2586 N         -73.6760   -3.4870  -54.9720 N.am    173 ASN   -0.4700
   2587 CA        -72.6450   -2.4930  -55.2720 C.3     173 ASN    0.3100
   2588 C         -72.0650   -1.8760  -54.0090 C.2     173 ASN    0.0700
   2589 O         -70.8510   -1.6690  -53.9180 O.2     173 ASN    0.0900
   2590 CB        -73.1030   -1.4360  -56.2940 C.3     173 ASN   -0.1800
   2591 CG        -74.3910   -0.7480  -55.9030 C.2     173 ASN    0.0900
   2592 ND2       -74.8340    0.1810  -56.7440 N.am    173 ASN    0.0900
   2593 OD1       -74.9900   -1.0410  -54.8690 O.2     173 ASN    0.5500
   2594 HN        -74.6210   -3.2440  -55.1790 H       173 ASN   -0.5500
   2595 HA        -71.7880   -3.0240  -55.6570 H       173 ASN   -0.6200
   2596 HB1       -73.2540   -1.9300  -57.2770 H       173 ASN    0.3200
   2597 HB2       -72.3100   -0.6640  -56.3920 H       173 ASN    0.3000
   2598 HD21      -75.6800    0.6740  -56.5450 H       173 ASN    0.5100
   2599 HD22      -74.3190    0.3890  -57.5760 H       173 ASN   -0.5100
   2600 N         -72.9330   -1.6240  -53.0240 N.am    174 TYR   -0.4700
   2601 CA        -72.5000   -1.2650  -51.6740 C.3     174 TYR    0.3100
   2602 C         -71.5130   -2.2840  -51.0900 C.2     174 TYR    0.0700
   2603 O         -70.4630   -1.9120  -50.5580 O.2     174 TYR    0.0900
   2604 CB        -73.6940   -1.1040  -50.7150 C.3     174 TYR   -0.1800
   2605 CG        -73.2460   -1.0870  -49.2720 C.ar    174 TYR    0.0900
   2606 CD1       -72.7180    0.0730  -48.6940 C.ar    174 TYR    0.0900
   2607 CD2       -73.2930   -2.2480  -48.4990 C.ar    174 TYR    0.0000
   2608 CE1       -72.2740    0.0750  -47.3740 C.ar    174 TYR   -0.1150
   2609 CE2       -72.8480   -2.2540  -47.1850 C.ar    174 TYR    0.1150
   2610 CZ        -72.3390   -1.0970  -46.6330 C.ar    174 TYR   -0.1150
   2611 OH        -71.9050   -1.1190  -45.3370 O.3     174 TYR    0.1150
   2612 HN        -73.9200   -1.6720  -53.1670 H       174 TYR    0.1100
   2613 HA        -71.9510   -0.3380  -51.7410 H       174 TYR   -0.5400
   2614 HB1       -74.3970   -1.9540  -50.8430 H       174 TYR    0.4300
   2615 HB2       -74.2140   -0.1430  -50.9200 H       174 TYR   -0.1150
   2616 HD1       -72.6520    0.9770  -49.2800 H       174 TYR    0.1150
   2617 HD2       -73.6840   -3.1560  -48.9320 H       174 TYR   -0.1150
   2618 HE1       -71.8830    0.9790  -46.9310 H       174 TYR    0.1150
   2619 HE2       -72.8980   -3.1590  -46.5980 H       174 TYR    0.5100
   2620 HH        -71.8920   -0.2160  -45.0120 H       174 TYR   -0.5100
   2621 N         -71.8620   -3.5650  -51.1900 N.am    175 MET   -0.4700
   2622 CA        -71.0220   -4.6450  -50.6820 C.3     175 MET    0.3100
   2623 C         -69.6710   -4.7200  -51.3800 C.2     175 MET    0.0700
   2624 O         -68.6410   -4.9080  -50.7320 O.2     175 MET    0.0900
   2625 CB        -71.7470   -5.9990  -50.7830 C.3     175 MET   -0.1800
   2626 CG        -72.8260   -6.2470  -49.6990 C.3     175 MET    0.0900
   2627 SD        -72.2760   -5.9260  -48.0020 S.3     175 MET    0.0900
   2628 CE        -70.9700   -7.1520  -47.8220 C.3     175 MET   -0.1400
   2629 HN        -72.7170   -3.8460  -51.6170 H       175 MET    0.0900
   2630 HA        -70.7810   -4.4250  -49.6530 H       175 MET    0.0900
   2631 HB1       -70.9880   -6.8050  -50.7070 H       175 MET   -0.0900
   2632 HB2       -72.2360   -6.0570  -51.7780 H       175 MET   -0.2200
   2633 HG1       -73.1540   -7.3040  -49.7780 H       175 MET    0.0900
   2634 HG2       -73.6950   -5.5940  -49.9250 H       175 MET    0.0900
   2635 HE1       -70.1640   -6.9970  -48.5720 H       175 MET    0.0900
   2636 HE2       -71.3800   -8.1740  -47.9670 H       175 MET    0.5100
   2637 HE3       -70.5160   -7.0840  -46.8110 H       175 MET   -0.5100
   2638 N         -69.6830   -4.5550  -52.6980 N.am    176 VAL   -0.4700
   2639 CA        -68.4920   -4.7240  -53.5190 C.3     176 VAL    0.3100
   2640 C         -67.6060   -3.4760  -53.5300 C.2     176 VAL    0.0700
   2641 O         -66.3950   -3.5790  -53.3420 O.2     176 VAL    0.0900
   2642 CB        -68.8670   -5.1560  -54.9650 C.3     176 VAL   -0.0900
   2643 CG1       -67.6970   -4.9730  -55.9380 C.3     176 VAL    0.0900
   2644 CG2       -69.3570   -6.5970  -54.9760 C.3     176 VAL   -0.2700
   2645 HN        -70.5150   -4.3060  -53.1880 H       176 VAL    0.0900
   2646 HA        -67.8710   -5.4750  -53.0550 H       176 VAL    0.0900
   2647 HB        -69.7260   -4.5450  -55.3150 H       176 VAL    0.0900
   2648 HG11      -66.7780   -5.4380  -55.5210 H       176 VAL   -0.2700
   2649 HG12      -67.5050   -3.8910  -56.1000 H       176 VAL    0.0900
   2650 HG13      -67.9330   -5.4610  -56.9080 H       176 VAL    0.0900
   2651 HG21      -70.2540   -6.7000  -54.3280 H       176 VAL    0.0900
   2652 HG22      -68.5620   -7.2700  -54.5880 H       176 VAL    0.5100
   2653 HG23      -69.6290   -6.8970  -56.0090 H       176 VAL   -0.5100
   2654 N         -68.2150   -2.3050  -53.7280 N.am    177 TYR   -0.4700
   2655 CA        -67.4660   -1.0550  -53.9120 C.3     177 TYR    0.3100
   2656 C         -67.0630   -0.3610  -52.6250 C.2     177 TYR    0.0700
   2657 O         -66.0160    0.2890  -52.5660 O.2     177 TYR    0.0900
   2658 CB        -68.2440   -0.0650  -54.7920 C.3     177 TYR   -0.1800
   2659 CG        -68.3010   -0.4490  -56.2500 C.ar    177 TYR    0.0900
   2660 CD1       -67.1570   -0.8820  -56.9240 C.ar    177 TYR    0.0900
   2661 CD2       -69.4990   -0.3860  -56.9590 C.ar    177 TYR    0.0000
   2662 CE1       -67.2060   -1.2430  -58.2720 C.ar    177 TYR   -0.1150
   2663 CE2       -69.5570   -0.7410  -58.3040 C.ar    177 TYR    0.1150
   2664 CZ        -68.4080   -1.1690  -58.9510 C.ar    177 TYR   -0.1150
   2665 OH        -68.4610   -1.5170  -60.2790 O.3     177 TYR    0.1150
   2666 HN        -69.2080   -2.2240  -53.7590 H       177 TYR    0.1100
   2667 HA        -66.5200   -1.3000  -54.3720 H       177 TYR   -0.5400
   2668 HB1       -67.7590    0.9330  -54.7350 H       177 TYR    0.4300
   2669 HB2       -69.2920   -0.0010  -54.4290 H       177 TYR   -0.1150
   2670 HD1       -66.2170   -0.9390  -56.3930 H       177 TYR    0.1150
   2671 HD2       -70.3970   -0.0560  -56.4570 H       177 TYR   -0.1150
   2672 HE1       -66.3130   -1.5770  -58.7800 H       177 TYR    0.1150
   2673 HE2       -70.4930   -0.6840  -58.8420 H       177 TYR    0.5100
   2674 HH        -67.5600   -1.6280  -60.5930 H       177 TYR   -0.5100
   2675 N         -67.8950   -0.4850  -51.5950 N.am    178 PHE   -0.4700
   2676 CA        -67.6430    0.2020  -50.3400 C.3     178 PHE    0.3100
   2677 C         -67.2010   -0.7770  -49.2470 C.2     178 PHE    0.0700
   2678 O         -66.0740   -0.6800  -48.7550 O.2     178 PHE    0.0900
   2679 CB        -68.8710    1.0440  -49.9400 C.3     178 PHE   -0.1800
   2680 CG        -68.6400    1.9820  -48.7740 C.ar    178 PHE    0.0900
   2681 CD1       -67.3610    2.4330  -48.4440 C.ar    178 PHE    0.0900
   2682 CD2       -69.7210    2.4390  -48.0250 C.ar    178 PHE    0.0000
   2683 CE1       -67.1620    3.3060  -47.3630 C.ar    178 PHE   -0.1150
   2684 CE2       -69.5370    3.3140  -46.9560 C.ar    178 PHE    0.1150
   2685 CZ        -68.2500    3.7480  -46.6220 C.ar    178 PHE   -0.1150
   2686 HN        -68.7180   -1.0460  -51.6370 H       178 PHE    0.1150
   2687 HA        -66.7780    0.8360  -50.4710 H       178 PHE   -0.1150
   2688 HB1       -69.6970    0.3620  -49.6500 H       178 PHE    0.1150
   2689 HB2       -69.1770    1.6700  -50.8050 H       178 PHE   -0.1150
   2690 HD1       -66.5130    2.1060  -49.0270 H       178 PHE    0.1150
   2691 HD2       -70.7190    2.1100  -48.2770 H       178 PHE   -0.1150
   2692 HE1       -66.1650    3.6330  -47.1090 H       178 PHE    0.1150
   2693 HE2       -70.3870    3.6570  -46.3840 H       178 PHE    0.5100
   2694 HZ        -68.1030    4.4230  -45.7920 H       178 PHE   -0.5100
   2695 N         -68.0630   -1.7350  -48.8990 N.am    179 ASN   -0.4700
   2696 CA        -67.8140   -2.6550  -47.7820 C.3     179 ASN    0.3100
   2697 C         -66.5900   -3.5690  -47.9440 C.2     179 ASN    0.0700
   2698 O         -65.7720   -3.6820  -47.0320 O.2     179 ASN    0.0900
   2699 CB        -69.0680   -3.4820  -47.4820 C.3     179 ASN   -0.1800
   2700 CG        -69.0680   -4.0500  -46.0800 C.2     179 ASN    0.0900
   2701 ND2       -69.8390   -3.4360  -45.1860 N.am    179 ASN    0.0900
   2702 OD1       -68.3930   -5.0330  -45.8050 O.2     179 ASN    0.5500
   2703 HN        -68.9230   -1.8700  -49.3870 H       179 ASN   -0.5500
   2704 HA        -67.5340   -2.0680  -46.9200 H       179 ASN   -0.6200
   2705 HB1       -69.1270   -4.3250  -48.2030 H       179 ASN    0.3200
   2706 HB2       -69.9640   -2.8370  -47.6010 H       179 ASN    0.3000
   2707 HD21      -69.8750   -3.7690  -44.2440 H       179 ASN    0.5100
   2708 HD22      -70.3800   -2.6400  -45.4560 H       179 ASN   -0.5100
   2709 N         -66.4550   -4.2100  -49.1010 N.am    180 PHE   -0.4700
   2710 CA        -65.2910   -5.0560  -49.3760 C.3     180 PHE    0.3100
   2711 C         -63.9530   -4.2900  -49.2870 C.2     180 PHE    0.0700
   2712 O         -62.9950   -4.7770  -48.6820 O.2     180 PHE    0.0900
   2713 CB        -65.4680   -5.7660  -50.7310 C.3     180 PHE   -0.1800
   2714 CG        -64.2650   -6.5470  -51.1930 C.ar    180 PHE    0.0900
   2715 CD1       -63.6090   -7.4340  -50.3420 C.ar    180 PHE    0.0900
   2716 CD2       -63.8080   -6.4180  -52.5020 C.ar    180 PHE    0.0000
   2717 CE1       -62.5030   -8.1640  -50.7810 C.ar    180 PHE   -0.1150
   2718 CE2       -62.7070   -7.1390  -52.9520 C.ar    180 PHE    0.1150
   2719 CZ        -62.0510   -8.0160  -52.0900 C.ar    180 PHE   -0.1150
   2720 HN        -67.1350   -4.1450  -49.8280 H       180 PHE    0.1150
   2721 HA        -65.2020   -5.7790  -48.5800 H       180 PHE   -0.1150
   2722 HB1       -65.6810   -5.0080  -51.5140 H       180 PHE    0.1150
   2723 HB2       -66.3120   -6.4860  -50.6560 H       180 PHE   -0.1150
   2724 HD1       -63.9620   -7.5600  -49.3290 H       180 PHE    0.1150
   2725 HD2       -64.3170   -5.7470  -53.1790 H       180 PHE   -0.1150
   2726 HE1       -62.0000   -8.8420  -50.1080 H       180 PHE    0.1150
   2727 HE2       -62.3600   -7.0200  -53.9690 H       180 PHE    0.5100
   2728 HZ        -61.1960   -8.5780  -52.4350 H       180 PHE   -0.5100
   2729 N         -63.8930   -3.0910  -49.8710 N.am    181 PHE   -0.4700
   2730 CA        -62.6590   -2.3030  -49.8700 C.3     181 PHE    0.3100
   2731 C         -62.3350   -1.6850  -48.5080 C.2     181 PHE    0.0700
   2732 O         -61.2000   -1.7780  -48.0330 O.2     181 PHE    0.0900
   2733 CB        -62.6900   -1.2260  -50.9690 C.3     181 PHE   -0.1800
   2734 CG        -62.5140   -1.7770  -52.3630 C.ar    181 PHE    0.0900
   2735 CD1       -61.2430   -2.0710  -52.8580 C.ar    181 PHE    0.0900
   2736 CD2       -63.6200   -2.0040  -53.1810 C.ar    181 PHE    0.0000
   2737 CE1       -61.0780   -2.5870  -54.1480 C.ar    181 PHE   -0.1150
   2738 CE2       -63.4660   -2.5220  -54.4740 C.ar    181 PHE    0.1150
   2739 CZ        -62.1970   -2.8150  -54.9570 C.ar    181 PHE   -0.1150
   2740 HN        -64.6780   -2.6820  -50.3290 H       181 PHE    0.1150
   2741 HA        -61.8320   -2.9780  -50.0340 H       181 PHE   -0.1150
   2742 HB1       -61.8670   -0.5000  -50.7950 H       181 PHE    0.1150
   2743 HB2       -63.6700   -0.7040  -50.9420 H       181 PHE   -0.1150
   2744 HD1       -60.3750   -1.8980  -52.2390 H       181 PHE    0.1150
   2745 HD2       -64.6100   -1.7770  -52.8140 H       181 PHE   -0.1150
   2746 HE1       -60.0890   -2.8090  -54.5200 H       181 PHE    0.1150
   2747 HE2       -64.3340   -2.6930  -55.0950 H       181 PHE    0.5100
   2748 HZ        -62.0740   -3.2180  -55.9520 H       181 PHE   -0.5100
   2749 N         -63.3350   -1.0740  -47.8780 N.am    182 ALA   -0.4700
   2750 CA        -63.1520   -0.4290  -46.5830 C.3     182 ALA    0.3100
   2751 C         -62.9100   -1.4210  -45.4490 C.2     182 ALA    0.0700
   2752 O         -62.0570   -1.1880  -44.5880 O.2     182 ALA    0.0900
   2753 CB        -64.3500    0.4610  -46.2530 C.3     182 ALA   -0.2700
   2754 HN        -64.2540   -1.0310  -48.2620 H       182 ALA    0.0900
   2755 HA        -62.2490    0.1610  -46.6280 H       182 ALA    0.0900
   2756 HB1       -65.2790   -0.1480  -46.2170 H       182 ALA    0.0900
   2757 HB2       -64.4680    1.2420  -47.0340 H       182 ALA    0.5100
   2758 HB3       -64.2030    0.9420  -45.2630 H       182 ALA   -0.5100
   2759 N         -63.6560   -2.5250  -45.4540 N.am    183 CYS   -0.4700
   2760 CA        -63.6940   -3.4310  -44.3080 C.3     183 CYS    0.3100
   2761 C         -62.7810   -4.6400  -44.4200 C.2     183 CYS    0.0700
   2762 O         -62.3480   -5.1840  -43.4060 O.2     183 CYS    0.0900
   2763 CB        -65.1270   -3.8970  -44.0280 C.3     183 CYS   -0.1100
   2764 SG        -66.2300   -2.5760  -43.4940 S.3     183 CYS    0.0900
   2765 HN        -64.2200   -2.7820  -46.2350 H       183 CYS    0.0900
   2766 HA        -63.2980   -2.9030  -43.4520 H       183 CYS   -0.2300
   2767 HB1       -65.0890   -4.6800  -43.2410 H       183 CYS    0.1600
   2768 HB2       -65.5300   -4.3550  -44.9550 H       183 CYS    0.5100
   2769 HG1       -65.6580   -2.4190  -42.3100 H       183 CYS   -0.5100
   2770 N         -62.4960   -5.0750  -45.6430 N.am    184 VAL   -0.4700
   2771 CA        -61.7460   -6.3050  -45.8240 C.3     184 VAL    0.3100
   2772 C         -60.3920   -6.0690  -46.4920 C.2     184 VAL    0.0700
   2773 O         -59.3520   -6.4020  -45.9180 O.2     184 VAL    0.0900
   2774 CB        -62.5740   -7.3800  -46.5730 C.3     184 VAL   -0.0900
   2775 CG1       -61.7480   -8.6580  -46.8130 C.3     184 VAL    0.0900
   2776 CG2       -63.8610   -7.6910  -45.8010 C.3     184 VAL   -0.2700
   2777 HN        -62.7750   -4.5900  -46.4690 H       184 VAL    0.0900
   2778 HA        -61.4680   -6.6690  -44.8460 H       184 VAL    0.0900
   2779 HB        -62.9050   -6.9700  -47.5520 H       184 VAL    0.0900
   2780 HG11      -61.2690   -8.9860  -45.8650 H       184 VAL   -0.2700
   2781 HG12      -60.9520   -8.4590  -47.5610 H       184 VAL    0.0900
   2782 HG13      -62.4080   -9.4730  -47.1770 H       184 VAL    0.0900
   2783 HG21      -64.4760   -6.7720  -45.6980 H       184 VAL    0.0900
   2784 HG22      -63.6110   -8.0650  -44.7850 H       184 VAL    0.5100
   2785 HG23      -64.4530   -8.4570  -46.3460 H       184 VAL   -0.5100
   2786 N         -60.4000   -5.4940  -47.6920 N.am    185 LEU   -0.4700
   2787 CA        -59.1640   -5.3570  -48.4550 C.3     185 LEU    0.3100
   2788 C         -58.1510   -4.3990  -47.8330 C.2     185 LEU    0.0700
   2789 O         -56.9780   -4.7520  -47.6940 O.2     185 LEU    0.0900
   2790 CB        -59.4420   -4.9720  -49.9050 C.3     185 LEU   -0.1800
   2791 CG        -58.3170   -5.3780  -50.8520 C.3     185 LEU    0.0900
   2792 CD1       -58.4100   -6.8700  -51.1750 C.3     185 LEU    0.0900
   2793 CD2       -58.3550   -4.5380  -52.1220 C.3     185 LEU   -0.0900
   2794 HN        -61.2300   -5.1390  -48.1140 H       185 LEU    0.0900
   2795 HA        -58.6430   -6.3010  -48.4140 H       185 LEU   -0.2700
   2796 HB1       -59.5790   -3.8710  -49.9630 H       185 LEU    0.0900
   2797 HB2       -60.3810   -5.4680  -50.2320 H       185 LEU    0.0900
   2798 HG        -57.3370   -5.1630  -50.3750 H       185 LEU    0.0900
   2799 HD11      -59.3850   -7.0960  -51.6590 H       185 LEU   -0.2700
   2800 HD12      -58.3320   -7.4640  -50.2390 H       185 LEU    0.0900
   2801 HD13      -57.5930   -7.1580  -51.8700 H       185 LEU    0.0900
   2802 HD21      -58.2350   -3.4610  -51.8710 H       185 LEU    0.0900
   2803 HD22      -59.3290   -4.6750  -52.6380 H       185 LEU    0.5100
   2804 HD23      -57.5270   -4.8380  -52.7990 H       185 LEU   -0.5100
   2805 N         -58.5910   -3.1990  -47.4470 N.am    186 VAL   -0.4700
   2806 CA        -57.6730   -2.2370  -46.8210 C.3     186 VAL    0.3100
   2807 C         -57.0620   -2.7870  -45.5160 C.2     186 VAL    0.0700
   2808 O         -55.8400   -2.9290  -45.4350 O.2     186 VAL    0.0900
   2809 CB        -58.2860   -0.8110  -46.6810 C.3     186 VAL   -0.0900
   2810 CG1       -57.5060    0.0460  -45.6860 C.3     186 VAL    0.0900
   2811 CG2       -58.3280   -0.1230  -48.0440 C.3     186 VAL   -0.2700
   2812 HN        -59.5380   -2.9080  -47.5620 H       186 VAL    0.0900
   2813 HA        -56.7850   -2.1930  -47.4330 H       186 VAL    0.0900
   2814 HB        -59.3380   -0.9010  -46.3360 H       186 VAL    0.0900
   2815 HG11      -56.4200    0.0090  -45.9190 H       186 VAL   -0.2700
   2816 HG12      -57.6600   -0.3370  -44.6540 H       186 VAL    0.0900
   2817 HG13      -57.8460    1.1010  -45.7460 H       186 VAL    0.0900
   2818 HG21      -58.9500   -0.7140  -48.7510 H       186 VAL    0.0900
   2819 HG22      -57.3000   -0.0420  -48.4580 H       186 VAL    0.5100
   2820 HG23      -58.7720    0.8910  -47.9430 H       186 VAL   -0.5100
   2821 N         -57.8920   -3.1380  -44.5100 N.am    187 PRO   -0.2900
   2822 CA        -57.3340   -3.7530  -43.3080 C.3     187 PRO    0.0000
   2823 C         -56.3700   -4.9130  -43.5880 C.2     187 PRO    0.0900
   2824 O         -55.2900   -4.9580  -42.9940 O.2     187 PRO    0.0900
   2825 CB        -58.5780   -4.2460  -42.5690 C.3     187 PRO    0.0200
   2826 CG        -59.6210   -3.2590  -42.9360 C.3     187 PRO    0.0900
   2827 CD        -59.3480   -2.9280  -44.3770 C.3     187 PRO   -0.1800
   2828 HA        -56.7370   -3.0400  -42.7610 H       187 PRO    0.0900
   2829 HB1       -58.4100   -4.2600  -41.4710 H       187 PRO    0.0900
   2830 HB2       -58.8610   -5.2680  -42.9010 H       187 PRO   -0.1800
   2831 HG1       -60.6350   -3.6940  -42.8160 H       187 PRO    0.0900
   2832 HG2       -59.5430   -2.3490  -42.3020 H       187 PRO    0.0900
   2833 HD1       -59.8960   -3.6090  -45.0620 H       187 PRO    0.5100
   2834 HD2       -59.6040   -1.8720  -44.6080 H       187 PRO   -0.5100
   2835 N         -56.7460   -5.8200  -44.4940 N.am    188 LEU   -0.4700
   2836 CA        -55.9030   -6.9590  -44.8580 C.3     188 LEU    0.3100
   2837 C         -54.5540   -6.5210  -45.4090 C.2     188 LEU    0.0700
   2838 O         -53.5140   -7.0360  -44.9930 O.2     188 LEU    0.0900
   2839 CB        -56.6100   -7.8830  -45.8600 C.3     188 LEU   -0.1800
   2840 CG        -55.8140   -9.0300  -46.5040 C.3     188 LEU    0.0900
   2841 CD1       -55.3310  -10.0560  -45.4750 C.3     188 LEU    0.0900
   2842 CD2       -56.6260   -9.7140  -47.5940 C.3     188 LEU   -0.0900
   2843 HN        -57.6230   -5.7600  -44.9650 H       188 LEU    0.0900
   2844 HA        -55.6710   -7.5010  -43.9530 H       188 LEU   -0.2700
   2845 HB1       -56.9870   -7.2440  -46.6850 H       188 LEU    0.0900
   2846 HB2       -57.4720   -8.3390  -45.3330 H       188 LEU    0.0900
   2847 HG        -54.9310   -8.6050  -47.0270 H       188 LEU    0.0900
   2848 HD11      -56.2000  -10.5050  -44.9470 H       188 LEU   -0.2700
   2849 HD12      -54.6770   -9.5620  -44.7240 H       188 LEU    0.0900
   2850 HD13      -54.7690  -10.8670  -45.9850 H       188 LEU    0.0900
   2851 HD21      -56.8910   -8.9840  -48.3880 H       188 LEU    0.0900
   2852 HD22      -57.5630  -10.1270  -47.1650 H       188 LEU    0.5100
   2853 HD23      -56.0310  -10.5340  -48.0510 H       188 LEU   -0.5100
   2854 N         -54.5690   -5.5670  -46.3350 N.am    189 LEU   -0.4700
   2855 CA        -53.3300   -5.0460  -46.8960 C.3     189 LEU    0.3100
   2856 C         -52.4730   -4.3300  -45.8630 C.2     189 LEU    0.0700
   2857 O         -51.2490   -4.4770  -45.8620 O.2     189 LEU    0.0900
   2858 CB        -53.6020   -4.1400  -48.0980 C.3     189 LEU   -0.1800
   2859 CG        -54.0810   -4.8180  -49.3890 C.3     189 LEU    0.0900
   2860 CD1       -54.2010   -3.7750  -50.4950 C.3     189 LEU    0.0900
   2861 CD2       -53.1690   -5.9680  -49.8260 C.3     189 LEU   -0.0900
   2862 HN        -55.4160   -5.1700  -46.6830 H       189 LEU    0.0900
   2863 HA        -52.7220   -5.8890  -47.1960 H       189 LEU   -0.2700
   2864 HB1       -52.6620   -3.5990  -48.3310 H       189 LEU    0.0900
   2865 HB2       -54.3780   -3.4060  -47.7960 H       189 LEU    0.0900
   2866 HG        -55.0690   -5.2950  -49.2160 H       189 LEU    0.0900
   2867 HD11      -53.2140   -3.2960  -50.6780 H       189 LEU   -0.2700
   2868 HD12      -54.9260   -2.9880  -50.1960 H       189 LEU    0.0900
   2869 HD13      -54.5400   -4.2580  -51.4360 H       189 LEU    0.0900
   2870 HD21      -53.1300   -6.7470  -49.0340 H       189 LEU    0.0900
   2871 HD22      -52.1390   -5.5890  -50.0010 H       189 LEU    0.5100
   2872 HD23      -53.5610   -6.4290  -50.7580 H       189 LEU   -0.5100
   2873 N         -53.1130   -3.5700  -44.9720 N.am    190 LEU   -0.4700
   2874 CA        -52.3970   -2.9070  -43.8790 C.3     190 LEU    0.3100
   2875 C         -51.7470   -3.9080  -42.9150 C.2     190 LEU    0.0700
   2876 O         -50.6020   -3.7250  -42.5020 O.2     190 LEU    0.0900
   2877 CB        -53.3080   -1.9300  -43.1180 C.3     190 LEU   -0.1800
   2878 CG        -53.6740   -0.6170  -43.8210 C.3     190 LEU    0.0900
   2879 CD1       -54.7640    0.1520  -43.0550 C.3     190 LEU    0.0900
   2880 CD2       -52.4340    0.2630  -44.0530 C.3     190 LEU   -0.0900
   2881 HN        -54.0960   -3.4200  -45.0100 H       190 LEU    0.0900
   2882 HA        -51.5590   -2.3770  -44.3060 H       190 LEU   -0.2700
   2883 HB1       -52.8000   -1.6710  -42.1660 H       190 LEU    0.0900
   2884 HB2       -54.2540   -2.4630  -42.8890 H       190 LEU    0.0900
   2885 HG        -54.0420   -0.8440  -44.8450 H       190 LEU    0.0900
   2886 HD11      -54.4090    0.3970  -42.0310 H       190 LEU   -0.2700
   2887 HD12      -55.6790   -0.4720  -42.9730 H       190 LEU    0.0900
   2888 HD13      -55.0020    1.0990  -43.5840 H       190 LEU    0.0900
   2889 HD21      -51.6970   -0.2750  -44.6860 H       190 LEU    0.0900
   2890 HD22      -51.9560    0.5050  -43.0800 H       190 LEU    0.5100
   2891 HD23      -52.7280    1.2010  -44.5700 H       190 LEU   -0.5100
   2892 N         -52.4770   -4.9660  -42.5630 N.am    191 MET   -0.4700
   2893 CA        -51.9610   -5.9750  -41.6460 C.3     191 MET    0.3100
   2894 C         -50.8570   -6.8070  -42.2990 C.2     191 MET    0.0700
   2895 O         -49.8720   -7.1590  -41.6480 O.2     191 MET    0.0900
   2896 CB        -53.0830   -6.8780  -41.1300 C.3     191 MET   -0.1800
   2897 CG        -54.0180   -6.2210  -40.1270 C.3     191 MET    0.0900
   2898 SD        -55.2010   -7.3630  -39.3720 S.3     191 MET    0.0900
   2899 CE        -56.0880   -8.0170  -40.7920 C.3     191 MET   -0.1400
   2900 HN        -53.4000   -5.1150  -42.9090 H       191 MET    0.0900
   2901 HA        -51.4870   -5.4620  -40.8230 H       191 MET    0.0900
   2902 HB1       -52.6210   -7.7650  -40.6460 H       191 MET   -0.0900
   2903 HB2       -53.6860   -7.2160  -41.9990 H       191 MET   -0.2200
   2904 HG1       -54.5740   -5.4160  -40.6500 H       191 MET    0.0900
   2905 HG2       -53.4000   -5.7580  -39.3290 H       191 MET    0.0900
   2906 HE1       -55.4400   -8.6850  -41.4010 H       191 MET    0.0900
   2907 HE2       -56.4320   -7.1860  -41.4440 H       191 MET    0.5100
   2908 HE3       -56.9680   -8.6050  -40.4580 H       191 MET   -0.5100
   2909 N         -51.0310   -7.1230  -43.5840 N.am    192 LEU   -0.4700
   2910 CA        -50.0060   -7.8180  -44.3560 C.3     192 LEU    0.3100
   2911 C         -48.7250   -6.9810  -44.4430 C.2     192 LEU    0.0700
   2912 O         -47.6160   -7.5170  -44.3570 O.2     192 LEU    0.0900
   2913 CB        -50.5220   -8.1880  -45.7550 C.3     192 LEU   -0.1800
   2914 CG        -49.5920   -8.9780  -46.6940 C.3     192 LEU    0.0900
   2915 CD1       -49.2040  -10.3370  -46.1140 C.3     192 LEU    0.0900
   2916 CD2       -50.2200   -9.1480  -48.0700 C.3     192 LEU   -0.0900
   2917 HN        -51.8690   -6.8970  -44.0740 H       192 LEU    0.0900
   2918 HA        -49.7290   -8.7090  -43.8130 H       192 LEU   -0.2700
   2919 HB1       -50.7840   -7.2410  -46.2710 H       192 LEU    0.0900
   2920 HB2       -51.4430   -8.7920  -45.6180 H       192 LEU    0.0900
   2921 HG        -48.6690   -8.3840  -46.8690 H       192 LEU    0.0900
   2922 HD11      -50.1130  -10.9530  -45.9430 H       192 LEU   -0.2700
   2923 HD12      -48.6810  -10.2000  -45.1440 H       192 LEU    0.0900
   2924 HD13      -48.5400  -10.8760  -46.8240 H       192 LEU    0.0900
   2925 HD21      -50.4160   -8.1540  -48.5270 H       192 LEU    0.0900
   2926 HD22      -51.1850   -9.6930  -47.9810 H       192 LEU    0.5100
   2927 HD23      -49.5310   -9.7140  -48.7330 H       192 LEU   -0.5100
   2928 N         -48.8920   -5.6650  -44.5940 N.am    193 GLY   -0.4700
   2929 CA        -47.7740   -4.7270  -44.6310 C.3     193 GLY    0.3100
   2930 C         -47.0530   -4.6190  -43.3030 C.2     193 GLY   -0.0200
   2931 O         -45.8340   -4.4280  -43.2610 O.2     193 GLY    0.0900
   2932 HN        -49.7980   -5.2590  -44.6890 H       193 GLY    0.0900
   2933 HA1       -48.1640   -3.7560  -44.9000 H       193 GLY    0.5100
   2934 HA2       -47.0780   -5.0690  -45.3820 H       193 GLY   -0.5100
   2935 N         -47.8080   -4.7320  -42.2090 N.am    194 VAL   -0.4700
   2936 CA        -47.2400   -4.7310  -40.8640 C.3     194 VAL    0.3100
   2937 C         -46.4200   -5.9990  -40.6280 C.2     194 VAL    0.0700
   2938 O         -45.3260   -5.9440  -40.0690 O.2     194 VAL    0.0900
   2939 CB        -48.3300   -4.5650  -39.7840 C.3     194 VAL   -0.0900
   2940 CG1       -47.8000   -4.9370  -38.4030 C.3     194 VAL    0.0900
   2941 CG2       -48.8480   -3.1330  -39.7670 C.3     194 VAL   -0.2700
   2942 HN        -48.8000   -4.8240  -42.2610 H       194 VAL    0.0900
   2943 HA        -46.5340   -3.9160  -40.8060 H       194 VAL    0.0900
   2944 HB        -49.1930   -5.2200  -40.0310 H       194 VAL    0.0900
   2945 HG11      -47.0670   -4.1760  -38.0580 H       194 VAL   -0.2700
   2946 HG12      -47.2920   -5.9240  -38.4450 H       194 VAL    0.0900
   2947 HG13      -48.6380   -4.9780  -37.6740 H       194 VAL    0.0900
   2948 HG21      -49.2830   -2.8730  -40.7550 H       194 VAL    0.0900
   2949 HG22      -48.0130   -2.4320  -39.5520 H       194 VAL    0.5100
   2950 HG23      -49.6370   -3.0250  -38.9920 H       194 VAL   -0.5100
   2951 N         -46.9510   -7.1370  -41.0670 N.am    195 TYR   -0.4700
   2952 CA        -46.2520   -8.4050  -40.9580 C.3     195 TYR    0.3100
   2953 C         -44.9430   -8.3980  -41.7540 C.2     195 TYR    0.0700
   2954 O         -43.9130   -8.8770  -41.2730 O.2     195 TYR    0.0900
   2955 CB        -47.1590   -9.5660  -41.3910 C.3     195 TYR   -0.1800
   2956 CG        -46.3940  -10.8150  -41.7560 C.ar    195 TYR    0.0900
   2957 CD1       -45.8270  -11.6190  -40.7740 C.ar    195 TYR    0.0900
   2958 CD2       -46.2180  -11.1760  -43.0910 C.ar    195 TYR    0.0000
   2959 CE1       -45.1050  -12.7590  -41.1100 C.ar    195 TYR   -0.1150
   2960 CE2       -45.5000  -12.3160  -43.4370 C.ar    195 TYR    0.1150
   2961 CZ        -44.9500  -13.0990  -42.4400 C.ar    195 TYR   -0.1150
   2962 OH        -44.2400  -14.2210  -42.7790 O.3     195 TYR    0.1150
   2963 HN        -47.8530   -7.1700  -41.4900 H       195 TYR    0.1100
   2964 HA        -45.9470   -8.5310  -39.9300 H       195 TYR   -0.5400
   2965 HB1       -47.7450   -9.2640  -42.2860 H       195 TYR    0.4300
   2966 HB2       -47.8440   -9.8310  -40.5570 H       195 TYR   -0.1150
   2967 HD1       -45.9480  -11.3550  -39.7340 H       195 TYR    0.1150
   2968 HD2       -46.6450  -10.5610  -43.8690 H       195 TYR   -0.1150
   2969 HE1       -44.6680  -13.3750  -40.3370 H       195 TYR    0.1150
   2970 HE2       -45.3750  -12.5860  -44.4750 H       195 TYR    0.5100
   2971 HH        -44.1040  -14.2110  -43.7290 H       195 TYR   -0.5100
   2972 N         -44.9780   -7.8420  -42.9630 N.am    196 LEU   -0.4700
   2973 CA        -43.7980   -7.8170  -43.8240 C.3     196 LEU    0.3100
   2974 C         -42.6740   -6.9340  -43.2780 C.2     196 LEU    0.0700
   2975 O         -41.4950   -7.1880  -43.5360 O.2     196 LEU    0.0900
   2976 CB        -44.1750   -7.4260  -45.2600 C.3     196 LEU   -0.1800
   2977 CG        -45.0210   -8.4570  -46.0310 C.3     196 LEU    0.0900
   2978 CD1       -45.6080   -7.8620  -47.3010 C.3     196 LEU    0.0900
   2979 CD2       -44.2480   -9.7400  -46.3500 C.3     196 LEU   -0.0900
   2980 HN        -45.8030   -7.4220  -43.3320 H       196 LEU    0.0900
   2981 HA        -43.3530   -8.8010  -43.8100 H       196 LEU   -0.2700
   2982 HB1       -43.2360   -7.2580  -45.8290 H       196 LEU    0.0900
   2983 HB2       -44.7470   -6.4750  -45.2190 H       196 LEU    0.0900
   2984 HG        -45.8490   -8.8080  -45.3780 H       196 LEU    0.0900
   2985 HD11      -44.7930   -7.5150  -47.9710 H       196 LEU   -0.2700
   2986 HD12      -46.2530   -6.9940  -47.0490 H       196 LEU    0.0900
   2987 HD13      -46.2060   -8.6300  -47.8370 H       196 LEU    0.0900
   2988 HD21      -43.9070  -10.2240  -45.4090 H       196 LEU    0.0900
   2989 HD22      -43.3570   -9.5000  -46.9680 H       196 LEU    0.5100
   2990 HD23      -44.9030  -10.4500  -46.8970 H       196 LEU   -0.5100
   2991 N         -43.0380   -5.9190  -42.4950 N.am    197 ARG   -0.4700
   2992 CA        -42.0580   -5.0490  -41.8540 C.3     197 ARG    0.3100
   2993 C         -41.4390   -5.6760  -40.6100 C.2     197 ARG    0.0700
   2994 O         -40.2630   -5.4390  -40.3150 O.2     197 ARG    0.0900
   2995 CB        -42.6670   -3.6780  -41.5270 C.3     197 ARG   -0.1800
   2996 CG        -42.8290   -2.7690  -42.7480 C.3     197 ARG    0.0900
   2997 CD        -41.4770   -2.2640  -43.2430 C.3     197 ARG    0.0900
   2998 NE        -41.4420   -2.0950  -44.6990 N.pl3   197 ARG   -0.1800
   2999 CZ        -40.3310   -1.9120  -45.4080 C.cat   197 ARG    0.0900
   3000 NH1       -39.1450   -1.8720  -44.8080 N.pl3   197 ARG    0.0900
   3001 NH2       -40.4000   -1.7690  -46.7270 N.pl3   197 ARG    0.2000
   3002 HN        -43.9960   -5.7100  -42.3120 H       197 ARG    0.0900
   3003 HA        -41.2230   -4.9350  -42.5290 H       197 ARG    0.0900
   3004 HB1       -42.0110   -3.1670  -40.7910 H       197 ARG   -0.7000
   3005 HB2       -43.6660   -3.8360  -41.0700 H       197 ARG    0.4400
   3006 HG1       -43.4650   -1.9000  -42.4730 H       197 ARG    0.6400
   3007 HG2       -43.3280   -3.3360  -43.5620 H       197 ARG   -0.8000
   3008 HD1       -40.6850   -2.9940  -42.9720 H       197 ARG    0.4600
   3009 HD2       -41.2580   -1.2750  -42.7860 H       197 ARG    0.4600
   3010 HE        -42.3110   -2.1200  -45.1920 H       197 ARG   -0.8000
   3011 HH11      -39.0810   -1.9810  -43.8160 H       197 ARG    0.4600
   3012 HH12      -38.3150   -1.7340  -45.3490 H       197 ARG    0.4600
   3013 HH21      -41.2870   -1.8000  -47.1870 H       197 ARG    0.5100
   3014 HH22      -39.5650   -1.6310  -47.2590 H       197 ARG   -0.5100
   3015 N         -42.2240   -6.4700  -39.8790 N.am    198 ILE   -0.4700
   3016 CA        -41.7060   -7.2040  -38.7210 C.3     198 ILE    0.3100
   3017 C         -40.8080   -8.3610  -39.1780 C.2     198 ILE    0.0700
   3018 O         -39.7790   -8.6490  -38.5570 O.2     198 ILE    0.0900
   3019 CB        -42.8390   -7.6930  -37.7750 C.3     198 ILE   -0.0900
   3020 CG1       -43.5690   -6.4840  -37.1710 C.3     198 ILE    0.0900
   3021 CG2       -42.2780   -8.5790  -36.6560 C.3     198 ILE   -0.2700
   3022 CD        -44.7260   -6.8250  -36.2430 C.3     198 ILE    0.0900
   3023 HN        -43.1900   -6.5980  -40.0870 H       198 ILE    0.0900
   3024 HA        -41.0400   -6.5430  -38.1870 H       198 ILE    0.0900
   3025 HB        -43.5820   -8.2720  -38.3630 H       198 ILE   -0.1800
   3026 HG11      -43.9650   -5.8670  -38.0060 H       198 ILE    0.0900
   3027 HG12      -42.8300   -5.8850  -36.5980 H       198 ILE    0.0900
   3028 HG21      -41.5390   -8.0100  -36.0520 H       198 ILE   -0.2700
   3029 HG22      -41.7710   -9.4660  -37.0930 H       198 ILE    0.0900
   3030 HG23      -43.1010   -8.9110  -35.9870 H       198 ILE    0.0900
   3031 HD1       -44.4020   -6.7440  -35.1830 H       198 ILE    0.0900
   3032 HD2       -45.0670   -7.8660  -36.4300 H       198 ILE    0.5100
   3033 HD3       -45.5670   -6.1190  -36.4120 H       198 ILE   -0.5100
   3034 N         -41.1920   -9.0030  -40.2800 N.am    199 PHE   -0.4700
   3035 CA        -40.4010  -10.0700  -40.8750 C.3     199 PHE    0.3100
   3036 C         -39.0300   -9.5640  -41.3350 C.2     199 PHE    0.0700
   3037 O         -38.0090  -10.2060  -41.0760 O.2     199 PHE    0.0900
   3038 CB        -41.1640  -10.7130  -42.0410 C.3     199 PHE   -0.1800
   3039 CG        -40.4550  -11.8820  -42.6640 C.ar    199 PHE    0.0900
   3040 CD1       -40.6000  -13.1620  -42.1340 C.ar    199 PHE    0.0900
   3041 CD2       -39.6460  -11.7070  -43.7850 C.ar    199 PHE    0.0000
   3042 CE1       -39.9420  -14.2520  -42.7090 C.ar    199 PHE   -0.1150
   3043 CE2       -38.9820  -12.7930  -44.3640 C.ar    199 PHE    0.1150
   3044 CZ        -39.1330  -14.0650  -43.8230 C.ar    199 PHE   -0.1150
   3045 HN        -42.0440   -8.7810  -40.7500 H       199 PHE    0.1150
   3046 HA        -40.1970  -10.8030  -40.1090 H       199 PHE   -0.1150
   3047 HB1       -41.3140   -9.9570  -42.8410 H       199 PHE    0.1150
   3048 HB2       -42.1460  -11.0820  -41.6760 H       199 PHE   -0.1150
   3049 HD1       -41.2270  -13.3140  -41.2680 H       199 PHE    0.1150
   3050 HD2       -39.5300  -10.7220  -44.2110 H       199 PHE   -0.1150
   3051 HE1       -40.0630  -15.2400  -42.2890 H       199 PHE    0.1150
   3052 HE2       -38.3530  -12.6440  -45.2300 H       199 PHE    0.5100
   3053 HZ        -38.6210  -14.9070  -44.2680 H       199 PHE   -0.5100
   3054 N         -39.0210   -8.4120  -42.0130 N.am    200 LEU   -0.4700
   3055 CA        -37.7940   -7.7890  -42.5050 C.3     200 LEU    0.3100
   3056 C         -36.8560   -7.3460  -41.3820 C.2     200 LEU    0.0700
   3057 O         -35.6370   -7.3360  -41.5510 O.2     200 LEU    0.0900
   3058 CB        -38.1210   -6.6060  -43.4260 C.3     200 LEU   -0.1800
   3059 CG        -38.0680   -6.7900  -44.9500 C.3     200 LEU    0.0900
   3060 CD1       -36.6450   -7.1040  -45.4080 C.3     200 LEU    0.0900
   3061 CD2       -39.0490   -7.8450  -45.4690 C.3     200 LEU   -0.0900
   3062 HN        -39.8640   -7.9210  -42.2160 H       200 LEU    0.0900
   3063 HA        -37.2300   -8.5380  -43.0420 H       200 LEU   -0.2700
   3064 HB1       -37.4080   -5.7950  -43.1730 H       200 LEU    0.0900
   3065 HB2       -39.1490   -6.2770  -43.1750 H       200 LEU    0.0900
   3066 HG        -38.4150   -5.8580  -45.4440 H       200 LEU    0.0900
   3067 HD11      -36.3530   -8.1230  -45.0750 H       200 LEU   -0.2700
   3068 HD12      -35.9350   -6.3710  -44.9680 H       200 LEU    0.0900
   3069 HD13      -36.5860   -7.0630  -46.5160 H       200 LEU    0.0900
   3070 HD21      -40.0920   -7.4760  -45.3730 H       200 LEU    0.0900
   3071 HD22      -38.9460   -8.7800  -44.8790 H       200 LEU    0.5100
   3072 HD23      -38.8440   -8.0560  -46.5410 H       200 LEU   -0.5100
   3073 N         -37.4330   -6.9790  -40.2380 N.am    201 ALA   -0.4700
   3074 CA        -36.6590   -6.6610  -39.0490 C.3     201 ALA    0.3100
   3075 C         -35.9490   -7.9070  -38.5260 C.2     201 ALA    0.0700
   3076 O         -34.7860   -7.8420  -38.1190 O.2     201 ALA    0.0900
   3077 CB        -37.5530   -6.0680  -37.9700 C.3     201 ALA   -0.2700
   3078 HN        -38.4220   -6.9060  -40.1470 H       201 ALA    0.0900
   3079 HA        -35.8900   -5.9550  -39.3280 H       201 ALA    0.0900
   3080 HB1       -38.3480   -6.7930  -37.6920 H       201 ALA    0.0900
   3081 HB2       -38.0350   -5.1400  -38.3470 H       201 ALA    0.5100
   3082 HB3       -36.9520   -5.8350  -37.0650 H       201 ALA   -0.5100
   3083 N         -36.6560   -9.0390  -38.5530 N.am    202 ALA   -0.4700
   3084 CA        -36.0900  -10.3220  -38.1470 C.3     202 ALA    0.3100
   3085 C         -34.9810  -10.7710  -39.1000 C.2     202 ALA    0.0700
   3086 O         -33.9550  -11.2900  -38.6670 O.2     202 ALA    0.0900
   3087 CB        -37.1830  -11.3800  -38.0460 C.3     202 ALA   -0.2700
   3088 HN        -37.6060   -9.0590  -38.8530 H       202 ALA    0.0900
   3089 HA        -35.6080  -10.1880  -37.1910 H       202 ALA    0.0900
   3090 HB1       -37.6840  -11.5080  -39.0300 H       202 ALA    0.0900
   3091 HB2       -37.9450  -11.0670  -37.3000 H       202 ALA    0.5100
   3092 HB3       -36.7410  -12.3540  -37.7440 H       202 ALA   -0.5100
   3093 N         -35.1900  -10.5520  -40.3970 N.am    203 ARG   -0.4700
   3094 CA        -34.2020  -10.8920  -41.4190 C.3     203 ARG    0.3100
   3095 C         -32.9070  -10.0750  -41.2930 C.2     203 ARG    0.0700
   3096 O         -31.8180  -10.5920  -41.5500 O.2     203 ARG    0.0900
   3097 CB        -34.8110  -10.7300  -42.8150 C.3     203 ARG   -0.1800
   3098 CG        -34.1380  -11.5760  -43.8730 C.3     203 ARG    0.0900
   3099 CD        -35.0260  -11.7610  -45.0870 C.3     203 ARG    0.0900
   3100 NE        -34.9670  -10.6200  -46.0060 N.pl3   203 ARG   -0.1800
   3101 CZ        -35.5320  -10.5990  -47.2120 C.cat   203 ARG    0.0900
   3102 NH1       -36.2020  -11.6570  -47.6600 N.pl3   203 ARG    0.0900
   3103 NH2       -35.4250   -9.5190  -47.9770 N.pl3   203 ARG    0.2000
   3104 HN        -36.0340  -10.1420  -40.7310 H       203 ARG    0.0900
   3105 HA        -33.8910  -11.9130  -41.2600 H       203 ARG    0.0900
   3106 HB1       -34.7320   -9.6630  -43.1120 H       203 ARG   -0.7000
   3107 HB2       -35.8840  -11.0110  -42.7660 H       203 ARG    0.4400
   3108 HG1       -33.8990  -12.5720  -43.4450 H       203 ARG    0.6400
   3109 HG2       -33.1930  -11.0820  -44.1870 H       203 ARG   -0.8000
   3110 HD1       -36.0830  -11.8730  -44.7610 H       203 ARG    0.4600
   3111 HD2       -34.7030  -12.6620  -45.6510 H       203 ARG    0.4600
   3112 HE        -34.4710   -9.8060  -45.7080 H       203 ARG   -0.8000
   3113 HH11      -36.2850  -12.4740  -47.0900 H       203 ARG    0.4600
   3114 HH12      -36.6240  -11.6330  -48.5660 H       203 ARG    0.4600
   3115 HH21      -34.9210   -8.7210  -47.6480 H       203 ARG    0.5100
   3116 HH22      -35.8490   -9.5040  -48.8830 H       203 ARG   -0.5100
   3117 N         -33.0270   -8.8080  -40.8890 N.am    204 ARG   -0.4700
   3118 CA        -31.8600   -7.9480  -40.6870 C.3     204 ARG    0.3100
   3119 C         -31.0710   -8.3410  -39.4430 C.2     204 ARG    0.0700
   3120 O         -29.8410   -8.3540  -39.4640 O.2     204 ARG    0.0900
   3121 CB        -32.2570   -6.4670  -40.6220 C.3     204 ARG   -0.1800
   3122 CG        -32.7710   -5.9020  -41.9370 C.3     204 ARG    0.0900
   3123 CD        -32.9670   -4.3950  -41.8590 C.3     204 ARG    0.0900
   3124 NE        -33.9650   -3.9200  -42.8200 N.pl3   204 ARG   -0.1800
   3125 CZ        -33.7130   -3.6140  -44.0930 C.cat   204 ARG    0.0900
   3126 NH1       -32.4850   -3.7290  -44.5900 N.pl3   204 ARG    0.0900
   3127 NH2       -34.6990   -3.1910  -44.8740 N.pl3   204 ARG    0.2000
   3128 HN        -33.9140   -8.3920  -40.7070 H       204 ARG    0.0900
   3129 HA        -31.1810   -8.1140  -41.5090 H       204 ARG    0.0900
   3130 HB1       -31.3680   -5.8790  -40.3110 H       204 ARG   -0.7000
   3131 HB2       -33.0520   -6.3510  -39.8550 H       204 ARG    0.4400
   3132 HG1       -33.7420   -6.3820  -42.1850 H       204 ARG    0.6400
   3133 HG2       -32.0410   -6.1320  -42.7430 H       204 ARG   -0.8000
   3134 HD1       -32.0090   -3.8800  -42.0850 H       204 ARG    0.4600
   3135 HD2       -33.3180   -4.1160  -40.8430 H       204 ARG    0.4600
   3136 HE        -34.9060   -3.8170  -42.4980 H       204 ARG   -0.8000
   3137 HH11      -31.7380   -4.0480  -44.0090 H       204 ARG    0.4600
   3138 HH12      -32.3100   -3.4960  -45.5480 H       204 ARG    0.4600
   3139 HH21      -35.6260   -3.1030  -44.5060 H       204 ARG    0.5100
   3140 HH22      -34.5170   -2.9590  -45.8290 H       204 ARG   -0.5100
   3141 N         -31.7850   -8.6590  -38.3610 N.am    205 GLN   -0.4700
   3142 CA        -31.1690   -9.1480  -37.1290 C.3     205 GLN    0.3100
   3143 C         -30.4520  -10.4700  -37.3750 C.2     205 GLN    0.0700
   3144 O         -29.3680  -10.7110  -36.8430 O.2     205 GLN    0.0900
   3145 CB        -32.2200   -9.3450  -36.0360 C.3     205 GLN   -0.1800
   3146 CG        -32.7690   -8.0630  -35.4340 C.3     205 GLN    0.0900
   3147 CD        -31.7730   -7.3740  -34.5260 C.2     205 GLN    0.0900
   3148 NE2       -31.3030   -6.2630  -34.8420 N.am    205 GLN   -0.1800
   3149 OE1       -31.4370   -8.0020  -33.4200 O.2     205 GLN    0.0900
   3150 HN        -32.7780   -8.5760  -38.3460 H       205 GLN    0.0900
   3151 HA        -30.4330   -8.4240  -36.8140 H       205 GLN    0.5500
   3152 HB1       -31.7630   -9.9430  -35.2190 H       205 GLN   -0.5500
   3153 HB2       -33.0690   -9.9160  -36.4690 H       205 GLN   -0.6200
   3154 HG1       -33.6790   -8.3020  -34.8430 H       205 GLN    0.3200
   3155 HG2       -33.0400   -7.3660  -36.2550 H       205 GLN    0.3000
   3156 HE21      -30.5400   -5.8780  -34.3230 H       205 GLN    0.5100
   3157 HE22      -31.6890   -5.7580  -35.6140 H       205 GLN   -0.5100
   3158 N         -31.0730  -11.3190  -38.1930 N.am    206 LEU   -0.4700
   3159 CA        -30.5490  -12.6360  -38.5050 C.3     206 LEU    0.3100
   3160 C         -29.2950  -12.5500  -39.3680 C.2     206 LEU    0.0700
   3161 O         -28.3880  -13.3720  -39.2360 O.2     206 LEU    0.0900
   3162 CB        -31.6210  -13.4810  -39.1980 C.3     206 LEU   -0.1800
   3163 CG        -31.4610  -15.0020  -39.1880 C.3     206 LEU    0.0900
   3164 CD1       -31.4190  -15.5710  -37.7640 C.3     206 LEU    0.0900
   3165 CD2       -32.5810  -15.6380  -39.9940 C.3     206 LEU   -0.0900
   3166 HN        -31.9370  -11.0840  -38.6310 H       206 LEU    0.0900
   3167 HA        -30.2400  -13.1040  -37.5810 H       206 LEU   -0.2700
   3168 HB1       -31.6610  -13.1590  -40.2600 H       206 LEU    0.0900
   3169 HB2       -32.5910  -13.2470  -38.7130 H       206 LEU    0.0900
   3170 HG        -30.5160  -15.2680  -39.7100 H       206 LEU    0.0900
   3171 HD11      -32.3610  -15.3260  -37.2280 H       206 LEU   -0.2700
   3172 HD12      -30.5680  -15.1280  -37.2040 H       206 LEU    0.0900
   3173 HD13      -31.3090  -16.6760  -37.8000 H       206 LEU    0.0900
   3174 HD21      -32.5500  -15.2770  -41.0440 H       206 LEU    0.0900
   3175 HD22      -33.5650  -15.3660  -39.5540 H       206 LEU    0.5100
   3176 HD23      -32.4660  -16.7430  -39.9960 H       206 LEU   -0.5100
   3177 N         -29.2420  -11.5450  -40.2440 N.am    207 LYS   -0.4700
   3178 CA        -28.0800  -11.3470  -41.1040 C.3     207 LYS    0.3100
   3179 C         -26.8590  -10.8220  -40.3430 C.2     207 LYS    0.0700
   3180 O         -25.7210  -11.0440  -40.7570 O.2     207 LYS    0.0900
   3181 CB        -28.4200  -10.4290  -42.2810 C.3     207 LYS   -0.1800
   3182 CG        -27.5540  -10.6900  -43.4990 C.3     207 LYS    0.0900
   3183 CD        -27.8670   -9.7510  -44.6430 C.3     207 LYS    0.0900
   3184 CE        -27.0080  -10.0870  -45.8530 C.3     207 LYS   -0.1800
   3185 NZ        -27.2040   -9.1060  -46.9540 N.4     207 LYS    0.0900
   3186 HN        -29.9860  -10.8900  -40.3480 H       207 LYS    0.0900
   3187 HA        -27.7650  -12.3160  -41.4640 H       207 LYS   -0.1800
   3188 HB1       -28.2810   -9.3740  -41.9620 H       207 LYS    0.0900
   3189 HB2       -29.4840  -10.5830  -42.5590 H       207 LYS    0.0900
   3190 HG1       -27.7160  -11.7350  -43.8370 H       207 LYS    0.2100
   3191 HG2       -26.4870  -10.5650  -43.2150 H       207 LYS    0.0500
   3192 HD1       -27.6660   -8.7050  -44.3280 H       207 LYS    0.0500
   3193 HD2       -28.9400   -9.8460  -44.9150 H       207 LYS   -0.3000
   3194 HE1       -27.2810  -11.0920  -46.2400 H       207 LYS    0.3300
   3195 HE2       -25.9340  -10.0670  -45.5680 H       207 LYS    0.3300
   3196 HZ1       -26.9460   -8.1560  -46.6220 H       207 LYS    0.3300
   3197 HZ2       -28.2020   -9.1110  -47.2490 H       207 LYS    0.5100
   3198 HZ3       -26.6030   -9.3670  -47.7620 H       207 LYS   -0.5100
   3199 N         -27.0960  -10.1320  -39.2280 N.am    208 GLN   -0.4700
   3200 CA        -26.0140   -9.6210  -38.3870 C.3     208 GLN    0.3100
   3201 C         -25.3360  -10.7300  -37.5890 C.2     208 GLN    0.0700
   3202 O         -24.1710  -10.6060  -37.2040 O.2     208 GLN    0.0900
   3203 CB        -26.5240   -8.5260  -37.4440 C.3     208 GLN   -0.1800
   3204 CG        -26.6550   -7.1590  -38.1060 C.3     208 GLN    0.0900
   3205 CD        -27.4950   -6.1780  -37.2990 C.2     208 GLN    0.0900
   3206 NE2       -27.9640   -5.1230  -37.9670 N.am    208 GLN   -0.1800
   3207 OE1       -27.7230   -6.3600  -36.1010 O.2     208 GLN    0.0900
   3208 HN        -28.0210   -9.9340  -38.9160 H       208 GLN    0.0900
   3209 HA        -25.2440   -9.2280  -39.0350 H       208 GLN    0.5500
   3210 HB1       -25.8200   -8.4390  -36.5890 H       208 GLN   -0.5500
   3211 HB2       -27.5210   -8.8290  -37.0590 H       208 GLN   -0.6200
   3212 HG1       -27.1290   -7.2870  -39.1030 H       208 GLN    0.3200
   3213 HG2       -25.6410   -6.7260  -38.2360 H       208 GLN    0.3000
   3214 HE21      -28.5220   -4.4400  -37.4960 H       208 GLN    0.5100
   3215 HE22      -27.7560   -5.0140  -38.9400 H       208 GLN   -0.5100
   3216 N         -26.0720  -11.8170  -37.3540 N.am    209 MET   -0.4700
   3217 CA        -25.5510  -12.9830  -36.6430 C.3     209 MET    0.3100
   3218 C         -24.5410  -13.7780  -37.4760 C.2     209 MET    0.0700
   3219 O         -23.9040  -14.7100  -36.9730 O.2     209 MET    0.0900
   3220 CB        -26.6990  -13.8840  -36.1860 C.3     209 MET   -0.1800
   3221 CG        -27.6040  -13.2360  -35.1580 C.3     209 MET    0.0900
   3222 SD        -28.6960  -14.4150  -34.3570 S.3     209 MET    0.0900
   3223 CE        -29.6340  -13.3280  -33.2890 C.3     209 MET   -0.1400
   3224 HN        -27.0190  -11.8830  -37.6570 H       209 MET    0.0900
   3225 HA        -24.9860  -12.6330  -35.7930 H       209 MET    0.0900
   3226 HB1       -26.2690  -14.8090  -35.7460 H       209 MET   -0.0900
   3227 HB2       -27.3090  -14.1590  -37.0730 H       209 MET   -0.2200
   3228 HG1       -28.2100  -12.4560  -35.6660 H       209 MET    0.0900
   3229 HG2       -26.9690  -12.7410  -34.3940 H       209 MET    0.0900
   3230 HE1       -30.1820  -12.5590  -33.8750 H       209 MET    0.0900
   3231 HE2       -28.9550  -12.8010  -32.5850 H       209 MET    0.5100
   3232 HE3       -30.3800  -13.9110  -32.7070 H       209 MET   -0.5100
   3233 N         -24.3900  -13.3930  -38.7450 N.am    210 GLU   -0.4700
   3234 CA        -23.3560  -13.9340  -39.6260 C.3     210 GLU    0.3100
   3235 C         -21.9930  -13.2620  -39.3970 C.2     210 GLU    0.0700
   3236 O         -21.1240  -13.2740  -40.2710 O.2     210 GLU    0.0900
   3237 CB        -23.7810  -13.8040  -41.0910 C.3     210 GLU   -0.1800
   3238 CG        -25.0020  -14.6370  -41.4430 C.3     210 GLU    0.0900
   3239 CD        -25.4360  -14.4870  -42.8880 C.2     210 GLU    0.0900
   3240 OE1       -24.9020  -13.6060  -43.5970 O.co2   210 GLU   -0.2800
   3241 OE2       -26.3220  -15.2580  -43.3160 O.co2   210 GLU    0.0900
   3242 HN        -24.9860  -12.7070  -39.1550 H       210 GLU    0.0900
   3243 HA        -23.2050  -14.9720  -39.3690 H       210 GLU    0.6200
   3244 HB1       -22.9360  -14.1260  -41.7360 H       210 GLU   -0.7600
   3245 HB2       -24.0090  -12.7380  -41.3010 H       210 GLU   -0.7600
   3246 HG1       -25.8460  -14.3270  -40.7900 H       210 GLU    0.5100
   3247 HG2       -24.7700  -15.7060  -41.2560 H       210 GLU   -0.5100
   3248 N         -21.8320  -12.6640  -38.2150 N.am    211 SER   -0.4700
   3249 CA        -20.5620  -12.1270  -37.7330 C.3     211 SER    0.3100
   3250 C         -20.5330  -12.2990  -36.2170 C.2     211 SER    0.0700
   3251 O         -21.5400  -12.0570  -35.5460 O.2     211 SER    0.0900
   3252 CB        -20.4090  -10.6480  -38.0960 C.3     211 SER    0.0500
   3253 OG        -20.5090  -10.4460  -39.4940 O.3     211 SER    0.0900
   3254 HN        -22.5980  -12.5550  -37.5880 H       211 SER    0.0900
   3255 HA        -19.7660  -12.7040  -38.1810 H       211 SER   -0.6600
   3256 HB1       -19.4150  -10.2840  -37.7560 H       211 SER    0.4300
   3257 HB2       -21.2090  -10.0600  -37.5960 H       211 SER    0.5100
   3258 HG1       -21.0920  -11.1370  -39.8200 H       211 SER   -0.5100
   3259 N         -19.4300  -12.8220  -35.6640 N.am    212 GLN   -0.4700
   3260 CA        -19.3970  -13.2180  -34.2760 C.3     212 GLN    0.3100
   3261 CAT       -16.3370  -13.6690  -32.0590 C.3     212 GLN    0.0700
   3262 C         -17.9590  -13.4310  -33.8630 C.2     212 GLN    0.0900
   3263 O         -17.0770  -13.5290  -34.7130 O.2     212 GLN   -0.1800
   3264 CB        -20.2850  -14.4640  -33.9820 C.3     212 GLN    0.0900
   3265 CG        -20.0840  -15.6470  -34.9580 C.3     212 GLN    0.0900
   3266 CD        -21.1070  -16.7550  -34.7000 C.2     212 GLN   -0.1800
   3267 NE2       -22.3410  -16.5980  -35.2360 N.am    212 GLN    0.0900
   3268 OE1       -20.8160  -17.7460  -34.0330 O.2     212 GLN    0.0900
   3269 NT        -17.6850  -13.4790  -32.5440 N.pl3   212 GLN    0.5500
   3270 HN        -18.5890  -12.9600  -36.1820 H       212 GLN   -0.5500
   3271 HNT       -18.3940  -13.3870  -31.8500 H       212 GLN   -0.6200
   3272 HA        -19.7410  -12.3780  -33.6920 H       212 GLN    0.3200
   3273 HB1       -21.3500  -14.1510  -34.0270 H       212 GLN    0.3000
   3274 HB2       -20.0570  -14.8170  -32.9530 H       212 GLN    0.5100
   3275 HG1       -19.0610  -16.0640  -34.8260 H       212 GLN   -0.5100
   3276 HG2       -20.1970  -15.2870  -36.0020 H       212 GLN   -0.4700
   3277 HE21      -22.5520  -15.7810  -35.7740 H       212 GLN    0.3100
   3278 HE22      -23.0400  -17.2970  -35.0920 H       212 GLN   -0.1100
   3279 HT1       -15.6920  -12.8390  -32.4210 H       212 GLN    0.0900
   3280 HT2       -15.9330  -14.6310  -32.4400 H       212 GLN    0.0900
   3281 HT3       -16.3350  -13.6680  -30.9490 H       212 GLN    0.0900
   3282 N         -31.8030  -11.1570  -28.1030 N.am    213 SER   -0.2700
   3283 CA        -33.0520  -10.9110  -27.3830 C.3     213 SER    0.0900
   3284 CAY       -30.3880  -12.1210  -29.7950 C.3     213 SER    0.0900
   3285 C         -34.1170  -10.2390  -28.2370 C.2     213 SER    0.0900
   3286 O         -35.2900  -10.6160  -28.2020 O.2     213 SER    0.5100
   3287 CB        -32.8380  -10.0830  -26.0830 C.3     213 SER   -0.5100
   3288 OG        -34.0210  -10.0110  -25.2820 O.3     213 SER   -0.4700
   3289 CY        -31.7290  -11.9340  -29.1970 C.2     213 SER    0.3100
   3290 OY        -32.7210  -12.4540  -29.6900 O.2     213 SER    0.0700
   3291 HN        -30.9970  -10.7080  -27.7290 H       213 SER    0.0900
   3292 HA        -33.4820  -11.8700  -27.1390 H       213 SER    0.0500
   3293 HB1       -32.5390   -9.0480  -26.3550 H       213 SER    0.0900
   3294 HB2       -32.0350  -10.5530  -25.4780 H       213 SER    0.0900
   3295 HG1       -34.1530  -10.8940  -24.9270 H       213 SER   -0.6600
   3296 HY1       -30.1990  -11.3210  -30.5420 H       213 SER    0.4300
   3297 HY2       -30.3380  -13.1080  -30.3020 H       213 SER    0.5100
   3298 HY3       -29.6120  -12.0640  -29.0010 H       213 SER   -0.5100
   3299 N         -33.7320   -9.2430  -29.0730 N.am    214 THR   -0.4700
   3300 CA        -34.7090   -8.5690  -29.9300 C.3     214 THR    0.3100
   3301 C         -35.1740   -9.4810  -31.0680 C.2     214 THR    0.0700
   3302 O         -36.3150   -9.3840  -31.5270 O.2     214 THR    0.0900
   3303 CB        -34.1420   -7.2470  -30.5050 C.3     214 THR    0.1400
   3304 CG2       -35.2480   -6.3850  -31.0990 C.3     214 THR    0.0900
   3305 OG1       -33.4960   -6.5090  -29.4630 O.3     214 THR   -0.6600
   3306 HN        -32.7870   -8.9310  -29.1390 H       214 THR    0.4300
   3307 HA        -35.5880   -8.3680  -29.3360 H       214 THR   -0.2700
   3308 HB        -33.4020   -7.4680  -31.3030 H       214 THR    0.0900
   3309 HG1       -33.1670   -5.7070  -29.8730 H       214 THR    0.0900
   3310 HG21      -35.9970   -6.1330  -30.3160 H       214 THR    0.0900
   3311 HG22      -35.7610   -6.9370  -31.9140 H       214 THR    0.5100
   3312 HG23      -34.8190   -5.4410  -31.4970 H       214 THR   -0.5100
   3313 N         -34.2890  -10.3780  -31.5080 N.am    215 LEU   -0.4700
   3314 CA        -34.6100  -11.3440  -32.5560 C.3     215 LEU    0.3100
   3315 C         -35.7200  -12.3120  -32.1340 C.2     215 LEU    0.0700
   3316 O         -36.5920  -12.6430  -32.9350 O.2     215 LEU    0.0900
   3317 CB        -33.3450  -12.0970  -33.0010 C.3     215 LEU   -0.1800
   3318 CG        -33.3030  -12.9670  -34.2720 C.3     215 LEU    0.0900
   3319 CD1       -33.7000  -14.4030  -33.9850 C.3     215 LEU    0.0900
   3320 CD2       -34.1470  -12.4050  -35.4180 C.3     215 LEU   -0.0900
   3321 HN        -33.3630  -10.4280  -31.1390 H       215 LEU    0.0900
   3322 HA        -35.0400  -10.8060  -33.3880 H       215 LEU   -0.2700
   3323 HB1       -33.0710  -12.7640  -32.1610 H       215 LEU    0.0900
   3324 HB2       -32.5580  -11.3270  -33.1280 H       215 LEU    0.0900
   3325 HG        -32.2730  -12.9520  -34.6880 H       215 LEU    0.0900
   3326 HD11      -34.7340  -14.4400  -33.5780 H       215 LEU   -0.2700
   3327 HD12      -33.0090  -14.8440  -33.2360 H       215 LEU    0.0900
   3328 HD13      -33.6670  -15.0000  -34.9210 H       215 LEU    0.0900
   3329 HD21      -34.0410  -11.3010  -35.4650 H       215 LEU    0.0900
   3330 HD22      -35.2180  -12.6520  -35.2560 H       215 LEU    0.5100
   3331 HD23      -33.8070  -12.8350  -36.3840 H       215 LEU   -0.5100
   3332 N         -35.6960  -12.7540  -30.8750 N.am    216 GLN   -0.4700
   3333 CA        -36.7280  -13.6550  -30.3560 C.3     216 GLN    0.3100
   3334 C         -38.1010  -12.9780  -30.2660 C.2     216 GLN    0.0700
   3335 O         -39.1280  -13.6070  -30.5360 O.2     216 GLN    0.0900
   3336 CB        -36.3160  -14.2460  -29.0040 C.3     216 GLN   -0.1800
   3337 CG        -37.1950  -15.4160  -28.5400 C.3     216 GLN    0.0900
   3338 CD        -36.5470  -16.2660  -27.4530 C.2     216 GLN    0.0900
   3339 NE2       -37.1320  -17.4390  -27.1970 N.am    216 GLN   -0.1800
   3340 OE1       -35.5410  -15.8820  -26.8520 O.2     216 GLN    0.0900
   3341 HN        -34.9780  -12.4930  -30.2350 H       216 GLN    0.0900
   3342 HA        -36.8750  -14.4430  -31.0790 H       216 GLN    0.5500
   3343 HB1       -36.3670  -13.4420  -28.2390 H       216 GLN   -0.5500
   3344 HB2       -35.2670  -14.6030  -29.0810 H       216 GLN   -0.6200
   3345 HG1       -37.4100  -16.0680  -29.4120 H       216 GLN    0.3200
   3346 HG2       -38.1500  -15.0090  -28.1430 H       216 GLN    0.3000
   3347 HE21      -36.7550  -18.0440  -26.4950 H       216 GLN    0.5100
   3348 HE22      -37.9470  -17.7140  -27.7080 H       216 GLN   -0.5100
   3349 N         -38.1120  -11.7000  -29.8830 N.am    217 LYS   -0.4700
   3350 CA        -39.3430  -10.9120  -29.8250 C.3     217 LYS    0.3100
   3351 C         -39.9620  -10.7340  -31.2080 C.2     217 LYS    0.0700
   3352 O         -41.1720  -10.8880  -31.3790 O.2     217 LYS    0.0900
   3353 CB        -39.0910   -9.5440  -29.1840 C.3     217 LYS   -0.1800
   3354 CG        -38.8720   -9.5890  -27.6780 C.3     217 LYS    0.0900
   3355 CD        -38.6000   -8.2010  -27.1110 C.3     217 LYS    0.0900
   3356 CE        -38.0760   -8.2750  -25.6820 C.3     217 LYS   -0.1800
   3357 NZ        -39.1200   -8.7030  -24.7080 N.4     217 LYS    0.0900
   3358 HN        -37.2770  -11.2230  -29.6190 H       217 LYS    0.0900
   3359 HA        -40.0660  -11.4690  -29.2470 H       217 LYS   -0.1800
   3360 HB1       -39.9680   -8.8940  -29.3910 H       217 LYS    0.0900
   3361 HB2       -38.1910   -9.0960  -29.6550 H       217 LYS    0.0900
   3362 HG1       -38.0070  -10.2490  -27.4560 H       217 LYS    0.2100
   3363 HG2       -39.7780  -10.0090  -27.1910 H       217 LYS    0.0500
   3364 HD1       -39.5410   -7.6120  -27.1240 H       217 LYS    0.0500
   3365 HD2       -37.8470   -7.6900  -27.7490 H       217 LYS   -0.3000
   3366 HE1       -37.7160   -7.2710  -25.3670 H       217 LYS    0.3300
   3367 HE2       -37.2460   -9.0110  -25.6280 H       217 LYS    0.3300
   3368 HZ1       -39.4700   -9.6480  -24.9680 H       217 LYS    0.3300
   3369 HZ2       -39.9080   -8.0250  -24.7240 H       217 LYS    0.5100
   3370 HZ3       -38.7110   -8.7360  -23.7520 H       217 LYS   -0.5100
   3371 N         -39.1180  -10.4260  -32.1940 N.am    218 GLU   -0.4700
   3372 CA        -39.5660  -10.1960  -33.5660 C.3     218 GLU    0.3100
   3373 C         -40.0450  -11.4550  -34.2820 C.2     218 GLU    0.0700
   3374 O         -41.0210  -11.4070  -35.0320 O.2     218 GLU    0.0900
   3375 CB        -38.4690   -9.5110  -34.3740 C.3     218 GLU   -0.1800
   3376 CG        -38.2630   -8.0560  -33.9890 C.3     218 GLU    0.0900
   3377 CD        -37.0020   -7.4570  -34.5790 C.2     218 GLU    0.0900
   3378 OE1       -36.2320   -8.1890  -35.2430 O.co2   218 GLU   -0.2800
   3379 OE2       -36.7760   -6.2470  -34.3750 O.co2   218 GLU    0.0900
   3380 HN        -38.1380  -10.3390  -32.0370 H       218 GLU    0.0900
   3381 HA        -40.4500   -9.5760  -33.5300 H       218 GLU    0.6200
   3382 HB1       -38.7390   -9.5600  -35.4510 H       218 GLU   -0.7600
   3383 HB2       -37.5160  -10.0590  -34.2170 H       218 GLU   -0.7600
   3384 HG1       -38.2010   -7.9820  -32.8830 H       218 GLU    0.5100
   3385 HG2       -39.1310   -7.4630  -34.3470 H       218 GLU   -0.5100
   3386 N         -39.3590  -12.5770  -34.0550 N.am    219 VAL   -0.4700
   3387 CA        -39.7530  -13.8570  -34.6490 C.3     219 VAL    0.3100
   3388 C         -41.0970  -14.3110  -34.0730 C.2     219 VAL    0.0700
   3389 O         -41.9810  -14.7490  -34.8110 O.2     219 VAL    0.0900
   3390 CB        -38.6590  -14.9510  -34.4630 C.3     219 VAL   -0.0900
   3391 CG1       -39.1690  -16.3270  -34.8730 C.3     219 VAL    0.0900
   3392 CG2       -37.4130  -14.5990  -35.2610 C.3     219 VAL   -0.2700
   3393 HN        -38.5510  -12.5940  -33.4720 H       219 VAL    0.0900
   3394 HA        -39.9320  -13.6900  -35.6990 H       219 VAL    0.0900
   3395 HB        -38.3510  -14.9810  -33.3960 H       219 VAL    0.0900
   3396 HG11      -39.6380  -16.2770  -35.8800 H       219 VAL   -0.2700
   3397 HG12      -39.9300  -16.6810  -34.1450 H       219 VAL    0.0900
   3398 HG13      -38.3240  -17.0490  -34.9110 H       219 VAL    0.0900
   3399 HG21      -37.1060  -13.5530  -35.0480 H       219 VAL    0.0900
   3400 HG22      -37.6200  -14.6940  -36.3490 H       219 VAL    0.5100
   3401 HG23      -36.5790  -15.2780  -34.9800 H       219 VAL   -0.5100
   3402 N         -41.2510  -14.1860  -32.7530 N.am    220 HSE   -0.4700
   3403 CA        -42.5270  -14.4680  -32.1020 C.3     220 HSE    0.3100
   3404 C         -43.6420  -13.5450  -32.6280 C.2     220 HSE    0.0700
   3405 O         -44.7510  -14.0090  -32.9150 O.2     220 HSE    0.0900
   3406 CB        -42.4040  -14.3660  -30.5750 C.3     220 HSE   -0.0800
   3407 CG        -43.7110  -14.5160  -29.8550 C.ar    220 HSE    0.0900
   3408 CD2       -44.4260  -15.6200  -29.5310 C.ar    220 HSE    0.0900
   3409 ND1       -44.4400  -13.4340  -29.4030 N.ar    220 HSE   -0.7000
   3410 CE1       -45.5460  -13.8670  -28.8270 C.ar    220 HSE    0.2200
   3411 NE2       -45.5630  -15.1890  -28.8890 N.ar    220 HSE    0.2500
   3412 HN        -40.5070  -13.8970  -32.1560 H       220 HSE    0.1300
   3413 HA        -42.8320  -15.4640  -32.3860 H       220 HSE   -0.3600
   3414 HB1       -41.9780  -13.3730  -30.3170 H       220 HSE    0.3200
   3415 HB2       -41.7170  -15.1620  -30.2190 H       220 HSE   -0.0500
   3416 HD2       -44.2020  -16.6640  -29.7130 H       220 HSE    0.0900
   3417 HE1       -46.3270  -13.2610  -28.3690 H       220 HSE    0.5100
   3418 HE2       -46.2800  -15.7890  -28.5330 H       220 HSE   -0.5100
   3419 N         -43.3380  -12.2530  -32.7660 N.am    221 ALA   -0.4700
   3420 CA        -44.2950  -11.2740  -33.2830 C.3     221 ALA    0.3100
   3421 C         -44.7150  -11.5520  -34.7290 C.2     221 ALA    0.0700
   3422 O         -45.9060  -11.5080  -35.0500 O.2     221 ALA    0.0900
   3423 CB        -43.7380   -9.8600  -33.1540 C.3     221 ALA   -0.2700
   3424 HN        -42.4410  -11.8950  -32.5210 H       221 ALA    0.0900
   3425 HA        -45.2100  -11.3700  -32.7160 H       221 ALA    0.0900
   3426 HB1       -42.7920   -9.7690  -33.7310 H       221 ALA    0.0900
   3427 HB2       -43.5270   -9.6310  -32.0880 H       221 ALA    0.5100
   3428 HB3       -44.4700   -9.1270  -33.5560 H       221 ALA   -0.5100
   3429 N         -43.7410  -11.8490  -35.5930 N.am    222 ALA   -0.4700
   3430 CA        -44.0010  -12.1340  -37.0000 C.3     222 ALA    0.3100
   3431 C         -44.8860  -13.3620  -37.1700 C.2     222 ALA    0.0700
   3432 O         -45.7490  -13.4020  -38.0470 O.2     222 ALA    0.0900
   3433 CB        -42.6990  -12.3080  -37.7610 C.3     222 ALA   -0.2700
   3434 HN        -42.7850  -11.8900  -35.3120 H       222 ALA    0.0900
   3435 HA        -44.5680  -11.3110  -37.4090 H       222 ALA    0.0900
   3436 HB1       -42.1150  -13.1500  -37.3320 H       222 ALA    0.0900
   3437 HB2       -42.0910  -11.3810  -37.6860 H       222 ALA    0.5100
   3438 HB3       -42.9120  -12.5310  -38.8280 H       222 ALA   -0.5100
   3439 N         -44.6720  -14.3560  -36.3110 N.am    223 LYS   -0.4700
   3440 CA        -45.4960  -15.5570  -36.3000 C.3     223 LYS    0.3100
   3441 C         -46.9290  -15.2120  -35.8900 C.2     223 LYS    0.0700
   3442 O         -47.8890  -15.6560  -36.5310 O.2     223 LYS    0.0900
   3443 CB        -44.8910  -16.6150  -35.3660 C.3     223 LYS   -0.1800
   3444 CG        -45.6350  -17.9450  -35.3220 C.3     223 LYS    0.0900
   3445 CD        -45.6630  -18.6470  -36.6730 C.3     223 LYS    0.0900
   3446 CE        -46.5030  -19.9210  -36.6110 C.3     223 LYS   -0.1800
   3447 NZ        -46.5510  -20.6340  -37.9270 N.4     223 LYS    0.0900
   3448 HN        -43.9390  -14.3230  -35.6370 H       223 LYS    0.0900
   3449 HA        -45.5510  -15.9350  -37.3090 H       223 LYS   -0.1800
   3450 HB1       -44.8700  -16.1960  -34.3370 H       223 LYS    0.0900
   3451 HB2       -43.8500  -16.8130  -35.6960 H       223 LYS    0.0900
   3452 HG1       -46.6800  -17.7610  -34.9930 H       223 LYS    0.2100
   3453 HG2       -45.1390  -18.6090  -34.5830 H       223 LYS    0.0500
   3454 HD1       -44.6250  -18.9080  -36.9710 H       223 LYS    0.0500
   3455 HD2       -46.0930  -17.9610  -37.4330 H       223 LYS   -0.3000
   3456 HE1       -47.5470  -19.6660  -36.3300 H       223 LYS    0.3300
   3457 HE2       -46.0670  -20.6210  -35.8660 H       223 LYS    0.3300
   3458 HZ1       -45.5860  -20.8980  -38.2130 H       223 LYS    0.3300
   3459 HZ2       -46.9670  -20.0080  -38.6450 H       223 LYS    0.5100
   3460 HZ3       -47.1320  -21.4910  -37.8350 H       223 LYS   -0.5100
   3461 N         -47.0650  -14.4020  -34.8380 N.am    224 SER   -0.4700
   3462 CA        -48.3710  -13.9460  -34.3660 C.3     224 SER    0.3100
   3463 C         -49.1580  -13.1860  -35.4370 C.2     224 SER    0.0700
   3464 O         -50.3680  -13.3470  -35.5600 O.2     224 SER    0.0900
   3465 CB        -48.2140  -13.0810  -33.1140 C.3     224 SER    0.0500
   3466 OG        -47.9170  -13.8830  -31.9860 O.3     224 SER    0.0900
   3467 HN        -46.2760  -14.0700  -34.3250 H       224 SER    0.0900
   3468 HA        -48.9720  -14.8160  -34.1480 H       224 SER   -0.6600
   3469 HB1       -49.1600  -12.5290  -32.9200 H       224 SER    0.4300
   3470 HB2       -47.3870  -12.3540  -33.2640 H       224 SER    0.5100
   3471 HG1       -47.6770  -13.2740  -31.2840 H       224 SER   -0.5100
   3472 N         -48.4600  -12.3700  -36.2190 N.am    225 LEU   -0.4700
   3473 CA        -49.1000  -11.6030  -37.2770 C.3     225 LEU    0.3100
   3474 C         -49.4030  -12.4170  -38.5190 C.2     225 LEU    0.0700
   3475 O         -50.3510  -12.1080  -39.2460 O.2     225 LEU    0.0900
   3476 CB        -48.2550  -10.3900  -37.6420 C.3     225 LEU   -0.1800
   3477 CG        -48.6350   -9.0880  -36.9360 C.3     225 LEU    0.0900
   3478 CD1       -48.4890   -9.1560  -35.4110 C.3     225 LEU    0.0900
   3479 CD2       -47.7600   -8.0110  -37.4880 C.3     225 LEU   -0.0900
   3480 HN        -47.4760  -12.2470  -36.1180 H       225 LEU    0.0900
   3481 HA        -50.0720  -11.2920  -36.9250 H       225 LEU   -0.2700
   3482 HB1       -48.3420  -10.2250  -38.7360 H       225 LEU    0.0900
   3483 HB2       -47.1970  -10.6190  -37.3960 H       225 LEU    0.0900
   3484 HG        -49.6910   -8.8480  -37.1790 H       225 LEU    0.0900
   3485 HD11      -47.4360   -9.3810  -35.1370 H       225 LEU   -0.2700
   3486 HD12      -49.1400   -9.9600  -35.0040 H       225 LEU    0.0900
   3487 HD13      -48.7720   -8.1820  -34.9600 H       225 LEU    0.0900
   3488 HD21      -48.0440   -7.7900  -38.5390 H       225 LEU    0.0900
   3489 HD22      -46.6990   -8.3390  -37.4690 H       225 LEU    0.5100
   3490 HD23      -47.8750   -7.0840  -36.8870 H       225 LEU   -0.5100
   3491 N         -48.5970  -13.4460  -38.7770 N.am    226 ALA   -0.4700
   3492 CA        -48.8730  -14.3620  -39.8750 C.3     226 ALA    0.3100
   3493 C         -50.1600  -15.1390  -39.6000 C.2     226 ALA    0.0700
   3494 O         -50.9620  -15.3690  -40.5050 O.2     226 ALA    0.0900
   3495 CB        -47.6990  -15.3090  -40.1040 C.3     226 ALA   -0.2700
   3496 HN        -47.7800  -13.6330  -38.2380 H       226 ALA    0.0900
   3497 HA        -49.0570  -13.7720  -40.7620 H       226 ALA    0.0900
   3498 HB1       -47.5090  -15.9080  -39.1870 H       226 ALA    0.0900
   3499 HB2       -46.7840  -14.7270  -40.3440 H       226 ALA    0.5100
   3500 HB3       -47.9300  -16.0030  -40.9400 H       226 ALA   -0.5100
   3501 N         -50.3680  -15.5200  -38.3400 N.am    227 ILE   -0.4700
   3502 CA        -51.5810  -16.2320  -37.9410 C.3     227 ILE    0.3100
   3503 C         -52.8320  -15.3550  -38.1320 C.2     227 ILE    0.0700
   3504 O         -53.7830  -15.7590  -38.8060 O.2     227 ILE    0.0900
   3505 CB        -51.4620  -16.8090  -36.4960 C.3     227 ILE   -0.0900
   3506 CG1       -50.4260  -17.9420  -36.4730 C.3     227 ILE    0.0900
   3507 CG2       -52.8080  -17.3390  -36.0090 C.3     227 ILE   -0.2700
   3508 CD        -49.9990  -18.4020  -35.0900 C.3     227 ILE    0.0900
   3509 HN        -49.7080  -15.3360  -37.6160 H       227 ILE    0.0900
   3510 HA        -51.7390  -17.0340  -38.6470 H       227 ILE    0.0900
   3511 HB        -51.1150  -16.0070  -35.8100 H       227 ILE   -0.1800
   3512 HG11      -49.5220  -17.5940  -37.0160 H       227 ILE    0.0900
   3513 HG12      -50.8560  -18.8130  -37.0110 H       227 ILE    0.0900
   3514 HG21      -53.2500  -18.0150  -36.7720 H       227 ILE   -0.2700
   3515 HG22      -53.5080  -16.4930  -35.8360 H       227 ILE    0.0900
   3516 HG23      -52.6710  -17.9100  -35.0660 H       227 ILE    0.0900
   3517 HD1       -50.8790  -18.7770  -34.5230 H       227 ILE    0.0900
   3518 HD2       -49.5530  -17.5530  -34.5290 H       227 ILE    0.5100
   3519 HD3       -49.2570  -19.2250  -35.1760 H       227 ILE   -0.5100
   3520 N         -52.8060  -14.1490  -37.5560 N.am    228 ILE   -0.4700
   3521 CA        -53.8740  -13.1590  -37.7100 C.3     228 ILE    0.3100
   3522 C         -54.2780  -12.9520  -39.1760 C.2     228 ILE    0.0700
   3523 O         -55.4620  -13.0450  -39.5180 O.2     228 ILE    0.0900
   3524 CB        -53.4670  -11.7890  -37.1000 C.3     228 ILE   -0.0900
   3525 CG1       -53.3490  -11.8860  -35.5730 C.3     228 ILE    0.0900
   3526 CG2       -54.4710  -10.6960  -37.4910 C.3     228 ILE   -0.2700
   3527 CD        -52.7710  -10.6420  -34.9010 C.3     228 ILE    0.0900
   3528 HN        -52.0410  -13.8660  -36.9840 H       228 ILE    0.0900
   3529 HA        -54.7550  -13.5400  -37.2140 H       228 ILE    0.0900
   3530 HB        -52.4570  -11.5090  -37.4700 H       228 ILE   -0.1800
   3531 HG11      -52.6970  -12.7500  -35.3280 H       228 ILE    0.0900
   3532 HG12      -54.3610  -12.0700  -35.1550 H       228 ILE    0.0900
   3533 HG21      -55.5080  -11.0370  -37.2820 H       228 ILE   -0.2700
   3534 HG22      -54.3830  -10.4720  -38.5750 H       228 ILE    0.0900
   3535 HG23      -54.2760   -9.7750  -36.9020 H       228 ILE    0.0900
   3536 HD1       -53.4980   -9.8040  -34.9590 H       228 ILE    0.0900
   3537 HD2       -51.8350  -10.3350  -35.4160 H       228 ILE    0.5100
   3538 HD3       -52.5580  -10.8540  -33.8320 H       228 ILE   -0.5100
   3539 N         -53.2840  -12.6810  -40.0260 N.am    229 VAL   -0.4700
   3540 CA        -53.5000  -12.3210  -41.4280 C.3     229 VAL    0.3100
   3541 C         -53.9660  -13.5160  -42.2500 C.2     229 VAL    0.0700
   3542 O         -54.9040  -13.3980  -43.0380 O.2     229 VAL    0.0900
   3543 CB        -52.2210  -11.6890  -42.0560 C.3     229 VAL   -0.0900
   3544 CG1       -52.3060  -11.6290  -43.5790 C.3     229 VAL    0.0900
   3545 CG2       -51.9870  -10.3070  -41.4970 C.3     229 VAL   -0.2700
   3546 HN        -52.3310  -12.7120  -39.7360 H       229 VAL    0.0900
   3547 HA        -54.3190  -11.6180  -41.4670 H       229 VAL    0.0900
   3548 HB        -51.3380  -12.2970  -41.7670 H       229 VAL    0.0900
   3549 HG11      -53.2700  -11.1720  -43.8890 H       229 VAL   -0.2700
   3550 HG12      -52.2470  -12.6550  -44.0020 H       229 VAL    0.0900
   3551 HG13      -51.4740  -11.0110  -43.9800 H       229 VAL    0.0900
   3552 HG21      -51.8540  -10.3570  -40.3960 H       229 VAL    0.0900
   3553 HG22      -52.8590   -9.6570  -41.7200 H       229 VAL    0.5100
   3554 HG23      -51.0690   -9.8680  -41.9460 H       229 VAL   -0.5100
   3555 N         -53.3080  -14.6620  -42.0590 N.am    230 GLY   -0.4700
   3556 CA        -53.6760  -15.8980  -42.7420 C.3     230 GLY    0.3100
   3557 C         -55.1080  -16.2960  -42.4440 C.2     230 GLY   -0.0200
   3558 O         -55.8840  -16.5800  -43.3560 O.2     230 GLY    0.0900
   3559 HN        -52.5300  -14.7240  -41.4390 H       230 GLY    0.0900
   3560 HA1       -53.0100  -16.6800  -42.4070 H       230 GLY    0.5100
   3561 HA2       -53.5620  -15.7430  -43.8050 H       230 GLY   -0.5100
   3562 N         -55.4640  -16.2970  -41.1590 N.am    231 LEU   -0.4700
   3563 CA        -56.8280  -16.6100  -40.7400 C.3     231 LEU    0.3100
   3564 C         -57.8580  -15.5890  -41.2200 C.2     231 LEU    0.0700
   3565 O         -58.9380  -15.9620  -41.6970 O.2     231 LEU    0.0900
   3566 CB        -56.9040  -16.7820  -39.2200 C.3     231 LEU   -0.1800
   3567 CG        -56.2590  -18.0730  -38.7100 C.3     231 LEU    0.0900
   3568 CD1       -56.1560  -18.0240  -37.2000 C.3     231 LEU    0.0900
   3569 CD2       -57.0090  -19.3350  -39.1820 C.3     231 LEU   -0.0900
   3570 HN        -54.8180  -16.0850  -40.4290 H       231 LEU    0.0900
   3571 HA        -57.1280  -17.5210  -41.2350 H       231 LEU   -0.2700
   3572 HB1       -57.9730  -16.7790  -38.9190 H       231 LEU    0.0900
   3573 HB2       -56.3930  -15.9200  -38.7420 H       231 LEU    0.0900
   3574 HG        -55.2450  -18.1820  -39.1500 H       231 LEU    0.0900
   3575 HD11      -57.1670  -17.9200  -36.7520 H       231 LEU   -0.2700
   3576 HD12      -55.5400  -17.1530  -36.8910 H       231 LEU    0.0900
   3577 HD13      -55.6950  -18.9620  -36.8220 H       231 LEU    0.0900
   3578 HD21      -57.0180  -19.3800  -40.2920 H       231 LEU    0.0900
   3579 HD22      -58.0580  -19.3090  -38.8190 H       231 LEU    0.5100
   3580 HD23      -56.5010  -20.2430  -38.7930 H       231 LEU   -0.5100
   3581 N         -57.5060  -14.3060  -41.1040 N.am    232 PHE   -0.4700
   3582 CA        -58.3630  -13.2080  -41.5460 C.3     232 PHE    0.3100
   3583 C         -58.6900  -13.2970  -43.0380 C.2     232 PHE    0.0700
   3584 O         -59.8230  -13.0320  -43.4410 O.2     232 PHE    0.0900
   3585 CB        -57.7100  -11.8600  -41.2150 C.3     232 PHE   -0.1800
   3586 CG        -58.5760  -10.6690  -41.5150 C.ar    232 PHE    0.0900
   3587 CD1       -58.5290  -10.0520  -42.7670 C.ar    232 PHE    0.0900
   3588 CD2       -59.4370  -10.1560  -40.5490 C.ar    232 PHE    0.0000
   3589 CE1       -59.3350   -8.9540  -43.0540 C.ar    232 PHE   -0.1150
   3590 CE2       -60.2440   -9.0550  -40.8260 C.ar    232 PHE    0.1150
   3591 CZ        -60.1900   -8.4530  -42.0840 C.ar    232 PHE   -0.1150
   3592 HN        -56.6330  -14.0380  -40.7070 H       232 PHE    0.1150
   3593 HA        -59.3150  -13.2990  -41.0440 H       232 PHE   -0.1150
   3594 HB1       -56.7800  -11.7470  -41.8120 H       232 PHE    0.1150
   3595 HB2       -57.4730  -11.8260  -40.1290 H       232 PHE   -0.1150
   3596 HD1       -57.8580  -10.4330  -43.5240 H       232 PHE    0.1150
   3597 HD2       -59.4800  -10.6170  -39.5720 H       232 PHE   -0.1150
   3598 HE1       -59.2940   -8.4920  -44.0300 H       232 PHE    0.1150
   3599 HE2       -60.9110   -8.6690  -40.0690 H       232 PHE    0.5100
   3600 HZ        -60.8130   -7.5980  -42.3010 H       232 PHE   -0.5100
   3601 N         -57.7080  -13.6760  -43.8520 N.am    233 ALA   -0.4700
   3602 CA        -57.9210  -13.8030  -45.2920 C.3     233 ALA    0.3100
   3603 C         -58.7370  -15.0440  -45.6300 C.2     233 ALA    0.0700
   3604 O         -59.5930  -15.0240  -46.5170 O.2     233 ALA    0.0900
   3605 CB        -56.5900  -13.8100  -46.0380 C.3     233 ALA   -0.2700
   3606 HN        -56.7920  -13.8890  -43.5200 H       233 ALA    0.0900
   3607 HA        -58.5260  -12.9690  -45.6150 H       233 ALA    0.0900
   3608 HB1       -55.9660  -14.6640  -45.6970 H       233 ALA    0.0900
   3609 HB2       -56.0390  -12.8660  -45.8370 H       233 ALA    0.5100
   3610 HB3       -56.7690  -13.9140  -47.1290 H       233 ALA   -0.5100
   3611 N         -58.4680  -16.1240  -44.9060 N.am    234 LEU   -0.4700
   3612 CA        -59.1890  -17.3740  -45.0670 C.3     234 LEU    0.3100
   3613 C         -60.6490  -17.2380  -44.6310 C.2     234 LEU    0.0700
   3614 O         -61.5390  -17.8520  -45.2170 O.2     234 LEU    0.0900
   3615 CB        -58.4960  -18.4670  -44.2530 C.3     234 LEU   -0.1800
   3616 CG        -58.6640  -19.9200  -44.6800 C.3     234 LEU    0.0900
   3617 CD1       -57.6770  -20.2660  -45.7900 C.3     234 LEU    0.0900
   3618 CD2       -58.4550  -20.8230  -43.4750 C.3     234 LEU   -0.0900
   3619 HN        -57.7520  -16.1250  -44.2130 H       234 LEU    0.0900
   3620 HA        -59.1980  -17.6290  -46.1170 H       234 LEU   -0.2700
   3621 HB1       -58.8710  -18.3870  -43.2110 H       234 LEU    0.0900
   3622 HB2       -57.4100  -18.2450  -44.2650 H       234 LEU    0.0900
   3623 HG        -59.7010  -20.0790  -45.0460 H       234 LEU    0.0900
   3624 HD11      -56.6350  -20.1190  -45.4330 H       234 LEU   -0.2700
   3625 HD12      -57.8480  -19.6070  -46.6680 H       234 LEU    0.0900
   3626 HD13      -57.8020  -21.3290  -46.0900 H       234 LEU    0.0900
   3627 HD21      -59.1980  -20.5840  -42.6840 H       234 LEU    0.0900
   3628 HD22      -57.4350  -20.6690  -43.0600 H       234 LEU    0.5100
   3629 HD23      -58.5810  -21.8860  -43.7720 H       234 LEU   -0.5100
   3630 N         -60.8970  -16.4310  -43.6030 N.am    235 CYS   -0.4700
   3631 CA        -62.2520  -16.2610  -43.0790 C.3     235 CYS    0.3100
   3632 C         -63.1080  -15.2810  -43.8790 C.2     235 CYS    0.0700
   3633 O         -64.2940  -15.5320  -44.1060 O.2     235 CYS    0.0900
   3634 CB        -62.2190  -15.8420  -41.6050 C.3     235 CYS   -0.1100
   3635 SG        -61.6470  -17.1400  -40.4860 S.3     235 CYS    0.0900
   3636 HN        -60.1780  -15.9100  -43.1480 H       235 CYS    0.0900
   3637 HA        -62.7730  -17.2010  -43.1890 H       235 CYS   -0.2300
   3638 HB1       -63.2440  -15.5340  -41.3100 H       235 CYS    0.1600
   3639 HB2       -61.5500  -14.9610  -41.5120 H       235 CYS    0.5100
   3640 HG1       -60.3900  -17.1080  -40.9040 H       235 CYS   -0.5100
   3641 N         -62.5050  -14.1740  -44.3150 N.am    236 TRP   -0.4700
   3642 CA        -63.2610  -13.0720  -44.9220 C.3     236 TRP    0.3100
   3643 C         -63.3220  -13.0290  -46.4510 C.2     236 TRP    0.0700
   3644 O         -64.3400  -12.6180  -47.0110 O.2     236 TRP    0.0900
   3645 CB        -62.7680  -11.7290  -44.3750 C.3     236 TRP   -0.1800
   3646 CG        -63.2560  -11.4410  -42.9810 C.ar    236 TRP    0.0900
   3647 CD1       -62.5130  -11.4410  -41.8360 C.ar    236 TRP    0.0900
   3648 CD2       -64.5980  -11.1160  -42.5870 C.ar    236 TRP   -0.0300
   3649 CE2       -64.5900  -10.9250  -41.1870 C.ar    236 TRP   -0.1500
   3650 CE3       -65.8050  -10.9600  -43.2830 C.ar    236 TRP    0.2200
   3651 NE1       -63.3070  -11.1320  -40.7550 N.ar    236 TRP   -0.5100
   3652 CZ2       -65.7380  -10.5840  -40.4710 C.ar    236 TRP    0.3700
   3653 CZ3       -66.9530  -10.6230  -42.5640 C.ar    236 TRP    0.2400
   3654 CH2       -66.9080  -10.4450  -41.1750 C.ar    236 TRP    0.1100
   3655 HN        -61.5180  -14.0450  -44.2490 H       236 TRP   -0.2500
   3656 HA        -64.3060  -13.2130  -44.6910 H       236 TRP    0.1700
   3657 HB1       -63.1240  -10.9170  -45.0450 H       236 TRP   -0.2000
   3658 HB2       -61.6570  -11.7320  -44.3630 H       236 TRP    0.1400
   3659 HD1       -61.4550  -11.6530  -41.7840 H       236 TRP   -0.2700
   3660 HE1       -63.0050  -11.0710  -39.8290 H       236 TRP    0.1600
   3661 HE3       -65.8640  -11.0930  -44.3530 H       236 TRP   -0.1400
   3662 HZ2       -65.7240  -10.4290  -39.4030 H       236 TRP    0.1400
   3663 HZ3       -67.8900  -10.4970  -43.0860 H       236 TRP    0.5100
   3664 HH2       -67.8160  -10.1950  -40.6460 H       236 TRP   -0.5100
   3665 N         -62.2510  -13.4370  -47.1320 N.am    237 LEU   -0.4700
   3666 CA        -62.1990  -13.3360  -48.5950 C.3     237 LEU    0.3100
   3667 C         -63.2080  -14.2030  -49.3590 C.2     237 LEU    0.0700
   3668 O         -63.7850  -13.7230  -50.3380 O.2     237 LEU    0.0900
   3669 CB        -60.7850  -13.5660  -49.1370 C.3     237 LEU   -0.1800
   3670 CG        -59.6830  -12.5480  -48.8190 C.3     237 LEU    0.0900
   3671 CD1       -58.3420  -13.0520  -49.3770 C.3     237 LEU    0.0900
   3672 CD2       -60.0040  -11.1440  -49.3410 C.3     237 LEU   -0.0900
   3673 HN        -61.4500  -13.8260  -46.6840 H       237 LEU    0.0900
   3674 HA        -62.5410  -12.3480  -48.8670 H       237 LEU   -0.2700
   3675 HB1       -60.8660  -13.6230  -50.2420 H       237 LEU    0.0900
   3676 HB2       -60.4430  -14.5470  -48.7480 H       237 LEU    0.0900
   3677 HG        -59.6030  -12.4160  -47.7190 H       237 LEU    0.0900
   3678 HD11      -58.4120  -13.1820  -50.4780 H       237 LEU   -0.2700
   3679 HD12      -58.0860  -14.0320  -48.9190 H       237 LEU    0.0900
   3680 HD13      -57.5400  -12.3160  -49.1550 H       237 LEU    0.0900
   3681 HD21      -60.9450  -10.7720  -48.8820 H       237 LEU    0.0900
   3682 HD22      -60.1350  -11.1710  -50.4440 H       237 LEU    0.5100
   3683 HD23      -59.1810  -10.4460  -49.0790 H       237 LEU   -0.5100
   3684 N         -63.4360  -15.4700  -48.9370 N.am    238 PRO   -0.2900
   3685 CA        -64.3720  -16.2900  -49.7210 C.3     238 PRO    0.0000
   3686 C         -65.7600  -15.6660  -49.9010 C.2     238 PRO    0.0900
   3687 O         -66.2600  -15.6150  -51.0240 O.2     238 PRO    0.0900
   3688 CB        -64.4450  -17.6000  -48.9280 C.3     238 PRO    0.0200
   3689 CG        -63.1130  -17.6850  -48.2540 C.3     238 PRO    0.0900
   3690 CD        -62.7920  -16.2610  -47.8700 C.3     238 PRO   -0.1800
   3691 HA        -64.0200  -16.3970  -50.7340 H       238 PRO    0.0900
   3692 HB1       -64.6050  -18.4660  -49.6050 H       238 PRO    0.0900
   3693 HB2       -65.2680  -17.5690  -48.1830 H       238 PRO   -0.1800
   3694 HG1       -63.1650  -18.3350  -47.3540 H       238 PRO    0.0900
   3695 HG2       -62.3440  -18.0910  -48.9450 H       238 PRO    0.0900
   3696 HD1       -63.2260  -15.9970  -46.8830 H       238 PRO    0.5100
   3697 HD2       -61.6970  -16.0760  -47.8640 H       238 PRO   -0.5100
   3698 N         -66.3600  -15.1660  -48.8200 N.am    239 LEU   -0.4700
   3699 CA        -67.6770  -14.5290  -48.8950 C.3     239 LEU    0.3100
   3700 C         -67.6880  -13.2850  -49.7890 C.2     239 LEU    0.0700
   3701 O         -68.6200  -13.0770  -50.5760 O.2     239 LEU    0.0900
   3702 CB        -68.2050  -14.1780  -47.4900 C.3     239 LEU   -0.1800
   3703 CG        -69.6010  -13.5320  -47.4140 C.3     239 LEU    0.0900
   3704 CD1       -70.6600  -14.3460  -48.1570 C.3     239 LEU    0.0900
   3705 CD2       -70.0290  -13.2850  -45.9780 C.3     239 LEU   -0.0900
   3706 HN        -65.9410  -15.2050  -47.9160 H       239 LEU    0.0900
   3707 HA        -68.3500  -15.2140  -49.3860 H       239 LEU   -0.2700
   3708 HB1       -67.4830  -13.4760  -47.0220 H       239 LEU    0.0900
   3709 HB2       -68.2340  -15.1150  -46.8960 H       239 LEU    0.0900
   3710 HG        -69.5510  -12.5150  -47.8600 H       239 LEU    0.0900
   3711 HD11      -70.7360  -15.3640  -47.7180 H       239 LEU   -0.2700
   3712 HD12      -70.3820  -14.4420  -49.2290 H       239 LEU    0.0900
   3713 HD13      -71.6490  -13.8480  -48.0700 H       239 LEU    0.0900
   3714 HD21      -69.3080  -12.6050  -45.4760 H       239 LEU    0.0900
   3715 HD22      -70.0560  -14.2470  -45.4210 H       239 LEU    0.5100
   3716 HD23      -71.0340  -12.8140  -45.9580 H       239 LEU   -0.5100
   3717 N         -66.6500  -12.4590  -49.6700 N.am    240 HSE   -0.4700
   3718 CA        -66.5810  -11.2280  -50.4430 C.3     240 HSE    0.3100
   3719 C         -66.2100  -11.4630  -51.9020 C.2     240 HSE    0.0700
   3720 O         -66.7410  -10.7940  -52.7910 O.2     240 HSE    0.0900
   3721 CB        -65.6720  -10.2110  -49.7540 C.3     240 HSE   -0.0800
   3722 CG        -66.2710   -9.6480  -48.5020 C.ar    240 HSE    0.0900
   3723 CD2       -66.3310  -10.1440  -47.2440 C.ar    240 HSE    0.0900
   3724 ND1       -66.9610   -8.4550  -48.4810 N.ar    240 HSE   -0.7000
   3725 CE1       -67.4010   -8.2300  -47.2550 C.ar    240 HSE    0.2200
   3726 NE2       -67.0330   -9.2400  -46.4840 N.ar    240 HSE    0.2500
   3727 HN        -65.8870  -12.6420  -49.0560 H       240 HSE    0.1300
   3728 HA        -67.5830  -10.8340  -50.5360 H       240 HSE   -0.3600
   3729 HB1       -65.4720   -9.3740  -50.4560 H       240 HSE    0.3200
   3730 HB2       -64.7120  -10.7060  -49.4930 H       240 HSE   -0.0500
   3731 HD2       -65.9250  -11.0670  -46.8480 H       240 HSE    0.0900
   3732 HE1       -67.9700   -7.3690  -46.9110 H       240 HSE    0.5100
   3733 HE2       -67.2280   -9.3430  -45.5080 H       240 HSE   -0.5100
   3734 N         -65.3410  -12.4400  -52.1560 N.am    241 ILE   -0.4700
   3735 CA        -65.0620  -12.8720  -53.5270 C.3     241 ILE    0.3100
   3736 C         -66.3350  -13.4130  -54.1870 C.2     241 ILE    0.0700
   3737 O         -66.6250  -13.0980  -55.3450 O.2     241 ILE    0.0900
   3738 CB        -63.9060  -13.8980  -53.5910 C.3     241 ILE   -0.0900
   3739 CG1       -62.5690  -13.2070  -53.2910 C.3     241 ILE    0.0900
   3740 CG2       -63.8450  -14.5690  -54.9630 C.3     241 ILE   -0.2700
   3741 CD        -61.4540  -14.1730  -52.8910 C.3     241 ILE    0.0900
   3742 HN        -64.8460  -12.9150  -51.4330 H       241 ILE    0.0900
   3743 HA        -64.8080  -11.9930  -54.1010 H       241 ILE    0.0900
   3744 HB        -64.0620  -14.6720  -52.8110 H       241 ILE   -0.1800
   3745 HG11      -62.7240  -12.4840  -52.4620 H       241 ILE    0.0900
   3746 HG12      -62.2470  -12.6520  -54.1970 H       241 ILE    0.0900
   3747 HG21      -63.8620  -13.8010  -55.7660 H       241 ILE   -0.2700
   3748 HG22      -64.7200  -15.2400  -55.0950 H       241 ILE    0.0900
   3749 HG23      -62.9060  -15.1570  -55.0540 H       241 ILE    0.0900
   3750 HD1       -61.2660  -14.9000  -53.7110 H       241 ILE    0.0900
   3751 HD2       -61.7490  -14.7350  -51.9800 H       241 ILE    0.5100
   3752 HD3       -60.5170  -13.6100  -52.6960 H       241 ILE   -0.5100
   3753 N         -67.1130  -14.2050  -53.4450 N.am    242 ILE   -0.4700
   3754 CA        -68.4110  -14.6630  -53.9350 C.3     242 ILE    0.3100
   3755 C         -69.3070  -13.4780  -54.2960 C.2     242 ILE    0.0700
   3756 O         -69.9100  -13.4580  -55.3740 O.2     242 ILE    0.0900
   3757 CB        -69.1180  -15.6090  -52.9300 C.3     242 ILE   -0.0900
   3758 CG1       -68.4560  -16.9900  -52.9530 C.3     242 ILE    0.0900
   3759 CG2       -70.6090  -15.7360  -53.2570 C.3     242 ILE   -0.2700
   3760 CD        -68.7340  -17.8430  -51.7260 C.3     242 ILE    0.0900
   3761 HN        -66.8480  -14.5140  -52.5360 H       242 ILE    0.0900
   3762 HA        -68.2440  -15.1770  -54.8690 H       242 ILE    0.0900
   3763 HB        -69.0000  -15.2060  -51.9020 H       242 ILE   -0.1800
   3764 HG11      -67.3570  -16.8490  -53.0390 H       242 ILE    0.0900
   3765 HG12      -68.8190  -17.5370  -53.8490 H       242 ILE    0.0900
   3766 HG21      -70.7450  -15.9730  -54.3330 H       242 ILE   -0.2700
   3767 HG22      -71.1270  -14.7780  -53.0360 H       242 ILE    0.0900
   3768 HG23      -71.0590  -16.5530  -52.6540 H       242 ILE    0.0900
   3769 HD1       -69.8270  -18.0170  -51.6220 H       242 ILE    0.0900
   3770 HD2       -68.3690  -17.3240  -50.8140 H       242 ILE    0.5100
   3771 HD3       -68.2270  -18.8270  -51.8250 H       242 ILE   -0.5100
   3772 N         -69.3810  -12.4860  -53.4020 N.am    243 ASN   -0.4700
   3773 CA        -70.1410  -11.2570  -53.6560 C.3     243 ASN    0.3100
   3774 C         -69.7300  -10.5580  -54.9630 C.2     243 ASN    0.0700
   3775 O         -70.5830  -10.0600  -55.6980 O.2     243 ASN    0.0900
   3776 CB        -70.0340  -10.2930  -52.4590 C.3     243 ASN   -0.1800
   3777 CG        -70.9960  -10.6500  -51.3130 C.2     243 ASN    0.0900
   3778 ND2       -70.7480  -10.0840  -50.1390 N.am    243 ASN    0.0900
   3779 OD1       -71.9490  -11.4040  -51.4890 O.2     243 ASN    0.5500
   3780 HN        -68.9220  -12.5390  -52.5190 H       243 ASN   -0.5500
   3781 HA        -71.1720  -11.5300  -53.8250 H       243 ASN   -0.6200
   3782 HB1       -70.2670   -9.2640  -52.8050 H       243 ASN    0.3200
   3783 HB2       -68.9960  -10.3210  -52.0670 H       243 ASN    0.3000
   3784 HD21      -71.3390  -10.2770  -49.3550 H       243 ASN    0.5100
   3785 HD22      -69.9690   -9.4650  -50.0360 H       243 ASN   -0.5100
   3786 N         -68.4300  -10.5510  -55.2650 N.am    244 CYS   -0.4700
   3787 CA        -67.9140   -9.9850  -56.5140 C.3     244 CYS    0.3100
   3788 C         -68.3650  -10.7580  -57.7440 C.2     244 CYS    0.0700
   3789 O         -68.7270  -10.1580  -58.7620 O.2     244 CYS    0.0900
   3790 CB        -66.3910   -9.9020  -56.4850 C.3     244 CYS   -0.1100
   3791 SG        -65.7760   -8.8020  -55.2040 S.3     244 CYS    0.0900
   3792 HN        -67.7470  -10.9340  -54.6490 H       244 CYS    0.0900
   3793 HA        -68.3400   -8.9990  -56.6340 H       244 CYS   -0.2300
   3794 HB1       -66.0400   -9.5460  -57.4760 H       244 CYS    0.1600
   3795 HB2       -65.9870  -10.9230  -56.3190 H       244 CYS    0.5100
   3796 HG1       -66.1240   -9.5900  -54.1980 H       244 CYS   -0.5100
   3797 N         -68.3470  -12.0900  -57.6460 N.am    245 PHE   -0.4700
   3798 CA        -68.8730  -12.9550  -58.6990 C.3     245 PHE    0.3100
   3799 C         -70.3420  -12.6390  -58.9900 C.2     245 PHE    0.0700
   3800 O         -70.7300  -12.4770  -60.1490 O.2     245 PHE    0.0900
   3801 CB        -68.7010  -14.4360  -58.3240 C.3     245 PHE   -0.1800
   3802 CG        -69.4740  -15.3850  -59.2070 C.ar    245 PHE    0.0900
   3803 CD1       -68.9500  -15.8050  -60.4270 C.ar    245 PHE    0.0900
   3804 CD2       -70.7270  -15.8590  -58.8160 C.ar    245 PHE    0.0000
   3805 CE1       -69.6630  -16.6810  -61.2470 C.ar    245 PHE   -0.1150
   3806 CE2       -71.4500  -16.7330  -59.6280 C.ar    245 PHE    0.1150
   3807 CZ        -70.9160  -17.1490  -60.8450 C.ar    245 PHE   -0.1150
   3808 HN        -67.9710  -12.5540  -56.8480 H       245 PHE    0.1150
   3809 HA        -68.3390  -12.7350  -59.6100 H       245 PHE   -0.1150
   3810 HB1       -69.0560  -14.5940  -57.2840 H       245 PHE    0.1150
   3811 HB2       -67.6280  -14.7120  -58.4070 H       245 PHE   -0.1150
   3812 HD1       -67.9800  -15.4480  -60.7440 H       245 PHE    0.1150
   3813 HD2       -71.1420  -15.5460  -57.8690 H       245 PHE   -0.1150
   3814 HE1       -69.2460  -16.9980  -62.1920 H       245 PHE    0.1150
   3815 HE2       -72.4220  -17.0850  -59.3150 H       245 PHE    0.5100
   3816 HZ        -71.4680  -17.8300  -61.4760 H       245 PHE   -0.5100
   3817 N         -71.1470  -12.5410  -57.9310 N.am    246 THR   -0.4700
   3818 CA        -72.5730  -12.2320  -58.0430 C.3     246 THR    0.3100
   3819 C         -72.8010  -10.8870  -58.7280 C.2     246 THR    0.0700
   3820 O         -73.6950  -10.7500  -59.5650 O.2     246 THR    0.0900
   3821 CB        -73.2480  -12.2000  -56.6570 C.3     246 THR    0.1400
   3822 CG2       -74.7680  -12.1560  -56.7840 C.3     246 THR    0.0900
   3823 OG1       -72.8550  -13.3530  -55.9050 O.3     246 THR   -0.6600
   3824 HN        -70.8080  -12.6770  -57.0030 H       246 THR    0.4300
   3825 HA        -73.0290  -12.9900  -58.6620 H       246 THR   -0.2700
   3826 HB        -72.9370  -11.2860  -56.1070 H       246 THR    0.0900
   3827 HG1       -71.9830  -13.1560  -55.5540 H       246 THR    0.0900
   3828 HG21      -75.1320  -13.0550  -57.3280 H       246 THR    0.0900
   3829 HG22      -75.0750  -11.2510  -57.3500 H       246 THR    0.5100
   3830 HG23      -75.2330  -12.1410  -55.7750 H       246 THR   -0.5100
   3831 N         -71.9840   -9.8950  -58.3690 N.am    247 PHE   -0.4700
   3832 CA        -72.1390   -8.5480  -58.9020 C.3     247 PHE    0.3100
   3833 C         -71.6610   -8.4150  -60.3450 C.2     247 PHE    0.0700
   3834 O         -72.3150   -7.7580  -61.1580 O.2     247 PHE    0.0900
   3835 CB        -71.4260   -7.5300  -58.0090 C.3     247 PHE   -0.1800
   3836 CG        -71.6240   -6.1090  -58.4390 C.ar    247 PHE    0.0900
   3837 CD1       -72.8520   -5.4770  -58.2580 C.ar    247 PHE    0.0900
   3838 CD2       -70.5790   -5.3970  -59.0270 C.ar    247 PHE    0.0000
   3839 CE1       -73.0410   -4.1540  -58.6610 C.ar    247 PHE   -0.1150
   3840 CE2       -70.7530   -4.0720  -59.4320 C.ar    247 PHE    0.1150
   3841 CZ        -71.9890   -3.4500  -59.2480 C.ar    247 PHE   -0.1150
   3842 HN        -71.2370  -10.0300  -57.7240 H       247 PHE    0.1150
   3843 HA        -73.1950   -8.3270  -58.9530 H       247 PHE   -0.1150
   3844 HB1       -70.3340   -7.7290  -58.0250 H       247 PHE    0.1150
   3845 HB2       -71.8150   -7.6170  -56.9710 H       247 PHE   -0.1150
   3846 HD1       -73.6670   -6.0170  -57.7990 H       247 PHE    0.1150
   3847 HD2       -69.6210   -5.8760  -59.1700 H       247 PHE   -0.1150
   3848 HE1       -74.0000   -3.6770  -58.5190 H       247 PHE    0.1150
   3849 HE2       -69.9360   -3.5310  -59.8870 H       247 PHE    0.5100
   3850 HZ        -72.1310   -2.4250  -59.5590 H       247 PHE   -0.5100
   3851 N         -70.5260   -9.0370  -60.6620 N.am    248 PHE   -0.4700
   3852 CA        -69.9440   -8.9190  -61.9930 C.3     248 PHE    0.3100
   3853 C         -70.4750   -9.9420  -62.9890 C.2     248 PHE    0.0700
   3854 O         -70.2640   -9.7940  -64.1920 O.2     248 PHE    0.0900
   3855 CB        -68.4110   -8.9410  -61.9330 C.3     248 PHE   -0.1800
   3856 CG        -67.8140   -7.7040  -61.3180 C.ar    248 PHE    0.0900
   3857 CD1       -68.0450   -6.4500  -61.8750 C.ar    248 PHE    0.0900
   3858 CD2       -67.0300   -7.7910  -60.1690 C.ar    248 PHE    0.0000
   3859 CE1       -67.5040   -5.3020  -61.3060 C.ar    248 PHE   -0.1150
   3860 CE2       -66.4810   -6.6480  -59.5910 C.ar    248 PHE    0.1150
   3861 CZ        -66.7180   -5.4000  -60.1610 C.ar    248 PHE   -0.1150
   3862 HN        -70.0300   -9.6050  -60.0100 H       248 PHE    0.1150
   3863 HA        -70.2860   -7.9900  -62.4240 H       248 PHE   -0.1150
   3864 HB1       -68.0040   -9.0260  -62.9640 H       248 PHE    0.1150
   3865 HB2       -68.0800   -9.8070  -61.3200 H       248 PHE   -0.1150
   3866 HD1       -68.6550   -6.3670  -62.7630 H       248 PHE    0.1150
   3867 HD2       -66.8460   -8.7550  -59.7210 H       248 PHE   -0.1150
   3868 HE1       -67.6940   -4.3370  -61.7510 H       248 PHE    0.1150
   3869 HE2       -65.8720   -6.7300  -58.7020 H       248 PHE    0.5100
   3870 HZ        -66.2940   -4.5110  -59.7170 H       248 PHE   -0.5100
   3871 N         -71.1740  -10.9660  -62.5030 N.am    249 CYS   -0.4700
   3872 CA        -71.9070  -11.8620  -63.4010 C.3     249 CYS    0.3100
   3873 C         -73.4040  -11.9100  -63.0830 C.2     249 CYS    0.0700
   3874 O         -73.8700  -12.8270  -62.3960 O.2     249 CYS    0.0900
   3875 CB        -71.3030  -13.2730  -63.4430 C.3     249 CYS   -0.1000
   3876 SG        -71.7450  -14.1260  -64.9860 S.3     249 CYS    0.0900
   3877 HN        -71.2300  -11.1650  -61.5280 H       249 CYS    0.0900
   3878 HA        -71.8850  -11.4240  -64.3880 H       249 CYS   -0.0800
   3879 HB1       -71.6780  -13.8530  -62.5740 H       249 CYS    0.5100
   3880 HB2       -70.1980  -13.1960  -63.3630 H       249 CYS   -0.5100
   3881 N         -74.1680  -10.9200  -63.5880 N.am    250 PRO   -0.2900
   3882 CA        -75.6120  -10.8780  -63.3470 C.3     250 PRO    0.0000
   3883 C         -76.3760  -11.9570  -64.1210 C.2     250 PRO    0.0900
   3884 O         -77.4810  -12.3320  -63.7220 O.2     250 PRO    0.0900
   3885 CB        -76.0100   -9.4810  -63.8330 C.3     250 PRO    0.0200
   3886 CG        -74.9800   -9.1270  -64.8540 C.3     250 PRO    0.0900
   3887 CD        -73.7060   -9.7740  -64.3960 C.3     250 PRO   -0.1800
   3888 HA        -75.8270  -11.0720  -62.3080 H       250 PRO    0.0900
   3889 HB1       -75.9990   -8.7540  -62.9940 H       250 PRO    0.0900
   3890 HB2       -77.0250   -9.4940  -64.2850 H       250 PRO   -0.1800
   3891 HG1       -75.2750   -9.5120  -65.8530 H       250 PRO    0.0900
   3892 HG2       -74.8570   -8.0250  -64.9150 H       250 PRO    0.0900
   3893 HD1       -73.1010  -10.1330  -65.2540 H       250 PRO    0.5100
   3894 HD2       -73.1040   -9.0850  -63.7680 H       250 PRO   -0.5100
   3895 N         -75.7830  -12.4410  -65.2120 N.am    251 ASP   -0.4700
   3896 CA        -76.3920  -13.4740  -66.0520 C.3     251 ASP    0.3100
   3897 C         -76.1280  -14.8920  -65.5420 C.2     251 ASP    0.0700
   3898 O         -76.9430  -15.7910  -65.7610 O.2     251 ASP    0.0900
   3899 CB        -75.9180  -13.3360  -67.5030 C.3     251 ASP   -0.2800
   3900 CG        -76.4510  -12.0790  -68.1800 C.2     251 ASP    0.0900
   3901 OD1       -77.4660  -11.5160  -67.7130 O.co2   251 ASP    0.0900
   3902 OD2       -75.8530  -11.6590  -69.1940 O.co2   251 ASP    0.6200
   3903 HN        -74.8880  -12.1170  -65.5090 H       251 ASP   -0.7600
   3904 HA        -77.4650  -13.3620  -65.9950 H       251 ASP   -0.7600
   3905 HB1       -76.2630  -14.2200  -68.0800 H       251 ASP    0.5100
   3906 HB2       -74.8080  -13.3010  -67.5180 H       251 ASP   -0.5100
   3907 N         -74.9900  -15.0830  -64.8710 N.am    252 CYS   -0.4700
   3908 CA        -74.6460  -16.3540  -64.2350 C.3     252 CYS    0.3100
   3909 C         -75.6990  -16.7630  -63.2190 C.2     252 CYS    0.0700
   3910 O         -76.2490  -15.9190  -62.5100 O.2     252 CYS    0.0900
   3911 CB        -73.3110  -16.2440  -63.4980 C.3     252 CYS   -0.1000
   3912 SG        -71.8440  -16.1050  -64.5230 S.3     252 CYS    0.0900
   3913 HN        -74.3140  -14.3580  -64.7720 H       252 CYS    0.0900
   3914 HA        -74.5880  -17.1080  -65.0060 H       252 CYS   -0.0800
   3915 HB1       -73.2070  -17.1460  -62.8600 H       252 CYS    0.5100
   3916 HB2       -73.3640  -15.3510  -62.8420 H       252 CYS   -0.5100
   3917 N         -75.9760  -18.0640  -63.1480 N.am    253 SER   -0.4700
   3918 CA        -76.7990  -18.6030  -62.0740 C.3     253 SER    0.3100
   3919 C         -76.0550  -18.4170  -60.7540 C.2     253 SER    0.0700
   3920 O         -74.8230  -18.5210  -60.6980 O.2     253 SER    0.0900
   3921 CB        -77.1390  -20.0770  -62.3140 C.3     253 SER    0.0500
   3922 OG        -75.9780  -20.8320  -62.6070 O.3     253 SER    0.0900
   3923 HN        -75.6380  -18.7200  -63.8180 H       253 SER    0.0900
   3924 HA        -77.7050  -18.0160  -62.0230 H       253 SER   -0.6600
   3925 HB1       -77.8410  -20.1600  -63.1710 H       253 SER    0.4300
   3926 HB2       -77.6150  -20.5010  -61.4040 H       253 SER    0.5100
   3927 HG1       -75.4040  -20.7430  -61.8430 H       253 SER   -0.5100
   3928 N         -76.8090  -18.1230  -59.7000 N.am    254 HSP   -0.4700
   3929 CA        -76.2300  -17.7610  -58.4190 C.3     254 HSP    0.3100
   3930 C         -75.3700  -18.8800  -57.8380 C.2     254 HSP    0.0700
   3931 O         -75.6620  -20.0590  -58.0310 O.2     254 HSP    0.0900
   3932 CB        -77.3390  -17.3810  -57.4410 C.3     254 HSP   -0.0500
   3933 CG        -76.8790  -16.5090  -56.3160 C.ar    254 HSP    0.0900
   3934 CD2       -77.0280  -15.1810  -56.1020 C.ar    254 HSP    0.0900
   3935 ND1       -76.1800  -16.9960  -55.2340 N.ar    254 HSP    0.1900
   3936 CE1       -75.9120  -16.0050  -54.4030 C.ar    254 HSP    0.1300
   3937 NE2       -76.4200  -14.8940  -54.9050 N.ar    254 HSP    0.1900
   3938 HN        -77.8040  -18.1390  -59.7420 H       254 HSP   -0.5100
   3939 HA        -75.5590  -16.9290  -58.5720 H       254 HSP    0.4400
   3940 HB1       -77.7660  -18.3110  -57.0070 H       254 HSP   -0.5100
   3941 HB2       -78.1330  -16.8400  -57.9970 H       254 HSP    0.4400
   3942 HD1       -75.9180  -17.9510  -55.0980 H       254 HSP    0.3200
   3943 HD2       -77.5160  -14.4230  -56.7020 H       254 HSP    0.1800
   3944 HE1       -75.3750  -16.0880  -53.4810 H       254 HSP    0.5100
   3945 HE2       -76.3690  -13.9890  -54.4810 H       254 HSP   -0.5100
   3946 N         -74.2980  -18.4990  -57.1420 N.am    255 ALA   -0.4700
   3947 CA        -73.4570  -19.4440  -56.4220 C.3     255 ALA    0.3100
   3948 C         -74.3130  -20.2470  -55.4490 C.2     255 ALA    0.0700
   3949 O         -75.1350  -19.6650  -54.7340 O.2     255 ALA    0.0900
   3950 CB        -72.3550  -18.7110  -55.6770 C.3     255 ALA   -0.2700
   3951 HN        -74.0240  -17.5430  -57.0830 H       255 ALA    0.0900
   3952 HA        -73.0330  -20.1290  -57.1400 H       255 ALA    0.0900
   3953 HB1       -72.7960  -17.9990  -54.9460 H       255 ALA    0.0900
   3954 HB2       -71.7280  -18.1390  -56.3940 H       255 ALA    0.5100
   3955 HB3       -71.7220  -19.4380  -55.1250 H       255 ALA   -0.5100
   3956 N         -74.1390  -21.5860  -55.4340 N.am    256 PRO   -0.2900
   3957 CA        -74.9530  -22.5020  -54.6320 C.3     256 PRO    0.0000
   3958 C         -75.1620  -22.0640  -53.1880 C.2     256 PRO    0.0900
   3959 O         -74.2660  -21.4850  -52.5690 O.2     256 PRO    0.0900
   3960 CB        -74.1690  -23.8240  -54.6820 C.3     256 PRO    0.0200
   3961 CG        -72.8720  -23.5140  -55.3840 C.3     256 PRO    0.0900
   3962 CD        -73.1480  -22.3240  -56.2320 C.3     256 PRO   -0.1800
   3963 HA        -75.9550  -22.5580  -55.0290 H       256 PRO    0.0900
   3964 HB1       -74.7410  -24.5940  -55.2440 H       256 PRO    0.0900
   3965 HB2       -73.9750  -24.1990  -53.6550 H       256 PRO   -0.1800
   3966 HG1       -72.0730  -23.2900  -54.6450 H       256 PRO    0.0900
   3967 HG2       -72.5520  -24.3740  -56.0100 H       256 PRO    0.0900
   3968 HD1       -72.2380  -21.7070  -56.3830 H       256 PRO    0.5100
   3969 HD2       -73.5800  -22.6100  -57.2140 H       256 PRO   -0.5100
   3970 N         -76.3480  -22.3620  -52.6670 N.am    257 LEU   -0.4700
   3971 CA        -76.7530  -22.0010  -51.3110 C.3     257 LEU    0.3100
   3972 C         -75.8780  -22.6140  -50.2140 C.2     257 LEU    0.0700
   3973 O         -75.7270  -22.0230  -49.1420 O.2     257 LEU    0.0900
   3974 CB        -78.2240  -22.3830  -51.1070 C.3     257 LEU   -0.1800
   3975 CG        -79.0510  -21.8990  -49.9110 C.3     257 LEU    0.0900
   3976 CD1       -78.8130  -20.4290  -49.5840 C.3     257 LEU    0.0900
   3977 CD2       -80.5290  -22.1590  -50.1940 C.3     257 LEU   -0.0900
   3978 HN        -77.0320  -22.8600  -53.1940 H       257 LEU    0.0900
   3979 HA        -76.6130  -20.9390  -51.1850 H       257 LEU   -0.2700
   3980 HB1       -78.2520  -23.4900  -51.0690 H       257 LEU    0.0900
   3981 HB2       -78.7600  -22.0330  -52.0110 H       257 LEU    0.0900
   3982 HG        -78.7860  -22.5100  -49.0230 H       257 LEU    0.0900
   3983 HD11      -79.0840  -19.7950  -50.4550 H       257 LEU   -0.2700
   3984 HD12      -77.7400  -20.2630  -49.3460 H       257 LEU    0.0900
   3985 HD13      -79.4400  -20.1280  -48.7170 H       257 LEU    0.0900
   3986 HD21      -80.7030  -23.2450  -50.3480 H       257 LEU    0.0900
   3987 HD22      -80.8400  -21.6160  -51.1120 H       257 LEU    0.5100
   3988 HD23      -81.1440  -21.8200  -49.3330 H       257 LEU   -0.5100
   3989 N         -75.3040  -23.7920  -50.4710 N.am    258 TRP   -0.4700
   3990 CA        -74.4300  -24.4460  -49.4910 C.3     258 TRP    0.3100
   3991 C         -73.1000  -23.7060  -49.3740 C.2     258 TRP    0.0700
   3992 O         -72.5140  -23.6240  -48.2940 O.2     258 TRP    0.0900
   3993 CB        -74.2060  -25.9380  -49.8220 C.3     258 TRP   -0.1800
   3994 CG        -73.3490  -26.1800  -51.0380 C.ar    258 TRP    0.0900
   3995 CD1       -73.7810  -26.3970  -52.3140 C.ar    258 TRP    0.0900
   3996 CD2       -71.9140  -26.2230  -51.0900 C.ar    258 TRP   -0.0300
   3997 CE2       -71.5510  -26.4630  -52.4350 C.ar    258 TRP   -0.1500
   3998 CE3       -70.9000  -26.0730  -50.1300 C.ar    258 TRP    0.2200
   3999 NE1       -72.7090  -26.5670  -53.1580 N.ar    258 TRP   -0.5100
   4000 CZ2       -70.2180  -26.5640  -52.8460 C.ar    258 TRP    0.3700
   4001 CZ3       -69.5710  -26.1710  -50.5420 C.ar    258 TRP    0.2400
   4002 CH2       -69.2440  -26.4160  -51.8870 C.ar    258 TRP    0.1100
   4003 HN        -75.4410  -24.2750  -51.3320 H       258 TRP   -0.2500
   4004 HA        -74.8950  -24.3500  -48.5210 H       258 TRP    0.1700
   4005 HB1       -75.1940  -26.4130  -49.9960 H       258 TRP   -0.2000
   4006 HB2       -73.7150  -26.4230  -48.9520 H       258 TRP    0.1400
   4007 HD1       -74.8180  -26.4310  -52.6170 H       258 TRP   -0.2700
   4008 HE1       -72.7650  -26.7350  -54.1180 H       258 TRP    0.1600
   4009 HE3       -71.1260  -25.8860  -49.0910 H       258 TRP   -0.1400
   4010 HZ2       -69.9440  -26.7500  -53.8730 H       258 TRP    0.1400
   4011 HZ3       -68.7800  -26.0570  -49.8160 H       258 TRP    0.5100
   4012 HH2       -68.2050  -26.4910  -52.1740 H       258 TRP   -0.5100
   4013 N         -72.6290  -23.1690  -50.5030 N.am    259 LEU   -0.4700
   4014 CA        -71.4050  -22.3770  -50.5320 C.3     259 LEU    0.3100
   4015 C         -71.6220  -21.0370  -49.8250 C.2     259 LEU    0.0700
   4016 O         -70.7260  -20.5400  -49.1360 O.2     259 LEU    0.0900
   4017 CB        -70.9390  -22.1720  -51.9750 C.3     259 LEU   -0.1800
   4018 CG        -69.5890  -21.5010  -52.2450 C.3     259 LEU    0.0900
   4019 CD1       -68.4300  -22.2410  -51.5840 C.3     259 LEU    0.0900
   4020 CD2       -69.3660  -21.3770  -53.7540 C.3     259 LEU   -0.0900
   4021 HN        -73.0940  -23.2860  -51.3770 H       259 LEU    0.0900
   4022 HA        -70.6510  -22.9020  -49.9650 H       259 LEU   -0.2700
   4023 HB1       -71.7130  -21.5590  -52.4810 H       259 LEU    0.0900
   4024 HB2       -70.9030  -23.1740  -52.4500 H       259 LEU    0.0900
   4025 HG        -69.6210  -20.4610  -51.8560 H       259 LEU    0.0900
   4026 HD11      -68.3720  -23.2810  -51.9700 H       259 LEU   -0.2700
   4027 HD12      -68.5830  -22.2780  -50.4840 H       259 LEU    0.0900
   4028 HD13      -67.4730  -21.7250  -51.8110 H       259 LEU    0.0900
   4029 HD21      -70.1730  -20.7640  -54.2100 H       259 LEU    0.0900
   4030 HD22      -69.3780  -22.3850  -54.2220 H       259 LEU    0.5100
   4031 HD23      -68.3910  -20.8830  -53.9530 H       259 LEU   -0.5100
   4032 N         -72.8240  -20.4720  -49.9810 N.am    260 MET   -0.4700
   4033 CA        -73.1940  -19.2530  -49.2750 C.3     260 MET    0.3100
   4034 C         -73.0880  -19.4600  -47.7660 C.2     260 MET    0.0700
   4035 O         -72.3840  -18.7050  -47.0840 O.2     260 MET    0.0900
   4036 CB        -74.6040  -18.7740  -49.6640 C.3     260 MET   -0.1800
   4037 CG        -74.7690  -18.2760  -51.1170 C.3     260 MET    0.0900
   4038 SD        -73.6690  -16.9300  -51.6710 S.3     260 MET    0.0900
   4039 CE        -73.9920  -15.6610  -50.4470 C.3     260 MET   -0.1400
   4040 HN        -73.5170  -20.8570  -50.5850 H       260 MET    0.0900
   4041 HA        -72.4650  -18.4950  -49.5220 H       260 MET    0.0900
   4042 HB1       -74.8830  -17.9420  -48.9840 H       260 MET   -0.0900
   4043 HB2       -75.3080  -19.6190  -49.5090 H       260 MET   -0.2200
   4044 HG1       -75.8180  -17.9340  -51.2290 H       260 MET    0.0900
   4045 HG2       -74.6110  -19.1490  -51.7820 H       260 MET    0.0900
   4046 HE1       -73.7450  -16.0150  -49.4230 H       260 MET    0.0900
   4047 HE2       -75.0660  -15.3780  -50.4620 H       260 MET    0.5100
   4048 HE3       -73.3770  -14.7600  -50.6560 H       260 MET   -0.5100
   4049 N         -73.7630  -20.5010  -47.2590 N.am    261 TYR   -0.4700
   4050 CA        -73.7780  -20.8200  -45.8270 C.3     261 TYR    0.3100
   4051 C         -72.3880  -21.1020  -45.2790 C.2     261 TYR    0.0700
   4052 O         -72.0440  -20.6550  -44.1830 O.2     261 TYR    0.0900
   4053 CB        -74.6910  -22.0170  -45.5300 C.3     261 TYR   -0.1800
   4054 CG        -76.1690  -21.7690  -45.7450 C.ar    261 TYR    0.0900
   4055 CD1       -76.7740  -20.5770  -45.3330 C.ar    261 TYR    0.0900
   4056 CD2       -76.9730  -22.7440  -46.3340 C.ar    261 TYR    0.0000
   4057 CE1       -78.1390  -20.3590  -45.5230 C.ar    261 TYR   -0.1150
   4058 CE2       -78.3350  -22.5370  -46.5260 C.ar    261 TYR    0.1150
   4059 CZ        -78.9130  -21.3440  -46.1200 C.ar    261 TYR   -0.1150
   4060 OH        -80.2630  -21.1390  -46.3140 O.3     261 TYR    0.1150
   4061 HN        -74.2910  -21.1130  -47.8420 H       261 TYR    0.1100
   4062 HA        -74.1260  -19.9460  -45.2960 H       261 TYR   -0.5400
   4063 HB1       -74.5650  -22.3090  -44.4660 H       261 TYR    0.4300
   4064 HB2       -74.4060  -22.8590  -46.1940 H       261 TYR   -0.1150
   4065 HD1       -76.1750  -19.8140  -44.8600 H       261 TYR    0.1150
   4066 HD2       -76.5290  -23.6790  -46.6470 H       261 TYR   -0.1150
   4067 HE1       -78.5910  -19.4300  -45.2070 H       261 TYR    0.1150
   4068 HE2       -78.9410  -23.3030  -46.9900 H       261 TYR    0.5100
   4069 HH        -80.4820  -20.2680  -45.9750 H       261 TYR   -0.5100
   4070 N         -71.5870  -21.8410  -46.0470 N.am    262 LEU   -0.4700
   4071 CA        -70.1890  -22.1010  -45.7010 C.3     262 LEU    0.3100
   4072 C         -69.3660  -20.8110  -45.5630 C.2     262 LEU    0.0700
   4073 O         -68.6310  -20.6480  -44.5850 O.2     262 LEU    0.0900
   4074 CB        -69.5530  -23.0510  -46.7260 C.3     262 LEU   -0.1800
   4075 CG        -68.0790  -23.4380  -46.5730 C.3     262 LEU    0.0900
   4076 CD1       -67.7970  -24.1310  -45.2450 C.3     262 LEU    0.0900
   4077 CD2       -67.6290  -24.3040  -47.7480 C.3     262 LEU   -0.0900
   4078 HN        -71.9080  -22.2530  -46.8960 H       262 LEU    0.0900
   4079 HA        -70.1620  -22.5380  -44.7140 H       262 LEU   -0.2700
   4080 HB1       -69.6630  -22.5760  -47.7220 H       262 LEU    0.0900
   4081 HB2       -70.1410  -23.9920  -46.7050 H       262 LEU    0.0900
   4082 HG        -67.4580  -22.5190  -46.6380 H       262 LEU    0.0900
   4083 HD11      -68.4000  -25.0610  -45.1650 H       262 LEU   -0.2700
   4084 HD12      -68.0670  -23.4590  -44.4020 H       262 LEU    0.0900
   4085 HD13      -66.7200  -24.3990  -45.1790 H       262 LEU    0.0900
   4086 HD21      -67.7540  -23.7480  -48.7020 H       262 LEU    0.0900
   4087 HD22      -68.2440  -25.2280  -47.7940 H       262 LEU    0.5100
   4088 HD23      -66.5570  -24.5730  -47.6320 H       262 LEU   -0.5100
   4089 N         -69.5130  -19.8940  -46.5250 N.am    263 ALA   -0.4700
   4090 CA        -68.7770  -18.6200  -46.5290 C.3     263 ALA    0.3100
   4091 C         -69.2040  -17.6710  -45.4040 C.2     263 ALA    0.0700
   4092 O         -68.3580  -17.0420  -44.7660 O.2     263 ALA    0.0900
   4093 CB        -68.8950  -17.9350  -47.8910 C.3     263 ALA   -0.2700
   4094 HN        -70.1350  -20.0340  -47.2910 H       263 ALA    0.0900
   4095 HA        -67.7420  -18.8310  -46.3040 H       263 ALA    0.0900
   4096 HB1       -69.9320  -17.5670  -48.0440 H       263 ALA    0.0900
   4097 HB2       -68.6520  -18.6570  -48.7000 H       263 ALA    0.5100
   4098 HB3       -68.2000  -17.0700  -47.9400 H       263 ALA   -0.5100
   4099 N         -70.5120  -17.5830  -45.1550 N.am    264 ILE   -0.4700
   4100 CA        -71.0440  -16.7850  -44.0460 C.3     264 ILE    0.3100
   4101 C         -70.4940  -17.3040  -42.7140 C.2     264 ILE    0.0700
   4102 O         -69.9710  -16.5390  -41.9020 O.2     264 ILE    0.0900
   4103 CB        -72.6000  -16.7890  -44.0320 C.3     264 ILE   -0.0900
   4104 CG1       -73.1570  -16.0430  -45.2540 C.3     264 ILE    0.0900
   4105 CG2       -73.1330  -16.1800  -42.7350 C.3     264 ILE   -0.2700
   4106 CD        -74.5990  -16.4030  -45.6170 C.3     264 ILE    0.0900
   4107 HN        -71.1880  -18.0550  -45.7150 H       264 ILE    0.0900
   4108 HA        -70.6770  -15.7760  -44.1580 H       264 ILE    0.0900
   4109 HB        -72.9640  -17.8340  -44.1240 H       264 ILE   -0.1800
   4110 HG11      -72.5090  -16.2720  -46.1270 H       264 ILE    0.0900
   4111 HG12      -73.1120  -14.9530  -45.0480 H       264 ILE    0.0900
   4112 HG21      -72.6420  -15.2020  -42.5420 H       264 ILE   -0.2700
   4113 HG22      -72.9180  -16.8590  -41.8820 H       264 ILE    0.0900
   4114 HG23      -74.2290  -16.0180  -42.8170 H       264 ILE    0.0900
   4115 HD1       -75.2770  -16.1680  -44.7690 H       264 ILE    0.0900
   4116 HD2       -74.6730  -17.4890  -45.8400 H       264 ILE    0.5100
   4117 HD3       -74.9230  -15.8160  -46.5030 H       264 ILE   -0.5100
   4118 N         -70.6030  -18.6180  -42.5100 N.am    265 VAL   -0.4700
   4119 CA        -70.0710  -19.2930  -41.3240 C.3     265 VAL    0.3100
   4120 C         -68.5600  -19.0660  -41.1830 C.2     265 VAL    0.0700
   4121 O         -68.0610  -18.7630  -40.0930 O.2     265 VAL    0.0900
   4122 CB        -70.4260  -20.8100  -41.3530 C.3     265 VAL   -0.0900
   4123 CG1       -69.4470  -21.6520  -40.5390 C.3     265 VAL    0.0900
   4124 CG2       -71.8530  -21.0270  -40.8730 C.3     265 VAL   -0.2700
   4125 HN        -71.0610  -19.2100  -43.1690 H       265 VAL    0.0900
   4126 HA        -70.4990  -18.8240  -40.4510 H       265 VAL    0.0900
   4127 HB        -70.4140  -21.1620  -42.4060 H       265 VAL    0.0900
   4128 HG11      -69.0380  -21.0550  -39.6970 H       265 VAL   -0.2700
   4129 HG12      -68.6030  -21.9800  -41.1840 H       265 VAL    0.0900
   4130 HG13      -69.9660  -22.5420  -40.1240 H       265 VAL    0.0900
   4131 HG21      -72.5650  -20.4810  -41.5300 H       265 VAL    0.0900
   4132 HG22      -71.9660  -20.6450  -39.8360 H       265 VAL    0.5100
   4133 HG23      -72.1020  -22.1090  -40.9020 H       265 VAL   -0.5100
   4134 N         -67.8410  -19.2010  -42.2980 N.am    266 LEU   -0.4700
   4135 CA        -66.4000  -18.9780  -42.3280 C.3     266 LEU    0.3100
   4136 C         -66.0400  -17.5660  -41.8530 C.2     266 LEU    0.0700
   4137 O         -65.1310  -17.3910  -41.0500 O.2     266 LEU    0.0900
   4138 CB        -65.8590  -19.2380  -43.7380 C.3     266 LEU   -0.1800
   4139 CG        -64.4790  -19.8840  -43.8930 C.3     266 LEU    0.0900
   4140 CD1       -64.4170  -21.2640  -43.2540 C.3     266 LEU    0.0900
   4141 CD2       -64.1170  -19.9750  -45.3690 C.3     266 LEU   -0.0900
   4142 HN        -68.2580  -19.4610  -43.1650 H       266 LEU    0.0900
   4143 HA        -65.9390  -19.6480  -41.6170 H       266 LEU   -0.2700
   4144 HB1       -65.8230  -18.2600  -44.2600 H       266 LEU    0.0900
   4145 HB2       -66.5880  -19.8970  -44.2510 H       266 LEU    0.0900
   4146 HG        -63.7190  -19.2310  -43.4130 H       266 LEU    0.0900
   4147 HD11      -65.1630  -21.9380  -43.7280 H       266 LEU   -0.2700
   4148 HD12      -64.6460  -21.1900  -42.1690 H       266 LEU    0.0900
   4149 HD13      -63.4050  -21.7000  -43.3940 H       266 LEU    0.0900
   4150 HD21      -64.2690  -18.9900  -45.8610 H       266 LEU    0.0900
   4151 HD22      -64.7640  -20.7260  -45.8720 H       266 LEU    0.5100
   4152 HD23      -63.0510  -20.2660  -45.4810 H       266 LEU   -0.5100
   4153 N         -66.7800  -16.5600  -42.3250 N.am    267 SER   -0.4700
   4154 CA        -66.5530  -15.1770  -41.9110 C.3     267 SER    0.3100
   4155 C         -66.7760  -14.9740  -40.4120 C.2     267 SER    0.0700
   4156 O         -66.0540  -14.2140  -39.7630 O.2     267 SER    0.0900
   4157 CB        -67.3980  -14.2100  -42.7530 C.3     267 SER    0.0500
   4158 OG        -68.7470  -14.1450  -42.3290 O.3     267 SER    0.0900
   4159 HN        -67.5170  -16.7070  -42.9810 H       267 SER    0.0900
   4160 HA        -65.5020  -14.9600  -42.0330 H       267 SER   -0.6600
   4161 HB1       -67.3840  -14.5430  -43.8120 H       267 SER    0.4300
   4162 HB2       -66.9640  -13.1900  -42.6810 H       267 SER    0.5100
   4163 HG1       -69.0470  -15.0540  -42.2630 H       267 SER   -0.5100
   4164 N         -67.7590  -15.6790  -39.8530 N.am    268 HSD   -0.4700
   4165 CA        -68.0360  -15.5820  -38.4210 C.3     268 HSD    0.3100
   4166 C         -66.9880  -16.2680  -37.5470 C.2     268 HSD    0.0700
   4167 O         -66.7540  -15.8460  -36.4100 O.2     268 HSD    0.0900
   4168 CB        -69.4390  -16.0870  -38.1000 C.3     268 HSD   -0.0900
   4169 CG        -70.5240  -15.2580  -38.7140 C.ar    268 HSD    0.0900
   4170 CD2       -70.7110  -13.9180  -38.7390 C.ar    268 HSD    0.0900
   4171 ND1       -71.5660  -15.8050  -39.4280 N.ar    268 HSD   -0.3600
   4172 CE1       -72.3580  -14.8360  -39.8520 C.ar    268 HSD    0.3200
   4173 NE2       -71.8590  -13.6800  -39.4530 N.ar    268 HSD   -0.0500
   4174 HN        -68.3410  -16.2960  -40.3770 H       268 HSD    0.2500
   4175 HA        -67.9370  -14.5470  -38.1310 H       268 HSD    0.1300
   4176 HB1       -69.5780  -16.0840  -36.9980 H       268 HSD   -0.7000
   4177 HB2       -69.5400  -17.1270  -38.4760 H       268 HSD    0.2200
   4178 HD1       -71.6910  -16.7830  -39.5920 H       268 HSD    0.1000
   4179 HD2       -70.1320  -13.1070  -38.3150 H       268 HSD    0.5100
   4180 HE1       -73.2660  -14.9920  -40.4330 H       268 HSD   -0.5100
   4181 N         -66.3330  -17.2960  -38.0890 N.am    269 THR   -0.4700
   4182 CA        -65.2780  -17.9980  -37.3610 C.3     269 THR    0.3100
   4183 C         -63.9990  -17.1660  -37.1410 C.2     269 THR    0.0700
   4184 O         -63.1050  -17.5780  -36.3940 O.2     269 THR    0.0900
   4185 CB        -64.9620  -19.3930  -37.9620 C.3     269 THR    0.1400
   4186 CG2       -64.2030  -19.2880  -39.2600 C.3     269 THR    0.0900
   4187 OG1       -64.1650  -20.1390  -37.0390 O.3     269 THR   -0.6600
   4188 HN        -66.5330  -17.6300  -39.0070 H       269 THR    0.4300
   4189 HA        -65.6060  -18.1060  -36.3380 H       269 THR   -0.2700
   4190 HB        -65.9060  -19.9460  -38.1530 H       269 THR    0.0900
   4191 HG1       -63.4430  -19.5600  -36.7870 H       269 THR    0.0900
   4192 HG21      -63.8720  -18.2390  -39.4240 H       269 THR    0.0900
   4193 HG22      -64.8560  -19.5900  -40.1060 H       269 THR    0.5100
   4194 HG23      -63.3060  -19.9420  -39.2280 H       269 THR   -0.5100
   4195 N         -63.9160  -15.9950  -37.7710 N.am    270 ASN   -0.4700
   4196 CA        -62.8420  -15.0450  -37.4690 C.3     270 ASN    0.3100
   4197 C         -62.9410  -14.5080  -36.0470 C.2     270 ASN    0.0700
   4198 O         -61.9390  -14.1380  -35.4450 O.2     270 ASN    0.0900
   4199 CB        -62.8330  -13.8730  -38.4570 C.3     270 ASN   -0.1800
   4200 CG        -61.5760  -13.0230  -38.3370 C.2     270 ASN    0.0900
   4201 ND2       -61.7270  -11.7950  -37.8480 N.am    270 ASN    0.0900
   4202 OD1       -60.4850  -13.4680  -38.6710 O.2     270 ASN    0.5500
   4203 HN        -64.5710  -15.7150  -38.4690 H       270 ASN   -0.5500
   4204 HA        -61.9060  -15.5790  -37.5190 H       270 ASN   -0.6200
   4205 HB1       -63.7160  -13.2290  -38.2630 H       270 ASN    0.3200
   4206 HB2       -62.8920  -14.2720  -39.4920 H       270 ASN    0.3000
   4207 HD21      -62.5990  -11.5220  -37.4420 H       270 ASN    0.5100
   4208 HD22      -60.9670  -11.1450  -37.8870 H       270 ASN   -0.5100
   4209 N         -64.1620  -14.4710  -35.5160 N.am    271 SER   -0.4700
   4210 CA        -64.4200  -13.9470  -34.1710 C.3     271 SER    0.3100
   4211 C         -64.0670  -14.9160  -33.0440 C.2     271 SER    0.0700
   4212 O         -64.0410  -14.5330  -31.8730 O.2     271 SER    0.0900
   4213 CB        -65.8800  -13.4920  -34.0440 C.3     271 SER    0.0500
   4214 OG        -66.1040  -12.3050  -34.7850 O.3     271 SER    0.0900
   4215 HN        -64.9600  -14.8020  -36.0130 H       271 SER    0.0900
   4216 HA        -63.7520  -13.1150  -34.0020 H       271 SER   -0.6600
   4217 HB1       -66.1170  -13.2960  -32.9760 H       271 SER    0.4300
   4218 HB2       -66.5530  -14.2860  -34.4310 H       271 SER    0.5100
   4219 HG1       -65.5120  -11.6460  -34.4150 H       271 SER   -0.5100
   4220 N         -63.8050  -16.1750  -33.3900 N.am    272 VAL   -0.4700
   4221 CA        -63.3420  -17.1420  -32.4020 C.3     272 VAL    0.3100
   4222 C         -61.8130  -17.2780  -32.4040 C.2     272 VAL    0.0700
   4223 O         -61.1990  -17.4090  -31.3440 O.2     272 VAL    0.0900
   4224 CB        -64.0940  -18.5160  -32.4960 C.3     272 VAL   -0.0900
   4225 CG1       -64.2870  -18.9510  -33.9320 C.3     272 VAL    0.0900
   4226 CG2       -63.3840  -19.6030  -31.6850 C.3     272 VAL   -0.2700
   4227 HN        -63.9100  -16.5070  -34.3240 H       272 VAL    0.0900
   4228 HA        -63.4970  -16.7070  -31.4250 H       272 VAL    0.0900
   4229 HB        -65.0870  -18.4200  -32.0090 H       272 VAL    0.0900
   4230 HG11      -63.3020  -19.0630  -34.4330 H       272 VAL   -0.2700
   4231 HG12      -64.8800  -18.1880  -34.4810 H       272 VAL    0.0900
   4232 HG13      -64.8140  -19.9280  -33.9630 H       272 VAL    0.0900
   4233 HG21      -63.3350  -19.3100  -30.6140 H       272 VAL    0.0900
   4234 HG22      -62.3480  -19.7410  -32.0620 H       272 VAL    0.5100
   4235 HG23      -63.9420  -20.5600  -31.7650 H       272 VAL   -0.5100
   4236 N         -61.1960  -17.2180  -33.5830 N.am    273 VAL   -0.4700
   4237 CA        -59.7370  -17.3370  -33.6780 C.3     273 VAL    0.3100
   4238 C         -58.9990  -16.0070  -33.4770 C.2     273 VAL    0.0700
   4239 O         -57.9000  -15.9880  -32.9150 O.2     273 VAL    0.0900
   4240 CB        -59.2760  -18.0510  -34.9790 C.3     273 VAL   -0.0900
   4241 CG1       -59.8360  -19.4790  -35.0330 C.3     273 VAL    0.0900
   4242 CG2       -59.6740  -17.2640  -36.2290 C.3     273 VAL   -0.2700
   4243 HN        -61.6900  -17.0920  -34.4400 H       273 VAL    0.0900
   4244 HA        -59.4000  -17.8930  -32.8150 H       273 VAL    0.0900
   4245 HB        -58.1670  -18.0890  -35.0050 H       273 VAL    0.0900
   4246 HG11      -60.9470  -19.4540  -35.0160 H       273 VAL   -0.2700
   4247 HG12      -59.4810  -20.0590  -34.1550 H       273 VAL    0.0900
   4248 HG13      -59.5080  -19.9790  -35.9690 H       273 VAL    0.0900
   4249 HG21      -59.2100  -16.2540  -36.2080 H       273 VAL    0.0900
   4250 HG22      -60.7790  -17.1450  -36.2650 H       273 VAL    0.5100
   4251 HG23      -59.3250  -17.7970  -37.1390 H       273 VAL   -0.5100
   4252 N         -59.6040  -14.9000  -33.9160 N.am    274 ASN   -0.4700
   4253 CA        -59.0100  -13.5700  -33.7540 C.3     274 ASN    0.3100
   4254 C         -59.7480  -12.7540  -32.6990 C.2     274 ASN    0.0700
   4255 O         -60.9510  -12.5460  -32.8280 O.2     274 ASN    0.0900
   4256 CB        -59.0180  -12.7990  -35.0810 C.3     274 ASN   -0.1800
   4257 CG        -57.9000  -13.2200  -36.0190 C.2     274 ASN    0.0900
   4258 ND2       -58.2600  -13.5480  -37.2590 N.am    274 ASN    0.0900
   4259 OD1       -56.7250  -13.2190  -35.6520 O.2     274 ASN    0.5500
   4260 HN        -60.4890  -14.9280  -34.3730 H       274 ASN   -0.5500
   4261 HA        -57.9970  -13.6990  -33.4030 H       274 ASN   -0.6200
   4262 HB1       -58.9080  -11.7150  -34.8680 H       274 ASN    0.3200
   4263 HB2       -59.9890  -12.9750  -35.5910 H       274 ASN    0.3000
   4264 HD21      -59.2220  -13.5080  -37.5270 H       274 ASN    0.5100
   4265 HD22      -57.5680  -13.8330  -37.9220 H       274 ASN   -0.5100
   4266 N         -59.0420  -12.3020  -31.6460 N.am    275 PRO   -0.2900
   4267 CA        -57.6390  -12.5760  -31.3710 C.3     275 PRO    0.0000
   4268 C         -57.4280  -13.5870  -30.2280 C.2     275 PRO    0.0900
   4269 O         -56.5860  -13.3470  -29.3520 O.2     275 PRO    0.0900
   4270 CB        -57.1360  -11.2070  -30.9280 C.3     275 PRO    0.0200
   4271 CG        -58.3110  -10.6430  -30.1470 C.3     275 PRO    0.0900
   4272 CD        -59.5710  -11.3150  -30.6890 C.3     275 PRO   -0.1800
   4273 HA        -57.1510  -12.9830  -32.2420 H       275 PRO    0.0900
   4274 HB1       -56.8890  -10.5670  -31.8010 H       275 PRO    0.0900
   4275 HB2       -56.2340  -11.3000  -30.2850 H       275 PRO   -0.1800
   4276 HG1       -58.1930  -10.8620  -29.0640 H       275 PRO    0.0900
   4277 HG2       -58.3720   -9.5430  -30.2870 H       275 PRO    0.0900
   4278 HD1       -60.1390  -11.8290  -29.8850 H       275 PRO    0.5100
   4279 HD2       -60.2290  -10.5910  -31.2130 H       275 PRO   -0.5100
   4280 N         -58.1700  -14.6960  -30.2110 N.am    276 PHE   -0.4700
   4281 CA        -57.9260  -15.7010  -29.1810 C.3     276 PHE    0.3100
   4282 C         -56.5140  -16.2550  -29.3260 C.2     276 PHE    0.0700
   4283 O         -55.6970  -16.1220  -28.4110 O.2     276 PHE    0.0900
   4284 CB        -58.9590  -16.8390  -29.1850 C.3     276 PHE   -0.1800
   4285 CG        -58.7270  -17.8620  -28.0970 C.ar    276 PHE    0.0900
   4286 CD1       -59.0980  -17.5960  -26.7780 C.ar    276 PHE    0.0900
   4287 CD2       -58.1100  -19.0830  -28.3840 C.ar    276 PHE    0.0000
   4288 CE1       -58.8710  -18.5370  -25.7620 C.ar    276 PHE   -0.1150
   4289 CE2       -57.8820  -20.0310  -27.3800 C.ar    276 PHE    0.1150
   4290 CZ        -58.2630  -19.7560  -26.0650 C.ar    276 PHE   -0.1150
   4291 HN        -58.8940  -14.8820  -30.8710 H       276 PHE    0.1150
   4292 HA        -57.9450  -15.1950  -28.2270 H       276 PHE   -0.1150
   4293 HB1       -58.9140  -17.3740  -30.1570 H       276 PHE    0.1150
   4294 HB2       -59.9740  -16.4160  -29.0290 H       276 PHE   -0.1150
   4295 HD1       -59.5660  -16.6520  -26.5350 H       276 PHE    0.1150
   4296 HD2       -57.8050  -19.3000  -29.3970 H       276 PHE   -0.1150
   4297 HE1       -59.1680  -18.3180  -24.7470 H       276 PHE    0.1150
   4298 HE2       -57.4130  -20.9740  -27.6210 H       276 PHE    0.5100
   4299 HZ        -58.0880  -20.4830  -25.2860 H       276 PHE   -0.5100
   4300 N         -56.2320  -16.8430  -30.4920 N.am    277 ILE   -0.4700
   4301 CA        -54.9230  -17.4120  -30.8000 C.3     277 ILE    0.3100
   4302 C         -53.7810  -16.4240  -30.5490 C.2     277 ILE    0.0700
   4303 O         -52.7080  -16.8150  -30.0810 O.2     277 ILE    0.0900
   4304 CB        -54.8630  -17.9570  -32.2430 C.3     277 ILE   -0.0900
   4305 CG1       -55.9290  -19.0500  -32.4380 C.3     277 ILE    0.0900
   4306 CG2       -53.4520  -18.4780  -32.5570 C.3     277 ILE   -0.2700
   4307 CD        -55.9960  -19.6580  -33.8320 C.3     277 ILE    0.0900
   4308 HN        -56.9140  -16.9200  -31.2140 H       277 ILE    0.0900
   4309 HA        -54.7350  -18.2070  -30.0950 H       277 ILE    0.0900
   4310 HB        -55.1250  -17.1470  -32.9560 H       277 ILE   -0.1800
   4311 HG11      -56.9210  -18.6100  -32.2050 H       277 ILE    0.0900
   4312 HG12      -55.7200  -19.8670  -31.7150 H       277 ILE    0.0900
   4313 HG21      -53.1100  -19.1630  -31.7520 H       277 ILE   -0.2700
   4314 HG22      -52.7410  -17.6270  -32.6250 H       277 ILE    0.0900
   4315 HG23      -53.4610  -19.0360  -33.5180 H       277 ILE    0.0900
   4316 HD1       -55.0950  -20.2790  -34.0210 H       277 ILE    0.0900
   4317 HD2       -56.0370  -18.8500  -34.5940 H       277 ILE    0.5100
   4318 HD3       -56.8960  -20.3020  -33.9210 H       277 ILE   -0.5100
   4319 N         -54.0130  -15.1430  -30.8310 N.am    278 TYR   -0.4700
   4320 CA        -53.0020  -14.1290  -30.5590 C.3     278 TYR    0.3100
   4321 C         -52.6810  -14.0730  -29.0670 C.2     278 TYR    0.0700
   4322 O         -51.5180  -14.1890  -28.6740 O.2     278 TYR    0.0900
   4323 CB        -53.4270  -12.7510  -31.0930 C.3     278 TYR   -0.1800
   4324 CG        -52.4910  -11.6330  -30.6810 C.ar    278 TYR    0.0900
   4325 CD1       -51.2810  -11.4340  -31.3390 C.ar    278 TYR    0.0900
   4326 CD2       -52.8120  -10.7890  -29.6180 C.ar    278 TYR    0.0000
   4327 CE1       -50.4150  -10.4190  -30.9510 C.ar    278 TYR   -0.1150
   4328 CE2       -51.9520   -9.7690  -29.2240 C.ar    278 TYR    0.1150
   4329 CZ        -50.7600   -9.5930  -29.8930 C.ar    278 TYR   -0.1150
   4330 OH        -49.9120   -8.5840  -29.4960 O.3     278 TYR    0.1150
   4331 HN        -54.8680  -14.8260  -31.2310 H       278 TYR    0.1100
   4332 HA        -52.0840  -14.4440  -31.0320 H       278 TYR   -0.5400
   4333 HB1       -54.4350  -12.4990  -30.7000 H       278 TYR    0.4300
   4334 HB2       -53.4450  -12.7760  -32.2040 H       278 TYR   -0.1150
   4335 HD1       -51.0110  -12.0790  -32.1620 H       278 TYR    0.1150
   4336 HD2       -53.7450  -10.9300  -29.0910 H       278 TYR   -0.1150
   4337 HE1       -49.4790  -10.2750  -31.4710 H       278 TYR    0.1150
   4338 HE2       -52.2160   -9.1210  -28.4020 H       278 TYR    0.5100
   4339 HH        -50.3210   -8.1270  -28.7580 H       278 TYR   -0.5100
   4340 N         -53.7210  -13.9120  -28.2450 N.am    279 ALA   -0.4700
   4341 CA        -53.5820  -13.8570  -26.7890 C.3     279 ALA    0.3100
   4342 C         -53.0040  -15.1600  -26.2370 C.2     279 ALA    0.0700
   4343 O         -52.0730  -15.1400  -25.4280 O.2     279 ALA    0.0900
   4344 CB        -54.9260  -13.5400  -26.1370 C.3     279 ALA   -0.2700
   4345 HN        -54.6510  -13.8200  -28.5910 H       279 ALA    0.0900
   4346 HA        -52.8590  -13.0920  -26.5500 H       279 ALA    0.0900
   4347 HB1       -55.6690  -14.3250  -26.3930 H       279 ALA    0.0900
   4348 HB2       -55.3030  -12.5620  -26.5030 H       279 ALA    0.5100
   4349 HB3       -54.8120  -13.5080  -25.0320 H       279 ALA   -0.5100
   4350 N         -53.5430  -16.2840  -26.7100 N.am    280 TYR   -0.4700
   4351 CA        -53.1000  -17.6170  -26.3100 C.3     280 TYR    0.3100
   4352 C         -51.6010  -17.8580  -26.5260 C.2     280 TYR    0.0700
   4353 O         -51.0240  -18.7790  -25.9480 O.2     280 TYR    0.0900
   4354 CB        -53.9200  -18.6890  -27.0430 C.3     280 TYR   -0.1800
   4355 CG        -53.5390  -20.1170  -26.6960 C.ar    280 TYR    0.0900
   4356 CD1       -53.8920  -20.6780  -25.4650 C.ar    280 TYR    0.0900
   4357 CD2       -52.8320  -20.9120  -27.6040 C.ar    280 TYR    0.0000
   4358 CE1       -53.5470  -21.9870  -25.1460 C.ar    280 TYR   -0.1150
   4359 CE2       -52.4840  -22.2220  -27.2920 C.ar    280 TYR    0.1150
   4360 CZ        -52.8440  -22.7500  -26.0640 C.ar    280 TYR   -0.1150
   4361 OH        -52.5020  -24.0440  -25.7510 O.3     280 TYR    0.1150
   4362 HN        -54.2870  -16.2630  -27.3730 H       280 TYR    0.1100
   4363 HA        -53.2300  -17.7080  -25.2410 H       280 TYR   -0.5400
   4364 HB1       -53.7750  -18.5710  -28.1380 H       280 TYR    0.4300
   4365 HB2       -54.9930  -18.5660  -26.7830 H       280 TYR   -0.1150
   4366 HD1       -54.4420  -20.0850  -24.7490 H       280 TYR    0.1150
   4367 HD2       -52.5510  -20.5020  -28.5630 H       280 TYR   -0.1150
   4368 HE1       -53.8250  -22.4060  -24.1900 H       280 TYR    0.1150
   4369 HE2       -51.9360  -22.8240  -28.0030 H       280 TYR    0.5100
   4370 HH        -52.3170  -24.5090  -26.5700 H       280 TYR   -0.5100
   4371 N         -50.9750  -17.0240  -27.3540 N.am    281 ARG   -0.4700
   4372 CA        -49.5600  -17.1510  -27.6680 C.3     281 ARG    0.3100
   4373 C         -48.6880  -16.2220  -26.8320 C.2     281 ARG    0.0700
   4374 O         -47.4770  -16.1260  -27.0510 O.2     281 ARG    0.0900
   4375 CB        -49.3230  -16.9140  -29.1590 C.3     281 ARG   -0.1800
   4376 CG        -49.7230  -18.0770  -30.0570 C.3     281 ARG    0.0900
   4377 CD        -49.5120  -17.7120  -31.5180 C.3     281 ARG    0.0900
   4378 NE        -48.2500  -16.9880  -31.7070 N.pl3   281 ARG   -0.1800
   4379 CZ        -47.0710  -17.5640  -31.9350 C.cat   281 ARG    0.0900
   4380 NH1       -46.9710  -18.8830  -32.0340 N.pl3   281 ARG    0.0900
   4381 NH2       -45.9930  -16.8120  -32.0820 N.pl3   281 ARG    0.2000
   4382 HN        -51.4520  -16.2700  -27.8000 H       281 ARG    0.0900
   4383 HA        -49.2420  -18.1450  -27.3910 H       281 ARG    0.0900
   4384 HB1       -48.2420  -16.7100  -29.3120 H       281 ARG   -0.7000
   4385 HB2       -49.9050  -16.0190  -29.4660 H       281 ARG    0.4400
   4386 HG1       -50.7930  -18.3230  -29.8880 H       281 ARG    0.6400
   4387 HG2       -49.1050  -18.9660  -29.8050 H       281 ARG   -0.8000
   4388 HD1       -50.3380  -17.0560  -31.8670 H       281 ARG    0.4600
   4389 HD2       -49.4720  -18.6350  -32.1360 H       281 ARG    0.4600
   4390 HE        -48.2760  -15.9910  -31.6610 H       281 ARG   -0.8000
   4391 HH11      -47.7850  -19.4560  -31.9360 H       281 ARG    0.4600
   4392 HH12      -46.0810  -19.3050  -32.2060 H       281 ARG    0.4600
   4393 HH21      -46.0650  -15.8160  -32.0220 H       281 ARG    0.5100
   4394 HH22      -45.1050  -17.2400  -32.2550 H       281 ARG   -0.5100
   4395 N         -49.3060  -15.5200  -25.8850 N.am    282 ILE   -0.4700
   4396 CA        -48.5660  -14.8240  -24.8390 C.3     282 ILE    0.3100
   4397 C         -48.6590  -15.6950  -23.5880 C.2     282 ILE    0.0700
   4398 O         -49.7620  -16.0120  -23.1260 O.2     282 ILE    0.0900
   4399 CB        -49.1080  -13.3900  -24.5600 C.3     282 ILE   -0.0900
   4400 CG1       -48.9450  -12.4910  -25.7880 C.3     282 ILE    0.0900
   4401 CG2       -48.3880  -12.7430  -23.3800 C.3     282 ILE   -0.2700
   4402 CD        -50.2340  -12.2080  -26.5210 C.3     282 ILE    0.0900
   4403 HN        -50.3000  -15.4380  -25.8490 H       282 ILE    0.0900
   4404 HA        -47.5340  -14.7690  -25.1540 H       282 ILE    0.0900
   4405 HB        -50.1940  -13.4480  -24.3370 H       282 ILE   -0.1800
   4406 HG11      -48.2410  -12.9840  -26.4920 H       282 ILE    0.0900
   4407 HG12      -48.5080  -11.5250  -25.4600 H       282 ILE    0.0900
   4408 HG21      -47.3000  -12.6660  -23.5900 H       282 ILE   -0.2700
   4409 HG22      -48.5310  -13.3580  -22.4660 H       282 ILE    0.0900
   4410 HG23      -48.7880  -11.7200  -23.2080 H       282 ILE    0.0900
   4411 HD1       -50.8830  -11.5440  -25.9100 H       282 ILE    0.0900
   4412 HD2       -50.7780  -13.1570  -26.7120 H       282 ILE    0.5100
   4413 HD3       -50.0170  -11.7000  -27.4860 H       282 ILE   -0.5100
   4414 N         -47.5040  -16.1000  -23.0530 N.am    283 ARG   -0.4700
   4415 CA        -47.4600  -17.0150  -21.9060 C.3     283 ARG    0.3100
   4416 C         -48.3190  -16.5430  -20.7310 C.2     283 ARG    0.0700
   4417 O         -49.1090  -17.3160  -20.1870 O.2     283 ARG    0.0900
   4418 CB        -46.0130  -17.3060  -21.4660 C.3     283 ARG   -0.1800
   4419 CG        -45.1290  -16.0830  -21.2210 C.3     283 ARG    0.0900
   4420 CD        -43.7830  -16.4690  -20.6160 C.3     283 ARG    0.0900
   4421 NE        -43.8880  -16.7830  -19.1880 N.pl3   283 ARG   -0.1800
   4422 CZ        -44.0230  -18.0090  -18.6850 C.cat   283 ARG    0.0900
   4423 NH1       -44.0710  -19.0700  -19.4820 N.pl3   283 ARG    0.0900
   4424 NH2       -44.1100  -18.1750  -17.3720 N.pl3   283 ARG    0.2000
   4425 HN        -46.6220  -15.8010  -23.4080 H       283 ARG    0.0900
   4426 HA        -47.9510  -17.9320  -22.1960 H       283 ARG    0.0900
   4427 HB1       -45.5340  -17.9220  -22.2550 H       283 ARG   -0.7000
   4428 HB2       -46.0540  -17.8930  -20.5250 H       283 ARG    0.4400
   4429 HG1       -45.6530  -15.3910  -20.5270 H       283 ARG    0.6400
   4430 HG2       -44.9580  -15.5620  -22.1860 H       283 ARG   -0.8000
   4431 HD1       -43.0690  -15.6240  -20.7230 H       283 ARG    0.4600
   4432 HD2       -43.3870  -17.3710  -21.1300 H       283 ARG    0.4600
   4433 HE        -43.8580  -16.0200  -18.5430 H       283 ARG   -0.8000
   4434 HH11      -44.0060  -18.9550  -20.4730 H       283 ARG    0.4600
   4435 HH12      -44.1710  -19.9850  -19.0910 H       283 ARG    0.4600
   4436 HH21      -44.3590  -19.0670  -16.9960 H       283 ARG    0.5100
   4437 HH22      -43.9280  -17.4070  -16.7590 H       283 ARG   -0.5100
   4438 N         -48.1800  -15.2630  -20.3780 N.am    284 GLU   -0.4700
   4439 CA        -48.9200  -14.6440  -19.2810 C.3     284 GLU    0.3100
   4440 C         -50.4370  -14.8160  -19.4200 C.2     284 GLU    0.0700
   4441 O         -51.1300  -15.0780  -18.4340 O.2     284 GLU    0.0900
   4442 CB        -48.5540  -13.1610  -19.1740 C.3     284 GLU   -0.1800
   4443 CG        -48.7420  -12.5560  -17.7810 C.3     284 GLU    0.0900
   4444 CD        -47.6050  -12.8830  -16.8170 C.2     284 GLU    0.0900
   4445 OE1       -46.4440  -13.0080  -17.2700 O.co2   284 GLU   -0.2800
   4446 OE2       -47.8780  -13.0050  -15.6000 O.co2   284 GLU    0.0900
   4447 HN        -47.5500  -14.6590  -20.8590 H       284 GLU    0.0900
   4448 HA        -48.6670  -15.1620  -18.3680 H       284 GLU    0.6200
   4449 HB1       -49.1860  -12.5930  -19.8890 H       284 GLU   -0.7600
   4450 HB2       -47.4880  -13.0430  -19.4640 H       284 GLU   -0.7600
   4451 HG1       -49.6880  -12.9450  -17.3500 H       284 GLU    0.5100
   4452 HG2       -48.8110  -11.4520  -17.8790 H       284 GLU   -0.5100
   4453 N         -50.9470  -14.6760  -20.6440 N.am    285 PHE   -0.4700
   4454 CA        -52.3450  -14.9710  -20.9370 C.3     285 PHE    0.3100
   4455 C         -52.6290  -16.4610  -20.8100 C.2     285 PHE    0.0700
   4456 O         -53.6310  -16.8620  -20.2160 O.2     285 PHE    0.0900
   4457 CB        -52.7210  -14.5110  -22.3520 C.3     285 PHE   -0.1800
   4458 CG        -53.3570  -13.1540  -22.4090 C.ar    285 PHE    0.0900
   4459 CD1       -54.7210  -12.9960  -22.1690 C.ar    285 PHE    0.0900
   4460 CD2       -52.5990  -12.0310  -22.7260 C.ar    285 PHE    0.0000
   4461 CE1       -55.3160  -11.7340  -22.2250 C.ar    285 PHE   -0.1150
   4462 CE2       -53.1840  -10.7670  -22.7860 C.ar    285 PHE    0.1150
   4463 CZ        -54.5420  -10.6170  -22.5360 C.ar    285 PHE   -0.1150
   4464 HN        -50.3960  -14.3630  -21.4130 H       285 PHE    0.1150
   4465 HA        -52.9530  -14.4600  -20.2040 H       285 PHE   -0.1150
   4466 HB1       -53.4480  -15.2300  -22.7870 H       285 PHE    0.1150
   4467 HB2       -51.8050  -14.4680  -22.9770 H       285 PHE   -0.1150
   4468 HD1       -55.3260  -13.8610  -21.9370 H       285 PHE    0.1150
   4469 HD2       -51.5430  -12.1400  -22.9280 H       285 PHE   -0.1150
   4470 HE1       -56.3720  -11.6240  -22.0280 H       285 PHE    0.1150
   4471 HE2       -52.5810   -9.9030  -23.0260 H       285 PHE    0.5100
   4472 HZ        -54.9970   -9.6390  -22.5830 H       285 PHE   -0.5100
   4473 N         -51.7350  -17.2740  -21.3770 N.am    286 ARG   -0.4700
   4474 CA        -51.9180  -18.7240  -21.4550 C.3     286 ARG    0.3100
   4475 C         -51.9450  -19.3860  -20.0770 C.2     286 ARG    0.0700
   4476 O         -52.7250  -20.3080  -19.8460 O.2     286 ARG    0.0900
   4477 CB        -50.8290  -19.3490  -22.3340 C.3     286 ARG   -0.1800
   4478 CG        -51.0920  -20.7950  -22.7460 C.3     286 ARG    0.0900
   4479 CD        -50.0330  -21.3220  -23.7090 C.3     286 ARG    0.0900
   4480 NE        -48.6820  -21.2300  -23.1490 N.pl3   286 ARG   -0.1800
   4481 CZ        -47.7740  -20.3310  -23.5180 C.cat   286 ARG    0.0900
   4482 NH1       -48.0500  -19.4340  -24.4570 N.pl3   286 ARG    0.0900
   4483 NH2       -46.5790  -20.3270  -22.9450 N.pl3   286 ARG    0.2000
   4484 HN        -50.8930  -16.9240  -21.7790 H       286 ARG    0.0900
   4485 HA        -52.8960  -18.9180  -21.8700 H       286 ARG    0.0900
   4486 HB1       -49.8700  -19.3150  -21.7760 H       286 ARG   -0.7000
   4487 HB2       -50.7320  -18.7360  -23.2560 H       286 ARG    0.4400
   4488 HG1       -52.0860  -20.8530  -23.2370 H       286 ARG    0.6400
   4489 HG2       -51.1020  -21.4320  -21.8370 H       286 ARG   -0.8000
   4490 HD1       -50.0500  -20.7260  -24.6470 H       286 ARG    0.4600
   4491 HD2       -50.2320  -22.3910  -23.9320 H       286 ARG    0.4600
   4492 HE        -48.4260  -21.8870  -22.4410 H       286 ARG   -0.8000
   4493 HH11      -48.9490  -19.4300  -24.8960 H       286 ARG    0.4600
   4494 HH12      -47.3590  -18.7630  -24.7270 H       286 ARG    0.4600
   4495 HH21      -46.3610  -20.9990  -22.2360 H       286 ARG    0.5100
   4496 HH22      -45.8940  -19.6520  -23.2200 H       286 ARG   -0.5100
   4497 N         -51.0990  -18.9040  -19.1660 N.am    287 GLN   -0.4700
   4498 CA        -51.0570  -19.4190  -17.7990 C.3     287 GLN    0.3100
   4499 C         -52.3030  -19.0300  -17.0090 C.2     287 GLN    0.0700
   4500 O         -52.8550  -19.8470  -16.2690 O.2     287 GLN    0.0900
   4501 CB        -49.7820  -18.9650  -17.0770 C.3     287 GLN   -0.1800
   4502 CG        -48.5100  -19.6390  -17.5970 C.3     287 GLN    0.0900
   4503 CD        -47.2930  -19.4390  -16.7020 C.2     287 GLN    0.0900
   4504 NE2       -47.2530  -18.5050  -15.8760 N.am    287 GLN   -0.1800
   4505 OE1       -46.3040  -20.2920  -16.8580 O.2     287 GLN    0.0900
   4506 HN        -50.4570  -18.1710  -19.3780 H       287 GLN    0.0900
   4507 HA        -51.0940  -20.4970  -17.8490 H       287 GLN    0.5500
   4508 HB1       -49.8880  -19.1940  -15.9950 H       287 GLN   -0.5500
   4509 HB2       -49.6770  -17.8670  -17.2030 H       287 GLN   -0.6200
   4510 HG1       -48.2740  -19.2260  -18.6000 H       287 GLN    0.3200
   4511 HG2       -48.6990  -20.7300  -17.6870 H       287 GLN    0.3000
   4512 HE21      -46.5210  -18.4720  -15.1950 H       287 GLN    0.5100
   4513 HE22      -47.9510  -17.7900  -15.8950 H       287 GLN   -0.5100
   4514 N         -52.7450  -17.7820  -17.1800 N.am    288 THR   -0.4700
   4515 CA        -53.9560  -17.2690  -16.5380 C.3     288 THR    0.3100
   4516 C         -55.1980  -18.0050  -17.0370 C.2     288 THR    0.0700
   4517 O         -56.1300  -18.2530  -16.2700 O.2     288 THR    0.0900
   4518 CB        -54.1040  -15.7460  -16.7430 C.3     288 THR    0.1400
   4519 CG2       -55.2580  -15.1850  -15.9120 C.3     288 THR    0.0900
   4520 OG1       -52.8910  -15.0860  -16.3540 O.3     288 THR   -0.6600
   4521 HN        -52.2600  -17.1340  -17.7620 H       288 THR    0.4300
   4522 HA        -53.8940  -17.4980  -15.4840 H       288 THR   -0.2700
   4523 HB        -54.3080  -15.5260  -17.8130 H       288 THR    0.0900
   4524 HG1       -52.3460  -15.0490  -17.1440 H       288 THR    0.0900
   4525 HG21      -55.0780  -15.3750  -14.8310 H       288 THR    0.0900
   4526 HG22      -56.2100  -15.6780  -16.2040 H       288 THR    0.5100
   4527 HG23      -55.3410  -14.0890  -16.0690 H       288 THR   -0.5100
   4528 N         -55.1970  -18.3710  -18.3210 N.am    289 PHE   -0.4700
   4529 CA        -56.2630  -19.1890  -18.8980 C.3     289 PHE    0.3100
   4530 C         -56.3660  -20.5390  -18.2010 C.2     289 PHE    0.0700
   4531 O         -57.4620  -21.0770  -18.0340 O.2     289 PHE    0.0900
   4532 CB        -56.0430  -19.4300  -20.3990 C.3     289 PHE   -0.1800
   4533 CG        -56.3290  -18.2380  -21.2730 C.ar    289 PHE    0.0900
   4534 CD1       -57.1750  -17.2160  -20.8500 C.ar    289 PHE    0.0900
   4535 CD2       -55.7750  -18.1600  -22.5490 C.ar    289 PHE    0.0000
   4536 CE1       -57.4390  -16.1220  -21.6730 C.ar    289 PHE   -0.1150
   4537 CE2       -56.0350  -17.0710  -23.3790 C.ar    289 PHE    0.1150
   4538 CZ        -56.8700  -16.0510  -22.9390 C.ar    289 PHE   -0.1150
   4539 HN        -54.4690  -18.1010  -18.9460 H       289 PHE    0.1150
   4540 HA        -57.1980  -18.6730  -18.7390 H       289 PHE   -0.1150
   4541 HB1       -56.7120  -20.2490  -20.7370 H       289 PHE    0.1150
   4542 HB2       -54.9810  -19.7100  -20.5690 H       289 PHE   -0.1150
   4543 HD1       -57.6330  -17.2710  -19.8740 H       289 PHE    0.1150
   4544 HD2       -55.1330  -18.9550  -22.8990 H       289 PHE   -0.1150
   4545 HE1       -58.0860  -15.3290  -21.3260 H       289 PHE    0.1150
   4546 HE2       -55.5900  -17.0210  -24.3620 H       289 PHE    0.5100
   4547 HZ        -57.0760  -15.2060  -23.5800 H       289 PHE   -0.5100
   4548 N         -55.2140  -21.0910  -17.8100 N.am    290 ARG   -0.4700
   4549 CA        -55.1670  -22.3910  -17.1450 C.3     290 ARG    0.3100
   4550 C         -55.7990  -22.3290  -15.7620 C.2     290 ARG    0.0700
   4551 O         -56.6360  -23.1640  -15.4320 O.2     290 ARG    0.0900
   4552 CB        -53.7350  -22.9400  -17.0780 C.3     290 ARG   -0.1800
   4553 CG        -53.1590  -23.3330  -18.4410 C.3     290 ARG    0.0900
   4554 CD        -52.0770  -24.4080  -18.3340 C.3     290 ARG    0.0900
   4555 NE        -50.9340  -23.9860  -17.5200 N.pl3   290 ARG   -0.1800
   4556 CZ        -49.8650  -23.3460  -17.9880 C.cat   290 ARG    0.0900
   4557 NH1       -49.7680  -23.0350  -19.2760 N.pl3   290 ARG    0.0900
   4558 NH2       -48.8850  -23.0140  -17.1590 N.pl3   290 ARG    0.2000
   4559 HN        -54.3350  -20.6410  -17.9540 H       290 ARG    0.0900
   4560 HA        -55.7980  -23.0690  -17.7000 H       290 ARG    0.0900
   4561 HB1       -53.7320  -23.8370  -16.4230 H       290 ARG   -0.7000
   4562 HB2       -53.0810  -22.1630  -16.6290 H       290 ARG    0.4400
   4563 HG1       -52.7200  -22.4300  -18.9170 H       290 ARG    0.6400
   4564 HG2       -53.9810  -23.7130  -19.0820 H       290 ARG   -0.8000
   4565 HD1       -51.6940  -24.6490  -19.3490 H       290 ARG    0.4600
   4566 HD2       -52.5050  -25.3180  -17.8620 H       290 ARG    0.4600
   4567 HE        -50.9580  -24.1940  -16.5430 H       290 ARG   -0.8000
   4568 HH11      -50.5030  -23.2830  -19.9080 H       290 ARG    0.4600
   4569 HH12      -48.9590  -22.5540  -19.6150 H       290 ARG    0.4600
   4570 HH21      -48.9510  -23.2450  -16.1880 H       290 ARG    0.5100
   4571 HH22      -48.0790  -22.5320  -17.5050 H       290 ARG   -0.5100
   4572 N         -55.4280  -21.3140  -14.9770 N.am    291 LYS   -0.4700
   4573 CA        -56.0000  -21.0850  -13.6440 C.3     291 LYS    0.3100
   4574 C         -57.5280  -20.9850  -13.6470 C.2     291 LYS    0.0700
   4575 O         -58.1840  -21.4120  -12.6930 O.2     291 LYS    0.0900
   4576 CB        -55.4170  -19.8220  -12.9990 C.3     291 LYS   -0.1800
   4577 CG        -53.8950  -19.7350  -13.0020 C.3     291 LYS    0.0900
   4578 CD        -53.3570  -18.9220  -11.8180 C.3     291 LYS    0.0900
   4579 CE        -53.7720  -17.4520  -11.8600 C.3     291 LYS   -0.1800
   4580 NZ        -53.1630  -16.7050  -13.0010 N.4     291 LYS    0.0900
   4581 HN        -54.7370  -20.6560  -15.2670 H       291 LYS    0.0900
   4582 HA        -55.7790  -21.9490  -13.0360 H       291 LYS   -0.1800
   4583 HB1       -55.7640  -19.7800  -11.9450 H       291 LYS    0.0900
   4584 HB2       -55.8150  -18.9400  -13.5440 H       291 LYS    0.0900
   4585 HG1       -53.5630  -19.2560  -13.9470 H       291 LYS    0.2100
   4586 HG2       -53.4750  -20.7630  -12.9530 H       291 LYS    0.0500
   4587 HD1       -52.2490  -18.9780  -11.8220 H       291 LYS    0.0500
   4588 HD2       -53.7370  -19.3710  -10.8760 H       291 LYS   -0.3000
   4589 HE1       -53.4470  -16.9500  -10.9240 H       291 LYS    0.3300
   4590 HE2       -54.8750  -17.3820  -11.9690 H       291 LYS    0.3300
   4591 HZ1       -53.4570  -17.1410  -13.8980 H       291 LYS    0.3300
   4592 HZ2       -52.1270  -16.7370  -12.9230 H       291 LYS    0.5100
   4593 HZ3       -53.4810  -15.7150  -12.9750 H       291 LYS   -0.5100
   4594 N         -58.0910  -20.4190  -14.7170 N.am    292 ILE   -0.4700
   4595 CA        -59.5380  -20.2160  -14.8220 C.3     292 ILE    0.3100
   4596 C         -60.2820  -21.5080  -15.1800 C.2     292 ILE    0.0700
   4597 O         -61.2630  -21.8670  -14.5200 O.2     292 ILE    0.0900
   4598 CB        -59.8900  -19.0610  -15.8020 C.3     292 ILE   -0.0900
   4599 CG1       -59.3460  -17.7300  -15.2640 C.3     292 ILE    0.0900
   4600 CG2       -61.4030  -18.9690  -16.0270 C.3     292 ILE   -0.2700
   4601 CD        -59.1660  -16.6400  -16.3160 C.3     292 ILE    0.0900
   4602 HN        -57.5510  -20.1100  -15.4950 H       292 ILE    0.0900
   4603 HA        -59.9110  -19.9900  -13.8340 H       292 ILE    0.0900
   4604 HB        -59.3860  -19.2410  -16.7750 H       292 ILE   -0.1800
   4605 HG11      -58.3590  -17.9230  -14.7910 H       292 ILE    0.0900
   4606 HG12      -60.0480  -17.3540  -14.4900 H       292 ILE    0.0900
   4607 HG21      -61.9340  -18.9600  -15.0510 H       292 ILE   -0.2700
   4608 HG22      -61.7510  -19.8460  -16.6130 H       292 ILE    0.0900
   4609 HG23      -61.6480  -18.0330  -16.5720 H       292 ILE    0.0900
   4610 HD1       -60.1570  -16.2810  -16.6670 H       292 ILE    0.0900
   4611 HD2       -58.6060  -17.0430  -17.1860 H       292 ILE    0.5100
   4612 HD3       -58.6120  -15.7810  -15.8800 H       292 ILE   -0.5100
   4613 N         -59.8120  -22.2050  -16.2190 N.am    293 ILE   -0.4700
   4614 CA        -60.4130  -23.4750  -16.6400 C.3     293 ILE    0.3100
   4615 C         -60.1360  -24.5720  -15.6020 C.2     293 ILE    0.0700
   4616 O         -60.9580  -25.4700  -15.4070 O.2     293 ILE    0.0900
   4617 CB        -59.9370  -23.9170  -18.0540 C.3     293 ILE   -0.0900
   4618 CG1       -60.0280  -22.7510  -19.0470 C.3     293 ILE    0.0900
   4619 CG2       -60.7620  -25.1030  -18.5690 C.3     293 ILE   -0.2700
   4620 CD        -59.1940  -22.9300  -20.3070 C.3     293 ILE    0.0900
   4621 HN        -59.0320  -21.8910  -16.7550 H       293 ILE    0.0900
   4622 HA        -61.4840  -23.3460  -16.6380 H       293 ILE    0.0900
   4623 HB        -58.8660  -24.2100  -18.0040 H       293 ILE   -0.1800
   4624 HG11      -59.6900  -21.8270  -18.5320 H       293 ILE    0.0900
   4625 HG12      -61.0900  -22.6290  -19.3460 H       293 ILE    0.0900
   4626 HG21      -61.8350  -24.8220  -18.6330 H       293 ILE   -0.2700
   4627 HG22      -60.6620  -25.9630  -17.8730 H       293 ILE    0.0900
   4628 HG23      -60.4110  -25.3970  -19.5810 H       293 ILE    0.0900
   4629 HD1       -59.5200  -23.8400  -20.8550 H       293 ILE    0.0900
   4630 HD2       -58.1220  -23.0450  -20.0370 H       293 ILE    0.5100
   4631 HD3       -59.3210  -22.0500  -20.9730 H       293 ILE   -0.5100
   4632 N         -58.9840  -24.4800  -14.9330 N.am    294 ARG   -0.4700
   4633 CA        -58.6270  -25.3820  -13.8370 C.3     294 ARG    0.3100
   4634 C         -59.6580  -25.2770  -12.7150 C.2     294 ARG    0.0700
   4635 O         -60.3110  -26.2660  -12.3690 O.2     294 ARG    0.0900
   4636 CB        -57.2200  -25.0540  -13.3150 C.3     294 ARG   -0.1800
   4637 CG        -56.5570  -26.1400  -12.4740 C.3     294 ARG    0.0900
   4638 CD        -55.0320  -25.9830  -12.4600 C.3     294 ARG    0.0900
   4639 NE        -54.5850  -24.7710  -11.7600 N.pl3   294 ARG   -0.1800
   4640 CZ        -54.0110  -24.7520  -10.5550 C.cat   294 ARG    0.0900
   4641 NH1       -53.7980  -25.8780   -9.8840 N.pl3   294 ARG    0.0900
   4642 NH2       -53.6450  -23.5970  -10.0200 N.pl3   294 ARG    0.2000
   4643 HN        -58.3060  -23.7840  -15.1540 H       294 ARG    0.0900
   4644 HA        -58.6640  -26.3960  -14.2100 H       294 ARG    0.0900
   4645 HB1       -57.2900  -24.1340  -12.6960 H       294 ARG   -0.7000
   4646 HB2       -56.5680  -24.8520  -14.1900 H       294 ARG    0.4400
   4647 HG1       -56.8170  -27.1340  -12.8920 H       294 ARG    0.6400
   4648 HG2       -56.9380  -26.0770  -11.4320 H       294 ARG   -0.8000
   4649 HD1       -54.6580  -25.9200  -13.5040 H       294 ARG    0.4600
   4650 HD2       -54.5760  -26.8530  -11.9420 H       294 ARG    0.4600
   4651 HE        -54.7210  -23.8950  -12.2200 H       294 ARG   -0.8000
   4652 HH11      -54.0680  -26.7550  -10.2790 H       294 ARG    0.4600
   4653 HH12      -53.3670  -25.8470   -8.9820 H       294 ARG    0.4600
   4654 HH21      -53.7990  -22.7440  -10.5190 H       294 ARG    0.5100
   4655 HH22      -53.2150  -23.5780   -9.1170 H       294 ARG   -0.5100
   4656 N         -59.8230  -24.0620  -12.1840 N.am    295 SER   -0.4700
   4657 CA        -60.7800  -23.7780  -11.1130 C.3     295 SER    0.3100
   4658 C         -62.2200  -24.0890  -11.5060 C.2     295 SER    0.0700
   4659 O         -63.0780  -24.2700  -10.6420 O.2     295 SER    0.0900
   4660 CB        -60.6660  -22.3190  -10.6630 C.3     295 SER    0.0500
   4661 OG        -59.3730  -22.0480  -10.1480 O.3     295 SER    0.0900
   4662 HN        -59.2910  -23.2810  -12.4990 H       295 SER    0.0900
   4663 HA        -60.5670  -24.4420  -10.2890 H       295 SER   -0.6600
   4664 HB1       -61.4140  -22.1150   -9.8680 H       295 SER    0.4300
   4665 HB2       -60.8520  -21.6470  -11.5280 H       295 SER    0.5100
   4666 HG1       -58.8460  -21.7600  -10.8960 H       295 SER   -0.5100
   4667 N         -62.4780  -24.1470  -12.8100 N.am    296 HSE   -0.4700
   4668 CA        -63.7860  -24.5240  -13.3300 C.3     296 HSE    0.3100
   4669 C         -63.9790  -26.0390  -13.2750 C.2     296 HSE    0.0700
   4670 O         -65.1040  -26.5200  -13.1400 O.2     296 HSE    0.0900
   4671 CB        -63.9690  -24.0070  -14.7620 C.3     296 HSE   -0.0800
   4672 CG        -65.1960  -24.5320  -15.4460 C.ar    296 HSE    0.0900
   4673 CD2       -65.3530  -25.5380  -16.3360 C.ar    296 HSE    0.0900
   4674 ND1       -66.4500  -24.0040  -15.2280 N.ar    296 HSE   -0.7000
   4675 CE1       -67.3310  -24.6660  -15.9600 C.ar    296 HSE    0.2200
   4676 NE2       -66.6930  -25.6010  -16.6410 N.ar    296 HSE    0.2500
   4677 HN        -61.7850  -23.9330  -13.4930 H       296 HSE    0.1300
   4678 HA        -64.5380  -24.1030  -12.6800 H       296 HSE   -0.3600
   4679 HB1       -63.0830  -24.3020  -15.3630 H       296 HSE    0.3200
   4680 HB2       -64.0370  -22.8980  -14.7340 H       296 HSE   -0.0500
   4681 HD2       -64.6120  -26.2010  -16.7650 H       296 HSE    0.0900
   4682 HE1       -68.4050  -24.4890  -16.0090 H       296 HSE    0.5100
   4683 HE2       -67.1030  -26.2550  -17.2770 H       296 HSE   -0.5100
   4684 N         -62.8790  -26.7870  -13.3750 N.am    297 VAL   -0.4700
   4685 CA        -62.9290  -28.2530  -13.3710 C.3     297 VAL    0.3100
   4686 C         -62.8750  -28.8380  -11.9470 C.2     297 VAL    0.0700
   4687 O         -63.6170  -29.7760  -11.6290 O.2     297 VAL    0.0900
   4688 CB        -61.8530  -28.8730  -14.3120 C.3     297 VAL   -0.0900
   4689 CG1       -61.7440  -30.3830  -14.1280 C.3     297 VAL    0.0900
   4690 CG2       -62.1780  -28.5480  -15.7680 C.3     297 VAL   -0.2700
   4691 HN        -61.9720  -26.3810  -13.4580 H       297 VAL    0.0900
   4692 HA        -63.9170  -28.5490  -13.6920 H       297 VAL    0.0900
   4693 HB        -60.8680  -28.4090  -14.0910 H       297 VAL    0.0900
   4694 HG11      -62.7520  -30.8470  -14.1770 H       297 VAL   -0.2700
   4695 HG12      -61.2970  -30.6120  -13.1380 H       297 VAL    0.0900
   4696 HG13      -61.1130  -30.8180  -14.9330 H       297 VAL    0.0900
   4697 HG21      -62.1960  -27.4470  -15.9190 H       297 VAL    0.0900
   4698 HG22      -63.1760  -28.9570  -16.0320 H       297 VAL    0.5100
   4699 HG23      -61.4050  -28.9850  -16.4350 H       297 VAL   -0.5100
   4700 N         -62.0250  -28.2720  -11.0850 N.am    298 LEU   -0.4700
   4701 CA        -61.9790  -28.6740   -9.6740 C.3     298 LEU    0.3100
   4702 C         -63.1770  -28.1550   -8.8610 C.2     298 LEU    0.0700
   4703 O         -63.1550  -28.1610   -7.6270 O.2     298 LEU    0.0900
   4704 CB        -60.6330  -28.3030   -9.0150 C.3     298 LEU   -0.1800
   4705 CG        -60.0380  -26.8870   -9.0190 C.3     298 LEU    0.0900
   4706 CD1       -60.6540  -25.9770   -7.9560 C.3     298 LEU    0.0900
   4707 CD2       -58.5340  -26.9810   -8.8140 C.3     298 LEU   -0.0900
   4708 HN        -61.3890  -27.5550  -11.3600 H       298 LEU    0.0900
   4709 HA        -62.1290  -29.7420   -9.6310 H       298 LEU   -0.2700
   4710 HB1       -59.8740  -28.9500   -9.4960 H       298 LEU    0.0900
   4711 HB2       -60.7340  -28.5840   -7.9490 H       298 LEU    0.0900
   4712 HG        -60.2060  -26.4330  -10.0180 H       298 LEU    0.0900
   4713 HD11      -60.4870  -26.4030   -6.9440 H       298 LEU   -0.2700
   4714 HD12      -61.7490  -25.8840   -8.1250 H       298 LEU    0.0900
   4715 HD13      -60.1820  -24.9720   -8.0000 H       298 LEU    0.0900
   4716 HD21      -58.0740  -27.5770   -9.6310 H       298 LEU    0.0900
   4717 HD22      -58.3140  -27.4780   -7.8460 H       298 LEU    0.5100
   4718 HD23      -58.0870  -25.9640   -8.8230 H       298 LEU   -0.5100
   4719 N         -64.2230  -27.7210   -9.5680 N.am    299 ARG   -0.4700
   4720 CA        -65.4640  -27.2570   -8.9560 C.3     299 ARG    0.3100
   4721 C         -66.7110  -27.7750   -9.6750 C.2     299 ARG    0.0700
   4722 O         -67.8330  -27.5810   -9.1990 O.2     299 ARG    0.0900
   4723 CB        -65.4930  -25.7260   -8.8750 C.3     299 ARG   -0.1800
   4724 CG        -64.9590  -25.1660   -7.5640 C.3     299 ARG    0.0900
   4725 CD        -65.1280  -23.6560   -7.4920 C.3     299 ARG    0.0900
   4726 NE        -63.9060  -22.9470   -7.8810 N.pl3   299 ARG   -0.1800
   4727 CZ        -63.0380  -22.4150   -7.0210 C.cat   299 ARG    0.0900
   4728 NH1       -63.2460  -22.4960   -5.7120 N.pl3   299 ARG    0.0900
   4729 NH2       -61.9570  -21.7930   -7.4740 N.pl3   299 ARG    0.2000
   4730 HN        -64.2030  -27.6960  -10.5640 H       299 ARG    0.0900
   4731 HA        -65.5280  -27.6850   -7.9670 H       299 ARG    0.0900
   4732 HB1       -66.5440  -25.3870   -9.0000 H       299 ARG   -0.7000
   4733 HB2       -64.8820  -25.3180   -9.7070 H       299 ARG    0.4400
   4734 HG1       -63.8810  -25.4160   -7.4750 H       299 ARG    0.6400
   4735 HG2       -65.5070  -25.6340   -6.7190 H       299 ARG   -0.8000
   4736 HD1       -65.3750  -23.3570   -6.4510 H       299 ARG    0.4600
   4737 HD2       -65.9370  -23.3370   -8.1830 H       299 ARG    0.4600
   4738 HE        -63.7100  -22.8560   -8.8570 H       299 ARG   -0.8000
   4739 HH11      -64.0600  -22.9600   -5.3620 H       299 ARG    0.4600
   4740 HH12      -62.5870  -22.0940   -5.0750 H       299 ARG    0.4600
   4741 HH21      -61.7950  -21.7240   -8.4590 H       299 ARG    0.5100
   4742 HH22      -61.3040  -21.3930   -6.8310 H       299 ARG   -0.5100
   4743 N         -66.5130  -28.4340  -10.8190 N.am    300 GLN   -0.4700
   4744 CA        -67.6090  -29.0570  -11.5640 C.3     300 GLN    0.3100
   4745 C         -67.5750  -30.5760  -11.4560 C.2     300 GLN    0.0700
   4746 O         -68.6050  -31.2420  -11.5830 O.2     300 GLN    0.0900
   4747 CB        -67.5850  -28.6360  -13.0380 C.3     300 GLN   -0.1800
   4748 CG        -68.3020  -27.3190  -13.3330 C.3     300 GLN    0.0900
   4749 CD        -69.8210  -27.4480  -13.3320 C.2     300 GLN    0.0900
   4750 NE2       -70.5020  -26.3870  -12.8950 N.am    300 GLN   -0.1800
   4751 OE1       -70.3760  -28.4750  -13.7230 O.2     300 GLN    0.0900
   4752 HN        -65.6050  -28.5310  -11.2190 H       300 GLN    0.0900
   4753 HA        -68.5380  -28.7530  -11.1050 H       300 GLN    0.5500
   4754 HB1       -68.0650  -29.4380  -13.6380 H       300 GLN   -0.5500
   4755 HB2       -66.5250  -28.5360  -13.3550 H       300 GLN   -0.6200
   4756 HG1       -67.9830  -26.9510  -14.3310 H       300 GLN    0.3200
   4757 HG2       -68.0130  -26.5740  -12.5610 H       300 GLN    0.3000
   4758 HE21      -71.5020  -26.4090  -12.8700 H       300 GLN    0.5100
   4759 HE22      -70.0130  -25.5680  -12.5920 H       300 GLN   -0.5100
   4760 N         -66.3810  -31.1180  -11.2230 N.am    301 GLN   -0.4700
   4761 CA        -66.1960  -32.5570  -11.0700 C.3     301 GLN    0.3100
   4762 C         -66.4450  -33.0140   -9.6310 C.2     301 GLN    0.0700
   4763 O         -66.5110  -34.2140   -9.3600 O.2     301 GLN    0.0900
   4764 CB        -64.7850  -32.9670  -11.5200 C.3     301 GLN   -0.1800
   4765 CG        -64.4800  -32.7160  -12.9990 C.3     301 GLN    0.0900
   4766 CD        -65.0700  -33.7720  -13.9210 C.2     301 GLN    0.0900
   4767 NE2       -64.3290  -34.6160  -14.4560 N.am    301 GLN   -0.1800
   4768 OE1       -66.3700  -33.7430  -14.1170 O.2     301 GLN    0.0900
   4769 HN        -65.5580  -30.5620  -11.1410 H       301 GLN    0.0900
   4770 HA        -66.9410  -33.0570  -11.6700 H       301 GLN    0.5500
   4771 HB1       -64.6590  -34.0520  -11.3200 H       301 GLN   -0.5500
   4772 HB2       -64.0490  -32.4010  -10.9120 H       301 GLN   -0.6200
   4773 HG1       -63.3790  -32.7040  -13.1410 H       301 GLN    0.3200
   4774 HG2       -64.8960  -31.7280  -13.2880 H       301 GLN    0.3000
   4775 HE21      -64.7180  -35.3100  -15.0620 H       301 GLN    0.5100
   4776 HE22      -63.3450  -34.6000  -14.2810 H       301 GLN   -0.5100
   4777 N         -66.5970  -32.0450   -8.7250 N.am    302 GLU   -0.4700
   4778 CA        -66.7380  -32.2980   -7.2870 C.3     302 GLU    0.3100
   4779 C         -67.8800  -33.2550   -6.9050 C.2     302 GLU    0.0700
   4780 O         -67.6470  -34.1850   -6.1300 O.2     302 GLU    0.0900
   4781 CB        -66.8470  -30.9770   -6.5090 C.3     302 GLU   -0.1800
   4782 CG        -66.4170  -31.0610   -5.0480 C.3     302 GLU    0.0900
   4783 CD        -64.9130  -31.2030   -4.8830 C.2     302 GLU    0.0900
   4784 OE1       -64.3890  -32.3200   -5.0820 O.co2   302 GLU   -0.2800
   4785 OE2       -64.2530  -30.1930   -4.5590 O.co2   302 GLU    0.0900
   4786 HN        -66.6230  -31.0860   -8.9920 H       302 GLU    0.0900
   4787 HA        -65.8730  -32.8560   -6.9590 H       302 GLU    0.6200
   4788 HB1       -67.9040  -30.6390   -6.5420 H       302 GLU   -0.7600
   4789 HB2       -66.2110  -30.2210   -7.0160 H       302 GLU   -0.7600
   4790 HG1       -66.9080  -31.9410   -4.5780 H       302 GLU    0.5100
   4791 HG2       -66.7440  -30.1380   -4.5230 H       302 GLU   -0.5100
   4792 N         -69.1040  -33.0420   -7.4430 N.am    303 PRO   -0.2900
   4793 CA        -70.1910  -33.9970   -7.1930 C.3     303 PRO    0.0000
   4794 C         -69.8420  -35.4480   -7.5370 C.2     303 PRO    0.0900
   4795 O         -70.2200  -36.3620   -6.8030 O.2     303 PRO    0.0900
   4796 CB        -71.3130  -33.4920   -8.1040 C.3     303 PRO    0.0200
   4797 CG        -71.0930  -32.0270   -8.1630 C.3     303 PRO    0.0900
   4798 CD        -69.5980  -31.8480   -8.1610 C.3     303 PRO   -0.1800
   4799 HA        -70.4380  -34.0230   -6.1430 H       303 PRO    0.0900
   4800 HB1       -72.3110  -33.7260   -7.6750 H       303 PRO    0.0900
   4801 HB2       -71.2410  -33.9460   -9.1160 H       303 PRO   -0.1800
   4802 HG1       -71.5370  -31.6010   -9.0870 H       303 PRO    0.0900
   4803 HG2       -71.5480  -31.5280   -7.2810 H       303 PRO    0.0900
   4804 HD1       -69.1890  -31.8280   -9.1930 H       303 PRO    0.5100
   4805 HD2       -69.3000  -30.9270   -7.6170 H       303 PRO   -0.5100
   4806 N         -69.1200  -35.6480   -8.6400 N.am    304 PHE   -0.4700
   4807 CA        -68.7550  -36.9850   -9.1080 C.3     304 PHE    0.3100
   4808 C         -67.4900  -37.5230   -8.4390 C.2     304 PHE    0.0700
   4809 O         -67.3000  -38.7370   -8.3430 O.2     304 PHE    0.0900
   4810 CB        -68.6140  -36.9970  -10.6380 C.3     304 PHE   -0.1800
   4811 CG        -69.9110  -36.7550  -11.3640 C.ar    304 PHE    0.0900
   4812 CD1       -70.7510  -37.8190  -11.6910 C.ar    304 PHE    0.0900
   4813 CD2       -70.2980  -35.4640  -11.7170 C.ar    304 PHE    0.0000
   4814 CE1       -71.9580  -37.6020  -12.3580 C.ar    304 PHE   -0.1150
   4815 CE2       -71.5040  -35.2360  -12.3860 C.ar    304 PHE    0.1150
   4816 CZ        -72.3320  -36.3070  -12.7080 C.ar    304 PHE   -0.1150
   4817 HN        -68.7950  -34.8890   -9.1990 H       304 PHE    0.1150
   4818 HA        -69.5280  -37.6720   -8.7960 H       304 PHE   -0.1150
   4819 HB1       -68.2330  -37.9880  -10.9630 H       304 PHE    0.1150
   4820 HB2       -67.9100  -36.1960  -10.9460 H       304 PHE   -0.1150
   4821 HD1       -70.4640  -38.8260  -11.4230 H       304 PHE    0.1150
   4822 HD2       -69.6590  -34.6280  -11.4710 H       304 PHE   -0.1150
   4823 HE1       -72.6000  -38.4360  -12.6030 H       304 PHE    0.1150
   4824 HE2       -71.7920  -34.2300  -12.6530 H       304 PHE    0.5100
   4825 HZ        -73.2640  -36.1340  -13.2270 H       304 PHE   -0.5100
   4826 N         -66.6320  -36.6110   -7.9800 N.am    305 LYS   -0.4700
   4827 CA        -65.4100  -36.9590   -7.2560 C.3     305 LYS    0.3100
   4828 C         -65.7450  -37.4460   -5.8460 C.2     305 LYS    0.0700
   4829 O         -65.2270  -38.4710   -5.3900 O.2     305 LYS    0.0900
   4830 CB        -64.4710  -35.7470   -7.1930 C.3     305 LYS   -0.1800
   4831 CG        -63.0930  -36.0350   -6.6180 C.3     305 LYS    0.0900
   4832 CD        -62.3900  -34.7460   -6.2150 C.3     305 LYS    0.0900
   4833 CE        -60.9350  -34.9820   -5.8660 C.3     305 LYS   -0.1800
   4834 NZ        -60.1360  -35.3500   -7.0680 N.4     305 LYS    0.0900
   4835 HN        -66.7890  -35.6360   -8.1120 H       305 LYS    0.0900
   4836 HA        -64.9340  -37.7780   -7.7730 H       305 LYS   -0.1800
   4837 HB1       -64.9530  -34.9670   -6.5680 H       305 LYS    0.0900
   4838 HB2       -64.3410  -35.3550   -8.2240 H       305 LYS    0.0900
   4839 HG1       -62.4810  -36.5640   -7.3800 H       305 LYS    0.2100
   4840 HG2       -63.1980  -36.6900   -5.7260 H       305 LYS    0.0500
   4841 HD1       -62.9080  -34.3120   -5.3340 H       305 LYS    0.0500
   4842 HD2       -62.4480  -34.0240   -7.0570 H       305 LYS   -0.3000
   4843 HE1       -60.8520  -35.8150   -5.1350 H       305 LYS    0.3300
   4844 HE2       -60.4960  -34.0550   -5.4370 H       305 LYS    0.3300
   4845 HZ1       -60.1860  -34.5800   -7.7660 H       305 LYS    0.3300
   4846 HZ2       -60.5190  -36.2220   -7.4840 H       305 LYS    0.5100
   4847 HZ3       -59.1450  -35.5040   -6.7920 H       305 LYS   -0.5100
   4848 N         -66.6180  -36.6980   -5.1680 N.am    306 ALA   -0.4700
   4849 CA        -67.1070  -37.0530   -3.8410 C.3     306 ALA    0.3100
   4850 C         -67.8660  -38.3780   -3.8660 C.2     306 ALA    0.0700
   4851 O         -67.6940  -39.2090   -2.9720 O.2     306 ALA    0.0900
   4852 CB        -67.9850  -35.9420   -3.2860 C.3     306 ALA   -0.2700
   4853 HN        -66.9810  -35.8500   -5.5460 H       306 ALA    0.0900
   4854 HA        -66.2520  -37.2130   -3.2000 H       306 ALA    0.0900
   4855 HB1       -68.8580  -35.7750   -3.9530 H       306 ALA    0.0900
   4856 HB2       -67.4040  -34.9980   -3.2180 H       306 ALA    0.5100
   4857 HB3       -68.3590  -36.2240   -2.2780 H       306 ALA   -0.5100
   4858 N         -68.6890  -38.6240   -4.9040 N.am    307 ALA   -0.4700
   4859 CA        -69.4900  -39.8270   -5.0090 C.3     307 ALA    0.3100
   4860 CAT       -66.7160  -41.7890   -6.7660 C.3     307 ALA    0.0700
   4861 C         -68.7830  -40.9520   -5.7620 C.2     307 ALA    0.0900
   4862 O         -69.3880  -41.9740   -6.0870 O.2     307 ALA   -0.2700
   4863 CB        -70.8060  -39.4740   -5.7330 C.3     307 ALA    0.0900
   4864 NT        -67.4730  -40.8030   -6.0380 N.am    307 ALA    0.0900
   4865 HN        -68.7840  -37.9790   -5.6570 H       307 ALA    0.0900
   4866 HNT       -66.9650  -39.9950   -5.7480 H       307 ALA    0.5100
   4867 HA        -69.6860  -40.1980   -4.0150 H       307 ALA   -0.5100
   4868 HB1       -70.5890  -39.0780   -6.7490 H       307 ALA   -0.4700
   4869 HB2       -71.3560  -38.6960   -5.1610 H       307 ALA    0.3100
   4870 HB3       -71.4380  -40.3820   -5.8340 H       307 ALA   -0.1100
   4871 HT1       -67.1610  -41.9290   -7.7750 H       307 ALA    0.0900
   4872 HT2       -66.7430  -42.7590   -6.2240 H       307 ALA    0.0900
   4873 HT3       -65.6660  -41.4470   -6.8810 H       307 ALA    0.0900
@<TRIPOS>BOND
     1    1    2 1
     2    2   13 1
     3    2    6 1
     4    2    4 1
     5    4    5 2
     6    6   14 1
     7    6    8 1
     8    6    7 1
     9    7   16 1
    10    8   18 1
    11    8   17 1
    12    8   19 1
    13    3   10 1
    14    3   23 1
    15    3   24 1
    16    3   25 1
    17    9    7 1
    18    9   20 1
    19    9   21 1
    20    9   22 1
    21   10    1 1
    22   10   11 2
    23   12    1 1
    24   15    7 1
    25   26   27 1
    26   27   35 1
    27   27   30 1
    28   27   28 1
    29   28   29 2
    30   30   37 1
    31   30   31 1
    32   31   39 1
    33   31   32 1
    34   32   33 1
    35   33   41 1
    36   33   42 1
    37   33   40 1
    38   34   26 1
    39   36   30 1
    40   38   31 1
    41    4   26 am
    42   43   44 1
    43   44   45 1
    44   44   49 1
    45   45   46 2
    46   47   43 1
    47   48   44 1
    48   28   43 am
    49   50   51 1
    50   51   54 1
    51   51   57 1
    52   51   52 1
    53   52   53 2
    54   54   59 1
    55   54   55 1
    56   56   50 1
    57   58   54 1
    58   60   55 1
    59   45   50 am
    60   61   62 1
    61   62   65 1
    62   62   68 1
    63   62   63 1
    64   63   64 2
    65   65   70 1
    66   65   66 1
    67   67   61 1
    68   69   65 1
    69   71   66 1
    70   52   61 am
    71   72   73 1
    72   73   80 1
    73   73   76 1
    74   73   74 1
    75   74   75 2
    76   76   81 1
    77   76   77 1
    78   76   78 1
    79   77   82 1
    80   77   83 1
    81   77   84 1
    82   78   85 1
    83   78   86 1
    84   78   87 1
    85   79   72 1
    86   63   72 am
    87   88   89 1
    88   89   90 1
    89   89  101 1
    90   89   92 1
    91   90   91 2
    92   92  103 1
    93   92   93 1
    94   93   95 ar
    95   93   94 ar
    96   94  104 1
    97   94   96 ar
    98   95  105 1
    99   95   97 ar
   100   96  106 1
   101   96   98 ar
   102   97  107 1
   103   97   98 ar
   104   98   99 1
   105   99  108 1
   106  100   88 1
   107  102   92 1
   108   74   88 am
   109  109  110 1
   110  110  118 1
   111  110  113 1
   112  110  111 1
   113  111  112 2
   114  113  119 1
   115  113  115 1
   116  113  114 1
   117  114  121 1
   118  115  122 1
   119  115  123 1
   120  115  124 1
   121  116  114 1
   122  116  125 1
   123  116  126 1
   124  116  127 1
   125  117  109 1
   126  120  114 1
   127   90  109 am
   128  128  129 1
   129  129  136 1
   130  129  132 1
   131  129  130 1
   132  130  131 2
   133  132  137 1
   134  132  133 1
   135  132  134 1
   136  133  139 1
   137  133  140 1
   138  133  141 1
   139  134  138 1
   140  135  128 1
   141  111  128 am
   142  142  143 1
   143  143  150 1
   144  143  146 1
   145  143  144 1
   146  144  145 2
   147  146  151 1
   148  146  147 1
   149  146  148 1
   150  147  152 1
   151  147  153 1
   152  147  154 1
   153  148  155 1
   154  148  156 1
   155  148  157 1
   156  149  142 1
   157  130  142 am
   158  158  159 1
   159  159  168 1
   160  159  162 1
   161  159  160 1
   162  160  161 2
   163  162  170 1
   164  162  163 1
   165  163  172 1
   166  163  164 1
   167  164  165 2
   168  164  166 2
   169  167  158 1
   170  169  162 1
   171  171  163 1
   172  144  158 am
   173  173  174 1
   174  174  175 1
   175  174  182 1
   176  174  177 1
   177  175  176 2
   178  177  184 1
   179  177  178 1
   180  178  180 1
   181  178  185 1
   182  178  179 1
   183  179  188 1
   184  179  186 1
   185  179  187 1
   186  180  189 1
   187  180  190 1
   188  180  191 1
   189  181  173 1
   190  183  177 1
   191  160  173 am
   192  192  193 1
   193  193  198 1
   194  193  196 1
   195  193  194 1
   196  194  195 2
   197  196  199 1
   198  196  200 1
   199  196  201 1
   200  197  192 1
   201  175  192 am
   202  202  203 1
   203  203  211 1
   204  203  206 1
   205  203  204 1
   206  204  205 2
   207  206  212 1
   208  206  208 1
   209  206  207 1
   210  207  214 1
   211  208  215 1
   212  208  216 1
   213  208  217 1
   214  209  207 1
   215  209  218 1
   216  209  219 1
   217  209  220 1
   218  210  202 1
   219  213  207 1
   220  194  202 am
   221  221  222 1
   222  222  227 1
   223  222  225 1
   224  222  223 1
   225  223  224 2
   226  225  228 1
   227  225  229 1
   228  225  230 1
   229  226  221 1
   230  204  221 am
   231  231  232 1
   232  232  239 1
   233  232  235 1
   234  232  233 1
   235  233  234 2
   236  235  240 1
   237  235  236 1
   238  235  237 1
   239  236  241 1
   240  236  242 1
   241  236  243 1
   242  237  244 1
   243  237  245 1
   244  237  246 1
   245  238  231 1
   246  223  231 am
   247  247  248 1
   248  248  249 1
   249  248  256 1
   250  248  251 1
   251  249  250 2
   252  251  258 1
   253  251  252 1
   254  252  254 1
   255  252  259 1
   256  252  253 1
   257  253  262 1
   258  253  260 1
   259  253  261 1
   260  254  263 1
   261  254  264 1
   262  254  265 1
   263  255  247 1
   264  257  251 1
   265  233  247 am
   266  266  267 1
   267  267  272 1
   268  267  270 1
   269  267  268 1
   270  268  269 2
   271  270  273 1
   272  270  274 1
   273  270  275 1
   274  271  266 1
   275  249  266 am
   276  276  277 1
   277  277  285 1
   278  277  280 1
   279  277  278 1
   280  278  279 2
   281  280  286 1
   282  280  282 1
   283  280  281 1
   284  281  288 1
   285  282  289 1
   286  282  290 1
   287  282  291 1
   288  283  281 1
   289  283  292 1
   290  283  293 1
   291  283  294 1
   292  284  276 1
   293  287  281 1
   294  268  276 am
   295  295  296 1
   296  296  297 1
   297  296  304 1
   298  296  299 1
   299  297  298 2
   300  299  306 1
   301  299  300 1
   302  300  302 1
   303  300  307 1
   304  300  301 1
   305  301  310 1
   306  301  308 1
   307  301  309 1
   308  302  311 1
   309  302  312 1
   310  302  313 1
   311  303  295 1
   312  305  299 1
   313  278  295 am
   314  314  315 1
   315  315  316 1
   316  315  320 1
   317  316  317 2
   318  318  314 1
   319  319  315 1
   320  297  314 am
   321  321  322 1
   322  322  330 1
   323  322  325 1
   324  322  323 1
   325  323  324 2
   326  325  332 1
   327  325  326 1
   328  326  328 2
   329  326  327 am
   330  327  333 1
   331  327  334 1
   332  329  321 1
   333  331  325 1
   334  316  321 am
   335  335  336 1
   336  336  343 1
   337  336  339 1
   338  336  337 1
   339  337  338 2
   340  339  344 1
   341  339  340 1
   342  339  341 1
   343  340  345 1
   344  340  346 1
   345  340  347 1
   346  341  348 1
   347  341  349 1
   348  341  350 1
   349  342  335 1
   350  323  335 am
   351  351  352 1
   352  352  353 1
   353  352  360 1
   354  352  355 1
   355  353  354 2
   356  355  362 1
   357  355  356 1
   358  356  358 1
   359  356  363 1
   360  356  357 1
   361  357  366 1
   362  357  364 1
   363  357  365 1
   364  358  367 1
   365  358  368 1
   366  358  369 1
   367  359  351 1
   368  361  355 1
   369  337  351 am
   370  370  371 1
   371  371  378 1
   372  371  374 1
   373  371  372 1
   374  372  373 2
   375  374  379 1
   376  374  375 1
   377  374  376 1
   378  375  380 1
   379  375  381 1
   380  375  382 1
   381  376  383 1
   382  376  384 1
   383  376  385 1
   384  377  370 1
   385  353  370 am
   386  386  387 1
   387  387  393 1
   388  387  390 1
   389  387  388 1
   390  388  389 2
   391  390  395 1
   392  390  391 1
   393  392  386 1
   394  394  390 1
   395  396  391 1
   396  372  386 am
   397  397  398 1
   398  398  399 1
   399  398  412 1
   400  398  401 1
   401  399  400 2
   402  401  414 1
   403  401  402 1
   404  402  404 ar
   405  402  403 ar
   406  403  415 1
   407  403  407 ar
   408  404  405 ar
   409  404  406 ar
   410  405  407 ar
   411  405  408 ar
   412  406  409 ar
   413  406  417 1
   414  407  416 1
   415  408  418 1
   416  408  410 ar
   417  409  410 ar
   418  409  419 1
   419  410  420 1
   420  411  397 1
   421  413  401 1
   422  388  397 am
   423  421  422 1
   424  422  427 1
   425  422  425 1
   426  422  423 1
   427  423  424 2
   428  425  428 1
   429  425  429 1
   430  425  430 1
   431  426  421 1
   432  399  421 am
   433  431  432 1
   434  432  439 1
   435  432  435 1
   436  432  433 1
   437  433  434 2
   438  435  440 1
   439  435  436 1
   440  435  437 1
   441  436  441 1
   442  436  442 1
   443  436  443 1
   444  437  444 1
   445  437  445 1
   446  437  446 1
   447  438  431 1
   448  423  431 am
   449  447  448 1
   450  448  449 1
   451  448  462 1
   452  448  451 1
   453  449  450 2
   454  451  464 1
   455  451  452 1
   456  452  454 ar
   457  452  453 ar
   458  453  465 1
   459  453  457 ar
   460  454  455 ar
   461  454  456 ar
   462  455  457 ar
   463  455  458 ar
   464  456  459 ar
   465  456  467 1
   466  457  466 1
   467  458  468 1
   468  458  460 ar
   469  459  460 ar
   470  459  469 1
   471  460  470 1
   472  461  447 1
   473  463  451 1
   474  433  447 am
   475  471  472 1
   476  472  473 1
   477  472  480 1
   478  472  475 1
   479  473  474 2
   480  475  482 1
   481  475  476 1
   482  476  478 1
   483  476  483 1
   484  476  477 1
   485  477  486 1
   486  477  484 1
   487  477  485 1
   488  478  487 1
   489  478  488 1
   490  478  489 1
   491  479  471 1
   492  481  475 1
   493  449  471 am
   494  490  491 1
   495  491  499 1
   496  491  494 1
   497  491  492 1
   498  492  493 2
   499  494  501 1
   500  494  495 1
   501  495  497 2
   502  495  496 am
   503  496  502 1
   504  496  503 1
   505  498  490 1
   506  500  494 1
   507  473  490 am
   508  504  505 1
   509  505  508 1
   510  505  511 1
   511  505  506 1
   512  506  507 2
   513  508  513 1
   514  508  509 1
   515  510  504 1
   516  512  508 1
   517  514  509 1
   518  492  504 am
   519  515  516 1
   520  516  524 1
   521  516  519 1
   522  516  517 1
   523  517  518 2
   524  519  526 1
   525  519  520 1
   526  520  522 2
   527  520  521 am
   528  521  527 1
   529  521  528 1
   530  523  515 1
   531  525  519 1
   532  506  515 am
   533  529  530 1
   534  530  531 1
   535  530  538 1
   536  530  533 1
   537  531  532 2
   538  533  540 1
   539  533  534 1
   540  534  536 1
   541  534  541 1
   542  534  535 1
   543  535  544 1
   544  535  542 1
   545  535  543 1
   546  536  545 1
   547  536  546 1
   548  536  547 1
   549  537  529 1
   550  539  533 1
   551  517  529 am
   552  548  549 1
   553  549  558 1
   554  549  552 1
   555  549  550 1
   556  550  551 2
   557  552  560 1
   558  552  553 1
   559  553  562 1
   560  553  554 1
   561  554  556 2
   562  554  555 am
   563  555  563 1
   564  555  564 1
   565  557  548 1
   566  559  552 1
   567  561  553 1
   568  531  548 am
   569  565  566 1
   570  566  574 1
   571  566  569 1
   572  566  567 1
   573  567  568 2
   574  569  576 1
   575  569  570 1
   576  570  572 2
   577  570  571 am
   578  571  577 1
   579  571  578 1
   580  573  565 1
   581  575  569 1
   582  550  565 am
   583  579  580 1
   584  580  587 1
   585  580  583 1
   586  580  581 1
   587  581  582 2
   588  583  588 1
   589  583  584 1
   590  583  585 1
   591  584  589 1
   592  584  590 1
   593  584  591 1
   594  585  592 1
   595  585  593 1
   596  585  594 1
   597  586  579 1
   598  567  579 am
   599  595  596 1
   600  596  603 1
   601  596  599 1
   602  596  597 1
   603  597  598 2
   604  599  604 1
   605  599  600 1
   606  599  601 1
   607  600  606 1
   608  600  607 1
   609  600  608 1
   610  601  605 1
   611  602  595 1
   612  581  595 am
   613  609  610 1
   614  610  618 1
   615  610  613 1
   616  610  611 1
   617  611  612 2
   618  613  620 1
   619  613  614 1
   620  614  616 2
   621  614  615 am
   622  615  621 1
   623  615  622 1
   624  617  609 1
   625  619  613 1
   626  597  609 am
   627  623  624 1
   628  624  625 1
   629  624  636 1
   630  624  627 1
   631  625  626 2
   632  627  638 1
   633  627  628 1
   634  628  630 ar
   635  628  629 ar
   636  629  639 1
   637  629  631 ar
   638  630  640 1
   639  630  632 ar
   640  631  641 1
   641  631  633 ar
   642  632  642 1
   643  632  633 ar
   644  633  634 1
   645  634  643 1
   646  635  623 1
   647  637  627 1
   648  611  623 am
   649  644  645 1
   650  645  656 1
   651  645  648 1
   652  645  646 1
   653  646  647 2
   654  648  658 1
   655  648  649 1
   656  649  650 ar
   657  649  651 ar
   658  650  659 1
   659  650  652 ar
   660  651  653 ar
   661  651  660 1
   662  652  661 1
   663  652  654 ar
   664  653  654 ar
   665  653  662 1
   666  654  663 1
   667  655  644 1
   668  657  648 1
   669  625  644 am
   670  664  665 1
   671  665  672 1
   672  665  668 1
   673  665  666 1
   674  666  667 2
   675  668  673 1
   676  668  669 1
   677  668  670 1
   678  669  674 1
   679  669  675 1
   680  669  676 1
   681  670  677 1
   682  670  678 1
   683  670  679 1
   684  671  664 1
   685  646  664 am
   686  680  681 1
   687  681  688 1
   688  681  684 1
   689  681  682 1
   690  682  683 2
   691  684  689 1
   692  684  685 1
   693  684  686 1
   694  685  690 1
   695  685  691 1
   696  685  692 1
   697  686  693 1
   698  686  694 1
   699  686  695 1
   700  687  680 1
   701  666  680 am
   702  696  697 1
   703  697  700 1
   704  697  703 1
   705  697  698 1
   706  698  699 2
   707  700  705 1
   708  700  701 1
   709  702  696 1
   710  704  700 1
   711  706  701 1
   712  682  696 am
   713  707  708 1
   714  708  713 1
   715  708  711 1
   716  708  709 1
   717  709  710 2
   718  711  714 1
   719  711  715 1
   720  711  716 1
   721  712  707 1
   722  698  707 am
   723  717  718 1
   724  718  723 1
   725  718  721 1
   726  718  719 1
   727  719  720 2
   728  721  724 1
   729  721  725 1
   730  721  726 1
   731  722  717 1
   732  709  717 am
   733  727  728 1
   734  728  733 1
   735  728  731 1
   736  728  729 1
   737  729  730 2
   738  731  734 1
   739  731  735 1
   740  731  736 1
   741  732  727 1
   742  719  727 am
   743  737  738 1
   744  738  743 1
   745  738  741 1
   746  738  739 1
   747  739  740 2
   748  741  744 1
   749  741  745 1
   750  741  746 1
   751  742  737 1
   752  729  737 am
   753  747  748 1
   754  748  756 1
   755  748  751 1
   756  748  749 1
   757  749  750 2
   758  751  758 1
   759  751  752 1
   760  752  753 2
   761  752  754 2
   762  755  747 1
   763  757  751 1
   764  739  747 am
   765  759  760 1
   766  760  768 1
   767  760  763 1
   768  760  761 1
   769  761  762 2
   770  763  769 1
   771  763  765 1
   772  763  764 1
   773  764  771 1
   774  765  772 1
   775  765  773 1
   776  765  774 1
   777  766  764 1
   778  766  775 1
   779  766  776 1
   780  766  777 1
   781  767  759 1
   782  770  764 1
   783  749  759 am
   784  778  779 1
   785  779  780 1
   786  779  787 1
   787  779  782 1
   788  780  781 2
   789  782  789 1
   790  782  783 1
   791  783  785 1
   792  783  790 1
   793  783  784 1
   794  784  793 1
   795  784  791 1
   796  784  792 1
   797  785  794 1
   798  785  795 1
   799  785  796 1
   800  786  778 1
   801  788  782 1
   802  761  778 am
   803  797  798 1
   804  798  805 1
   805  798  801 1
   806  798  799 1
   807  799  800 2
   808  801  806 1
   809  801  802 1
   810  801  803 1
   811  802  807 1
   812  802  808 1
   813  802  809 1
   814  803  810 1
   815  803  811 1
   816  803  812 1
   817  804  797 1
   818  780  797 am
   819  813  814 1
   820  814  815 1
   821  814  819 1
   822  815  816 2
   823  817  813 1
   824  818  814 1
   825  799  813 am
   826  820  821 1
   827  821  828 1
   828  821  824 1
   829  821  822 1
   830  822  823 2
   831  824  829 1
   832  824  825 1
   833  824  826 1
   834  825  830 1
   835  825  831 1
   836  825  832 1
   837  826  833 1
   838  826  834 1
   839  826  835 1
   840  827  820 1
   841  815  820 am
   842  836  837 1
   843  837  838 1
   844  837  845 1
   845  837  840 1
   846  838  839 2
   847  840  847 1
   848  840  841 1
   849  841  843 1
   850  841  848 1
   851  841  842 1
   852  842  851 1
   853  842  849 1
   854  842  850 1
   855  843  852 1
   856  843  853 1
   857  843  854 1
   858  844  836 1
   859  846  840 1
   860  822  836 am
   861  855  856 1
   862  856  861 1
   863  856  859 1
   864  856  857 1
   865  857  858 2
   866  859  862 1
   867  859  863 1
   868  859  864 1
   869  860  855 1
   870  838  855 am
   871  865  866 1
   872  866  874 1
   873  866  869 1
   874  866  867 1
   875  867  868 2
   876  869  875 1
   877  869  871 1
   878  869  870 1
   879  870  877 1
   880  871  878 1
   881  871  879 1
   882  871  880 1
   883  872  870 1
   884  872  881 1
   885  872  882 1
   886  872  883 1
   887  873  865 1
   888  876  870 1
   889  857  865 am
   890  884  890 1
   891  884  885 1
   892  885  886 1
   893  885  891 1
   894  885  888 1
   895  886  887 2
   896  888  889 1
   897  888  893 1
   898  889  890 1
   899  889  895 1
   900  890  897 1
   901  892  888 1
   902  894  889 1
   903  896  890 1
   904  867  884 am
   905  898  899 1
   906  899  910 1
   907  899  902 1
   908  899  900 1
   909  900  901 2
   910  902  912 1
   911  902  903 1
   912  903  904 ar
   913  903  905 ar
   914  904  913 1
   915  904  906 ar
   916  905  907 ar
   917  905  914 1
   918  906  915 1
   919  906  908 ar
   920  907  908 ar
   921  907  916 1
   922  908  917 1
   923  909  898 1
   924  911  902 1
   925  886  898 am
   926  918  919 1
   927  919  924 1
   928  919  922 1
   929  919  920 1
   930  920  921 2
   931  922  925 1
   932  922  926 1
   933  922  927 1
   934  923  918 1
   935  900  918 am
   936  928  929 1
   937  929  937 1
   938  929  932 1
   939  929  930 1
   940  930  931 2
   941  932  938 1
   942  932  934 1
   943  932  933 1
   944  933  940 1
   945  934  941 1
   946  934  942 1
   947  934  943 1
   948  935  933 1
   949  935  944 1
   950  935  945 1
   951  935  946 1
   952  936  928 1
   953  939  933 1
   954  920  928 am
   955  947  948 1
   956  948  953 1
   957  948  951 1
   958  948  949 1
   959  949  950 2
   960  951  954 1
   961  951  955 1
   962  951  956 1
   963  952  947 1
   964  930  947 am
   965  957  958 1
   966  958  966 1
   967  958  961 1
   968  958  959 1
   969  959  960 2
   970  961  967 1
   971  961  963 1
   972  961  962 1
   973  962  969 1
   974  963  970 1
   975  963  971 1
   976  963  972 1
   977  964  962 1
   978  964  973 1
   979  964  974 1
   980  964  975 1
   981  965  957 1
   982  968  962 1
   983  949  957 am
   984  976  977 1
   985  977  980 1
   986  977  983 1
   987  977  978 1
   988  978  979 2
   989  980  985 1
   990  980  981 1
   991  982  976 1
   992  984  980 1
   993  986  981 1
   994  959  976 am
   995  987  988 1
   996  988  995 1
   997  988  991 1
   998  988  989 1
   999  989  990 2
  1000  991  996 1
  1001  991  992 1
  1002  991  993 1
  1003  992  998 1
  1004  992  999 1
  1005  992 1000 1
  1006  993  997 1
  1007  994  987 1
  1008  978  987 am
  1009 1001 1002 1
  1010 1002 1003 1
  1011 1002 1007 1
  1012 1003 1004 2
  1013 1005 1001 1
  1014 1006 1002 1
  1015  989 1001 am
  1016 1008 1009 1
  1017 1009 1020 1
  1018 1009 1012 1
  1019 1009 1010 1
  1020 1010 1011 2
  1021 1012 1022 1
  1022 1012 1013 1
  1023 1013 1014 ar
  1024 1013 1015 ar
  1025 1014 1023 1
  1026 1014 1016 ar
  1027 1015 1017 ar
  1028 1015 1024 1
  1029 1016 1025 1
  1030 1016 1018 ar
  1031 1017 1018 ar
  1032 1017 1026 1
  1033 1018 1027 1
  1034 1019 1008 1
  1035 1021 1012 1
  1036 1003 1008 am
  1037 1028 1029 1
  1038 1029 1035 1
  1039 1029 1032 1
  1040 1029 1030 1
  1041 1030 1031 2
  1042 1032 1037 1
  1043 1032 1033 1
  1044 1034 1028 1
  1045 1036 1032 1
  1046 1010 1028 am
  1047 1038 1039 1
  1048 1039 1044 1
  1049 1039 1042 1
  1050 1039 1040 1
  1051 1040 1041 2
  1052 1042 1045 1
  1053 1042 1046 1
  1054 1042 1047 1
  1055 1043 1038 1
  1056 1030 1038 am
  1057 1048 1049 1
  1058 1049 1054 1
  1059 1049 1052 1
  1060 1049 1050 1
  1061 1050 1051 2
  1062 1052 1055 1
  1063 1052 1056 1
  1064 1052 1057 1
  1065 1053 1048 1
  1066 1040 1048 am
  1067 1058 1059 1
  1068 1059 1065 1
  1069 1059 1062 1
  1070 1059 1060 1
  1071 1060 1061 2
  1072 1062 1067 1
  1073 1062 1063 1
  1074 1064 1058 1
  1075 1066 1062 1
  1076 1050 1058 am
  1077 1068 1069 1
  1078 1068 1078 1
  1079 1069 1070 1
  1080 1069 1072 1
  1081 1069 1079 1
  1082 1070 1071 2
  1083 1072 1073 1
  1084 1072 1080 1
  1085 1072 1081 1
  1086 1073 1074 ar
  1087 1073 1075 ar
  1088 1074 1077 ar
  1089 1074 1082 1
  1090 1075 1076 ar
  1091 1076 1077 ar
  1092 1076 1083 1
  1093 1077 1084 1
  1094 1060 1068 am
  1095 1085 1086 1
  1096 1086 1087 1
  1097 1086 1091 1
  1098 1087 1088 2
  1099 1089 1085 1
  1100 1090 1086 1
  1101 1085 1070 am
  1102 1092 1093 1
  1103 1093 1099 1
  1104 1093 1096 1
  1105 1093 1094 1
  1106 1094 1095 2
  1107 1096 1101 1
  1108 1096 1097 1
  1109 1098 1092 1
  1110 1100 1096 1
  1111 1087 1092 am
  1112 1102 1103 1
  1113 1103 1104 1
  1114 1103 1111 1
  1115 1103 1106 1
  1116 1104 1105 2
  1117 1106 1113 1
  1118 1106 1107 1
  1119 1107 1109 1
  1120 1107 1114 1
  1121 1107 1108 1
  1122 1108 1117 1
  1123 1108 1115 1
  1124 1108 1116 1
  1125 1109 1118 1
  1126 1109 1119 1
  1127 1109 1120 1
  1128 1110 1102 1
  1129 1112 1106 1
  1130 1094 1102 am
  1131 1121 1122 1
  1132 1122 1133 1
  1133 1122 1125 1
  1134 1122 1123 1
  1135 1123 1124 2
  1136 1125 1135 1
  1137 1125 1126 1
  1138 1126 1127 ar
  1139 1126 1128 ar
  1140 1127 1136 1
  1141 1127 1129 ar
  1142 1128 1130 ar
  1143 1128 1137 1
  1144 1129 1138 1
  1145 1129 1131 ar
  1146 1130 1131 ar
  1147 1130 1139 1
  1148 1131 1140 1
  1149 1132 1121 1
  1150 1134 1125 1
  1151 1104 1121 am
  1152 1141 1142 1
  1153 1142 1150 1
  1154 1142 1145 1
  1155 1142 1143 1
  1156 1143 1144 2
  1157 1145 1151 1
  1158 1145 1147 1
  1159 1145 1146 1
  1160 1146 1153 1
  1161 1147 1154 1
  1162 1147 1155 1
  1163 1147 1156 1
  1164 1148 1146 1
  1165 1148 1157 1
  1166 1148 1158 1
  1167 1148 1159 1
  1168 1149 1141 1
  1169 1152 1146 1
  1170 1123 1141 am
  1171 1160 1161 1
  1172 1161 1166 1
  1173 1161 1164 1
  1174 1161 1162 1
  1175 1162 1163 2
  1176 1164 1167 1
  1177 1164 1168 1
  1178 1164 1169 1
  1179 1165 1160 1
  1180 1143 1160 am
  1181 1170 1171 1
  1182 1171 1177 1
  1183 1171 1174 1
  1184 1171 1172 1
  1185 1172 1173 2
  1186 1174 1179 1
  1187 1174 1175 1
  1188 1176 1170 1
  1189 1178 1174 1
  1190 1180 1175 1
  1191 1162 1170 am
  1192 1181 1182 1
  1193 1182 1193 1
  1194 1182 1185 1
  1195 1182 1183 1
  1196 1183 1184 2
  1197 1185 1195 1
  1198 1185 1186 1
  1199 1186 1187 ar
  1200 1186 1188 ar
  1201 1187 1196 1
  1202 1187 1189 ar
  1203 1188 1190 ar
  1204 1188 1197 1
  1205 1189 1198 1
  1206 1189 1191 ar
  1207 1190 1191 ar
  1208 1190 1199 1
  1209 1191 1200 1
  1210 1192 1181 1
  1211 1194 1185 1
  1212 1172 1181 am
  1213 1201 1202 1
  1214 1202 1209 1
  1215 1202 1205 1
  1216 1202 1203 1
  1217 1203 1204 2
  1218 1205 1210 1
  1219 1205 1206 1
  1220 1205 1207 1
  1221 1206 1211 1
  1222 1206 1212 1
  1223 1206 1213 1
  1224 1207 1214 1
  1225 1207 1215 1
  1226 1207 1216 1
  1227 1208 1201 1
  1228 1183 1201 am
  1229 1217 1218 1
  1230 1218 1219 1
  1231 1218 1226 1
  1232 1218 1221 1
  1233 1219 1220 2
  1234 1221 1228 1
  1235 1221 1222 1
  1236 1222 1224 1
  1237 1222 1229 1
  1238 1222 1223 1
  1239 1223 1232 1
  1240 1223 1230 1
  1241 1223 1231 1
  1242 1224 1233 1
  1243 1224 1234 1
  1244 1224 1235 1
  1245 1225 1217 1
  1246 1227 1221 1
  1247 1203 1217 am
  1248 1236 1237 1
  1249 1237 1244 1
  1250 1237 1240 1
  1251 1237 1238 1
  1252 1238 1239 2
  1253 1240 1245 1
  1254 1240 1241 1
  1255 1240 1242 1
  1256 1241 1246 1
  1257 1241 1247 1
  1258 1241 1248 1
  1259 1242 1249 1
  1260 1242 1250 1
  1261 1242 1251 1
  1262 1243 1236 1
  1263 1219 1236 am
  1264 1252 1253 1
  1265 1253 1254 1
  1266 1253 1261 1
  1267 1253 1256 1
  1268 1254 1255 2
  1269 1256 1263 1
  1270 1256 1257 1
  1271 1257 1259 1
  1272 1257 1264 1
  1273 1257 1258 1
  1274 1258 1267 1
  1275 1258 1265 1
  1276 1258 1266 1
  1277 1259 1268 1
  1278 1259 1269 1
  1279 1259 1270 1
  1280 1260 1252 1
  1281 1262 1256 1
  1282 1238 1252 am
  1283 1271 1272 1
  1284 1272 1279 1
  1285 1272 1275 1
  1286 1272 1273 1
  1287 1273 1274 2
  1288 1275 1280 1
  1289 1275 1276 1
  1290 1275 1277 1
  1291 1276 1282 1
  1292 1276 1283 1
  1293 1276 1284 1
  1294 1277 1281 1
  1295 1278 1271 1
  1296 1254 1271 am
  1297 1285 1286 1
  1298 1286 1291 1
  1299 1286 1289 1
  1300 1286 1287 1
  1301 1287 1288 2
  1302 1289 1292 1
  1303 1289 1293 1
  1304 1289 1294 1
  1305 1290 1285 1
  1306 1273 1285 am
  1307 1295 1296 1
  1308 1296 1299 1
  1309 1296 1302 1
  1310 1296 1297 1
  1311 1297 1298 2
  1312 1299 1304 1
  1313 1299 1300 1
  1314 1301 1295 1
  1315 1303 1299 1
  1316 1305 1300 1
  1317 1287 1295 am
  1318 1306 1307 1
  1319 1307 1310 1
  1320 1307 1313 1
  1321 1307 1308 1
  1322 1308 1309 2
  1323 1310 1315 1
  1324 1310 1311 1
  1325 1312 1306 1
  1326 1314 1310 1
  1327 1316 1311 1
  1328 1297 1306 am
  1329 1317 1318 1
  1330 1318 1326 1
  1331 1318 1321 1
  1332 1318 1319 1
  1333 1319 1320 2
  1334 1321 1327 1
  1335 1321 1323 1
  1336 1321 1322 1
  1337 1322 1329 1
  1338 1323 1330 1
  1339 1323 1331 1
  1340 1323 1332 1
  1341 1324 1322 1
  1342 1324 1333 1
  1343 1324 1334 1
  1344 1324 1335 1
  1345 1325 1317 1
  1346 1328 1322 1
  1347 1308 1317 am
  1348 1336 1337 1
  1349 1337 1348 1
  1350 1337 1340 1
  1351 1337 1338 1
  1352 1338 1339 2
  1353 1340 1350 1
  1354 1340 1341 1
  1355 1341 1342 ar
  1356 1341 1343 ar
  1357 1342 1351 1
  1358 1342 1344 ar
  1359 1343 1345 ar
  1360 1343 1352 1
  1361 1344 1353 1
  1362 1344 1346 ar
  1363 1345 1346 ar
  1364 1345 1354 1
  1365 1346 1355 1
  1366 1347 1336 1
  1367 1349 1340 1
  1368 1319 1336 am
  1369 1356 1357 1
  1370 1357 1360 1
  1371 1357 1363 1
  1372 1357 1358 1
  1373 1358 1359 2
  1374 1360 1365 1
  1375 1360 1361 1
  1376 1362 1356 1
  1377 1364 1360 1
  1378 1366 1361 1
  1379 1338 1356 am
  1380 1367 1368 1
  1381 1368 1369 1
  1382 1368 1376 1
  1383 1368 1371 1
  1384 1369 1370 2
  1385 1371 1378 1
  1386 1371 1372 1
  1387 1372 1374 1
  1388 1372 1379 1
  1389 1372 1373 1
  1390 1373 1382 1
  1391 1373 1380 1
  1392 1373 1381 1
  1393 1374 1383 1
  1394 1374 1384 1
  1395 1374 1385 1
  1396 1375 1367 1
  1397 1377 1371 1
  1398 1358 1367 am
  1399 1386 1387 1
  1400 1387 1388 1
  1401 1387 1395 1
  1402 1387 1390 1
  1403 1388 1389 2
  1404 1390 1397 1
  1405 1390 1391 1
  1406 1391 1393 1
  1407 1391 1398 1
  1408 1391 1392 1
  1409 1392 1401 1
  1410 1392 1399 1
  1411 1392 1400 1
  1412 1393 1402 1
  1413 1393 1403 1
  1414 1393 1404 1
  1415 1394 1386 1
  1416 1396 1390 1
  1417 1369 1386 am
  1418 1405 1406 1
  1419 1406 1411 1
  1420 1406 1409 1
  1421 1406 1407 1
  1422 1407 1408 2
  1423 1409 1412 1
  1424 1409 1413 1
  1425 1409 1414 1
  1426 1410 1405 1
  1427 1388 1405 am
  1428 1415 1416 1
  1429 1416 1424 1
  1430 1416 1419 1
  1431 1416 1417 1
  1432 1417 1418 2
  1433 1419 1425 1
  1434 1419 1421 1
  1435 1419 1420 1
  1436 1420 1427 1
  1437 1421 1428 1
  1438 1421 1429 1
  1439 1421 1430 1
  1440 1422 1420 1
  1441 1422 1431 1
  1442 1422 1432 1
  1443 1422 1433 1
  1444 1423 1415 1
  1445 1426 1420 1
  1446 1407 1415 am
  1447 1434 1435 1
  1448 1435 1440 1
  1449 1435 1438 1
  1450 1435 1436 1
  1451 1436 1437 2
  1452 1438 1441 1
  1453 1438 1442 1
  1454 1438 1443 1
  1455 1439 1434 1
  1456 1417 1434 am
  1457 1444 1445 1
  1458 1445 1453 1
  1459 1445 1448 1
  1460 1445 1446 1
  1461 1446 1447 2
  1462 1448 1454 1
  1463 1448 1450 1
  1464 1448 1449 1
  1465 1449 1456 1
  1466 1450 1457 1
  1467 1450 1458 1
  1468 1450 1459 1
  1469 1451 1449 1
  1470 1451 1460 1
  1471 1451 1461 1
  1472 1451 1462 1
  1473 1452 1444 1
  1474 1455 1449 1
  1475 1436 1444 am
  1476 1463 1464 1
  1477 1464 1472 1
  1478 1464 1467 1
  1479 1464 1465 1
  1480 1465 1466 2
  1481 1467 1474 1
  1482 1467 1468 1
  1483 1468 1469 2
  1484 1468 1470 2
  1485 1471 1463 1
  1486 1473 1467 1
  1487 1446 1463 am
  1488 1475 1476 1
  1489 1476 1477 1
  1490 1476 1487 1
  1491 1476 1479 1
  1492 1477 1478 2
  1493 1479 1489 1
  1494 1479 1480 1
  1495 1480 1491 1
  1496 1480 1481 1
  1497 1481 1493 1
  1498 1481 1482 1
  1499 1482 1494 1
  1500 1482 1483 2
  1501 1483 1484 2
  1502 1483 1485 2
  1503 1484 1495 1
  1504 1484 1496 1
  1505 1485 1498 1
  1506 1485 1497 1
  1507 1486 1475 1
  1508 1488 1479 1
  1509 1490 1480 1
  1510 1492 1481 1
  1511 1465 1475 am
  1512 1499 1500 1
  1513 1500 1501 1
  1514 1500 1512 1
  1515 1500 1503 1
  1516 1501 1502 2
  1517 1503 1514 1
  1518 1503 1504 1
  1519 1504 1506 ar
  1520 1504 1505 ar
  1521 1505 1515 1
  1522 1505 1507 ar
  1523 1506 1516 1
  1524 1506 1508 ar
  1525 1507 1517 1
  1526 1507 1509 ar
  1527 1508 1518 1
  1528 1508 1509 ar
  1529 1509 1510 1
  1530 1510 1519 1
  1531 1511 1499 1
  1532 1513 1503 1
  1533 1477 1499 am
  1534 1520 1521 1
  1535 1521 1529 1
  1536 1521 1524 1
  1537 1521 1522 1
  1538 1522 1523 2
  1539 1524 1530 1
  1540 1524 1526 1
  1541 1524 1525 1
  1542 1525 1532 1
  1543 1526 1533 1
  1544 1526 1534 1
  1545 1526 1535 1
  1546 1527 1525 1
  1547 1527 1536 1
  1548 1527 1537 1
  1549 1527 1538 1
  1550 1528 1520 1
  1551 1531 1525 1
  1552 1501 1520 am
  1553 1539 1540 1
  1554 1540 1545 1
  1555 1540 1543 1
  1556 1540 1541 1
  1557 1541 1542 2
  1558 1543 1546 1
  1559 1543 1547 1
  1560 1543 1548 1
  1561 1544 1539 1
  1562 1522 1539 am
  1563 1549 1550 1
  1564 1550 1558 1
  1565 1550 1553 1
  1566 1550 1551 1
  1567 1551 1552 2
  1568 1553 1559 1
  1569 1553 1555 1
  1570 1553 1554 1
  1571 1554 1561 1
  1572 1555 1562 1
  1573 1555 1563 1
  1574 1555 1564 1
  1575 1556 1554 1
  1576 1556 1565 1
  1577 1556 1566 1
  1578 1556 1567 1
  1579 1557 1549 1
  1580 1560 1554 1
  1581 1541 1549 am
  1582 1568 1569 1
  1583 1569 1570 1
  1584 1569 1580 1
  1585 1569 1572 1
  1586 1570 1571 2
  1587 1572 1582 1
  1588 1572 1573 1
  1589 1573 1584 1
  1590 1573 1574 1
  1591 1574 1586 1
  1592 1574 1575 1
  1593 1575 1587 1
  1594 1575 1576 2
  1595 1576 1577 2
  1596 1576 1578 2
  1597 1577 1588 1
  1598 1577 1589 1
  1599 1578 1591 1
  1600 1578 1590 1
  1601 1579 1568 1
  1602 1581 1572 1
  1603 1583 1573 1
  1604 1585 1574 1
  1605 1551 1568 am
  1606 1592 1593 1
  1607 1593 1601 1
  1608 1593 1596 1
  1609 1593 1594 1
  1610 1594 1595 2
  1611 1596 1602 1
  1612 1596 1598 1
  1613 1596 1597 1
  1614 1597 1604 1
  1615 1598 1605 1
  1616 1598 1606 1
  1617 1598 1607 1
  1618 1599 1597 1
  1619 1599 1608 1
  1620 1599 1609 1
  1621 1599 1610 1
  1622 1600 1592 1
  1623 1603 1597 1
  1624 1570 1592 am
  1625 1611 1617 1
  1626 1611 1612 1
  1627 1612 1613 1
  1628 1612 1618 1
  1629 1612 1615 1
  1630 1613 1614 2
  1631 1615 1616 1
  1632 1615 1620 1
  1633 1616 1617 1
  1634 1616 1622 1
  1635 1617 1624 1
  1636 1619 1615 1
  1637 1621 1616 1
  1638 1623 1617 1
  1639 1594 1611 am
  1640 1625 1626 1
  1641 1626 1627 1
  1642 1626 1634 1
  1643 1626 1629 1
  1644 1627 1628 2
  1645 1629 1636 1
  1646 1629 1630 1
  1647 1630 1632 1
  1648 1630 1637 1
  1649 1630 1631 1
  1650 1631 1640 1
  1651 1631 1638 1
  1652 1631 1639 1
  1653 1632 1641 1
  1654 1632 1642 1
  1655 1632 1643 1
  1656 1633 1625 1
  1657 1635 1629 1
  1658 1613 1625 am
  1659 1644 1645 1
  1660 1645 1646 1
  1661 1645 1656 1
  1662 1645 1648 1
  1663 1646 1647 2
  1664 1648 1658 1
  1665 1648 1649 1
  1666 1649 1660 1
  1667 1649 1650 1
  1668 1650 1662 1
  1669 1650 1651 1
  1670 1651 1663 1
  1671 1651 1652 2
  1672 1652 1653 2
  1673 1652 1654 2
  1674 1653 1664 1
  1675 1653 1665 1
  1676 1654 1667 1
  1677 1654 1666 1
  1678 1655 1644 1
  1679 1657 1648 1
  1680 1659 1649 1
  1681 1661 1650 1
  1682 1627 1644 am
  1683 1668 1669 1
  1684 1669 1670 1
  1685 1669 1681 1
  1686 1669 1672 1
  1687 1670 1671 2
  1688 1672 1683 1
  1689 1672 1673 1
  1690 1673 1675 ar
  1691 1673 1674 ar
  1692 1674 1684 1
  1693 1674 1676 ar
  1694 1675 1685 1
  1695 1675 1677 ar
  1696 1676 1686 1
  1697 1676 1678 ar
  1698 1677 1687 1
  1699 1677 1678 ar
  1700 1678 1679 1
  1701 1679 1688 1
  1702 1680 1668 1
  1703 1682 1672 1
  1704 1646 1668 am
  1705 1689 1690 1
  1706 1690 1698 1
  1707 1690 1693 1
  1708 1690 1691 1
  1709 1691 1692 2
  1710 1693 1700 1
  1711 1693 1694 1
  1712 1694 1696 2
  1713 1694 1695 am
  1714 1695 1701 1
  1715 1695 1702 1
  1716 1697 1689 1
  1717 1699 1693 1
  1718 1670 1689 am
  1719 1703 1704 1
  1720 1704 1705 1
  1721 1704 1709 1
  1722 1705 1706 2
  1723 1707 1703 1
  1724 1708 1704 1
  1725 1691 1703 am
  1726 1710 1711 1
  1727 1711 1712 1
  1728 1711 1719 1
  1729 1711 1714 1
  1730 1712 1713 2
  1731 1714 1721 1
  1732 1714 1715 1
  1733 1715 1717 1
  1734 1715 1722 1
  1735 1715 1716 1
  1736 1716 1725 1
  1737 1716 1723 1
  1738 1716 1724 1
  1739 1717 1726 1
  1740 1717 1727 1
  1741 1717 1728 1
  1742 1718 1710 1
  1743 1720 1714 1
  1744 1705 1710 am
  1745 1729 1730 1
  1746 1730 1737 1
  1747 1730 1733 1
  1748 1730 1731 1
  1749 1731 1732 2
  1750 1733 1738 1
  1751 1733 1734 1
  1752 1733 1735 1
  1753 1734 1739 1
  1754 1734 1740 1
  1755 1734 1741 1
  1756 1735 1742 1
  1757 1735 1743 1
  1758 1735 1744 1
  1759 1736 1729 1
  1760 1712 1729 am
  1761 1745 1746 1
  1762 1746 1753 1
  1763 1746 1749 1
  1764 1746 1747 1
  1765 1747 1748 2
  1766 1749 1754 1
  1767 1749 1750 1
  1768 1749 1751 1
  1769 1750 1756 1
  1770 1750 1757 1
  1771 1750 1758 1
  1772 1751 1755 1
  1773 1752 1745 1
  1774 1731 1745 am
  1775 1759 1760 1
  1776 1760 1761 1
  1777 1760 1765 1
  1778 1761 1762 2
  1779 1763 1759 1
  1780 1764 1760 1
  1781 1747 1759 am
  1782 1766 1767 1
  1783 1767 1774 1
  1784 1767 1770 1
  1785 1767 1768 1
  1786 1768 1769 2
  1787 1770 1775 1
  1788 1770 1771 1
  1789 1770 1772 1
  1790 1771 1777 1
  1791 1771 1778 1
  1792 1771 1779 1
  1793 1772 1776 1
  1794 1773 1766 1
  1795 1761 1766 am
  1796 1780 1781 1
  1797 1781 1782 1
  1798 1781 1792 1
  1799 1781 1784 1
  1800 1782 1783 2
  1801 1784 1794 1
  1802 1784 1785 1
  1803 1785 1796 1
  1804 1785 1786 1
  1805 1786 1798 1
  1806 1786 1787 1
  1807 1787 1799 1
  1808 1787 1788 2
  1809 1788 1789 2
  1810 1788 1790 2
  1811 1789 1800 1
  1812 1789 1801 1
  1813 1790 1803 1
  1814 1790 1802 1
  1815 1791 1780 1
  1816 1793 1784 1
  1817 1795 1785 1
  1818 1797 1786 1
  1819 1768 1780 am
  1820 1804 1805 1
  1821 1805 1810 1
  1822 1805 1808 1
  1823 1805 1806 1
  1824 1806 1807 2
  1825 1808 1811 1
  1826 1808 1812 1
  1827 1808 1813 1
  1828 1809 1804 1
  1829 1782 1804 am
  1830 1814 1815 1
  1831 1815 1824 1
  1832 1815 1818 1
  1833 1815 1816 1
  1834 1816 1817 2
  1835 1818 1826 1
  1836 1818 1819 1
  1837 1819 1828 1
  1838 1819 1820 1
  1839 1820 1830 1
  1840 1820 1821 1
  1841 1821 1832 1
  1842 1821 1822 1
  1843 1822 1833 1
  1844 1822 1834 1
  1845 1822 1835 1
  1846 1823 1814 1
  1847 1825 1818 1
  1848 1827 1819 1
  1849 1829 1820 1
  1850 1831 1821 1
  1851 1806 1814 am
  1852 1836 1837 1
  1853 1837 1838 1
  1854 1837 1842 1
  1855 1838 1839 2
  1856 1840 1836 1
  1857 1841 1837 1
  1858 1816 1836 am
  1859 1843 1844 1
  1860 1844 1852 1
  1861 1844 1847 1
  1862 1844 1845 1
  1863 1845 1846 2
  1864 1847 1853 1
  1865 1847 1849 1
  1866 1847 1848 1
  1867 1848 1855 1
  1868 1849 1856 1
  1869 1849 1857 1
  1870 1849 1858 1
  1871 1850 1848 1
  1872 1850 1859 1
  1873 1850 1860 1
  1874 1850 1861 1
  1875 1851 1843 1
  1876 1854 1848 1
  1877 1838 1843 am
  1878 1862 1863 1
  1879 1863 1871 1
  1880 1863 1866 1
  1881 1863 1864 1
  1882 1864 1865 2
  1883 1866 1872 1
  1884 1866 1868 1
  1885 1866 1867 1
  1886 1867 1874 1
  1887 1868 1875 1
  1888 1868 1876 1
  1889 1868 1877 1
  1890 1869 1867 1
  1891 1869 1878 1
  1892 1869 1879 1
  1893 1869 1880 1
  1894 1870 1862 1
  1895 1873 1867 1
  1896 1845 1862 am
  1897 1881 1882 1
  1898 1882 1887 1
  1899 1882 1885 1
  1900 1882 1883 1
  1901 1883 1884 2
  1902 1885 1888 1
  1903 1885 1889 1
  1904 1885 1890 1
  1905 1886 1881 1
  1906 1864 1881 am
  1907 1891 1892 1
  1908 1892 1900 1
  1909 1892 1895 1
  1910 1892 1893 1
  1911 1893 1894 2
  1912 1895 1901 1
  1913 1895 1897 1
  1914 1895 1896 1
  1915 1896 1903 1
  1916 1897 1904 1
  1917 1897 1905 1
  1918 1897 1906 1
  1919 1898 1896 1
  1920 1898 1907 1
  1921 1898 1908 1
  1922 1898 1909 1
  1923 1899 1891 1
  1924 1902 1896 1
  1925 1883 1891 am
  1926 1910 1911 1
  1927 1911 1917 1
  1928 1911 1914 1
  1929 1911 1912 1
  1930 1912 1913 2
  1931 1914 1919 1
  1932 1914 1915 1
  1933 1916 1910 1
  1934 1918 1914 1
  1935 1920 1915 1
  1936 1893 1910 am
  1937 1921 1922 1
  1938 1922 1923 1
  1939 1922 1936 1
  1940 1922 1925 1
  1941 1923 1924 2
  1942 1925 1938 1
  1943 1925 1926 1
  1944 1926 1928 ar
  1945 1926 1927 ar
  1946 1927 1939 1
  1947 1927 1931 ar
  1948 1928 1929 ar
  1949 1928 1930 ar
  1950 1929 1931 ar
  1951 1929 1932 ar
  1952 1930 1933 ar
  1953 1930 1941 1
  1954 1931 1940 1
  1955 1932 1942 1
  1956 1932 1934 ar
  1957 1933 1934 ar
  1958 1933 1943 1
  1959 1934 1944 1
  1960 1935 1921 1
  1961 1937 1925 1
  1962 1912 1921 am
  1963 1945 1946 1
  1964 1946 1953 1
  1965 1946 1949 1
  1966 1946 1947 1
  1967 1947 1948 2
  1968 1949 1954 1
  1969 1949 1950 1
  1970 1949 1951 1
  1971 1950 1955 1
  1972 1950 1956 1
  1973 1950 1957 1
  1974 1951 1958 1
  1975 1951 1959 1
  1976 1951 1960 1
  1977 1952 1945 1
  1978 1923 1945 am
  1979 1961 1962 1
  1980 1962 1963 1
  1981 1962 1970 1
  1982 1962 1965 1
  1983 1963 1964 2
  1984 1965 1972 1
  1985 1965 1966 1
  1986 1966 1968 1
  1987 1966 1973 1
  1988 1966 1967 1
  1989 1967 1976 1
  1990 1967 1974 1
  1991 1967 1975 1
  1992 1968 1977 1
  1993 1968 1978 1
  1994 1968 1979 1
  1995 1969 1961 1
  1996 1971 1965 1
  1997 1947 1961 am
  1998 1980 1981 1
  1999 1981 1984 1
  2000 1981 1987 1
  2001 1981 1982 1
  2002 1982 1983 2
  2003 1984 1989 1
  2004 1984 1985 1
  2005 1986 1980 1
  2006 1988 1984 1
  2007 1990 1985 1
  2008 1963 1980 am
  2009 1991 1992 1
  2010 1992 2003 1
  2011 1992 1995 1
  2012 1992 1993 1
  2013 1993 1994 2
  2014 1995 2005 1
  2015 1995 1996 1
  2016 1996 1997 ar
  2017 1996 1998 ar
  2018 1997 2006 1
  2019 1997 1999 ar
  2020 1998 2000 ar
  2021 1998 2007 1
  2022 1999 2008 1
  2023 1999 2001 ar
  2024 2000 2001 ar
  2025 2000 2009 1
  2026 2001 2010 1
  2027 2002 1991 1
  2028 2004 1995 1
  2029 1982 1991 am
  2030 2011 2012 1
  2031 2012 2017 1
  2032 2012 2015 1
  2033 2012 2013 1
  2034 2013 2014 2
  2035 2015 2018 1
  2036 2015 2019 1
  2037 2015 2020 1
  2038 2016 2011 1
  2039 1993 2011 am
  2040 2021 2022 1
  2041 2022 2030 1
  2042 2022 2025 1
  2043 2022 2023 1
  2044 2023 2024 2
  2045 2025 2031 1
  2046 2025 2027 1
  2047 2025 2026 1
  2048 2026 2033 1
  2049 2027 2034 1
  2050 2027 2035 1
  2051 2027 2036 1
  2052 2028 2026 1
  2053 2028 2037 1
  2054 2028 2038 1
  2055 2028 2039 1
  2056 2029 2021 1
  2057 2032 2026 1
  2058 2013 2021 am
  2059 2040 2041 1
  2060 2041 2042 1
  2061 2041 2046 1
  2062 2042 2043 2
  2063 2044 2040 1
  2064 2045 2041 1
  2065 2023 2040 am
  2066 2047 2048 1
  2067 2048 2049 1
  2068 2048 2056 1
  2069 2048 2051 1
  2070 2049 2050 2
  2071 2051 2058 1
  2072 2051 2052 1
  2073 2052 2054 1
  2074 2052 2059 1
  2075 2052 2053 1
  2076 2053 2062 1
  2077 2053 2060 1
  2078 2053 2061 1
  2079 2054 2063 1
  2080 2054 2064 1
  2081 2054 2065 1
  2082 2055 2047 1
  2083 2057 2051 1
  2084 2042 2047 am
  2085 2066 2067 1
  2086 2067 2074 1
  2087 2067 2070 1
  2088 2067 2068 1
  2089 2068 2069 2
  2090 2070 2075 1
  2091 2070 2071 1
  2092 2070 2072 1
  2093 2071 2077 1
  2094 2071 2078 1
  2095 2071 2079 1
  2096 2072 2076 1
  2097 2073 2066 1
  2098 2049 2066 am
  2099 2080 2086 1
  2100 2080 2081 1
  2101 2081 2082 1
  2102 2081 2087 1
  2103 2081 2084 1
  2104 2082 2083 2
  2105 2084 2085 1
  2106 2084 2089 1
  2107 2085 2086 1
  2108 2085 2091 1
  2109 2086 2093 1
  2110 2088 2084 1
  2111 2090 2085 1
  2112 2092 2086 1
  2113 2068 2080 am
  2114 2094 2095 1
  2115 2095 2103 1
  2116 2095 2098 1
  2117 2095 2096 1
  2118 2096 2097 2
  2119 2098 2105 1
  2120 2098 2099 1
  2121 2099 2107 1
  2122 2099 2100 1
  2123 2100 2101 1
  2124 2101 2109 1
  2125 2101 2110 1
  2126 2101 2108 1
  2127 2102 2094 1
  2128 2104 2098 1
  2129 2106 2099 1
  2130 2082 2094 am
  2131 2111 2112 1
  2132 2112 2113 1
  2133 2112 2120 1
  2134 2112 2115 1
  2135 2113 2114 2
  2136 2115 2122 1
  2137 2115 2116 1
  2138 2116 2118 1
  2139 2116 2123 1
  2140 2116 2117 1
  2141 2117 2126 1
  2142 2117 2124 1
  2143 2117 2125 1
  2144 2118 2127 1
  2145 2118 2128 1
  2146 2118 2129 1
  2147 2119 2111 1
  2148 2121 2115 1
  2149 2096 2111 am
  2150 2130 2131 1
  2151 2131 2132 1
  2152 2131 2136 1
  2153 2132 2133 2
  2154 2134 2130 1
  2155 2135 2131 1
  2156 2113 2130 am
  2157 2137 2138 1
  2158 2138 2139 1
  2159 2138 2152 1
  2160 2138 2141 1
  2161 2139 2140 2
  2162 2141 2154 1
  2163 2141 2142 1
  2164 2142 2144 ar
  2165 2142 2143 ar
  2166 2143 2155 1
  2167 2143 2147 ar
  2168 2144 2145 ar
  2169 2144 2146 ar
  2170 2145 2147 ar
  2171 2145 2148 ar
  2172 2146 2149 ar
  2173 2146 2157 1
  2174 2147 2156 1
  2175 2148 2158 1
  2176 2148 2150 ar
  2177 2149 2150 ar
  2178 2149 2159 1
  2179 2150 2160 1
  2180 2151 2137 1
  2181 2153 2141 1
  2182 2132 2137 am
  2183 2161 2162 1
  2184 2162 2170 1
  2185 2162 2165 1
  2186 2162 2163 1
  2187 2163 2164 2
  2188 2165 2172 1
  2189 2165 2166 1
  2190 2166 2168 2
  2191 2166 2167 am
  2192 2167 2173 1
  2193 2167 2174 1
  2194 2169 2161 1
  2195 2171 2165 1
  2196 2139 2161 am
  2197 2175 2176 1
  2198 2176 2184 1
  2199 2176 2179 1
  2200 2176 2177 1
  2201 2177 2178 2
  2202 2179 2186 1
  2203 2179 2180 1
  2204 2180 2182 2
  2205 2180 2181 am
  2206 2181 2187 1
  2207 2181 2188 1
  2208 2183 2175 1
  2209 2185 2179 1
  2210 2163 2175 am
  2211 2189 2190 1
  2212 2190 2196 1
  2213 2190 2193 1
  2214 2190 2191 1
  2215 2191 2192 2
  2216 2193 2198 1
  2217 2193 2194 1
  2218 2195 2189 1
  2219 2197 2193 1
  2220 2177 2189 am
  2221 2199 2200 1
  2222 2200 2201 1
  2223 2200 2205 1
  2224 2201 2202 2
  2225 2203 2199 1
  2226 2204 2200 1
  2227 2191 2199 am
  2228 2206 2207 1
  2229 2207 2216 1
  2230 2207 2210 1
  2231 2207 2208 1
  2232 2208 2209 2
  2233 2210 2218 1
  2234 2210 2211 1
  2235 2211 2220 1
  2236 2211 2212 1
  2237 2212 2214 2
  2238 2212 2213 am
  2239 2213 2221 1
  2240 2213 2222 1
  2241 2215 2206 1
  2242 2217 2210 1
  2243 2219 2211 1
  2244 2201 2206 am
  2245 2223 2229 1
  2246 2223 2224 1
  2247 2224 2225 1
  2248 2224 2230 1
  2249 2224 2227 1
  2250 2225 2226 2
  2251 2227 2228 1
  2252 2227 2232 1
  2253 2228 2229 1
  2254 2228 2234 1
  2255 2229 2236 1
  2256 2231 2227 1
  2257 2233 2228 1
  2258 2235 2229 1
  2259 2208 2223 am
  2260 2237 2238 1
  2261 2238 2247 1
  2262 2238 2241 1
  2263 2238 2239 1
  2264 2239 2240 2
  2265 2241 2249 1
  2266 2241 2242 1
  2267 2242 2251 1
  2268 2242 2243 1
  2269 2243 2253 1
  2270 2243 2244 1
  2271 2244 2255 1
  2272 2244 2245 1
  2273 2245 2256 1
  2274 2245 2257 1
  2275 2245 2258 1
  2276 2246 2237 1
  2277 2248 2241 1
  2278 2250 2242 1
  2279 2252 2243 1
  2280 2254 2244 1
  2281 2225 2237 am
  2282 2259 2260 1
  2283 2260 2269 1
  2284 2260 2263 1
  2285 2260 2261 1
  2286 2261 2262 2
  2287 2263 2271 1
  2288 2263 2264 1
  2289 2264 2273 1
  2290 2264 2265 1
  2291 2265 2266 2
  2292 2265 2267 2
  2293 2268 2259 1
  2294 2270 2263 1
  2295 2272 2264 1
  2296 2239 2259 am
  2297 2274 2275 1
  2298 2275 2276 1
  2299 2275 2280 1
  2300 2276 2277 2
  2301 2278 2274 1
  2302 2279 2275 1
  2303 2261 2274 am
  2304 2281 2282 1
  2305 2282 2291 1
  2306 2282 2285 1
  2307 2282 2283 1
  2308 2283 2284 2
  2309 2285 2293 1
  2310 2285 2286 1
[truncated: 106,592 more chars]
