# Supplementary material for: The pocketome of G-protein-coupled receptors reveals previously untargeted allosteric sites
Source: Nat Commun. 2022 May 10;13:2567. doi: 10.1038/s41467-022-29609-6 (PMC9091257; doi:10.1038/s41467-022-29609-6)
Supplement: Supplementary file 4 — Supplementary Data 1 [file 41467_2022_29609_MOESM4_ESM.zip › docking_files/2z73/mols.mol2]

# TRIPOS MOL2 file generated by SEED

@<TRIPOS>MOLECULE
methanamine
 8 7 0 0 0
****
USER_CHARGES
INVALID_CHARGES
Pose:   1 Cluster:   1 Fr_nu: 442792 TotEn:   -30.94
@<TRIPOS>ATOM
      1 C1        -81.4422  -26.7076  -54.0657 C.3    1 LIG       0.04000
      2 N1        -81.8876  -26.2068  -55.3803 N.4    1 LIG      -0.30000
      3 H1        -81.8283  -27.7216  -53.9462 H      1 LIG       0.09000
      4 H2        -80.3506  -26.6996  -54.0574 H      1 LIG       0.09000
      5 H3        -81.8455  -26.0416  -53.3005 H      1 LIG       0.09000
      6 H4        -81.5521  -25.2497  -55.5502 H      1 LIG       0.33000
      7 H5        -82.9140  -26.1913  -55.4468 H      1 LIG       0.33000
      8 H6        -81.5366  -26.7982  -56.1452 H      1 LIG       0.33000
@<TRIPOS>BOND
      1       1       2 1
      2       1       3 1
      3       1       4 1
      4       1       5 1
      5       2       6 1
      6       2       7 1
      7       2       8 1
@<TRIPOS>ALT_TYPE
CGenFF_4.0_ALT_TYPE_SET
CGenFF_4.0 1 CG334 2 NG3P3 3 HGA3 4 HGA3 5 HGA3 6 HGP2 7 HGP2 8 HGP2
@<TRIPOS>MOLECULE
methanamine
 8 7 0 0 0
****
USER_CHARGES
INVALID_CHARGES
Pose:   2 Cluster:   2 Fr_nu: 442314 TotEn:   -28.21
@<TRIPOS>ATOM
      1 C1        -81.4422  -26.7076  -54.0657 C.3    1 LIG       0.04000
      2 N1        -82.1659  -25.4291  -54.2026 N.4    1 LIG      -0.30000
      3 H1        -82.1552  -27.4601  -53.7239 H      1 LIG       0.09000
      4 H2        -81.0356  -26.9680  -55.0447 H      1 LIG       0.09000
      5 H3        -80.6441  -26.5630  -53.3350 H      1 LIG       0.09000
      6 H4        -81.5418  -24.6774  -54.5237 H      1 LIG       0.33000
      7 H5        -82.5730  -25.1314  -53.3061 H      1 LIG       0.33000
      8 H6        -82.9347  -25.5044  -54.8818 H      1 LIG       0.33000
@<TRIPOS>BOND
      1       1       2 1
      2       1       3 1
      3       1       4 1
      4       1       5 1
      5       2       6 1
      6       2       7 1
      7       2       8 1
@<TRIPOS>ALT_TYPE
CGenFF_4.0_ALT_TYPE_SET
CGenFF_4.0 1 CG334 2 NG3P3 3 HGA3 4 HGA3 5 HGA3 6 HGP2 7 HGP2 8 HGP2
@<TRIPOS>MOLECULE
methanamine
 8 7 0 0 0
****
USER_CHARGES
INVALID_CHARGES
Pose:   3 Cluster:   3 Fr_nu: 665791 TotEn:   -27.72
@<TRIPOS>ATOM
      1 C1        -80.9080  -26.2768  -55.3369 C.3    1 LIG       0.04000
      2 N1        -81.9374  -26.4802  -56.3744 N.4    1 LIG      -0.30000
      3 H1        -80.8826  -27.1713  -54.7118 H      1 LIG       0.09000
      4 H2        -79.9519  -26.1224  -55.8406 H      1 LIG       0.09000
      5 H3        -81.1908  -25.3984  -54.7536 H      1 LIG       0.09000
      6 H4        -82.0077  -25.6652  -56.9977 H      1 LIG       0.33000
      7 H5        -82.8652  -26.6312  -55.9568 H      1 LIG       0.33000
      8 H6        -81.7239  -27.2992  -56.9588 H      1 LIG       0.33000
@<TRIPOS>BOND
      1       1       2 1
      2       1       3 1
      3       1       4 1
      4       1       5 1
      5       2       6 1
      6       2       7 1
      7       2       8 1
@<TRIPOS>ALT_TYPE
CGenFF_4.0_ALT_TYPE_SET
CGenFF_4.0 1 CG334 2 NG3P3 3 HGA3 4 HGA3 5 HGA3 6 HGP2 7 HGP2 8 HGP2
@<TRIPOS>MOLECULE
methanamine
 8 7 0 0 0
****
USER_CHARGES
INVALID_CHARGES
Pose:   4 Cluster:   4 Fr_nu: 441138 TotEn:   -26.14
@<TRIPOS>ATOM
      1 C1        -81.4422  -26.7076  -54.0657 C.3    1 LIG       0.04000
      2 N1        -81.9475  -27.6961  -55.0378 N.4    1 LIG      -0.30000
      3 H1        -80.4012  -26.9543  -53.8491 H      1 LIG       0.09000
      4 H2        -81.5250  -25.7188  -54.5208 H      1 LIG       0.09000
      5 H3        -82.0574  -26.7787  -53.1667 H      1 LIG       0.09000
      6 H4        -82.9298  -27.5138  -55.2816 H      1 LIG       0.33000
      7 H5        -81.8943  -28.6520  -54.6617 H      1 LIG       0.33000
      8 H6        -81.4031  -27.6758  -55.9103 H      1 LIG       0.33000
@<TRIPOS>BOND
      1       1       2 1
      2       1       3 1
      3       1       4 1
      4       1       5 1
      5       2       6 1
      6       2       7 1
      7       2       8 1
@<TRIPOS>ALT_TYPE
CGenFF_4.0_ALT_TYPE_SET
CGenFF_4.0 1 CG334 2 NG3P3 3 HGA3 4 HGA3 5 HGA3 6 HGP2 7 HGP2 8 HGP2
@<TRIPOS>MOLECULE
methanamine
 8 7 0 0 0
****
USER_CHARGES
INVALID_CHARGES
Pose:   5 Cluster:   5 Fr_nu: 670209 TotEn:   -25.95
@<TRIPOS>ATOM
      1 C1        -81.3018  -26.2690  -56.4172 C.3    1 LIG       0.04000
      2 N1        -82.1858  -25.9317  -57.5496 N.4    1 LIG      -0.30000
      3 H1        -81.8743  -26.8803  -55.7172 H      1 LIG       0.09000
      4 H2        -80.4475  -26.8213  -56.8132 H      1 LIG       0.09000
      5 H3        -80.9834  -25.3340  -55.9521 H      1 LIG       0.09000
      6 H4        -81.6985  -25.3529  -58.2462 H      1 LIG       0.33000
      7 H5        -83.0129  -25.4070  -57.2354 H      1 LIG       0.33000
      8 H6        -82.5198  -26.7780  -58.0293 H      1 LIG       0.33000
@<TRIPOS>BOND
      1       1       2 1
      2       1       3 1
      3       1       4 1
      4       1       5 1
      5       2       6 1
      6       2       7 1
      7       2       8 1
@<TRIPOS>ALT_TYPE
CGenFF_4.0_ALT_TYPE_SET
CGenFF_4.0 1 CG334 2 NG3P3 3 HGA3 4 HGA3 5 HGA3 6 HGP2 7 HGP2 8 HGP2
@<TRIPOS>MOLECULE
methanamine
 8 7 0 0 0
****
USER_CHARGES
INVALID_CHARGES
Pose:   6 Cluster:   6 Fr_nu: 660762 TotEn:   -25.23
@<TRIPOS>ATOM
      1 C1        -81.2753  -26.2024  -55.0884 C.3    1 LIG       0.04000
      2 N1        -82.1662  -26.5736  -53.9723 N.4    1 LIG      -0.30000
      3 H1        -80.2840  -26.0092  -54.6744 H      1 LIG       0.09000
      4 H2        -81.2518  -27.0387  -55.7897 H      1 LIG       0.09000
      5 H3        -81.6852  -25.3068  -55.5592 H      1 LIG       0.09000
      6 H4        -83.1203  -26.7685  -54.3030 H      1 LIG       0.33000
      7 H5        -82.2282  -25.8192  -53.2759 H      1 LIG       0.33000
      8 H6        -81.8286  -27.4156  -53.4874 H      1 LIG       0.33000
@<TRIPOS>BOND
      1       1       2 1
      2       1       3 1
      3       1       4 1
      4       1       5 1
      5       2       6 1
      6       2       7 1
      7       2       8 1
@<TRIPOS>ALT_TYPE
CGenFF_4.0_ALT_TYPE_SET
CGenFF_4.0 1 CG334 2 NG3P3 3 HGA3 4 HGA3 5 HGA3 6 HGP2 7 HGP2 8 HGP2
@<TRIPOS>MOLECULE
methanamine
 8 7 0 0 0
****
USER_CHARGES
INVALID_CHARGES
Pose:   7 Cluster:   7 Fr_nu: 440625 TotEn:   -25.10
@<TRIPOS>ATOM
      1 C1        -81.4422  -26.7076  -54.0657 C.3    1 LIG       0.04000
      2 N1        -82.4922  -27.6564  -53.6476 N.4    1 LIG      -0.30000
      3 H1        -80.6178  -26.7873  -53.3548 H      1 LIG       0.09000
      4 H2        -81.1217  -26.9858  -55.0715 H      1 LIG       0.09000
      5 H3        -81.8743  -25.7051  -54.0545 H      1 LIG       0.09000
      6 H4        -83.2997  -27.6261  -54.2836 H      1 LIG       0.33000
      7 H5        -82.8351  -27.4423  -52.7017 H      1 LIG       0.33000
      8 H6        -82.1415  -28.6233  -53.6384 H      1 LIG       0.33000
@<TRIPOS>BOND
      1       1       2 1
      2       1       3 1
      3       1       4 1
      4       1       5 1
      5       2       6 1
      6       2       7 1
      7       2       8 1
@<TRIPOS>ALT_TYPE
CGenFF_4.0_ALT_TYPE_SET
CGenFF_4.0 1 CG334 2 NG3P3 3 HGA3 4 HGA3 5 HGA3 6 HGP2 7 HGP2 8 HGP2
@<TRIPOS>MOLECULE
methanol
 6 5 0 0 0
****
USER_CHARGES
INVALID_CHARGES
Pose:   1 Cluster:   1 Fr_nu: 1785567 TotEn:   -22.83
@<TRIPOS>ATOM
      1 C1        -73.0125  -11.5858  -42.0692 C.3    1 LIG      -0.04000
      2 O1        -72.7996  -12.5002  -41.0094 O.3    1 LIG      -0.65000
      3 H1        -74.0516  -11.6479  -42.4017 H      1 LIG       0.09000
      4 H2        -72.3392  -11.8228  -42.8969 H      1 LIG       0.09000
      5 H3        -72.8063  -10.5740  -41.7125 H      1 LIG       0.09000
      6 H4        -71.8683  -12.4158  -40.7423 H      1 LIG       0.42000
@<TRIPOS>BOND
      1       1       2 1
      2       1       3 1
      3       1       4 1
      4       1       5 1
      5       2       6 1
@<TRIPOS>ALT_TYPE
CGenFF_4.0_ALT_TYPE_SET
CGenFF_4.0 1 CG331 2 OG311 3 HGA3 4 HGA3 5 HGA3 6 HGP1
@<TRIPOS>MOLECULE
methanol
 6 5 0 0 0
****
USER_CHARGES
INVALID_CHARGES
Pose:   2 Cluster:   2 Fr_nu: 3533167 TotEn:   -16.98
@<TRIPOS>ATOM
      1 C1        -72.7698  -11.8880  -42.9574 C.3    1 LIG      -0.04000
      2 O1        -72.0276  -12.9404  -42.3690 O.3    1 LIG      -0.65000
      3 H1        -73.6158  -12.3030  -43.5108 H      1 LIG       0.09000
      4 H2        -72.1246  -11.3181  -43.6309 H      1 LIG       0.09000
      5 H3        -73.1410  -11.2302  -42.1681 H      1 LIG       0.09000
      6 H4        -71.2870  -12.5332  -41.8879 H      1 LIG       0.42000
@<TRIPOS>BOND
      1       1       2 1
      2       1       3 1
      3       1       4 1
      4       1       5 1
      5       2       6 1
@<TRIPOS>ALT_TYPE
CGenFF_4.0_ALT_TYPE_SET
CGenFF_4.0 1 CG331 2 OG311 3 HGA3 4 HGA3 5 HGA3 6 HGP1
@<TRIPOS>MOLECULE
methanol
 6 5 0 0 0
****
USER_CHARGES
INVALID_CHARGES
Pose:   3 Cluster:   3 Fr_nu: 1121162 TotEn:   -16.89
@<TRIPOS>ATOM
      1 C1        -73.0052  -10.6660  -42.6775 C.3    1 LIG      -0.04000
      2 O1        -72.6201  -11.6387  -41.7235 O.3    1 LIG      -0.65000
      3 H1        -74.0935  -10.5668  -42.6789 H      1 LIG       0.09000
      4 H2        -72.6550  -10.9671  -43.6680 H      1 LIG       0.09000
      5 H3        -72.5547   -9.7075  -42.4096 H      1 LIG       0.09000
      6 H4        -71.6499  -11.6981  -41.7520 H      1 LIG       0.42000
@<TRIPOS>BOND
      1       1       2 1
      2       1       3 1
      3       1       4 1
      4       1       5 1
      5       2       6 1
@<TRIPOS>ALT_TYPE
CGenFF_4.0_ALT_TYPE_SET
CGenFF_4.0 1 CG331 2 OG311 3 HGA3 4 HGA3 5 HGA3 6 HGP1
@<TRIPOS>MOLECULE
methanol
 6 5 0 0 0
****
USER_CHARGES
INVALID_CHARGES
Pose:   4 Cluster:   4 Fr_nu: 1120371 TotEn:   -16.72
@<TRIPOS>ATOM
      1 C1        -73.0052  -10.6660  -42.6775 C.3    1 LIG      -0.04000
      2 O1        -74.2857  -10.9288  -42.1336 O.3    1 LIG      -0.65000
      3 H1        -72.2793  -11.3665  -42.2573 H      1 LIG       0.09000
      4 H2        -72.7132   -9.6389  -42.4446 H      1 LIG       0.09000
      5 H3        -73.0464  -10.7941  -43.7617 H      1 LIG       0.09000
      6 H4        -74.9011  -10.2883  -42.5296 H      1 LIG       0.42000
@<TRIPOS>BOND
      1       1       2 1
      2       1       3 1
      3       1       4 1
      4       1       5 1
      5       2       6 1
@<TRIPOS>ALT_TYPE
CGenFF_4.0_ALT_TYPE_SET
CGenFF_4.0 1 CG331 2 OG311 3 HGA3 4 HGA3 5 HGA3 6 HGP1
@<TRIPOS>MOLECULE
methanol
 6 5 0 0 0
****
USER_CHARGES
INVALID_CHARGES
Pose:   5 Cluster:   5 Fr_nu: 3062699 TotEn:   -15.19
@<TRIPOS>ATOM
      1 C1        -50.0386   -8.3912  -29.4910 C.3    1 LIG      -0.04000
      2 O1        -49.1669   -8.0201  -30.5430 O.3    1 LIG      -0.65000
      3 H1        -49.8794   -9.4424  -29.2385 H      1 LIG       0.09000
      4 H2        -51.0744   -8.2331  -29.8020 H      1 LIG       0.09000
      5 H3        -49.8242   -7.7723  -28.6166 H      1 LIG       0.09000
      6 H4        -49.3378   -7.0829  -30.7384 H      1 LIG       0.42000
@<TRIPOS>BOND
      1       1       2 1
      2       1       3 1
      3       1       4 1
      4       1       5 1
      5       2       6 1
@<TRIPOS>ALT_TYPE
CGenFF_4.0_ALT_TYPE_SET
CGenFF_4.0 1 CG331 2 OG311 3 HGA3 4 HGA3 5 HGA3 6 HGP1
@<TRIPOS>MOLECULE
methanol
 6 5 0 0 0
****
USER_CHARGES
INVALID_CHARGES
Pose:   6 Cluster:   6 Fr_nu: 816521 TotEn:   -15.10
@<TRIPOS>ATOM
      1 C1        -59.9998  -20.5116  -25.6706 C.3    1 LIG      -0.04000
      2 O1        -59.0679  -20.3999  -24.6107 O.3    1 LIG      -0.65000
      3 H1        -59.7936  -21.4186  -26.2441 H      1 LIG       0.09000
      4 H2        -59.9244  -19.6338  -26.3174 H      1 LIG       0.09000
      5 H3        -61.0078  -20.5686  -25.2531 H      1 LIG       0.09000
      6 H4        -59.2829  -19.5847  -24.1261 H      1 LIG       0.42000
@<TRIPOS>BOND
      1       1       2 1
      2       1       3 1
      3       1       4 1
      4       1       5 1
      5       2       6 1
@<TRIPOS>ALT_TYPE
CGenFF_4.0_ALT_TYPE_SET
CGenFF_4.0 1 CG331 2 OG311 3 HGA3 4 HGA3 5 HGA3 6 HGP1
@<TRIPOS>MOLECULE
methanol
 6 5 0 0 0
****
USER_CHARGES
INVALID_CHARGES
Pose:   7 Cluster:   7 Fr_nu: 5294244 TotEn:   -13.78
@<TRIPOS>ATOM
      1 C1        -50.2100   -7.2602  -28.2672 C.3    1 LIG      -0.04000
      2 O1        -49.4730   -7.6020  -29.4267 O.3    1 LIG      -0.65000
      3 H1        -50.0185   -7.9963  -27.4826 H      1 LIG       0.09000
      4 H2        -51.2762   -7.2356  -28.5061 H      1 LIG       0.09000
      5 H3        -49.8929   -6.2731  -27.9227 H      1 LIG       0.09000
      6 H4        -49.6689   -6.9271  -30.0988 H      1 LIG       0.42000
@<TRIPOS>BOND
      1       1       2 1
      2       1       3 1
      3       1       4 1
      4       1       5 1
      5       2       6 1
@<TRIPOS>ALT_TYPE
CGenFF_4.0_ALT_TYPE_SET
CGenFF_4.0 1 CG331 2 OG311 3 HGA3 4 HGA3 5 HGA3 6 HGP1
@<TRIPOS>MOLECULE
methanol
 6 5 0 0 0
****
USER_CHARGES
INVALID_CHARGES
Pose:   8 Cluster:   8 Fr_nu: 104884 TotEn:   -13.63
@<TRIPOS>ATOM
      1 C1        -65.2010   -8.5730  -44.6100 C.3    1 LIG      -0.04000
      2 O1        -65.7364   -8.8663  -43.3325 O.3    1 LIG      -0.65000
      3 H1        -66.0104   -8.5240  -45.3426 H      1 LIG       0.09000
      4 H2        -64.4855   -9.3491  -44.8932 H      1 LIG       0.09000
      5 H3        -64.6912   -7.6076  -44.5686 H      1 LIG       0.09000
      6 H4        -64.9892   -8.9015  -42.7110 H      1 LIG       0.42000
@<TRIPOS>BOND
      1       1       2 1
      2       1       3 1
      3       1       4 1
      4       1       5 1
      5       2       6 1
@<TRIPOS>ALT_TYPE
CGenFF_4.0_ALT_TYPE_SET
CGenFF_4.0 1 CG331 2 OG311 3 HGA3 4 HGA3 5 HGA3 6 HGP1
@<TRIPOS>MOLECULE
methanol
 6 5 0 0 0
****
USER_CHARGES
INVALID_CHARGES
Pose:   9 Cluster:   9 Fr_nu: 8679973 TotEn:   -12.95
@<TRIPOS>ATOM
      1 C1        -81.2125  -26.2735  -54.9200 C.3    1 LIG      -0.04000
      2 O1        -81.5495  -25.4869  -56.0479 O.3    1 LIG      -0.65000
      3 H1        -80.1339  -26.4486  -54.9060 H      1 LIG       0.09000
      4 H2        -81.7464  -27.2261  -54.9664 H      1 LIG       0.09000
      5 H3        -81.5043  -25.7383  -54.0134 H      1 LIG       0.09000
      6 H4        -82.5125  -25.3535  -56.0256 H      1 LIG       0.42000
@<TRIPOS>BOND
      1       1       2 1
      2       1       3 1
      3       1       4 1
      4       1       5 1
      5       2       6 1
@<TRIPOS>ALT_TYPE
CGenFF_4.0_ALT_TYPE_SET
CGenFF_4.0 1 CG331 2 OG311 3 HGA3 4 HGA3 5 HGA3 6 HGP1
@<TRIPOS>MOLECULE
methanol
 6 5 0 0 0
****
USER_CHARGES
INVALID_CHARGES
Pose:  10 Cluster:  10 Fr_nu: 4057585 TotEn:   -12.76
@<TRIPOS>ATOM
      1 C1        -67.5414   -8.8249  -47.8816 C.3    1 LIG      -0.04000
      2 O1        -68.4094   -9.8384  -48.3548 O.3    1 LIG      -0.65000
      3 H1        -67.0560   -9.1600  -46.9617 H      1 LIG       0.09000
      4 H2        -68.1134   -7.9128  -47.6929 H      1 LIG       0.09000
      5 H3        -66.7810   -8.6253  -48.6403 H      1 LIG       0.09000
      6 H4        -68.8206   -9.5043  -49.1703 H      1 LIG       0.42000
@<TRIPOS>BOND
      1       1       2 1
      2       1       3 1
      3       1       4 1
      4       1       5 1
      5       2       6 1
@<TRIPOS>ALT_TYPE
CGenFF_4.0_ALT_TYPE_SET
CGenFF_4.0 1 CG331 2 OG311 3 HGA3 4 HGA3 5 HGA3 6 HGP1
@<TRIPOS>MOLECULE
methanol
 6 5 0 0 0
****
USER_CHARGES
INVALID_CHARGES
Pose:  11 Cluster:  11 Fr_nu: 583484 TotEn:   -12.58
@<TRIPOS>ATOM
      1 C1        -60.3474  -20.9095  -25.7340 C.3    1 LIG      -0.04000
      2 O1        -59.3814  -19.8746  -25.7199 O.3    1 LIG      -0.65000
      3 H1        -59.8647  -21.8560  -25.9900 H      1 LIG       0.09000
      4 H2        -61.1238  -20.6745  -26.4665 H      1 LIG       0.09000
      5 H3        -60.7974  -20.9893  -24.7417 H      1 LIG       0.09000
      6 H4        -59.8470  -19.0525  -25.4895 H      1 LIG       0.42000
@<TRIPOS>BOND
      1       1       2 1
      2       1       3 1
      3       1       4 1
      4       1       5 1
      5       2       6 1
@<TRIPOS>ALT_TYPE
CGenFF_4.0_ALT_TYPE_SET
CGenFF_4.0 1 CG331 2 OG311 3 HGA3 4 HGA3 5 HGA3 6 HGP1
@<TRIPOS>MOLECULE
methanol
 6 5 0 0 0
****
USER_CHARGES
INVALID_CHARGES
Pose:  12 Cluster:  12 Fr_nu: 526481 TotEn:   -11.67
@<TRIPOS>ATOM
      1 C1        -72.5935   -9.4668  -42.6775 C.3    1 LIG      -0.04000
      2 O1        -73.6246  -10.4358  -42.6305 O.3    1 LIG      -0.65000
      3 H1        -71.7256   -9.8298  -42.1215 H      1 LIG       0.09000
      4 H2        -72.9523   -8.5303  -42.2429 H      1 LIG       0.09000
      5 H3        -72.3114   -9.2981  -43.7194 H      1 LIG       0.09000
      6 H4        -74.3760  -10.0780  -43.1337 H      1 LIG       0.42000
@<TRIPOS>BOND
      1       1       2 1
      2       1       3 1
      3       1       4 1
      4       1       5 1
      5       2       6 1
@<TRIPOS>ALT_TYPE
CGenFF_4.0_ALT_TYPE_SET
CGenFF_4.0 1 CG331 2 OG311 3 HGA3 4 HGA3 5 HGA3 6 HGP1
@<TRIPOS>MOLECULE
methanol
 6 5 0 0 0
****
USER_CHARGES
INVALID_CHARGES
Pose:  13 Cluster:  13 Fr_nu: 2493024 TotEn:   -11.49
@<TRIPOS>ATOM
      1 C1        -50.1239   -7.1250  -28.5623 C.3    1 LIG      -0.04000
      2 O1        -49.8324   -8.4669  -28.2177 O.3    1 LIG      -0.65000
      3 H1        -49.2153   -6.5227  -28.4854 H      1 LIG       0.09000
      4 H2        -50.8913   -6.7335  -27.8897 H      1 LIG       0.09000
      5 H3        -50.4928   -7.0941  -29.5902 H      1 LIG       0.09000
      6 H4        -50.6615   -8.9688  -28.2977 H      1 LIG       0.42000
@<TRIPOS>BOND
      1       1       2 1
      2       1       3 1
      3       1       4 1
      4       1       5 1
      5       2       6 1
@<TRIPOS>ALT_TYPE
CGenFF_4.0_ALT_TYPE_SET
CGenFF_4.0 1 CG331 2 OG311 3 HGA3 4 HGA3 5 HGA3 6 HGP1
@<TRIPOS>MOLECULE
methanol
 6 5 0 0 0
****
USER_CHARGES
INVALID_CHARGES
Pose:  14 Cluster:  14 Fr_nu: 156772 TotEn:   -11.47
@<TRIPOS>ATOM
      1 C1        -67.0002   -7.6578  -48.1932 C.3    1 LIG      -0.04000
      2 O1        -66.2889   -8.6905  -47.5359 O.3    1 LIG      -0.65000
      3 H1        -67.3790   -6.9477  -47.4540 H      1 LIG       0.09000
      4 H2        -67.8302   -8.0887  -48.7588 H      1 LIG       0.09000
      5 H3        -66.3242   -7.1411  -48.8784 H      1 LIG       0.09000
      6 H4        -65.9693   -9.2995  -48.2235 H      1 LIG       0.42000
@<TRIPOS>BOND
      1       1       2 1
      2       1       3 1
      3       1       4 1
      4       1       5 1
      5       2       6 1
@<TRIPOS>ALT_TYPE
CGenFF_4.0_ALT_TYPE_SET
CGenFF_4.0 1 CG331 2 OG311 3 HGA3 4 HGA3 5 HGA3 6 HGP1
@<TRIPOS>MOLECULE
methanol
 6 5 0 0 0
****
USER_CHARGES
INVALID_CHARGES
Pose:  15 Cluster:  15 Fr_nu: 347498 TotEn:   -11.44
@<TRIPOS>ATOM
      1 C1        -72.9140  -10.8769  -42.8693 C.3    1 LIG      -0.04000
      2 O1        -72.4780  -11.9450  -43.6900 O.3    1 LIG      -0.65000
      3 H1        -72.2457  -10.7803  -42.0101 H      1 LIG       0.09000
      4 H2        -73.9350  -11.0700  -42.5303 H      1 LIG       0.09000
      5 H3        -72.8937   -9.9515  -43.4496 H      1 LIG       0.09000
      6 H4        -73.0948  -11.9991  -44.4399 H      1 LIG       0.42000
@<TRIPOS>BOND
      1       1       2 1
      2       1       3 1
      3       1       4 1
      4       1       5 1
      5       2       6 1
@<TRIPOS>ALT_TYPE
CGenFF_4.0_ALT_TYPE_SET
CGenFF_4.0 1 CG331 2 OG311 3 HGA3 4 HGA3 5 HGA3 6 HGP1
@<TRIPOS>MOLECULE
methanol
 6 5 0 0 0
****
USER_CHARGES
INVALID_CHARGES
Pose:  16 Cluster:  16 Fr_nu: 8680167 TotEn:   -11.43
@<TRIPOS>ATOM
      1 C1        -81.2125  -26.2735  -54.9200 C.3    1 LIG      -0.04000
      2 O1        -82.2045  -25.5528  -54.2121 O.3    1 LIG      -0.65000
      3 H1        -80.2638  -26.2145  -54.3809 H      1 LIG       0.09000
      4 H2        -81.1009  -25.8527  -55.9225 H      1 LIG       0.09000
      5 H3        -81.5203  -27.3189  -54.9979 H      1 LIG       0.09000
      6 H4        -83.0299  -25.6284  -54.7207 H      1 LIG       0.42000
@<TRIPOS>BOND
      1       1       2 1
      2       1       3 1
      3       1       4 1
      4       1       5 1
      5       2       6 1
@<TRIPOS>ALT_TYPE
CGenFF_4.0_ALT_TYPE_SET
CGenFF_4.0 1 CG331 2 OG311 3 HGA3 4 HGA3 5 HGA3 6 HGP1
@<TRIPOS>MOLECULE
methanol
 6 5 0 0 0
****
USER_CHARGES
INVALID_CHARGES
Pose:  17 Cluster:  17 Fr_nu: 3532496 TotEn:   -11.11
@<TRIPOS>ATOM
      1 C1        -72.6254  -12.1301  -43.6591 C.3    1 LIG      -0.04000
      2 O1        -73.1410  -11.4800  -42.5119 O.3    1 LIG      -0.65000
      3 H1        -71.8196  -12.8067  -43.3641 H      1 LIG       0.09000
      4 H2        -72.2494  -11.3840  -44.3637 H      1 LIG       0.09000
      5 H3        -73.4255  -12.7044  -44.1320 H      1 LIG       0.09000
      6 H4        -73.8522  -10.8894  -42.8139 H      1 LIG       0.42000
@<TRIPOS>BOND
      1       1       2 1
      2       1       3 1
      3       1       4 1
      4       1       5 1
      5       2       6 1
@<TRIPOS>ALT_TYPE
CGenFF_4.0_ALT_TYPE_SET
CGenFF_4.0 1 CG331 2 OG311 3 HGA3 4 HGA3 5 HGA3 6 HGP1
@<TRIPOS>MOLECULE
methanol
 6 5 0 0 0
****
USER_CHARGES
INVALID_CHARGES
Pose:  18 Cluster:  18 Fr_nu: 160497 TotEn:   -10.88
@<TRIPOS>ATOM
      1 C1        -67.0805   -7.7408  -47.8720 C.3    1 LIG      -0.04000
      2 O1        -67.4314   -9.0999  -48.0563 O.3    1 LIG      -0.65000
      3 H1        -67.7292   -7.2958  -47.1135 H      1 LIG       0.09000
      4 H2        -67.1874   -7.2044  -48.8183 H      1 LIG       0.09000
      5 H3        -66.0417   -7.6839  -47.5385 H      1 LIG       0.09000
      6 H4        -66.8351   -9.4593  -48.7352 H      1 LIG       0.42000
@<TRIPOS>BOND
      1       1       2 1
      2       1       3 1
      3       1       4 1
      4       1       5 1
      5       2       6 1
@<TRIPOS>ALT_TYPE
CGenFF_4.0_ALT_TYPE_SET
CGenFF_4.0 1 CG331 2 OG311 3 HGA3 4 HGA3 5 HGA3 6 HGP1
@<TRIPOS>MOLECULE
methanol
 6 5 0 0 0
****
USER_CHARGES
INVALID_CHARGES
Pose:  19 Cluster:  19 Fr_nu: 160896 TotEn:   -10.85
@<TRIPOS>ATOM
      1 C1        -67.0805   -7.7408  -47.8720 C.3    1 LIG      -0.04000
      2 O1        -68.4190   -7.7157  -47.4115 O.3    1 LIG      -0.65000
      3 H1        -66.4002   -7.6384  -47.0229 H      1 LIG       0.09000
      4 H2        -66.9223   -6.9231  -48.5798 H      1 LIG       0.09000
      5 H3        -66.8944   -8.6941  -48.3721 H      1 LIG       0.09000
      6 H4        -68.9914   -7.8088  -48.1922 H      1 LIG       0.42000
@<TRIPOS>BOND
      1       1       2 1
      2       1       3 1
      3       1       4 1
      4       1       5 1
      5       2       6 1
@<TRIPOS>ALT_TYPE
CGenFF_4.0_ALT_TYPE_SET
CGenFF_4.0 1 CG331 2 OG311 3 HGA3 4 HGA3 5 HGA3 6 HGP1
@<TRIPOS>MOLECULE
methanol
 6 5 0 0 0
****
USER_CHARGES
INVALID_CHARGES
Pose:  20 Cluster:  20 Fr_nu: 3353247 TotEn:   -10.50
@<TRIPOS>ATOM
      1 C1        -81.3540  -26.5862  -53.9971 C.3    1 LIG      -0.04000
      2 O1        -81.3726  -25.4969  -54.9013 O.3    1 LIG      -0.65000
      3 H1        -80.4049  -26.5950  -53.4555 H      1 LIG       0.09000
      4 H2        -81.4793  -27.5212  -54.5491 H      1 LIG       0.09000
      5 H3        -82.1755  -26.4721  -53.2861 H      1 LIG       0.09000
      6 H4        -82.2286  -25.5229  -55.3621 H      1 LIG       0.42000
@<TRIPOS>BOND
      1       1       2 1
      2       1       3 1
      3       1       4 1
      4       1       5 1
      5       2       6 1
@<TRIPOS>ALT_TYPE
CGenFF_4.0_ALT_TYPE_SET
CGenFF_4.0 1 CG331 2 OG311 3 HGA3 4 HGA3 5 HGA3 6 HGP1
@<TRIPOS>MOLECULE
methanol
 6 5 0 0 0
****
USER_CHARGES
INVALID_CHARGES
Pose:  21 Cluster:  21 Fr_nu: 7115953 TotEn:    -9.81
@<TRIPOS>ATOM
      1 C1        -61.9654   -1.8956  -25.0754 C.3    1 LIG      -0.04000
      2 O1        -60.9771   -1.9963  -26.0841 O.3    1 LIG      -0.65000
      3 H1        -62.3585   -0.8763  -25.0498 H      1 LIG       0.09000
      4 H2        -61.5273   -2.1529  -24.1077 H      1 LIG       0.09000
      5 H3        -62.7770   -2.5910  -25.3022 H      1 LIG       0.09000
      6 H4        -60.6530   -2.9132  -26.0758 H      1 LIG       0.42000
@<TRIPOS>BOND
      1       1       2 1
      2       1       3 1
      3       1       4 1
      4       1       5 1
      5       2       6 1
@<TRIPOS>ALT_TYPE
CGenFF_4.0_ALT_TYPE_SET
CGenFF_4.0 1 CG331 2 OG311 3 HGA3 4 HGA3 5 HGA3 6 HGP1
@<TRIPOS>MOLECULE
methanol
 6 5 0 0 0
****
USER_CHARGES
INVALID_CHARGES
Pose:  22 Cluster:  22 Fr_nu: 185482 TotEn:    -9.38
@<TRIPOS>ATOM
      1 C1        -64.8705   -8.8494  -44.5679 C.3    1 LIG      -0.04000
      2 O1        -65.3888   -7.6943  -43.9343 O.3    1 LIG      -0.65000
      3 H1        -65.4215   -9.0368  -45.4929 H      1 LIG       0.09000
      4 H2        -64.9627   -9.7068  -43.8964 H      1 LIG       0.09000
      5 H3        -63.8162   -8.6839  -44.8017 H      1 LIG       0.09000
      6 H4        -64.8755   -7.5611  -43.1192 H      1 LIG       0.42000
@<TRIPOS>BOND
      1       1       2 1
      2       1       3 1
      3       1       4 1
      4       1       5 1
      5       2       6 1
@<TRIPOS>ALT_TYPE
CGenFF_4.0_ALT_TYPE_SET
CGenFF_4.0 1 CG331 2 OG311 3 HGA3 4 HGA3 5 HGA3 6 HGP1
@<TRIPOS>MOLECULE
methanol
 6 5 0 0 0
****
USER_CHARGES
INVALID_CHARGES
Pose:  23 Cluster:  23 Fr_nu: 617180 TotEn:    -7.07
@<TRIPOS>ATOM
      1 C1        -72.6754   -9.0105  -43.0781 C.3    1 LIG      -0.04000
      2 O1        -72.7867  -10.1366  -43.9290 O.3    1 LIG      -0.65000
      3 H1        -71.7434   -9.0722  -42.5108 H      1 LIG       0.09000
      4 H2        -73.5286   -8.9827  -42.3956 H      1 LIG       0.09000
      5 H3        -72.6690   -8.1037  -43.6875 H      1 LIG       0.09000
      6 H4        -73.6245  -10.0459  -44.4145 H      1 LIG       0.42000
@<TRIPOS>BOND
      1       1       2 1
      2       1       3 1
      3       1       4 1
      4       1       5 1
      5       2       6 1
@<TRIPOS>ALT_TYPE
CGenFF_4.0_ALT_TYPE_SET
CGenFF_4.0 1 CG331 2 OG311 3 HGA3 4 HGA3 5 HGA3 6 HGP1
@<TRIPOS>MOLECULE
methanol
 6 5 0 0 0
****
USER_CHARGES
INVALID_CHARGES
Pose:  24 Cluster:  24 Fr_nu: 2439659 TotEn:    -6.65
@<TRIPOS>ATOM
      1 C1        -59.1674  -20.7700  -39.1275 C.3    1 LIG      -0.04000
      2 O1        -59.7509  -19.4885  -39.2745 O.3    1 LIG      -0.65000
      3 H1        -58.2487  -20.6878  -38.5414 H      1 LIG       0.09000
      4 H2        -58.9469  -21.1863  -40.1137 H      1 LIG       0.09000
      5 H3        -59.8715  -21.4237  -38.6073 H      1 LIG       0.09000
      6 H4        -60.5619  -19.6024  -39.7990 H      1 LIG       0.42000
@<TRIPOS>BOND
      1       1       2 1
      2       1       3 1
      3       1       4 1
      4       1       5 1
      5       2       6 1
@<TRIPOS>ALT_TYPE
CGenFF_4.0_ALT_TYPE_SET
CGenFF_4.0 1 CG331 2 OG311 3 HGA3 4 HGA3 5 HGA3 6 HGP1
@<TRIPOS>MOLECULE
methanol
 6 5 0 0 0
****
USER_CHARGES
INVALID_CHARGES
Pose:  25 Cluster:  25 Fr_nu: 1120102 TotEn:    -2.85
@<TRIPOS>ATOM
      1 C1        -73.0052  -10.6660  -42.6775 C.3    1 LIG      -0.04000
      2 O1        -73.2789   -9.2816  -42.7912 O.3    1 LIG      -0.65000
      3 H1        -72.0786  -10.8101  -42.1164 H      1 LIG       0.09000
      4 H2        -72.9114  -11.1029  -43.6749 H      1 LIG       0.09000
      5 H3        -73.8289  -11.1488  -42.1463 H      1 LIG       0.09000
      6 H4        -74.1067   -9.1945  -43.2941 H      1 LIG       0.42000
@<TRIPOS>BOND
      1       1       2 1
      2       1       3 1
      3       1       4 1
      4       1       5 1
      5       2       6 1
@<TRIPOS>ALT_TYPE
CGenFF_4.0_ALT_TYPE_SET
CGenFF_4.0 1 CG331 2 OG311 3 HGA3 4 HGA3 5 HGA3 6 HGP1
@<TRIPOS>MOLECULE
furan
 9 9 0 0 0
****
USER_CHARGES
INVALID_CHARGES
Pose:   1 Cluster:   1 Fr_nu: 316020 TotEn:   -12.49
@<TRIPOS>ATOM
      1 C1        -66.1500   -8.5878  -45.0421 C.2    1 LIG      -0.26000
      2 C2        -67.4807   -8.4387  -45.5007 C.2    1 LIG      -0.26000
      3 C3        -66.1607   -8.2267  -43.7148 C.2    1 LIG       0.09300
      4 C4        -68.2097   -7.9973  -44.4210 C.2    1 LIG       0.09300
      5 O1        -67.4124   -7.8656  -43.3284 O.3    1 LIG      -0.29200
      6 H1        -65.2906   -8.9167  -45.6082 H      1 LIG       0.17500
      7 H2        -67.8609   -8.6294  -46.4939 H      1 LIG       0.17500
      8 H3        -65.4018   -8.1762  -42.9477 H      1 LIG       0.13800
      9 H4        -69.2496   -7.7445  -44.2742 H      1 LIG       0.13800
@<TRIPOS>BOND
      1       1       2 1
      2       1       3 2
      3       2       4 2
      4       3       5 1
      5       4       5 1
      6       1       6 1
      7       2       7 1
      8       3       8 1
      9       4       9 1
@<TRIPOS>ALT_TYPE
CGenFF_4.0_ALT_TYPE_SET
CGenFF_4.0 1 CG2R51 2 CG2R51 3 CG2R51 4 CG2R51 5 OG2R50 6 HGR51 7 HGR51 8 HGR52 9 HGR52
@<TRIPOS>MOLECULE
furan
 9 9 0 0 0
****
USER_CHARGES
INVALID_CHARGES
Pose:   2 Cluster:   2 Fr_nu: 2701557 TotEn:   -12.12
@<TRIPOS>ATOM
      1 C1        -49.3543   -6.7914  -26.3643 C.2    1 LIG      -0.26000
      2 C2        -50.2724   -6.7658  -27.4411 C.2    1 LIG      -0.26000
      3 C3        -48.2129   -7.3863  -26.8495 C.2    1 LIG       0.09300
      4 C4        -49.6266   -7.3467  -28.5077 C.2    1 LIG       0.09300
      5 O1        -48.3707   -7.7276  -28.1553 O.3    1 LIG      -0.29200
      6 H1        -49.5057   -6.4230  -25.3600 H      1 LIG       0.17500
      7 H2        -51.2789   -6.3729  -27.4401 H      1 LIG       0.17500
      8 H3        -47.2527   -7.6258  -26.4164 H      1 LIG       0.13800
      9 H4        -49.9080   -7.5523  -29.5302 H      1 LIG       0.13800
@<TRIPOS>BOND
      1       1       2 1
      2       1       3 2
      3       2       4 2
      4       3       5 1
      5       4       5 1
      6       1       6 1
      7       2       7 1
      8       3       8 1
      9       4       9 1
@<TRIPOS>ALT_TYPE
CGenFF_4.0_ALT_TYPE_SET
CGenFF_4.0 1 CG2R51 2 CG2R51 3 CG2R51 4 CG2R51 5 OG2R50 6 HGR51 7 HGR51 8 HGR52 9 HGR52
@<TRIPOS>MOLECULE
furan
 9 9 0 0 0
****
USER_CHARGES
INVALID_CHARGES
Pose:   3 Cluster:   3 Fr_nu: 157380 TotEn:   -11.41
@<TRIPOS>ATOM
      1 C1        -66.9586   -7.9823  -44.0100 C.2    1 LIG      -0.26000
      2 C2        -66.7221   -8.2137  -45.3861 C.2    1 LIG      -0.26000
      3 C3        -68.3108   -8.1500  -43.8214 C.2    1 LIG       0.09300
      4 C4        -67.9465   -8.5064  -45.9403 C.2    1 LIG       0.09300
      5 O1        -68.9202   -8.4697  -44.9931 O.3    1 LIG      -0.29200
      6 H1        -66.2343   -7.7250  -43.2507 H      1 LIG       0.17500
      7 H2        -65.7772   -8.1725  -45.9086 H      1 LIG       0.17500
      8 H3        -68.9596   -8.0820  -42.9603 H      1 LIG       0.13800
      9 H4        -68.2755   -8.7504  -46.9399 H      1 LIG       0.13800
@<TRIPOS>BOND
      1       1       2 1
      2       1       3 2
      3       2       4 2
      4       3       5 1
      5       4       5 1
      6       1       6 1
      7       2       7 1
      8       3       8 1
      9       4       9 1
@<TRIPOS>ALT_TYPE
CGenFF_4.0_ALT_TYPE_SET
CGenFF_4.0 1 CG2R51 2 CG2R51 3 CG2R51 4 CG2R51 5 OG2R50 6 HGR51 7 HGR51 8 HGR52 9 HGR52
@<TRIPOS>MOLECULE
furan
 9 9 0 0 0
****
USER_CHARGES
INVALID_CHARGES
Pose:   4 Cluster:   4 Fr_nu: 187811 TotEn:   -10.72
@<TRIPOS>ATOM
      1 C1        -61.3003  -22.8933  -26.1832 C.2    1 LIG      -0.26000
      2 C2        -61.7497  -21.5588  -26.0407 C.2    1 LIG      -0.26000
      3 C3        -59.9289  -22.8468  -26.0875 C.2    1 LIG       0.09300
      4 C4        -60.6209  -20.7920  -25.8680 C.2    1 LIG       0.09300
      5 O1        -59.5069  -21.5696  -25.8952 O.3    1 LIG      -0.29200
      6 H1        -61.9008  -23.7782  -26.3369 H      1 LIG       0.17500
      7 H2        -62.7689  -21.2007  -26.0611 H      1 LIG       0.17500
      8 H3        -59.1506  -23.5947  -26.1318 H      1 LIG       0.13800
      9 H4        -60.4503  -19.7355  -25.7205 H      1 LIG       0.13800
@<TRIPOS>BOND
      1       1       2 1
      2       1       3 2
      3       2       4 2
      4       3       5 1
      5       4       5 1
      6       1       6 1
      7       2       7 1
      8       3       8 1
      9       4       9 1
@<TRIPOS>ALT_TYPE
CGenFF_4.0_ALT_TYPE_SET
CGenFF_4.0 1 CG2R51 2 CG2R51 3 CG2R51 4 CG2R51 5 OG2R50 6 HGR51 7 HGR51 8 HGR52 9 HGR52
@<TRIPOS>MOLECULE
furan
 9 9 0 0 0
****
USER_CHARGES
INVALID_CHARGES
Pose:   5 Cluster:   5 Fr_nu: 2701535 TotEn:   -10.32
@<TRIPOS>ATOM
      1 C1        -49.3865   -8.2679  -26.4901 C.2    1 LIG      -0.26000
      2 C2        -49.9652   -8.4559  -27.7680 C.2    1 LIG      -0.26000
      3 C3        -48.7354   -7.0572  -26.5401 C.2    1 LIG       0.09300
      4 C4        -49.6266   -7.3467  -28.5077 C.2    1 LIG       0.09300
      5 O1        -48.8770   -6.4893  -27.7664 O.3    1 LIG      -0.29200
      6 H1        -49.4371   -8.9319  -25.6394 H      1 LIG       0.17500
      7 H2        -50.5555   -9.2948  -28.1074 H      1 LIG       0.17500
      8 H3        -48.1572   -6.4893  -25.8258 H      1 LIG       0.13800
      9 H4        -49.8302   -7.0335  -29.5213 H      1 LIG       0.13800
@<TRIPOS>BOND
      1       1       2 1
      2       1       3 2
      3       2       4 2
      4       3       5 1
      5       4       5 1
      6       1       6 1
      7       2       7 1
      8       3       8 1
      9       4       9 1
@<TRIPOS>ALT_TYPE
CGenFF_4.0_ALT_TYPE_SET
CGenFF_4.0 1 CG2R51 2 CG2R51 3 CG2R51 4 CG2R51 5 OG2R50 6 HGR51 7 HGR51 8 HGR52 9 HGR52
@<TRIPOS>MOLECULE
furan
 9 9 0 0 0
****
USER_CHARGES
INVALID_CHARGES
Pose:   6 Cluster:   6 Fr_nu: 1388396 TotEn:   -10.31
@<TRIPOS>ATOM
      1 C1        -51.0366  -11.1584  -44.7657 C.2    1 LIG      -0.26000
      2 C2        -51.4740  -12.4840  -44.5320 C.2    1 LIG      -0.26000
      3 C3        -50.9186  -10.5712  -43.5275 C.2    1 LIG       0.09300
      4 C4        -51.5919  -12.6124  -43.1676 C.2    1 LIG       0.09300
      5 O1        -51.2551  -11.4508  -42.5480 O.3    1 LIG      -0.29200
      6 H1        -50.8334  -10.6894  -45.7176 H      1 LIG       0.17500
      7 H2        -51.6776  -13.2501  -45.2662 H      1 LIG       0.17500
      8 H3        -50.6219   -9.5883  -43.1914 H      1 LIG       0.13800
      9 H4        -51.8873  -13.4216  -42.5157 H      1 LIG       0.13800
@<TRIPOS>BOND
      1       1       2 1
      2       1       3 2
      3       2       4 2
      4       3       5 1
      5       4       5 1
      6       1       6 1
      7       2       7 1
      8       3       8 1
      9       4       9 1
@<TRIPOS>ALT_TYPE
CGenFF_4.0_ALT_TYPE_SET
CGenFF_4.0 1 CG2R51 2 CG2R51 3 CG2R51 4 CG2R51 5 OG2R50 6 HGR51 7 HGR51 8 HGR52 9 HGR52
@<TRIPOS>MOLECULE
furan
 9 9 0 0 0
****
USER_CHARGES
INVALID_CHARGES
Pose:   7 Cluster:   7 Fr_nu: 157042 TotEn:   -10.19
@<TRIPOS>ATOM
      1 C1        -67.9854   -8.0289  -46.9217 C.2    1 LIG      -0.26000
      2 C2        -67.4796   -8.0699  -45.6005 C.2    1 LIG      -0.26000
      3 C3        -67.0338   -8.6282  -47.7138 C.2    1 LIG       0.09300
      4 C4        -66.2551   -8.6915  -45.6794 C.2    1 LIG       0.09300
      5 O1        -65.9760   -9.0350  -46.9642 O.3    1 LIG      -0.29200
      6 H1        -68.9256   -7.6139  -47.2551 H      1 LIG       0.17500
      7 H2        -67.9489   -7.6937  -44.7030 H      1 LIG       0.17500
      8 H3        -66.9632   -8.8332  -48.7721 H      1 LIG       0.13800
      9 H4        -65.5003   -8.9512  -44.9514 H      1 LIG       0.13800
@<TRIPOS>BOND
      1       1       2 1
      2       1       3 2
      3       2       4 2
      4       3       5 1
      5       4       5 1
      6       1       6 1
      7       2       7 1
      8       3       8 1
      9       4       9 1
@<TRIPOS>ALT_TYPE
CGenFF_4.0_ALT_TYPE_SET
CGenFF_4.0 1 CG2R51 2 CG2R51 3 CG2R51 4 CG2R51 5 OG2R50 6 HGR51 7 HGR51 8 HGR52 9 HGR52
@<TRIPOS>MOLECULE
furan
 9 9 0 0 0
****
USER_CHARGES
INVALID_CHARGES
Pose:   8 Cluster:   8 Fr_nu: 151179 TotEn:   -10.02
@<TRIPOS>ATOM
      1 C1        -67.6964   -8.0204  -44.5753 C.2    1 LIG      -0.26000
      2 C2        -67.8104   -8.0575  -45.9856 C.2    1 LIG      -0.26000
      3 C3        -66.3770   -8.2864  -44.2917 C.2    1 LIG       0.09300
      4 C4        -66.5526   -8.3433  -46.4632 C.2    1 LIG       0.09300
      5 O1        -65.6730   -8.4843  -45.4370 O.3    1 LIG      -0.29200
      6 H1        -68.4781   -7.8249  -43.8556 H      1 LIG       0.17500
      7 H2        -68.6984   -7.8958  -46.5796 H      1 LIG       0.17500
      8 H3        -65.8104   -8.3651  -43.3752 H      1 LIG       0.13800
      9 H4        -66.1406   -8.4729  -47.4534 H      1 LIG       0.13800
@<TRIPOS>BOND
      1       1       2 1
      2       1       3 2
      3       2       4 2
      4       3       5 1
      5       4       5 1
      6       1       6 1
      7       2       7 1
      8       3       8 1
      9       4       9 1
@<TRIPOS>ALT_TYPE
CGenFF_4.0_ALT_TYPE_SET
CGenFF_4.0 1 CG2R51 2 CG2R51 3 CG2R51 4 CG2R51 5 OG2R50 6 HGR51 7 HGR51 8 HGR52 9 HGR52
@<TRIPOS>MOLECULE
furan
 9 9 0 0 0
****
USER_CHARGES
INVALID_CHARGES
Pose:   9 Cluster:   9 Fr_nu:  99043 TotEn:   -10.01
@<TRIPOS>ATOM
      1 C1        -65.4694   -8.8797  -46.1202 C.2    1 LIG      -0.26000
      2 C2        -64.9281   -8.6546  -44.8319 C.2    1 LIG      -0.26000
      3 C3        -66.8027   -8.5517  -46.0369 C.2    1 LIG       0.09300
      4 C4        -65.9690   -8.2050  -44.0533 C.2    1 LIG       0.09300
      5 O1        -67.1152   -8.1394  -44.7804 O.3    1 LIG      -0.29200
      6 H1        -64.9527   -9.2368  -46.9992 H      1 LIG       0.17500
      7 H2        -63.9068   -8.8015  -44.5112 H      1 LIG       0.17500
      8 H3        -67.6191   -8.5553  -46.7443 H      1 LIG       0.13800
      9 H4        -66.0535   -7.9050  -43.0190 H      1 LIG       0.13800
@<TRIPOS>BOND
      1       1       2 1
      2       1       3 2
      3       2       4 2
      4       3       5 1
      5       4       5 1
      6       1       6 1
      7       2       7 1
      8       3       8 1
      9       4       9 1
@<TRIPOS>ALT_TYPE
CGenFF_4.0_ALT_TYPE_SET
CGenFF_4.0 1 CG2R51 2 CG2R51 3 CG2R51 4 CG2R51 5 OG2R50 6 HGR51 7 HGR51 8 HGR52 9 HGR52
@<TRIPOS>MOLECULE
furan
 9 9 0 0 0
****
USER_CHARGES
INVALID_CHARGES
Pose:  10 Cluster:  10 Fr_nu: 3073184 TotEn:    -9.77
@<TRIPOS>ATOM
      1 C1        -59.7025  -21.4911  -40.3319 C.2    1 LIG      -0.26000
      2 C2        -59.1817  -21.8695  -39.0714 C.2    1 LIG      -0.26000
      3 C3        -60.1568  -20.2010  -40.1858 C.2    1 LIG       0.09300
      4 C4        -59.3548  -20.7836  -38.2450 C.2    1 LIG       0.09300
      5 O1        -59.9484  -19.7624  -38.9167 O.3    1 LIG      -0.29200
      6 H1        -59.7423  -22.0846  -41.2338 H      1 LIG       0.17500
      7 H2        -58.7358  -22.8153  -38.7994 H      1 LIG       0.17500
      8 H3        -60.6270  -19.4939  -40.8536 H      1 LIG       0.13800
      9 H4        -59.1215  -20.5884  -37.2084 H      1 LIG       0.13800
@<TRIPOS>BOND
      1       1       2 1
      2       1       3 2
      3       2       4 2
      4       3       5 1
      5       4       5 1
      6       1       6 1
      7       2       7 1
      8       3       8 1
      9       4       9 1
@<TRIPOS>ALT_TYPE
CGenFF_4.0_ALT_TYPE_SET
CGenFF_4.0 1 CG2R51 2 CG2R51 3 CG2R51 4 CG2R51 5 OG2R50 6 HGR51 7 HGR51 8 HGR52 9 HGR52
@<TRIPOS>MOLECULE
furan
 9 9 0 0 0
****
USER_CHARGES
INVALID_CHARGES
Pose:  11 Cluster:  11 Fr_nu: 157177 TotEn:    -9.56
@<TRIPOS>ATOM
      1 C1        -67.3399   -7.7360  -43.9803 C.2    1 LIG      -0.26000
      2 C2        -66.1343   -8.3817  -44.3447 C.2    1 LIG      -0.26000
      3 C3        -68.1114   -7.6972  -45.1185 C.2    1 LIG       0.09300
      4 C4        -66.2551   -8.6915  -45.6794 C.2    1 LIG       0.09300
      5 O1        -67.4574   -8.2776  -46.1586 O.3    1 LIG      -0.29200
      6 H1        -67.6123   -7.3472  -43.0098 H      1 LIG       0.17500
      7 H2        -65.2838   -8.5949  -43.7133 H      1 LIG       0.17500
      8 H3        -69.0962   -7.3130  -45.3413 H      1 LIG       0.13800
      9 H4        -65.6094   -9.1797  -46.3949 H      1 LIG       0.13800
@<TRIPOS>BOND
      1       1       2 1
      2       1       3 2
      3       2       4 2
      4       3       5 1
      5       4       5 1
      6       1       6 1
      7       2       7 1
      8       3       8 1
      9       4       9 1
@<TRIPOS>ALT_TYPE
CGenFF_4.0_ALT_TYPE_SET
CGenFF_4.0 1 CG2R51 2 CG2R51 3 CG2R51 4 CG2R51 5 OG2R50 6 HGR51 7 HGR51 8 HGR52 9 HGR52
@<TRIPOS>MOLECULE
furan
 9 9 0 0 0
****
USER_CHARGES
INVALID_CHARGES
Pose:  12 Cluster:  12 Fr_nu: 694490 TotEn:    -9.36
@<TRIPOS>ATOM
      1 C1        -66.0623   -8.3152  -47.4835 C.2    1 LIG      -0.26000
      2 C2        -67.4616   -8.1541  -47.6230 C.2    1 LIG      -0.26000
      3 C3        -65.8528   -8.7308  -46.1891 C.2    1 LIG       0.09300
      4 C4        -68.0073   -8.4829  -46.4040 C.2    1 LIG       0.09300
      5 O1        -67.0334   -8.8356  -45.5245 O.3    1 LIG      -0.29200
      6 H1        -65.3017   -8.1486  -48.2325 H      1 LIG       0.17500
      7 H2        -68.0043   -7.8381  -48.5022 H      1 LIG       0.17500
      8 H3        -64.9709   -8.9820  -45.6180 H      1 LIG       0.13800
      9 H4        -69.0171   -8.5155  -46.0214 H      1 LIG       0.13800
@<TRIPOS>BOND
      1       1       2 1
      2       1       3 2
      3       2       4 2
      4       3       5 1
      5       4       5 1
      6       1       6 1
      7       2       7 1
      8       3       8 1
      9       4       9 1
@<TRIPOS>ALT_TYPE
CGenFF_4.0_ALT_TYPE_SET
CGenFF_4.0 1 CG2R51 2 CG2R51 3 CG2R51 4 CG2R51 5 OG2R50 6 HGR51 7 HGR51 8 HGR52 9 HGR52
@<TRIPOS>MOLECULE
furan
 9 9 0 0 0
****
USER_CHARGES
INVALID_CHARGES
Pose:  13 Cluster:  13 Fr_nu: 155840 TotEn:    -9.24
@<TRIPOS>ATOM
      1 C1        -66.7341   -7.8985  -47.8466 C.2    1 LIG      -0.26000
      2 C2        -66.0954   -8.4317  -46.7016 C.2    1 LIG      -0.26000
      3 C3        -67.9866   -7.5044  -47.4366 C.2    1 LIG       0.09300
      4 C4        -67.0031   -8.3254  -45.6736 C.2    1 LIG       0.09300
      5 O1        -68.1584   -7.7610  -46.1133 O.3    1 LIG      -0.29200
      6 H1        -66.3321   -7.8126  -48.8457 H      1 LIG       0.17500
      7 H2        -65.0982   -8.8420  -46.6341 H      1 LIG       0.17500
      8 H3        -68.8280   -7.0480  -47.9374 H      1 LIG       0.13800
      9 H4        -66.9812   -8.5907  -44.6266 H      1 LIG       0.13800
@<TRIPOS>BOND
      1       1       2 1
      2       1       3 2
      3       2       4 2
      4       3       5 1
      5       4       5 1
      6       1       6 1
      7       2       7 1
      8       3       8 1
      9       4       9 1
@<TRIPOS>ALT_TYPE
CGenFF_4.0_ALT_TYPE_SET
CGenFF_4.0 1 CG2R51 2 CG2R51 3 CG2R51 4 CG2R51 5 OG2R50 6 HGR51 7 HGR51 8 HGR52 9 HGR52
@<TRIPOS>MOLECULE
furan
 9 9 0 0 0
****
USER_CHARGES
INVALID_CHARGES
Pose:  14 Cluster:  14 Fr_nu:   2123 TotEn:    -9.21
@<TRIPOS>ATOM
      1 C1        -68.7477   -7.1011  -46.5060 C.2    1 LIG      -0.26000
      2 C2        -67.8977   -7.7296  -47.4471 C.2    1 LIG      -0.26000
      3 C3        -68.7796   -7.9285  -45.4077 C.2    1 LIG       0.09300
      4 C4        -67.4706   -8.8962  -46.8567 C.2    1 LIG       0.09300
      5 O1        -68.0036   -9.0249  -45.6134 O.3    1 LIG      -0.29200
      6 H1        -69.2720   -6.1627  -46.6149 H      1 LIG       0.17500
      7 H2        -67.6297   -7.3763  -48.4324 H      1 LIG       0.17500
      8 H3        -69.2783   -7.8817  -44.4506 H      1 LIG       0.13800
      9 H4        -66.8208   -9.6994  -47.1724 H      1 LIG       0.13800
@<TRIPOS>BOND
      1       1       2 1
      2       1       3 2
      3       2       4 2
      4       3       5 1
      5       4       5 1
      6       1       6 1
      7       2       7 1
      8       3       8 1
      9       4       9 1
@<TRIPOS>ALT_TYPE
CGenFF_4.0_ALT_TYPE_SET
CGenFF_4.0 1 CG2R51 2 CG2R51 3 CG2R51 4 CG2R51 5 OG2R50 6 HGR51 7 HGR51 8 HGR52 9 HGR52
@<TRIPOS>MOLECULE
furan
 9 9 0 0 0
****
USER_CHARGES
INVALID_CHARGES
Pose:  15 Cluster:  15 Fr_nu: 306008 TotEn:    -9.18
@<TRIPOS>ATOM
      1 C1        -64.7063   -8.9006  -46.7124 C.2    1 LIG      -0.26000
      2 C2        -64.5712   -8.4846  -45.3663 C.2    1 LIG      -0.26000
      3 C3        -65.9996   -8.6045  -47.0756 C.2    1 LIG       0.09300
      4 C4        -65.7914   -7.9639  -45.0030 C.2    1 LIG       0.09300
      5 O1        -66.6676   -8.0332  -46.0394 O.3    1 LIG      -0.29200
      6 H1        -63.9554   -9.3593  -47.3392 H      1 LIG       0.17500
      7 H2        -63.6940   -8.5553  -44.7394 H      1 LIG       0.17500
      8 H3        -66.5677   -8.7297  -47.9859 H      1 LIG       0.13800
      9 H4        -66.1769   -7.5275  -44.0931 H      1 LIG       0.13800
@<TRIPOS>BOND
      1       1       2 1
      2       1       3 2
      3       2       4 2
      4       3       5 1
      5       4       5 1
      6       1       6 1
      7       2       7 1
      8       3       8 1
      9       4       9 1
@<TRIPOS>ALT_TYPE
CGenFF_4.0_ALT_TYPE_SET
CGenFF_4.0 1 CG2R51 2 CG2R51 3 CG2R51 4 CG2R51 5 OG2R50 6 HGR51 7 HGR51 8 HGR52 9 HGR52
@<TRIPOS>MOLECULE
furan
 9 9 0 0 0
****
USER_CHARGES
INVALID_CHARGES
Pose:  16 Cluster:  16 Fr_nu: 156897 TotEn:    -8.80
@<TRIPOS>ATOM
      1 C1        -66.3596   -9.1801  -47.0036 C.2    1 LIG      -0.26000
      2 C2        -66.2551   -8.6915  -45.6794 C.2    1 LIG      -0.26000
      3 C3        -67.7021   -9.1867  -47.3034 C.2    1 LIG       0.09300
      4 C4        -67.5410   -8.4343  -45.2644 C.2    1 LIG       0.09300
      5 O1        -68.4290   -8.7334  -46.2486 O.3    1 LIG      -0.29200
      6 H1        -65.5571   -9.4892  -47.6575 H      1 LIG       0.17500
      7 H2        -65.3549   -8.5450  -45.1000 H      1 LIG       0.17500
      8 H3        -68.2716   -9.4684  -48.1771 H      1 LIG       0.13800
      9 H4        -67.9690   -8.0562  -44.3474 H      1 LIG       0.13800
@<TRIPOS>BOND
      1       1       2 1
      2       1       3 2
      3       2       4 2
      4       3       5 1
      5       4       5 1
      6       1       6 1
      7       2       7 1
      8       3       8 1
      9       4       9 1
@<TRIPOS>ALT_TYPE
CGenFF_4.0_ALT_TYPE_SET
CGenFF_4.0 1 CG2R51 2 CG2R51 3 CG2R51 4 CG2R51 5 OG2R50 6 HGR51 7 HGR51 8 HGR52 9 HGR52
@<TRIPOS>MOLECULE
furan
 9 9 0 0 0
****
USER_CHARGES
INVALID_CHARGES
Pose:  17 Cluster:  17 Fr_nu: 173014 TotEn:    -8.64
@<TRIPOS>ATOM
      1 C1        -76.2050  -17.2858  -26.9806 C.2    1 LIG      -0.26000
      2 C2        -76.5690  -18.5914  -26.5730 C.2    1 LIG      -0.26000
      3 C3        -74.9454  -17.3923  -27.5230 C.2    1 LIG       0.09300
      4 C4        -75.5061  -19.4026  -26.8956 C.2    1 LIG       0.09300
      5 O1        -74.5123  -18.6794  -27.4751 O.3    1 LIG      -0.29200
      6 H1        -76.7874  -16.3804  -26.8898 H      1 LIG       0.17500
      7 H2        -77.4910  -18.9022  -26.1031 H      1 LIG       0.17500
      8 H3        -74.2589  -16.6841  -27.9637 H      1 LIG       0.13800
      9 H4        -75.3116  -20.4594  -26.7844 H      1 LIG       0.13800
@<TRIPOS>BOND
      1       1       2 1
      2       1       3 2
      3       2       4 2
      4       3       5 1
      5       4       5 1
      6       1       6 1
      7       2       7 1
      8       3       8 1
      9       4       9 1
@<TRIPOS>ALT_TYPE
CGenFF_4.0_ALT_TYPE_SET
CGenFF_4.0 1 CG2R51 2 CG2R51 3 CG2R51 4 CG2R51 5 OG2R50 6 HGR51 7 HGR51 8 HGR52 9 HGR52
@<TRIPOS>MOLECULE
furan
 9 9 0 0 0
****
USER_CHARGES
INVALID_CHARGES
Pose:  18 Cluster:  18 Fr_nu: 632887 TotEn:    -8.51
@<TRIPOS>ATOM
      1 C1        -51.8486  -11.4322  -44.3768 C.2    1 LIG      -0.26000
      2 C2        -51.3079  -10.1995  -44.8142 C.2    1 LIG      -0.26000
      3 C3        -51.1381  -11.7836  -43.2527 C.2    1 LIG       0.09300
      4 C4        -50.3056   -9.8854  -43.9261 C.2    1 LIG       0.09300
      5 O1        -50.1958  -10.8460  -42.9711 O.3    1 LIG      -0.29200
      6 H1        -52.6549  -11.9945  -44.8251 H      1 LIG       0.17500
      7 H2        -51.6110   -9.6132  -45.6696 H      1 LIG       0.17500
      8 H3        -51.1791  -12.6235  -42.5744 H      1 LIG       0.13800
      9 H4        -49.6152   -9.0590  -43.8397 H      1 LIG       0.13800
@<TRIPOS>BOND
      1       1       2 1
      2       1       3 2
      3       2       4 2
      4       3       5 1
      5       4       5 1
      6       1       6 1
      7       2       7 1
      8       3       8 1
      9       4       9 1
@<TRIPOS>ALT_TYPE
CGenFF_4.0_ALT_TYPE_SET
CGenFF_4.0 1 CG2R51 2 CG2R51 3 CG2R51 4 CG2R51 5 OG2R50 6 HGR51 7 HGR51 8 HGR52 9 HGR52
@<TRIPOS>MOLECULE
furan
 9 9 0 0 0
****
USER_CHARGES
INVALID_CHARGES
Pose:  19 Cluster:  19 Fr_nu: 119683 TotEn:    -8.06
@<TRIPOS>ATOM
      1 C1        -51.5012  -10.4463  -44.1307 C.2    1 LIG      -0.26000
      2 C2        -50.9409  -11.4850  -43.3494 C.2    1 LIG      -0.26000
      3 C3        -50.4399   -9.7803  -44.6984 C.2    1 LIG       0.09300
      4 C4        -49.5772  -11.3798  -43.4955 C.2    1 LIG       0.09300
      5 O1        -49.2636  -10.3432  -44.3163 O.3    1 LIG      -0.29200
      6 H1        -52.5475  -10.2120  -44.2630 H      1 LIG       0.17500
      7 H2        -51.4654  -12.2187  -42.7545 H      1 LIG       0.17500
      8 H3        -50.3584   -8.9324  -45.3628 H      1 LIG       0.13800
      9 H4        -48.7383  -11.9359  -43.1031 H      1 LIG       0.13800
@<TRIPOS>BOND
      1       1       2 1
      2       1       3 2
      3       2       4 2
      4       3       5 1
      5       4       5 1
      6       1       6 1
      7       2       7 1
      8       3       8 1
      9       4       9 1
@<TRIPOS>ALT_TYPE
CGenFF_4.0_ALT_TYPE_SET
CGenFF_4.0 1 CG2R51 2 CG2R51 3 CG2R51 4 CG2R51 5 OG2R50 6 HGR51 7 HGR51 8 HGR52 9 HGR52
@<TRIPOS>MOLECULE
furan
 9 9 0 0 0
****
USER_CHARGES
INVALID_CHARGES
Pose:  20 Cluster:  20 Fr_nu: 316292 TotEn:    -7.69
@<TRIPOS>ATOM
      1 C1        -67.2207   -8.5601  -45.8769 C.2    1 LIG      -0.26000
      2 C2        -68.2968   -7.7754  -46.3561 C.2    1 LIG      -0.26000
      3 C3        -67.3475   -8.5865  -44.5075 C.2    1 LIG       0.09300
      4 C4        -69.0044   -7.3784  -45.2454 C.2    1 LIG       0.09300
      5 O1        -68.4323   -7.8687  -44.1146 O.3    1 LIG      -0.29200
      6 H1        -66.4490   -9.0451  -46.4569 H      1 LIG       0.17500
      7 H2        -68.5277   -7.5301  -47.3827 H      1 LIG       0.17500
      8 H3        -66.7791   -9.0474  -43.7128 H      1 LIG       0.13800
      9 H4        -69.8903   -6.7779  -45.0988 H      1 LIG       0.13800
@<TRIPOS>BOND
      1       1       2 1
      2       1       3 2
      3       2       4 2
      4       3       5 1
      5       4       5 1
      6       1       6 1
      7       2       7 1
      8       3       8 1
      9       4       9 1
@<TRIPOS>ALT_TYPE
CGenFF_4.0_ALT_TYPE_SET
CGenFF_4.0 1 CG2R51 2 CG2R51 3 CG2R51 4 CG2R51 5 OG2R50 6 HGR51 7 HGR51 8 HGR52 9 HGR52
@<TRIPOS>MOLECULE
furan
 9 9 0 0 0
****
USER_CHARGES
INVALID_CHARGES
Pose:  21 Cluster:  21 Fr_nu:  21049 TotEn:    -7.34
@<TRIPOS>ATOM
      1 C1        -68.1316  -26.1704  -35.2528 C.2    1 LIG      -0.26000
      2 C2        -68.4246  -24.7910  -35.3741 C.2    1 LIG      -0.26000
      3 C3        -66.9440  -26.3685  -35.9180 C.2    1 LIG       0.09300
      4 C4        -67.3952  -24.2446  -36.1048 C.2    1 LIG       0.09300
      5 O1        -66.4885  -25.1996  -36.4401 O.3    1 LIG      -0.29200
      6 H1        -68.7134  -26.9257  -34.7445 H      1 LIG       0.17500
      7 H2        -69.2791  -24.2613  -34.9784 H      1 LIG       0.17500
      8 H3        -66.3246  -27.2347  -36.1001 H      1 LIG       0.13800
      9 H4        -67.1724  -23.2460  -36.4515 H      1 LIG       0.13800
@<TRIPOS>BOND
      1       1       2 1
      2       1       3 2
      3       2       4 2
      4       3       5 1
      5       4       5 1
      6       1       6 1
      7       2       7 1
      8       3       8 1
      9       4       9 1
@<TRIPOS>ALT_TYPE
CGenFF_4.0_ALT_TYPE_SET
CGenFF_4.0 1 CG2R51 2 CG2R51 3 CG2R51 4 CG2R51 5 OG2R50 6 HGR51 7 HGR51 8 HGR52 9 HGR52
@<TRIPOS>MOLECULE
furan
 9 9 0 0 0
****
USER_CHARGES
INVALID_CHARGES
Pose:  22 Cluster:  22 Fr_nu: 2117692 TotEn:    -7.28
@<TRIPOS>ATOM
      1 C1        -67.5856  -24.4448  -35.7791 C.2    1 LIG      -0.26000
      2 C2        -66.5662  -25.4130  -35.6163 C.2    1 LIG      -0.26000
      3 C3        -68.7237  -24.9931  -35.2349 C.2    1 LIG       0.09300
      4 C4        -67.1540  -26.4839  -34.9840 C.2    1 LIG       0.09300
      5 O1        -68.4690  -26.2359  -34.7479 O.3    1 LIG      -0.29200
      6 H1        -67.5016  -23.4696  -36.2365 H      1 LIG       0.17500
      7 H2        -65.5324  -25.3394  -35.9214 H      1 LIG       0.17500
      8 H3        -69.7402  -24.6455  -35.1207 H      1 LIG       0.13800
      9 H4        -66.7923  -27.4456  -34.6504 H      1 LIG       0.13800
@<TRIPOS>BOND
      1       1       2 1
      2       1       3 2
      3       2       4 2
      4       3       5 1
      5       4       5 1
      6       1       6 1
      7       2       7 1
      8       3       8 1
      9       4       9 1
@<TRIPOS>ALT_TYPE
CGenFF_4.0_ALT_TYPE_SET
CGenFF_4.0 1 CG2R51 2 CG2R51 3 CG2R51 4 CG2R51 5 OG2R50 6 HGR51 7 HGR51 8 HGR52 9 HGR52
@<TRIPOS>MOLECULE
furan
 9 9 0 0 0
****
USER_CHARGES
INVALID_CHARGES
Pose:  23 Cluster:  23 Fr_nu: 666766 TotEn:    -7.25
@<TRIPOS>ATOM
      1 C1        -50.1976  -10.6815  -43.2064 C.2    1 LIG      -0.26000
      2 C2        -50.5107   -9.9903  -44.4012 C.2    1 LIG      -0.26000
      3 C3        -51.2680  -11.5068  -42.9509 C.2    1 LIG       0.09300
      4 C4        -51.7500  -10.4425  -44.7907 C.2    1 LIG       0.09300
      5 O1        -52.2184  -11.3672  -43.9120 O.3    1 LIG      -0.29200
      6 H1        -49.3040  -10.5893  -42.6063 H      1 LIG       0.17500
      7 H2        -49.9083   -9.2546  -44.9144 H      1 LIG       0.17500
      8 H3        -51.4943  -12.2173  -42.1693 H      1 LIG       0.13800
      9 H4        -52.3998  -10.2179  -45.6239 H      1 LIG       0.13800
@<TRIPOS>BOND
      1       1       2 1
      2       1       3 2
      3       2       4 2
      4       3       5 1
      5       4       5 1
      6       1       6 1
      7       2       7 1
      8       3       8 1
      9       4       9 1
@<TRIPOS>ALT_TYPE
CGenFF_4.0_ALT_TYPE_SET
CGenFF_4.0 1 CG2R51 2 CG2R51 3 CG2R51 4 CG2R51 5 OG2R50 6 HGR51 7 HGR51 8 HGR52 9 HGR52
@<TRIPOS>MOLECULE
furan
 9 9 0 0 0
****
USER_CHARGES
INVALID_CHARGES
Pose:  24 Cluster:  24 Fr_nu:   4271 TotEn:    -7.23
@<TRIPOS>ATOM
      1 C1        -49.3082  -10.4185  -44.4337 C.2    1 LIG      -0.26000
      2 C2        -49.4196  -11.2486  -43.2928 C.2    1 LIG      -0.26000
      3 C3        -50.5402   -9.8296  -44.5993 C.2    1 LIG       0.09300
      4 C4        -50.7116  -11.1077  -42.8424 C.2    1 LIG       0.09300
      5 O1        -51.4013  -10.2443  -43.6334 O.3    1 LIG      -0.29200
      6 H1        -48.4390  -10.2686  -45.0576 H      1 LIG       0.17500
      7 H2        -48.6538  -11.8715  -42.8535 H      1 LIG       0.17500
      8 H3        -50.9437   -9.1291  -45.3159 H      1 LIG       0.13800
      9 H4        -51.2658  -11.5301  -42.0170 H      1 LIG       0.13800
@<TRIPOS>BOND
      1       1       2 1
      2       1       3 2
      3       2       4 2
      4       3       5 1
      5       4       5 1
      6       1       6 1
      7       2       7 1
      8       3       8 1
      9       4       9 1
@<TRIPOS>ALT_TYPE
CGenFF_4.0_ALT_TYPE_SET
CGenFF_4.0 1 CG2R51 2 CG2R51 3 CG2R51 4 CG2R51 5 OG2R50 6 HGR51 7 HGR51 8 HGR52 9 HGR52
@<TRIPOS>MOLECULE
furan
 9 9 0 0 0
****
USER_CHARGES
INVALID_CHARGES
Pose:  25 Cluster:  25 Fr_nu: 155932 TotEn:    -7.07
@<TRIPOS>ATOM
      1 C1        -67.7073   -7.8892  -48.1454 C.2    1 LIG      -0.26000
      2 C2        -66.5519   -7.4009  -47.4897 C.2    1 LIG      -0.26000
      3 C3        -67.8744   -9.1837  -47.7113 C.2    1 LIG       0.09300
      4 C4        -66.0954   -8.4317  -46.7016 C.2    1 LIG       0.09300
      5 O1        -66.8961   -9.5220  -46.8309 O.3    1 LIG      -0.29200
      6 H1        -68.3388   -7.3637  -48.8469 H      1 LIG       0.17500
      7 H2        -66.1076   -6.4202  -47.5801 H      1 LIG       0.17500
      8 H3        -68.6011   -9.9549  -47.9217 H      1 LIG       0.13800
      9 H4        -65.2596   -8.5428  -46.0263 H      1 LIG       0.13800
@<TRIPOS>BOND
      1       1       2 1
      2       1       3 2
      3       2       4 2
      4       3       5 1
      5       4       5 1
      6       1       6 1
      7       2       7 1
      8       3       8 1
      9       4       9 1
@<TRIPOS>ALT_TYPE
CGenFF_4.0_ALT_TYPE_SET
CGenFF_4.0 1 CG2R51 2 CG2R51 3 CG2R51 4 CG2R51 5 OG2R50 6 HGR51 7 HGR51 8 HGR52 9 HGR52
@<TRIPOS>MOLECULE
furan
 9 9 0 0 0
****
USER_CHARGES
INVALID_CHARGES
Pose:  26 Cluster:  26 Fr_nu: 1578704 TotEn:    -6.86
@<TRIPOS>ATOM
      1 C1        -51.0936  -10.9764  -42.7350 C.2    1 LIG      -0.26000
      2 C2        -51.7327  -12.0102  -43.4603 C.2    1 LIG      -0.26000
      3 C3        -50.5525  -10.1292  -43.6739 C.2    1 LIG       0.09300
      4 C4        -51.5366  -11.7210  -44.7907 C.2    1 LIG       0.09300
      5 O1        -50.8182  -10.5759  -44.9294 O.3    1 LIG      -0.29200
      6 H1        -51.0343  -10.8632  -41.6622 H      1 LIG       0.17500
      7 H2        -52.2693  -12.8597  -43.0630 H      1 LIG       0.17500
      8 H3        -49.9814   -9.2141  -43.6144 H      1 LIG       0.13800
      9 H4        -51.8290  -12.2041  -45.7116 H      1 LIG       0.13800
@<TRIPOS>BOND
      1       1       2 1
      2       1       3 2
      3       2       4 2
      4       3       5 1
      5       4       5 1
      6       1       6 1
      7       2       7 1
      8       3       8 1
      9       4       9 1
@<TRIPOS>ALT_TYPE
CGenFF_4.0_ALT_TYPE_SET
CGenFF_4.0 1 CG2R51 2 CG2R51 3 CG2R51 4 CG2R51 5 OG2R50 6 HGR51 7 HGR51 8 HGR52 9 HGR52
@<TRIPOS>MOLECULE
furan
 9 9 0 0 0
****
USER_CHARGES
INVALID_CHARGES
Pose:  27 Cluster:  27 Fr_nu: 156649 TotEn:    -6.44
@<TRIPOS>ATOM
      1 C1        -67.5099   -8.4556  -45.0687 C.2    1 LIG      -0.26000
      2 C2        -66.2551   -8.6915  -45.6794 C.2    1 LIG      -0.26000
      3 C3        -67.2713   -8.3984  -43.7152 C.2    1 LIG       0.09300
      4 C4        -65.3391   -8.7615  -44.6556 C.2    1 LIG       0.09300
      5 O1        -65.9505   -8.5838  -43.4551 O.3    1 LIG      -0.29200
      6 H1        -68.4684   -8.3420  -45.5542 H      1 LIG       0.17500
      7 H2        -66.0446   -8.7971  -46.7339 H      1 LIG       0.17500
      8 H3        -67.9002   -8.2403  -42.8512 H      1 LIG       0.13800
      9 H4        -64.2716   -8.9232  -44.6174 H      1 LIG       0.13800
@<TRIPOS>BOND
      1       1       2 1
      2       1       3 2
      3       2       4 2
      4       3       5 1
      5       4       5 1
      6       1       6 1
      7       2       7 1
      8       3       8 1
      9       4       9 1
@<TRIPOS>ALT_TYPE
CGenFF_4.0_ALT_TYPE_SET
CGenFF_4.0 1 CG2R51 2 CG2R51 3 CG2R51 4 CG2R51 5 OG2R50 6 HGR51 7 HGR51 8 HGR52 9 HGR52
@<TRIPOS>MOLECULE
furan
 9 9 0 0 0
****
USER_CHARGES
INVALID_CHARGES
Pose:  28 Cluster:  28 Fr_nu: 246414 TotEn:    -6.34
@<TRIPOS>ATOM
      1 C1        -68.3139   -7.7533  -45.6695 C.2    1 LIG      -0.26000
      2 C2        -67.0749   -8.4363  -45.7103 C.2    1 LIG      -0.26000
      3 C3        -68.4580   -7.1499  -46.8972 C.2    1 LIG       0.09300
      4 C4        -66.5503   -8.2017  -46.9600 C.2    1 LIG       0.09300
      5 O1        -67.3873   -7.4184  -47.6897 O.3    1 LIG      -0.29200
      6 H1        -69.0139   -7.7062  -44.8480 H      1 LIG       0.17500
      7 H2        -66.6212   -9.0260  -44.9269 H      1 LIG       0.17500
      8 H3        -69.2238   -6.5299  -47.3402 H      1 LIG       0.13800
      9 H4        -65.6407   -8.5046  -47.4578 H      1 LIG       0.13800
@<TRIPOS>BOND
      1       1       2 1
      2       1       3 2
      3       2       4 2
      4       3       5 1
      5       4       5 1
      6       1       6 1
      7       2       7 1
      8       3       8 1
      9       4       9 1
@<TRIPOS>ALT_TYPE
CGenFF_4.0_ALT_TYPE_SET
CGenFF_4.0 1 CG2R51 2 CG2R51 3 CG2R51 4 CG2R51 5 OG2R50 6 HGR51 7 HGR51 8 HGR52 9 HGR52
@<TRIPOS>MOLECULE
furan
 9 9 0 0 0
****
USER_CHARGES
INVALID_CHARGES
Pose:  29 Cluster:  29 Fr_nu:   3444 TotEn:    -6.21
@<TRIPOS>ATOM
      1 C1        -66.0163   -8.5586  -46.0599 C.2    1 LIG      -0.26000
      2 C2        -67.2604   -8.0880  -46.5438 C.2    1 LIG      -0.26000
      3 C3        -65.1495   -8.5130  -47.1269 C.2    1 LIG       0.09300
      4 C4        -67.0650   -7.7883  -47.8720 C.2    1 LIG       0.09300
      5 O1        -65.7809   -8.0445  -48.2352 O.3    1 LIG      -0.29200
      6 H1        -65.7811   -8.8900  -45.0589 H      1 LIG       0.17500
      7 H2        -68.1838   -7.9806  -45.9933 H      1 LIG       0.17500
      8 H3        -64.1066   -8.7645  -47.2542 H      1 LIG       0.13800
      9 H4        -67.7044   -7.4045  -48.6536 H      1 LIG       0.13800
@<TRIPOS>BOND
      1       1       2 1
      2       1       3 2
      3       2       4 2
      4       3       5 1
      5       4       5 1
      6       1       6 1
      7       2       7 1
      8       3       8 1
      9       4       9 1
@<TRIPOS>ALT_TYPE
CGenFF_4.0_ALT_TYPE_SET
CGenFF_4.0 1 CG2R51 2 CG2R51 3 CG2R51 4 CG2R51 5 OG2R50 6 HGR51 7 HGR51 8 HGR52 9 HGR52
@<TRIPOS>MOLECULE
pyrimidine
 10 10 0 0 0
****
USER_CHARGES
INVALID_CHARGES
Pose:   1 Cluster:   1 Fr_nu:   1712 TotEn:   -20.70
@<TRIPOS>ATOM
      1 C1        -67.2113   -7.7173  -47.4949 C.ar   1 LIG      -0.13100
      2 C2        -65.9508   -8.2730  -47.4114 C.ar   1 LIG       0.28900
      3 C3        -67.9032   -7.6253  -46.3046 C.ar   1 LIG       0.28900
      4 C4        -66.1729   -8.5639  -45.1680 C.ar   1 LIG       0.50700
      5 N1        -65.3985   -8.7084  -46.2601 N.ar   1 LIG      -0.71900
      6 N2        -67.4127   -8.0404  -45.1183 N.ar   1 LIG      -0.71900
      7 H1        -67.6297   -7.3763  -48.4324 H      1 LIG       0.11500
      8 H2        -65.3319   -8.3868  -48.2948 H      1 LIG       0.11400
      9 H3        -68.9017   -7.2030  -46.2710 H      1 LIG       0.11400
     10 H4        -65.7546   -8.9063  -44.2294 H      1 LIG       0.14100
@<TRIPOS>BOND
      1       1       2 ar
      2       1       3 ar
      3       2       5 ar
      4       3       6 ar
      5       4       5 ar
      6       4       6 ar
      7       1       7 1
      8       2       8 1
      9       3       9 1
     10       4      10 1
@<TRIPOS>ALT_TYPE
CGenFF_4.0_ALT_TYPE_SET
CGenFF_4.0 1 CG2R61 2 CG2R61 3 CG2R61 4 CG2R64 5 NG2R62 6 NG2R62 7 HGR61 8 HGR62 9 HGR62 10 HGR62
@<TRIPOS>MOLECULE
pyrimidine
 10 10 0 0 0
****
USER_CHARGES
INVALID_CHARGES
Pose:   2 Cluster:   2 Fr_nu: 104605 TotEn:   -16.48
@<TRIPOS>ATOM
      1 C1        -64.8685   -8.8666  -46.0443 C.ar   1 LIG      -0.13100
      2 C2        -66.0990   -8.8353  -46.6683 C.ar   1 LIG       0.28900
      3 C3        -64.8703   -8.5390  -44.7039 C.ar   1 LIG       0.28900
      4 C4        -67.1194   -8.2113  -44.7354 C.ar   1 LIG       0.50700
      5 N1        -67.2490   -8.5109  -46.0418 N.ar   1 LIG      -0.71900
      6 N2        -65.9814   -8.2050  -44.0153 N.ar   1 LIG      -0.71900
      7 H1        -63.9615   -9.1304  -46.5717 H      1 LIG       0.11500
      8 H2        -66.1967   -9.0775  -47.7210 H      1 LIG       0.11400
      9 H3        -63.9504   -8.5352  -44.1293 H      1 LIG       0.11400
     10 H4        -68.0272   -7.9460  -44.2074 H      1 LIG       0.14100
@<TRIPOS>BOND
      1       1       2 ar
      2       1       3 ar
      3       2       5 ar
      4       3       6 ar
      5       4       5 ar
      6       4       6 ar
      7       1       7 1
      8       2       8 1
      9       3       9 1
     10       4      10 1
@<TRIPOS>ALT_TYPE
CGenFF_4.0_ALT_TYPE_SET
CGenFF_4.0 1 CG2R61 2 CG2R61 3 CG2R61 4 CG2R64 5 NG2R62 6 NG2R62 7 HGR61 8 HGR62 9 HGR62 10 HGR62
@<TRIPOS>MOLECULE
pyrimidine
 10 10 0 0 0
****
USER_CHARGES
INVALID_CHARGES
Pose:   3 Cluster:   3 Fr_nu: 167215 TotEn:   -15.79
@<TRIPOS>ATOM
      1 C1        -66.1857   -8.6162  -45.7126 C.ar   1 LIG      -0.13100
      2 C2        -67.4500   -8.4370  -46.2360 C.ar   1 LIG       0.28900
      3 C3        -66.0569   -8.3620  -44.3625 C.ar   1 LIG       0.28900
      4 C4        -68.2597   -7.8247  -44.2021 C.ar   1 LIG       0.50700
      5 N1        -68.5138   -8.0406  -45.5068 N.ar   1 LIG      -0.71900
      6 N2        -67.0765   -7.9631  -43.5741 N.ar   1 LIG      -0.71900
      7 H1        -65.3501   -8.9350  -46.3212 H      1 LIG       0.11500
      8 H2        -67.6482   -8.6124  -47.2878 H      1 LIG       0.11400
      9 H3        -65.1011   -8.4749  -43.8624 H      1 LIG       0.11400
     10 H4        -69.0960   -7.5044  -43.5928 H      1 LIG       0.14100
@<TRIPOS>BOND
      1       1       2 ar
      2       1       3 ar
      3       2       5 ar
      4       3       6 ar
      5       4       5 ar
      6       4       6 ar
      7       1       7 1
      8       2       8 1
      9       3       9 1
     10       4      10 1
@<TRIPOS>ALT_TYPE
CGenFF_4.0_ALT_TYPE_SET
CGenFF_4.0 1 CG2R61 2 CG2R61 3 CG2R61 4 CG2R64 5 NG2R62 6 NG2R62 7 HGR61 8 HGR62 9 HGR62 10 HGR62
@<TRIPOS>MOLECULE
pyrimidine
 10 10 0 0 0
****
USER_CHARGES
INVALID_CHARGES
Pose:   4 Cluster:   4 Fr_nu:    108 TotEn:   -14.59
@<TRIPOS>ATOM
      1 C1        -67.3437   -7.5482  -48.1786 C.ar   1 LIG      -0.13100
      2 C2        -66.3484   -8.1292  -47.4195 C.ar   1 LIG       0.28900
      3 C3        -68.5018   -7.2276  -47.5003 C.ar   1 LIG       0.28900
      4 C4        -67.6411   -8.0235  -45.5528 C.ar   1 LIG       0.50700
      5 N1        -66.4638   -8.3822  -46.0993 N.ar   1 LIG      -0.71900
      6 N2        -68.6854   -7.4521  -46.1826 N.ar   1 LIG      -0.71900
      7 H1        -67.2240   -7.3569  -49.2366 H      1 LIG       0.11500
      8 H2        -65.4024   -8.4161  -47.8657 H      1 LIG       0.11400
      9 H3        -69.3397   -6.7680  -48.0132 H      1 LIG       0.11400
     10 H4        -67.7616   -8.2160  -44.4937 H      1 LIG       0.14100
@<TRIPOS>BOND
      1       1       2 ar
      2       1       3 ar
      3       2       5 ar
      4       3       6 ar
      5       4       5 ar
      6       4       6 ar
      7       1       7 1
      8       2       8 1
      9       3       9 1
     10       4      10 1
@<TRIPOS>ALT_TYPE
CGenFF_4.0_ALT_TYPE_SET
CGenFF_4.0 1 CG2R61 2 CG2R61 3 CG2R61 4 CG2R64 5 NG2R62 6 NG2R62 7 HGR61 8 HGR62 9 HGR62 10 HGR62
@<TRIPOS>MOLECULE
pyrimidine
 10 10 0 0 0
****
USER_CHARGES
INVALID_CHARGES
Pose:   5 Cluster:   5 Fr_nu: 561306 TotEn:   -14.35
@<TRIPOS>ATOM
      1 C1        -63.3957   -2.2934  -25.2856 C.ar   1 LIG      -0.13100
      2 C2        -62.0245   -2.3598  -25.1441 C.ar   1 LIG       0.28900
      3 C3        -64.0071   -1.2161  -24.6777 C.ar   1 LIG       0.28900
      4 C4        -62.0081   -0.4464  -23.9170 C.ar   1 LIG       0.50700
      5 N1        -61.2963   -1.4501  -24.4641 N.ar   1 LIG      -0.71900
      6 N2        -63.3417   -0.2703  -23.9828 N.ar   1 LIG      -0.71900
      7 H1        -63.9547   -3.0376  -25.8368 H      1 LIG       0.11500
      8 H2        -61.4568   -3.1709  -25.5870 H      1 LIG       0.11400
      9 H3        -65.0817   -1.0798  -24.7338 H      1 LIG       0.11400
     10 H4        -61.4487    0.2982  -23.3640 H      1 LIG       0.14100
@<TRIPOS>BOND
      1       1       2 ar
      2       1       3 ar
      3       2       5 ar
      4       3       6 ar
      5       4       5 ar
      6       4       6 ar
      7       1       7 1
      8       2       8 1
      9       3       9 1
     10       4      10 1
@<TRIPOS>ALT_TYPE
CGenFF_4.0_ALT_TYPE_SET
CGenFF_4.0 1 CG2R61 2 CG2R61 3 CG2R61 4 CG2R64 5 NG2R62 6 NG2R62 7 HGR61 8 HGR62 9 HGR62 10 HGR62
@<TRIPOS>MOLECULE
pyrimidine
 10 10 0 0 0
****
USER_CHARGES
INVALID_CHARGES
Pose:   6 Cluster:   6 Fr_nu: 482824 TotEn:   -13.58
@<TRIPOS>ATOM
      1 C1        -81.4203  -26.4846  -54.4371 C.ar   1 LIG      -0.13100
      2 C2        -81.3339  -25.9113  -55.6895 C.ar   1 LIG       0.28900
      3 C3        -80.2664  -27.0823  -53.9732 C.ar   1 LIG       0.28900
      4 C4        -79.1544  -26.5290  -55.8770 C.ar   1 LIG       0.50700
      5 N1        -80.2126  -25.9151  -56.4398 N.ar   1 LIG      -0.71900
      6 N2        -79.1114  -27.1233  -54.6692 N.ar   1 LIG      -0.71900
      7 H1        -82.3333  -26.4668  -53.8570 H      1 LIG       0.11500
      8 H2        -82.1899  -25.4184  -56.1374 H      1 LIG       0.11400
      9 H3        -80.2380  -27.5597  -52.9997 H      1 LIG       0.11400
     10 H4        -78.2406  -26.5480  -56.4581 H      1 LIG       0.14100
@<TRIPOS>BOND
      1       1       2 ar
      2       1       3 ar
      3       2       5 ar
      4       3       6 ar
      5       4       5 ar
      6       4       6 ar
      7       1       7 1
      8       2       8 1
      9       3       9 1
     10       4      10 1
@<TRIPOS>ALT_TYPE
CGenFF_4.0_ALT_TYPE_SET
CGenFF_4.0 1 CG2R61 2 CG2R61 3 CG2R61 4 CG2R64 5 NG2R62 6 NG2R62 7 HGR61 8 HGR62 9 HGR62 10 HGR62
@<TRIPOS>MOLECULE
pyrimidine
 10 10 0 0 0
****
USER_CHARGES
INVALID_CHARGES
Pose:   7 Cluster:   7 Fr_nu: 341969 TotEn:   -13.32
@<TRIPOS>ATOM
      1 C1        -67.3753   -8.0315  -47.1389 C.ar   1 LIG      -0.13100
      2 C2        -68.3838   -7.1389  -46.8377 C.ar   1 LIG       0.28900
      3 C3        -66.9097   -8.7854  -46.0811 C.ar   1 LIG       0.28900
      4 C4        -68.3671   -7.7785  -44.6565 C.ar   1 LIG       0.50700
      5 N1        -68.9052   -6.9859  -45.6028 N.ar   1 LIG      -0.71900
      6 N2        -67.3844   -8.6844  -44.8222 N.ar   1 LIG      -0.71900
      7 H1        -66.9756   -8.1334  -48.1389 H      1 LIG       0.11500
      8 H2        -68.8131   -6.5031  -47.6044 H      1 LIG       0.11400
      9 H3        -66.1177   -9.5131  -46.2207 H      1 LIG       0.11400
     10 H4        -68.7663   -7.6759  -43.6549 H      1 LIG       0.14100
@<TRIPOS>BOND
      1       1       2 ar
      2       1       3 ar
      3       2       5 ar
      4       3       6 ar
      5       4       5 ar
      6       4       6 ar
      7       1       7 1
      8       2       8 1
      9       3       9 1
     10       4      10 1
@<TRIPOS>ALT_TYPE
CGenFF_4.0_ALT_TYPE_SET
CGenFF_4.0 1 CG2R61 2 CG2R61 3 CG2R61 4 CG2R64 5 NG2R62 6 NG2R62 7 HGR61 8 HGR62 9 HGR62 10 HGR62
@<TRIPOS>MOLECULE
pyrimidine
 10 10 0 0 0
****
USER_CHARGES
INVALID_CHARGES
Pose:   8 Cluster:   8 Fr_nu: 264725 TotEn:   -13.00
@<TRIPOS>ATOM
      1 C1        -66.1518   -8.5913  -46.4587 C.ar   1 LIG      -0.13100
      2 C2        -67.1981   -8.5806  -45.5589 C.ar   1 LIG       0.28900
      3 C3        -64.8881   -8.5700  -45.9051 C.ar   1 LIG       0.28900
      4 C4        -65.7544   -8.5331  -43.8038 C.ar   1 LIG       0.50700
      5 N1        -67.0349   -8.5516  -44.2200 N.ar   1 LIG      -0.71900
      6 N2        -64.6517   -8.5404  -44.5771 N.ar   1 LIG      -0.71900
      7 H1        -66.3119   -8.6146  -47.5283 H      1 LIG       0.11500
      8 H2        -68.2275   -8.5954  -45.9004 H      1 LIG       0.11400
      9 H3        -64.0037   -8.5755  -46.5331 H      1 LIG       0.11400
     10 H4        -65.5938   -8.5087  -42.7330 H      1 LIG       0.14100
@<TRIPOS>BOND
      1       1       2 ar
      2       1       3 ar
      3       2       5 ar
      4       3       6 ar
      5       4       5 ar
      6       4       6 ar
      7       1       7 1
      8       2       8 1
      9       3       9 1
     10       4      10 1
@<TRIPOS>ALT_TYPE
CGenFF_4.0_ALT_TYPE_SET
CGenFF_4.0 1 CG2R61 2 CG2R61 3 CG2R61 4 CG2R64 5 NG2R62 6 NG2R62 7 HGR61 8 HGR62 9 HGR62 10 HGR62
@<TRIPOS>MOLECULE
pyrimidine
 10 10 0 0 0
****
USER_CHARGES
INVALID_CHARGES
Pose:   9 Cluster:   9 Fr_nu: 104679 TotEn:   -12.44
@<TRIPOS>ATOM
      1 C1        -66.5082   -8.4072  -44.3644 C.ar   1 LIG      -0.13100
      2 C2        -65.5998   -8.6234  -45.3805 C.ar   1 LIG       0.28900
      3 C3        -67.8376   -8.4652  -44.7295 C.ar   1 LIG       0.28900
      4 C4        -67.2775   -8.9086  -46.8875 C.ar   1 LIG       0.50700
      5 N1        -65.9509   -8.8778  -46.6581 N.ar   1 LIG      -0.71900
      6 N2        -68.2595   -8.7144  -45.9866 N.ar   1 LIG      -0.71900
      7 H1        -66.1983   -8.2050  -43.3478 H      1 LIG       0.11500
      8 H2        -64.5325   -8.5971  -45.1894 H      1 LIG       0.11400
      9 H3        -68.6240   -8.3076  -43.9995 H      1 LIG       0.11400
     10 H4        -67.5880   -9.1098  -47.9055 H      1 LIG       0.14100
@<TRIPOS>BOND
      1       1       2 ar
      2       1       3 ar
      3       2       5 ar
      4       3       6 ar
      5       4       5 ar
      6       4       6 ar
      7       1       7 1
      8       2       8 1
      9       3       9 1
     10       4      10 1
@<TRIPOS>ALT_TYPE
CGenFF_4.0_ALT_TYPE_SET
CGenFF_4.0 1 CG2R61 2 CG2R61 3 CG2R61 4 CG2R64 5 NG2R62 6 NG2R62 7 HGR61 8 HGR62 9 HGR62 10 HGR62
@<TRIPOS>MOLECULE
pyrimidine
 10 10 0 0 0
****
USER_CHARGES
INVALID_CHARGES
Pose:  10 Cluster:  10 Fr_nu: 1603437 TotEn:   -12.41
@<TRIPOS>ATOM
      1 C1        -62.2678  -22.1089  -25.8943 C.ar   1 LIG      -0.13100
      2 C2        -61.0382  -21.5348  -25.6431 C.ar   1 LIG       0.28900
      3 C3        -62.2380  -23.3134  -26.5668 C.ar   1 LIG       0.28900
      4 C4        -59.9676  -23.2608  -26.6637 C.ar   1 LIG       0.50700
      5 N1        -59.8640  -22.0853  -26.0150 N.ar   1 LIG      -0.71900
      6 N2        -61.1018  -23.9202  -26.9681 N.ar   1 LIG      -0.71900
      7 H1        -63.1945  -21.6448  -25.5845 H      1 LIG       0.11500
      8 H2        -60.9614  -20.5877  -25.1202 H      1 LIG       0.11400
      9 H3        -63.1549  -23.8396  -26.8095 H      1 LIG       0.11400
     10 H4        -59.0399  -23.7252  -26.9750 H      1 LIG       0.14100
@<TRIPOS>BOND
      1       1       2 ar
      2       1       3 ar
      3       2       5 ar
      4       3       6 ar
      5       4       5 ar
      6       4       6 ar
      7       1       7 1
      8       2       8 1
      9       3       9 1
     10       4      10 1
@<TRIPOS>ALT_TYPE
CGenFF_4.0_ALT_TYPE_SET
CGenFF_4.0 1 CG2R61 2 CG2R61 3 CG2R61 4 CG2R64 5 NG2R62 6 NG2R62 7 HGR61 8 HGR62 9 HGR62 10 HGR62
@<TRIPOS>MOLECULE
pyrimidine
 10 10 0 0 0
****
USER_CHARGES
INVALID_CHARGES
Pose:  11 Cluster:  11 Fr_nu: 1227155 TotEn:   -11.94
@<TRIPOS>ATOM
      1 C1        -50.9547  -10.6261  -44.9843 C.ar   1 LIG      -0.13100
      2 C2        -50.8995  -10.4628  -43.6151 C.ar   1 LIG       0.28900
      3 C3        -51.4995  -11.8158  -45.4222 C.ar   1 LIG       0.28900
      4 C4        -51.8493  -12.5012  -43.2833 C.ar   1 LIG       0.50700
      5 N1        -51.3394  -11.3833  -42.7322 N.ar   1 LIG      -0.71900
      6 N2        -51.9583  -12.7792  -44.5966 N.ar   1 LIG      -0.71900
      7 H1        -50.5941   -9.8707  -45.6696 H      1 LIG       0.11500
      8 H2        -50.4874   -9.5602  -43.1772 H      1 LIG       0.11400
      9 H3        -51.5842  -12.0342  -46.4813 H      1 LIG       0.11400
     10 H4        -52.2094  -13.2581  -42.5973 H      1 LIG       0.14100
@<TRIPOS>BOND
      1       1       2 ar
      2       1       3 ar
      3       2       5 ar
      4       3       6 ar
      5       4       5 ar
      6       4       6 ar
      7       1       7 1
      8       2       8 1
      9       3       9 1
     10       4      10 1
@<TRIPOS>ALT_TYPE
CGenFF_4.0_ALT_TYPE_SET
CGenFF_4.0 1 CG2R61 2 CG2R61 3 CG2R61 4 CG2R64 5 NG2R62 6 NG2R62 7 HGR61 8 HGR62 9 HGR62 10 HGR62
@<TRIPOS>MOLECULE
pyrimidine
 10 10 0 0 0
****
USER_CHARGES
INVALID_CHARGES
Pose:  12 Cluster:  12 Fr_nu: 2968300 TotEn:   -11.92
@<TRIPOS>ATOM
      1 C1        -58.7389  -21.8915  -38.2126 C.ar   1 LIG      -0.13100
      2 C2        -59.3421  -20.6523  -38.1419 C.ar   1 LIG       0.28900
      3 C3        -58.5079  -22.3713  -39.4855 C.ar   1 LIG       0.28900
      4 C4        -59.4183  -20.5044  -40.4089 C.ar   1 LIG       0.50700
      5 N1        -59.6964  -19.9284  -39.2239 N.ar   1 LIG      -0.71900
      6 N2        -58.8361  -21.7020  -40.6100 N.ar   1 LIG      -0.71900
      7 H1        -58.4654  -22.4505  -37.3277 H      1 LIG       0.11500
      8 H2        -59.5637  -20.1937  -37.1843 H      1 LIG       0.11400
      9 H3        -58.0390  -23.3369  -39.6412 H      1 LIG       0.11400
     10 H4        -59.6932  -19.9454  -41.2950 H      1 LIG       0.14100
@<TRIPOS>BOND
      1       1       2 ar
      2       1       3 ar
      3       2       5 ar
      4       3       6 ar
      5       4       5 ar
      6       4       6 ar
      7       1       7 1
      8       2       8 1
      9       3       9 1
     10       4      10 1
@<TRIPOS>ALT_TYPE
CGenFF_4.0_ALT_TYPE_SET
CGenFF_4.0 1 CG2R61 2 CG2R61 3 CG2R61 4 CG2R64 5 NG2R62 6 NG2R62 7 HGR61 8 HGR62 9 HGR62 10 HGR62
@<TRIPOS>MOLECULE
pyrimidine
 10 10 0 0 0
****
USER_CHARGES
INVALID_CHARGES
Pose:  13 Cluster:  13 Fr_nu: 1152150 TotEn:   -11.42
@<TRIPOS>ATOM
      1 C1        -58.4615  -21.9883  -37.2484 C.ar   1 LIG      -0.13100
      2 C2        -58.6163  -20.6336  -37.4614 C.ar   1 LIG       0.28900
      3 C3        -59.1123  -22.8117  -38.1442 C.ar   1 LIG       0.28900
      4 C4        -59.9329  -21.0181  -39.2741 C.ar   1 LIG       0.50700
      5 N1        -59.3475  -20.1119  -38.4682 N.ar   1 LIG      -0.71900
      6 N2        -59.8594  -22.3590  -39.1724 N.ar   1 LIG      -0.71900
      7 H1        -57.8689  -22.3791  -36.4322 H      1 LIG       0.11500
      8 H2        -58.1423  -19.9087  -36.8086 H      1 LIG       0.11400
      9 H3        -59.0497  -23.8910  -38.0568 H      1 LIG       0.11400
     10 H4        -60.5273  -20.6270  -40.0907 H      1 LIG       0.14100
@<TRIPOS>BOND
      1       1       2 ar
      2       1       3 ar
      3       2       5 ar
      4       3       6 ar
      5       4       5 ar
      6       4       6 ar
      7       1       7 1
      8       2       8 1
      9       3       9 1
     10       4      10 1
@<TRIPOS>ALT_TYPE
CGenFF_4.0_ALT_TYPE_SET
CGenFF_4.0 1 CG2R61 2 CG2R61 3 CG2R61 4 CG2R64 5 NG2R62 6 NG2R62 7 HGR61 8 HGR62 9 HGR62 10 HGR62
@<TRIPOS>MOLECULE
pyrimidine
 10 10 0 0 0
****
USER_CHARGES
INVALID_CHARGES
Pose:  14 Cluster:  14 Fr_nu: 3561141 TotEn:   -11.21
@<TRIPOS>ATOM
      1 C1        -83.2591   -0.5216  -46.6848 C.ar   1 LIG      -0.13100
      2 C2        -83.7792    0.7340  -46.9244 C.ar   1 LIG       0.28900
      3 C3        -83.1167   -0.8653  -45.3560 C.ar   1 LIG       0.28900
      4 C4        -83.9493    1.1440  -44.6951 C.ar   1 LIG       0.50700
      5 N1        -84.1363    1.5958  -45.9497 N.ar   1 LIG      -0.71900
      6 N2        -83.4528   -0.0540  -44.3317 N.ar   1 LIG      -0.71900
      7 H1        -82.9809   -1.1926  -47.4864 H      1 LIG       0.11500
      8 H2        -83.9273    1.0923  -47.9374 H      1 LIG       0.11400
      9 H3        -82.7158   -1.8315  -45.0695 H      1 LIG       0.11400
     10 H4        -84.2268    1.8161  -43.8923 H      1 LIG       0.14100
@<TRIPOS>BOND
      1       1       2 ar
      2       1       3 ar
      3       2       5 ar
      4       3       6 ar
      5       4       5 ar
      6       4       6 ar
      7       1       7 1
      8       2       8 1
      9       3       9 1
     10       4      10 1
@<TRIPOS>ALT_TYPE
CGenFF_4.0_ALT_TYPE_SET
CGenFF_4.0 1 CG2R61 2 CG2R61 3 CG2R61 4 CG2R64 5 NG2R62 6 NG2R62 7 HGR61 8 HGR62 9 HGR62 10 HGR62
@<TRIPOS>MOLECULE
pyrimidine
 10 10 0 0 0
****
USER_CHARGES
INVALID_CHARGES
Pose:  15 Cluster:  15 Fr_nu: 267248 TotEn:   -10.61
@<TRIPOS>ATOM
      1 C1        -67.8787  -24.5951  -36.0791 C.ar   1 LIG      -0.13100
      2 C2        -66.5935  -24.4966  -36.5722 C.ar   1 LIG       0.28900
      3 C3        -68.0818  -25.5800  -35.1343 C.ar   1 LIG       0.28900
      4 C4        -65.9022  -26.2142  -35.2534 C.ar   1 LIG       0.50700
      5 N1        -65.5773  -25.2928  -36.1801 N.ar   1 LIG      -0.71900
      6 N2        -67.1127  -26.4105  -34.6968 N.ar   1 LIG      -0.71900
      7 H1        -68.6750  -23.9429  -36.4119 H      1 LIG       0.11500
      8 H2        -66.3381  -23.7524  -37.3187 H      1 LIG       0.11400
      9 H3        -69.0592  -25.7336  -34.6899 H      1 LIG       0.11400
     10 H4        -65.1053  -26.8681  -34.9210 H      1 LIG       0.14100
@<TRIPOS>BOND
      1       1       2 ar
      2       1       3 ar
      3       2       5 ar
      4       3       6 ar
      5       4       5 ar
      6       4       6 ar
      7       1       7 1
      8       2       8 1
      9       3       9 1
     10       4      10 1
@<TRIPOS>ALT_TYPE
CGenFF_4.0_ALT_TYPE_SET
CGenFF_4.0 1 CG2R61 2 CG2R61 3 CG2R61 4 CG2R64 5 NG2R62 6 NG2R62 7 HGR61 8 HGR62 9 HGR62 10 HGR62
@<TRIPOS>MOLECULE
pyrimidine
 10 10 0 0 0
****
USER_CHARGES
INVALID_CHARGES
Pose:  16 Cluster:  16 Fr_nu: 3685402 TotEn:   -10.13
@<TRIPOS>ATOM
      1 C1        -83.5549    1.3691  -46.3308 C.ar   1 LIG      -0.13100
      2 C2        -83.9814    2.6024  -45.8819 C.ar   1 LIG       0.28900
      3 C3        -83.3704    0.4100  -45.3560 C.ar   1 LIG       0.28900
      4 C4        -83.9971    1.8697  -43.7301 C.ar   1 LIG       0.50700
      5 N1        -84.2131    2.8884  -44.5839 N.ar   1 LIG      -0.71900
      6 N2        -83.5827    0.6267  -44.0414 N.ar   1 LIG      -0.71900
      7 H1        -83.3766    1.1673  -47.3785 H      1 LIG       0.11500
      8 H2        -84.1534    3.4190  -46.5746 H      1 LIG       0.11400
      9 H3        -83.0360   -0.5893  -45.6128 H      1 LIG       0.11400
     10 H4        -84.1745    2.0718  -42.6809 H      1 LIG       0.14100
@<TRIPOS>BOND
      1       1       2 ar
      2       1       3 ar
      3       2       5 ar
      4       3       6 ar
      5       4       5 ar
      6       4       6 ar
      7       1       7 1
      8       2       8 1
      9       3       9 1
     10       4      10 1
@<TRIPOS>ALT_TYPE
CGenFF_4.0_ALT_TYPE_SET
CGenFF_4.0 1 CG2R61 2 CG2R61 3 CG2R61 4 CG2R64 5 NG2R62 6 NG2R62 7 HGR61 8 HGR62 9 HGR62 10 HGR62
@<TRIPOS>MOLECULE
pyrimidine
 10 10 0 0 0
****
USER_CHARGES
INVALID_CHARGES
Pose:  17 Cluster:  17 Fr_nu:   1130 TotEn:   -10.06
@<TRIPOS>ATOM
      1 C1        -72.8069  -26.4221  -41.9033 C.ar   1 LIG      -0.13100
      2 C2        -71.6289  -26.9100  -41.3752 C.ar   1 LIG       0.28900
      3 C3        -73.7925  -27.3603  -42.1317 C.ar   1 LIG       0.28900
      4 C4        -72.4560  -29.0272  -41.3557 C.ar   1 LIG       0.50700
      5 N1        -71.4186  -28.2114  -41.0882 N.ar   1 LIG      -0.71900
      6 N2        -73.6506  -28.6760  -41.8689 N.ar   1 LIG      -0.71900
      7 H1        -72.9482  -25.3726  -42.1240 H      1 LIG       0.11500
      8 H2        -70.7968  -26.2478  -41.1620 H      1 LIG       0.11400
      9 H3        -74.7525  -27.0714  -42.5457 H      1 LIG       0.11400
     10 H4        -72.3143  -30.0783  -41.1359 H      1 LIG       0.14100
@<TRIPOS>BOND
      1       1       2 ar
      2       1       3 ar
      3       2       5 ar
      4       3       6 ar
      5       4       5 ar
      6       4       6 ar
      7       1       7 1
      8       2       8 1
      9       3       9 1
     10       4      10 1
@<TRIPOS>ALT_TYPE
CGenFF_4.0_ALT_TYPE_SET
CGenFF_4.0 1 CG2R61 2 CG2R61 3 CG2R61 4 CG2R64 5 NG2R62 6 NG2R62 7 HGR61 8 HGR62 9 HGR62 10 HGR62
@<TRIPOS>MOLECULE
pyrimidine
 10 10 0 0 0
****
USER_CHARGES
INVALID_CHARGES
Pose:  18 Cluster:  18 Fr_nu: 341811 TotEn:   -10.01
@<TRIPOS>ATOM
      1 C1        -65.9647   -8.5133  -45.0014 C.ar   1 LIG      -0.13100
      2 C2        -66.2887   -8.1696  -46.2980 C.ar   1 LIG       0.28900
      3 C3        -66.9863   -8.4001  -44.0807 C.ar   1 LIG       0.28900
      4 C4        -68.4227   -7.6788  -45.6880 C.ar   1 LIG       0.50700
      5 N1        -67.5123   -7.7468  -46.6779 N.ar   1 LIG      -0.71900
      6 N2        -68.2319   -7.9844  -44.3903 N.ar   1 LIG      -0.71900
      7 H1        -64.9744   -8.8494  -44.7247 H      1 LIG       0.11500
      8 H2        -65.5509   -8.2263  -47.0910 H      1 LIG       0.11400
      9 H3        -66.8263   -8.6473  -43.0368 H      1 LIG       0.11400
     10 H4        -69.4140   -7.3413  -45.9646 H      1 LIG       0.14100
@<TRIPOS>BOND
      1       1       2 ar
      2       1       3 ar
      3       2       5 ar
      4       3       6 ar
      5       4       5 ar
      6       4       6 ar
      7       1       7 1
      8       2       8 1
      9       3       9 1
     10       4      10 1
@<TRIPOS>ALT_TYPE
CGenFF_4.0_ALT_TYPE_SET
CGenFF_4.0 1 CG2R61 2 CG2R61 3 CG2R61 4 CG2R64 5 NG2R62 6 NG2R62 7 HGR61 8 HGR62 9 HGR62 10 HGR62
@<TRIPOS>MOLECULE
pyrimidine
 10 10 0 0 0
****
USER_CHARGES
INVALID_CHARGES
Pose:  19 Cluster:  19 Fr_nu: 1149471 TotEn:    -9.91
@<TRIPOS>ATOM
      1 C1        -60.6046  -21.6352  -40.0831 C.ar   1 LIG      -0.13100
      2 C2        -60.5198  -20.2627  -39.9664 C.ar   1 LIG       0.28900
      3 C3        -59.9141  -22.3590  -39.1327 C.ar   1 LIG       0.28900
      4 C4        -59.1885  -20.4505  -38.1335 C.ar   1 LIG       0.50700
      5 N1        -59.8181  -19.6346  -39.0003 N.ar   1 LIG      -0.71900
      6 N2        -59.1931  -21.7973  -38.1403 N.ar   1 LIG      -0.71900
      7 H1        -61.1750  -22.1125  -40.8686 H      1 LIG       0.11500
      8 H2        -61.0291  -19.6109  -40.6678 H      1 LIG       0.11400
      9 H3        -59.9212  -23.4435  -39.1436 H      1 LIG       0.11400
     10 H4        -58.6164  -19.9728  -37.3476 H      1 LIG       0.14100
@<TRIPOS>BOND
      1       1       2 ar
      2       1       3 ar
      3       2       5 ar
      4       3       6 ar
      5       4       5 ar
      6       4       6 ar
      7       1       7 1
      8       2       8 1
      9       3       9 1
     10       4      10 1
@<TRIPOS>ALT_TYPE
CGenFF_4.0_ALT_TYPE_SET
CGenFF_4.0 1 CG2R61 2 CG2R61 3 CG2R61 4 CG2R64 5 NG2R62 6 NG2R62 7 HGR61 8 HGR62 9 HGR62 10 HGR62
@<TRIPOS>MOLECULE
pyrimidine
 10 10 0 0 0
****
USER_CHARGES
INVALID_CHARGES
Pose:  20 Cluster:  20 Fr_nu: 1335005 TotEn:    -9.72
@<TRIPOS>ATOM
      1 C1        -75.1789  -16.6256  -26.4921 C.ar   1 LIG      -0.13100
      2 C2        -74.9906  -17.3702  -27.6386 C.ar   1 LIG       0.28900
      3 C3        -75.9056  -17.2407  -25.4933 C.ar   1 LIG       0.28900
      4 C4        -76.1623  -19.1095  -26.7616 C.ar   1 LIG       0.50700
      5 N1        -75.4701  -18.6199  -27.8078 N.ar   1 LIG      -0.71900
      6 N2        -76.4142  -18.4862  -25.5947 N.ar   1 LIG      -0.71900
      7 H1        -74.7829  -15.6248  -26.3835 H      1 LIG       0.11500
      8 H2        -74.4322  -16.9702  -28.4780 H      1 LIG       0.11400
      9 H3        -76.1057  -16.7334  -24.5557 H      1 LIG       0.11400
     10 H4        -76.5599  -20.1111  -26.8705 H      1 LIG       0.14100
@<TRIPOS>BOND
      1       1       2 ar
      2       1       3 ar
      3       2       5 ar
      4       3       6 ar
      5       4       5 ar
      6       4       6 ar
      7       1       7 1
      8       2       8 1
      9       3       9 1
     10       4      10 1
@<TRIPOS>ALT_TYPE
CGenFF_4.0_ALT_TYPE_SET
CGenFF_4.0 1 CG2R61 2 CG2R61 3 CG2R61 4 CG2R64 5 NG2R62 6 NG2R62 7 HGR61 8 HGR62 9 HGR62 10 HGR62
@<TRIPOS>MOLECULE
pyrimidine
 10 10 0 0 0
****
USER_CHARGES
INVALID_CHARGES
Pose:  21 Cluster:  21 Fr_nu:  20603 TotEn:    -9.52
@<TRIPOS>ATOM
      1 C1        -67.7609  -23.8084  -35.9394 C.ar   1 LIG      -0.13100
      2 C2        -66.7550  -24.2548  -36.7722 C.ar   1 LIG       0.28900
      3 C3        -68.4657  -24.7910  -35.2747 C.ar   1 LIG       0.28900
      4 C4        -67.2110  -26.4186  -36.2460 C.ar   1 LIG       0.50700
      5 N1        -66.4518  -25.5574  -36.9498 N.ar   1 LIG      -0.71900
      6 N2        -68.2168  -26.1106  -35.4051 N.ar   1 LIG      -0.71900
      7 H1        -67.9826  -22.7568  -35.8160 H      1 LIG       0.11500
      8 H2        -66.1471  -23.5560  -37.3365 H      1 LIG       0.11400
      9 H3        -69.2751  -24.5367  -34.5990 H      1 LIG       0.11400
     10 H4        -66.9900  -27.4716  -36.3703 H      1 LIG       0.14100
@<TRIPOS>BOND
      1       1       2 ar
      2       1       3 ar
      3       2       5 ar
      4       3       6 ar
      5       4       5 ar
      6       4       6 ar
      7       1       7 1
      8       2       8 1
      9       3       9 1
     10       4      10 1
@<TRIPOS>ALT_TYPE
CGenFF_4.0_ALT_TYPE_SET
CGenFF_4.0 1 CG2R61 2 CG2R61 3 CG2R61 4 CG2R64 5 NG2R62 6 NG2R62 7 HGR61 8 HGR62 9 HGR62 10 HGR62
@<TRIPOS>MOLECULE
pyrimidine
 10 10 0 0 0
****
USER_CHARGES
INVALID_CHARGES
Pose:  22 Cluster:  22 Fr_nu: 3389730 TotEn:    -9.47
@<TRIPOS>ATOM
      1 C1        -72.3508  -25.6755  -42.1996 C.ar   1 LIG      -0.13100
      2 C2        -71.5955  -25.6909  -43.3546 C.ar   1 LIG       0.28900
      3 C3        -73.2616  -26.7036  -42.0681 C.ar   1 LIG       0.28900
      4 C4        -72.6350  -27.5820  -44.0688 C.ar   1 LIG       0.50700
      5 N1        -71.7120  -26.6325  -44.3137 N.ar   1 LIG      -0.71900
      6 N2        -73.4309  -27.6772  -42.9866 N.ar   1 LIG      -0.71900
      7 H1        -72.2364  -24.9073  -41.4466 H      1 LIG       0.11500
      8 H2        -70.8538  -24.9231  -43.5461 H      1 LIG       0.11400
      9 H3        -73.9002  -26.7747  -41.1943 H      1 LIG       0.11400
     10 H4        -72.7505  -28.3506  -44.8232 H      1 LIG       0.14100
@<TRIPOS>BOND
      1       1       2 ar
      2       1       3 ar
      3       2       5 ar
      4       3       6 ar
      5       4       5 ar
      6       4       6 ar
      7       1       7 1
      8       2       8 1
      9       3       9 1
     10       4      10 1
@<TRIPOS>ALT_TYPE
CGenFF_4.0_ALT_TYPE_SET
CGenFF_4.0 1 CG2R61 2 CG2R61 3 CG2R61 4 CG2R64 5 NG2R62 6 NG2R62 7 HGR61 8 HGR62 9 HGR62 10 HGR62
@<TRIPOS>MOLECULE
pyrimidine
 10 10 0 0 0
****
USER_CHARGES
INVALID_CHARGES
Pose:  23 Cluster:  23 Fr_nu: 733955 TotEn:    -9.47
@<TRIPOS>ATOM
      1 C1        -50.5610  -10.0893  -45.1425 C.ar   1 LIG      -0.13100
      2 C2        -49.5805  -10.4903  -44.2580 C.ar   1 LIG       0.28900
      3 C3        -51.8468  -10.4758  -44.8239 C.ar   1 LIG       0.28900
      4 C4        -51.1189  -11.5275  -42.9448 C.ar   1 LIG       0.50700
      5 N1        -49.8250  -11.2129  -43.1452 N.ar   1 LIG      -0.71900
      6 N2        -52.1629  -11.1981  -43.7291 N.ar   1 LIG      -0.71900
      7 H1        -50.3363   -9.5100  -46.0280 H      1 LIG       0.11500
      8 H2        -48.5400  -10.2338  -44.4252 H      1 LIG       0.11400
      9 H3        -52.6836  -10.2078  -45.4598 H      1 LIG       0.11400
     10 H4        -51.3440  -12.1085  -42.0589 H      1 LIG       0.14100
@<TRIPOS>BOND
      1       1       2 ar
      2       1       3 ar
      3       2       5 ar
      4       3       6 ar
      5       4       5 ar
      6       4       6 ar
      7       1       7 1
      8       2       8 1
      9       3       9 1
     10       4      10 1
@<TRIPOS>ALT_TYPE
CGenFF_4.0_ALT_TYPE_SET
CGenFF_4.0 1 CG2R61 2 CG2R61 3 CG2R61 4 CG2R64 5 NG2R62 6 NG2R62 7 HGR61 8 HGR62 9 HGR62 10 HGR62
@<TRIPOS>MOLECULE
pyrimidine
 10 10 0 0 0
****
USER_CHARGES
INVALID_CHARGES
Pose:  24 Cluster:  24 Fr_nu:   9086 TotEn:    -9.43
@<TRIPOS>ATOM
      1 C1        -67.2639  -24.3062  -36.2306 C.ar   1 LIG      -0.13100
      2 C2        -66.4781  -25.3283  -36.7230 C.ar   1 LIG       0.28900
      3 C3        -67.9124  -24.5714  -35.0418 C.ar   1 LIG       0.28900
      4 C4        -67.0130  -26.6573  -34.9581 C.ar   1 LIG       0.50700
      5 N1        -66.3294  -26.5211  -36.1103 N.ar   1 LIG      -0.71900
      6 N2        -67.8093  -25.7403  -34.3761 N.ar   1 LIG      -0.71900
      7 H1        -67.3652  -23.3591  -36.7433 H      1 LIG       0.11500
      8 H2        -65.9301  -25.2125  -37.6517 H      1 LIG       0.11400
      9 H3        -68.5528  -23.8289  -34.5781 H      1 LIG       0.11400
     10 H4        -66.9127  -27.6060  -34.4452 H      1 LIG       0.14100
@<TRIPOS>BOND
      1       1       2 ar
      2       1       3 ar
      3       2       5 ar
      4       3       6 ar
      5       4       5 ar
      6       4       6 ar
      7       1       7 1
      8       2       8 1
      9       3       9 1
     10       4      10 1
@<TRIPOS>ALT_TYPE
CGenFF_4.0_ALT_TYPE_SET
CGenFF_4.0 1 CG2R61 2 CG2R61 3 CG2R61 4 CG2R64 5 NG2R62 6 NG2R62 7 HGR61 8 HGR62 9 HGR62 10 HGR62
@<TRIPOS>MOLECULE
pyrimidine
 10 10 0 0 0
****
USER_CHARGES
INVALID_CHARGES
Pose:  25 Cluster:  25 Fr_nu: 1916258 TotEn:    -9.20
@<TRIPOS>ATOM
      1 C1        -81.9663  -27.2219  -53.6512 C.ar   1 LIG      -0.13100
      2 C2        -81.8166  -26.1090  -54.4535 C.ar   1 LIG       0.28900
      3 C3        -80.9784  -28.1783  -53.7665 C.ar   1 LIG       0.28900
      4 C4        -79.8880  -26.9363  -55.3271 C.ar   1 LIG       0.50700
      5 N1        -80.7859  -25.9329  -55.3062 N.ar   1 LIG      -0.71900
      6 N2        -79.9213  -28.0678  -54.5975 N.ar   1 LIG      -0.71900
      7 H1        -82.8037  -27.3370  -52.9761 H      1 LIG       0.11500
      8 H2        -82.5434  -25.3043  -54.4322 H      1 LIG       0.11400
      9 H3        -81.0110  -29.0878  -53.1765 H      1 LIG       0.11400
     10 H4        -79.0501  -26.8217  -56.0038 H      1 LIG       0.14100
@<TRIPOS>BOND
      1       1       2 ar
      2       1       3 ar
      3       2       5 ar
      4       3       6 ar
      5       4       5 ar
      6       4       6 ar
      7       1       7 1
      8       2       8 1
      9       3       9 1
     10       4      10 1
@<TRIPOS>ALT_TYPE
CGenFF_4.0_ALT_TYPE_SET
CGenFF_4.0 1 CG2R61 2 CG2R61 3 CG2R61 4 CG2R64 5 NG2R62 6 NG2R62 7 HGR61 8 HGR62 9 HGR62 10 HGR62
@<TRIPOS>MOLECULE
pyrimidine
 10 10 0 0 0
****
USER_CHARGES
INVALID_CHARGES
Pose:  26 Cluster:  26 Fr_nu: 2967329 TotEn:    -9.11
@<TRIPOS>ATOM
      1 C1        -59.9708  -20.9502  -40.7007 C.ar   1 LIG      -0.13100
      2 C2        -60.2301  -20.1837  -39.5828 C.ar   1 LIG       0.28900
      3 C3        -58.8016  -21.6821  -40.6647 C.ar   1 LIG       0.28900
      4 C4        -58.3087  -20.8875  -38.5929 C.ar   1 LIG       0.50700
      5 N1        -59.4178  -20.1286  -38.5069 N.ar   1 LIG      -0.71900
      6 N2        -57.9440  -21.6743  -39.6232 N.ar   1 LIG      -0.71900
      7 H1        -60.6404  -20.9753  -41.5500 H      1 LIG       0.11500
      8 H2        -61.1252  -19.5744  -39.5197 H      1 LIG       0.11400
      9 H3        -58.5130  -22.3137  -41.4979 H      1 LIG       0.11400
     10 H4        -57.6376  -20.8616  -37.7431 H      1 LIG       0.14100
@<TRIPOS>BOND
      1       1       2 ar
      2       1       3 ar
      3       2       5 ar
      4       3       6 ar
      5       4       5 ar
      6       4       6 ar
      7       1       7 1
      8       2       8 1
      9       3       9 1
     10       4      10 1
@<TRIPOS>ALT_TYPE
CGenFF_4.0_ALT_TYPE_SET
CGenFF_4.0 1 CG2R61 2 CG2R61 3 CG2R61 4 CG2R64 5 NG2R62 6 NG2R62 7 HGR61 8 HGR62 9 HGR62 10 HGR62
@<TRIPOS>MOLECULE
pyrimidine
 10 10 0 0 0
****
USER_CHARGES
INVALID_CHARGES
Pose:  27 Cluster:  27 Fr_nu:   2804 TotEn:    -8.97
@<TRIPOS>ATOM
      1 C1        -60.0291   -9.8471  -53.3851 C.ar   1 LIG      -0.13100
      2 C2        -59.6001  -10.8381  -52.5258 C.ar   1 LIG       0.28900
      3 C3        -61.3964   -9.6836  -53.4729 C.ar   1 LIG       0.28900
      4 C4        -61.7434  -11.3584  -51.9757 C.ar   1 LIG       0.50700
      5 N1        -60.4329  -11.6154  -51.8029 N.ar   1 LIG      -0.71900
      6 N2        -62.2860  -10.4245  -52.7801 N.ar   1 LIG      -0.71900
      7 H1        -59.3384   -9.2383  -53.9531 H      1 LIG       0.11500
      8 H2        -58.5431  -11.0405  -52.3912 H      1 LIG       0.11400
      9 H3        -61.8275   -8.9300  -54.1229 H      1 LIG       0.11400
     10 H4        -62.4352  -11.9686  -51.4079 H      1 LIG       0.14100
@<TRIPOS>BOND
      1       1       2 ar
      2       1       3 ar
      3       2       5 ar
      4       3       6 ar
      5       4       5 ar
      6       4       6 ar
      7       1       7 1
      8       2       8 1
      9       3       9 1
     10       4      10 1
@<TRIPOS>ALT_TYPE
CGenFF_4.0_ALT_TYPE_SET
CGenFF_4.0 1 CG2R61 2 CG2R61 3 CG2R61 4 CG2R64 5 NG2R62 6 NG2R62 7 HGR61 8 HGR62 9 HGR62 10 HGR62
@<TRIPOS>MOLECULE
pyrimidine
 10 10 0 0 0
****
USER_CHARGES
INVALID_CHARGES
Pose:  28 Cluster:  28 Fr_nu: 1726144 TotEn:    -8.93
@<TRIPOS>ATOM
      1 C1        -67.6390  -24.4069  -35.8500 C.ar   1 LIG      -0.13100
      2 C2        -68.8396  -25.0872  -35.8536 C.ar   1 LIG       0.28900
      3 C3        -66.5371  -25.1424  -35.4640 C.ar   1 LIG       0.28900
      4 C4        -67.8192  -26.9933  -35.1518 C.ar   1 LIG       0.50700
      5 N1        -68.9665  -26.3855  -35.5091 N.ar   1 LIG      -0.71900
      6 N2        -66.5911  -26.4424  -35.1070 N.ar   1 LIG      -0.71900
      7 H1        -67.5663  -23.3648  -36.1311 H      1 LIG       0.11500
      8 H2        -69.7604  -24.5919  -36.1423 H      1 LIG       0.11400
      9 H3        -65.5506  -24.6930  -35.4295 H      1 LIG       0.11400
     10 H4        -67.8919  -28.0364  -34.8692 H      1 LIG       0.14100
@<TRIPOS>BOND
      1       1       2 ar
      2       1       3 ar
      3       2       5 ar
      4       3       6 ar
      5       4       5 ar
      6       4       6 ar
      7       1       7 1
      8       2       8 1
      9       3       9 1
     10       4      10 1
@<TRIPOS>ALT_TYPE
CGenFF_4.0_ALT_TYPE_SET
CGenFF_4.0 1 CG2R61 2 CG2R61 3 CG2R61 4 CG2R64 5 NG2R62 6 NG2R62 7 HGR61 8 HGR62 9 HGR62 10 HGR62
@<TRIPOS>MOLECULE
pyrimidine
 10 10 0 0 0
****
USER_CHARGES
INVALID_CHARGES
Pose:  29 Cluster:  29 Fr_nu:  13020 TotEn:    -8.80
@<TRIPOS>ATOM
      1 C1        -72.5873  -25.7164  -42.6674 C.ar   1 LIG      -0.13100
      2 C2        -73.4269  -26.8108  -42.6247 C.ar   1 LIG       0.28900
      3 C3        -71.3487  -25.8909  -42.0849 C.ar   1 LIG       0.28900
      4 C4        -71.8580  -28.0345  -41.5255 C.ar   1 LIG       0.50700
      5 N1        -73.0933  -27.9897  -42.0596 N.ar   1 LIG      -0.71900
      6 N2        -70.9494  -27.0406  -41.5027 N.ar   1 LIG      -0.71900
      7 H1        -72.8812  -24.7824  -43.1273 H      1 LIG       0.11500
      8 H2        -74.4209  -26.7684  -43.0566 H      1 LIG       0.11400
      9 H3        -70.6213  -25.0866  -42.0692 H      1 LIG       0.11400
     10 H4        -71.5639  -28.9692  -41.0639 H      1 LIG       0.14100
@<TRIPOS>BOND
      1       1       2 ar
      2       1       3 ar
      3       2       5 ar
      4       3       6 ar
      5       4       5 ar
      6       4       6 ar
      7       1       7 1
      8       2       8 1
      9       3       9 1
     10       4      10 1
@<TRIPOS>ALT_TYPE
CGenFF_4.0_ALT_TYPE_SET
CGenFF_4.0 1 CG2R61 2 CG2R61 3 CG2R61 4 CG2R64 5 NG2R62 6 NG2R62 7 HGR61 8 HGR62 9 HGR62 10 HGR62
@<TRIPOS>MOLECULE
pyrimidine
 10 10 0 0 0
****
USER_CHARGES
INVALID_CHARGES
Pose:  30 Cluster:  30 Fr_nu: 1935001 TotEn:    -8.07
@<TRIPOS>ATOM
      1 C1        -49.9828   -7.5404  -27.3827 C.ar   1 LIG      -0.13100
      2 C2        -49.2539   -6.3717  -27.2979 C.ar   1 LIG       0.28900
      3 C3        -49.6934   -8.4951  -26.4293 C.ar   1 LIG       0.28900
      4 C4        -48.1231   -7.1494  -25.4858 C.ar   1 LIG       0.50700
      5 N1        -48.3129   -6.1417  -26.3587 N.ar   1 LIG      -0.71900
      6 N2        -48.7663   -8.3324  -25.4628 N.ar   1 LIG      -0.71900
      7 H1        -50.7319   -7.6981  -28.1471 H      1 LIG       0.11500
      8 H2        -49.4113   -5.5637  -28.0041 H      1 LIG       0.11400
      9 H3        -50.2145   -9.4462  -26.4162 H      1 LIG       0.11400
     10 H4        -47.3723   -6.9922  -24.7211 H      1 LIG       0.14100
@<TRIPOS>BOND
      1       1       2 ar
      2       1       3 ar
      3       2       5 ar
      4       3       6 ar
      5       4       5 ar
      6       4       6 ar
      7       1       7 1
      8       2       8 1
      9       3       9 1
     10       4      10 1
@<TRIPOS>ALT_TYPE
CGenFF_4.0_ALT_TYPE_SET
CGenFF_4.0 1 CG2R61 2 CG2R61 3 CG2R61 4 CG2R64 5 NG2R62 6 NG2R62 7 HGR61 8 HGR62 9 HGR62 10 HGR62
@<TRIPOS>MOLECULE
pyrimidine
 10 10 0 0 0
****
USER_CHARGES
INVALID_CHARGES
Pose:  31 Cluster:  31 Fr_nu:  85788 TotEn:    -7.89
@<TRIPOS>ATOM
      1 C1        -65.9612   -9.0518  -46.9440 C.ar   1 LIG      -0.13100
      2 C2        -67.1742   -8.6976  -47.4987 C.ar   1 LIG       0.28900
      3 C3        -65.8618   -8.8960  -45.5766 C.ar   1 LIG       0.28900
      4 C4        -67.9953   -8.1205  -45.4591 C.ar   1 LIG       0.50700
      5 N1        -68.2166   -8.2267  -46.7831 N.ar   1 LIG      -0.71900
      6 N2        -66.8625   -8.4312  -44.8002 N.ar   1 LIG      -0.71900
      7 H1        -65.1417   -9.4268  -47.5422 H      1 LIG       0.11500
      8 H2        -67.3462   -8.7853  -48.5659 H      1 LIG       0.11400
      9 H3        -64.9466   -9.1475  -45.0516 H      1 LIG       0.11400
     10 H4        -68.8153   -7.7439  -44.8601 H      1 LIG       0.14100
@<TRIPOS>BOND
      1       1       2 ar
      2       1       3 ar
      3       2       5 ar
      4       3       6 ar
      5       4       5 ar
      6       4       6 ar
      7       1       7 1
      8       2       8 1
      9       3       9 1
     10       4      10 1
@<TRIPOS>ALT_TYPE
CGenFF_4.0_ALT_TYPE_SET
CGenFF_4.0 1 CG2R61 2 CG2R61 3 CG2R61 4 CG2R64 5 NG2R62 6 NG2R62 7 HGR61 8 HGR62 9 HGR62 10 HGR62
@<TRIPOS>MOLECULE
pyrimidine
 10 10 0 0 0
****
USER_CHARGES
INVALID_CHARGES
Pose:  32 Cluster:  32 Fr_nu: 206826 TotEn:    -7.85
@<TRIPOS>ATOM
      1 C1        -66.5986  -24.5417  -36.5415 C.ar   1 LIG      -0.13100
      2 C2        -66.4966  -25.9148  -36.6349 C.ar   1 LIG       0.28900
      3 C3        -67.6681  -24.0711  -35.8076 C.ar   1 LIG       0.28900
      4 C4        -68.3660  -26.1899  -35.3714 C.ar   1 LIG       0.50700
      5 N1        -67.3658  -26.7718  -36.0603 N.ar   1 LIG      -0.71900
      6 N2        -68.5746  -24.8696  -35.2069 N.ar   1 LIG      -0.71900
      7 H1        -65.8866  -23.8776  -37.0130 H      1 LIG       0.11500
      8 H2        -65.6887  -26.3774  -37.1915 H      1 LIG       0.11400
      9 H3        -67.8311  -23.0065  -35.6790 H      1 LIG       0.11400
     10 H4        -69.0796  -26.8546  -34.9001 H      1 LIG       0.14100
@<TRIPOS>BOND
      1       1       2 ar
      2       1       3 ar
      3       2       5 ar
      4       3       6 ar
      5       4       5 ar
      6       4       6 ar
      7       1       7 1
      8       2       8 1
      9       3       9 1
     10       4      10 1
@<TRIPOS>ALT_TYPE
CGenFF_4.0_ALT_TYPE_SET
CGenFF_4.0 1 CG2R61 2 CG2R61 3 CG2R61 4 CG2R64 5 NG2R62 6 NG2R62 7 HGR61 8 HGR62 9 HGR62 10 HGR62
@<TRIPOS>MOLECULE
pyrimidine
 10 10 0 0 0
****
USER_CHARGES
INVALID_CHARGES
Pose:  33 Cluster:  33 Fr_nu: 1770219 TotEn:    -7.20
@<TRIPOS>ATOM
      1 C1        -52.0345  -12.2351  -43.6060 C.ar   1 LIG      -0.13100
      2 C2        -51.4605  -11.6497  -42.4959 C.ar   1 LIG       0.28900
      3 C3        -51.6390  -11.7210  -44.8239 C.ar   1 LIG       0.28900
      4 C4        -50.2633  -10.2268  -43.8032 C.ar   1 LIG       0.50700
      5 N1        -50.5680  -10.6398  -42.5583 N.ar   1 LIG      -0.71900
      6 N2        -50.7522  -10.7133  -44.9599 N.ar   1 LIG      -0.71900
      7 H1        -52.7482  -13.0442  -43.5266 H      1 LIG       0.11500
      8 H2        -51.7103  -11.9868  -41.4958 H      1 LIG       0.11400
      9 H3        -52.0367  -12.1167  -45.7522 H      1 LIG       0.11400
     10 H4        -49.5496   -9.4160  -43.8829 H      1 LIG       0.14100
@<TRIPOS>BOND
      1       1       2 ar
      2       1       3 ar
      3       2       5 ar
      4       3       6 ar
      5       4       5 ar
      6       4       6 ar
      7       1       7 1
      8       2       8 1
      9       3       9 1
     10       4      10 1
@<TRIPOS>ALT_TYPE
CGenFF_4.0_ALT_TYPE_SET
CGenFF_4.0 1 CG2R61 2 CG2R61 3 CG2R61 4 CG2R64 5 NG2R62 6 NG2R62 7 HGR61 8 HGR62 9 HGR62 10 HGR62
@<TRIPOS>MOLECULE
pyrimidine
 10 10 0 0 0
****
USER_CHARGES
INVALID_CHARGES
Pose:  34 Cluster:  34 Fr_nu: 2320456 TotEn:    -6.72
@<TRIPOS>ATOM
      1 C1        -65.5583   -8.4905  -46.4790 C.ar   1 LIG      -0.13100
      2 C2        -65.6380   -7.8871  -47.7175 C.ar   1 LIG       0.28900
      3 C3        -66.7576   -8.6554  -45.8168 C.ar   1 LIG       0.28900
      4 C4        -67.8950   -7.6900  -47.5318 C.ar   1 LIG       0.50700
      5 N1        -66.7941   -7.4729  -48.2764 N.ar   1 LIG      -0.71900
      6 N2        -67.9490   -8.2654  -46.3154 N.ar   1 LIG      -0.71900
      7 H1        -64.6168   -8.8129  -46.0547 H      1 LIG       0.11500
      8 H2        -64.7476   -7.7148  -48.3124 H      1 LIG       0.11400
      9 H3        -66.7947   -9.1192  -44.8371 H      1 LIG       0.11400
     10 H4        -68.8376   -7.3662  -47.9559 H      1 LIG       0.14100
@<TRIPOS>BOND
      1       1       2 ar
      2       1       3 ar
      3       2       5 ar
      4       3       6 ar
      5       4       5 ar
      6       4       6 ar
      7       1       7 1
      8       2       8 1
      9       3       9 1
     10       4      10 1
@<TRIPOS>ALT_TYPE
CGenFF_4.0_ALT_TYPE_SET
CGenFF_4.0 1 CG2R61 2 CG2R61 3 CG2R61 4 CG2R64 5 NG2R62 6 NG2R62 7 HGR61 8 HGR62 9 HGR62 10 HGR62
@<TRIPOS>MOLECULE
pyrimidine
 10 10 0 0 0
****
USER_CHARGES
INVALID_CHARGES
Pose:  35 Cluster:  35 Fr_nu: 1735587 TotEn:    -5.32
@<TRIPOS>ATOM
      1 C1        -56.5918   -1.6210  -19.5083 C.ar   1 LIG      -0.13100
      2 C2        -57.7388   -1.5212  -18.7474 C.ar   1 LIG       0.28900
      3 C3        -55.4779   -2.0996  -18.8493 C.ar   1 LIG       0.28900
      4 C4        -56.6521   -2.3133  -16.9147 C.ar   1 LIG       0.50700
      5 N1        -57.8047   -1.8598  -17.4431 N.ar   1 LIG      -0.71900
      6 N2        -55.4723   -2.4564  -17.5482 N.ar   1 LIG      -0.71900
      7 H1        -56.5674   -1.3420  -20.5532 H      1 LIG       0.11500
      8 H2        -58.6641   -1.1550  -19.1788 H      1 LIG       0.11400
      9 H3        -54.5303   -2.2123  -19.3648 H      1 LIG       0.11400
     10 H4        -56.6759   -2.5916  -15.8682 H      1 LIG       0.14100
@<TRIPOS>BOND
      1       1       2 ar
      2       1       3 ar
      3       2       5 ar
      4       3       6 ar
      5       4       5 ar
      6       4       6 ar
      7       1       7 1
      8       2       8 1
      9       3       9 1
     10       4      10 1
@<TRIPOS>ALT_TYPE
CGenFF_4.0_ALT_TYPE_SET
CGenFF_4.0 1 CG2R61 2 CG2R61 3 CG2R61 4 CG2R64 5 NG2R62 6 NG2R62 7 HGR61 8 HGR62 9 HGR62 10 HGR62
@<TRIPOS>MOLECULE
pyrimidine
 10 10 0 0 0
****
USER_CHARGES
INVALID_CHARGES
Pose:  36 Cluster:  36 Fr_nu:  21620 TotEn:    -1.70
@<TRIPOS>ATOM
      1 C1        -67.1410   -8.1642  -44.7123 C.ar   1 LIG      -0.13100
      2 C2        -67.7158   -8.3468  -45.9536 C.ar   1 LIG       0.28900
      3 C3        -65.7618   -8.1972  -44.6824 C.ar   1 LIG       0.28900
      4 C4        -65.6716   -8.5577  -46.9250 C.ar   1 LIG       0.50700
      5 N1        -67.0086   -8.5467  -47.0850 N.ar   1 LIG      -0.71900
      6 N2        -64.9928   -8.3926  -45.7736 N.ar   1 LIG      -0.71900
      7 H1        -67.7329   -8.0058  -43.8209 H      1 LIG       0.11500
      8 H2        -68.7935   -8.3370  -46.0759 H      1 LIG       0.11400
      9 H3        -65.2207   -8.0641  -43.7519 H      1 LIG       0.11400
     10 H4        -65.0787   -8.7174  -47.8172 H      1 LIG       0.14100
@<TRIPOS>BOND
      1       1       2 ar
      2       1       3 ar
      3       2       5 ar
      4       3       6 ar
      5       4       5 ar
      6       4       6 ar
      7       1       7 1
      8       2       8 1
      9       3       9 1
     10       4      10 1
@<TRIPOS>ALT_TYPE
CGenFF_4.0_ALT_TYPE_SET
CGenFF_4.0 1 CG2R61 2 CG2R61 3 CG2R61 4 CG2R64 5 NG2R62 6 NG2R62 7 HGR61 8 HGR62 9 HGR62 10 HGR62
@<TRIPOS>MOLECULE
naphtalene
 18 19 0 0 0
****
USER_CHARGES
INVALID_CHARGES
Pose:   1 Cluster:   1 Fr_nu:  62847 TotEn:   -18.14
@<TRIPOS>ATOM
      1 C1        -64.6802   -8.5726  -46.3304 C.ar   1 LIG      -0.11500
      2 C2        -64.5648   -8.6101  -44.9440 C.ar   1 LIG      -0.11500
      3 C3        -69.2899   -7.0748  -45.9060 C.ar   1 LIG      -0.11500
      4 C4        -69.1744   -7.1123  -44.5196 C.ar   1 LIG      -0.11500
      5 C5        -65.8823   -8.1820  -46.9209 C.ar   1 LIG      -0.11700
      6 C6        -65.6509   -8.2571  -44.1428 C.ar   1 LIG      -0.11700
      7 C7        -68.2036   -7.4277  -46.7073 C.ar   1 LIG      -0.11700
      8 C8        -67.9723   -7.5030  -43.9290 C.ar   1 LIG      -0.11700
      9 C9        -66.9860   -7.8234  -46.1299 C.ar   1 LIG       0.00400
     10 C10       -66.8686   -7.8616  -44.7201 C.ar   1 LIG       0.00400
     11 H1        -63.8344   -8.8480  -46.9537 H      1 LIG       0.11500
     12 H2        -63.6284   -8.9141  -44.4853 H      1 LIG       0.11500
     13 H3        -70.2261   -6.7707  -46.3655 H      1 LIG       0.11500
     14 H4        -70.0209   -6.8382  -43.8969 H      1 LIG       0.11500
     15 H5        -65.9499   -8.1605  -48.0067 H      1 LIG       0.11500
     16 H6        -65.5381   -8.2932  -43.0612 H      1 LIG       0.11500
     17 H7        -68.3164   -7.3907  -47.7888 H      1 LIG       0.11500
     18 H8        -67.9047   -7.5253  -42.8432 H      1 LIG       0.11500
@<TRIPOS>BOND
      1       1       2 ar
      2       1       5 ar
      3       2       6 ar
      4       3       4 ar
      5       3       7 ar
      6       4       8 ar
      7       5       9 ar
      8       6      10 ar
      9       7       9 ar
     10       8      10 ar
     11       9      10 ar
     12       1      11 1
     13       2      12 1
     14       3      13 1
     15       4      14 1
     16       5      15 1
     17       6      16 1
     18       7      17 1
     19       8      18 1
@<TRIPOS>ALT_TYPE
CGenFF_4.0_ALT_TYPE_SET
CGenFF_4.0 1 CG2R61 2 CG2R61 3 CG2R61 4 CG2R61 5 CG2R61 6 CG2R61 7 CG2R61 8 CG2R61 9 CG2R61 10 CG2R61 11 HGR61 12 HGR61 13 HGR61 14 HGR61 15 HGR61 16 HGR61 17 HGR61 18 HGR61
@<TRIPOS>MOLECULE
naphtalene
 18 19 0 0 0
****
USER_CHARGES
INVALID_CHARGES
Pose:   2 Cluster:   2 Fr_nu: 156948 TotEn:   -11.99
@<TRIPOS>ATOM
      1 C1        -73.0550  -27.2455  -43.4704 C.ar   1 LIG      -0.11500
      2 C2        -72.8879  -26.4678  -42.3284 C.ar   1 LIG      -0.11500
      3 C3        -68.5415  -26.1200  -44.8968 C.ar   1 LIG      -0.11500
      4 C4        -68.3746  -25.3423  -43.7548 C.ar   1 LIG      -0.11500
      5 C5        -72.0185  -27.3564  -44.3977 C.ar   1 LIG      -0.11700
      6 C6        -71.6839  -25.7981  -42.1092 C.ar   1 LIG      -0.11700
      7 C7        -69.7457  -26.7897  -45.1160 C.ar   1 LIG      -0.11700
      8 C8        -69.4111  -25.2312  -42.8275 C.ar   1 LIG      -0.11700
      9 C9        -70.7997  -26.6892  -44.1932 C.ar   1 LIG       0.00400
     10 C10       -70.6299  -25.8984  -43.0319 C.ar   1 LIG       0.00400
     11 H1        -73.9928  -27.7661  -43.6408 H      1 LIG       0.11500
     12 H2        -73.6954  -26.3823  -41.6070 H      1 LIG       0.11500
     13 H3        -67.7343  -26.2060  -45.6187 H      1 LIG       0.11500
     14 H4        -67.4371  -24.8207  -43.5856 H      1 LIG       0.11500
     15 H5        -72.1714  -27.9695  -45.2835 H      1 LIG       0.11500
     16 H6        -71.5752  -25.1962  -41.2093 H      1 LIG       0.11500
     17 H7        -69.8539  -27.3922  -46.0154 H      1 LIG       0.11500
     18 H8        -69.2586  -24.6176  -41.9419 H      1 LIG       0.11500
@<TRIPOS>BOND
      1       1       2 ar
      2       1       5 ar
      3       2       6 ar
      4       3       4 ar
      5       3       7 ar
      6       4       8 ar
      7       5       9 ar
      8       6      10 ar
      9       7       9 ar
     10       8      10 ar
     11       9      10 ar
     12       1      11 1
     13       2      12 1
     14       3      13 1
     15       4      14 1
     16       5      15 1
     17       6      16 1
     18       7      17 1
     19       8      18 1
@<TRIPOS>ALT_TYPE
CGenFF_4.0_ALT_TYPE_SET
CGenFF_4.0 1 CG2R61 2 CG2R61 3 CG2R61 4 CG2R61 5 CG2R61 6 CG2R61 7 CG2R61 8 CG2R61 9 CG2R61 10 CG2R61 11 HGR61 12 HGR61 13 HGR61 14 HGR61 15 HGR61 16 HGR61 17 HGR61 18 HGR61
@<TRIPOS>MOLECULE
naphtalene
 18 19 0 0 0
****
USER_CHARGES
INVALID_CHARGES
Pose:   3 Cluster:   3 Fr_nu:  13180 TotEn:   -11.89
@<TRIPOS>ATOM
      1 C1        -47.0582  -12.2409  -43.9760 C.ar   1 LIG      -0.11500
      2 C2        -47.0902  -10.9266  -44.4325 C.ar   1 LIG      -0.11500
      3 C3        -51.9219  -12.3236  -43.8744 C.ar   1 LIG      -0.11500
      4 C4        -51.9538  -11.0093  -44.3309 C.ar   1 LIG      -0.11500
      5 C5        -48.2495  -12.9211  -43.7216 C.ar   1 LIG      -0.11700
      6 C6        -48.3133  -10.2874  -44.6365 C.ar   1 LIG      -0.11700
      7 C7        -50.6986  -12.9628  -43.6705 C.ar   1 LIG      -0.11700
      8 C8        -50.7626  -10.3290  -44.5852 C.ar   1 LIG      -0.11700
      9 C9        -49.4898  -12.2933  -43.9213 C.ar   1 LIG       0.00400
     10 C10       -49.5222  -10.9568  -44.3855 C.ar   1 LIG       0.00400
     11 H1        -46.1057  -12.7378  -43.8169 H      1 LIG       0.11500
     12 H2        -46.1622  -10.3980  -44.6305 H      1 LIG       0.11500
     13 H3        -52.8497  -12.8529  -43.6763 H      1 LIG       0.11500
     14 H4        -52.9066  -10.5125  -44.4884 H      1 LIG       0.11500
     15 H5        -48.2005  -13.9479  -43.3649 H      1 LIG       0.11500
     16 H6        -48.3146   -9.2599  -44.9943 H      1 LIG       0.11500
     17 H7        -50.6977  -13.9906  -43.3134 H      1 LIG       0.11500
     18 H8        -50.8113   -9.3019  -44.9412 H      1 LIG       0.11500
@<TRIPOS>BOND
      1       1       2 ar
      2       1       5 ar
      3       2       6 ar
      4       3       4 ar
      5       3       7 ar
      6       4       8 ar
      7       5       9 ar
      8       6      10 ar
      9       7       9 ar
     10       8      10 ar
     11       9      10 ar
     12       1      11 1
     13       2      12 1
     14       3      13 1
     15       4      14 1
     16       5      15 1
     17       6      16 1
     18       7      17 1
     19       8      18 1
@<TRIPOS>ALT_TYPE
CGenFF_4.0_ALT_TYPE_SET
CGenFF_4.0 1 CG2R61 2 CG2R61 3 CG2R61 4 CG2R61 5 CG2R61 6 CG2R61 7 CG2R61 8 CG2R61 9 CG2R61 10 CG2R61 11 HGR61 12 HGR61 13 HGR61 14 HGR61 15 HGR61 16 HGR61 17 HGR61 18 HGR61
@<TRIPOS>MOLECULE
naphtalene
 18 19 0 0 0
****
USER_CHARGES
INVALID_CHARGES
Pose:   4 Cluster:   4 Fr_nu: 417774 TotEn:   -11.67
@<TRIPOS>ATOM
      1 C1        -65.4272    3.4044  -28.6623 C.ar   1 LIG      -0.11500
      2 C2        -66.3866    4.1286  -29.3636 C.ar   1 LIG      -0.11500
      3 C3        -68.9169    0.5433  -26.8434 C.ar   1 LIG      -0.11500
      4 C4        -69.8763    1.2676  -27.5447 C.ar   1 LIG      -0.11500
      5 C5        -65.8119    2.3307  -27.8588 C.ar   1 LIG      -0.11700
      6 C6        -67.7343    3.7821  -29.2643 C.ar   1 LIG      -0.11700
      7 C7        -67.5691    0.8899  -26.9429 C.ar   1 LIG      -0.11700
      8 C8        -69.4917    2.3414  -28.3482 C.ar   1 LIG      -0.11700
      9 C9        -67.1640    1.9677  -27.7469 C.ar   1 LIG       0.00400
     10 C10       -68.1396    2.7043  -28.4601 C.ar   1 LIG       0.00400
     11 H1        -64.3782    3.6750  -28.7397 H      1 LIG       0.11500
     12 H2        -66.0860    4.9642  -29.9891 H      1 LIG       0.11500
     13 H3        -69.2169   -0.2926  -26.2177 H      1 LIG       0.11500
     14 H4        -70.9252    0.9974  -27.4659 H      1 LIG       0.11500
     15 H5        -65.0448    1.7789  -27.3193 H      1 LIG       0.11500
     16 H6        -68.4671    4.3618  -29.8217 H      1 LIG       0.11500
     17 H7        -66.8365    0.3095  -26.3860 H      1 LIG       0.11500
     18 H8        -70.2587    2.8938  -28.8873 H      1 LIG       0.11500
@<TRIPOS>BOND
      1       1       2 ar
      2       1       5 ar
      3       2       6 ar
      4       3       4 ar
      5       3       7 ar
      6       4       8 ar
      7       5       9 ar
      8       6      10 ar
      9       7       9 ar
     10       8      10 ar
     11       9      10 ar
     12       1      11 1
     13       2      12 1
     14       3      13 1
     15       4      14 1
     16       5      15 1
     17       6      16 1
     18       7      17 1
     19       8      18 1
@<TRIPOS>ALT_TYPE
CGenFF_4.0_ALT_TYPE_SET
CGenFF_4.0 1 CG2R61 2 CG2R61 3 CG2R61 4 CG2R61 5 CG2R61 6 CG2R61 7 CG2R61 8 CG2R61 9 CG2R61 10 CG2R61 11 HGR61 12 HGR61 13 HGR61 14 HGR61 15 HGR61 16 HGR61 17 HGR61 18 HGR61
@<TRIPOS>MOLECULE
naphtalene
 18 19 0 0 0
****
USER_CHARGES
INVALID_CHARGES
Pose:   5 Cluster:   5 Fr_nu:  39455 TotEn:   -11.50
@<TRIPOS>ATOM
      1 C1        -66.0491   -0.8706  -26.2510 C.ar   1 LIG      -0.11500
      2 C2        -65.6038   -2.1876  -26.3140 C.ar   1 LIG      -0.11500
      3 C3        -62.0052    0.3817  -23.8528 C.ar   1 LIG      -0.11500
      4 C4        -61.5600   -0.9353  -23.9159 C.ar   1 LIG      -0.11500
      5 C5        -65.2688    0.1014  -25.6240 C.ar   1 LIG      -0.11700
      6 C6        -64.3766   -2.5378  -25.7505 C.ar   1 LIG      -0.11700
      7 C7        -63.2324    0.7320  -24.4165 C.ar   1 LIG      -0.11700
      8 C8        -62.3402   -1.9073  -24.5427 C.ar   1 LIG      -0.11700
      9 C9        -64.0309   -0.2333  -25.0513 C.ar   1 LIG       0.00400
     10 C10       -63.5781   -1.5726  -25.1155 C.ar   1 LIG       0.00400
     11 H1        -67.0048   -0.5986  -26.6894 H      1 LIG       0.11500
     12 H2        -66.2119   -2.9434  -26.8025 H      1 LIG       0.11500
     13 H3        -61.3973    1.1382  -23.3645 H      1 LIG       0.11500
     14 H4        -60.6048   -1.2070  -23.4761 H      1 LIG       0.11500
     15 H5        -65.6370    1.1245  -25.5862 H      1 LIG       0.11500
     16 H6        -64.0481   -3.5733  -25.8119 H      1 LIG       0.11500
     17 H7        -63.5604    1.7676  -24.3556 H      1 LIG       0.11500
     18 H8        -61.9726   -2.9308  -24.5800 H      1 LIG       0.11500
@<TRIPOS>BOND
      1       1       2 ar
      2       1       5 ar
      3       2       6 ar
      4       3       4 ar
      5       3       7 ar
      6       4       8 ar
      7       5       9 ar
      8       6      10 ar
      9       7       9 ar
     10       8      10 ar
     11       9      10 ar
     12       1      11 1
     13       2      12 1
     14       3      13 1
     15       4      14 1
     16       5      15 1
     17       6      16 1
     18       7      17 1
     19       8      18 1
@<TRIPOS>ALT_TYPE
CGenFF_4.0_ALT_TYPE_SET
CGenFF_4.0 1 CG2R61 2 CG2R61 3 CG2R61 4 CG2R61 5 CG2R61 6 CG2R61 7 CG2R61 8 CG2R61 9 CG2R61 10 CG2R61 11 HGR61 12 HGR61 13 HGR61 14 HGR61 15 HGR61 16 HGR61 17 HGR61 18 HGR61
@<TRIPOS>MOLECULE
naphtalene
 18 19 0 0 0
****
USER_CHARGES
INVALID_CHARGES
Pose:   6 Cluster:   6 Fr_nu:  79566 TotEn:   -11.34
@<TRIPOS>ATOM
      1 C1        -77.8874  -20.5220  -26.9028 C.ar   1 LIG      -0.11500
      2 C2        -76.6887  -20.7081  -27.5849 C.ar   1 LIG      -0.11500
      3 C3        -76.1887  -16.3538  -25.0552 C.ar   1 LIG      -0.11500
      4 C4        -74.9900  -16.5401  -25.7373 C.ar   1 LIG      -0.11500
      5 C5        -78.0674  -19.3939  -26.1018 C.ar   1 LIG      -0.11700
      6 C6        -75.6654  -19.7670  -27.4688 C.ar   1 LIG      -0.11700
      7 C7        -77.2120  -17.2950  -25.1714 C.ar   1 LIG      -0.11700
      8 C8        -74.8098  -17.6681  -26.5383 C.ar   1 LIG      -0.11700
      9 C9        -77.0481  -18.4363  -25.9732 C.ar   1 LIG       0.00400
     10 C10       -75.8291  -18.6257  -26.6669 C.ar   1 LIG       0.00400
     11 H1        -78.6835  -21.2552  -26.9932 H      1 LIG       0.11500
     12 H2        -76.5497  -21.5865  -28.2084 H      1 LIG       0.11500
     13 H3        -76.3284  -15.4754  -24.4315 H      1 LIG       0.11500
     14 H4        -74.1937  -15.8072  -25.6455 H      1 LIG       0.11500
     15 H5        -79.0126  -19.2692  -25.5774 H      1 LIG       0.11500
     16 H6        -74.7369  -19.9326  -28.0113 H      1 LIG       0.11500
     17 H7        -78.1406  -17.1288  -24.6295 H      1 LIG       0.11500
     18 H8        -73.8644  -17.7934  -27.0622 H      1 LIG       0.11500
@<TRIPOS>BOND
      1       1       2 ar
      2       1       5 ar
      3       2       6 ar
      4       3       4 ar
      5       3       7 ar
      6       4       8 ar
      7       5       9 ar
      8       6      10 ar
      9       7       9 ar
     10       8      10 ar
     11       9      10 ar
     12       1      11 1
     13       2      12 1
     14       3      13 1
     15       4      14 1
     16       5      15 1
     17       6      16 1
     18       7      17 1
     19       8      18 1
@<TRIPOS>ALT_TYPE
CGenFF_4.0_ALT_TYPE_SET
CGenFF_4.0 1 CG2R61 2 CG2R61 3 CG2R61 4 CG2R61 5 CG2R61 6 CG2R61 7 CG2R61 8 CG2R61 9 CG2R61 10 CG2R61 11 HGR61 12 HGR61 13 HGR61 14 HGR61 15 HGR61 16 HGR61 17 HGR61 18 HGR61
@<TRIPOS>MOLECULE
naphtalene
 18 19 0 0 0
****
USER_CHARGES
INVALID_CHARGES
Pose:   7 Cluster:   7 Fr_nu: 110016 TotEn:   -11.20
@<TRIPOS>ATOM
      1 C1        -55.2831    4.7703  -39.7879 C.ar   1 LIG      -0.11500
      2 C2        -53.9315    4.4454  -39.8537 C.ar   1 LIG      -0.11500
      3 C3        -54.6979    6.2737  -35.1977 C.ar   1 LIG      -0.11500
      4 C4        -53.3462    5.9488  -35.2636 C.ar   1 LIG      -0.11500
      5 C5        -55.8163    5.3066  -38.6154 C.ar   1 LIG      -0.11700
      6 C6        -53.1078    4.6554  -38.7476 C.ar   1 LIG      -0.11700
      7 C7        -55.5216    6.0637  -36.3040 C.ar   1 LIG      -0.11700
      8 C8        -52.8130    5.4124  -36.4360 C.ar   1 LIG      -0.11700
      9 C9        -55.0019    5.5247  -37.4922 C.ar   1 LIG       0.00400
     10 C10       -53.6274    5.1943  -37.5592 C.ar   1 LIG       0.00400
     11 H1        -55.9240    4.6060  -40.6492 H      1 LIG       0.11500
     12 H2        -53.5174    4.0282  -40.7670 H      1 LIG       0.11500
     13 H3        -55.1127    6.6912  -34.2845 H      1 LIG       0.11500
     14 H4        -52.7062    6.1119  -34.4016 H      1 LIG       0.11500
     15 H5        -56.8757    5.5528  -38.5864 H      1 LIG       0.11500
     16 H6        -52.0540    4.3946  -38.8216 H      1 LIG       0.11500
     17 H7        -56.5750    6.3253  -36.2300 H      1 LIG       0.11500
     18 H8        -51.7537    5.1654  -36.4650 H      1 LIG       0.11500
@<TRIPOS>BOND
      1       1       2 ar
      2       1       5 ar
      3       2       6 ar
      4       3       4 ar
      5       3       7 ar
      6       4       8 ar
      7       5       9 ar
      8       6      10 ar
      9       7       9 ar
     10       8      10 ar
     11       9      10 ar
     12       1      11 1
     13       2      12 1
     14       3      13 1
     15       4      14 1
     16       5      15 1
     17       6      16 1
     18       7      17 1
     19       8      18 1
@<TRIPOS>ALT_TYPE
CGenFF_4.0_ALT_TYPE_SET
CGenFF_4.0 1 CG2R61 2 CG2R61 3 CG2R61 4 CG2R61 5 CG2R61 6 CG2R61 7 CG2R61 8 CG2R61 9 CG2R61 10 CG2R61 11 HGR61 12 HGR61 13 HGR61 14 HGR61 15 HGR61 16 HGR61 17 HGR61 18 HGR61
@<TRIPOS>MOLECULE
naphtalene
 18 19 0 0 0
****
USER_CHARGES
INVALID_CHARGES
Pose:   8 Cluster:   8 Fr_nu: 192277 TotEn:   -11.16
@<TRIPOS>ATOM
      1 C1        -74.2808  -15.6113  -24.5529 C.ar   1 LIG      -0.11500
      2 C2        -74.6072  -16.3971  -23.4516 C.ar   1 LIG      -0.11500
      3 C3        -75.7241  -19.1809  -27.5274 C.ar   1 LIG      -0.11500
      4 C4        -76.0504  -19.9666  -26.4260 C.ar   1 LIG      -0.11500
      5 C5        -74.4753  -16.1029  -25.8440 C.ar   1 LIG      -0.11700
      6 C6        -75.1292  -17.6774  -23.6370 C.ar   1 LIG      -0.11700
      7 C7        -75.2021  -17.9004  -27.3419 C.ar   1 LIG      -0.11700
      8 C8        -75.8559  -19.4751  -25.1348 C.ar   1 LIG      -0.11700
      9 C9        -74.9997  -17.3895  -26.0494 C.ar   1 LIG       0.00400
     10 C10       -75.3315  -18.1885  -24.9294 C.ar   1 LIG       0.00400
     11 H1        -73.8740  -14.6148  -24.4079 H      1 LIG       0.11500
     12 H2        -74.4557  -16.0133  -22.4469 H      1 LIG       0.11500
     13 H3        -75.8755  -19.5641  -28.5325 H      1 LIG       0.11500
     14 H4        -76.4559  -20.9636  -26.5716 H      1 LIG       0.11500
     15 H5        -74.2127  -15.4713  -26.6901 H      1 LIG       0.11500
     16 H6        -75.3777  -18.2740  -22.7617 H      1 LIG       0.11500
     17 H7        -74.9544  -17.3037  -28.2173 H      1 LIG       0.11500
     18 H8        -76.1177  -20.1069  -24.2885 H      1 LIG       0.11500
@<TRIPOS>BOND
      1       1       2 ar
      2       1       5 ar
      3       2       6 ar
      4       3       4 ar
      5       3       7 ar
      6       4       8 ar
      7       5       9 ar
      8       6      10 ar
      9       7       9 ar
     10       8      10 ar
     11       9      10 ar
     12       1      11 1
     13       2      12 1
     14       3      13 1
     15       4      14 1
     16       5      15 1
     17       6      16 1
     18       7      17 1
     19       8      18 1
@<TRIPOS>ALT_TYPE
CGenFF_4.0_ALT_TYPE_SET
CGenFF_4.0 1 CG2R61 2 CG2R61 3 CG2R61 4 CG2R61 5 CG2R61 6 CG2R61 7 CG2R61 8 CG2R61 9 CG2R61 10 CG2R61 11 HGR61 12 HGR61 13 HGR61 14 HGR61 15 HGR61 16 HGR61 17 HGR61 18 HGR61
@<TRIPOS>MOLECULE
naphtalene
 18 19 0 0 0
****
USER_CHARGES
INVALID_CHARGES
Pose:   9 Cluster:   9 Fr_nu: 135247 TotEn:   -10.92
@<TRIPOS>ATOM
      1 C1        -74.3655  -30.2207  -43.4015 C.ar   1 LIG      -0.11500
      2 C2        -73.5928  -30.5067  -42.2799 C.ar   1 LIG      -0.11500
      3 C3        -72.3031  -25.8242  -43.7008 C.ar   1 LIG      -0.11500
      4 C4        -71.5305  -26.1103  -42.5792 C.ar   1 LIG      -0.11500
      5 C5        -74.2413  -28.9858  -44.0388 C.ar   1 LIG      -0.11700
      6 C6        -72.6931  -29.5591  -41.7912 C.ar   1 LIG      -0.11700
      7 C7        -73.2028  -26.7719  -44.1896 C.ar   1 LIG      -0.11700
      8 C8        -71.6546  -27.3451  -41.9418 C.ar   1 LIG      -0.11700
      9 C9        -73.3408  -28.0200  -43.5606 C.ar   1 LIG       0.00400
     10 C10       -72.5552  -28.3109  -42.4200 C.ar   1 LIG       0.00400
     11 H1        -75.0662  -30.9586  -43.7812 H      1 LIG       0.11500
     12 H2        -73.6901  -31.4685  -41.7846 H      1 LIG       0.11500
     13 H3        -72.2062  -24.8624  -44.1967 H      1 LIG       0.11500
     14 H4        -70.8310  -25.3715  -42.1991 H      1 LIG       0.11500
     15 H5        -74.8557  -28.7837  -44.9138 H      1 LIG       0.11500
     16 H6        -72.0989  -29.8043  -40.9133 H      1 LIG       0.11500
     17 H7        -73.7963  -26.5268  -45.0678 H      1 LIG       0.11500
     18 H8        -71.0408  -27.5471  -41.0663 H      1 LIG       0.11500
@<TRIPOS>BOND
      1       1       2 ar
      2       1       5 ar
      3       2       6 ar
      4       3       4 ar
      5       3       7 ar
      6       4       8 ar
      7       5       9 ar
      8       6      10 ar
      9       7       9 ar
     10       8      10 ar
     11       9      10 ar
     12       1      11 1
     13       2      12 1
     14       3      13 1
     15       4      14 1
     16       5      15 1
     17       6      16 1
     18       7      17 1
     19       8      18 1
@<TRIPOS>ALT_TYPE
CGenFF_4.0_ALT_TYPE_SET
CGenFF_4.0 1 CG2R61 2 CG2R61 3 CG2R61 4 CG2R61 5 CG2R61 6 CG2R61 7 CG2R61 8 CG2R61 9 CG2R61 10 CG2R61 11 HGR61 12 HGR61 13 HGR61 14 HGR61 15 HGR61 16 HGR61 17 HGR61 18 HGR61
@<TRIPOS>MOLECULE
naphtalene
 18 19 0 0 0
****
USER_CHARGES
INVALID_CHARGES
Pose:  10 Cluster:  10 Fr_nu:  77936 TotEn:   -10.76
@<TRIPOS>ATOM
      1 C1        -84.9947  -28.2318  -34.1806 C.ar   1 LIG      -0.11500
      2 C2        -86.1952  -28.5425  -34.8123 C.ar   1 LIG      -0.11500
      3 C3        -82.9920  -32.2764  -35.9980 C.ar   1 LIG      -0.11500
      4 C4        -84.1926  -32.5870  -36.6296 C.ar   1 LIG      -0.11500
      5 C5        -83.8950  -29.0798  -34.3147 C.ar   1 LIG      -0.11700
      6 C6        -86.3008  -29.7023  -35.5804 C.ar   1 LIG      -0.11700
      7 C7        -82.8864  -31.1165  -35.2299 C.ar   1 LIG      -0.11700
      8 C8        -85.2924  -31.7391  -36.4955 C.ar   1 LIG      -0.11700
      9 C9        -83.9832  -30.2515  -35.0840 C.ar   1 LIG       0.00400
     10 C10       -85.2041  -30.5674  -35.7262 C.ar   1 LIG       0.00400
     11 H1        -84.9133  -27.3290  -33.5823 H      1 LIG       0.11500
     12 H2        -87.0507  -27.8815  -34.7075 H      1 LIG       0.11500
     13 H3        -82.1359  -32.9370  -36.1025 H      1 LIG       0.11500
     14 H4        -84.2738  -33.4906  -37.2266 H      1 LIG       0.11500
     15 H5        -82.9666  -28.8172  -33.8117 H      1 LIG       0.11500
     16 H6        -87.2488  -29.9251  -36.0656 H      1 LIG       0.11500
     17 H7        -81.9381  -30.8934  -34.7454 H      1 LIG       0.11500
     18 H8        -86.2211  -32.0019  -36.9978 H      1 LIG       0.11500
@<TRIPOS>BOND
      1       1       2 ar
      2       1       5 ar
      3       2       6 ar
      4       3       4 ar
      5       3       7 ar
      6       4       8 ar
      7       5       9 ar
      8       6      10 ar
      9       7       9 ar
     10       8      10 ar
     11       9      10 ar
     12       1      11 1
     13       2      12 1
     14       3      13 1
     15       4      14 1
     16       5      15 1
     17       6      16 1
     18       7      17 1
     19       8      18 1
@<TRIPOS>ALT_TYPE
CGenFF_4.0_ALT_TYPE_SET
CGenFF_4.0 1 CG2R61 2 CG2R61 3 CG2R61 4 CG2R61 5 CG2R61 6 CG2R61 7 CG2R61 8 CG2R61 9 CG2R61 10 CG2R61 11 HGR61 12 HGR61 13 HGR61 14 HGR61 15 HGR61 16 HGR61 17 HGR61 18 HGR61
@<TRIPOS>MOLECULE
naphtalene
 18 19 0 0 0
****
USER_CHARGES
INVALID_CHARGES
Pose:  11 Cluster:  11 Fr_nu:  18598 TotEn:   -10.71
@<TRIPOS>ATOM
      1 C1        -73.2230  -16.1265  -22.8535 C.ar   1 LIG      -0.11500
      2 C2        -72.6441  -17.3709  -22.6225 C.ar   1 LIG      -0.11500
      3 C3        -75.5239  -17.9200  -26.7473 C.ar   1 LIG      -0.11500
      4 C4        -74.9450  -19.1644  -26.5162 C.ar   1 LIG      -0.11500
      5 C5        -74.0847  -15.9472  -23.9360 C.ar   1 LIG      -0.11700
      6 C6        -72.9246  -18.4406  -23.4729 C.ar   1 LIG      -0.11700
      7 C7        -75.2434  -16.8503  -25.8968 C.ar   1 LIG      -0.11700
      8 C8        -74.0832  -19.3438  -25.4338 C.ar   1 LIG      -0.11700
      9 C9        -74.3783  -17.0128  -24.8024 C.ar   1 LIG       0.00400
     10 C10       -73.7896  -18.2782  -24.5674 C.ar   1 LIG       0.00400
     11 H1        -73.0038  -15.2940  -22.1914 H      1 LIG       0.11500
     12 H2        -71.9736  -17.5095  -21.7793 H      1 LIG       0.11500
     13 H3        -76.1947  -17.7807  -27.5904 H      1 LIG       0.11500
     14 H4        -75.1634  -19.9962  -27.1794 H      1 LIG       0.11500
     15 H5        -74.5254  -14.9656  -24.0977 H      1 LIG       0.11500
     16 H6        -72.4614  -19.4046  -23.2730 H      1 LIG       0.11500
     17 H7        -75.7074  -15.8867  -26.0964 H      1 LIG       0.11500
     18 H8        -73.6417  -20.3251  -25.2724 H      1 LIG       0.11500
@<TRIPOS>BOND
      1       1       2 ar
      2       1       5 ar
      3       2       6 ar
      4       3       4 ar
      5       3       7 ar
      6       4       8 ar
      7       5       9 ar
      8       6      10 ar
      9       7       9 ar
     10       8      10 ar
     11       9      10 ar
     12       1      11 1
     13       2      12 1
     14       3      13 1
     15       4      14 1
     16       5      15 1
     17       6      16 1
     18       7      17 1
     19       8      18 1
@<TRIPOS>ALT_TYPE
CGenFF_4.0_ALT_TYPE_SET
CGenFF_4.0 1 CG2R61 2 CG2R61 3 CG2R61 4 CG2R61 5 CG2R61 6 CG2R61 7 CG2R61 8 CG2R61 9 CG2R61 10 CG2R61 11 HGR61 12 HGR61 13 HGR61 14 HGR61 15 HGR61 16 HGR61 17 HGR61 18 HGR61
@<TRIPOS>MOLECULE
naphtalene
 18 19 0 0 0
****
USER_CHARGES
INVALID_CHARGES
Pose:  12 Cluster:  12 Fr_nu:  85960 TotEn:   -10.69
@<TRIPOS>ATOM
      1 C1        -79.5248  -24.0653  -28.7112 C.ar   1 LIG      -0.11500
      2 C2        -80.3142  -23.5729  -27.6762 C.ar   1 LIG      -0.11500
      3 C3        -76.2202  -20.6028  -27.8377 C.ar   1 LIG      -0.11500
      4 C4        -77.0097  -20.1104  -26.8028 C.ar   1 LIG      -0.11500
      5 C5        -78.3083  -23.4530  -29.0138 C.ar   1 LIG      -0.11700
      6 C6        -79.8903  -22.4664  -26.9399 C.ar   1 LIG      -0.11700
      7 C7        -76.6441  -21.7095  -28.5740 C.ar   1 LIG      -0.11700
      8 C8        -78.2263  -20.7226  -26.5001 C.ar   1 LIG      -0.11700
      9 C9        -77.8658  -22.3382  -28.2832 C.ar   1 LIG       0.00400
     10 C10       -78.6687  -21.8375  -27.2308 C.ar   1 LIG       0.00400
     11 H1        -79.8556  -24.9265  -29.2844 H      1 LIG       0.11500
     12 H2        -81.2610  -24.0505  -27.4412 H      1 LIG       0.11500
     13 H3        -75.2730  -20.1257  -28.0732 H      1 LIG       0.11500
     14 H4        -76.6790  -19.2484  -26.2308 H      1 LIG       0.11500
     15 H5        -77.7077  -23.8547  -29.8274 H      1 LIG       0.11500
     16 H6        -80.5232  -22.0987  -26.1349 H      1 LIG       0.11500
     17 H7        -76.0107  -22.0774  -29.3784 H      1 LIG       0.11500
     18 H8        -78.8274  -20.3206  -25.6870 H      1 LIG       0.11500
@<TRIPOS>BOND
      1       1       2 ar
      2       1       5 ar
      3       2       6 ar
      4       3       4 ar
      5       3       7 ar
      6       4       8 ar
      7       5       9 ar
      8       6      10 ar
      9       7       9 ar
     10       8      10 ar
     11       9      10 ar
     12       1      11 1
     13       2      12 1
     14       3      13 1
     15       4      14 1
     16       5      15 1
     17       6      16 1
     18       7      17 1
     19       8      18 1
@<TRIPOS>ALT_TYPE
CGenFF_4.0_ALT_TYPE_SET
CGenFF_4.0 1 CG2R61 2 CG2R61 3 CG2R61 4 CG2R61 5 CG2R61 6 CG2R61 7 CG2R61 8 CG2R61 9 CG2R61 10 CG2R61 11 HGR61 12 HGR61 13 HGR61 14 HGR61 15 HGR61 16 HGR61 17 HGR61 18 HGR61
@<TRIPOS>MOLECULE
naphtalene
 18 19 0 0 0
****
USER_CHARGES
INVALID_CHARGES
Pose:  13 Cluster:  13 Fr_nu: 310583 TotEn:   -10.55
@<TRIPOS>ATOM
      1 C1        -65.5307    3.1323  -28.0362 C.ar   1 LIG      -0.11500
      2 C2        -64.9642    3.9846  -27.0931 C.ar   1 LIG      -0.11500
      3 C3        -68.0652    6.8551  -29.8775 C.ar   1 LIG      -0.11500
      4 C4        -67.4986    7.7072  -28.9343 C.ar   1 LIG      -0.11500
      5 C5        -66.4442    3.6286  -28.9667 C.ar   1 LIG      -0.11700
      6 C6        -65.3088    5.3363  -27.0766 C.ar   1 LIG      -0.11700
      7 C7        -67.7204    5.5032  -29.8939 C.ar   1 LIG      -0.11700
      8 C8        -66.5852    7.2110  -28.0037 C.ar   1 LIG      -0.11700
      9 C9        -66.8027    4.9865  -28.9648 C.ar   1 LIG       0.00400
     10 C10       -66.2266    5.8531  -28.0056 C.ar   1 LIG       0.00400
     11 H1        -65.2624    2.0799  -28.0482 H      1 LIG       0.11500
     12 H2        -64.2530    3.5972  -26.3693 H      1 LIG       0.11500
     13 H3        -68.7765    7.2419  -30.6018 H      1 LIG       0.11500
     14 H4        -67.7683    8.7592  -28.9219 H      1 LIG       0.11500
     15 H5        -66.8748    2.9440  -29.6946 H      1 LIG       0.11500
     16 H6        -64.8533    5.9843  -26.3308 H      1 LIG       0.11500
     17 H7        -68.1755    4.8556  -30.6404 H      1 LIG       0.11500
     18 H8        -66.1550    7.8953  -27.2752 H      1 LIG       0.11500
@<TRIPOS>BOND
      1       1       2 ar
      2       1       5 ar
      3       2       6 ar
      4       3       4 ar
      5       3       7 ar
      6       4       8 ar
      7       5       9 ar
      8       6      10 ar
      9       7       9 ar
     10       8      10 ar
     11       9      10 ar
     12       1      11 1
     13       2      12 1
     14       3      13 1
     15       4      14 1
     16       5      15 1
     17       6      16 1
     18       7      17 1
     19       8      18 1
@<TRIPOS>ALT_TYPE
CGenFF_4.0_ALT_TYPE_SET
CGenFF_4.0 1 CG2R61 2 CG2R61 3 CG2R61 4 CG2R61 5 CG2R61 6 CG2R61 7 CG2R61 8 CG2R61 9 CG2R61 10 CG2R61 11 HGR61 12 HGR61 13 HGR61 14 HGR61 15 HGR61 16 HGR61 17 HGR61 18 HGR61
@<TRIPOS>MOLECULE
naphtalene
 18 19 0 0 0
****
USER_CHARGES
INVALID_CHARGES
Pose:  14 Cluster:  14 Fr_nu:  38582 TotEn:   -10.52
@<TRIPOS>ATOM
      1 C1        -67.1065  -23.1535  -48.5833 C.ar   1 LIG      -0.11500
      2 C2        -66.5935  -23.4401  -47.3218 C.ar   1 LIG      -0.11500
      3 C3        -62.7699  -21.4249  -49.9539 C.ar   1 LIG      -0.11500
      4 C4        -62.2570  -21.7115  -48.6923 C.ar   1 LIG      -0.11500
      5 C5        -66.2876  -22.5805  -49.5568 C.ar   1 LIG      -0.11700
      6 C6        -65.2597  -23.1550  -47.0287 C.ar   1 LIG      -0.11700
      7 C7        -64.1038  -21.7101  -50.2469 C.ar   1 LIG      -0.11700
      8 C8        -63.0759  -22.2844  -47.7188 C.ar   1 LIG      -0.11700
      9 C9        -64.9425  -22.2867  -49.2792 C.ar   1 LIG       0.00400
     10 C10       -64.4209  -22.5782  -47.9963 C.ar   1 LIG       0.00400
     11 H1        -68.1451  -23.3752  -48.8107 H      1 LIG       0.11500
     12 H2        -67.2319  -23.8864  -46.5648 H      1 LIG       0.11500
     13 H3        -62.1319  -20.9786  -50.7115 H      1 LIG       0.11500
     14 H4        -61.2187  -21.4883  -48.4650 H      1 LIG       0.11500
     15 H5        -66.7100  -22.3646  -50.5359 H      1 LIG       0.11500
     16 H6        -64.8798  -23.3879  -46.0361 H      1 LIG       0.11500
     17 H7        -64.4833  -21.4778  -51.2398 H      1 LIG       0.11500
     18 H8        -62.6538  -22.4997  -46.7392 H      1 LIG       0.11500
@<TRIPOS>BOND
      1       1       2 ar
      2       1       5 ar
      3       2       6 ar
      4       3       4 ar
      5       3       7 ar
      6       4       8 ar
      7       5       9 ar
      8       6      10 ar
      9       7       9 ar
     10       8      10 ar
     11       9      10 ar
     12       1      11 1
     13       2      12 1
     14       3      13 1
     15       4      14 1
     16       5      15 1
     17       6      16 1
     18       7      17 1
     19       8      18 1
@<TRIPOS>ALT_TYPE
CGenFF_4.0_ALT_TYPE_SET
CGenFF_4.0 1 CG2R61 2 CG2R61 3 CG2R61 4 CG2R61 5 CG2R61 6 CG2R61 7 CG2R61 8 CG2R61 9 CG2R61 10 CG2R61 11 HGR61 12 HGR61 13 HGR61 14 HGR61 15 HGR61 16 HGR61 17 HGR61 18 HGR61
@<TRIPOS>MOLECULE
naphtalene
 18 19 0 0 0
****
USER_CHARGES
INVALID_CHARGES
Pose:  15 Cluster:  15 Fr_nu: 181312 TotEn:   -10.52
@<TRIPOS>ATOM
      1 C1        -57.8958   -3.8404  -54.7876 C.ar   1 LIG      -0.11500
      2 C2        -58.2018   -5.1502  -55.1450 C.ar   1 LIG      -0.11500
      3 C3        -55.2783   -5.4783  -51.0274 C.ar   1 LIG      -0.11500
      4 C4        -55.5843   -6.7880  -51.3849 C.ar   1 LIG      -0.11500
      5 C5        -57.0925   -3.5896  -53.6748 C.ar   1 LIG      -0.11700
      6 C6        -57.7057   -6.2141  -54.3912 C.ar   1 LIG      -0.11700
      7 C7        -55.7743   -4.4143  -51.7813 C.ar   1 LIG      -0.11700
      8 C8        -56.3877   -7.0390  -52.4976 C.ar   1 LIG      -0.11700
      9 C9        -56.5845   -4.6483  -52.9044 C.ar   1 LIG       0.00400
     10 C10       -56.8957   -5.9802  -53.2680 C.ar   1 LIG       0.00400
     11 H1        -58.2827   -3.0125  -55.3745 H      1 LIG       0.11500
     12 H2        -58.8270   -5.3444  -56.0116 H      1 LIG       0.11500
     13 H3        -54.6528   -5.2834  -50.1608 H      1 LIG       0.11500
     14 H4        -55.1983   -7.6154  -50.7968 H      1 LIG       0.11500
     15 H5        -56.8665   -2.5577  -53.4137 H      1 LIG       0.11500
     16 H6        -57.9572   -7.2298  -54.6892 H      1 LIG       0.11500
     17 H7        -55.5220   -3.3987  -51.4836 H      1 LIG       0.11500
     18 H8        -56.6144   -8.0707  -52.7585 H      1 LIG       0.11500
@<TRIPOS>BOND
      1       1       2 ar
      2       1       5 ar
      3       2       6 ar
      4       3       4 ar
      5       3       7 ar
      6       4       8 ar
      7       5       9 ar
      8       6      10 ar
      9       7       9 ar
     10       8      10 ar
     11       9      10 ar
     12       1      11 1
     13       2      12 1
     14       3      13 1
     15       4      14 1
     16       5      15 1
     17       6      16 1
     18       7      17 1
     19       8      18 1
@<TRIPOS>ALT_TYPE
CGenFF_4.0_ALT_TYPE_SET
CGenFF_4.0 1 CG2R61 2 CG2R61 3 CG2R61 4 CG2R61 5 CG2R61 6 CG2R61 7 CG2R61 8 CG2R61 9 CG2R61 10 CG2R61 11 HGR61 12 HGR61 13 HGR61 14 HGR61 15 HGR61 16 HGR61 17 HGR61 18 HGR61
@<TRIPOS>MOLECULE
naphtalene
 18 19 0 0 0
****
USER_CHARGES
INVALID_CHARGES
Pose:  16 Cluster:  16 Fr_nu: 355063 TotEn:   -10.48
@<TRIPOS>ATOM
      1 C1        -66.7504  -18.3996  -19.5617 C.ar   1 LIG      -0.11500
      2 C2        -66.1266  -17.5353  -18.6669 C.ar   1 LIG      -0.11500
      3 C3        -69.8556  -14.8674  -20.8082 C.ar   1 LIG      -0.11500
      4 C4        -69.2318  -14.0032  -19.9133 C.ar   1 LIG      -0.11500
      5 C5        -67.8343  -17.9566  -20.3202 C.ar   1 LIG      -0.11700
      6 C6        -66.5841  -16.2249  -18.5271 C.ar   1 LIG      -0.11700
      7 C7        -69.3980  -16.1779  -20.9480 C.ar   1 LIG      -0.11700
      8 C8        -68.1479  -14.4461  -19.1546 C.ar   1 LIG      -0.11700
      9 C9        -68.3083  -16.6407  -20.1924 C.ar   1 LIG       0.00400
     10 C10       -67.6739  -15.7619  -19.2824 C.ar   1 LIG       0.00400
     11 H1        -66.3941  -19.4199  -19.6697 H      1 LIG       0.11500
     12 H2        -65.2827  -17.8811  -18.0770 H      1 LIG       0.11500
     13 H3        -70.6997  -14.5221  -21.3986 H      1 LIG       0.11500
     14 H4        -69.5894  -12.9835  -19.8047 H      1 LIG       0.11500
     15 H5        -68.3069  -18.6497  -21.0132 H      1 LIG       0.11500
     16 H6        -66.0810  -15.5664  -17.8219 H      1 LIG       0.11500
     17 H7        -69.9007  -16.8359  -21.6537 H      1 LIG       0.11500
     18 H8        -67.6756  -13.7534  -18.4610 H      1 LIG       0.11500
@<TRIPOS>BOND
      1       1       2 ar
      2       1       5 ar
      3       2       6 ar
      4       3       4 ar
      5       3       7 ar
      6       4       8 ar
      7       5       9 ar
      8       6      10 ar
      9       7       9 ar
     10       8      10 ar
     11       9      10 ar
     12       1      11 1
     13       2      12 1
     14       3      13 1
     15       4      14 1
     16       5      15 1
     17       6      16 1
     18       7      17 1
     19       8      18 1
@<TRIPOS>ALT_TYPE
CGenFF_4.0_ALT_TYPE_SET
CGenFF_4.0 1 CG2R61 2 CG2R61 3 CG2R61 4 CG2R61 5 CG2R61 6 CG2R61 7 CG2R61 8 CG2R61 9 CG2R61 10 CG2R61 11 HGR61 12 HGR61 13 HGR61 14 HGR61 15 HGR61 16 HGR61 17 HGR61 18 HGR61
@<TRIPOS>MOLECULE
naphtalene
 18 19 0 0 0
****
USER_CHARGES
INVALID_CHARGES
Pose:  17 Cluster:  17 Fr_nu: 472846 TotEn:   -10.46
@<TRIPOS>ATOM
      1 C1        -77.6670  -26.4156  -58.5486 C.ar   1 LIG      -0.11500
      2 C2        -78.8462  -26.1272  -59.2291 C.ar   1 LIG      -0.11500
      3 C3        -80.0747  -26.2863  -54.3226 C.ar   1 LIG      -0.11500
      4 C4        -81.2538  -25.9979  -55.0033 C.ar   1 LIG      -0.11500
      5 C5        -77.6728  -26.5283  -57.1580 C.ar   1 LIG      -0.11700
      6 C6        -80.0356  -25.9503  -58.5219 C.ar   1 LIG      -0.11700
      7 C7        -78.8852  -26.4632  -55.0299 C.ar   1 LIG      -0.11700
      8 C8        -81.2481  -25.8851  -56.3938 C.ar   1 LIG      -0.11700
      9 C9        -78.8609  -26.3534  -56.4298 C.ar   1 LIG       0.00400
     10 C10       -80.0600  -26.0600  -57.1220 C.ar   1 LIG       0.00400
     11 H1        -76.7412  -26.5526  -59.0997 H      1 LIG       0.11500
     12 H2        -78.8406  -26.0399  -60.3118 H      1 LIG       0.11500
     13 H3        -80.0796  -26.3739  -53.2398 H      1 LIG       0.11500
     14 H4        -82.1790  -25.8596  -54.4516 H      1 LIG       0.11500
     15 H5        -76.7392  -26.7539  -56.6468 H      1 LIG       0.11500
     16 H6        -80.9456  -25.7260  -59.0746 H      1 LIG       0.11500
     17 H7        -77.9755  -26.6883  -54.4772 H      1 LIG       0.11500
     18 H8        -82.1815  -25.6587  -56.9052 H      1 LIG       0.11500
@<TRIPOS>BOND
      1       1       2 ar
      2       1       5 ar
      3       2       6 ar
      4       3       4 ar
      5       3       7 ar
      6       4       8 ar
      7       5       9 ar
      8       6      10 ar
      9       7       9 ar
     10       8      10 ar
     11       9      10 ar
     12       1      11 1
     13       2      12 1
     14       3      13 1
     15       4      14 1
     16       5      15 1
     17       6      16 1
     18       7      17 1
     19       8      18 1
@<TRIPOS>ALT_TYPE
CGenFF_4.0_ALT_TYPE_SET
CGenFF_4.0 1 CG2R61 2 CG2R61 3 CG2R61 4 CG2R61 5 CG2R61 6 CG2R61 7 CG2R61 8 CG2R61 9 CG2R61 10 CG2R61 11 HGR61 12 HGR61 13 HGR61 14 HGR61 15 HGR61 16 HGR61 17 HGR61 18 HGR61
@<TRIPOS>MOLECULE
naphtalene
 18 19 0 0 0
****
USER_CHARGES
INVALID_CHARGES
Pose:  18 Cluster:  18 Fr_nu:  93763 TotEn:   -10.46
@<TRIPOS>ATOM
      1 C1        -64.8386  -24.7533  -38.8168 C.ar   1 LIG      -0.11500
      2 C2        -64.3177  -25.9796  -38.4147 C.ar   1 LIG      -0.11500
      3 C3        -68.0204  -24.8990  -35.1389 C.ar   1 LIG      -0.11500
      4 C4        -67.4995  -26.1253  -34.7368 C.ar   1 LIG      -0.11500
      5 C5        -65.8898  -24.1740  -38.1057 C.ar   1 LIG      -0.11700
      6 C6        -64.8459  -26.6313  -37.3000 C.ar   1 LIG      -0.11700
      7 C7        -67.4921  -24.2472  -36.2536 C.ar   1 LIG      -0.11700
      8 C8        -66.4483  -26.7048  -35.4479 C.ar   1 LIG      -0.11700
      9 C9        -66.4339  -24.8158  -36.9812 C.ar   1 LIG       0.00400
     10 C10       -65.9042  -26.0629  -36.5724 C.ar   1 LIG       0.00400
     11 H1        -64.4273  -24.2467  -39.6850 H      1 LIG       0.11500
     12 H2        -63.4991  -26.4297  -38.9688 H      1 LIG       0.11500
     13 H3        -68.8391  -24.4482  -34.5850 H      1 LIG       0.11500
     14 H4        -67.9121  -26.6321  -33.8694 H      1 LIG       0.11500
     15 H5        -66.2816  -23.2149  -38.4384 H      1 LIG       0.11500
     16 H6        -64.4229  -27.5888  -37.0033 H      1 LIG       0.11500
     17 H7        -67.9147  -23.2894  -36.5496 H      1 LIG       0.11500
     18 H8        -66.0568  -27.6642  -35.1158 H      1 LIG       0.11500
@<TRIPOS>BOND
      1       1       2 ar
      2       1       5 ar
      3       2       6 ar
      4       3       4 ar
      5       3       7 ar
      6       4       8 ar
      7       5       9 ar
      8       6      10 ar
      9       7       9 ar
     10       8      10 ar
     11       9      10 ar
     12       1      11 1
     13       2      12 1
     14       3      13 1
     15       4      14 1
     16       5      15 1
     17       6      16 1
     18       7      17 1
     19       8      18 1
@<TRIPOS>ALT_TYPE
CGenFF_4.0_ALT_TYPE_SET
CGenFF_4.0 1 CG2R61 2 CG2R61 3 CG2R61 4 CG2R61 5 CG2R61 6 CG2R61 7 CG2R61 8 CG2R61 9 CG2R61 10 CG2R61 11 HGR61 12 HGR61 13 HGR61 14 HGR61 15 HGR61 16 HGR61 17 HGR61 18 HGR61
@<TRIPOS>MOLECULE
naphtalene
 18 19 0 0 0
****
USER_CHARGES
INVALID_CHARGES
Pose:  19 Cluster:  19 Fr_nu: 100117 TotEn:   -10.29
@<TRIPOS>ATOM
      1 C1        -66.9125  -21.6297  -52.6593 C.ar   1 LIG      -0.11500
      2 C2        -68.2480  -21.9729  -52.8480 C.ar   1 LIG      -0.11500
      3 C3        -66.7130  -19.9071  -57.2052 C.ar   1 LIG      -0.11500
      4 C4        -68.0484  -20.2504  -57.3939 C.ar   1 LIG      -0.11500
      5 C5        -66.1927  -21.0298  -53.6930 C.ar   1 LIG      -0.11700
      6 C6        -68.8688  -21.7177  -54.0710 C.ar   1 LIG      -0.11700
      7 C7        -66.0922  -20.1623  -55.9821 C.ar   1 LIG      -0.11700
      8 C8        -68.7683  -20.8503  -56.3603 C.ar   1 LIG      -0.11700
      9 C9        -66.8015  -20.7655  -54.9307 C.ar   1 LIG       0.00400
     10 C10       -68.1595  -21.1146  -55.1226 C.ar   1 LIG       0.00400
     11 H1        -66.4296  -21.8292  -51.7071 H      1 LIG       0.11500
     12 H2        -68.8075  -22.4397  -52.0426 H      1 LIG       0.11500
     13 H3        -66.1528  -19.4401  -58.0104 H      1 LIG       0.11500
     14 H4        -68.5304  -20.0520  -58.3467 H      1 LIG       0.11500
     15 H5        -65.1497  -20.7704  -53.5232 H      1 LIG       0.11500
     16 H6        -69.9137  -21.9939  -54.1962 H      1 LIG       0.11500
     17 H7        -65.0475  -19.8853  -55.8569 H      1 LIG       0.11500
     18 H8        -69.8111  -21.1105  -56.5301 H      1 LIG       0.11500
@<TRIPOS>BOND
      1       1       2 ar
      2       1       5 ar
      3       2       6 ar
      4       3       4 ar
      5       3       7 ar
      6       4       8 ar
      7       5       9 ar
      8       6      10 ar
      9       7       9 ar
     10       8      10 ar
     11       9      10 ar
     12       1      11 1
     13       2      12 1
     14       3      13 1
     15       4      14 1
     16       5      15 1
     17       6      16 1
     18       7      17 1
     19       8      18 1
@<TRIPOS>ALT_TYPE
CGenFF_4.0_ALT_TYPE_SET
CGenFF_4.0 1 CG2R61 2 CG2R61 3 CG2R61 4 CG2R61 5 CG2R61 6 CG2R61 7 CG2R61 8 CG2R61 9 CG2R61 10 CG2R61 11 HGR61 12 HGR61 13 HGR61 14 HGR61 15 HGR61 16 HGR61 17 HGR61 18 HGR61
@<TRIPOS>MOLECULE
naphtalene
 18 19 0 0 0
****
USER_CHARGES
INVALID_CHARGES
Pose:  20 Cluster:  20 Fr_nu: 255835 TotEn:   -10.22
@<TRIPOS>ATOM
      1 C1        -66.4272  -20.2179  -52.3632 C.ar   1 LIG      -0.11500
      2 C2        -67.4476  -20.9593  -52.9514 C.ar   1 LIG      -0.11500
      3 C3        -64.7639  -19.0095  -56.7730 C.ar   1 LIG      -0.11500
      4 C4        -65.7843  -19.7509  -57.3610 C.ar   1 LIG      -0.11500
      5 C5        -65.5021  -19.5458  -53.1626 C.ar   1 LIG      -0.11700
      6 C6        -67.5470  -21.0315  -54.3410 C.ar   1 LIG      -0.11700
      7 C7        -64.6645  -18.9373  -55.3832 C.ar   1 LIG      -0.11700
      8 C8        -66.7094  -20.4231  -56.5617 C.ar   1 LIG      -0.11700
      9 C9        -65.5869  -19.6075  -54.5632 C.ar   1 LIG       0.00400
     10 C10       -66.6246  -20.3615  -55.1612 C.ar   1 LIG       0.00400
     11 H1        -66.3499  -20.1626  -51.2813 H      1 LIG       0.11500
     12 H2        -68.1674  -21.4820  -52.3281 H      1 LIG       0.11500
     13 H3        -64.0437  -18.4864  -57.3958 H      1 LIG       0.11500
     14 H4        -65.8602  -19.8071  -58.4429 H      1 LIG       0.11500
     15 H5        -64.7124  -18.9727  -52.6812 H      1 LIG       0.11500
     16 H6        -68.3530  -21.6165  -54.7792 H      1 LIG       0.11500
     17 H7        -63.8589  -18.3516  -54.9453 H      1 LIG       0.11500
     18 H8        -67.4987  -20.9970  -57.0429 H      1 LIG       0.11500
@<TRIPOS>BOND
      1       1       2 ar
      2       1       5 ar
      3       2       6 ar
      4       3       4 ar
      5       3       7 ar
      6       4       8 ar
      7       5       9 ar
      8       6      10 ar
      9       7       9 ar
     10       8      10 ar
     11       9      10 ar
     12       1      11 1
     13       2      12 1
     14       3      13 1
     15       4      14 1
     16       5      15 1
     17       6      16 1
     18       7      17 1
     19       8      18 1
@<TRIPOS>ALT_TYPE
CGenFF_4.0_ALT_TYPE_SET
CGenFF_4.0 1 CG2R61 2 CG2R61 3 CG2R61 4 CG2R61 5 CG2R61 6 CG2R61 7 CG2R61 8 CG2R61 9 CG2R61 10 CG2R61 11 HGR61 12 HGR61 13 HGR61 14 HGR61 15 HGR61 16 HGR61 17 HGR61 18 HGR61
@<TRIPOS>MOLECULE
naphtalene
 18 19 0 0 0
****
USER_CHARGES
INVALID_CHARGES
Pose:  21 Cluster:  21 Fr_nu: 356128 TotEn:   -10.20
@<TRIPOS>ATOM
      1 C1        -77.5769  -21.9329  -25.7641 C.ar   1 LIG      -0.11500
      2 C2        -78.0251  -21.1455  -24.7077 C.ar   1 LIG      -0.11500
      3 C3        -75.5304  -18.0217  -27.8105 C.ar   1 LIG      -0.11500
      4 C4        -75.9787  -17.2344  -26.7540 C.ar   1 LIG      -0.11500
      5 C5        -76.8439  -21.3572  -26.8024 C.ar   1 LIG      -0.11700
      6 C6        -77.7422  -19.7797  -24.6853 C.ar   1 LIG      -0.11700
      7 C7        -75.8134  -19.3877  -27.8328 C.ar   1 LIG      -0.11700
      8 C8        -76.7118  -17.8100  -25.7158 C.ar   1 LIG      -0.11700
      9 C9        -76.5499  -19.9839  -26.7962 C.ar   1 LIG       0.00400
     10 C10       -77.0058  -19.1833  -25.7219 C.ar   1 LIG       0.00400
     11 H1        -77.7979  -22.9961  -25.7813 H      1 LIG       0.11500
     12 H2        -78.5954  -21.5948  -23.8999 H      1 LIG       0.11500
     13 H3        -74.9598  -17.5730  -28.6187 H      1 LIG       0.11500
     14 H4        -75.7586  -16.1711  -26.7380 H      1 LIG       0.11500
     15 H5        -76.5040  -21.9918  -27.6182 H      1 LIG       0.11500
     16 H6        -78.1021  -19.1835  -23.8493 H      1 LIG       0.11500
     17 H7        -75.4527  -19.9838  -28.6684 H      1 LIG       0.11500
     18 H8        -77.0524  -17.1754  -24.9001 H      1 LIG       0.11500
@<TRIPOS>BOND
      1       1       2 ar
      2       1       5 ar
      3       2       6 ar
      4       3       4 ar
      5       3       7 ar
      6       4       8 ar
      7       5       9 ar
      8       6      10 ar
      9       7       9 ar
     10       8      10 ar
     11       9      10 ar
     12       1      11 1
     13       2      12 1
     14       3      13 1
     15       4      14 1
     16       5      15 1
     17       6      16 1
     18       7      17 1
     19       8      18 1
@<TRIPOS>ALT_TYPE
CGenFF_4.0_ALT_TYPE_SET
CGenFF_4.0 1 CG2R61 2 CG2R61 3 CG2R61 4 CG2R61 5 CG2R61 6 CG2R61 7 CG2R61 8 CG2R61 9 CG2R61 10 CG2R61 11 HGR61 12 HGR61 13 HGR61 14 HGR61 15 HGR61 16 HGR61 17 HGR61 18 HGR61
@<TRIPOS>MOLECULE
naphtalene
 18 19 0 0 0
****
USER_CHARGES
INVALID_CHARGES
Pose:  22 Cluster:  22 Fr_nu:   8072 TotEn:   -10.18
@<TRIPOS>ATOM
      1 C1        -79.5176  -21.2318  -25.6791 C.ar   1 LIG      -0.11500
      2 C2        -79.2422  -21.6927  -26.9630 C.ar   1 LIG      -0.11500
      3 C3        -75.3691  -18.6897  -25.7021 C.ar   1 LIG      -0.11500
      4 C4        -75.0937  -19.1507  -26.9860 C.ar   1 LIG      -0.11500
      5 C5        -78.6260  -20.3694  -25.0403 C.ar   1 LIG      -0.11700
      6 C6        -78.0744  -21.2932  -27.6132 C.ar   1 LIG      -0.11700
      7 C7        -76.5371  -19.0893  -25.0519 C.ar   1 LIG      -0.11700
      8 C8        -75.9852  -20.0132  -27.6248 C.ar   1 LIG      -0.11700
      9 C9        -77.4456  -19.9569  -25.6798 C.ar   1 LIG       0.00400
     10 C10       -77.1656  -20.4257  -26.9854 C.ar   1 LIG       0.00400
     11 H1        -80.4267  -21.5436  -25.1732 H      1 LIG       0.11500
     12 H2        -79.9370  -22.3638  -27.4595 H      1 LIG       0.11500
     13 H3        -74.6746  -18.0183  -25.2050 H      1 LIG       0.11500
     14 H4        -74.1839  -18.8397  -27.4908 H      1 LIG       0.11500
     15 H5        -78.8616  -20.0219  -24.0365 H      1 LIG       0.11500
     16 H6        -77.8796  -21.6654  -28.6168 H      1 LIG       0.11500
     17 H7        -76.7320  -18.7162  -24.0486 H      1 LIG       0.11500
     18 H8        -75.7495  -20.3614  -28.6284 H      1 LIG       0.11500
@<TRIPOS>BOND
      1       1       2 ar
      2       1       5 ar
      3       2       6 ar
      4       3       4 ar
      5       3       7 ar
      6       4       8 ar
      7       5       9 ar
      8       6      10 ar
      9       7       9 ar
     10       8      10 ar
     11       9      10 ar
     12       1      11 1
     13       2      12 1
     14       3      13 1
     15       4      14 1
     16       5      15 1
     17       6      16 1
     18       7      17 1
     19       8      18 1
@<TRIPOS>ALT_TYPE
CGenFF_4.0_ALT_TYPE_SET
CGenFF_4.0 1 CG2R61 2 CG2R61 3 CG2R61 4 CG2R61 5 CG2R61 6 CG2R61 7 CG2R61 8 CG2R61 9 CG2R61 10 CG2R61 11 HGR61 12 HGR61 13 HGR61 14 HGR61 15 HGR61 16 HGR61 17 HGR61 18 HGR61
@<TRIPOS>MOLECULE
naphtalene
 18 19 0 0 0
****
USER_CHARGES
INVALID_CHARGES
Pose:  23 Cluster:  23 Fr_nu:  47897 TotEn:   -10.17
@<TRIPOS>ATOM
      1 C1        -65.9173  -13.0227  -63.1927 C.ar   1 LIG      -0.11500
      2 C2        -66.4820  -11.7688  -62.9790 C.ar   1 LIG      -0.11500
      3 C3        -63.6141  -12.7138  -58.9180 C.ar   1 LIG      -0.11500
      4 C4        -64.1788  -11.4599  -58.7045 C.ar   1 LIG      -0.11500
      5 C5        -65.0622  -13.5754  -62.2389 C.ar   1 LIG      -0.11700
      6 C6        -66.1938  -11.0628  -61.8108 C.ar   1 LIG      -0.11700
      7 C7        -63.9024  -13.4199  -60.0863 C.ar   1 LIG      -0.11700
      8 C8        -65.0339  -10.9071  -59.6583 C.ar   1 LIG      -0.11700
      9 C9        -64.7609  -12.8788  -61.0572 C.ar   1 LIG       0.00400
     10 C10       -65.3352  -11.6037  -60.8400 C.ar   1 LIG       0.00400
     11 H1        -66.1416  -13.5717  -64.1026 H      1 LIG       0.11500
     12 H2        -67.1478  -11.3396  -63.7221 H      1 LIG       0.11500
     13 H3        -62.9482  -13.1438  -58.1752 H      1 LIG       0.11500
     14 H4        -63.9531  -10.9108  -57.7951 H      1 LIG       0.11500
     15 H5        -64.6318  -14.5569  -62.4271 H      1 LIG       0.11500
     16 H6        -66.6468  -10.0844  -61.6644 H      1 LIG       0.11500
     17 H7        -63.4499  -14.3985  -60.2321 H      1 LIG       0.11500
     18 H8        -65.4638   -9.9252  -59.4705 H      1 LIG       0.11500
@<TRIPOS>BOND
      1       1       2 ar
      2       1       5 ar
      3       2       6 ar
      4       3       4 ar
      5       3       7 ar
      6       4       8 ar
      7       5       9 ar
      8       6      10 ar
      9       7       9 ar
     10       8      10 ar
     11       9      10 ar
     12       1      11 1
     13       2      12 1
     14       3      13 1
     15       4      14 1
     16       5      15 1
     17       6      16 1
     18       7      17 1
     19       8      18 1
@<TRIPOS>ALT_TYPE
CGenFF_4.0_ALT_TYPE_SET
CGenFF_4.0 1 CG2R61 2 CG2R61 3 CG2R61 4 CG2R61 5 CG2R61 6 CG2R61 7 CG2R61 8 CG2R61 9 CG2R61 10 CG2R61 11 HGR61 12 HGR61 13 HGR61 14 HGR61 15 HGR61 16 HGR61 17 HGR61 18 HGR61
@<TRIPOS>MOLECULE
naphtalene
 18 19 0 0 0
****
USER_CHARGES
INVALID_CHARGES
Pose:  24 Cluster:  24 Fr_nu: 144067 TotEn:   -10.16
@<TRIPOS>ATOM
      1 C1        -83.5752  -30.0872  -35.3024 C.ar   1 LIG      -0.11500
      2 C2        -83.0554  -29.5775  -34.1163 C.ar   1 LIG      -0.11500
      3 C3        -87.8269  -27.9116  -34.3737 C.ar   1 LIG      -0.11500
      4 C4        -87.3070  -27.4020  -33.1876 C.ar   1 LIG      -0.11500
      5 C5        -84.8915  -29.8029  -35.6672 C.ar   1 LIG      -0.11700
      6 C6        -83.8497  -28.7817  -33.2905 C.ar   1 LIG      -0.11700
      7 C7        -87.0325  -28.7074  -35.1996 C.ar   1 LIG      -0.11700
      8 C8        -85.9907  -27.6862  -32.8226 C.ar   1 LIG      -0.11700
      9 C9        -85.7055  -29.0037  -34.8480 C.ar   1 LIG       0.00400
     10 C10       -85.1768  -28.4855  -33.6419 C.ar   1 LIG       0.00400
     11 H1        -82.9565  -30.7071  -35.9447 H      1 LIG       0.11500
     12 H2        -82.0304  -29.7991  -33.8334 H      1 LIG       0.11500
     13 H3        -88.8520  -27.6902  -34.6573 H      1 LIG       0.11500
     14 H4        -87.9266  -26.7834  -32.5450 H      1 LIG       0.11500
     15 H5        -85.2770  -30.2124  -36.5987 H      1 LIG       0.11500
     16 H6        -83.4224  -28.3935  -32.3682 H      1 LIG       0.11500
     17 H7        -87.4597  -29.0948  -36.1222 H      1 LIG       0.11500
     18 H8        -85.6052  -27.2775  -31.8908 H      1 LIG       0.11500
@<TRIPOS>BOND
      1       1       2 ar
      2       1       5 ar
      3       2       6 ar
      4       3       4 ar
      5       3       7 ar
      6       4       8 ar
      7       5       9 ar
      8       6      10 ar
      9       7       9 ar
     10       8      10 ar
     11       9      10 ar
     12       1      11 1
     13       2      12 1
     14       3      13 1
     15       4      14 1
     16       5      15 1
     17       6      16 1
     18       7      17 1
     19       8      18 1
@<TRIPOS>ALT_TYPE
CGenFF_4.0_ALT_TYPE_SET
CGenFF_4.0 1 CG2R61 2 CG2R61 3 CG2R61 4 CG2R61 5 CG2R61 6 CG2R61 7 CG2R61 8 CG2R61 9 CG2R61 10 CG2R61 11 HGR61 12 HGR61 13 HGR61 14 HGR61 15 HGR61 16 HGR61 17 HGR61 18 HGR61
@<TRIPOS>MOLECULE
naphtalene
 18 19 0 0 0
****
USER_CHARGES
INVALID_CHARGES
Pose:  25 Cluster:  25 Fr_nu: 179815 TotEn:   -10.15
@<TRIPOS>ATOM
      1 C1        -54.6907    7.7967  -33.9387 C.ar   1 LIG      -0.11500
      2 C2        -55.8419    7.1153  -34.3226 C.ar   1 LIG      -0.11500
      3 C3        -52.2248    5.6649  -37.5508 C.ar   1 LIG      -0.11500
      4 C4        -53.3760    4.9835  -37.9345 C.ar   1 LIG      -0.11500
      5 C5        -53.5008    7.6095  -34.6427 C.ar   1 LIG      -0.11700
      6 C6        -55.8077    6.2442  -35.4117 C.ar   1 LIG      -0.11700
      7 C7        -52.2590    6.5361  -36.4616 C.ar   1 LIG      -0.11700
      8 C8        -54.5660    5.1706  -37.2306 C.ar   1 LIG      -0.11700
      9 C9        -53.4480    6.7365  -35.7415 C.ar   1 LIG       0.00400
     10 C10       -54.6187    6.0436  -36.1318 C.ar   1 LIG       0.00400
     11 H1        -54.7178    8.4743  -33.0904 H      1 LIG       0.11500
     12 H2        -56.7678    7.2620  -33.7740 H      1 LIG       0.11500
     13 H3        -51.2984    5.5188  -38.0991 H      1 LIG       0.11500
     14 H4        -53.3480    4.3050  -38.7821 H      1 LIG       0.11500
     15 H5        -52.6130    8.1523  -34.3246 H      1 LIG       0.11500
     16 H6        -56.7197    5.7225  -35.6944 H      1 LIG       0.11500
     17 H7        -51.3472    7.0583  -36.1796 H      1 LIG       0.11500
     18 H8        -55.4537    4.6273  -37.5481 H      1 LIG       0.11500
@<TRIPOS>BOND
      1       1       2 ar
      2       1       5 ar
      3       2       6 ar
      4       3       4 ar
      5       3       7 ar
      6       4       8 ar
      7       5       9 ar
      8       6      10 ar
      9       7       9 ar
     10       8      10 ar
     11       9      10 ar
     12       1      11 1
     13       2      12 1
     14       3      13 1
     15       4      14 1
     16       5      15 1
     17       6      16 1
     18       7      17 1
     19       8      18 1
@<TRIPOS>ALT_TYPE
CGenFF_4.0_ALT_TYPE_SET
CGenFF_4.0 1 CG2R61 2 CG2R61 3 CG2R61 4 CG2R61 5 CG2R61 6 CG2R61 7 CG2R61 8 CG2R61 9 CG2R61 10 CG2R61 11 HGR61 12 HGR61 13 HGR61 14 HGR61 15 HGR61 16 HGR61 17 HGR61 18 HGR61
@<TRIPOS>MOLECULE
naphtalene
 18 19 0 0 0
****
USER_CHARGES
INVALID_CHARGES
Pose:  26 Cluster:  26 Fr_nu:  17715 TotEn:   -10.10
@<TRIPOS>ATOM
      1 C1        -66.5980  -24.2702  -25.2567 C.ar   1 LIG      -0.11500
      2 C2        -66.4249  -23.0957  -24.5305 C.ar   1 LIG      -0.11500
      3 C3        -62.1363  -23.7684  -27.1313 C.ar   1 LIG      -0.11500
      4 C4        -61.9633  -22.5939  -26.4051 C.ar   1 LIG      -0.11500
      5 C5        -65.5774  -24.7352  -26.0865 C.ar   1 LIG      -0.11700
      6 C6        -65.2307  -22.3816  -24.6312 C.ar   1 LIG      -0.11700
      7 C7        -63.3307  -24.4826  -27.0305 C.ar   1 LIG      -0.11700
      8 C8        -62.9839  -22.1288  -25.5753 C.ar   1 LIG      -0.11700
      9 C9        -64.3686  -24.0292  -26.2002 C.ar   1 LIG       0.00400
     10 C10       -64.1927  -22.8348  -25.4617 C.ar   1 LIG       0.00400
     11 H1        -67.5282  -24.8253  -25.1783 H      1 LIG       0.11500
     12 H2        -67.2200  -22.7347  -23.8846 H      1 LIG       0.11500
     13 H3        -61.3414  -24.1301  -27.7775 H      1 LIG       0.11500
     14 H4        -61.0335  -22.0384  -26.4850 H      1 LIG       0.11500
     15 H5        -65.7348  -25.6554  -26.6453 H      1 LIG       0.11500
     16 H6        -65.1169  -21.4663  -24.0540 H      1 LIG       0.11500
     17 H7        -63.4438  -25.3982  -27.6071 H      1 LIG       0.11500
     18 H8        -62.8269  -21.2081  -25.0170 H      1 LIG       0.11500
@<TRIPOS>BOND
      1       1       2 ar
      2       1       5 ar
      3       2       6 ar
      4       3       4 ar
      5       3       7 ar
      6       4       8 ar
      7       5       9 ar
      8       6      10 ar
      9       7       9 ar
     10       8      10 ar
     11       9      10 ar
     12       1      11 1
     13       2      12 1
     14       3      13 1
     15       4      14 1
     16       5      15 1
     17       6      16 1
     18       7      17 1
     19       8      18 1
@<TRIPOS>ALT_TYPE
CGenFF_4.0_ALT_TYPE_SET
CGenFF_4.0 1 CG2R61 2 CG2R61 3 CG2R61 4 CG2R61 5 CG2R61 6 CG2R61 7 CG2R61 8 CG2R61 9 CG2R61 10 CG2R61 11 HGR61 12 HGR61 13 HGR61 14 HGR61 15 HGR61 16 HGR61 17 HGR61 18 HGR61
@<TRIPOS>MOLECULE
naphtalene
 18 19 0 0 0
****
USER_CHARGES
INVALID_CHARGES
Pose:  27 Cluster:  27 Fr_nu:  96393 TotEn:   -10.07
@<TRIPOS>ATOM
      1 C1        -56.0566    7.5784  -35.1518 C.ar   1 LIG      -0.11500
      2 C2        -55.1547    6.5305  -34.9926 C.ar   1 LIG      -0.11500
      3 C3        -56.7402    6.2846  -39.7920 C.ar   1 LIG      -0.11500
      4 C4        -55.8382    5.2368  -39.6326 C.ar   1 LIG      -0.11500
      5 C5        -56.6790    7.7832  -36.3835 C.ar   1 LIG      -0.11700
      6 C6        -54.8716    5.6835  -36.0642 C.ar   1 LIG      -0.11700
      7 C7        -57.0233    7.1317  -38.7201 C.ar   1 LIG      -0.11700
      8 C8        -55.2157    5.0319  -38.4010 C.ar   1 LIG      -0.11700
      9 C9        -56.4060    6.9403  -37.4733 C.ar   1 LIG       0.00400
     10 C10       -55.4887    5.8748  -37.3112 C.ar   1 LIG       0.00400
     11 H1        -56.2761    8.2379  -34.3172 H      1 LIG       0.11500
     12 H2        -54.6709    6.3718  -34.0332 H      1 LIG       0.11500
     13 H3        -57.2246    6.4438  -40.7513 H      1 LIG       0.11500
     14 H4        -55.6180    4.5785  -40.4679 H      1 LIG       0.11500
     15 H5        -57.3803    8.6088  -36.4852 H      1 LIG       0.11500
     16 H6        -54.1637    4.8704  -35.9170 H      1 LIG       0.11500
     17 H7        -57.7318    7.9441  -38.8674 H      1 LIG       0.11500
     18 H8        -54.5138    4.2067  -38.2992 H      1 LIG       0.11500
@<TRIPOS>BOND
      1       1       2 ar
      2       1       5 ar
      3       2       6 ar
      4       3       4 ar
      5       3       7 ar
      6       4       8 ar
      7       5       9 ar
      8       6      10 ar
      9       7       9 ar
     10       8      10 ar
     11       9      10 ar
     12       1      11 1
     13       2      12 1
     14       3      13 1
     15       4      14 1
     16       5      15 1
     17       6      16 1
     18       7      17 1
     19       8      18 1
@<TRIPOS>ALT_TYPE
CGenFF_4.0_ALT_TYPE_SET
CGenFF_4.0 1 CG2R61 2 CG2R61 3 CG2R61 4 CG2R61 5 CG2R61 6 CG2R61 7 CG2R61 8 CG2R61 9 CG2R61 10 CG2R61 11 HGR61 12 HGR61 13 HGR61 14 HGR61 15 HGR61 16 HGR61 17 HGR61 18 HGR61
@<TRIPOS>MOLECULE
naphtalene
 18 19 0 0 0
****
USER_CHARGES
INVALID_CHARGES
Pose:  28 Cluster:  28 Fr_nu:  60389 TotEn:    -9.98
@<TRIPOS>ATOM
      1 C1        -56.6589   -7.4660  -51.5826 C.ar   1 LIG      -0.11500
      2 C2        -56.4562   -6.1431  -51.9641 C.ar   1 LIG      -0.11500
      3 C3        -52.1660   -7.6177  -49.7217 C.ar   1 LIG      -0.11500
      4 C4        -51.9633   -6.2947  -50.1032 C.ar   1 LIG      -0.11500
      5 C5        -55.6454   -8.1677  -50.9292 C.ar   1 LIG      -0.11700
      6 C6        -55.2394   -5.5167  -51.6937 C.ar   1 LIG      -0.11700
      7 C7        -53.3830   -8.2441  -49.9920 C.ar   1 LIG      -0.11700
      8 C8        -52.9767   -5.5930  -50.7567 C.ar   1 LIG      -0.11700
      9 C9        -54.4141   -7.5530  -50.6489 C.ar   1 LIG       0.00400
     10 C10       -54.2080   -6.2077  -51.0370 C.ar   1 LIG       0.00400
     11 H1        -57.6063   -7.9534  -51.7939 H      1 LIG       0.11500
     12 H2        -57.2459   -5.5977  -52.4725 H      1 LIG       0.11500
     13 H3        -51.3765   -8.1637  -49.2130 H      1 LIG       0.11500
     14 H4        -51.0153   -5.8084  -49.8930 H      1 LIG       0.11500
     15 H5        -55.8259   -9.2012  -50.6405 H      1 LIG       0.11500
     16 H6        -55.1030   -4.4817  -52.0006 H      1 LIG       0.11500
     17 H7        -53.5193   -9.2787  -49.6844 H      1 LIG       0.11500
     18 H8        -52.7963   -4.5597  -51.0462 H      1 LIG       0.11500
@<TRIPOS>BOND
      1       1       2 ar
      2       1       5 ar
      3       2       6 ar
      4       3       4 ar
      5       3       7 ar
      6       4       8 ar
      7       5       9 ar
      8       6      10 ar
      9       7       9 ar
     10       8      10 ar
     11       9      10 ar
     12       1      11 1
     13       2      12 1
     14       3      13 1
     15       4      14 1
     16       5      15 1
     17       6      16 1
     18       7      17 1
     19       8      18 1
@<TRIPOS>ALT_TYPE
CGenFF_4.0_ALT_TYPE_SET
CGenFF_4.0 1 CG2R61 2 CG2R61 3 CG2R61 4 CG2R61 5 CG2R61 6 CG2R61 7 CG2R61 8 CG2R61 9 CG2R61 10 CG2R61 11 HGR61 12 HGR61 13 HGR61 14 HGR61 15 HGR61 16 HGR61 17 HGR61 18 HGR61
@<TRIPOS>MOLECULE
naphtalene
 18 19 0 0 0
****
USER_CHARGES
INVALID_CHARGES
Pose:  29 Cluster:  29 Fr_nu: 239834 TotEn:    -9.96
@<TRIPOS>ATOM
      1 C1        -67.2833  -24.6312  -36.0646 C.ar   1 LIG      -0.11500
      2 C2        -68.4886  -25.1643  -35.6173 C.ar   1 LIG      -0.11500
      3 C3        -64.8509  -27.8592  -33.3560 C.ar   1 LIG      -0.11500
      4 C4        -66.0562  -28.3921  -32.9088 C.ar   1 LIG      -0.11500
      5 C5        -66.0746  -25.1649  -35.6168 C.ar   1 LIG      -0.11700
      6 C6        -68.4899  -26.2330  -34.7206 C.ar   1 LIG      -0.11700
      7 C7        -64.8496  -26.7904  -34.2529 C.ar   1 LIG      -0.11700
      8 C8        -67.2650  -27.8584  -33.3565 C.ar   1 LIG      -0.11700
      9 C9        -66.0569  -26.2407  -34.7141 C.ar   1 LIG       0.00400
     10 C10       -67.2826  -26.7827  -34.2593 C.ar   1 LIG       0.00400
     11 H1        -67.2830  -23.7989  -36.7623 H      1 LIG       0.11500
     12 H2        -69.4290  -24.7482  -35.9668 H      1 LIG       0.11500
     13 H3        -63.9098  -28.2749  -33.0070 H      1 LIG       0.11500
     14 H4        -66.0559  -29.2235  -32.2101 H      1 LIG       0.11500
     15 H5        -65.1445  -24.7321  -35.9794 H      1 LIG       0.11500
     16 H6        -69.4438  -26.6342  -34.3847 H      1 LIG       0.11500
     17 H7        -63.8956  -26.3899  -34.5893 H      1 LIG       0.11500
     18 H8        -68.1953  -28.2906  -32.9935 H      1 LIG       0.11500
@<TRIPOS>BOND
      1       1       2 ar
      2       1       5 ar
      3       2       6 ar
      4       3       4 ar
      5       3       7 ar
      6       4       8 ar
      7       5       9 ar
      8       6      10 ar
      9       7       9 ar
     10       8      10 ar
     11       9      10 ar
     12       1      11 1
     13       2      12 1
     14       3      13 1
     15       4      14 1
     16       5      15 1
     17       6      16 1
     18       7      17 1
     19       8      18 1
@<TRIPOS>ALT_TYPE
CGenFF_4.0_ALT_TYPE_SET
CGenFF_4.0 1 CG2R61 2 CG2R61 3 CG2R61 4 CG2R61 5 CG2R61 6 CG2R61 7 CG2R61 8 CG2R61 9 CG2R61 10 CG2R61 11 HGR61 12 HGR61 13 HGR61 14 HGR61 15 HGR61 16 HGR61 17 HGR61 18 HGR61
@<TRIPOS>MOLECULE
naphtalene
 18 19 0 0 0
****
USER_CHARGES
INVALID_CHARGES
Pose:  30 Cluster:  30 Fr_nu:    244 TotEn:    -9.88
@<TRIPOS>ATOM
      1 C1        -52.3907  -13.4536  -47.7062 C.ar   1 LIG      -0.11500
      2 C2        -52.6984  -14.3051  -46.6493 C.ar   1 LIG      -0.11500
      3 C3        -50.8244  -10.1002  -44.5480 C.ar   1 LIG      -0.11500
      4 C4        -51.1321  -10.9518  -43.4912 C.ar   1 LIG      -0.11500
      5 C5        -51.8475  -12.1937  -47.4527 C.ar   1 LIG      -0.11700
      6 C6        -52.4640  -13.9003  -45.3350 C.ar   1 LIG      -0.11700
      7 C7        -51.0587  -10.5051  -45.8624 C.ar   1 LIG      -0.11700
      8 C8        -51.6754  -12.2116  -43.7445 C.ar   1 LIG      -0.11700
      9 C9        -51.6050  -11.7697  -46.1360 C.ar   1 LIG       0.00400
     10 C10       -51.9179  -12.6357  -45.0613 C.ar   1 LIG       0.00400
     11 H1        -52.5739  -13.7691  -48.7292 H      1 LIG       0.11500
     12 H2        -53.1210  -15.2858  -46.8477 H      1 LIG       0.11500
     13 H3        -50.4015   -9.1192  -44.3503 H      1 LIG       0.11500
     14 H4        -50.9500  -10.6352  -42.4684 H      1 LIG       0.11500
     15 H5        -51.6151  -11.5445  -48.2944 H      1 LIG       0.11500
     16 H6        -52.7117  -14.5825  -44.5243 H      1 LIG       0.11500
     17 H7        -50.8102   -9.8231  -46.6729 H      1 LIG       0.11500
     18 H8        -51.9086  -12.8608  -42.9030 H      1 LIG       0.11500
@<TRIPOS>BOND
      1       1       2 ar
      2       1       5 ar
      3       2       6 ar
      4       3       4 ar
      5       3       7 ar
      6       4       8 ar
      7       5       9 ar
      8       6      10 ar
      9       7       9 ar
     10       8      10 ar
     11       9      10 ar
     12       1      11 1
     13       2      12 1
     14       3      13 1
     15       4      14 1
     16       5      15 1
     17       6      16 1
     18       7      17 1
     19       8      18 1
@<TRIPOS>ALT_TYPE
CGenFF_4.0_ALT_TYPE_SET
CGenFF_4.0 1 CG2R61 2 CG2R61 3 CG2R61 4 CG2R61 5 CG2R61 6 CG2R61 7 CG2R61 8 CG2R61 9 CG2R61 10 CG2R61 11 HGR61 12 HGR61 13 HGR61 14 HGR61 15 HGR61 16 HGR61 17 HGR61 18 HGR61
@<TRIPOS>MOLECULE
naphtalene
 18 19 0 0 0
****
USER_CHARGES
INVALID_CHARGES
Pose:  31 Cluster:  31 Fr_nu:  15486 TotEn:    -9.80
@<TRIPOS>ATOM
      1 C1        -65.5136  -25.6718  -45.1074 C.ar   1 LIG      -0.11500
      2 C2        -66.7962  -25.7129  -45.6460 C.ar   1 LIG      -0.11500
      3 C3        -64.3466  -22.0693  -48.1624 C.ar   1 LIG      -0.11500
      4 C4        -65.6292  -22.1105  -48.7010 C.ar   1 LIG      -0.11500
      5 C5        -64.5801  -24.7569  -45.5954 C.ar   1 LIG      -0.11700
      6 C6        -67.1503  -24.8395  -46.6745 C.ar   1 LIG      -0.11700
      7 C7        -63.9924  -22.9428  -47.1337 C.ar   1 LIG      -0.11700
      8 C8        -66.5627  -23.0255  -48.2131 C.ar   1 LIG      -0.11700
      9 C9        -64.9193  -23.8702  -46.6304 C.ar   1 LIG       0.00400
     10 C10       -66.2236  -23.9121  -47.1781 C.ar   1 LIG       0.00400
     11 H1        -65.2382  -26.3524  -44.3071 H      1 LIG       0.11500
     12 H2        -67.5222  -26.4254  -45.2652 H      1 LIG       0.11500
     13 H3        -63.6200  -21.3568  -48.5427 H      1 LIG       0.11500
     14 H4        -65.9035  -21.4307  -49.5022 H      1 LIG       0.11500
     15 H5        -63.5832  -24.7427  -45.1597 H      1 LIG       0.11500
     16 H6        -68.1587  -24.8889  -47.0803 H      1 LIG       0.11500
     17 H7        -62.9843  -22.8926  -46.7277 H      1 LIG       0.11500
     18 H8        -67.5595  -23.0403  -48.6492 H      1 LIG       0.11500
@<TRIPOS>BOND
      1       1       2 ar
      2       1       5 ar
      3       2       6 ar
      4       3       4 ar
      5       3       7 ar
      6       4       8 ar
      7       5       9 ar
      8       6      10 ar
      9       7       9 ar
     10       8      10 ar
     11       9      10 ar
     12       1      11 1
     13       2      12 1
     14       3      13 1
     15       4      14 1
     16       5      15 1
     17       6      16 1
     18       7      17 1
     19       8      18 1
@<TRIPOS>ALT_TYPE
CGenFF_4.0_ALT_TYPE_SET
CGenFF_4.0 1 CG2R61 2 CG2R61 3 CG2R61 4 CG2R61 5 CG2R61 6 CG2R61 7 CG2R61 8 CG2R61 9 CG2R61 10 CG2R61 11 HGR61 12 HGR61 13 HGR61 14 HGR61 15 HGR61 16 HGR61 17 HGR61 18 HGR61
@<TRIPOS>MOLECULE
naphtalene
 18 19 0 0 0
****
USER_CHARGES
INVALID_CHARGES
Pose:  32 Cluster:  32 Fr_nu:  14992 TotEn:    -9.79
@<TRIPOS>ATOM
      1 C1        -64.1493  -24.5054  -25.4264 C.ar   1 LIG      -0.11500
      2 C2        -64.5006  -23.2217  -25.0193 C.ar   1 LIG      -0.11500
      3 C3        -59.6457  -22.9567  -26.4225 C.ar   1 LIG      -0.11500
      4 C4        -59.9972  -21.6731  -26.0154 C.ar   1 LIG      -0.11500
      5 C5        -62.8551  -24.7652  -25.8779 C.ar   1 LIG      -0.11700
      6 C6        -63.5592  -22.1930  -25.0622 C.ar   1 LIG      -0.11700
      7 C7        -60.5872  -23.9854  -26.3795 C.ar   1 LIG      -0.11700
      8 C8        -61.2914  -21.4131  -25.5639 C.ar   1 LIG      -0.11700
      9 C9        -61.8946  -23.7418  -25.9279 C.ar   1 LIG       0.00400
     10 C10       -62.2519  -22.4365  -25.5140 C.ar   1 LIG       0.00400
     11 H1        -64.8828  -25.3057  -25.3933 H      1 LIG       0.11500
     12 H2        -65.5084  -23.0205  -24.6677 H      1 LIG       0.11500
     13 H3        -58.6379  -23.1586  -26.7741 H      1 LIG       0.11500
     14 H4        -59.2637  -20.8729  -26.0501 H      1 LIG       0.11500
     15 H5        -62.6028  -25.7761  -26.1916 H      1 LIG       0.11500
     16 H6        -63.8557  -21.1974  -24.7387 H      1 LIG       0.11500
     17 H7        -60.2904  -24.9811  -26.7023 H      1 LIG       0.11500
     18 H8        -61.5442  -20.4021  -25.2509 H      1 LIG       0.11500
@<TRIPOS>BOND
      1       1       2 ar
      2       1       5 ar
      3       2       6 ar
      4       3       4 ar
      5       3       7 ar
      6       4       8 ar
      7       5       9 ar
      8       6      10 ar
      9       7       9 ar
     10       8      10 ar
     11       9      10 ar
     12       1      11 1
     13       2      12 1
     14       3      13 1
     15       4      14 1
     16       5      15 1
     17       6      16 1
     18       7      17 1
     19       8      18 1
@<TRIPOS>ALT_TYPE
CGenFF_4.0_ALT_TYPE_SET
CGenFF_4.0 1 CG2R61 2 CG2R61 3 CG2R61 4 CG2R61 5 CG2R61 6 CG2R61 7 CG2R61 8 CG2R61 9 CG2R61 10 CG2R61 11 HGR61 12 HGR61 13 HGR61 14 HGR61 15 HGR61 16 HGR61 17 HGR61 18 HGR61
@<TRIPOS>MOLECULE
naphtalene
 18 19 0 0 0
****
USER_CHARGES
INVALID_CHARGES
Pose:  33 Cluster:  33 Fr_nu:   2692 TotEn:    -9.79
@<TRIPOS>ATOM
      1 C1        -68.8046  -24.9898  -24.4497 C.ar   1 LIG      -0.11500
      2 C2        -68.8563  -24.2548  -23.2691 C.ar   1 LIG      -0.11500
      3 C3        -64.6771  -22.7255  -25.6783 C.ar   1 LIG      -0.11500
      4 C4        -64.7289  -21.9905  -24.4976 C.ar   1 LIG      -0.11500
      5 C5        -67.7540  -24.7967  -25.3473 C.ar   1 LIG      -0.11700
      6 C6        -67.8579  -23.3239  -22.9814 C.ar   1 LIG      -0.11700
      7 C7        -65.6756  -23.6565  -25.9660 C.ar   1 LIG      -0.11700
      8 C8        -65.7794  -22.1835  -23.6000 C.ar   1 LIG      -0.11700
      9 C9        -66.7404  -23.8638  -25.0740 C.ar   1 LIG       0.00400
     10 C10       -66.7931  -23.1164  -23.8734 C.ar   1 LIG       0.00400
     11 H1        -69.5824  -25.7140  -24.6735 H      1 LIG       0.11500
     12 H2        -69.6744  -24.4061  -22.5709 H      1 LIG       0.11500
     13 H3        -63.8589  -22.5748  -26.3770 H      1 LIG       0.11500
     14 H4        -63.9516  -21.2655  -24.2751 H      1 LIG       0.11500
     15 H5        -67.7341  -25.3821  -26.2643 H      1 LIG       0.11500
     16 H6        -67.9182  -22.7608  -22.0523 H      1 LIG       0.11500
     17 H7        -65.6146  -24.2200  -26.8946 H      1 LIG       0.11500
     18 H8        -65.7999  -21.5977  -22.6833 H      1 LIG       0.11500
@<TRIPOS>BOND
      1       1       2 ar
      2       1       5 ar
      3       2       6 ar
      4       3       4 ar
      5       3       7 ar
      6       4       8 ar
      7       5       9 ar
      8       6      10 ar
      9       7       9 ar
     10       8      10 ar
     11       9      10 ar
     12       1      11 1
     13       2      12 1
     14       3      13 1
     15       4      14 1
     16       5      15 1
     17       6      16 1
     18       7      17 1
     19       8      18 1
@<TRIPOS>ALT_TYPE
CGenFF_4.0_ALT_TYPE_SET
CGenFF_4.0 1 CG2R61 2 CG2R61 3 CG2R61 4 CG2R61 5 CG2R61 6 CG2R61 7 CG2R61 8 CG2R61 9 CG2R61 10 CG2R61 11 HGR61 12 HGR61 13 HGR61 14 HGR61 15 HGR61 16 HGR61 17 HGR61 18 HGR61
@<TRIPOS>MOLECULE
naphtalene
 18 19 0 0 0
****
USER_CHARGES
INVALID_CHARGES
Pose:  34 Cluster:  34 Fr_nu:  49699 TotEn:    -9.74
@<TRIPOS>ATOM
      1 C1        -71.3261  -28.0550  -42.7162 C.ar   1 LIG      -0.11500
      2 C2        -71.1688  -26.8480  -42.0414 C.ar   1 LIG      -0.11500
      3 C3        -68.5069  -26.4059  -46.3225 C.ar   1 LIG      -0.11500
      4 C4        -68.3497  -25.1989  -45.6476 C.ar   1 LIG      -0.11500
      5 C5        -70.7052  -28.2514  -43.9501 C.ar   1 LIG      -0.11700
      6 C6        -70.3901  -25.8329  -42.5977 C.ar   1 LIG      -0.11700
      7 C7        -69.2856  -27.4211  -45.7661 C.ar   1 LIG      -0.11700
      8 C8        -68.9705  -25.0024  -44.4138 C.ar   1 LIG      -0.11700
      9 C9        -69.9178  -27.2406  -44.5251 C.ar   1 LIG       0.00400
     10 C10       -69.7580  -26.0132  -43.8388 C.ar   1 LIG       0.00400
     11 H1        -71.9329  -28.8447  -42.2828 H      1 LIG       0.11500
     12 H2        -71.6523  -26.6962  -41.0808 H      1 LIG       0.11500
     13 H3        -68.0234  -26.5584  -47.2833 H      1 LIG       0.11500
     14 H4        -67.7440  -24.4091  -46.0821 H      1 LIG       0.11500
     15 H5        -70.8424  -29.2028  -44.4599 H      1 LIG       0.11500
     16 H6        -70.2805  -24.8978  -42.0524 H      1 LIG       0.11500
     17 H7        -69.3944  -28.3564  -46.3111 H      1 LIG       0.11500
     18 H8        -68.8341  -24.0507  -43.9041 H      1 LIG       0.11500
@<TRIPOS>BOND
      1       1       2 ar
      2       1       5 ar
      3       2       6 ar
      4       3       4 ar
      5       3       7 ar
      6       4       8 ar
      7       5       9 ar
      8       6      10 ar
      9       7       9 ar
     10       8      10 ar
     11       9      10 ar
     12       1      11 1
     13       2      12 1
     14       3      13 1
     15       4      14 1
     16       5      15 1
     17       6      16 1
     18       7      17 1
     19       8      18 1
@<TRIPOS>ALT_TYPE
CGenFF_4.0_ALT_TYPE_SET
CGenFF_4.0 1 CG2R61 2 CG2R61 3 CG2R61 4 CG2R61 5 CG2R61 6 CG2R61 7 CG2R61 8 CG2R61 9 CG2R61 10 CG2R61 11 HGR61 12 HGR61 13 HGR61 14 HGR61 15 HGR61 16 HGR61 17 HGR61 18 HGR61
@<TRIPOS>MOLECULE
naphtalene
 18 19 0 0 0
****
USER_CHARGES
INVALID_CHARGES
Pose:  35 Cluster:  35 Fr_nu:  42010 TotEn:    -9.73
@<TRIPOS>ATOM
      1 C1        -52.0082   -9.7276  -46.3349 C.ar   1 LIG      -0.11500
      2 C2        -52.2198   -9.6277  -44.9630 C.ar   1 LIG      -0.11500
      3 C3        -47.7294  -11.8945  -45.5169 C.ar   1 LIG      -0.11500
      4 C4        -47.9411  -11.7946  -44.1450 C.ar   1 LIG      -0.11500
      5 C5        -50.8398  -10.3156  -46.8204 C.ar   1 LIG      -0.11700
      6 C6        -51.2641  -10.1155  -44.0714 C.ar   1 LIG      -0.11700
      7 C7        -48.6852  -11.4068  -46.4086 C.ar   1 LIG      -0.11700
      8 C8        -49.1093  -11.2066  -43.6594 C.ar   1 LIG      -0.11700
      9 C9        -49.8669  -10.8119  -45.9374 C.ar   1 LIG       0.00400
     10 C10       -50.0822  -10.7103  -44.5424 C.ar   1 LIG       0.00400
     11 H1        -52.7523   -9.3472  -47.0285 H      1 LIG       0.11500
     12 H2        -53.1298   -9.1700  -44.5860 H      1 LIG       0.11500
     13 H3        -46.8195  -12.3524  -45.8946 H      1 LIG       0.11500
     14 H4        -47.1960  -12.1739  -43.4519 H      1 LIG       0.11500
     15 H5        -50.6953  -10.3826  -47.8968 H      1 LIG       0.11500
     16 H6        -51.4506  -10.0273  -43.0031 H      1 LIG       0.11500
     17 H7        -48.4988  -11.4958  -47.4768 H      1 LIG       0.11500
     18 H8        -49.2537  -11.1388  -42.5830 H      1 LIG       0.11500
@<TRIPOS>BOND
      1       1       2 ar
      2       1       5 ar
      3       2       6 ar
      4       3       4 ar
      5       3       7 ar
      6       4       8 ar
      7       5       9 ar
      8       6      10 ar
      9       7       9 ar
     10       8      10 ar
     11       9      10 ar
     12       1      11 1
     13       2      12 1
     14       3      13 1
     15       4      14 1
     16       5      15 1
     17       6      16 1
     18       7      17 1
     19       8      18 1
@<TRIPOS>ALT_TYPE
CGenFF_4.0_ALT_TYPE_SET
CGenFF_4.0 1 CG2R61 2 CG2R61 3 CG2R61 4 CG2R61 5 CG2R61 6 CG2R61 7 CG2R61 8 CG2R61 9 CG2R61 10 CG2R61 11 HGR61 12 HGR61 13 HGR61 14 HGR61 15 HGR61 16 HGR61 17 HGR61 18 HGR61
@<TRIPOS>MOLECULE
naphtalene
 18 19 0 0 0
****
USER_CHARGES
INVALID_CHARGES
Pose:  36 Cluster:  36 Fr_nu:  95866 TotEn:    -9.58
@<TRIPOS>ATOM
      1 C1        -79.9568  -27.0112  -30.6851 C.ar   1 LIG      -0.11500
      2 C2        -78.6448  -26.8551  -31.1221 C.ar   1 LIG      -0.11500
      3 C3        -79.5241  -23.0063  -27.9563 C.ar   1 LIG      -0.11500
      4 C4        -78.2121  -22.8503  -28.3934 C.ar   1 LIG      -0.11500
      5 C5        -80.5080  -26.0954  -29.7884 C.ar   1 LIG      -0.11700
      6 C6        -77.8788  -25.7828  -30.6643 C.ar   1 LIG      -0.11700
      7 C7        -80.2901  -24.0787  -28.4143 C.ar   1 LIG      -0.11700
      8 C8        -77.6608  -23.7661  -29.2901 C.ar   1 LIG      -0.11700
      9 C9        -79.7515  -25.0101  -29.3170 C.ar   1 LIG       0.00400
     10 C10       -78.4173  -24.8514  -29.7615 C.ar   1 LIG       0.00400
     11 H1        -80.5525  -27.8466  -31.0415 H      1 LIG       0.11500
     12 H2        -78.2168  -27.5685  -31.8204 H      1 LIG       0.11500
     13 H3        -79.9529  -22.2931  -27.2580 H      1 LIG       0.11500
     14 H4        -77.6165  -22.0156  -28.0356 H      1 LIG       0.11500
     15 H5        -81.5355  -26.2374  -29.4599 H      1 LIG       0.11500
     16 H6        -76.8556  -25.6801  -31.0196 H      1 LIG       0.11500
     17 H7        -81.3135  -24.1808  -28.0595 H      1 LIG       0.11500
     18 H8        -76.6330  -23.6247  -29.6181 H      1 LIG       0.11500
@<TRIPOS>BOND
      1       1       2 ar
      2       1       5 ar
      3       2       6 ar
      4       3       4 ar
      5       3       7 ar
      6       4       8 ar
      7       5       9 ar
      8       6      10 ar
      9       7       9 ar
     10       8      10 ar
     11       9      10 ar
     12       1      11 1
     13       2      12 1
     14       3      13 1
     15       4      14 1
     16       5      15 1
     17       6      16 1
     18       7      17 1
     19       8      18 1
@<TRIPOS>ALT_TYPE
CGenFF_4.0_ALT_TYPE_SET
CGenFF_4.0 1 CG2R61 2 CG2R61 3 CG2R61 4 CG2R61 5 CG2R61 6 CG2R61 7 CG2R61 8 CG2R61 9 CG2R61 10 CG2R61 11 HGR61 12 HGR61 13 HGR61 14 HGR61 15 HGR61 16 HGR61 17 HGR61 18 HGR61
@<TRIPOS>MOLECULE
naphtalene
 18 19 0 0 0
****
USER_CHARGES
INVALID_CHARGES
Pose:  37 Cluster:  37 Fr_nu: 204799 TotEn:    -9.58
@<TRIPOS>ATOM
      1 C1        -69.2610   -8.3008  -22.8783 C.ar   1 LIG      -0.11500
      2 C2        -68.3691   -7.7834  -21.9435 C.ar   1 LIG      -0.11500
      3 C3        -69.1190  -12.6117  -20.6270 C.ar   1 LIG      -0.11500
      4 C4        -68.2271  -12.0942  -19.6924 C.ar   1 LIG      -0.11500
      5 C5        -69.6734   -9.6306  -22.7886 C.ar   1 LIG      -0.11700
      6 C6        -67.8862   -8.5935  -20.9156 C.ar   1 LIG      -0.11700
      7 C7        -69.6019  -11.8014  -21.6550 C.ar   1 LIG      -0.11700
      8 C8        -67.8146  -10.7644  -19.7820 C.ar   1 LIG      -0.11700
      9 C9        -69.1975  -10.4607  -21.7605 C.ar   1 LIG       0.00400
     10 C10       -68.2905   -9.9344  -20.8101 C.ar   1 LIG       0.00400
     11 H1        -69.6362   -7.6697  -23.6786 H      1 LIG       0.11500
     12 H2        -68.0489   -6.7479  -22.0141 H      1 LIG       0.11500
     13 H3        -69.4398  -13.6473  -20.5569 H      1 LIG       0.11500
     14 H4        -67.8511  -12.7261  -18.8931 H      1 LIG       0.11500
     15 H5        -70.3709  -10.0139  -23.5305 H      1 LIG       0.11500
     16 H6        -67.1902   -8.1679  -20.1957 H      1 LIG       0.11500
     17 H7        -70.2985  -12.2270  -22.3742 H      1 LIG       0.11500
     18 H8        -67.1165  -10.3811  -19.0406 H      1 LIG       0.11500
@<TRIPOS>BOND
      1       1       2 ar
      2       1       5 ar
      3       2       6 ar
      4       3       4 ar
      5       3       7 ar
      6       4       8 ar
      7       5       9 ar
      8       6      10 ar
      9       7       9 ar
     10       8      10 ar
     11       9      10 ar
     12       1      11 1
     13       2      12 1
     14       3      13 1
     15       4      14 1
     16       5      15 1
     17       6      16 1
     18       7      17 1
     19       8      18 1
@<TRIPOS>ALT_TYPE
CGenFF_4.0_ALT_TYPE_SET
CGenFF_4.0 1 CG2R61 2 CG2R61 3 CG2R61 4 CG2R61 5 CG2R61 6 CG2R61 7 CG2R61 8 CG2R61 9 CG2R61 10 CG2R61 11 HGR61 12 HGR61 13 HGR61 14 HGR61 15 HGR61 16 HGR61 17 HGR61 18 HGR61
@<TRIPOS>MOLECULE
naphtalene
 18 19 0 0 0
****
USER_CHARGES
INVALID_CHARGES
Pose:  38 Cluster:  38 Fr_nu:   1394 TotEn:    -9.53
@<TRIPOS>ATOM
      1 C1        -72.4350  -29.3137  -45.6506 C.ar   1 LIG      -0.11500
      2 C2        -73.5224  -28.4462  -45.6087 C.ar   1 LIG      -0.11500
      3 C3        -70.2612  -26.7584  -42.1266 C.ar   1 LIG      -0.11500
      4 C4        -71.3487  -25.8909  -42.0849 C.ar   1 LIG      -0.11500
      5 C5        -71.3496  -29.1148  -44.7968 C.ar   1 LIG      -0.11700
      6 C6        -73.5288  -27.3766  -44.7132 C.ar   1 LIG      -0.11700
      7 C7        -70.2550  -27.8282  -43.0223 C.ar   1 LIG      -0.11700
      8 C8        -72.4341  -26.0897  -42.9387 C.ar   1 LIG      -0.11700
      9 C9        -71.3389  -28.0433  -43.8889 C.ar   1 LIG       0.00400
     10 C10       -72.4448  -27.1612  -43.8465 C.ar   1 LIG       0.00400
     11 H1        -72.4304  -30.1459  -46.3484 H      1 LIG       0.11500
     12 H2        -74.3670  -28.6020  -46.2736 H      1 LIG       0.11500
     13 H3        -69.4162  -26.6032  -41.4618 H      1 LIG       0.11500
     14 H4        -71.3521  -25.0581  -41.3879 H      1 LIG       0.11500
     15 H5        -70.5102  -29.8053  -44.8471 H      1 LIG       0.11500
     16 H6        -74.3896  -26.7113  -44.6973 H      1 LIG       0.11500
     17 H7        -69.3945  -28.4938  -43.0374 H      1 LIG       0.11500
     18 H8        -73.2734  -25.3989  -42.8890 H      1 LIG       0.11500
@<TRIPOS>BOND
      1       1       2 ar
      2       1       5 ar
      3       2       6 ar
      4       3       4 ar
      5       3       7 ar
      6       4       8 ar
      7       5       9 ar
      8       6      10 ar
      9       7       9 ar
     10       8      10 ar
     11       9      10 ar
     12       1      11 1
     13       2      12 1
     14       3      13 1
     15       4      14 1
     16       5      15 1
     17       6      16 1
     18       7      17 1
     19       8      18 1
@<TRIPOS>ALT_TYPE
CGenFF_4.0_ALT_TYPE_SET
CGenFF_4.0 1 CG2R61 2 CG2R61 3 CG2R61 4 CG2R61 5 CG2R61 6 CG2R61 7 CG2R61 8 CG2R61 9 CG2R61 10 CG2R61 11 HGR61 12 HGR61 13 HGR61 14 HGR61 15 HGR61 16 HGR61 17 HGR61 18 HGR61
@<TRIPOS>MOLECULE
naphtalene
 18 19 0 0 0
****
USER_CHARGES
INVALID_CHARGES
Pose:  39 Cluster:  39 Fr_nu: 286787 TotEn:    -9.40
@<TRIPOS>ATOM
      1 C1        -51.4196  -13.6666  -43.8597 C.ar   1 LIG      -0.11500
      2 C2        -51.8715  -12.4919  -43.2657 C.ar   1 LIG      -0.11500
      3 C3        -51.2029  -11.4068  -48.1631 C.ar   1 LIG      -0.11500
      4 C4        -51.6548  -10.2322  -47.5690 C.ar   1 LIG      -0.11500
      5 C5        -51.1391  -13.6952  -45.2261 C.ar   1 LIG      -0.11700
      6 C6        -52.0445  -11.3414  -44.0356 C.ar   1 LIG      -0.11700
      7 C7        -51.0299  -12.5574  -47.3931 C.ar   1 LIG      -0.11700
      8 C8        -51.9355  -10.2034  -46.2027 C.ar   1 LIG      -0.11700
      9 C9        -51.3075  -12.5466  -46.0164 C.ar   1 LIG       0.00400
     10 C10       -51.7670  -11.3521  -45.4123 C.ar   1 LIG       0.00400
     11 H1        -51.2857  -14.5621  -43.2599 H      1 LIG       0.11500
     12 H2        -52.0894  -12.4706  -42.2019 H      1 LIG       0.11500
     13 H3        -50.9846  -11.4288  -49.2271 H      1 LIG       0.11500
     14 H4        -51.7899   -9.3374  -48.1695 H      1 LIG       0.11500
     15 H5        -50.7874  -14.6246  -45.6692 H      1 LIG       0.11500
     16 H6        -52.3982  -10.4342  -43.5502 H      1 LIG       0.11500
     17 H7        -50.6754  -13.4642  -47.8785 H      1 LIG       0.11500
     18 H8        -52.2879   -9.2743  -45.7594 H      1 LIG       0.11500
@<TRIPOS>BOND
      1       1       2 ar
      2       1       5 ar
      3       2       6 ar
      4       3       4 ar
      5       3       7 ar
      6       4       8 ar
      7       5       9 ar
      8       6      10 ar
      9       7       9 ar
     10       8      10 ar
     11       9      10 ar
     12       1      11 1
     13       2      12 1
     14       3      13 1
     15       4      14 1
     16       5      15 1
     17       6      16 1
     18       7      17 1
     19       8      18 1
@<TRIPOS>ALT_TYPE
CGenFF_4.0_ALT_TYPE_SET
CGenFF_4.0 1 CG2R61 2 CG2R61 3 CG2R61 4 CG2R61 5 CG2R61 6 CG2R61 7 CG2R61 8 CG2R61 9 CG2R61 10 CG2R61 11 HGR61 12 HGR61 13 HGR61 14 HGR61 15 HGR61 16 HGR61 17 HGR61 18 HGR61
@<TRIPOS>MOLECULE
naphtalene
 18 19 0 0 0
****
USER_CHARGES
INVALID_CHARGES
Pose:  40 Cluster:  40 Fr_nu: 245306 TotEn:    -9.33
@<TRIPOS>ATOM
      1 C1        -78.3039  -22.8289  -26.7517 C.ar   1 LIG      -0.11500
      2 C2        -78.0719  -22.9107  -25.3819 C.ar   1 LIG      -0.11500
      3 C3        -74.9676  -19.3052  -27.1059 C.ar   1 LIG      -0.11500
      4 C4        -74.7358  -19.3870  -25.7361 C.ar   1 LIG      -0.11500
      5 C5        -77.5921  -21.9132  -27.5271 C.ar   1 LIG      -0.11700
      6 C6        -77.1275  -22.0772  -24.7822 C.ar   1 LIG      -0.11700
      7 C7        -75.9121  -20.1388  -27.7056 C.ar   1 LIG      -0.11700
      8 C8        -75.4475  -20.3027  -24.9605 C.ar   1 LIG      -0.11700
      9 C9        -76.6377  -21.0663  -26.9403 C.ar   1 LIG       0.00400
     10 C10       -76.4019  -21.1495  -25.5474 C.ar   1 LIG       0.00400
     11 H1        -79.0397  -23.4776  -27.2178 H      1 LIG       0.11500
     12 H2        -78.6264  -23.6241  -24.7791 H      1 LIG       0.11500
     13 H3        -74.4133  -18.5919  -27.7094 H      1 LIG       0.11500
     14 H4        -74.0009  -18.7371  -25.2703 H      1 LIG       0.11500
     15 H5        -77.7902  -21.8663  -28.5960 H      1 LIG       0.11500
     16 H6        -76.9621  -22.1587  -23.7099 H      1 LIG       0.11500
     17 H7        -76.0767  -20.0577  -28.7780 H      1 LIG       0.11500
     18 H8        -75.2502  -20.3492  -23.8915 H      1 LIG       0.11500
@<TRIPOS>BOND
      1       1       2 ar
      2       1       5 ar
      3       2       6 ar
      4       3       4 ar
      5       3       7 ar
      6       4       8 ar
      7       5       9 ar
      8       6      10 ar
      9       7       9 ar
     10       8      10 ar
     11       9      10 ar
     12       1      11 1
     13       2      12 1
     14       3      13 1
     15       4      14 1
     16       5      15 1
     17       6      16 1
     18       7      17 1
     19       8      18 1
@<TRIPOS>ALT_TYPE
CGenFF_4.0_ALT_TYPE_SET
CGenFF_4.0 1 CG2R61 2 CG2R61 3 CG2R61 4 CG2R61 5 CG2R61 6 CG2R61 7 CG2R61 8 CG2R61 9 CG2R61 10 CG2R61 11 HGR61 12 HGR61 13 HGR61 14 HGR61 15 HGR61 16 HGR61 17 HGR61 18 HGR61
@<TRIPOS>MOLECULE
naphtalene
 18 19 0 0 0
****
USER_CHARGES
INVALID_CHARGES
Pose:  41 Cluster:  41 Fr_nu: 215806 TotEn:    -9.26
@<TRIPOS>ATOM
      1 C1        -64.0577   -2.8701  -24.8516 C.ar   1 LIG      -0.11500
      2 C2        -65.1478   -3.5815  -24.3594 C.ar   1 LIG      -0.11500
      3 C3        -67.0800    0.3745  -26.8545 C.ar   1 LIG      -0.11500
      4 C4        -68.1700   -0.3371  -26.3622 C.ar   1 LIG      -0.11500
      5 C5        -64.2608   -1.7076  -25.5959 C.ar   1 LIG      -0.11700
      6 C6        -66.4451   -3.1334  -24.6094 C.ar   1 LIG      -0.11700
      7 C7        -65.7826   -0.0737  -26.6044 C.ar   1 LIG      -0.11700
      8 C8        -67.9671   -1.4996  -25.6180 C.ar   1 LIG      -0.11700
      9 C9        -65.5597   -1.2418  -25.8572 C.ar   1 LIG       0.00400
     10 C10       -66.6682   -1.9654  -25.3567 C.ar   1 LIG       0.00400
     11 H1        -63.0480   -3.2198  -24.6572 H      1 LIG       0.11500
     12 H2        -64.9886   -4.4863  -23.7799 H      1 LIG       0.11500
     13 H3        -67.2385    1.2796  -27.4340 H      1 LIG       0.11500
     14 H4        -69.1795    0.0123  -26.5582 H      1 LIG       0.11500
     15 H5        -63.3938   -1.1677  -25.9711 H      1 LIG       0.11500
     16 H6        -67.2824   -3.7051  -24.2144 H      1 LIG       0.11500
     17 H7        -64.9455    0.4985  -26.9988 H      1 LIG       0.11500
     18 H8        -68.8340   -2.0401  -25.2433 H      1 LIG       0.11500
@<TRIPOS>BOND
      1       1       2 ar
      2       1       5 ar
      3       2       6 ar
      4       3       4 ar
      5       3       7 ar
      6       4       8 ar
      7       5       9 ar
      8       6      10 ar
      9       7       9 ar
     10       8      10 ar
     11       9      10 ar
     12       1      11 1
     13       2      12 1
     14       3      13 1
     15       4      14 1
     16       5      15 1
     17       6      16 1
     18       7      17 1
     19       8      18 1
@<TRIPOS>ALT_TYPE
CGenFF_4.0_ALT_TYPE_SET
CGenFF_4.0 1 CG2R61 2 CG2R61 3 CG2R61 4 CG2R61 5 CG2R61 6 CG2R61 7 CG2R61 8 CG2R61 9 CG2R61 10 CG2R61 11 HGR61 12 HGR61 13 HGR61 14 HGR61 15 HGR61 16 HGR61 17 HGR61 18 HGR61
@<TRIPOS>MOLECULE
naphtalene
 18 19 0 0 0
****
USER_CHARGES
INVALID_CHARGES
Pose:  42 Cluster:  42 Fr_nu: 266548 TotEn:    -9.20
@<TRIPOS>ATOM
      1 C1        -58.1412  -21.7092  -35.6982 C.ar   1 LIG      -0.11500
      2 C2        -58.8191  -22.8866  -35.3969 C.ar   1 LIG      -0.11500
      3 C3        -60.0044  -21.7868  -40.1921 C.ar   1 LIG      -0.11500
      4 C4        -60.6823  -22.9643  -39.8906 C.ar   1 LIG      -0.11500
      5 C5        -58.2634  -21.1374  -36.9650 C.ar   1 LIG      -0.11700
      6 C6        -59.6218  -23.4969  -36.3609 C.ar   1 LIG      -0.11700
      7 C7        -59.2017  -21.1765  -39.2279 C.ar   1 LIG      -0.11700
      8 C8        -60.5601  -23.5362  -38.6239 C.ar   1 LIG      -0.11700
      9 C9        -59.0671  -21.7381  -37.9477 C.ar   1 LIG       0.00400
     10 C10       -59.7564  -22.9355  -37.6412 C.ar   1 LIG       0.00400
     11 H1        -57.5160  -21.2348  -34.9474 H      1 LIG       0.11500
     12 H2        -58.7235  -23.3308  -34.4103 H      1 LIG       0.11500
     13 H3        -60.0998  -21.3420  -41.1786 H      1 LIG       0.11500
     14 H4        -61.3062  -23.4390  -40.6422 H      1 LIG       0.11500
     15 H5        -57.7240  -20.2169  -37.1785 H      1 LIG       0.11500
     16 H6        -60.1430  -24.4166  -36.1032 H      1 LIG       0.11500
     17 H7        -58.6813  -20.2564  -39.4855 H      1 LIG       0.11500
     18 H8        -61.0988  -24.4571  -38.4104 H      1 LIG       0.11500
@<TRIPOS>BOND
      1       1       2 ar
      2       1       5 ar
      3       2       6 ar
      4       3       4 ar
      5       3       7 ar
      6       4       8 ar
      7       5       9 ar
      8       6      10 ar
      9       7       9 ar
     10       8      10 ar
     11       9      10 ar
     12       1      11 1
     13       2      12 1
     14       3      13 1
     15       4      14 1
     16       5      15 1
     17       6      16 1
     18       7      17 1
     19       8      18 1
@<TRIPOS>ALT_TYPE
CGenFF_4.0_ALT_TYPE_SET
CGenFF_4.0 1 CG2R61 2 CG2R61 3 CG2R61 4 CG2R61 5 CG2R61 6 CG2R61 7 CG2R61 8 CG2R61 9 CG2R61 10 CG2R61 11 HGR61 12 HGR61 13 HGR61 14 HGR61 15 HGR61 16 HGR61 17 HGR61 18 HGR61
@<TRIPOS>MOLECULE
naphtalene
 18 19 0 0 0
****
USER_CHARGES
INVALID_CHARGES
Pose:  43 Cluster:  43 Fr_nu: 437894 TotEn:    -9.19
@<TRIPOS>ATOM
      1 C1        -83.0025   -1.3015  -45.6801 C.ar   1 LIG      -0.11500
      2 C2        -82.3984   -0.7413  -44.5585 C.ar   1 LIG      -0.11500
      3 C3        -85.8513    2.6199  -46.1039 C.ar   1 LIG      -0.11500
      4 C4        -85.2471    3.1800  -44.9823 C.ar   1 LIG      -0.11500
      5 C5        -84.0129   -0.6093  -46.3483 C.ar   1 LIG      -0.11700
      6 C6        -82.8021    0.5131  -44.1007 C.ar   1 LIG      -0.11700
      7 C7        -85.4474    1.3653  -46.5618 C.ar   1 LIG      -0.11700
      8 C8        -84.2368    2.4878  -44.3140 C.ar   1 LIG      -0.11700
      9 C9        -84.4320    0.6545  -45.9015 C.ar   1 LIG       0.00400
     10 C10       -83.8176    1.2240  -44.7609 C.ar   1 LIG       0.00400
     11 H1        -82.6881   -2.2784  -46.0358 H      1 LIG       0.11500
     12 H2        -81.6117   -1.2809  -44.0392 H      1 LIG       0.11500
     13 H3        -86.6381    3.1591  -46.6239 H      1 LIG       0.11500
     14 H4        -85.5629    4.1562  -44.6263 H      1 LIG       0.11500
     15 H5        -84.4713   -1.0667  -47.2227 H      1 LIG       0.11500
     16 H6        -82.3156    0.9320  -43.2223 H      1 LIG       0.11500
     17 H7        -85.9334    0.9470  -47.4407 H      1 LIG       0.11500
     18 H8        -83.7787    2.9446  -43.4391 H      1 LIG       0.11500
@<TRIPOS>BOND
      1       1       2 ar
      2       1       5 ar
      3       2       6 ar
      4       3       4 ar
      5       3       7 ar
      6       4       8 ar
      7       5       9 ar
      8       6      10 ar
      9       7       9 ar
     10       8      10 ar
     11       9      10 ar
     12       1      11 1
     13       2      12 1
     14       3      13 1
     15       4      14 1
     16       5      15 1
     17       6      16 1
     18       7      17 1
     19       8      18 1
@<TRIPOS>ALT_TYPE
CGenFF_4.0_ALT_TYPE_SET
CGenFF_4.0 1 CG2R61 2 CG2R61 3 CG2R61 4 CG2R61 5 CG2R61 6 CG2R61 7 CG2R61 8 CG2R61 9 CG2R61 10 CG2R61 11 HGR61 12 HGR61 13 HGR61 14 HGR61 15 HGR61 16 HGR61 17 HGR61 18 HGR61
@<TRIPOS>MOLECULE
naphtalene
 18 19 0 0 0
****
USER_CHARGES
INVALID_CHARGES
Pose:  44 Cluster:  44 Fr_nu: 196199 TotEn:    -9.12
@<TRIPOS>ATOM
      1 C1        -56.2879    6.1536  -37.1398 C.ar   1 LIG      -0.11500
      2 C2        -55.1950    5.3847  -36.7510 C.ar   1 LIG      -0.11500
      3 C3        -55.0100    5.6111  -41.8031 C.ar   1 LIG      -0.11500
      4 C4        -53.9171    4.8422  -41.4141 C.ar   1 LIG      -0.11500
      5 C5        -56.5192    6.4049  -38.4926 C.ar   1 LIG      -0.11700
      6 C6        -54.3293    4.8641  -37.7131 C.ar   1 LIG      -0.11700
      7 C7        -55.8758    6.1317  -40.8408 C.ar   1 LIG      -0.11700
      8 C8        -53.6857    4.5909  -40.0614 C.ar   1 LIG      -0.11700
      9 C9        -55.6581    5.8888  -39.4748 C.ar   1 LIG       0.00400
     10 C10       -54.5468    5.1070  -39.0792 C.ar   1 LIG       0.00400
     11 H1        -56.9612    6.5592  -36.3903 H      1 LIG       0.11500
     12 H2        -55.0160    5.1895  -35.6977 H      1 LIG       0.11500
     13 H3        -55.1897    5.8066  -42.8565 H      1 LIG       0.11500
     14 H4        -53.2434    4.4381  -42.1639 H      1 LIG       0.11500
     15 H5        -57.3795    7.0090  -38.7736 H      1 LIG       0.11500
     16 H6        -53.4817    4.2653  -37.3864 H      1 LIG       0.11500
     17 H7        -56.7238    6.7297  -41.1678 H      1 LIG       0.11500
     18 H8        -52.8250    3.9875  -39.7801 H      1 LIG       0.11500
@<TRIPOS>BOND
      1       1       2 ar
      2       1       5 ar
      3       2       6 ar
      4       3       4 ar
      5       3       7 ar
      6       4       8 ar
      7       5       9 ar
      8       6      10 ar
      9       7       9 ar
     10       8      10 ar
     11       9      10 ar
     12       1      11 1
     13       2      12 1
     14       3      13 1
     15       4      14 1
     16       5      15 1
     17       6      16 1
     18       7      17 1
     19       8      18 1
@<TRIPOS>ALT_TYPE
CGenFF_4.0_ALT_TYPE_SET
CGenFF_4.0 1 CG2R61 2 CG2R61 3 CG2R61 4 CG2R61 5 CG2R61 6 CG2R61 7 CG2R61 8 CG2R61 9 CG2R61 10 CG2R61 11 HGR61 12 HGR61 13 HGR61 14 HGR61 15 HGR61 16 HGR61 17 HGR61 18 HGR61
@<TRIPOS>MOLECULE
naphtalene
 18 19 0 0 0
****
USER_CHARGES
INVALID_CHARGES
Pose:  45 Cluster:  45 Fr_nu: 156942 TotEn:    -9.10
@<TRIPOS>ATOM
      1 C1        -72.3541  -27.7928  -41.4777 C.ar   1 LIG      -0.11500
      2 C2        -72.7816  -26.8062  -42.3612 C.ar   1 LIG      -0.11500
      3 C3        -67.7357  -26.4510  -42.2145 C.ar   1 LIG      -0.11500
      4 C4        -68.1634  -25.4644  -43.0980 C.ar   1 LIG      -0.11500
      5 C5        -70.9931  -27.9550  -41.2171 C.ar   1 LIG      -0.11700
      6 C6        -71.8500  -25.9779  -42.9875 C.ar   1 LIG      -0.11700
      7 C7        -68.6674  -27.2793  -41.5881 C.ar   1 LIG      -0.11700
      8 C8        -69.5243  -25.3022  -43.3586 C.ar   1 LIG      -0.11700
      9 C9        -70.0413  -27.1302  -41.8387 C.ar   1 LIG       0.00400
     10 C10       -70.4761  -26.1269  -42.7371 C.ar   1 LIG       0.00400
     11 H1        -73.0798  -28.4377  -40.9908 H      1 LIG       0.11500
     12 H2        -73.8414  -26.6806  -42.5631 H      1 LIG       0.11500
     13 H3        -66.6759  -26.5770  -42.0119 H      1 LIG       0.11500
     14 H4        -67.4371  -24.8207  -43.5856 H      1 LIG       0.11500
     15 H5        -70.6816  -28.7331  -40.5233 H      1 LIG       0.11500
     16 H6        -72.2068  -25.2129  -43.6740 H      1 LIG       0.11500
     17 H7        -68.3105  -28.0436  -40.9010 H      1 LIG       0.11500
     18 H8        -69.8360  -24.5246  -44.0531 H      1 LIG       0.11500
@<TRIPOS>BOND
      1       1       2 ar
      2       1       5 ar
      3       2       6 ar
      4       3       4 ar
      5       3       7 ar
      6       4       8 ar
      7       5       9 ar
      8       6      10 ar
      9       7       9 ar
     10       8      10 ar
     11       9      10 ar
     12       1      11 1
     13       2      12 1
     14       3      13 1
     15       4      14 1
     16       5      15 1
     17       6      16 1
     18       7      17 1
     19       8      18 1
@<TRIPOS>ALT_TYPE
CGenFF_4.0_ALT_TYPE_SET
CGenFF_4.0 1 CG2R61 2 CG2R61 3 CG2R61 4 CG2R61 5 CG2R61 6 CG2R61 7 CG2R61 8 CG2R61 9 CG2R61 10 CG2R61 11 HGR61 12 HGR61 13 HGR61 14 HGR61 15 HGR61 16 HGR61 17 HGR61 18 HGR61
@<TRIPOS>MOLECULE
naphtalene
 18 19 0 0 0
****
USER_CHARGES
INVALID_CHARGES
Pose:  46 Cluster:  46 Fr_nu:   3884 TotEn:    -9.09
@<TRIPOS>ATOM
      1 C1        -47.3657  -11.3603  -46.8937 C.ar   1 LIG      -0.11500
      2 C2        -46.7848  -10.8096  -45.7552 C.ar   1 LIG      -0.11500
      3 C3        -51.6505  -11.5834  -44.5995 C.ar   1 LIG      -0.11500
      4 C4        -51.0696  -11.0327  -43.4611 C.ar   1 LIG      -0.11500
      5 C5        -48.7208  -11.6921  -46.8957 C.ar   1 LIG      -0.11700
      6 C6        -47.5567  -10.5885  -44.6144 C.ar   1 LIG      -0.11700
      7 C7        -50.8785  -11.8044  -45.7405 C.ar   1 LIG      -0.11700
      8 C8        -49.7144  -10.7009  -43.4590 C.ar   1 LIG      -0.11700
      9 C9        -49.5130  -11.4765  -45.7562 C.ar   1 LIG       0.00400
     10 C10       -48.9222  -10.9165  -44.5985 C.ar   1 LIG       0.00400
     11 H1        -46.7641  -11.5327  -47.7814 H      1 LIG       0.11500
     12 H2        -45.7298  -10.5515  -45.7548 H      1 LIG       0.11500
     13 H3        -52.7057  -11.8417  -44.6007 H      1 LIG       0.11500
     14 H4        -51.6713  -10.8618  -42.5733 H      1 LIG       0.11500
     15 H5        -49.1536  -12.1218  -47.7967 H      1 LIG       0.11500
     16 H6        -47.0819  -10.1565  -43.7359 H      1 LIG       0.11500
     17 H7        -51.3537  -12.2356  -46.6191 H      1 LIG       0.11500
     18 H8        -49.2812  -10.2719  -42.5577 H      1 LIG       0.11500
@<TRIPOS>BOND
      1       1       2 ar
      2       1       5 ar
      3       2       6 ar
      4       3       4 ar
      5       3       7 ar
      6       4       8 ar
      7       5       9 ar
      8       6      10 ar
      9       7       9 ar
     10       8      10 ar
     11       9      10 ar
     12       1      11 1
     13       2      12 1
     14       3      13 1
     15       4      14 1
     16       5      15 1
     17       6      16 1
     18       7      17 1
     19       8      18 1
@<TRIPOS>ALT_TYPE
CGenFF_4.0_ALT_TYPE_SET
CGenFF_4.0 1 CG2R61 2 CG2R61 3 CG2R61 4 CG2R61 5 CG2R61 6 CG2R61 7 CG2R61 8 CG2R61 9 CG2R61 10 CG2R61 11 HGR61 12 HGR61 13 HGR61 14 HGR61 15 HGR61 16 HGR61 17 HGR61 18 HGR61
@<TRIPOS>MOLECULE
naphtalene
 18 19 0 0 0
****
USER_CHARGES
INVALID_CHARGES
Pose:  47 Cluster:  47 Fr_nu:  20631 TotEn:    -9.04
@<TRIPOS>ATOM
      1 C1        -68.3283  -29.1589  -35.4017 C.ar   1 LIG      -0.11500
      2 C2        -67.1864  -29.3573  -36.1721 C.ar   1 LIG      -0.11500
      3 C3        -67.7405  -24.3432  -35.7711 C.ar   1 LIG      -0.11500
      4 C4        -66.5986  -24.5417  -36.5415 C.ar   1 LIG      -0.11500
      5 C5        -68.7556  -27.8639  -35.1067 C.ar   1 LIG      -0.11700
      6 C6        -66.4673  -28.2617  -36.6505 C.ar   1 LIG      -0.11700
      7 C7        -68.4596  -25.4389  -35.2927 C.ar   1 LIG      -0.11700
      8 C8        -66.1712  -25.8366  -36.8364 C.ar   1 LIG      -0.11700
      9 C9        -68.0440  -26.7493  -35.5799 C.ar   1 LIG       0.00400
     10 C10       -66.8828  -26.9512  -36.3633 C.ar   1 LIG       0.00400
     11 H1        -68.8874  -30.0122  -35.0291 H      1 LIG       0.11500
     12 H2        -66.8548  -30.3658  -36.4013 H      1 LIG       0.11500
     13 H3        -68.0728  -23.3347  -35.5415 H      1 LIG       0.11500
     14 H4        -66.0391  -23.6881  -36.9126 H      1 LIG       0.11500
     15 H5        -69.6508  -27.7325  -34.5024 H      1 LIG       0.11500
     16 H6        -65.5779  -28.4403  -37.2512 H      1 LIG       0.11500
     17 H7        -69.3494  -25.2600  -34.6927 H      1 LIG       0.11500
     18 H8        -65.2755  -25.9683  -37.4401 H      1 LIG       0.11500
@<TRIPOS>BOND
      1       1       2 ar
      2       1       5 ar
      3       2       6 ar
      4       3       4 ar
      5       3       7 ar
      6       4       8 ar
      7       5       9 ar
      8       6      10 ar
      9       7       9 ar
     10       8      10 ar
     11       9      10 ar
     12       1      11 1
     13       2      12 1
     14       3      13 1
     15       4      14 1
     16       5      15 1
     17       6      16 1
     18       7      17 1
     19       8      18 1
@<TRIPOS>ALT_TYPE
CGenFF_4.0_ALT_TYPE_SET
CGenFF_4.0 1 CG2R61 2 CG2R61 3 CG2R61 4 CG2R61 5 CG2R61 6 CG2R61 7 CG2R61 8 CG2R61 9 CG2R61 10 CG2R61 11 HGR61 12 HGR61 13 HGR61 14 HGR61 15 HGR61 16 HGR61 17 HGR61 18 HGR61
@<TRIPOS>MOLECULE
naphtalene
 18 19 0 0 0
****
USER_CHARGES
INVALID_CHARGES
Pose:  48 Cluster:  48 Fr_nu:  51601 TotEn:    -8.99
@<TRIPOS>ATOM
      1 C1        -55.4872  -24.6721  -33.0518 C.ar   1 LIG      -0.11500
      2 C2        -56.7783  -25.0690  -32.7165 C.ar   1 LIG      -0.11500
      3 C3        -57.3004  -21.4278  -36.1917 C.ar   1 LIG      -0.11500
      4 C4        -58.5914  -21.8247  -35.8563 C.ar   1 LIG      -0.11500
      5 C5        -55.2893  -23.6676  -33.9995 C.ar   1 LIG      -0.11700
      6 C6        -57.8763  -24.4630  -33.3274 C.ar   1 LIG      -0.11700
      7 C7        -56.2023  -22.0338  -35.5807 C.ar   1 LIG      -0.11700
      8 C8        -58.7895  -22.8293  -34.9087 C.ar   1 LIG      -0.11700
      9 C9        -56.3830  -23.0466  -34.6246 C.ar   1 LIG       0.00400
     10 C10       -57.6958  -23.4503  -34.2836 C.ar   1 LIG       0.00400
     11 H1        -54.6328  -25.1447  -32.5762 H      1 LIG       0.11500
     12 H2        -56.9313  -25.8510  -31.9784 H      1 LIG       0.11500
     13 H3        -57.1467  -20.6456  -36.9298 H      1 LIG       0.11500
     14 H4        -59.4455  -21.3529  -36.3332 H      1 LIG       0.11500
     15 H5        -54.2712  -23.3736  -34.2465 H      1 LIG       0.11500
     16 H6        -58.8766  -24.7887  -33.0496 H      1 LIG       0.11500
     17 H7        -55.2022  -21.7074  -35.8580 H      1 LIG       0.11500
     18 H8        -59.8075  -23.1240  -34.6621 H      1 LIG       0.11500
@<TRIPOS>BOND
      1       1       2 ar
      2       1       5 ar
      3       2       6 ar
      4       3       4 ar
      5       3       7 ar
      6       4       8 ar
      7       5       9 ar
      8       6      10 ar
      9       7       9 ar
     10       8      10 ar
     11       9      10 ar
     12       1      11 1
     13       2      12 1
     14       3      13 1
     15       4      14 1
     16       5      15 1
     17       6      16 1
     18       7      17 1
     19       8      18 1
@<TRIPOS>ALT_TYPE
CGenFF_4.0_ALT_TYPE_SET
CGenFF_4.0 1 CG2R61 2 CG2R61 3 CG2R61 4 CG2R61 5 CG2R61 6 CG2R61 7 CG2R61 8 CG2R61 9 CG2R61 10 CG2R61 11 HGR61 12 HGR61 13 HGR61 14 HGR61 15 HGR61 16 HGR61 17 HGR61 18 HGR61
@<TRIPOS>MOLECULE
naphtalene
 18 19 0 0 0
****
USER_CHARGES
INVALID_CHARGES
Pose:  49 Cluster:  49 Fr_nu: 378228 TotEn:    -8.83
@<TRIPOS>ATOM
      1 C1        -56.5553  -14.8977  -48.6550 C.ar   1 LIG      -0.11500
      2 C2        -56.7495  -16.0695  -49.3802 C.ar   1 LIG      -0.11500
      3 C3        -59.0908  -12.4169  -51.9850 C.ar   1 LIG      -0.11500
      4 C4        -59.2849  -13.5888  -52.7102 C.ar   1 LIG      -0.11500
      5 C5        -57.0872  -13.6937  -49.1176 C.ar   1 LIG      -0.11700
      6 C6        -57.4762  -16.0421  -50.5707 C.ar   1 LIG      -0.11700
      7 C7        -58.3640  -12.4445  -50.7944 C.ar   1 LIG      -0.11700
      8 C8        -58.7530  -14.7928  -52.2477 C.ar   1 LIG      -0.11700
      9 C9        -57.8214  -13.6474  -50.3139 C.ar   1 LIG       0.00400
     10 C10       -58.0188  -14.8391  -51.0513 C.ar   1 LIG       0.00400
     11 H1        -55.9889  -14.9197  -47.7285 H      1 LIG       0.11500
     12 H2        -56.3352  -17.0064  -49.0191 H      1 LIG       0.11500
     13 H3        -59.5051  -11.4796  -52.3456 H      1 LIG       0.11500
     14 H4        -59.8502  -13.5660  -53.6373 H      1 LIG       0.11500
     15 H5        -56.9226  -12.7900  -48.5345 H      1 LIG       0.11500
     16 H6        -57.6161  -16.9702  -51.1210 H      1 LIG       0.11500
     17 H7        -58.2250  -11.5164  -50.2439 H      1 LIG       0.11500
     18 H8        -58.9169  -15.6966  -52.8310 H      1 LIG       0.11500
@<TRIPOS>BOND
      1       1       2 ar
      2       1       5 ar
      3       2       6 ar
      4       3       4 ar
      5       3       7 ar
      6       4       8 ar
      7       5       9 ar
      8       6      10 ar
      9       7       9 ar
     10       8      10 ar
     11       9      10 ar
     12       1      11 1
     13       2      12 1
     14       3      13 1
     15       4      14 1
     16       5      15 1
     17       6      16 1
     18       7      17 1
     19       8      18 1
@<TRIPOS>ALT_TYPE
CGenFF_4.0_ALT_TYPE_SET
CGenFF_4.0 1 CG2R61 2 CG2R61 3 CG2R61 4 CG2R61 5 CG2R61 6 CG2R61 7 CG2R61 8 CG2R61 9 CG2R61 10 CG2R61 11 HGR61 12 HGR61 13 HGR61 14 HGR61 15 HGR61 16 HGR61 17 HGR61 18 HGR61
@<TRIPOS>MOLECULE
naphtalene
 18 19 0 0 0
****
USER_CHARGES
INVALID_CHARGES
Pose:  50 Cluster:  50 Fr_nu: 339701 TotEn:    -8.72
@<TRIPOS>ATOM
      1 C1        -76.4897   -5.4691  -30.3316 C.ar   1 LIG      -0.11500
      2 C2        -77.5467   -6.2436  -29.8627 C.ar   1 LIG      -0.11500
      3 C3        -73.8168   -6.7897  -26.4866 C.ar   1 LIG      -0.11500
      4 C4        -74.8738   -7.5641  -26.0177 C.ar   1 LIG      -0.11500
      5 C5        -75.2957   -5.4082  -29.6125 C.ar   1 LIG      -0.11700
      6 C6        -77.4139   -6.9601  -28.6731 C.ar   1 LIG      -0.11700
      7 C7        -73.9496   -6.0732  -27.6763 C.ar   1 LIG      -0.11700
      8 C8        -76.0679   -7.6251  -26.7367 C.ar   1 LIG      -0.11700
      9 C9        -75.1443   -6.1229  -28.4130 C.ar   1 LIG       0.00400
     10 C10       -76.2193   -6.9104  -27.9362 C.ar   1 LIG       0.00400
     11 H1        -76.5939   -4.9111  -31.2575 H      1 LIG       0.11500
     12 H2        -78.4757   -6.2905  -30.4234 H      1 LIG       0.11500
     13 H3        -72.8872   -6.7425  -25.9263 H      1 LIG       0.11500
     14 H4        -74.7695   -8.1208  -25.0911 H      1 LIG       0.11500
     15 H5        -74.4828   -4.7961  -29.9977 H      1 LIG       0.11500
     16 H6        -78.2529   -7.5594  -28.3256 H      1 LIG       0.11500
     17 H7        -73.1103   -5.4747  -28.0240 H      1 LIG       0.11500
     18 H8        -76.8812   -8.2366  -26.3513 H      1 LIG       0.11500
@<TRIPOS>BOND
      1       1       2 ar
      2       1       5 ar
      3       2       6 ar
      4       3       4 ar
      5       3       7 ar
      6       4       8 ar
      7       5       9 ar
      8       6      10 ar
      9       7       9 ar
     10       8      10 ar
     11       9      10 ar
     12       1      11 1
     13       2      12 1
     14       3      13 1
     15       4      14 1
     16       5      15 1
     17       6      16 1
     18       7      17 1
     19       8      18 1
@<TRIPOS>ALT_TYPE
CGenFF_4.0_ALT_TYPE_SET
CGenFF_4.0 1 CG2R61 2 CG2R61 3 CG2R61 4 CG2R61 5 CG2R61 6 CG2R61 7 CG2R61 8 CG2R61 9 CG2R61 10 CG2R61 11 HGR61 12 HGR61 13 HGR61 14 HGR61 15 HGR61 16 HGR61 17 HGR61 18 HGR61
@<TRIPOS>MOLECULE
naphtalene
 18 19 0 0 0
****
USER_CHARGES
INVALID_CHARGES
Pose:  51 Cluster:  51 Fr_nu: 204283 TotEn:    -8.71
@<TRIPOS>ATOM
      1 C1        -54.9604    3.0855  -45.7580 C.ar   1 LIG      -0.11500
      2 C2        -55.1735    3.9891  -44.7212 C.ar   1 LIG      -0.11500
      3 C3        -50.3944    2.4013  -44.2229 C.ar   1 LIG      -0.11500
      4 C4        -50.6076    3.3050  -43.1862 C.ar   1 LIG      -0.11500
      5 C5        -53.7200    2.4621  -45.8973 C.ar   1 LIG      -0.11700
      6 C6        -54.1472    4.2728  -43.8198 C.ar   1 LIG      -0.11700
      7 C7        -51.4208    2.1175  -45.1244 C.ar   1 LIG      -0.11700
      8 C8        -51.8479    3.9284  -43.0468 C.ar   1 LIG      -0.11700
      9 C9        -52.6756    2.7358  -44.9992 C.ar   1 LIG       0.00400
     10 C10       -52.8923    3.6547  -43.9449 C.ar   1 LIG       0.00400
     11 H1        -55.7595    2.8654  -46.4597 H      1 LIG       0.11500
     12 H2        -56.1395    4.4736  -44.6134 H      1 LIG       0.11500
     13 H3        -49.4284    1.9162  -44.3312 H      1 LIG       0.11500
     14 H4        -49.8076    3.5257  -42.4856 H      1 LIG       0.11500
     15 H5        -53.5758    1.7595  -46.7155 H      1 LIG       0.11500
     16 H6        -54.3363    4.9820  -43.0166 H      1 LIG       0.11500
     17 H7        -51.2318    1.4077  -45.9269 H      1 LIG       0.11500
     18 H8        -51.9921    4.6317  -42.2291 H      1 LIG       0.11500
@<TRIPOS>BOND
      1       1       2 ar
      2       1       5 ar
      3       2       6 ar
      4       3       4 ar
      5       3       7 ar
      6       4       8 ar
      7       5       9 ar
      8       6      10 ar
      9       7       9 ar
     10       8      10 ar
     11       9      10 ar
     12       1      11 1
     13       2      12 1
     14       3      13 1
     15       4      14 1
     16       5      15 1
     17       6      16 1
     18       7      17 1
     19       8      18 1
@<TRIPOS>ALT_TYPE
CGenFF_4.0_ALT_TYPE_SET
CGenFF_4.0 1 CG2R61 2 CG2R61 3 CG2R61 4 CG2R61 5 CG2R61 6 CG2R61 7 CG2R61 8 CG2R61 9 CG2R61 10 CG2R61 11 HGR61 12 HGR61 13 HGR61 14 HGR61 15 HGR61 16 HGR61 17 HGR61 18 HGR61
@<TRIPOS>MOLECULE
naphtalene
 18 19 0 0 0
****
USER_CHARGES
INVALID_CHARGES
Pose:  52 Cluster:  52 Fr_nu:  75542 TotEn:    -8.56
@<TRIPOS>ATOM
      1 C1        -68.1003  -21.0006  -56.0580 C.ar   1 LIG      -0.11500
      2 C2        -68.8463  -21.7614  -56.9532 C.ar   1 LIG      -0.11500
      3 C3        -69.9944  -23.5119  -52.3460 C.ar   1 LIG      -0.11500
      4 C4        -70.7404  -24.2726  -53.2414 C.ar   1 LIG      -0.11500
      5 C5        -68.1960  -21.2421  -54.6872 C.ar   1 LIG      -0.11700
      6 C6        -69.6908  -22.7666  -56.4814 C.ar   1 LIG      -0.11700
      7 C7        -69.1498  -22.5067  -52.8180 C.ar   1 LIG      -0.11700
      8 C8        -70.6447  -24.0312  -54.6122 C.ar   1 LIG      -0.11700
      9 C9        -69.0411  -22.2499  -54.1944 C.ar   1 LIG       0.00400
     10 C10       -69.7997  -23.0234  -55.1049 C.ar   1 LIG       0.00400
     11 H1        -67.4434  -20.2178  -56.4259 H      1 LIG       0.11500
     12 H2        -68.7708  -21.5728  -58.0202 H      1 LIG       0.11500
     13 H3        -70.0693  -23.7002  -51.2787 H      1 LIG       0.11500
     14 H4        -71.3981  -25.0543  -52.8728 H      1 LIG       0.11500
     15 H5        -67.6040  -20.6348  -54.0056 H      1 LIG       0.11500
     16 H6        -70.2642  -23.3493  -57.1993 H      1 LIG       0.11500
     17 H7        -68.5759  -21.9247  -52.0999 H      1 LIG       0.11500
     18 H8        -71.2373  -24.6379  -55.2939 H      1 LIG       0.11500
@<TRIPOS>BOND
      1       1       2 ar
      2       1       5 ar
      3       2       6 ar
      4       3       4 ar
      5       3       7 ar
      6       4       8 ar
      7       5       9 ar
      8       6      10 ar
      9       7       9 ar
     10       8      10 ar
     11       9      10 ar
     12       1      11 1
     13       2      12 1
     14       3      13 1
     15       4      14 1
     16       5      15 1
     17       6      16 1
     18       7      17 1
     19       8      18 1
@<TRIPOS>ALT_TYPE
CGenFF_4.0_ALT_TYPE_SET
CGenFF_4.0 1 CG2R61 2 CG2R61 3 CG2R61 4 CG2R61 5 CG2R61 6 CG2R61 7 CG2R61 8 CG2R61 9 CG2R61 10 CG2R61 11 HGR61 12 HGR61 13 HGR61 14 HGR61 15 HGR61 16 HGR61 17 HGR61 18 HGR61
@<TRIPOS>MOLECULE
naphtalene
 18 19 0 0 0
****
USER_CHARGES
INVALID_CHARGES
Pose:  53 Cluster:  53 Fr_nu: 288288 TotEn:    -8.51
@<TRIPOS>ATOM
      1 C1        -55.7834  -22.8097  -33.4984 C.ar   1 LIG      -0.11500
      2 C2        -54.6018  -22.4552  -34.1425 C.ar   1 LIG      -0.11500
      3 C3        -58.3291  -21.4224  -37.4058 C.ar   1 LIG      -0.11500
      4 C4        -57.1473  -21.0680  -38.0498 C.ar   1 LIG      -0.11500
      5 C5        -57.0085  -22.6432  -34.1450 C.ar   1 LIG      -0.11700
      6 C6        -54.6404  -21.9330  -35.4355 C.ar   1 LIG      -0.11700
      7 C7        -58.2904  -21.9447  -36.1126 C.ar   1 LIG      -0.11700
      8 C8        -55.9223  -21.2343  -37.4032 C.ar   1 LIG      -0.11700
      9 C9        -57.0662  -22.1190  -35.4467 C.ar   1 LIG       0.00400
     10 C10       -55.8645  -21.7585  -36.1015 C.ar   1 LIG       0.00400
     11 H1        -55.7528  -23.2156  -32.4915 H      1 LIG       0.11500
     12 H2        -53.6486  -22.5854  -33.6382 H      1 LIG       0.11500
     13 H3        -59.2828  -21.2925  -37.9096 H      1 LIG       0.11500
     14 H4        -57.1787  -20.6607  -39.0561 H      1 LIG       0.11500
     15 H5        -57.9196  -22.9267  -33.6222 H      1 LIG       0.11500
     16 H6        -53.7043  -21.6632  -35.9201 H      1 LIG       0.11500
     17 H7        -59.2265  -22.2152  -35.6286 H      1 LIG       0.11500
     18 H8        -55.0110  -20.9502  -37.9256 H      1 LIG       0.11500
@<TRIPOS>BOND
      1       1       2 ar
      2       1       5 ar
      3       2       6 ar
      4       3       4 ar
      5       3       7 ar
      6       4       8 ar
      7       5       9 ar
      8       6      10 ar
      9       7       9 ar
     10       8      10 ar
     11       9      10 ar
     12       1      11 1
     13       2      12 1
     14       3      13 1
     15       4      14 1
     16       5      15 1
     17       6      16 1
     18       7      17 1
     19       8      18 1
@<TRIPOS>ALT_TYPE
CGenFF_4.0_ALT_TYPE_SET
CGenFF_4.0 1 CG2R61 2 CG2R61 3 CG2R61 4 CG2R61 5 CG2R61 6 CG2R61 7 CG2R61 8 CG2R61 9 CG2R61 10 CG2R61 11 HGR61 12 HGR61 13 HGR61 14 HGR61 15 HGR61 16 HGR61 17 HGR61 18 HGR61
@<TRIPOS>MOLECULE
naphtalene
 18 19 0 0 0
****
USER_CHARGES
INVALID_CHARGES
Pose:  54 Cluster:  54 Fr_nu:  20236 TotEn:    -8.50
@<TRIPOS>ATOM
      1 C1        -60.5704  -26.1206  -27.8182 C.ar   1 LIG      -0.11500
      2 C2        -59.3165  -25.7616  -27.3328 C.ar   1 LIG      -0.11500
      3 C3        -62.3896  -21.8904  -26.2471 C.ar   1 LIG      -0.11500
      4 C4        -61.1357  -21.5315  -25.7617 C.ar   1 LIG      -0.11500
      5 C5        -61.6514  -25.2507  -27.6719 C.ar   1 LIG      -0.11700
      6 C6        -59.1386  -24.5315  -26.6993 C.ar   1 LIG      -0.11700
      7 C7        -62.5675  -23.1206  -26.8807 C.ar   1 LIG      -0.11700
      8 C8        -60.0547  -22.4013  -25.9079 C.ar   1 LIG      -0.11700
      9 C9        -61.4906  -24.0085  -27.0367 C.ar   1 LIG       0.00400
     10 C10       -60.2155  -23.6435  -26.5431 C.ar   1 LIG       0.00400
     11 H1        -60.7085  -27.0786  -28.3109 H      1 LIG       0.11500
     12 H2        -58.4756  -26.4393  -27.4475 H      1 LIG       0.11500
     13 H3        -63.2311  -21.2128  -26.1328 H      1 LIG       0.11500
     14 H4        -60.9986  -20.5740  -25.2678 H      1 LIG       0.11500
     15 H5        -62.6226  -25.5524  -28.0586 H      1 LIG       0.11500
     16 H6        -58.1495  -24.2713  -26.3280 H      1 LIG       0.11500
     17 H7        -63.5564  -23.3802  -27.2526 H      1 LIG       0.11500
     18 H8        -59.0834  -22.1001  -25.5205 H      1 LIG       0.11500
@<TRIPOS>BOND
      1       1       2 ar
      2       1       5 ar
      3       2       6 ar
      4       3       4 ar
      5       3       7 ar
      6       4       8 ar
      7       5       9 ar
      8       6      10 ar
      9       7       9 ar
     10       8      10 ar
     11       9      10 ar
     12       1      11 1
     13       2      12 1
     14       3      13 1
     15       4      14 1
     16       5      15 1
     17       6      16 1
     18       7      17 1
     19       8      18 1
@<TRIPOS>ALT_TYPE
CGenFF_4.0_ALT_TYPE_SET
CGenFF_4.0 1 CG2R61 2 CG2R61 3 CG2R61 4 CG2R61 5 CG2R61 6 CG2R61 7 CG2R61 8 CG2R61 9 CG2R61 10 CG2R61 11 HGR61 12 HGR61 13 HGR61 14 HGR61 15 HGR61 16 HGR61 17 HGR61 18 HGR61
@<TRIPOS>MOLECULE
naphtalene
 18 19 0 0 0
****
USER_CHARGES
INVALID_CHARGES
Pose:  55 Cluster:  55 Fr_nu: 432099 TotEn:    -8.42
@<TRIPOS>ATOM
      1 C1        -58.6849  -21.0915  -41.0108 C.ar   1 LIG      -0.11500
      2 C2        -59.6988  -20.7620  -40.1162 C.ar   1 LIG      -0.11500
      3 C3        -55.7107  -22.0578  -37.2834 C.ar   1 LIG      -0.11500
      4 C4        -56.7247  -21.7283  -36.3889 C.ar   1 LIG      -0.11500
      5 C5        -57.4377  -21.4967  -40.5345 C.ar   1 LIG      -0.11700
      6 C6        -59.4696  -20.8365  -38.7421 C.ar   1 LIG      -0.11700
      7 C7        -55.9400  -21.9834  -38.6576 C.ar   1 LIG      -0.11700
      8 C8        -57.9719  -21.3230  -36.8651 C.ar   1 LIG      -0.11700
      9 C9        -57.1892  -21.5774  -39.1546 C.ar   1 LIG       0.00400
     10 C10       -58.2204  -21.2423  -38.2450 C.ar   1 LIG       0.00400
     11 H1        -58.8637  -21.0328  -42.0804 H      1 LIG       0.11500
     12 H2        -60.6695  -20.4469  -40.4880 H      1 LIG       0.11500
     13 H3        -54.7397  -22.3732  -36.9122 H      1 LIG       0.11500
     14 H4        -56.5449  -21.7859  -35.3194 H      1 LIG       0.11500
     15 H5        -56.6597  -21.7491  -41.2521 H      1 LIG       0.11500
     16 H6        -60.2768  -20.5748  -38.0611 H      1 LIG       0.11500
     17 H7        -55.1329  -22.2459  -39.3384 H      1 LIG       0.11500
     18 H8        -58.7499  -21.0699  -36.1476 H      1 LIG       0.11500
@<TRIPOS>BOND
      1       1       2 ar
      2       1       5 ar
      3       2       6 ar
      4       3       4 ar
      5       3       7 ar
      6       4       8 ar
      7       5       9 ar
      8       6      10 ar
      9       7       9 ar
     10       8      10 ar
     11       9      10 ar
     12       1      11 1
     13       2      12 1
     14       3      13 1
     15       4      14 1
     16       5      15 1
     17       6      16 1
     18       7      17 1
     19       8      18 1
@<TRIPOS>ALT_TYPE
CGenFF_4.0_ALT_TYPE_SET
CGenFF_4.0 1 CG2R61 2 CG2R61 3 CG2R61 4 CG2R61 5 CG2R61 6 CG2R61 7 CG2R61 8 CG2R61 9 CG2R61 10 CG2R61 11 HGR61 12 HGR61 13 HGR61 14 HGR61 15 HGR61 16 HGR61 17 HGR61 18 HGR61
# TRIPOS MOL2 file generated by SEED

@<TRIPOS>MOLECULE
pyrazole
 9 9 0 0 0
****
USER_CHARGES
INVALID_CHARGES
Pose:   1 Cluster:   1 Fr_nu: 155786 TotEn:   -20.39
@<TRIPOS>ATOM
      1 C1        -65.7450   -8.5205  -46.1774 C.2    1 LIG      -0.25100
      2 C2        -66.8405   -8.4452  -45.2965 C.2    1 LIG       0.13200
      3 C3        -64.6548   -8.6782  -45.3570 C.2    1 LIG      -0.03800
      4 N1        -66.4792   -8.5468  -44.0146 N.2    1 LIG      -0.57800
      5 N2        -65.1446   -8.6878  -44.0840 N.pl3  1 LIG      -0.05900
      6 H1        -65.7448   -8.4686  -47.2562 H      1 LIG       0.15700
      7 H2        -67.8870   -8.3198  -45.5351 H      1 LIG       0.15600
      8 H3        -63.5984   -8.7799  -45.5596 H      1 LIG       0.15900
      9 H4        -64.6271   -8.7842  -43.2194 H      1 LIG       0.32200
@<TRIPOS>BOND
      1       1       2 1
      2       1       3 2
      3       2       4 2
      4       3       5 1
      5       4       5 1
      6       1       6 1
      7       2       7 1
      8       3       8 1
      9       5       9 1
@<TRIPOS>ALT_TYPE
CGenFF_4.0_ALT_TYPE_SET
CGenFF_4.0 1 CG2R51 2 CG2R52 3 CG2R51 4 NG2R50 5 NG2R51 6 HGR51 7 HGR52 8 HGR52 9 HGP1
@<TRIPOS>MOLECULE
pyrazole
 9 9 0 0 0
****
USER_CHARGES
INVALID_CHARGES
Pose:   2 Cluster:   2 Fr_nu: 7783444 TotEn:   -19.98
@<TRIPOS>ATOM
      1 C1        -49.4081   -6.9145  -26.5833 C.2    1 LIG      -0.25100
      2 C2        -48.2856   -7.4728  -27.2235 C.2    1 LIG       0.13200
      3 C3        -50.3476   -6.7965  -27.5783 C.2    1 LIG      -0.03800
      4 N1        -48.4912   -7.6944  -28.5245 N.2    1 LIG      -0.57800
      5 N2        -49.7538   -7.2732  -28.7099 N.pl3  1 LIG      -0.05900
      6 H1        -49.5215   -6.6368  -25.5458 H      1 LIG       0.15700
      7 H2        -47.3260   -7.7271  -26.7964 H      1 LIG       0.15600
      8 H3        -51.3613   -6.4227  -27.5834 H      1 LIG       0.15900
      9 H4        -50.1494   -7.3384  -29.6395 H      1 LIG       0.32200
@<TRIPOS>BOND
      1       1       2 1
      2       1       3 2
      3       2       4 2
      4       3       5 1
      5       4       5 1
      6       1       6 1
      7       2       7 1
      8       3       8 1
      9       5       9 1
@<TRIPOS>ALT_TYPE
CGenFF_4.0_ALT_TYPE_SET
CGenFF_4.0 1 CG2R51 2 CG2R52 3 CG2R51 4 NG2R50 5 NG2R51 6 HGR51 7 HGR52 8 HGR52 9 HGP1
@<TRIPOS>MOLECULE
pyrazole
 9 9 0 0 0
****
USER_CHARGES
INVALID_CHARGES
Pose:   3 Cluster:   3 Fr_nu: 7436753 TotEn:   -17.84
@<TRIPOS>ATOM
      1 C1        -80.1712  -27.2517  -54.9418 C.2    1 LIG      -0.25100
      2 C2        -79.8274  -26.3072  -55.9275 C.2    1 LIG       0.13200
      3 C3        -81.5056  -27.0294  -54.7039 C.2    1 LIG      -0.03800
      4 N1        -80.8601  -25.5421  -56.2910 N.2    1 LIG      -0.57800
      5 N2        -81.8660  -26.0055  -55.5298 N.pl3  1 LIG      -0.05900
      6 H1        -79.5410  -27.9909  -54.4698 H      1 LIG       0.15700
      7 H2        -78.8672  -26.1442  -56.3957 H      1 LIG       0.15600
      8 H3        -82.2145  -27.4955  -54.0349 H      1 LIG       0.15900
      9 H4        -82.7767  -25.5735  -55.6238 H      1 LIG       0.32200
@<TRIPOS>BOND
      1       1       2 1
      2       1       3 2
      3       2       4 2
      4       3       5 1
      5       4       5 1
      6       1       6 1
      7       2       7 1
      8       3       8 1
      9       5       9 1
@<TRIPOS>ALT_TYPE
CGenFF_4.0_ALT_TYPE_SET
CGenFF_4.0 1 CG2R51 2 CG2R52 3 CG2R51 4 NG2R50 5 NG2R51 6 HGR51 7 HGR52 8 HGR52 9 HGP1
@<TRIPOS>MOLECULE
pyrazole
 9 9 0 0 0
****
USER_CHARGES
INVALID_CHARGES
Pose:   4 Cluster:   4 Fr_nu: 253424 TotEn:   -16.84
@<TRIPOS>ATOM
      1 C1        -66.0484   -8.2360  -44.7457 C.2    1 LIG      -0.25100
      2 C2        -67.4388   -8.4442  -44.6737 C.2    1 LIG       0.13200
      3 C3        -65.7405   -8.4288  -46.0703 C.2    1 LIG      -0.03800
      4 N1        -67.9771   -8.7459  -45.8582 N.2    1 LIG      -0.57800
      5 N2        -66.9195   -8.7286  -46.6872 N.pl3  1 LIG      -0.05900
      6 H1        -65.3644   -7.9811  -43.9497 H      1 LIG       0.15700
      7 H2        -68.0822   -8.3891  -43.8072 H      1 LIG       0.15600
      8 H3        -64.8096   -8.3829  -46.6168 H      1 LIG       0.15900
      9 H4        -67.0745   -8.9337  -47.6663 H      1 LIG       0.32200
@<TRIPOS>BOND
      1       1       2 1
      2       1       3 2
      3       2       4 2
      4       3       5 1
      5       4       5 1
      6       1       6 1
      7       2       7 1
      8       3       8 1
      9       5       9 1
@<TRIPOS>ALT_TYPE
CGenFF_4.0_ALT_TYPE_SET
CGenFF_4.0 1 CG2R51 2 CG2R52 3 CG2R51 4 NG2R50 5 NG2R51 6 HGR51 7 HGR52 8 HGR52 9 HGP1
@<TRIPOS>MOLECULE
pyrazole
 9 9 0 0 0
****
USER_CHARGES
INVALID_CHARGES
Pose:   5 Cluster:   5 Fr_nu: 630199 TotEn:   -16.44
@<TRIPOS>ATOM
      1 C1        -61.1264  -22.7727  -26.3047 C.2    1 LIG      -0.25100
      2 C2        -59.7600  -22.5245  -26.0738 C.2    1 LIG       0.13200
      3 C3        -61.7437  -21.5769  -26.0299 C.2    1 LIG      -0.03800
      4 N1        -59.5227  -21.2697  -25.6827 N.2    1 LIG      -0.57800
      5 N2        -60.7482  -20.7185  -25.6657 N.pl3  1 LIG      -0.05900
      6 H1        -61.5984  -23.6893  -26.6260 H      1 LIG       0.15700
      7 H2        -58.9273  -23.2060  -26.1738 H      1 LIG       0.15600
      8 H3        -62.7784  -21.2671  -26.0578 H      1 LIG       0.15900
      9 H4        -60.8334  -19.7475  -25.3925 H      1 LIG       0.32200
@<TRIPOS>BOND
      1       1       2 1
      2       1       3 2
      3       2       4 2
      4       3       5 1
      5       4       5 1
      6       1       6 1
      7       2       7 1
      8       3       8 1
      9       5       9 1
@<TRIPOS>ALT_TYPE
CGenFF_4.0_ALT_TYPE_SET
CGenFF_4.0 1 CG2R51 2 CG2R52 3 CG2R51 4 NG2R50 5 NG2R51 6 HGR51 7 HGR52 8 HGR52 9 HGP1
@<TRIPOS>MOLECULE
pyrazole
 9 9 0 0 0
****
USER_CHARGES
INVALID_CHARGES
Pose:   6 Cluster:   6 Fr_nu: 557728 TotEn:   -15.92
@<TRIPOS>ATOM
      1 C1        -67.5126   -7.5600  -47.7627 C.2    1 LIG      -0.25100
      2 C2        -67.8630   -7.7078  -46.4072 C.2    1 LIG       0.13200
      3 C3        -66.2939   -8.1837  -47.8722 C.2    1 LIG      -0.03800
      4 N1        -66.9415   -8.3734  -45.7060 N.2    1 LIG      -0.57800
      5 N2        -65.9999   -8.6495  -46.6244 N.pl3  1 LIG      -0.05900
      6 H1        -68.0658   -7.0707  -48.5507 H      1 LIG       0.15700
      7 H2        -68.7513   -7.3578  -45.9010 H      1 LIG       0.15600
      8 H3        -65.6234   -8.3327  -48.7062 H      1 LIG       0.15900
      9 H4        -65.1772   -9.1599  -46.3290 H      1 LIG       0.32200
@<TRIPOS>BOND
      1       1       2 1
      2       1       3 2
      3       2       4 2
      4       3       5 1
      5       4       5 1
      6       1       6 1
      7       2       7 1
      8       3       8 1
      9       5       9 1
@<TRIPOS>ALT_TYPE
CGenFF_4.0_ALT_TYPE_SET
CGenFF_4.0 1 CG2R51 2 CG2R52 3 CG2R51 4 NG2R50 5 NG2R51 6 HGR51 7 HGR52 8 HGR52 9 HGP1
@<TRIPOS>MOLECULE
pyrazole
 9 9 0 0 0
****
USER_CHARGES
INVALID_CHARGES
Pose:   7 Cluster:   7 Fr_nu: 5697000 TotEn:   -15.89
@<TRIPOS>ATOM
      1 C1        -80.0990  -26.8963  -54.9200 C.2    1 LIG      -0.25100
      2 C2        -80.4455  -26.7837  -53.5602 C.2    1 LIG       0.13200
      3 C3        -81.2362  -26.5268  -55.5958 C.2    1 LIG      -0.03800
      4 N1        -81.7042  -26.3746  -53.3810 N.2    1 LIG      -0.57800
      5 N2        -82.1587  -26.2267  -54.6371 N.pl3  1 LIG      -0.05900
      6 H1        -79.1569  -27.2017  -55.3508 H      1 LIG       0.15700
      7 H2        -79.8334  -26.9833  -52.6923 H      1 LIG       0.15600
      8 H3        -81.4676  -26.4543  -56.6487 H      1 LIG       0.15900
      9 H4        -83.1138  -25.9180  -54.7681 H      1 LIG       0.32200
@<TRIPOS>BOND
      1       1       2 1
      2       1       3 2
      3       2       4 2
      4       3       5 1
      5       4       5 1
      6       1       6 1
      7       2       7 1
      8       3       8 1
      9       5       9 1
@<TRIPOS>ALT_TYPE
CGenFF_4.0_ALT_TYPE_SET
CGenFF_4.0 1 CG2R51 2 CG2R52 3 CG2R51 4 NG2R50 5 NG2R51 6 HGR51 7 HGR52 8 HGR52 9 HGP1
@<TRIPOS>MOLECULE
pyrazole
 9 9 0 0 0
****
USER_CHARGES
INVALID_CHARGES
Pose:   8 Cluster:   8 Fr_nu: 556528 TotEn:   -15.77
@<TRIPOS>ATOM
      1 C1        -66.0954   -8.4317  -46.7016 C.2    1 LIG      -0.25100
      2 C2        -67.1197   -8.5405  -45.7421 C.2    1 LIG       0.13200
      3 C3        -66.7573   -8.2464  -47.8908 C.2    1 LIG      -0.03800
      4 N1        -68.3395   -8.4332  -46.2754 N.2    1 LIG      -0.57800
      5 N2        -68.0861   -8.2548  -47.5831 N.pl3  1 LIG      -0.05900
      6 H1        -65.0268   -8.4799  -46.5529 H      1 LIG       0.15700
      7 H2        -67.0282   -8.6942  -44.6763 H      1 LIG       0.15600
      8 H3        -66.4104   -8.1147  -48.9055 H      1 LIG       0.15900
      9 H4        -68.8710   -8.1469  -48.2132 H      1 LIG       0.32200
@<TRIPOS>BOND
      1       1       2 1
      2       1       3 2
      3       2       4 2
      4       3       5 1
      5       4       5 1
      6       1       6 1
      7       2       7 1
      8       3       8 1
      9       5       9 1
@<TRIPOS>ALT_TYPE
CGenFF_4.0_ALT_TYPE_SET
CGenFF_4.0 1 CG2R51 2 CG2R52 3 CG2R51 4 NG2R50 5 NG2R51 6 HGR51 7 HGR52 8 HGR52 9 HGP1
@<TRIPOS>MOLECULE
pyrazole
 9 9 0 0 0
****
USER_CHARGES
INVALID_CHARGES
Pose:   9 Cluster:   9 Fr_nu: 429102 TotEn:   -15.37
@<TRIPOS>ATOM
      1 C1        -65.7041   -8.5619  -45.3529 C.2    1 LIG      -0.25100
      2 C2        -66.9593   -8.5300  -45.9895 C.2    1 LIG       0.13200
      3 C3        -65.9690   -8.2050  -44.0533 C.2    1 LIG      -0.03800
      4 N1        -67.9482   -8.1807  -45.1624 N.2    1 LIG      -0.57800
      5 N2        -67.3146   -7.9898  -43.9927 N.pl3  1 LIG      -0.05900
      6 H1        -64.7417   -8.8095  -45.7759 H      1 LIG       0.15700
      7 H2        -67.1947   -8.7463  -47.0217 H      1 LIG       0.15600
      8 H3        -65.3354   -8.0852  -43.1864 H      1 LIG       0.15900
      9 H4        -67.8640   -7.7101  -43.1899 H      1 LIG       0.32200
@<TRIPOS>BOND
      1       1       2 1
      2       1       3 2
      3       2       4 2
      4       3       5 1
      5       4       5 1
      6       1       6 1
      7       2       7 1
      8       3       8 1
      9       5       9 1
@<TRIPOS>ALT_TYPE
CGenFF_4.0_ALT_TYPE_SET
CGenFF_4.0 1 CG2R51 2 CG2R52 3 CG2R51 4 NG2R50 5 NG2R51 6 HGR51 7 HGR52 8 HGR52 9 HGP1
@<TRIPOS>MOLECULE
pyrazole
 9 9 0 0 0
****
USER_CHARGES
INVALID_CHARGES
Pose:  10 Cluster:  10 Fr_nu: 207786 TotEn:   -15.37
@<TRIPOS>ATOM
      1 C1        -66.8839   -8.2059  -47.4280 C.2    1 LIG      -0.25100
      2 C2        -67.2621   -8.6167  -46.1357 C.2    1 LIG       0.13200
      3 C3        -67.7443   -7.1778  -47.7269 C.2    1 LIG      -0.03800
      4 N1        -68.2830   -7.9075  -45.6472 N.2    1 LIG      -0.57800
      5 N2        -68.5537   -7.0405  -46.6377 N.pl3  1 LIG      -0.05900
      6 H1        -66.0975   -8.5988  -48.0554 H      1 LIG       0.15700
      7 H2        -66.8366   -9.4038  -45.5297 H      1 LIG       0.15600
      8 H3        -67.8526   -6.5474  -48.5977 H      1 LIG       0.15900
      9 H4        -69.3094   -6.3803  -46.5038 H      1 LIG       0.32200
@<TRIPOS>BOND
      1       1       2 1
      2       1       3 2
      3       2       4 2
      4       3       5 1
      5       4       5 1
      6       1       6 1
      7       2       7 1
      8       3       8 1
      9       5       9 1
@<TRIPOS>ALT_TYPE
CGenFF_4.0_ALT_TYPE_SET
CGenFF_4.0 1 CG2R51 2 CG2R52 3 CG2R51 4 NG2R50 5 NG2R51 6 HGR51 7 HGR52 8 HGR52 9 HGP1
@<TRIPOS>MOLECULE
pyrazole
 9 9 0 0 0
****
USER_CHARGES
INVALID_CHARGES
Pose:  11 Cluster:  11 Fr_nu: 203505 TotEn:   -14.40
@<TRIPOS>ATOM
      1 C1        -68.0955   -7.3831  -46.9779 C.2    1 LIG      -0.25100
      2 C2        -67.8778   -8.5355  -46.1993 C.2    1 LIG       0.13200
      3 C3        -67.4131   -7.6235  -48.1454 C.2    1 LIG      -0.03800
      4 N1        -67.1168   -9.4409  -46.8199 N.2    1 LIG      -0.57800
      5 N2        -66.8503   -8.8576  -48.0009 N.pl3  1 LIG      -0.05900
      6 H1        -68.6674   -6.5015  -46.7289 H      1 LIG       0.15700
      7 H2        -68.2416   -8.7532  -45.2053 H      1 LIG       0.15600
      8 H3        -67.2783   -7.0399  -49.0446 H      1 LIG       0.15900
      9 H4        -66.2734   -9.3595  -48.6642 H      1 LIG       0.32200
@<TRIPOS>BOND
      1       1       2 1
      2       1       3 2
      3       2       4 2
      4       3       5 1
      5       4       5 1
      6       1       6 1
      7       2       7 1
      8       3       8 1
      9       5       9 1
@<TRIPOS>ALT_TYPE
CGenFF_4.0_ALT_TYPE_SET
CGenFF_4.0 1 CG2R51 2 CG2R52 3 CG2R51 4 NG2R50 5 NG2R51 6 HGR51 7 HGR52 8 HGR52 9 HGP1
@<TRIPOS>MOLECULE
pyrazole
 9 9 0 0 0
****
USER_CHARGES
INVALID_CHARGES
Pose:  12 Cluster:  12 Fr_nu: 4816277 TotEn:   -14.00
@<TRIPOS>ATOM
      1 C1        -59.3792  -21.8166  -38.7971 C.2    1 LIG      -0.25100
      2 C2        -59.2437  -20.4273  -38.6150 C.2    1 LIG       0.13200
      3 C3        -60.1743  -21.9410  -39.9102 C.2    1 LIG      -0.03800
      4 N1        -59.8998  -19.7197  -39.5384 N.2    1 LIG      -0.57800
      5 N2        -60.4554  -20.6681  -40.3117 N.pl3  1 LIG      -0.05900
      6 H1        -58.9592  -22.6165  -38.2054 H      1 LIG       0.15700
      7 H2        -58.6944  -19.9009  -37.8475 H      1 LIG       0.15600
      8 H3        -60.5587  -22.8011  -40.4393 H      1 LIG       0.15900
      9 H4        -61.0188  -20.3748  -41.0999 H      1 LIG       0.32200
@<TRIPOS>BOND
      1       1       2 1
      2       1       3 2
      3       2       4 2
      4       3       5 1
      5       4       5 1
      6       1       6 1
      7       2       7 1
      8       3       8 1
      9       5       9 1
@<TRIPOS>ALT_TYPE
CGenFF_4.0_ALT_TYPE_SET
CGenFF_4.0 1 CG2R51 2 CG2R52 3 CG2R51 4 NG2R50 5 NG2R51 6 HGR51 7 HGR52 8 HGR52 9 HGP1
@<TRIPOS>MOLECULE
pyrazole
 9 9 0 0 0
****
USER_CHARGES
INVALID_CHARGES
Pose:  13 Cluster:  13 Fr_nu: 203607 TotEn:   -13.77
@<TRIPOS>ATOM
      1 C1        -66.4817   -7.8718  -47.1669 C.2    1 LIG      -0.25100
      2 C2        -66.6785   -9.2241  -46.8288 C.2    1 LIG       0.13200
      3 C3        -67.4131   -7.6235  -48.1454 C.2    1 LIG      -0.03800
      4 N1        -67.6581   -9.7949  -47.5349 N.2    1 LIG      -0.57800
      5 N2        -68.0852   -8.7964  -48.3265 N.pl3  1 LIG      -0.05900
      6 H1        -65.7658   -7.1739  -46.7586 H      1 LIG       0.15700
      7 H2        -66.1486   -9.8177  -46.0976 H      1 LIG       0.15600
      8 H3        -67.6511   -6.7386  -48.7178 H      1 LIG       0.15900
      9 H4        -68.8418   -8.9863  -48.9718 H      1 LIG       0.32200
@<TRIPOS>BOND
      1       1       2 1
      2       1       3 2
      3       2       4 2
      4       3       5 1
      5       4       5 1
      6       1       6 1
      7       2       7 1
      8       3       8 1
      9       5       9 1
@<TRIPOS>ALT_TYPE
CGenFF_4.0_ALT_TYPE_SET
CGenFF_4.0 1 CG2R51 2 CG2R52 3 CG2R51 4 NG2R50 5 NG2R51 6 HGR51 7 HGR52 8 HGR52 9 HGP1
@<TRIPOS>MOLECULE
pyrazole
 9 9 0 0 0
****
USER_CHARGES
INVALID_CHARGES
Pose:  14 Cluster:  14 Fr_nu: 8858768 TotEn:   -13.27
@<TRIPOS>ATOM
      1 C1        -80.6754  -27.4143  -53.5142 C.2    1 LIG      -0.25100
      2 C2        -79.5653  -26.8872  -54.2010 C.2    1 LIG       0.13200
      3 C3        -81.7512  -26.7291  -54.0236 C.2    1 LIG      -0.03800
      4 N1        -79.9046  -25.9404  -55.0797 N.2    1 LIG      -0.57800
      5 N2        -81.2401  -25.8670  -54.9488 N.pl3  1 LIG      -0.05900
      6 H1        -80.6941  -28.1837  -52.7565 H      1 LIG       0.15700
      7 H2        -78.5230  -27.1533  -54.0974 H      1 LIG       0.15600
      8 H3        -82.8102  -26.7745  -53.8141 H      1 LIG       0.15900
      9 H4        -81.7424  -25.2020  -55.5233 H      1 LIG       0.32200
@<TRIPOS>BOND
      1       1       2 1
      2       1       3 2
      3       2       4 2
      4       3       5 1
      5       4       5 1
      6       1       6 1
      7       2       7 1
      8       3       8 1
      9       5       9 1
@<TRIPOS>ALT_TYPE
CGenFF_4.0_ALT_TYPE_SET
CGenFF_4.0 1 CG2R51 2 CG2R52 3 CG2R51 4 NG2R50 5 NG2R51 6 HGR51 7 HGR52 8 HGR52 9 HGP1
@<TRIPOS>MOLECULE
pyrazole
 9 9 0 0 0
****
USER_CHARGES
INVALID_CHARGES
Pose:  15 Cluster:  15 Fr_nu: 9169355 TotEn:   -13.01
@<TRIPOS>ATOM
      1 C1        -52.1274   12.7019  -30.0113 C.2    1 LIG      -0.25100
      2 C2        -51.5030   11.4402  -30.0053 C.2    1 LIG       0.13200
      3 C3        -52.4543   12.9295  -28.6969 C.2    1 LIG      -0.03800
      4 N1        -51.4359   10.9039  -28.7839 N.2    1 LIG      -0.57800
      5 N2        -52.0222   11.8331  -28.0101 N.pl3  1 LIG      -0.05900
      6 H1        -52.3141   13.3558  -30.8503 H      1 LIG       0.15700
      7 H2        -51.0945   10.8889  -30.8402 H      1 LIG       0.15600
      8 H3        -52.9463   13.7531  -28.1999 H      1 LIG       0.15900
      9 H4        -52.0963   11.6525  -27.0168 H      1 LIG       0.32200
@<TRIPOS>BOND
      1       1       2 1
      2       1       3 2
      3       2       4 2
      4       3       5 1
      5       4       5 1
      6       1       6 1
      7       2       7 1
      8       3       8 1
      9       5       9 1
@<TRIPOS>ALT_TYPE
CGenFF_4.0_ALT_TYPE_SET
CGenFF_4.0 1 CG2R51 2 CG2R52 3 CG2R51 4 NG2R50 5 NG2R51 6 HGR51 7 HGR52 8 HGR52 9 HGP1
@<TRIPOS>MOLECULE
pyrazole
 9 9 0 0 0
****
USER_CHARGES
INVALID_CHARGES
Pose:  16 Cluster:  16 Fr_nu: 545897 TotEn:   -12.36
@<TRIPOS>ATOM
      1 C1        -67.2967   -8.2667  -46.9461 C.2    1 LIG      -0.25100
      2 C2        -67.8086   -8.3167  -45.6356 C.2    1 LIG       0.13200
      3 C3        -65.9331   -8.2841  -46.7829 C.2    1 LIG      -0.03800
      4 N1        -66.8484   -8.3627  -44.7084 N.2    1 LIG      -0.57800
      5 N2        -65.7194   -8.3417  -45.4370 N.pl3  1 LIG      -0.05900
      6 H1        -67.8394   -8.2246  -47.8788 H      1 LIG       0.15700
      7 H2        -68.8414   -8.3211  -45.3176 H      1 LIG       0.15600
      8 H3        -65.1140   -8.2588  -47.4871 H      1 LIG       0.15900
      9 H4        -64.8330   -8.3671  -44.9486 H      1 LIG       0.32200
@<TRIPOS>BOND
      1       1       2 1
      2       1       3 2
      3       2       4 2
      4       3       5 1
      5       4       5 1
      6       1       6 1
      7       2       7 1
      8       3       8 1
      9       5       9 1
@<TRIPOS>ALT_TYPE
CGenFF_4.0_ALT_TYPE_SET
CGenFF_4.0 1 CG2R51 2 CG2R52 3 CG2R51 4 NG2R50 5 NG2R51 6 HGR51 7 HGR52 8 HGR52 9 HGP1
@<TRIPOS>MOLECULE
pyrazole
 9 9 0 0 0
****
USER_CHARGES
INVALID_CHARGES
Pose:  17 Cluster:  17 Fr_nu: 4821659 TotEn:   -12.25
@<TRIPOS>ATOM
      1 C1        -83.6491    1.9665  -45.5786 C.2    1 LIG      -0.25100
      2 C2        -83.8808    1.5896  -44.2422 C.2    1 LIG       0.13200
      3 C3        -83.2924    0.7988  -46.2077 C.2    1 LIG      -0.03800
      4 N1        -83.6878    0.2846  -44.0336 N.2    1 LIG      -0.57800
      5 N2        -83.3310   -0.1689  -45.2473 N.pl3  1 LIG      -0.05900
      6 H1        -83.7297    2.9468  -46.0245 H      1 LIG       0.15700
      7 H2        -84.1818    2.2117  -43.4114 H      1 LIG       0.15600
      8 H3        -83.0184    0.5748  -47.2286 H      1 LIG       0.15900
      9 H4        -83.1249   -1.1548  -45.3492 H      1 LIG       0.32200
@<TRIPOS>BOND
      1       1       2 1
      2       1       3 2
      3       2       4 2
      4       3       5 1
      5       4       5 1
      6       1       6 1
      7       2       7 1
      8       3       8 1
      9       5       9 1
@<TRIPOS>ALT_TYPE
CGenFF_4.0_ALT_TYPE_SET
CGenFF_4.0 1 CG2R51 2 CG2R52 3 CG2R51 4 NG2R50 5 NG2R51 6 HGR51 7 HGR52 8 HGR52 9 HGP1
@<TRIPOS>MOLECULE
pyrazole
 9 9 0 0 0
****
USER_CHARGES
INVALID_CHARGES
Pose:  18 Cluster:  18 Fr_nu: 1782347 TotEn:   -10.90
@<TRIPOS>ATOM
      1 C1        -66.7387   -8.1559  -45.2904 C.2    1 LIG      -0.25100
      2 C2        -68.0122   -7.7683  -45.7483 C.2    1 LIG       0.13200
      3 C3        -66.7961   -7.9830  -43.9290 C.2    1 LIG      -0.03800
      4 N1        -68.8197   -7.3788  -44.7582 N.2    1 LIG      -0.57800
      5 N2        -68.0518   -7.5208  -43.6645 N.pl3  1 LIG      -0.05900
      6 H1        -65.8967   -8.5115  -45.8657 H      1 LIG       0.15700
      7 H2        -68.3855   -7.7529  -46.7623 H      1 LIG       0.15600
      8 H3        -66.0722   -8.1415  -43.1427 H      1 LIG       0.15900
      9 H4        -68.4495   -7.2809  -42.7650 H      1 LIG       0.32200
@<TRIPOS>BOND
      1       1       2 1
      2       1       3 2
      3       2       4 2
      4       3       5 1
      5       4       5 1
      6       1       6 1
      7       2       7 1
      8       3       8 1
      9       5       9 1
@<TRIPOS>ALT_TYPE
CGenFF_4.0_ALT_TYPE_SET
CGenFF_4.0 1 CG2R51 2 CG2R52 3 CG2R51 4 NG2R50 5 NG2R51 6 HGR51 7 HGR52 8 HGR52 9 HGP1
@<TRIPOS>MOLECULE
pyrazole
 9 9 0 0 0
****
USER_CHARGES
INVALID_CHARGES
Pose:  19 Cluster:  19 Fr_nu: 5066070 TotEn:   -10.23
@<TRIPOS>ATOM
      1 C1        -66.8426  -25.2084  -35.6365 C.2    1 LIG      -0.25100
      2 C2        -67.7179  -26.3001  -35.4823 C.2    1 LIG       0.13200
      3 C3        -67.6303  -24.1038  -35.4224 C.2    1 LIG      -0.03800
      4 N1        -68.9661  -25.9233  -35.1925 N.2    1 LIG      -0.57800
      5 N2        -68.8809  -24.5825  -35.1627 N.pl3  1 LIG      -0.05900
      6 H1        -65.7881  -25.2197  -35.8694 H      1 LIG       0.15700
      7 H2        -67.4984  -27.3546  -35.5695 H      1 LIG       0.15600
      8 H3        -67.4190  -23.0443  -35.4335 H      1 LIG       0.15900
      9 H4        -69.7196  -24.0531  -34.9598 H      1 LIG       0.32200
@<TRIPOS>BOND
      1       1       2 1
      2       1       3 2
      3       2       4 2
      4       3       5 1
      5       4       5 1
      6       1       6 1
      7       2       7 1
      8       3       8 1
      9       5       9 1
@<TRIPOS>ALT_TYPE
CGenFF_4.0_ALT_TYPE_SET
CGenFF_4.0 1 CG2R51 2 CG2R52 3 CG2R51 4 NG2R50 5 NG2R51 6 HGR51 7 HGR52 8 HGR52 9 HGP1
@<TRIPOS>MOLECULE
pyrazole
 9 9 0 0 0
****
USER_CHARGES
INVALID_CHARGES
Pose:  20 Cluster:  20 Fr_nu: 429214 TotEn:    -8.64
@<TRIPOS>ATOM
      1 C1        -66.8424   -8.3126  -45.1079 C.2    1 LIG      -0.25100
      2 C2        -66.0170   -8.5251  -46.2282 C.2    1 LIG       0.13200
      3 C3        -65.9690   -8.2050  -44.0533 C.2    1 LIG      -0.03800
      4 N1        -64.7189   -8.5512  -45.9148 N.2    1 LIG      -0.57800
      5 N2        -64.7220   -8.3535  -44.5855 N.pl3  1 LIG      -0.05900
      6 H1        -67.9197   -8.2458  -45.0693 H      1 LIG       0.15700
      7 H2        -66.3072   -8.6627  -47.2600 H      1 LIG       0.15600
      8 H3        -66.1192   -8.0422  -42.9958 H      1 LIG       0.15900
      9 H4        -63.8330   -8.3332  -44.1017 H      1 LIG       0.32200
@<TRIPOS>BOND
      1       1       2 1
      2       1       3 2
      3       2       4 2
      4       3       5 1
      5       4       5 1
      6       1       6 1
      7       2       7 1
      8       3       8 1
      9       5       9 1
@<TRIPOS>ALT_TYPE
CGenFF_4.0_ALT_TYPE_SET
CGenFF_4.0 1 CG2R51 2 CG2R52 3 CG2R51 4 NG2R50 5 NG2R51 6 HGR51 7 HGR52 8 HGR52 9 HGP1
@<TRIPOS>MOLECULE
pyrazole
 9 9 0 0 0
****
USER_CHARGES
INVALID_CHARGES
Pose:  21 Cluster:  21 Fr_nu: 203935 TotEn:    -8.24
@<TRIPOS>ATOM
      1 C1        -66.5876   -8.6317  -46.5110 C.2    1 LIG      -0.25100
      2 C2        -67.8305   -8.0105  -46.2850 C.2    1 LIG       0.13200
      3 C3        -66.2373   -8.2464  -47.7819 C.2    1 LIG      -0.03800
      4 N1        -68.2420   -7.2856  -47.3286 N.2    1 LIG      -0.57800
      5 N2        -67.2520   -7.4486  -48.2226 N.pl3  1 LIG      -0.05900
      6 H1        -66.0235   -9.2689  -45.8460 H      1 LIG       0.15700
      7 H2        -68.4539   -8.0563  -45.4035 H      1 LIG       0.15600
      8 H3        -65.3780   -8.4649  -48.3993 H      1 LIG       0.15900
      9 H4        -67.3348   -6.9861  -49.1193 H      1 LIG       0.32200
@<TRIPOS>BOND
      1       1       2 1
      2       1       3 2
      3       2       4 2
      4       3       5 1
      5       4       5 1
      6       1       6 1
      7       2       7 1
      8       3       8 1
      9       5       9 1
@<TRIPOS>ALT_TYPE
CGenFF_4.0_ALT_TYPE_SET
CGenFF_4.0 1 CG2R51 2 CG2R52 3 CG2R51 4 NG2R50 5 NG2R51 6 HGR51 7 HGR52 8 HGR52 9 HGP1
@<TRIPOS>MOLECULE
pyrazole
 9 9 0 0 0
****
USER_CHARGES
INVALID_CHARGES
Pose:  22 Cluster:  22 Fr_nu: 7890335 TotEn:    -1.65
@<TRIPOS>ATOM
      1 C1        -59.5113  -21.2801  -40.2841 C.2    1 LIG      -0.25100
      2 C2        -60.0555  -19.9860  -40.1792 C.2    1 LIG       0.13200
      3 C3        -58.9753  -21.5288  -39.0443 C.2    1 LIG      -0.03800
      4 N1        -59.8813  -19.4501  -38.9682 N.2    1 LIG      -0.57800
      5 N2        -59.2218  -20.4121  -38.3008 N.pl3  1 LIG      -0.05900
      6 H1        -59.5082  -21.9410  -41.1383 H      1 LIG       0.15700
      7 H2        -60.5713  -19.4109  -40.9348 H      1 LIG       0.15600
      8 H3        -58.4505  -22.3795  -38.6340 H      1 LIG       0.15900
      9 H4        -58.9676  -20.2385  -37.3364 H      1 LIG       0.32200
@<TRIPOS>BOND
      1       1       2 1
      2       1       3 2
      3       2       4 2
      4       3       5 1
      5       4       5 1
      6       1       6 1
      7       2       7 1
      8       3       8 1
      9       5       9 1
@<TRIPOS>ALT_TYPE
CGenFF_4.0_ALT_TYPE_SET
CGenFF_4.0 1 CG2R51 2 CG2R52 3 CG2R51 4 NG2R50 5 NG2R51 6 HGR51 7 HGR52 8 HGR52 9 HGP1
@<TRIPOS>MOLECULE
4_lactone
 9 9 0 0 0
****
USER_CHARGES
INVALID_CHARGES
Pose:   1 Cluster:   1 Fr_nu: 214956 TotEn:   -21.39
@<TRIPOS>ATOM
      1 C1        -68.0147   -8.2895  -46.0432 C.2    1 LIG       0.04000
      2 C2        -67.6856   -7.9167  -47.4999 C.3    1 LIG       0.11000
      3 C3        -66.3705   -8.6273  -47.1943 C.3    1 LIG       0.08100
      4 O1        -68.9349   -8.1458  -45.2707 O.2    1 LIG      -0.32000
      5 O2        -66.8201   -8.9070  -45.8396 O.3    1 LIG      -0.27100
      6 H1        -68.3251   -8.4013  -48.2392 H      1 LIG       0.09000
      7 H2        -67.6140   -6.8427  -47.6794 H      1 LIG       0.09000
      8 H3        -66.1873   -9.5471  -47.7563 H      1 LIG       0.09000
      9 H4        -65.4796   -7.9932  -47.1990 H      1 LIG       0.09000
@<TRIPOS>BOND
      1       1       2 1
      2       1       4 2
      3       1       5 1
      4       2       3 1
      5       3       5 1
      6       2       6 1
      7       2       7 1
      8       3       8 1
      9       3       9 1
@<TRIPOS>ALT_TYPE
CGenFF_4.0_ALT_TYPE_SET
CGenFF_4.0 1 CG2O4 2 CG3C41 3 CG3C41 4 OG2D1 5 OG3C51 6 HGA2 7 HGA2 8 HGA2 9 HGA2
@<TRIPOS>MOLECULE
4_lactone
 9 9 0 0 0
****
USER_CHARGES
INVALID_CHARGES
Pose:   2 Cluster:   2 Fr_nu:   3975 TotEn:   -19.48
@<TRIPOS>ATOM
      1 C1        -68.1816   -8.0478  -46.4054 C.2    1 LIG       0.04000
      2 C2        -67.2549   -8.0025  -47.6336 C.3    1 LIG       0.11000
      3 C3        -67.5982   -9.4866  -47.7215 C.3    1 LIG       0.08100
      4 O1        -68.5923   -7.2773  -45.5676 O.2    1 LIG      -0.32000
      5 O2        -68.4433   -9.3753  -46.5430 O.3    1 LIG      -0.27100
      6 H1        -67.6269   -7.3812  -48.4497 H      1 LIG       0.09000
      7 H2        -66.2152   -7.7691  -47.3985 H      1 LIG       0.09000
      8 H3        -68.1718   -9.7887  -48.6019 H      1 LIG       0.09000
      9 H4        -66.7645  -10.1742  -47.5546 H      1 LIG       0.09000
@<TRIPOS>BOND
      1       1       2 1
      2       1       4 2
      3       1       5 1
      4       2       3 1
      5       3       5 1
      6       2       6 1
      7       2       7 1
      8       3       8 1
      9       3       9 1
@<TRIPOS>ALT_TYPE
CGenFF_4.0_ALT_TYPE_SET
CGenFF_4.0 1 CG2O4 2 CG3C41 3 CG3C41 4 OG2D1 5 OG3C51 6 HGA2 7 HGA2 8 HGA2 9 HGA2
@<TRIPOS>MOLECULE
4_lactone
 9 9 0 0 0
****
USER_CHARGES
INVALID_CHARGES
Pose:   3 Cluster:   3 Fr_nu: 6436246 TotEn:   -19.43
@<TRIPOS>ATOM
      1 C1        -56.7824    6.9395  -21.5089 C.2    1 LIG       0.04000
      2 C2        -58.1633    6.8956  -20.8302 C.3    1 LIG       0.11000
      3 C3        -57.8156    5.4240  -20.6268 C.3    1 LIG       0.08100
      4 O1        -56.0818    7.7607  -22.0557 O.2    1 LIG      -0.32000
      5 O2        -56.5384    5.6187  -21.2948 O.3    1 LIG      -0.27100
      6 H1        -58.2325    7.4959  -19.9218 H      1 LIG       0.09000
      7 H2        -58.9974    7.0973  -21.5043 H      1 LIG       0.09000
      8 H3        -57.6835    5.1076  -19.5885 H      1 LIG       0.09000
      9 H4        -58.4463    4.7115  -21.1656 H      1 LIG       0.09000
@<TRIPOS>BOND
      1       1       2 1
      2       1       4 2
      3       1       5 1
      4       2       3 1
      5       3       5 1
      6       2       6 1
      7       2       7 1
      8       3       8 1
      9       3       9 1
@<TRIPOS>ALT_TYPE
CGenFF_4.0_ALT_TYPE_SET
CGenFF_4.0 1 CG2O4 2 CG3C41 3 CG3C41 4 OG2D1 5 OG3C51 6 HGA2 7 HGA2 8 HGA2 9 HGA2
@<TRIPOS>MOLECULE
4_lactone
 9 9 0 0 0
****
USER_CHARGES
INVALID_CHARGES
Pose:   4 Cluster:   4 Fr_nu: 6427695 TotEn:   -19.30
@<TRIPOS>ATOM
      1 C1        -83.1868   -0.0885  -44.4472 C.2    1 LIG       0.04000
      2 C2        -83.4126    0.2222  -45.9377 C.3    1 LIG       0.11000
      3 C3        -83.2522   -1.2874  -46.0907 C.3    1 LIG       0.08100
      4 O1        -83.1274    0.5252  -43.4060 O.2    1 LIG      -0.32000
      5 O2        -83.0528   -1.4257  -44.6566 O.3    1 LIG      -0.27100
      6 H1        -84.4033    0.6187  -46.1650 H      1 LIG       0.09000
      7 H2        -82.6277    0.8310  -46.3896 H      1 LIG       0.09000
      8 H3        -84.1417   -1.8264  -46.4280 H      1 LIG       0.09000
      9 H4        -82.3723   -1.6137  -46.6519 H      1 LIG       0.09000
@<TRIPOS>BOND
      1       1       2 1
      2       1       4 2
      3       1       5 1
      4       2       3 1
      5       3       5 1
      6       2       6 1
      7       2       7 1
      8       3       8 1
      9       3       9 1
@<TRIPOS>ALT_TYPE
CGenFF_4.0_ALT_TYPE_SET
CGenFF_4.0 1 CG2O4 2 CG3C41 3 CG3C41 4 OG2D1 5 OG3C51 6 HGA2 7 HGA2 8 HGA2 9 HGA2
@<TRIPOS>MOLECULE
4_lactone
 9 9 0 0 0
****
USER_CHARGES
INVALID_CHARGES
Pose:   5 Cluster:   5 Fr_nu:   7737 TotEn:   -18.03
@<TRIPOS>ATOM
      1 C1        -67.2775   -8.3346  -45.9433 C.2    1 LIG       0.04000
      2 C2        -66.4799   -8.8993  -47.1325 C.3    1 LIG       0.11000
      3 C3        -67.0898   -7.7122  -47.8720 C.3    1 LIG       0.08100
      4 O1        -67.4624   -8.6115  -44.7799 O.2    1 LIG      -0.32000
      5 O2        -67.7861   -7.2992  -46.6637 O.3    1 LIG      -0.27100
      6 H1        -65.3976   -8.8683  -46.9980 H      1 LIG       0.09000
      7 H2        -66.8112   -9.8852  -47.4629 H      1 LIG       0.09000
      8 H3        -66.3820   -6.9503  -48.2099 H      1 LIG       0.09000
      9 H4        -67.7901   -7.9648  -48.6729 H      1 LIG       0.09000
@<TRIPOS>BOND
      1       1       2 1
      2       1       4 2
      3       1       5 1
      4       2       3 1
      5       3       5 1
      6       2       6 1
      7       2       7 1
      8       3       8 1
      9       3       9 1
@<TRIPOS>ALT_TYPE
CGenFF_4.0_ALT_TYPE_SET
CGenFF_4.0 1 CG2O4 2 CG3C41 3 CG3C41 4 OG2D1 5 OG3C51 6 HGA2 7 HGA2 8 HGA2 9 HGA2
@<TRIPOS>MOLECULE
4_lactone
 9 9 0 0 0
****
USER_CHARGES
INVALID_CHARGES
Pose:   6 Cluster:   6 Fr_nu: 5794028 TotEn:   -17.65
@<TRIPOS>ATOM
      1 C1        -57.1371    8.1319  -21.8532 C.2    1 LIG       0.04000
      2 C2        -58.2371    7.1312  -21.4560 C.3    1 LIG       0.11000
      3 C3        -58.9833    8.3946  -21.0378 C.3    1 LIG       0.08100
      4 O1        -56.0270    8.0947  -22.3336 O.2    1 LIG      -0.32000
      5 O2        -57.8584    9.2152  -21.4582 O.3    1 LIG      -0.27100
      6 H1        -58.6662    6.5840  -22.2967 H      1 LIG       0.09000
      7 H2        -57.9543    6.4570  -20.6458 H      1 LIG       0.09000
      8 H3        -59.8858    8.6234  -21.6112 H      1 LIG       0.09000
      9 H4        -59.1759    8.4957  -19.9662 H      1 LIG       0.09000
@<TRIPOS>BOND
      1       1       2 1
      2       1       4 2
      3       1       5 1
      4       2       3 1
      5       3       5 1
      6       2       6 1
      7       2       7 1
      8       3       8 1
      9       3       9 1
@<TRIPOS>ALT_TYPE
CGenFF_4.0_ALT_TYPE_SET
CGenFF_4.0 1 CG2O4 2 CG3C41 3 CG3C41 4 OG2D1 5 OG3C51 6 HGA2 7 HGA2 8 HGA2 9 HGA2
@<TRIPOS>MOLECULE
4_lactone
 9 9 0 0 0
****
USER_CHARGES
INVALID_CHARGES
Pose:   7 Cluster:   7 Fr_nu: 291291 TotEn:   -17.23
@<TRIPOS>ATOM
      1 C1        -66.3777   -8.3994  -46.4171 C.2    1 LIG       0.04000
      2 C2        -66.3966   -7.6087  -47.7375 C.3    1 LIG       0.11000
      3 C3        -67.6808   -8.3958  -47.9805 C.3    1 LIG       0.08100
      4 O1        -65.6730   -8.4843  -45.4370 O.2    1 LIG      -0.32000
      5 O2        -67.5284   -9.0672  -46.6992 O.3    1 LIG      -0.27100
      6 H1        -66.5180   -6.5318  -47.6102 H      1 LIG       0.09000
      7 H2        -65.5655   -7.8385  -48.4062 H      1 LIG       0.09000
      8 H3        -68.5993   -7.8038  -48.0187 H      1 LIG       0.09000
      9 H4        -67.6490   -9.1052  -48.8120 H      1 LIG       0.09000
@<TRIPOS>BOND
      1       1       2 1
      2       1       4 2
      3       1       5 1
      4       2       3 1
      5       3       5 1
      6       2       6 1
      7       2       7 1
      8       3       8 1
      9       3       9 1
@<TRIPOS>ALT_TYPE
CGenFF_4.0_ALT_TYPE_SET
CGenFF_4.0 1 CG2O4 2 CG3C41 3 CG3C41 4 OG2D1 5 OG3C51 6 HGA2 7 HGA2 8 HGA2 9 HGA2
@<TRIPOS>MOLECULE
4_lactone
 9 9 0 0 0
****
USER_CHARGES
INVALID_CHARGES
Pose:   8 Cluster:   8 Fr_nu:  35237 TotEn:   -17.00
@<TRIPOS>ATOM
      1 C1        -68.7631   -7.7135  -45.5004 C.2    1 LIG       0.04000
      2 C2        -68.4113   -7.3076  -46.9429 C.3    1 LIG       0.11000
      3 C3        -67.9191   -8.7488  -47.0361 C.3    1 LIG       0.08100
      4 O1        -69.2540   -7.1977  -44.5220 O.2    1 LIG      -0.32000
      5 O2        -68.3040   -8.9845  -45.6534 O.3    1 LIG      -0.27100
      6 H1        -69.2768   -7.0618  -47.5601 H      1 LIG       0.09000
      7 H2        -67.6413   -6.5377  -47.0136 H      1 LIG       0.09000
      8 H3        -68.4717   -9.3944  -47.7241 H      1 LIG       0.09000
      9 H4        -66.8420   -8.8709  -47.1797 H      1 LIG       0.09000
@<TRIPOS>BOND
      1       1       2 1
      2       1       4 2
      3       1       5 1
      4       2       3 1
      5       3       5 1
      6       2       6 1
      7       2       7 1
      8       3       8 1
      9       3       9 1
@<TRIPOS>ALT_TYPE
CGenFF_4.0_ALT_TYPE_SET
CGenFF_4.0 1 CG2O4 2 CG3C41 3 CG3C41 4 OG2D1 5 OG3C51 6 HGA2 7 HGA2 8 HGA2 9 HGA2
@<TRIPOS>MOLECULE
4_lactone
 9 9 0 0 0
****
USER_CHARGES
INVALID_CHARGES
Pose:   9 Cluster:   9 Fr_nu: 2880880 TotEn:   -16.80
@<TRIPOS>ATOM
      1 C1        -83.5529    1.1022  -44.1016 C.2    1 LIG       0.04000
      2 C2        -83.2776    1.7552  -45.4680 C.3    1 LIG       0.11000
      3 C3        -83.3811    0.3189  -45.9722 C.3    1 LIG       0.08100
      4 O1        -83.6736    1.4562  -42.9507 O.2    1 LIG      -0.32000
      5 O2        -83.6311   -0.1530  -44.6193 O.3    1 LIG      -0.27100
      6 H1        -84.0636    2.4330  -45.8043 H      1 LIG       0.09000
      7 H2        -82.2924    2.2171  -45.5503 H      1 LIG       0.09000
      8 H3        -84.2252    0.1092  -46.6348 H      1 LIG       0.09000
      9 H4        -82.4599   -0.1048  -46.3816 H      1 LIG       0.09000
@<TRIPOS>BOND
      1       1       2 1
      2       1       4 2
      3       1       5 1
      4       2       3 1
      5       3       5 1
      6       2       6 1
      7       2       7 1
      8       3       8 1
      9       3       9 1
@<TRIPOS>ALT_TYPE
CGenFF_4.0_ALT_TYPE_SET
CGenFF_4.0 1 CG2O4 2 CG3C41 3 CG3C41 4 OG2D1 5 OG3C51 6 HGA2 7 HGA2 8 HGA2 9 HGA2
@<TRIPOS>MOLECULE
4_lactone
 9 9 0 0 0
****
USER_CHARGES
INVALID_CHARGES
Pose:  10 Cluster:  10 Fr_nu: 6459819 TotEn:   -16.67
@<TRIPOS>ATOM
      1 C1        -51.4807   11.4696  -29.0650 C.2    1 LIG       0.04000
      2 C2        -52.3309   12.6397  -29.5914 C.3    1 LIG       0.11000
      3 C3        -52.5360   12.9220  -28.1061 C.3    1 LIG       0.08100
      4 O1        -50.8238   10.5643  -29.5269 O.2    1 LIG      -0.32000
      5 O2        -51.7066   11.7784  -27.7599 O.3    1 LIG      -0.27100
      6 H1        -51.7626   13.3908  -30.1422 H      1 LIG       0.09000
      7 H2        -53.2204   12.3311  -30.1430 H      1 LIG       0.09000
      8 H3        -52.1064   13.8577  -27.7381 H      1 LIG       0.09000
      9 H4        -53.5593   12.8016  -27.7401 H      1 LIG       0.09000
@<TRIPOS>BOND
      1       1       2 1
      2       1       4 2
      3       1       5 1
      4       2       3 1
      5       3       5 1
      6       2       6 1
      7       2       7 1
      8       3       8 1
      9       3       9 1
@<TRIPOS>ALT_TYPE
CGenFF_4.0_ALT_TYPE_SET
CGenFF_4.0 1 CG2O4 2 CG3C41 3 CG3C41 4 OG2D1 5 OG3C51 6 HGA2 7 HGA2 8 HGA2 9 HGA2
@<TRIPOS>MOLECULE
4_lactone
 9 9 0 0 0
****
USER_CHARGES
INVALID_CHARGES
Pose:  11 Cluster:  11 Fr_nu: 5999481 TotEn:   -16.63
@<TRIPOS>ATOM
      1 C1        -82.9390   -0.7916  -45.3560 C.2    1 LIG       0.04000
      2 C2        -83.0265   -0.8961  -46.8892 C.3    1 LIG       0.11000
      3 C3        -84.0002    0.2680  -46.7320 C.3    1 LIG       0.08100
      4 O1        -82.3584   -1.3522  -44.4544 O.2    1 LIG      -0.32000
      5 O2        -83.8164    0.2454  -45.2894 O.3    1 LIG      -0.27100
      6 H1        -82.0931   -0.6665  -47.4054 H      1 LIG       0.09000
      7 H2        -83.4593   -1.8315  -47.2478 H      1 LIG       0.09000
      8 H3        -83.6761    1.2183  -47.1649 H      1 LIG       0.09000
      9 H4        -85.0368    0.0564  -47.0083 H      1 LIG       0.09000
@<TRIPOS>BOND
      1       1       2 1
      2       1       4 2
      3       1       5 1
      4       2       3 1
      5       3       5 1
      6       2       6 1
      7       2       7 1
      8       3       8 1
      9       3       9 1
@<TRIPOS>ALT_TYPE
CGenFF_4.0_ALT_TYPE_SET
CGenFF_4.0 1 CG2O4 2 CG3C41 3 CG3C41 4 OG2D1 5 OG3C51 6 HGA2 7 HGA2 8 HGA2 9 HGA2
@<TRIPOS>MOLECULE
4_lactone
 9 9 0 0 0
****
USER_CHARGES
INVALID_CHARGES
Pose:  12 Cluster:  12 Fr_nu: 118245 TotEn:   -16.44
@<TRIPOS>ATOM
      1 C1        -66.6905   -8.7198  -44.7581 C.2    1 LIG       0.04000
      2 C2        -65.1988   -8.7352  -45.1370 C.3    1 LIG       0.11000
      3 C3        -65.7463   -8.8546  -46.5561 C.3    1 LIG       0.08100
      4 O1        -67.3551   -8.6462  -43.7495 O.2    1 LIG      -0.32000
      5 O2        -67.1088   -8.8287  -46.0477 O.3    1 LIG      -0.27100
      6 H1        -64.6716   -7.8075  -44.9092 H      1 LIG       0.09000
      7 H2        -64.6536   -9.6039  -44.7641 H      1 LIG       0.09000
      8 H3        -65.5454   -8.0050  -47.2144 H      1 LIG       0.09000
      9 H4        -65.5267   -9.7951  -47.0688 H      1 LIG       0.09000
@<TRIPOS>BOND
      1       1       2 1
      2       1       4 2
      3       1       5 1
      4       2       3 1
      5       3       5 1
      6       2       6 1
      7       2       7 1
      8       3       8 1
      9       3       9 1
@<TRIPOS>ALT_TYPE
CGenFF_4.0_ALT_TYPE_SET
CGenFF_4.0 1 CG2O4 2 CG3C41 3 CG3C41 4 OG2D1 5 OG3C51 6 HGA2 7 HGA2 8 HGA2 9 HGA2
@<TRIPOS>MOLECULE
4_lactone
 9 9 0 0 0
****
USER_CHARGES
INVALID_CHARGES
Pose:  13 Cluster:  13 Fr_nu: 2721744 TotEn:   -16.00
@<TRIPOS>ATOM
      1 C1        -67.1675   -8.1132  -44.8877 C.2    1 LIG       0.04000
      2 C2        -65.9237   -8.4277  -45.7382 C.3    1 LIG       0.11000
      3 C3        -65.2285   -8.4675  -44.3806 C.3    1 LIG       0.08100
      4 O1        -68.3422   -7.8888  -45.0724 O.2    1 LIG      -0.32000
      5 O2        -66.4842   -8.1629  -43.7128 O.3    1 LIG      -0.27100
      6 H1        -65.9771   -9.3783  -46.2710 H      1 LIG       0.09000
      7 H2        -65.6216   -7.6163  -46.4024 H      1 LIG       0.09000
      8 H3        -64.8367   -9.4423  -44.0775 H      1 LIG       0.09000
      9 H4        -64.4827   -7.6863  -44.2096 H      1 LIG       0.09000
@<TRIPOS>BOND
      1       1       2 1
      2       1       4 2
      3       1       5 1
      4       2       3 1
      5       3       5 1
      6       2       6 1
      7       2       7 1
      8       3       8 1
      9       3       9 1
@<TRIPOS>ALT_TYPE
CGenFF_4.0_ALT_TYPE_SET
CGenFF_4.0 1 CG2O4 2 CG3C41 3 CG3C41 4 OG2D1 5 OG3C51 6 HGA2 7 HGA2 8 HGA2 9 HGA2
@<TRIPOS>MOLECULE
4_lactone
 9 9 0 0 0
****
USER_CHARGES
INVALID_CHARGES
Pose:  14 Cluster:  14 Fr_nu: 2998527 TotEn:   -15.85
@<TRIPOS>ATOM
      1 C1        -49.3321   -8.0622  -29.5159 C.2    1 LIG       0.04000
      2 C2        -50.5408   -8.1967  -28.5724 C.3    1 LIG       0.11000
      3 C3        -49.5681   -7.6344  -27.5401 C.3    1 LIG       0.08100
      4 O1        -49.0786   -8.2794  -30.6791 O.2    1 LIG      -0.32000
      5 O2        -48.5189   -7.5661  -28.5452 O.3    1 LIG      -0.27100
      6 H1        -51.3819   -7.5517  -28.8312 H      1 LIG       0.09000
      7 H2        -50.8649   -9.2256  -28.4078 H      1 LIG       0.09000
      8 H3        -49.8148   -6.6444  -27.1469 H      1 LIG       0.09000
      9 H4        -49.3005   -8.3130  -26.7255 H      1 LIG       0.09000
@<TRIPOS>BOND
      1       1       2 1
      2       1       4 2
      3       1       5 1
      4       2       3 1
      5       3       5 1
      6       2       6 1
      7       2       7 1
      8       3       8 1
      9       3       9 1
@<TRIPOS>ALT_TYPE
CGenFF_4.0_ALT_TYPE_SET
CGenFF_4.0 1 CG2O4 2 CG3C41 3 CG3C41 4 OG2D1 5 OG3C51 6 HGA2 7 HGA2 8 HGA2 9 HGA2
@<TRIPOS>MOLECULE
4_lactone
 9 9 0 0 0
****
USER_CHARGES
INVALID_CHARGES
Pose:  15 Cluster:  15 Fr_nu: 6457376 TotEn:   -15.85
@<TRIPOS>ATOM
      1 C1        -51.1148   10.4696  -30.4106 C.2    1 LIG       0.04000
      2 C2        -51.9191   10.7731  -31.6875 C.3    1 LIG       0.11000
      3 C3        -50.7139   10.1430  -32.3792 C.3    1 LIG       0.08100
      4 O1        -51.2467   10.6146  -29.2165 O.2    1 LIG      -0.32000
      5 O2        -50.0736    9.9209  -31.0922 O.3    1 LIG      -0.27100
      6 H1        -52.8548   10.2176  -31.7671 H      1 LIG       0.09000
      7 H2        -52.0714   11.8371  -31.8755 H      1 LIG       0.09000
      8 H3        -50.9061    9.2019  -32.9016 H      1 LIG       0.09000
      9 H4        -50.1264   10.8164  -33.0093 H      1 LIG       0.09000
@<TRIPOS>BOND
      1       1       2 1
      2       1       4 2
      3       1       5 1
      4       2       3 1
      5       3       5 1
      6       2       6 1
      7       2       7 1
      8       3       8 1
      9       3       9 1
@<TRIPOS>ALT_TYPE
CGenFF_4.0_ALT_TYPE_SET
CGenFF_4.0 1 CG2O4 2 CG3C41 3 CG3C41 4 OG2D1 5 OG3C51 6 HGA2 7 HGA2 8 HGA2 9 HGA2
@<TRIPOS>MOLECULE
4_lactone
 9 9 0 0 0
****
USER_CHARGES
INVALID_CHARGES
Pose:  16 Cluster:  16 Fr_nu: 1399258 TotEn:   -15.77
@<TRIPOS>ATOM
      1 C1        -49.6168   -8.0171  -26.9700 C.2    1 LIG       0.04000
      2 C2        -49.9347   -6.5616  -27.3568 C.3    1 LIG       0.11000
      3 C3        -50.2783   -7.1858  -28.7060 C.3    1 LIG       0.08100
      4 O1        -49.2265   -8.6170  -25.9942 O.2    1 LIG      -0.32000
      5 O2        -49.9389   -8.5056  -28.1977 O.3    1 LIG      -0.27100
      6 H1        -50.7724   -6.1277  -26.8086 H      1 LIG       0.09000
      7 H2        -49.0678   -5.8989  -27.3476 H      1 LIG       0.09000
      8 H3        -51.3292   -7.1257  -29.0018 H      1 LIG       0.09000
      9 H4        -49.6303   -6.8968  -29.5380 H      1 LIG       0.09000
@<TRIPOS>BOND
      1       1       2 1
      2       1       4 2
      3       1       5 1
      4       2       3 1
      5       3       5 1
      6       2       6 1
      7       2       7 1
      8       3       8 1
      9       3       9 1
@<TRIPOS>ALT_TYPE
CGenFF_4.0_ALT_TYPE_SET
CGenFF_4.0 1 CG2O4 2 CG3C41 3 CG3C41 4 OG2D1 5 OG3C51 6 HGA2 7 HGA2 8 HGA2 9 HGA2
@<TRIPOS>MOLECULE
4_lactone
 9 9 0 0 0
****
USER_CHARGES
INVALID_CHARGES
Pose:  17 Cluster:  17 Fr_nu: 1754662 TotEn:   -14.95
@<TRIPOS>ATOM
      1 C1        -67.5331   -8.2838  -45.1712 C.2    1 LIG       0.04000
      2 C2        -66.3237   -8.6277  -46.0590 C.3    1 LIG       0.11000
      3 C3        -67.3998   -9.1214  -47.0213 C.3    1 LIG       0.08100
      4 O1        -67.7311   -7.7971  -44.0811 O.2    1 LIG      -0.32000
      5 O2        -68.4385   -8.7438  -46.0758 O.3    1 LIG      -0.27100
      6 H1        -65.7536   -7.7588  -46.3913 H      1 LIG       0.09000
      7 H2        -65.6702   -9.3963  -45.6431 H      1 LIG       0.09000
      8 H3        -67.4873   -8.5663  -47.9593 H      1 LIG       0.09000
      9 H4        -67.4031  -10.1979  -47.2131 H      1 LIG       0.09000
@<TRIPOS>BOND
      1       1       2 1
      2       1       4 2
      3       1       5 1
      4       2       3 1
      5       3       5 1
      6       2       6 1
      7       2       7 1
      8       3       8 1
      9       3       9 1
@<TRIPOS>ALT_TYPE
CGenFF_4.0_ALT_TYPE_SET
CGenFF_4.0 1 CG2O4 2 CG3C41 3 CG3C41 4 OG2D1 5 OG3C51 6 HGA2 7 HGA2 8 HGA2 9 HGA2
@<TRIPOS>MOLECULE
4_lactone
 9 9 0 0 0
****
USER_CHARGES
INVALID_CHARGES
Pose:  18 Cluster:  18 Fr_nu: 320969 TotEn:   -14.16
@<TRIPOS>ATOM
      1 C1        -59.9730  -21.1826  -25.4157 C.2    1 LIG       0.04000
      2 C2        -61.2978  -21.4524  -26.1513 C.3    1 LIG       0.11000
      3 C3        -60.8632  -22.9093  -26.0228 C.3    1 LIG       0.08100
      4 O1        -59.3546  -20.2238  -25.0123 O.2    1 LIG      -0.32000
      5 O2        -59.6472  -22.5007  -25.3373 O.3    1 LIG      -0.27100
      6 H1        -62.1871  -21.1717  -25.5849 H      1 LIG       0.09000
      7 H2        -61.3320  -21.0553  -27.1672 H      1 LIG       0.09000
      8 H3        -61.4931  -23.5372  -25.3868 H      1 LIG       0.09000
      9 H4        -60.6415  -23.4201  -26.9639 H      1 LIG       0.09000
@<TRIPOS>BOND
      1       1       2 1
      2       1       4 2
      3       1       5 1
      4       2       3 1
      5       3       5 1
      6       2       6 1
      7       2       7 1
      8       3       8 1
      9       3       9 1
@<TRIPOS>ALT_TYPE
CGenFF_4.0_ALT_TYPE_SET
CGenFF_4.0 1 CG2O4 2 CG3C41 3 CG3C41 4 OG2D1 5 OG3C51 6 HGA2 7 HGA2 8 HGA2 9 HGA2
@<TRIPOS>MOLECULE
4_lactone
 9 9 0 0 0
****
USER_CHARGES
INVALID_CHARGES
Pose:  19 Cluster:  19 Fr_nu: 593713 TotEn:   -13.45
@<TRIPOS>ATOM
      1 C1        -67.2702   -8.0660  -44.3881 C.2    1 LIG       0.04000
      2 C2        -65.9708   -8.4158  -43.6407 C.3    1 LIG       0.11000
      3 C3        -65.3656   -8.3653  -45.0404 C.3    1 LIG       0.08100
      4 O1        -68.4323   -7.8687  -44.1146 O.2    1 LIG      -0.32000
      5 O2        -66.6653   -8.0389  -45.6059 O.3    1 LIG      -0.27100
      6 H1        -65.6320   -7.6421  -42.9500 H      1 LIG       0.09000
      7 H2        -65.9819   -9.3972  -43.1637 H      1 LIG       0.09000
      8 H3        -64.6386   -7.5672  -45.2135 H      1 LIG       0.09000
      9 H4        -64.9874   -9.3164  -45.4252 H      1 LIG       0.09000
@<TRIPOS>BOND
      1       1       2 1
      2       1       4 2
      3       1       5 1
      4       2       3 1
      5       3       5 1
      6       2       6 1
      7       2       7 1
      8       3       8 1
      9       3       9 1
@<TRIPOS>ALT_TYPE
CGenFF_4.0_ALT_TYPE_SET
CGenFF_4.0 1 CG2O4 2 CG3C41 3 CG3C41 4 OG2D1 5 OG3C51 6 HGA2 7 HGA2 8 HGA2 9 HGA2
@<TRIPOS>MOLECULE
4_lactone
 9 9 0 0 0
****
USER_CHARGES
INVALID_CHARGES
Pose:  20 Cluster:  20 Fr_nu: 1252559 TotEn:   -13.43
@<TRIPOS>ATOM
      1 C1        -72.3706  -11.3014  -43.8625 C.2    1 LIG       0.04000
      2 C2        -73.1503  -10.8743  -42.6060 C.3    1 LIG       0.11000
      3 C3        -72.7569   -9.4716  -43.0594 C.3    1 LIG       0.08100
      4 O1        -72.0806  -12.3322  -44.4262 O.2    1 LIG      -0.32000
      5 O2        -72.0550  -10.0242  -44.2072 O.3    1 LIG      -0.27100
      6 H1        -74.2165  -11.1028  -42.6441 H      1 LIG       0.09000
      7 H2        -72.7047  -11.2126  -41.6690 H      1 LIG       0.09000
      8 H3        -73.5828   -8.8237  -43.3655 H      1 LIG       0.09000
      9 H4        -72.0766   -8.9340  -42.3931 H      1 LIG       0.09000
@<TRIPOS>BOND
      1       1       2 1
      2       1       4 2
      3       1       5 1
      4       2       3 1
      5       3       5 1
      6       2       6 1
      7       2       7 1
      8       3       8 1
      9       3       9 1
@<TRIPOS>ALT_TYPE
CGenFF_4.0_ALT_TYPE_SET
CGenFF_4.0 1 CG2O4 2 CG3C41 3 CG3C41 4 OG2D1 5 OG3C51 6 HGA2 7 HGA2 8 HGA2 9 HGA2
@<TRIPOS>MOLECULE
4_lactone
 9 9 0 0 0
****
USER_CHARGES
INVALID_CHARGES
Pose:  21 Cluster:  21 Fr_nu: 3031785 TotEn:   -13.18
@<TRIPOS>ATOM
      1 C1        -57.4976  -25.0045  -26.4021 C.2    1 LIG       0.04000
      2 C2        -58.1312  -25.7060  -27.6169 C.3    1 LIG       0.11000
      3 C3        -59.4334  -25.2086  -26.9967 C.3    1 LIG       0.08100
      4 O1        -56.3883  -24.8218  -25.9546 O.2    1 LIG      -0.32000
      5 O2        -58.6950  -24.5938  -25.9047 O.3    1 LIG      -0.27100
      6 H1        -57.8640  -25.2621  -28.5771 H      1 LIG       0.09000
      7 H2        -57.9938  -26.7885  -27.6275 H      1 LIG       0.09000
      8 H3        -59.9826  -24.4652  -27.5809 H      1 LIG       0.09000
      9 H4        -60.1112  -25.9869  -26.6353 H      1 LIG       0.09000
@<TRIPOS>BOND
      1       1       2 1
      2       1       4 2
      3       1       5 1
      4       2       3 1
      5       3       5 1
      6       2       6 1
      7       2       7 1
      8       3       8 1
      9       3       9 1
@<TRIPOS>ALT_TYPE
CGenFF_4.0_ALT_TYPE_SET
CGenFF_4.0 1 CG2O4 2 CG3C41 3 CG3C41 4 OG2D1 5 OG3C51 6 HGA2 7 HGA2 8 HGA2 9 HGA2
@<TRIPOS>MOLECULE
4_lactone
 9 9 0 0 0
****
USER_CHARGES
INVALID_CHARGES
Pose:  22 Cluster:  22 Fr_nu: 3828539 TotEn:   -13.12
@<TRIPOS>ATOM
      1 C1        -80.0063  -26.6110  -54.9200 C.2    1 LIG       0.04000
      2 C2        -81.3819  -26.1641  -55.4464 C.3    1 LIG       0.11000
      3 C3        -81.7137  -26.0562  -53.9611 C.3    1 LIG       0.08100
      4 O1        -78.9427  -26.9572  -55.3819 O.2    1 LIG      -0.32000
      5 O2        -80.3705  -26.4939  -53.6149 O.3    1 LIG      -0.27100
      6 H1        -81.3636  -25.2224  -55.9972 H      1 LIG       0.09000
      7 H2        -81.9201  -26.9366  -55.9980 H      1 LIG       0.09000
      8 H3        -81.9162  -25.0467  -53.5931 H      1 LIG       0.09000
      9 H4        -82.4708  -26.7551  -53.5951 H      1 LIG       0.09000
@<TRIPOS>BOND
      1       1       2 1
      2       1       4 2
      3       1       5 1
      4       2       3 1
      5       3       5 1
      6       2       6 1
      7       2       7 1
      8       3       8 1
      9       3       9 1
@<TRIPOS>ALT_TYPE
CGenFF_4.0_ALT_TYPE_SET
CGenFF_4.0 1 CG2O4 2 CG3C41 3 CG3C41 4 OG2D1 5 OG3C51 6 HGA2 7 HGA2 8 HGA2 9 HGA2
@<TRIPOS>MOLECULE
4_lactone
 9 9 0 0 0
****
USER_CHARGES
INVALID_CHARGES
Pose:  23 Cluster:  23 Fr_nu: 1740874 TotEn:   -12.84
@<TRIPOS>ATOM
      1 C1        -49.2136   -6.8219  -27.5056 C.2    1 LIG       0.04000
      2 C2        -50.1057   -6.4953  -28.7167 C.3    1 LIG       0.11000
      3 C3        -49.7669   -7.9264  -29.1232 C.3    1 LIG       0.08100
      4 O1        -48.8217   -6.2606  -26.5078 O.2    1 LIG      -0.32000
      5 O2        -48.9523   -8.0877  -27.9290 O.3    1 LIG      -0.27100
      6 H1        -51.1505   -6.3097  -28.4631 H      1 LIG       0.09000
      7 H2        -49.7085   -5.7116  -29.3638 H      1 LIG       0.09000
      8 H3        -50.6067   -8.6265  -29.1360 H      1 LIG       0.09000
      9 H4        -49.1701   -8.0293  -30.0335 H      1 LIG       0.09000
@<TRIPOS>BOND
      1       1       2 1
      2       1       4 2
      3       1       5 1
      4       2       3 1
      5       3       5 1
      6       2       6 1
      7       2       7 1
      8       3       8 1
      9       3       9 1
@<TRIPOS>ALT_TYPE
CGenFF_4.0_ALT_TYPE_SET
CGenFF_4.0 1 CG2O4 2 CG3C41 3 CG3C41 4 OG2D1 5 OG3C51 6 HGA2 7 HGA2 8 HGA2 9 HGA2
@<TRIPOS>MOLECULE
4_lactone
 9 9 0 0 0
****
USER_CHARGES
INVALID_CHARGES
Pose:  24 Cluster:  24 Fr_nu: 214933 TotEn:   -12.80
@<TRIPOS>ATOM
      1 C1        -67.8073   -9.4503  -47.4510 C.2    1 LIG       0.04000
      2 C2        -67.6856   -7.9167  -47.4999 C.3    1 LIG       0.11000
      3 C3        -66.1966   -8.2107  -47.3438 C.3    1 LIG       0.08100
      4 O1        -68.6881  -10.2784  -47.5030 O.2    1 LIG      -0.32000
      5 O2        -66.4676   -9.6394  -47.3124 O.3    1 LIG      -0.27100
      6 H1        -67.9841   -7.4762  -48.4525 H      1 LIG       0.09000
      7 H2        -68.1589   -7.4054  -46.6600 H      1 LIG       0.09000
      8 H3        -65.5681   -7.9382  -48.1961 H      1 LIG       0.09000
      9 H4        -65.7434   -7.8671  -46.4099 H      1 LIG       0.09000
@<TRIPOS>BOND
      1       1       2 1
      2       1       4 2
      3       1       5 1
      4       2       3 1
      5       3       5 1
      6       2       6 1
      7       2       7 1
      8       3       8 1
      9       3       9 1
@<TRIPOS>ALT_TYPE
CGenFF_4.0_ALT_TYPE_SET
CGenFF_4.0 1 CG2O4 2 CG3C41 3 CG3C41 4 OG2D1 5 OG3C51 6 HGA2 7 HGA2 8 HGA2 9 HGA2
@<TRIPOS>MOLECULE
4_lactone
 9 9 0 0 0
****
USER_CHARGES
INVALID_CHARGES
Pose:  25 Cluster:  25 Fr_nu: 214837 TotEn:   -12.55
@<TRIPOS>ATOM
      1 C1        -66.3894   -8.7464  -45.1462 C.2    1 LIG       0.04000
      2 C2        -65.5024   -8.6183  -43.8948 C.3    1 LIG       0.11000
      3 C3        -64.3712   -8.6145  -44.9185 C.3    1 LIG       0.08100
      4 O1        -67.5697   -8.8315  -45.3994 O.2    1 LIG      -0.32000
      5 O2        -65.3330   -8.7381  -46.0027 O.3    1 LIG      -0.27100
      6 H1        -65.6439   -7.6884  -43.3418 H      1 LIG       0.09000
      7 H2        -65.5397   -9.4843  -43.2319 H      1 LIG       0.09000
      8 H3        -63.8002   -7.6848  -44.9901 H      1 LIG       0.09000
      9 H4        -63.6971   -9.4746  -44.8796 H      1 LIG       0.09000
@<TRIPOS>BOND
      1       1       2 1
      2       1       4 2
      3       1       5 1
      4       2       3 1
      5       3       5 1
      6       2       6 1
      7       2       7 1
      8       3       8 1
      9       3       9 1
@<TRIPOS>ALT_TYPE
CGenFF_4.0_ALT_TYPE_SET
CGenFF_4.0 1 CG2O4 2 CG3C41 3 CG3C41 4 OG2D1 5 OG3C51 6 HGA2 7 HGA2 8 HGA2 9 HGA2
@<TRIPOS>MOLECULE
4_lactone
 9 9 0 0 0
****
USER_CHARGES
INVALID_CHARGES
Pose:  26 Cluster:  26 Fr_nu: 593621 TotEn:   -12.30
@<TRIPOS>ATOM
      1 C1        -68.1732   -7.7870  -45.2938 C.2    1 LIG       0.04000
      2 C2        -67.2018   -8.4428  -46.2915 C.3    1 LIG       0.11000
      3 C3        -67.8814   -7.5093  -47.2888 C.3    1 LIG       0.08100
      4 O1        -68.4323   -7.8687  -44.1146 O.2    1 LIG      -0.32000
      5 O2        -68.7358   -6.9834  -46.2357 O.3    1 LIG      -0.27100
      6 H1        -66.1496   -8.2360  -46.0902 H      1 LIG       0.09000
      7 H2        -67.3747   -9.5092  -46.4459 H      1 LIG       0.09000
      8 H3        -67.2450   -6.7307  -47.7182 H      1 LIG       0.09000
      9 H4        -68.4652   -8.0004  -48.0721 H      1 LIG       0.09000
@<TRIPOS>BOND
      1       1       2 1
      2       1       4 2
      3       1       5 1
      4       2       3 1
      5       3       5 1
      6       2       6 1
      7       2       7 1
      8       3       8 1
      9       3       9 1
@<TRIPOS>ALT_TYPE
CGenFF_4.0_ALT_TYPE_SET
CGenFF_4.0 1 CG2O4 2 CG3C41 3 CG3C41 4 OG2D1 5 OG3C51 6 HGA2 7 HGA2 8 HGA2 9 HGA2
@<TRIPOS>MOLECULE
4_lactone
 9 9 0 0 0
****
USER_CHARGES
INVALID_CHARGES
Pose:  27 Cluster:  27 Fr_nu: 429285 TotEn:   -12.25
@<TRIPOS>ATOM
      1 C1        -60.6595  -21.6174  -26.1077 C.2    1 LIG       0.04000
      2 C2        -62.1889  -21.7720  -26.1868 C.3    1 LIG       0.11000
      3 C3        -61.8470  -23.2402  -26.4219 C.3    1 LIG       0.08100
      4 O1        -59.8599  -20.7265  -25.9308 O.2    1 LIG      -0.32000
      5 O2        -60.4272  -22.9400  -26.3233 O.3    1 LIG      -0.27100
      6 H1        -62.7080  -21.5502  -25.2531 H      1 LIG       0.09000
      7 H2        -62.6462  -21.2506  -27.0293 H      1 LIG       0.09000
      8 H3        -62.1680  -23.9326  -25.6388 H      1 LIG       0.09000
      9 H4        -62.1070  -23.6329  -27.4088 H      1 LIG       0.09000
@<TRIPOS>BOND
      1       1       2 1
      2       1       4 2
      3       1       5 1
      4       2       3 1
      5       3       5 1
      6       2       6 1
      7       2       7 1
      8       3       8 1
      9       3       9 1
@<TRIPOS>ALT_TYPE
CGenFF_4.0_ALT_TYPE_SET
CGenFF_4.0 1 CG2O4 2 CG3C41 3 CG3C41 4 OG2D1 5 OG3C51 6 HGA2 7 HGA2 8 HGA2 9 HGA2
@<TRIPOS>MOLECULE
4_lactone
 9 9 0 0 0
****
USER_CHARGES
INVALID_CHARGES
Pose:  28 Cluster:  28 Fr_nu: 1366231 TotEn:   -12.13
@<TRIPOS>ATOM
      1 C1        -59.9202  -20.6024  -39.2167 C.2    1 LIG       0.04000
      2 C2        -60.2911  -20.7314  -40.7050 C.3    1 LIG       0.11000
      3 C3        -60.5161  -22.1946  -40.3357 C.3    1 LIG       0.08100
      4 O1        -59.5597  -19.7309  -38.4584 O.2    1 LIG      -0.32000
      5 O2        -60.1386  -21.9197  -38.9582 O.3    1 LIG      -0.27100
      6 H1        -61.1833  -20.1727  -40.9918 H      1 LIG       0.09000
      7 H2        -59.4632  -20.5364  -41.3887 H      1 LIG       0.09000
      8 H3        -61.5483  -22.5480  -40.4080 H      1 LIG       0.09000
      9 H4        -59.8340  -22.9095  -40.8042 H      1 LIG       0.09000
@<TRIPOS>BOND
      1       1       2 1
      2       1       4 2
      3       1       5 1
      4       2       3 1
      5       3       5 1
      6       2       6 1
      7       2       7 1
      8       3       8 1
      9       3       9 1
@<TRIPOS>ALT_TYPE
CGenFF_4.0_ALT_TYPE_SET
CGenFF_4.0 1 CG2O4 2 CG3C41 3 CG3C41 4 OG2D1 5 OG3C51 6 HGA2 7 HGA2 8 HGA2 9 HGA2
@<TRIPOS>MOLECULE
4_lactone
 9 9 0 0 0
****
USER_CHARGES
INVALID_CHARGES
Pose:  29 Cluster:  29 Fr_nu: 1231075 TotEn:   -12.10
@<TRIPOS>ATOM
      1 C1        -66.9701   -8.2129  -45.1339 C.2    1 LIG       0.04000
      2 C2        -67.9499   -8.1315  -46.3181 C.3    1 LIG       0.11000
      3 C3        -66.6670   -8.0534  -47.1402 C.3    1 LIG       0.08100
      4 O1        -67.0312   -8.3066  -43.9290 O.2    1 LIG      -0.32000
      5 O2        -65.8682   -8.1378  -45.9276 O.3    1 LIG      -0.27100
      6 H1        -68.5507   -9.0309  -46.4620 H      1 LIG       0.09000
      7 H2        -68.5709   -7.2342  -46.3215 H      1 LIG       0.09000
      8 H3        -66.4791   -8.8998  -47.8064 H      1 LIG       0.09000
      9 H4        -66.5005   -7.1093  -47.6661 H      1 LIG       0.09000
@<TRIPOS>BOND
      1       1       2 1
      2       1       4 2
      3       1       5 1
      4       2       3 1
      5       3       5 1
      6       2       6 1
      7       2       7 1
      8       3       8 1
      9       3       9 1
@<TRIPOS>ALT_TYPE
CGenFF_4.0_ALT_TYPE_SET
CGenFF_4.0 1 CG2O4 2 CG3C41 3 CG3C41 4 OG2D1 5 OG3C51 6 HGA2 7 HGA2 8 HGA2 9 HGA2
@<TRIPOS>MOLECULE
4_lactone
 9 9 0 0 0
****
USER_CHARGES
INVALID_CHARGES
Pose:  30 Cluster:  30 Fr_nu: 2340374 TotEn:   -12.00
@<TRIPOS>ATOM
      1 C1        -65.8421   -8.0217  -45.8373 C.2    1 LIG       0.04000
      2 C2        -65.5383   -8.4786  -47.2755 C.3    1 LIG       0.11000
      3 C3        -67.0560   -8.6099  -47.3614 C.3    1 LIG       0.08100
      4 O1        -65.2195   -7.6576  -44.8657 O.2    1 LIG      -0.32000
      5 O2        -67.1869   -8.1626  -45.9836 O.3    1 LIG      -0.27100
      6 H1        -65.0934   -7.7056  -47.9039 H      1 LIG       0.09000
      7 H2        -64.9771   -9.4124  -47.3368 H      1 LIG       0.09000
      8 H3        -67.5520   -7.9265  -48.0560 H      1 LIG       0.09000
      9 H4        -67.4348   -9.6274  -47.4911 H      1 LIG       0.09000
@<TRIPOS>BOND
      1       1       2 1
      2       1       4 2
      3       1       5 1
      4       2       3 1
      5       3       5 1
      6       2       6 1
      7       2       7 1
      8       3       8 1
      9       3       9 1
@<TRIPOS>ALT_TYPE
CGenFF_4.0_ALT_TYPE_SET
CGenFF_4.0 1 CG2O4 2 CG3C41 3 CG3C41 4 OG2D1 5 OG3C51 6 HGA2 7 HGA2 8 HGA2 9 HGA2
@<TRIPOS>MOLECULE
4_lactone
 9 9 0 0 0
****
USER_CHARGES
INVALID_CHARGES
Pose:  31 Cluster:  31 Fr_nu: 251241 TotEn:   -11.63
@<TRIPOS>ATOM
      1 C1        -68.0097   -7.3878  -47.0199 C.2    1 LIG       0.04000
      2 C2        -67.6628   -8.4010  -48.1255 C.3    1 LIG       0.11000
      3 C3        -66.3038   -8.4186  -47.4321 C.3    1 LIG       0.08100
      4 O1        -68.9651   -6.7261  -46.6828 O.2    1 LIG      -0.32000
      5 O2        -66.7751   -7.4518  -46.4530 O.3    1 LIG      -0.27100
      6 H1        -68.2331   -9.3297  -48.0736 H      1 LIG       0.09000
      7 H2        -67.6759   -7.9824  -49.1332 H      1 LIG       0.09000
      8 H3        -66.0243   -9.3653  -46.9617 H      1 LIG       0.09000
      9 H4        -65.4700   -8.0227  -48.0184 H      1 LIG       0.09000
@<TRIPOS>BOND
      1       1       2 1
      2       1       4 2
      3       1       5 1
      4       2       3 1
      5       3       5 1
      6       2       6 1
      7       2       7 1
      8       3       8 1
      9       3       9 1
@<TRIPOS>ALT_TYPE
CGenFF_4.0_ALT_TYPE_SET
CGenFF_4.0 1 CG2O4 2 CG3C41 3 CG3C41 4 OG2D1 5 OG3C51 6 HGA2 7 HGA2 8 HGA2 9 HGA2
@<TRIPOS>MOLECULE
4_lactone
 9 9 0 0 0
****
USER_CHARGES
INVALID_CHARGES
Pose:  32 Cluster:  32 Fr_nu:  40238 TotEn:   -11.54
@<TRIPOS>ATOM
      1 C1        -66.4283  -24.9680  -35.3551 C.2    1 LIG       0.04000
      2 C2        -67.4182  -24.2066  -36.2547 C.3    1 LIG       0.11000
      3 C3        -68.4552  -24.7910  -35.3002 C.3    1 LIG       0.08100
      4 O1        -65.2327  -25.1434  -35.2911 O.2    1 LIG      -0.32000
      5 O2        -67.4053  -25.4557  -34.5443 O.3    1 LIG      -0.27100
      6 H1        -67.3044  -23.1218  -36.2241 H      1 LIG       0.09000
      7 H2        -67.4590  -24.5729  -37.2818 H      1 LIG       0.09000
      8 H3        -68.9962  -24.0655  -34.6867 H      1 LIG       0.09000
      9 H4        -69.1497  -25.5110  -35.7417 H      1 LIG       0.09000
@<TRIPOS>BOND
      1       1       2 1
      2       1       4 2
      3       1       5 1
      4       2       3 1
      5       3       5 1
      6       2       6 1
      7       2       7 1
      8       3       8 1
      9       3       9 1
@<TRIPOS>ALT_TYPE
CGenFF_4.0_ALT_TYPE_SET
CGenFF_4.0 1 CG2O4 2 CG3C41 3 CG3C41 4 OG2D1 5 OG3C51 6 HGA2 7 HGA2 8 HGA2 9 HGA2
@<TRIPOS>MOLECULE
4_lactone
 9 9 0 0 0
****
USER_CHARGES
INVALID_CHARGES
Pose:  33 Cluster:  33 Fr_nu: 2040291 TotEn:   -11.32
@<TRIPOS>ATOM
      1 C1        -58.8105  -20.3190  -38.8586 C.2    1 LIG       0.04000
      2 C2        -58.4726  -20.9604  -37.5008 C.3    1 LIG       0.11000
      3 C3        -57.3063  -21.5616  -38.2793 C.3    1 LIG       0.08100
      4 O1        -59.6569  -19.5829  -39.3125 O.2    1 LIG      -0.32000
      5 O2        -57.7500  -20.8896  -39.4906 O.3    1 LIG      -0.27100
      6 H1        -58.2038  -20.2431  -36.7238 H      1 LIG       0.09000
      7 H2        -59.2214  -21.6699  -37.1448 H      1 LIG       0.09000
      8 H3        -56.3108  -21.2274  -37.9744 H      1 LIG       0.09000
      9 H4        -57.3257  -22.6490  -38.3931 H      1 LIG       0.09000
@<TRIPOS>BOND
      1       1       2 1
      2       1       4 2
      3       1       5 1
      4       2       3 1
      5       3       5 1
      6       2       6 1
      7       2       7 1
      8       3       8 1
      9       3       9 1
@<TRIPOS>ALT_TYPE
CGenFF_4.0_ALT_TYPE_SET
CGenFF_4.0 1 CG2O4 2 CG3C41 3 CG3C41 4 OG2D1 5 OG3C51 6 HGA2 7 HGA2 8 HGA2 9 HGA2
@<TRIPOS>MOLECULE
4_lactone
 9 9 0 0 0
****
USER_CHARGES
INVALID_CHARGES
Pose:  34 Cluster:  34 Fr_nu: 107792 TotEn:   -10.60
@<TRIPOS>ATOM
      1 C1        -51.2726  -10.6235  -43.1473 C.2    1 LIG       0.04000
      2 C2        -50.2357  -10.3473  -44.2508 C.3    1 LIG       0.11000
      3 C3        -51.4700  -10.2950  -45.1462 C.3    1 LIG       0.08100
      4 O1        -51.2744  -10.8300  -41.9550 O.2    1 LIG      -0.32000
      5 O2        -52.3281  -10.5645  -44.0031 O.3    1 LIG      -0.27100
      6 H1        -49.6974   -9.4059  -44.1308 H      1 LIG       0.09000
      7 H2        -49.5504  -11.1762  -44.4354 H      1 LIG       0.09000
      8 H3        -51.6892   -9.3221  -45.5944 H      1 LIG       0.09000
      9 H4        -51.5415  -11.0863  -45.8975 H      1 LIG       0.09000
@<TRIPOS>BOND
      1       1       2 1
      2       1       4 2
      3       1       5 1
      4       2       3 1
      5       3       5 1
      6       2       6 1
      7       2       7 1
      8       3       8 1
      9       3       9 1
@<TRIPOS>ALT_TYPE
CGenFF_4.0_ALT_TYPE_SET
CGenFF_4.0 1 CG2O4 2 CG3C41 3 CG3C41 4 OG2D1 5 OG3C51 6 HGA2 7 HGA2 8 HGA2 9 HGA2
@<TRIPOS>MOLECULE
4_lactone
 9 9 0 0 0
****
USER_CHARGES
INVALID_CHARGES
Pose:  35 Cluster:  35 Fr_nu: 152957 TotEn:    -9.52
@<TRIPOS>ATOM
      1 C1        -73.2435  -27.2733  -42.3143 C.2    1 LIG       0.04000
      2 C2        -72.4680  -25.9540  -42.1498 C.3    1 LIG       0.11000
      3 C3        -72.3124  -26.0669  -43.6634 C.3    1 LIG       0.08100
      4 O1        -73.8257  -28.0615  -41.6043 O.2    1 LIG      -0.32000
      5 O2        -73.0656  -27.3112  -43.6621 O.3    1 LIG      -0.27100
      6 H1        -73.0771  -25.1202  -41.7972 H      1 LIG       0.09000
      7 H2        -71.5483  -26.0474  -41.5700 H      1 LIG       0.09000
      8 H3        -72.8141  -25.2926  -44.2502 H      1 LIG       0.09000
      9 H4        -71.2905  -26.2162  -44.0226 H      1 LIG       0.09000
@<TRIPOS>BOND
      1       1       2 1
      2       1       4 2
      3       1       5 1
      4       2       3 1
      5       3       5 1
      6       2       6 1
      7       2       7 1
      8       3       8 1
      9       3       9 1
@<TRIPOS>ALT_TYPE
CGenFF_4.0_ALT_TYPE_SET
CGenFF_4.0 1 CG2O4 2 CG3C41 3 CG3C41 4 OG2D1 5 OG3C51 6 HGA2 7 HGA2 8 HGA2 9 HGA2
@<TRIPOS>MOLECULE
4_lactone
 9 9 0 0 0
****
USER_CHARGES
INVALID_CHARGES
Pose:  36 Cluster:  36 Fr_nu: 879080 TotEn:    -8.83
@<TRIPOS>ATOM
      1 C1        -59.2911  -20.2329  -38.4770 C.2    1 LIG       0.04000
      2 C2        -59.2674  -21.4739  -39.3872 C.3    1 LIG       0.11000
      3 C3        -59.9124  -20.5250  -40.3930 C.3    1 LIG       0.08100
      4 O1        -58.9593  -19.9461  -37.3492 O.2    1 LIG      -0.32000
      5 O2        -59.8688  -19.4432  -39.4217 O.3    1 LIG      -0.27100
      6 H1        -58.2647  -21.8219  -39.6400 H      1 LIG       0.09000
      7 H2        -59.8965  -22.2943  -39.0380 H      1 LIG       0.09000
      8 H3        -59.3140  -20.2957  -41.2789 H      1 LIG       0.09000
      9 H4        -60.9397  -20.7675  -40.6784 H      1 LIG       0.09000
@<TRIPOS>BOND
      1       1       2 1
      2       1       4 2
      3       1       5 1
      4       2       3 1
      5       3       5 1
      6       2       6 1
      7       2       7 1
      8       3       8 1
      9       3       9 1
@<TRIPOS>ALT_TYPE
CGenFF_4.0_ALT_TYPE_SET
CGenFF_4.0 1 CG2O4 2 CG3C41 3 CG3C41 4 OG2D1 5 OG3C51 6 HGA2 7 HGA2 8 HGA2 9 HGA2
@<TRIPOS>MOLECULE
4_lactone
 9 9 0 0 0
****
USER_CHARGES
INVALID_CHARGES
Pose:  37 Cluster:  37 Fr_nu: 3130617 TotEn:    -6.84
@<TRIPOS>ATOM
      1 C1        -55.6871   -2.0647  -18.1488 C.2    1 LIG       0.04000
      2 C2        -56.8552   -1.1796  -18.6193 C.3    1 LIG       0.11000
      3 C3        -57.1816   -2.3878  -19.4921 C.3    1 LIG       0.08100
      4 O1        -54.7594   -1.9827  -17.3761 O.2    1 LIG      -0.32000
      5 O2        -56.0354   -3.1037  -18.9543 O.3    1 LIG      -0.27100
      6 H1        -57.5819   -0.9490  -17.8388 H      1 LIG       0.09000
      7 H2        -56.5451   -0.2793  -19.1521 H      1 LIG       0.09000
      8 H3        -58.1204   -2.8987  -19.2617 H      1 LIG       0.09000
      9 H4        -57.0872   -2.2302  -20.5700 H      1 LIG       0.09000
@<TRIPOS>BOND
      1       1       2 1
      2       1       4 2
      3       1       5 1
      4       2       3 1
      5       3       5 1
      6       2       6 1
      7       2       7 1
      8       3       8 1
      9       3       9 1
@<TRIPOS>ALT_TYPE
CGenFF_4.0_ALT_TYPE_SET
CGenFF_4.0 1 CG2O4 2 CG3C41 3 CG3C41 4 OG2D1 5 OG3C51 6 HGA2 7 HGA2 8 HGA2 9 HGA2
@<TRIPOS>MOLECULE
pyridine
 11 11 0 0 0
****
USER_CHARGES
INVALID_CHARGES
Pose:   1 Cluster:   1 Fr_nu: 149919 TotEn:   -18.93
@<TRIPOS>ATOM
      1 C1        -66.8428   -7.9561  -47.6621 C.ar   1 LIG      -0.11300
      2 C2        -68.1153   -7.4905  -47.3506 C.ar   1 LIG      -0.11700
      3 C3        -66.0543   -8.5254  -46.6684 C.ar   1 LIG      -0.11700
      4 C4        -68.5495   -7.6165  -46.0409 C.ar   1 LIG       0.17700
      5 C5        -66.5806   -8.6049  -45.3891 C.ar   1 LIG       0.17700
      6 N1        -67.8123   -8.1636  -45.0485 N.ar   1 LIG      -0.60000
      7 H1        -66.4659   -7.8747  -48.6772 H      1 LIG       0.11500
      8 H2        -68.7475   -7.0435  -48.1090 H      1 LIG       0.11500
      9 H3        -65.0590   -8.8946  -46.8881 H      1 LIG       0.11500
     10 H4        -69.5342   -7.2684  -45.7470 H      1 LIG       0.12400
     11 H5        -66.0060   -9.0396  -44.5777 H      1 LIG       0.12400
@<TRIPOS>BOND
      1       1       2 ar
      2       1       3 ar
      3       2       4 ar
      4       3       5 ar
      5       4       6 ar
      6       5       6 ar
      7       1       7 1
      8       2       8 1
      9       3       9 1
     10       4      10 1
     11       5      11 1
@<TRIPOS>ALT_TYPE
CGenFF_4.0_ALT_TYPE_SET
CGenFF_4.0 1 CG2R61 2 CG2R61 3 CG2R61 4 CG2R61 5 CG2R61 6 NG2R60 7 HGR61 8 HGR61 9 HGR61 10 HGR62 11 HGR62
@<TRIPOS>MOLECULE
pyridine
 11 11 0 0 0
****
USER_CHARGES
INVALID_CHARGES
Pose:   2 Cluster:   2 Fr_nu:  93112 TotEn:   -18.82
@<TRIPOS>ATOM
      1 C1        -65.9817   -8.6070  -45.4581 C.ar   1 LIG      -0.11300
      2 C2        -66.6517   -8.7523  -46.6676 C.ar   1 LIG      -0.11700
      3 C3        -66.6996   -8.3230  -44.3017 C.ar   1 LIG      -0.11700
      4 C4        -68.0295   -8.6052  -46.6676 C.ar   1 LIG       0.17700
      5 C5        -68.0752   -8.1948  -44.4076 C.ar   1 LIG       0.17700
      6 N1        -68.7611   -8.3291  -45.5649 N.ar   1 LIG      -0.60000
      7 H1        -64.9019   -8.7142  -45.4167 H      1 LIG       0.11500
      8 H2        -66.1128   -8.9740  -47.5814 H      1 LIG       0.11500
      9 H3        -66.1983   -8.2050  -43.3478 H      1 LIG       0.11500
     10 H4        -68.5983   -8.7087  -47.5857 H      1 LIG       0.12400
     11 H5        -68.6815   -7.9729  -43.5355 H      1 LIG       0.12400
@<TRIPOS>BOND
      1       1       2 ar
      2       1       3 ar
      3       2       4 ar
      4       3       5 ar
      5       4       6 ar
      6       5       6 ar
      7       1       7 1
      8       2       8 1
      9       3       9 1
     10       4      10 1
     11       5      11 1
@<TRIPOS>ALT_TYPE
CGenFF_4.0_ALT_TYPE_SET
CGenFF_4.0 1 CG2R61 2 CG2R61 3 CG2R61 4 CG2R61 5 CG2R61 6 NG2R60 7 HGR61 8 HGR61 9 HGR61 10 HGR62 11 HGR62
@<TRIPOS>MOLECULE
pyridine
 11 11 0 0 0
****
USER_CHARGES
INVALID_CHARGES
Pose:   3 Cluster:   3 Fr_nu:  92985 TotEn:   -18.57
@<TRIPOS>ATOM
      1 C1        -65.6780   -8.7962  -46.2317 C.ar   1 LIG      -0.11300
      2 C2        -67.0358   -8.5882  -46.4470 C.ar   1 LIG      -0.11700
      3 C3        -65.1434   -8.6033  -44.9627 C.ar   1 LIG      -0.11700
      4 C4        -67.8100   -8.1908  -45.3687 C.ar   1 LIG       0.17700
      5 C5        -66.0023   -8.2050  -43.9510 C.ar   1 LIG       0.17700
      6 N1        -67.3265   -7.9931  -44.1219 N.ar   1 LIG      -0.60000
      7 H1        -65.0375   -9.1073  -47.0515 H      1 LIG       0.11500
      8 H2        -67.4743   -8.7328  -47.4275 H      1 LIG       0.11500
      9 H3        -64.0878   -8.7590  -44.7718 H      1 LIG       0.11500
     10 H4        -68.8744   -8.0152  -45.4850 H      1 LIG       0.12400
     11 H5        -65.6354   -8.0400  -42.9433 H      1 LIG       0.12400
@<TRIPOS>BOND
      1       1       2 ar
      2       1       3 ar
      3       2       4 ar
      4       3       5 ar
      5       4       6 ar
      6       5       6 ar
      7       1       7 1
      8       2       8 1
      9       3       9 1
     10       4      10 1
     11       5      11 1
@<TRIPOS>ALT_TYPE
CGenFF_4.0_ALT_TYPE_SET
CGenFF_4.0 1 CG2R61 2 CG2R61 3 CG2R61 4 CG2R61 5 CG2R61 6 NG2R60 7 HGR61 8 HGR61 9 HGR61 10 HGR62 11 HGR62
@<TRIPOS>MOLECULE
pyridine
 11 11 0 0 0
****
USER_CHARGES
INVALID_CHARGES
Pose:   4 Cluster:   4 Fr_nu: 1418484 TotEn:   -15.54
@<TRIPOS>ATOM
      1 C1        -61.8006  -22.6671  -26.5577 C.ar   1 LIG      -0.11300
      2 C2        -60.5870  -23.3338  -26.6840 C.ar   1 LIG      -0.11700
      3 C3        -61.8426  -21.4223  -25.9396 C.ar   1 LIG      -0.11700
      4 C4        -59.4530  -22.7178  -26.1795 C.ar   1 LIG       0.17700
      5 C5        -60.6525  -20.8920  -25.4682 C.ar   1 LIG       0.17700
      6 N1        -59.4545  -21.5098  -25.5727 N.ar   1 LIG      -0.60000
      7 H1        -62.7121  -23.1171  -26.9396 H      1 LIG       0.11500
      8 H2        -60.5304  -24.3046  -27.1623 H      1 LIG       0.11500
      9 H3        -62.7774  -20.8846  -25.8296 H      1 LIG       0.11500
     10 H4        -58.4824  -23.1969  -26.2530 H      1 LIG       0.12400
     11 H5        -60.6309  -19.9244  -24.9776 H      1 LIG       0.12400
@<TRIPOS>BOND
      1       1       2 ar
      2       1       3 ar
      3       2       4 ar
      4       3       5 ar
      5       4       6 ar
      6       5       6 ar
      7       1       7 1
      8       2       8 1
      9       3       9 1
     10       4      10 1
     11       5      11 1
@<TRIPOS>ALT_TYPE
CGenFF_4.0_ALT_TYPE_SET
CGenFF_4.0 1 CG2R61 2 CG2R61 3 CG2R61 4 CG2R61 5 CG2R61 6 NG2R60 7 HGR61 8 HGR61 9 HGR61 10 HGR62 11 HGR62
@<TRIPOS>MOLECULE
pyridine
 11 11 0 0 0
****
USER_CHARGES
INVALID_CHARGES
Pose:   5 Cluster:   5 Fr_nu: 144359 TotEn:   -13.96
@<TRIPOS>ATOM
      1 C1        -67.3330   -8.0649  -46.4319 C.ar   1 LIG      -0.11300
      2 C2        -68.5577   -7.4291  -46.2611 C.ar   1 LIG      -0.11700
      3 C3        -66.5262   -8.3155  -45.3276 C.ar   1 LIG      -0.11700
      4 C4        -68.9267   -7.0667  -44.9757 C.ar   1 LIG       0.17700
      5 C5        -66.9860   -7.9133  -44.0840 C.ar   1 LIG       0.17700
      6 N1        -68.1697   -7.2932  -43.8788 N.ar   1 LIG      -0.60000
      7 H1        -67.0077   -8.3640  -47.4238 H      1 LIG       0.11500
      8 H2        -69.2030   -7.2239  -47.1073 H      1 LIG       0.11500
      9 H3        -65.5674   -8.8094  -45.4370 H      1 LIG       0.11500
     10 H4        -69.8721   -6.5680  -44.7899 H      1 LIG       0.12400
     11 H5        -66.3944   -8.0845  -43.1906 H      1 LIG       0.12400
@<TRIPOS>BOND
      1       1       2 ar
      2       1       3 ar
      3       2       4 ar
      4       3       5 ar
      5       4       6 ar
      6       5       6 ar
      7       1       7 1
      8       2       8 1
      9       3       9 1
     10       4      10 1
     11       5      11 1
@<TRIPOS>ALT_TYPE
CGenFF_4.0_ALT_TYPE_SET
CGenFF_4.0 1 CG2R61 2 CG2R61 3 CG2R61 4 CG2R61 5 CG2R61 6 NG2R60 7 HGR61 8 HGR61 9 HGR61 10 HGR62 11 HGR62
@<TRIPOS>MOLECULE
pyridine
 11 11 0 0 0
****
USER_CHARGES
INVALID_CHARGES
Pose:   6 Cluster:   6 Fr_nu: 2071447 TotEn:   -13.43
@<TRIPOS>ATOM
      1 C1        -67.1707   -7.0796  -48.1434 C.ar   1 LIG      -0.11300
      2 C2        -65.9877   -7.8073  -48.0803 C.ar   1 LIG      -0.11700
      3 C3        -68.1857   -7.3324  -47.2275 C.ar   1 LIG      -0.11700
      4 C4        -65.8702   -8.7694  -47.0901 C.ar   1 LIG       0.17700
      5 C5        -67.9700   -8.3159  -46.2757 C.ar   1 LIG       0.17700
      6 N1        -66.8343   -9.0435  -46.1830 N.ar   1 LIG      -0.60000
      7 H1        -67.3016   -6.3172  -48.9055 H      1 LIG       0.11500
      8 H2        -65.1830   -7.6270  -48.7835 H      1 LIG       0.11500
      9 H3        -69.1166   -6.7778  -47.2581 H      1 LIG       0.11500
     10 H4        -64.9673   -9.3641  -46.9990 H      1 LIG       0.12400
     11 H5        -68.7304   -8.5525  -45.5387 H      1 LIG       0.12400
@<TRIPOS>BOND
      1       1       2 ar
      2       1       3 ar
      3       2       4 ar
      4       3       5 ar
      5       4       6 ar
      6       5       6 ar
      7       1       7 1
      8       2       8 1
      9       3       9 1
     10       4      10 1
     11       5      11 1
@<TRIPOS>ALT_TYPE
CGenFF_4.0_ALT_TYPE_SET
CGenFF_4.0 1 CG2R61 2 CG2R61 3 CG2R61 4 CG2R61 5 CG2R61 6 NG2R60 7 HGR61 8 HGR61 9 HGR61 10 HGR62 11 HGR62
@<TRIPOS>MOLECULE
pyridine
 11 11 0 0 0
****
USER_CHARGES
INVALID_CHARGES
Pose:   7 Cluster:   7 Fr_nu: 1015180 TotEn:   -13.04
@<TRIPOS>ATOM
      1 C1        -59.9141  -22.3590  -39.1327 C.ar   1 LIG      -0.11300
      2 C2        -59.1795  -21.7495  -38.1217 C.ar   1 LIG      -0.11700
      3 C3        -60.5895  -21.5762  -40.0623 C.ar   1 LIG      -0.11700
      4 C4        -59.1525  -20.3647  -38.0843 C.ar   1 LIG       0.17700
      5 C5        -60.4996  -20.1992  -39.9380 C.ar   1 LIG       0.17700
      6 N1        -59.7959  -19.5710  -38.9695 N.ar   1 LIG      -0.60000
      7 H1        -59.9606  -23.4421  -39.1956 H      1 LIG       0.11500
      8 H2        -58.6449  -22.3396  -37.3864 H      1 LIG       0.11500
      9 H3        -61.1687  -22.0297  -40.8586 H      1 LIG       0.11500
     10 H4        -58.5941  -19.8414  -37.3151 H      1 LIG       0.12400
     11 H5        -61.0084  -19.5435  -40.6370 H      1 LIG       0.12400
@<TRIPOS>BOND
      1       1       2 ar
      2       1       3 ar
      3       2       4 ar
      4       3       5 ar
      5       4       6 ar
      6       5       6 ar
      7       1       7 1
      8       2       8 1
      9       3       9 1
     10       4      10 1
     11       5      11 1
@<TRIPOS>ALT_TYPE
CGenFF_4.0_ALT_TYPE_SET
CGenFF_4.0 1 CG2R61 2 CG2R61 3 CG2R61 4 CG2R61 5 CG2R61 6 NG2R60 7 HGR61 8 HGR61 9 HGR61 10 HGR62 11 HGR62
@<TRIPOS>MOLECULE
pyridine
 11 11 0 0 0
****
USER_CHARGES
INVALID_CHARGES
Pose:   8 Cluster:   8 Fr_nu: 3486891 TotEn:   -12.78
@<TRIPOS>ATOM
      1 C1        -83.0860    0.3880  -46.4703 C.ar   1 LIG      -0.11300
      2 C2        -82.6686   -0.8013  -45.8833 C.ar   1 LIG      -0.11700
      3 C3        -83.6445    1.3876  -45.6815 C.ar   1 LIG      -0.11700
      4 C4        -82.8303   -0.9406  -44.5143 C.ar   1 LIG       0.17700
      5 C5        -83.7628    1.1502  -44.3216 C.ar   1 LIG       0.17700
      6 N1        -83.3687    0.0078  -43.7154 N.ar   1 LIG      -0.60000
      7 H1        -82.9769    0.5353  -47.5406 H      1 LIG       0.11500
      8 H2        -82.2302   -1.5940  -46.4784 H      1 LIG       0.11500
      9 H3        -83.9774    2.3226  -46.1176 H      1 LIG       0.11500
     10 H4        -82.5209   -1.8494  -44.0089 H      1 LIG       0.12400
     11 H5        -84.1924    1.8973  -43.6623 H      1 LIG       0.12400
@<TRIPOS>BOND
      1       1       2 ar
      2       1       3 ar
      3       2       4 ar
      4       3       5 ar
      5       4       6 ar
      6       5       6 ar
      7       1       7 1
      8       2       8 1
      9       3       9 1
     10       4      10 1
     11       5      11 1
@<TRIPOS>ALT_TYPE
CGenFF_4.0_ALT_TYPE_SET
CGenFF_4.0 1 CG2R61 2 CG2R61 3 CG2R61 4 CG2R61 5 CG2R61 6 NG2R60 7 HGR61 8 HGR61 9 HGR61 10 HGR62 11 HGR62
@<TRIPOS>MOLECULE
pyridine
 11 11 0 0 0
****
USER_CHARGES
INVALID_CHARGES
Pose:   9 Cluster:   9 Fr_nu:   3423 TotEn:   -10.87
@<TRIPOS>ATOM
      1 C1        -51.5952  -11.6219  -45.4008 C.ar   1 LIG      -0.11300
      2 C2        -50.8350  -10.4924  -45.1188 C.ar   1 LIG      -0.11700
      3 C3        -52.0028  -12.4552  -44.3651 C.ar   1 LIG      -0.11700
      4 C4        -50.5114  -10.2424  -43.7949 C.ar   1 LIG       0.17700
      5 C5        -51.6267  -12.1176  -43.0750 C.ar   1 LIG       0.17700
      6 N1        -50.8889  -11.0288  -42.7621 N.ar   1 LIG      -0.60000
      7 H1        -51.8689  -11.8527  -46.4260 H      1 LIG       0.11500
      8 H2        -50.5065   -9.8285  -45.9099 H      1 LIG       0.11500
      9 H3        -52.5955  -13.3413  -44.5616 H      1 LIG       0.11500
     10 H4        -49.9200   -9.3745  -43.5229 H      1 LIG       0.12400
     11 H5        -51.9182  -12.7348  -42.2315 H      1 LIG       0.12400
@<TRIPOS>BOND
      1       1       2 ar
      2       1       3 ar
      3       2       4 ar
      4       3       5 ar
      5       4       6 ar
      6       5       6 ar
      7       1       7 1
      8       2       8 1
      9       3       9 1
     10       4      10 1
     11       5      11 1
@<TRIPOS>ALT_TYPE
CGenFF_4.0_ALT_TYPE_SET
CGenFF_4.0 1 CG2R61 2 CG2R61 3 CG2R61 4 CG2R61 5 CG2R61 6 NG2R60 7 HGR61 8 HGR61 9 HGR61 10 HGR62 11 HGR62
@<TRIPOS>MOLECULE
pyridine
 11 11 0 0 0
****
USER_CHARGES
INVALID_CHARGES
Pose:  10 Cluster:  10 Fr_nu:   7565 TotEn:   -10.85
@<TRIPOS>ATOM
      1 C1        -66.7805  -24.4861  -36.3560 C.ar   1 LIG      -0.11300
      2 C2        -66.6978  -25.8717  -36.4357 C.ar   1 LIG      -0.11700
      3 C3        -67.8236  -23.8969  -35.6502 C.ar   1 LIG      -0.11700
      4 C4        -67.6755  -26.6176  -35.7974 C.ar   1 LIG       0.17700
      5 C5        -68.7511  -24.7311  -35.0473 C.ar   1 LIG       0.17700
      6 N1        -68.7038  -26.0811  -35.1028 N.ar   1 LIG      -0.60000
      7 H1        -66.0338  -23.8665  -36.8435 H      1 LIG       0.11500
      8 H2        -65.8934  -26.3526  -36.9800 H      1 LIG       0.11500
      9 H3        -67.9084  -22.8188  -35.5752 H      1 LIG       0.11500
     10 H4        -67.6558  -27.7019  -35.8302 H      1 LIG       0.12400
     11 H5        -69.5844  -24.3218  -34.4855 H      1 LIG       0.12400
@<TRIPOS>BOND
      1       1       2 ar
      2       1       3 ar
      3       2       4 ar
      4       3       5 ar
      5       4       6 ar
      6       5       6 ar
      7       1       7 1
      8       2       8 1
      9       3       9 1
     10       4      10 1
     11       5      11 1
@<TRIPOS>ALT_TYPE
CGenFF_4.0_ALT_TYPE_SET
CGenFF_4.0 1 CG2R61 2 CG2R61 3 CG2R61 4 CG2R61 5 CG2R61 6 NG2R60 7 HGR61 8 HGR61 9 HGR61 10 HGR62 11 HGR62
@<TRIPOS>MOLECULE
pyridine
 11 11 0 0 0
****
USER_CHARGES
INVALID_CHARGES
Pose:  11 Cluster:  11 Fr_nu: 301341 TotEn:   -10.48
@<TRIPOS>ATOM
      1 C1        -67.7711   -8.0114  -44.4775 C.ar   1 LIG      -0.11300
      2 C2        -67.8064   -7.7526  -45.8432 C.ar   1 LIG      -0.11700
      3 C3        -66.6416   -8.5957  -43.9152 C.ar   1 LIG      -0.11700
      4 C4        -66.6951   -8.0942  -46.5969 C.ar   1 LIG       0.17700
      5 C5        -65.5826   -8.8998  -44.7553 C.ar   1 LIG       0.17700
      6 N1        -65.5801   -8.6633  -46.0864 N.ar   1 LIG      -0.60000
      7 H1        -68.6226   -7.7589  -43.8527 H      1 LIG       0.11500
      8 H2        -68.6759   -7.2976  -46.3030 H      1 LIG       0.11500
      9 H3        -66.5922   -8.8070  -42.8531 H      1 LIG       0.11500
     10 H4        -66.6733   -7.9131  -47.6664 H      1 LIG       0.12400
     11 H5        -64.6786   -9.3573  -44.3668 H      1 LIG       0.12400
@<TRIPOS>BOND
      1       1       2 ar
      2       1       3 ar
      3       2       4 ar
      4       3       5 ar
      5       4       6 ar
      6       5       6 ar
      7       1       7 1
      8       2       8 1
      9       3       9 1
     10       4      10 1
     11       5      11 1
@<TRIPOS>ALT_TYPE
CGenFF_4.0_ALT_TYPE_SET
CGenFF_4.0 1 CG2R61 2 CG2R61 3 CG2R61 4 CG2R61 5 CG2R61 6 NG2R60 7 HGR61 8 HGR61 9 HGR61 10 HGR62 11 HGR62
@<TRIPOS>MOLECULE
pyridine
 11 11 0 0 0
****
USER_CHARGES
INVALID_CHARGES
Pose:  12 Cluster:  12 Fr_nu: 235374 TotEn:   -10.43
@<TRIPOS>ATOM
      1 C1        -67.0824   -8.1429  -46.9258 C.ar   1 LIG      -0.11300
      2 C2        -68.0941   -7.4097  -47.5358 C.ar   1 LIG      -0.11700
      3 C3        -67.0607   -8.2689  -45.5413 C.ar   1 LIG      -0.11700
      4 C4        -69.0529   -6.8266  -46.7230 C.ar   1 LIG       0.17700
      5 C5        -68.0655   -7.6472  -44.8178 C.ar   1 LIG       0.17700
      6 N1        -69.0647   -6.9268  -45.3749 N.ar   1 LIG      -0.60000
      7 H1        -66.3119   -8.6146  -47.5283 H      1 LIG       0.11500
      8 H2        -68.1312   -7.2983  -48.6132 H      1 LIG       0.11500
      9 H3        -66.2813   -8.8353  -45.0442 H      1 LIG       0.11500
     10 H4        -69.8625   -6.2443  -47.1503 H      1 LIG       0.12400
     11 H5        -68.0939   -7.7142  -43.7351 H      1 LIG       0.12400
@<TRIPOS>BOND
      1       1       2 ar
      2       1       3 ar
      3       2       4 ar
      4       3       5 ar
      5       4       6 ar
      6       5       6 ar
      7       1       7 1
      8       2       8 1
      9       3       9 1
     10       4      10 1
     11       5      11 1
@<TRIPOS>ALT_TYPE
CGenFF_4.0_ALT_TYPE_SET
CGenFF_4.0 1 CG2R61 2 CG2R61 3 CG2R61 4 CG2R61 5 CG2R61 6 NG2R60 7 HGR61 8 HGR61 9 HGR61 10 HGR62 11 HGR62
@<TRIPOS>MOLECULE
pyridine
 11 11 0 0 0
****
USER_CHARGES
INVALID_CHARGES
Pose:  13 Cluster:  13 Fr_nu:   1548 TotEn:   -10.30
@<TRIPOS>ATOM
      1 C1        -67.5308   -8.1512  -46.4196 C.ar   1 LIG      -0.11300
      2 C2        -66.7059   -8.7118  -45.4509 C.ar   1 LIG      -0.11700
      3 C3        -67.0055   -7.8150  -47.6623 C.ar   1 LIG      -0.11700
      4 C4        -65.3734   -8.9143  -45.7719 C.ar   1 LIG       0.17700
      5 C5        -65.6595   -8.0574  -47.8843 C.ar   1 LIG       0.17700
      6 N1        -64.8269   -8.6004  -46.9679 N.ar   1 LIG      -0.60000
      7 H1        -68.5810   -7.9759  -46.2063 H      1 LIG       0.11500
      8 H2        -67.0937   -8.9819  -44.4756 H      1 LIG       0.11500
      9 H3        -67.6297   -7.3763  -48.4324 H      1 LIG       0.11500
     10 H4        -64.6889   -9.3483  -45.0507 H      1 LIG       0.12400
     11 H5        -65.2003   -7.8126  -48.8364 H      1 LIG       0.12400
@<TRIPOS>BOND
      1       1       2 ar
      2       1       3 ar
      3       2       4 ar
      4       3       5 ar
      5       4       6 ar
      6       5       6 ar
      7       1       7 1
      8       2       8 1
      9       3       9 1
     10       4      10 1
     11       5      11 1
@<TRIPOS>ALT_TYPE
CGenFF_4.0_ALT_TYPE_SET
CGenFF_4.0 1 CG2R61 2 CG2R61 3 CG2R61 4 CG2R61 5 CG2R61 6 NG2R60 7 HGR61 8 HGR61 9 HGR61 10 HGR62 11 HGR62
@<TRIPOS>MOLECULE
pyridine
 11 11 0 0 0
****
USER_CHARGES
INVALID_CHARGES
Pose:  14 Cluster:  14 Fr_nu: 3008699 TotEn:    -9.72
@<TRIPOS>ATOM
      1 C1        -71.2452  -26.0373  -42.3487 C.ar   1 LIG      -0.11300
      2 C2        -72.5267  -25.7333  -42.7941 C.ar   1 LIG      -0.11700
      3 C3        -71.0313  -27.1863  -41.5954 C.ar   1 LIG      -0.11700
      4 C4        -73.5523  -26.6037  -42.4619 C.ar   1 LIG       0.17700
      5 C5        -72.1239  -27.9915  -41.3166 C.ar   1 LIG       0.17700
      6 N1        -73.3834  -27.7289  -41.7320 N.ar   1 LIG      -0.60000
      7 H1        -70.4147  -25.3797  -42.5876 H      1 LIG       0.11500
      8 H2        -72.7168  -24.8434  -43.3828 H      1 LIG       0.11500
      9 H3        -70.0409  -27.4429  -41.2371 H      1 LIG       0.11500
     10 H4        -74.5699  -26.4108  -42.7851 H      1 LIG       0.12400
     11 H5        -72.0110  -28.8987  -40.7322 H      1 LIG       0.12400
@<TRIPOS>BOND
      1       1       2 ar
      2       1       3 ar
      3       2       4 ar
      4       3       5 ar
      5       4       6 ar
      6       5       6 ar
      7       1       7 1
      8       2       8 1
      9       3       9 1
     10       4      10 1
     11       5      11 1
@<TRIPOS>ALT_TYPE
CGenFF_4.0_ALT_TYPE_SET
CGenFF_4.0 1 CG2R61 2 CG2R61 3 CG2R61 4 CG2R61 5 CG2R61 6 NG2R60 7 HGR61 8 HGR61 9 HGR61 10 HGR62 11 HGR62
@<TRIPOS>MOLECULE
pyridine
 11 11 0 0 0
****
USER_CHARGES
INVALID_CHARGES
Pose:  15 Cluster:  15 Fr_nu: 1354304 TotEn:    -9.62
@<TRIPOS>ATOM
      1 C1        -58.4665  -21.7541  -39.6136 C.ar   1 LIG      -0.11300
      2 C2        -58.0443  -21.6328  -38.2944 C.ar   1 LIG      -0.11700
      3 C3        -59.4271  -20.8818  -40.1133 C.ar   1 LIG      -0.11700
      4 C4        -58.6092  -20.6307  -37.5222 C.ar   1 LIG       0.17700
      5 C5        -59.9304  -19.9135  -39.2596 C.ar   1 LIG       0.17700
      6 N1        -59.5448  -19.7648  -37.9723 N.ar   1 LIG      -0.60000
      7 H1        -58.0481  -22.5274  -40.2509 H      1 LIG       0.11500
      8 H2        -57.2965  -22.3012  -37.8838 H      1 LIG       0.11500
      9 H3        -59.7716  -20.9581  -41.1383 H      1 LIG       0.11500
     10 H4        -58.3138  -20.4949  -36.4871 H      1 LIG       0.12400
     11 H5        -60.6821  -19.2089  -39.5998 H      1 LIG       0.12400
@<TRIPOS>BOND
      1       1       2 ar
      2       1       3 ar
      3       2       4 ar
      4       3       5 ar
      5       4       6 ar
      6       5       6 ar
      7       1       7 1
      8       2       8 1
      9       3       9 1
     10       4      10 1
     11       5      11 1
@<TRIPOS>ALT_TYPE
CGenFF_4.0_ALT_TYPE_SET
CGenFF_4.0 1 CG2R61 2 CG2R61 3 CG2R61 4 CG2R61 5 CG2R61 6 NG2R60 7 HGR61 8 HGR61 9 HGR61 10 HGR62 11 HGR62
@<TRIPOS>MOLECULE
pyridine
 11 11 0 0 0
****
USER_CHARGES
INVALID_CHARGES
Pose:  16 Cluster:  16 Fr_nu: 2593626 TotEn:    -9.62
@<TRIPOS>ATOM
      1 C1        -72.1189  -26.6035  -44.0556 C.ar   1 LIG      -0.11300
      2 C2        -72.5251  -26.0466  -42.8481 C.ar   1 LIG      -0.11700
      3 C3        -72.8091  -27.6903  -44.5807 C.ar   1 LIG      -0.11700
      4 C4        -73.6188  -26.6090  -42.2099 C.ar   1 LIG       0.17700
      5 C5        -73.8899  -28.1792  -43.8648 C.ar   1 LIG       0.17700
      6 N1        -74.3141  -27.6648  -42.6888 N.ar   1 LIG      -0.60000
      7 H1        -71.2656  -26.1916  -44.5862 H      1 LIG       0.11500
      8 H2        -72.0024  -25.1991  -42.4202 H      1 LIG       0.11500
      9 H3        -72.5100  -28.1408  -45.5202 H      1 LIG       0.11500
     10 H4        -73.9747  -26.2112  -41.2653 H      1 LIG       0.12400
     11 H5        -74.4616  -29.0260  -44.2305 H      1 LIG       0.12400
@<TRIPOS>BOND
      1       1       2 ar
      2       1       3 ar
      3       2       4 ar
      4       3       5 ar
      5       4       6 ar
      6       5       6 ar
      7       1       7 1
      8       2       8 1
      9       3       9 1
     10       4      10 1
     11       5      11 1
@<TRIPOS>ALT_TYPE
CGenFF_4.0_ALT_TYPE_SET
CGenFF_4.0 1 CG2R61 2 CG2R61 3 CG2R61 4 CG2R61 5 CG2R61 6 NG2R60 7 HGR61 8 HGR61 9 HGR61 10 HGR62 11 HGR62
@<TRIPOS>MOLECULE
pyridine
 11 11 0 0 0
****
USER_CHARGES
INVALID_CHARGES
Pose:  17 Cluster:  17 Fr_nu: 647260 TotEn:    -8.64
@<TRIPOS>ATOM
      1 C1        -49.5486  -10.4319  -44.2137 C.ar   1 LIG      -0.11300
      2 C2        -49.8367  -11.3195  -43.1830 C.ar   1 LIG      -0.11700
      3 C3        -50.5671   -9.9969  -45.0542 C.ar   1 LIG      -0.11700
      4 C4        -51.1491  -11.7390  -43.0363 C.ar   1 LIG       0.17700
      5 C5        -51.8468  -10.4758  -44.8239 C.ar   1 LIG       0.17700
      6 N1        -52.1652  -11.3387  -43.8331 N.ar   1 LIG      -0.60000
      7 H1        -48.5319  -10.0803  -44.3620 H      1 LIG       0.11500
      8 H2        -49.0588  -11.6717  -42.5155 H      1 LIG       0.11500
      9 H3        -50.3656   -9.3055  -45.8645 H      1 LIG       0.11500
     10 H4        -51.4252  -12.4313  -42.2479 H      1 LIG       0.12400
     11 H5        -52.6767  -10.1680  -45.4515 H      1 LIG       0.12400
@<TRIPOS>BOND
      1       1       2 ar
      2       1       3 ar
      3       2       4 ar
      4       3       5 ar
      5       4       6 ar
      6       5       6 ar
      7       1       7 1
      8       2       8 1
      9       3       9 1
     10       4      10 1
     11       5      11 1
@<TRIPOS>ALT_TYPE
CGenFF_4.0_ALT_TYPE_SET
CGenFF_4.0 1 CG2R61 2 CG2R61 3 CG2R61 4 CG2R61 5 CG2R61 6 NG2R60 7 HGR61 8 HGR61 9 HGR61 10 HGR62 11 HGR62
@<TRIPOS>MOLECULE
pyridine
 11 11 0 0 0
****
USER_CHARGES
INVALID_CHARGES
Pose:  18 Cluster:  18 Fr_nu:  17780 TotEn:    -7.67
@<TRIPOS>ATOM
      1 C1        -68.4657  -24.7910  -35.2747 C.ar   1 LIG      -0.11300
      2 C2        -67.8183  -24.0611  -36.2654 C.ar   1 LIG      -0.11700
      3 C3        -67.9130  -25.9850  -34.8252 C.ar   1 LIG      -0.11700
      4 C4        -66.6301  -24.5644  -36.7699 C.ar   1 LIG       0.17700
      5 C5        -66.7206  -26.4023  -35.3944 C.ar   1 LIG       0.17700
      6 N1        -66.0626  -25.7204  -36.3585 N.ar   1 LIG      -0.60000
      7 H1        -69.3997  -24.4303  -34.8543 H      1 LIG       0.11500
      8 H2        -68.2306  -23.1278  -36.6308 H      1 LIG       0.11500
      9 H3        -68.4004  -26.5708  -34.0542 H      1 LIG       0.11500
     10 H4        -66.0869  -24.0327  -37.5441 H      1 LIG       0.12400
     11 H5        -66.2481  -27.3270  -35.0796 H      1 LIG       0.12400
@<TRIPOS>BOND
      1       1       2 ar
      2       1       3 ar
      3       2       4 ar
      4       3       5 ar
      5       4       6 ar
      6       5       6 ar
      7       1       7 1
      8       2       8 1
      9       3       9 1
     10       4      10 1
     11       5      11 1
@<TRIPOS>ALT_TYPE
CGenFF_4.0_ALT_TYPE_SET
CGenFF_4.0 1 CG2R61 2 CG2R61 3 CG2R61 4 CG2R61 5 CG2R61 6 NG2R60 7 HGR61 8 HGR61 9 HGR61 10 HGR62 11 HGR62
@<TRIPOS>MOLECULE
pyridine
 11 11 0 0 0
****
USER_CHARGES
INVALID_CHARGES
Pose:  19 Cluster:  19 Fr_nu: 578260 TotEn:    -7.47
@<TRIPOS>ATOM
      1 C1        -66.6711   -7.9258  -43.6813 C.ar   1 LIG      -0.11300
      2 C2        -65.8211   -8.2020  -44.7464 C.ar   1 LIG      -0.11700
      3 C3        -67.9723   -7.5030  -43.9290 C.ar   1 LIG      -0.11700
      4 C4        -66.3166   -8.0409  -46.0302 C.ar   1 LIG       0.17700
      5 C5        -68.3715   -7.3729  -45.2494 C.ar   1 LIG       0.17700
      6 N1        -67.5744   -7.6320  -46.3102 N.ar   1 LIG      -0.60000
      7 H1        -66.3199   -8.0392  -42.6600 H      1 LIG       0.11500
      8 H2        -64.8031   -8.5331  -44.5771 H      1 LIG       0.11500
      9 H3        -68.6522   -7.2815  -43.1143 H      1 LIG       0.11500
     10 H4        -65.6932   -8.2431  -46.8948 H      1 LIG       0.12400
     11 H5        -69.3760   -7.0457  -45.4967 H      1 LIG       0.12400
@<TRIPOS>BOND
      1       1       2 ar
      2       1       3 ar
      3       2       4 ar
      4       3       5 ar
      5       4       6 ar
      6       5       6 ar
      7       1       7 1
      8       2       8 1
      9       3       9 1
     10       4      10 1
     11       5      11 1
@<TRIPOS>ALT_TYPE
CGenFF_4.0_ALT_TYPE_SET
CGenFF_4.0 1 CG2R61 2 CG2R61 3 CG2R61 4 CG2R61 5 CG2R61 6 NG2R60 7 HGR61 8 HGR61 9 HGR61 10 HGR62 11 HGR62
@<TRIPOS>MOLECULE
pyridine
 11 11 0 0 0
****
USER_CHARGES
INVALID_CHARGES
Pose:  20 Cluster:  20 Fr_nu: 150661 TotEn:    -6.98
@<TRIPOS>ATOM
      1 C1        -68.3492   -8.2223  -44.8070 C.ar   1 LIG      -0.11300
      2 C2        -67.7789   -8.1876  -43.5394 C.ar   1 LIG      -0.11700
      3 C3        -67.5444   -8.4404  -45.9196 C.ar   1 LIG      -0.11700
      4 C4        -66.4098   -8.3749  -43.4389 C.ar   1 LIG       0.17700
      5 C5        -66.1857   -8.6162  -45.7126 C.ar   1 LIG       0.17700
      6 N1        -65.5955   -8.5891  -44.4966 N.ar   1 LIG      -0.60000
      7 H1        -69.4189   -8.0791  -44.9276 H      1 LIG       0.11500
      8 H2        -68.3868   -8.0194  -42.6581 H      1 LIG       0.11500
      9 H3        -67.9672   -8.4710  -46.9174 H      1 LIG       0.11500
     10 H4        -65.9169   -8.3564  -42.4725 H      1 LIG       0.12400
     11 H5        -65.5141   -8.7887  -46.5472 H      1 LIG       0.12400
@<TRIPOS>BOND
      1       1       2 ar
      2       1       3 ar
      3       2       4 ar
      4       3       5 ar
      5       4       6 ar
      6       5       6 ar
      7       1       7 1
      8       2       8 1
      9       3       9 1
     10       4      10 1
     11       5      11 1
@<TRIPOS>ALT_TYPE
CGenFF_4.0_ALT_TYPE_SET
CGenFF_4.0 1 CG2R61 2 CG2R61 3 CG2R61 4 CG2R61 5 CG2R61 6 NG2R60 7 HGR61 8 HGR61 9 HGR61 10 HGR62 11 HGR62
@<TRIPOS>MOLECULE
pyridine
 11 11 0 0 0
****
USER_CHARGES
INVALID_CHARGES
Pose:  21 Cluster:  21 Fr_nu: 1026559 TotEn:    -5.97
@<TRIPOS>ATOM
      1 C1        -67.0916   -8.0843  -46.3765 C.ar   1 LIG      -0.11300
      2 C2        -65.9464   -8.5140  -47.0377 C.ar   1 LIG      -0.11700
      3 C3        -67.0560   -7.8712  -45.0030 C.ar   1 LIG      -0.11700
      4 C4        -64.8001   -8.7145  -46.2857 C.ar   1 LIG       0.17700
      5 C5        -65.8601   -8.1007  -44.3420 C.ar   1 LIG       0.17700
      6 N1        -64.7271   -8.5183  -44.9502 N.ar   1 LIG      -0.60000
      7 H1        -68.0103   -7.9165  -46.9305 H      1 LIG       0.11500
      8 H2        -65.9509   -8.6862  -48.1077 H      1 LIG       0.11500
      9 H3        -67.9367   -7.5368  -44.4667 H      1 LIG       0.11500
     10 H4        -63.8808   -9.0497  -46.7545 H      1 LIG       0.12400
     11 H5        -65.7795   -7.9501  -43.2705 H      1 LIG       0.12400
@<TRIPOS>BOND
      1       1       2 ar
      2       1       3 ar
      3       2       4 ar
      4       3       5 ar
      5       4       6 ar
      6       5       6 ar
      7       1       7 1
      8       2       8 1
      9       3       9 1
     10       4      10 1
     11       5      11 1
@<TRIPOS>ALT_TYPE
CGenFF_4.0_ALT_TYPE_SET
CGenFF_4.0 1 CG2R61 2 CG2R61 3 CG2R61 4 CG2R61 5 CG2R61 6 NG2R60 7 HGR61 8 HGR61 9 HGR61 10 HGR62 11 HGR62
@<TRIPOS>MOLECULE
pyridine
 11 11 0 0 0
****
USER_CHARGES
INVALID_CHARGES
Pose:  22 Cluster:  22 Fr_nu: 143700 TotEn:    -5.42
@<TRIPOS>ATOM
      1 C1        -65.7634   -8.2062  -45.4370 C.ar   1 LIG      -0.11300
      2 C2        -67.0359   -8.1679  -44.8782 C.ar   1 LIG      -0.11700
      3 C3        -65.6174   -8.3829  -46.8084 C.ar   1 LIG      -0.11700
      4 C4        -68.1217   -8.3101  -45.7272 C.ar   1 LIG       0.17700
      5 C5        -66.7666   -8.5156  -47.5710 C.ar   1 LIG       0.17700
      6 N1        -68.0194   -8.4836  -47.0639 N.ar   1 LIG      -0.60000
      7 H1        -64.8870   -8.0993  -44.8048 H      1 LIG       0.11500
      8 H2        -67.1736   -8.0309  -43.8119 H      1 LIG       0.11500
      9 H3        -64.6351   -8.4164  -47.2658 H      1 LIG       0.11500
     10 H4        -69.1350   -8.2876  -45.3402 H      1 LIG       0.12400
     11 H5        -66.7076   -8.6564  -48.6453 H      1 LIG       0.12400
@<TRIPOS>BOND
      1       1       2 ar
      2       1       3 ar
      3       2       4 ar
      4       3       5 ar
      5       4       6 ar
      6       5       6 ar
      7       1       7 1
      8       2       8 1
      9       3       9 1
     10       4      10 1
     11       5      11 1
@<TRIPOS>ALT_TYPE
CGenFF_4.0_ALT_TYPE_SET
CGenFF_4.0 1 CG2R61 2 CG2R61 3 CG2R61 4 CG2R61 5 CG2R61 6 NG2R60 7 HGR61 8 HGR61 9 HGR61 10 HGR62 11 HGR62
@<TRIPOS>MOLECULE
cyclopropane
 9 9 0 0 0
****
USER_CHARGES
INVALID_CHARGES
Pose:   1 Cluster:   1 Fr_nu: 1043561 TotEn:    -7.21
@<TRIPOS>ATOM
      1 C1        -50.0945   -8.2039  -27.4436 C.3    1 LIG      -0.18000
      2 C2        -50.9690   -7.0616  -27.8706 C.3    1 LIG      -0.18000
      3 C3        -49.6724   -7.3203  -28.5805 C.3    1 LIG      -0.18000
      4 H1        -49.5616   -8.1093  -26.5058 H      1 LIG       0.09000
      5 H2        -50.4238   -9.2077  -27.6802 H      1 LIG       0.09000
      6 H3        -51.8870   -7.2965  -28.3946 H      1 LIG       0.09000
      7 H4        -51.0251   -6.1976  -27.2204 H      1 LIG       0.09000
      8 H5        -48.8558   -6.6307  -28.4079 H      1 LIG       0.09000
      9 H6        -49.7180   -7.7297  -29.5819 H      1 LIG       0.09000
@<TRIPOS>BOND
      1       1       2 1
      2       1       3 1
      3       2       3 1
      4       1       4 1
      5       1       5 1
      6       2       6 1
      7       2       7 1
      8       3       8 1
      9       3       9 1
@<TRIPOS>ALT_TYPE
CGenFF_4.0_ALT_TYPE_SET
CGenFF_4.0 1 CG3C31 2 CG3C31 3 CG3C31 4 HGA2 5 HGA2 6 HGA2 7 HGA2 8 HGA2 9 HGA2
@<TRIPOS>MOLECULE
cyclopropane
 9 9 0 0 0
****
USER_CHARGES
INVALID_CHARGES
Pose:   2 Cluster:   2 Fr_nu: 291274 TotEn:    -6.92
@<TRIPOS>ATOM
      1 C1        -50.4342  -10.7405  -43.8933 C.3    1 LIG      -0.18000
      2 C2        -51.2509  -11.1012  -42.6873 C.3    1 LIG      -0.18000
      3 C3        -51.9324  -10.6908  -43.9597 C.3    1 LIG      -0.18000
      4 H1        -49.8980   -9.7999  -43.8776 H      1 LIG       0.09000
      5 H2        -49.9321  -11.5413  -44.4210 H      1 LIG       0.09000
      6 H3        -51.2986  -12.1450  -42.4032 H      1 LIG       0.09000
      7 H4        -51.2650  -10.4037  -41.8592 H      1 LIG       0.09000
      8 H5        -52.4047   -9.7170  -43.9883 H      1 LIG       0.09000
      9 H6        -52.4380  -11.4584  -44.5320 H      1 LIG       0.09000
@<TRIPOS>BOND
      1       1       2 1
      2       1       3 1
      3       2       3 1
      4       1       4 1
      5       1       5 1
      6       2       6 1
      7       2       7 1
      8       3       8 1
      9       3       9 1
@<TRIPOS>ALT_TYPE
CGenFF_4.0_ALT_TYPE_SET
CGenFF_4.0 1 CG3C31 2 CG3C31 3 CG3C31 4 HGA2 5 HGA2 6 HGA2 7 HGA2 8 HGA2 9 HGA2
@<TRIPOS>MOLECULE
cyclopropane
 9 9 0 0 0
****
USER_CHARGES
INVALID_CHARGES
Pose:   3 Cluster:   3 Fr_nu: 100273 TotEn:    -6.68
@<TRIPOS>ATOM
      1 C1        -66.8401   -7.6770  -47.6487 C.3    1 LIG      -0.18000
      2 C2        -67.3278   -9.0458  -47.2741 C.3    1 LIG      -0.18000
      3 C3        -66.0611   -8.5101  -46.6738 C.3    1 LIG      -0.18000
      4 H1        -66.4270   -7.5416  -48.6403 H      1 LIG       0.09000
      5 H2        -67.3834   -6.8241  -47.2622 H      1 LIG       0.09000
      6 H3        -68.1995   -9.1143  -46.6353 H      1 LIG       0.09000
      7 H4        -67.2431   -9.8324  -48.0133 H      1 LIG       0.09000
      8 H5        -65.1238   -8.9358  -47.0092 H      1 LIG       0.09000
      9 H6        -66.0805   -8.2177  -45.6314 H      1 LIG       0.09000
@<TRIPOS>BOND
      1       1       2 1
      2       1       3 1
      3       2       3 1
      4       1       4 1
      5       1       5 1
      6       2       6 1
      7       2       7 1
      8       3       8 1
      9       3       9 1
@<TRIPOS>ALT_TYPE
CGenFF_4.0_ALT_TYPE_SET
CGenFF_4.0 1 CG3C31 2 CG3C31 3 CG3C31 4 HGA2 5 HGA2 6 HGA2 7 HGA2 8 HGA2 9 HGA2
@<TRIPOS>MOLECULE
cyclopropane
 9 9 0 0 0
****
USER_CHARGES
INVALID_CHARGES
Pose:   4 Cluster:   4 Fr_nu:  22334 TotEn:    -6.35
@<TRIPOS>ATOM
      1 C1        -71.1356  -25.7970  -42.0967 C.3    1 LIG      -0.18000
      2 C2        -72.6203  -25.7584  -41.8826 C.3    1 LIG      -0.18000
      3 C3        -72.0627  -25.7566  -43.2758 C.3    1 LIG      -0.18000
      4 H1        -70.5688  -24.9029  -41.8692 H      1 LIG       0.09000
      5 H2        -70.6199  -26.7265  -41.8919 H      1 LIG       0.09000
      6 H3        -73.1041  -26.6621  -41.5336 H      1 LIG       0.09000
      7 H4        -73.0536  -24.8383  -41.5109 H      1 LIG       0.09000
      8 H5        -72.1204  -24.8354  -43.8417 H      1 LIG       0.09000
      9 H6        -72.1708  -26.6593  -43.8640 H      1 LIG       0.09000
@<TRIPOS>BOND
      1       1       2 1
      2       1       3 1
      3       2       3 1
      4       1       4 1
      5       1       5 1
      6       2       6 1
      7       2       7 1
      8       3       8 1
      9       3       9 1
@<TRIPOS>ALT_TYPE
CGenFF_4.0_ALT_TYPE_SET
CGenFF_4.0 1 CG3C31 2 CG3C31 3 CG3C31 4 HGA2 5 HGA2 6 HGA2 7 HGA2 8 HGA2 9 HGA2
@<TRIPOS>MOLECULE
cyclopropane
 9 9 0 0 0
****
USER_CHARGES
INVALID_CHARGES
Pose:   5 Cluster:   5 Fr_nu:  36921 TotEn:    -6.30
@<TRIPOS>ATOM
      1 C1        -73.2837  -11.0896  -42.5811 C.3    1 LIG      -0.18000
      2 C2        -72.5701  -10.2075  -43.5632 C.3    1 LIG      -0.18000
      3 C3        -72.4780  -11.7000  -43.6900 C.3    1 LIG      -0.18000
      4 H1        -72.8866  -11.1509  -41.5756 H      1 LIG       0.09000
      5 H2        -74.3624  -11.1509  -42.6484 H      1 LIG       0.09000
      6 H3        -73.1686   -9.6751  -44.2918 H      1 LIG       0.09000
      7 H4        -71.6924   -9.6749  -43.2194 H      1 LIG       0.09000
      8 H5        -71.5386  -12.1719  -43.4312 H      1 LIG       0.09000
      9 H6        -73.0149  -12.1717  -44.5034 H      1 LIG       0.09000
@<TRIPOS>BOND
      1       1       2 1
      2       1       3 1
      3       2       3 1
      4       1       4 1
      5       1       5 1
      6       2       6 1
      7       2       7 1
      8       3       8 1
      9       3       9 1
@<TRIPOS>ALT_TYPE
CGenFF_4.0_ALT_TYPE_SET
CGenFF_4.0 1 CG3C31 2 CG3C31 3 CG3C31 4 HGA2 5 HGA2 6 HGA2 7 HGA2 8 HGA2 9 HGA2
@<TRIPOS>MOLECULE
cyclopropane
 9 9 0 0 0
****
USER_CHARGES
INVALID_CHARGES
Pose:   6 Cluster:   6 Fr_nu: 601746 TotEn:    -6.05
@<TRIPOS>ATOM
      1 C1        -67.7539   -8.5827  -47.5546 C.3    1 LIG      -0.18000
      2 C2        -67.2864   -7.2651  -48.0997 C.3    1 LIG      -0.18000
      3 C3        -68.2749   -7.3022  -46.9712 C.3    1 LIG      -0.18000
      4 H1        -68.4283   -9.1710  -48.1641 H      1 LIG       0.09000
      5 H2        -67.0560   -9.1600  -46.9617 H      1 LIG       0.09000
      6 H3        -66.2737   -6.9555  -47.8737 H      1 LIG       0.09000
      7 H4        -67.6459   -6.9658  -49.0762 H      1 LIG       0.09000
      8 H5        -69.2996   -7.0284  -47.1882 H      1 LIG       0.09000
      9 H6        -67.9271   -7.0182  -45.9859 H      1 LIG       0.09000
@<TRIPOS>BOND
      1       1       2 1
      2       1       3 1
      3       2       3 1
      4       1       4 1
      5       1       5 1
      6       2       6 1
      7       2       7 1
      8       3       8 1
      9       3       9 1
@<TRIPOS>ALT_TYPE
CGenFF_4.0_ALT_TYPE_SET
CGenFF_4.0 1 CG3C31 2 CG3C31 3 CG3C31 4 HGA2 5 HGA2 6 HGA2 7 HGA2 8 HGA2 9 HGA2
@<TRIPOS>MOLECULE
cyclopropane
 9 9 0 0 0
****
USER_CHARGES
INVALID_CHARGES
Pose:   7 Cluster:   7 Fr_nu: 250265 TotEn:    -5.96
@<TRIPOS>ATOM
      1 C1        -60.3115  -21.9445  -25.8754 C.3    1 LIG      -0.18000
      2 C2        -61.5397  -21.2342  -25.3867 C.3    1 LIG      -0.18000
      3 C3        -60.1796  -20.6812  -25.0765 C.3    1 LIG      -0.18000
      4 H1        -60.0417  -22.8764  -25.3945 H      1 LIG       0.09000
      5 H2        -60.0886  -21.8977  -26.9337 H      1 LIG       0.09000
      6 H3        -62.1437  -20.7093  -26.1162 H      1 LIG       0.09000
      7 H4        -62.0972  -21.6876  -24.5768 H      1 LIG       0.09000
      8 H5        -59.8215  -20.7627  -24.0580 H      1 LIG       0.09000
      9 H6        -59.8682  -19.7846  -25.5977 H      1 LIG       0.09000
@<TRIPOS>BOND
      1       1       2 1
      2       1       3 1
      3       2       3 1
      4       1       4 1
      5       1       5 1
      6       2       6 1
      7       2       7 1
      8       3       8 1
      9       3       9 1
@<TRIPOS>ALT_TYPE
CGenFF_4.0_ALT_TYPE_SET
CGenFF_4.0 1 CG3C31 2 CG3C31 3 CG3C31 4 HGA2 5 HGA2 6 HGA2 7 HGA2 8 HGA2 9 HGA2
@<TRIPOS>MOLECULE
cyclopropane
 9 9 0 0 0
****
USER_CHARGES
INVALID_CHARGES
Pose:   8 Cluster:   8 Fr_nu:  27208 TotEn:    -5.70
@<TRIPOS>ATOM
      1 C1        -67.0760  -25.3452  -35.3564 C.3    1 LIG      -0.18000
      2 C2        -68.4715  -25.8957  -35.3935 C.3    1 LIG      -0.18000
      3 C3        -68.2498  -24.4115  -35.4002 C.3    1 LIG      -0.18000
      4 H1        -66.5269  -25.4225  -34.4264 H      1 LIG       0.09000
      5 H2        -66.4724  -25.4390  -36.2500 H      1 LIG       0.09000
      6 H3        -68.8072  -26.3601  -36.3123 H      1 LIG       0.09000
      7 H4        -68.8624  -26.3438  -34.4886 H      1 LIG       0.09000
      8 H5        -68.4911  -23.8607  -34.4999 H      1 LIG       0.09000
      9 H6        -68.4358  -23.8774  -36.3236 H      1 LIG       0.09000
@<TRIPOS>BOND
      1       1       2 1
      2       1       3 1
      3       2       3 1
      4       1       4 1
      5       1       5 1
      6       2       6 1
      7       2       7 1
      8       3       8 1
      9       3       9 1
@<TRIPOS>ALT_TYPE
CGenFF_4.0_ALT_TYPE_SET
CGenFF_4.0 1 CG3C31 2 CG3C31 3 CG3C31 4 HGA2 5 HGA2 6 HGA2 7 HGA2 8 HGA2 9 HGA2
@<TRIPOS>MOLECULE
cyclopropane
 9 9 0 0 0
****
USER_CHARGES
INVALID_CHARGES
Pose:   9 Cluster:   9 Fr_nu:  65463 TotEn:    -5.09
@<TRIPOS>ATOM
      1 C1        -64.6422   -8.0114  -44.5834 C.3    1 LIG      -0.18000
      2 C2        -65.8356   -8.2592  -45.4587 C.3    1 LIG      -0.18000
      3 C3        -65.9968   -8.2050  -43.9677 C.3    1 LIG      -0.18000
      4 H1        -63.9198   -8.8107  -44.4758 H      1 LIG       0.09000
      5 H2        -64.2216   -7.0140  -44.5737 H      1 LIG       0.09000
      6 H3        -66.2183   -7.4285  -46.0383 H      1 LIG       0.09000
      7 H4        -65.9171   -9.2254  -45.9406 H      1 LIG       0.09000
      8 H5        -66.1864   -9.1346  -43.4461 H      1 LIG       0.09000
      9 H6        -66.4874   -7.3376  -43.5442 H      1 LIG       0.09000
@<TRIPOS>BOND
      1       1       2 1
      2       1       3 1
      3       2       3 1
      4       1       4 1
      5       1       5 1
      6       2       6 1
      7       2       7 1
      8       3       8 1
      9       3       9 1
@<TRIPOS>ALT_TYPE
CGenFF_4.0_ALT_TYPE_SET
CGenFF_4.0 1 CG3C31 2 CG3C31 3 CG3C31 4 HGA2 5 HGA2 6 HGA2 7 HGA2 8 HGA2 9 HGA2
@<TRIPOS>MOLECULE
pyrrole
 10 10 0 0 0
****
USER_CHARGES
INVALID_CHARGES
Pose:   1 Cluster:   1 Fr_nu: 224969 TotEn:   -18.02
@<TRIPOS>ATOM
      1 C1        -66.9696   -8.0286  -45.5122 C.2    1 LIG      -0.25700
      2 C2        -65.6746   -8.1960  -44.9625 C.2    1 LIG      -0.25700
      3 C3        -66.9113   -8.4240  -46.8304 C.2    1 LIG      -0.04700
      4 C4        -64.8643   -8.6885  -45.9617 C.2    1 LIG      -0.04700
      5 N1        -65.6266   -8.8228  -47.0926 N.pl3  1 LIG      -0.36000
      6 H1        -67.8487   -7.6604  -45.0023 H      1 LIG       0.15400
      7 H2        -65.3644   -7.9811  -43.9497 H      1 LIG       0.15400
      8 H3        -67.6664   -8.4564  -47.6030 H      1 LIG       0.14000
      9 H4        -63.8170   -8.9559  -45.9680 H      1 LIG       0.14000
     10 H5        -65.2928   -9.1642  -47.9834 H      1 LIG       0.38000
@<TRIPOS>BOND
      1       1       2 1
      2       1       3 2
      3       2       4 2
      4       3       5 1
      5       4       5 1
      6       1       6 1
      7       2       7 1
      8       3       8 1
      9       4       9 1
     10       5      10 1
@<TRIPOS>ALT_TYPE
CGenFF_4.0_ALT_TYPE_SET
CGenFF_4.0 1 CG2R51 2 CG2R51 3 CG2R51 4 CG2R51 5 NG2R51 6 HGR51 7 HGR51 8 HGR52 9 HGR52 10 HGP1
@<TRIPOS>MOLECULE
pyrrole
 10 10 0 0 0
****
USER_CHARGES
INVALID_CHARGES
Pose:   2 Cluster:   2 Fr_nu: 675738 TotEn:   -16.82
@<TRIPOS>ATOM
      1 C1        -79.7493  -26.7585  -55.2563 C.2    1 LIG      -0.25700
      2 C2        -80.2967  -27.1754  -54.0179 C.2    1 LIG      -0.25700
      3 C3        -80.7452  -26.1035  -55.9466 C.2    1 LIG      -0.04700
      4 C4        -81.6105  -26.7624  -53.9892 C.2    1 LIG      -0.04700
      5 N1        -81.8721  -26.1122  -55.1668 N.pl3  1 LIG      -0.36000
      6 H1        -78.7391  -26.9181  -55.6064 H      1 LIG       0.15400
      7 H2        -79.7904  -27.7178  -53.2320 H      1 LIG       0.15400
      8 H3        -80.7530  -25.6340  -56.9202 H      1 LIG       0.14000
      9 H4        -82.3794  -26.8717  -53.2373 H      1 LIG       0.14000
     10 H5        -82.7599  -25.7015  -55.4211 H      1 LIG       0.38000
@<TRIPOS>BOND
      1       1       2 1
      2       1       3 2
      3       2       4 2
      4       3       5 1
      5       4       5 1
      6       1       6 1
      7       2       7 1
      8       3       8 1
      9       4       9 1
     10       5      10 1
@<TRIPOS>ALT_TYPE
CGenFF_4.0_ALT_TYPE_SET
CGenFF_4.0 1 CG2R51 2 CG2R51 3 CG2R51 4 CG2R51 5 NG2R51 6 HGR51 7 HGR51 8 HGR52 9 HGR52 10 HGP1
@<TRIPOS>MOLECULE
pyrrole
 10 10 0 0 0
****
USER_CHARGES
INVALID_CHARGES
Pose:   3 Cluster:   3 Fr_nu: 289735 TotEn:   -15.76
@<TRIPOS>ATOM
      1 C1        -67.7282   -7.9011  -46.1473 C.2    1 LIG      -0.25700
      2 C2        -66.6211   -8.7054  -45.7806 C.2    1 LIG      -0.25700
      3 C3        -67.7744   -7.8675  -47.5235 C.2    1 LIG      -0.04700
      4 C4        -66.0245   -9.1388  -46.9440 C.2    1 LIG      -0.04700
      5 N1        -66.7338   -8.6231  -47.9971 N.pl3  1 LIG      -0.36000
      6 H1        -68.4169   -7.4014  -45.4806 H      1 LIG       0.15400
      7 H2        -66.2927   -8.9434  -44.7787 H      1 LIG       0.15400
      8 H3        -68.4521   -7.3745  -48.2061 H      1 LIG       0.14000
      9 H4        -65.1620   -9.7675  -47.1155 H      1 LIG       0.14000
     10 H5        -66.5223   -8.7769  -48.9733 H      1 LIG       0.38000
@<TRIPOS>BOND
      1       1       2 1
      2       1       3 2
      3       2       4 2
      4       3       5 1
      5       4       5 1
      6       1       6 1
      7       2       7 1
      8       3       8 1
      9       4       9 1
     10       5      10 1
@<TRIPOS>ALT_TYPE
CGenFF_4.0_ALT_TYPE_SET
CGenFF_4.0 1 CG2R51 2 CG2R51 3 CG2R51 4 CG2R51 5 NG2R51 6 HGR51 7 HGR51 8 HGR52 9 HGR52 10 HGP1
@<TRIPOS>MOLECULE
pyrrole
 10 10 0 0 0
****
USER_CHARGES
INVALID_CHARGES
Pose:   4 Cluster:   4 Fr_nu: 3429100 TotEn:   -15.08
@<TRIPOS>ATOM
      1 C1        -79.7374  -26.1836  -56.6970 C.2    1 LIG      -0.25700
      2 C2        -79.9211  -26.2717  -55.2950 C.2    1 LIG      -0.25700
      3 C3        -80.9739  -25.9573  -57.2605 C.2    1 LIG      -0.04700
      4 C4        -81.2642  -26.0967  -55.0444 C.2    1 LIG      -0.04700
      5 N1        -81.8944  -25.9067  -56.2465 N.pl3  1 LIG      -0.36000
      6 H1        -78.8054  -26.2746  -57.2368 H      1 LIG       0.15400
      7 H2        -79.1591  -26.4444  -54.5482 H      1 LIG       0.15400
      8 H3        -81.2802  -25.8289  -58.2890 H      1 LIG       0.14000
      9 H4        -81.8254  -26.0890  -54.1206 H      1 LIG       0.14000
     10 H5        -82.8859  -25.7523  -56.3668 H      1 LIG       0.38000
@<TRIPOS>BOND
      1       1       2 1
      2       1       3 2
      3       2       4 2
      4       3       5 1
      5       4       5 1
      6       1       6 1
      7       2       7 1
      8       3       8 1
      9       4       9 1
     10       5      10 1
@<TRIPOS>ALT_TYPE
CGenFF_4.0_ALT_TYPE_SET
CGenFF_4.0 1 CG2R51 2 CG2R51 3 CG2R51 4 CG2R51 5 NG2R51 6 HGR51 7 HGR51 8 HGR52 9 HGR52 10 HGP1
@<TRIPOS>MOLECULE
pyrrole
 10 10 0 0 0
****
USER_CHARGES
INVALID_CHARGES
Pose:   5 Cluster:   5 Fr_nu: 364684 TotEn:   -14.72
@<TRIPOS>ATOM
      1 C1        -67.3936   -8.2599  -43.9802 C.2    1 LIG      -0.25700
      2 C2        -67.9351   -8.3188  -45.2880 C.2    1 LIG      -0.25700
      3 C3        -66.0217   -8.2752  -44.1019 C.2    1 LIG      -0.04700
      4 C4        -66.8775   -8.3685  -46.1692 C.2    1 LIG      -0.04700
      5 N1        -65.7194   -8.3417  -45.4370 N.pl3  1 LIG      -0.36000
      6 H1        -67.9440   -8.2111  -43.0512 H      1 LIG       0.15400
      7 H2        -68.9812   -8.3251  -45.5599 H      1 LIG       0.15400
      8 H3        -65.2359   -8.2456  -43.3604 H      1 LIG       0.14000
      9 H4        -66.8462   -8.4188  -47.2485 H      1 LIG       0.14000
     10 H5        -64.7854   -8.3665  -45.8224 H      1 LIG       0.38000
@<TRIPOS>BOND
      1       1       2 1
      2       1       3 2
      3       2       4 2
      4       3       5 1
      5       4       5 1
      6       1       6 1
      7       2       7 1
      8       3       8 1
      9       4       9 1
     10       5      10 1
@<TRIPOS>ALT_TYPE
CGenFF_4.0_ALT_TYPE_SET
CGenFF_4.0 1 CG2R51 2 CG2R51 3 CG2R51 4 CG2R51 5 NG2R51 6 HGR51 7 HGR51 8 HGR52 9 HGR52 10 HGP1
@<TRIPOS>MOLECULE
pyrrole
 10 10 0 0 0
****
USER_CHARGES
INVALID_CHARGES
Pose:   6 Cluster:   6 Fr_nu: 154639 TotEn:   -14.58
@<TRIPOS>ATOM
      1 C1        -66.8036   -8.3223  -45.5145 C.2    1 LIG      -0.25700
      2 C2        -65.6377   -8.6513  -46.2492 C.2    1 LIG      -0.25700
      3 C3        -66.4699   -8.3521  -44.1784 C.2    1 LIG      -0.04700
      4 C4        -64.6272   -8.8722  -45.3396 C.2    1 LIG      -0.04700
      5 N1        -65.1446   -8.6878  -44.0840 N.pl3  1 LIG      -0.36000
      6 H1        -67.7796   -8.0887  -45.9159 H      1 LIG       0.15400
      7 H2        -65.5432   -8.7207  -47.3236 H      1 LIG       0.15400
      8 H3        -67.0554   -8.1658  -43.2891 H      1 LIG       0.14000
      9 H4        -63.5890   -9.1418  -45.4738 H      1 LIG       0.14000
     10 H5        -64.6279   -8.7841  -43.2208 H      1 LIG       0.38000
@<TRIPOS>BOND
      1       1       2 1
      2       1       3 2
      3       2       4 2
      4       3       5 1
      5       4       5 1
      6       1       6 1
      7       2       7 1
      8       3       8 1
      9       4       9 1
     10       5      10 1
@<TRIPOS>ALT_TYPE
CGenFF_4.0_ALT_TYPE_SET
CGenFF_4.0 1 CG2R51 2 CG2R51 3 CG2R51 4 CG2R51 5 NG2R51 6 HGR51 7 HGR51 8 HGR52 9 HGR52 10 HGP1
@<TRIPOS>MOLECULE
pyrrole
 10 10 0 0 0
****
USER_CHARGES
INVALID_CHARGES
Pose:   7 Cluster:   7 Fr_nu: 756185 TotEn:   -13.91
@<TRIPOS>ATOM
      1 C1        -63.4005   -0.5702  -24.6498 C.2    1 LIG      -0.25700
      2 C2        -62.0144   -0.7921  -24.4589 C.2    1 LIG      -0.25700
      3 C3        -63.8860   -1.6200  -25.3978 C.2    1 LIG      -0.04700
      4 C4        -61.6950   -1.9708  -25.0962 C.2    1 LIG      -0.04700
      5 N1        -62.8403   -2.4651  -25.6636 N.pl3  1 LIG      -0.36000
      6 H1        -63.9814    0.2637  -24.2816 H      1 LIG       0.15400
      7 H2        -61.3228   -0.1626  -23.9170 H      1 LIG       0.15400
      8 H3        -64.8787   -1.8403  -25.7642 H      1 LIG       0.14000
      9 H4        -60.7580   -2.5007  -25.1947 H      1 LIG       0.14000
     10 H5        -62.9043   -3.3217  -26.1960 H      1 LIG       0.38000
@<TRIPOS>BOND
      1       1       2 1
      2       1       3 2
      3       2       4 2
      4       3       5 1
      5       4       5 1
      6       1       6 1
      7       2       7 1
      8       3       8 1
      9       4       9 1
     10       5      10 1
@<TRIPOS>ALT_TYPE
CGenFF_4.0_ALT_TYPE_SET
CGenFF_4.0 1 CG2R51 2 CG2R51 3 CG2R51 4 CG2R51 5 NG2R51 6 HGR51 7 HGR51 8 HGR52 9 HGR52 10 HGP1
@<TRIPOS>MOLECULE
pyrrole
 10 10 0 0 0
****
USER_CHARGES
INVALID_CHARGES
Pose:   8 Cluster:   8 Fr_nu: 542632 TotEn:   -13.78
@<TRIPOS>ATOM
      1 C1        -67.3780   -8.4752  -45.5726 C.2    1 LIG      -0.25700
      2 C2        -68.3810   -7.7293  -44.9058 C.2    1 LIG      -0.25700
      3 C3        -67.4215   -8.1248  -46.9040 C.2    1 LIG      -0.04700
      4 C4        -69.0071   -6.9459  -45.8502 C.2    1 LIG      -0.04700
      5 N1        -68.4157   -7.1948  -47.0612 N.pl3  1 LIG      -0.36000
      6 H1        -66.6978   -9.1893  -45.1301 H      1 LIG       0.15400
      7 H2        -68.6226   -7.7589  -43.8527 H      1 LIG       0.15400
      8 H3        -66.8362   -8.4536  -47.7512 H      1 LIG       0.14000
      9 H4        -69.8170   -6.2347  -45.7681 H      1 LIG       0.14000
     10 H5        -68.6730   -6.7590  -47.9360 H      1 LIG       0.38000
@<TRIPOS>BOND
      1       1       2 1
      2       1       3 2
      3       2       4 2
      4       3       5 1
      5       4       5 1
      6       1       6 1
      7       2       7 1
      8       3       8 1
      9       4       9 1
     10       5      10 1
@<TRIPOS>ALT_TYPE
CGenFF_4.0_ALT_TYPE_SET
CGenFF_4.0 1 CG2R51 2 CG2R51 3 CG2R51 4 CG2R51 5 NG2R51 6 HGR51 7 HGR51 8 HGR52 9 HGR52 10 HGP1
@<TRIPOS>MOLECULE
pyrrole
 10 10 0 0 0
****
USER_CHARGES
INVALID_CHARGES
Pose:   9 Cluster:   9 Fr_nu: 370976 TotEn:   -13.22
@<TRIPOS>ATOM
      1 C1        -68.1339   -7.7805  -44.8369 C.2    1 LIG      -0.25700
      2 C2        -66.8692   -8.3243  -44.5024 C.2    1 LIG      -0.25700
      3 C3        -68.2541   -7.8321  -46.2082 C.2    1 LIG      -0.04700
      4 C4        -66.2551   -8.6915  -45.6794 C.2    1 LIG      -0.04700
      5 N1        -67.1060   -8.3875  -46.7097 N.pl3  1 LIG      -0.36000
      6 H1        -68.8761   -7.3940  -44.1527 H      1 LIG       0.15400
      7 H2        -66.4499   -8.4363  -43.5125 H      1 LIG       0.15400
      8 H3        -69.0511   -7.5236  -46.8699 H      1 LIG       0.14000
      9 H4        -65.2921   -9.1421  -45.8746 H      1 LIG       0.14000
     10 H5        -66.9163   -8.5485  -47.6892 H      1 LIG       0.38000
@<TRIPOS>BOND
      1       1       2 1
      2       1       3 2
      3       2       4 2
      4       3       5 1
      5       4       5 1
      6       1       6 1
      7       2       7 1
      8       3       8 1
      9       4       9 1
     10       5      10 1
@<TRIPOS>ALT_TYPE
CGenFF_4.0_ALT_TYPE_SET
CGenFF_4.0 1 CG2R51 2 CG2R51 3 CG2R51 4 CG2R51 5 NG2R51 6 HGR51 7 HGR51 8 HGR52 9 HGR52 10 HGP1
@<TRIPOS>MOLECULE
pyrrole
 10 10 0 0 0
****
USER_CHARGES
INVALID_CHARGES
Pose:  10 Cluster:  10 Fr_nu: 1826245 TotEn:   -12.04
@<TRIPOS>ATOM
      1 C1        -66.2616   -8.5120  -44.8260 C.2    1 LIG      -0.25700
      2 C2        -67.1914   -8.1372  -45.8271 C.2    1 LIG      -0.25700
      3 C3        -66.7792   -8.1124  -43.6136 C.2    1 LIG      -0.04700
      4 C4        -68.2488   -7.5200  -45.1960 C.2    1 LIG      -0.04700
      5 N1        -67.9873   -7.5104  -43.8507 N.pl3  1 LIG      -0.36000
      6 H1        -65.3180   -9.0183  -44.9730 H      1 LIG       0.15400
      7 H2        -67.1016   -8.2982  -46.8921 H      1 LIG       0.15400
      8 H3        -66.3968   -8.2018  -42.6066 H      1 LIG       0.14000
      9 H4        -69.1617   -7.0896  -45.5831 H      1 LIG       0.14000
     10 H5        -68.5927   -7.1196  -43.1421 H      1 LIG       0.38000
@<TRIPOS>BOND
      1       1       2 1
      2       1       3 2
      3       2       4 2
      4       3       5 1
      5       4       5 1
      6       1       6 1
      7       2       7 1
      8       3       8 1
      9       4       9 1
     10       5      10 1
@<TRIPOS>ALT_TYPE
CGenFF_4.0_ALT_TYPE_SET
CGenFF_4.0 1 CG2R51 2 CG2R51 3 CG2R51 4 CG2R51 5 NG2R51 6 HGR51 7 HGR51 8 HGR52 9 HGR52 10 HGP1
@<TRIPOS>MOLECULE
pyrrole
 10 10 0 0 0
****
USER_CHARGES
INVALID_CHARGES
Pose:  11 Cluster:  11 Fr_nu: 146470 TotEn:   -12.00
@<TRIPOS>ATOM
      1 C1        -47.5316  -11.6317  -44.1737 C.2    1 LIG      -0.25700
      2 C2        -47.6744  -10.4480  -44.9389 C.2    1 LIG      -0.25700
      3 C3        -46.2292  -11.6788  -43.7279 C.2    1 LIG      -0.04700
      4 C4        -46.4547   -9.8078  -44.9375 C.2    1 LIG      -0.04700
      5 N1        -45.5838  -10.5651  -44.1985 N.pl3  1 LIG      -0.36000
      6 H1        -48.2953  -12.3689  -43.9695 H      1 LIG       0.15400
      7 H2        -48.5675  -10.0989  -45.4377 H      1 LIG       0.15400
      8 H3        -45.7053  -12.4031  -43.1204 H      1 LIG       0.14000
      9 H4        -46.1307   -8.8830  -45.3938 H      1 LIG       0.14000
     10 H5        -44.6144  -10.3372  -44.0265 H      1 LIG       0.38000
@<TRIPOS>BOND
      1       1       2 1
      2       1       3 2
      3       2       4 2
      4       3       5 1
      5       4       5 1
      6       1       6 1
      7       2       7 1
      8       3       8 1
      9       4       9 1
     10       5      10 1
@<TRIPOS>ALT_TYPE
CGenFF_4.0_ALT_TYPE_SET
CGenFF_4.0 1 CG2R51 2 CG2R51 3 CG2R51 4 CG2R51 5 NG2R51 6 HGR51 7 HGR51 8 HGR52 9 HGR52 10 HGP1
@<TRIPOS>MOLECULE
pyrrole
 10 10 0 0 0
****
USER_CHARGES
INVALID_CHARGES
Pose:  12 Cluster:  12 Fr_nu: 542316 TotEn:   -11.34
@<TRIPOS>ATOM
      1 C1        -66.7141   -8.0526  -46.1032 C.2    1 LIG      -0.25700
      2 C2        -66.9226   -8.3714  -44.7386 C.2    1 LIG      -0.25700
      3 C3        -67.8800   -7.4932  -46.5778 C.2    1 LIG      -0.04700
      4 C4        -68.2097   -7.9973  -44.4210 C.2    1 LIG      -0.04700
      5 N1        -68.7822   -7.4650  -45.5466 N.pl3  1 LIG      -0.36000
      6 H1        -65.8121   -8.2128  -46.6769 H      1 LIG       0.15400
      7 H2        -66.2137   -8.8247  -44.0603 H      1 LIG       0.15400
      8 H3        -68.1477   -7.1147  -47.5541 H      1 LIG       0.14000
      9 H4        -68.7666   -8.0609  -43.4967 H      1 LIG       0.14000
     10 H5        -69.7250   -7.1061  -45.6069 H      1 LIG       0.38000
@<TRIPOS>BOND
      1       1       2 1
      2       1       3 2
      3       2       4 2
      4       3       5 1
      5       4       5 1
      6       1       6 1
      7       2       7 1
      8       3       8 1
      9       4       9 1
     10       5      10 1
@<TRIPOS>ALT_TYPE
CGenFF_4.0_ALT_TYPE_SET
CGenFF_4.0 1 CG2R51 2 CG2R51 3 CG2R51 4 CG2R51 5 NG2R51 6 HGR51 7 HGR51 8 HGR52 9 HGR52 10 HGP1
@<TRIPOS>MOLECULE
pyrrole
 10 10 0 0 0
****
USER_CHARGES
INVALID_CHARGES
Pose:  13 Cluster:  13 Fr_nu: 220210 TotEn:   -10.48
@<TRIPOS>ATOM
      1 C1        -60.6763  -11.5498  -52.8236 C.2    1 LIG      -0.25700
      2 C2        -61.8638  -11.2689  -52.1039 C.2    1 LIG      -0.25700
      3 C3        -60.3715  -10.4310  -53.5671 C.2    1 LIG      -0.04700
      4 C4        -62.2486   -9.9870  -52.4296 C.2    1 LIG      -0.04700
      5 N1        -61.3342   -9.4875  -53.3199 N.pl3  1 LIG      -0.36000
      6 H1        -60.1055  -12.4674  -52.8018 H      1 LIG       0.15400
      7 H2        -62.3835  -11.9278  -51.4227 H      1 LIG       0.15400
      8 H3        -59.5586  -10.2227  -54.2484 H      1 LIG       0.14000
      9 H4        -63.0880   -9.3873  -52.1068 H      1 LIG       0.14000
     10 H5        -61.3648   -8.5647  -53.7308 H      1 LIG       0.38000
@<TRIPOS>BOND
      1       1       2 1
      2       1       3 2
      3       2       4 2
      4       3       5 1
      5       4       5 1
      6       1       6 1
      7       2       7 1
      8       3       8 1
      9       4       9 1
     10       5      10 1
@<TRIPOS>ALT_TYPE
CGenFF_4.0_ALT_TYPE_SET
CGenFF_4.0 1 CG2R51 2 CG2R51 3 CG2R51 4 CG2R51 5 NG2R51 6 HGR51 7 HGR51 8 HGR52 9 HGR52 10 HGP1
@<TRIPOS>MOLECULE
pyrrole
 10 10 0 0 0
****
USER_CHARGES
INVALID_CHARGES
Pose:  14 Cluster:  14 Fr_nu: 364253 TotEn:   -10.30
@<TRIPOS>ATOM
      1 C1        -67.1697   -8.0897  -45.0883 C.2    1 LIG      -0.25700
      2 C2        -65.7966   -8.1039  -45.4370 C.2    1 LIG      -0.25700
      3 C3        -67.2448   -7.9804  -43.7172 C.2    1 LIG      -0.04700
      4 C4        -65.0745   -8.0030  -44.2684 C.2    1 LIG      -0.04700
      5 N1        -65.9651   -7.9288  -43.2294 N.pl3  1 LIG      -0.36000
      6 H1        -68.0117   -8.1518  -45.7632 H      1 LIG       0.15400
      7 H2        -65.3780   -8.1799  -46.4306 H      1 LIG       0.15400
      8 H3        -68.0916   -7.9357  -43.0471 H      1 LIG       0.14000
      9 H4        -64.0096   -7.9758  -44.0845 H      1 LIG       0.14000
     10 H5        -65.7165   -7.8479  -42.2532 H      1 LIG       0.38000
@<TRIPOS>BOND
      1       1       2 1
      2       1       3 2
      3       2       4 2
      4       3       5 1
      5       4       5 1
      6       1       6 1
      7       2       7 1
      8       3       8 1
      9       4       9 1
     10       5      10 1
@<TRIPOS>ALT_TYPE
CGenFF_4.0_ALT_TYPE_SET
CGenFF_4.0 1 CG2R51 2 CG2R51 3 CG2R51 4 CG2R51 5 NG2R51 6 HGR51 7 HGR51 8 HGR52 9 HGR52 10 HGP1
@<TRIPOS>MOLECULE
pyrrole
 10 10 0 0 0
****
USER_CHARGES
INVALID_CHARGES
Pose:  15 Cluster:  15 Fr_nu: 369734 TotEn:    -9.62
@<TRIPOS>ATOM
      1 C1        -67.0408   -8.6048  -45.6607 C.2    1 LIG      -0.25700
      2 C2        -66.0954   -8.4317  -46.7016 C.2    1 LIG      -0.25700
      3 C3        -68.2478   -8.9134  -46.2483 C.2    1 LIG      -0.04700
      4 C4        -66.7536   -8.6397  -47.8936 C.2    1 LIG      -0.04700
      5 N1        -68.0614   -8.9316  -47.6059 N.pl3  1 LIG      -0.36000
      6 H1        -66.8609   -8.5148  -44.5987 H      1 LIG       0.15400
      7 H2        -65.0491   -8.1821  -46.5960 H      1 LIG       0.15400
      8 H3        -69.2198   -9.1204  -45.8232 H      1 LIG       0.14000
      9 H4        -66.4085   -8.6077  -48.9175 H      1 LIG       0.14000
     10 H5        -68.7783   -9.1303  -48.2899 H      1 LIG       0.38000
@<TRIPOS>BOND
      1       1       2 1
      2       1       3 2
      3       2       4 2
      4       3       5 1
      5       4       5 1
      6       1       6 1
      7       2       7 1
      8       3       8 1
      9       4       9 1
     10       5      10 1
@<TRIPOS>ALT_TYPE
CGenFF_4.0_ALT_TYPE_SET
CGenFF_4.0 1 CG2R51 2 CG2R51 3 CG2R51 4 CG2R51 5 NG2R51 6 HGR51 7 HGR51 8 HGR52 9 HGR52 10 HGP1
@<TRIPOS>MOLECULE
pyrrole
 10 10 0 0 0
****
USER_CHARGES
INVALID_CHARGES
Pose:  16 Cluster:  16 Fr_nu: 309883 TotEn:    -9.20
@<TRIPOS>ATOM
      1 C1        -50.0555  -10.7730  -43.5377 C.2    1 LIG      -0.25700
      2 C2        -51.3786  -11.2768  -43.5891 C.2    1 LIG      -0.25700
      3 C3        -49.9197   -9.8679  -44.5672 C.2    1 LIG      -0.04700
      4 C4        -52.0110  -10.6643  -44.6484 C.2    1 LIG      -0.04700
      5 N1        -51.1146   -9.8102  -45.2358 N.pl3  1 LIG      -0.36000
      6 H1        -49.2859  -11.0405  -42.8273 H      1 LIG       0.15400
      7 H2        -51.8234  -12.0067  -42.9275 H      1 LIG       0.15400
      8 H3        -49.0821   -9.2622  -44.8832 H      1 LIG       0.14000
      9 H4        -53.0163  -10.7588  -45.0343 H      1 LIG       0.14000
     10 H5        -51.3054   -9.2268  -46.0386 H      1 LIG       0.38000
@<TRIPOS>BOND
      1       1       2 1
      2       1       3 2
      3       2       4 2
      4       3       5 1
      5       4       5 1
      6       1       6 1
      7       2       7 1
      8       3       8 1
      9       4       9 1
     10       5      10 1
@<TRIPOS>ALT_TYPE
CGenFF_4.0_ALT_TYPE_SET
CGenFF_4.0 1 CG2R51 2 CG2R51 3 CG2R51 4 CG2R51 5 NG2R51 6 HGR51 7 HGR51 8 HGR52 9 HGR52 10 HGP1
@<TRIPOS>MOLECULE
pyrrole
 10 10 0 0 0
****
USER_CHARGES
INVALID_CHARGES
Pose:  17 Cluster:  17 Fr_nu: 845049 TotEn:    -9.09
@<TRIPOS>ATOM
      1 C1        -68.3697   -7.8548  -46.0919 C.2    1 LIG      -0.25700
      2 C2        -68.8752   -7.2302  -44.9250 C.2    1 LIG      -0.25700
      3 C3        -67.1402   -8.3879  -45.7734 C.2    1 LIG      -0.04700
      4 C4        -67.9390   -7.4007  -43.9290 C.2    1 LIG      -0.04700
      5 N1        -66.8886   -8.1055  -44.4562 N.pl3  1 LIG      -0.36000
      6 H1        -68.8501   -7.9102  -47.0586 H      1 LIG       0.15400
      7 H2        -69.8178   -6.7119  -44.8203 H      1 LIG       0.15400
      8 H3        -66.4238   -8.9406  -46.3645 H      1 LIG       0.14000
      9 H4        -67.9277   -7.0855  -42.8951 H      1 LIG       0.14000
     10 H5        -66.0562   -8.3761  -43.9509 H      1 LIG       0.38000
@<TRIPOS>BOND
      1       1       2 1
      2       1       3 2
      3       2       4 2
      4       3       5 1
      5       4       5 1
      6       1       6 1
      7       2       7 1
      8       3       8 1
      9       4       9 1
     10       5      10 1
@<TRIPOS>ALT_TYPE
CGenFF_4.0_ALT_TYPE_SET
CGenFF_4.0 1 CG2R51 2 CG2R51 3 CG2R51 4 CG2R51 5 NG2R51 6 HGR51 7 HGR51 8 HGR52 9 HGR52 10 HGP1
@<TRIPOS>MOLECULE
pyrrole
 10 10 0 0 0
****
USER_CHARGES
INVALID_CHARGES
Pose:  18 Cluster:  18 Fr_nu: 211615 TotEn:    -9.00
@<TRIPOS>ATOM
      1 C1        -67.1755  -25.9219  -34.8648 C.2    1 LIG      -0.25700
      2 C2        -66.6998  -24.7278  -35.4604 C.2    1 LIG      -0.25700
      3 C3        -68.5208  -25.7528  -34.6218 C.2    1 LIG      -0.04700
      4 C4        -67.7688  -23.8653  -35.5632 C.2    1 LIG      -0.04700
      5 N1        -68.8704  -24.4989  -35.0501 N.pl3  1 LIG      -0.36000
      6 H1        -66.6001  -26.8085  -34.6383 H      1 LIG       0.15400
      7 H2        -65.6888  -24.5174  -35.7796 H      1 LIG       0.15400
      8 H3        -69.2581  -26.4103  -34.1832 H      1 LIG       0.14000
      9 H4        -67.8437  -22.8610  -35.9559 H      1 LIG       0.14000
     10 H5        -69.7985  -24.1024  -34.9963 H      1 LIG       0.38000
@<TRIPOS>BOND
      1       1       2 1
      2       1       3 2
      3       2       4 2
      4       3       5 1
      5       4       5 1
      6       1       6 1
      7       2       7 1
      8       3       8 1
      9       4       9 1
     10       5      10 1
@<TRIPOS>ALT_TYPE
CGenFF_4.0_ALT_TYPE_SET
CGenFF_4.0 1 CG2R51 2 CG2R51 3 CG2R51 4 CG2R51 5 NG2R51 6 HGR51 7 HGR51 8 HGR52 9 HGR52 10 HGP1
@<TRIPOS>MOLECULE
pyrrole
 10 10 0 0 0
****
USER_CHARGES
INVALID_CHARGES
Pose:  19 Cluster:  19 Fr_nu: 1901504 TotEn:    -8.60
@<TRIPOS>ATOM
      1 C1        -66.1269   -8.0877  -46.9243 C.2    1 LIG      -0.25700
      2 C2        -67.3774   -7.9772  -46.2676 C.2    1 LIG      -0.25700
      3 C3        -66.3174   -7.7162  -48.2370 C.2    1 LIG      -0.04700
      4 C4        -68.2940   -7.5416  -47.1991 C.2    1 LIG      -0.04700
      5 N1        -67.6385   -7.3866  -48.3926 N.pl3  1 LIG      -0.36000
      6 H1        -65.1898   -8.4031  -46.4876 H      1 LIG       0.15400
      7 H2        -67.5889   -8.1917  -45.2296 H      1 LIG       0.15400
      8 H3        -65.6334   -7.6577  -49.0718 H      1 LIG       0.14000
      9 H4        -69.3504   -7.3274  -47.1186 H      1 LIG       0.14000
     10 H5        -68.0639   -7.0763  -49.2552 H      1 LIG       0.38000
@<TRIPOS>BOND
      1       1       2 1
      2       1       3 2
      3       2       4 2
      4       3       5 1
      5       4       5 1
      6       1       6 1
      7       2       7 1
      8       3       8 1
      9       4       9 1
     10       5      10 1
@<TRIPOS>ALT_TYPE
CGenFF_4.0_ALT_TYPE_SET
CGenFF_4.0 1 CG2R51 2 CG2R51 3 CG2R51 4 CG2R51 5 NG2R51 6 HGR51 7 HGR51 8 HGR52 9 HGR52 10 HGP1
@<TRIPOS>MOLECULE
pyrrole
 10 10 0 0 0
****
USER_CHARGES
INVALID_CHARGES
Pose:  20 Cluster:  20 Fr_nu: 1421604 TotEn:    -7.77
@<TRIPOS>ATOM
      1 C1        -68.2326  -25.6516  -35.1017 C.2    1 LIG      -0.25700
      2 C2        -67.1419  -26.1469  -35.8581 C.2    1 LIG      -0.25700
      3 C3        -68.2653  -24.2853  -35.2730 C.2    1 LIG      -0.04700
      4 C4        -66.5412  -25.0680  -36.4685 C.2    1 LIG      -0.04700
      5 N1        -67.2323  -23.9417  -36.1055 N.pl3  1 LIG      -0.36000
      6 H1        -68.9195  -26.2284  -34.4984 H      1 LIG       0.15400
      7 H2        -66.8267  -27.1768  -35.9488 H      1 LIG       0.15400
      8 H3        -68.9286  -23.5290  -34.8776 H      1 LIG       0.14000
      9 H4        -65.6872  -25.0020  -37.1280 H      1 LIG       0.14000
     10 H5        -67.0141  -23.0017  -36.4060 H      1 LIG       0.38000
@<TRIPOS>BOND
      1       1       2 1
      2       1       3 2
      3       2       4 2
      4       3       5 1
      5       4       5 1
      6       1       6 1
      7       2       7 1
      8       3       8 1
      9       4       9 1
     10       5      10 1
@<TRIPOS>ALT_TYPE
CGenFF_4.0_ALT_TYPE_SET
CGenFF_4.0 1 CG2R51 2 CG2R51 3 CG2R51 4 CG2R51 5 NG2R51 6 HGR51 7 HGR51 8 HGR52 9 HGR52 10 HGP1
@<TRIPOS>MOLECULE
pyrrole
 10 10 0 0 0
****
USER_CHARGES
INVALID_CHARGES
Pose:  21 Cluster:  21 Fr_nu: 203610 TotEn:    -6.52
@<TRIPOS>ATOM
      1 C1        -68.4492   -7.4929  -46.3504 C.2    1 LIG      -0.25700
      2 C2        -67.5202   -7.6855  -47.4025 C.2    1 LIG      -0.25700
      3 C3        -67.9020   -8.0435  -45.2125 C.2    1 LIG      -0.04700
      4 C4        -66.4336   -8.3480  -46.8755 C.2    1 LIG      -0.04700
      5 N1        -66.6768   -8.5606  -45.5437 N.pl3  1 LIG      -0.36000
      6 H1        -69.4118   -7.0054  -46.4152 H      1 LIG       0.15400
      7 H2        -67.6297   -7.3763  -48.4324 H      1 LIG       0.15400
      8 H3        -68.2739   -8.1140  -44.2001 H      1 LIG       0.14000
      9 H4        -65.5114   -8.6845  -47.3280 H      1 LIG       0.14000
     10 H5        -66.0488   -9.0269  -44.9037 H      1 LIG       0.38000
@<TRIPOS>BOND
      1       1       2 1
      2       1       3 2
      3       2       4 2
      4       3       5 1
      5       4       5 1
      6       1       6 1
      7       2       7 1
      8       3       8 1
      9       4       9 1
     10       5      10 1
@<TRIPOS>ALT_TYPE
CGenFF_4.0_ALT_TYPE_SET
CGenFF_4.0 1 CG2R51 2 CG2R51 3 CG2R51 4 CG2R51 5 NG2R51 6 HGR51 7 HGR51 8 HGR52 9 HGR52 10 HGP1
# TRIPOS MOL2 file generated by SEED

@<TRIPOS>MOLECULE
morpholine
 16 16 0 0 0
****
USER_CHARGES
INVALID_CHARGES
Pose:   1 Cluster:   1 Fr_nu: 947927 TotEn:   -31.60
@<TRIPOS>ATOM
      1 C1        -81.7041  -26.5822  -54.0127 C.3    1 LIG       0.20900
      2 C2        -81.1071  -26.8535  -56.4087 C.3    1 LIG       0.20900
      3 C3        -80.2439  -26.8351  -53.6833 C.3    1 LIG      -0.03300
      4 C4        -79.6760  -27.0923  -55.9619 C.3    1 LIG      -0.03300
      5 N1        -81.7799  -25.9967  -55.3856 N.4    1 LIG      -0.45600
      6 O1        -79.6483  -27.6887  -54.6631 O.3    1 LIG      -0.27400
      7 H1        -82.2847  -27.5102  -54.0354 H      1 LIG       0.09000
      8 H2        -82.1659  -25.8682  -53.3255 H      1 LIG       0.09000
      9 H3        -81.1606  -26.3265  -57.3649 H      1 LIG       0.09000
     10 H4        -81.6790  -27.7852  -56.4618 H      1 LIG       0.09000
     11 H5        -79.6751  -25.9002  -53.6147 H      1 LIG       0.09000
     12 H6        -80.1654  -27.3393  -52.7149 H      1 LIG       0.09000
     13 H7        -79.1826  -27.7829  -56.6530 H      1 LIG       0.09000
     14 H8        -79.0943  -26.1627  -55.9521 H      1 LIG       0.09000
     15 H9        -82.7656  -25.8574  -55.6468 H      1 LIG       0.32900
     16 H10       -81.3543  -25.0591  -55.3858 H      1 LIG       0.32900
@<TRIPOS>BOND
      1       1       3 1
      2       1       5 1
      3       2       4 1
      4       2       5 1
      5       3       6 1
      6       4       6 1
      7       1       7 1
      8       1       8 1
      9       2       9 1
     10       2      10 1
     11       3      11 1
     12       3      12 1
     13       4      13 1
     14       4      14 1
     15       5      15 1
     16       5      16 1
@<TRIPOS>ALT_TYPE
CGenFF_4.0_ALT_TYPE_SET
CGenFF_4.0 1 CG324 2 CG324 3 CG321 4 CG321 5 NG3P2 6 OG3C61 7 HGA2 8 HGA2 9 HGA2 10 HGA2 11 HGA2 12 HGA2 13 HGA2 14 HGA2 15 HGP2 16 HGP2
@<TRIPOS>MOLECULE
morpholine
 16 16 0 0 0
****
USER_CHARGES
INVALID_CHARGES
Pose:   2 Cluster:   2 Fr_nu: 1138869 TotEn:   -30.54
@<TRIPOS>ATOM
      1 C1        -81.2714  -26.1656  -55.0731 C.3    1 LIG       0.20900
      2 C2        -81.8971  -27.6494  -53.1816 C.3    1 LIG       0.20900
      3 C3        -81.3273  -27.3886  -55.9709 C.3    1 LIG      -0.03300
      4 C4        -81.9230  -28.7994  -54.1723 C.3    1 LIG      -0.03300
      5 N1        -82.1987  -26.3869  -53.9222 N.4    1 LIG      -0.45600
      6 O1        -80.9953  -28.5680  -55.2347 O.3    1 LIG      -0.27400
      7 H1        -80.2738  -26.0164  -54.6474 H      1 LIG       0.09000
      8 H2        -81.5984  -25.2585  -55.5883 H      1 LIG       0.09000
      9 H3        -82.6521  -27.7592  -52.3987 H      1 LIG       0.09000
     10 H4        -80.9074  -27.5200  -52.7323 H      1 LIG       0.09000
     11 H5        -82.3144  -27.5085  -56.4330 H      1 LIG       0.09000
     12 H6        -80.5962  -27.2874  -56.7793 H      1 LIG       0.09000
     13 H7        -81.6271  -29.7265  -53.6714 H      1 LIG       0.09000
     14 H8        -82.9263  -28.9538  -54.5873 H      1 LIG       0.09000
     15 H9        -82.1438  -25.5870  -53.2769 H      1 LIG       0.32900
     16 H10       -83.1710  -26.4083  -54.2605 H      1 LIG       0.32900
@<TRIPOS>BOND
      1       1       3 1
      2       1       5 1
      3       2       4 1
      4       2       5 1
      5       3       6 1
      6       4       6 1
      7       1       7 1
      8       1       8 1
      9       2       9 1
     10       2      10 1
     11       3      11 1
     12       3      12 1
     13       4      13 1
     14       4      14 1
     15       5      15 1
     16       5      16 1
@<TRIPOS>ALT_TYPE
CGenFF_4.0_ALT_TYPE_SET
CGenFF_4.0 1 CG324 2 CG324 3 CG321 4 CG321 5 NG3P2 6 OG3C61 7 HGA2 8 HGA2 9 HGA2 10 HGA2 11 HGA2 12 HGA2 13 HGA2 14 HGA2 15 HGP2 16 HGP2
@<TRIPOS>MOLECULE
morpholine
 16 16 0 0 0
****
USER_CHARGES
INVALID_CHARGES
Pose:   3 Cluster:   3 Fr_nu: 1139989 TotEn:   -30.48
@<TRIPOS>ATOM
      1 C1        -81.0248  -26.2571  -57.3384 C.3    1 LIG       0.20900
      2 C2        -81.3766  -26.4687  -54.8884 C.3    1 LIG       0.20900
      3 C3        -79.7577  -27.0752  -57.1654 C.3    1 LIG      -0.03300
      4 C4        -80.0926  -27.2771  -54.8357 C.3    1 LIG      -0.03300
      5 N1        -81.9759  -26.6305  -56.2478 N.4    1 LIG      -0.45600
      6 O1        -79.1956  -26.8627  -55.8685 O.3    1 LIG      -0.27400
      7 H1        -80.8355  -25.1836  -57.2350 H      1 LIG       0.09000
      8 H2        -81.5217  -26.4597  -58.2909 H      1 LIG       0.09000
      9 H3        -82.1150  -26.8149  -54.1606 H      1 LIG       0.09000
     10 H4        -81.1908  -25.3984  -54.7536 H      1 LIG       0.09000
     11 H5        -79.9415  -28.1456  -57.3163 H      1 LIG       0.09000
     12 H6        -79.0123  -26.7626  -57.9035 H      1 LIG       0.09000
     13 H7        -79.5909  -27.1130  -53.8769 H      1 LIG       0.09000
     14 H8        -80.2872  -28.3524  -54.9272 H      1 LIG       0.09000
     15 H9        -82.8263  -26.0554  -56.3205 H      1 LIG       0.32900
     16 H10       -82.2841  -27.6046  -56.3761 H      1 LIG       0.32900
@<TRIPOS>BOND
      1       1       3 1
      2       1       5 1
      3       2       4 1
      4       2       5 1
      5       3       6 1
      6       4       6 1
      7       1       7 1
      8       1       8 1
      9       2       9 1
     10       2      10 1
     11       3      11 1
     12       3      12 1
     13       4      13 1
     14       4      14 1
     15       5      15 1
     16       5      16 1
@<TRIPOS>ALT_TYPE
CGenFF_4.0_ALT_TYPE_SET
CGenFF_4.0 1 CG324 2 CG324 3 CG321 4 CG321 5 NG3P2 6 OG3C61 7 HGA2 8 HGA2 9 HGA2 10 HGA2 11 HGA2 12 HGA2 13 HGA2 14 HGA2 15 HGP2 16 HGP2
@<TRIPOS>MOLECULE
morpholine
 16 16 0 0 0
****
USER_CHARGES
INVALID_CHARGES
Pose:   4 Cluster:   4 Fr_nu: 628155 TotEn:   -28.94
@<TRIPOS>ATOM
      1 C1        -81.4488  -27.7800  -56.2753 C.3    1 LIG       0.20900
      2 C2        -81.4208  -26.6782  -54.0491 C.3    1 LIG       0.20900
      3 C3        -82.0966  -28.9788  -55.6059 C.3    1 LIG      -0.03300
      4 C4        -82.0707  -27.9307  -53.4890 C.3    1 LIG      -0.03300
      5 N1        -81.8002  -26.5583  -55.4896 N.4    1 LIG      -0.45600
      6 O1        -81.6783  -29.0800  -54.2428 O.3    1 LIG      -0.27400
      7 H1        -80.3562  -27.8510  -56.2721 H      1 LIG       0.09000
      8 H2        -81.8113  -27.6295  -57.2957 H      1 LIG       0.09000
      9 H3        -81.7627  -25.7717  -53.5428 H      1 LIG       0.09000
     10 H4        -80.3283  -26.7360  -54.0168 H      1 LIG       0.09000
     11 H5        -83.1909  -28.9279  -55.6526 H      1 LIG       0.09000
     12 H6        -81.7884  -29.8976  -56.1148 H      1 LIG       0.09000
     13 H7        -81.7451  -28.0865  -52.4557 H      1 LIG       0.09000
     14 H8        -83.1644  -27.8511  -53.4824 H      1 LIG       0.09000
     15 H9        -81.3348  -25.7380  -55.9016 H      1 LIG       0.32900
     16 H10       -82.8107  -26.3761  -55.5670 H      1 LIG       0.32900
@<TRIPOS>BOND
      1       1       3 1
      2       1       5 1
      3       2       4 1
      4       2       5 1
      5       3       6 1
      6       4       6 1
      7       1       7 1
      8       1       8 1
      9       2       9 1
     10       2      10 1
     11       3      11 1
     12       3      12 1
     13       4      13 1
     14       4      14 1
     15       5      15 1
     16       5      16 1
@<TRIPOS>ALT_TYPE
CGenFF_4.0_ALT_TYPE_SET
CGenFF_4.0 1 CG324 2 CG324 3 CG321 4 CG321 5 NG3P2 6 OG3C61 7 HGA2 8 HGA2 9 HGA2 10 HGA2 11 HGA2 12 HGA2 13 HGA2 14 HGA2 15 HGP2 16 HGP2
@<TRIPOS>MOLECULE
morpholine
 16 16 0 0 0
****
USER_CHARGES
INVALID_CHARGES
Pose:   5 Cluster:   5 Fr_nu: 828646 TotEn:   -28.69
@<TRIPOS>ATOM
      1 C1        -81.6334  -25.7351  -54.6181 C.3    1 LIG       0.20900
      2 C2        -80.9156  -28.1032  -54.3994 C.3    1 LIG       0.20900
      3 C3        -81.2619  -25.8220  -56.0874 C.3    1 LIG      -0.03300
      4 C4        -80.5800  -28.0742  -55.8798 C.3    1 LIG      -0.03300
      5 N1        -81.9985  -27.1050  -54.1455 N.4    1 LIG      -0.45600
      6 O1        -80.1983  -26.7569  -56.2824 O.3    1 LIG      -0.27400
      7 H1        -80.7903  -25.4056  -54.0021 H      1 LIG       0.09000
      8 H2        -82.4977  -25.0877  -54.4471 H      1 LIG       0.09000
      9 H3        -81.2868  -29.0796  -54.0773 H      1 LIG       0.09000
     10 H4        -80.0630  -27.8040  -53.7817 H      1 LIG       0.09000
     11 H5        -82.1204  -26.1063  -56.7074 H      1 LIG       0.09000
     12 H6        -80.9119  -24.8461  -56.4386 H      1 LIG       0.09000
     13 H7        -79.7342  -28.7392  -56.0808 H      1 LIG       0.09000
     14 H8        -81.4225  -28.4164  -56.4927 H      1 LIG       0.09000
     15 H9        -82.2123  -27.0767  -53.1392 H      1 LIG       0.32900
     16 H10       -82.8660  -27.4108  -54.6083 H      1 LIG       0.32900
@<TRIPOS>BOND
      1       1       3 1
      2       1       5 1
      3       2       4 1
      4       2       5 1
      5       3       6 1
      6       4       6 1
      7       1       7 1
      8       1       8 1
      9       2       9 1
     10       2      10 1
     11       3      11 1
     12       3      12 1
     13       4      13 1
     14       4      14 1
     15       5      15 1
     16       5      16 1
@<TRIPOS>ALT_TYPE
CGenFF_4.0_ALT_TYPE_SET
CGenFF_4.0 1 CG324 2 CG324 3 CG321 4 CG321 5 NG3P2 6 OG3C61 7 HGA2 8 HGA2 9 HGA2 10 HGA2 11 HGA2 12 HGA2 13 HGA2 14 HGA2 15 HGP2 16 HGP2
@<TRIPOS>MOLECULE
morpholine
 16 16 0 0 0
****
USER_CHARGES
INVALID_CHARGES
Pose:   6 Cluster:   6 Fr_nu: 1132421 TotEn:   -28.60
@<TRIPOS>ATOM
      1 C1        -81.3890  -28.8566  -54.9252 C.3    1 LIG       0.20900
      2 C2        -81.2860  -26.3746  -54.9200 C.3    1 LIG       0.20900
      3 C3        -81.7715  -28.7829  -53.4579 C.3    1 LIG      -0.03300
      4 C4        -81.6744  -26.4226  -53.4531 C.3    1 LIG      -0.03300
      5 N1        -81.8334  -27.5937  -55.5891 N.4    1 LIG      -0.45600
      6 O1        -81.1971  -27.6256  -52.8464 O.3    1 LIG      -0.27400
      7 H1        -80.3044  -28.9176  -55.0622 H      1 LIG       0.09000
      8 H2        -81.8788  -29.6878  -55.4395 H      1 LIG       0.09000
      9 H3        -81.7039  -25.5036  -55.4315 H      1 LIG       0.09000
     10 H4        -80.2003  -26.4039  -55.0559 H      1 LIG       0.09000
     11 H5        -82.8595  -28.7696  -53.3219 H      1 LIG       0.09000
     12 H6        -81.3852  -29.6608  -52.9306 H      1 LIG       0.09000
     13 H7        -81.2186  -25.5812  -52.9217 H      1 LIG       0.09000
     14 H8        -82.7603  -26.3489  -53.3192 H      1 LIG       0.09000
     15 H9        -81.5449  -27.6038  -56.5769 H      1 LIG       0.32900
     16 H10       -82.8622  -27.5509  -55.5976 H      1 LIG       0.32900
@<TRIPOS>BOND
      1       1       3 1
      2       1       5 1
      3       2       4 1
      4       2       5 1
      5       3       6 1
      6       4       6 1
      7       1       7 1
      8       1       8 1
      9       2       9 1
     10       2      10 1
     11       3      11 1
     12       3      12 1
     13       4      13 1
     14       4      14 1
     15       5      15 1
     16       5      16 1
@<TRIPOS>ALT_TYPE
CGenFF_4.0_ALT_TYPE_SET
CGenFF_4.0 1 CG324 2 CG324 3 CG321 4 CG321 5 NG3P2 6 OG3C61 7 HGA2 8 HGA2 9 HGA2 10 HGA2 11 HGA2 12 HGA2 13 HGA2 14 HGA2 15 HGP2 16 HGP2
@<TRIPOS>MOLECULE
morpholine
 16 16 0 0 0
****
USER_CHARGES
INVALID_CHARGES
Pose:   7 Cluster:   7 Fr_nu: 1139237 TotEn:   -28.17
@<TRIPOS>ATOM
      1 C1        -81.3789  -27.5260  -55.0694 C.3    1 LIG       0.20900
      2 C2        -81.5165  -27.3176  -57.5410 C.3    1 LIG       0.20900
      3 C3        -81.2555  -26.0140  -55.0100 C.3    1 LIG      -0.03300
      4 C4        -81.3872  -25.8158  -57.3603 C.3    1 LIG      -0.03300
      5 N1        -82.1371  -27.8858  -56.3059 N.4    1 LIG      -0.45600
      6 O1        -80.6229  -25.5147  -56.1905 O.3    1 LIG      -0.27400
      7 H1        -80.4014  -28.0130  -55.1486 H      1 LIG       0.09000
      8 H2        -81.9308  -27.9302  -54.2166 H      1 LIG       0.09000
      9 H3        -82.1618  -27.5800  -58.3834 H      1 LIG       0.09000
     10 H4        -80.5406  -27.8008  -57.6517 H      1 LIG       0.09000
     11 H5        -82.2319  -25.5315  -54.8832 H      1 LIG       0.09000
     12 H6        -80.6339  -25.7272  -54.1560 H      1 LIG       0.09000
     13 H7        -80.8625  -25.3834  -58.2180 H      1 LIG       0.09000
     14 H8        -82.3681  -25.3300  -57.2937 H      1 LIG       0.09000
     15 H9        -82.1949  -28.9100  -56.3889 H      1 LIG       0.32900
     16 H10       -83.1090  -27.5555  -56.2240 H      1 LIG       0.32900
@<TRIPOS>BOND
      1       1       3 1
      2       1       5 1
      3       2       4 1
      4       2       5 1
      5       3       6 1
      6       4       6 1
      7       1       7 1
      8       1       8 1
      9       2       9 1
     10       2      10 1
     11       3      11 1
     12       3      12 1
     13       4      13 1
     14       4      14 1
     15       5      15 1
     16       5      16 1
@<TRIPOS>ALT_TYPE
CGenFF_4.0_ALT_TYPE_SET
CGenFF_4.0 1 CG324 2 CG324 3 CG321 4 CG321 5 NG3P2 6 OG3C61 7 HGA2 8 HGA2 9 HGA2 10 HGA2 11 HGA2 12 HGA2 13 HGA2 14 HGA2 15 HGP2 16 HGP2
@<TRIPOS>MOLECULE
morpholine
 16 16 0 0 0
****
USER_CHARGES
INVALID_CHARGES
Pose:   8 Cluster:   8 Fr_nu: 1132457 TotEn:   -27.63
@<TRIPOS>ATOM
      1 C1        -80.8281  -25.8773  -57.3104 C.3    1 LIG       0.20900
      2 C2        -81.2860  -26.3746  -54.9200 C.3    1 LIG       0.20900
      3 C3        -80.9835  -27.3621  -57.5858 C.3    1 LIG      -0.03300
      4 C4        -81.4197  -27.8350  -55.3128 C.3    1 LIG      -0.03300
      5 N1        -81.6431  -25.5368  -56.1048 N.4    1 LIG      -0.45600
      6 O1        -80.5956  -28.1284  -56.4432 O.3    1 LIG      -0.27400
      7 H1        -79.7927  -25.6116  -57.0737 H      1 LIG       0.09000
      8 H2        -81.1928  -25.2623  -58.1375 H      1 LIG       0.09000
      9 H3        -81.9635  -26.1000  -54.1073 H      1 LIG       0.09000
     10 H4        -80.2564  -26.1165  -54.6529 H      1 LIG       0.09000
     11 H5        -82.0117  -27.6174  -57.8687 H      1 LIG       0.09000
     12 H6        -80.3323  -27.6542  -58.4157 H      1 LIG       0.09000
     13 H7        -81.0874  -28.4724  -54.4874 H      1 LIG       0.09000
     14 H8        -82.4598  -28.1003  -55.5372 H      1 LIG       0.09000
     15 H9        -81.5176  -24.5417  -55.8740 H      1 LIG       0.32900
     16 H10       -82.6436  -25.6510  -56.3202 H      1 LIG       0.32900
@<TRIPOS>BOND
      1       1       3 1
      2       1       5 1
      3       2       4 1
      4       2       5 1
      5       3       6 1
      6       4       6 1
      7       1       7 1
      8       1       8 1
      9       2       9 1
     10       2      10 1
     11       3      11 1
     12       3      12 1
     13       4      13 1
     14       4      14 1
     15       5      15 1
     16       5      16 1
@<TRIPOS>ALT_TYPE
CGenFF_4.0_ALT_TYPE_SET
CGenFF_4.0 1 CG324 2 CG324 3 CG321 4 CG321 5 NG3P2 6 OG3C61 7 HGA2 8 HGA2 9 HGA2 10 HGA2 11 HGA2 12 HGA2 13 HGA2 14 HGA2 15 HGP2 16 HGP2
@<TRIPOS>MOLECULE
morpholine
 16 16 0 0 0
****
USER_CHARGES
INVALID_CHARGES
Pose:   9 Cluster:   9 Fr_nu: 796192 TotEn:   -27.49
@<TRIPOS>ATOM
      1 C1        -81.0801  -28.1196  -53.9064 C.3    1 LIG       0.20900
      2 C2        -81.1080  -27.3948  -56.2823 C.3    1 LIG       0.20900
      3 C3        -80.4734  -26.7704  -53.5656 C.3    1 LIG      -0.03300
      4 C4        -80.5007  -26.0807  -55.8248 C.3    1 LIG      -0.03300
      5 N1        -81.8967  -27.9656  -55.1485 N.4    1 LIG      -0.45600
      6 O1        -79.6965  -26.2779  -54.6597 O.3    1 LIG      -0.27400
      7 H1        -80.3127  -28.8688  -54.1270 H      1 LIG       0.09000
      8 H2        -81.7452  -28.4852  -53.1195 H      1 LIG       0.09000
      9 H3        -81.7917  -27.2646  -57.1252 H      1 LIG       0.09000
     10 H4        -80.3405  -28.1338  -56.5330 H      1 LIG       0.09000
     11 H5        -81.2419  -26.0350  -53.2992 H      1 LIG       0.09000
     12 H6        -79.8043  -26.8726  -52.7054 H      1 LIG       0.09000
     13 H7        -79.8521  -25.6794  -56.6098 H      1 LIG       0.09000
     14 H8        -81.2716  -25.3291  -55.6166 H      1 LIG       0.09000
     15 H9        -82.2827  -28.8794  -55.4226 H      1 LIG       0.32900
     16 H10       -82.7098  -27.3639  -54.9555 H      1 LIG       0.32900
@<TRIPOS>BOND
      1       1       3 1
      2       1       5 1
      3       2       4 1
      4       2       5 1
      5       3       6 1
      6       4       6 1
      7       1       7 1
      8       1       8 1
      9       2       9 1
     10       2      10 1
     11       3      11 1
     12       3      12 1
     13       4      13 1
     14       4      14 1
     15       5      15 1
     16       5      16 1
@<TRIPOS>ALT_TYPE
CGenFF_4.0_ALT_TYPE_SET
CGenFF_4.0 1 CG324 2 CG324 3 CG321 4 CG321 5 NG3P2 6 OG3C61 7 HGA2 8 HGA2 9 HGA2 10 HGA2 11 HGA2 12 HGA2 13 HGA2 14 HGA2 15 HGP2 16 HGP2
@<TRIPOS>MOLECULE
morpholine
 16 16 0 0 0
****
USER_CHARGES
INVALID_CHARGES
Pose:  10 Cluster:  10 Fr_nu: 947889 TotEn:   -26.48
@<TRIPOS>ATOM
      1 C1        -82.1722  -25.7401  -58.2146 C.3    1 LIG       0.20900
      2 C2        -81.2124  -26.5219  -56.0609 C.3    1 LIG       0.20900
      3 C3        -80.7547  -25.6815  -58.7549 C.3    1 LIG      -0.03300
      4 C4        -79.8420  -26.4256  -56.7070 C.3    1 LIG      -0.03300
      5 N1        -82.2199  -26.7731  -57.1357 N.4    1 LIG      -0.45600
      6 O1        -79.8275  -25.4011  -57.7037 O.3    1 LIG      -0.27400
      7 H1        -82.4740  -24.7932  -57.7552 H      1 LIG       0.09000
      8 H2        -82.8955  -26.0320  -58.9807 H      1 LIG       0.09000
      9 H3        -81.2783  -27.3489  -55.3492 H      1 LIG       0.09000
     10 H4        -81.5009  -25.5848  -55.5743 H      1 LIG       0.09000
     11 H5        -80.4720  -26.6149  -59.2560 H      1 LIG       0.09000
     12 H6        -80.6727  -24.8755  -59.4909 H      1 LIG       0.09000
     13 H7        -79.0943  -26.1627  -55.9521 H      1 LIG       0.09000
     14 H8        -79.5378  -27.3791  -57.1553 H      1 LIG       0.09000
     15 H9        -83.1632  -26.7990  -56.7250 H      1 LIG       0.32900
     16 H10       -82.0654  -27.7061  -57.5431 H      1 LIG       0.32900
@<TRIPOS>BOND
      1       1       3 1
      2       1       5 1
      3       2       4 1
      4       2       5 1
      5       3       6 1
      6       4       6 1
      7       1       7 1
      8       1       8 1
      9       2       9 1
     10       2      10 1
     11       3      11 1
     12       3      12 1
     13       4      13 1
     14       4      14 1
     15       5      15 1
     16       5      16 1
@<TRIPOS>ALT_TYPE
CGenFF_4.0_ALT_TYPE_SET
CGenFF_4.0 1 CG324 2 CG324 3 CG321 4 CG321 5 NG3P2 6 OG3C61 7 HGA2 8 HGA2 9 HGA2 10 HGA2 11 HGA2 12 HGA2 13 HGA2 14 HGA2 15 HGP2 16 HGP2
@<TRIPOS>MOLECULE
morpholine
 16 16 0 0 0
****
USER_CHARGES
INVALID_CHARGES
Pose:  11 Cluster:  11 Fr_nu: 1154657 TotEn:   -26.42
@<TRIPOS>ATOM
      1 C1        -81.8950  -28.3564  -54.6744 C.3    1 LIG       0.20900
      2 C2        -80.9931  -26.4271  -55.9533 C.3    1 LIG       0.20900
      3 C3        -80.4668  -28.8509  -54.5315 C.3    1 LIG      -0.03300
      4 C4        -79.6091  -27.0158  -55.7469 C.3    1 LIG      -0.03300
      5 N1        -81.8633  -26.8696  -54.8217 N.4    1 LIG      -0.45600
      6 O1        -79.6785  -28.4403  -55.6509 O.3    1 LIG      -0.27400
      7 H1        -82.3756  -28.7503  -55.5759 H      1 LIG       0.09000
      8 H2        -82.5027  -28.5863  -53.7952 H      1 LIG       0.09000
      9 H3        -80.9834  -25.3340  -55.9521 H      1 LIG       0.09000
     10 H4        -81.4612  -26.7967  -56.8711 H      1 LIG       0.09000
     11 H5        -80.0040  -28.4932  -53.6040 H      1 LIG       0.09000
     12 H6        -80.4555  -29.9451  -54.5035 H      1 LIG       0.09000
     13 H7        -78.9720  -26.7731  -56.6032 H      1 LIG       0.09000
     14 H8        -79.1260  -26.6099  -54.8499 H      1 LIG       0.09000
     15 H9        -82.8197  -26.5170  -54.9638 H      1 LIG       0.32900
     16 H10       -81.5340  -26.4421  -53.9447 H      1 LIG       0.32900
@<TRIPOS>BOND
      1       1       3 1
      2       1       5 1
      3       2       4 1
      4       2       5 1
      5       3       6 1
      6       4       6 1
      7       1       7 1
      8       1       8 1
      9       2       9 1
     10       2      10 1
     11       3      11 1
     12       3      12 1
     13       4      13 1
     14       4      14 1
     15       5      15 1
     16       5      16 1
@<TRIPOS>ALT_TYPE
CGenFF_4.0_ALT_TYPE_SET
CGenFF_4.0 1 CG324 2 CG324 3 CG321 4 CG321 5 NG3P2 6 OG3C61 7 HGA2 8 HGA2 9 HGA2 10 HGA2 11 HGA2 12 HGA2 13 HGA2 14 HGA2 15 HGP2 16 HGP2
@<TRIPOS>MOLECULE
morpholine
 16 16 0 0 0
****
USER_CHARGES
INVALID_CHARGES
Pose:  12 Cluster:  12 Fr_nu: 1134832 TotEn:   -25.55
@<TRIPOS>ATOM
      1 C1        -81.1652  -28.2247  -53.3465 C.3    1 LIG       0.20900
      2 C2        -83.2425  -29.5628  -53.6022 C.3    1 LIG       0.20900
      3 C3        -80.6138  -28.9633  -54.5528 C.3    1 LIG      -0.03300
      4 C4        -82.5895  -30.2352  -54.7965 C.3    1 LIG      -0.03300
      5 N1        -82.6554  -28.1963  -53.4557 N.4    1 LIG      -0.45600
      6 O1        -81.1699  -30.2775  -54.6348 O.3    1 LIG      -0.27400
      7 H1        -80.9296  -28.7394  -52.4093 H      1 LIG       0.09000
      8 H2        -80.8196  -27.1885  -53.3019 H      1 LIG       0.09000
      9 H3        -84.3215  -29.4445  -53.7315 H      1 LIG       0.09000
     10 H4        -83.0330  -30.0952  -52.6691 H      1 LIG       0.09000
     11 H5        -80.8103  -28.4214  -55.4856 H      1 LIG       0.09000
     12 H6        -79.5286  -29.0695  -54.4569 H      1 LIG       0.09000
     13 H7        -82.9435  -31.2675  -54.8795 H      1 LIG       0.09000
     14 H8        -82.8377  -29.7242  -55.7346 H      1 LIG       0.09000
     15 H9        -83.0531  -27.7374  -52.6248 H      1 LIG       0.32900
     16 H10       -82.9324  -27.6132  -54.2579 H      1 LIG       0.32900
@<TRIPOS>BOND
      1       1       3 1
      2       1       5 1
      3       2       4 1
      4       2       5 1
      5       3       6 1
      6       4       6 1
      7       1       7 1
      8       1       8 1
      9       2       9 1
     10       2      10 1
     11       3      11 1
     12       3      12 1
     13       4      13 1
     14       4      14 1
     15       5      15 1
     16       5      16 1
@<TRIPOS>ALT_TYPE
CGenFF_4.0_ALT_TYPE_SET
CGenFF_4.0 1 CG324 2 CG324 3 CG321 4 CG321 5 NG3P2 6 OG3C61 7 HGA2 8 HGA2 9 HGA2 10 HGA2 11 HGA2 12 HGA2 13 HGA2 14 HGA2 15 HGP2 16 HGP2
@<TRIPOS>MOLECULE
morpholine
 16 16 0 0 0
****
USER_CHARGES
INVALID_CHARGES
Pose:  13 Cluster:  13 Fr_nu: 947811 TotEn:   -25.27
@<TRIPOS>ATOM
      1 C1        -81.0265  -27.1442  -55.7428 C.3    1 LIG       0.20900
      2 C2        -81.6375  -26.3522  -58.0166 C.3    1 LIG       0.20900
      3 C3        -79.5760  -27.1185  -56.1901 C.3    1 LIG      -0.03300
      4 C4        -80.1569  -26.3646  -58.3522 C.3    1 LIG      -0.03300
      5 N1        -81.7819  -26.1348  -56.5452 N.4    1 LIG      -0.45600
      6 O1        -79.4786  -27.3688  -57.5941 O.3    1 LIG      -0.27400
      7 H1        -81.4968  -28.1138  -55.9364 H      1 LIG       0.09000
      8 H2        -81.1395  -26.8769  -54.6887 H      1 LIG       0.09000
      9 H3        -82.1706  -25.5428  -58.5221 H      1 LIG       0.09000
     10 H4        -82.1146  -27.3118  -58.2396 H      1 LIG       0.09000
     11 H5        -79.0943  -26.1627  -55.9521 H      1 LIG       0.09000
     12 H6        -79.0163  -27.9057  -55.6750 H      1 LIG       0.09000
     13 H7        -80.0194  -26.6016  -59.4119 H      1 LIG       0.09000
     14 H8        -79.6920  -25.3885  -58.1687 H      1 LIG       0.09000
     15 H9        -82.7780  -26.1659  -56.2881 H      1 LIG       0.32900
     16 H10       -81.4588  -25.1878  -56.3022 H      1 LIG       0.32900
@<TRIPOS>BOND
      1       1       3 1
      2       1       5 1
      3       2       4 1
      4       2       5 1
      5       3       6 1
      6       4       6 1
      7       1       7 1
      8       1       8 1
      9       2       9 1
     10       2      10 1
     11       3      11 1
     12       3      12 1
     13       4      13 1
     14       4      14 1
     15       5      15 1
     16       5      16 1
@<TRIPOS>ALT_TYPE
CGenFF_4.0_ALT_TYPE_SET
CGenFF_4.0 1 CG324 2 CG324 3 CG321 4 CG321 5 NG3P2 6 OG3C61 7 HGA2 8 HGA2 9 HGA2 10 HGA2 11 HGA2 12 HGA2 13 HGA2 14 HGA2 15 HGP2 16 HGP2
@<TRIPOS>MOLECULE
morpholine
 16 16 0 0 0
****
USER_CHARGES
INVALID_CHARGES
Pose:  14 Cluster:  14 Fr_nu: 422939 TotEn:   -25.07
@<TRIPOS>ATOM
      1 C1        -82.1662  -28.0766  -53.3578 C.3    1 LIG       0.20900
      2 C2        -80.1821  -29.1395  -54.4087 C.3    1 LIG       0.20900
      3 C3        -81.5980  -26.7353  -53.7853 C.3    1 LIG      -0.03300
      4 C4        -79.7115  -27.7461  -54.7854 C.3    1 LIG      -0.03300
      5 N1        -81.6731  -29.1187  -54.3086 N.4    1 LIG      -0.45600
      6 O1        -80.1702  -26.7861  -53.8310 O.3    1 LIG      -0.27400
      7 H1        -81.8166  -28.3700  -52.3625 H      1 LIG       0.09000
      8 H2        -83.2589  -28.0928  -53.3908 H      1 LIG       0.09000
      9 H3        -79.9138  -29.8855  -55.1612 H      1 LIG       0.09000
     10 H4        -79.8067  -29.4455  -53.4271 H      1 LIG       0.09000
     11 H5        -81.9867  -26.4220  -54.7616 H      1 LIG       0.09000
     12 H6        -81.8778  -25.9666  -53.0581 H      1 LIG       0.09000
     13 H7        -78.6175  -27.7128  -54.7879 H      1 LIG       0.09000
     14 H8        -80.0532  -27.4605  -55.7876 H      1 LIG       0.09000
     15 H9        -82.0116  -30.0441  -54.0115 H      1 LIG       0.32900
     16 H10       -82.0799  -28.9569  -55.2406 H      1 LIG       0.32900
@<TRIPOS>BOND
      1       1       3 1
      2       1       5 1
      3       2       4 1
      4       2       5 1
      5       3       6 1
      6       4       6 1
      7       1       7 1
      8       1       8 1
      9       2       9 1
     10       2      10 1
     11       3      11 1
     12       3      12 1
     13       4      13 1
     14       4      14 1
     15       5      15 1
     16       5      16 1
@<TRIPOS>ALT_TYPE
CGenFF_4.0_ALT_TYPE_SET
CGenFF_4.0 1 CG324 2 CG324 3 CG321 4 CG321 5 NG3P2 6 OG3C61 7 HGA2 8 HGA2 9 HGA2 10 HGA2 11 HGA2 12 HGA2 13 HGA2 14 HGA2 15 HGP2 16 HGP2
@<TRIPOS>MOLECULE
morpholine
 16 16 0 0 0
****
USER_CHARGES
INVALID_CHARGES
Pose:  15 Cluster:  15 Fr_nu: 1133570 TotEn:   -24.61
@<TRIPOS>ATOM
      1 C1        -80.4261  -27.0044  -54.5021 C.3    1 LIG       0.20900
      2 C2        -82.1800  -28.3849  -53.4117 C.3    1 LIG       0.20900
      3 C3        -79.8033  -28.2969  -54.9981 C.3    1 LIG      -0.03300
      4 C4        -81.4715  -29.6097  -53.9618 C.3    1 LIG      -0.03300
      5 N1        -81.8916  -27.2315  -54.3172 N.4    1 LIG      -0.45600
      6 O1        -80.0688  -29.3650  -54.0860 O.3    1 LIG      -0.27400
      7 H1        -80.0294  -26.7078  -53.5257 H      1 LIG       0.09000
      8 H2        -80.3085  -26.1866  -55.2182 H      1 LIG       0.09000
      9 H3        -83.2651  -28.5132  -53.3787 H      1 LIG       0.09000
     10 H4        -81.8052  -28.1069  -52.4216 H      1 LIG       0.09000
     11 H5        -80.1673  -28.5663  -55.9967 H      1 LIG       0.09000
     12 H6        -78.7168  -28.1820  -55.0644 H      1 LIG       0.09000
     13 H7        -81.6004  -30.4519  -53.2746 H      1 LIG       0.09000
     14 H8        -81.8797  -29.9111  -54.9341 H      1 LIG       0.09000
     15 H9        -82.3273  -26.3791  -53.9393 H      1 LIG       0.32900
     16 H10       -82.3351  -27.3912  -55.2326 H      1 LIG       0.32900
@<TRIPOS>BOND
      1       1       3 1
      2       1       5 1
      3       2       4 1
      4       2       5 1
      5       3       6 1
      6       4       6 1
      7       1       7 1
      8       1       8 1
      9       2       9 1
     10       2      10 1
     11       3      11 1
     12       3      12 1
     13       4      13 1
     14       4      14 1
     15       5      15 1
     16       5      16 1
@<TRIPOS>ALT_TYPE
CGenFF_4.0_ALT_TYPE_SET
CGenFF_4.0 1 CG324 2 CG324 3 CG321 4 CG321 5 NG3P2 6 OG3C61 7 HGA2 8 HGA2 9 HGA2 10 HGA2 11 HGA2 12 HGA2 13 HGA2 14 HGA2 15 HGP2 16 HGP2
@<TRIPOS>MOLECULE
morpholine
 16 16 0 0 0
****
USER_CHARGES
INVALID_CHARGES
Pose:  16 Cluster:  16 Fr_nu: 1140371 TotEn:   -24.58
@<TRIPOS>ATOM
      1 C1        -81.9013  -28.5192  -55.4640 C.3    1 LIG       0.20900
      2 C2        -80.6190  -26.6345  -56.4513 C.3    1 LIG       0.20900
      3 C3        -81.6310  -27.9086  -54.1006 C.3    1 LIG      -0.03300
      4 C4        -80.4123  -26.1159  -55.0395 C.3    1 LIG      -0.03300
      5 N1        -81.8886  -27.4224  -56.4791 N.4    1 LIG      -0.45600
      6 O1        -80.3910  -27.1976  -54.1053 O.3    1 LIG      -0.27400
      7 H1        -81.1189  -29.2266  -55.7574 H      1 LIG       0.09000
      8 H2        -82.8809  -29.0019  -55.5147 H      1 LIG       0.09000
      9 H3        -80.7185  -25.8257  -57.1799 H      1 LIG       0.09000
     10 H4        -79.8199  -27.3175  -56.7563 H      1 LIG       0.09000
     11 H5        -82.4396  -27.2368  -53.7888 H      1 LIG       0.09000
     12 H6        -81.5542  -28.7010  -53.3494 H      1 LIG       0.09000
     13 H7        -79.4486  -25.6016  -54.9713 H      1 LIG       0.09000
     14 H8        -81.1908  -25.3984  -54.7536 H      1 LIG       0.09000
     15 H9        -82.0268  -27.8205  -57.4181 H      1 LIG       0.32900
     16 H10       -82.6889  -26.7944  -56.3198 H      1 LIG       0.32900
@<TRIPOS>BOND
      1       1       3 1
      2       1       5 1
      3       2       4 1
      4       2       5 1
      5       3       6 1
      6       4       6 1
      7       1       7 1
      8       1       8 1
      9       2       9 1
     10       2      10 1
     11       3      11 1
     12       3      12 1
     13       4      13 1
     14       4      14 1
     15       5      15 1
     16       5      16 1
@<TRIPOS>ALT_TYPE
CGenFF_4.0_ALT_TYPE_SET
[truncated: 3,707,100 more chars]
