# Supplementary material for: The pocketome of G-protein-coupled receptors reveals previously untargeted allosteric sites
Source: Nat Commun. 2022 May 10;13:2567. doi: 10.1038/s41467-022-29609-6 (PMC9091257; doi:10.1038/s41467-022-29609-6)
Supplement: Supplementary file 4 — Supplementary Data 1 [file 41467_2022_29609_MOESM4_ESM.zip › docking_files/2z73/rec.mol2]

@<TRIPOS>MOLECULE
2z73_align.pdb
5562 5647 350 0 0
PROTEIN
NO_CHARGES


@<TRIPOS>ATOM
      1 N         -98.4040  -21.5170  -51.4510 N.4       1 GLU   -0.2700
      2 CA        -98.0780  -21.1080  -52.8100 C.3       1 GLU    0.0900
      3 CAY       -98.6400  -22.9200  -49.5250 C.3       1 GLU    0.0900
      4 C         -96.5880  -21.1900  -53.1360 C.2       1 GLU    0.0900
      5 O         -96.1610  -21.6910  -54.1740 O.2       1 GLU    0.5100
      6 CB        -98.5550  -19.6390  -52.9710 C.3       1 GLU   -0.5100
      7 CG        -98.4470  -19.0470  -54.3980 C.3       1 GLU   -0.4700
      8 CD        -99.5600  -19.5650  -55.3080 C.2       1 GLU    0.3100
      9 OE1      -100.7450  -19.4210  -54.9100 O.co2     1 GLU    0.0700
     10 OE2       -99.2330  -20.0830  -56.4030 O.co2     1 GLU    0.0900
     11 CY        -98.1420  -22.7160  -50.9050 C.2       1 GLU   -0.1800
     12 OY        -97.5260  -23.5990  -51.4830 O.2       1 GLU    0.0900
     13 HN        -98.8620  -20.8140  -50.9140 H         1 GLU    0.0900
     14 HA        -98.5840  -21.7610  -53.5040 H         1 GLU   -0.2800
     15 HB1       -97.9500  -19.0050  -52.2890 H         1 GLU    0.0900
     16 HB2       -99.6200  -19.5890  -52.6590 H         1 GLU    0.0900
     17 HG1       -97.4660  -19.3270  -54.8360 H         1 GLU    0.6200
     18 HG2       -98.5170  -17.9390  -54.3400 H         1 GLU   -0.7600
     19 HY1       -98.3600  -23.9380  -49.1770 H         1 GLU   -0.7600
     20 HY2       -99.7470  -22.8250  -49.5070 H         1 GLU    0.5100
     21 HY3       -98.1830  -22.1690  -48.8460 H         1 GLU   -0.5100
     22 N         -95.7310  -20.7130  -52.2130 N.am      2 THR   -0.4700
     23 CA        -94.2770  -20.7990  -52.3420 C.3       2 THR    0.3100
     24 C         -93.6760  -21.2490  -51.0100 C.2       2 THR    0.0700
     25 O         -94.3580  -21.2430  -49.9800 O.2       2 THR    0.0900
     26 CB        -93.6550  -19.4370  -52.7560 C.3       2 THR    0.1400
     27 CG2       -94.3710  -18.8780  -53.9810 C.3       2 THR    0.0900
     28 OG1       -93.7760  -18.4950  -51.6860 O.3       2 THR   -0.6600
     29 HN        -96.0590  -20.2720  -51.3820 H         2 THR    0.4300
     30 HA        -94.0560  -21.5480  -53.0860 H         2 THR   -0.2700
     31 HB        -92.5790  -19.5720  -52.9950 H         2 THR    0.0900
     32 HG1       -94.7100  -18.2830  -51.6240 H         2 THR    0.0900
     33 HG21      -95.3980  -18.5550  -53.7090 H         2 THR    0.0900
     34 HG22      -94.4410  -19.6590  -54.7670 H         2 THR    0.5100
     35 HG23      -93.8170  -17.9990  -54.3740 H         2 THR   -0.5100
     36 N         -92.4020  -21.6460  -51.0410 N.am      3 TRP   -0.4700
     37 CA        -91.6830  -22.1150  -49.8540 C.3       3 TRP    0.3100
     38 C         -90.7600  -21.0490  -49.2870 C.2       3 TRP    0.0700
     39 O         -90.2390  -21.1970  -48.1870 O.2       3 TRP    0.0900
     40 CB        -90.8150  -23.3260  -50.1920 C.3       3 TRP   -0.1800
     41 CG        -89.7080  -23.0070  -51.1660 C.ar      3 TRP    0.0900
     42 CD1       -89.7590  -23.0950  -52.5290 C.ar      3 TRP    0.0900
     43 CD2       -88.4200  -22.4520  -50.8550 C.ar      3 TRP   -0.0300
     44 CE2       -87.7540  -22.2260  -52.0830 C.ar      3 TRP   -0.1500
     45 CE3       -87.7660  -22.1200  -49.6610 C.ar      3 TRP    0.2200
     46 NE1       -88.5910  -22.6260  -53.0880 N.ar      3 TRP   -0.5100
     47 CZ2       -86.4680  -21.6830  -52.1470 C.ar      3 TRP    0.3700
     48 CZ3       -86.4850  -21.5800  -49.7260 C.ar      3 TRP    0.2400
     49 CH2       -85.8510  -21.3670  -50.9650 C.ar      3 TRP    0.1100
     50 HN        -91.8740  -21.6380  -51.8870 H         3 TRP   -0.2500
     51 HA        -92.4140  -22.3760  -49.1020 H         3 TRP    0.1700
     52 HB1       -91.4570  -24.1150  -50.6370 H         3 TRP   -0.2000
     53 HB2       -90.3580  -23.7120  -49.2560 H         3 TRP    0.1400
     54 HD1       -90.5990  -23.4800  -53.0900 H         3 TRP   -0.2700
     55 HE1       -88.3930  -22.5850  -54.0430 H         3 TRP    0.1600
     56 HE3       -88.2310  -22.2750  -48.6990 H         3 TRP   -0.1400
     57 HZ2       -85.9640  -21.5100  -53.0870 H         3 TRP    0.1400
     58 HZ3       -85.9700  -21.3200  -48.8120 H         3 TRP    0.5100
     59 HH2       -84.8560  -20.9470  -50.9840 H         3 TRP   -0.5100
     60 N         -90.5480  -19.9810  -50.0440 N.am      4 TRP   -0.4700
     61 CA        -89.6460  -18.9260  -49.6280 C.3       4 TRP    0.3100
     62 C         -90.3310  -17.6540  -49.1450 C.2       4 TRP    0.0700
     63 O         -89.6790  -16.7830  -48.5690 O.2       4 TRP    0.0900
     64 CB        -88.7210  -18.5690  -50.7990 C.3       4 TRP   -0.1800
     65 CG        -89.4980  -18.2490  -52.0480 C.ar      4 TRP    0.0900
     66 CD1       -89.8610  -19.1240  -53.0350 C.ar      4 TRP    0.0900
     67 CD2       -90.1320  -17.0030  -52.3660 C.ar      4 TRP   -0.0300
     68 CE2       -90.8760  -17.2020  -53.5570 C.ar      4 TRP   -0.1500
     69 CE3       -90.1530  -15.7400  -51.7600 C.ar      4 TRP    0.2200
     70 NE1       -90.6910  -18.5030  -53.9430 N.ar      4 TRP   -0.5100
     71 CZ2       -91.6300  -16.1850  -54.1490 C.ar      4 TRP    0.3700
     72 CZ3       -90.9110  -14.7260  -52.3500 C.ar      4 TRP    0.2400
     73 CH2       -91.6380  -14.9570  -53.5320 C.ar      4 TRP    0.1100
     74 HN        -90.9950  -19.8570  -50.9270 H         4 TRP   -0.2500
     75 HA        -89.0730  -19.2800  -48.7820 H         4 TRP    0.1700
     76 HB1       -88.0470  -19.4280  -51.0080 H         4 TRP   -0.2000
     77 HB2       -88.1080  -17.6840  -50.5240 H         4 TRP    0.1400
     78 HD1       -89.5420  -20.1540  -53.0940 H         4 TRP   -0.2700
     79 HE1       -91.0820  -18.9220  -54.7330 H         4 TRP    0.1600
     80 HE3       -89.6020  -15.5370  -50.8540 H         4 TRP   -0.1400
     81 HZ2       -92.1920  -16.3410  -55.0580 H         4 TRP    0.1400
     82 HZ3       -90.9390  -13.7480  -51.8940 H         4 TRP    0.5100
     83 HH2       -92.2160  -14.1530  -53.9640 H         4 TRP   -0.5100
     84 N         -91.6360  -17.5330  -49.3700 N.am      5 TYR   -0.4700
     85 CA        -92.3450  -16.3160  -48.9930 C.3       5 TYR    0.3100
     86 C         -92.2240  -15.8510  -47.5640 C.2       5 TYR    0.0700
     87 O         -92.5490  -16.5770  -46.6270 O.2       5 TYR    0.0900
     88 CB        -93.8320  -16.4050  -49.3130 C.3       5 TYR   -0.1800
     89 CG        -94.5510  -15.1030  -49.0270 C.ar      5 TYR    0.0900
     90 CD1       -95.4630  -15.0010  -47.9810 C.ar      5 TYR    0.0900
     91 CD2       -94.3060  -13.9710  -49.8000 C.ar      5 TYR    0.0000
     92 CE1       -96.1170  -13.7990  -47.7100 C.ar      5 TYR   -0.1150
     93 CE2       -94.9470  -12.7690  -49.5430 C.ar      5 TYR    0.1150
     94 CZ        -95.8540  -12.6910  -48.4940 C.ar      5 TYR   -0.1150
     95 OH        -96.5060  -11.5040  -48.2240 O.3       5 TYR    0.1150
     96 HN        -92.1770  -18.2530  -49.7970 H         5 TYR    0.1100
     97 HA        -91.8980  -15.4940  -49.5340 H         5 TYR   -0.5400
     98 HB1       -94.3020  -17.1940  -48.6880 H         5 TYR    0.4300
     99 HB2       -93.9700  -16.6370  -50.3900 H         5 TYR   -0.1150
    100 HD1       -95.6670  -15.8660  -47.3670 H         5 TYR    0.1150
    101 HD2       -93.6000  -14.0300  -50.6160 H         5 TYR   -0.1150
    102 HE1       -96.8220  -13.7340  -46.8940 H         5 TYR    0.1150
    103 HE2       -94.7430  -11.9010  -50.1530 H         5 TYR    0.5100
    104 HH        -96.0950  -10.8150  -48.7500 H         5 TYR   -0.5100
    105 N         -91.7740  -14.6130  -47.4060 N.am      6 ASN   -0.4700
    106 CA        -91.6500  -14.0290  -46.0940 C.3       6 ASN    0.3100
    107 C         -92.5670  -12.8140  -46.0130 C.2       6 ASN    0.0700
    108 O         -92.4370  -11.8640  -46.7790 O.2       6 ASN    0.0900
    109 CB        -90.2070  -13.6150  -45.8170 C.3       6 ASN   -0.1800
    110 CG        -89.9720  -13.3180  -44.3590 C.2       6 ASN    0.0900
    111 ND2       -88.9720  -13.9690  -43.7820 N.am      6 ASN    0.0900
    112 OD1       -90.6870  -12.5190  -43.7490 O.2       6 ASN    0.5500
    113 HN        -91.5040  -14.0390  -48.1750 H         6 ASN   -0.5500
    114 HA        -91.9740  -14.7630  -45.3700 H         6 ASN   -0.6200
    115 HB1       -89.9700  -12.7040  -46.4080 H         6 ASN    0.3200
    116 HB2       -89.5260  -14.4370  -46.1260 H         6 ASN    0.3000
    117 HD21      -88.8580  -13.9310  -42.7890 H         6 ASN    0.5100
    118 HD22      -88.3310  -14.4970  -44.3390 H         6 ASN   -0.5100
    119 N         -93.5180  -12.8330  -45.0790 N.am      7 PRO   -0.2900
    120 CA        -94.4430  -11.7120  -44.9330 C.3       7 PRO    0.0000
    121 C         -93.8020  -10.4210  -44.4490 C.2       7 PRO    0.0900
    122 O         -94.3980   -9.3530  -44.5780 O.2       7 PRO    0.0900
    123 CB        -95.4710  -12.2530  -43.9450 C.3       7 PRO    0.0200
    124 CG        -94.6420  -13.1520  -43.0740 C.3       7 PRO    0.0900
    125 CD        -93.8250  -13.8940  -44.1060 C.3       7 PRO   -0.1800
    126 HA        -94.8440  -11.4240  -45.8920 H         7 PRO    0.0900
    127 HB1       -96.2720  -12.8210  -44.4650 H         7 PRO    0.0900
    128 HB2       -95.9340  -11.4360  -43.3550 H         7 PRO   -0.1800
    129 HG1       -93.9970  -12.5700  -42.3830 H         7 PRO    0.0900
    130 HG2       -95.2760  -13.8440  -42.4810 H         7 PRO    0.0900
    131 HD1       -92.8890  -14.3050  -43.6740 H         7 PRO    0.5100
    132 HD2       -94.4080  -14.7060  -44.5900 H         7 PRO   -0.5100
    133 N         -92.5890  -10.5120  -43.9070 N.am      8 SER   -0.4700
    134 CA        -91.8850   -9.3430  -43.3690 C.3       8 SER    0.3100
    135 C         -90.8310   -8.7580  -44.2960 C.2       8 SER    0.0700
    136 O         -90.6010   -7.5480  -44.3060 O.2       8 SER    0.0900
    137 CB        -91.1780   -9.7050  -42.0600 C.3       8 SER    0.0500
    138 OG        -92.0490  -10.3180  -41.1280 O.3       8 SER    0.0900
    139 HN        -92.1040  -11.3800  -43.8420 H         8 SER    0.0900
    140 HA        -92.6100   -8.5600  -43.2010 H         8 SER   -0.6600
    141 HB1       -90.7680   -8.7820  -41.5980 H         8 SER    0.4300
    142 HB2       -90.3470  -10.4100  -42.2760 H         8 SER    0.5100
    143 HG1       -92.4950  -11.0210  -41.6050 H         8 SER   -0.5100
    144 N         -90.1840   -9.6270  -45.0700 N.am      9 ILE   -0.4700
    145 CA        -89.0970   -9.2300  -45.9470 C.3       9 ILE    0.3100
    146 C         -89.3330   -9.7030  -47.3790 C.2       9 ILE    0.0700
    147 O         -89.7240  -10.8470  -47.6030 O.2       9 ILE    0.0900
    148 CB        -87.7820   -9.8360  -45.3960 C.3       9 ILE   -0.0900
    149 CG1       -87.6170   -9.4100  -43.9290 C.3       9 ILE    0.0900
    150 CG2       -86.5810   -9.4310  -46.2680 C.3       9 ILE   -0.2700
    151 CD        -86.6010  -10.1980  -43.1450 C.3       9 ILE    0.0900
    152 HN        -90.4190  -10.5960  -45.0820 H         9 ILE    0.0900
    153 HA        -89.0450   -8.1520  -45.9670 H         9 ILE    0.0900
    154 HB        -87.8670  -10.9430  -45.3810 H         9 ILE   -0.1800
    155 HG11      -88.6010   -9.5150  -43.4250 H         9 ILE    0.0900
    156 HG12      -87.3150   -8.3410  -43.9100 H         9 ILE    0.0900
    157 HG21      -86.5820   -8.3320  -46.4340 H         9 ILE   -0.2700
    158 HG22      -86.6410   -9.9380  -47.2550 H         9 ILE    0.0900
    159 HG23      -85.6330   -9.7120  -45.7610 H         9 ILE    0.0900
    160 HD1       -85.5980  -10.0990  -43.6130 H         9 ILE    0.0900
    161 HD2       -86.8830  -11.2730  -43.1350 H         9 ILE    0.5100
    162 HD3       -86.5470   -9.8160  -42.1040 H         9 ILE   -0.5100
    163 N         -89.0990   -8.8240  -48.3540 N.am     10 VAL   -0.4700
    164 CA        -89.2960   -9.1930  -49.7490 C.3      10 VAL    0.3100
    165 C         -88.0510   -9.8830  -50.2590 C.2      10 VAL    0.0700
    166 O         -87.0370   -9.2370  -50.4660 O.2      10 VAL    0.0900
    167 CB        -89.5560   -7.9620  -50.6570 C.3      10 VAL   -0.0900
    168 CG1       -89.6690   -8.4010  -52.1160 C.3      10 VAL    0.0900
    169 CG2       -90.8310   -7.2450  -50.2270 C.3      10 VAL   -0.2700
    170 HN        -88.7870   -7.8940  -48.1760 H        10 VAL    0.0900
    171 HA        -90.1400   -9.8650  -49.7930 H        10 VAL    0.0900
    172 HB        -88.7190   -7.2400  -50.5510 H        10 VAL    0.0900
    173 HG11      -90.3840   -9.2470  -52.2070 H        10 VAL   -0.2700
    174 HG12      -88.6770   -8.7340  -52.4890 H        10 VAL    0.0900
    175 HG13      -90.0390   -7.5580  -52.7380 H        10 VAL    0.0900
    176 HG21      -90.7380   -6.8990  -49.1750 H        10 VAL    0.0900
    177 HG22      -91.6980   -7.9380  -50.2960 H        10 VAL    0.5100
    178 HG23      -91.0060   -6.3610  -50.8770 H        10 VAL   -0.5100
    179 N         -88.1360  -11.1950  -50.4620 N.am     11 VAL   -0.4700
    180 CA        -87.0260  -11.9900  -50.9680 C.3      11 VAL    0.3100
    181 C         -86.6990  -11.6600  -52.4190 C.2      11 VAL    0.0700
    182 O         -87.5780  -11.6560  -53.2690 O.2      11 VAL    0.0900
    183 CB        -87.3610  -13.4800  -50.9010 C.3      11 VAL   -0.0900
    184 CG1       -86.3190  -14.2880  -51.6680 C.3      11 VAL    0.0900
    185 CG2       -87.4560  -13.9220  -49.4450 C.3      11 VAL   -0.2700
    186 HN        -88.9750  -11.6990  -50.2740 H        11 VAL    0.0900
    187 HA        -86.1570  -11.7730  -50.3670 H        11 VAL    0.0900
    188 HB        -88.3650  -13.6540  -51.3460 H        11 VAL    0.0900
    189 HG11      -85.2960  -13.9930  -51.3490 H        11 VAL   -0.2700
    190 HG12      -86.4190  -14.0980  -52.7580 H        11 VAL    0.0900
    191 HG13      -86.4540  -15.3720  -51.4620 H        11 VAL    0.0900
    192 HG21      -88.1200  -13.2320  -48.8800 H        11 VAL    0.0900
    193 HG22      -86.4480  -13.9060  -48.9780 H        11 VAL    0.5100
    194 HG23      -87.8800  -14.9470  -49.3880 H        11 VAL   -0.5100
    195 N         -85.4350  -11.3870  -52.7140 N.am     12 HSE   -0.4700
    196 CA        -85.0330  -11.0740  -54.0730 C.3      12 HSE    0.3100
    197 C         -85.3930  -12.2330  -54.9720 C.2      12 HSE    0.0700
    198 O         -85.1960  -13.3920  -54.6030 O.2      12 HSE    0.0900
    199 CB        -83.5310  -10.8390  -54.1630 C.3      12 HSE   -0.0800
    200 CG        -83.0860  -10.3080  -55.4880 C.ar     12 HSE    0.0900
    201 CD2       -82.6330   -9.0850  -55.8500 C.ar     12 HSE    0.0900
    202 ND1       -83.1090  -11.0700  -56.6360 N.ar     12 HSE   -0.7000
    203 CE1       -82.6910  -10.3340  -57.6500 C.ar     12 HSE    0.2200
    204 NE2       -82.3940   -9.1270  -57.2020 N.ar     12 HSE    0.2500
    205 HN        -84.7140  -11.3840  -52.0240 H        12 HSE    0.1300
    206 HA        -85.5670  -10.1880  -54.3820 H        12 HSE   -0.3600
    207 HB1       -83.0070  -11.8010  -53.9800 H        12 HSE    0.3200
    208 HB2       -83.2360  -10.1080  -53.3790 H        12 HSE   -0.0500
    209 HD2       -82.4670   -8.2050  -55.2420 H        12 HSE    0.0900
    210 HE1       -82.5970  -10.6460  -58.6900 H        12 HSE    0.5100
    211 HE2       -82.0520   -8.3600  -57.7470 H        12 HSE   -0.5100
    212 N         -85.9290  -11.9420  -56.1680 N.am     13 PRO   -0.2900
    213 CA        -86.3340  -12.9410  -57.1590 C.3      13 PRO    0.0000
    214 C         -85.2990  -14.0380  -57.3500 C.2      13 PRO    0.0900
    215 O         -85.6340  -15.2060  -57.5320 O.2      13 PRO    0.0900
    216 CB        -86.5350  -12.1100  -58.4110 C.3      13 PRO    0.0200
    217 CG        -87.0420  -10.8250  -57.8640 C.3      13 PRO    0.0900
    218 CD        -86.1210  -10.5820  -56.7020 C.3      13 PRO   -0.1800
    219 HA        -87.2090  -13.4740  -56.8230 H        13 PRO    0.0900
    220 HB1       -87.2750  -12.5790  -59.0940 H        13 PRO    0.0900
    221 HB2       -85.5800  -11.9670  -58.9580 H        13 PRO   -0.1800
    222 HG1       -86.9710  -10.0100  -58.6150 H        13 PRO    0.0900
    223 HG2       -88.0980  -10.9160  -57.5310 H        13 PRO    0.0900
    224 HD1       -85.1500  -10.1550  -57.0290 H        13 PRO    0.5100
    225 HD2       -86.5850   -9.9270  -55.9360 H        13 PRO   -0.5100
    226 N         -84.0290  -13.6540  -57.3040 N.am     14 HSP   -0.4700
    227 CA        -82.9550  -14.6100  -57.4900 C.3      14 HSP    0.3100
    228 C         -83.0090  -15.8110  -56.5680 C.2      14 HSP    0.0700
    229 O         -82.7690  -16.9360  -57.0010 O.2      14 HSP    0.0900
    230 CB        -81.5970  -13.9470  -57.3280 C.3      14 HSP   -0.0500
    231 CG        -80.4740  -14.9300  -57.3020 C.ar     14 HSP    0.0900
    232 CD2       -79.5110  -15.1650  -56.3810 C.ar     14 HSP    0.0900
    233 ND1       -80.2940  -15.8660  -58.2940 N.ar     14 HSP    0.1900
    234 CE1       -79.2670  -16.6380  -57.9880 C.ar     14 HSP    0.1300
    235 NE2       -78.7750  -16.2320  -56.8320 N.ar     14 HSP    0.1900
    236 HN        -83.7590  -12.7080  -57.1410 H        14 HSP   -0.5100
    237 HA        -83.0510  -15.0260  -58.4820 H        14 HSP    0.4400
    238 HB1       -81.5870  -13.3740  -56.3760 H        14 HSP   -0.5100
    239 HB2       -81.4330  -13.2480  -58.1760 H        14 HSP    0.4400
    240 HD1       -80.8540  -15.9500  -59.1180 H        14 HSP    0.3200
    241 HD2       -79.2940  -14.6620  -55.4470 H        14 HSP    0.1800
    242 HE1       -78.8970  -17.4510  -58.5750 H        14 HSP    0.5100
    243 HE2       -77.9920  -16.6360  -56.3610 H        14 HSP   -0.5100
    244 N         -83.3150  -15.5900  -55.2940 N.am     15 TRP   -0.4700
    245 CA        -83.3730  -16.7010  -54.3450 C.3      15 TRP    0.3100
    246 C         -84.6800  -17.4700  -54.4630 C.2      15 TRP    0.0700
    247 O         -84.8230  -18.5730  -53.9490 O.2      15 TRP    0.0900
    248 CB        -83.2130  -16.1860  -52.9050 C.3      15 TRP   -0.1800
    249 CG        -81.9450  -15.4150  -52.6500 C.ar     15 TRP    0.0900
    250 CD1       -81.8480  -14.0980  -52.3110 C.ar     15 TRP    0.0900
    251 CD2       -80.5990  -15.9070  -52.7150 C.ar     15 TRP   -0.0300
    252 CE2       -79.7450  -14.8300  -52.4060 C.ar     15 TRP   -0.1500
    253 CE3       -80.0350  -17.1520  -53.0070 C.ar     15 TRP    0.2200
    254 NE1       -80.5340  -13.7400  -52.1630 N.ar     15 TRP   -0.5100
    255 CZ2       -78.3540  -14.9590  -52.3800 C.ar     15 TRP    0.3700
    256 CZ3       -78.6490  -17.2840  -52.9850 C.ar     15 TRP    0.2400
    257 CH2       -77.8240  -16.1910  -52.6710 C.ar     15 TRP    0.1100
    258 HN        -83.5150  -14.6820  -54.9360 H        15 TRP   -0.2500
    259 HA        -82.5780  -17.3910  -54.5870 H        15 TRP    0.1700
    260 HB1       -83.2280  -17.0580  -52.2160 H        15 TRP   -0.2000
    261 HB2       -84.0720  -15.5220  -52.6720 H        15 TRP    0.1400
    262 HD1       -82.6870  -13.4310  -52.1780 H        15 TRP   -0.2700
    263 HE1       -80.2120  -12.8500  -51.9230 H        15 TRP    0.1600
    264 HE3       -80.6490  -18.0070  -53.2480 H        15 TRP   -0.1400
    265 HZ2       -77.7040  -14.1300  -52.1400 H        15 TRP    0.1400
    266 HZ3       -78.2020  -18.2410  -53.2120 H        15 TRP    0.5100
    267 HH2       -76.7520  -16.3230  -52.6600 H        15 TRP   -0.5100
    268 N         -85.6370  -16.8820  -55.1680 N.am     16 ARG   -0.4700
    269 CA        -86.9540  -17.4730  -55.3350 C.3      16 ARG    0.3100
    270 C         -87.0660  -18.5500  -56.3930 C.2      16 ARG    0.0700
    271 O         -87.9980  -19.3440  -56.3710 O.2      16 ARG    0.0900
    272 CB        -87.9490  -16.3520  -55.6280 C.3      16 ARG   -0.1800
    273 CG        -88.0680  -15.3900  -54.4680 C.3      16 ARG    0.0900
    274 CD        -88.3350  -13.9670  -54.8820 C.3      16 ARG    0.0900
    275 NE        -89.6180  -13.7870  -55.5540 N.pl3    16 ARG   -0.1800
    276 CZ        -90.2730  -12.6270  -55.5950 C.cat    16 ARG    0.0900
    277 NH1       -89.7740  -11.5440  -55.0000 N.pl3    16 ARG    0.0900
    278 NH2       -91.4250  -12.5430  -56.2540 N.pl3    16 ARG    0.2000
    279 HN        -85.4950  -16.0030  -55.6180 H        16 ARG    0.0900
    280 HA        -87.2170  -17.9930  -54.4260 H        16 ARG    0.0900
    281 HB1       -88.9460  -16.7980  -55.8330 H        16 ARG   -0.7000
    282 HB2       -87.6130  -15.7960  -56.5290 H        16 ARG    0.4400
    283 HG1       -87.1210  -15.4160  -53.8890 H        16 ARG    0.6400
    284 HG2       -88.8990  -15.7270  -53.8130 H        16 ARG   -0.8000
    285 HD1       -87.5440  -13.6350  -55.5870 H        16 ARG    0.4600
    286 HD2       -88.3400  -13.3160  -53.9810 H        16 ARG    0.4600
    287 HE        -90.0280  -14.5760  -56.0090 H        16 ARG   -0.8000
    288 HH11      -88.9010  -11.5960  -54.5170 H        16 ARG    0.4600
    289 HH12      -90.2740  -10.6790  -55.0370 H        16 ARG    0.4600
    290 HH21      -91.7960  -13.3480  -56.7160 H        16 ARG    0.5100
    291 HH22      -91.9200  -11.6750  -56.2870 H        16 ARG   -0.5100
    292 N         -86.1230  -18.5980  -57.3210 N.am     17 GLU   -0.4700
    293 CA        -86.2050  -19.5920  -58.3740 C.3      17 GLU    0.3100
    294 C         -85.6830  -20.9640  -57.9680 C.2      17 GLU    0.0700
    295 O         -85.8490  -21.9400  -58.6950 O.2      17 GLU    0.0900
    296 CB        -85.4500  -19.0970  -59.6100 C.3      17 GLU   -0.1800
    297 CG        -83.9640  -19.3040  -59.5330 C.3      17 GLU    0.0900
    298 CD        -83.2400  -18.5790  -60.6310 C.2      17 GLU    0.0900
    299 OE1       -82.1770  -19.0770  -61.0620 O.co2    17 GLU   -0.2800
    300 OE2       -83.7220  -17.5100  -61.0570 O.co2    17 GLU    0.0900
    301 HN        -85.3430  -17.9780  -57.3410 H        17 GLU    0.0900
    302 HA        -87.2470  -19.7540  -58.6070 H        17 GLU    0.6200
    303 HB1       -85.6500  -18.0120  -59.7350 H        17 GLU   -0.7600
    304 HB2       -85.8360  -19.6390  -60.4990 H        17 GLU   -0.7600
    305 HG1       -83.7420  -20.3890  -59.6150 H        17 GLU    0.5100
    306 HG2       -83.5940  -18.9280  -58.5550 H        17 GLU   -0.5100
    307 N         -85.0670  -21.0580  -56.8000 N.am     18 PHE   -0.4700
    308 CA        -84.5160  -22.3280  -56.3680 C.3      18 PHE    0.3100
    309 C         -85.4770  -23.1840  -55.5820 C.2      18 PHE    0.0700
    310 O         -86.4610  -22.6930  -55.0350 O.2      18 PHE    0.0900
    311 CB        -83.2500  -22.0950  -55.5430 C.3      18 PHE   -0.1800
    312 CG        -82.2040  -21.3140  -56.2750 C.ar     18 PHE    0.0900
    313 CD1       -81.3930  -21.9250  -57.2310 C.ar     18 PHE    0.0900
    314 CD2       -82.0430  -19.9530  -56.0360 C.ar     18 PHE    0.0000
    315 CE1       -80.4400  -21.1900  -57.9320 C.ar     18 PHE   -0.1150
    316 CE2       -81.0910  -19.2170  -56.7370 C.ar     18 PHE    0.1150
    317 CZ        -80.2870  -19.8390  -57.6870 C.ar     18 PHE   -0.1150
    318 HN        -84.9580  -20.2850  -56.1810 H        18 PHE    0.1150
    319 HA        -84.2900  -22.9140  -57.2470 H        18 PHE   -0.1150
    320 HB1       -82.8030  -23.0740  -55.2690 H        18 PHE    0.1150
    321 HB2       -83.5080  -21.5230  -54.6260 H        18 PHE   -0.1150
    322 HD1       -81.5050  -22.9810  -57.4300 H        18 PHE    0.1150
    323 HD2       -82.6620  -19.4630  -55.2990 H        18 PHE   -0.1150
    324 HE1       -79.8190  -21.6790  -58.6680 H        18 PHE    0.1150
    325 HE2       -80.9750  -18.1600  -56.5430 H        18 PHE    0.5100
    326 HZ        -79.5480  -19.2700  -58.2310 H        18 PHE   -0.5100
    327 N         -85.1930  -24.4850  -55.5520 N.am     19 ASP   -0.4700
    328 CA        -86.0030  -25.4230  -54.8070 C.3      19 ASP    0.3100
    329 C         -85.5500  -25.2820  -53.3750 C.2      19 ASP    0.0700
    330 O         -84.4410  -24.8160  -53.1090 O.2      19 ASP    0.0900
    331 CB        -85.7610  -26.8650  -55.2590 C.3      19 ASP   -0.2800
    332 CG        -86.3590  -27.1660  -56.6190 C.2      19 ASP    0.0900
    333 OD1       -87.4190  -26.5990  -56.9610 O.co2    19 ASP    0.0900
    334 OD2       -85.7760  -27.9960  -57.3390 O.co2    19 ASP    0.6200
    335 HN        -84.4130  -24.8680  -56.0390 H        19 ASP   -0.7600
    336 HA        -87.0390  -25.1570  -54.9590 H        19 ASP   -0.7600
    337 HB1       -86.2130  -27.5560  -54.5160 H        19 ASP    0.5100
    338 HB2       -84.6670  -27.0470  -55.3090 H        19 ASP   -0.5100
    339 N         -86.3970  -25.6870  -52.4410 N.am     20 GLN   -0.4700
    340 CA        -86.0420  -25.5780  -51.0450 C.3      20 GLN    0.3100
    341 C         -85.1380  -26.7130  -50.6140 C.2      20 GLN    0.0700
    342 O         -85.4770  -27.8850  -50.7830 O.2      20 GLN    0.0900
    343 CB        -87.2990  -25.5640  -50.1900 C.3      20 GLN   -0.1800
    344 CG        -87.0050  -25.4630  -48.7220 C.3      20 GLN    0.0900
    345 CD        -88.2550  -25.2700  -47.9150 C.2      20 GLN    0.0900
    346 NE2       -89.2670  -25.9480  -48.1610 N.am     20 GLN   -0.1800
    347 OE1       -88.2140  -24.3740  -46.9550 O.2      20 GLN    0.0900
    348 HN        -87.2920  -26.0750  -52.6510 H        20 GLN    0.0900
    349 HA        -85.4830  -24.6650  -50.9090 H        20 GLN    0.5500
    350 HB1       -87.8670  -26.5010  -50.3770 H        20 GLN   -0.5500
    351 HB2       -87.9250  -24.6980  -50.4900 H        20 GLN   -0.6200
    352 HG1       -86.3290  -24.5990  -48.5440 H        20 GLN    0.3200
    353 HG2       -86.5030  -26.3950  -48.3850 H        20 GLN    0.3000
    354 HE21      -90.0990  -25.8190  -47.6230 H        20 GLN    0.5100
    355 HE22      -89.2480  -26.6230  -48.8980 H        20 GLN   -0.5100
    356 N         -83.9830  -26.3590  -50.0530 N.am     21 VAL   -0.4700
    357 CA        -83.0210  -27.3350  -49.5730 C.3      21 VAL    0.3100
    358 C         -83.7080  -28.2500  -48.5690 C.2      21 VAL    0.0700
    359 O         -84.7040  -27.8760  -47.9620 O.2      21 VAL    0.0900
    360 CB        -81.8140  -26.6440  -48.9080 C.3      21 VAL   -0.0900
    361 CG1       -81.1640  -25.6860  -49.9000 C.3      21 VAL    0.0900
    362 CG2       -82.2570  -25.9000  -47.6380 C.3      21 VAL   -0.2700
    363 HN        -83.7260  -25.4020  -49.9370 H        21 VAL    0.0900
    364 HA        -82.6950  -27.9230  -50.4190 H        21 VAL    0.0900
    365 HB        -81.0750  -27.4100  -48.5890 H        21 VAL    0.0900
    366 HG11      -81.8290  -24.8140  -50.0820 H        21 VAL   -0.2700
    367 HG12      -80.9870  -26.2040  -50.8660 H        21 VAL    0.0900
    368 HG13      -80.1990  -25.3150  -49.4920 H        21 VAL    0.0900
    369 HG21      -82.7030  -26.6140  -46.9140 H        21 VAL    0.0900
    370 HG22      -83.0180  -25.1330  -47.8950 H        21 VAL    0.5100
    371 HG23      -81.3800  -25.4120  -47.1610 H        21 VAL   -0.5100
    372 N         -83.1860  -29.4650  -48.3840 N.am     22 PRO   -0.2900
    373 CA        -83.7420  -30.4530  -47.4570 C.3      22 PRO    0.0000
    374 C         -83.7590  -30.0150  -45.9920 C.2      22 PRO    0.0900
    375 O         -82.9530  -29.1860  -45.5700 O.2      22 PRO    0.0900
    376 CB        -82.8430  -31.6700  -47.6730 C.3      22 PRO    0.0200
    377 CG        -82.3260  -31.4810  -49.0720 C.3      22 PRO    0.0900
    378 CD        -82.0240  -30.0170  -49.0980 C.3      22 PRO   -0.1800
    379 HA        -84.7870  -30.6200  -47.6660 H        22 PRO    0.0900
    380 HB1       -83.4190  -32.6140  -47.5840 H        22 PRO    0.0900
    381 HB2       -82.0100  -31.6870  -46.9390 H        22 PRO   -0.1800
    382 HG1       -81.4140  -32.0870  -49.2530 H        22 PRO    0.0900
    383 HG2       -83.0940  -31.7510  -49.8290 H        22 PRO    0.0900
    384 HD1       -81.0850  -29.7770  -48.5570 H        22 PRO    0.5100
    385 HD2       -81.9790  -29.6200  -50.1330 H        22 PRO   -0.5100
    386 N         -84.6670  -30.5970  -45.2120 N.am     23 ASP   -0.4700
    387 CA        -84.7810  -30.2800  -43.7940 C.3      23 ASP    0.3100
    388 C         -83.4440  -30.4390  -43.0760 C.2      23 ASP    0.0700
    389 O         -83.0110  -29.5590  -42.3310 O.2      23 ASP    0.0900
    390 CB        -85.7980  -31.2010  -43.1230 C.3      23 ASP   -0.2800
    391 CG        -87.2080  -30.9860  -43.6250 C.2      23 ASP    0.0900
    392 OD1       -87.4100  -30.1380  -44.5160 O.co2    23 ASP    0.0900
    393 OD2       -88.1200  -31.6750  -43.1230 O.co2    23 ASP    0.6200
    394 HN        -85.3090  -31.2750  -45.5630 H        23 ASP   -0.7600
    395 HA        -85.0910  -29.2490  -43.7040 H        23 ASP   -0.7600
    396 HB1       -85.7830  -31.0170  -42.0270 H        23 ASP    0.5100
    397 HB2       -85.5110  -32.2560  -43.3190 H        23 ASP   -0.5100
    398 N         -82.7910  -31.5740  -43.3060 N.am     24 ALA   -0.4700
    399 CA        -81.5230  -31.8630  -42.6730 C.3      24 ALA    0.3100
    400 C         -80.5190  -30.7440  -42.8620 C.2      24 ALA    0.0700
    401 O         -79.6570  -30.5280  -42.0080 O.2      24 ALA    0.0900
    402 CB        -80.9590  -33.1620  -43.2210 C.3      24 ALA   -0.2700
    403 HN        -83.1440  -32.2740  -43.9220 H        24 ALA    0.0900
    404 HA        -81.6850  -31.9410  -41.6080 H        24 ALA    0.0900
    405 HB1       -80.8050  -33.0790  -44.3180 H        24 ALA    0.0900
    406 HB2       -81.6670  -33.9950  -43.0240 H        24 ALA    0.5100
    407 HB3       -79.9810  -33.3820  -42.7410 H        24 ALA   -0.5100
    408 N         -80.6240  -30.0250  -43.9750 N.am     25 VAL   -0.4700
    409 CA        -79.6900  -28.9410  -44.2430 C.3      25 VAL    0.3100
    410 C         -79.9820  -27.7290  -43.3710 C.2      25 VAL    0.0700
    411 O         -79.0660  -27.0450  -42.9040 O.2      25 VAL    0.0900
    412 CB        -79.7390  -28.5010  -45.7160 C.3      25 VAL   -0.0900
    413 CG1       -78.7730  -27.3440  -45.9420 C.3      25 VAL    0.0900
    414 CG2       -79.3880  -29.6700  -46.6210 C.3      25 VAL   -0.2700
    415 HN        -81.3290  -30.1910  -44.6610 H        25 VAL    0.0900
    416 HA        -78.7000  -29.2900  -43.9930 H        25 VAL    0.0900
    417 HB        -80.7700  -28.1810  -45.9750 H        25 VAL    0.0900
    418 HG11      -77.7370  -27.6560  -45.6910 H        25 VAL   -0.2700
    419 HG12      -79.0520  -26.4860  -45.2920 H        25 VAL    0.0900
    420 HG13      -78.8010  -27.0290  -47.0070 H        25 VAL    0.0900
    421 HG21      -80.2040  -30.4240  -46.6050 H        25 VAL    0.0900
    422 HG22      -78.4520  -30.1550  -46.2660 H        25 VAL    0.5100
    423 HG23      -79.2530  -29.3140  -47.6640 H        25 VAL   -0.5100
    424 N         -81.2620  -27.4500  -43.1670 N.am     26 TYR   -0.4700
    425 CA        -81.6620  -26.3290  -42.3440 C.3      26 TYR    0.3100
    426 C         -81.2550  -26.6060  -40.9120 C.2      26 TYR    0.0700
    427 O         -80.7080  -25.7380  -40.2350 O.2      26 TYR    0.0900
    428 CB        -83.1770  -26.1340  -42.3870 C.3      26 TYR   -0.1800
    429 CG        -83.6950  -25.4470  -43.6210 C.ar     26 TYR    0.0900
    430 CD1       -84.4080  -26.1560  -44.5900 C.ar     26 TYR    0.0900
    431 CD2       -83.5300  -24.0670  -43.7890 C.ar     26 TYR    0.0000
    432 CE1       -84.9590  -25.5030  -45.6960 C.ar     26 TYR   -0.1150
    433 CE2       -84.0730  -23.4050  -44.8840 C.ar     26 TYR    0.1150
    434 CZ        -84.7910  -24.1240  -45.8340 C.ar     26 TYR   -0.1150
    435 OH        -85.3610  -23.4620  -46.8960 O.3      26 TYR    0.1150
    436 HN        -81.9980  -27.9920  -43.5660 H        26 TYR    0.1100
    437 HA        -81.1620  -25.4470  -42.7150 H        26 TYR   -0.5400
    438 HB1       -83.4860  -25.5130  -41.5190 H        26 TYR    0.4300
    439 HB2       -83.6710  -27.1280  -42.3410 H        26 TYR   -0.1150
    440 HD1       -84.5360  -27.2230  -44.4820 H        26 TYR    0.1150
    441 HD2       -82.9710  -23.5060  -43.0530 H        26 TYR   -0.1150
    442 HE1       -85.5110  -26.0600  -46.4390 H        26 TYR    0.1150
    443 HE2       -83.9380  -22.3390  -44.9970 H        26 TYR    0.5100
    444 HH        -86.2850  -23.7180  -46.9440 H        26 TYR   -0.5100
    445 N         -81.5290  -27.8320  -40.4670 N.am     27 TYR   -0.4700
    446 CA        -81.2140  -28.2760  -39.1150 C.3      27 TYR    0.3100
    447 C         -79.7180  -28.2530  -38.8250 C.2      27 TYR    0.0700
    448 O         -79.2850  -27.8380  -37.7480 O.2      27 TYR    0.0900
    449 CB        -81.7840  -29.6810  -38.9020 C.3      27 TYR   -0.1800
    450 CG        -83.2870  -29.7100  -39.0690 C.ar     27 TYR    0.0900
    451 CD1       -83.9620  -30.8950  -39.3730 C.ar     27 TYR    0.0900
    452 CD2       -84.0330  -28.5390  -38.9500 C.ar     27 TYR    0.0000
    453 CE1       -85.3480  -30.9000  -39.5610 C.ar     27 TYR   -0.1150
    454 CE2       -85.4080  -28.5350  -39.1320 C.ar     27 TYR    0.1150
    455 CZ        -86.0620  -29.7120  -39.4400 C.ar     27 TYR   -0.1150
    456 OH        -87.4260  -29.6800  -39.6400 O.3      27 TYR    0.1150
    457 HN        -81.9690  -28.5100  -41.0500 H        27 TYR    0.1100
    458 HA        -81.6500  -27.5780  -38.4160 H        27 TYR   -0.5400
    459 HB1       -81.5510  -30.0270  -37.8720 H        27 TYR    0.4300
    460 HB2       -81.3470  -30.3790  -39.6470 H        27 TYR   -0.1150
    461 HD1       -83.4080  -31.8170  -39.4650 H        27 TYR    0.1150
    462 HD2       -83.5290  -27.6130  -38.7090 H        27 TYR   -0.1150
    463 HE1       -85.8610  -31.8210  -39.7970 H        27 TYR    0.1150
    464 HE2       -85.9650  -27.6140  -39.0330 H        27 TYR    0.5100
    465 HH        -87.6920  -30.5260  -40.0060 H        27 TYR   -0.5100
    466 N         -78.9220  -28.6900  -39.7910 N.am     28 SER   -0.4700
    467 CA        -77.4980  -28.6900  -39.6130 C.3      28 SER    0.3100
    468 C         -77.0190  -27.2510  -39.5480 C.2      28 SER    0.0700
    469 O         -76.1610  -26.9010  -38.7330 O.2      28 SER    0.0900
    470 CB        -76.8220  -29.4210  -40.7700 C.3      28 SER    0.0500
    471 OG        -77.2650  -30.7630  -40.8020 O.3      28 SER    0.0900
    472 HN        -79.2670  -29.0300  -40.6630 H        28 SER    0.0900
    473 HA        -77.2750  -29.1790  -38.6760 H        28 SER   -0.6600
    474 HB1       -75.7200  -29.4080  -40.6360 H        28 SER    0.4300
    475 HB2       -77.0830  -28.9310  -41.7320 H        28 SER    0.5100
    476 HG1       -78.1240  -30.7480  -41.2310 H        28 SER   -0.5100
    477 N         -77.5840  -26.4050  -40.4020 N.am     29 LEU   -0.4700
    478 CA        -77.1930  -25.0030  -40.4250 C.3      29 LEU    0.3100
    479 C         -77.4410  -24.3410  -39.0680 C.2      29 LEU    0.0700
    480 O         -76.5740  -23.6500  -38.5380 O.2      29 LEU    0.0900
    481 CB        -77.9570  -24.2530  -41.5300 C.3      29 LEU   -0.1800
    482 CG        -77.4430  -24.4730  -42.9600 C.3      29 LEU    0.0900
    483 CD1       -78.2810  -23.6760  -43.9500 C.3      29 LEU    0.0900
    484 CD2       -75.9850  -24.0320  -43.0420 C.3      29 LEU   -0.0900
    485 HN        -78.2860  -26.6850  -41.0520 H        29 LEU    0.0900
    486 HA        -76.1290  -24.9530  -40.6030 H        29 LEU   -0.2700
    487 HB1       -77.9030  -23.1660  -41.3080 H        29 LEU    0.0900
    488 HB2       -79.0190  -24.5770  -41.4930 H        29 LEU    0.0900
    489 HG        -77.5010  -25.5530  -43.2110 H        29 LEU    0.0900
    490 HD11      -78.2260  -22.5920  -43.7130 H        29 LEU   -0.2700
    491 HD12      -79.3430  -23.9980  -43.8920 H        29 LEU    0.0900
    492 HD13      -77.9000  -23.8340  -44.9810 H        29 LEU    0.0900
    493 HD21      -75.4410  -24.3400  -42.1240 H        29 LEU    0.0900
    494 HD22      -75.9290  -22.9270  -43.1340 H        29 LEU    0.5100
    495 HD23      -75.4960  -24.5070  -43.9200 H        29 LEU   -0.5100
    496 N         -78.6250  -24.5750  -38.5040 N.am     30 GLY   -0.4700
    497 CA        -78.9660  -24.0090  -37.2140 C.3      30 GLY    0.3100
    498 C         -78.0620  -24.5350  -36.1170 C.2      30 GLY   -0.0200
    499 O         -77.5670  -23.7770  -35.2870 O.2      30 GLY    0.0900
    500 HN        -79.3210  -25.1420  -38.9370 H        30 GLY    0.0900
    501 HA1       -79.9890  -24.2720  -36.9900 H        30 GLY    0.5100
    502 HA2       -78.8620  -22.9350  -37.2790 H        30 GLY   -0.5100
    503 N         -77.8400  -25.8450  -36.1060 N.am     31 ILE   -0.4700
    504 CA        -76.9770  -26.4430  -35.1060 C.3      31 ILE    0.3100
    505 C         -75.5890  -25.8620  -35.2570 C.2      31 ILE    0.0700
    506 O         -74.9290  -25.5180  -34.2840 O.2      31 ILE    0.0900
    507 CB        -76.9130  -27.9670  -35.2750 C.3      31 ILE   -0.0900
    508 CG1       -78.2680  -28.5740  -34.8980 C.3      31 ILE    0.0900
    509 CG2       -75.7590  -28.5410  -34.4500 C.3      31 ILE   -0.2700
    510 CD        -78.4000  -30.0490  -35.2000 C.3      31 ILE    0.0900
    511 HN        -78.2470  -26.4650  -36.7720 H        31 ILE    0.0900
    512 HA        -77.3720  -26.1920  -34.1330 H        31 ILE    0.0900
    513 HB        -76.7600  -28.2130  -36.3470 H        31 ILE   -0.1800
    514 HG11      -79.0610  -28.0310  -35.4570 H        31 ILE    0.0900
    515 HG12      -78.4270  -28.4240  -33.8090 H        31 ILE    0.0900
    516 HG21      -75.8050  -28.1580  -33.4080 H        31 ILE   -0.2700
    517 HG22      -74.7870  -28.2390  -34.8960 H        31 ILE    0.0900
    518 HG23      -75.8280  -29.6500  -34.4230 H        31 ILE    0.0900
    519 HD1       -77.7580  -30.6390  -34.5120 H        31 ILE    0.0900
    520 HD2       -78.0800  -30.2520  -36.2450 H        31 ILE    0.5100
    521 HD3       -79.4540  -30.3710  -35.0630 H        31 ILE   -0.5100
    522 N         -75.1480  -25.7430  -36.5000 N.am     32 PHE   -0.4700
    523 CA        -73.8240  -25.2190  -36.7770 C.3      32 PHE    0.3100
    524 C         -73.6010  -23.8290  -36.1870 C.2      32 PHE    0.0700
    525 O         -72.7310  -23.6370  -35.3250 O.2      32 PHE    0.0900
    526 CB        -73.5750  -25.1560  -38.2860 C.3      32 PHE   -0.1800
    527 CG        -72.2110  -24.6650  -38.6380 C.ar     32 PHE    0.0900
    528 CD1       -71.1320  -25.5320  -38.6130 C.ar     32 PHE    0.0900
    529 CD2       -72.0000  -23.3230  -38.9320 C.ar     32 PHE    0.0000
    530 CE1       -69.8520  -25.0680  -38.8740 C.ar     32 PHE   -0.1150
    531 CE2       -70.7270  -22.8450  -39.1950 C.ar     32 PHE    0.1150
    532 CZ        -69.6500  -23.7200  -39.1660 C.ar     32 PHE   -0.1150
    533 HN        -75.6970  -26.0020  -37.2910 H        32 PHE    0.1150
    534 HA        -73.1020  -25.8670  -36.3050 H        32 PHE   -0.1150
    535 HB1       -74.3090  -24.4640  -38.7510 H        32 PHE    0.1150
    536 HB2       -73.6830  -26.1740  -38.7180 H        32 PHE   -0.1150
    537 HD1       -71.2870  -26.5760  -38.3880 H        32 PHE    0.1150
    538 HD2       -72.8400  -22.6440  -38.9560 H        32 PHE   -0.1150
    539 HE1       -69.0140  -25.7490  -38.8520 H        32 PHE    0.1150
    540 HE2       -70.5750  -21.8010  -39.4220 H        32 PHE    0.5100
    541 HZ        -68.6540  -23.3550  -39.3700 H        32 PHE   -0.5100
    542 N         -74.3900  -22.8610  -36.6570 N.am     33 ILE   -0.4700
    543 CA        -74.2570  -21.4870  -36.1920 C.3      33 ILE    0.3100
    544 C         -74.5070  -21.3480  -34.6880 C.2      33 ILE    0.0700
    545 O         -73.9420  -20.4660  -34.0440 O.2      33 ILE    0.0900
    546 CB        -75.1890  -20.5460  -36.9860 C.3      33 ILE   -0.0900
    547 CG1       -74.6590  -19.1150  -36.9090 C.3      33 ILE    0.0900
    548 CG2       -76.6010  -20.6250  -36.4550 C.3      33 ILE   -0.2700
    549 CD        -73.2000  -18.9670  -37.4000 C.3      33 ILE    0.0900
    550 HN        -75.0980  -23.0320  -37.3380 H        33 ILE    0.0900
    551 HA        -73.2270  -21.1900  -36.3210 H        33 ILE    0.0900
    552 HB        -75.1810  -20.8390  -38.0580 H        33 ILE   -0.1800
    553 HG11      -74.7130  -18.7750  -35.8540 H        33 ILE    0.0900
    554 HG12      -75.3090  -18.4650  -37.5310 H        33 ILE    0.0900
    555 HG21      -76.6570  -20.1590  -35.4470 H        33 ILE   -0.2700
    556 HG22      -76.9160  -21.6880  -36.3710 H        33 ILE    0.0900
    557 HG23      -77.2930  -20.0830  -37.1340 H        33 ILE    0.0900
    558 HD1       -73.0800  -19.4490  -38.3930 H        33 ILE    0.0900
    559 HD2       -72.5080  -19.4550  -36.6820 H        33 ILE    0.5100
    560 HD3       -72.9420  -17.8900  -37.4950 H        33 ILE   -0.5100
    561 N         -75.3420  -22.2340  -34.1380 N.am     34 GLY   -0.4700
    562 CA        -75.6260  -22.2190  -32.7190 C.3      34 GLY    0.3100
    563 C         -74.3710  -22.5600  -31.9400 C.2      34 GLY   -0.0200
    564 O         -74.0990  -21.9920  -30.8760 O.2      34 GLY    0.0900
    565 HN        -75.8030  -22.9360  -34.6750 H        34 GLY    0.0900
    566 HA1       -76.3930  -22.9510  -32.5140 H        34 GLY    0.5100
    567 HA2       -75.9700  -21.2330  -32.4460 H        34 GLY   -0.5100
    568 N         -73.5810  -23.4830  -32.4750 N.am     35 ILE   -0.4700
    569 CA        -72.3450  -23.8840  -31.8290 C.3      35 ILE    0.3100
    570 C         -71.2780  -22.7970  -32.0000 C.2      35 ILE    0.0700
    571 O         -70.3100  -22.7420  -31.2430 O.2      35 ILE    0.0900
    572 CB        -71.8600  -25.2540  -32.3800 C.3      35 ILE   -0.0900
    573 CG1       -72.8540  -26.3370  -31.9550 C.3      35 ILE    0.0900
    574 CG2       -70.4520  -25.5800  -31.8720 C.3      35 ILE   -0.2700
    575 CD        -72.3980  -27.7770  -32.2150 C.3      35 ILE    0.0900
    576 HN        -73.7980  -23.9370  -33.3350 H        35 ILE    0.0900
    577 HA        -72.5290  -23.9500  -30.7670 H        35 ILE    0.0900
    578 HB        -71.8510  -25.2190  -33.4900 H        35 ILE   -0.1800
    579 HG11      -73.8040  -26.1700  -32.5040 H        35 ILE    0.0900
    580 HG12      -73.0430  -26.2260  -30.8660 H        35 ILE    0.0900
    581 HG21      -70.4480  -25.6270  -30.7620 H        35 ILE   -0.2700
    582 HG22      -69.7410  -24.7910  -32.1960 H        35 ILE    0.0900
    583 HG23      -70.1260  -26.5650  -32.2700 H        35 ILE    0.0900
    584 HD1       -71.5660  -28.0430  -31.5290 H        35 ILE    0.0900
    585 HD2       -72.0410  -27.8770  -33.2620 H        35 ILE    0.5100
    586 HD3       -73.2410  -28.4790  -32.0390 H        35 ILE   -0.5100
    587 N         -71.4410  -21.9170  -32.9870 N.am     36 CYS   -0.4700
    588 CA        -70.4870  -20.8300  -33.1420 C.3      36 CYS    0.3100
    589 C         -70.8660  -19.8080  -32.0840 C.2      36 CYS    0.0700
    590 O         -70.0240  -19.0820  -31.5580 O.2      36 CYS    0.0900
    591 CB        -70.5710  -20.1960  -34.5400 C.3      36 CYS   -0.1100
    592 SG        -69.8760  -21.2130  -35.8760 S.3      36 CYS    0.0900
    593 HN        -72.1940  -21.9600  -33.6390 H        36 CYS    0.0900
    594 HA        -69.4990  -21.2330  -32.9780 H        36 CYS   -0.2300
    595 HB1       -70.0320  -19.2260  -34.5080 H        36 CYS    0.1600
    596 HB2       -71.6410  -19.9950  -34.7610 H        36 CYS    0.5100
    597 HG1       -70.6980  -22.2340  -35.6830 H        36 CYS   -0.5100
    598 N         -72.1560  -19.7640  -31.7580 N.am     37 GLY   -0.4700
    599 CA        -72.6270  -18.8630  -30.7240 C.3      37 GLY    0.3100
    600 C         -72.0250  -19.2440  -29.3860 C.2      37 GLY   -0.0200
    601 O         -71.4730  -18.4100  -28.6710 O.2      37 GLY    0.0900
    602 HN        -72.8420  -20.3360  -32.2000 H        37 GLY    0.0900
    603 HA1       -73.7040  -18.9320  -30.6730 H        37 GLY    0.5100
    604 HA2       -72.3320  -17.8570  -30.9840 H        37 GLY   -0.5100
    605 N         -72.1210  -20.5230  -29.0450 N.am     38 ILE   -0.4700
    606 CA        -71.5750  -21.0060  -27.7840 C.3      38 ILE    0.3100
    607 C         -70.0570  -20.7990  -27.7020 C.2      38 ILE    0.0700
    608 O         -69.5570  -20.1380  -26.7820 O.2      38 ILE    0.0900
    609 CB        -71.8840  -22.5120  -27.5850 C.3      38 ILE   -0.0900
    610 CG1       -73.3870  -22.7220  -27.4170 C.3      38 ILE    0.0900
    611 CG2       -71.1420  -23.0540  -26.3720 C.3      38 ILE   -0.2700
    612 CD        -73.7970  -24.1820  -27.5020 C.3      38 ILE    0.0900
    613 HN        -72.5640  -21.2010  -29.6270 H        38 ILE    0.0900
    614 HA        -72.0150  -20.4260  -26.9860 H        38 ILE    0.0900
    615 HB        -71.5710  -23.0760  -28.4900 H        38 ILE   -0.1800
    616 HG11      -73.9170  -22.1550  -28.2120 H        38 ILE    0.0900
    617 HG12      -73.6940  -22.3230  -26.4260 H        38 ILE    0.0900
    618 HG21      -71.3120  -22.3940  -25.4950 H        38 ILE   -0.2700
    619 HG22      -70.0500  -23.0910  -26.5820 H        38 ILE    0.0900
    620 HG23      -71.5110  -24.0720  -26.1260 H        38 ILE    0.0900
    621 HD1       -73.4380  -24.7320  -26.6060 H        38 ILE    0.0900
    622 HD2       -73.3510  -24.6470  -28.4070 H        38 ILE    0.5100
    623 HD3       -74.9040  -24.2620  -27.5480 H        38 ILE   -0.5100
    624 N         -69.3220  -21.3630  -28.6590 N.am     39 ILE   -0.4700
    625 CA        -67.8770  -21.2450  -28.6540 C.3      39 ILE    0.3100
    626 C         -67.4540  -19.7960  -28.7520 C.2      39 ILE    0.0700
    627 O         -66.5990  -19.3370  -27.9890 O.2      39 ILE    0.0900
    628 CB        -67.2440  -22.0440  -29.8060 C.3      39 ILE   -0.0900
    629 CG1       -67.5030  -23.5430  -29.5960 C.3      39 ILE    0.0900
    630 CG2       -65.7460  -21.7700  -29.8870 C.3      39 ILE   -0.2700
    631 CD        -66.8910  -24.4460  -30.6540 C.3      39 ILE    0.0900
    632 HN        -69.7250  -21.8840  -29.4090 H        39 ILE    0.0900
    633 HA        -67.5170  -21.6140  -27.7050 H        39 ILE    0.0900
    634 HB        -67.7240  -21.7510  -30.7650 H        39 ILE   -0.1800
    635 HG11      -68.6000  -23.7090  -29.5880 H        39 ILE    0.0900
    636 HG12      -67.0880  -23.8330  -28.6070 H        39 ILE    0.0900
    637 HG21      -65.2520  -22.0650  -28.9370 H        39 ILE   -0.2700
    638 HG22      -65.5670  -20.6860  -30.0570 H        39 ILE    0.0900
    639 HG23      -65.2980  -22.3560  -30.7180 H        39 ILE    0.0900
    640 HD1       -65.7840  -24.4540  -30.5550 H        39 ILE    0.0900
    641 HD2       -67.1540  -24.0740  -31.6670 H        39 ILE    0.5100
    642 HD3       -67.2650  -25.4850  -30.5280 H        39 ILE   -0.5100
    643 N         -68.0580  -19.0610  -29.6800 N.am     40 GLY   -0.4700
    644 CA        -67.7240  -17.6540  -29.8380 C.3      40 GLY    0.3100
    645 C         -67.9310  -16.8230  -28.5820 C.2      40 GLY   -0.0200
    646 O         -67.0130  -16.1330  -28.1280 O.2      40 GLY    0.0900
    647 HN        -68.7510  -19.4300  -30.2940 H        40 GLY    0.0900
    648 HA1       -68.3490  -17.2570  -30.6240 H        40 GLY    0.5100
    649 HA2       -66.6850  -17.5970  -30.1250 H        40 GLY   -0.5100
    650 N         -69.1360  -16.8690  -28.0120 N.am     41 CYS   -0.4700
    651 CA        -69.4160  -16.1020  -26.7970 C.3      41 CYS    0.3100
    652 C         -68.5990  -16.6590  -25.6390 C.2      41 CYS    0.0700
    653 O         -68.0610  -15.9130  -24.8280 O.2      41 CYS    0.0900
    654 CB        -70.9110  -16.1530  -26.4520 C.3      41 CYS   -0.1100
    655 SG        -72.0000  -15.4250  -27.6960 S.3      41 CYS    0.0900
    656 HN        -69.8840  -17.4170  -28.3790 H        41 CYS    0.0900
    657 HA        -69.1060  -15.0820  -26.9680 H        41 CYS   -0.2300
    658 HB1       -71.0580  -15.6200  -25.4890 H        41 CYS    0.1600
    659 HB2       -71.1920  -17.2170  -26.3080 H        41 CYS    0.5100
    660 HG1       -71.9840  -16.4800  -28.4960 H        41 CYS   -0.5100
    661 N         -68.4980  -17.9830  -25.5710 N.am     42 GLY   -0.4700
    662 CA        -67.7300  -18.5890  -24.5080 C.3      42 GLY    0.3100
    663 C         -66.2810  -18.1490  -24.5650 C.2      42 GLY   -0.0200
    664 O         -65.7600  -17.5320  -23.6250 O.2      42 GLY    0.0900
    665 HN        -68.9300  -18.5970  -26.2260 H        42 GLY    0.0900
    666 HA1       -67.7860  -19.6620  -24.6170 H        42 GLY    0.5100
    667 HA2       -68.1610  -18.2870  -23.5640 H        42 GLY   -0.5100
    668 N         -65.6260  -18.4480  -25.6850 N.am     43 GLY   -0.4700
    669 CA        -64.2340  -18.0820  -25.8430 C.3      43 GLY    0.3100
    670 C         -63.9290  -16.5990  -25.7720 C.2      43 GLY   -0.0200
    671 O         -62.9580  -16.1850  -25.1490 O.2      43 GLY    0.0900
    672 HN        -66.0550  -18.9240  -26.4490 H        43 GLY    0.0900
    673 HA1       -63.9160  -18.4480  -26.8090 H        43 GLY    0.5100
    674 HA2       -63.6840  -18.5790  -25.0570 H        43 GLY   -0.5100
    675 N         -64.7460  -15.7760  -26.4080 N.am     44 ASN   -0.4700
    676 CA        -64.4770  -14.3500  -26.3810 C.3      44 ASN    0.3100
    677 C         -64.7350  -13.7540  -25.0150 C.2      44 ASN    0.0700
    678 O         -64.0900  -12.7770  -24.6260 O.2      44 ASN    0.0900
    679 CB        -65.2910  -13.6270  -27.4590 C.3      44 ASN   -0.1800
    680 CG        -64.7210  -13.8410  -28.8610 C.2      44 ASN    0.0900
    681 ND2       -65.5430  -14.3850  -29.7470 N.am     44 ASN    0.0900
    682 OD1       -63.5620  -13.5210  -29.1410 O.2      44 ASN    0.5500
    683 HN        -65.5500  -16.0810  -26.9130 H        44 ASN   -0.5500
    684 HA        -63.4200  -14.2070  -26.5510 H        44 ASN   -0.6200
    685 HB1       -65.2940  -12.5370  -27.2400 H        44 ASN    0.3200
    686 HB2       -66.3360  -14.0050  -27.4390 H        44 ASN    0.3000
    687 HD21      -65.2880  -14.4160  -30.7130 H        44 ASN    0.5100
    688 HD22      -66.4180  -14.7660  -29.4490 H        44 ASN   -0.5100
    689 N         -65.6740  -14.3420  -24.2760 N.am     45 GLY   -0.4700
    690 CA        -65.9590  -13.8400  -22.9430 C.3      45 GLY    0.3100
    691 C         -64.7310  -14.0560  -22.0710 C.2      45 GLY   -0.0200
    692 O         -64.3110  -13.1770  -21.3270 O.2      45 GLY    0.0900
    693 HN        -66.2060  -15.1230  -24.5920 H        45 GLY    0.0900
    694 HA1       -66.8000  -14.3810  -22.5370 H        45 GLY    0.5100
    695 HA2       -66.1880  -12.7870  -23.0060 H        45 GLY   -0.5100
    696 N         -64.1440  -15.2430  -22.1870 N.am     46 ILE   -0.4700
    697 CA        -62.9690  -15.5800  -21.4160 C.3      46 ILE    0.3100
    698 C         -61.8150  -14.6180  -21.6620 C.2      46 ILE    0.0700
    699 O         -61.1550  -14.1890  -20.7200 O.2      46 ILE    0.0900
    700 CB        -62.4910  -16.9970  -21.7290 C.3      46 ILE   -0.0900
    701 CG1       -63.5990  -17.9940  -21.4010 C.3      46 ILE    0.0900
    702 CG2       -61.2340  -17.3010  -20.9420 C.3      46 ILE   -0.2700
    703 CD        -63.1900  -19.4380  -21.5620 C.3      46 ILE    0.0900
    704 HN        -64.4850  -15.9470  -22.8050 H        46 ILE    0.0900
    705 HA        -63.2220  -15.4940  -20.3700 H        46 ILE    0.0900
    706 HB        -62.2800  -17.0860  -22.8160 H        46 ILE   -0.1800
    707 HG11      -64.4620  -17.7950  -22.0720 H        46 ILE    0.0900
    708 HG12      -63.9180  -17.8330  -20.3490 H        46 ILE    0.0900
    709 HG21      -61.4360  -17.2200  -19.8520 H        46 ILE   -0.2700
    710 HG22      -60.4360  -16.5750  -21.2090 H        46 ILE    0.0900
    711 HG23      -60.8900  -18.3330  -21.1630 H        46 ILE    0.0900
    712 HD1       -62.4650  -19.7210  -20.7690 H        46 ILE    0.0900
    713 HD2       -62.7080  -19.5870  -22.5510 H        46 ILE    0.5100
    714 HD3       -64.0810  -20.0970  -21.4770 H        46 ILE   -0.5100
    715 N         -61.5550  -14.2840  -22.9220 N.am     47 VAL   -0.4700
    716 CA        -60.4670  -13.3720  -23.2110 C.3      47 VAL    0.3100
    717 C         -60.7800  -12.0190  -22.5960 C.2      47 VAL    0.0700
    718 O         -59.9410  -11.4380  -21.9070 O.2      47 VAL    0.0900
    719 CB        -60.1680  -13.2580  -24.7550 C.3      47 VAL   -0.0900
    720 CG1       -61.4340  -13.4310  -25.5510 C.3      47 VAL    0.0900
    721 CG2       -59.5120  -11.9170  -25.0770 C.3      47 VAL   -0.2700
    722 HN        -62.0760  -14.6310  -23.6990 H        47 VAL    0.0900
    723 HA        -59.5910  -13.7360  -22.6940 H        47 VAL    0.0900
    724 HB        -59.4380  -14.0430  -25.0470 H        47 VAL    0.0900
    725 HG11      -62.0970  -12.5510  -25.4100 H        47 VAL   -0.2700
    726 HG12      -61.9730  -14.3400  -25.2110 H        47 VAL    0.0900
    727 HG13      -61.1900  -13.5220  -26.6320 H        47 VAL    0.0900
    728 HG21      -58.6540  -11.7370  -24.3930 H        47 VAL    0.0900
    729 HG22      -60.2480  -11.0950  -24.9460 H        47 VAL    0.5100
    730 HG23      -59.1370  -11.9210  -26.1230 H        47 VAL   -0.5100
    731 N         -61.9960  -11.5280  -22.7970 N.am     48 ILE   -0.4700
    732 CA        -62.3700  -10.2510  -22.2070 C.3      48 ILE    0.3100
    733 C         -62.2520  -10.2880  -20.6790 C.2      48 ILE    0.0700
    734 O         -61.7240   -9.3580  -20.0670 O.2      48 ILE    0.0900
    735 CB        -63.8100   -9.8540  -22.5540 C.3      48 ILE   -0.0900
    736 CG1       -63.9540   -9.6430  -24.0640 C.3      48 ILE    0.0900
    737 CG2       -64.1890   -8.5890  -21.7800 C.3      48 ILE   -0.2700
    738 CD        -65.3560   -9.2370  -24.4850 C.3      48 ILE    0.0900
    739 HN        -62.6870  -11.9940  -23.3420 H        48 ILE    0.0900
    740 HA        -61.6830   -9.5060  -22.5770 H        48 ILE    0.0900
    741 HB        -64.5010  -10.6800  -22.2810 H        48 ILE   -0.1800
    742 HG11      -63.6880  -10.5890  -24.5820 H        48 ILE    0.0900
    743 HG12      -63.2450   -8.8480  -24.3800 H        48 ILE    0.0900
    744 HG21      -63.4060   -7.8120  -21.9110 H        48 ILE   -0.2700
    745 HG22      -64.2830   -8.8200  -20.6980 H        48 ILE    0.0900
    746 HG23      -65.1530   -8.1870  -22.1610 H        48 ILE    0.0900
    747 HD1       -65.5100   -8.1520  -24.3030 H        48 ILE    0.0900
    748 HD2       -66.1070   -9.8060  -23.8960 H        48 ILE    0.5100
    749 HD3       -65.5000   -9.4390  -25.5690 H        48 ILE   -0.5100
    750 N         -62.7460  -11.3630  -20.0660 N.am     49 TYR   -0.4700
    751 CA        -62.6920  -11.5090  -18.6170 C.3      49 TYR    0.3100
    752 C         -61.2500  -11.5400  -18.1500 C.2      49 TYR    0.0700
    753 O         -60.8300  -10.6840  -17.3760 O.2      49 TYR    0.0900
    754 CB        -63.4170  -12.7940  -18.1790 C.3      49 TYR   -0.1800
    755 CG        -63.3710  -13.0770  -16.6860 C.ar     49 TYR    0.0900
    756 CD1       -62.6100  -14.1300  -16.1830 C.ar     49 TYR    0.0900
    757 CD2       -64.0880  -12.2900  -15.7820 C.ar     49 TYR    0.0000
    758 CE1       -62.5610  -14.3940  -14.8260 C.ar     49 TYR   -0.1150
    759 CE2       -64.0400  -12.5440  -14.4210 C.ar     49 TYR    0.1150
    760 CZ        -63.2760  -13.5980  -13.9510 C.ar     49 TYR   -0.1150
    761 OH        -63.2190  -13.8610  -12.5980 O.3      49 TYR    0.1150
    762 HN        -63.1750  -12.1100  -20.5680 H        49 TYR    0.1100
    763 HA        -63.1620  -10.6440  -18.1740 H        49 TYR   -0.5400
    764 HB1       -62.9490  -13.6640  -18.6870 H        49 TYR    0.4300
    765 HB2       -64.4890  -12.7180  -18.4610 H        49 TYR   -0.1150
    766 HD1       -62.0480  -14.7510  -16.8640 H        49 TYR    0.1150
    767 HD2       -64.6890  -11.4720  -16.1490 H        49 TYR   -0.1150
    768 HE1       -61.9680  -15.2150  -14.4530 H        49 TYR    0.1150
    769 HE2       -64.5930  -11.9230  -13.7330 H        49 TYR    0.5100
    770 HH        -62.6430  -14.6190  -12.4670 H        49 TYR   -0.5100
    771 N         -60.4870  -12.5160  -18.6410 N.am     50 LEU   -0.4700
    772 CA        -59.0830  -12.6580  -18.2730 C.3      50 LEU    0.3100
    773 C         -58.2120  -11.4310  -18.5810 C.2      50 LEU    0.0700
    774 O         -57.4270  -11.0010  -17.7350 O.2      50 LEU    0.0900
    775 CB        -58.4880  -13.8990  -18.9510 C.3      50 LEU   -0.1800
    776 CG        -58.3000  -15.1470  -18.0800 C.3      50 LEU    0.0900
    777 CD1       -59.3960  -15.2500  -17.0350 C.3      50 LEU    0.0900
    778 CD2       -58.2760  -16.3850  -18.9610 C.3      50 LEU   -0.0900
    779 HN        -60.8420  -13.1930  -19.2810 H        50 LEU    0.0900
    780 HA        -59.0230  -12.7480  -17.1980 H        50 LEU   -0.2700
    781 HB1       -57.4930  -13.6170  -19.3550 H        50 LEU    0.0900
    782 HB2       -59.1540  -14.1740  -19.7940 H        50 LEU    0.0900
    783 HG        -57.3130  -15.0930  -17.5720 H        50 LEU    0.0900
    784 HD11      -60.3890  -15.3140  -17.5290 H        50 LEU   -0.2700
    785 HD12      -59.3810  -14.3520  -16.3810 H        50 LEU    0.0900
    786 HD13      -59.2460  -16.1630  -16.4190 H        50 LEU    0.0900
    787 HD21      -57.4390  -16.3210  -19.6880 H        50 LEU    0.0900
    788 HD22      -59.2300  -16.4670  -19.5250 H        50 LEU    0.5100
    789 HD23      -58.1340  -17.2930  -18.3340 H        50 LEU   -0.5100
    790 N         -58.3480  -10.8560  -19.7740 N.am     51 PHE   -0.4700
    791 CA        -57.5260   -9.6980  -20.1120 C.3      51 PHE    0.3100
    792 C         -57.8250   -8.4360  -19.3050 C.2      51 PHE    0.0700
    793 O         -56.9080   -7.6890  -18.9750 O.2      51 PHE    0.0900
    794 CB        -57.5880   -9.3980  -21.6200 C.3      51 PHE   -0.1800
    795 CG        -56.5240  -10.1090  -22.4270 C.ar     51 PHE    0.0900
    796 CD1       -56.6560  -11.4560  -22.7630 C.ar     51 PHE    0.0900
    797 CD2       -55.3780   -9.4310  -22.8370 C.ar     51 PHE    0.0000
    798 CE1       -55.6600  -12.1160  -23.4950 C.ar     51 PHE   -0.1150
    799 CE2       -54.3800  -10.0820  -23.5660 C.ar     51 PHE    0.1150
    800 CZ        -54.5190  -11.4240  -23.8970 C.ar     51 PHE   -0.1150
    801 HN        -58.9910  -11.1770  -20.4650 H        51 PHE    0.1150
    802 HA        -56.5110   -9.9130  -19.8140 H        51 PHE   -0.1150
    803 HB1       -57.4490   -8.3070  -21.7830 H        51 PHE    0.1150
    804 HB2       -58.5730   -9.7220  -22.0180 H        51 PHE   -0.1150
    805 HD1       -57.5380  -11.9990  -22.4550 H        51 PHE    0.1150
    806 HD2       -55.2610   -8.3880  -22.5880 H        51 PHE   -0.1150
    807 HE1       -55.7750  -13.1600  -23.7480 H        51 PHE    0.1150
    808 HE2       -53.4970   -9.5390  -23.8730 H        51 PHE    0.5100
    809 HZ        -53.7490  -11.9280  -24.4620 H        51 PHE   -0.5100
    810 N         -59.0900   -8.1840  -18.9780 N.am     52 THR   -0.4700
    811 CA        -59.4030   -6.9990  -18.1870 C.3      52 THR    0.3100
    812 C         -59.0940   -7.1880  -16.7010 C.2      52 THR    0.0700
    813 O         -58.9430   -6.2110  -15.9740 O.2      52 THR    0.0900
    814 CB        -60.8920   -6.5900  -18.2820 C.3      52 THR    0.1400
    815 CG2       -61.1990   -5.9490  -19.6170 C.3      52 THR    0.0900
    816 OG1       -61.7200   -7.7370  -18.0950 O.3      52 THR   -0.6600
    817 HN        -59.8510   -8.7690  -19.2470 H        52 THR    0.4300
    818 HA        -58.7800   -6.1930  -18.5470 H        52 THR   -0.2700
    819 HB        -61.1290   -5.8420  -17.4960 H        52 THR    0.0900
    820 HG1       -61.6020   -8.2790  -18.8780 H        52 THR    0.0900
    821 HG21      -60.9790   -6.6600  -20.4420 H        52 THR    0.0900
    822 HG22      -60.5720   -5.0420  -19.7540 H        52 THR    0.5100
    823 HG23      -62.2730   -5.6710  -19.6650 H        52 THR   -0.5100
    824 N         -58.9700   -8.4360  -16.2540 N.am     53 LYS   -0.4700
    825 CA        -58.7310   -8.6820  -14.8450 C.3      53 LYS    0.3100
    826 C         -57.3670   -9.2080  -14.4120 C.2      53 LYS    0.0700
    827 O         -57.0810   -9.2670  -13.2140 O.2      53 LYS    0.0900
    828 CB        -59.8290   -9.6010  -14.3090 C.3      53 LYS   -0.1800
    829 CG        -61.2120   -8.9620  -14.3850 C.3      53 LYS    0.0900
    830 CD        -61.2320   -7.6340  -13.6310 C.3      53 LYS    0.0900
    831 CE        -62.5220   -6.8690  -13.8780 C.3      53 LYS   -0.1800
    832 NZ        -62.5380   -5.5550  -13.1690 N.4      53 LYS    0.0900
    833 HN        -59.0350   -9.2340  -16.8470 H        53 LYS    0.0900
    834 HA        -58.7370   -7.7360  -14.3260 H        53 LYS   -0.1800
    835 HB1       -59.6050   -9.8470  -13.2490 H        53 LYS    0.0900
    836 HB2       -59.8340  -10.5390  -14.9030 H        53 LYS    0.0900
    837 HG1       -61.9610   -9.6500  -13.9380 H        53 LYS    0.2100
    838 HG2       -61.4780   -8.7850  -15.4490 H        53 LYS    0.0500
    839 HD1       -60.3730   -7.0140  -13.9650 H        53 LYS    0.0500
    840 HD2       -61.1310   -7.8330  -12.5420 H        53 LYS   -0.3000
    841 HE1       -63.3850   -7.4630  -13.5070 H        53 LYS    0.3300
    842 HE2       -62.6330   -6.6670  -14.9640 H        53 LYS    0.3300
    843 HZ1       -61.7450   -4.9710  -13.5030 H        53 LYS    0.3300
    844 HZ2       -62.4450   -5.7130  -12.1450 H        53 LYS    0.5100
    845 HZ3       -63.4350   -5.0670  -13.3640 H        53 LYS   -0.5100
    846 N         -56.5180   -9.5880  -15.3610 N.am     54 THR   -0.4700
    847 CA        -55.2020  -10.0840  -15.0030 C.3      54 THR    0.3100
    848 C         -54.2040   -8.9370  -15.0340 C.2      54 THR    0.0700
    849 O         -54.2510   -8.0980  -15.9330 O.2      54 THR    0.0900
    850 CB        -54.7380  -11.1830  -15.9570 C.3      54 THR    0.1400
    851 CG2       -53.3530  -11.6510  -15.5820 C.3      54 THR    0.0900
    852 OG1       -55.6440  -12.2900  -15.8870 O.3      54 THR   -0.6600
    853 HN        -56.7390   -9.5490  -16.3330 H        54 THR    0.4300
    854 HA        -55.2570  -10.4660  -13.9950 H        54 THR   -0.2700
    855 HB        -54.7150  -10.7970  -16.9980 H        54 THR    0.0900
    856 HG1       -56.4600  -11.9900  -16.2960 H        54 THR    0.0900
    857 HG21      -53.3100  -11.8840  -14.4960 H        54 THR    0.0900
    858 HG22      -52.6120  -10.8540  -15.8030 H        54 THR    0.5100
    859 HG23      -53.0980  -12.5690  -16.1520 H        54 THR   -0.5100
    860 N         -53.3050   -8.8980  -14.0470 N.am     55 LYS   -0.4700
    861 CA        -52.3080   -7.8360  -13.9440 C.3      55 LYS    0.3100
    862 C         -51.2200   -7.9200  -15.0030 C.2      55 LYS    0.0700
    863 O         -50.7620   -6.8980  -15.5190 O.2      55 LYS    0.0900
    864 CB        -51.6620   -7.8510  -12.5530 C.3      55 LYS   -0.1800
    865 CG        -50.6710   -6.7030  -12.3260 C.3      55 LYS    0.0900
    866 CD        -50.0540   -6.7120  -10.9300 C.3      55 LYS    0.0900
    867 CE        -49.1460   -7.9130  -10.7170 C.3      55 LYS   -0.1800
    868 NZ        -48.4880   -7.8840   -9.3760 N.4      55 LYS    0.0900
    869 HN        -53.2730   -9.5950  -13.3350 H        55 LYS    0.0900
    870 HA        -52.8020   -6.8920  -14.1210 H        55 LYS   -0.1800
    871 HB1       -51.1240   -8.8130  -12.4230 H        55 LYS    0.0900
    872 HB2       -52.4650   -7.7810  -11.7890 H        55 LYS    0.0900
    873 HG1       -51.2040   -5.7390  -12.4740 H        55 LYS    0.2100
    874 HG2       -49.8560   -6.7830  -13.0760 H        55 LYS    0.0500
    875 HD1       -50.8680   -6.7360  -10.1750 H        55 LYS    0.0500
    876 HD2       -49.4610   -5.7830  -10.7910 H        55 LYS   -0.3000
    877 HE1       -48.3450   -7.9170  -11.4870 H        55 LYS    0.3300
    878 HE2       -49.7420   -8.8490  -10.7810 H        55 LYS    0.3300
    879 HZ1       -49.2160   -7.8900   -8.6320 H        55 LYS    0.3300
    880 HZ2       -47.9130   -7.0220   -9.2910 H        55 LYS    0.5100
    881 HZ3       -47.8790   -8.7190   -9.2720 H        55 LYS   -0.5100
    882 N         -50.7970   -9.1350  -15.3310 N.am     56 SER   -0.4700
    883 CA        -49.7550   -9.3220  -16.3260 C.3      56 SER    0.3100
    884 C         -50.2210   -8.9570  -17.7260 C.2      56 SER    0.0700
    885 O         -49.4020   -8.7660  -18.6270 O.2      56 SER    0.0900
    886 CB        -49.2600  -10.7680  -16.3010 C.3      56 SER    0.0500
    887 OG        -50.3280  -11.6810  -16.4630 O.3      56 SER    0.0900
    888 HN        -51.1680   -9.9620  -14.9160 H        56 SER    0.0900
    889 HA        -48.9470   -8.6430  -16.1000 H        56 SER   -0.6600
    890 HB1       -48.7640  -10.9730  -15.3290 H        56 SER    0.4300
    891 HB2       -48.5340  -10.9250  -17.1270 H        56 SER    0.5100
    892 HG1       -49.9350  -12.5560  -16.4360 H        56 SER   -0.5100
    893 N         -51.5350   -8.8470  -17.9130 N.am     57 LEU   -0.4700
    894 CA        -52.0940   -8.5040  -19.2130 C.3      57 LEU    0.3100
    895 C         -52.6710   -7.0810  -19.2370 C.2      57 LEU    0.0700
    896 O         -53.5520   -6.7820  -20.0400 O.2      57 LEU    0.0900
    897 CB        -53.2050   -9.4920  -19.5710 C.3      57 LEU   -0.1800
    898 CG        -52.9880  -10.9920  -19.3310 C.3      57 LEU    0.0900
    899 CD1       -54.2080  -11.7720  -19.8220 C.3      57 LEU    0.0900
    900 CD2       -51.7380  -11.4560  -20.0570 C.3      57 LEU   -0.0900
    901 HN        -52.1900   -8.9940  -17.1760 H        57 LEU    0.0900
    902 HA        -51.3010   -8.5430  -19.9450 H        57 LEU   -0.2700
    903 HB1       -53.4160   -9.3650  -20.6510 H        57 LEU    0.0900
    904 HB2       -54.1010   -9.1990  -18.9870 H        57 LEU    0.0900
    905 HG        -52.8380  -11.1790  -18.2470 H        57 LEU    0.0900
    906 HD11      -54.3630  -11.5970  -20.9080 H        57 LEU   -0.2700
    907 HD12      -55.1160  -11.4370  -19.2760 H        57 LEU    0.0900
    908 HD13      -54.0530  -12.8600  -19.6570 H        57 LEU    0.0900
    909 HD21      -50.8330  -11.1910  -19.4680 H        57 LEU    0.0900
    910 HD22      -51.6710  -10.9630  -21.0500 H        57 LEU    0.5100
    911 HD23      -51.7640  -12.5590  -20.1870 H        57 LEU   -0.5100
    912 N         -52.1590   -6.1970  -18.3850 N.am     58 GLN   -0.4700
    913 CA        -52.6680   -4.8260  -18.2930 C.3      58 GLN    0.3100
    914 C         -52.0680   -3.7380  -19.1960 C.2      58 GLN    0.0700
    915 O         -52.3160   -2.5450  -18.9760 O.2      58 GLN    0.0900
    916 CB        -52.5720   -4.3530  -16.8400 C.3      58 GLN   -0.1800
    917 CG        -53.8950   -3.9330  -16.2370 C.3      58 GLN    0.0900
    918 CD        -54.8630   -5.0870  -16.1380 C.2      58 GLN    0.0900
    919 NE2       -55.3100   -5.3850  -14.9150 N.am     58 GLN   -0.1800
    920 OE1       -55.2060   -5.7080  -17.1360 O.2      58 GLN    0.0900
    921 HN        -51.4070   -6.4260  -17.7740 H        58 GLN    0.0900
    922 HA        -53.6950   -4.8200  -18.6280 H        58 GLN    0.5500
    923 HB1       -51.8760   -3.4880  -16.7990 H        58 GLN   -0.5500
    924 HB2       -52.1540   -5.1790  -16.2280 H        58 GLN   -0.6200
    925 HG1       -54.3490   -3.1410  -16.8710 H        58 GLN    0.3200
    926 HG2       -53.7190   -3.5270  -15.2190 H        58 GLN    0.3000
    927 HE21      -55.9540   -6.1400  -14.7890 H        58 GLN    0.5100
    928 HE22      -55.0010   -4.8540  -14.1260 H        58 GLN   -0.5100
    929 N         -51.2880   -4.1210  -20.2020 N.am     59 THR   -0.4700
    930 CA        -50.6940   -3.1310  -21.0990 C.3      59 THR    0.3100
    931 C         -51.7240   -2.5380  -22.0620 C.2      59 THR    0.0700
    932 O         -52.7050   -3.1940  -22.4030 O.2      59 THR    0.0900
    933 CB        -49.5320   -3.7410  -21.9090 C.3      59 THR    0.1400
    934 CG2       -48.2360   -3.6920  -21.1120 C.3      59 THR    0.0900
    935 OG1       -49.8410   -5.1020  -22.2330 O.3      59 THR   -0.6600
    936 HN        -51.0770   -5.0770  -20.3880 H        59 THR    0.4300
    937 HA        -50.3370   -2.3080  -20.4960 H        59 THR   -0.2700
    938 HB        -49.3850   -3.1690  -22.8500 H        59 THR    0.0900
    939 HG1       -49.1730   -5.3820  -22.8630 H        59 THR    0.0900
    940 HG21      -48.3480   -4.2660  -20.1670 H        59 THR    0.0900
    941 HG22      -47.9870   -2.6390  -20.8590 H        59 THR    0.5100
    942 HG23      -47.4110   -4.1410  -21.7040 H        59 THR   -0.5100
    943 N         -51.5170   -1.2870  -22.5130 N.am     60 PRO   -0.2900
    944 CA        -52.4300   -0.6100  -23.4400 C.3      60 PRO    0.0000
    945 C         -52.7930   -1.3600  -24.7180 C.2      60 PRO    0.0900
    946 O         -53.9650   -1.4340  -25.0790 O.2      60 PRO    0.0900
    947 CB        -51.7130    0.7080  -23.7190 C.3      60 PRO    0.0200
    948 CG        -51.0590    1.0000  -22.4150 C.3      60 PRO    0.0900
    949 CD        -50.4700   -0.3560  -22.0560 C.3      60 PRO   -0.1800
    950 HA        -53.4090   -0.5070  -22.9990 H        60 PRO    0.0900
    951 HB1       -52.4310    1.5080  -24.0010 H        60 PRO    0.0900
    952 HB2       -50.9630    0.5970  -24.5320 H        60 PRO   -0.1800
    953 HG1       -50.2700    1.7740  -22.5190 H        60 PRO    0.0900
    954 HG2       -51.7970    1.3380  -21.6570 H        60 PRO    0.0900
    955 HD1       -49.5190   -0.5480  -22.5960 H        60 PRO    0.5100
    956 HD2       -50.3120   -0.4600  -20.9620 H        60 PRO   -0.5100
    957 N         -51.7980   -1.9120  -25.4060 N.am     61 ALA   -0.4700
    958 CA        -52.0450   -2.6460  -26.6480 C.3      61 ALA    0.3100
    959 C         -53.0870   -3.7490  -26.4850 C.2      61 ALA    0.0700
    960 O         -53.8920   -3.9900  -27.3820 O.2      61 ALA    0.0900
    961 CB        -50.7420   -3.2440  -27.1680 C.3      61 ALA   -0.2700
    962 HN        -50.8480   -1.8520  -25.1110 H        61 ALA    0.0900
    963 HA        -52.4600   -1.9570  -27.3690 H        61 ALA    0.0900
    964 HB1       -50.3160   -3.9420  -26.4160 H        61 ALA    0.0900
    965 HB2       -50.0050   -2.4360  -27.3600 H        61 ALA    0.5100
    966 HB3       -50.9320   -3.8070  -28.1070 H        61 ALA   -0.5100
    967 N         -53.0710   -4.4180  -25.3340 N.am     62 ASN   -0.4700
    968 CA        -54.0110   -5.4940  -25.0450 C.3      62 ASN    0.3100
    969 C         -55.4540   -5.0300  -25.1150 C.2      62 ASN    0.0700
    970 O         -56.3750   -5.8430  -25.1870 O.2      62 ASN    0.0900
    971 CB        -53.7250   -6.0800  -23.6680 C.3      62 ASN   -0.1800
    972 CG        -52.6020   -7.0740  -23.7040 C.2      62 ASN    0.0900
    973 ND2       -52.1260   -7.5160  -22.6490 N.am     62 ASN    0.0900
    974 OD1       -52.1790   -7.4510  -24.8830 O.2      62 ASN    0.5500
    975 HN        -52.4110   -4.2130  -24.6150 H        62 ASN   -0.5500
    976 HA        -53.9040   -6.2490  -25.8090 H        62 ASN   -0.6200
    977 HB1       -54.6390   -6.5880  -23.2920 H        62 ASN    0.3200
    978 HB2       -53.4520   -5.2590  -22.9710 H        62 ASN    0.3000
    979 HD21      -52.4910   -7.2090  -21.7690 H        62 ASN    0.5100
    980 HD22      -51.3780   -8.1780  -22.6770 H        62 ASN   -0.5100
    981 N         -55.6530   -3.7140  -25.0780 N.am     63 MET   -0.4700
    982 CA        -56.9860   -3.1510  -25.1890 C.3      63 MET    0.3100
    983 C         -57.5300   -3.5710  -26.5590 C.2      63 MET    0.0700
    984 O         -58.7040   -3.9220  -26.6930 O.2      63 MET    0.0900
    985 CB        -56.9280   -1.6210  -25.0740 C.3      63 MET   -0.1800
    986 CG        -56.7020   -1.0970  -23.6500 C.3      63 MET    0.0900
    987 SD        -56.3900    0.7030  -23.5460 S.3      63 MET    0.0900
    988 CE        -57.9210    1.3340  -24.3550 C.3      63 MET   -0.1400
    989 HN        -54.9050   -3.0640  -24.9730 H        63 MET    0.0900
    990 HA        -57.5930   -3.5660  -24.3990 H        63 MET    0.0900
    991 HB1       -57.8880   -1.2070  -25.4500 H        63 MET   -0.0900
    992 HB2       -56.1010   -1.2540  -25.7170 H        63 MET   -0.2200
    993 HG1       -55.8340   -1.6380  -23.2190 H        63 MET    0.0900
    994 HG2       -57.6000   -1.3420  -23.0460 H        63 MET    0.0900
    995 HE1       -58.8300    0.8700  -23.9170 H        63 MET    0.0900
    996 HE2       -57.9060    1.1000  -25.4400 H        63 MET    0.5100
    997 HE3       -57.9990    2.4340  -24.2220 H        63 MET   -0.5100
    998 N         -56.6550   -3.5510  -27.5740 N.am     64 PHE   -0.4700
    999 CA        -57.0410   -3.9470  -28.9220 C.3      64 PHE    0.3100
   1000 C         -57.5710   -5.3710  -28.8760 C.2      64 PHE    0.0700
   1001 O         -58.5900   -5.6780  -29.4890 O.2      64 PHE    0.0900
   1002 CB        -55.8570   -3.8940  -29.8990 C.3      64 PHE   -0.1800
   1003 CG        -55.2600   -2.5240  -30.0840 C.ar     64 PHE    0.0900
   1004 CD1       -56.0650   -1.3950  -30.1800 C.ar     64 PHE    0.0900
   1005 CD2       -53.8780   -2.3630  -30.1710 C.ar     64 PHE    0.0000
   1006 CE1       -55.4990   -0.1240  -30.3530 C.ar     64 PHE   -0.1150
   1007 CE2       -53.3080   -1.1030  -30.3430 C.ar     64 PHE    0.1150
   1008 CZ        -54.1160    0.0160  -30.4330 C.ar     64 PHE   -0.1150
   1009 HN        -55.7080   -3.2670  -27.4530 H        64 PHE    0.1150
   1010 HA        -57.8210   -3.2750  -29.2500 H        64 PHE   -0.1150
   1011 HB1       -56.1960   -4.2390  -30.8990 H        64 PHE    0.1150
   1012 HB2       -55.0460   -4.5540  -29.5220 H        64 PHE   -0.1150
   1013 HD1       -57.1380   -1.4990  -30.1200 H        64 PHE    0.1150
   1014 HD2       -53.2380   -3.2300  -30.1040 H        64 PHE   -0.1150
   1015 HE1       -56.1360    0.7460  -30.4230 H        64 PHE    0.1150
   1016 HE2       -52.2340   -1.0000  -30.4070 H        64 PHE    0.5100
   1017 HZ        -53.6760    0.9950  -30.5650 H        64 PHE   -0.5100
   1018 N         -56.8690   -6.2430  -28.1460 N.am     65 ILE   -0.4700
   1019 CA        -57.2770   -7.6400  -28.0140 C.3      65 ILE    0.3100
   1020 C         -58.6740   -7.7220  -27.4120 C.2      65 ILE    0.0700
   1021 O         -59.5220   -8.4960  -27.8620 O.2      65 ILE    0.0900
   1022 CB        -56.3030   -8.4450  -27.1090 C.3      65 ILE   -0.0900
   1023 CG1       -55.0310   -8.8040  -27.8830 C.3      65 ILE    0.0900
   1024 CG2       -56.9690   -9.7290  -26.6180 C.3      65 ILE   -0.2700
   1025 CD        -53.9940   -9.5600  -27.0520 C.3      65 ILE    0.0900
   1026 HN        -56.0380   -5.9800  -27.6620 H        65 ILE    0.0900
   1027 HA        -57.3010   -8.0690  -29.0040 H        65 ILE    0.0900
   1028 HB        -56.0120   -7.8240  -26.2360 H        65 ILE   -0.1800
   1029 HG11      -54.5680   -7.8650  -28.2540 H        65 ILE    0.0900
   1030 HG12      -55.3130   -9.4330  -28.7530 H        65 ILE    0.0900
   1031 HG21      -57.4170  -10.2780  -27.4730 H        65 ILE   -0.2700
   1032 HG22      -57.7740   -9.4840  -25.8920 H        65 ILE    0.0900
   1033 HG23      -56.2150  -10.3850  -26.1320 H        65 ILE    0.0900
   1034 HD1       -54.3560  -10.5870  -26.8320 H        65 ILE    0.0900
   1035 HD2       -53.8210   -9.0310  -26.0910 H        65 ILE    0.5100
   1036 HD3       -53.0390   -9.6340  -27.6160 H        65 ILE   -0.5100
   1037 N         -58.9120   -6.9120  -26.3880 N.am     66 ILE   -0.4700
   1038 CA        -60.2030   -6.9000  -25.7420 C.3      66 ILE    0.3100
   1039 C         -61.2500   -6.4210  -26.7340 C.2      66 ILE    0.0700
   1040 O         -62.3010   -7.0470  -26.9030 O.2      66 ILE    0.0900
   1041 CB        -60.1740   -6.0010  -24.4750 C.3      66 ILE   -0.0900
   1042 CG1       -59.3100   -6.6780  -23.3980 C.3      66 ILE    0.0900
   1043 CG2       -61.5880   -5.7700  -23.9340 C.3      66 ILE   -0.2700
   1044 CD        -59.0210   -5.8240  -22.1900 C.3      66 ILE    0.0900
   1045 HN        -58.2240   -6.2870  -26.0260 H        66 ILE    0.0900
   1046 HA        -60.4540   -7.9160  -25.4760 H        66 ILE    0.0900
   1047 HB        -59.7150   -5.0220  -24.7300 H        66 ILE   -0.1800
   1048 HG11      -58.3430   -6.9660  -23.8590 H        66 ILE    0.0900
   1049 HG12      -59.8350   -7.5960  -23.0570 H        66 ILE    0.0900
   1050 HG21      -62.0580   -6.7400  -23.6650 H        66 ILE   -0.2700
   1051 HG22      -62.2130   -5.2760  -24.7090 H        66 ILE    0.0900
   1052 HG23      -61.5460   -5.1320  -23.0250 H        66 ILE    0.0900
   1053 HD1       -59.9640   -5.3850  -21.7980 H        66 ILE    0.0900
   1054 HD2       -58.3320   -4.9970  -22.4670 H        66 ILE    0.5100
   1055 HD3       -58.5590   -6.4420  -21.3910 H        66 ILE   -0.5100
   1056 N         -60.9530   -5.3140  -27.4110 N.am     67 ASN   -0.4700
   1057 CA        -61.8660   -4.7450  -28.3920 C.3      67 ASN    0.3100
   1058 C         -62.2310   -5.7920  -29.4480 C.2      67 ASN    0.0700
   1059 O         -63.3930   -5.8990  -29.8580 O.2      67 ASN    0.0900
   1060 CB        -61.2290   -3.5190  -29.0610 C.3      67 ASN   -0.1800
   1061 CG        -62.1720   -2.8470  -30.0420 C.2      67 ASN    0.0900
   1062 ND2       -61.8570   -2.9420  -31.3260 N.am     67 ASN    0.0900
   1063 OD1       -63.1770   -2.2570  -29.6490 O.2      67 ASN    0.5500
   1064 HN        -60.0950   -4.8250  -27.2760 H        67 ASN   -0.5500
   1065 HA        -62.7770   -4.4660  -27.8830 H        67 ASN   -0.6200
   1066 HB1       -60.3160   -3.8370  -29.6070 H        67 ASN    0.3200
   1067 HB2       -60.9480   -2.7840  -28.2780 H        67 ASN    0.3000
   1068 HD21      -62.4410   -2.5180  -32.0170 H        67 ASN    0.5100
   1069 HD22      -61.0330   -3.4370  -31.6040 H        67 ASN   -0.5100
   1070 N         -61.2290   -6.5630  -29.8770 N.am     68 LEU   -0.4700
   1071 CA        -61.4220   -7.6130  -30.8720 C.3      68 LEU    0.3100
   1072 C         -62.3710   -8.6830  -30.3160 C.2      68 LEU    0.0700
   1073 O         -63.2770   -9.1530  -31.0040 O.2      68 LEU    0.0900
   1074 CB        -60.0810   -8.2660  -31.2020 C.3      68 LEU   -0.1800
   1075 CG        -59.7860   -8.7340  -32.6240 C.3      68 LEU    0.0900
   1076 CD1       -58.6180   -9.7070  -32.5840 C.3      68 LEU    0.0900
   1077 CD2       -61.0020   -9.4070  -33.2450 C.3      68 LEU   -0.0900
   1078 HN        -60.2980   -6.4530  -29.5370 H        68 LEU    0.0900
   1079 HA        -61.8540   -7.1670  -31.7560 H        68 LEU   -0.2700
   1080 HB1       -59.9860   -9.1540  -30.5450 H        68 LEU    0.0900
   1081 HB2       -59.2920   -7.5310  -30.9350 H        68 LEU    0.0900
   1082 HG        -59.5300   -7.8610  -33.2620 H        68 LEU    0.0900
   1083 HD11      -58.8700  -10.5820  -31.9500 H        68 LEU   -0.2700
   1084 HD12      -57.7230   -9.2050  -32.1570 H        68 LEU    0.0900
   1085 HD13      -58.3900  -10.0670  -33.6110 H        68 LEU    0.0900
   1086 HD21      -61.8550   -8.6960  -33.2820 H        68 LEU    0.0900
   1087 HD22      -61.2990  -10.2870  -32.6350 H        68 LEU    0.5100
   1088 HD23      -60.7660   -9.7320  -34.2810 H        68 LEU   -0.5100
   1089 N         -62.1550   -9.0690  -29.0600 N.am     69 ALA   -0.4700
   1090 CA        -62.9840  -10.0780  -28.4250 C.3      69 ALA    0.3100
   1091 C         -64.4210   -9.6030  -28.2550 C.2      69 ALA    0.0700
   1092 O         -65.3520  -10.3970  -28.3730 O.2      69 ALA    0.0900
   1093 CB        -62.3990  -10.4680  -27.0830 C.3      69 ALA   -0.2700
   1094 HN        -61.4210   -8.6860  -28.5030 H        69 ALA    0.0900
   1095 HA        -63.0280  -10.9360  -29.0800 H        69 ALA    0.0900
   1096 HB1       -62.3460   -9.5790  -26.4170 H        69 ALA    0.0900
   1097 HB2       -61.3720  -10.8700  -27.2190 H        69 ALA    0.5100
   1098 HB3       -63.0410  -11.2340  -26.5990 H        69 ALA   -0.5100
   1099 N         -64.6130   -8.3160  -27.9640 N.am     70 PHE   -0.4700
   1100 CA        -65.9640   -7.7830  -27.7930 C.3      70 PHE    0.3100
   1101 C         -66.6430   -7.8760  -29.1540 C.2      70 PHE    0.0700
   1102 O         -67.8140   -8.2530  -29.2700 O.2      70 PHE    0.0900
   1103 CB        -65.9270   -6.3140  -27.3540 C.3      70 PHE   -0.1800
   1104 CG        -67.2890   -5.7060  -27.1640 C.ar     70 PHE    0.0900
   1105 CD1       -67.8370   -5.5730  -25.8980 C.ar     70 PHE    0.0900
   1106 CD2       -68.0480   -5.3110  -28.2620 C.ar     70 PHE    0.0000
   1107 CE1       -69.1180   -5.0630  -25.7240 C.ar     70 PHE   -0.1150
   1108 CE2       -69.3350   -4.7980  -28.0960 C.ar     70 PHE    0.1150
   1109 CZ        -69.8690   -4.6760  -26.8280 C.ar     70 PHE   -0.1150
   1110 HN        -63.8600   -7.6720  -27.8500 H        70 PHE    0.1150
   1111 HA        -66.4660   -8.3830  -27.0490 H        70 PHE   -0.1150
   1112 HB1       -65.4030   -5.7130  -28.1270 H        70 PHE    0.1150
   1113 HB2       -65.3940   -6.2350  -26.3830 H        70 PHE   -0.1150
   1114 HD1       -67.2600   -5.8700  -25.0350 H        70 PHE    0.1150
   1115 HD2       -67.6360   -5.4030  -29.2560 H        70 PHE   -0.1150
   1116 HE1       -69.5310   -4.9680  -24.7310 H        70 PHE    0.1150
   1117 HE2       -69.9130   -4.4960  -28.9560 H        70 PHE    0.5100
   1118 HZ        -70.8660   -4.2830  -26.6950 H        70 PHE   -0.5100
   1119 N         -65.8800   -7.5210  -30.1820 N.am     71 SER   -0.4700
   1120 CA        -66.3390   -7.5620  -31.5440 C.3      71 SER    0.3100
   1121 C         -66.7880   -8.9670  -31.9050 C.2      71 SER    0.0700
   1122 O         -67.9150   -9.1850  -32.3490 O.2      71 SER    0.0900
   1123 CB        -65.2010   -7.1350  -32.4770 C.3      71 SER    0.0500
   1124 OG        -65.6020   -7.1220  -33.8310 O.3      71 SER    0.0900
   1125 HN        -64.9430   -7.2060  -30.0520 H        71 SER    0.0900
   1126 HA        -67.1810   -6.8920  -31.6400 H        71 SER   -0.6600
   1127 HB1       -64.3530   -7.8450  -32.3700 H        71 SER    0.4300
   1128 HB2       -64.8650   -6.1120  -32.2020 H        71 SER    0.5100
   1129 HG1       -65.1430   -7.8540  -34.2490 H        71 SER   -0.5100
   1130 N         -65.9050   -9.9330  -31.7040 N.am     72 ASP   -0.4700
   1131 CA        -66.2100  -11.3210  -32.0230 C.3      72 ASP    0.3100
   1132 C         -67.3020  -11.8800  -31.1290 C.2      72 ASP    0.0700
   1133 O         -68.1030  -12.7340  -31.5470 O.2      72 ASP    0.0900
   1134 CB        -64.9390  -12.1550  -31.9290 C.3      72 ASP   -0.2800
   1135 CG        -63.9140  -11.7440  -32.9590 C.2      72 ASP    0.0900
   1136 OD1       -62.7320  -12.1460  -32.8370 O.co2    72 ASP    0.0900
   1137 OD2       -64.2940  -11.0200  -33.8950 O.co2    72 ASP    0.6200
   1138 HN        -64.9990   -9.7560  -31.3270 H        72 ASP   -0.7600
   1139 HA        -66.6160  -11.3580  -33.0220 H        72 ASP   -0.7600
   1140 HB1       -65.1940  -13.2240  -32.0880 H        72 ASP    0.5100
   1141 HB2       -64.4970  -12.0320  -30.9170 H        72 ASP   -0.5100
   1142 N         -67.3580  -11.3980  -29.8930 N.am     73 PHE   -0.4700
   1143 CA        -68.3890  -11.8520  -28.9840 C.3      73 PHE    0.3100
   1144 C         -69.7680  -11.5030  -29.5530 C.2      73 PHE    0.0700
   1145 O         -70.6100  -12.3770  -29.7360 O.2      73 PHE    0.0900
   1146 CB        -68.2540  -11.1810  -27.6120 C.3      73 PHE   -0.1800
   1147 CG        -69.3460  -11.5710  -26.6560 C.ar     73 PHE    0.0900
   1148 CD1       -69.2630  -12.7550  -25.9380 C.ar     73 PHE    0.0900
   1149 CD2       -70.4920  -10.7910  -26.5330 C.ar     73 PHE    0.0000
   1150 CE1       -70.3060  -13.1540  -25.1200 C.ar     73 PHE   -0.1150
   1151 CE2       -71.5430  -11.1830  -25.7130 C.ar     73 PHE    0.1150
   1152 CZ        -71.4520  -12.3670  -25.0070 C.ar     73 PHE   -0.1150
   1153 HN        -66.7140  -10.7220  -29.5440 H        73 PHE    0.1150
   1154 HA        -68.2960  -12.9240  -28.8850 H        73 PHE   -0.1150
   1155 HB1       -68.2980  -10.0780  -27.7350 H        73 PHE    0.1150
   1156 HB2       -67.2870  -11.4750  -27.1510 H        73 PHE   -0.1150
   1157 HD1       -68.3790  -13.3680  -26.0180 H        73 PHE    0.1150
   1158 HD2       -70.5660   -9.8660  -27.0830 H        73 PHE   -0.1150
   1159 HE1       -70.2310  -14.0790  -24.5680 H        73 PHE    0.1150
   1160 HE2       -72.4240  -10.5670  -25.6280 H        73 PHE    0.5100
   1161 HZ        -72.2640  -12.6810  -24.3680 H        73 PHE   -0.5100
   1162 N         -69.9690  -10.2130  -29.8300 N.am     74 THR   -0.4700
   1163 CA        -71.2250   -9.6940  -30.3540 C.3      74 THR    0.3100
   1164 C         -71.6050  -10.3290  -31.6860 C.2      74 THR    0.0700
   1165 O         -72.7790  -10.5510  -31.9620 O.2      74 THR    0.0900
   1166 CB        -71.1750   -8.1520  -30.5540 C.3      74 THR    0.1400
   1167 CG2       -72.5860   -7.5740  -30.6560 C.3      74 THR    0.0900
   1168 OG1       -70.5120   -7.5370  -29.4490 O.3      74 THR   -0.6600
   1169 HN        -69.2530   -9.5340  -29.6860 H        74 THR    0.4300
   1170 HA        -72.0050   -9.9520  -29.6530 H        74 THR   -0.2700
   1171 HB        -70.6210   -7.9110  -31.4860 H        74 THR    0.0900
   1172 HG1       -69.5710   -7.6490  -29.6100 H        74 THR    0.0900
   1173 HG21      -73.1560   -7.7920  -29.7270 H        74 THR    0.0900
   1174 HG22      -73.1220   -8.0330  -31.5150 H        74 THR    0.5100
   1175 HG23      -72.5360   -6.4730  -30.7920 H        74 THR   -0.5100
   1176 N         -70.6130  -10.6010  -32.5280 N.am     75 PHE   -0.4700
   1177 CA        -70.8930  -11.2180  -33.8210 C.3      75 PHE    0.3100
   1178 C         -71.5230  -12.5880  -33.5800 C.2      75 PHE    0.0700
   1179 O         -72.5950  -12.9040  -34.0890 O.2      75 PHE    0.0900
   1180 CB        -69.5970  -11.4140  -34.6060 C.3      75 PHE   -0.1800
   1181 CG        -69.8140  -11.7920  -36.0370 C.ar     75 PHE    0.0900
   1182 CD1       -69.7600  -10.8220  -37.0340 C.ar     75 PHE    0.0900
   1183 CD2       -70.0900  -13.1100  -36.3900 C.ar     75 PHE    0.0000
   1184 CE1       -69.9770  -11.1540  -38.3630 C.ar     75 PHE   -0.1150
   1185 CE2       -70.3110  -13.4570  -37.7150 C.ar     75 PHE    0.1150
   1186 CZ        -70.2540  -12.4810  -38.7070 C.ar     75 PHE   -0.1150
   1187 HN        -69.6580  -10.4020  -32.3220 H        75 PHE    0.1150
   1188 HA        -71.5680  -10.5730  -34.3620 H        75 PHE   -0.1150
   1189 HB1       -69.0040  -12.2270  -34.1370 H        75 PHE    0.1150
   1190 HB2       -69.0180  -10.4660  -34.6000 H        75 PHE   -0.1150
   1191 HD1       -69.5460   -9.7970  -36.7690 H        75 PHE    0.1150
   1192 HD2       -70.1320  -13.8700  -35.6230 H        75 PHE   -0.1150
   1193 HE1       -69.9330  -10.3920  -39.1280 H        75 PHE    0.1150
   1194 HE2       -70.5270  -14.4820  -37.9780 H        75 PHE    0.5100
   1195 HZ        -70.4230  -12.7480  -39.7400 H        75 PHE   -0.5100
   1196 N         -70.8350  -13.3960  -32.7860 N.am     76 SER   -0.4700
   1197 CA        -71.2900  -14.7340  -32.4710 C.3      76 SER    0.3100
   1198 C         -72.6610  -14.7460  -31.7960 C.2      76 SER    0.0700
   1199 O         -73.4880  -15.6170  -32.0880 O.2      76 SER    0.0900
   1200 CB        -70.2580  -15.4310  -31.5780 C.3      76 SER    0.0500
   1201 OG        -68.9510  -15.3320  -32.1480 O.3      76 SER    0.0900
   1202 HN        -69.9720  -13.1190  -32.3700 H        76 SER    0.0900
   1203 HA        -71.4190  -15.2750  -33.3970 H        76 SER   -0.6600
   1204 HB1       -70.5210  -16.5060  -31.4720 H        76 SER    0.4300
   1205 HB2       -70.2480  -14.9540  -30.5750 H        76 SER    0.5100
   1206 HG1       -68.6320  -14.4530  -31.9270 H        76 SER   -0.5100
   1207 N         -72.9020  -13.7820  -30.9040 N.am     77 LEU   -0.4700
   1208 CA        -74.1750  -13.6990  -30.1940 C.3      77 LEU    0.3100
   1209 C         -75.3270  -13.4330  -31.1630 C.2      77 LEU    0.0700
   1210 O         -76.2490  -14.2430  -31.3220 O.2      77 LEU    0.0900
   1211 CB        -74.1540  -12.5540  -29.1730 C.3      77 LEU   -0.1800
   1212 CG        -75.0060  -12.6610  -27.8900 C.3      77 LEU    0.0900
   1213 CD1       -75.4440  -11.2620  -27.4800 C.3      77 LEU    0.0900
   1214 CD2       -76.2260  -13.5560  -28.0840 C.3      77 LEU   -0.0900
   1215 HN        -72.2290  -13.0800  -30.6840 H        77 LEU    0.0900
   1216 HA        -74.3400  -14.6420  -29.6960 H        77 LEU   -0.2700
   1217 HB1       -74.4850  -11.6390  -29.7060 H        77 LEU    0.0900
   1218 HB2       -73.1010  -12.4260  -28.8520 H        77 LEU    0.0900
   1219 HG        -74.4070  -13.1230  -27.0760 H        77 LEU    0.0900
   1220 HD11      -76.0470  -10.7980  -28.2900 H        77 LEU   -0.2700
   1221 HD12      -74.5520  -10.6260  -27.2930 H        77 LEU    0.0900
   1222 HD13      -76.0660  -11.3140  -26.5610 H        77 LEU    0.0900
   1223 HD21      -75.9060  -14.5820  -28.3670 H        77 LEU    0.0900
   1224 HD22      -76.8680  -13.1490  -28.8940 H        77 LEU    0.5100
   1225 HD23      -76.8080  -13.6120  -27.1390 H        77 LEU   -0.5100
   1226 N         -75.2530  -12.2670  -31.8000 N.am     78 VAL   -0.4700
   1227 CA        -76.2620  -11.8060  -32.7190 C.3      78 VAL    0.3100
   1228 C         -76.4400  -12.6420  -33.9810 C.2      78 VAL    0.0700
   1229 O         -77.5550  -12.8150  -34.4580 O.2      78 VAL    0.0900
   1230 CB        -75.9900  -10.3460  -33.1230 C.3      78 VAL   -0.0900
   1231 CG1       -77.0580   -9.8590  -34.0980 C.3      78 VAL    0.0900
   1232 CG2       -75.9640   -9.4690  -31.8970 C.3      78 VAL   -0.2700
   1233 HN        -74.4810  -11.6500  -31.6670 H        78 VAL    0.0900
   1234 HA        -77.2230  -11.8880  -32.2310 H        78 VAL    0.0900
   1235 HB        -74.9900  -10.2780  -33.6050 H        78 VAL    0.0900
   1236 HG11      -78.0700  -10.0830  -33.6980 H        78 VAL   -0.2700
   1237 HG12      -76.9420  -10.3740  -35.0760 H        78 VAL    0.0900
   1238 HG13      -76.9680   -8.7610  -34.2400 H        78 VAL    0.0900
   1239 HG21      -75.0590   -9.6860  -31.2900 H        78 VAL    0.0900
   1240 HG22      -76.8640   -9.6630  -31.2750 H        78 VAL    0.5100
   1241 HG23      -75.9410   -8.4000  -32.1980 H        78 VAL   -0.5100
   1242 N         -75.3440  -13.1580  -34.5250 N.am     79 ASN   -0.4700
   1243 CA        -75.4120  -13.9310  -35.7500 C.3      79 ASN    0.3100
   1244 C         -75.7260  -15.4120  -35.5950 C.2      79 ASN    0.0700
   1245 O         -75.9330  -16.1040  -36.5860 O.2      79 ASN    0.0900
   1246 CB        -74.1030  -13.7700  -36.5320 C.3      79 ASN   -0.1800
   1247 CG        -73.9580  -12.3870  -37.1390 C.2      79 ASN    0.0900
   1248 ND2       -73.0970  -11.5660  -36.5470 N.am     79 ASN    0.0900
   1249 OD1       -74.6190  -12.0550  -38.1190 O.2      79 ASN    0.5500
   1250 HN        -74.4400  -13.0400  -34.1230 H        79 ASN   -0.5500
   1251 HA        -76.2480  -13.5740  -36.3320 H        79 ASN   -0.6200
   1252 HB1       -74.0760  -14.5190  -37.3520 H        79 ASN    0.3200
   1253 HB2       -73.2470  -13.9480  -35.8480 H        79 ASN    0.3000
   1254 HD21      -72.5840  -11.8730  -35.7450 H        79 ASN    0.5100
   1255 HD22      -72.9620  -10.6420  -36.9040 H        79 ASN   -0.5100
   1256 N         -75.7630  -15.9080  -34.3660 N.am     80 GLY   -0.4700
   1257 CA        -76.0420  -17.3170  -34.1670 C.3      80 GLY    0.3100
   1258 C         -77.3940  -17.5650  -33.5420 C.2      80 GLY   -0.0200
   1259 O         -78.4310  -17.5830  -34.2290 O.2      80 GLY    0.0900
   1260 HN        -75.6060  -15.3570  -33.5510 H        80 GLY    0.0900
   1261 HA1       -75.2760  -17.7180  -33.5190 H        80 GLY    0.5100
   1262 HA2       -76.0050  -17.8020  -35.1310 H        80 GLY   -0.5100
   1263 N         -77.3820  -17.7690  -32.2260 N.am     81 PHE   -0.4700
   1264 CA        -78.6180  -17.9990  -31.4890 C.3      81 PHE    0.3100
   1265 C         -79.0840  -16.6850  -30.8750 C.2      81 PHE    0.0700
   1266 O         -78.2810  -15.9520  -30.2900 O.2      81 PHE    0.0900
   1267 CB        -78.4180  -19.0570  -30.4010 C.3      81 PHE   -0.1800
   1268 CG        -79.6340  -19.2750  -29.5500 C.ar     81 PHE    0.0900
   1269 CD1       -79.8370  -18.5180  -28.3960 C.ar     81 PHE    0.0900
   1270 CD2       -80.6080  -20.1830  -29.9320 C.ar     81 PHE    0.0000
   1271 CE1       -80.9990  -18.6610  -27.6380 C.ar     81 PHE   -0.1150
   1272 CE2       -81.7730  -20.3330  -29.1820 C.ar     81 PHE    0.1150
   1273 CZ        -81.9670  -19.5650  -28.0300 C.ar     81 PHE   -0.1150
   1274 HN        -76.5390  -17.7740  -31.6930 H        81 PHE    0.1150
   1275 HA        -79.3700  -18.3240  -32.1920 H        81 PHE   -0.1150
   1276 HB1       -77.5950  -18.7390  -29.7260 H        81 PHE    0.1150
   1277 HB2       -78.1700  -20.0300  -30.8770 H        81 PHE   -0.1150
   1278 HD1       -79.0810  -17.8100  -28.0850 H        81 PHE    0.1150
   1279 HD2       -80.4610  -20.7800  -30.8210 H        81 PHE   -0.1150
   1280 HE1       -81.1410  -18.0670  -26.7470 H        81 PHE    0.1150
   1281 HE2       -82.5270  -21.0440  -29.4910 H        81 PHE    0.5100
   1282 HZ        -82.8700  -19.6780  -27.4490 H        81 PHE   -0.5100
   1283 N         -80.3950  -16.3810  -30.9730 N.am     82 PRO   -0.2900
   1284 CA        -81.4560  -17.1760  -31.5970 C.3      82 PRO    0.0000
   1285 C         -81.9240  -16.7430  -32.9900 C.2      82 PRO    0.0900
   1286 O         -82.6710  -17.4710  -33.6430 O.2      82 PRO    0.0900
   1287 CB        -82.5880  -17.0280  -30.5990 C.3      82 PRO    0.0200
   1288 CG        -82.5050  -15.5600  -30.3090 C.3      82 PRO    0.0900
   1289 CD        -80.9890  -15.3390  -30.1160 C.3      82 PRO   -0.1800
   1290 HA        -81.1280  -18.1890  -31.7670 H        82 PRO    0.0900
   1291 HB1       -82.4180  -17.6380  -29.6880 H        82 PRO    0.0900
   1292 HB2       -83.5680  -17.3050  -31.0420 H        82 PRO   -0.1800
   1293 HG1       -82.8970  -14.9580  -31.1560 H        82 PRO    0.0900
   1294 HG2       -83.0720  -15.2990  -29.3900 H        82 PRO    0.0900
   1295 HD1       -80.6750  -14.3310  -30.4620 H        82 PRO    0.5100
   1296 HD2       -80.6840  -15.4900  -29.0600 H        82 PRO   -0.5100
   1297 N         -81.5140  -15.5660  -33.4500 N.am     83 LEU   -0.4700
   1298 CA        -81.9700  -15.0800  -34.7480 C.3      83 LEU    0.3100
   1299 C         -81.8010  -16.0510  -35.9270 C.2      83 LEU    0.0700
   1300 O         -82.7400  -16.2560  -36.7030 O.2      83 LEU    0.0900
   1301 CB        -81.3070  -13.7270  -35.0560 C.3      83 LEU   -0.1800
   1302 CG        -81.6810  -12.5980  -34.0750 C.3      83 LEU    0.0900
   1303 CD1       -80.9260  -11.3190  -34.3860 C.3      83 LEU    0.0900
   1304 CD2       -83.1710  -12.3580  -34.1320 C.3      83 LEU   -0.0900
   1305 HN        -80.8910  -14.9760  -32.9440 H        83 LEU    0.0900
   1306 HA        -83.0450  -14.9770  -34.7130 H        83 LEU   -0.2700
   1307 HB1       -81.6060  -13.4160  -36.0790 H        83 LEU    0.0900
   1308 HB2       -80.2050  -13.8630  -35.0290 H        83 LEU    0.0900
   1309 HG        -81.4390  -12.9220  -33.0400 H        83 LEU    0.0900
   1310 HD11      -81.1640  -10.9760  -35.4160 H        83 LEU   -0.2700
   1311 HD12      -79.8320  -11.5000  -34.3170 H        83 LEU    0.0900
   1312 HD13      -81.2190  -10.5230  -33.6700 H        83 LEU    0.0900
   1313 HD21      -83.7140  -13.2170  -33.6820 H        83 LEU    0.0900
   1314 HD22      -83.4960  -12.2480  -35.1890 H        83 LEU    0.5100
   1315 HD23      -83.4280  -11.4390  -33.5630 H        83 LEU   -0.5100
   1316 N         -80.6290  -16.6670  -36.0780 N.am     84 MET   -0.4700
   1317 CA        -80.4610  -17.5820  -37.1990 C.3      84 MET    0.3100
   1318 C         -80.8700  -18.9970  -36.8350 C.2      84 MET    0.0700
   1319 O         -81.7000  -19.6070  -37.5060 O.2      84 MET    0.0900
   1320 CB        -79.0180  -17.5830  -37.7120 C.3      84 MET   -0.1800
   1321 CG        -78.8760  -18.3190  -39.0490 C.3      84 MET    0.0900
   1322 SD        -77.2070  -18.4010  -39.7600 S.3      84 MET    0.0900
   1323 CE        -77.5330  -19.3960  -41.1650 C.3      84 MET   -0.1400
   1324 HN        -79.8540  -16.5370  -35.4650 H        84 MET    0.0900
   1325 HA        -81.1350  -17.2720  -37.9830 H        84 MET    0.0900
   1326 HB1       -78.3670  -18.0750  -36.9600 H        84 MET   -0.0900
   1327 HB2       -78.6830  -16.5320  -37.8430 H        84 MET   -0.2200
   1328 HG1       -79.5420  -17.8150  -39.7790 H        84 MET    0.0900
   1329 HG2       -79.2420  -19.3550  -38.8980 H        84 MET    0.0900
   1330 HE1       -78.4000  -19.0060  -41.7410 H        84 MET    0.0900
   1331 HE2       -77.7680  -20.4350  -40.8520 H        84 MET    0.5100
   1332 HE3       -76.6500  -19.4090  -41.8390 H        84 MET   -0.5100
   1333 N         -80.2880  -19.5190  -35.7630 N.am     85 THR   -0.4700
   1334 CA        -80.5900  -20.8650  -35.3200 C.3      85 THR    0.3100
   1335 C         -82.0860  -21.1400  -35.2730 C.2      85 THR    0.0700
   1336 O         -82.5440  -22.1520  -35.7970 O.2      85 THR    0.0900
   1337 CB        -79.9700  -21.1270  -33.9440 C.3      85 THR    0.1400
   1338 CG2       -80.2130  -22.5740  -33.4920 C.3      85 THR    0.0900
   1339 OG1       -78.5640  -20.8800  -34.0180 O.3      85 THR   -0.6600
   1340 HN        -79.6230  -19.0130  -35.2200 H        85 THR    0.4300
   1341 HA        -80.1910  -21.5550  -36.0490 H        85 THR   -0.2700
   1342 HB        -80.4210  -20.4500  -33.1870 H        85 THR    0.0900
   1343 HG1       -78.1790  -21.6640  -34.4160 H        85 THR    0.0900
   1344 HG21      -79.9220  -23.2800  -34.2990 H        85 THR    0.0900
   1345 HG22      -81.2890  -22.7230  -33.2620 H        85 THR    0.5100
   1346 HG23      -79.6040  -22.7960  -32.5900 H        85 THR   -0.5100
   1347 N         -82.8530  -20.2440  -34.6510 N.am     86 ILE   -0.4700
   1348 CA        -84.2960  -20.4330  -34.5590 C.3      86 ILE    0.3100
   1349 C         -84.9180  -20.3670  -35.9500 C.2      86 ILE    0.0700
   1350 O         -85.8210  -21.1320  -36.2660 O.2      86 ILE    0.0900
   1351 CB        -84.9460  -19.3830  -33.6260 C.3      86 ILE   -0.0900
   1352 CG1       -84.5570  -19.6720  -32.1770 C.3      86 ILE    0.0900
   1353 CG2       -86.4650  -19.4020  -33.7530 C.3      86 ILE   -0.2700
   1354 CD        -84.9890  -21.0290  -31.6900 C.3      86 ILE    0.0900
   1355 HN        -82.4830  -19.4200  -34.2290 H        86 ILE    0.0900
   1356 HA        -84.4750  -21.4290  -34.1800 H        86 ILE    0.0900
   1357 HB        -84.5700  -18.3730  -33.8940 H        86 ILE   -0.1800
   1358 HG11      -85.0220  -18.9000  -31.5270 H        86 ILE    0.0900
   1359 HG12      -83.4520  -19.6010  -32.0880 H        86 ILE    0.0900
   1360 HG21      -86.8280  -20.4490  -33.8380 H        86 ILE   -0.2700
   1361 HG22      -86.7750  -18.8450  -34.6630 H        86 ILE    0.0900
   1362 HG23      -86.9260  -18.9380  -32.8550 H        86 ILE    0.0900
   1363 HD1       -84.3920  -21.8220  -32.1900 H        86 ILE    0.0900
   1364 HD2       -86.0620  -21.1920  -31.9250 H        86 ILE    0.5100
   1365 HD3       -84.8310  -21.1060  -30.5930 H        86 ILE   -0.5100
   1366 N         -84.4180  -19.4550  -36.7820 N.am     87 SER   -0.4700
   1367 CA        -84.9210  -19.3070  -38.1330 C.3      87 SER    0.3100
   1368 C         -84.7420  -20.5880  -38.9190 C.2      87 SER    0.0700
   1369 O         -85.6430  -21.0180  -39.6430 O.2      87 SER    0.0900
   1370 CB        -84.2100  -18.1660  -38.8540 C.3      87 SER    0.0500
   1371 OG        -84.7840  -16.9310  -38.4880 O.3      87 SER    0.0900
   1372 HN        -83.6820  -18.8380  -36.5150 H        87 SER    0.0900
   1373 HA        -85.9820  -19.1090  -38.0740 H        87 SER   -0.6600
   1374 HB1       -84.3080  -18.2970  -39.9520 H        87 SER    0.4300
   1375 HB2       -83.1350  -18.1580  -38.5760 H        87 SER    0.5100
   1376 HG1       -84.2000  -16.5530  -37.8250 H        87 SER   -0.5100
   1377 N         -83.5780  -21.2110  -38.7710 N.am     88 CYS   -0.4700
   1378 CA        -83.3200  -22.4530  -39.4780 C.3      88 CYS    0.3100
   1379 C         -84.2990  -23.5420  -39.0740 C.2      88 CYS    0.0700
   1380 O         -85.0060  -24.0830  -39.9200 O.2      88 CYS    0.0900
   1381 CB        -81.8820  -22.9210  -39.2310 C.3      88 CYS   -0.1100
   1382 SG        -80.6350  -21.9360  -40.0960 S.3      88 CYS    0.0900
   1383 HN        -82.8480  -20.8640  -38.1860 H        88 CYS    0.0900
   1384 HA        -83.4820  -22.2800  -40.5310 H        88 CYS   -0.2300
   1385 HB1       -81.8010  -23.9790  -39.5580 H        88 CYS    0.1600
   1386 HB2       -81.6870  -22.8770  -38.1390 H        88 CYS    0.5100
   1387 HG1       -80.8020  -20.8550  -39.3490 H        88 CYS   -0.5100
   1388 N         -84.3690  -23.8550  -37.7810 N.am     89 PHE   -0.4700
   1389 CA        -85.2780  -24.9010  -37.3090 C.3      89 PHE    0.3100
   1390 C         -86.7230  -24.7500  -37.7320 C.2      89 PHE    0.0700
   1391 O         -87.4980  -25.6860  -37.5940 O.2      89 PHE    0.0900
   1392 CB        -85.2200  -25.0240  -35.7870 C.3      89 PHE   -0.1800
   1393 CG        -83.8700  -25.4010  -35.2660 C.ar     89 PHE    0.0900
   1394 CD1       -83.0470  -26.2620  -35.9870 C.ar     89 PHE    0.0900
   1395 CD2       -83.4240  -24.8980  -34.0540 C.ar     89 PHE    0.0000
   1396 CE1       -81.7900  -26.6150  -35.5060 C.ar     89 PHE   -0.1150
   1397 CE2       -82.1700  -25.2430  -33.5650 C.ar     89 PHE    0.1150
   1398 CZ        -81.3500  -26.1010  -34.2890 C.ar     89 PHE   -0.1150
   1399 HN        -83.8160  -23.3990  -37.0870 H        89 PHE    0.1150
   1400 HA        -84.9840  -25.8320  -37.7720 H        89 PHE   -0.1150
   1401 HB1       -85.9320  -25.8120  -35.4560 H        89 PHE    0.1150
   1402 HB2       -85.4890  -24.0490  -35.3300 H        89 PHE   -0.1150
   1403 HD1       -83.3890  -26.6620  -36.9310 H        89 PHE    0.1150
   1404 HD2       -84.0550  -24.2330  -33.4860 H        89 PHE   -0.1150
   1405 HE1       -81.1590  -27.2840  -36.0730 H        89 PHE    0.1150
   1406 HE2       -81.8320  -24.8450  -32.6190 H        89 PHE    0.5100
   1407 HZ        -80.3730  -26.3670  -33.9090 H        89 PHE   -0.5100
   1408 N         -87.0940  -23.5780  -38.2410 N.am     90 LEU   -0.4700
   1409 CA        -88.4620  -23.3320  -38.6940 C.3      90 LEU    0.3100
   1410 C         -88.4470  -23.1640  -40.1990 C.2      90 LEU    0.0700
   1411 O         -89.4910  -22.9710  -40.8370 O.2      90 LEU    0.0900
   1412 CB        -89.0250  -22.0540  -38.0630 C.3      90 LEU   -0.1800
   1413 CG        -89.2280  -22.0560  -36.5520 C.3      90 LEU    0.0900
   1414 CD1       -89.5860  -20.6480  -36.1020 C.3      90 LEU    0.0900
   1415 CD2       -90.3230  -23.0620  -36.1780 C.3      90 LEU   -0.0900
   1416 HN        -86.4560  -22.8170  -38.3370 H        90 LEU    0.0900
   1417 HA        -89.0650  -24.1830  -38.4140 H        90 LEU   -0.2700
   1418 HB1       -90.0090  -21.8510  -38.5340 H        90 LEU    0.0900
   1419 HB2       -88.3310  -21.2240  -38.3080 H        90 LEU    0.0900
   1420 HG        -88.2930  -22.3850  -36.0480 H        90 LEU    0.0900
   1421 HD11      -90.5220  -20.3140  -36.6000 H        90 LEU   -0.2700
   1422 HD12      -88.7700  -19.9450  -36.3730 H        90 LEU    0.0900
   1423 HD13      -89.7450  -20.6320  -35.0020 H        90 LEU    0.0900
   1424 HD21      -90.0320  -24.0830  -36.5060 H        90 LEU    0.0900
   1425 HD22      -91.2760  -22.7860  -36.6780 H        90 LEU    0.5100
   1426 HD23      -90.4670  -23.0710  -35.0770 H        90 LEU   -0.5100
   1427 N         -87.2490  -23.2160  -40.7620 N.am     91 LYS   -0.4700
   1428 CA        -87.0650  -23.0610  -42.1930 C.3      91 LYS    0.3100
   1429 C         -87.6100  -21.7190  -42.6540 C.2      91 LYS    0.0700
   1430 O         -88.1340  -21.6060  -43.7570 O.2      91 LYS    0.0900
   1431 CB        -87.7530  -24.2160  -42.9190 C.3      91 LYS   -0.1800
   1432 CG        -87.1290  -25.5650  -42.5550 C.3      91 LYS    0.0900
   1433 CD        -88.1410  -26.6860  -42.4250 C.3      91 LYS    0.0900
   1434 CE        -88.7160  -27.0890  -43.7600 C.3      91 LYS   -0.1800
   1435 NZ        -89.6370  -28.2440  -43.6010 N.4      91 LYS    0.0900
   1436 HN        -86.4200  -23.3660  -40.2280 H        91 LYS    0.0900
   1437 HA        -86.0050  -23.0580  -42.4020 H        91 LYS   -0.1800
   1438 HB1       -87.6660  -24.0600  -44.0150 H        91 LYS    0.0900
   1439 HB2       -88.8290  -24.2280  -42.6430 H        91 LYS    0.0900
   1440 HG1       -86.5930  -25.4580  -41.5880 H        91 LYS    0.2100
   1441 HG2       -86.3960  -25.8400  -43.3430 H        91 LYS    0.0500
   1442 HD1       -88.9680  -26.3500  -41.7630 H        91 LYS    0.0500
   1443 HD2       -87.6470  -27.5670  -41.9640 H        91 LYS   -0.3000
   1444 HE1       -87.8990  -27.3910  -44.4500 H        91 LYS    0.3300
   1445 HE2       -89.2920  -26.2450  -44.1960 H        91 LYS    0.3300
   1446 HZ1       -90.0790  -28.2090  -42.6600 H        91 LYS    0.3300
   1447 HZ2       -89.1020  -29.1300  -43.7000 H        91 LYS    0.5100
   1448 HZ3       -90.3760  -28.2010  -44.3310 H        91 LYS   -0.5100
   1449 N         -87.4760  -20.6940  -41.8050 N.am     92 LYS   -0.4700
   1450 CA        -87.9580  -19.3570  -42.1240 C.3      92 LYS    0.3100
   1451 C         -87.5170  -18.2970  -41.1150 C.2      92 LYS    0.0700
   1452 O         -87.3980  -18.5860  -39.9280 O.2      92 LYS    0.0900
   1453 CB        -89.4870  -19.3680  -42.2020 C.3      92 LYS   -0.1800
   1454 CG        -90.0970  -18.0240  -42.5420 C.3      92 LYS    0.0900
   1455 CD        -91.5550  -18.1640  -42.9670 C.3      92 LYS    0.0900
   1456 CE        -91.6920  -19.0900  -44.1720 C.3      92 LYS   -0.1800
   1457 NZ        -90.8030  -18.6760  -45.2920 N.4      92 LYS    0.0900
   1458 HN        -87.0390  -20.8000  -40.9150 H        92 LYS    0.0900
   1459 HA        -87.5320  -19.0590  -43.0710 H        92 LYS   -0.1800
   1460 HB1       -89.8870  -19.6970  -41.2200 H        92 LYS    0.0900
   1461 HB2       -89.7940  -20.0990  -42.9790 H        92 LYS    0.0900
   1462 HG1       -89.5200  -17.5600  -43.3710 H        92 LYS    0.2100
   1463 HG2       -90.0410  -17.3620  -41.6510 H        92 LYS    0.0500
   1464 HD1       -91.9570  -17.1610  -43.2300 H        92 LYS    0.0500
   1465 HD2       -92.1450  -18.5760  -42.1210 H        92 LYS   -0.3000
   1466 HE1       -92.7380  -19.0680  -44.5440 H        92 LYS    0.3300
   1467 HE2       -91.4110  -20.1250  -43.8820 H        92 LYS    0.3300
   1468 HZ1       -89.8380  -18.5330  -44.9340 H        92 LYS    0.3300
   1469 HZ2       -91.1560  -17.7880  -45.7040 H        92 LYS    0.5100
   1470 HZ3       -90.7970  -19.4170  -46.0220 H        92 LYS   -0.5100
   1471 N         -87.2700  -17.0740  -41.5940 N.am     93 TRP   -0.4700
   1472 CA        -86.8830  -15.9620  -40.7330 C.3      93 TRP    0.3100
   1473 C         -88.1470  -15.3240  -40.1870 C.2      93 TRP    0.0700
   1474 O         -88.8420  -14.5820  -40.8860 O.2      93 TRP    0.0900
   1475 CB        -86.0690  -14.9130  -41.5070 C.3      93 TRP   -0.1800
   1476 CG        -85.7350  -13.6760  -40.6930 C.ar     93 TRP    0.0900
   1477 CD1       -86.5280  -12.5760  -40.5110 C.ar     93 TRP    0.0900
   1478 CD2       -84.5360  -13.4300  -39.9420 C.ar     93 TRP   -0.0300
   1479 CE2       -84.6770  -12.1610  -39.3350 C.ar     93 TRP   -0.1500
   1480 CE3       -83.3570  -14.1600  -39.7210 C.ar     93 TRP    0.2200
   1481 NE1       -85.9010  -11.6650  -39.7010 N.ar     93 TRP   -0.5100
   1482 CZ2       -83.6800  -11.6000  -38.5150 C.ar     93 TRP    0.3700
   1483 CZ3       -82.3580  -13.5980  -38.9020 C.ar     93 TRP    0.2400
   1484 CH2       -82.5300  -12.3330  -38.3140 C.ar     93 TRP    0.1100
   1485 HN        -87.3390  -16.8670  -42.5670 H        93 TRP   -0.2500
   1486 HA        -86.2970  -16.3620  -39.9190 H        93 TRP    0.1700
   1487 HB1       -86.6510  -14.5950  -42.3980 H        93 TRP   -0.2000
   1488 HB2       -85.1160  -15.3770  -41.8400 H        93 TRP    0.1400
   1489 HD1       -87.5080  -12.4440  -40.9440 H        93 TRP   -0.2700
   1490 HE1       -86.2660  -10.8030  -39.4280 H        93 TRP    0.1600
   1491 HE3       -83.2020  -15.1330  -40.1620 H        93 TRP   -0.1400
   1492 HZ2       -83.7930  -10.6300  -38.0530 H        93 TRP    0.1400
   1493 HZ3       -81.4460  -14.1480  -38.7230 H        93 TRP    0.5100
   1494 HH2       -81.7470  -11.9280  -37.6920 H        93 TRP   -0.5100
   1495 N         -88.4420  -15.6180  -38.9260 N.am     94 ILE   -0.4700
   1496 CA        -89.6450  -15.1260  -38.2550 C.3      94 ILE    0.3100
   1497 C         -89.4520  -13.8940  -37.3860 C.2      94 ILE    0.0700
   1498 O         -90.3260  -13.5870  -36.5870 O.2      94 ILE    0.0900
   1499 CB        -90.2160  -16.1980  -37.3210 C.3      94 ILE   -0.0900
   1500 CG1       -89.1570  -16.5450  -36.2510 C.3      94 ILE    0.0900
   1501 CG2       -90.6230  -17.4270  -38.1170 C.3      94 ILE   -0.2700
   1502 CD        -89.6750  -17.3360  -35.0670 C.3      94 ILE    0.0900
   1503 HN        -87.8480  -16.1970  -38.3730 H        94 ILE    0.0900
   1504 HA        -90.3680  -14.8650  -39.0130 H        94 ILE    0.0900
   1505 HB        -91.1030  -15.7920  -36.7890 H        94 ILE   -0.1800
   1506 HG11      -88.7240  -15.5960  -35.8710 H        94 ILE    0.0900
   1507 HG12      -88.3540  -17.1380  -36.7390 H        94 ILE    0.0900
   1508 HG21      -89.7200  -17.9510  -38.4980 H        94 ILE   -0.2700
   1509 HG22      -91.2510  -17.1250  -38.9820 H        94 ILE    0.0900
   1510 HG23      -91.1910  -18.1270  -37.4680 H        94 ILE    0.0900
   1511 HD1       -90.2570  -18.2140  -35.4190 H        94 ILE    0.0900
   1512 HD2       -90.3380  -16.6970  -34.4460 H        94 ILE    0.5100
   1513 HD3       -88.8230  -17.6980  -34.4520 H        94 ILE   -0.5100
   1514 N         -88.3420  -13.1780  -37.5270 N.am     95 PHE   -0.4700
   1515 CA        -88.1070  -12.0390  -36.6520 C.3      95 PHE    0.3100
   1516 C         -88.3280  -10.6550  -37.2250 C.2      95 PHE    0.0700
   1517 O         -87.9950   -9.6580  -36.5840 O.2      95 PHE    0.0900
   1518 CB        -86.7060  -12.1470  -36.0430 C.3      95 PHE   -0.1800
   1519 CG        -86.4790  -13.4340  -35.2930 C.ar     95 PHE    0.0900
   1520 CD1       -87.0750  -13.6450  -34.0490 C.ar     95 PHE    0.0900
   1521 CD2       -85.7170  -14.4550  -35.8520 C.ar     95 PHE    0.0000
   1522 CE1       -86.9170  -14.8600  -33.3780 C.ar     95 PHE   -0.1150
   1523 CE2       -85.5530  -15.6720  -35.1890 C.ar     95 PHE    0.1150
   1524 CZ        -86.1520  -15.8770  -33.9580 C.ar     95 PHE   -0.1150
   1525 HN        -87.6450  -13.3790  -38.2120 H        95 PHE    0.1150
   1526 HA        -88.8590  -12.0430  -35.8770 H        95 PHE   -0.1150
   1527 HB1       -86.5500  -11.3140  -35.3250 H        95 PHE    0.1150
   1528 HB2       -85.9480  -12.1000  -36.8540 H        95 PHE   -0.1150
   1529 HD1       -87.6660  -12.8600  -33.5990 H        95 PHE    0.1150
   1530 HD2       -85.2450  -14.3040  -36.8110 H        95 PHE   -0.1150
   1531 HE1       -87.3830  -15.0150  -32.4170 H        95 PHE    0.1150
   1532 HE2       -84.9590  -16.4550  -35.6390 H        95 PHE    0.5100
   1533 HZ        -86.0280  -16.8210  -33.4460 H        95 PHE   -0.5100
   1534 N         -88.9050  -10.5860  -38.4210 N.am     96 GLY   -0.4700
   1535 CA        -89.1840   -9.2980  -39.0290 C.3      96 GLY    0.3100
   1536 C         -88.0330   -8.5960  -39.7040 C.2      96 GLY   -0.0200
   1537 O         -86.8750   -8.9190  -39.4860 O.2      96 GLY    0.0900
   1538 HN        -89.1650  -11.3950  -38.9420 H        96 GLY    0.0900
   1539 HA1       -89.5530   -8.6570  -38.2440 H        96 GLY    0.5100
   1540 HA2       -89.9530   -9.4650  -39.7680 H        96 GLY   -0.5100
   1541 N         -88.3670   -7.5990  -40.5170 N.am     97 PHE   -0.4700
   1542 CA        -87.3860   -6.8180  -41.2600 C.3      97 PHE    0.3100
   1543 C         -86.4190   -6.0380  -40.3850 C.2      97 PHE    0.0700
   1544 O         -85.2240   -6.0170  -40.6490 O.2      97 PHE    0.0900
   1545 CB        -88.1010   -5.8630  -42.2170 C.3      97 PHE   -0.1800
   1546 CG        -87.2990   -5.5180  -43.4430 C.ar     97 PHE    0.0900
   1547 CD1       -87.6190   -4.4030  -44.2090 C.ar     97 PHE    0.0900
   1548 CD2       -86.2190   -6.3030  -43.8320 C.ar     97 PHE    0.0000
   1549 CE1       -86.8790   -4.0730  -45.3340 C.ar     97 PHE   -0.1150
   1550 CE2       -85.4730   -5.9810  -44.9600 C.ar     97 PHE    0.1150
   1551 CZ        -85.8060   -4.8620  -45.7100 C.ar     97 PHE   -0.1150
   1552 HN        -89.3180   -7.3370  -40.6580 H        97 PHE    0.1150
   1553 HA        -86.7540   -7.5010  -41.8090 H        97 PHE   -0.1150
   1554 HB1       -88.3180   -4.9110  -41.6880 H        97 PHE    0.1150
   1555 HB2       -89.0460   -6.3320  -42.5630 H        97 PHE   -0.1150
   1556 HD1       -88.4570   -3.7850  -43.9230 H        97 PHE    0.1150
   1557 HD2       -85.9550   -7.1740  -43.2500 H        97 PHE   -0.1150
   1558 HE1       -87.1380   -3.2020  -45.9160 H        97 PHE    0.1150
   1559 HE2       -84.6390   -6.5990  -45.2540 H        97 PHE    0.5100
   1560 HZ        -85.2270   -4.6060  -46.5850 H        97 PHE   -0.5100
   1561 N         -86.9290   -5.3870  -39.3430 N.am     98 ALA   -0.4700
   1562 CA        -86.0860   -4.6060  -38.4360 C.3      98 ALA    0.3100
   1563 C         -84.9730   -5.4650  -37.8410 C.2      98 ALA    0.0700
   1564 O         -83.8230   -5.0350  -37.7540 O.2      98 ALA    0.0900
   1565 CB        -86.9330   -4.0070  -37.3200 C.3      98 ALA   -0.2700
   1566 HN        -87.9030   -5.4030  -39.1340 H        98 ALA    0.0900
   1567 HA        -85.6090   -3.8250  -39.0080 H        98 ALA    0.0900
   1568 HB1       -87.4290   -4.8140  -36.7410 H        98 ALA    0.0900
   1569 HB2       -87.7160   -3.3480  -37.7520 H        98 ALA    0.5100
   1570 HB3       -86.2890   -3.4210  -36.6310 H        98 ALA   -0.5100
   1571 N         -85.3150   -6.6810  -37.4290 N.am     99 ALA   -0.4700
   1572 CA        -84.3250   -7.5760  -36.8680 C.3      99 ALA    0.3100
   1573 C         -83.2910   -7.9240  -37.9340 C.2      99 ALA    0.0700
   1574 O         -82.0940   -7.9440  -37.6720 O.2      99 ALA    0.0900
   1575 CB        -84.9970   -8.8370  -36.3450 C.3      99 ALA   -0.2700
   1576 HN        -86.2490   -7.0260  -37.4870 H        99 ALA    0.0900
   1577 HA        -83.8180   -7.0590  -36.0670 H        99 ALA    0.0900
   1578 HB1       -85.5250   -9.3600  -37.1710 H        99 ALA    0.0900
   1579 HB2       -85.7380   -8.5730  -35.5610 H        99 ALA    0.5100
   1580 HB3       -84.2330   -9.5240  -35.9220 H        99 ALA   -0.5100
   1581 N         -83.7610   -8.1870  -39.1490 N.am    100 CYS   -0.4700
   1582 CA        -82.8940   -8.5160  -40.2760 C.3     100 CYS    0.3100
   1583 C         -81.8630   -7.4170  -40.4740 C.2     100 CYS    0.0700
   1584 O         -80.6690   -7.6880  -40.5990 O.2     100 CYS    0.0900
   1585 CB        -83.7490   -8.6660  -41.5370 C.3     100 CYS   -0.1000
   1586 SG        -82.9340   -9.0740  -43.1240 S.3     100 CYS    0.0900
   1587 HN        -84.7380   -8.1710  -39.3460 H       100 CYS    0.0900
   1588 HA        -82.3780   -9.4380  -40.0530 H       100 CYS   -0.0800
   1589 HB1       -84.2870   -7.7070  -41.6760 H       100 CYS    0.5100
   1590 HB2       -84.4910   -9.4630  -41.3290 H       100 CYS   -0.5100
   1591 N         -82.3240   -6.1710  -40.4920 N.am    101 LYS   -0.4700
   1592 CA        -81.4140   -5.0490  -40.6720 C.3     101 LYS    0.3100
   1593 C         -80.3860   -5.0330  -39.5480 C.2     101 LYS    0.0700
   1594 O         -79.1800   -4.9750  -39.7830 O.2     101 LYS    0.0900
   1595 CB        -82.1930   -3.7330  -40.6870 C.3     101 LYS   -0.1800
   1596 CG        -83.3130   -3.7230  -41.7040 C.3     101 LYS    0.0900
   1597 CD        -84.0240   -2.3940  -41.7220 C.3     101 LYS    0.0900
   1598 CE        -85.1150   -2.3770  -42.7780 C.3     101 LYS   -0.1800
   1599 NZ        -85.6550   -1.0050  -42.9910 N.4     101 LYS    0.0900
   1600 HN        -83.2900   -5.9510  -40.3850 H       101 LYS    0.0900
   1601 HA        -80.8900   -5.1860  -41.6070 H       101 LYS   -0.1800
   1602 HB1       -81.4910   -2.9040  -40.9200 H       101 LYS    0.0900
   1603 HB2       -82.6250   -3.5630  -39.6780 H       101 LYS    0.0900
   1604 HG1       -84.0420   -4.5230  -41.4520 H       101 LYS    0.2100
   1605 HG2       -82.8920   -3.9260  -42.7120 H       101 LYS    0.0500
   1606 HD1       -83.2900   -1.5890  -41.9400 H       101 LYS    0.0500
   1607 HD2       -84.4760   -2.2070  -40.7250 H       101 LYS   -0.3000
   1608 HE1       -85.9560   -3.0270  -42.4580 H       101 LYS    0.3300
   1609 HE2       -84.7040   -2.7340  -43.7470 H       101 LYS    0.3300
   1610 HZ1       -84.8890   -0.3750  -43.3030 H       101 LYS    0.3300
   1611 HZ2       -86.0570   -0.6490  -42.1000 H       101 LYS    0.5100
   1612 HZ3       -86.3980   -1.0350  -43.7190 H       101 LYS   -0.5100
   1613 N         -80.8730   -5.0970  -38.3120 N.am    102 VAL   -0.4700
   1614 CA        -79.9920   -5.1060  -37.1580 C.3     102 VAL    0.3100
   1615 C         -79.0090   -6.2520  -37.2960 C.2     102 VAL    0.0700
   1616 O         -77.8130   -6.1080  -37.0390 O.2     102 VAL    0.0900
   1617 CB        -80.7860   -5.2910  -35.8570 C.3     102 VAL   -0.0900
   1618 CG1       -79.8460   -5.7190  -34.7280 C.3     102 VAL    0.0900
   1619 CG2       -81.5030   -3.9850  -35.5010 C.3     102 VAL   -0.2700
   1620 HN        -81.8510   -5.1410  -38.1250 H       102 VAL    0.0900
   1621 HA        -79.4600   -4.1680  -37.1390 H       102 VAL    0.0900
   1622 HB        -81.5650   -6.0680  -36.0050 H       102 VAL    0.0900
   1623 HG11      -78.9670   -5.0420  -34.6860 H       102 VAL   -0.2700
   1624 HG12      -79.4870   -6.7550  -34.9070 H       102 VAL    0.0900
   1625 HG13      -80.3780   -5.6700  -33.7540 H       102 VAL    0.0900
   1626 HG21      -82.2030   -3.6990  -36.3150 H       102 VAL    0.0900
   1627 HG22      -80.7610   -3.1700  -35.3690 H       102 VAL    0.5100
   1628 HG23      -82.0840   -4.1170  -34.5630 H       102 VAL   -0.5100
   1629 N         -79.5180   -7.4050  -37.7160 N.am    103 TYR   -0.4700
   1630 CA        -78.6830   -8.5810  -37.8760 C.3     103 TYR    0.3100
   1631 C         -77.5760   -8.3030  -38.8760 C.2     103 TYR    0.0700
   1632 O         -76.3930   -8.3670  -38.5420 O.2     103 TYR    0.0900
   1633 CB        -79.5290   -9.7580  -38.3400 C.3     103 TYR   -0.1800
   1634 CG        -78.7740  -11.0530  -38.5060 C.ar    103 TYR    0.0900
   1635 CD1       -78.9550  -12.1080  -37.6070 C.ar    103 TYR    0.0900
   1636 CD2       -77.9030  -11.2480  -39.5840 C.ar    103 TYR    0.0000
   1637 CE1       -78.2890  -13.3250  -37.7800 C.ar    103 TYR   -0.1150
   1638 CE2       -77.2360  -12.4590  -39.7640 C.ar    103 TYR    0.1150
   1639 CZ        -77.4340  -13.4880  -38.8590 C.ar    103 TYR   -0.1150
   1640 OH        -76.7680  -14.6780  -39.0290 O.3     103 TYR    0.1150
   1641 HN        -80.4840   -7.5130  -37.9370 H       103 TYR    0.1100
   1642 HA        -78.2210   -8.7990  -36.9240 H       103 TYR   -0.5400
   1643 HB1       -79.9740   -9.5150  -39.3280 H       103 TYR    0.4300
   1644 HB2       -80.3300   -9.9440  -37.5950 H       103 TYR   -0.1150
   1645 HD1       -79.6190  -11.9810  -36.7650 H       103 TYR    0.1150
   1646 HD2       -77.7460  -10.4450  -40.2900 H       103 TYR   -0.1150
   1647 HE1       -78.4400  -14.1320  -37.0780 H       103 TYR    0.1150
   1648 HE2       -76.5690  -12.5940  -40.6030 H       103 TYR    0.5100
   1649 HH        -76.8920  -15.2030  -38.2350 H       103 TYR   -0.5100
   1650 N         -77.9550   -7.9890  -40.1080 N.am    104 GLY   -0.4700
   1651 CA        -76.9670   -7.7270  -41.1390 C.3     104 GLY    0.3100
   1652 C         -76.0030   -6.6050  -40.8070 C.2     104 GLY   -0.0200
   1653 O         -74.8120   -6.7130  -41.0760 O.2     104 GLY    0.0900
   1654 HN        -78.9130   -7.9190  -40.3760 H       104 GLY    0.0900
   1655 HA1       -77.4990   -7.4690  -42.0430 H       104 GLY    0.5100
   1656 HA2       -76.4020   -8.6360  -41.2870 H       104 GLY   -0.5100
   1657 N         -76.5330   -5.5290  -40.2250 N.am    105 PHE   -0.4700
   1658 CA        -75.7470   -4.3600  -39.8410 C.3     105 PHE    0.3100
   1659 C         -74.7140   -4.6830  -38.7480 C.2     105 PHE    0.0700
   1660 O         -73.5870   -4.1760  -38.7650 O.2     105 PHE    0.0900
   1661 CB        -76.7000   -3.2660  -39.3650 C.3     105 PHE   -0.1800
   1662 CG        -76.0150   -2.0310  -38.8540 C.ar    105 PHE    0.0900
   1663 CD1       -75.0460   -1.3880  -39.6060 C.ar    105 PHE    0.0900
   1664 CD2       -76.3870   -1.4800  -37.6280 C.ar    105 PHE    0.0000
   1665 CE1       -74.4490   -0.2170  -39.1570 C.ar    105 PHE   -0.1150
   1666 CE2       -75.7940   -0.3020  -37.1650 C.ar    105 PHE    0.1150
   1667 CZ        -74.8200    0.3310  -37.9370 C.ar    105 PHE   -0.1150
   1668 HN        -77.5060   -5.4740  -40.0230 H       105 PHE    0.1150
   1669 HA        -75.1820   -4.0300  -40.6980 H       105 PHE   -0.1150
   1670 HB1       -77.3230   -3.6610  -38.5340 H       105 PHE    0.1150
   1671 HB2       -77.3470   -2.9520  -40.2110 H       105 PHE   -0.1150
   1672 HD1       -74.7490   -1.8050  -40.5560 H       105 PHE    0.1150
   1673 HD2       -77.1410   -1.9690  -37.0300 H       105 PHE   -0.1150
   1674 HE1       -73.6950    0.2690  -39.7580 H       105 PHE    0.1150
   1675 HE2       -76.0890    0.1160  -36.2140 H       105 PHE    0.5100
   1676 HZ        -74.3570    1.2430  -37.5870 H       105 PHE   -0.5100
   1677 N         -75.1160   -5.5190  -37.7930 N.am    106 ILE   -0.4700
   1678 CA        -74.2560   -5.9290  -36.7100 C.3     106 ILE    0.3100
   1679 C         -73.1770   -6.8600  -37.2370 C.2     106 ILE    0.0700
   1680 O         -72.0200   -6.8260  -36.7990 O.2     106 ILE    0.0900
   1681 CB        -75.0560   -6.6590  -35.6210 C.3     106 ILE   -0.0900
   1682 CG1       -75.8960   -5.6490  -34.8390 C.3     106 ILE    0.0900
   1683 CG2       -74.1240   -7.4250  -34.6970 C.3     106 ILE   -0.2700
   1684 CD        -75.0710   -4.6570  -34.0410 C.3     106 ILE    0.0900
   1685 HN        -76.0360   -5.9030  -37.7840 H       106 ILE    0.0900
   1686 HA        -73.7900   -5.0450  -36.3010 H       106 ILE    0.0900
   1687 HB        -75.7650   -7.3690  -36.1000 H       106 ILE   -0.1800
   1688 HG11      -76.5530   -6.2050  -34.1370 H       106 ILE    0.0900
   1689 HG12      -76.5290   -5.0850  -35.5560 H       106 ILE    0.0900
   1690 HG21      -73.3050   -6.7610  -34.3460 H       106 ILE   -0.2700
   1691 HG22      -73.6760   -8.2850  -35.2380 H       106 ILE    0.0900
   1692 HG23      -74.6860   -7.7920  -33.8110 H       106 ILE    0.0900
   1693 HD1       -74.4120   -4.0730  -34.7210 H       106 ILE    0.0900
   1694 HD2       -74.4340   -5.1970  -33.3080 H       106 ILE    0.5100
   1695 HD3       -75.7410   -3.9510  -33.5050 H       106 ILE   -0.5100
   1696 N         -73.5610   -7.7020  -38.1880 N.am    107 GLY   -0.4700
   1697 CA        -72.6170   -8.6300  -38.7700 C.3     107 GLY    0.3100
   1698 C         -71.5300   -7.8660  -39.4930 C.2     107 GLY   -0.0200
   1699 O         -70.3400   -8.1580  -39.3570 O.2     107 GLY    0.0900
   1700 HN        -74.4950   -7.7330  -38.5380 H       107 GLY    0.0900
   1701 HA1       -73.1410   -9.2670  -39.4660 H       107 GLY    0.5100
   1702 HA2       -72.1820   -9.2230  -37.9780 H       107 GLY   -0.5100
   1703 N         -71.9400   -6.8540  -40.2520 N.am    108 GLY   -0.4700
   1704 CA        -70.9710   -6.0800  -40.9970 C.3     108 GLY    0.3100
   1705 C         -70.1250   -5.1720  -40.1410 C.2     108 GLY   -0.0200
   1706 O         -68.9060   -5.0890  -40.3140 O.2     108 GLY    0.0900
   1707 HN        -72.8980   -6.5910  -40.3400 H       108 GLY    0.0900
   1708 HA1       -71.5140   -5.4780  -41.7110 H       108 GLY    0.5100
   1709 HA2       -70.3250   -6.7760  -41.5100 H       108 GLY   -0.5100
   1710 N         -70.7820   -4.4920  -39.2080 N.am    109 ILE   -0.4700
   1711 CA        -70.1270   -3.5510  -38.3150 C.3     109 ILE    0.3100
   1712 C         -69.0020   -4.1900  -37.5280 C.2     109 ILE    0.0700
   1713 O         -67.9590   -3.5770  -37.3430 O.2     109 ILE    0.0900
   1714 CB        -71.1560   -2.9170  -37.3440 C.3     109 ILE   -0.0900
   1715 CG1       -70.5370   -1.7320  -36.6050 C.3     109 ILE    0.0900
   1716 CG2       -71.6210   -3.9370  -36.3420 C.3     109 ILE   -0.2700
   1717 CD        -71.5310   -0.9740  -35.7410 C.3     109 ILE    0.0900
   1718 HN        -71.7650   -4.5980  -39.0780 H       109 ILE    0.0900
   1719 HA        -69.6590   -2.7870  -38.9180 H       109 ILE    0.0900
   1720 HB        -72.0280   -2.5440  -37.9220 H       109 ILE   -0.1800
   1721 HG11      -70.1110   -1.0310  -37.3550 H       109 ILE    0.0900
   1722 HG12      -69.7160   -2.1060  -35.9580 H       109 ILE    0.0900
   1723 HG21      -70.7990   -4.1810  -35.6360 H       109 ILE   -0.2700
   1724 HG22      -71.9280   -4.8690  -36.8650 H       109 ILE    0.0900
   1725 HG23      -72.4790   -3.5340  -35.7630 H       109 ILE    0.0900
   1726 HD1       -72.0920   -1.6810  -35.0950 H       109 ILE    0.0900
   1727 HD2       -72.2550   -0.4320  -36.3860 H       109 ILE    0.5100
   1728 HD3       -70.9940   -0.2500  -35.0920 H       109 ILE   -0.5100
   1729 N         -69.1910   -5.4270  -37.0690 N.am    110 PHE   -0.4700
   1730 CA        -68.1410   -6.0930  -36.3010 C.3     110 PHE    0.3100
   1731 C         -67.1800   -6.9010  -37.1460 C.2     110 PHE    0.0700
   1732 O         -66.1200   -7.3030  -36.6800 O.2     110 PHE    0.0900
   1733 CB        -68.7500   -6.9610  -35.1950 C.3     110 PHE   -0.1800
   1734 CG        -69.3510   -6.1530  -34.0940 C.ar    110 PHE    0.0900
   1735 CD1       -70.7320   -6.0070  -33.9850 C.ar    110 PHE    0.0900
   1736 CD2       -68.5300   -5.4570  -33.2210 C.ar    110 PHE    0.0000
   1737 CE1       -71.2850   -5.1710  -33.0250 C.ar    110 PHE   -0.1150
   1738 CE2       -69.0680   -4.6120  -32.2520 C.ar    110 PHE    0.1150
   1739 CZ        -70.4580   -4.4690  -32.1560 C.ar    110 PHE   -0.1150
   1740 HN        -70.0320   -5.9400  -37.2260 H       110 PHE    0.1150
   1741 HA        -67.5050   -5.3320  -35.8740 H       110 PHE   -0.1150
   1742 HB1       -67.9570   -7.5990  -34.7470 H       110 PHE    0.1150
   1743 HB2       -69.5550   -7.5960  -35.6220 H       110 PHE   -0.1150
   1744 HD1       -71.3800   -6.5510  -34.6560 H       110 PHE    0.1150
   1745 HD2       -67.4580   -5.5710  -33.2920 H       110 PHE   -0.1150
   1746 HE1       -72.3580   -5.0670  -32.9540 H       110 PHE    0.1150
   1747 HE2       -68.4180   -4.0720  -31.5800 H       110 PHE    0.5100
   1748 HZ        -70.8850   -3.8160  -31.4090 H       110 PHE   -0.5100
   1749 N         -67.5580   -7.1420  -38.3960 N.am    111 GLY   -0.4700
   1750 CA        -66.6780   -7.8510  -39.3010 C.3     111 GLY    0.3100
   1751 C         -65.6470   -6.8180  -39.7160 C.2     111 GLY   -0.0200
   1752 O         -64.4540   -7.1050  -39.8110 O.2     111 GLY    0.0900
   1753 HN        -68.4410   -6.8530  -38.7590 H       111 GLY    0.0900
   1754 HA1       -67.2360   -8.2050  -40.1540 H       111 GLY    0.5100
   1755 HA2       -66.2120   -8.6780  -38.7890 H       111 GLY   -0.5100
   1756 N         -66.1110   -5.5890  -39.9470 N.am    112 PHE   -0.4700
   1757 CA        -65.2080   -4.5120  -40.3290 C.3     112 PHE    0.3100
   1758 C         -64.3400   -4.1430  -39.1340 C.2     112 PHE    0.0700
   1759 O         -63.1950   -3.7320  -39.2870 O.2     112 PHE    0.0900
   1760 CB        -65.9890   -3.2630  -40.7810 C.3     112 PHE   -0.1800
   1761 CG        -66.7230   -3.4270  -42.0860 C.ar    112 PHE    0.0900
   1762 CD1       -67.9520   -2.8030  -42.2770 C.ar    112 PHE    0.0900
   1763 CD2       -66.1860   -4.1860  -43.1230 C.ar    112 PHE    0.0000
   1764 CE1       -68.6520   -2.9270  -43.4870 C.ar    112 PHE   -0.1150
   1765 CE2       -66.8680   -4.3220  -44.3400 C.ar    112 PHE    0.1150
   1766 CZ        -68.1130   -3.6860  -44.5220 C.ar    112 PHE   -0.1150
   1767 HN        -67.0770   -5.3560  -39.8700 H       112 PHE    0.1150
   1768 HA        -64.5830   -4.8720  -41.1330 H       112 PHE   -0.1150
   1769 HB1       -65.2790   -2.4180  -40.9110 H       112 PHE    0.1150
   1770 HB2       -66.7480   -3.0100  -40.0110 H       112 PHE   -0.1150
   1771 HD1       -68.3740   -2.2110  -41.4780 H       112 PHE    0.1150
   1772 HD2       -65.2320   -4.6750  -42.9890 H       112 PHE   -0.1150
   1773 HE1       -69.6050   -2.4360  -43.6140 H       112 PHE    0.1150
   1774 HE2       -66.4410   -4.9120  -45.1370 H       112 PHE    0.5100
   1775 HZ        -68.6440   -3.7880  -45.4560 H       112 PHE   -0.5100
   1776 N         -64.8970   -4.3060  -37.9360 N.am    113 MET   -0.4700
   1777 CA        -64.1910   -3.9720  -36.7050 C.3     113 MET    0.3100
   1778 C         -63.0980   -4.9610  -36.3560 C.2     113 MET    0.0700
   1779 O         -62.0420   -4.5640  -35.8740 O.2     113 MET    0.0900
   1780 CB        -65.1650   -3.8630  -35.5360 C.3     113 MET   -0.1800
   1781 CG        -64.5820   -3.1270  -34.3370 C.3     113 MET    0.0900
   1782 SD        -65.8430   -2.5270  -33.1660 S.3     113 MET    0.0900
   1783 CE        -65.6590   -3.6820  -31.8540 C.3     113 MET   -0.1400
   1784 HN        -65.8220   -4.6620  -37.8270 H       113 MET    0.0900
   1785 HA        -63.6810   -3.0320  -36.8560 H       113 MET    0.0900
   1786 HB1       -65.4570   -4.8870  -35.2180 H       113 MET   -0.0900
   1787 HB2       -66.0730   -3.3210  -35.8790 H       113 MET   -0.2200
   1788 HG1       -63.9920   -2.2650  -34.7120 H       113 MET    0.0900
   1789 HG2       -63.8930   -3.8180  -33.8080 H       113 MET    0.0900
   1790 HE1       -64.5890   -3.9190  -31.6720 H       113 MET    0.0900
   1791 HE2       -66.1830   -4.6290  -32.1010 H       113 MET    0.5100
   1792 HE3       -66.0830   -3.2670  -30.9150 H       113 MET   -0.5100
   1793 N         -63.3240   -6.2450  -36.5980 N.am    114 SER   -0.4700
   1794 CA        -62.2960   -7.2100  -36.2790 C.3     114 SER    0.3100
   1795 C         -61.0000   -7.0290  -37.0790 C.2     114 SER    0.0700
   1796 O         -59.9060   -7.1590  -36.5240 O.2     114 SER    0.0900
   1797 CB        -62.8440   -8.6300  -36.4180 C.3     114 SER    0.0500
   1798 OG        -63.6880   -8.9220  -35.3210 O.3     114 SER    0.0900
   1799 HN        -64.1730   -6.5910  -36.9930 H       114 SER    0.0900
   1800 HA        -61.9690   -7.0300  -35.2660 H       114 SER   -0.6600
   1801 HB1       -62.0040   -9.3580  -36.4340 H       114 SER    0.4300
   1802 HB2       -63.4290   -8.7200  -37.3580 H       114 SER    0.5100
   1803 HG1       -63.6180   -9.8690  -35.1780 H       114 SER   -0.5100
   1804 N         -61.0980   -6.7120  -38.3700 N.am    115 ILE   -0.4700
   1805 CA        -59.8930   -6.4970  -39.1770 C.3     115 ILE    0.3100
   1806 C         -59.2490   -5.1560  -38.8690 C.2     115 ILE    0.0700
   1807 O         -58.0250   -5.0510  -38.7960 O.2     115 ILE    0.0900
   1808 CB        -60.1670   -6.5150  -40.6860 C.3     115 ILE   -0.0900
   1809 CG1       -61.6730   -6.5120  -40.9460 C.3     115 ILE    0.0900
   1810 CG2       -59.4500   -7.6920  -41.3280 C.3     115 ILE   -0.2700
   1811 CD        -62.0440   -6.2780  -42.3860 C.3     115 ILE    0.0900
   1812 HN        -61.9740   -6.6080  -38.8340 H       115 ILE    0.0900
   1813 HA        -59.1940   -7.2790  -38.9250 H       115 ILE    0.0900
   1814 HB        -59.8050   -5.5680  -41.1410 H       115 ILE   -0.1800
   1815 HG11      -62.1350   -5.7120  -40.3290 H       115 ILE    0.0900
   1816 HG12      -62.0870   -7.4940  -40.6300 H       115 ILE    0.0900
   1817 HG21      -59.8090   -8.6460  -40.8840 H       115 ILE   -0.2700
   1818 HG22      -58.3560   -7.6100  -41.1520 H       115 ILE    0.0900
   1819 HG23      -59.6530   -7.7110  -42.4200 H       115 ILE    0.0900
   1820 HD1       -61.6080   -7.0750  -43.0280 H       115 ILE    0.0900
   1821 HD2       -61.6480   -5.2960  -42.7250 H       115 ILE    0.5100
   1822 HD3       -63.1480   -6.2960  -42.5010 H       115 ILE   -0.5100
   1823 N         -60.0610   -4.1170  -38.6950 N.am    116 MET   -0.4700
   1824 CA        -59.4970   -2.8060  -38.4020 C.3     116 MET    0.3100
   1825 C         -58.8170   -2.8230  -37.0310 C.2     116 MET    0.0700
   1826 O         -57.8130   -2.1360  -36.8110 O.2     116 MET    0.0900
   1827 CB        -60.5740   -1.7220  -38.4430 C.3     116 MET   -0.1800
   1828 CG        -60.0030   -0.3230  -38.4460 C.3     116 MET    0.0900
   1829 SD        -58.6610   -0.1220  -39.6470 S.3     116 MET    0.0900
   1830 CE        -59.5530    0.2400  -41.1340 C.3     116 MET   -0.1400
   1831 HN        -61.0540   -4.1830  -38.7560 H       116 MET    0.0900
   1832 HA        -58.7320   -2.5990  -39.1370 H       116 MET    0.0900
   1833 HB1       -61.2310   -1.8390  -37.5540 H       116 MET   -0.0900
   1834 HB2       -61.1830   -1.8610  -39.3620 H       116 MET   -0.2200
   1835 HG1       -59.6260   -0.0940  -37.4280 H       116 MET    0.0900
   1836 HG2       -60.8210    0.3900  -38.6840 H       116 MET    0.0900
   1837 HE1       -60.0190    1.2480  -41.0890 H       116 MET    0.0900
   1838 HE2       -60.3610   -0.5060  -41.2870 H       116 MET    0.5100
   1839 HE3       -58.8680    0.2180  -42.0080 H       116 MET   -0.5100
   1840 N         -59.3620   -3.6160  -36.1060 N.am    117 THR   -0.4700
   1841 CA        -58.7590   -3.7150  -34.7920 C.3     117 THR    0.3100
   1842 C         -57.4290   -4.4010  -35.0170 C.2     117 THR    0.0700
   1843 O         -56.4120   -3.9900  -34.4690 O.2     117 THR    0.0900
   1844 CB        -59.5960   -4.5630  -33.8090 C.3     117 THR    0.1400
   1845 CG2       -58.8800   -4.6900  -32.4730 C.3     117 THR    0.0900
   1846 OG1       -60.8600   -3.9400  -33.5900 O.3     117 THR   -0.6600
   1847 HN        -60.1820   -4.1580  -36.2700 H       117 THR    0.4300
   1848 HA        -58.6520   -2.7110  -34.4090 H       117 THR   -0.2700
   1849 HB        -59.7610   -5.5770  -34.2300 H       117 THR    0.0900
   1850 HG1       -61.4030   -4.1700  -34.3480 H       117 THR    0.0900
   1851 HG21      -58.5600   -3.6880  -32.1150 H       117 THR    0.0900
   1852 HG22      -57.9790   -5.3300  -32.5860 H       117 THR    0.5100
   1853 HG23      -59.5630   -5.1350  -31.7180 H       117 THR   -0.5100
   1854 N         -57.4390   -5.4530  -35.8350 N.am    118 MET   -0.4700
   1855 CA        -56.2060   -6.1650  -36.1340 C.3     118 MET    0.3100
   1856 C         -55.2230   -5.1760  -36.7570 C.2     118 MET    0.0700
   1857 O         -54.0250   -5.2200  -36.4800 O.2     118 MET    0.0900
   1858 CB        -56.4690   -7.3500  -37.0730 C.3     118 MET   -0.1800
   1859 CG        -57.0700   -8.5620  -36.3680 C.3     118 MET    0.0900
   1860 SD        -57.3670   -9.9930  -37.4460 S.3     118 MET    0.0900
   1861 CE        -59.0090  -10.5130  -36.9260 C.3     118 MET   -0.1400
   1862 HN        -58.2700   -5.7930  -36.2680 H       118 MET    0.0900
   1863 HA        -55.7890   -6.5140  -35.2010 H       118 MET    0.0900
   1864 HB1       -55.5080   -7.6520  -37.5400 H       118 MET   -0.0900
   1865 HB2       -57.1690   -7.0210  -37.8700 H       118 MET   -0.2200
   1866 HG1       -58.0330   -8.2500  -35.9110 H       118 MET    0.0900
   1867 HG2       -56.3780   -8.8620  -35.5540 H       118 MET    0.0900
   1868 HE1       -59.7980   -9.8820  -37.3880 H       118 MET    0.0900
   1869 HE2       -59.1060  -10.4300  -35.8220 H       118 MET    0.5100
   1870 HE3       -59.1910  -11.5670  -37.2280 H       118 MET   -0.5100
   1871 N         -55.7350   -4.2590  -37.5770 N.am    119 ALA   -0.4700
   1872 CA        -54.8830   -3.2560  -38.1960 C.3     119 ALA    0.3100
   1873 C         -54.1700   -2.4620  -37.0960 C.2     119 ALA    0.0700
   1874 O         -52.9510   -2.2890  -37.1370 O.2     119 ALA    0.0900
   1875 CB        -55.7180   -2.3210  -39.0660 C.3     119 ALA   -0.2700
   1876 HN        -56.7060   -4.2180  -37.7980 H       119 ALA    0.0900
   1877 HA        -54.1430   -3.7660  -38.7940 H       119 ALA    0.0900
   1878 HB1       -56.3580   -1.6760  -38.4270 H       119 ALA    0.0900
   1879 HB2       -56.3720   -2.9140  -39.7400 H       119 ALA    0.5100
   1880 HB3       -55.0500   -1.6700  -39.6700 H       119 ALA   -0.5100
   1881 N         -54.9270   -1.9880  -36.1020 N.am    120 MET   -0.4700
   1882 CA        -54.3510   -1.2360  -34.9970 C.3     120 MET    0.3100
   1883 C         -53.3230   -2.0890  -34.2660 C.2     120 MET    0.0700
   1884 O         -52.3360   -1.5800  -33.7210 O.2     120 MET    0.0900
   1885 CB        -55.4260   -0.8160  -33.9950 C.3     120 MET   -0.1800
   1886 CG        -56.5140    0.0540  -34.5690 C.3     120 MET    0.0900
   1887 SD        -55.8240    1.4470  -35.4700 S.3     120 MET    0.0900
   1888 CE        -56.8050    1.3640  -36.9540 C.3     120 MET   -0.1400
   1889 HN        -55.9150   -2.1270  -36.0740 H       120 MET    0.0900
   1890 HA        -53.8640   -0.3640  -35.4070 H       120 MET    0.0900
   1891 HB1       -54.9360   -0.2600  -33.1690 H       120 MET   -0.0900
   1892 HB2       -55.8960   -1.7340  -33.5830 H       120 MET   -0.2200
   1893 HG1       -57.1530    0.4230  -33.7400 H       120 MET    0.0900
   1894 HG2       -57.1420   -0.5590  -35.2490 H       120 MET    0.0900
   1895 HE1       -57.8890    1.2960  -36.7180 H       120 MET    0.0900
   1896 HE2       -56.5280    0.4680  -37.5490 H       120 MET    0.5100
   1897 HE3       -56.6460    2.2730  -37.5720 H       120 MET   -0.5100
   1898 N         -53.5600   -3.3980  -34.2390 N.am    121 ILE   -0.4700
   1899 CA        -52.6420   -4.2940  -33.5710 C.3     121 ILE    0.3100
   1900 C         -51.3830   -4.4410  -34.4020 C.2     121 ILE    0.0700
   1901 O         -50.2810   -4.5440  -33.8640 O.2     121 ILE    0.0900
   1902 CB        -53.2500   -5.6850  -33.3570 C.3     121 ILE   -0.0900
   1903 CG1       -54.4720   -5.5860  -32.4430 C.3     121 ILE    0.0900
   1904 CG2       -52.2030   -6.6150  -32.7400 C.3     121 ILE   -0.2700
   1905 CD        -55.2120   -6.9080  -32.2450 C.3     121 ILE    0.0900
   1906 HN        -54.3600   -3.8110  -34.6670 H       121 ILE    0.0900
   1907 HA        -52.3870   -3.8530  -32.6190 H       121 ILE    0.0900
   1908 HB        -53.5880   -6.0990  -34.3320 H       121 ILE   -0.1800
   1909 HG11      -55.1790   -4.8500  -32.8800 H       121 ILE    0.0900
   1910 HG12      -54.1380   -5.2180  -31.4500 H       121 ILE    0.0900
   1911 HG21      -51.7340   -6.1300  -31.8570 H       121 ILE   -0.2700
   1912 HG22      -51.4100   -6.8390  -33.4840 H       121 ILE    0.0900
   1913 HG23      -52.6850   -7.5610  -32.4100 H       121 ILE    0.0900
   1914 HD1       -54.5980   -7.6010  -31.6330 H       121 ILE    0.0900
   1915 HD2       -55.4080   -7.3830  -33.2300 H       121 ILE    0.5100
   1916 HD3       -56.1740   -6.7280  -31.7190 H       121 ILE   -0.5100
   1917 N         -51.5450   -4.4400  -35.7220 N.am    122 SER   -0.4700
   1918 CA        -50.4150   -4.5750  -36.6280 C.3     122 SER    0.3100
   1919 C         -49.5400   -3.3300  -36.5500 C.2     122 SER    0.0700
   1920 O         -48.3380   -3.3810  -36.8180 O.2     122 SER    0.0900
   1921 CB        -50.8990   -4.7650  -38.0670 C.3     122 SER    0.0500
   1922 OG        -51.4780   -3.5750  -38.5660 O.3     122 SER    0.0900
   1923 HN        -52.4430   -4.3480  -36.1480 H       122 SER    0.0900
   1924 HA        -49.8320   -5.4290  -36.3130 H       122 SER   -0.6600
   1925 HB1       -51.6630   -5.5720  -38.0990 H       122 SER    0.4300
   1926 HB2       -50.0400   -5.0420  -38.7150 H       122 SER    0.5100
   1927 HG1       -51.9870   -3.2040  -37.8410 H       122 SER   -0.5100
   1928 N         -50.1530   -2.2080  -36.1790 N.am    123 ILE   -0.4700
   1929 CA        -49.4330   -0.9520  -36.0590 C.3     123 ILE    0.3100
   1930 C         -48.5770   -0.9690  -34.8050 C.2     123 ILE    0.0700
   1931 O         -47.4140   -0.5520  -34.8140 O.2     123 ILE    0.0900
   1932 CB        -50.4050    0.2210  -35.9930 C.3     123 ILE   -0.0900
   1933 CG1       -51.1830    0.3110  -37.3070 C.3     123 ILE    0.0900
   1934 CG2       -49.6570    1.5000  -35.7280 C.3     123 ILE   -0.2700
   1935 CD        -52.1820    1.4380  -37.3510 C.3     123 ILE    0.0900
   1936 HN        -51.1270   -2.1780  -35.9680 H       123 ILE    0.0900
   1937 HA        -48.7860   -0.8550  -36.9170 H       123 ILE    0.0900
   1938 HB        -51.1400    0.0480  -35.1800 H       123 ILE   -0.1800
   1939 HG11      -51.7250   -0.6470  -37.4600 H       123 ILE    0.0900
   1940 HG12      -50.4580    0.4500  -38.1360 H       123 ILE    0.0900
   1941 HG21      -48.9230    1.6890  -36.5400 H       123 ILE   -0.2700
   1942 HG22      -49.1090    1.4240  -34.7650 H       123 ILE    0.0900
   1943 HG23      -50.3690    2.3530  -35.6890 H       123 ILE    0.0900
   1944 HD1       -51.6530    2.4140  -37.3980 H       123 ILE    0.0900
   1945 HD2       -52.8130    1.4200  -36.4360 H       123 ILE    0.5100
   1946 HD3       -52.8250    1.3390  -38.2510 H       123 ILE   -0.5100
   1947 N         -49.1610   -1.4540  -33.7120 N.am    124 ASP   -0.4700
   1948 CA        -48.4410   -1.5460  -32.4520 C.3     124 ASP    0.3100
   1949 C         -47.2400   -2.4460  -32.6680 C.2     124 ASP    0.0700
   1950 O         -46.1410   -2.1430  -32.2170 O.2     124 ASP    0.0900
   1951 CB        -49.3430   -2.1240  -31.3640 C.3     124 ASP   -0.2800
   1952 CG        -48.5790   -2.5120  -30.1260 C.2     124 ASP    0.0900
   1953 OD1       -48.4000   -3.7210  -29.8940 O.co2   124 ASP    0.0900
   1954 OD2       -48.1510   -1.6070  -29.3940 O.co2   124 ASP    0.6200
   1955 HN        -50.1070   -1.7700  -33.7070 H       124 ASP   -0.7600
   1956 HA        -48.1130   -0.5530  -32.1800 H       124 ASP   -0.7600
   1957 HB1       -49.8550   -3.0270  -31.7600 H       124 ASP    0.5100
   1958 HB2       -50.1060   -1.3660  -31.0850 H       124 ASP   -0.5100
   1959 N         -47.4590   -3.5560  -33.3710 N.am    125 ARG   -0.4700
   1960 CA        -46.3890   -4.4960  -33.6570 C.3     125 ARG    0.3100
   1961 C         -45.2490   -3.8030  -34.4040 C.2     125 ARG    0.0700
   1962 O         -44.0740   -4.0210  -34.1100 O.2     125 ARG    0.0900
   1963 CB        -46.9190   -5.6720  -34.4730 C.3     125 ARG   -0.1800
   1964 CG        -47.8400   -6.6170  -33.7070 C.3     125 ARG    0.0900
   1965 CD        -47.1720   -7.2110  -32.4720 C.3     125 ARG    0.0900
   1966 NE        -47.0920   -6.2310  -31.3840 N.pl3   125 ARG   -0.1800
   1967 CZ        -46.3830   -6.3840  -30.2680 C.cat   125 ARG    0.0900
   1968 NH1       -45.6700   -7.4860  -30.0580 N.pl3   125 ARG    0.0900
   1969 NH2       -46.3810   -5.4250  -29.3610 N.pl3   125 ARG    0.2000
   1970 HN        -48.3600   -3.7910  -33.7280 H       125 ARG    0.0900
   1971 HA        -45.9850   -4.8430  -32.7170 H       125 ARG    0.0900
   1972 HB1       -46.0520   -6.2570  -34.8460 H       125 ARG   -0.7000
   1973 HB2       -47.4800   -5.2670  -35.3420 H       125 ARG    0.4400
   1974 HG1       -48.1470   -7.4440  -34.3810 H       125 ARG    0.6400
   1975 HG2       -48.7450   -6.0560  -33.3910 H       125 ARG   -0.8000
   1976 HD1       -46.1370   -7.5280  -32.7190 H       125 ARG    0.4600
   1977 HD2       -47.7610   -8.0790  -32.1070 H       125 ARG    0.4600
   1978 HE        -47.6110   -5.3830  -31.4870 H       125 ARG   -0.8000
   1979 HH11      -45.6610   -8.2140  -30.7420 H       125 ARG    0.4600
   1980 HH12      -45.1430   -7.5860  -29.2140 H       125 ARG    0.4600
   1981 HH21      -47.0210   -4.6610  -29.4410 H       125 ARG    0.5100
   1982 HH22      -45.7400   -5.4630  -28.5950 H       125 ARG   -0.5100
   1983 N         -45.6020   -2.9560  -35.3680 N.am    126 TYR   -0.4700
   1984 CA        -44.6080   -2.2250  -36.1340 C.3     126 TYR    0.3100
   1985 C         -43.8150   -1.2460  -35.2740 C.2     126 TYR    0.0700
   1986 O         -42.6380   -1.0210  -35.5280 O.2     126 TYR    0.0900
   1987 CB        -45.2700   -1.4580  -37.2810 C.3     126 TYR   -0.1800
   1988 CG        -44.3950   -0.3690  -37.8660 C.ar    126 TYR    0.0900
   1989 CD1       -44.6840    0.9800  -37.6540 C.ar    126 TYR    0.0900
   1990 CD2       -43.2740   -0.6910  -38.6240 C.ar    126 TYR    0.0000
   1991 CE1       -43.8750    1.9780  -38.1900 C.ar    126 TYR   -0.1150
   1992 CE2       -42.4600    0.2940  -39.1590 C.ar    126 TYR    0.1150
   1993 CZ        -42.7660    1.6260  -38.9390 C.ar    126 TYR   -0.1150
   1994 OH        -41.9490    2.6020  -39.4690 O.3     126 TYR    0.1150
   1995 HN        -46.5550   -2.7880  -35.6060 H       126 TYR    0.1100
   1996 HA        -43.8930   -2.9350  -36.5220 H       126 TYR   -0.5400
   1997 HB1       -46.1980   -0.9710  -36.9090 H       126 TYR    0.4300
   1998 HB2       -45.5140   -2.1640  -38.1030 H       126 TYR   -0.1150
   1999 HD1       -45.5470    1.2530  -37.0660 H       126 TYR    0.1150
   2000 HD2       -43.0320   -1.7300  -38.7980 H       126 TYR   -0.1150
   2001 HE1       -44.1110    3.0190  -38.0220 H       126 TYR    0.1150
   2002 HE2       -41.5920    0.0250  -39.7450 H       126 TYR    0.5100
   2003 HH        -41.3380    2.1790  -40.0780 H       126 TYR   -0.5100
   2004 N         -44.4590   -0.6530  -34.2700 N.am    127 ASN   -0.4700
   2005 CA        -43.7730    0.3010  -33.4030 C.3     127 ASN    0.3100
   2006 C         -42.8240   -0.3700  -32.4110 C.2     127 ASN    0.0700
   2007 O         -41.8200    0.2140  -32.0040 O.2     127 ASN    0.0900
   2008 CB        -44.7780    1.1500  -32.6210 C.3     127 ASN   -0.1800
   2009 CG        -45.3200    2.3040  -33.4330 C.2     127 ASN    0.0900
   2010 ND2       -46.6460    2.4450  -33.4560 N.am    127 ASN    0.0900
   2011 OD1       -44.5600    3.0710  -34.0230 O.2     127 ASN    0.5500
   2012 HN        -45.4190   -0.8300  -34.0690 H       127 ASN   -0.5500
   2013 HA        -43.1540    0.9310  -34.0230 H       127 ASN   -0.6200
   2014 HB1       -44.2790    1.5580  -31.7170 H       127 ASN    0.3200
   2015 HB2       -45.6280    0.5070  -32.3110 H       127 ASN    0.3000
   2016 HD21      -47.0600    3.1920  -33.9770 H       127 ASN    0.5100
   2017 HD22      -47.2260    1.8040  -32.9540 H       127 ASN   -0.5100
   2018 N         -43.1440   -1.5940  -32.0140 N.am    128 VAL   -0.4700
   2019 CA        -42.3050   -2.2990  -31.0670 C.3     128 VAL    0.3100
   2020 C         -41.2950   -3.2190  -31.7480 C.2     128 VAL    0.0700
   2021 O         -40.1850   -3.3910  -31.2530 O.2     128 VAL    0.0900
   2022 CB        -43.1610   -3.1270  -30.0580 C.3     128 VAL   -0.0900
   2023 CG1       -44.0650   -4.0940  -30.7980 C.3     128 VAL    0.0900
   2024 CG2       -42.2550   -3.8930  -29.1040 C.3     128 VAL   -0.2700
   2025 HN        -43.9550   -2.0730  -32.3410 H       128 VAL    0.0900
   2026 HA        -41.7130   -1.5670  -30.5380 H       128 VAL    0.0900
   2027 HB        -43.7810   -2.4360  -29.4470 H       128 VAL    0.0900
   2028 HG11      -43.7890   -4.1260  -31.8740 H       128 VAL   -0.2700
   2029 HG12      -45.1220   -3.7640  -30.7130 H       128 VAL    0.0900
   2030 HG13      -43.9560   -5.1140  -30.3730 H       128 VAL    0.0900
   2031 HG21      -41.4950   -3.2090  -28.6680 H       128 VAL    0.0900
   2032 HG22      -41.7300   -4.7040  -29.6500 H       128 VAL    0.5100
   2033 HG23      -42.8580   -4.3270  -28.2770 H       128 VAL   -0.5100
   2034 N         -41.6710   -3.7930  -32.8900 N.am    129 ILE   -0.4700
   2035 CA        -40.7930   -4.7000  -33.6230 C.3     129 ILE    0.3100
   2036 C         -40.3980   -4.2040  -35.0060 C.2     129 ILE    0.0700
   2037 O         -39.2990   -4.4710  -35.4650 O.2     129 ILE    0.0900
   2038 CB        -41.4350   -6.0920  -33.8050 C.3     129 ILE   -0.0900
   2039 CG1       -41.6420   -6.7630  -32.4480 C.3     129 ILE    0.0900
   2040 CG2       -40.5480   -6.9640  -34.6790 C.3     129 ILE   -0.2700
   2041 CD        -40.3440   -7.0700  -31.7190 C.3     129 ILE    0.0900
   2042 HN        -42.5670   -3.6290  -33.2960 H       129 ILE    0.0900
   2043 HA        -39.8720   -4.7870  -33.0670 H       129 ILE    0.0900
   2044 HB        -42.4330   -5.9810  -34.2820 H       129 ILE   -0.1800
   2045 HG11      -42.1930   -7.7140  -32.6040 H       129 ILE    0.0900
   2046 HG12      -42.2560   -6.0920  -31.8110 H       129 ILE    0.0900
   2047 HG21      -39.5020   -6.9410  -34.3040 H       129 ILE   -0.2700
   2048 HG22      -40.5580   -6.5870  -35.7250 H       129 ILE    0.0900
   2049 HG23      -40.9090   -8.0140  -34.6570 H       129 ILE    0.0900
   2050 HD1       -39.4910   -6.5820  -32.2380 H       129 ILE    0.0900
   2051 HD2       -40.1680   -8.1670  -31.7040 H       129 ILE    0.5100
   2052 HD3       -40.3940   -6.6840  -30.6780 H       129 ILE   -0.5100
   2053 N         -41.2980   -3.4980  -35.6780 N.am    130 GLY   -0.4700
   2054 CA        -41.0140   -3.0060  -37.0140 C.3     130 GLY    0.3100
   2055 C         -39.9420   -1.9400  -37.1040 C.2     130 GLY   -0.0200
   2056 O         -39.1610   -1.9160  -38.0550 O.2     130 GLY    0.0900
   2057 HN        -42.1950   -3.2740  -35.3030 H       130 GLY    0.0900
   2058 HA1       -41.9330   -2.5980  -37.4070 H       130 GLY    0.5100
   2059 HA2       -40.7000   -3.8550  -37.6050 H       130 GLY   -0.5100
   2060 N         -39.9040   -1.0510  -36.1130 N.am    131 ARG   -0.4700
   2061 CA        -38.9260    0.0350  -36.0730 C.3     131 ARG    0.3100
   2062 C         -37.6240   -0.4290  -35.4160 C.2     131 ARG    0.0700
   2063 O         -37.5610   -1.5240  -34.8590 O.2     131 ARG    0.0900
   2064 CB        -39.5150    1.2250  -35.3070 C.3     131 ARG   -0.1800
   2065 CG        -40.9420    1.5420  -35.7210 C.3     131 ARG    0.0900
   2066 CD        -41.5480    2.7160  -34.9740 C.3     131 ARG    0.0900
   2067 NE        -41.0390    3.9950  -35.4580 N.pl3   131 ARG   -0.1800
   2068 CZ        -41.7080    5.1390  -35.3620 C.cat   131 ARG    0.0900
   2069 NH1       -42.9110    5.1630  -34.8050 N.pl3   131 ARG    0.0900
   2070 NH2       -41.1730    6.2650  -35.8180 N.pl3   131 ARG    0.2000
   2071 HN        -40.5440   -1.0870  -35.3500 H       131 ARG    0.0900
   2072 HA        -38.6880    0.3160  -37.0880 H       131 ARG    0.0900
   2073 HB1       -38.8820    2.1180  -35.4920 H       131 ARG   -0.7000
   2074 HB2       -39.5010    0.9930  -34.2210 H       131 ARG    0.4400
   2075 HG1       -41.5710    0.6450  -35.5380 H       131 ARG    0.6400
   2076 HG2       -40.9520    1.7730  -36.8080 H       131 ARG   -0.8000
   2077 HD1       -41.2980    2.6410  -33.8940 H       131 ARG    0.4600
   2078 HD2       -42.6500    2.7180  -35.1120 H       131 ARG    0.4600
   2079 HE        -40.1370    4.0100  -35.8860 H       131 ARG   -0.8000
   2080 HH11      -43.3180    4.3190  -34.4560 H       131 ARG    0.4600
   2081 HH12      -43.4120    6.0260  -34.7340 H       131 ARG    0.4600
   2082 HH21      -40.2640    6.2540  -36.2350 H       131 ARG    0.5100
   2083 HH22      -41.6790    7.1250  -35.7440 H       131 ARG   -0.5100
   2084 N         -36.5590    0.3890  -35.4820 N.am    132 PRO   -0.2900
   2085 CA        -35.3000   -0.0300  -34.8580 C.3     132 PRO    0.0000
   2086 C         -35.3740   -0.0040  -33.3270 C.2     132 PRO    0.0900
   2087 O         -36.0870    0.8160  -32.7460 O.2     132 PRO    0.0900
   2088 CB        -34.2900    0.9670  -35.4230 C.3     132 PRO    0.0200
   2089 CG        -35.1060    2.2070  -35.6000 C.3     132 PRO    0.0900
   2090 CD        -36.3990    1.6770  -36.1800 C.3     132 PRO   -0.1800
   2091 HA        -35.0910   -1.0640  -35.0860 H       132 PRO    0.0900
   2092 HB1       -33.8760    0.6170  -36.3910 H       132 PRO    0.0900
   2093 HB2       -33.4520    1.1360  -34.7140 H       132 PRO   -0.1800
   2094 HG1       -35.2780    2.7190  -34.6300 H       132 PRO    0.0900
   2095 HG2       -34.6130    2.9170  -36.2980 H       132 PRO    0.0900
   2096 HD1       -37.2560    2.3460  -35.9530 H       132 PRO    0.5100
   2097 HD2       -36.3230    1.5150  -37.2750 H       132 PRO   -0.5100
   2098 N         -34.6380   -0.9080  -32.6830 N.am    133 MET   -0.4700
   2099 CA        -34.6320   -1.0130  -31.2280 C.3     133 MET    0.3100
   2100 C         -34.3780    0.3110  -30.5270 C.2     133 MET    0.0700
   2101 O         -34.8310    0.5280  -29.4050 O.2     133 MET    0.0900
   2102 CB        -33.5840   -2.0310  -30.7730 C.3     133 MET   -0.1800
   2103 CG        -33.8160   -3.4390  -31.3140 C.3     133 MET    0.0900
   2104 SD        -32.5900   -4.6330  -30.7290 S.3     133 MET    0.0900
   2105 CE        -33.5370   -5.5190  -29.4730 C.3     133 MET   -0.1400
   2106 HN        -34.0560   -1.5560  -33.1690 H       133 MET    0.0900
   2107 HA        -35.6160   -1.3180  -30.9090 H       133 MET    0.0900
   2108 HB1       -33.5940   -2.0740  -29.6630 H       133 MET   -0.0900
   2109 HB2       -32.5850   -1.6850  -31.1110 H       133 MET   -0.2200
   2110 HG1       -33.7900   -3.3980  -32.4230 H       133 MET    0.0900
   2111 HG2       -34.8290   -3.7710  -31.0020 H       133 MET    0.0900
   2112 HE1       -34.5830   -5.6950  -29.8060 H       133 MET    0.0900
   2113 HE2       -33.5710   -4.9300  -28.5320 H       133 MET    0.5100
   2114 HE3       -33.0720   -6.5060  -29.2670 H       133 MET   -0.5100
   2115 N         -33.6550    1.2010  -31.1960 N.am    134 ALA   -0.4700
   2116 CA        -33.3490    2.5050  -30.6290 C.3     134 ALA    0.3100
   2117 C         -34.5840    3.4000  -30.6140 C.2     134 ALA    0.0700
   2118 O         -34.7550    4.2160  -29.7090 O.2     134 ALA    0.0900
   2119 CB        -32.2170    3.1680  -31.4230 C.3     134 ALA   -0.2700
   2120 HN        -33.2930    1.0190  -32.1070 H       134 ALA    0.0900
   2121 HA        -33.0570    2.3660  -29.5990 H       134 ALA    0.0900
   2122 HB1       -32.5210    3.2990  -32.4840 H       134 ALA    0.0900
   2123 HB2       -31.3080    2.5300  -31.3900 H       134 ALA    0.5100
   2124 HB3       -31.9890    4.1670  -30.9950 H       134 ALA   -0.5100
   2125 N         -35.4520    3.2360  -31.6130 N.am    135 ALA   -0.4700
   2126 CA        -36.6650    4.0450  -31.7190 C.3     135 ALA    0.3100
   2127 C         -37.9440    3.2910  -31.3420 C.2     135 ALA    0.0700
   2128 O         -39.0520    3.8110  -31.4940 O.2     135 ALA    0.0900
   2129 CB        -36.7890    4.6020  -33.1370 C.3     135 ALA   -0.2700
   2130 HN        -35.3130    2.5570  -32.3290 H       135 ALA    0.0900
   2131 HA        -36.6020    4.8480  -31.0010 H       135 ALA    0.0900
   2132 HB1       -37.0220    3.7830  -33.8510 H       135 ALA    0.0900
   2133 HB2       -35.8320    5.0770  -33.4420 H       135 ALA    0.5100
   2134 HB3       -37.6080    5.3520  -33.1790 H       135 ALA   -0.5100
   2135 N         -37.7780    2.0680  -30.8380 N.am    136 SER   -0.4700
   2136 CA        -38.8960    1.2320  -30.4150 C.3     136 SER    0.3100
   2137 C         -39.8880    2.0270  -29.5740 C.2     136 SER    0.0700
   2138 O         -39.4940    2.7410  -28.6550 O.2     136 SER    0.0900
   2139 CB        -38.3760    0.0410  -29.6050 C.3     136 SER    0.0500
   2140 OG        -39.4440   -0.7340  -29.0860 O.3     136 SER    0.0900
   2141 HN        -36.8730    1.6650  -30.7270 H       136 SER    0.0900
   2142 HA        -39.4170    0.8910  -31.2980 H       136 SER   -0.6600
   2143 HB1       -37.7620    0.4100  -28.7560 H       136 SER    0.4300
   2144 HB2       -37.7540   -0.6080  -30.2580 H       136 SER    0.5100
   2145 HG1       -39.6380   -1.3960  -29.7520 H       136 SER   -0.5100
   2146 N         -41.1770    1.9030  -29.8830 N.am    137 LYS   -0.4700
   2147 CA        -42.1990    2.6390  -29.1520 C.3     137 LYS    0.3100
   2148 C         -43.3280    1.7230  -28.6880 C.2     137 LYS    0.0700
   2149 O         -43.9000    0.9720  -29.4800 O.2     137 LYS    0.0900
   2150 CB        -42.7690    3.7470  -30.0480 C.3     137 LYS   -0.1800
   2151 CG        -42.9900    5.0950  -29.3700 C.3     137 LYS    0.0900
   2152 CD        -44.0940    5.0470  -28.3310 C.3     137 LYS    0.0900
   2153 CE        -44.4790    6.4500  -27.8640 C.3     137 LYS   -0.1800
   2154 NZ        -43.3440    7.2040  -27.2550 N.4     137 LYS    0.0900
   2155 HN        -41.4970    1.3080  -30.6170 H       137 LYS    0.0900
   2156 HA        -41.7470    3.0610  -28.2670 H       137 LYS   -0.1800
   2157 HB1       -43.7460    3.3980  -30.4450 H       137 LYS    0.0900
   2158 HB2       -42.0680    3.8980  -30.8950 H       137 LYS    0.0900
   2159 HG1       -43.2560    5.8460  -30.1440 H       137 LYS    0.2100
   2160 HG2       -42.0450    5.4070  -28.8760 H       137 LYS    0.0500
   2161 HD1       -43.7490    4.4540  -27.4580 H       137 LYS    0.0500
   2162 HD2       -44.9870    4.5520  -28.7700 H       137 LYS   -0.3000
   2163 HE1       -45.2760    6.3750  -27.0930 H       137 LYS    0.3300
   2164 HE2       -44.8400    7.0400  -28.7320 H       137 LYS    0.3300
   2165 HZ1       -42.5810    7.3070  -27.9550 H       137 LYS    0.3300
   2166 HZ2       -42.9880    6.6860  -26.4270 H       137 LYS    0.5100
   2167 HZ3       -43.6720    8.1460  -26.9600 H       137 LYS   -0.5100
   2168 N         -43.6430    1.7890  -27.3960 N.am    138 LYS   -0.4700
   2169 CA        -44.7070    0.9850  -26.8200 C.3     138 LYS    0.3100
   2170 C         -46.0310    1.7380  -26.8890 C.2     138 LYS    0.0700
   2171 O         -46.0570    2.9670  -26.9360 O.2     138 LYS    0.0900
   2172 CB        -44.3970    0.6470  -25.3610 C.3     138 LYS   -0.1800
   2173 CG        -44.3260   -0.8420  -25.0680 C.3     138 LYS    0.0900
   2174 CD        -43.1290   -1.4820  -25.7490 C.3     138 LYS    0.0900
   2175 CE        -43.0600   -2.9650  -25.4550 C.3     138 LYS   -0.1800
   2176 NZ        -41.8210   -3.5770  -26.0020 N.4     138 LYS    0.0900
   2177 HN        -43.1610    2.3920  -26.7660 H       138 LYS    0.0900
   2178 HA        -44.7970    0.0800  -27.4050 H       138 LYS   -0.1800
   2179 HB1       -45.1890    1.0920  -24.7220 H       138 LYS    0.0900
   2180 HB2       -43.4200    1.1040  -25.0950 H       138 LYS    0.0900
   2181 HG1       -45.2550   -1.3300  -25.4310 H       138 LYS    0.2100
   2182 HG2       -44.2450   -0.9940  -23.9710 H       138 LYS    0.0500
   2183 HD1       -42.1980   -0.9950  -25.3870 H       138 LYS    0.0500
   2184 HD2       -43.2090   -1.3310  -26.8470 H       138 LYS   -0.3000
   2185 HE1       -43.9270   -3.4810  -25.9220 H       138 LYS    0.3300
   2186 HE2       -43.0640   -3.1310  -24.3570 H       138 LYS    0.3300
   2187 HZ1       -41.0000   -3.2430  -25.4570 H       138 LYS    0.3300
   2188 HZ2       -41.7100   -3.3010  -26.9990 H       138 LYS    0.5100
   2189 HZ3       -41.8850   -4.6120  -25.9330 H       138 LYS   -0.5100
   2190 N         -47.1310    0.9900  -26.8840 N.am    139 MET   -0.4700
   2191 CA        -48.4580    1.5760  -26.9560 C.3     139 MET    0.3100
   2192 C         -48.8500    2.2800  -25.6580 C.2     139 MET    0.0700
   2193 O         -48.5650    1.7930  -24.5620 O.2     139 MET    0.0900
   2194 CB        -49.4860    0.4940  -27.2900 C.3     139 MET   -0.1800
   2195 CG        -50.8820    1.0130  -27.5660 C.3     139 MET    0.0900
   2196 SD        -50.8980    2.2550  -28.8720 S.3     139 MET    0.0900
   2197 CE        -50.8030    1.2080  -30.3340 C.3     139 MET   -0.1400
   2198 HN        -47.0950   -0.0060  -26.8320 H       139 MET    0.0900
   2199 HA        -48.4500    2.3400  -27.7210 H       139 MET    0.0900
   2200 HB1       -49.5390   -0.2110  -26.4340 H       139 MET   -0.0900
   2201 HB2       -49.1330   -0.0560  -28.1870 H       139 MET   -0.2200
   2202 HG1       -51.2890    1.4520  -26.6320 H       139 MET    0.0900
   2203 HG2       -51.5270    0.1590  -27.8590 H       139 MET    0.0900
   2204 HE1       -51.7590    1.2160  -30.8990 H       139 MET    0.0900
   2205 HE2       -50.5860    0.1590  -30.0410 H       139 MET    0.5100
   2206 HE3       -50.0000    1.5680  -31.0130 H       139 MET   -0.5100
   2207 N         -49.5050    3.4310  -25.7890 N.am    140 SER   -0.4700
   2208 CA        -49.9470    4.1900  -24.6320 C.3     140 SER    0.3100
   2209 C         -51.4710    4.2010  -24.5820 C.2     140 SER    0.0700
   2210 O         -52.1330    4.1240  -25.6180 O.2     140 SER    0.0900
   2211 CB        -49.4280    5.6300  -24.7070 C.3     140 SER    0.0500
   2212 OG        -50.0310    6.3390  -25.7780 O.3     140 SER    0.0900
   2213 HN        -49.7200    3.8220  -26.6810 H       140 SER    0.0900
   2214 HA        -49.5690    3.7010  -23.7450 H       140 SER   -0.6600
   2215 HB1       -48.3290    5.6200  -24.8640 H       140 SER    0.4300
   2216 HB2       -49.6610    6.1580  -23.7570 H       140 SER    0.5100
   2217 HG1       -50.6320    5.7200  -26.1990 H       140 SER   -0.5100
   2218 N         -52.0250    4.2910  -23.3730 N.am    141 HSE   -0.4700
   2219 CA        -53.4680    4.3190  -23.1950 C.3     141 HSE    0.3100
   2220 C         -54.0830    5.4100  -24.0580 C.2     141 HSE    0.0700
   2221 O         -55.0950    5.1870  -24.7220 O.2     141 HSE    0.0900
   2222 CB        -53.8160    4.5560  -21.7220 C.3     141 HSE   -0.0800
   2223 CG        -53.5130    3.3850  -20.8380 C.ar    141 HSE    0.0900
   2224 CD2       -54.2290    2.2150  -20.8840 C.ar    141 HSE    0.0900
   2225 ND1       -52.5530    3.2080  -19.8920 N.ar    141 HSE   -0.7000
   2226 CE1       -52.7110    1.9420  -19.3930 C.ar    141 HSE    0.2200
   2227 NE2       -53.7260    1.3560  -20.0040 N.ar    141 HSE    0.2500
   2228 HN        -51.4770    4.3430  -22.5410 H       141 HSE    0.1300
   2229 HA        -53.8670    3.3720  -23.5290 H       141 HSE   -0.3600
   2230 HB1       -54.9010    4.7800  -21.6450 H       141 HSE    0.3200
   2231 HB2       -53.2360    5.4290  -21.3560 H       141 HSE   -0.0500
   2232 HD2       -55.0760    1.9700  -21.5140 H       141 HSE    0.0900
   2233 HE1       -52.1080    1.4690  -18.6180 H       141 HSE    0.5100
   2234 HE2       -54.0670    0.4300  -19.8430 H       141 HSE   -0.5100
   2235 N         -53.4700    6.5920  -24.0550 N.am    142 ARG   -0.4700
   2236 CA        -53.9680    7.6930  -24.8610 C.3     142 ARG    0.3100
   2237 C         -54.1240    7.2140  -26.2900 C.2     142 ARG    0.0700
   2238 O         -55.2360    7.1010  -26.7970 O.2     142 ARG    0.0900
   2239 CB        -52.9950    8.8790  -24.8190 C.3     142 ARG   -0.1800
   2240 CG        -53.2200    9.8360  -23.6530 C.3     142 ARG    0.0900
   2241 CD        -53.1980    9.1140  -22.3150 C.3     142 ARG    0.0900
   2242 NE        -51.9460    8.3880  -22.1210 N.pl3   142 ARG   -0.1800
   2243 CZ        -51.7140    7.5730  -21.0970 C.cat   142 ARG    0.0900
   2244 NH1       -50.5440    6.9530  -20.9970 N.pl3   142 ARG    0.0900
   2245 NH2       -52.6480    7.3730  -20.1810 N.pl3   142 ARG    0.2000
   2246 HN        -52.6560    6.7720  -23.5080 H       142 ARG    0.0900
   2247 HA        -54.9310    7.9850  -24.4700 H       142 ARG    0.0900
   2248 HB1       -53.0980    9.4500  -25.7660 H       142 ARG   -0.7000
   2249 HB2       -51.9610    8.4800  -24.7510 H       142 ARG    0.4400
   2250 HG1       -54.2050   10.3340  -23.7800 H       142 ARG    0.6400
   2251 HG2       -52.4230   10.6100  -23.6600 H       142 ARG   -0.8000
   2252 HD1       -54.0290    8.3770  -22.2710 H       142 ARG    0.4600
   2253 HD2       -53.2970    9.8500  -21.4880 H       142 ARG    0.4600
   2254 HE        -51.2210    8.5110  -22.7980 H       142 ARG   -0.8000
   2255 HH11      -49.7890    7.2090  -21.6010 H       142 ARG    0.4600
   2256 HH12      -50.4180    6.2290  -20.3190 H       142 ARG    0.4600
   2257 HH21      -53.5320    7.8360  -20.2590 H       142 ARG    0.5100
   2258 HH22      -52.4710    6.7600  -19.4110 H       142 ARG   -0.5100
   2259 N         -52.9970    6.9100  -26.9300 N.am    143 ARG   -0.4700
   2260 CA        -53.0140    6.4280  -28.3010 C.3     143 ARG    0.3100
   2261 C         -54.0440    5.3200  -28.4970 C.2     143 ARG    0.0700
   2262 O         -54.9940    5.4680  -29.2700 O.2     143 ARG    0.0900
   2263 CB        -51.6250    5.9300  -28.7120 C.3     143 ARG   -0.1800
   2264 CG        -50.8480    6.8980  -29.6000 C.3     143 ARG    0.0900
   2265 CD        -50.5610    8.2240  -28.8960 C.3     143 ARG    0.0900
   2266 NE        -49.3700    8.1580  -28.0460 N.pl3   143 ARG   -0.1800
   2267 CZ        -48.9440    9.1610  -27.2840 C.cat   143 ARG    0.0900
   2268 NH1       -49.6120   10.3070  -27.2570 N.pl3   143 ARG    0.0900
   2269 NH2       -47.8420    9.0210  -26.5590 N.pl3   143 ARG    0.2000
   2270 HN        -52.1000    6.9970  -26.5020 H       143 ARG    0.0900
   2271 HA        -53.3240    7.2440  -28.9390 H       143 ARG    0.0900
   2272 HB1       -51.7450    4.9710  -29.2600 H       143 ARG   -0.7000
   2273 HB2       -51.0320    5.7460  -27.7910 H       143 ARG    0.4400
   2274 HG1       -51.4390    7.0970  -30.5180 H       143 ARG    0.6400
   2275 HG2       -49.8830    6.4270  -29.8880 H       143 ARG   -0.8000
   2276 HD1       -51.4220    8.4950  -28.2490 H       143 ARG    0.4600
   2277 HD2       -50.3890    9.0180  -29.6550 H       143 ARG    0.4600
   2278 HE        -48.8450    7.3070  -28.0380 H       143 ARG   -0.8000
   2279 HH11      -50.4380   10.4190  -27.8100 H       143 ARG    0.4600
   2280 HH12      -49.2890   11.0600  -26.6820 H       143 ARG    0.4600
   2281 HH21      -47.4380    9.8150  -26.1050 H       143 ARG    0.5100
   2282 HH22      -47.4150    8.1210  -26.4670 H       143 ARG   -0.5100
   2283 N         -53.8570    4.2100  -27.7870 N.am    144 ALA   -0.4700
   2284 CA        -54.7580    3.0740  -27.8910 C.3     144 ALA    0.3100
   2285 C         -56.2230    3.4970  -27.8760 C.2     144 ALA    0.0700
   2286 O         -56.9870    3.1650  -28.7870 O.2     144 ALA    0.0900
   2287 CB        -54.4920    2.0990  -26.7560 C.3     144 ALA   -0.2700
   2288 HN        -53.0940    4.1090  -27.1540 H       144 ALA    0.0900
   2289 HA        -54.5920    2.5960  -28.8460 H       144 ALA    0.0900
   2290 HB1       -54.6540    2.5990  -25.7760 H       144 ALA    0.0900
   2291 HB2       -53.4410    1.7420  -26.8010 H       144 ALA    0.5100
   2292 HB3       -55.1850    1.2340  -26.8300 H       144 ALA   -0.5100
   2293 N         -56.6130    4.2410  -26.8430 N.am    145 PHE   -0.4700
   2294 CA        -57.9860    4.7050  -26.7230 C.3     145 PHE    0.3100
   2295 C         -58.4590    5.4460  -27.9750 C.2     145 PHE    0.0700
   2296 O         -59.5610    5.2070  -28.4620 O.2     145 PHE    0.0900
   2297 CB        -58.1330    5.6010  -25.4870 C.3     145 PHE   -0.1800
   2298 CG        -59.5120    6.1670  -25.3050 C.ar    145 PHE    0.0900
   2299 CD1       -60.6190    5.3280  -25.2320 C.ar    145 PHE    0.0900
   2300 CD2       -59.7070    7.5420  -25.2210 C.ar    145 PHE    0.0000
   2301 CE1       -61.9080    5.8540  -25.0830 C.ar    145 PHE   -0.1150
   2302 CE2       -60.9890    8.0750  -25.0710 C.ar    145 PHE    0.1150
   2303 CZ        -62.0920    7.2280  -25.0040 C.ar    145 PHE   -0.1150
   2304 HN        -55.9900    4.5110  -26.1130 H       145 PHE    0.1150
   2305 HA        -58.6280    3.8400  -26.6400 H       145 PHE   -0.1150
   2306 HB1       -57.4350    6.4600  -25.5740 H       145 PHE    0.1150
   2307 HB2       -57.8970    5.0090  -24.5770 H       145 PHE   -0.1150
   2308 HD1       -60.4820    4.2590  -25.2910 H       145 PHE    0.1150
   2309 HD2       -58.8570    8.2050  -25.2720 H       145 PHE   -0.1150
   2310 HE1       -62.7590    5.1900  -25.0300 H       145 PHE    0.1150
   2311 HE2       -61.1250    9.1450  -25.0070 H       145 PHE    0.5100
   2312 HZ        -63.0850    7.6360  -24.8910 H       145 PHE   -0.5100
   2313 N         -57.6300    6.3430  -28.5040 N.am    146 ILE   -0.4700
   2314 CA        -58.0040    7.0890  -29.7030 C.3     146 ILE    0.3100
   2315 C         -58.1260    6.1260  -30.8790 C.2     146 ILE    0.0700
   2316 O         -59.0450    6.2190  -31.6830 O.2     146 ILE    0.0900
   2317 CB        -56.9500    8.1660  -30.0490 C.3     146 ILE   -0.0900
   2318 CG1       -56.6990    9.0580  -28.8330 C.3     146 ILE    0.0900
   2319 CG2       -57.4330    9.0200  -31.2080 C.3     146 ILE   -0.2700
   2320 CD        -55.4410    9.8970  -28.9460 C.3     146 ILE    0.0900
   2321 HN        -56.7350    6.5420  -28.1150 H       146 ILE    0.0900
   2322 HA        -58.9620    7.5530  -29.5190 H       146 ILE    0.0900
   2323 HB        -55.9940    7.6730  -30.3260 H       146 ILE   -0.1800
   2324 HG11      -56.6140    8.4130  -27.9330 H       146 ILE    0.0900
   2325 HG12      -57.5680    9.7380  -28.7070 H       146 ILE    0.0900
   2326 HG21      -58.3860    9.5250  -30.9390 H       146 ILE   -0.2700
   2327 HG22      -57.6090    8.3810  -32.1000 H       146 ILE    0.0900
   2328 HG23      -56.6760    9.7960  -31.4470 H       146 ILE    0.0900
   2329 HD1       -55.5060   10.5640  -29.8320 H       146 ILE    0.0900
   2330 HD2       -54.5550    9.2360  -29.0650 H       146 ILE    0.5100
   2331 HD3       -55.3210   10.5240  -28.0370 H       146 ILE   -0.5100
   2332 N         -57.1980    5.1820  -30.9750 N.am    147 MET   -0.4700
   2333 CA        -57.2340    4.2120  -32.0600 C.3     147 MET    0.3100
   2334 C         -58.5400    3.4060  -32.1000 C.2     147 MET    0.0700
   2335 O         -59.1610    3.2950  -33.1570 O.2     147 MET    0.0900
   2336 CB        -55.9980    3.2900  -31.9820 C.3     147 MET   -0.1800
   2337 CG        -54.7270    3.9650  -32.5390 C.3     147 MET    0.0900
   2338 SD        -53.1020    3.3660  -31.9860 S.3     147 MET    0.0900
   2339 CE        -52.7390    2.1180  -33.2340 C.3     147 MET   -0.1400
   2340 HN        -56.4480    5.0970  -30.3240 H       147 MET    0.0900
   2341 HA        -57.2450    4.7510  -32.9950 H       147 MET    0.0900
   2342 HB1       -56.2000    2.3660  -32.5660 H       147 MET   -0.0900
   2343 HB2       -55.8220    3.0120  -30.9210 H       147 MET   -0.2200
   2344 HG1       -54.7970    5.0420  -32.2810 H       147 MET    0.0900
   2345 HG2       -54.7680    3.8640  -33.6420 H       147 MET    0.0900
   2346 HE1       -52.8820    2.5200  -34.2600 H       147 MET    0.0900
   2347 HE2       -53.4140    1.2440  -33.1100 H       147 MET    0.5100
   2348 HE3       -51.6850    1.7790  -33.1420 H       147 MET   -0.5100
   2349 N         -58.9930    2.8680  -30.9650 N.am    148 ILE   -0.4700
   2350 CA        -60.2410    2.1050  -30.9980 C.3     148 ILE    0.3100
   2351 C         -61.4190    3.0040  -31.3760 C.2     148 ILE    0.0700
   2352 O         -62.3430    2.5630  -32.0600 O.2     148 ILE    0.0900
   2353 CB        -60.5520    1.3870  -29.6580 C.3     148 ILE   -0.0900
   2354 CG1       -61.0540    2.3840  -28.6190 C.3     148 ILE    0.0900
   2355 CG2       -59.3090    0.6640  -29.1560 C.3     148 ILE   -0.2700
   2356 CD        -61.4770    1.7300  -27.3210 C.3     148 ILE    0.0900
   2357 HN        -58.5270    2.9550  -30.0880 H       148 ILE    0.0900
   2358 HA        -60.1530    1.3760  -31.7900 H       148 ILE    0.0900
   2359 HB        -61.3710    0.6540  -29.8100 H       148 ILE   -0.1800
   2360 HG11      -61.9230    2.9300  -29.0420 H       148 ILE    0.0900
   2361 HG12      -60.2430    3.1110  -28.4020 H       148 ILE    0.0900
   2362 HG21      -58.5460    1.4010  -28.8240 H       148 ILE   -0.2700
   2363 HG22      -58.8750    0.0490  -29.9730 H       148 ILE    0.0900
   2364 HG23      -59.5710    0.0120  -28.2960 H       148 ILE    0.0900
   2365 HD1       -60.5860    1.3430  -26.7800 H       148 ILE    0.0900
   2366 HD2       -62.1610    0.8800  -27.5310 H       148 ILE    0.5100
   2367 HD3       -61.9910    2.4710  -26.6730 H       148 ILE   -0.5100
   2368 N         -61.3880    4.2640  -30.9380 N.am    149 ILE   -0.4700
   2369 CA        -62.4480    5.2040  -31.2840 C.3     149 ILE    0.3100
   2370 C         -62.4920    5.3190  -32.8050 C.2     149 ILE    0.0700
   2371 O         -63.5730    5.3900  -33.4030 O.2     149 ILE    0.0900
   2372 CB        -62.2040    6.6120  -30.7010 C.3     149 ILE   -0.0900
   2373 CG1       -62.3750    6.5930  -29.1820 C.3     149 ILE    0.0900
   2374 CG2       -63.1780    7.6050  -31.3240 C.3     149 ILE   -0.2700
   2375 CD        -62.1950    7.9530  -28.5310 C.3     149 ILE    0.0900
   2376 HN        -60.6520    4.6160  -30.3640 H       149 ILE    0.0900
   2377 HA        -63.3740    4.8040  -30.9020 H       149 ILE    0.0900
   2378 HB        -61.1620    6.9290  -30.9180 H       149 ILE   -0.1800
   2379 HG11      -61.6270    5.8940  -28.7520 H       149 ILE    0.0900
   2380 HG12      -63.3940    6.2200  -28.9450 H       149 ILE    0.0900
   2381 HG21      -64.2150    7.2110  -31.2660 H       149 ILE   -0.2700
   2382 HG22      -62.9200    7.7680  -32.3930 H       149 ILE    0.0900
   2383 HG23      -63.1350    8.5720  -30.7780 H       149 ILE    0.0900
   2384 HD1       -63.0470    8.6170  -28.7930 H       149 ILE    0.0900
   2385 HD2       -61.2550    8.4240  -28.8910 H       149 ILE    0.5100
   2386 HD3       -62.1590    7.8420  -27.4270 H       149 ILE   -0.5100
   2387 N         -61.3150    5.3500  -33.4330 N.am    150 PHE   -0.4700
   2388 CA        -61.2660    5.4180  -34.8840 C.3     150 PHE    0.3100
   2389 C         -61.8970    4.1350  -35.4150 C.2     150 PHE    0.0700
   2390 O         -62.7210    4.1550  -36.3340 O.2     150 PHE    0.0900
   2391 CB        -59.8270    5.5120  -35.3950 C.3     150 PHE   -0.1800
   2392 CG        -59.6810    5.1290  -36.8440 C.ar    150 PHE    0.0900
   2393 CD1       -60.2970    5.8800  -37.8420 C.ar    150 PHE    0.0900
   2394 CD2       -58.9630    3.9930  -37.2090 C.ar    150 PHE    0.0000
   2395 CE1       -60.2050    5.5000  -39.1910 C.ar    150 PHE   -0.1150
   2396 CE2       -58.8670    3.6060  -38.5530 C.ar    150 PHE    0.1150
   2397 CZ        -59.4910    4.3620  -39.5420 C.ar    150 PHE   -0.1150
   2398 HN        -60.4430    5.3290  -32.9520 H       150 PHE    0.1150
   2399 HA        -61.8260    6.2880  -35.1940 H       150 PHE   -0.1150
   2400 HB1       -59.1820    4.8260  -34.8060 H       150 PHE    0.1150
   2401 HB2       -59.4680    6.5570  -35.2920 H       150 PHE   -0.1150
   2402 HD1       -60.8530    6.7670  -37.5750 H       150 PHE    0.1150
   2403 HD2       -58.4730    3.4030  -36.4480 H       150 PHE   -0.1150
   2404 HE1       -60.6890    6.0920  -39.9540 H       150 PHE    0.1150
   2405 HE2       -58.3100    2.7200  -38.8210 H       150 PHE    0.5100
   2406 HZ        -59.4190    4.0650  -40.5780 H       150 PHE   -0.5100
   2407 N         -61.4950    3.0140  -34.8200 N.am    151 VAL   -0.4700
   2408 CA        -62.0100    1.7160  -35.2090 C.3     151 VAL    0.3100
   2409 C         -63.5330    1.7020  -35.1770 C.2     151 VAL    0.0700
   2410 O         -64.1790    1.3100  -36.1460 O.2     151 VAL    0.0900
   2411 CB        -61.5230    0.6040  -34.2680 C.3     151 VAL   -0.0900
   2412 CG1       -62.0730   -0.7330  -34.7400 C.3     151 VAL    0.0900
   2413 CG2       -59.9930    0.5890  -34.1970 C.3     151 VAL   -0.2700
   2414 HN        -60.8240    3.0170  -34.0820 H       151 VAL    0.0900
   2415 HA        -61.6760    1.5190  -36.2180 H       151 VAL    0.0900
   2416 HB        -61.8770    0.8080  -33.2340 H       151 VAL    0.0900
   2417 HG11      -61.5820   -1.0340  -35.6910 H       151 VAL   -0.2700
   2418 HG12      -63.1670   -0.6510  -34.9170 H       151 VAL    0.0900
   2419 HG13      -61.8740   -1.5150  -33.9760 H       151 VAL    0.0900
   2420 HG21      -59.5950    1.6140  -34.3540 H       151 VAL    0.0900
   2421 HG22      -59.5840   -0.0750  -34.9870 H       151 VAL    0.5100
   2422 HG23      -59.6650    0.2290  -33.1990 H       151 VAL   -0.5100
   2423 N         -64.1140    2.1220  -34.0560 N.am    152 TRP   -0.4700
   2424 CA        -65.5590    2.1260  -33.9400 C.3     152 TRP    0.3100
   2425 C         -66.2070    3.0280  -34.9730 C.2     152 TRP    0.0700
   2426 O         -67.1160    2.6070  -35.6800 O.2     152 TRP    0.0900
   2427 CB        -65.9910    2.5170  -32.5190 C.3     152 TRP   -0.1800
   2428 CG        -65.9680    1.3630  -31.5420 C.ar    152 TRP    0.0900
   2429 CD1       -64.8800    0.8610  -30.8880 C.ar    152 TRP    0.0900
   2430 CD2       -67.0840    0.5520  -31.1390 C.ar    152 TRP   -0.0300
   2431 CE2       -66.5920   -0.4200  -30.2370 C.ar    152 TRP   -0.1500
   2432 CE3       -68.4530    0.5540  -31.4540 C.ar    152 TRP    0.2200
   2433 NE1       -65.2470   -0.2090  -30.1000 N.ar    152 TRP   -0.5100
   2434 CZ2       -67.4210   -1.3760  -29.6460 C.ar    152 TRP    0.3700
   2435 CZ3       -69.2760   -0.4010  -30.8630 C.ar    152 TRP    0.2400
   2436 CH2       -68.7560   -1.3520  -29.9690 C.ar    152 TRP    0.1100
   2437 HN        -63.5970    2.4440  -33.2660 H       152 TRP   -0.2500
   2438 HA        -65.9150    1.1360  -34.1810 H       152 TRP    0.1700
   2439 HB1       -67.0270    2.9180  -32.5590 H       152 TRP   -0.2000
   2440 HB2       -65.3090    3.3070  -32.1420 H       152 TRP    0.1400
   2441 HD1       -63.8750    1.2480  -30.9740 H       152 TRP   -0.2700
   2442 HE1       -64.6450   -0.7330  -29.5370 H       152 TRP    0.1600
   2443 HE3       -68.8760    1.2750  -32.1380 H       152 TRP   -0.1400
   2444 HZ2       -67.0430   -2.1180  -28.9560 H       152 TRP    0.1400
   2445 HZ3       -70.3310   -0.4110  -31.0960 H       152 TRP    0.5100
   2446 HH2       -69.4200   -2.0800  -29.5270 H       152 TRP   -0.5100
   2447 N         -65.7420    4.2650  -35.0850 N.am    153 LEU   -0.4700
   2448 CA        -66.3130    5.1760  -36.0660 C.3     153 LEU    0.3100
   2449 C         -66.2140    4.5760  -37.4580 C.2     153 LEU    0.0700
   2450 O         -67.2020    4.4990  -38.1950 O.2     153 LEU    0.0900
   2451 CB        -65.5970    6.5260  -36.0310 C.3     153 LEU   -0.1800
   2452 CG        -66.2620    7.5530  -35.1200 C.3     153 LEU    0.0900
   2453 CD1       -67.7260    7.6870  -35.5270 C.3     153 LEU    0.0900
   2454 CD2       -66.1640    7.1160  -33.6690 C.3     153 LEU   -0.0900
   2455 HN        -65.0020    4.6180  -34.5180 H       153 LEU    0.0900
   2456 HA        -67.3610    5.3020  -35.8360 H       153 LEU   -0.2700
   2457 HB1       -65.5670    6.9360  -37.0620 H       153 LEU    0.0900
   2458 HB2       -64.5560    6.3640  -35.6770 H       153 LEU    0.0900
   2459 HG        -65.7510    8.5340  -35.2210 H       153 LEU    0.0900
   2460 HD11      -68.3190    6.8500  -35.1010 H       153 LEU   -0.2700
   2461 HD12      -67.8160    7.6570  -36.6350 H       153 LEU    0.0900
   2462 HD13      -68.1390    8.6460  -35.1440 H       153 LEU    0.0900
   2463 HD21      -65.0980    7.0160  -33.3710 H       153 LEU    0.0900
   2464 HD22      -66.6640    6.1330  -33.5350 H       153 LEU    0.5100
   2465 HD23      -66.6450    7.8740  -33.0130 H       153 LEU   -0.5100
   2466 N         -65.0130    4.1400  -37.8170 N.am    154 TRP   -0.4700
   2467 CA        -64.7750    3.5290  -39.1110 C.3     154 TRP    0.3100
   2468 C         -65.7770    2.3990  -39.3650 C.2     154 TRP    0.0700
   2469 O         -66.5470    2.4430  -40.3230 O.2     154 TRP    0.0900
   2470 CB        -63.3440    2.9930  -39.1520 C.3     154 TRP   -0.1800
   2471 CG        -62.9210    2.4330  -40.4630 C.ar    154 TRP    0.0900
   2472 CD1       -62.9640    1.1260  -40.8460 C.ar    154 TRP    0.0900
   2473 CD2       -62.3710    3.1590  -41.5670 C.ar    154 TRP   -0.0300
   2474 CE2       -62.0980    2.2250  -42.5890 C.ar    154 TRP   -0.1500
   2475 CE3       -62.0800    4.5110  -41.7910 C.ar    154 TRP    0.2200
   2476 NE1       -62.4690    0.9900  -42.1230 N.ar    154 TRP   -0.5100
   2477 CZ2       -61.5500    2.5990  -43.8190 C.ar    154 TRP    0.3700
   2478 CZ3       -61.5330    4.8830  -43.0160 C.ar    154 TRP    0.2400
   2479 CH2       -61.2730    3.9290  -44.0140 C.ar    154 TRP    0.1100
   2480 HN        -64.2220    4.2130  -37.2150 H       154 TRP   -0.2500
   2481 HA        -64.9260    4.2750  -39.8760 H       154 TRP    0.1700
   2482 HB1       -63.2480    2.1900  -38.3920 H       154 TRP   -0.2000
   2483 HB2       -62.6510    3.8230  -38.8970 H       154 TRP    0.1400
   2484 HD1       -63.3330    0.3150  -40.2360 H       154 TRP   -0.2700
   2485 HE1       -62.3940    0.1520  -42.6160 H       154 TRP    0.1600
   2486 HE3       -62.2690    5.2630  -41.0400 H       154 TRP   -0.1400
   2487 HZ2       -61.3440    1.8820  -44.5990 H       154 TRP    0.1400
   2488 HZ3       -61.3050    5.9210  -43.2030 H       154 TRP    0.5100
   2489 HH2       -60.8490    4.2490  -44.9540 H       154 TRP   -0.5100
   2490 N         -65.7810    1.4010  -38.4810 N.am    155 SER   -0.4700
   2491 CA        -66.6730    0.2480  -38.5970 C.3     155 SER    0.3100
   2492 C         -68.1440    0.6060  -38.7820 C.2     155 SER    0.0700
   2493 O         -68.8220    0.0560  -39.6450 O.2     155 SER    0.0900
   2494 CB        -66.5370   -0.6430  -37.3720 C.3     155 SER    0.0500
   2495 OG        -65.2070   -1.0900  -37.2300 O.3     155 SER    0.0900
   2496 HN        -65.1690    1.3970  -37.6930 H       155 SER    0.0900
   2497 HA        -66.4060   -0.2970  -39.4910 H       155 SER   -0.6600
   2498 HB1       -67.2020   -1.5260  -37.4750 H       155 SER    0.4300
   2499 HB2       -66.8200   -0.0710  -36.4610 H       155 SER    0.5100
   2500 HG1       -64.7250   -0.3650  -36.8270 H       155 SER   -0.5100
   2501 N         -68.6480    1.5180  -37.9630 N.am    156 VAL   -0.4700
   2502 CA        -70.0350    1.9000  -38.0920 C.3     156 VAL    0.3100
   2503 C         -70.2510    2.5770  -39.4360 C.2     156 VAL    0.0700
   2504 O         -71.2090    2.2690  -40.1490 O.2     156 VAL    0.0900
   2505 CB        -70.4560    2.8590  -36.9720 C.3     156 VAL   -0.0900
   2506 CG1       -71.9500    3.1630  -37.0740 C.3     156 VAL    0.0900
   2507 CG2       -70.1180    2.2450  -35.6290 C.3     156 VAL   -0.2700
   2508 HN        -68.1150    1.9640  -37.2480 H       156 VAL    0.0900
   2509 HA        -70.6310    1.0020  -38.0560 H       156 VAL    0.0900
   2510 HB        -69.8800    3.8050  -37.0570 H       156 VAL    0.0900
   2511 HG11      -72.5370    2.2240  -36.9820 H       156 VAL   -0.2700
   2512 HG12      -72.1750    3.6270  -38.0570 H       156 VAL    0.0900
   2513 HG13      -72.2530    3.8510  -36.2560 H       156 VAL    0.0900
   2514 HG21      -69.4890    1.3400  -35.7710 H       156 VAL    0.0900
   2515 HG22      -71.0510    1.9500  -35.1020 H       156 VAL    0.5100
   2516 HG23      -69.5550    2.9760  -35.0100 H       156 VAL   -0.5100
   2517 N         -69.3410    3.4870  -39.7850 N.am    157 LEU   -0.4700
   2518 CA        -69.4210    4.2300  -41.0340 C.3     157 LEU    0.3100
   2519 C         -69.6120    3.4070  -42.3010 C.2     157 LEU    0.0700
   2520 O         -70.4790    3.7080  -43.1270 O.2     157 LEU    0.0900
   2521 CB        -68.1700    5.0930  -41.2060 C.3     157 LEU   -0.1800
   2522 CG        -68.0260    5.7770  -42.5680 C.3     157 LEU    0.0900
   2523 CD1       -69.2290    6.6790  -42.8370 C.3     157 LEU    0.0900
   2524 CD2       -66.7410    6.5700  -42.5850 C.3     157 LEU   -0.0900
   2525 HN        -68.5590    3.6980  -39.2040 H       157 LEU    0.0900
   2526 HA        -70.3050    4.8490  -41.0020 H       157 LEU   -0.2700
   2527 HB1       -67.2800    4.4470  -41.0490 H       157 LEU    0.0900
   2528 HB2       -68.1850    5.8820  -40.4250 H       157 LEU    0.0900
   2529 HG        -67.9600    5.0040  -43.3640 H       157 LEU    0.0900
   2530 HD11      -69.3030    7.4610  -42.0520 H       157 LEU   -0.2700
   2531 HD12      -70.1630    6.0770  -42.8280 H       157 LEU    0.0900
   2532 HD13      -69.1160    7.1770  -43.8240 H       157 LEU    0.0900
   2533 HD21      -65.8750    5.8950  -42.4170 H       157 LEU    0.0900
   2534 HD22      -66.7580    7.3340  -41.7800 H       157 LEU    0.5100
   2535 HD23      -66.6170    7.0670  -43.5710 H       157 LEU   -0.5100
   2536 N         -68.8090    2.3640  -42.4690 N.am    158 TRP   -0.4700
   2537 CA        -68.9060    1.5540  -43.6690 C.3     158 TRP    0.3100
   2538 C         -69.9480    0.4540  -43.6260 C.2     158 TRP    0.0700
   2539 O         -70.1340   -0.2640  -44.6070 O.2     158 TRP    0.0900
   2540 CB        -67.5310    0.9730  -44.0080 C.3     158 TRP   -0.1800
   2541 CG        -66.5300    2.0530  -44.2330 C.ar    158 TRP    0.0900
   2542 CD1       -65.3350    2.2070  -43.5970 C.ar    158 TRP    0.0900
   2543 CD2       -66.6770    3.1860  -45.0970 C.ar    158 TRP   -0.0300
   2544 CE2       -65.5300    3.9920  -44.9250 C.ar    158 TRP   -0.1500
   2545 CE3       -67.6680    3.6010  -45.9990 C.ar    158 TRP    0.2200
   2546 NE1       -64.7270    3.3700  -44.0050 N.ar    158 TRP   -0.5100
   2547 CZ2       -65.3440    5.1940  -45.6220 C.ar    158 TRP    0.3700
   2548 CZ3       -67.4850    4.7990  -46.6960 C.ar    158 TRP    0.2400
   2549 CH2       -66.3300    5.5790  -46.5020 C.ar    158 TRP    0.1100
   2550 HN        -68.1210    2.0960  -41.7980 H       158 TRP   -0.2500
   2551 HA        -69.2630    2.1800  -44.4720 H       158 TRP    0.1700
   2552 HB1       -67.6090    0.3580  -44.9300 H       158 TRP   -0.2000
   2553 HB2       -67.1850    0.3310  -43.1690 H       158 TRP    0.1400
   2554 HD1       -64.9250    1.5150  -42.8760 H       158 TRP   -0.2700
   2555 HE1       -63.8650    3.7010  -43.6900 H       158 TRP    0.1600
   2556 HE3       -68.5630    3.0190  -46.1640 H       158 TRP   -0.1400
   2557 HZ2       -64.4660    5.8070  -45.4870 H       158 TRP    0.1400
   2558 HZ3       -68.2390    5.1300  -47.3930 H       158 TRP    0.5100
   2559 HH2       -66.2140    6.4990  -47.0550 H       158 TRP   -0.5100
   2560 N         -70.6440    0.3270  -42.5010 N.am    159 ALA   -0.4700
   2561 CA        -71.6680   -0.6970  -42.3810 C.3     159 ALA    0.3100
   2562 C         -73.0540   -0.0930  -42.2720 C.2     159 ALA    0.0700
   2563 O         -74.0560   -0.7790  -42.4930 O.2     159 ALA    0.0900
   2564 CB        -71.3920   -1.5710  -41.1670 C.3     159 ALA   -0.2700
   2565 HN        -70.4990    0.9120  -41.7080 H       159 ALA    0.0900
   2566 HA        -71.6580   -1.2910  -43.2820 H       159 ALA    0.0900
   2567 HB1       -71.3920   -0.9530  -40.2440 H       159 ALA    0.0900
   2568 HB2       -70.3980   -2.0560  -41.2680 H       159 ALA    0.5100
   2569 HB3       -72.1810   -2.3480  -41.0730 H       159 ALA   -0.5100
   2570 N         -73.1230    1.1980  -41.9620 N.am    160 ILE   -0.4700
   2571 CA        -74.4160    1.8390  -41.7940 C.3     160 ILE    0.3100
   2572 C         -75.0990    2.2890  -43.0810 C.2     160 ILE    0.0700
   2573 O         -76.2760    2.6540  -43.0670 O.2     160 ILE    0.0900
   2574 CB        -74.3130    3.0330  -40.8230 C.3     160 ILE   -0.0900
   2575 CG1       -75.6880    3.3150  -40.2190 C.3     160 ILE    0.0900
   2576 CG2       -73.7520    4.2600  -41.5380 C.3     160 ILE   -0.2700
   2577 CD        -75.6320    4.0990  -38.9160 C.3     160 ILE    0.0900
   2578 HN        -72.3160    1.7670  -41.8350 H       160 ILE    0.0900
   2579 HA        -75.1070    1.1030  -41.4110 H       160 ILE    0.0900
   2580 HB        -73.6450    2.7630  -39.9780 H       160 ILE   -0.1800
   2581 HG11      -76.1960    2.3460  -40.0270 H       160 ILE    0.0900
   2582 HG12      -76.2860    3.8940  -40.9540 H       160 ILE    0.0900
   2583 HG21      -74.4980    4.6540  -42.2620 H       160 ILE   -0.2700
   2584 HG22      -72.8310    3.9850  -42.0940 H       160 ILE    0.0900
   2585 HG23      -73.5200    5.0560  -40.7990 H       160 ILE    0.0900
   2586 HD1       -75.1420    5.0820  -39.0830 H       160 ILE    0.0900
   2587 HD2       -75.0450    3.5340  -38.1600 H       160 ILE    0.5100
   2588 HD3       -76.6610    4.2750  -38.5360 H       160 ILE   -0.5100
   2589 N         -74.3730    2.2510  -44.1970 N.am    161 GLY   -0.4700
   2590 CA        -74.9470    2.6690  -45.4600 C.3     161 GLY    0.3100
   2591 C         -76.3320    2.1020  -45.6960 C.2     161 GLY   -0.0200
   2592 O         -77.3060    2.8490  -45.7510 O.2     161 GLY    0.0900
   2593 HN        -73.4250    1.9430  -44.2140 H       161 GLY    0.0900
   2594 HA1       -74.2910    2.3330  -46.2480 H       161 GLY    0.5100
   2595 HA2       -75.0040    3.7470  -45.4570 H       161 GLY   -0.5100
   2596 N         -76.4590    0.7760  -45.8210 N.am    162 PRO   -0.2900
   2597 CA        -77.7510    0.1350  -46.0540 C.3     162 PRO    0.0000
   2598 C         -78.8430    0.5420  -45.0690 C.2     162 PRO    0.0900
   2599 O         -80.0380    0.4100  -45.3560 O.2     162 PRO    0.0900
   2600 CB        -77.4130   -1.3470  -45.9660 C.3     162 PRO    0.0200
   2601 CG        -76.0330   -1.3840  -46.5230 C.3     162 PRO    0.0900
   2602 CD        -75.3890   -0.2290  -45.7940 C.3     162 PRO   -0.1800
   2603 HA        -78.1650    0.4490  -46.9980 H       162 PRO    0.0900
   2604 HB1       -78.1120   -1.9590  -46.5720 H       162 PRO    0.0900
   2605 HB2       -77.4360   -1.7070  -44.9160 H       162 PRO   -0.1800
   2606 HG1       -75.5250   -2.3460  -46.2960 H       162 PRO    0.0900
   2607 HG2       -76.0300   -1.2270  -47.6220 H       162 PRO    0.0900
   2608 HD1       -75.1310   -0.4920  -44.7470 H       162 PRO    0.5100
   2609 HD2       -74.4890    0.1460  -46.3240 H       162 PRO   -0.5100
   2610 N         -78.4420    1.0370  -43.9010 N.am    163 ILE   -0.4700
   2611 CA        -79.4150    1.4570  -42.9050 C.3     163 ILE    0.3100
   2612 C         -80.1340    2.7000  -43.4060 C.2     163 ILE    0.0700
   2613 O         -81.2870    2.9490  -43.0540 O.2     163 ILE    0.0900
   2614 CB        -78.7440    1.7600  -41.5510 C.3     163 ILE   -0.0900
   2615 CG1       -78.1770    0.4700  -40.9600 C.3     163 ILE    0.0900
   2616 CG2       -79.7420    2.4190  -40.5930 C.3     163 ILE   -0.2700
   2617 CD        -79.2160   -0.6050  -40.7010 C.3     163 ILE    0.0900
   2618 HN        -77.4810    1.1400  -43.6600 H       163 ILE    0.0900
   2619 HA        -80.1360    0.6610  -42.7920 H       163 ILE    0.0900
   2620 HB        -77.8830    2.4420  -41.7110 H       163 ILE   -0.1800
   2621 HG11      -77.6780    0.7150  -39.9990 H       163 ILE    0.0900
   2622 HG12      -77.4210    0.0650  -41.6650 H       163 ILE    0.0900
   2623 HG21      -80.6830    1.8300  -40.5560 H       163 ILE   -0.2700
   2624 HG22      -79.9790    3.4470  -40.9420 H       163 ILE    0.0900
   2625 HG23      -79.3110    2.4620  -39.5700 H       163 ILE    0.0900
   2626 HD1       -79.5930   -1.0110  -41.6650 H       163 ILE    0.0900
   2627 HD2       -80.0720   -0.1760  -40.1380 H       163 ILE    0.5100
   2628 HD3       -78.7630   -1.4350  -40.1190 H       163 ILE   -0.5100
   2629 N         -79.4580    3.4730  -44.2510 N.am    164 PHE   -0.4700
   2630 CA        -80.0460    4.6930  -44.7750 C.3     164 PHE    0.3100
   2631 C         -80.3910    4.6770  -46.2550 C.2     164 PHE    0.0700
   2632 O         -80.6210    5.7250  -46.8540 O.2     164 PHE    0.0900
   2633 CB        -79.1290    5.8770  -44.4610 C.3     164 PHE   -0.1800
   2634 CG        -79.0890    6.2270  -43.0060 C.ar    164 PHE    0.0900
   2635 CD1       -80.2720    6.4750  -42.3070 C.ar    164 PHE    0.0900
   2636 CD2       -77.8790    6.3110  -42.3250 C.ar    164 PHE    0.0000
   2637 CE1       -80.2510    6.7980  -40.9540 C.ar    164 PHE   -0.1150
   2638 CE2       -77.8450    6.6360  -40.9710 C.ar    164 PHE    0.1150
   2639 CZ        -79.0330    6.8790  -40.2860 C.ar    164 PHE   -0.1150
   2640 HN        -78.5340    3.2550  -44.5580 H       164 PHE    0.1150
   2641 HA        -81.0130    4.8300  -44.3140 H       164 PHE   -0.1150
   2642 HB1       -79.4880    6.7750  -45.0070 H       164 PHE    0.1150
   2643 HB2       -78.0910    5.6310  -44.7710 H       164 PHE   -0.1150
   2644 HD1       -81.2190    6.4150  -42.8260 H       164 PHE    0.1150
   2645 HD2       -76.9550    6.1230  -42.8530 H       164 PHE   -0.1150
   2646 HE1       -81.1740    6.9850  -40.4260 H       164 PHE    0.1150
   2647 HE2       -76.8990    6.6980  -40.4530 H       164 PHE    0.5100
   2648 HZ        -79.0090    7.1310  -39.2360 H       164 PHE   -0.5100
   2649 N         -80.4400    3.4890  -46.8480 N.am    165 GLY   -0.4700
   2650 CA        -80.7900    3.3860  -48.2540 C.3     165 GLY    0.3100
   2651 C         -79.6250    3.1360  -49.1870 C.2     165 GLY   -0.0200
   2652 O         -79.7910    2.5610  -50.2590 O.2     165 GLY    0.0900
   2653 HN        -80.2440    2.6370  -46.3680 H       165 GLY    0.0900
   2654 HA1       -81.2630    4.3140  -48.5370 H       165 GLY    0.5100
   2655 HA2       -81.4890    2.5680  -48.3520 H       165 GLY   -0.5100
   2656 N         -78.4400    3.5780  -48.7890 N.am    166 TRP   -0.4700
   2657 CA        -77.2540    3.3840  -49.6000 C.3     166 TRP    0.3100
   2658 C         -76.8530    1.9130  -49.5000 C.2     166 TRP    0.0700
   2659 O         -75.8090    1.5630  -48.9440 O.2     166 TRP    0.0900
   2660 CB        -76.1430    4.2950  -49.0910 C.3     166 TRP   -0.1800
   2661 CG        -74.8990    4.2680  -49.8980 C.ar    166 TRP    0.0900
   2662 CD1       -74.7830    3.9680  -51.2230 C.ar    166 TRP    0.0900
   2663 CD2       -73.5910    4.6250  -49.4460 C.ar    166 TRP   -0.0300
   2664 CE2       -72.7240    4.5250  -50.5570 C.ar    166 TRP   -0.1500
   2665 CE3       -73.0680    5.0270  -48.2120 C.ar    166 TRP    0.2200
   2666 NE1       -73.4780    4.1230  -51.6270 N.ar    166 TRP   -0.5100
   2667 CZ2       -71.3600    4.8110  -50.4660 C.ar    166 TRP    0.3700
   2668 CZ3       -71.7090    5.3160  -48.1220 C.ar    166 TRP    0.2400
   2669 CH2       -70.8710    5.2050  -49.2440 C.ar    166 TRP    0.1100
   2670 HN        -78.3130    4.0580  -47.9250 H       166 TRP   -0.2500
   2671 HA        -77.4990    3.6200  -50.6260 H       166 TRP    0.1700
   2672 HB1       -75.8850    3.9900  -48.0550 H       166 TRP   -0.2000
   2673 HB2       -76.5220    5.3390  -49.0800 H       166 TRP    0.1400
   2674 HD1       -75.5960    3.6550  -51.8620 H       166 TRP   -0.2700
   2675 HE1       -73.1430    3.9720  -52.5310 H       166 TRP    0.1600
   2676 HE3       -73.6930    5.1160  -47.3350 H       166 TRP   -0.1400
   2677 HZ2       -70.6960    4.7300  -51.3160 H       166 TRP    0.1400
   2678 HZ3       -71.2940    5.6300  -47.1750 H       166 TRP    0.5100
   2679 HH2       -69.8210    5.4350  -49.1430 H       166 TRP   -0.5100
   2680 N         -77.7090    1.0600  -50.0470 N.am    167 GLY   -0.4700
   2681 CA        -77.4870   -0.3650  -50.0070 C.3     167 GLY    0.3100
   2682 C         -78.6310   -0.9840  -49.2300 C.2     167 GLY   -0.0200
   2683 O         -79.6230   -0.3100  -48.9320 O.2     167 GLY    0.0900
   2684 HN        -78.5400    1.3620  -50.5080 H       167 GLY    0.0900
   2685 HA1       -76.5470   -0.5640  -49.5140 H       167 GLY    0.5100
   2686 HA2       -77.4680   -0.7500  -51.0160 H       167 GLY   -0.5100
   2687 N         -78.5210   -2.2610  -48.8860 N.am    168 ALA   -0.4700
   2688 CA        -79.5880   -2.8810  -48.1430 C.3     168 ALA    0.3100
   2689 C         -79.1650   -4.1580  -47.4430 C.2     168 ALA    0.0700
   2690 O         -78.1980   -4.8170  -47.8260 O.2     168 ALA    0.0900
   2691 CB        -80.7660   -3.1530  -49.0600 C.3     168 ALA   -0.2700
   2692 HN        -77.7300   -2.8240  -49.1130 H       168 ALA    0.0900
   2693 HA        -79.8760   -2.2140  -47.3440 H       168 ALA    0.0900
   2694 HB1       -80.4600   -3.8310  -49.8850 H       168 ALA    0.0900
   2695 HB2       -81.1300   -2.2010  -49.5000 H       168 ALA    0.5100
   2696 HB3       -81.5860   -3.6380  -48.4880 H       168 ALA   -0.5100
   2697 N         -79.9120   -4.4880  -46.3970 N.am    169 TYR   -0.4700
   2698 CA        -79.6850   -5.6830  -45.6190 C.3     169 TYR    0.3100
   2699 C         -80.9350   -6.5300  -45.7640 C.2     169 TYR    0.0700
   2700 O         -82.0190   -6.1410  -45.3420 O.2     169 TYR    0.0900
   2701 CB        -79.4460   -5.3210  -44.1550 C.3     169 TYR   -0.1800
   2702 CG        -78.0450   -4.8350  -43.8880 C.ar    169 TYR    0.0900
   2703 CD1       -76.9550   -5.6730  -44.1200 C.ar    169 TYR    0.0900
   2704 CD2       -77.8040   -3.5570  -43.3750 C.ar    169 TYR    0.0000
   2705 CE1       -75.6560   -5.2610  -43.8450 C.ar    169 TYR   -0.1150
   2706 CE2       -76.4920   -3.1300  -43.0960 C.ar    169 TYR    0.1150
   2707 CZ        -75.4250   -3.9970  -43.3310 C.ar    169 TYR   -0.1150
   2708 OH        -74.1310   -3.6420  -43.0310 O.3     169 TYR    0.1150
   2709 HN        -80.6750   -3.9180  -46.0990 H       169 TYR    0.1100
   2710 HA        -78.8260   -6.1920  -46.0270 H       169 TYR   -0.5400
   2711 HB1       -79.6120   -6.2180  -43.5210 H       169 TYR    0.4300
   2712 HB2       -80.1420   -4.5080  -43.8560 H       169 TYR   -0.1150
   2713 HD1       -77.1240   -6.6620  -44.5210 H       169 TYR    0.1150
   2714 HD2       -78.6320   -2.8890  -43.1920 H       169 TYR   -0.1150
   2715 HE1       -74.8260   -5.9270  -44.0340 H       169 TYR    0.1150
   2716 HE2       -76.3130   -2.1400  -42.7030 H       169 TYR    0.5100
   2717 HH        -74.1190   -2.7020  -42.8390 H       169 TYR   -0.5100
   2718 N         -80.7900   -7.6910  -46.3780 N.am    170 THR   -0.4700
   2719 CA        -81.9320   -8.5500  -46.5850 C.3     170 THR    0.3100
   2720 C         -81.5220  -10.0080  -46.4640 C.2     170 THR    0.0700
   2721 O         -80.3820  -10.3040  -46.0990 O.2     170 THR    0.0900
   2722 CB        -82.5510   -8.2660  -47.9800 C.3     170 THR    0.1400
   2723 CG2       -81.4890   -8.3470  -49.0590 C.3     170 THR    0.0900
   2724 OG1       -83.5920   -9.2060  -48.2510 O.3     170 THR   -0.6600
   2725 HN        -79.9120   -8.0190  -46.7170 H       170 THR    0.4300
   2726 HA        -82.6520   -8.3520  -45.8040 H       170 THR   -0.2700
   2727 HB        -82.9770   -7.2410  -48.0020 H       170 THR    0.0900
   2728 HG1       -83.9320   -8.9810  -49.1200 H       170 THR    0.0900
   2729 HG21      -81.0340   -9.3600  -49.0730 H       170 THR    0.0900
   2730 HG22      -80.6890   -7.6020  -48.8600 H       170 THR    0.5100
   2731 HG23      -81.9450   -8.1500  -50.0540 H       170 THR   -0.5100
   2732 N         -82.4480  -10.9180  -46.7520 N.am    171 LEU   -0.4700
   2733 CA        -82.1620  -12.3430  -46.6750 C.3     171 LEU    0.3100
   2734 C         -81.2640  -12.8220  -47.8280 C.2     171 LEU    0.0700
   2735 O         -81.1900  -12.1950  -48.8830 O.2     171 LEU    0.0900
   2736 CB        -83.4750  -13.1220  -46.6930 C.3     171 LEU   -0.1800
   2737 CG        -84.5200  -12.6680  -45.6650 C.3     171 LEU    0.0900
   2738 CD1       -85.9180  -13.0060  -46.1890 C.3     171 LEU    0.0900
   2739 CD2       -84.2630  -13.3160  -44.2990 C.3     171 LEU   -0.0900
   2740 HN        -83.3710  -10.6690  -47.0320 H       171 LEU    0.0900
   2741 HA        -81.6190  -12.5330  -45.7630 H       171 LEU   -0.2700
   2742 HB1       -83.2440  -14.1910  -46.5020 H       171 LEU    0.0900
   2743 HB2       -83.9210  -13.0250  -47.7040 H       171 LEU    0.0900
   2744 HG        -84.4350  -11.5720  -45.5020 H       171 LEU    0.0900
   2745 HD11      -86.0110  -14.1010  -46.3480 H       171 LEU   -0.2700
   2746 HD12      -86.0950  -12.4910  -47.1570 H       171 LEU    0.0900
   2747 HD13      -86.6860  -12.6890  -45.4510 H       171 LEU    0.0900
   2748 HD21      -83.1990  -13.1840  -44.0070 H       171 LEU    0.0900
   2749 HD22      -84.4840  -14.4040  -44.3500 H       171 LEU    0.5100
   2750 HD23      -84.9050  -12.8400  -43.5270 H       171 LEU   -0.5100
   2751 N         -80.5660  -13.9330  -47.6110 N.am    172 GLU   -0.4700
   2752 CA        -79.7000  -14.5080  -48.6270 C.3     172 GLU    0.3100
   2753 C         -79.8100  -16.0270  -48.5480 C.2     172 GLU    0.0700
   2754 O         -80.4820  -16.5600  -47.6650 O.2     172 GLU    0.0900
   2755 CB        -78.2380  -14.0690  -48.4240 C.3     172 GLU   -0.1800
   2756 CG        -77.4950  -14.7730  -47.2930 C.3     172 GLU    0.0900
   2757 CD        -76.0630  -14.3000  -47.1770 C.2     172 GLU    0.0900
   2758 OE1       -75.4600  -14.0220  -48.2320 O.co2   172 GLU   -0.2800
   2759 OE2       -75.5330  -14.2180  -46.0400 O.co2   172 GLU    0.0900
   2760 HN        -80.6060  -14.4200  -46.7420 H       172 GLU    0.0900
   2761 HA        -80.0580  -14.1790  -49.5910 H       172 GLU    0.6200
   2762 HB1       -78.2310  -12.9790  -48.2150 H       172 GLU   -0.7600
   2763 HB2       -77.6870  -14.2590  -49.3690 H       172 GLU   -0.7600
   2764 HG1       -77.4950  -15.8680  -47.4820 H       172 GLU    0.5100
   2765 HG2       -78.0160  -14.5700  -46.3320 H       172 GLU   -0.5100
   2766 N         -79.1600  -16.7150  -49.4860 N.am    173 GLY   -0.4700
   2767 CA        -79.1730  -18.1650  -49.5020 C.3     173 GLY    0.3100
   2768 C         -80.4860  -18.8400  -49.1660 C.2     173 GLY   -0.0200
   2769 O         -81.4870  -18.6420  -49.8500 O.2     173 GLY    0.0900
   2770 HN        -78.6400  -16.2680  -50.2110 H       173 GLY    0.0900
   2771 HA1       -78.4360  -18.4930  -48.7850 H       173 GLY    0.5100
   2772 HA2       -78.8870  -18.4690  -50.4980 H       173 GLY   -0.5100
   2773 N         -80.4910  -19.6510  -48.1110 N.am    174 VAL   -0.4700
   2774 CA        -81.6980  -20.3630  -47.7170 C.3     174 VAL    0.3100
   2775 C         -82.6970  -19.4660  -46.9910 C.2     174 VAL    0.0700
   2776 O         -83.7240  -19.9340  -46.4970 O.2     174 VAL    0.0900
   2777 CB        -81.3700  -21.5660  -46.8410 C.3     174 VAL   -0.0900
   2778 CG1       -80.5750  -22.5850  -47.6400 C.3     174 VAL    0.0900
   2779 CG2       -80.5870  -21.1190  -45.6250 C.3     174 VAL   -0.2700
   2780 HN        -79.6810  -19.8040  -47.5500 H       174 VAL    0.0900
   2781 HA        -82.2020  -20.6840  -48.6180 H       174 VAL    0.0900
   2782 HB        -82.3120  -22.0300  -46.4800 H       174 VAL    0.0900
   2783 HG11      -79.6270  -22.1320  -48.0010 H       174 VAL   -0.2700
   2784 HG12      -81.1660  -22.9200  -48.5200 H       174 VAL    0.0900
   2785 HG13      -80.3300  -23.4590  -47.0010 H       174 VAL    0.0900
   2786 HG21      -80.7350  -20.0310  -45.4540 H       174 VAL    0.0900
   2787 HG22      -79.5040  -21.3090  -45.7830 H       174 VAL    0.5100
   2788 HG23      -80.9370  -21.6700  -44.7260 H       174 VAL   -0.5100
   2789 N         -82.3760  -18.1740  -46.9110 N.am    175 LEU   -0.4700
   2790 CA        -83.2640  -17.2020  -46.3020 C.3     175 LEU    0.3100
   2791 C         -83.4890  -17.3290  -44.7960 C.2     175 LEU    0.0700
   2792 O         -84.6020  -17.1320  -44.3260 O.2     175 LEU    0.0900
   2793 CB        -84.6070  -17.2730  -47.0200 C.3     175 LEU   -0.1800
   2794 CG        -84.4550  -17.3100  -48.5370 C.3     175 LEU    0.0900
   2795 CD1       -85.8250  -17.3990  -49.1990 C.3     175 LEU    0.0900
   2796 CD2       -83.7140  -16.0600  -49.0020 C.3     175 LEU   -0.0900
   2797 HN        -81.5130  -17.8190  -47.2660 H       175 LEU    0.0900
   2798 HA        -82.8250  -16.2210  -46.4000 H       175 LEU   -0.2700
   2799 HB1       -85.2100  -16.3830  -46.7400 H       175 LEU    0.0900
   2800 HB2       -85.1420  -18.1880  -46.6900 H       175 LEU    0.0900
   2801 HG        -83.8470  -18.1930  -48.8270 H       175 LEU    0.0900
   2802 HD11      -86.4410  -16.5170  -48.9230 H       175 LEU   -0.2700
   2803 HD12      -86.3490  -18.3180  -48.8610 H       175 LEU    0.0900
   2804 HD13      -85.7100  -17.4180  -50.3040 H       175 LEU    0.0900
   2805 HD21      -82.7070  -16.0180  -48.5360 H       175 LEU    0.0900
   2806 HD22      -84.2810  -15.1510  -48.7060 H       175 LEU    0.5100
   2807 HD23      -83.5930  -16.0810  -50.1070 H       175 LEU   -0.5100
   2808 N         -82.4470  -17.6590  -44.0370 N.am    176 CYS   -0.4700
   2809 CA        -82.5840  -17.7950  -42.5900 C.3     176 CYS    0.3100
   2810 C         -81.5560  -16.9720  -41.8440 C.2     176 CYS    0.0700
   2811 O         -81.2850  -17.1970  -40.6710 O.2     176 CYS    0.0900
   2812 CB        -82.5080  -19.2590  -42.1650 C.3     176 CYS   -0.1100
   2813 SG        -84.0360  -20.1300  -42.5280 S.3     176 CYS    0.0900
   2814 HN        -81.5400  -17.8240  -44.4160 H       176 CYS    0.0900
   2815 HA        -83.5350  -17.3730  -42.3050 H       176 CYS   -0.2300
   2816 HB1       -82.3000  -19.3050  -41.0750 H       176 CYS    0.1600
   2817 HB2       -81.6650  -19.7450  -42.7010 H       176 CYS    0.5100
   2818 HG1       -83.9870  -19.9110  -43.8330 H       176 CYS   -0.5100
   2819 N         -80.9600  -16.0290  -42.5530 N.am    177 ASN   -0.4700
   2820 CA        -80.0200  -15.1160  -41.9430 C.3     177 ASN    0.3100
   2821 C         -79.9890  -13.9400  -42.8980 C.2     177 ASN    0.0700
   2822 O         -80.4830  -14.0330  -44.0240 O.2     177 ASN    0.0900
   2823 CB        -78.6320  -15.7470  -41.7340 C.3     177 ASN   -0.1800
   2824 CG        -77.8210  -15.8360  -43.0020 C.2     177 ASN    0.0900
   2825 ND2       -77.0510  -14.7810  -43.2930 N.am    177 ASN    0.0900
   2826 OD1       -77.8750  -16.8370  -43.7120 O.2     177 ASN    0.5500
   2827 HN        -81.1280  -15.9070  -43.5270 H       177 ASN   -0.5500
   2828 HA        -80.4320  -14.8130  -40.9930 H       177 ASN   -0.6200
   2829 HB1       -78.7620  -16.7740  -41.3300 H       177 ASN    0.3200
   2830 HB2       -78.0680  -15.1340  -41.0000 H       177 ASN    0.3000
   2831 HD21      -76.4910  -14.7850  -44.1210 H       177 ASN    0.5100
   2832 HD22      -77.0350  -13.9900  -42.6820 H       177 ASN   -0.5100
   2833 N         -79.4500  -12.8190  -42.4490 N.am    178 CYS   -0.4700
   2834 CA        -79.4320  -11.6460  -43.2910 C.3     178 CYS    0.3100
   2835 C         -78.0250  -11.1790  -43.5870 C.2     178 CYS    0.0700
   2836 O         -77.0690  -11.6380  -42.9750 O.2     178 CYS    0.0900
   2837 CB        -80.2800  -10.5460  -42.6240 C.3     178 CYS   -0.1000
   2838 SG        -82.0710  -10.8820  -42.8370 S.3     178 CYS    0.0900
   2839 HN        -79.0450  -12.7350  -41.5430 H       178 CYS    0.0900
   2840 HA        -79.8370  -11.9100  -44.2570 H       178 CYS   -0.0800
   2841 HB1       -80.0270   -9.5650  -43.0800 H       178 CYS    0.5100
   2842 HB2       -80.0330  -10.5030  -41.5420 H       178 CYS   -0.5100
   2843 N         -77.8990  -10.2910  -44.5650 N.am    179 SER   -0.4700
   2844 CA        -76.6110   -9.7450  -44.9700 C.3     179 SER    0.3100
   2845 C         -76.9250   -8.5620  -45.8710 C.2     179 SER    0.0700
   2846 O         -78.0850   -8.1720  -45.9890 O.2     179 SER    0.0900
   2847 CB        -75.8130  -10.7960  -45.7460 C.3     179 SER    0.0500
   2848 OG        -74.5050  -10.3290  -46.0300 O.3     179 SER    0.0900
   2849 HN        -78.6900   -9.9550  -45.0710 H       179 SER    0.0900
   2850 HA        -76.0770   -9.4460  -44.0810 H       179 SER   -0.6600
   2851 HB1       -76.3260  -11.0200  -46.7060 H       179 SER    0.4300
   2852 HB2       -75.7360  -11.7260  -45.1430 H       179 SER    0.5100
   2853 HG1       -74.0700  -11.0360  -46.5130 H       179 SER   -0.5100
   2854 N         -75.9090   -7.9760  -46.5010 N.am    180 PHE   -0.4700
   2855 CA        -76.1550   -6.8550  -47.3980 C.3     180 PHE    0.3100
   2856 C         -76.6000   -7.3780  -48.7550 C.2     180 PHE    0.0700
   2857 O         -76.5110   -8.5730  -49.0310 O.2     180 PHE    0.0900
   2858 CB        -74.9070   -5.9820  -47.5350 C.3     180 PHE   -0.1800
   2859 CG        -73.7060   -6.7040  -48.0840 C.ar    180 PHE    0.0900
   2860 CD1       -73.2630   -6.4560  -49.3830 C.ar    180 PHE    0.0900
   2861 CD2       -73.0030   -7.6060  -47.3030 C.ar    180 PHE    0.0000
   2862 CE1       -72.1330   -7.0980  -49.8970 C.ar    180 PHE   -0.1150
   2863 CE2       -71.8730   -8.2540  -47.8030 C.ar    180 PHE    0.1150
   2864 CZ        -71.4380   -7.9970  -49.1070 C.ar    180 PHE   -0.1150
   2865 HN        -74.9620   -8.2690  -46.3920 H       180 PHE    0.1150
   2866 HA        -76.9730   -6.2780  -46.9930 H       180 PHE   -0.1150
   2867 HB1       -74.6240   -5.5930  -46.5330 H       180 PHE    0.1150
   2868 HB2       -75.1260   -5.1400  -48.2250 H       180 PHE   -0.1150
   2869 HD1       -73.8030   -5.7550  -50.0040 H       180 PHE    0.1150
   2870 HD2       -73.3330   -7.8100  -46.2950 H       180 PHE   -0.1150
   2871 HE1       -71.8040   -6.8940  -50.9050 H       180 PHE    0.1150
   2872 HE2       -71.3330   -8.9550  -47.1830 H       180 PHE    0.5100
   2873 HZ        -70.5640   -8.4980  -49.4970 H       180 PHE   -0.5100
   2874 N         -77.0960   -6.4890  -49.6050 N.am    181 ASP   -0.4700
   2875 CA        -77.5620   -6.8780  -50.9340 C.3     181 ASP    0.3100
   2876 C         -76.4300   -6.8140  -51.9690 C.2     181 ASP    0.0700
   2877 O         -76.0010   -5.7290  -52.3740 O.2     181 ASP    0.0900
   2878 CB        -78.7150   -5.9650  -51.3490 C.3     181 ASP   -0.2800
   2879 CG        -79.4210   -6.4460  -52.5890 C.2     181 ASP    0.0900
   2880 OD1       -79.0350   -7.5030  -53.1320 O.co2   181 ASP    0.0900
   2881 OD2       -80.3710   -5.7600  -53.0190 O.co2   181 ASP    0.6200
   2882 HN        -77.1740   -5.5210  -49.3770 H       181 ASP   -0.7600
   2883 HA        -77.8850   -7.9070  -50.8950 H       181 ASP   -0.7600
   2884 HB1       -78.3180   -4.9450  -51.5440 H       181 ASP    0.5100
   2885 HB2       -79.4530   -5.9160  -50.5200 H       181 ASP   -0.5100
   2886 N         -75.9470   -7.9840  -52.3830 N.am    182 TYR   -0.4700
   2887 CA        -74.8690   -8.0740  -53.3670 C.3     182 TYR    0.3100
   2888 C         -75.4200   -8.5110  -54.7150 C.2     182 TYR    0.0700
   2889 O         -74.6710   -8.7730  -55.6540 O.2     182 TYR    0.0900
   2890 CB        -73.7880   -9.0580  -52.8940 C.3     182 TYR   -0.1800
   2891 CG        -74.3280  -10.3740  -52.3720 C.ar    182 TYR    0.0900
   2892 CD1       -74.1790  -10.7280  -51.0280 C.ar    182 TYR    0.0900
   2893 CD2       -75.0010  -11.2580  -53.2130 C.ar    182 TYR    0.0000
   2894 CE1       -74.6880  -11.9300  -50.5350 C.ar    182 TYR   -0.1150
   2895 CE2       -75.5170  -12.4600  -52.7290 C.ar    182 TYR    0.1150
   2896 CZ        -75.3560  -12.7890  -51.3860 C.ar    182 TYR   -0.1150
   2897 OH        -75.8790  -13.9660  -50.8990 O.3     182 TYR    0.1150
   2898 HN        -76.2980   -8.8520  -52.0400 H       182 TYR    0.1100
   2899 HA        -74.4490   -7.0870  -53.4930 H       182 TYR   -0.5400
   2900 HB1       -73.2080   -8.5930  -52.0690 H       182 TYR    0.4300
   2901 HB2       -73.1170   -9.2970  -53.7460 H       182 TYR   -0.1150
   2902 HD1       -73.6610  -10.0590  -50.3580 H       182 TYR    0.1150
   2903 HD2       -75.1260  -11.0090  -54.2560 H       182 TYR   -0.1150
   2904 HE1       -74.5600  -12.1870  -49.4940 H       182 TYR    0.1150
   2905 HE2       -76.0400  -13.1330  -53.3940 H       182 TYR    0.5100
   2906 HH        -75.6820  -14.0130  -49.9610 H       182 TYR   -0.5100
   2907 N         -76.7420   -8.5830  -54.8050 N.am    183 ILE   -0.4700
   2908 CA        -77.3990   -8.9810  -56.0390 C.3     183 ILE    0.3100
   2909 C         -77.8210   -7.7580  -56.8680 C.2     183 ILE    0.0700
   2910 O         -77.4160   -7.6100  -58.0210 O.2     183 ILE    0.0900
   2911 CB        -78.6160   -9.8550  -55.7280 C.3     183 ILE   -0.0900
   2912 CG1       -78.1540  -11.1490  -55.0460 C.3     183 ILE    0.0900
   2913 CG2       -79.3770  -10.1440  -56.9930 C.3     183 ILE   -0.2700
   2914 CD        -79.2940  -12.0350  -54.5660 C.3     183 ILE    0.0900
   2915 HN        -77.3400   -8.3710  -54.0360 H       183 ILE    0.0900
   2916 HA        -76.6870   -9.5260  -56.6410 H       183 ILE    0.0900
   2917 HB        -79.2790   -9.3260  -55.0100 H       183 ILE   -0.1800
   2918 HG11      -77.5240  -10.8810  -54.1710 H       183 ILE    0.0900
   2919 HG12      -77.5390  -11.7270  -55.7690 H       183 ILE    0.0900
   2920 HG21      -78.7250  -10.6790  -57.7170 H       183 ILE   -0.2700
   2921 HG22      -79.7160   -9.1940  -57.4570 H       183 ILE    0.0900
   2922 HG23      -80.2570  -10.7840  -56.7680 H       183 ILE    0.0900
   2923 HD1       -79.9330  -12.3330  -55.4240 H       183 ILE    0.0900
   2924 HD2       -79.9200  -11.4810  -53.8330 H       183 ILE    0.5100
   2925 HD3       -78.8870  -12.9530  -54.0910 H       183 ILE   -0.5100
   2926 N         -78.6310   -6.8810  -56.2800 N.am    184 SER   -0.4700
   2927 CA        -79.0740   -5.6710  -56.9630 C.3     184 SER    0.3100
   2928 C         -77.8720   -4.9310  -57.5350 C.2     184 SER    0.0700
   2929 O         -76.8680   -4.7490  -56.8490 O.2     184 SER    0.0900
   2930 CB        -79.8150   -4.7550  -55.9910 C.3     184 SER    0.0500
   2931 OG        -81.0550   -5.3290  -55.6130 O.3     184 SER    0.0900
   2932 HN        -78.9680   -7.0090  -55.3520 H       184 SER    0.0900
   2933 HA        -79.7240   -5.9630  -57.7750 H       184 SER   -0.6600
   2934 HB1       -80.0080   -3.7740  -56.4750 H       184 SER    0.4300
   2935 HB2       -79.1990   -4.6020  -55.0790 H       184 SER    0.5100
   2936 HG1       -80.9590   -5.5820  -54.6920 H       184 SER   -0.5100
   2937 N         -77.9790   -4.4920  -58.7880 N.am    185 ARG   -0.4700
   2938 CA        -76.8730   -3.8120  -59.4470 C.3     185 ARG    0.3100
   2939 C         -77.0480   -2.3360  -59.7690 C.2     185 ARG    0.0700
   2940 O         -76.3730   -1.8110  -60.6590 O.2     185 ARG    0.0900
   2941 CB        -76.5050   -4.5610  -60.7160 C.3     185 ARG   -0.1800
   2942 CG        -76.1950   -6.0120  -60.4660 C.3     185 ARG    0.0900
   2943 CD        -75.5800   -6.6490  -61.6780 C.3     185 ARG    0.0900
   2944 NE        -75.1670   -8.0260  -61.4220 N.pl3   185 ARG   -0.1800
   2945 CZ        -74.5410   -8.7790  -62.3150 C.cat   185 ARG    0.0900
   2946 NH1       -74.1960  -10.0170  -62.0130 N.pl3   185 ARG    0.0900
   2947 NH2       -74.2540   -8.2850  -63.5080 N.pl3   185 ARG    0.2000
   2948 HN        -78.8110   -4.6090  -59.3250 H       185 ARG    0.0900
   2949 HA        -76.0360   -3.7840  -58.7650 H       185 ARG    0.0900
   2950 HB1       -75.6130   -4.0790  -61.1710 H       185 ARG   -0.7000
   2951 HB2       -77.3540   -4.4940  -61.4300 H       185 ARG    0.4400
   2952 HG1       -77.1340   -6.5470  -60.2080 H       185 ARG    0.6400
   2953 HG2       -75.4890   -6.0940  -59.6120 H       185 ARG   -0.8000
   2954 HD1       -74.6780   -6.0780  -61.9840 H       185 ARG    0.4600
   2955 HD2       -76.3200   -6.6670  -62.5070 H       185 ARG    0.4600
   2956 HE        -75.3670   -8.4220  -60.5270 H       185 ARG   -0.8000
   2957 HH11      -74.4080  -10.3890  -61.1100 H       185 ARG    0.4600
   2958 HH12      -73.7230  -10.5840  -62.6880 H       185 ARG    0.4600
   2959 HH21      -74.5090   -7.3450  -63.7340 H       185 ARG    0.5100
   2960 HH22      -73.7810   -8.8510  -64.1840 H       185 ARG   -0.5100
   2961 N         -77.9380   -1.6580  -59.0460 N.am    186 ASP   -0.4700
   2962 CA        -78.1620   -0.2370  -59.2730 C.3     186 ASP    0.3100
   2963 C         -76.9700    0.5590  -58.7970 C.2     186 ASP    0.0700
   2964 O         -76.1540    0.0730  -58.0120 O.2     186 ASP    0.0900
   2965 CB        -79.4090    0.2500  -58.5420 C.3     186 ASP   -0.2800
   2966 CG        -79.3800   -0.0880  -57.0780 C.2     186 ASP    0.0900
   2967 OD1       -79.8200   -1.2020  -56.7210 O.co2   186 ASP    0.0900
   2968 OD2       -78.9010    0.7530  -56.2900 O.co2   186 ASP    0.6200
   2969 HN        -78.4810   -2.0850  -58.3270 H       186 ASP   -0.7600
   2970 HA        -78.2710   -0.0860  -60.3360 H       186 ASP   -0.7600
   2971 HB1       -80.3040   -0.2230  -58.9980 H       186 ASP    0.5100
   2972 HB2       -79.4840    1.3530  -58.6490 H       186 ASP   -0.5100
   2973 N         -76.8740    1.7940  -59.2760 N.am    187 SER   -0.4700
   2974 CA        -75.7720    2.6700  -58.9110 C.3     187 SER    0.3100
   2975 C         -75.5750    2.7050  -57.4040 C.2     187 SER    0.0700
   2976 O         -74.4820    2.4540  -56.9040 O.2     187 SER    0.0900
   2977 CB        -76.0350    4.0850  -59.4310 C.3     187 SER    0.0500
   2978 OG        -75.0550    4.9850  -58.9450 O.3     187 SER    0.0900
   2979 HN        -77.5490    2.1750  -59.9030 H       187 SER    0.0900
   2980 HA        -74.8660    2.2710  -59.3430 H       187 SER   -0.6600
   2981 HB1       -77.0350    4.4280  -59.0910 H       187 SER    0.4300
   2982 HB2       -76.0020    4.0860  -60.5410 H       187 SER    0.5100
   2983 HG1       -75.2260    5.0800  -58.0060 H       187 SER   -0.5100
   2984 N         -76.6490    3.0150  -56.6850 N.am    188 THR   -0.4700
   2985 CA        -76.6040    3.0980  -55.2350 C.3     188 THR    0.3100
   2986 C         -76.0020    1.8560  -54.5890 C.2     188 THR    0.0700
   2987 O         -74.9870    1.9360  -53.9080 O.2     188 THR    0.0900
   2988 CB        -78.0200    3.3040  -54.6510 C.3     188 THR    0.1400
   2989 CG2       -77.9440    3.5380  -53.1370 C.3     188 THR    0.0900
   2990 OG1       -78.6340    4.4360  -55.2770 O.3     188 THR   -0.6600
   2991 HN        -77.5310    3.2050  -57.1080 H       188 THR    0.4300
   2992 HA        -75.9660    3.9250  -54.9680 H       188 THR   -0.2700
   2993 HB        -78.6420    2.4040  -54.8400 H       188 THR    0.0900
   2994 HG1       -79.5780    4.3360  -55.1350 H       188 THR    0.0900
   2995 HG21      -77.3340    4.4410  -52.9200 H       188 THR    0.0900
   2996 HG22      -77.4710    2.6630  -52.6420 H       188 THR    0.5100
   2997 HG23      -78.9650    3.6920  -52.7270 H       188 THR   -0.5100
   2998 N         -76.6360    0.7080  -54.8100 N.am    189 THR   -0.4700
   2999 CA        -76.1760   -0.5450  -54.2300 C.3     189 THR    0.3100
   3000 C         -74.7280   -0.8690  -54.5630 C.2     189 THR    0.0700
   3001 O         -73.9520   -1.2720  -53.6870 O.2     189 THR    0.0900
   3002 CB        -77.0330   -1.7340  -54.6900 C.3     189 THR    0.1400
   3003 CG2       -76.6110   -2.9920  -53.9400 C.3     189 THR    0.0900
   3004 OG1       -78.4210   -1.4680  -54.4330 O.3     189 THR   -0.6600
   3005 HN        -77.4510    0.6550  -55.3810 H       189 THR    0.4300
   3006 HA        -76.2240   -0.4480  -53.1560 H       189 THR   -0.2700
   3007 HB        -76.8940   -1.8990  -55.7800 H       189 THR    0.0900
   3008 HG1       -78.7950   -1.1840  -55.2700 H       189 THR    0.0900
   3009 HG21      -76.5750   -2.7920  -52.8470 H       189 THR    0.0900
   3010 HG22      -75.6020   -3.3120  -54.2760 H       189 THR    0.5100
   3011 HG23      -77.3420   -3.8070  -54.1260 H       189 THR   -0.5100
   3012 N         -74.3530   -0.6870  -55.8270 N.am    190 ARG   -0.4700
   3013 CA        -72.9990   -0.9970  -56.2690 C.3     190 ARG    0.3100
   3014 C         -71.9300   -0.1250  -55.6460 C.2     190 ARG    0.0700
   3015 O         -70.8290   -0.5980  -55.3680 O.2     190 ARG    0.0900
   3016 CB        -72.9150   -0.9150  -57.7980 C.3     190 ARG   -0.1800
   3017 CG        -71.5430   -1.2370  -58.3660 C.3     190 ARG    0.0900
   3018 CD        -71.6070   -1.4830  -59.8640 C.3     190 ARG    0.0900
   3019 NE        -72.1390   -2.8100  -60.1740 N.pl3   190 ARG   -0.1800
   3020 CZ        -72.3170   -3.2750  -61.4070 C.cat   190 ARG    0.0900
   3021 NH1       -72.0080   -2.5160  -62.4480 N.pl3   190 ARG    0.0900
   3022 NH2       -72.7920   -4.5000  -61.6000 N.pl3   190 ARG    0.2000
   3023 HN        -74.9760   -0.3340  -56.5210 H       190 ARG    0.0900
   3024 HA        -72.7540   -1.9930  -55.9300 H       190 ARG    0.0900
   3025 HB1       -73.1890    0.1150  -58.1090 H       190 ARG   -0.7000
   3026 HB2       -73.6490   -1.6280  -58.2280 H       190 ARG    0.4400
   3027 HG1       -71.1460   -2.1460  -57.8660 H       190 ARG    0.6400
   3028 HG2       -70.8570   -0.3870  -58.1670 H       190 ARG   -0.8000
   3029 HD1       -70.5860   -1.4190  -60.2990 H       190 ARG    0.4600
   3030 HD2       -72.2730   -0.7320  -60.3400 H       190 ARG    0.4600
   3031 HE        -72.3850   -3.4070  -59.4090 H       190 ARG   -0.8000
   3032 HH11      -71.6410   -1.5970  -62.3060 H       190 ARG    0.4600
   3033 HH12      -72.1420   -2.8630  -63.3770 H       190 ARG    0.4600
   3034 HH21      -73.0640   -4.7920  -62.5170 H       190 ARG    0.5100
   3035 HH22      -72.8750   -5.1320  -60.8300 H       190 ARG   -0.5100
   3036 N         -72.2350    1.1490  -55.4240 N.am    191 SER   -0.4700
   3037 CA        -71.2660    2.0580  -54.8130 C.3     191 SER    0.3100
   3038 C         -71.0270    1.6620  -53.3610 C.2     191 SER    0.0700
   3039 O         -69.8920    1.6820  -52.8740 O.2     191 SER    0.0900
   3040 CB        -71.7550    3.5140  -54.8840 C.3     191 SER    0.0500
   3041 OG        -73.0630    3.6610  -54.3650 O.3     191 SER    0.0900
   3042 HN        -73.1220    1.5370  -55.6600 H       191 SER    0.0900
   3043 HA        -70.3300    1.9520  -55.3420 H       191 SER   -0.6600
   3044 HB1       -71.7590    3.8490  -55.9430 H       191 SER    0.4300
   3045 HB2       -71.0700    4.1600  -54.2950 H       191 SER    0.5100
   3046 HG1       -73.6250    3.0990  -54.9040 H       191 SER   -0.5100
   3047 N         -72.1010    1.2930  -52.6670 N.am    192 ASN   -0.4700
   3048 CA        -71.9830    0.8810  -51.2820 C.3     192 ASN    0.3100
   3049 C         -71.1720   -0.4050  -51.1970 C.2     192 ASN    0.0700
   3050 O         -70.3700   -0.5780  -50.2820 O.2     192 ASN    0.0900
   3051 CB        -73.3610    0.6810  -50.6590 C.3     192 ASN   -0.1800
   3052 CG        -73.2840    0.3950  -49.1740 C.2     192 ASN    0.0900
   3053 ND2       -72.8560    1.3940  -48.4030 N.am    192 ASN    0.0900
   3054 OD1       -73.6020   -0.7040  -48.7220 O.2     192 ASN    0.5500
   3055 HN        -73.0180    1.2850  -53.0600 H       192 ASN   -0.5500
   3056 HA        -71.4400    1.6470  -50.7500 H       192 ASN   -0.6200
   3057 HB1       -73.8640   -0.1760  -51.1590 H       192 ASN    0.3200
   3058 HB2       -73.9660    1.5990  -50.8120 H       192 ASN    0.3000
   3059 HD21      -72.7500    2.3120  -48.7860 H       192 ASN    0.5100
   3060 HD22      -72.6410    1.2260  -47.4410 H       192 ASN   -0.5100
   3061 N         -71.3730   -1.3150  -52.1460 N.am    193 ILE   -0.4700
   3062 CA        -70.5990   -2.5530  -52.1510 C.3     193 ILE    0.3100
   3063 C         -69.1340   -2.2020  -52.3670 C.2     193 ILE    0.0700
   3064 O         -68.2610   -2.6310  -51.6150 O.2     193 ILE    0.0900
   3065 CB        -71.0250   -3.5080  -53.2810 C.3     193 ILE   -0.0900
   3066 CG1       -72.4090   -4.0790  -52.9870 C.3     193 ILE    0.0900
   3067 CG2       -70.0000   -4.6140  -53.4320 C.3     193 ILE   -0.2700
   3068 CD        -72.9100   -5.0290  -54.0280 C.3     193 ILE    0.0900
   3069 HN        -72.0410   -1.1980  -52.8770 H       193 ILE    0.0900
   3070 HA        -70.7410   -3.0310  -51.1930 H       193 ILE    0.0900
   3071 HB        -71.1050   -2.9430  -54.2340 H       193 ILE   -0.1800
   3072 HG11      -73.1270   -3.2360  -52.9050 H       193 ILE    0.0900
   3073 HG12      -72.3670   -4.6120  -52.0140 H       193 ILE    0.0900
   3074 HG21      -69.7840   -5.0720  -52.4430 H       193 ILE   -0.2700
   3075 HG22      -69.0550   -4.2010  -53.8450 H       193 ILE    0.0900
   3076 HG23      -70.3920   -5.4030  -54.1100 H       193 ILE    0.0900
   3077 HD1       -72.4550   -6.0320  -53.8810 H       193 ILE    0.0900
   3078 HD2       -72.6380   -4.6620  -55.0400 H       193 ILE    0.5100
   3079 HD3       -74.0150   -5.1280  -53.9490 H       193 ILE   -0.5100
   3080 N         -68.8580   -1.4090  -53.3990 N.am    194 LEU   -0.4700
   3081 CA        -67.4860   -1.0190  -53.6930 C.3     194 LEU    0.3100
   3082 C         -66.8450   -0.3500  -52.4820 C.2     194 LEU    0.0700
   3083 O         -65.6500   -0.5220  -52.2170 O.2     194 LEU    0.0900
   3084 CB        -67.4520   -0.0810  -54.9020 C.3     194 LEU   -0.1800
   3085 CG        -67.9310   -0.7430  -56.1980 C.3     194 LEU    0.0900
   3086 CD1       -68.0040    0.2920  -57.2960 C.3     194 LEU    0.0900
   3087 CD2       -66.9940   -1.8820  -56.5810 C.3     194 LEU   -0.0900
   3088 HN        -69.5640   -1.0520  -54.0070 H       194 LEU    0.0900
   3089 HA        -66.9180   -1.9150  -53.8950 H       194 LEU   -0.2700
   3090 HB1       -66.4090    0.2710  -55.0480 H       194 LEU    0.0900
   3091 HB2       -68.1010    0.7950  -54.6900 H       194 LEU    0.0900
   3092 HG        -68.9360   -1.1880  -56.0400 H       194 LEU    0.0900
   3093 HD11      -67.0010    0.7410  -57.4650 H       194 LEU   -0.2700
   3094 HD12      -68.7090    1.1010  -57.0080 H       194 LEU    0.0900
   3095 HD13      -68.3440   -0.1820  -58.2410 H       194 LEU    0.0900
   3096 HD21      -67.2320   -2.7890  -55.9840 H       194 LEU    0.0900
   3097 HD22      -65.9420   -1.5900  -56.3790 H       194 LEU    0.5100
   3098 HD23      -67.1150   -2.1240  -57.6580 H       194 LEU   -0.5100
   3099 N         -67.6450    0.4130  -51.7440 N.am    195 CYS   -0.4700
   3100 CA        -67.1580    1.0860  -50.5530 C.3     195 CYS    0.3100
   3101 C         -66.8390    0.0780  -49.4500 C.2     195 CYS    0.0700
   3102 O         -65.8190    0.1940  -48.7610 O.2     195 CYS    0.0900
   3103 CB        -68.1960    2.0830  -50.0450 C.3     195 CYS   -0.1100
   3104 SG        -68.1530    3.6790  -50.8620 S.3     195 CYS    0.0900
   3105 HN        -68.6060    0.5550  -51.9700 H       195 CYS    0.0900
   3106 HA        -66.2400    1.5950  -50.8080 H       195 CYS   -0.2300
   3107 HB1       -68.0280    2.2300  -48.9580 H       195 CYS    0.1600
   3108 HB2       -69.2010    1.6330  -50.1860 H       195 CYS    0.5100
   3109 HG1       -68.6160    3.2280  -52.0200 H       195 CYS   -0.5100
   3110 N         -67.7240   -0.9060  -49.2840 N.am    196 MET   -0.4700
   3111 CA        -67.5330   -1.9260  -48.2740 C.3     196 MET    0.3100
   3112 C         -66.2380   -2.6700  -48.5220 C.2     196 MET    0.0700
   3113 O         -65.3730   -2.7500  -47.6450 O.2     196 MET    0.0900
   3114 CB        -68.7000   -2.9190  -48.2670 C.3     196 MET   -0.1800
   3115 CG        -69.8880   -2.4740  -47.4250 C.3     196 MET    0.0900
   3116 SD        -71.1730   -3.7110  -47.3450 S.3     196 MET    0.0900
   3117 CE        -72.3330   -2.9070  -46.2570 C.3     196 MET   -0.1400
   3118 HN        -68.5470   -0.9830  -49.8410 H       196 MET    0.0900
   3119 HA        -67.4560   -1.4340  -47.3150 H       196 MET    0.0900
   3120 HB1       -68.3320   -3.8890  -47.8720 H       196 MET   -0.0900
   3121 HB2       -69.0440   -3.0630  -49.3130 H       196 MET   -0.2200
   3122 HG1       -70.3000   -1.5410  -47.8630 H       196 MET    0.0900
   3123 HG2       -69.5280   -2.2480  -46.3980 H       196 MET    0.0900
   3124 HE1       -72.6830   -1.9420  -46.6830 H       196 MET    0.0900
   3125 HE2       -71.8560   -2.6950  -45.2760 H       196 MET    0.5100
   3126 HE3       -73.2210   -3.5540  -46.0970 H       196 MET   -0.5100
   3127 N         -66.1020   -3.2080  -49.7300 N.am    197 PHE   -0.4700
   3128 CA        -64.9160   -3.9530  -50.1140 C.3     197 PHE    0.3100
   3129 C         -63.6250   -3.1490  -50.0530 C.2     197 PHE    0.0700
   3130 O         -62.6200   -3.6060  -49.5210 O.2     197 PHE    0.0900
   3131 CB        -65.1010   -4.4950  -51.5270 C.3     197 PHE   -0.1800
   3132 CG        -65.8100   -5.8120  -51.5760 C.ar    197 PHE    0.0900
   3133 CD1       -65.0950   -6.9980  -51.5070 C.ar    197 PHE    0.0900
   3134 CD2       -67.1870   -5.8710  -51.6690 C.ar    197 PHE    0.0000
   3135 CE1       -65.7420   -8.2250  -51.5280 C.ar    197 PHE   -0.1150
   3136 CE2       -67.8380   -7.0900  -51.6900 C.ar    197 PHE    0.1150
   3137 CZ        -67.1120   -8.2730  -51.6190 C.ar    197 PHE   -0.1150
   3138 HN        -66.8090   -3.1240  -50.4270 H       197 PHE    0.1150
   3139 HA        -64.7770   -4.7600  -49.4100 H       197 PHE   -0.1150
   3140 HB1       -64.1050   -4.6390  -51.9970 H       197 PHE    0.1150
   3141 HB2       -65.7030   -3.7730  -52.1200 H       197 PHE   -0.1150
   3142 HD1       -64.0190   -6.9670  -51.4370 H       197 PHE    0.1150
   3143 HD2       -67.7590   -4.9570  -51.7240 H       197 PHE   -0.1150
   3144 HE1       -65.1710   -9.1400  -51.4720 H       197 PHE    0.1150
   3145 HE2       -68.9160   -7.1230  -51.7620 H       197 PHE    0.5100
   3146 HZ        -67.6210   -9.2250  -51.6370 H       197 PHE   -0.5100
   3147 N         -63.6440   -1.9400  -50.5970 N.am    198 ILE   -0.4700
   3148 CA        -62.4450   -1.1150  -50.6120 C.3     198 ILE    0.3100
   3149 C         -62.1540   -0.4340  -49.2750 C.2     198 ILE    0.0700
   3150 O         -61.0580   -0.5730  -48.7340 O.2     198 ILE    0.0900
   3151 CB        -62.5380   -0.0780  -51.7530 C.3     198 ILE   -0.0900
   3152 CG1       -62.7020   -0.8200  -53.0800 C.3     198 ILE    0.0900
   3153 CG2       -61.2820    0.7660  -51.8100 C.3     198 ILE   -0.2700
   3154 CD        -63.2030    0.0300  -54.2230 C.3     198 ILE    0.0900
   3155 HN        -64.4620   -1.5500  -51.0130 H       198 ILE    0.0900
   3156 HA        -61.5910   -1.7590  -50.7550 H       198 ILE    0.0900
   3157 HB        -63.4160    0.5820  -51.5810 H       198 ILE   -0.1800
   3158 HG11      -63.4200   -1.6530  -52.9260 H       198 ILE    0.0900
   3159 HG12      -61.7170   -1.2430  -53.3660 H       198 ILE    0.0900
   3160 HG21      -60.3830    0.1120  -51.8080 H       198 ILE   -0.2700
   3161 HG22      -61.2350    1.4340  -50.9250 H       198 ILE    0.0900
   3162 HG23      -61.2770    1.3730  -52.7390 H       198 ILE    0.0900
   3163 HD1       -62.4170    0.7520  -54.5350 H       198 ILE    0.0900
   3164 HD2       -64.1020    0.6010  -53.9050 H       198 ILE    0.5100
   3165 HD3       -63.4570   -0.6140  -55.0910 H       198 ILE   -0.5100
   3166 N         -63.1280    0.2890  -48.7280 N.am    199 LEU   -0.4700
   3167 CA        -62.9110    0.9700  -47.4550 C.3     199 LEU    0.3100
   3168 C         -62.9460    0.0350  -46.2500 C.2     199 LEU    0.0700
   3169 O         -62.0860    0.0940  -45.3770 O.2     199 LEU    0.0900
   3170 CB        -63.9380    2.0880  -47.2560 C.3     199 LEU   -0.1800
   3171 CG        -63.8040    3.3280  -48.1470 C.3     199 LEU    0.0900
   3172 CD1       -62.3690    3.8400  -48.0940 C.3     199 LEU    0.0900
   3173 CD2       -64.2010    2.9870  -49.5720 C.3     199 LEU   -0.0900
   3174 HN        -64.0250    0.3950  -49.1490 H       199 LEU    0.0900
   3175 HA        -61.9110    1.3770  -47.4600 H       199 LEU   -0.2700
   3176 HB1       -63.8680    2.4230  -46.2010 H       199 LEU    0.0900
   3177 HB2       -64.9440    1.6550  -47.4320 H       199 LEU    0.0900
   3178 HG        -64.4960    4.1190  -47.7900 H       199 LEU    0.0900
   3179 HD11      -61.6910    3.1330  -48.6180 H       199 LEU   -0.2700
   3180 HD12      -62.0380    3.9320  -47.0370 H       199 LEU    0.0900
   3181 HD13      -62.3030    4.8310  -48.5940 H       199 LEU    0.0900
   3182 HD21      -65.1840    2.4690  -49.5820 H       199 LEU    0.0900
   3183 HD22      -63.4410    2.3160  -50.0270 H       199 LEU    0.5100
   3184 HD23      -64.2850    3.9180  -50.1740 H       199 LEU   -0.5100
   3185 N         -63.9430   -0.8340  -46.2010 N.am    200 GLY   -0.4700
   3186 CA        -64.0610   -1.7440  -45.0820 C.3     200 GLY    0.3100
   3187 C         -63.0770   -2.8940  -45.0690 C.2     200 GLY   -0.0200
   3188 O         -62.5410   -3.2410  -44.0180 O.2     200 GLY    0.0900
   3189 HN        -64.6410   -0.9000  -46.9110 H       200 GLY    0.0900
   3190 HA1       -65.0600   -2.1530  -45.1080 H       200 GLY    0.5100
   3191 HA2       -63.9170   -1.1640  -44.1830 H       200 GLY   -0.5100
   3192 N         -62.8210   -3.4860  -46.2320 N.am    201 PHE   -0.4700
   3193 CA        -61.9250   -4.6300  -46.3260 C.3     201 PHE    0.3100
   3194 C         -60.4960   -4.3110  -46.7750 C.2     201 PHE    0.0700
   3195 O         -59.5610   -4.3850  -45.9730 O.2     201 PHE    0.0900
   3196 CB        -62.5630   -5.6710  -47.2480 C.3     201 PHE   -0.1800
   3197 CG        -61.8910   -7.0150  -47.2200 C.ar    201 PHE    0.0900
   3198 CD1       -61.3090   -7.4990  -46.0490 C.ar    201 PHE    0.0900
   3199 CD2       -61.8890   -7.8250  -48.3500 C.ar    201 PHE    0.0000
   3200 CE1       -60.7380   -8.7710  -46.0120 C.ar    201 PHE   -0.1150
   3201 CE2       -61.3210   -9.0960  -48.3220 C.ar    201 PHE    0.1150
   3202 CZ        -60.7450   -9.5690  -47.1500 C.ar    201 PHE   -0.1150
   3203 HN        -63.2290   -3.1770  -47.0870 H       201 PHE    0.1150
   3204 HA        -61.7750   -5.0330  -45.3350 H       201 PHE   -0.1150
   3205 HB1       -62.5170   -5.3060  -48.2960 H       201 PHE    0.1150
   3206 HB2       -63.6190   -5.8280  -46.9440 H       201 PHE   -0.1150
   3207 HD1       -61.2980   -6.8820  -45.1620 H       201 PHE    0.1150
   3208 HD2       -62.3340   -7.4620  -49.2650 H       201 PHE   -0.1150
   3209 HE1       -60.2900   -9.1360  -45.1000 H       201 PHE    0.1150
   3210 HE2       -61.3270   -9.7130  -49.2090 H       201 PHE    0.5100
   3211 HZ        -60.3050  -10.5550  -47.1230 H       201 PHE   -0.5100
   3212 N         -60.3110   -3.9560  -48.0460 N.am    202 PHE   -0.4700
   3213 CA        -58.9770   -3.6510  -48.5570 C.3     202 PHE    0.3100
   3214 C         -58.2280   -2.6330  -47.7080 C.2     202 PHE    0.0700
   3215 O         -57.0180   -2.7300  -47.5240 O.2     202 PHE    0.0900
   3216 CB        -59.0580   -3.1350  -50.0000 C.3     202 PHE   -0.1800
   3217 CG        -59.7180   -4.0950  -50.9520 C.ar    202 PHE    0.0900
   3218 CD1       -59.4410   -5.4600  -50.8870 C.ar    202 PHE    0.0900
   3219 CD2       -60.5940   -3.6350  -51.9310 C.ar    202 PHE    0.0000
   3220 CE1       -60.0270   -6.3490  -51.7810 C.ar    202 PHE   -0.1150
   3221 CE2       -61.1810   -4.5180  -52.8320 C.ar    202 PHE    0.1150
   3222 CZ        -60.8960   -5.8790  -52.7550 C.ar    202 PHE   -0.1150
   3223 HN        -61.0640   -3.8830  -48.6960 H       202 PHE    0.1150
   3224 HA        -58.3870   -4.5550  -48.5140 H       202 PHE   -0.1150
   3225 HB1       -58.0310   -2.9500  -50.3810 H       202 PHE    0.1150
   3226 HB2       -59.6480   -2.1940  -50.0200 H       202 PHE   -0.1150
   3227 HD1       -58.7640   -5.8300  -50.1320 H       202 PHE    0.1150
   3228 HD2       -60.8200   -2.5810  -51.9940 H       202 PHE   -0.1150
   3229 HE1       -59.8050   -7.4040  -51.7180 H       202 PHE    0.1150
   3230 HE2       -61.8580   -4.1490  -53.5890 H       202 PHE    0.5100
   3231 HZ        -61.3500   -6.5670  -53.4530 H       202 PHE   -0.5100
   3232 N         -58.9540   -1.6530  -47.1860 N.am    203 GLY   -0.4700
   3233 CA        -58.3340   -0.6310  -46.3710 C.3     203 GLY    0.3100
   3234 C         -57.4110   -1.1710  -45.3010 C.2     203 GLY   -0.0200
   3235 O         -56.1910   -1.0910  -45.4450 O.2     203 GLY    0.0900
   3236 HN        -59.9380   -1.5780  -47.3280 H       203 GLY    0.0900
   3237 HA1       -59.1240   -0.0680  -45.8970 H       203 GLY    0.5100
   3238 HA2       -57.7640    0.0090  -47.0290 H       203 GLY   -0.5100
   3239 N         -57.9610   -1.7310  -44.2100 N.am    204 PRO   -0.2900
   3240 CA        -57.1750   -2.2880  -43.1060 C.3     204 PRO    0.0000
   3241 C         -56.1550   -3.3160  -43.5770 C.2     204 PRO    0.0900
   3242 O         -55.1250   -3.5320  -42.9410 O.2     204 PRO    0.0900
   3243 CB        -58.2400   -2.8870  -42.1870 C.3     204 PRO    0.0200
   3244 CG        -59.3690   -3.2180  -43.1370 C.3     204 PRO    0.0900
   3245 CD        -59.3960   -1.9980  -44.0180 C.3     204 PRO   -0.1800
   3246 HA        -56.5660   -1.5220  -42.6520 H       204 PRO    0.0900
   3247 HB1       -58.5650   -2.1540  -41.4180 H       204 PRO    0.0900
   3248 HB2       -57.8640   -3.7990  -41.6770 H       204 PRO   -0.1800
   3249 HG1       -59.1530   -4.1370  -43.7210 H       204 PRO    0.0900
   3250 HG2       -60.3300   -3.3510  -42.5980 H       204 PRO    0.0900
   3251 HD1       -59.8850   -2.2020  -44.9920 H       204 PRO    0.5100
   3252 HD2       -59.8860   -1.1370  -43.5170 H       204 PRO   -0.5100
   3253 N         -56.4380   -3.9510  -44.7050 N.am    205 ILE   -0.4700
   3254 CA        -55.5080   -4.9210  -45.2500 C.3     205 ILE    0.3100
   3255 C         -54.1960   -4.2220  -45.5880 C.2     205 ILE    0.0700
   3256 O         -53.1150   -4.7050  -45.2490 O.2     205 ILE    0.0900
   3257 CB        -56.0710   -5.5850  -46.5110 C.3     205 ILE   -0.0900
   3258 CG1       -57.2320   -6.5100  -46.1260 C.3     205 ILE    0.0900
   3259 CG2       -54.9660   -6.3210  -47.2370 C.3     205 ILE   -0.2700
   3260 CD        -57.7430   -7.3970  -47.2440 C.3     205 ILE    0.0900
   3261 HN        -57.2790   -3.7970  -45.2170 H       205 ILE    0.0900
   3262 HA        -55.3220   -5.6660  -44.4900 H       205 ILE    0.0900
   3263 HB        -56.5020   -4.8080  -47.1780 H       205 ILE   -0.1800
   3264 HG11      -58.0740   -5.8790  -45.7710 H       205 ILE    0.0900
   3265 HG12      -56.8940   -7.1620  -45.2920 H       205 ILE    0.0900
   3266 HG21      -54.4140   -6.9750  -46.5300 H       205 ILE   -0.2700
   3267 HG22      -54.2520   -5.5930  -47.6780 H       205 ILE    0.0900
   3268 HG23      -55.3990   -6.9540  -48.0420 H       205 ILE    0.0900
   3269 HD1       -56.9900   -8.1760  -47.4890 H       205 ILE    0.0900
   3270 HD2       -57.9310   -6.7880  -48.1550 H       205 ILE    0.5100
   3271 HD3       -58.6830   -7.9000  -46.9300 H       205 ILE   -0.5100
   3272 N         -54.2910   -3.0720  -46.2510 N.am    206 LEU   -0.4700
   3273 CA        -53.1050   -2.3130  -46.6200 C.3     206 LEU    0.3100
   3274 C         -52.2960   -1.9700  -45.3780 C.2     206 LEU    0.0700
   3275 O         -51.0720   -2.1160  -45.3540 O.2     206 LEU    0.0900
   3276 CB        -53.5050   -1.0370  -47.3600 C.3     206 LEU   -0.1800
   3277 CG        -54.1240   -1.2550  -48.7450 C.3     206 LEU    0.0900
   3278 CD1       -54.6580    0.0650  -49.2900 C.3     206 LEU    0.0900
   3279 CD2       -53.0810   -1.8410  -49.6840 C.3     206 LEU   -0.0900
   3280 HN        -55.1670   -2.6840  -46.5220 H       206 LEU    0.0900
   3281 HA        -52.4880   -2.9350  -47.2490 H       206 LEU   -0.2700
   3282 HB1       -52.5980   -0.4090  -47.4810 H       206 LEU    0.0900
   3283 HB2       -54.2410   -0.4900  -46.7340 H       206 LEU    0.0900
   3284 HG        -54.9550   -1.9880  -48.6690 H       206 LEU    0.0900
   3285 HD11      -53.8320    0.8040  -49.3760 H       206 LEU   -0.2700
   3286 HD12      -55.4280    0.4740  -48.6020 H       206 LEU    0.0900
   3287 HD13      -55.1000   -0.0920  -50.2960 H       206 LEU    0.0900
   3288 HD21      -52.7170   -2.8150  -49.2920 H       206 LEU    0.0900
   3289 HD22      -52.2160   -1.1480  -49.7700 H       206 LEU    0.5100
   3290 HD23      -53.5270   -2.0090  -50.6880 H       206 LEU   -0.5100
   3291 N         -52.9840   -1.5110  -44.3360 N.am    207 ILE   -0.4700
   3292 CA        -52.3200   -1.1800  -43.0850 C.3     207 ILE    0.3100
   3293 C         -51.6050   -2.4320  -42.5880 C.2     207 ILE    0.0700
   3294 O         -50.4380   -2.3880  -42.2120 O.2     207 ILE    0.0900
   3295 CB        -53.3340   -0.7140  -42.0280 C.3     207 ILE   -0.0900
   3296 CG1       -54.0010    0.5780  -42.4860 C.3     207 ILE    0.0900
   3297 CG2       -52.6410   -0.4880  -40.7060 C.3     207 ILE   -0.2700
   3298 CD        -55.0560    1.0940  -41.5280 C.3     207 ILE    0.0900
   3299 HN        -53.9720   -1.3770  -44.3640 H       207 ILE    0.0900
   3300 HA        -51.6040   -0.3960  -43.2860 H       207 ILE    0.0900
   3301 HB        -54.1210   -1.4890  -41.9050 H       207 ILE   -0.1800
   3302 HG11      -54.4790    0.3990  -43.4730 H       207 ILE    0.0900
   3303 HG12      -53.2180    1.3570  -42.6030 H       207 ILE    0.0900
   3304 HG21      -51.8560    0.2910  -40.8160 H       207 ILE   -0.2700
   3305 HG22      -52.1620   -1.4280  -40.3630 H       207 ILE    0.0900
   3306 HG23      -53.3780   -0.1450  -39.9480 H       207 ILE    0.0900
   3307 HD1       -54.5760    1.4680  -40.5980 H       207 ILE    0.0900
   3308 HD2       -55.7580    0.2760  -41.2610 H       207 ILE    0.5100
   3309 HD3       -55.6180    1.9300  -41.9970 H       207 ILE   -0.5100
   3310 N         -52.3130   -3.5560  -42.5970 N.am    208 ILE   -0.4700
   3311 CA        -51.7280   -4.8160  -42.1620 C.3     208 ILE    0.3100
   3312 C         -50.4310   -5.0990  -42.9210 C.2     208 ILE    0.0700
   3313 O         -49.3530   -5.0720  -42.3340 O.2     208 ILE    0.0900
   3314 CB        -52.7220   -5.9870  -42.3670 C.3     208 ILE   -0.0900
   3315 CG1       -53.8650   -5.8760  -41.3540 C.3     208 ILE    0.0900
   3316 CG2       -52.0110   -7.3150  -42.2150 C.3     208 ILE   -0.2700
   3317 CD        -55.0810   -6.6980  -41.7050 C.3     208 ILE    0.0900
   3318 HN        -53.2630   -3.5880  -42.8980 H       208 ILE    0.0900
   3319 HA        -51.4730   -4.7210  -41.1160 H       208 ILE    0.0900
   3320 HB        -53.1670   -5.9200  -43.3830 H       208 ILE   -0.1800
   3321 HG11      -54.1690   -4.8100  -41.2840 H       208 ILE    0.0900
   3322 HG12      -53.4900   -6.2080  -40.3630 H       208 ILE    0.0900
   3323 HG21      -51.5690   -7.3980  -41.1990 H       208 ILE   -0.2700
   3324 HG22      -51.1950   -7.3950  -42.9650 H       208 ILE    0.0900
   3325 HG23      -52.7310   -8.1480  -42.3560 H       208 ILE    0.0900
   3326 HD1       -54.8090   -7.7740  -41.7660 H       208 ILE    0.0900
   3327 HD2       -55.4820   -6.3770  -42.6900 H       208 ILE    0.5100
   3328 HD3       -55.8600   -6.5720  -40.9250 H       208 ILE   -0.5100
   3329 N         -50.5340   -5.3490  -44.2270 N.am    209 PHE   -0.4700
   3330 CA        -49.3670   -5.6370  -45.0620 C.3     209 PHE    0.3100
   3331 C         -48.2470   -4.6120  -44.9130 C.2     209 PHE    0.0700
   3332 O         -47.0690   -4.9770  -44.8230 O.2     209 PHE    0.0900
   3333 CB        -49.7730   -5.7460  -46.5470 C.3     209 PHE   -0.1800
   3334 CG        -48.5990   -5.7530  -47.5070 C.ar    209 PHE    0.0900
   3335 CD1       -48.0580   -4.5610  -47.9830 C.ar    209 PHE    0.0900
   3336 CD2       -48.0290   -6.9530  -47.9260 C.ar    209 PHE    0.0000
   3337 CE1       -46.9710   -4.5590  -48.8590 C.ar    209 PHE   -0.1150
   3338 CE2       -46.9410   -6.9580  -48.8060 C.ar    209 PHE    0.1150
   3339 CZ        -46.4130   -5.7550  -49.2710 C.ar    209 PHE   -0.1150
   3340 HN        -51.4140   -5.3530  -44.6950 H       209 PHE    0.1150
   3341 HA        -48.9320   -6.5650  -44.7230 H       209 PHE   -0.1150
   3342 HB1       -50.4120   -4.8780  -46.8170 H       209 PHE    0.1150
   3343 HB2       -50.3310   -6.6950  -46.7050 H       209 PHE   -0.1150
   3344 HD1       -48.4860   -3.6210  -47.6680 H       209 PHE    0.1150
   3345 HD2       -48.4310   -7.8900  -47.5690 H       209 PHE   -0.1150
   3346 HE1       -46.5660   -3.6230  -49.2150 H       209 PHE    0.1150
   3347 HE2       -46.5090   -7.8950  -49.1250 H       209 PHE    0.5100
   3348 HZ        -45.5730   -5.7570  -49.9490 H       209 PHE   -0.5100
   3349 N         -48.6120   -3.3310  -44.8930 N.am    210 PHE   -0.4700
   3350 CA        -47.6380   -2.2570  -44.7490 C.3     210 PHE    0.3100
   3351 C         -46.8920   -2.3570  -43.4300 C.2     210 PHE    0.0700
   3352 O         -45.7570   -1.9360  -43.3320 O.2     210 PHE    0.0900
   3353 CB        -48.3320   -0.8930  -44.8480 C.3     210 PHE   -0.1800
   3354 CG        -47.4380    0.2770  -44.5210 C.ar    210 PHE    0.0900
   3355 CD1       -47.1910    0.6370  -43.1990 C.ar    210 PHE    0.0900
   3356 CD2       -46.8420    1.0180  -45.5380 C.ar    210 PHE    0.0000
   3357 CE1       -46.3680    1.7150  -42.8980 C.ar    210 PHE   -0.1150
   3358 CE2       -46.0180    2.0970  -45.2450 C.ar    210 PHE    0.1150
   3359 CZ        -45.7810    2.4480  -43.9250 C.ar    210 PHE   -0.1150
   3360 HN        -49.5650   -3.0510  -44.9760 H       210 PHE    0.1150
   3361 HA        -46.9020   -2.3620  -45.5320 H       210 PHE   -0.1150
   3362 HB1       -49.1820   -0.8640  -44.1350 H       210 PHE    0.1150
   3363 HB2       -48.6980   -0.7450  -45.8860 H       210 PHE   -0.1150
   3364 HD1       -47.6450    0.0710  -42.3990 H       210 PHE    0.1150
   3365 HD2       -47.0230    0.7510  -46.5690 H       210 PHE   -0.1150
   3366 HE1       -46.1840    1.9830  -41.8670 H       210 PHE    0.1150
   3367 HE2       -45.5620    2.6630  -46.0450 H       210 PHE    0.5100
   3368 HZ        -45.1420    3.2880  -43.6930 H       210 PHE   -0.5100
   3369 N         -47.5530   -2.9050  -42.4140 N.am    211 CYS   -0.4700
   3370 CA        -46.9490   -3.0600  -41.0960 C.3     211 CYS    0.3100
   3371 C         -46.1430   -4.3450  -40.9810 C.2     211 CYS    0.0700
   3372 O         -45.0350   -4.3430  -40.4580 O.2     211 CYS    0.0900
   3373 CB        -48.0250   -3.0380  -40.0060 C.3     211 CYS   -0.1100
   3374 SG        -48.6650   -1.3940  -39.6090 S.3     211 CYS    0.0900
   3375 HN        -48.4890   -3.2360  -42.5080 H       211 CYS    0.0900
   3376 HA        -46.2510   -2.2490  -40.9510 H       211 CYS   -0.2300
   3377 HB1       -47.5900   -3.4850  -39.0870 H       211 CYS    0.1600
   3378 HB2       -48.8660   -3.6790  -40.3410 H       211 CYS    0.5100
   3379 HG1       -49.4860   -1.3370  -40.6470 H       211 CYS   -0.5100
   3380 N         -46.6990   -5.4460  -41.4650 N.am    212 TYR   -0.4700
   3381 CA        -45.9860   -6.7010  -41.3790 C.3     212 TYR    0.3100
   3382 C         -44.8720   -6.7740  -42.3940 C.2     212 TYR    0.0700
   3383 O         -43.7710   -7.2190  -42.0750 O.2     212 TYR    0.0900
   3384 CB        -46.9500   -7.8800  -41.5300 C.3     212 TYR   -0.1800
   3385 CG        -47.8580   -7.9910  -40.3280 C.ar    212 TYR    0.0900
   3386 CD1       -47.3280   -8.1670  -39.0490 C.ar    212 TYR    0.0900
   3387 CD2       -49.2360   -7.8440  -40.4530 C.ar    212 TYR    0.0000
   3388 CE1       -48.1430   -8.1820  -37.9280 C.ar    212 TYR   -0.1150
   3389 CE2       -50.0620   -7.8560  -39.3360 C.ar    212 TYR    0.1150
   3390 CZ        -49.5090   -8.0230  -38.0760 C.ar    212 TYR   -0.1150
   3391 OH        -50.3200   -8.0080  -36.9610 O.3     212 TYR    0.1150
   3392 HN        -47.6000   -5.4620  -41.8940 H       212 TYR    0.1100
   3393 HA        -45.4910   -6.7390  -40.4190 H       212 TYR   -0.5400
   3394 HB1       -46.3780   -8.8290  -41.6160 H       212 TYR    0.4300
   3395 HB2       -47.5870   -7.7360  -42.4280 H       212 TYR   -0.1150
   3396 HD1       -46.2620   -8.2930  -38.9310 H       212 TYR    0.1150
   3397 HD2       -49.6700   -7.7170  -41.4330 H       212 TYR   -0.1150
   3398 HE1       -47.7140   -8.3190  -36.9470 H       212 TYR    0.1150
   3399 HE2       -51.1300   -7.7370  -39.4480 H       212 TYR    0.5100
   3400 HH        -51.2270   -7.8880  -37.2560 H       212 TYR   -0.5100
   3401 N         -45.1320   -6.3210  -43.6160 N.am    213 PHE   -0.4700
   3402 CA        -44.0800   -6.3480  -44.6180 C.3     213 PHE    0.3100
   3403 C         -42.9630   -5.4300  -44.1420 C.2     213 PHE    0.0700
   3404 O         -41.8050   -5.5830  -44.5340 O.2     213 PHE    0.0900
   3405 CB        -44.5910   -5.8650  -45.9730 C.3     213 PHE   -0.1800
   3406 CG        -43.5590   -5.9390  -47.0610 C.ar    213 PHE    0.0900
   3407 CD1       -43.0750   -7.1730  -47.4890 C.ar    213 PHE    0.0900
   3408 CD2       -43.0560   -4.7830  -47.6480 C.ar    213 PHE    0.0000
   3409 CE1       -42.1060   -7.2520  -48.4840 C.ar    213 PHE   -0.1150
   3410 CE2       -42.0870   -4.8510  -48.6430 C.ar    213 PHE    0.1150
   3411 CZ        -41.6110   -6.0900  -49.0630 C.ar    213 PHE   -0.1150
   3412 HN        -46.0180   -5.9560  -43.8890 H       213 PHE    0.1150
   3413 HA        -43.7240   -7.3640  -44.6960 H       213 PHE   -0.1150
   3414 HB1       -44.9080   -4.8030  -45.8900 H       213 PHE    0.1150
   3415 HB2       -45.4500   -6.4950  -46.2890 H       213 PHE   -0.1150
   3416 HD1       -43.4560   -8.0790  -47.0430 H       213 PHE    0.1150
   3417 HD2       -43.4230   -3.8190  -47.3270 H       213 PHE   -0.1150
   3418 HE1       -41.7390   -8.2160  -48.8060 H       213 PHE    0.1150
   3419 HE2       -41.7040   -3.9440  -49.0900 H       213 PHE    0.5100
   3420 HZ        -40.8580   -6.1470  -49.8360 H       213 PHE   -0.5100
   3421 N         -43.3280   -4.4810  -43.2800 N.am    214 ASN   -0.4700
   3422 CA        -42.3910   -3.5090  -42.7310 C.3     214 ASN    0.3100
   3423 C         -41.6310   -4.1080  -41.5550 C.2     214 ASN    0.0700
   3424 O         -40.5710   -3.6270  -41.1720 O.2     214 ASN    0.0900
   3425 CB        -43.1490   -2.2630  -42.2700 C.3     214 ASN   -0.1800
   3426 CG        -42.2880   -1.0190  -42.2770 C.2     214 ASN    0.0900
   3427 ND2       -42.7720    0.0260  -42.9420 N.am    214 ASN    0.0900
   3428 OD1       -41.2070   -0.9900  -41.6910 O.2     214 ASN    0.5500
   3429 HN        -44.2710   -4.3940  -42.9680 H       214 ASN   -0.5500
   3430 HA        -41.6780   -3.2550  -43.5000 H       214 ASN   -0.6200
   3431 HB1       -43.5210   -2.4290  -41.2370 H       214 ASN    0.3200
   3432 HB2       -44.0140   -2.0960  -42.9460 H       214 ASN    0.3000
   3433 HD21      -43.6580   -0.0410  -43.4010 H       214 ASN    0.5100
   3434 HD22      -42.2500    0.8780  -42.9830 H       214 ASN   -0.5100
   3435 N         -42.1890   -5.1640  -40.9760 N.am    215 ILE   -0.4700
   3436 CA        -41.5620   -5.8410  -39.8530 C.3     215 ILE    0.3100
   3437 C         -40.6020   -6.8780  -40.4150 C.2     215 ILE    0.0700
   3438 O         -39.6060   -7.2340  -39.7890 O.2     215 ILE    0.0900
   3439 CB        -42.6350   -6.5140  -38.9520 C.3     215 ILE   -0.0900
   3440 CG1       -43.3790   -5.4320  -38.1600 C.3     215 ILE    0.0900
   3441 CG2       -42.0020   -7.5380  -38.0190 C.3     215 ILE   -0.2700
   3442 CD        -44.5250   -5.9520  -37.3140 C.3     215 ILE    0.0900
   3443 HN        -43.0600   -5.5380  -41.2830 H       215 ILE    0.0900
   3444 HA        -41.0040   -5.1080  -39.2890 H       215 ILE    0.0900
   3445 HB        -43.3880   -7.0210  -39.5930 H       215 ILE   -0.1800
   3446 HG11      -43.7840   -4.6890  -38.8780 H       215 ILE    0.0900
   3447 HG12      -42.6510   -4.9260  -37.4910 H       215 ILE    0.0900
   3448 HG21      -41.1330   -7.0890  -37.4920 H       215 ILE   -0.2700
   3449 HG22      -41.6480   -8.4140  -38.6040 H       215 ILE    0.0900
   3450 HG23      -42.7430   -7.8700  -37.2610 H       215 ILE    0.0900
   3451 HD1       -44.1310   -6.5430  -36.4590 H       215 ILE    0.0900
   3452 HD2       -45.1810   -6.6060  -37.9260 H       215 ILE    0.5100
   3453 HD3       -45.1160   -5.1010  -36.9130 H       215 ILE   -0.5100
   3454 N         -40.9080   -7.3530  -41.6190 N.am    216 VAL   -0.4700
   3455 CA        -40.0800   -8.3380  -42.2930 C.3     216 VAL    0.3100
   3456 C         -38.8680   -7.6280  -42.8690 C.2     216 VAL    0.0700
   3457 O         -37.7360   -8.0910  -42.7240 O.2     216 VAL    0.0900
   3458 CB        -40.8450   -9.0160  -43.4400 C.3     216 VAL   -0.0900
   3459 CG1       -39.9290   -9.9820  -44.1770 C.3     216 VAL    0.0900
   3460 CG2       -42.0650   -9.7420  -42.8920 C.3     216 VAL   -0.2700
   3461 HN        -41.7210   -7.0550  -42.1140 H       216 VAL    0.0900
   3462 HA        -39.7770   -9.0730  -41.5620 H       216 VAL    0.0900
   3463 HB        -41.2150   -8.2440  -44.1480 H       216 VAL    0.0900
   3464 HG11      -39.4180  -10.6520  -43.4520 H       216 VAL   -0.2700
   3465 HG12      -39.1580   -9.4160  -44.7410 H       216 VAL    0.0900
   3466 HG13      -40.5220  -10.6070  -44.8790 H       216 VAL    0.0900
   3467 HG21      -42.5480   -9.1310  -42.0970 H       216 VAL    0.0900
   3468 HG22      -41.7610  -10.7160  -42.4530 H       216 VAL    0.5100
   3469 HG23      -42.8020   -9.9110  -43.7050 H       216 VAL   -0.5100
   3470 N         -39.1160   -6.4970  -43.5280 N.am    217 MET   -0.4700
   3471 CA        -38.0520   -5.7000  -44.1240 C.3     217 MET    0.3100
   3472 C         -37.4000   -4.8780  -43.0240 C.2     217 MET    0.0700
   3473 O         -37.1100   -3.6990  -43.2040 O.2     217 MET    0.0900
   3474 CB        -38.6140   -4.7540  -45.1900 C.3     217 MET   -0.1800
   3475 CG        -39.2800   -5.4300  -46.3870 C.3     217 MET    0.0900
   3476 SD        -38.1410   -6.2440  -47.5260 S.3     217 MET    0.0900
   3477 CE        -38.4990   -7.9780  -47.1940 C.3     217 MET   -0.1400
   3478 HN        -40.0410   -6.1460  -43.6430 H       217 MET    0.0900
   3479 HA        -37.3340   -6.3770  -44.5650 H       217 MET    0.0900
   3480 HB1       -37.7800   -4.1280  -45.5710 H       217 MET   -0.0900
   3481 HB2       -39.3650   -4.0960  -44.7040 H       217 MET   -0.2200
   3482 HG1       -39.8520   -4.6580  -46.9420 H       217 MET    0.0900
   3483 HG2       -39.9970   -6.1840  -45.9980 H       217 MET    0.0900
   3484 HE1       -39.5910   -8.1780  -47.2310 H       217 MET    0.0900
   3485 HE2       -38.1330   -8.2590  -46.1840 H       217 MET    0.5100
   3486 HE3       -38.0050   -8.6240  -47.9520 H       217 MET   -0.5100
   3487 N         -37.1870   -5.5130  -41.8750 N.am    218 SER   -0.4700
   3488 CA        -36.5770   -4.8600  -40.7290 C.3     218 SER    0.3100
   3489 C         -36.0170   -5.9150  -39.7940 C.2     218 SER    0.0700
   3490 O         -35.4150   -5.5990  -38.7690 O.2     218 SER    0.0900
   3491 CB        -37.6100   -4.0090  -39.9850 C.3     218 SER    0.0500
   3492 OG        -38.7040   -4.7950  -39.5500 O.3     218 SER    0.0900
   3493 HN        -37.4390   -6.4700  -41.7480 H       218 SER    0.0900
   3494 HA        -35.7680   -4.2410  -41.0880 H       218 SER   -0.6600
   3495 HB1       -37.9920   -3.2140  -40.6600 H       218 SER    0.4300
   3496 HB2       -37.1340   -3.5410  -39.0960 H       218 SER    0.5100
   3497 HG1       -39.4810   -4.4230  -39.9720 H       218 SER   -0.5100
   3498 N         -36.2210   -7.1790  -40.1540 N.am    219 VAL   -0.4700
   3499 CA        -35.7190   -8.2810  -39.3490 C.3     219 VAL    0.3100
   3500 C         -34.2020   -8.2290  -39.4100 C.2     219 VAL    0.0700
   3501 O         -33.5160   -8.5550  -38.4440 O.2     219 VAL    0.0900
   3502 CB        -36.1940   -9.6470  -39.8880 C.3     219 VAL   -0.0900
   3503 CG1       -35.8120  -10.7430  -38.9090 C.3     219 VAL    0.0900
   3504 CG2       -37.7020   -9.6370  -40.1160 C.3     219 VAL   -0.2700
   3505 HN        -36.7210   -7.4240  -40.9810 H       219 VAL    0.0900
   3506 HA        -36.0750   -8.1380  -38.3390 H       219 VAL    0.0900
   3507 HB        -35.7180   -9.8450  -40.8720 H       219 VAL    0.0900
   3508 HG11      -36.2880  -10.5570  -37.9220 H       219 VAL   -0.2700
   3509 HG12      -34.7090  -10.7610  -38.7720 H       219 VAL    0.0900
   3510 HG13      -36.1580  -11.7280  -39.2900 H       219 VAL    0.0900
   3511 HG21      -38.0160   -8.6620  -40.5480 H       219 VAL    0.0900
   3512 HG22      -38.2310   -9.7840  -39.1500 H       219 VAL    0.5100
   3513 HG23      -37.9830  -10.4460  -40.8240 H       219 VAL   -0.5100
   3514 N         -33.6840   -7.8100  -40.5640 N.am    220 SER   -0.4700
   3515 CA        -32.2510   -7.6980  -40.7680 C.3     220 SER    0.3100
   3516 C         -31.7570   -6.3530  -40.2570 C.2     220 SER    0.0700
   3517 O         -30.6460   -6.2470  -39.7420 O.2     220 SER    0.0900
   3518 CB        -31.9110   -7.8500  -42.2530 C.3     220 SER    0.0500
   3519 OG        -32.1780   -9.1710  -42.6940 O.3     220 SER    0.0900
   3520 HN        -34.2590   -7.5550  -41.3380 H       220 SER    0.0900
   3521 HA        -31.7680   -8.4720  -40.1900 H       220 SER   -0.6600
   3522 HB1       -30.8330   -7.6320  -42.4130 H       220 SER    0.4300
   3523 HB2       -32.5240   -7.1430  -42.8510 H       220 SER    0.5100
   3524 HG1       -31.6260   -9.7460  -42.1600 H       220 SER   -0.5100
   3525 N         -32.5880   -5.3210  -40.3990 N.am    221 ASN   -0.4700
   3526 CA        -32.2330   -3.9960  -39.9100 C.3     221 ASN    0.3100
   3527 C         -31.9490   -4.1930  -38.4260 C.2     221 ASN    0.0700
   3528 O         -31.0610   -3.5690  -37.8470 O.2     221 ASN    0.0900
   3529 CB        -33.4030   -3.0180  -40.0750 C.3     221 ASN   -0.1800
   3530 CG        -33.8220   -2.8450  -41.5290 C.2     221 ASN    0.0900
   3531 ND2       -34.7510   -2.0710  -41.8250 N.am    221 ASN    0.0900
   3532 OD1       -33.1660   -3.5430  -42.4280 O.2     221 ASN    0.5500
   3533 HN        -33.4770   -5.4070  -40.8410 H       221 ASN   -0.5500
   3534 HA        -31.3760   -3.6530  -40.4700 H       221 ASN   -0.6200
   3535 HB1       -33.1050   -2.0250  -39.6750 H       221 ASN    0.3200
   3536 HB2       -34.2750   -3.3960  -39.5000 H       221 ASN    0.3000
   3537 HD21      -35.1240   -2.0690  -42.7530 H       221 ASN    0.5100
   3538 HD22      -35.1230   -1.4500  -41.1350 H       221 ASN   -0.5100
   3539 N         -32.7260   -5.0950  -37.8300 N.am    222 HSD   -0.4700
   3540 CA        -32.6210   -5.4450  -36.4220 C.3     222 HSD    0.3100
   3541 C         -31.5140   -6.4710  -36.2040 C.2     222 HSD    0.0700
   3542 O         -30.8200   -6.4430  -35.1890 O.2     222 HSD    0.0900
   3543 CB        -33.9730   -5.9960  -35.9430 C.3     222 HSD   -0.0900
   3544 CG        -33.8960   -6.8330  -34.7020 C.ar    222 HSD    0.0900
   3545 CD2       -34.3080   -8.0980  -34.4590 C.ar    222 HSD    0.0900
   3546 ND1       -33.3570   -6.3700  -33.5220 N.ar    222 HSD   -0.3600
   3547 CE1       -33.4410   -7.3190  -32.6040 C.ar    222 HSD    0.3200
   3548 NE2       -34.0140   -8.3780  -33.1460 N.ar    222 HSD   -0.0500
   3549 HN        -33.4320   -5.5830  -38.3370 H       222 HSD    0.2500
   3550 HA        -32.3520   -4.5570  -35.8680 H       222 HSD    0.1300
   3551 HB1       -34.4070   -6.6200  -36.7530 H       222 HSD   -0.7000
   3552 HB2       -34.6500   -5.1400  -35.7380 H       222 HSD    0.2200
   3553 HD1       -32.9670   -5.4590  -33.3940 H       222 HSD    0.1000
   3554 HD2       -34.7860   -8.8310  -35.0980 H       222 HSD    0.5100
   3555 HE1       -33.0880   -7.2180  -31.5790 H       222 HSD   -0.5100
   3556 N         -31.3450   -7.3710  -37.1680 N.am    223 GLU   -0.4700
   3557 CA        -30.3240   -8.4030  -37.0780 C.3     223 GLU    0.3100
   3558 C         -28.9580   -7.7740  -36.8340 C.2     223 GLU    0.0700
   3559 O         -28.2230   -8.1790  -35.9300 O.2     223 GLU    0.0900
   3560 CB        -30.2850   -9.2230  -38.3740 C.3     223 GLU   -0.1800
   3561 CG        -29.4160  -10.4760  -38.2990 C.3     223 GLU    0.0900
   3562 CD        -29.2540  -11.1630  -39.6460 C.2     223 GLU    0.0900
   3563 OE1       -30.2800  -11.4350  -40.3070 O.co2   223 GLU   -0.2800
   3564 OE2       -28.0990  -11.4350  -40.0430 O.co2   223 GLU    0.0900
   3565 HN        -31.9060   -7.3780  -37.9910 H       223 GLU    0.0900
   3566 HA        -30.5610   -9.0380  -36.2370 H       223 GLU    0.6200
   3567 HB1       -29.8950   -8.5750  -39.1870 H       223 GLU   -0.7600
   3568 HB2       -31.3220   -9.5300  -38.6260 H       223 GLU   -0.7600
   3569 HG1       -29.8800  -11.1940  -37.5910 H       223 GLU    0.5100
   3570 HG2       -28.4090  -10.1940  -37.9250 H       223 GLU   -0.5100
   3571 N         -28.6180   -6.7770  -37.6460 N.am    224 LYS   -0.4700
   3572 CA        -27.3480   -6.0840  -37.5070 C.3     224 LYS    0.3100
   3573 C         -27.3290   -5.3150  -36.1940 C.2     224 LYS    0.0700
   3574 O         -26.4660   -5.5300  -35.3440 O.2     224 LYS    0.0900
   3575 CB        -27.1440   -5.1050  -38.6720 C.3     224 LYS   -0.1800
   3576 CG        -26.8220   -5.7500  -40.0160 C.3     224 LYS    0.0900
   3577 CD        -25.3870   -6.2560  -40.0650 C.3     224 LYS    0.0900
   3578 CE        -25.0190   -6.7460  -41.4590 C.3     224 LYS   -0.1800
   3579 NZ        -23.5990   -7.1860  -41.5460 N.4     224 LYS    0.0900
   3580 HN        -29.2130   -6.4630  -38.3810 H       224 LYS    0.0900
   3581 HA        -26.5620   -6.8230  -37.4940 H       224 LYS   -0.1800
   3582 HB1       -26.3090   -4.4230  -38.4080 H       224 LYS    0.0900
   3583 HB2       -28.0740   -4.5100  -38.7890 H       224 LYS    0.0900
   3584 HG1       -26.9710   -5.0020  -40.8230 H       224 LYS    0.2100
   3585 HG2       -27.5140   -6.6040  -40.1840 H       224 LYS    0.0500
   3586 HD1       -25.2690   -7.0920  -39.3420 H       224 LYS    0.0500
   3587 HD2       -24.6990   -5.4320  -39.7760 H       224 LYS   -0.3000
   3588 HE1       -25.1620   -5.9250  -42.1930 H       224 LYS    0.3300
   3589 HE2       -25.6570   -7.6150  -41.7290 H       224 LYS    0.3300
   3590 HZ1       -23.4350   -7.9650  -40.8770 H       224 LYS    0.3300
   3591 HZ2       -22.9740   -6.3880  -41.3100 H       224 LYS    0.5100
   3592 HZ3       -23.3950   -7.5100  -42.5130 H       224 LYS   -0.5100
   3593 N         -28.3050   -4.4250  -36.0330 N.am    225 GLU   -0.4700
   3594 CA        -28.4340   -3.5970  -34.8410 C.3     225 GLU    0.3100
   3595 C         -28.2480   -4.3590  -33.5370 C.2     225 GLU    0.0700
   3596 O         -27.6210   -3.8600  -32.6040 O.2     225 GLU    0.0900
   3597 CB        -29.8000   -2.9120  -34.8380 C.3     225 GLU   -0.1800
   3598 CG        -30.0770   -2.0970  -33.5880 C.3     225 GLU    0.0900
   3599 CD        -31.4540   -1.4710  -33.6040 C.2     225 GLU    0.0900
   3600 OE1       -32.4400   -2.2160  -33.7730 O.co2   225 GLU   -0.2800
   3601 OE2       -31.5460   -0.2370  -33.4430 O.co2   225 GLU    0.0900
   3602 HN        -29.0020   -4.2840  -36.7310 H       225 GLU    0.0900
   3603 HA        -27.6420   -2.8630  -34.8510 H       225 GLU    0.6200
   3604 HB1       -30.5850   -3.6910  -34.9290 H       225 GLU   -0.7600
   3605 HB2       -29.8590   -2.2370  -35.7180 H       225 GLU   -0.7600
   3606 HG1       -29.3210   -1.2860  -33.5090 H       225 GLU    0.5100
   3607 HG2       -29.9980   -2.7580  -32.6990 H       225 GLU   -0.5100
   3608 N         -28.7960   -5.5690  -33.4690 N.am    226 MET   -0.4700
   3609 CA        -28.6880   -6.3930  -32.2730 C.3     226 MET    0.3100
   3610 C         -27.2180   -6.6100  -31.9340 C.2     226 MET    0.0700
   3611 O         -26.8180   -6.5350  -30.7730 O.2     226 MET    0.0900
   3612 CB        -29.3670   -7.7480  -32.5050 C.3     226 MET   -0.1800
   3613 CG        -30.3210   -8.1860  -31.3930 C.3     226 MET    0.0900
   3614 SD        -29.5540   -8.3790  -29.7650 S.3     226 MET    0.0900
   3615 CE        -30.2030   -6.9420  -28.9100 C.3     226 MET   -0.1400
   3616 HN        -29.3020   -5.9650  -34.2310 H       226 MET    0.0900
   3617 HA        -29.1620   -5.8670  -31.4590 H       226 MET    0.0900
   3618 HB1       -28.5740   -8.5200  -32.6060 H       226 MET   -0.0900
   3619 HB2       -29.9390   -7.6930  -33.4530 H       226 MET   -0.2200
   3620 HG1       -30.7740   -9.1540  -31.6930 H       226 MET    0.0900
   3621 HG2       -31.1300   -7.4290  -31.3200 H       226 MET    0.0900
   3622 HE1       -31.1630   -7.1750  -28.4010 H       226 MET    0.0900
   3623 HE2       -30.3900   -6.1180  -29.6310 H       226 MET    0.5100
   3624 HE3       -29.4820   -6.5950  -28.1410 H       226 MET   -0.5100
   3625 N         -26.4150   -6.8640  -32.9640 N.am    227 ALA   -0.4700
   3626 CA        -24.9890   -7.0970  -32.7950 C.3     227 ALA    0.3100
   3627 C         -24.2240   -5.8450  -32.3810 C.2     227 ALA    0.0700
   3628 O         -23.4610   -5.8650  -31.4170 O.2     227 ALA    0.0900
   3629 CB        -24.4030   -7.6580  -34.0880 C.3     227 ALA   -0.2700
   3630 HN        -26.7550   -6.9050  -33.9000 H       227 ALA    0.0900
   3631 HA        -24.8530   -7.7960  -31.9820 H       227 ALA    0.0900
   3632 HB1       -24.5560   -6.9380  -34.9200 H       227 ALA    0.0900
   3633 HB2       -24.9070   -8.6130  -34.3490 H       227 ALA    0.5100
   3634 HB3       -23.3130   -7.8310  -33.9650 H       227 ALA   -0.5100
   3635 N         -24.4310   -4.7520  -33.1120 N.am    228 ALA   -0.4700
   3636 CA        -23.7490   -3.4930  -32.8310 C.3     228 ALA    0.3100
   3637 C         -23.8330   -3.0920  -31.3640 C.2     228 ALA    0.0700
   3638 O         -22.8580   -2.6060  -30.7900 O.2     228 ALA    0.0900
   3639 CB        -24.3250   -2.3830  -33.7060 C.3     228 ALA   -0.2700
   3640 HN        -25.0620   -4.7430  -33.8840 H       228 ALA    0.0900
   3641 HA        -22.6970   -3.6260  -33.0330 H       228 ALA    0.0900
   3642 HB1       -25.4100   -2.2590  -33.5000 H       228 ALA    0.0900
   3643 HB2       -24.1940   -2.6410  -34.7790 H       228 ALA    0.5100
   3644 HB3       -23.8100   -1.4240  -33.4870 H       228 ALA   -0.5100
   3645 N         -25.0010   -3.2960  -30.7600 N.am    229 MET   -0.4700
   3646 CA        -25.1970   -2.9590  -29.3580 C.3     229 MET    0.3100
   3647 C         -24.7220   -4.1130  -28.4860 C.2     229 MET    0.0700
   3648 O         -24.3300   -3.9220  -27.3350 O.2     229 MET    0.0900
   3649 CB        -26.6800   -2.6760  -29.0780 C.3     229 MET   -0.1800
   3650 CG        -27.6230   -3.8110  -29.4660 C.3     229 MET    0.0900
   3651 SD        -29.3400   -3.5510  -28.9320 S.3     229 MET    0.0900
   3652 CE        -29.9510   -2.4800  -30.2470 C.3     229 MET   -0.1400
   3653 HN        -25.7870   -3.6820  -31.2350 H       229 MET    0.0900
   3654 HA        -24.6000   -2.0880  -29.1340 H       229 MET    0.0900
   3655 HB1       -26.9750   -1.7680  -29.6440 H       229 MET   -0.0900
   3656 HB2       -26.8000   -2.4780  -27.9920 H       229 MET   -0.2200
   3657 HG1       -27.2400   -4.7500  -29.0140 H       229 MET    0.0900
   3658 HG2       -27.5990   -3.9190  -30.5710 H       229 MET    0.0900
   3659 HE1       -30.6820   -3.0120  -30.8940 H       229 MET    0.0900
   3660 HE2       -29.1090   -2.1400  -30.8880 H       229 MET    0.5100
   3661 HE3       -30.4580   -1.5920  -29.8140 H       229 MET   -0.5100
   3662 N         -24.7520   -5.3150  -29.0510 N.am    230 ALA   -0.4700
   3663 CA        -24.3320   -6.5160  -28.3420 C.3     230 ALA    0.3100
   3664 C         -22.8760   -6.4300  -27.9010 C.2     230 ALA    0.0700
   3665 O         -22.5660   -6.5890  -26.7200 O.2     230 ALA    0.0900
   3666 CB        -24.5360   -7.7370  -29.2320 C.3     230 ALA   -0.2700
   3667 HN        -25.0650   -5.4490  -29.9890 H       230 ALA    0.0900
   3668 HA        -24.9220   -6.6010  -27.4420 H       230 ALA    0.0900
   3669 HB1       -23.9350   -7.6380  -30.1610 H       230 ALA    0.0900
   3670 HB2       -25.6070   -7.8290  -29.5110 H       230 ALA    0.5100
   3671 HB3       -24.2090   -8.6540  -28.6970 H       230 ALA   -0.5100
   3672 N         -21.9810   -6.1740  -28.8530 N.am    231 LYS   -0.4700
   3673 CA        -20.5620   -6.0720  -28.5460 C.3     231 LYS    0.3100
   3674 C         -20.2540   -4.6830  -28.0040 C.2     231 LYS    0.0700
   3675 O         -19.1030   -4.3560  -27.7170 O.2     231 LYS    0.0900
   3676 CB        -19.7190   -6.3360  -29.8000 C.3     231 LYS   -0.1800
   3677 CG        -19.6980   -5.1940  -30.8060 C.3     231 LYS    0.0900
   3678 CD        -18.7680   -5.5040  -31.9710 C.3     231 LYS    0.0900
   3679 CE        -18.5410   -4.2790  -32.8440 C.3     231 LYS   -0.1800
   3680 NZ        -19.8150   -3.7300  -33.3870 N.4     231 LYS    0.0900
   3681 HN        -22.2400   -6.0440  -29.8070 H       231 LYS    0.0900
   3682 HA        -20.3320   -6.7980  -27.7800 H       231 LYS   -0.1800
   3683 HB1       -20.1200   -7.2390  -30.3060 H       231 LYS    0.0900
   3684 HB2       -18.6740   -6.5360  -29.4810 H       231 LYS    0.0900
   3685 HG1       -19.3550   -4.2670  -30.3000 H       231 LYS    0.2100
   3686 HG2       -20.7260   -5.0310  -31.1950 H       231 LYS    0.0500
   3687 HD1       -19.2140   -6.3130  -32.5880 H       231 LYS    0.0500
   3688 HD2       -17.7910   -5.8540  -31.5730 H       231 LYS   -0.3000
   3689 HE1       -17.8970   -4.5510  -33.7080 H       231 LYS    0.3300
   3690 HE2       -18.0580   -3.4780  -32.2460 H       231 LYS    0.3300
   3691 HZ1       -20.4370   -3.4550  -32.6000 H       231 LYS    0.3300
   3692 HZ2       -20.2860   -4.4550  -33.9640 H       231 LYS    0.5100
   3693 HZ3       -19.6110   -2.8970  -33.9750 H       231 LYS   -0.5100
   3694 N         -21.2930   -3.8630  -27.8710 N.am    232 ARG   -0.4700
   3695 CA        -21.1410   -2.5150  -27.3500 C.3     232 ARG    0.3100
   3696 C         -20.9620   -2.6270  -25.8420 C.2     232 ARG    0.0700
   3697 O         -21.7080   -2.0320  -25.0640 O.2     232 ARG    0.0900
   3698 CB        -22.3900   -1.6870  -27.6790 C.3     232 ARG   -0.1800
   3699 CG        -22.2180   -0.1780  -27.5570 C.3     232 ARG    0.0900
   3700 CD        -21.1990    0.3570  -28.5530 C.3     232 ARG    0.0900
   3701 NE        -19.8280    0.0560  -28.1470 N.pl3   232 ARG   -0.1800
   3702 CZ        -18.7590    0.2830  -28.9020 C.cat   232 ARG    0.0900
   3703 NH1       -17.5510   -0.0180  -28.4480 N.pl3   232 ARG    0.0900
   3704 NH2       -18.8980    0.8050  -30.1140 N.pl3   232 ARG    0.2000
   3705 HN        -22.2190   -4.1370  -28.1180 H       232 ARG    0.0900
   3706 HA        -20.2650   -2.0730  -27.8030 H       232 ARG    0.0900
   3707 HB1       -23.2030   -1.9990  -26.9890 H       232 ARG   -0.7000
   3708 HB2       -22.6940   -1.9180  -28.7210 H       232 ARG    0.4400
   3709 HG1       -21.8810    0.0670  -26.5280 H       232 ARG    0.6400
   3710 HG2       -23.1970    0.3150  -27.7420 H       232 ARG   -0.8000
   3711 HD1       -21.2940    1.4610  -28.6310 H       232 ARG    0.4600
   3712 HD2       -21.3660   -0.1120  -29.5460 H       232 ARG    0.4600
   3713 HE        -19.6850   -0.3440  -27.2420 H       232 ARG   -0.8000
   3714 HH11      -17.4440   -0.4160  -27.5370 H       232 ARG    0.4600
   3715 HH12      -16.7460    0.1520  -29.0170 H       232 ARG    0.4600
   3716 HH21      -19.8090    1.0280  -30.4600 H       232 ARG    0.5100
   3717 HH22      -18.0920    0.9750  -30.6800 H       232 ARG   -0.5100
   3718 N         -19.9600   -3.4090  -25.4360 N.am    233 LEU   -0.4700
   3719 CA        -19.6560   -3.6530  -24.0290 C.3     233 LEU    0.3100
   3720 C         -20.9060   -4.0040  -23.2320 C.2     233 LEU    0.0700
   3721 O         -20.9390   -3.8530  -22.0100 O.2     233 LEU    0.0900
   3722 CB        -18.9620   -2.4390  -23.3970 C.3     233 LEU   -0.1800
   3723 CG        -17.4840   -2.2120  -23.7400 C.3     233 LEU    0.0900
   3724 CD1       -17.3490   -1.7510  -25.1830 C.3     233 LEU    0.0900
   3725 CD2       -16.9010   -1.1720  -22.7950 C.3     233 LEU   -0.0900
   3726 HN        -19.3630   -3.8690  -26.0880 H       233 LEU    0.0900
   3727 HA        -19.0150   -4.5210  -23.9740 H       233 LEU   -0.2700
   3728 HB1       -19.0370   -2.5470  -22.2960 H       233 LEU    0.0900
   3729 HB2       -19.5210   -1.5330  -23.7100 H       233 LEU    0.0900
   3730 HG        -16.9220   -3.1590  -23.6010 H       233 LEU    0.0900
   3731 HD11      -18.0430   -0.9040  -25.3790 H       233 LEU   -0.2700
   3732 HD12      -17.6010   -2.5840  -25.8720 H       233 LEU    0.0900
   3733 HD13      -16.3100   -1.4080  -25.3730 H       233 LEU    0.0900
   3734 HD21      -16.9830   -1.5220  -21.7440 H       233 LEU    0.0900
   3735 HD22      -17.4580   -0.2160  -22.8940 H       233 LEU    0.5100
   3736 HD23      -15.8280   -1.0050  -23.0310 H       233 LEU   -0.5100
   3737 N         -21.9360   -4.4800  -23.9310 N.am    234 ASN   -0.4700
   3738 CA        -23.1900   -4.8540  -23.2920 C.3     234 ASN    0.3100
   3739 C         -23.0370   -6.2300  -22.6540 C.2     234 ASN    0.0700
   3740 O         -22.9320   -7.2400  -23.3480 O.2     234 ASN    0.0900
   3741 CB        -24.3190   -4.8750  -24.3260 C.3     234 ASN   -0.1800
   3742 CG        -25.6910   -4.8290  -23.6790 C.2     234 ASN    0.0900
   3743 ND2       -26.7160   -4.8260  -24.3830 N.am    234 ASN    0.0900
   3744 OD1       -25.7300   -4.7910  -22.3670 O.2     234 ASN    0.5500
   3745 HN        -21.8940   -4.6020  -24.9190 H       234 ASN   -0.5500
   3746 HA        -23.4020   -4.1330  -22.5170 H       234 ASN   -0.6200
   3747 HB1       -24.2430   -5.8050  -24.9290 H       234 ASN    0.3200
   3748 HB2       -24.2150   -3.9950  -24.9970 H       234 ASN    0.3000
   3749 HD21      -27.6180   -4.7950  -23.9530 H       234 ASN    0.5100
   3750 HD22      -26.6380   -4.8520  -25.3790 H       234 ASN   -0.5100
   3751 N         -23.0280   -6.2550  -21.3250 N.am    235 ALA   -0.4700
   3752 CA        -22.8670   -7.4840  -20.5570 C.3     235 ALA    0.3100
   3753 C         -23.9410   -8.5380  -20.8010 C.2     235 ALA    0.0700
   3754 O         -24.7250   -8.4470  -21.7410 O.2     235 ALA    0.0900
   3755 CB        -22.7970   -7.1520  -19.0720 C.3     235 ALA   -0.2700
   3756 HN        -23.1320   -5.4230  -20.7860 H       235 ALA    0.0900
   3757 HA        -21.9580   -7.9700  -20.8810 H       235 ALA    0.0900
   3758 HB1       -23.7180   -7.5020  -18.5590 H       235 ALA    0.0900
   3759 HB2       -22.7110   -6.0530  -18.9340 H       235 ALA    0.5100
   3760 HB3       -21.9210   -7.6560  -18.6120 H       235 ALA   -0.5100
   3761 N         -23.9620   -9.5480  -19.9300 N.am    236 LYS   -0.4700
   3762 CA        -24.9320  -10.6310  -20.0100 C.3     236 LYS    0.3100
   3763 C         -26.3440  -10.0500  -19.9620 C.2     236 LYS    0.0700
   3764 O         -27.3280  -10.7330  -20.2510 O.2     236 LYS    0.0900
   3765 CB        -24.7210  -11.6040  -18.8400 C.3     236 LYS   -0.1800
   3766 CG        -23.3300  -12.2600  -18.7900 C.3     236 LYS    0.0900
   3767 CD        -23.2010  -13.2150  -17.5930 C.3     236 LYS    0.0900
   3768 CE        -21.8950  -14.0180  -17.6090 C.3     236 LYS   -0.1800
   3769 NZ        -20.6650  -13.1930  -17.4120 N.4     236 LYS    0.0900
   3770 HN        -23.3100   -9.6060  -19.1790 H       236 LYS    0.0900
   3771 HA        -24.7970  -11.1380  -20.9550 H       236 LYS   -0.1800
   3772 HB1       -25.4820  -12.4100  -18.9150 H       236 LYS    0.0900
   3773 HB2       -24.8770  -11.0480  -17.8920 H       236 LYS    0.0900
   3774 HG1       -22.5570  -11.4660  -18.7060 H       236 LYS    0.2100
   3775 HG2       -23.1620  -12.8280  -19.7290 H       236 LYS    0.0500
   3776 HD1       -24.0560  -13.9250  -17.6100 H       236 LYS    0.0500
   3777 HD2       -23.2440  -12.6220  -16.6560 H       236 LYS   -0.3000
   3778 HE1       -21.7930  -14.5270  -18.5920 H       236 LYS    0.3300
   3779 HE2       -21.9190  -14.7690  -16.7910 H       236 LYS    0.3300
   3780 HZ1       -20.7160  -12.7100  -16.4920 H       236 LYS    0.3300
   3781 HZ2       -20.5980  -12.4850  -18.1710 H       236 LYS    0.5100
   3782 HZ3       -19.8270  -13.8070  -17.4360 H       236 LYS   -0.5100
   3783 N         -26.4260   -8.7710  -19.6000 N.am    237 GLU   -0.4700
   3784 CA        -27.6820   -8.0360  -19.5150 C.3     237 GLU    0.3100
   3785 C         -28.2660   -7.8350  -20.9070 C.2     237 GLU    0.0700
   3786 O         -29.3290   -7.2360  -21.0760 O.2     237 GLU    0.0900
   3787 CB        -27.4370   -6.6810  -18.8450 C.3     237 GLU   -0.1800
   3788 CG        -26.1570   -5.9990  -19.3160 C.3     237 GLU    0.0900
   3789 CD        -25.7210   -4.8510  -18.4190 C.2     237 GLU    0.0900
   3790 OE1       -26.4070   -3.8050  -18.4090 O.co2   237 GLU   -0.2800
   3791 OE2       -24.6910   -5.0000  -17.7220 O.co2   237 GLU    0.0900
   3792 HN        -25.6120   -8.2480  -19.3640 H       237 GLU    0.0900
   3793 HA        -28.3820   -8.6230  -18.9390 H       237 GLU    0.6200
   3794 HB1       -27.3740   -6.8340  -17.7470 H       237 GLU   -0.7600
   3795 HB2       -28.2970   -6.0140  -19.0670 H       237 GLU   -0.7600
   3796 HG1       -26.3200   -5.5990  -20.3400 H       237 GLU    0.5100
   3797 HG2       -25.3400   -6.7500  -19.3440 H       237 GLU   -0.5100
   3798 N         -27.5520   -8.3410  -21.9070 N.am    238 LEU   -0.4700
   3799 CA        -27.9810   -8.2540  -23.2910 C.3     238 LEU    0.3100
   3800 C         -29.0670   -9.2920  -23.5210 C.2     238 LEU    0.0700
   3801 O         -29.9540   -9.1100  -24.3530 O.2     238 LEU    0.0900
   3802 CB        -26.7950   -8.5260  -24.2160 C.3     238 LEU   -0.1800
   3803 CG        -27.0770   -8.6850  -25.7060 C.3     238 LEU    0.0900
   3804 CD1       -27.6320   -7.3930  -26.2730 C.3     238 LEU    0.0900
   3805 CD2       -25.7880   -9.0720  -26.4080 C.3     238 LEU   -0.0900
   3806 HN        -26.6830   -8.8060  -21.7490 H       238 LEU    0.0900
   3807 HA        -28.3750   -7.2640  -23.4620 H       238 LEU   -0.2700
   3808 HB1       -26.3110   -9.4620  -23.8680 H       238 LEU    0.0900
   3809 HB2       -26.0830   -7.6840  -24.0990 H       238 LEU    0.0900
   3810 HG        -27.8140   -9.5030  -25.8580 H       238 LEU    0.0900
   3811 HD11      -26.9010   -6.5690  -26.1330 H       238 LEU   -0.2700
   3812 HD12      -28.5740   -7.1240  -25.7490 H       238 LEU    0.0900
   3813 HD13      -27.8290   -7.5100  -27.3610 H       238 LEU    0.0900
   3814 HD21      -25.4030  -10.0310  -25.9990 H       238 LEU    0.0900
   3815 HD22      -25.0200   -8.2850  -26.2490 H       238 LEU    0.5100
   3816 HD23      -25.9730   -9.2000  -27.4960 H       238 LEU   -0.5100
   3817 N         -28.9890  -10.3880  -22.7730 N.am    239 ARG   -0.4700
   3818 CA        -29.9620  -11.4660  -22.8690 C.3     239 ARG    0.3100
   3819 C         -31.3540  -10.9160  -22.6230 C.2     239 ARG    0.0700
   3820 O         -32.3070  -11.2530  -23.3250 O.2     239 ARG    0.0900
   3821 CB        -29.6480  -12.5420  -21.8320 C.3     239 ARG   -0.1800
   3822 CG        -28.3160  -13.2470  -22.0320 C.3     239 ARG    0.0900
   3823 CD        -27.9720  -14.0530  -20.7940 C.3     239 ARG    0.0900
   3824 NE        -29.1080  -14.8690  -20.3640 N.pl3   239 ARG   -0.1800
   3825 CZ        -29.2440  -15.3710  -19.1410 C.cat   239 ARG    0.0900
   3826 NH1       -30.3080  -16.1000  -18.8380 N.pl3   239 ARG    0.0900
   3827 NH2       -28.3190  -15.1350  -18.2200 N.pl3   239 ARG    0.2000
   3828 HN        -28.2570  -10.5210  -22.1080 H       239 ARG    0.0900
   3829 HA        -29.9130  -11.8780  -23.8670 H       239 ARG    0.0900
   3830 HB1       -30.4550  -13.3040  -21.8670 H       239 ARG   -0.7000
   3831 HB2       -29.6450  -12.0670  -20.8280 H       239 ARG    0.4400
   3832 HG1       -27.5210  -12.4940  -22.2180 H       239 ARG    0.6400
   3833 HG2       -28.3820  -13.9250  -22.9090 H       239 ARG   -0.8000
   3834 HD1       -27.7070  -13.3690  -19.9590 H       239 ARG    0.4600
   3835 HD2       -27.1240  -14.7360  -21.0110 H       239 ARG    0.4600
   3836 HE        -29.8270  -15.0620  -21.0320 H       239 ARG   -0.8000
   3837 HH11      -31.0100  -16.2720  -19.5300 H       239 ARG    0.4600
   3838 HH12      -30.4100  -16.4770  -17.9180 H       239 ARG    0.4600
   3839 HH21      -27.5190  -14.5800  -18.4450 H       239 ARG    0.5100
   3840 HH22      -28.4230  -15.5130  -17.3000 H       239 ARG   -0.5100
   3841 N         -31.4710  -10.0610  -21.6070 N.am    240 LYS   -0.4700
   3842 CA        -32.7440   -9.4380  -21.2760 C.3     240 LYS    0.3100
   3843 C         -33.3700   -8.9050  -22.5570 C.2     240 LYS    0.0700
   3844 O         -34.4050   -9.3920  -23.0150 O.2     240 LYS    0.0900
   3845 CB        -32.5230   -8.2910  -20.2850 C.3     240 LYS   -0.1800
   3846 CG        -33.7520   -7.4250  -20.0050 C.3     240 LYS    0.0900
   3847 CD        -33.3740   -6.2120  -19.1560 C.3     240 LYS    0.0900
   3848 CE        -34.5320   -5.2310  -18.9910 C.3     240 LYS   -0.1800
   3849 NZ        -35.6140   -5.7460  -18.1130 N.4     240 LYS    0.0900
   3850 HN        -30.6960   -9.8120  -21.0310 H       240 LYS    0.0900
   3851 HA        -33.3860  -10.1920  -20.8440 H       240 LYS   -0.1800
   3852 HB1       -31.7230   -7.6350  -20.6880 H       240 LYS    0.0900
   3853 HB2       -32.1820   -8.7260  -19.3220 H       240 LYS    0.0900
   3854 HG1       -34.5120   -8.0300  -19.4660 H       240 LYS    0.2100
   3855 HG2       -34.1850   -7.0790  -20.9680 H       240 LYS    0.0500
   3856 HD1       -32.5250   -5.6860  -19.6400 H       240 LYS    0.0500
   3857 HD2       -33.0550   -6.5620  -18.1510 H       240 LYS   -0.3000
   3858 HE1       -34.9830   -5.0200  -19.9840 H       240 LYS    0.3300
   3859 HE2       -34.1560   -4.2890  -18.5360 H       240 LYS    0.3300
   3860 HZ1       -35.2080   -6.3890  -17.4040 H       240 LYS    0.3300
   3861 HZ2       -36.3110   -6.2600  -18.6890 H       240 LYS    0.5100
   3862 HZ3       -36.0800   -4.9500  -17.6340 H       240 LYS   -0.5100
   3863 N         -32.7160   -7.9090  -23.1490 N.am    241 ALA   -0.4700
   3864 CA        -33.1890   -7.2900  -24.3760 C.3     241 ALA    0.3100
   3865 C         -33.5920   -8.3210  -25.4180 C.2     241 ALA    0.0700
   3866 O         -34.6150   -8.1710  -26.0830 O.2     241 ALA    0.0900
   3867 CB        -32.1170   -6.3740  -24.9430 C.3     241 ALA   -0.2700
   3868 HN        -31.8680   -7.5420  -22.7750 H       241 ALA    0.0900
   3869 HA        -34.0840   -6.7290  -24.1490 H       241 ALA    0.0900
   3870 HB1       -31.1960   -6.9550  -25.1640 H       241 ALA    0.0900
   3871 HB2       -31.8670   -5.5820  -24.2050 H       241 ALA    0.5100
   3872 HB3       -32.4770   -5.9070  -25.8850 H       241 ALA   -0.5100
   3873 N         -32.7940   -9.3750  -25.5600 N.am    242 GLN   -0.4700
   3874 CA        -33.0890  -10.4060  -26.5450 C.3     242 GLN    0.3100
   3875 C         -34.4080  -11.1000  -26.2360 C.2     242 GLN    0.0700
   3876 O         -35.2330  -11.3030  -27.1300 O.2     242 GLN    0.0900
   3877 CB        -31.9620  -11.4400  -26.6010 C.3     242 GLN   -0.1800
   3878 CG        -31.9570  -12.2810  -27.8720 C.3     242 GLN    0.0900
   3879 CD        -31.5300  -11.4910  -29.1030 C.2     242 GLN    0.0900
   3880 NE2       -30.5050  -11.9850  -29.7960 N.am    242 GLN   -0.1800
   3881 OE1       -32.1130  -10.4530  -29.4280 O.2     242 GLN    0.0900
   3882 HN        -31.9720   -9.5060  -25.0100 H       242 GLN    0.0900
   3883 HA        -33.2060   -9.9270  -27.5060 H       242 GLN    0.5500
   3884 HB1       -32.0660  -12.1210  -25.7290 H       242 GLN   -0.5500
   3885 HB2       -30.9910  -10.9070  -26.5270 H       242 GLN   -0.6200
   3886 HG1       -32.9790  -12.6780  -28.0460 H       242 GLN    0.3200
   3887 HG2       -31.2530  -13.1310  -27.7380 H       242 GLN    0.3000
   3888 HE21      -30.1790  -11.5110  -30.6140 H       242 GLN    0.5100
   3889 HE22      -30.0610  -12.8300  -29.4980 H       242 GLN   -0.5100
   3890 N         -34.6210  -11.4600  -24.9730 N.am    243 ALA   -0.4700
   3891 CA        -35.8560  -12.1280  -24.5730 C.3     243 ALA    0.3100
   3892 C         -37.0600  -11.2650  -24.9420 C.2     243 ALA    0.0700
   3893 O         -38.0610  -11.7530  -25.4630 O.2     243 ALA    0.0900
   3894 CB        -35.8500  -12.3870  -23.0720 C.3     243 ALA   -0.2700
   3895 HN        -33.9550  -11.2930  -24.2510 H       243 ALA    0.0900
   3896 HA        -35.9280  -13.0590  -25.1160 H       243 ALA    0.0900
   3897 HB1       -35.7660  -11.4270  -22.5190 H       243 ALA    0.0900
   3898 HB2       -34.9840  -13.0280  -22.8030 H       243 ALA    0.5100
   3899 HB3       -36.7940  -12.8880  -22.7710 H       243 ALA   -0.5100
   3900 N         -36.9490   -9.9710  -24.6710 N.am    244 GLY   -0.4700
   3901 CA        -38.0290   -9.0640  -24.9780 C.3     244 GLY    0.3100
   3902 C         -38.4220   -9.1350  -26.4350 C.2     244 GLY   -0.0200
   3903 O         -39.6040   -9.2170  -26.7570 O.2     244 GLY    0.0900
   3904 HN        -36.1350   -9.5740  -24.2530 H       244 GLY    0.0900
   3905 HA1       -37.7030   -8.0610  -24.7450 H       244 GLY    0.5100
   3906 HA2       -38.8770   -9.3310  -24.3660 H       244 GLY   -0.5100
   3907 N         -37.4310   -9.1090  -27.3190 N.am    245 ALA   -0.4700
   3908 CA        -37.6880   -9.1720  -28.7490 C.3     245 ALA    0.3100
   3909 C         -38.3750  -10.4820  -29.1250 C.2     245 ALA    0.0700
   3910 O         -39.2590  -10.5010  -29.9790 O.2     245 ALA    0.0900
   3911 CB        -36.3810   -9.0200  -29.5160 C.3     245 ALA   -0.2700
   3912 HN        -36.4740   -9.0460  -27.0460 H       245 ALA    0.0900
   3913 HA        -38.3710   -8.3760  -29.0050 H       245 ALA    0.0900
   3914 HB1       -35.6780   -9.8360  -29.2390 H       245 ALA    0.0900
   3915 HB2       -35.9080   -8.0460  -29.2680 H       245 ALA    0.5100
   3916 HB3       -36.5750   -9.0750  -30.6080 H       245 ALA   -0.5100
   3917 N         -37.9680  -11.5790  -28.4880 N.am    246 ASN   -0.4700
   3918 CA        -38.5720  -12.8790  -28.7510 C.3     246 ASN    0.3100
   3919 C         -40.0390  -12.8260  -28.3550 C.2     246 ASN    0.0700
   3920 O         -40.9280  -13.2020  -29.1220 O.2     246 ASN    0.0900
   3921 CB        -37.8880  -13.9770  -27.9300 C.3     246 ASN   -0.1800
   3922 CG        -36.5540  -14.4060  -28.5050 C.2     246 ASN    0.0900
   3923 ND2       -35.5890  -13.6320  -28.4990 N.am    246 ASN    0.0900
   3924 OD1       -36.4840  -15.6230  -29.0010 O.2     246 ASN    0.5500
   3925 HN        -37.2380  -11.5610  -27.8080 H       246 ASN   -0.5500
   3926 HA        -38.4720  -13.0860  -29.8060 H       246 ASN   -0.6200
   3927 HB1       -38.5550  -14.8640  -27.8920 H       246 ASN    0.3200
   3928 HB2       -37.7220  -13.6020  -26.8980 H       246 ASN    0.3000
   3929 HD21      -35.6370  -12.7760  -27.9840 H       246 ASN    0.5100
   3930 HD22      -34.7600  -13.8630  -29.0100 H       246 ASN   -0.5100
   3931 N         -40.2760  -12.3480  -27.1350 N.am    247 ALA   -0.4700
   3932 CA        -41.6150  -12.2240  -26.5870 C.3     247 ALA    0.3100
   3933 C         -42.5060  -11.4060  -27.5140 C.2     247 ALA    0.0700
   3934 O         -43.6140  -11.8190  -27.8450 O.2     247 ALA    0.0900
   3935 CB        -41.5480  -11.5770  -25.2120 C.3     247 ALA   -0.2700
   3936 HN        -39.5360  -12.0520  -26.5380 H       247 ALA    0.0900
   3937 HA        -42.0470  -13.2120  -26.5210 H       247 ALA    0.0900
   3938 HB1       -41.0920  -10.5670  -25.2880 H       247 ALA    0.0900
   3939 HB2       -40.9260  -12.1970  -24.5330 H       247 ALA    0.5100
   3940 HB3       -42.5710  -11.4730  -24.7920 H       247 ALA   -0.5100
   3941 N         -42.0200  -10.2470  -27.9420 N.am    248 GLU   -0.4700
   3942 CA        -42.7840   -9.3940  -28.8370 C.3     248 GLU    0.3100
   3943 C         -42.9950  -10.0770  -30.1850 C.2     248 GLU    0.0700
   3944 O         -44.0970  -10.0620  -30.7440 O.2     248 GLU    0.0900
   3945 CB        -42.0510   -8.0650  -29.0470 C.3     248 GLU   -0.1800
   3946 CG        -41.8170   -7.2860  -27.7630 C.3     248 GLU    0.0900
   3947 CD        -43.1090   -6.8180  -27.1150 C.2     248 GLU    0.0900
   3948 OE1       -43.0510   -6.3610  -25.9550 O.co2   248 GLU   -0.2800
   3949 OE2       -44.1750   -6.8950  -27.7650 O.co2   248 GLU    0.0900
   3950 HN        -41.1200   -9.9130  -27.6730 H       248 GLU    0.0900
   3951 HA        -43.7540   -9.2250  -28.3960 H       248 GLU    0.6200
   3952 HB1       -42.6530   -7.4360  -29.7360 H       248 GLU   -0.7600
   3953 HB2       -41.0680   -8.2740  -29.5160 H       248 GLU   -0.7600
   3954 HG1       -41.1940   -6.3940  -27.9900 H       248 GLU    0.5100
   3955 HG2       -41.2750   -7.9330  -27.0410 H       248 GLU   -0.5100
   3956 N         -41.9290  -10.6870  -30.7020 N.am    249 MET   -0.4700
   3957 CA        -41.9820  -11.3710  -31.9800 C.3     249 MET    0.3100
   3958 C         -43.0760  -12.4220  -31.9610 C.2     249 MET    0.0700
   3959 O         -43.8530  -12.5410  -32.9080 O.2     249 MET    0.0900
   3960 CB        -40.6380  -12.0400  -32.2810 C.3     249 MET   -0.1800
   3961 CG        -40.5470  -12.7060  -33.6580 C.3     249 MET    0.0900
   3962 SD        -40.7410  -11.5540  -35.0490 S.3     249 MET    0.0900
   3963 CE        -42.0850  -12.2990  -35.9260 C.3     249 MET   -0.1400
   3964 HN        -41.0490  -10.6990  -30.2360 H       249 MET    0.0900
   3965 HA        -42.2200  -10.6440  -32.7420 H       249 MET    0.0900
   3966 HB1       -40.4530  -12.8150  -31.5080 H       249 MET   -0.0900
   3967 HB2       -39.8420  -11.2680  -32.2160 H       249 MET   -0.2200
   3968 HG1       -41.3380  -13.4830  -33.7190 H       249 MET    0.0900
   3969 HG2       -39.5590  -13.2060  -33.7360 H       249 MET    0.0900
   3970 HE1       -42.8560  -12.6890  -35.2280 H       249 MET    0.0900
   3971 HE2       -41.7170  -13.1490  -36.5410 H       249 MET    0.5100
   3972 HE3       -42.5700  -11.5530  -36.5910 H       249 MET   -0.5100
   3973 N         -43.1480  -13.1820  -30.8720 N.am    250 ARG   -0.4700
   3974 CA        -44.1620  -14.2210  -30.7570 C.3     250 ARG    0.3100
   3975 C         -45.5720  -13.6510  -30.8910 C.2     250 ARG    0.0700
   3976 O         -46.4170  -14.2270  -31.5760 O.2     250 ARG    0.0900
   3977 CB        -44.0450  -14.9590  -29.4210 C.3     250 ARG   -0.1800
   3978 CG        -44.9010  -16.2120  -29.3950 C.3     250 ARG    0.0900
   3979 CD        -44.8410  -16.9410  -28.0700 C.3     250 ARG    0.0900
   3980 NE        -45.5900  -18.1940  -28.1260 N.pl3   250 ARG   -0.1800
   3981 CZ        -45.0690  -19.3660  -28.4720 C.cat   250 ARG    0.0900
   3982 NH1       -45.8380  -20.4490  -28.5000 N.pl3   250 ARG    0.0900
   3983 NH2       -43.7810  -19.4650  -28.7690 N.pl3   250 ARG    0.2000
   3984 HN        -42.5240  -13.0780  -30.1020 H       250 ARG    0.0900
   3985 HA        -44.0270  -14.9100  -31.5770 H       250 ARG    0.0900
   3986 HB1       -44.3690  -14.2820  -28.6030 H       250 ARG   -0.7000
   3987 HB2       -42.9840  -15.2410  -29.2550 H       250 ARG    0.4400
   3988 HG1       -44.5540  -16.8970  -30.1970 H       250 ARG    0.6400
   3989 HG2       -45.9550  -15.9280  -29.5980 H       250 ARG   -0.8000
   3990 HD1       -45.2850  -16.3110  -27.2710 H       250 ARG    0.4600
   3991 HD2       -43.7850  -17.1850  -27.8200 H       250 ARG    0.4600
   3992 HE        -46.5600  -18.1680  -27.8890 H       250 ARG   -0.8000
   3993 HH11      -46.8060  -20.3800  -28.2620 H       250 ARG    0.4600
   3994 HH12      -45.4480  -21.3320  -28.7610 H       250 ARG    0.4600
   3995 HH21      -43.1970  -18.6560  -28.7330 H       250 ARG    0.5100
   3996 HH22      -43.3950  -20.3510  -29.0280 H       250 ARG   -0.5100
   3997 N         -45.8200  -12.5200  -30.2320 N.am    251 LEU   -0.4700
   3998 CA        -47.1190  -11.8800  -30.2870 C.3     251 LEU    0.3100
   3999 C         -47.4010  -11.3900  -31.7060 C.2     251 LEU    0.0700
   4000 O         -48.5340  -11.4820  -32.1950 O.2     251 LEU    0.0900
   4001 CB        -47.1870  -10.6950  -29.3100 C.3     251 LEU   -0.1800
   4002 CG        -47.5620  -10.8920  -27.8300 C.3     251 LEU    0.0900
   4003 CD1       -48.8910  -11.6220  -27.7370 C.3     251 LEU    0.0900
   4004 CD2       -46.4850  -11.6660  -27.0940 C.3     251 LEU   -0.0900
   4005 HN        -45.1280  -12.0650  -29.6760 H       251 LEU    0.0900
   4006 HA        -47.8660  -12.6180  -30.0330 H       251 LEU   -0.2700
   4007 HB1       -47.9290   -9.9860  -29.7290 H       251 LEU    0.0900
   4008 HB2       -46.1850  -10.2230  -29.3200 H       251 LEU    0.0900
   4009 HG        -47.6430   -9.9030  -27.3300 H       251 LEU    0.0900
   4010 HD11      -48.7220  -12.7200  -27.7090 H       251 LEU   -0.2700
   4011 HD12      -49.5160  -11.3810  -28.6230 H       251 LEU    0.0900
   4012 HD13      -49.4240  -11.3200  -26.8100 H       251 LEU    0.0900
   4013 HD21      -45.5740  -11.0420  -26.9840 H       251 LEU    0.0900
   4014 HD22      -46.2210  -12.5820  -27.6650 H       251 LEU    0.5100
   4015 HD23      -46.8470  -11.9480  -26.0820 H       251 LEU   -0.5100
   4016 N         -46.3710  -10.8660  -32.3690 N.am    252 ALA   -0.4700
   4017 CA        -46.5150  -10.3800  -33.7300 C.3     252 ALA    0.3100
   4018 C         -46.9270  -11.5520  -34.5930 C.2     252 ALA    0.0700
   4019 O         -47.8160  -11.4410  -35.4440 O.2     252 ALA    0.0900
   4020 CB        -45.2040   -9.8070  -34.2210 C.3     252 ALA   -0.2700
   4021 HN        -45.4640  -10.7850  -31.9640 H       252 ALA    0.0900
   4022 HA        -47.2830   -9.6230  -33.7370 H       252 ALA    0.0900
   4023 HB1       -44.4640  -10.6210  -34.3730 H       252 ALA    0.0900
   4024 HB2       -44.7980   -9.0940  -33.4710 H       252 ALA    0.5100
   4025 HB3       -45.3590   -9.2830  -35.1880 H       252 ALA   -0.5100
   4026 N         -46.2730  -12.6870  -34.3730 N.am    253 LYS   -0.4700
   4027 CA        -46.5980  -13.8930  -35.1070 C.3     253 LYS    0.3100
   4028 C         -48.0810  -14.1900  -34.8920 C.2     253 LYS    0.0700
   4029 O         -48.8400  -14.3080  -35.8480 O.2     253 LYS    0.0900
   4030 CB        -45.7480  -15.0590  -34.6090 C.3     253 LYS   -0.1800
   4031 CG        -44.3530  -15.1110  -35.2040 C.3     253 LYS    0.0900
   4032 CD        -43.5090  -16.1730  -34.5100 C.3     253 LYS    0.0900
   4033 CE        -42.2300  -16.4750  -35.2780 C.3     253 LYS   -0.1800
   4034 NZ        -41.4210  -15.2510  -35.5240 N.4     253 LYS    0.0900
   4035 HN        -45.5380  -12.7590  -33.7030 H       253 LYS    0.0900
   4036 HA        -46.4120  -13.7120  -36.1540 H       253 LYS   -0.1800
   4037 HB1       -46.2700  -16.0060  -34.8590 H       253 LYS    0.0900
   4038 HB2       -45.6550  -14.9790  -33.5050 H       253 LYS    0.0900
   4039 HG1       -43.8660  -14.1200  -35.0840 H       253 LYS    0.2100
   4040 HG2       -44.4240  -15.3480  -36.2870 H       253 LYS    0.0500
   4041 HD1       -44.1060  -17.1070  -34.4200 H       253 LYS    0.0500
   4042 HD2       -43.2450  -15.8180  -33.4920 H       253 LYS   -0.3000
   4043 HE1       -42.4820  -16.9160  -36.2650 H       253 LYS    0.3300
   4044 HE2       -41.6020  -17.1820  -34.6940 H       253 LYS    0.3300
   4045 HZ1       -41.0170  -14.9140  -34.6260 H       253 LYS    0.3300
   4046 HZ2       -42.0280  -14.5100  -35.9290 H       253 LYS    0.5100
   4047 HZ3       -40.6520  -15.4710  -36.1900 H       253 LYS   -0.5100
   4048 N         -48.4960  -14.2800  -33.6290 N.am    254 ILE   -0.4700
   4049 CA        -49.8970  -14.5320  -33.3030 C.3     254 ILE    0.3100
   4050 C         -50.8190  -13.6420  -34.1320 C.2     254 ILE    0.0700
   4051 O         -51.7450  -14.1290  -34.7910 O.2     254 ILE    0.0900
   4052 CB        -50.1930  -14.2540  -31.8140 C.3     254 ILE   -0.0900
   4053 CG1       -49.3010  -15.1240  -30.9310 C.3     254 ILE    0.0900
   4054 CG2       -51.6530  -14.5490  -31.5050 C.3     254 ILE   -0.2700
   4055 CD        -49.4300  -14.8230  -29.4580 C.3     254 ILE    0.0900
   4056 HN        -47.8740  -14.1810  -32.8560 H       254 ILE    0.0900
   4057 HA        -50.1100  -15.5640  -33.5370 H       254 ILE    0.0900
   4058 HB        -49.9740  -13.1880  -31.5860 H       254 ILE   -0.1800
   4059 HG11      -48.2440  -14.9680  -31.2320 H       254 ILE    0.0900
   4060 HG12      -49.5690  -16.1890  -31.0990 H       254 ILE    0.0900
   4061 HG21      -51.8820  -15.6140  -31.7220 H       254 ILE   -0.2700
   4062 HG22      -52.3090  -13.9100  -32.1330 H       254 ILE    0.0900
   4063 HG23      -51.8590  -14.3540  -30.4310 H       254 ILE    0.0900
   4064 HD1       -50.3380  -15.3130  -29.0460 H       254 ILE    0.0900
   4065 HD2       -49.5160  -13.7270  -29.3020 H       254 ILE    0.5100
   4066 HD3       -48.5410  -15.2090  -28.9140 H       254 ILE   -0.5100
   4067 N         -50.5600  -12.3340  -34.0930 N.am    255 SER   -0.4700
   4068 CA        -51.3510  -11.3510  -34.8230 C.3     255 SER    0.3100
   4069 C         -51.5810  -11.7630  -36.2600 C.2     255 SER    0.0700
   4070 O         -52.6830  -11.6200  -36.7930 O.2     255 SER    0.0900
   4071 CB        -50.6380  -10.0050  -34.8340 C.3     255 SER    0.0500
   4072 OG        -50.3680   -9.5620  -33.5240 O.3     255 SER    0.0900
   4073 HN        -49.8060  -11.9660  -33.5550 H       255 SER    0.0900
   4074 HA        -52.3120  -11.2640  -34.3360 H       255 SER   -0.6600
   4075 HB1       -51.2790   -9.2500  -35.3390 H       255 SER    0.4300
   4076 HB2       -49.6760  -10.0990  -35.3830 H       255 SER    0.5100
   4077 HG1       -49.8080  -10.2340  -33.1280 H       255 SER   -0.5100
   4078 N         -50.5210  -12.2590  -36.8950 N.am    256 ILE   -0.4700
   4079 CA        -50.5810  -12.6890  -38.2760 C.3     256 ILE    0.3100
   4080 C         -51.4680  -13.8990  -38.4460 C.2     256 ILE    0.0700
   4081 O         -52.2260  -13.9860  -39.4140 O.2     256 ILE    0.0900
   4082 CB        -49.1600  -12.9770  -38.8230 C.3     256 ILE   -0.0900
   4083 CG1       -48.5850  -11.6960  -39.4250 C.3     256 ILE    0.0900
   4084 CG2       -49.1900  -14.1070  -39.8590 C.3     256 ILE   -0.2700
   4085 CD        -47.1430  -11.8250  -39.8990 C.3     256 ILE    0.0900
   4086 HN        -49.6360  -12.3550  -36.4460 H       256 ILE    0.0900
   4087 HA        -51.0510  -11.9050  -38.8510 H       256 ILE    0.0900
   4088 HB        -48.4970  -13.2700  -37.9810 H       256 ILE   -0.1800
   4089 HG11      -48.6310  -10.8950  -38.6580 H       256 ILE    0.0900
   4090 HG12      -49.2140  -11.4020  -40.2920 H       256 ILE    0.0900
   4091 HG21      -49.9750  -13.9070  -40.6190 H       256 ILE   -0.2700
   4092 HG22      -49.4170  -15.0740  -39.3590 H       256 ILE    0.0900
   4093 HG23      -48.2080  -14.1740  -40.3740 H       256 ILE    0.0900
   4094 HD1       -47.0930  -12.4740  -40.8000 H       256 ILE    0.0900
   4095 HD2       -46.5210  -12.2810  -39.0990 H       256 ILE    0.5100
   4096 HD3       -46.7390  -10.8230  -40.1610 H       256 ILE   -0.5100
   4097 N         -51.4040  -14.8440  -37.5160 N.am    257 VAL   -0.4700
   4098 CA        -52.2500  -16.0220  -37.6570 C.3     257 VAL    0.3100
   4099 C         -53.7370  -15.6720  -37.5770 C.2     257 VAL    0.0700
   4100 O         -54.5420  -16.2030  -38.3360 O.2     257 VAL    0.0900
   4101 CB        -51.9380  -17.0940  -36.5880 C.3     257 VAL   -0.0900
   4102 CG1       -52.8340  -18.3090  -36.7920 C.3     257 VAL    0.0900
   4103 CG2       -50.4890  -17.4990  -36.6750 C.3     257 VAL   -0.2700
   4104 HN        -50.8070  -14.7950  -36.7190 H       257 VAL    0.0900
   4105 HA        -52.0840  -16.4280  -38.6440 H       257 VAL    0.0900
   4106 HB        -52.1120  -16.6700  -35.5760 H       257 VAL    0.0900
   4107 HG11      -52.7990  -18.6360  -37.8530 H       257 VAL   -0.2700
   4108 HG12      -53.8840  -18.0510  -36.5360 H       257 VAL    0.0900
   4109 HG13      -52.4870  -19.1470  -36.1500 H       257 VAL    0.0900
   4110 HG21      -49.8340  -16.6180  -36.5040 H       257 VAL    0.0900
   4111 HG22      -50.2710  -17.9110  -37.6840 H       257 VAL    0.5100
   4112 HG23      -50.2620  -18.2640  -35.9020 H       257 VAL   -0.5100
   4113 N         -54.1070  -14.7750  -36.6610 N.am    258 ILE   -0.4700
   4114 CA        -55.5030  -14.4040  -36.5200 C.3     258 ILE    0.3100
   4115 C         -55.9580  -13.5990  -37.7270 C.2     258 ILE    0.0700
   4116 O         -57.1310  -13.6520  -38.1230 O.2     258 ILE    0.0900
   4117 CB        -55.7620  -13.6200  -35.2060 C.3     258 ILE   -0.0900
   4118 CG1       -54.9930  -12.3010  -35.1960 C.3     258 ILE    0.0900
   4119 CG2       -55.3460  -14.4770  -34.0010 C.3     258 ILE   -0.2700
   4120 CD        -55.2100  -11.4810  -33.9170 C.3     258 ILE    0.0900
   4121 HN        -53.4590  -14.3310  -36.0470 H       258 ILE    0.0900
   4122 HA        -56.0870  -15.3120  -36.5300 H       258 ILE    0.0900
   4123 HB        -56.8420  -13.3680  -35.1280 H       258 ILE   -0.1800
   4124 HG11      -55.3190  -11.6940  -36.0660 H       258 ILE    0.0900
   4125 HG12      -53.9100  -12.5210  -35.2960 H       258 ILE    0.0900
   4126 HG21      -54.2400  -14.5790  -33.9680 H       258 ILE   -0.2700
   4127 HG22      -55.7930  -15.4920  -34.0870 H       258 ILE    0.0900
   4128 HG23      -55.6870  -13.9970  -33.0600 H       258 ILE    0.0900
   4129 HD1       -54.7160  -11.9790  -33.0550 H       258 ILE    0.0900
   4130 HD2       -56.2960  -11.3950  -33.7020 H       258 ILE    0.5100
   4131 HD3       -54.7720  -10.4670  -34.0390 H       258 ILE   -0.5100
   4132 N         -55.0220  -12.8570  -38.3280 N.am    259 VAL   -0.4700
   4133 CA        -55.3300  -12.0900  -39.5310 C.3     259 VAL    0.3100
   4134 C         -55.5430  -13.0960  -40.6660 C.2     259 VAL    0.0700
   4135 O         -56.4990  -13.0030  -41.4340 O.2     259 VAL    0.0900
   4136 CB        -54.1880  -11.1240  -39.8970 C.3     259 VAL   -0.0900
   4137 CG1       -54.3260  -10.6460  -41.3340 C.3     259 VAL    0.0900
   4138 CG2       -54.2250   -9.9250  -38.9870 C.3     259 VAL   -0.2700
   4139 HN        -54.0870  -12.7950  -37.9880 H       259 VAL    0.0900
   4140 HA        -56.2390  -11.5380  -39.3470 H       259 VAL    0.0900
   4141 HB        -53.2140  -11.6440  -39.7740 H       259 VAL    0.0900
   4142 HG11      -55.3580  -10.2790  -41.5170 H       259 VAL   -0.2700
   4143 HG12      -54.1190  -11.4850  -42.0330 H       259 VAL    0.0900
   4144 HG13      -53.6150   -9.8150  -41.5260 H       259 VAL    0.0900
   4145 HG21      -54.2850  -10.2510  -37.9270 H       259 VAL    0.0900
   4146 HG22      -55.1150   -9.3020  -39.2180 H       259 VAL    0.5100
   4147 HG23      -53.3010   -9.3200  -39.1200 H       259 VAL   -0.5100
   4148 N         -54.6500  -14.0750  -40.7580 N.am    260 SER   -0.4700
   4149 CA        -54.7490  -15.0880  -41.7980 C.3     260 SER    0.3100
   4150 C         -56.0640  -15.8130  -41.6550 C.2     260 SER    0.0700
   4151 O         -56.7030  -16.1700  -42.6410 O.2     260 SER    0.0900
   4152 CB        -53.6110  -16.0980  -41.6690 C.3     260 SER    0.0500
   4153 OG        -52.3900  -15.4420  -41.3660 O.3     260 SER    0.0900
   4154 HN        -53.8830  -14.1580  -40.1270 H       260 SER    0.0900
   4155 HA        -54.7040  -14.5910  -42.7560 H       260 SER   -0.6600
   4156 HB1       -53.4920  -16.6500  -42.6270 H       260 SER    0.4300
   4157 HB2       -53.8410  -16.8180  -40.8550 H       260 SER    0.5100
   4158 HG1       -52.5340  -14.9870  -40.5330 H       260 SER   -0.5100
   4159 N         -56.4630  -16.0320  -40.4070 N.am    261 GLN   -0.4700
   4160 CA        -57.7060  -16.7200  -40.1030 C.3     261 GLN    0.3100
   4161 C         -58.8850  -15.9280  -40.6660 C.2     261 GLN    0.0700
   4162 O         -59.7570  -16.4700  -41.3590 O.2     261 GLN    0.0900
   4163 CB        -57.8290  -16.8920  -38.5820 C.3     261 GLN   -0.1800
   4164 CG        -59.1580  -17.4310  -38.1160 C.3     261 GLN    0.0900
   4165 CD        -60.1760  -16.3370  -37.8860 C.2     261 GLN    0.0900
   4166 NE2       -60.0780  -15.5800  -36.9070 N.am    261 GLN   -0.1800
   4167 OE1       -61.1390  -16.2370  -38.7620 O.2     261 GLN    0.0900
   4168 HN        -55.9250  -15.7330  -39.6220 H       261 GLN    0.0900
   4169 HA        -57.6930  -17.6820  -40.5940 H       261 GLN    0.5500
   4170 HB1       -57.6680  -15.9020  -38.1060 H       261 GLN   -0.5500
   4171 HB2       -57.0330  -17.5880  -38.2450 H       261 GLN   -0.6200
   4172 HG1       -59.0100  -17.9820  -37.1630 H       261 GLN    0.3200
   4173 HG2       -59.5550  -18.1290  -38.8840 H       261 GLN    0.3000
   4174 HE21      -60.8280  -14.9600  -36.6770 H       261 GLN    0.5100
   4175 HE22      -59.2500  -15.5910  -36.3470 H       261 GLN   -0.5100
   4176 N         -58.8840  -14.6270  -40.3900 N.am    262 PHE   -0.4700
   4177 CA        -59.9340  -13.7390  -40.8540 C.3     262 PHE    0.3100
   4178 C         -60.0560  -13.7840  -42.3680 C.2     262 PHE    0.0700
   4179 O         -61.1350  -14.0410  -42.9050 O.2     262 PHE    0.0900
   4180 CB        -59.6360  -12.3100  -40.3920 C.3     262 PHE   -0.1800
   4181 CG        -60.7240  -11.3370  -40.7170 C.ar    262 PHE    0.0900
   4182 CD1       -60.8230  -10.7750  -41.9910 C.ar    262 PHE    0.0900
   4183 CD2       -61.6940  -11.0250  -39.7690 C.ar    262 PHE    0.0000
   4184 CE1       -61.8780   -9.9200  -42.3170 C.ar    262 PHE   -0.1150
   4185 CE2       -62.7470  -10.1750  -40.0840 C.ar    262 PHE    0.1150
   4186 CZ        -62.8420   -9.6220  -41.3610 C.ar    262 PHE   -0.1150
   4187 HN        -58.1610  -14.2020  -39.8510 H       262 PHE    0.1150
   4188 HA        -60.8730  -14.0820  -40.4470 H       262 PHE   -0.1150
   4189 HB1       -58.7120  -11.9490  -40.8900 H       262 PHE    0.1150
   4190 HB2       -59.5050  -12.3020  -39.2890 H       262 PHE   -0.1150
   4191 HD1       -60.0740  -11.0050  -42.7340 H       262 PHE    0.1150
   4192 HD2       -61.6270  -11.4480  -38.7780 H       262 PHE   -0.1150
   4193 HE1       -61.9440   -9.4920  -43.3080 H       262 PHE    0.1150
   4194 HE2       -63.4930   -9.9410  -39.3390 H       262 PHE    0.5100
   4195 HZ        -63.6620   -8.9640  -41.6070 H       262 PHE   -0.5100
   4196 N         -58.9430  -13.5250  -43.0540 N.am    263 LEU   -0.4700
   4197 CA        -58.9170  -13.5360  -44.5120 C.3     263 LEU    0.3100
   4198 C         -59.3940  -14.8630  -45.0970 C.2     263 LEU    0.0700
   4199 O         -60.2960  -14.8920  -45.9430 O.2     263 LEU    0.0900
   4200 CB        -57.5010  -13.2350  -45.0100 C.3     263 LEU   -0.1800
   4201 CG        -56.9880  -11.8780  -44.5320 C.3     263 LEU    0.0900
   4202 CD1       -55.5510  -11.6810  -44.9620 C.3     263 LEU    0.0900
   4203 CD2       -57.8840  -10.7740  -45.0800 C.3     263 LEU   -0.0900
   4204 HN        -58.0820  -13.3120  -42.6010 H       263 LEU    0.0900
   4205 HA        -59.6090  -12.7880  -44.8690 H       263 LEU   -0.2700
   4206 HB1       -57.5010  -13.2480  -46.1210 H       263 LEU    0.0900
   4207 HB2       -56.8150  -14.0280  -44.6420 H       263 LEU    0.0900
   4208 HG        -57.0520  -11.8280  -43.4240 H       263 LEU    0.0900
   4209 HD11      -55.4740  -11.7210  -46.0700 H       263 LEU   -0.2700
   4210 HD12      -54.9140  -12.4840  -44.5320 H       263 LEU    0.0900
   4211 HD13      -55.1850  -10.6900  -44.6170 H       263 LEU    0.0900
   4212 HD21      -58.9270  -10.9160  -44.7240 H       263 LEU    0.0900
   4213 HD22      -57.8810  -10.8020  -46.1910 H       263 LEU    0.5100
   4214 HD23      -57.5220   -9.7840  -44.7300 H       263 LEU   -0.5100
   4215 N         -58.8010  -15.9640  -44.6470 N.am    264 LEU   -0.4700
   4216 CA        -59.1900  -17.2840  -45.1270 C.3     264 LEU    0.3100
   4217 C         -60.6640  -17.5400  -44.8790 C.2     264 LEU    0.0700
   4218 O         -61.3070  -18.2610  -45.6320 O.2     264 LEU    0.0900
   4219 CB        -58.3830  -18.3810  -44.4220 C.3     264 LEU   -0.1800
   4220 CG        -56.9230  -18.5340  -44.8240 C.3     264 LEU    0.0900
   4221 CD1       -56.2480  -19.5070  -43.8780 C.3     264 LEU    0.0900
   4222 CD2       -56.8340  -19.0200  -46.2630 C.3     264 LEU   -0.0900
   4223 HN        -58.0700  -15.9380  -43.9690 H       264 LEU    0.0900
   4224 HA        -59.0150  -17.3170  -46.1920 H       264 LEU   -0.2700
   4225 HB1       -58.8880  -19.3490  -44.6170 H       264 LEU    0.0900
   4226 HB2       -58.4110  -18.1730  -43.3320 H       264 LEU    0.0900
   4227 HG        -56.4150  -17.5470  -44.7730 H       264 LEU    0.0900
   4228 HD11      -56.7490  -20.4970  -43.9270 H       264 LEU   -0.2700
   4229 HD12      -56.3130  -19.1280  -42.8360 H       264 LEU    0.0900
   4230 HD13      -55.1820  -19.6340  -44.1640 H       264 LEU    0.0900
   4231 HD21      -57.3230  -18.2900  -46.9440 H       264 LEU    0.0900
   4232 HD22      -57.3490  -20.0000  -46.3630 H       264 LEU    0.5100
   4233 HD23      -55.7690  -19.1250  -46.5620 H       264 LEU   -0.5100
   4234 N         -61.2000  -16.9510  -43.8140 N.am    265 SER   -0.4700
   4235 CA        -62.6080  -17.1300  -43.4780 C.3     265 SER    0.3100
   4236 C         -63.5660  -16.2640  -44.3030 C.2     265 SER    0.0700
   4237 O         -64.6140  -16.7400  -44.7360 O.2     265 SER    0.0900
   4238 CB        -62.8380  -16.8410  -41.9900 C.3     265 SER    0.0500
   4239 OG        -62.0260  -17.6580  -41.1780 O.3     265 SER    0.0900
   4240 HN        -60.6700  -16.3670  -43.2030 H       265 SER    0.0900
   4241 HA        -62.8830  -18.1480  -43.7110 H       265 SER   -0.6600
   4242 HB1       -63.9010  -17.0350  -41.7350 H       265 SER    0.4300
   4243 HB2       -62.5930  -15.7790  -41.7770 H       265 SER    0.5100
   4244 HG1       -61.1570  -17.2510  -41.1770 H       265 SER   -0.5100
   4245 N         -63.2140  -15.0000  -44.5290 N.am    266 TRP   -0.4700
   4246 CA        -64.0920  -14.1100  -45.2800 C.3     266 TRP    0.3100
   4247 C         -63.9060  -14.0380  -46.7920 C.2     266 TRP    0.0700
   4248 O         -64.8850  -13.8940  -47.5270 O.2     266 TRP    0.0900
   4249 CB        -64.0220  -12.6770  -44.7240 C.3     266 TRP   -0.1800
   4250 CG        -64.6590  -12.5050  -43.3820 C.ar    266 TRP    0.0900
   4251 CD1       -64.0660  -12.6750  -42.1650 C.ar    266 TRP    0.0900
   4252 CD2       -66.0220  -12.1470  -43.1150 C.ar    266 TRP   -0.0300
   4253 CE2       -66.1780  -12.1180  -41.7110 C.ar    266 TRP   -0.1500
   4254 CE3       -67.1270  -11.8470  -43.9260 C.ar    266 TRP    0.2200
   4255 NE1       -64.9720  -12.4450  -41.1590 N.ar    266 TRP   -0.5100
   4256 CZ2       -67.3970  -11.8000  -41.0950 C.ar    266 TRP    0.3700
   4257 CZ3       -68.3480  -11.5300  -43.3160 C.ar    266 TRP    0.2400
   4258 CH2       -68.4700  -11.5080  -41.9180 C.ar    266 TRP    0.1100
   4259 HN        -62.3550  -14.6120  -44.2040 H       266 TRP   -0.2500
   4260 HA        -65.0990  -14.4920  -45.2050 H       266 TRP    0.1700
   4261 HB1       -64.5320  -11.9960  -45.4370 H       266 TRP   -0.2000
   4262 HB2       -62.9550  -12.3830  -44.6390 H       266 TRP    0.1400
   4263 HD1       -63.0330  -12.9510  -42.0140 H       266 TRP   -0.2700
   4264 HE1       -64.7840  -12.5050  -40.2040 H       266 TRP    0.1600
   4265 HE3       -67.0560  -11.8560  -45.0030 H       266 TRP   -0.1400
   4266 HZ2       -67.5130  -11.7770  -40.0220 H       266 TRP    0.1400
   4267 HZ3       -69.2060  -11.3000  -43.9290 H       266 TRP    0.5100
   4268 HH2       -69.4230  -11.2600  -41.4740 H       266 TRP   -0.5100
   4269 N         -62.6680  -14.1340  -47.2690 N.am    267 SER   -0.4700
   4270 CA        -62.4160  -14.0300  -48.7000 C.3     267 SER    0.3100
   4271 C         -63.2960  -14.8940  -49.5860 C.2     267 SER    0.0700
   4272 O         -63.7200  -14.4510  -50.6490 O.2     267 SER    0.0900
   4273 CB        -60.9470  -14.2960  -48.9910 C.3     267 SER    0.0500
   4274 OG        -60.1480  -13.3200  -48.3400 O.3     267 SER    0.0900
   4275 HN        -61.8730  -14.2780  -46.6830 H       267 SER    0.0900
   4276 HA        -62.6900  -13.0350  -49.0190 H       267 SER   -0.6600
   4277 HB1       -60.7630  -14.2430  -50.0860 H       267 SER    0.4300
   4278 HB2       -60.6630  -15.3030  -48.6180 H       267 SER    0.5100
   4279 HG1       -60.0800  -13.6000  -47.4240 H       267 SER   -0.5100
   4280 N         -63.5970  -16.1340  -49.1730 N.am    268 PRO   -0.2900
   4281 CA        -64.4570  -16.9430  -50.0400 C.3     268 PRO    0.0000
   4282 C         -65.8120  -16.2570  -50.2820 C.2     268 PRO    0.0900
   4283 O         -66.1650  -15.9460  -51.4200 O.2     268 PRO    0.0900
   4284 CB        -64.5990  -18.2460  -49.2580 C.3     268 PRO    0.0200
   4285 CG        -63.2900  -18.3390  -48.5300 C.3     268 PRO    0.0900
   4286 CD        -63.0690  -16.9310  -48.0530 C.3     268 PRO   -0.1800
   4287 HA        -64.0170  -17.0470  -51.0180 H       268 PRO    0.0900
   4288 HB1       -64.7430  -19.1110  -49.9390 H       268 PRO    0.0900
   4289 HB2       -65.4520  -18.1990  -48.5480 H       268 PRO   -0.1800
   4290 HG1       -63.3550  -19.0480  -47.6770 H       268 PRO    0.0900
   4291 HG2       -62.4750  -18.6660  -49.2080 H       268 PRO    0.0900
   4292 HD1       -63.6380  -16.7160  -47.1240 H       268 PRO    0.5100
   4293 HD2       -61.9920  -16.7140  -47.8970 H       268 PRO   -0.5100
   4294 N         -66.5520  -16.0160  -49.1960 N.am    269 TYR   -0.4700
   4295 CA        -67.8640  -15.3760  -49.2450 C.3     269 TYR    0.3100
   4296 C         -67.7690  -14.0730  -50.0080 C.2     269 TYR    0.0700
   4297 O         -68.6170  -13.7670  -50.8480 O.2     269 TYR    0.0900
   4298 CB        -68.3870  -15.1170  -47.8220 C.3     269 TYR   -0.1800
   4299 CG        -69.7580  -14.4710  -47.7460 C.ar    269 TYR    0.0900
   4300 CD1       -69.9080  -13.1230  -47.4030 C.ar    269 TYR    0.0900
   4301 CD2       -70.9070  -15.2070  -48.0440 C.ar    269 TYR    0.0000
   4302 CE1       -71.1650  -12.5230  -47.3630 C.ar    269 TYR   -0.1150
   4303 CE2       -72.1750  -14.6240  -48.0100 C.ar    269 TYR    0.1150
   4304 CZ        -72.3000  -13.2850  -47.6680 C.ar    269 TYR   -0.1150
   4305 OH        -73.5640  -12.7240  -47.6190 O.3     269 TYR    0.1150
   4306 HN        -66.2340  -16.2670  -48.2860 H       269 TYR    0.1100
   4307 HA        -68.5360  -16.0300  -49.7800 H       269 TYR   -0.5400
   4308 HB1       -67.6810  -14.4390  -47.2970 H       269 TYR    0.4300
   4309 HB2       -68.4580  -16.0860  -47.2830 H       269 TYR   -0.1150
   4310 HD1       -69.0320  -12.5360  -47.1660 H       269 TYR    0.1150
   4311 HD2       -70.8120  -16.2500  -48.3060 H       269 TYR   -0.1150
   4312 HE1       -71.2640  -11.4800  -47.0990 H       269 TYR    0.1150
   4313 HE2       -73.0510  -15.2090  -48.2470 H       269 TYR    0.5100
   4314 HH        -74.2060  -13.4340  -47.7030 H       269 TYR   -0.5100
   4315 N         -66.7280  -13.3030  -49.7240 N.am    270 ALA   -0.4700
   4316 CA        -66.5390  -12.0320  -50.4020 C.3     270 ALA    0.3100
   4317 C         -66.5700  -12.2580  -51.9080 C.2     270 ALA    0.0700
   4318 O         -67.2740  -11.5590  -52.6380 O.2     270 ALA    0.0900
   4319 CB        -65.2130  -11.4150  -49.9980 C.3     270 ALA   -0.2700
   4320 HN        -66.0410  -13.5550  -49.0470 H       270 ALA    0.0900
   4321 HA        -67.3560  -11.3800  -50.1310 H       270 ALA    0.0900
   4322 HB1       -64.4490  -11.6020  -50.7830 H       270 ALA    0.0900
   4323 HB2       -64.8610  -11.8660  -49.0450 H       270 ALA    0.5100
   4324 HB3       -65.3290  -10.3170  -49.8710 H       270 ALA   -0.5100
   4325 N         -65.8170  -13.2600  -52.3570 N.am    271 VAL   -0.4700
   4326 CA        -65.7320  -13.5890  -53.7660 C.3     271 VAL    0.3100
   4327 C         -67.1060  -13.9330  -54.3330 C.2     271 VAL    0.0700
   4328 O         -67.5310  -13.3500  -55.3310 O.2     271 VAL    0.0900
   4329 CB        -64.7330  -14.7580  -53.9990 C.3     271 VAL   -0.0900
   4330 CG1       -64.8860  -15.3400  -55.3940 C.3     271 VAL    0.0900
   4331 CG2       -63.3020  -14.2440  -53.8330 C.3     271 VAL   -0.2700
   4332 HN        -65.2760  -13.8300  -51.7440 H       271 VAL    0.0900
   4333 HA        -65.4070  -12.7070  -54.2970 H       271 VAL    0.0900
   4334 HB        -64.9200  -15.5550  -53.2480 H       271 VAL    0.0900
   4335 HG11      -64.8710  -14.5270  -56.1520 H       271 VAL   -0.2700
   4336 HG12      -65.8530  -15.8810  -55.4750 H       271 VAL    0.0900
   4337 HG13      -64.0480  -16.0390  -55.6080 H       271 VAL    0.0900
   4338 HG21      -63.2080  -13.6800  -52.8810 H       271 VAL    0.0900
   4339 HG22      -63.0440  -13.5660  -54.6750 H       271 VAL    0.5100
   4340 HG23      -62.5940  -15.0990  -53.8110 H       271 VAL   -0.5100
   4341 N         -67.8100  -14.8670  -53.6960 N.am    272 VAL   -0.4700
   4342 CA        -69.1270  -15.2500  -54.1680 C.3     272 VAL    0.3100
   4343 C         -70.0360  -14.0400  -54.2770 C.2     272 VAL    0.0700
   4344 O         -70.9160  -13.9880  -55.1330 O.2     272 VAL    0.0900
   4345 CB        -69.8090  -16.2430  -53.2320 C.3     272 VAL   -0.0900
   4346 CG1       -71.2170  -16.5690  -53.7520 C.3     272 VAL    0.0900
   4347 CG2       -68.9630  -17.5010  -53.1160 C.3     272 VAL   -0.2700
   4348 HN        -67.4720  -15.3350  -52.8830 H       272 VAL    0.0900
   4349 HA        -69.0090  -15.6890  -55.1480 H       272 VAL    0.0900
   4350 HB        -69.8830  -15.8040  -52.2140 H       272 VAL    0.0900
   4351 HG11      -71.1720  -16.8450  -54.8280 H       272 VAL   -0.2700
   4352 HG12      -71.8770  -15.6830  -53.6400 H       272 VAL    0.0900
   4353 HG13      -71.6410  -17.4250  -53.1840 H       272 VAL    0.0900
   4354 HG21      -67.9590  -17.2510  -52.7110 H       272 VAL    0.0900
   4355 HG22      -68.8340  -17.9640  -54.1180 H       272 VAL    0.5100
   4356 HG23      -69.4520  -18.2250  -52.4290 H       272 VAL   -0.5100
   4357 N         -69.8330  -13.0660  -53.3960 N.am    273 ALA   -0.4700
   4358 CA        -70.6510  -11.8660  -53.4210 C.3     273 ALA    0.3100
   4359 C         -70.3480  -11.0970  -54.6940 C.2     273 ALA    0.0700
   4360 O         -71.2510  -10.7100  -55.4380 O.2     273 ALA    0.0900
   4361 CB        -70.3560  -11.0010  -52.2040 C.3     273 ALA   -0.2700
   4362 HN        -69.1270  -13.1130  -52.6940 H       273 ALA    0.0900
   4363 HA        -71.6890  -12.1660  -53.4260 H       273 ALA    0.0900
   4364 HB1       -69.3420  -10.5570  -52.2900 H       273 ALA    0.0900
   4365 HB2       -70.3960  -11.6190  -51.2820 H       273 ALA    0.5100
   4366 HB3       -71.0990  -10.1780  -52.1350 H       273 ALA   -0.5100
   4367 N         -69.0600  -10.8900  -54.9490 N.am    274 LEU   -0.4700
   4368 CA        -68.6210  -10.1650  -56.1290 C.3     274 LEU    0.3100
   4369 C         -69.1230  -10.7750  -57.4220 C.2     274 LEU    0.0700
   4370 O         -69.4690  -10.0530  -58.3520 O.2     274 LEU    0.0900
   4371 CB        -67.0950  -10.0670  -56.1470 C.3     274 LEU   -0.1800
   4372 CG        -66.5820   -9.0050  -55.1770 C.3     274 LEU    0.0900
   4373 CD1       -65.0650   -8.9920  -55.1710 C.3     274 LEU    0.0900
   4374 CD2       -67.1400   -7.6430  -55.5760 C.3     274 LEU   -0.0900
   4375 HN        -68.3390  -11.2220  -54.3440 H       274 LEU    0.0900
   4376 HA        -69.0630   -9.1790  -56.1030 H       274 LEU   -0.2700
   4377 HB1       -66.7600   -9.8110  -57.1750 H       274 LEU    0.0900
   4378 HB2       -66.6670  -11.0520  -55.8640 H       274 LEU    0.0900
   4379 HG        -66.9560   -9.2260  -54.1550 H       274 LEU    0.0900
   4380 HD11      -64.6810   -8.7640  -56.1880 H       274 LEU   -0.2700
   4381 HD12      -64.6810   -9.9870  -54.8620 H       274 LEU    0.0900
   4382 HD13      -64.6960   -8.2130  -54.4700 H       274 LEU    0.0900
   4383 HD21      -68.2310   -7.6020  -55.3720 H       274 LEU    0.0900
   4384 HD22      -66.9740   -7.4690  -56.6600 H       274 LEU    0.5100
   4385 HD23      -66.6400   -6.8430  -54.9880 H       274 LEU   -0.5100
   4386 N         -69.1620  -12.1020  -57.4870 N.am    275 LEU   -0.4700
   4387 CA        -69.6540  -12.7760  -58.6820 C.3     275 LEU    0.3100
   4388 C         -71.1110  -12.3970  -58.8870 C.2     275 LEU    0.0700
   4389 O         -71.5470  -12.1170  -59.9960 O.2     275 LEU    0.0900
   4390 CB        -69.5440  -14.3010  -58.5330 C.3     275 LEU   -0.1800
   4391 CG        -68.2220  -14.9850  -58.8810 C.3     275 LEU    0.0900
   4392 CD1       -67.0420  -14.2890  -58.2030 C.3     275 LEU    0.0900
   4393 CD2       -68.3060  -16.4370  -58.4550 C.3     275 LEU   -0.0900
   4394 HN        -68.8650  -12.6860  -56.7370 H       275 LEU    0.0900
   4395 HA        -69.0640  -12.4390  -59.5210 H       275 LEU   -0.2700
   4396 HB1       -70.3260  -14.7500  -59.1810 H       275 LEU    0.0900
   4397 HB2       -69.7690  -14.5430  -57.4740 H       275 LEU    0.0900
   4398 HG        -68.0770  -14.9570  -59.9820 H       275 LEU    0.0900
   4399 HD11      -67.0710  -14.4700  -57.1070 H       275 LEU   -0.2700
   4400 HD12      -67.0940  -13.1950  -58.3830 H       275 LEU    0.0900
   4401 HD13      -66.0860  -14.6890  -58.6030 H       275 LEU    0.0900
   4402 HD21      -69.3150  -16.8440  -58.6840 H       275 LEU    0.0900
   4403 HD22      -68.1310  -16.5210  -57.3610 H       275 LEU    0.5100
   4404 HD23      -67.5490  -17.0360  -59.0030 H       275 LEU   -0.5100
   4405 N         -71.8640  -12.3750  -57.7920 N.am    276 ALA   -0.4700
   4406 CA        -73.2760  -12.0440  -57.8490 C.3     276 ALA    0.3100
   4407 C         -73.5050  -10.6010  -58.2770 C.2     276 ALA    0.0700
   4408 O         -74.5330  -10.2770  -58.8690 O.2     276 ALA    0.0900
   4409 CB        -73.9210  -12.2960  -56.4910 C.3     276 ALA   -0.2700
   4410 HN        -71.4960  -12.5830  -56.8890 H       276 ALA    0.0900
   4411 HA        -73.7380  -12.6590  -58.6060 H       276 ALA    0.0900
   4412 HB1       -74.0280  -11.3400  -55.9350 H       276 ALA    0.0900
   4413 HB2       -73.2880  -12.9850  -55.8930 H       276 ALA    0.5100
   4414 HB3       -74.9300  -12.7410  -56.6290 H       276 ALA   -0.5100
   4415 N         -72.5450   -9.7300  -57.9890 N.am    277 GLN   -0.4700
   4416 CA        -72.6900   -8.3260  -58.3330 C.3     277 GLN    0.3100
   4417 C         -72.0080   -7.9440  -59.6420 C.2     277 GLN    0.0700
   4418 O         -72.3340   -6.9090  -60.2430 O.2     277 GLN    0.0900
   4419 CB        -72.1280   -7.4650  -57.1940 C.3     277 GLN   -0.1800
   4420 CG        -72.0810   -5.9640  -57.4690 C.3     277 GLN    0.0900
   4421 CD        -73.4560   -5.3320  -57.5310 C.2     277 GLN    0.0900
   4422 NE2       -74.4880   -6.1350  -57.3110 N.am    277 GLN   -0.1800
   4423 OE1       -73.5880   -4.1340  -57.7700 O.2     277 GLN    0.0900
   4424 HN        -71.6970   -9.9950  -57.5350 H       277 GLN    0.0900
   4425 HA        -73.7380   -8.1180  -58.4850 H       277 GLN    0.5500
   4426 HB1       -71.0940   -7.8090  -56.9800 H       277 GLN   -0.5500
   4427 HB2       -72.7560   -7.6310  -56.2940 H       277 GLN   -0.6200
   4428 HG1       -71.5720   -5.7930  -58.4410 H       277 GLN    0.3200
   4429 HG2       -71.5030   -5.4690  -56.6610 H       277 GLN    0.3000
   4430 HE21      -75.4200   -5.7710  -57.3390 H       277 GLN    0.5100
   4431 HE22      -74.3360   -7.1040  -57.1170 H       277 GLN   -0.5100
   4432 N         -71.0720   -8.7750  -60.0990 N.am    278 PHE   -0.4700
   4433 CA        -70.3410   -8.4800  -61.3260 C.3     278 PHE    0.3100
   4434 C         -70.2200   -9.6300  -62.3110 C.2     278 PHE    0.0700
   4435 O         -69.9150   -9.4030  -63.4790 O.2     278 PHE    0.0900
   4436 CB        -68.9360   -7.9960  -60.9860 C.3     278 PHE   -0.1800
   4437 CG        -68.9000   -6.6790  -60.2730 C.ar    278 PHE    0.0900
   4438 CD1       -68.2380   -6.5580  -59.0590 C.ar    278 PHE    0.0900
   4439 CD2       -69.4790   -5.5480  -60.8390 C.ar    278 PHE    0.0000
   4440 CE1       -68.1510   -5.3330  -58.4190 C.ar    278 PHE   -0.1150
   4441 CE2       -69.3950   -4.3150  -60.2070 C.ar    278 PHE    0.1150
   4442 CZ        -68.7270   -4.2080  -58.9940 C.ar    278 PHE   -0.1150
   4443 HN        -70.8340   -9.6230  -59.6310 H       278 PHE    0.1150
   4444 HA        -70.8830   -7.7200  -61.8680 H       278 PHE   -0.1150
   4445 HB1       -68.3530   -7.8760  -61.9250 H       278 PHE    0.1150
   4446 HB2       -68.4430   -8.7390  -60.3240 H       278 PHE   -0.1150
   4447 HD1       -67.7880   -7.4290  -58.6070 H       278 PHE    0.1150
   4448 HD2       -70.0000   -5.6290  -61.7820 H       278 PHE   -0.1150
   4449 HE1       -67.6340   -5.2530  -57.4750 H       278 PHE    0.1150
   4450 HE2       -69.8470   -3.4430  -60.6560 H       278 PHE    0.5100
   4451 HZ        -68.6560   -3.2500  -58.4980 H       278 PHE   -0.5100
   4452 N         -70.4510  -10.8550  -61.8560 N.am    279 GLY   -0.4700
   4453 CA        -70.3290  -11.9960  -62.7440 C.3     279 GLY    0.3100
   4454 C         -71.5850  -12.8180  -62.9570 C.2     279 GLY   -0.0200
   4455 O         -72.6980  -12.2920  -62.9040 O.2     279 GLY    0.0900
   4456 HN        -70.7130  -11.0430  -60.9120 H       279 GLY    0.0900
   4457 HA1       -69.5710  -12.6410  -62.3260 H       279 GLY    0.5100
   4458 HA2       -70.0070  -11.6170  -63.7030 H       279 GLY   -0.5100
   4459 N         -71.4330  -14.1250  -63.2190 N.am    280 PRO   -0.2900
   4460 CA        -72.5420  -15.0570  -63.4480 C.3     280 PRO    0.0000
   4461 C         -73.4100  -15.2860  -62.2130 C.2     280 PRO    0.0900
   4462 O         -73.1220  -16.1620  -61.3900 O.2     280 PRO    0.0900
   4463 CB        -71.8340  -16.3400  -63.8770 C.3     280 PRO    0.0200
   4464 CG        -70.5560  -15.8530  -64.4660 C.3     280 PRO    0.0900
   4465 CD        -70.1470  -14.7740  -63.5100 C.3     280 PRO   -0.1800
   4466 HA        -73.2270  -14.6550  -64.1770 H       280 PRO    0.0900
   4467 HB1       -72.4340  -16.8960  -64.6280 H       280 PRO    0.0900
   4468 HB2       -71.6450  -17.0040  -63.0050 H       280 PRO   -0.1800
   4469 HG1       -69.7970  -16.6620  -64.5110 H       280 PRO    0.0900
   4470 HG2       -70.7120  -15.4470  -65.4890 H       280 PRO    0.0900
   4471 HD1       -69.7030  -15.1900  -62.5810 H       280 PRO    0.5100
   4472 HD2       -69.4450  -14.0510  -63.9760 H       280 PRO   -0.5100
   4473 N         -74.4860  -14.5150  -62.0780 N.am    281 LEU   -0.4700
   4474 CA        -75.3680  -14.6900  -60.9400 C.3     281 LEU    0.3100
   4475 C         -75.8590  -16.1270  -60.8740 C.2     281 LEU    0.0700
   4476 O         -76.2520  -16.5970  -59.8130 O.2     281 LEU    0.0900
   4477 CB        -76.5790  -13.7600  -61.0380 C.3     281 LEU   -0.1800
   4478 CG        -77.6520  -13.9050  -59.9400 C.3     281 LEU    0.0900
   4479 CD1       -77.0960  -13.4050  -58.5980 C.3     281 LEU    0.0900
   4480 CD2       -78.8940  -13.1110  -60.3300 C.3     281 LEU   -0.0900
   4481 HN        -74.7290  -13.8020  -62.7320 H       281 LEU    0.0900
   4482 HA        -74.8030  -14.4760  -60.0440 H       281 LEU   -0.2700
   4483 HB1       -77.0700  -13.9460  -62.0170 H       281 LEU    0.0900
   4484 HB2       -76.2060  -12.7150  -61.0130 H       281 LEU    0.0900
   4485 HG        -77.9460  -14.9720  -59.8460 H       281 LEU    0.0900
   4486 HD11      -76.8050  -12.3360  -58.6790 H       281 LEU   -0.2700
   4487 HD12      -76.1990  -13.9970  -58.3160 H       281 LEU    0.0900
   4488 HD13      -77.8710  -13.5030  -57.8080 H       281 LEU    0.0900
   4489 HD21      -79.3050  -13.4910  -61.2900 H       281 LEU    0.0900
   4490 HD22      -78.6350  -12.0380  -60.4550 H       281 LEU    0.5100
   4491 HD23      -79.6730  -13.2170  -59.5450 H       281 LEU   -0.5100
   4492 N         -75.8370  -16.8300  -62.0060 N.am    282 GLU   -0.4700
   4493 CA        -76.3090  -18.2070  -62.0260 C.3     282 GLU    0.3100
   4494 C         -75.4040  -19.1110  -61.2210 C.2     282 GLU    0.0700
   4495 O         -75.7450  -20.2580  -60.9410 O.2     282 GLU    0.0900
   4496 CB        -76.4590  -18.7460  -63.4600 C.3     282 GLU   -0.1800
   4497 CG        -75.3120  -18.4260  -64.4020 C.3     282 GLU    0.0900
   4498 CD        -75.4310  -17.0430  -65.0190 C.2     282 GLU    0.0900
   4499 OE1       -74.5410  -16.6620  -65.8100 O.co2   282 GLU   -0.2800
   4500 OE2       -76.4150  -16.3400  -64.7150 O.co2   282 GLU    0.0900
   4501 HN        -75.5060  -16.4550  -62.8690 H       282 GLU    0.0900
   4502 HA        -77.2630  -18.2340  -61.5200 H       282 GLU    0.6200
   4503 HB1       -77.3880  -18.3180  -63.8910 H       282 GLU   -0.7600
   4504 HB2       -76.5620  -19.8500  -63.4030 H       282 GLU   -0.7600
   4505 HG1       -75.2990  -19.1780  -65.2210 H       282 GLU    0.5100
   4506 HG2       -74.3570  -18.4820  -63.8410 H       282 GLU   -0.5100
   4507 N         -74.2420  -18.5870  -60.8410 N.am    283 TRP   -0.4700
   4508 CA        -73.3040  -19.3550  -60.0330 C.3     283 TRP    0.3100
   4509 C         -73.7260  -19.2860  -58.5700 C.2     283 TRP    0.0700
   4510 O         -73.6290  -20.2620  -57.8280 O.2     283 TRP    0.0900
   4511 CB        -71.8860  -18.7970  -60.1750 C.3     283 TRP   -0.1800
   4512 CG        -71.2470  -19.0830  -61.4970 C.ar    283 TRP    0.0900
   4513 CD1       -71.6810  -19.9680  -62.4430 C.ar    283 TRP    0.0900
   4514 CD2       -70.0280  -18.5260  -61.9980 C.ar    283 TRP   -0.0300
   4515 CE2       -69.7810  -19.1240  -63.2550 C.ar    283 TRP   -0.1500
   4516 CE3       -69.1180  -17.5810  -61.5090 C.ar    283 TRP    0.2200
   4517 NE1       -70.8050  -19.9980  -63.5000 N.ar    283 TRP   -0.5100
   4518 CZ2       -68.6590  -18.8100  -64.0300 C.ar    283 TRP    0.3700
   4519 CZ3       -67.9980  -17.2660  -62.2810 C.ar    283 TRP    0.2400
   4520 CH2       -67.7800  -17.8810  -63.5270 C.ar    283 TRP    0.1100
   4521 HN        -73.9640  -17.6630  -61.0880 H       283 TRP   -0.2500
   4522 HA        -73.3390  -20.3820  -60.3650 H       283 TRP    0.1700
   4523 HB1       -71.2500  -19.2400  -59.3800 H       283 TRP   -0.2000
   4524 HB2       -71.9230  -17.6950  -60.0410 H       283 TRP    0.1400
   4525 HD1       -72.5830  -20.5580  -62.3710 H       283 TRP   -0.2700
   4526 HE1       -70.8990  -20.5530  -64.2970 H       283 TRP    0.1600
   4527 HE3       -69.2630  -17.0960  -60.5560 H       283 TRP   -0.1400
   4528 HZ2       -68.4750  -19.2700  -64.9890 H       283 TRP    0.1400
   4529 HZ3       -67.2880  -16.5400  -61.9150 H       283 TRP    0.5100
   4530 HH2       -66.9040  -17.6180  -64.1000 H       283 TRP   -0.5100
   4531 N         -74.2100  -18.1140  -58.1690 N.am    284 VAL   -0.4700
   4532 CA        -74.6270  -17.8860  -56.7980 C.3     284 VAL    0.3100
   4533 C         -75.8610  -18.6800  -56.4160 C.2     284 VAL    0.0700
   4534 O         -76.9500  -18.1350  -56.3030 O.2     284 VAL    0.0900
   4535 CB        -74.8990  -16.3970  -56.5450 C.3     284 VAL   -0.0900
   4536 CG1       -75.0800  -16.1540  -55.0620 C.3     284 VAL    0.0900
   4537 CG2       -73.7540  -15.5580  -57.0800 C.3     284 VAL   -0.2700
   4538 HN        -74.3090  -17.3410  -58.7900 H       284 VAL    0.0900
   4539 HA        -73.8390  -18.2370  -56.1490 H       284 VAL    0.0900
   4540 HB        -75.8200  -16.0890  -57.0860 H       284 VAL    0.0900
   4541 HG11      -74.1620  -16.4530  -54.5120 H       284 VAL   -0.2700
   4542 HG12      -75.9330  -16.7550  -54.6820 H       284 VAL    0.0900
   4543 HG13      -75.2700  -15.0760  -54.8760 H       284 VAL    0.0900
   4544 HG21      -74.0840  -14.9860  -57.9730 H       284 VAL    0.0900
   4545 HG22      -72.9080  -16.2170  -57.3750 H       284 VAL    0.5100
   4546 HG23      -73.4150  -14.8390  -56.3040 H       284 VAL   -0.5100
   4547 N         -75.6850  -19.9810  -56.2180 N.am    285 THR   -0.4700
   4548 CA        -76.7710  -20.8620  -55.8130 C.3     285 THR    0.3100
   4549 C         -76.9160  -20.8400  -54.2920 C.2     285 THR    0.0700
   4550 O         -76.0300  -20.3510  -53.5730 O.2     285 THR    0.0900
   4551 CB        -76.4870  -22.3100  -56.2100 C.3     285 THR    0.1400
   4552 CG2       -76.4480  -22.4590  -57.7170 C.3     285 THR    0.0900
   4553 OG1       -75.2300  -22.7120  -55.6500 O.3     285 THR   -0.6600
   4554 HN        -74.7950  -20.4150  -56.3380 H       285 THR    0.4300
   4555 HA        -77.6740  -20.5150  -56.2920 H       285 THR   -0.2700
   4556 HB        -77.2870  -22.9750  -55.8200 H       285 THR    0.0900
   4557 HG1       -74.5660  -22.4930  -56.3080 H       285 THR    0.0900
   4558 HG21      -75.6490  -21.8150  -58.1440 H       285 THR    0.0900
   4559 HG22      -77.4220  -22.1520  -58.1540 H       285 THR    0.5100
   4560 HG23      -76.2340  -23.5160  -57.9880 H       285 THR   -0.5100
   4561 N         -78.0320  -21.3880  -53.7760 N.am    286 PRO   -0.2900
   4562 CA        -78.2990  -21.4420  -52.3360 C.3     286 PRO    0.0000
   4563 C         -77.0840  -21.8830  -51.5180 C.2     286 PRO    0.0900
   4564 O         -76.7660  -21.2500  -50.5230 O.2     286 PRO    0.0900
   4565 CB        -79.4550  -22.4260  -52.2460 C.3     286 PRO    0.0200
   4566 CG        -80.2210  -22.1200  -53.4830 C.3     286 PRO    0.0900
   4567 CD        -79.1370  -22.0040  -54.5310 C.3     286 PRO   -0.1800
   4568 HA        -78.5120  -20.4570  -51.9520 H       286 PRO    0.0900
   4569 HB1       -80.0660  -22.2510  -51.3360 H       286 PRO    0.0900
   4570 HB2       -79.0950  -23.4770  -52.2420 H       286 PRO   -0.1800
   4571 HG1       -80.9320  -22.9360  -53.7280 H       286 PRO    0.0900
   4572 HG2       -80.7860  -21.1690  -53.3800 H       286 PRO    0.0900
   4573 HD1       -78.8320  -22.9970  -54.9200 H       286 PRO    0.5100
   4574 HD2       -79.4460  -21.3450  -55.3700 H       286 PRO   -0.5100
   4575 N         -76.4090  -22.9550  -51.9440 N.am    287 TYR   -0.4700
   4576 CA        -75.2190  -23.4550  -51.2520 C.3     287 TYR    0.3100
   4577 C         -74.0030  -22.6000  -51.5950 C.2     287 TYR    0.0700
   4578 O         -73.1070  -22.4180  -50.7700 O.2     287 TYR    0.0900
   4579 CB        -74.9060  -24.9020  -51.6390 C.3     287 TYR   -0.1800
   4580 CG        -75.9510  -25.9160  -51.2440 C.ar    287 TYR    0.0900
   4581 CD1       -76.3960  -26.8740  -52.1620 C.ar    287 TYR    0.0900
   4582 CD2       -76.5100  -25.9240  -49.9630 C.ar    287 TYR    0.0000
   4583 CE1       -77.3670  -27.8040  -51.8230 C.ar    287 TYR   -0.1150
   4584 CE2       -77.4920  -26.8640  -49.6110 C.ar    287 TYR    0.1150
   4585 CZ        -77.9100  -27.7940  -50.5490 C.ar    287 TYR   -0.1150
   4586 OH        -78.8790  -28.7220  -50.2270 O.3     287 TYR    0.1150
   4587 HN        -76.6880  -23.4640  -52.7540 H       287 TYR    0.1100
   4588 HA        -75.4020  -23.3870  -50.1900 H       287 TYR   -0.5400
   4589 HB1       -73.9580  -25.2090  -51.1480 H       287 TYR    0.4300
   4590 HB2       -74.8010  -24.9640  -52.7430 H       287 TYR   -0.1150
   4591 HD1       -75.9740  -26.8880  -53.1550 H       287 TYR    0.1150
   4592 HD2       -76.1810  -25.1980  -49.2350 H       287 TYR   -0.1150
   4593 HE1       -77.6980  -28.5320  -52.5490 H       287 TYR    0.1150
   4594 HE2       -77.9180  -26.8610  -48.6180 H       287 TYR    0.5100
   4595 HH        -78.9230  -29.3650  -50.9380 H       287 TYR   -0.5100
   4596 N         -73.9690  -22.0820  -52.8190 N.am    288 ALA   -0.4700
   4597 CA        -72.8520  -21.2570  -53.2630 C.3     288 ALA    0.3100
   4598 C         -72.6500  -20.0970  -52.3060 C.2     288 ALA    0.0700
   4599 O         -71.5190  -19.6880  -52.0240 O.2     288 ALA    0.0900
   4600 CB        -73.1110  -20.7300  -54.6730 C.3     288 ALA   -0.2700
   4601 HN        -74.6980  -22.2330  -53.4820 H       288 ALA    0.0900
   4602 HA        -71.9590  -21.8650  -53.2460 H       288 ALA    0.0900
   4603 HB1       -74.0350  -20.1140  -54.6860 H       288 ALA    0.0900
   4604 HB2       -73.2390  -21.5790  -55.3770 H       288 ALA    0.5100
   4605 HB3       -72.2580  -20.0970  -55.0010 H       288 ALA   -0.5100
   4606 N         -73.7640  -19.5630  -51.8100 N.am    289 ALA   -0.4700
   4607 CA        -73.7150  -18.4490  -50.8800 C.3     289 ALA    0.3100
   4608 C         -73.7250  -18.9580  -49.4420 C.2     289 ALA    0.0700
   4609 O         -72.8370  -18.6260  -48.6520 O.2     289 ALA    0.0900
   4610 CB        -74.8930  -17.5110  -51.1340 C.3     289 ALA   -0.2700
   4611 HN        -74.6710  -19.9000  -52.0500 H       289 ALA    0.0900
   4612 HA        -72.7800  -17.9290  -51.0250 H       289 ALA    0.0900
   4613 HB1       -75.8520  -18.0560  -50.9940 H       289 ALA    0.0900
   4614 HB2       -74.8530  -17.1250  -52.1750 H       289 ALA    0.5100
   4615 HB3       -74.8610  -16.6620  -50.4170 H       289 ALA   -0.5100
   4616 N         -74.7010  -19.7940  -49.1010 N.am    290 GLN   -0.4700
   4617 CA        -74.8020  -20.3030  -47.7400 C.3     290 GLN    0.3100
   4618 C         -73.5280  -20.9010  -47.1230 C.2     290 GLN    0.0700
   4619 O         -73.0000  -20.3600  -46.1650 O.2     290 GLN    0.0900
   4620 CB        -75.9350  -21.3290  -47.6400 C.3     290 GLN   -0.1800
   4621 CG        -76.5710  -21.3670  -46.2520 C.3     290 GLN    0.0900
   4622 CD        -77.1410  -20.0130  -45.8500 C.2     290 GLN    0.0900
   4623 NE2       -76.5500  -19.3950  -44.8180 N.am    290 GLN   -0.1800
   4624 OE1       -78.0910  -19.5280  -46.4660 O.2     290 GLN    0.0900
   4625 HN        -75.3930  -20.1060  -49.7480 H       290 GLN    0.0900
   4626 HA        -74.9920  -19.4680  -47.0810 H       290 GLN    0.5500
   4627 HB1       -75.5280  -22.3350  -47.8770 H       290 GLN   -0.5500
   4628 HB2       -76.7160  -21.0720  -48.3860 H       290 GLN   -0.6200
   4629 HG1       -75.8040  -21.6660  -45.5060 H       290 GLN    0.3200
   4630 HG2       -77.3940  -22.1140  -46.2480 H       290 GLN    0.3000
   4631 HE21      -76.8840  -18.5030  -44.5130 H       290 GLN    0.5100
   4632 HE22      -75.7750  -19.8240  -44.3540 H       290 GLN   -0.5100
   4633 N         -73.0390  -22.0150  -47.6660 N.am    291 LEU   -0.4700
   4634 CA        -71.8480  -22.6720  -47.1320 C.3     291 LEU    0.3100
   4635 C         -70.6540  -21.7490  -46.9000 C.2     291 LEU    0.0700
   4636 O         -69.9520  -21.8840  -45.8990 O.2     291 LEU    0.0900
   4637 CB        -71.4380  -23.8410  -48.0310 C.3     291 LEU   -0.1800
   4638 CG        -72.0260  -25.2020  -47.6500 C.3     291 LEU    0.0900
   4639 CD1       -73.5460  -25.1390  -47.5940 C.3     291 LEU    0.0900
   4640 CD2       -71.5730  -26.2400  -48.6620 C.3     291 LEU   -0.0900
   4641 HN        -73.4610  -22.4490  -48.4580 H       291 LEU    0.0900
   4642 HA        -72.0760  -23.0230  -46.1380 H       291 LEU   -0.2700
   4643 HB1       -70.3320  -23.9250  -48.0040 H       291 LEU    0.0900
   4644 HB2       -71.7570  -23.6060  -49.0680 H       291 LEU    0.0900
   4645 HG        -71.6340  -25.5050  -46.6560 H       291 LEU    0.0900
   4646 HD11      -73.9440  -24.6750  -48.5220 H       291 LEU   -0.2700
   4647 HD12      -73.8670  -24.5260  -46.7250 H       291 LEU    0.0900
   4648 HD13      -73.9640  -26.1650  -47.5030 H       291 LEU    0.0900
   4649 HD21      -70.4630  -26.3080  -48.6700 H       291 LEU    0.0900
   4650 HD22      -71.9170  -25.9530  -49.6790 H       291 LEU    0.5100
   4651 HD23      -71.9870  -27.2350  -48.3940 H       291 LEU   -0.5100
   4652 N         -70.3930  -20.8130  -47.8250 N.am    292 PRO   -0.2900
   4653 CA        -69.2640  -19.9080  -47.6200 C.3     292 PRO    0.0000
   4654 C         -69.5480  -18.8330  -46.5720 C.2     292 PRO    0.0900
   4655 O         -68.6140  -18.2830  -45.9780 O.2     292 PRO    0.0900
   4656 CB        -69.0390  -19.3180  -49.0050 C.3     292 PRO    0.0200
   4657 CG        -69.4670  -20.4220  -49.8950 C.3     292 PRO    0.0900
   4658 CD        -70.7540  -20.8550  -49.2490 C.3     292 PRO   -0.1800
   4659 HA        -68.4210  -20.4430  -47.2140 H       292 PRO    0.0900
   4660 HB1       -67.9710  -19.0610  -49.1660 H       292 PRO    0.0900
   4661 HB2       -69.6560  -18.4090  -49.1640 H       292 PRO   -0.1800
   4662 HG1       -69.6330  -20.0670  -50.9340 H       292 PRO    0.0900
   4663 HG2       -68.7220  -21.2450  -49.9120 H       292 PRO    0.0900
   4664 HD1       -71.5840  -20.1500  -49.4620 H       292 PRO    0.5100
   4665 HD2       -71.0440  -21.8840  -49.5470 H       292 PRO   -0.5100
   4666 N         -70.8220  -18.5170  -46.3370 N.am    293 VAL   -0.4700
   4667 CA        -71.1520  -17.5120  -45.3230 C.3     293 VAL    0.3100
   4668 C         -71.0030  -18.1200  -43.9300 C.2     293 VAL    0.0700
   4669 O         -70.5960  -17.4430  -42.9950 O.2     293 VAL    0.0900
   4670 CB        -72.5960  -16.9380  -45.4800 C.3     293 VAL   -0.0900
   4671 CG1       -73.6120  -17.9050  -44.9110 C.3     293 VAL    0.0900
   4672 CG2       -72.7080  -15.5890  -44.7700 C.3     293 VAL   -0.2700
   4673 HN        -71.5840  -18.9370  -46.8240 H       293 VAL    0.0900
   4674 HA        -70.4310  -16.7140  -45.4130 H       293 VAL    0.0900
   4675 HB        -72.8120  -16.7670  -46.5560 H       293 VAL    0.0900
   4676 HG11      -73.9200  -17.5810  -43.8940 H       293 VAL   -0.2700
   4677 HG12      -73.1680  -18.9210  -44.8400 H       293 VAL    0.0900
   4678 HG13      -74.5120  -17.9350  -45.5620 H       293 VAL    0.0900
   4679 HG21      -71.9860  -14.8660  -45.2080 H       293 VAL    0.0900
   4680 HG22      -72.4780  -15.7100  -43.6900 H       293 VAL    0.5100
   4681 HG23      -73.7340  -15.1820  -44.8910 H       293 VAL   -0.5100
   4682 N         -71.3270  -19.4000  -43.7900 N.am    294 MET   -0.4700
   4683 CA        -71.1810  -20.0750  -42.5050 C.3     294 MET    0.3100
   4684 C         -69.7010  -20.0650  -42.1120 C.2     294 MET    0.0700
   4685 O         -69.3370  -19.7560  -40.9770 O.2     294 MET    0.0900
   4686 CB        -71.6710  -21.5290  -42.6010 C.3     294 MET   -0.1800
   4687 CG        -73.1110  -21.6530  -43.0400 C.3     294 MET    0.0900
   4688 SD        -74.1590  -20.4700  -42.1600 S.3     294 MET    0.0900
   4689 CE        -74.9770  -21.5710  -41.0050 C.3     294 MET   -0.1400
   4690 HN        -71.6800  -19.9500  -44.5440 H       294 MET    0.0900
   4691 HA        -71.7610  -19.5320  -41.7740 H       294 MET    0.0900
   4692 HB1       -71.5630  -22.0040  -41.6050 H       294 MET   -0.0900
   4693 HB2       -71.0320  -22.0690  -43.3310 H       294 MET   -0.2200
   4694 HG1       -73.4610  -22.6880  -42.8390 H       294 MET    0.0900
   4695 HG2       -73.1730  -21.4710  -44.1340 H       294 MET    0.0900
   4696 HE1       -74.4100  -22.5170  -40.8790 H       294 MET    0.0900
   4697 HE2       -75.9940  -21.8260  -41.3730 H       294 MET    0.5100
   4698 HE3       -75.0630  -21.0870  -40.0090 H       294 MET   -0.5100
   4699 N         -68.8480  -20.4030  -43.0730 N.am    295 PHE   -0.4700
   4700 CA        -67.4130  -20.4140  -42.8510 C.3     295 PHE    0.3100
   4701 C         -67.0060  -19.0250  -42.3800 C.2     295 PHE    0.0700
   4702 O         -66.2320  -18.8830  -41.4340 O.2     295 PHE    0.0900
   4703 CB        -66.6890  -20.7600  -44.1590 C.3     295 PHE   -0.1800
   4704 CG        -65.2390  -21.0930  -43.9800 C.ar    295 PHE    0.0900
   4705 CD1       -64.8590  -22.2360  -43.2880 C.ar    295 PHE    0.0900
   4706 CD2       -64.2470  -20.2560  -44.4950 C.ar    295 PHE    0.0000
   4707 CE1       -63.5070  -22.5480  -43.1040 C.ar    295 PHE   -0.1150
   4708 CE2       -62.8890  -20.5530  -44.3220 C.ar    295 PHE    0.1150
   4709 CZ        -62.5180  -21.7040  -43.6220 C.ar    295 PHE   -0.1150
   4710 HN        -69.1540  -20.6640  -43.9850 H       295 PHE    0.1150
   4711 HA        -67.1930  -21.1480  -42.0920 H       295 PHE   -0.1150
   4712 HB1       -66.7430  -19.8910  -44.8480 H       295 PHE    0.1150
   4713 HB2       -67.1740  -21.6450  -44.6210 H       295 PHE   -0.1150
   4714 HD1       -65.6160  -22.8930  -42.8870 H       295 PHE    0.1150
   4715 HD2       -64.5310  -19.3660  -45.0360 H       295 PHE   -0.1150
   4716 HE1       -63.2270  -23.4390  -42.5630 H       295 PHE    0.1150
   4717 HE2       -62.1330  -19.8970  -44.7270 H       295 PHE    0.5100
   4718 HZ        -61.4740  -21.9410  -43.4810 H       295 PHE   -0.5100
   4719 N         -67.5420  -17.9930  -43.0330 N.am    296 ALA   -0.4700
   4720 CA        -67.2310  -16.6130  -42.6570 C.3     296 ALA    0.3100
   4721 C         -67.7250  -16.2990  -41.2470 C.2     296 ALA    0.0700
   4722 O         -66.9810  -15.7630  -40.4250 O.2     296 ALA    0.0900
   4723 CB        -67.8390  -15.6220  -43.6710 C.3     296 ALA   -0.2700
   4724 HN        -68.1700  -18.1140  -43.7980 H       296 ALA    0.0900
   4725 HA        -66.1550  -16.5090  -42.6290 H       296 ALA    0.0900
   4726 HB1       -68.9430  -15.7390  -43.7030 H       296 ALA    0.0900
   4727 HB2       -67.4310  -15.8200  -44.6860 H       296 ALA    0.5100
   4728 HB3       -67.6010  -14.5790  -43.3690 H       296 ALA   -0.5100
   4729 N         -68.9740  -16.6510  -40.9520 N.am    297 LYS   -0.4700
   4730 CA        -69.5340  -16.3870  -39.6320 C.3     297 LYS    0.3100
   4731 C         -68.7490  -17.0230  -38.4750 C.2     297 LYS    0.0700
   4732 O         -68.6540  -16.4460  -37.3910 O.2     297 LYS    0.0900
   4733 CB        -70.9910  -16.8540  -39.5740 C.3     297 LYS   -0.1800
   4734 CG        -71.9370  -16.0650  -40.4530 C.3     297 LYS    0.0900
   4735 CD        -73.3800  -16.3180  -40.0530 C.3     297 LYS    0.0900
   4736 CE        -74.3640  -15.8020  -41.0850 C.3     297 LYS   -0.1800
   4737 NZ        -74.5860  -14.3580  -41.0500 N.4     297 LYS    0.0900
   4738 HN        -69.5720  -17.1030  -41.6090 H       297 LYS    0.0900
   4739 HA        -69.4710  -15.3250  -39.4470 H       297 LYS   -0.1800
   4740 HB1       -71.3410  -16.7740  -38.5230 H       297 LYS    0.0900
   4741 HB2       -71.0290  -17.9190  -39.8860 H       297 LYS    0.0900
   4742 HG1       -71.7920  -16.3660  -41.5120 H       297 LYS    0.2100
   4743 HG2       -71.7130  -14.9810  -40.3540 H       297 LYS    0.0500
   4744 HD1       -73.5780  -15.8110  -39.0830 H       297 LYS    0.0500
   4745 HD2       -73.5320  -17.4100  -39.9260 H       297 LYS   -0.3000
   4746 HE1       -75.3510  -16.2850  -40.9180 H       297 LYS    0.3300
   4747 HE2       -73.9860  -16.0470  -42.1000 H       297 LYS    0.3300
   4748 HZ1       -73.6830  -13.8730  -40.8800 H       297 LYS    0.3300
   4749 HZ2       -75.2530  -14.1280  -40.2860 H       297 LYS    0.5100
   4750 HZ3       -74.9820  -14.0470  -41.9600 H       297 LYS   -0.5100
   4751 N         -68.1880  -18.2080  -38.7050 N.am    298 ALA   -0.4700
   4752 CA        -67.4310  -18.8900  -37.6690 C.3     298 ALA    0.3100
   4753 C         -66.1150  -18.1770  -37.3830 C.2     298 ALA    0.0700
   4754 O         -65.5190  -18.3500  -36.3310 O.2     298 ALA    0.0900
   4755 CB        -67.1700  -20.3420  -38.0730 C.3     298 ALA   -0.2700
   4756 HN        -68.2600  -18.6750  -39.5830 H       298 ALA    0.0900
   4757 HA        -68.0020  -18.8510  -36.7520 H       298 ALA    0.0900
   4758 HB1       -66.5910  -20.3770  -39.0210 H       298 ALA    0.0900
   4759 HB2       -68.1350  -20.8700  -38.2280 H       298 ALA    0.5100
   4760 HB3       -66.5850  -20.8560  -37.2810 H       298 ALA   -0.5100
   4761 N         -65.6620  -17.3460  -38.3190 N.am    299 SER   -0.4700
   4762 CA        -64.4090  -16.6220  -38.1160 C.3     299 SER    0.3100
   4763 C         -64.3310  -15.9980  -36.7390 C.2     299 SER    0.0700
   4764 O         -63.2980  -16.0350  -36.1030 O.2     299 SER    0.0900
   4765 CB        -64.2230  -15.5090  -39.1640 C.3     299 SER    0.0500
   4766 OG        -63.0160  -14.7740  -38.9460 O.3     299 SER    0.0900
   4767 HN        -66.1440  -17.1830  -39.1770 H       299 SER    0.0900
   4768 HA        -63.6010  -17.3350  -38.1850 H       299 SER   -0.6600
   4769 HB1       -65.0790  -14.8040  -39.1070 H       299 SER    0.4300
   4770 HB2       -64.1820  -15.9610  -40.1770 H       299 SER    0.5100
   4771 HG1       -62.3010  -15.4120  -39.0120 H       299 SER   -0.5100
   4772 N         -65.4340  -15.4350  -36.2680 N.am    300 ALA   -0.4700
   4773 CA        -65.4420  -14.7780  -34.9680 C.3     300 ALA    0.3100
   4774 C         -65.2630  -15.6920  -33.7540 C.2     300 ALA    0.0700
   4775 O         -65.3320  -15.2270  -32.6170 O.2     300 ALA    0.0900
   4776 CB        -66.7220  -13.9500  -34.8120 C.3     300 ALA   -0.2700
   4777 HN        -66.2950  -15.4350  -36.7730 H       300 ALA    0.0900
   4778 HA        -64.5710  -14.1420  -34.9050 H       300 ALA    0.0900
   4779 HB1       -67.6140  -14.6080  -34.8900 H       300 ALA    0.0900
   4780 HB2       -66.7770  -13.1830  -35.6140 H       300 ALA    0.5100
   4781 HB3       -66.7330  -13.4540  -33.8190 H       300 ALA   -0.5100
   4782 N         -65.0230  -16.9820  -33.9750 N.am    301 ILE   -0.4700
   4783 CA        -64.8480  -17.8980  -32.8550 C.3     301 ILE    0.3100
   4784 C         -63.4570  -18.5100  -32.8380 C.2     301 ILE    0.0700
   4785 O         -63.2250  -19.4960  -32.1310 O.2     301 ILE    0.0900
   4786 CB        -65.8070  -19.0890  -32.9290 C.3     301 ILE   -0.0900
   4787 CG1       -65.3040  -20.0550  -34.0080 C.3     301 ILE    0.0900
   4788 CG2       -67.2310  -18.6010  -33.1940 C.3     301 ILE   -0.2700
   4789 CD        -65.8660  -21.4410  -33.9340 C.3     301 ILE    0.0900
   4790 HN        -64.9540  -17.3710  -34.8900 H       301 ILE    0.0900
   4791 HA        -65.0230  -17.3420  -31.9460 H       301 ILE    0.0900
   4792 HB        -65.7780  -19.6470  -31.9690 H       301 ILE   -0.1800
   4793 HG11      -64.1990  -20.1260  -33.9240 H       301 ILE    0.0900
   4794 HG12      -65.5620  -19.6310  -35.0010 H       301 ILE    0.0900
   4795 HG21      -67.3150  -18.2080  -34.2300 H       301 ILE   -0.2700
   4796 HG22      -67.4910  -17.7870  -32.4840 H       301 ILE    0.0900
   4797 HG23      -67.9470  -19.4420  -33.0760 H       301 ILE    0.0900
   4798 HD1       -66.9720  -21.4110  -34.0350 H       301 ILE    0.0900
   4799 HD2       -65.6130  -21.8990  -32.9540 H       301 ILE    0.5100
   4800 HD3       -65.4510  -22.0630  -34.7560 H       301 ILE   -0.5100
   4801 N         -62.5250  -17.9530  -33.6040 N.am    302 HSE   -0.4700
   4802 CA        -61.2120  -18.5580  -33.6720 C.3     302 HSE    0.3100
   4803 C         -60.0910  -17.9690  -32.8400 C.2     302 HSE    0.0700
   4804 O         -59.3190  -18.7120  -32.2550 O.2     302 HSE    0.0900
   4805 CB        -60.7780  -18.6550  -35.1320 C.3     302 HSE   -0.0800
   4806 CG        -61.5670  -19.6530  -35.9240 C.ar    302 HSE    0.0900
   4807 CD2       -62.0280  -19.3970  -37.1940 C.ar    302 HSE    0.0900
   4808 ND1       -61.9760  -20.9090  -35.6140 N.ar    302 HSE   -0.7000
   4809 CE1       -62.6730  -21.3800  -36.6940 C.ar    302 HSE    0.2200
   4810 NE2       -62.6960  -20.4540  -37.6370 N.ar    302 HSE    0.2500
   4811 HN        -62.6800  -17.1280  -34.1440 H       302 HSE    0.1300
   4812 HA        -61.2640  -19.5380  -33.2230 H       302 HSE   -0.3600
   4813 HB1       -59.7080  -18.9500  -35.1670 H       302 HSE    0.3200
   4814 HB2       -60.8980  -17.6590  -35.6070 H       302 HSE   -0.0500
   4815 HD2       -61.9010  -18.5020  -37.7880 H       302 HSE    0.0900
   4816 HE1       -63.1440  -22.3590  -36.7860 H       302 HSE    0.5100
   4817 HE2       -63.1340  -20.5250  -38.5330 H       302 HSE   -0.5100
   4818 N         -59.9930  -16.6520  -32.7690 N.am    303 ASN   -0.4700
   4819 CA        -58.9190  -16.0340  -32.0130 C.3     303 ASN    0.3100
   4820 C         -58.7350  -16.6050  -30.6120 C.2     303 ASN    0.0700
   4821 O         -57.6250  -16.9570  -30.2330 O.2     303 ASN    0.0900
   4822 CB        -59.1310  -14.5170  -31.9300 C.3     303 ASN   -0.1800
   4823 CG        -59.2460  -13.8750  -33.2960 C.2     303 ASN    0.0900
   4824 ND2       -59.6380  -12.6040  -33.3290 N.am    303 ASN    0.0900
   4825 OD1       -58.9860  -14.5170  -34.3140 O.2     303 ASN    0.5500
   4826 HN        -60.6360  -16.0370  -33.2190 H       303 ASN   -0.5500
   4827 HA        -57.9860  -16.2580  -32.5090 H       303 ASN   -0.6200
   4828 HB1       -58.2710  -14.0600  -31.3960 H       303 ASN    0.3200
   4829 HB2       -60.0630  -14.3110  -31.3640 H       303 ASN    0.3000
   4830 HD21      -59.9830  -12.1660  -32.4980 H       303 ASN    0.5100
   4831 HD22      -59.5880  -12.0860  -34.1820 H       303 ASN   -0.5100
   4832 N         -59.8130  -16.7050  -29.8200 N.am    304 PRO   -0.2900
   4833 CA        -59.6520  -17.2590  -28.4760 C.3     304 PRO    0.0000
   4834 C         -58.9370  -18.6140  -28.4710 C.2     304 PRO    0.0900
   4835 O         -58.0180  -18.8430  -27.6730 O.2     304 PRO    0.0900
   4836 CB        -61.0860  -17.3390  -27.9650 C.3     304 PRO    0.0200
   4837 CG        -61.7110  -16.1340  -28.6070 C.3     304 PRO    0.0900
   4838 CD        -61.1980  -16.2460  -30.0290 C.3     304 PRO   -0.1800
   4839 HA        -58.9970  -16.6360  -27.8870 H       304 PRO    0.0900
   4840 HB1       -61.1270  -17.2780  -26.8580 H       304 PRO    0.0900
   4841 HB2       -61.5820  -18.2770  -28.2930 H       304 PRO   -0.1800
   4842 HG1       -62.8190  -16.1790  -28.5670 H       304 PRO    0.0900
   4843 HG2       -61.3700  -15.1930  -28.1240 H       304 PRO    0.0900
   4844 HD1       -61.7700  -16.9960  -30.6160 H       304 PRO    0.5100
   4845 HD2       -61.2060  -15.2670  -30.5510 H       304 PRO   -0.5100
   4846 N         -59.3410  -19.5170  -29.3580 N.am    305 MET   -0.4700
   4847 CA        -58.6910  -20.8120  -29.4100 C.3     305 MET    0.3100
   4848 C         -57.2380  -20.6610  -29.8780 C.2     305 MET    0.0700
   4849 O         -56.3420  -21.3570  -29.3960 O.2     305 MET    0.0900
   4850 CB        -59.4640  -21.7560  -30.3340 C.3     305 MET   -0.1800
   4851 CG        -60.9370  -21.8730  -29.9620 C.3     305 MET    0.0900
   4852 SD        -61.8500  -23.1970  -30.7890 S.3     305 MET    0.0900
   4853 CE        -62.3760  -22.3840  -32.3090 C.3     305 MET   -0.1400
   4854 HN        -60.0810  -19.3520  -30.0060 H       305 MET    0.0900
   4855 HA        -58.6560  -21.2110  -28.4080 H       305 MET    0.0900
   4856 HB1       -59.0010  -22.7650  -30.2830 H       305 MET   -0.0900
   4857 HB2       -59.3870  -21.3790  -31.3760 H       305 MET   -0.2200
   4858 HG1       -61.4230  -20.9050  -30.2010 H       305 MET    0.0900
   4859 HG2       -60.9960  -22.0330  -28.8660 H       305 MET    0.0900
   4860 HE1       -61.6500  -21.6020  -32.6190 H       305 MET    0.0900
   4861 HE2       -63.3630  -21.8960  -32.1610 H       305 MET    0.5100
   4862 HE3       -62.4560  -23.1240  -33.1330 H       305 MET   -0.5100
   4863 N         -56.9900  -19.7390  -30.8020 N.am    306 ILE   -0.4700
   4864 CA        -55.6350  -19.5110  -31.2850 C.3     306 ILE    0.3100
   4865 C         -54.7740  -19.0510  -30.1040 C.2     306 ILE    0.0700
   4866 O         -53.6710  -19.5720  -29.8780 O.2     306 ILE    0.0900
   4867 CB        -55.6050  -18.4320  -32.4030 C.3     306 ILE   -0.0900
   4868 CG1       -56.4120  -18.9110  -33.6140 C.3     306 ILE    0.0900
   4869 CG2       -54.1810  -18.1620  -32.8490 C.3     306 ILE   -0.2700
   4870 CD        -56.5590  -17.8620  -34.7120 C.3     306 ILE    0.0900
   4871 HN        -57.7060  -19.1720  -31.2010 H       306 ILE    0.0900
   4872 HA        -55.2560  -20.4490  -31.6620 H       306 ILE    0.0900
   4873 HB        -56.0540  -17.4920  -32.0190 H       306 ILE   -0.1800
   4874 HG11      -57.4270  -19.2020  -33.2680 H       306 ILE    0.0900
   4875 HG12      -55.9080  -19.8030  -34.0430 H       306 ILE    0.0900
   4876 HG21      -53.7210  -19.0920  -33.2440 H       306 ILE   -0.2700
   4877 HG22      -53.5760  -17.8050  -31.9880 H       306 ILE    0.0900
   4878 HG23      -54.1760  -17.3940  -33.6520 H       306 ILE    0.0900
   4879 HD1       -55.5580  -17.5630  -35.0900 H       306 ILE    0.0900
   4880 HD2       -57.0690  -16.9610  -34.3100 H       306 ILE    0.5100
   4881 HD3       -57.1460  -18.2800  -35.5570 H       306 ILE   -0.5100
   4882 N         -55.2920  -18.0830  -29.3450 N.am    307 TYR   -0.4700
   4883 CA        -54.6060  -17.5440  -28.1760 C.3     307 TYR    0.3100
   4884 C         -54.2730  -18.6360  -27.1710 C.2     307 TYR    0.0700
   4885 O         -53.1610  -18.7000  -26.6500 O.2     307 TYR    0.0900
   4886 CB        -55.4910  -16.5270  -27.4550 C.3     307 TYR   -0.1800
   4887 CG        -55.8650  -15.2850  -28.2320 C.ar    307 TYR    0.0900
   4888 CD1       -57.1360  -14.7230  -28.0980 C.ar    307 TYR    0.0900
   4889 CD2       -54.9400  -14.6250  -29.0360 C.ar    307 TYR    0.0000
   4890 CE1       -57.4780  -13.5370  -28.7370 C.ar    307 TYR   -0.1150
   4891 CE2       -55.2740  -13.4280  -29.6800 C.ar    307 TYR    0.1150
   4892 CZ        -56.5440  -12.8960  -29.5230 C.ar    307 TYR   -0.1150
   4893 OH        -56.8710  -11.7170  -30.1420 O.3     307 TYR    0.1150
   4894 HN        -56.1810  -17.6820  -29.5450 H       307 TYR    0.1100
   4895 HA        -53.6920  -17.0760  -28.5110 H       307 TYR   -0.5400
   4896 HB1       -54.9600  -16.1800  -26.5430 H       307 TYR    0.4300
   4897 HB2       -56.4450  -17.0230  -27.1760 H       307 TYR   -0.1150
   4898 HD1       -57.8710  -15.2220  -27.4840 H       307 TYR    0.1150
   4899 HD2       -53.9510  -15.0410  -29.1640 H       307 TYR   -0.1150
   4900 HE1       -58.4680  -13.1200  -28.6200 H       307 TYR    0.1150
   4901 HE2       -54.5450  -12.9230  -30.2970 H       307 TYR    0.5100
   4902 HH        -57.7150  -11.4230  -29.7910 H       307 TYR   -0.5100
   4903 N         -55.2510  -19.4980  -26.8970 N.am    308 SER   -0.4700
   4904 CA        -55.0820  -20.5590  -25.9070 C.3     308 SER    0.3100
   4905 C         -53.9800  -21.5700  -26.1930 C.2     308 SER    0.0700
   4906 O         -53.5330  -22.2710  -25.2830 O.2     308 SER    0.0900
   4907 CB        -56.4050  -21.2990  -25.6950 C.3     308 SER    0.0500
   4908 OG        -56.7160  -22.1300  -26.7920 O.3     308 SER    0.0900
   4909 HN        -56.1370  -19.4570  -27.3520 H       308 SER    0.0900
   4910 HA        -54.7500  -20.1090  -24.9840 H       308 SER   -0.6600
   4911 HB1       -57.2250  -20.5610  -25.5680 H       308 SER    0.4300
   4912 HB2       -56.3320  -21.9320  -24.7840 H       308 SER    0.5100
   4913 HG1       -56.4700  -21.6340  -27.5760 H       308 SER   -0.5100
   4914 N         -53.5300  -21.6520  -27.4450 N.am    309 VAL   -0.4700
   4915 CA        -52.4700  -22.6030  -27.7960 C.3     309 VAL    0.3100
   4916 C         -51.1360  -21.9460  -28.1050 C.2     309 VAL    0.0700
   4917 O         -50.1500  -22.6430  -28.3160 O.2     309 VAL    0.0900
   4918 CB        -52.8470  -23.4530  -29.0310 C.3     309 VAL   -0.0900
   4919 CG1       -54.1020  -24.2390  -28.7590 C.3     309 VAL    0.0900
   4920 CG2       -53.0340  -22.5620  -30.2440 C.3     309 VAL   -0.2700
   4921 HN        -53.8850  -21.0830  -28.1830 H       309 VAL    0.0900
   4922 HA        -52.3070  -23.2430  -26.9430 H       309 VAL    0.0900
   4923 HB        -52.0160  -24.1540  -29.2650 H       309 VAL    0.0900
   4924 HG11      -54.9430  -23.5490  -28.5310 H       309 VAL   -0.2700
   4925 HG12      -53.9470  -24.9090  -27.8870 H       309 VAL    0.0900
   4926 HG13      -54.3710  -24.8430  -29.6520 H       309 VAL    0.0900
   4927 HG21      -52.1630  -21.8810  -30.3560 H       309 VAL    0.0900
   4928 HG22      -53.9520  -21.9460  -30.1240 H       309 VAL    0.5100
   4929 HG23      -53.1180  -23.1830  -31.1610 H       309 VAL   -0.5100
   4930 N         -51.0960  -20.6130  -28.1360 N.am    310 SER   -0.4700
   4931 CA        -49.8510  -19.9190  -28.4670 C.3     310 SER    0.3100
   4932 C         -49.5490  -18.6840  -27.6440 C.2     310 SER    0.0700
   4933 O         -48.4740  -18.1070  -27.7690 O.2     310 SER    0.0900
   4934 CB        -49.8690  -19.4990  -29.9300 C.3     310 SER    0.0500
   4935 OG        -50.8650  -18.5140  -30.1330 O.3     310 SER    0.0900
   4936 HN        -51.8900  -20.0440  -27.9400 H       310 SER    0.0900
   4937 HA        -49.0270  -20.5900  -28.2760 H       310 SER   -0.6600
   4938 HB1       -50.0930  -20.3760  -30.5730 H       310 SER    0.4300
   4939 HB2       -48.8810  -19.0760  -30.2130 H       310 SER    0.5100
   4940 HG1       -51.6970  -18.9890  -30.1940 H       310 SER   -0.5100
   4941 N         -50.4820  -18.2580  -26.8070 N.am    311 HSE   -0.4700
   4942 CA        -50.2430  -17.0690  -26.0030 C.3     311 HSE    0.3100
   4943 C         -49.8650  -17.4480  -24.5700 C.2     311 HSE    0.0700
   4944 O         -50.7260  -17.8290  -23.7790 O.2     311 HSE    0.0900
   4945 CB        -51.4880  -16.1860  -26.0090 C.3     311 HSE   -0.0800
   4946 CG        -51.2180  -14.7790  -25.5950 C.ar    311 HSE    0.0900
   4947 CD2       -51.3460  -13.6160  -26.2690 C.ar    311 HSE    0.0900
   4948 ND1       -50.7250  -14.4580  -24.3480 N.ar    311 HSE   -0.7000
   4949 CE1       -50.5580  -13.1490  -24.2720 C.ar    311 HSE    0.2200
   4950 NE2       -50.9260  -12.6130  -25.4230 N.ar    311 HSE    0.2500
   4951 HN        -51.3610  -18.7140  -26.6930 H       311 HSE    0.1300
   4952 HA        -49.4010  -16.5400  -26.4230 H       311 HSE   -0.3600
   4953 HB1       -52.2360  -16.6170  -25.3100 H       311 HSE    0.3200
   4954 HB2       -51.9120  -16.1730  -27.0350 H       311 HSE   -0.0500
   4955 HD2       -51.7020  -13.4380  -27.2760 H       311 HSE    0.0900
   4956 HE1       -50.1830  -12.5850  -23.4190 H       311 HSE    0.5100
   4957 HE2       -50.9070  -11.6410  -25.6560 H       311 HSE   -0.5100
   4958 N         -48.5700  -17.3320  -24.2200 N.am    312 PRO   -0.2900
   4959 CA        -48.0450  -17.6650  -22.8890 C.3     312 PRO    0.0000
   4960 C         -48.7380  -17.0150  -21.6920 C.2     312 PRO    0.0900
   4961 O         -49.3360  -17.7160  -20.8750 O.2     312 PRO    0.0900
   4962 CB        -46.5690  -17.2780  -22.9930 C.3     312 PRO    0.0200
   4963 CG        -46.5830  -16.1540  -23.9690 C.3     312 PRO    0.0900
   4964 CD        -47.5380  -16.6620  -25.0280 C.3     312 PRO   -0.1800
   4965 HA        -48.2240  -18.7030  -22.6610 H       312 PRO    0.0900
   4966 HB1       -45.9580  -18.1270  -23.3670 H       312 PRO    0.0900
   4967 HB2       -46.1700  -16.9510  -22.0100 H       312 PRO   -0.1800
   4968 HG1       -46.9540  -15.2170  -23.5040 H       312 PRO    0.0900
   4969 HG2       -45.5720  -15.9690  -24.3900 H       312 PRO    0.0900
   4970 HD1       -47.9850  -15.8310  -25.6140 H       312 PRO    0.5100
   4971 HD2       -47.0490  -17.3890  -25.7110 H       312 PRO   -0.5100
   4972 N         -48.6710  -15.6910  -21.5700 N.am    313 LYS   -0.4700
   4973 CA        -49.3210  -15.0420  -20.4400 C.3     313 LYS    0.3100
   4974 C         -50.7830  -15.4300  -20.3500 C.2     313 LYS    0.0700
   4975 O         -51.2850  -15.7370  -19.2730 O.2     313 LYS    0.0900
   4976 CB        -49.2000  -13.5150  -20.5320 C.3     313 LYS   -0.1800
   4977 CG        -47.8770  -12.9710  -20.0090 C.3     313 LYS    0.0900
   4978 CD        -47.8090  -11.4570  -20.1250 C.3     313 LYS    0.0900
   4979 CE        -46.4840  -10.9270  -19.6020 C.3     313 LYS   -0.1800
   4980 NZ        -46.3760   -9.4480  -19.7280 N.4     313 LYS    0.0900
   4981 HN        -48.1920  -15.1060  -22.2200 H       313 LYS    0.0900
   4982 HA        -48.8480  -15.3990  -19.5360 H       313 LYS   -0.1800
   4983 HB1       -50.0260  -13.0600  -19.9450 H       313 LYS    0.0900
   4984 HB2       -49.3080  -13.2180  -21.5960 H       313 LYS    0.0900
   4985 HG1       -47.0440  -13.4170  -20.5930 H       313 LYS    0.2100
   4986 HG2       -47.7620  -13.2590  -18.9430 H       313 LYS    0.0500
   4987 HD1       -48.6390  -11.0080  -19.5380 H       313 LYS    0.0500
   4988 HD2       -47.9240  -11.1660  -21.1910 H       313 LYS   -0.3000
   4989 HE1       -45.6490  -11.3760  -20.1820 H       313 LYS    0.3300
   4990 HE2       -46.3800  -11.1810  -18.5250 H       313 LYS    0.3300
   4991 HZ1       -47.2280   -9.0030  -19.3310 H       313 LYS    0.3300
   4992 HZ2       -46.2880   -9.1910  -20.7320 H       313 LYS    0.5100
   4993 HZ3       -45.5370   -9.1160  -19.2110 H       313 LYS   -0.5100
   4994 N         -51.4650  -15.4390  -21.4930 N.am    314 PHE   -0.4700
   4995 CA        -52.8760  -15.7950  -21.5310 C.3     314 PHE    0.3100
   4996 C         -53.0770  -17.2350  -21.0970 C.2     314 PHE    0.0700
   4997 O         -53.9970  -17.5460  -20.3380 O.2     314 PHE    0.0900
   4998 CB        -53.4330  -15.6020  -22.9380 C.3     314 PHE   -0.1800
   4999 CG        -54.8880  -15.9400  -23.0650 C.ar    314 PHE    0.0900
   5000 CD1       -55.8410  -15.2670  -22.3100 C.ar    314 PHE    0.0900
   5001 CD2       -55.3090  -16.9220  -23.9520 C.ar    314 PHE    0.0000
   5002 CE1       -57.1890  -15.5660  -22.4410 C.ar    314 PHE   -0.1150
   5003 CE2       -56.6560  -17.2280  -24.0900 C.ar    314 PHE    0.1150
   5004 CZ        -57.6000  -16.5480  -23.3330 C.ar    314 PHE   -0.1150
   5005 HN        -51.0450  -15.2040  -22.3660 H       314 PHE    0.1150
   5006 HA        -53.4010  -15.1640  -20.8290 H       314 PHE   -0.1150
   5007 HB1       -52.8800  -16.2610  -23.6430 H       314 PHE    0.1150
   5008 HB2       -53.3140  -14.5390  -23.2370 H       314 PHE   -0.1150
   5009 HD1       -55.5280  -14.5030  -21.6150 H       314 PHE    0.1150
   5010 HD2       -54.5780  -17.4560  -24.5410 H       314 PHE   -0.1150
   5011 HE1       -57.9200  -15.0340  -21.8500 H       314 PHE    0.1150
   5012 HE2       -56.9690  -17.9930  -24.7850 H       314 PHE    0.5100
   5013 HZ        -58.6500  -16.7810  -23.4380 H       314 PHE   -0.5100
   5014 N         -52.2180  -18.1220  -21.5800 N.am    315 ARG   -0.4700
   5015 CA        -52.3120  -19.5260  -21.2180 C.3     315 ARG    0.3100
   5016 C         -52.0560  -19.6950  -19.7310 C.2     315 ARG    0.0700
   5017 O         -52.5990  -20.5960  -19.0860 O.2     315 ARG    0.0900
   5018 CB        -51.2960  -20.3530  -22.0160 C.3     315 ARG   -0.1800
   5019 CG        -51.7400  -20.6860  -23.4310 C.3     315 ARG    0.0900
   5020 CD        -50.5990  -21.2540  -24.2470 C.3     315 ARG    0.0900
   5021 NE        -49.9630  -22.4180  -23.6230 N.pl3   315 ARG   -0.1800
   5022 CZ        -50.4840  -23.6400  -23.5790 C.cat   315 ARG    0.0900
   5023 NH1       -51.6700  -23.8910  -24.1250 N.pl3   315 ARG    0.0900
   5024 NH2       -49.8130  -24.6200  -22.9940 N.pl3   315 ARG    0.2000
   5025 HN        -51.4800  -17.8710  -22.2020 H       315 ARG    0.0900
   5026 HA        -53.3180  -19.8600  -21.4290 H       315 ARG    0.0900
   5027 HB1       -51.1120  -21.3030  -21.4720 H       315 ARG   -0.7000
   5028 HB2       -50.3460  -19.7820  -22.0720 H       315 ARG    0.4400
   5029 HG1       -52.1160  -19.7640  -23.9210 H       315 ARG    0.6400
   5030 HG2       -52.5640  -21.4320  -23.3880 H       315 ARG   -0.8000
   5031 HD1       -49.8150  -20.4770  -24.3740 H       315 ARG    0.4600
   5032 HD2       -50.9800  -21.5780  -25.2390 H       315 ARG    0.4600
   5033 HE        -49.0690  -22.2820  -23.1980 H       315 ARG   -0.8000
   5034 HH11      -52.1780  -23.1580  -24.5750 H       315 ARG    0.4600
   5035 HH12      -52.0520  -24.8140  -24.0860 H       315 ARG    0.4600
   5036 HH21      -50.2580  -25.4990  -22.8240 H       315 ARG    0.5100
   5037 HH22      -48.8610  -24.4800  -22.7210 H       315 ARG   -0.5100
   5038 N         -51.2230  -18.8180  -19.1860 N.am    316 GLU   -0.4700
   5039 CA        -50.8930  -18.8620  -17.7690 C.3     316 GLU    0.3100
   5040 C         -52.2030  -18.6250  -17.0230 C.2     316 GLU    0.0700
   5041 O         -52.6940  -19.4790  -16.2900 O.2     316 GLU    0.0900
   5042 CB        -49.8890  -17.7460  -17.4550 C.3     316 GLU   -0.1800
   5043 CG        -48.9570  -17.9980  -16.2850 C.3     316 GLU    0.0900
   5044 CD        -48.2240  -16.7330  -15.8680 C.2     316 GLU    0.0900
   5045 OE1       -47.2500  -16.8280  -15.0920 O.co2   316 GLU   -0.2800
   5046 OE2       -48.6360  -15.6350  -16.3170 O.co2   316 GLU    0.0900
   5047 HN        -50.7890  -18.0950  -19.7160 H       316 GLU    0.0900
   5048 HA        -50.4700  -19.8300  -17.5460 H       316 GLU    0.6200
   5049 HB1       -50.4630  -16.8210  -17.2410 H       316 GLU   -0.7600
   5050 HB2       -49.2650  -17.5840  -18.3580 H       316 GLU   -0.7600
   5051 HG1       -48.2090  -18.7670  -16.5720 H       316 GLU    0.5100
   5052 HG2       -49.5490  -18.3700  -15.4210 H       316 GLU   -0.5100
   5053 N         -52.7810  -17.4520  -17.2520 N.am    317 ALA   -0.4700
   5054 CA        -54.0350  -17.0600  -16.6310 C.3     317 ALA    0.3100
   5055 C         -55.1010  -18.1480  -16.7000 C.2     317 ALA    0.0700
   5056 O         -55.7830  -18.4240  -15.7190 O.2     317 ALA    0.0900
   5057 CB        -54.5510  -15.7710  -17.2930 C.3     317 ALA   -0.2700
   5058 HN        -52.3750  -16.7810  -17.8670 H       317 ALA    0.0900
   5059 HA        -53.8590  -16.9030  -15.5770 H       317 ALA    0.0900
   5060 HB1       -54.8870  -15.9830  -18.3310 H       317 ALA    0.0900
   5061 HB2       -53.7390  -15.0140  -17.3310 H       317 ALA    0.5100
   5062 HB3       -55.4120  -15.3680  -16.7170 H       317 ALA   -0.5100
   5063 N         -55.2600  -18.7740  -17.8570 N.am    318 ILE   -0.4700
   5064 CA        -56.2690  -19.8170  -17.9770 C.3     318 ILE    0.3100
   5065 C         -55.9920  -20.9260  -16.9740 C.2     318 ILE    0.0700
   5066 O         -56.8730  -21.3290  -16.2200 O.2     318 ILE    0.0900
   5067 CB        -56.3190  -20.4130  -19.4170 C.3     318 ILE   -0.0900
   5068 CG1       -56.7490  -19.3340  -20.4120 C.3     318 ILE    0.0900
   5069 CG2       -57.3250  -21.5630  -19.4840 C.3     318 ILE   -0.2700
   5070 CD        -56.9590  -19.8510  -21.8120 C.3     318 ILE    0.0900
   5071 HN        -54.7200  -18.5680  -18.6700 H       318 ILE    0.0900
   5072 HA        -57.2240  -19.3830  -17.7220 H       318 ILE    0.0900
   5073 HB        -55.3120  -20.7870  -19.6970 H       318 ILE   -0.1800
   5074 HG11      -55.9650  -18.5470  -20.4400 H       318 ILE    0.0900
   5075 HG12      -57.6980  -18.8830  -20.0540 H       318 ILE    0.0900
   5076 HG21      -58.3400  -21.1990  -19.2140 H       318 ILE   -0.2700
   5077 HG22      -57.0330  -22.3630  -18.7710 H       318 ILE    0.0900
   5078 HG23      -57.3590  -21.9750  -20.5150 H       318 ILE    0.0900
   5079 HD1       -57.8660  -20.4930  -21.8490 H       318 ILE    0.0900
   5080 HD2       -56.0830  -20.4570  -22.1270 H       318 ILE    0.5100
   5081 HD3       -57.0980  -19.0010  -22.5130 H       318 ILE   -0.5100
   5082 N         -54.7520  -21.4040  -16.9510 N.am    319 SER   -0.4700
   5083 CA        -54.3640  -22.4780  -16.0400 C.3     319 SER    0.3100
   5084 C         -54.6830  -22.1270  -14.5920 C.2     319 SER    0.0700
   5085 O         -54.9560  -23.0050  -13.7730 O.2     319 SER    0.0900
   5086 CB        -52.8660  -22.7670  -16.1770 C.3     319 SER    0.0500
   5087 OG        -52.0870  -21.6940  -15.6830 O.3     319 SER    0.0900
   5088 HN        -54.0360  -21.0530  -17.5490 H       319 SER    0.0900
   5089 HA        -54.9420  -23.3560  -16.2870 H       319 SER   -0.6600
   5090 HB1       -52.6150  -22.9230  -17.2480 H       319 SER    0.4300
   5091 HB2       -52.6110  -23.6840  -15.6010 H       319 SER    0.5100
   5092 HG1       -52.3290  -20.9280  -16.2090 H       319 SER   -0.5100
   5093 N         -54.6560  -20.8290  -14.2960 N.am    320 GLN   -0.4700
   5094 CA        -54.9270  -20.3120  -12.9590 C.3     320 GLN    0.3100
   5095 C         -56.3980  -20.0170  -12.6750 C.2     320 GLN    0.0700
   5096 O         -56.7660  -19.8080  -11.5260 O.2     320 GLN    0.0900
   5097 CB        -54.1220  -19.0270  -12.7220 C.3     320 GLN   -0.1800
   5098 CG        -52.6280  -19.2290  -12.5150 C.3     320 GLN    0.0900
   5099 CD        -51.8280  -17.9760  -12.8360 C.2     320 GLN    0.0900
   5100 NE2       -50.7810  -17.7340  -12.2160 N.am    320 GLN   -0.1800
   5101 OE1       -52.2800  -17.1950  -13.7960 O.2     320 GLN    0.0900
   5102 HN        -54.4440  -20.1420  -14.9870 H       320 GLN    0.0900
   5103 HA        -54.6500  -21.0700  -12.2410 H       320 GLN    0.5500
   5104 HB1       -54.5310  -18.5240  -11.8210 H       320 GLN   -0.5500
   5105 HB2       -54.2620  -18.3630  -13.6000 H       320 GLN   -0.6200
   5106 HG1       -52.2780  -20.0520  -13.1750 H       320 GLN    0.3200
   5107 HG2       -52.4430  -19.5060  -11.4560 H       320 GLN    0.3000
   5108 HE21      -50.2540  -16.9110  -12.4260 H       320 GLN    0.5100
   5109 HE22      -50.4650  -18.3640  -11.5060 H       320 GLN   -0.5100
   5110 N         -57.2510  -19.9900  -13.6990 N.am    321 THR   -0.4700
   5111 CA        -58.6600  -19.6900  -13.4550 C.3     321 THR    0.3100
   5112 C         -59.6610  -20.6940  -14.0490 C.2     321 THR    0.0700
   5113 O         -60.6350  -21.0630  -13.3980 O.2     321 THR    0.0900
   5114 CB        -58.9950  -18.2620  -13.9450 C.3     321 THR    0.1400
   5115 CG2       -57.8690  -17.3120  -13.5810 C.3     321 THR    0.0900
   5116 OG1       -59.1430  -18.2500  -15.3650 O.3     321 THR   -0.6600
   5117 HN        -56.9800  -20.1670  -14.6410 H       321 THR    0.4300
   5118 HA        -58.8440  -19.7760  -12.3950 H       321 THR   -0.2700
   5119 HB        -59.9450  -17.9200  -13.4810 H       321 THR    0.0900
   5120 HG1       -58.2530  -18.2280  -15.7240 H       321 THR    0.0900
   5121 HG21      -56.9220  -17.6430  -14.0570 H       321 THR    0.0900
   5122 HG22      -57.7270  -17.2980  -12.4790 H       321 THR    0.5100
   5123 HG23      -58.1090  -16.2880  -13.9400 H       321 THR   -0.5100
   5124 N         -59.4280  -21.1370  -15.2810 N.am    322 PHE   -0.4700
   5125 CA        -60.3070  -22.1020  -15.9320 C.3     322 PHE    0.3100
   5126 C         -59.4520  -23.2330  -16.5040 C.2     322 PHE    0.0700
   5127 O         -59.6370  -23.6690  -17.6440 O.2     322 PHE    0.0900
   5128 CB        -61.1050  -21.4190  -17.0530 C.3     322 PHE   -0.1800
   5129 CG        -61.9790  -20.2990  -16.5710 C.ar    322 PHE    0.0900
   5130 CD1       -63.1010  -20.5600  -15.7890 C.ar    322 PHE    0.0900
   5131 CD2       -61.6610  -18.9790  -16.8690 C.ar    322 PHE    0.0000
   5132 CE1       -63.8930  -19.5180  -15.3050 C.ar    322 PHE   -0.1150
   5133 CE2       -62.4450  -17.9290  -16.3910 C.ar    322 PHE    0.1150
   5134 CZ        -63.5650  -18.2010  -15.6050 C.ar    322 PHE   -0.1150
   5135 HN        -58.6450  -20.8290  -15.8150 H       322 PHE    0.1150
   5136 HA        -60.9750  -22.5060  -15.1850 H       322 PHE   -0.1150
   5137 HB1       -61.7680  -22.1670  -17.5400 H       322 PHE    0.1150
   5138 HB2       -60.4010  -20.9910  -17.7980 H       322 PHE   -0.1150
   5139 HD1       -63.3600  -21.5810  -15.5520 H       322 PHE    0.1150
   5140 HD2       -60.7970  -18.7630  -17.4790 H       322 PHE   -0.1150
   5141 HE1       -64.7600  -19.7350  -14.6980 H       322 PHE    0.1150
   5142 HE2       -62.1860  -16.9080  -16.6280 H       322 PHE    0.5100
   5143 HZ        -64.1750  -17.3910  -15.2310 H       322 PHE   -0.5100
   5144 N         -58.5190  -23.7530  -15.6940 N.am    323 PRO   -0.2900
   5145 CA        -57.6090  -24.8290  -16.0850 C.3     323 PRO    0.0000
   5146 C         -58.1590  -25.9730  -16.9250 C.2     323 PRO    0.0900
   5147 O         -57.4130  -26.5720  -17.6940 O.2     323 PRO    0.0900
   5148 CB        -57.0470  -25.3060  -14.7410 C.3     323 PRO    0.0200
   5149 CG        -58.1420  -24.9940  -13.7790 C.3     323 PRO    0.0900
   5150 CD        -58.5290  -23.6160  -14.2260 C.3     323 PRO   -0.1800
   5151 HA        -56.8690  -24.4650  -16.7800 H       323 PRO    0.0900
   5152 HB1       -56.1170  -24.7590  -14.4800 H       323 PRO    0.0900
   5153 HB2       -56.8310  -26.3950  -14.7620 H       323 PRO   -0.1800
   5154 HG1       -58.9860  -25.7090  -13.8710 H       323 PRO    0.0900
   5155 HG2       -57.7800  -24.9990  -12.7290 H       323 PRO    0.0900
   5156 HD1       -59.5430  -23.3360  -13.8710 H       323 PRO    0.5100
   5157 HD2       -57.7900  -22.8540  -13.9040 H       323 PRO   -0.5100
   5158 N         -59.4420  -26.3000  -16.8010 N.am    324 TRP   -0.4700
   5159 CA        -59.9550  -27.4140  -17.5910 C.3     324 TRP    0.3100
   5160 C         -59.8010  -27.1470  -19.0760 C.2     324 TRP    0.0700
   5161 O         -59.6150  -28.0690  -19.8620 O.2     324 TRP    0.0900
   5162 CB        -61.4300  -27.7070  -17.2780 C.3     324 TRP   -0.1800
   5163 CG        -62.3830  -26.6320  -17.6880 C.ar    324 TRP    0.0900
   5164 CD1       -62.8580  -25.6120  -16.9120 C.ar    324 TRP    0.0900
   5165 CD2       -62.9680  -26.4570  -18.9840 C.ar    324 TRP   -0.0300
   5166 CE2       -63.7900  -25.3070  -18.9180 C.ar    324 TRP   -0.1500
   5167 CE3       -62.8790  -27.1570  -20.1950 C.ar    324 TRP    0.2200
   5168 NE1       -63.7030  -24.8140  -17.6420 N.ar    324 TRP   -0.5100
   5169 CZ2       -64.5190  -24.8410  -20.0200 C.ar    324 TRP    0.3700
   5170 CZ3       -63.6040  -26.6930  -21.2920 C.ar    324 TRP    0.2400
   5171 CH2       -64.4130  -25.5450  -21.1940 C.ar    324 TRP    0.1100
   5172 HN        -60.0800  -25.8260  -16.1980 H       324 TRP   -0.2500
   5173 HA        -59.3500  -28.2800  -17.3670 H       324 TRP    0.1700
   5174 HB1       -61.5340  -27.8560  -16.1820 H       324 TRP   -0.2000
   5175 HB2       -61.7220  -28.6400  -17.8020 H       324 TRP    0.1400
   5176 HD1       -62.6050  -25.4570  -15.8740 H       324 TRP   -0.2700
   5177 HE1       -64.1670  -24.0230  -17.3080 H       324 TRP    0.1600
   5178 HE3       -62.2660  -28.0400  -20.2950 H       324 TRP   -0.1400
   5179 HZ2       -65.1460  -23.9640  -19.9660 H       324 TRP    0.1400
   5180 HZ3       -63.5430  -27.2220  -22.2320 H       324 TRP    0.5100
   5181 HH2       -64.9640  -25.2120  -22.0610 H       324 TRP   -0.5100
   5182 N         -59.8630  -25.8730  -19.4550 N.am    325 VAL   -0.4700
   5183 CA        -59.7460  -25.4870  -20.8520 C.3     325 VAL    0.3100
   5184 C         -58.4040  -25.8710  -21.4700 C.2     325 VAL    0.0700
   5185 O         -58.3380  -26.2210  -22.6500 O.2     325 VAL    0.0900
   5186 CB        -59.9470  -23.9710  -21.0320 C.3     325 VAL   -0.0900
   5187 CG1       -59.9530  -23.6280  -22.5080 C.3     325 VAL    0.0900
   5188 CG2       -61.2520  -23.5320  -20.3850 C.3     325 VAL   -0.2700
   5189 HN        -59.9930  -25.1310  -18.8030 H       325 VAL    0.0900
   5190 HA        -60.4950  -26.0310  -21.4100 H       325 VAL    0.0900
   5191 HB        -59.1240  -23.4240  -20.5260 H       325 VAL    0.0900
   5192 HG11      -60.6540  -24.2950  -23.0540 H       325 VAL   -0.2700
   5193 HG12      -58.9340  -23.7610  -22.9320 H       325 VAL    0.0900
   5194 HG13      -60.2820  -22.5760  -22.6510 H       325 VAL    0.0900
   5195 HG21      -61.2370  -23.7650  -19.2980 H       325 VAL    0.0900
   5196 HG22      -62.1050  -24.0710  -20.8510 H       325 VAL    0.5100
   5197 HG23      -61.3890  -22.4370  -20.5120 H       325 VAL   -0.5100
   5198 N         -57.3340  -25.8120  -20.6790 N.am    326 LEU   -0.4700
   5199 CA        -56.0030  -26.1500  -21.1690 C.3     326 LEU    0.3100
   5200 C         -55.6270  -27.6250  -21.0440 C.2     326 LEU    0.0700
   5201 O         -54.4410  -27.9630  -21.0570 O.2     326 LEU    0.0900
   5202 CB        -54.9380  -25.3150  -20.4570 C.3     326 LEU   -0.1800
   5203 CG        -54.8350  -23.8340  -20.8230 C.3     326 LEU    0.0900
   5204 CD1       -53.5690  -23.2370  -20.2130 C.3     326 LEU    0.0900
   5205 CD2       -54.8020  -23.6840  -22.3400 C.3     326 LEU   -0.0900
   5206 HN        -57.3940  -25.5330  -19.7230 H       326 LEU    0.0900
   5207 HA        -55.9790  -25.9620  -22.2320 H       326 LEU   -0.2700
   5208 HB1       -53.9520  -25.7800  -20.6680 H       326 LEU    0.0900
   5209 HB2       -55.1400  -25.3760  -19.3670 H       326 LEU    0.0900
   5210 HG        -55.7250  -23.2930  -20.4380 H       326 LEU    0.0900
   5211 HD11      -52.6720  -23.7680  -20.5970 H       326 LEU   -0.2700
   5212 HD12      -53.5970  -23.3430  -19.1070 H       326 LEU    0.0900
   5213 HD13      -53.4890  -22.1630  -20.4840 H       326 LEU    0.0900
   5214 HD21      -55.7290  -24.1050  -22.7860 H       326 LEU    0.0900
   5215 HD22      -53.9290  -24.2300  -22.7550 H       326 LEU    0.5100
   5216 HD23      -54.7360  -22.6080  -22.6130 H       326 LEU   -0.5100
   5217 N         -56.6190  -28.5020  -20.9260 N.am    327 THR   -0.4700
   5218 CA        -56.3380  -29.9220  -20.8020 C.3     327 THR    0.3100
   5219 C         -55.4100  -30.3970  -21.9080 C.2     327 THR    0.0700
   5220 O         -54.2400  -30.6920  -21.6730 O.2     327 THR    0.0900
   5221 CB        -57.6200  -30.7590  -20.8720 C.3     327 THR    0.1400
   5222 CG2       -58.3500  -30.7390  -19.5400 C.3     327 THR    0.0900
   5223 OG1       -58.4670  -30.2380  -21.9030 O.3     327 THR   -0.6600
   5224 HN        -57.5790  -28.2320  -20.9160 H       327 THR    0.4300
   5225 HA        -55.8440  -30.0800  -19.8550 H       327 THR   -0.2700
   5226 HB        -57.3710  -31.8160  -21.1060 H       327 THR    0.0900
   5227 HG1       -59.0240  -29.5800  -21.4800 H       327 THR    0.0900
   5228 HG21      -58.3070  -29.7210  -19.0970 H       327 THR    0.0900
   5229 HG22      -57.8720  -31.4530  -18.8350 H       327 THR    0.5100
   5230 HG23      -59.4160  -31.0160  -19.6880 H       327 THR   -0.5100
   5231 N         -55.9320  -30.4520  -23.1250 N.am    328 CYS   -0.4700
   5232 CA        -55.1630  -30.9040  -24.2730 C.3     328 CYS    0.3100
   5233 C         -54.0280  -29.9480  -24.6190 C.2     328 CYS    0.0700
   5234 O         -53.2140  -30.2350  -25.4930 O.2     328 CYS    0.0900
   5235 CB        -56.0910  -31.0480  -25.4800 C.3     328 CYS   -0.1100
   5236 SG        -57.6660  -31.8430  -25.0880 S.3     328 CYS    0.0900
   5237 HN        -56.8750  -30.1870  -23.3090 H       328 CYS    0.0900
   5238 HA        -54.7090  -31.8530  -24.0270 H       328 CYS   -0.2300
   5239 HB1       -55.5630  -31.6430  -26.2550 H       328 CYS    0.1600
   5240 HB2       -56.2860  -30.0340  -25.8900 H       328 CYS    0.5100
   5241 HG1       -58.1360  -30.8270  -24.3810 H       328 CYS   -0.5100
   5242 N         -53.9680  -28.8180  -23.9190 N.am    329 CYS   -0.4700
   5243 CA        -52.9530  -27.8070  -24.1810 C.3     329 CYS    0.3100
   5244 C         -52.2550  -27.4040  -22.8830 C.2     329 CYS    0.0700
   5245 O         -52.0120  -26.2220  -22.6390 O.2     329 CYS    0.0900
   5246 CB        -53.6280  -26.5880  -24.8040 C.3     329 CYS   -0.1100
   5247 SG        -55.2150  -27.0250  -25.5530 S.3     329 CYS    0.0900
   5248 HN        -54.6140  -28.6140  -23.1880 H       329 CYS    0.0900
   5249 HA        -52.2160  -28.2230  -24.8530 H       329 CYS   -0.2300
   5250 HB1       -52.9540  -26.1590  -25.5760 H       329 CYS    0.1600
   5251 HB2       -53.7840  -25.8220  -24.0150 H       329 CYS    0.5100
   5252 HG1       -54.7020  -27.8960  -26.4110 H       329 CYS   -0.5100
   5253 N         -51.9310  -28.4000  -22.0630 N.am    330 GLN   -0.4700
   5254 CA        -51.2910  -28.1850  -20.7720 C.3     330 GLN    0.3100
   5255 C         -50.2420  -27.0760  -20.7040 C.2     330 GLN    0.0700
   5256 O         -49.3410  -26.9910  -21.5360 O.2     330 GLN    0.0900
   5257 CB        -50.6820  -29.4950  -20.2740 C.3     330 GLN   -0.1800
   5258 CG        -51.0830  -29.8140  -18.8460 C.3     330 GLN    0.0900
   5259 CD        -52.5910  -29.8970  -18.6910 C.2     330 GLN    0.0900
   5260 NE2       -53.1750  -28.9050  -18.0190 N.am    330 GLN   -0.1800
   5261 OE1       -53.2230  -30.8310  -19.1750 O.2     330 GLN    0.0900
   5262 HN        -52.1150  -29.3510  -22.2980 H       330 GLN    0.0900
   5263 HA        -52.0380  -27.8260  -20.0790 H       330 GLN    0.5500
   5264 HB1       -49.5750  -29.4200  -20.3270 H       330 GLN   -0.5500
   5265 HB2       -51.0180  -30.3220  -20.9340 H       330 GLN   -0.6200
   5266 HG1       -50.6980  -29.0200  -18.1730 H       330 GLN    0.3200
   5267 HG2       -50.6400  -30.7890  -18.5520 H       330 GLN    0.3000
   5268 HE21      -54.1720  -28.8260  -18.0120 H       330 GLN    0.5100
   5269 HE22      -52.6170  -28.2400  -17.5230 H       330 GLN   -0.5100
   5270 N         -50.3710  -26.2300  -19.6860 N.am    331 PHE   -0.4700
   5271 CA        -49.4550  -25.1200  -19.4750 C.3     331 PHE    0.3100
   5272 C         -48.2350  -25.5160  -18.6490 C.2     331 PHE    0.0700
   5273 O         -48.2730  -26.4640  -17.8620 O.2     331 PHE    0.0900
   5274 CB        -50.1830  -23.9680  -18.7700 C.3     331 PHE   -0.1800
   5275 CG        -49.2860  -22.8150  -18.4230 C.ar    331 PHE    0.0900
   5276 CD1       -48.7460  -22.0150  -19.4240 C.ar    331 PHE    0.0900
   5277 CD2       -48.9540  -22.5460  -17.0980 C.ar    331 PHE    0.0000
   5278 CE1       -47.8880  -20.9670  -19.1120 C.ar    331 PHE   -0.1150
   5279 CE2       -48.0960  -21.4990  -16.7780 C.ar    331 PHE    0.1150
   5280 CZ        -47.5630  -20.7080  -17.7870 C.ar    331 PHE   -0.1150
   5281 HN        -51.1050  -26.3200  -19.0170 H       331 PHE    0.1150
   5282 HA        -49.0860  -24.8000  -20.4380 H       331 PHE   -0.1150
   5283 HB1       -50.6240  -24.3400  -17.8200 H       331 PHE    0.1150
   5284 HB2       -50.9810  -23.5760  -19.4340 H       331 PHE   -0.1150
   5285 HD1       -48.9960  -22.2110  -20.4560 H       331 PHE    0.1150
   5286 HD2       -49.3680  -23.1580  -16.3100 H       331 PHE   -0.1150
   5287 HE1       -47.4740  -20.3540  -19.9000 H       331 PHE    0.1150
   5288 HE2       -47.8440  -21.3030  -15.7450 H       331 PHE    0.5100
   5289 HZ        -46.8970  -19.8940  -17.5420 H       331 PHE   -0.5100
   5290 N         -47.1500  -24.7730  -18.8370 N.am    332 ASP   -0.4700
   5291 CA        -45.9110  -25.0030  -18.1160 C.3     332 ASP    0.3100
   5292 C         -45.2120  -23.6830  -17.8350 C.2     332 ASP    0.0700
   5293 O         -45.3360  -22.7300  -18.5970 O.2     332 ASP    0.0900
   5294 CB        -44.9660  -25.8840  -18.9210 C.3     332 ASP   -0.2800
   5295 CG        -43.6010  -25.9690  -18.2910 C.2     332 ASP    0.0900
   5296 OD1       -43.4930  -26.5740  -17.2050 O.co2   332 ASP    0.0900
   5297 OD2       -42.6470  -25.4160  -18.8640 O.co2   332 ASP    0.6200
   5298 HN        -47.1370  -24.0180  -19.4880 H       332 ASP   -0.7600
   5299 HA        -46.1560  -25.4780  -17.1770 H       332 ASP   -0.7600
   5300 HB1       -44.8610  -25.4650  -19.9440 H       332 ASP    0.5100
   5301 HB2       -45.3920  -26.9080  -18.9870 H       332 ASP   -0.5100
   5302 N         -44.4530  -23.6380  -16.7450 N.am    333 ASP   -0.4700
   5303 CA        -43.7430  -22.4310  -16.3510 C.3     333 ASP    0.3100
   5304 C         -42.8090  -21.9240  -17.4410 C.2     333 ASP    0.0700
   5305 O         -42.7300  -20.7220  -17.6940 O.2     333 ASP    0.0900
   5306 CB        -42.9340  -22.6950  -15.0830 C.3     333 ASP   -0.2800
   5307 CG        -43.7430  -23.4080  -14.0240 C.2     333 ASP    0.0900
   5308 OD1       -43.1700  -23.7640  -12.9680 O.co2   333 ASP    0.0900
   5309 OD2       -44.9530  -23.6160  -14.2500 O.co2   333 ASP    0.6200
   5310 HN        -44.3360  -24.4290  -16.1490 H       333 ASP   -0.7600
   5311 HA        -44.4690  -21.6500  -16.1820 H       333 ASP   -0.7600
   5312 HB1       -42.5840  -21.7260  -14.6680 H       333 ASP    0.5100
   5313 HB2       -42.0540  -23.3220  -15.3380 H       333 ASP   -0.5100
   5314 N         -42.0990  -22.8440  -18.0880 N.am    334 LYS   -0.4700
   5315 CA        -41.1540  -22.4830  -19.1360 C.3     334 LYS    0.3100
   5316 C         -41.7240  -21.6070  -20.2450 C.2     334 LYS    0.0700
   5317 O         -40.9760  -20.9410  -20.9570 O.2     334 LYS    0.0900
   5318 CB        -40.5320  -23.7430  -19.7510 C.3     334 LYS   -0.1800
   5319 CG        -39.3860  -24.3420  -18.9370 C.3     334 LYS    0.0900
   5320 CD        -38.6740  -25.4490  -19.7090 C.3     334 LYS    0.0900
   5321 CE        -37.2950  -25.7630  -19.1250 C.3     334 LYS   -0.1800
   5322 NZ        -37.3420  -26.2950  -17.7320 N.4     334 LYS    0.0900
   5323 HN        -42.1820  -23.8170  -17.8880 H       334 LYS    0.0900
   5324 HA        -40.3880  -21.8620  -18.6970 H       334 LYS   -0.1800
   5325 HB1       -40.1460  -23.4860  -20.7600 H       334 LYS    0.0900
   5326 HB2       -41.3260  -24.5110  -19.8550 H       334 LYS    0.0900
   5327 HG1       -39.7920  -24.7590  -17.9910 H       334 LYS    0.2100
   5328 HG2       -38.6560  -23.5410  -18.6920 H       334 LYS    0.0500
   5329 HD1       -38.5550  -25.1330  -20.7660 H       334 LYS    0.0500
   5330 HD2       -39.2970  -26.3690  -19.6770 H       334 LYS   -0.3000
   5331 HE1       -36.6870  -24.8330  -19.1020 H       334 LYS    0.3300
   5332 HE2       -36.7960  -26.5300  -19.7550 H       334 LYS    0.3300
   5333 HZ1       -37.8930  -27.1770  -17.7160 H       334 LYS    0.3300
   5334 HZ2       -37.7900  -25.5940  -17.1080 H       334 LYS    0.5100
   5335 HZ3       -36.3750  -26.4850  -17.4000 H       334 LYS   -0.5100
   5336 N         -43.0460  -21.5910  -20.3850 N.am    335 GLU   -0.4700
   5337 CA        -43.6870  -20.7940  -21.4240 C.3     335 GLU    0.3100
   5338 C         -43.6010  -19.2890  -21.1530 C.2     335 GLU    0.0700
   5339 O         -43.6880  -18.4740  -22.0750 O.2     335 GLU    0.0900
   5340 CB        -45.1620  -21.1930  -21.5630 C.3     335 GLU   -0.1800
   5341 CG        -45.4140  -22.6970  -21.6630 C.3     335 GLU    0.0900
   5342 CD        -46.8780  -23.0320  -21.9350 C.2     335 GLU    0.0900
   5343 OE1       -47.2440  -24.2310  -21.9120 O.co2   335 GLU   -0.2800
   5344 OE2       -47.6640  -22.0950  -22.1810 O.co2   335 GLU    0.0900
   5345 HN        -43.6530  -22.1160  -19.7940 H       335 GLU    0.0900
   5346 HA        -43.1610  -20.9640  -22.3520 H       335 GLU    0.6200
   5347 HB1       -45.5680  -20.7110  -22.4770 H       335 GLU   -0.7600
   5348 HB2       -45.7110  -20.8070  -20.6780 H       335 GLU   -0.7600
   5349 HG1       -45.1140  -23.1790  -20.7080 H       335 GLU    0.5100
   5350 HG2       -44.7980  -23.1130  -22.4890 H       335 GLU   -0.5100
   5351 N         -43.4180  -18.9200  -19.8880 N.am    336 THR   -0.4700
   5352 CA        -43.3570  -17.5160  -19.4930 C.3     336 THR    0.3100
   5353 C         -41.9530  -16.9770  -19.2190 C.2     336 THR    0.0700
   5354 O         -41.7830  -15.8000  -18.8990 O.2     336 THR    0.0900
   5355 CB        -44.2250  -17.2820  -18.2420 C.3     336 THR    0.1400
   5356 CG2       -45.7040  -17.4100  -18.5940 C.3     336 THR    0.0900
   5357 OG1       -43.8970  -18.2530  -17.2440 O.3     336 THR   -0.6600
   5358 HN        -43.3150  -19.5850  -19.1530 H       336 THR    0.4300
   5359 HA        -43.7140  -16.9180  -20.3180 H       336 THR   -0.2700
   5360 HB        -44.0370  -16.2660  -17.8350 H       336 THR    0.0900
   5361 HG1       -44.7010  -18.3940  -16.7390 H       336 THR    0.0900
   5362 HG21      -45.9150  -18.4270  -18.9910 H       336 THR    0.0900
   5363 HG22      -45.9740  -16.6640  -19.3710 H       336 THR    0.5100
   5364 HG23      -46.3250  -17.2480  -17.6880 H       336 THR   -0.5100
   5365 N         -40.9480  -17.8340  -19.3600 N.am    337 GLU   -0.4700
   5366 CA        -39.5690  -17.4480  -19.1170 C.3     337 GLU    0.3100
   5367 C         -39.1420  -16.1830  -19.8470 C.2     337 GLU    0.0700
   5368 O         -38.6970  -15.2230  -19.2210 O.2     337 GLU    0.0900
   5369 CB        -38.6350  -18.5960  -19.4940 C.3     337 GLU   -0.1800
   5370 CG        -38.9120  -19.8710  -18.7250 C.3     337 GLU    0.0900
   5371 CD        -38.0300  -21.0160  -19.1700 C.2     337 GLU    0.0900
   5372 OE1       -38.0340  -21.3330  -20.3770 O.co2   337 GLU   -0.2800
   5373 OE2       -37.3370  -21.5990  -18.3090 O.co2   337 GLU    0.0900
   5374 HN        -41.0950  -18.7790  -19.6410 H       337 GLU    0.0900
   5375 HA        -39.4650  -17.2050  -18.0690 H       337 GLU    0.6200
   5376 HB1       -37.5890  -18.2820  -19.2980 H       337 GLU   -0.7600
   5377 HB2       -38.7510  -18.8040  -20.5790 H       337 GLU   -0.7600
   5378 HG1       -39.9740  -20.1630  -18.8760 H       337 GLU    0.5100
   5379 HG2       -38.7350  -19.6880  -17.6440 H       337 GLU   -0.5100
   5380 N         -39.2820  -16.1750  -21.1730 N.am    338 ASP   -0.4700
   5381 CA        -38.8940  -15.0160  -21.9690 C.3     338 ASP    0.3100
   5382 C         -39.5110  -13.7100  -21.4790 C.2     338 ASP    0.0700
   5383 O         -38.9400  -12.6390  -21.6780 O.2     338 ASP    0.0900
   5384 CB        -39.2440  -15.2260  -23.4450 C.3     338 ASP   -0.2800
   5385 CG        -38.2170  -16.0820  -24.1800 C.2     338 ASP    0.0900
   5386 OD1       -38.0940  -17.2830  -23.8580 O.co2   338 ASP    0.0900
   5387 OD2       -37.5320  -15.5480  -25.0800 O.co2   338 ASP    0.6200
   5388 HN        -39.6540  -16.9520  -21.6750 H       338 ASP   -0.7600
   5389 HA        -37.8300  -14.8740  -21.8540 H       338 ASP   -0.7600
   5390 HB1       -39.3000  -14.2360  -23.9470 H       338 ASP    0.5100
   5391 HB2       -40.2330  -15.7260  -23.5150 H       338 ASP   -0.5100
   5392 N         -40.6780  -13.7900  -20.8440 N.am    339 ASP   -0.4700
   5393 CA        -41.3210  -12.5900  -20.3190 C.3     339 ASP    0.3100
   5394 C         -40.6710  -12.1900  -19.0010 C.2     339 ASP    0.0700
   5395 O         -40.6050  -11.0100  -18.6560 O.2     339 ASP    0.0900
   5396 CB        -42.8200  -12.8160  -20.1000 C.3     339 ASP   -0.2800
   5397 CG        -43.6040  -12.8230  -21.3980 C.2     339 ASP    0.0900
   5398 OD1       -43.6020  -13.8560  -22.0990 O.co2   339 ASP    0.0900
   5399 OD2       -44.2190  -11.7830  -21.7150 O.co2   339 ASP    0.6200
   5400 HN        -41.1550  -14.6540  -20.6990 H       339 ASP   -0.7600
   5401 HA        -41.1640  -11.7920  -21.0300 H       339 ASP   -0.7600
   5402 HB1       -43.2170  -12.0060  -19.4520 H       339 ASP    0.5100
   5403 HB2       -42.9670  -13.7950  -19.5940 H       339 ASP   -0.5100
   5404 N         -40.1850  -13.1850  -18.2670 N.am    340 LYS   -0.4700
   5405 CA        -39.5310  -12.9580  -16.9880 C.3     340 LYS    0.3100
   5406 C         -38.2740  -12.1140  -17.1690 C.2     340 LYS    0.0700
   5407 O         -38.1380  -11.0400  -16.5780 O.2     340 LYS    0.0900
   5408 CB        -39.1640  -14.3010  -16.3550 C.3     340 LYS   -0.1800
   5409 CG        -40.3500  -15.2390  -16.1820 C.3     340 LYS    0.0900
   5410 CD        -39.9240  -16.6040  -15.6610 C.3     340 LYS    0.0900
   5411 CE        -41.1250  -17.5300  -15.4900 C.3     340 LYS   -0.1800
   5412 NZ        -40.7170  -18.9100  -15.0940 N.4     340 LYS    0.0900
   5413 HN        -40.2490  -14.1360  -18.5600 H       340 LYS    0.0900
   5414 HA        -40.2100  -12.4110  -16.3510 H       340 LYS   -0.1800
   5415 HB1       -38.7170  -14.1100  -15.3560 H       340 LYS    0.0900
   5416 HB2       -38.4080  -14.8000  -16.9970 H       340 LYS    0.0900
   5417 HG1       -40.8540  -15.3680  -17.1640 H       340 LYS    0.2100
   5418 HG2       -41.0680  -14.7870  -15.4660 H       340 LYS    0.0500
   5419 HD1       -39.4180  -16.4790  -14.6810 H       340 LYS    0.0500
   5420 HD2       -39.2100  -17.0620  -16.3780 H       340 LYS   -0.3000
   5421 HE1       -41.6790  -17.6040  -16.4490 H       340 LYS    0.3300
   5422 HE2       -41.7900  -17.1330  -14.6930 H       340 LYS    0.3300
   5423 HZ1       -40.3580  -18.9000  -14.1190 H       340 LYS    0.3300
   5424 HZ2       -39.9710  -19.2490  -15.7350 H       340 LYS    0.5100
   5425 HZ3       -41.5390  -19.5440  -15.1540 H       340 LYS   -0.5100
   5426 N         -37.3570  -12.6040  -18.0000 N.am    341 ASP   -0.4700
   5427 CA        -36.1030  -11.9140  -18.2750 C.3     341 ASP    0.3100
   5428 C         -36.3260  -10.5510  -18.9100 C.2     341 ASP    0.0700
   5429 O         -35.6750   -9.5710  -18.5490 O.2     341 ASP    0.0900
   5430 CB        -35.2230  -12.7590  -19.1980 C.3     341 ASP   -0.2800
   5431 CG        -34.8070  -14.0750  -18.5660 C.2     341 ASP    0.0900
   5432 OD1       -35.6930  -14.8750  -18.2020 O.co2   341 ASP    0.0900
   5433 OD2       -33.5850  -14.3060  -18.4310 O.co2   341 ASP    0.6200
   5434 HN        -37.4880  -13.4690  -18.4770 H       341 ASP   -0.7600
   5435 HA        -35.6030  -11.7380  -17.3340 H       341 ASP   -0.7600
   5436 HB1       -34.3060  -12.1840  -19.4500 H       341 ASP    0.5100
   5437 HB2       -35.7840  -12.9780  -20.1310 H       341 ASP   -0.5100
   5438 N         -37.2500  -10.4920  -19.8640 N.am    342 ALA   -0.4700
   5439 CA        -37.5500   -9.2500  -20.5570 C.3     342 ALA    0.3100
   5440 C         -37.9620   -8.1350  -19.6050 C.2     342 ALA    0.0700
   5441 O         -37.7600   -6.9550  -19.8950 O.2     342 ALA    0.0900
   5442 CB        -38.6550   -9.4860  -21.5840 C.3     342 ALA   -0.2700
   5443 HN        -37.7760  -11.2910  -20.1460 H       342 ALA    0.0900
   5444 HA        -36.6490   -8.9060  -21.0420 H       342 ALA    0.0900
   5445 HB1       -39.5750   -9.8490  -21.0780 H       342 ALA    0.0900
   5446 HB2       -38.3280  -10.2500  -22.3210 H       342 ALA    0.5100
   5447 HB3       -38.8920   -8.5360  -22.1100 H       342 ALA   -0.5100
   5448 N         -38.5240   -8.5020  -18.4590 N.am    343 GLU   -0.4700
   5449 CA        -38.9760   -7.5080  -17.4990 C.3     343 GLU    0.3100
   5450 C         -38.1110   -7.3940  -16.2500 C.2     343 GLU    0.0700
   5451 O         -38.0990   -6.3490  -15.5960 O.2     343 GLU    0.0900
   5452 CB        -40.4330   -7.7910  -17.1210 C.3     343 GLU   -0.1800
   5453 CG        -41.3760   -7.6780  -18.3150 C.3     343 GLU    0.0900
   5454 CD        -42.7680   -8.2000  -18.0300 C.2     343 GLU    0.0900
   5455 OE1       -43.4070   -7.6980  -17.0830 O.co2   343 GLU   -0.2800
   5456 OE2       -43.2270   -9.1070  -18.7610 O.co2   343 GLU    0.0900
   5457 HN        -38.6600   -9.4580  -18.2090 H       343 GLU    0.0900
   5458 HA        -38.8820   -6.5320  -17.9490 H       343 GLU    0.6200
   5459 HB1       -40.7500   -7.0660  -16.3420 H       343 GLU   -0.7600
   5460 HB2       -40.5040   -8.8190  -16.7040 H       343 GLU   -0.7600
   5461 HG1       -40.9520   -8.2560  -19.1640 H       343 GLU    0.5100
   5462 HG2       -41.4580   -6.6090  -18.6080 H       343 GLU   -0.5100
   5463 N         -37.3820   -8.4550  -15.9140 N.am    344 THR   -0.4700
   5464 CA        -36.5070   -8.4170  -14.7500 C.3     344 THR    0.3100
   5465 C         -35.4470   -7.3500  -14.9950 C.2     344 THR    0.0700
   5466 O         -34.5500   -7.5310  -15.8170 O.2     344 THR    0.0900
   5467 CB        -35.8120   -9.7750  -14.5090 C.3     344 THR    0.1400
   5468 CG2       -36.8010  -10.7840  -13.9460 C.3     344 THR    0.0900
   5469 OG1       -35.2720  -10.2670  -15.7380 O.3     344 THR   -0.6600
   5470 HN        -37.4010   -9.3070  -16.4320 H       344 THR    0.4300
   5471 HA        -37.1100   -8.1550  -13.8930 H       344 THR   -0.2700
   5472 HB        -34.9860   -9.6510  -13.7770 H       344 THR    0.0900
   5473 HG1       -34.7660   -9.5440  -16.1150 H       344 THR    0.0900
   5474 HG21      -37.8260  -10.5620  -14.3140 H       344 THR    0.0900
   5475 HG22      -36.8040  -10.7320  -12.8360 H       344 THR    0.5100
   5476 HG23      -36.5220  -11.8090  -14.2700 H       344 THR   -0.5100
   5477 N         -35.5600   -6.2310  -14.2840 N.am    345 GLU   -0.4700
   5478 CA        -34.6290   -5.1210  -14.4460 C.3     345 GLU    0.3100
[truncated: 178,616 more chars]
