# Supplementary material for: The pocketome of G-protein-coupled receptors reveals previously untargeted allosteric sites
Source: Nat Commun. 2022 May 10;13:2567. doi: 10.1038/s41467-022-29609-6 (PMC9091257; doi:10.1038/s41467-022-29609-6)
Supplement: Supplementary file 4 — Supplementary Data 1 [file 41467_2022_29609_MOESM4_ESM.zip › docking_files/2ziy/mols.mol2]

# TRIPOS MOL2 file generated by SEED

@<TRIPOS>MOLECULE
methanamine
 8 7 0 0 0
****
USER_CHARGES
INVALID_CHARGES
Pose:   1 Cluster:   1 Fr_nu: 620435 TotEn:   -50.11
@<TRIPOS>ATOM
      1 C1        -81.6454  -26.9674  -53.7190 C.3    1 LIG       0.04000
      2 N1        -81.9650  -26.6100  -55.1145 N.4    1 LIG      -0.30000
      3 H1        -80.6032  -27.2900  -53.6872 H      1 LIG       0.09000
      4 H2        -81.8008  -26.0798  -53.1028 H      1 LIG       0.09000
      5 H3        -82.3155  -27.7755  -53.4194 H      1 LIG       0.09000
      6 H4        -82.9401  -26.2965  -55.2074 H      1 LIG       0.33000
      7 H5        -81.8366  -27.4123  -55.7452 H      1 LIG       0.33000
      8 H6        -81.3617  -25.8494  -55.4542 H      1 LIG       0.33000
@<TRIPOS>BOND
      1       1       2 1
      2       1       3 1
      3       1       4 1
      4       1       5 1
      5       2       6 1
      6       2       7 1
      7       2       8 1
@<TRIPOS>ALT_TYPE
CGenFF_4.0_ALT_TYPE_SET
CGenFF_4.0 1 CG334 2 NG3P3 3 HGA3 4 HGA3 5 HGA3 6 HGP2 7 HGP2 8 HGP2
@<TRIPOS>MOLECULE
methanamine
 8 7 0 0 0
****
USER_CHARGES
INVALID_CHARGES
Pose:   2 Cluster:   2 Fr_nu: 865937 TotEn:   -46.46
@<TRIPOS>ATOM
      1 C1        -80.6283  -26.9494  -55.0794 C.3    1 LIG       0.04000
      2 N1        -81.7619  -26.8890  -56.0221 N.4    1 LIG      -0.30000
      3 H1        -81.0160  -26.7537  -54.0780 H      1 LIG       0.09000
      4 H2        -80.1930  -27.9484  -55.1438 H      1 LIG       0.09000
      5 H3        -79.9060  -26.1866  -55.3764 H      1 LIG       0.09000
      6 H4        -81.4563  -27.0666  -56.9879 H      1 LIG       0.33000
      7 H5        -82.2139  -25.9652  -56.0055 H      1 LIG       0.33000
      8 H6        -82.4793  -27.5889  -55.7909 H      1 LIG       0.33000
@<TRIPOS>BOND
      1       1       2 1
      2       1       3 1
      3       1       4 1
      4       1       5 1
      5       2       6 1
      6       2       7 1
      7       2       8 1
@<TRIPOS>ALT_TYPE
CGenFF_4.0_ALT_TYPE_SET
CGenFF_4.0 1 CG334 2 NG3P3 3 HGA3 4 HGA3 5 HGA3 6 HGP2 7 HGP2 8 HGP2
@<TRIPOS>MOLECULE
methanamine
 8 7 0 0 0
****
USER_CHARGES
INVALID_CHARGES
Pose:   3 Cluster:   3 Fr_nu: 620011 TotEn:   -41.71
@<TRIPOS>ATOM
      1 C1        -81.6454  -26.9674  -53.7190 C.3    1 LIG       0.04000
      2 N1        -82.5690  -27.9665  -54.2900 N.4    1 LIG      -0.30000
      3 H1        -81.2938  -26.3330  -54.5347 H      1 LIG       0.09000
      4 H2        -82.1984  -26.3854  -52.9793 H      1 LIG       0.09000
      5 H3        -80.8165  -27.5055  -53.2552 H      1 LIG       0.09000
      6 H4        -82.9351  -28.5966  -53.5643 H      1 LIG       0.33000
      7 H5        -82.1006  -28.5483  -54.9972 H      1 LIG       0.33000
      8 H6        -83.3747  -27.5160  -54.7438 H      1 LIG       0.33000
@<TRIPOS>BOND
      1       1       2 1
      2       1       3 1
      3       1       4 1
      4       1       5 1
      5       2       6 1
      6       2       7 1
      7       2       8 1
@<TRIPOS>ALT_TYPE
CGenFF_4.0_ALT_TYPE_SET
CGenFF_4.0 1 CG334 2 NG3P3 3 HGA3 4 HGA3 5 HGA3 6 HGP2 7 HGP2 8 HGP2
@<TRIPOS>MOLECULE
methanamine
 8 7 0 0 0
****
USER_CHARGES
INVALID_CHARGES
Pose:   4 Cluster:   4 Fr_nu: 797009 TotEn:   -23.22
@<TRIPOS>ATOM
      1 C1        -57.3375  -14.8710  -13.0813 C.3    1 LIG       0.04000
      2 N1        -56.5445  -15.8404  -13.8616 N.4    1 LIG      -0.30000
      3 H1        -57.6363  -15.3564  -12.1504 H      1 LIG       0.09000
      4 H2        -56.7056  -14.0025  -12.8861 H      1 LIG       0.09000
      5 H3        -58.2095  -14.5959  -13.6777 H      1 LIG       0.09000
      6 H4        -56.2331  -15.4373  -14.7550 H      1 LIG       0.33000
      7 H5        -57.0916  -16.6844  -14.0769 H      1 LIG       0.33000
      8 H6        -55.7051  -16.1384  -13.3472 H      1 LIG       0.33000
@<TRIPOS>BOND
      1       1       2 1
      2       1       3 1
      3       1       4 1
      4       1       5 1
      5       2       6 1
      6       2       7 1
      7       2       8 1
@<TRIPOS>ALT_TYPE
CGenFF_4.0_ALT_TYPE_SET
CGenFF_4.0 1 CG334 2 NG3P3 3 HGA3 4 HGA3 5 HGA3 6 HGP2 7 HGP2 8 HGP2
@<TRIPOS>MOLECULE
methanamine
 8 7 0 0 0
****
USER_CHARGES
INVALID_CHARGES
Pose:   5 Cluster:   5 Fr_nu: 794723 TotEn:   -18.20
@<TRIPOS>ATOM
      1 C1        -57.3375  -14.8710  -13.0813 C.3    1 LIG       0.04000
      2 N1        -56.5451  -15.9765  -12.5092 N.4    1 LIG      -0.30000
      3 H1        -56.7670  -14.4443  -13.9083 H      1 LIG       0.09000
      4 H2        -58.2854  -15.2850  -13.4304 H      1 LIG       0.09000
      5 H3        -57.4981  -14.1326  -12.2934 H      1 LIG       0.09000
      6 H4        -57.0347  -16.4200  -11.7210 H      1 LIG       0.33000
      7 H5        -55.6359  -15.6445  -12.1613 H      1 LIG       0.33000
      8 H6        -56.3607  -16.7070  -13.2095 H      1 LIG       0.33000
@<TRIPOS>BOND
      1       1       2 1
      2       1       3 1
      3       1       4 1
      4       1       5 1
      5       2       6 1
      6       2       7 1
      7       2       8 1
@<TRIPOS>ALT_TYPE
CGenFF_4.0_ALT_TYPE_SET
CGenFF_4.0 1 CG334 2 NG3P3 3 HGA3 4 HGA3 5 HGA3 6 HGP2 7 HGP2 8 HGP2
@<TRIPOS>MOLECULE
methanamine
 8 7 0 0 0
****
USER_CHARGES
INVALID_CHARGES
Pose:   6 Cluster:   6 Fr_nu:  14849 TotEn:   -16.08
@<TRIPOS>ATOM
      1 C1        -72.7046   -6.7936  -26.6178 C.3    1 LIG       0.04000
      2 N1        -72.7300   -5.7414  -27.6520 N.4    1 LIG      -0.30000
      3 H1        -73.6113   -7.3914  -26.7273 H      1 LIG       0.09000
      4 H2        -71.8120   -7.4006  -26.7804 H      1 LIG       0.09000
      5 H3        -72.6736   -6.3030  -25.6430 H      1 LIG       0.09000
      6 H4        -71.8957   -5.1425  -27.5981 H      1 LIG       0.33000
      7 H5        -73.5538   -5.1343  -27.5483 H      1 LIG       0.33000
      8 H6        -72.7603   -6.1457  -28.5973 H      1 LIG       0.33000
@<TRIPOS>BOND
      1       1       2 1
      2       1       3 1
      3       1       4 1
      4       1       5 1
      5       2       6 1
      6       2       7 1
      7       2       8 1
@<TRIPOS>ALT_TYPE
CGenFF_4.0_ALT_TYPE_SET
CGenFF_4.0 1 CG334 2 NG3P3 3 HGA3 4 HGA3 5 HGA3 6 HGP2 7 HGP2 8 HGP2
@<TRIPOS>MOLECULE
methanol
 6 5 0 0 0
****
USER_CHARGES
INVALID_CHARGES
Pose:   1 Cluster:   1 Fr_nu: 2861026 TotEn:   -17.12
@<TRIPOS>ATOM
      1 C1        -72.8625  -10.7048  -42.4935 C.3    1 LIG      -0.04000
      2 O1        -74.1809  -11.2071  -42.3749 O.3    1 LIG      -0.65000
      3 H1        -72.2121  -11.2139  -41.7781 H      1 LIG       0.09000
      4 H2        -72.8628   -9.6290  -42.3003 H      1 LIG       0.09000
      5 H3        -72.5011  -10.8908  -43.5076 H      1 LIG       0.09000
      6 H4        -74.7270  -10.7318  -43.0242 H      1 LIG       0.42000
@<TRIPOS>BOND
      1       1       2 1
      2       1       3 1
      3       1       4 1
      4       1       5 1
      5       2       6 1
@<TRIPOS>ALT_TYPE
CGenFF_4.0_ALT_TYPE_SET
CGenFF_4.0 1 CG331 2 OG311 3 HGA3 4 HGA3 5 HGA3 6 HGP1
@<TRIPOS>MOLECULE
methanol
 6 5 0 0 0
****
USER_CHARGES
INVALID_CHARGES
Pose:   2 Cluster:   2 Fr_nu: 239746 TotEn:   -14.39
@<TRIPOS>ATOM
      1 C1        -56.3430   -5.0590  -21.3957 C.3    1 LIG      -0.04000
      2 O1        -55.2152   -4.4020  -21.9441 O.3    1 LIG      -0.65000
      3 H1        -56.0539   -5.5757  -20.4772 H      1 LIG       0.09000
      4 H2        -56.7367   -5.7757  -22.1210 H      1 LIG       0.09000
      5 H3        -57.1107   -4.3161  -21.1669 H      1 LIG       0.09000
      6 H4        -55.5112   -3.9562  -22.7561 H      1 LIG       0.42000
@<TRIPOS>BOND
      1       1       2 1
      2       1       3 1
      3       1       4 1
      4       1       5 1
      5       2       6 1
@<TRIPOS>ALT_TYPE
CGenFF_4.0_ALT_TYPE_SET
CGenFF_4.0 1 CG331 2 OG311 3 HGA3 4 HGA3 5 HGA3 6 HGP1
@<TRIPOS>MOLECULE
methanol
 6 5 0 0 0
****
USER_CHARGES
INVALID_CHARGES
Pose:   3 Cluster:   3 Fr_nu: 4278200 TotEn:   -14.20
@<TRIPOS>ATOM
      1 C1        -73.1848  -10.8067  -42.9372 C.3    1 LIG      -0.04000
      2 O1        -72.5229  -11.8923  -42.3143 O.3    1 LIG      -0.65000
      3 H1        -74.1990  -11.1067  -43.2121 H      1 LIG       0.09000
      4 H2        -72.6293  -10.5029  -43.8281 H      1 LIG       0.09000
      5 H3        -73.2321   -9.9698  -42.2365 H      1 LIG       0.09000
      6 H4        -71.6281  -11.5879  -42.0856 H      1 LIG       0.42000
@<TRIPOS>BOND
      1       1       2 1
      2       1       3 1
      3       1       4 1
      4       1       5 1
      5       2       6 1
@<TRIPOS>ALT_TYPE
CGenFF_4.0_ALT_TYPE_SET
CGenFF_4.0 1 CG331 2 OG311 3 HGA3 4 HGA3 5 HGA3 6 HGP1
@<TRIPOS>MOLECULE
methanol
 6 5 0 0 0
****
USER_CHARGES
INVALID_CHARGES
Pose:   4 Cluster:   4 Fr_nu: 2566872 TotEn:   -13.75
@<TRIPOS>ATOM
      1 C1        -60.3250  -20.3598  -24.5238 C.3    1 LIG      -0.04000
      2 O1        -59.7353  -20.3557  -25.8109 O.3    1 LIG      -0.65000
      3 H1        -59.6222  -20.7825  -23.8016 H      1 LIG       0.09000
      4 H2        -61.2431  -20.9525  -24.5445 H      1 LIG       0.09000
      5 H3        -60.5631  -19.3324  -24.2386 H      1 LIG       0.09000
      6 H4        -60.3880  -19.9745  -26.4228 H      1 LIG       0.42000
@<TRIPOS>BOND
      1       1       2 1
      2       1       3 1
      3       1       4 1
      4       1       5 1
      5       2       6 1
@<TRIPOS>ALT_TYPE
CGenFF_4.0_ALT_TYPE_SET
CGenFF_4.0 1 CG331 2 OG311 3 HGA3 4 HGA3 5 HGA3 6 HGP1
@<TRIPOS>MOLECULE
methanol
 6 5 0 0 0
****
USER_CHARGES
INVALID_CHARGES
Pose:   5 Cluster:   5 Fr_nu: 1664456 TotEn:   -13.42
@<TRIPOS>ATOM
      1 C1        -73.0482  -11.2819  -43.0140 C.3    1 LIG      -0.04000
      2 O1        -73.2308  -12.6702  -43.2231 O.3    1 LIG      -0.65000
      3 H1        -72.5589  -11.1190  -42.0505 H      1 LIG       0.09000
      4 H2        -74.0186  -10.7791  -43.0313 H      1 LIG       0.09000
      5 H3        -72.4185  -10.8819  -43.8121 H      1 LIG       0.09000
      6 H4        -73.6669  -12.7740  -44.0861 H      1 LIG       0.42000
@<TRIPOS>BOND
      1       1       2 1
      2       1       3 1
      3       1       4 1
      4       1       5 1
      5       2       6 1
@<TRIPOS>ALT_TYPE
CGenFF_4.0_ALT_TYPE_SET
CGenFF_4.0 1 CG331 2 OG311 3 HGA3 4 HGA3 5 HGA3 6 HGP1
@<TRIPOS>MOLECULE
methanol
 6 5 0 0 0
****
USER_CHARGES
INVALID_CHARGES
Pose:   6 Cluster:   6 Fr_nu: 515668 TotEn:   -13.42
@<TRIPOS>ATOM
      1 C1        -50.6614   -9.2750  -31.0380 C.3    1 LIG      -0.04000
      2 O1        -49.5789   -8.5075  -31.5314 O.3    1 LIG      -0.65000
      3 H1        -51.6013   -8.8675  -31.4185 H      1 LIG       0.09000
      4 H2        -50.6577   -9.2515  -29.9453 H      1 LIG       0.09000
      5 H3        -50.5499  -10.3070  -31.3787 H      1 LIG       0.09000
      6 H4        -48.7642   -8.8990  -31.1725 H      1 LIG       0.42000
@<TRIPOS>BOND
      1       1       2 1
      2       1       3 1
      3       1       4 1
      4       1       5 1
      5       2       6 1
@<TRIPOS>ALT_TYPE
CGenFF_4.0_ALT_TYPE_SET
CGenFF_4.0 1 CG331 2 OG311 3 HGA3 4 HGA3 5 HGA3 6 HGP1
@<TRIPOS>MOLECULE
methanol
 6 5 0 0 0
****
USER_CHARGES
INVALID_CHARGES
Pose:   7 Cluster:   7 Fr_nu: 1963535 TotEn:   -13.08
@<TRIPOS>ATOM
      1 C1        -73.0464   -9.9928  -43.0590 C.3    1 LIG      -0.04000
      2 O1        -73.5232  -11.3147  -43.2306 O.3    1 LIG      -0.65000
      3 H1        -71.9991  -10.0198  -42.7482 H      1 LIG       0.09000
      4 H2        -73.6487   -9.4825  -42.3030 H      1 LIG       0.09000
      5 H3        -73.1286   -9.4591  -44.0087 H      1 LIG       0.09000
      6 H4        -74.4537  -11.2493  -43.5056 H      1 LIG       0.42000
@<TRIPOS>BOND
      1       1       2 1
      2       1       3 1
      3       1       4 1
      4       1       5 1
      5       2       6 1
@<TRIPOS>ALT_TYPE
CGenFF_4.0_ALT_TYPE_SET
CGenFF_4.0 1 CG331 2 OG311 3 HGA3 4 HGA3 5 HGA3 6 HGP1
@<TRIPOS>MOLECULE
methanol
 6 5 0 0 0
****
USER_CHARGES
INVALID_CHARGES
Pose:   8 Cluster:   8 Fr_nu: 2584840 TotEn:   -12.33
@<TRIPOS>ATOM
      1 C1        -60.7619  -20.8852  -25.1932 C.3    1 LIG      -0.04000
      2 O1        -59.6297  -20.6980  -24.3639 O.3    1 LIG      -0.65000
      3 H1        -60.8460  -21.9407  -25.4634 H      1 LIG       0.09000
      4 H2        -60.6598  -20.2746  -26.0940 H      1 LIG       0.09000
      5 H3        -61.6571  -20.5787  -24.6471 H      1 LIG       0.09000
      6 H4        -59.5889  -19.7511  -24.1459 H      1 LIG       0.42000
@<TRIPOS>BOND
      1       1       2 1
      2       1       3 1
      3       1       4 1
      4       1       5 1
      5       2       6 1
@<TRIPOS>ALT_TYPE
CGenFF_4.0_ALT_TYPE_SET
CGenFF_4.0 1 CG331 2 OG311 3 HGA3 4 HGA3 5 HGA3 6 HGP1
@<TRIPOS>MOLECULE
methanol
 6 5 0 0 0
****
USER_CHARGES
INVALID_CHARGES
Pose:   9 Cluster:   9 Fr_nu: 628959 TotEn:   -12.10
@<TRIPOS>ATOM
      1 C1        -51.0832   -6.3979  -28.5768 C.3    1 LIG      -0.04000
      2 O1        -49.9982   -6.4057  -29.4864 O.3    1 LIG      -0.65000
      3 H1        -50.7083   -6.2394  -27.5627 H      1 LIG       0.09000
      4 H2        -51.6156   -7.3506  -28.6351 H      1 LIG       0.09000
      5 H3        -51.7638   -5.5855  -28.8424 H      1 LIG       0.09000
      6 H4        -50.3703   -6.5487  -30.3734 H      1 LIG       0.42000
@<TRIPOS>BOND
      1       1       2 1
      2       1       3 1
      3       1       4 1
      4       1       5 1
      5       2       6 1
@<TRIPOS>ALT_TYPE
CGenFF_4.0_ALT_TYPE_SET
CGenFF_4.0 1 CG331 2 OG311 3 HGA3 4 HGA3 5 HGA3 6 HGP1
@<TRIPOS>MOLECULE
methanol
 6 5 0 0 0
****
USER_CHARGES
INVALID_CHARGES
Pose:  10 Cluster:  10 Fr_nu: 9696554 TotEn:   -12.07
@<TRIPOS>ATOM
      1 C1        -40.9331  -11.1428  -37.2421 C.3    1 LIG      -0.04000
      2 O1        -42.0967  -11.4210  -36.4852 O.3    1 LIG      -0.65000
      3 H1        -40.3933  -12.0727  -37.4371 H      1 LIG       0.09000
      4 H2        -40.2955  -10.4479  -36.6897 H      1 LIG       0.09000
      5 H3        -41.2267  -10.6887  -38.1915 H      1 LIG       0.09000
      6 H4        -42.5477  -10.5730  -36.3326 H      1 LIG       0.42000
@<TRIPOS>BOND
      1       1       2 1
      2       1       3 1
      3       1       4 1
      4       1       5 1
      5       2       6 1
@<TRIPOS>ALT_TYPE
CGenFF_4.0_ALT_TYPE_SET
CGenFF_4.0 1 CG331 2 OG311 3 HGA3 4 HGA3 5 HGA3 6 HGP1
@<TRIPOS>MOLECULE
methanol
 6 5 0 0 0
****
USER_CHARGES
INVALID_CHARGES
Pose:  11 Cluster:  11 Fr_nu: 7850164 TotEn:   -11.88
@<TRIPOS>ATOM
      1 C1        -60.7214  -20.4263  -41.7084 C.3    1 LIG      -0.04000
      2 O1        -60.6679  -19.6760  -40.5090 O.3    1 LIG      -0.65000
      3 H1        -59.8626  -20.1742  -42.3354 H      1 LIG       0.09000
      4 H2        -61.6508  -20.2025  -42.2382 H      1 LIG       0.09000
      5 H3        -60.6910  -21.4906  -41.4637 H      1 LIG       0.09000
      6 H4        -61.4448  -19.9268  -39.9805 H      1 LIG       0.42000
@<TRIPOS>BOND
      1       1       2 1
      2       1       3 1
      3       1       4 1
      4       1       5 1
      5       2       6 1
@<TRIPOS>ALT_TYPE
CGenFF_4.0_ALT_TYPE_SET
CGenFF_4.0 1 CG331 2 OG311 3 HGA3 4 HGA3 5 HGA3 6 HGP1
@<TRIPOS>MOLECULE
methanol
 6 5 0 0 0
****
USER_CHARGES
INVALID_CHARGES
Pose:  12 Cluster:  12 Fr_nu: 9629361 TotEn:   -11.75
@<TRIPOS>ATOM
      1 C1        -73.5324  -11.4612  -42.8951 C.3    1 LIG      -0.04000
      2 O1        -73.7321  -10.5197  -41.8568 O.3    1 LIG      -0.65000
      3 H1        -72.6082  -12.0152  -42.7129 H      1 LIG       0.09000
      4 H2        -73.4744  -10.9404  -43.8543 H      1 LIG       0.09000
      5 H3        -74.3745  -12.1571  -42.9108 H      1 LIG       0.09000
      6 H4        -74.5600  -10.0489  -42.0535 H      1 LIG       0.42000
@<TRIPOS>BOND
      1       1       2 1
      2       1       3 1
      3       1       4 1
      4       1       5 1
      5       2       6 1
@<TRIPOS>ALT_TYPE
CGenFF_4.0_ALT_TYPE_SET
CGenFF_4.0 1 CG331 2 OG311 3 HGA3 4 HGA3 5 HGA3 6 HGP1
@<TRIPOS>MOLECULE
methanol
 6 5 0 0 0
****
USER_CHARGES
INVALID_CHARGES
Pose:  13 Cluster:  13 Fr_nu: 7773734 TotEn:   -11.64
@<TRIPOS>ATOM
      1 C1        -42.0821  -11.0818  -36.0670 C.3    1 LIG      -0.04000
      2 O1        -43.4008  -11.4845  -36.3887 O.3    1 LIG      -0.65000
      3 H1        -41.3710  -11.8119  -36.4612 H      1 LIG       0.09000
      4 H2        -41.9781  -11.0054  -34.9816 H      1 LIG       0.09000
      5 H3        -41.8880  -10.1065  -36.5193 H      1 LIG       0.09000
      6 H4        -44.0017  -10.8132  -36.0227 H      1 LIG       0.42000
@<TRIPOS>BOND
      1       1       2 1
      2       1       3 1
      3       1       4 1
      4       1       5 1
      5       2       6 1
@<TRIPOS>ALT_TYPE
CGenFF_4.0_ALT_TYPE_SET
CGenFF_4.0 1 CG331 2 OG311 3 HGA3 4 HGA3 5 HGA3 6 HGP1
@<TRIPOS>MOLECULE
methanol
 6 5 0 0 0
****
USER_CHARGES
INVALID_CHARGES
Pose:  14 Cluster:  14 Fr_nu: 2924784 TotEn:   -11.62
@<TRIPOS>ATOM
      1 C1        -42.8334  -10.7368  -36.3217 C.3    1 LIG      -0.04000
      2 O1        -42.9271  -11.4684  -37.5302 O.3    1 LIG      -0.65000
      3 H1        -43.1732  -11.3596  -35.4906 H      1 LIG       0.09000
      4 H2        -43.4487   -9.8362  -36.3913 H      1 LIG       0.09000
      5 H3        -41.7913  -10.4521  -36.1584 H      1 LIG       0.09000
      6 H4        -42.6176  -10.8834  -38.2428 H      1 LIG       0.42000
@<TRIPOS>BOND
      1       1       2 1
      2       1       3 1
      3       1       4 1
      4       1       5 1
      5       2       6 1
@<TRIPOS>ALT_TYPE
CGenFF_4.0_ALT_TYPE_SET
CGenFF_4.0 1 CG331 2 OG311 3 HGA3 4 HGA3 5 HGA3 6 HGP1
@<TRIPOS>MOLECULE
methanol
 6 5 0 0 0
****
USER_CHARGES
INVALID_CHARGES
Pose:  15 Cluster:  15 Fr_nu: 4346235 TotEn:   -11.57
@<TRIPOS>ATOM
      1 C1        -60.3749  -20.4202  -24.8337 C.3    1 LIG      -0.04000
      2 O1        -59.8467  -21.5516  -25.5010 O.3    1 LIG      -0.65000
      3 H1        -59.7112  -19.5651  -24.9835 H      1 LIG       0.09000
      4 H2        -60.4716  -20.6374  -23.7669 H      1 LIG       0.09000
      5 H3        -61.3597  -20.1910  -25.2476 H      1 LIG       0.09000
      6 H4        -60.4621  -22.2883  -25.3450 H      1 LIG       0.42000
@<TRIPOS>BOND
      1       1       2 1
      2       1       3 1
      3       1       4 1
      4       1       5 1
      5       2       6 1
@<TRIPOS>ALT_TYPE
CGenFF_4.0_ALT_TYPE_SET
CGenFF_4.0 1 CG331 2 OG311 3 HGA3 4 HGA3 5 HGA3 6 HGP1
@<TRIPOS>MOLECULE
methanol
 6 5 0 0 0
****
USER_CHARGES
INVALID_CHARGES
Pose:  16 Cluster:  16 Fr_nu: 8420310 TotEn:   -11.08
@<TRIPOS>ATOM
      1 C1        -60.1011  -19.7860  -41.1678 C.3    1 LIG      -0.04000
      2 O1        -60.3579  -18.7472  -40.2408 O.3    1 LIG      -0.65000
      3 H1        -59.0530  -20.0873  -41.0976 H      1 LIG       0.09000
      4 H2        -60.3237  -19.4364  -42.1792 H      1 LIG       0.09000
      5 H3        -60.7399  -20.6400  -40.9308 H      1 LIG       0.09000
      6 H4        -61.2959  -18.5076  -40.3331 H      1 LIG       0.42000
@<TRIPOS>BOND
      1       1       2 1
      2       1       3 1
      3       1       4 1
      4       1       5 1
      5       2       6 1
@<TRIPOS>ALT_TYPE
CGenFF_4.0_ALT_TYPE_SET
CGenFF_4.0 1 CG331 2 OG311 3 HGA3 4 HGA3 5 HGA3 6 HGP1
@<TRIPOS>MOLECULE
methanol
 6 5 0 0 0
****
USER_CHARGES
INVALID_CHARGES
Pose:  17 Cluster:  17 Fr_nu: 193516 TotEn:   -10.93
@<TRIPOS>ATOM
      1 C1        -51.0896   -9.6297  -31.1451 C.3    1 LIG      -0.04000
      2 O1        -52.3378   -9.7901  -31.7937 O.3    1 LIG      -0.65000
      3 H1        -50.3018   -9.5117  -31.8932 H      1 LIG       0.09000
      4 H2        -50.8868  -10.5043  -30.5218 H      1 LIG       0.09000
      5 H3        -51.1280   -8.7373  -30.5159 H      1 LIG       0.09000
      6 H4        -53.0100   -9.8916  -31.0984 H      1 LIG       0.42000
@<TRIPOS>BOND
      1       1       2 1
      2       1       3 1
      3       1       4 1
      4       1       5 1
      5       2       6 1
@<TRIPOS>ALT_TYPE
CGenFF_4.0_ALT_TYPE_SET
CGenFF_4.0 1 CG331 2 OG311 3 HGA3 4 HGA3 5 HGA3 6 HGP1
@<TRIPOS>MOLECULE
methanol
 6 5 0 0 0
****
USER_CHARGES
INVALID_CHARGES
Pose:  18 Cluster:  18 Fr_nu: 256167 TotEn:   -10.48
@<TRIPOS>ATOM
      1 C1        -51.1681  -10.4193  -30.4144 C.3    1 LIG      -0.04000
      2 O1        -50.7727   -9.1287  -30.8418 O.3    1 LIG      -0.65000
      3 H1        -50.5043  -11.1684  -30.8529 H      1 LIG       0.09000
      4 H2        -52.1999  -10.6060  -30.7229 H      1 LIG       0.09000
      5 H3        -51.1008  -10.4691  -29.3251 H      1 LIG       0.09000
      6 H4        -51.3842   -8.4927  -30.4328 H      1 LIG       0.42000
@<TRIPOS>BOND
      1       1       2 1
      2       1       3 1
      3       1       4 1
      4       1       5 1
      5       2       6 1
@<TRIPOS>ALT_TYPE
CGenFF_4.0_ALT_TYPE_SET
CGenFF_4.0 1 CG331 2 OG311 3 HGA3 4 HGA3 5 HGA3 6 HGP1
@<TRIPOS>MOLECULE
methanol
 6 5 0 0 0
****
USER_CHARGES
INVALID_CHARGES
Pose:  19 Cluster:  19 Fr_nu: 9602729 TotEn:   -10.47
@<TRIPOS>ATOM
      1 C1        -73.0279  -11.1286  -43.2533 C.3    1 LIG      -0.04000
      2 O1        -72.7170  -12.0002  -44.3248 O.3    1 LIG      -0.65000
      3 H1        -72.1286  -10.9428  -42.6610 H      1 LIG       0.09000
      4 H2        -73.8021  -11.5803  -42.6279 H      1 LIG       0.09000
      5 H3        -73.3957  -10.1833  -43.6593 H      1 LIG       0.09000
      6 H4        -73.5384  -12.1408  -44.8261 H      1 LIG       0.42000
@<TRIPOS>BOND
      1       1       2 1
      2       1       3 1
      3       1       4 1
      4       1       5 1
      5       2       6 1
@<TRIPOS>ALT_TYPE
CGenFF_4.0_ALT_TYPE_SET
CGenFF_4.0 1 CG331 2 OG311 3 HGA3 4 HGA3 5 HGA3 6 HGP1
@<TRIPOS>MOLECULE
methanol
 6 5 0 0 0
****
USER_CHARGES
INVALID_CHARGES
Pose:  20 Cluster:  20 Fr_nu: 9314637 TotEn:   -10.25
@<TRIPOS>ATOM
      1 C1        -50.3228    5.8092  -33.6907 C.3    1 LIG      -0.04000
      2 O1        -49.6143    5.6341  -32.4775 O.3    1 LIG      -0.65000
      3 H1        -50.6724    6.8420  -33.7635 H      1 LIG       0.09000
      4 H2        -51.1729    5.1228  -33.7196 H      1 LIG       0.09000
      5 H3        -49.6541    5.5935  -34.5272 H      1 LIG       0.09000
      6 H4        -49.3209    4.7073  -32.4494 H      1 LIG       0.42000
@<TRIPOS>BOND
      1       1       2 1
      2       1       3 1
      3       1       4 1
      4       1       5 1
      5       2       6 1
@<TRIPOS>ALT_TYPE
CGenFF_4.0_ALT_TYPE_SET
CGenFF_4.0 1 CG331 2 OG311 3 HGA3 4 HGA3 5 HGA3 6 HGP1
@<TRIPOS>MOLECULE
methanol
 6 5 0 0 0
****
USER_CHARGES
INVALID_CHARGES
Pose:  21 Cluster:  21 Fr_nu: 2780959 TotEn:   -10.13
@<TRIPOS>ATOM
      1 C1        -81.5823  -26.8150  -53.7190 C.3    1 LIG      -0.04000
      2 O1        -81.6939  -26.4109  -55.0713 O.3    1 LIG      -0.65000
      3 H1        -80.5322  -26.9977  -53.4780 H      1 LIG       0.09000
      4 H2        -82.1672  -27.7245  -53.5600 H      1 LIG       0.09000
      5 H3        -81.9679  -26.0193  -53.0773 H      1 LIG       0.09000
      6 H4        -82.6382  -26.2587  -55.2469 H      1 LIG       0.42000
@<TRIPOS>BOND
      1       1       2 1
      2       1       3 1
      3       1       4 1
      4       1       5 1
      5       2       6 1
@<TRIPOS>ALT_TYPE
CGenFF_4.0_ALT_TYPE_SET
CGenFF_4.0 1 CG331 2 OG311 3 HGA3 4 HGA3 5 HGA3 6 HGP1
@<TRIPOS>MOLECULE
methanol
 6 5 0 0 0
****
USER_CHARGES
INVALID_CHARGES
Pose:  22 Cluster:  22 Fr_nu: 255582 TotEn:   -10.05
@<TRIPOS>ATOM
      1 C1        -50.7287   -9.0525  -30.5707 C.3    1 LIG      -0.04000
      2 O1        -50.1735   -7.8648  -30.0362 O.3    1 LIG      -0.65000
      3 H1        -49.9602   -9.5979  -31.1240 H      1 LIG       0.09000
      4 H2        -51.5605   -8.8008  -31.2336 H      1 LIG       0.09000
      5 H3        -51.0944   -9.6745  -29.7504 H      1 LIG       0.09000
      6 H4        -50.8844   -7.4094  -29.5535 H      1 LIG       0.42000
@<TRIPOS>BOND
      1       1       2 1
      2       1       3 1
      3       1       4 1
      4       1       5 1
      5       2       6 1
@<TRIPOS>ALT_TYPE
CGenFF_4.0_ALT_TYPE_SET
CGenFF_4.0 1 CG331 2 OG311 3 HGA3 4 HGA3 5 HGA3 6 HGP1
@<TRIPOS>MOLECULE
methanol
 6 5 0 0 0
****
USER_CHARGES
INVALID_CHARGES
Pose:  23 Cluster:  23 Fr_nu: 2864763 TotEn:    -9.68
@<TRIPOS>ATOM
      1 C1        -73.2189  -11.4821  -42.4236 C.3    1 LIG      -0.04000
      2 O1        -72.9719  -12.6935  -41.7337 O.3    1 LIG      -0.65000
      3 H1        -73.8233  -11.6842  -43.3113 H      1 LIG       0.09000
      4 H2        -72.2687  -11.0261  -42.7129 H      1 LIG       0.09000
      5 H3        -73.7615  -10.8014  -41.7635 H      1 LIG       0.09000
      6 H4        -72.4339  -12.4734  -40.9540 H      1 LIG       0.42000
@<TRIPOS>BOND
      1       1       2 1
      2       1       3 1
      3       1       4 1
      4       1       5 1
      5       2       6 1
@<TRIPOS>ALT_TYPE
CGenFF_4.0_ALT_TYPE_SET
CGenFF_4.0 1 CG331 2 OG311 3 HGA3 4 HGA3 5 HGA3 6 HGP1
@<TRIPOS>MOLECULE
methanol
 6 5 0 0 0
****
USER_CHARGES
INVALID_CHARGES
Pose:  24 Cluster:  24 Fr_nu: 110313 TotEn:    -9.60
@<TRIPOS>ATOM
      1 C1        -65.5140   -7.8543  -44.2624 C.3    1 LIG      -0.04000
      2 O1        -64.9095   -7.0368  -43.2771 O.3    1 LIG      -0.65000
      3 H1        -66.1130   -7.2343  -44.9339 H      1 LIG       0.09000
      4 H2        -66.1471   -8.6022  -43.7782 H      1 LIG       0.09000
      5 H3        -64.7318   -8.3576  -44.8355 H      1 LIG       0.09000
      6 H4        -64.3878   -7.6218  -42.7015 H      1 LIG       0.42000
@<TRIPOS>BOND
      1       1       2 1
      2       1       3 1
      3       1       4 1
      4       1       5 1
      5       2       6 1
@<TRIPOS>ALT_TYPE
CGenFF_4.0_ALT_TYPE_SET
CGenFF_4.0 1 CG331 2 OG311 3 HGA3 4 HGA3 5 HGA3 6 HGP1
@<TRIPOS>MOLECULE
methanol
 6 5 0 0 0
****
USER_CHARGES
INVALID_CHARGES
Pose:  25 Cluster:  25 Fr_nu: 244466 TotEn:    -8.93
@<TRIPOS>ATOM
      1 C1        -65.7598   -7.5646  -43.8450 C.3    1 LIG      -0.04000
      2 O1        -66.0967   -8.6329  -42.9792 O.3    1 LIG      -0.65000
      3 H1        -66.6408   -7.2689  -44.4200 H      1 LIG       0.09000
      4 H2        -64.9601   -7.8797  -44.5200 H      1 LIG       0.09000
      5 H3        -65.4165   -6.7171  -43.2470 H      1 LIG       0.09000
      6 H4        -65.2910   -8.8667  -42.4872 H      1 LIG       0.42000
@<TRIPOS>BOND
      1       1       2 1
      2       1       3 1
      3       1       4 1
      4       1       5 1
      5       2       6 1
@<TRIPOS>ALT_TYPE
CGenFF_4.0_ALT_TYPE_SET
CGenFF_4.0 1 CG331 2 OG311 3 HGA3 4 HGA3 5 HGA3 6 HGP1
@<TRIPOS>MOLECULE
methanol
 6 5 0 0 0
****
USER_CHARGES
INVALID_CHARGES
Pose:  26 Cluster:  26 Fr_nu: 2862589 TotEn:    -8.70
@<TRIPOS>ATOM
      1 C1        -73.3928  -11.6934  -43.4029 C.3    1 LIG      -0.04000
      2 O1        -72.6242  -10.8338  -42.5816 O.3    1 LIG      -0.65000
      3 H1        -72.9807  -12.7046  -43.3596 H      1 LIG       0.09000
      4 H2        -73.3769  -11.3259  -44.4321 H      1 LIG       0.09000
      5 H3        -74.4227  -11.7062  -43.0384 H      1 LIG       0.09000
      6 H4        -73.0199   -9.9478  -42.6463 H      1 LIG       0.42000
@<TRIPOS>BOND
      1       1       2 1
      2       1       3 1
      3       1       4 1
      4       1       5 1
      5       2       6 1
@<TRIPOS>ALT_TYPE
CGenFF_4.0_ALT_TYPE_SET
CGenFF_4.0 1 CG331 2 OG311 3 HGA3 4 HGA3 5 HGA3 6 HGP1
@<TRIPOS>MOLECULE
methanol
 6 5 0 0 0
****
USER_CHARGES
INVALID_CHARGES
Pose:  27 Cluster:  27 Fr_nu: 176595 TotEn:    -7.88
@<TRIPOS>ATOM
      1 C1        -73.3502   -8.3992  -42.8972 C.3    1 LIG      -0.04000
      2 O1        -73.8313   -9.6606  -42.4705 O.3    1 LIG      -0.65000
      3 H1        -72.3555   -8.2273  -42.4786 H      1 LIG       0.09000
      4 H2        -74.0366   -7.6156  -42.5666 H      1 LIG       0.09000
      5 H3        -73.2902   -8.3921  -43.9880 H      1 LIG       0.09000
      6 H4        -74.7142   -9.7765  -42.8614 H      1 LIG       0.42000
@<TRIPOS>BOND
      1       1       2 1
      2       1       3 1
      3       1       4 1
      4       1       5 1
      5       2       6 1
@<TRIPOS>ALT_TYPE
CGenFF_4.0_ALT_TYPE_SET
CGenFF_4.0 1 CG331 2 OG311 3 HGA3 4 HGA3 5 HGA3 6 HGP1
@<TRIPOS>MOLECULE
furan
 9 9 0 0 0
****
USER_CHARGES
INVALID_CHARGES
Pose:   1 Cluster:   1 Fr_nu: 117812 TotEn:   -12.56
@<TRIPOS>ATOM
      1 C1        -68.3498   -7.1107  -43.7198 C.2    1 LIG      -0.26000
      2 C2        -66.9565   -7.3267  -43.8430 C.2    1 LIG      -0.26000
      3 C3        -68.8973   -8.3285  -43.3894 C.2    1 LIG       0.09300
      4 C4        -66.7519   -8.6610  -43.5790 C.2    1 LIG       0.09300
      5 O1        -67.9300   -9.2787  -43.3015 O.3    1 LIG      -0.29200
      6 H1        -68.8877   -6.1835  -43.8553 H      1 LIG       0.17500
      7 H2        -66.1964   -6.6005  -44.0928 H      1 LIG       0.17500
      8 H3        -69.9042   -8.6667  -43.1922 H      1 LIG       0.13800
      9 H4        -65.8750   -9.2913  -43.5493 H      1 LIG       0.13800
@<TRIPOS>BOND
      1       1       2 1
      2       1       3 2
      3       2       4 2
      4       3       5 1
      5       4       5 1
      6       1       6 1
      7       2       7 1
      8       3       8 1
      9       4       9 1
@<TRIPOS>ALT_TYPE
CGenFF_4.0_ALT_TYPE_SET
CGenFF_4.0 1 CG2R51 2 CG2R51 3 CG2R51 4 CG2R51 5 OG2R50 6 HGR51 7 HGR51 8 HGR52 9 HGR52
@<TRIPOS>MOLECULE
furan
 9 9 0 0 0
****
USER_CHARGES
INVALID_CHARGES
Pose:   2 Cluster:   2 Fr_nu: 158867 TotEn:   -11.30
@<TRIPOS>ATOM
      1 C1        -61.6447  -22.0296  -25.3234 C.2    1 LIG      -0.26000
      2 C2        -61.5935  -20.8816  -24.4971 C.2    1 LIG      -0.26000
      3 C3        -60.5288  -21.9728  -26.1257 C.2    1 LIG       0.09300
      4 C4        -60.4500  -20.2052  -24.8534 C.2    1 LIG       0.09300
      5 O1        -59.7953  -20.8639  -25.8454 O.3    1 LIG      -0.29200
      6 H1        -62.4005  -22.8015  -25.3333 H      1 LIG       0.17500
      7 H2        -62.3014  -20.5845  -23.7369 H      1 LIG       0.17500
      8 H3        -60.1340  -22.6102  -26.9034 H      1 LIG       0.13800
      9 H4        -59.9865  -19.2902  -24.5145 H      1 LIG       0.13800
@<TRIPOS>BOND
      1       1       2 1
      2       1       3 2
      3       2       4 2
      4       3       5 1
      5       4       5 1
      6       1       6 1
      7       2       7 1
      8       3       8 1
      9       4       9 1
@<TRIPOS>ALT_TYPE
CGenFF_4.0_ALT_TYPE_SET
CGenFF_4.0 1 CG2R51 2 CG2R51 3 CG2R51 4 CG2R51 5 OG2R50 6 HGR51 7 HGR51 8 HGR52 9 HGR52
@<TRIPOS>MOLECULE
furan
 9 9 0 0 0
****
USER_CHARGES
INVALID_CHARGES
Pose:   3 Cluster:   3 Fr_nu: 533482 TotEn:   -10.79
@<TRIPOS>ATOM
      1 C1        -68.0910   -7.4079  -48.0356 C.2    1 LIG      -0.26000
      2 C2        -67.2732   -8.5336  -48.2947 C.2    1 LIG      -0.26000
      3 C3        -67.6541   -6.8853  -46.8406 C.2    1 LIG       0.09300
      4 C4        -66.3947   -8.6185  -47.2397 C.2    1 LIG       0.09300
      5 O1        -66.6202   -7.6173  -46.3490 O.3    1 LIG      -0.29200
      6 H1        -68.8983   -7.0257  -48.6434 H      1 LIG       0.17500
      7 H2        -67.3182   -9.1996  -49.1443 H      1 LIG       0.17500
      8 H3        -67.9566   -6.0406  -46.2389 H      1 LIG       0.13800
      9 H4        -65.5920   -9.2963  -46.9880 H      1 LIG       0.13800
@<TRIPOS>BOND
      1       1       2 1
      2       1       3 2
      3       2       4 2
      4       3       5 1
      5       4       5 1
      6       1       6 1
      7       2       7 1
      8       3       8 1
      9       4       9 1
@<TRIPOS>ALT_TYPE
CGenFF_4.0_ALT_TYPE_SET
CGenFF_4.0 1 CG2R51 2 CG2R51 3 CG2R51 4 CG2R51 5 OG2R50 6 HGR51 7 HGR51 8 HGR52 9 HGR52
@<TRIPOS>MOLECULE
furan
 9 9 0 0 0
****
USER_CHARGES
INVALID_CHARGES
Pose:   4 Cluster:   4 Fr_nu: 533835 TotEn:   -10.21
@<TRIPOS>ATOM
      1 C1        -67.6847   -7.6371  -48.1349 C.2    1 LIG      -0.26000
      2 C2        -66.8740   -8.0457  -47.0491 C.2    1 LIG      -0.26000
      3 C3        -68.1393   -8.7920  -48.7280 C.2    1 LIG       0.09300
      4 C4        -66.8910   -9.4211  -47.0560 C.2    1 LIG       0.09300
      5 O1        -67.6602   -9.8838  -48.0763 O.3    1 LIG      -0.29200
      6 H1        -67.9092   -6.6273  -48.4466 H      1 LIG       0.17500
      7 H2        -66.3437   -7.4164  -46.3490 H      1 LIG       0.17500
      8 H3        -68.7778   -8.9960  -49.5752 H      1 LIG       0.13800
      9 H4        -66.4326  -10.1775  -46.4357 H      1 LIG       0.13800
@<TRIPOS>BOND
      1       1       2 1
      2       1       3 2
      3       2       4 2
      4       3       5 1
      5       4       5 1
      6       1       6 1
      7       2       7 1
      8       3       8 1
      9       4       9 1
@<TRIPOS>ALT_TYPE
CGenFF_4.0_ALT_TYPE_SET
CGenFF_4.0 1 CG2R51 2 CG2R51 3 CG2R51 4 CG2R51 5 OG2R50 6 HGR51 7 HGR51 8 HGR52 9 HGR52
@<TRIPOS>MOLECULE
furan
 9 9 0 0 0
****
USER_CHARGES
INVALID_CHARGES
Pose:   5 Cluster:   5 Fr_nu: 219286 TotEn:   -10.07
@<TRIPOS>ATOM
      1 C1        -67.0825   -8.5840  -47.9813 C.2    1 LIG      -0.26000
      2 C2        -66.6041   -8.4176  -46.6596 C.2    1 LIG      -0.26000
      3 C3        -68.4139   -8.9103  -47.8673 C.2    1 LIG       0.09300
      4 C4        -67.6772   -8.6540  -45.8323 C.2    1 LIG       0.09300
      5 O1        -68.7843   -8.9550  -46.5607 O.3    1 LIG      -0.29200
      6 H1        -66.5264   -8.4796  -48.9017 H      1 LIG       0.17500
      7 H2        -65.6024   -8.1577  -46.3490 H      1 LIG       0.17500
      8 H3        -69.1939   -9.1285  -48.5821 H      1 LIG       0.13800
      9 H4        -67.8102   -8.6481  -44.7603 H      1 LIG       0.13800
@<TRIPOS>BOND
      1       1       2 1
      2       1       3 2
      3       2       4 2
      4       3       5 1
      5       4       5 1
      6       1       6 1
      7       2       7 1
      8       3       8 1
      9       4       9 1
@<TRIPOS>ALT_TYPE
CGenFF_4.0_ALT_TYPE_SET
CGenFF_4.0 1 CG2R51 2 CG2R51 3 CG2R51 4 CG2R51 5 OG2R50 6 HGR51 7 HGR51 8 HGR52 9 HGR52
@<TRIPOS>MOLECULE
furan
 9 9 0 0 0
****
USER_CHARGES
INVALID_CHARGES
Pose:   6 Cluster:   6 Fr_nu: 2758488 TotEn:    -9.90
@<TRIPOS>ATOM
      1 C1        -67.9358   -8.9002  -47.9219 C.2    1 LIG      -0.26000
      2 C2        -68.8495   -7.9631  -47.3830 C.2    1 LIG      -0.26000
      3 C3        -67.5524   -9.7054  -46.8747 C.2    1 LIG       0.09300
      4 C4        -68.9593   -8.2626  -46.0450 C.2    1 LIG       0.09300
      5 O1        -68.1718   -9.3235  -45.7272 O.3    1 LIG      -0.29200
      6 H1        -67.5986   -8.9786  -48.9453 H      1 LIG       0.17500
      7 H2        -69.3638   -7.1690  -47.9047 H      1 LIG       0.17500
      8 H3        -66.8836  -10.5492  -46.7864 H      1 LIG       0.13800
      9 H4        -69.5252   -7.8389  -45.2282 H      1 LIG       0.13800
@<TRIPOS>BOND
      1       1       2 1
      2       1       3 2
      3       2       4 2
      4       3       5 1
      5       4       5 1
      6       1       6 1
      7       2       7 1
      8       3       8 1
      9       4       9 1
@<TRIPOS>ALT_TYPE
CGenFF_4.0_ALT_TYPE_SET
CGenFF_4.0 1 CG2R51 2 CG2R51 3 CG2R51 4 CG2R51 5 OG2R50 6 HGR51 7 HGR51 8 HGR52 9 HGR52
@<TRIPOS>MOLECULE
furan
 9 9 0 0 0
****
USER_CHARGES
INVALID_CHARGES
Pose:   7 Cluster:   7 Fr_nu:  16055 TotEn:    -9.82
@<TRIPOS>ATOM
      1 C1        -67.1972   -7.0798  -46.0068 C.2    1 LIG      -0.26000
      2 C2        -67.1145   -7.3377  -47.3960 C.2    1 LIG      -0.26000
      3 C3        -66.4178   -8.0334  -45.3942 C.2    1 LIG       0.09300
      4 C4        -66.2903   -8.4303  -47.5333 C.2    1 LIG       0.09300
      5 O1        -65.8613   -8.8604  -46.3177 O.3    1 LIG      -0.29200
      6 H1        -67.7555   -6.2972  -45.5137 H      1 LIG       0.17500
      7 H2        -67.5953   -6.7948  -48.1970 H      1 LIG       0.17500
      8 H3        -66.1685   -8.2468  -44.3650 H      1 LIG       0.13800
      9 H4        -65.9298   -8.9928  -48.3823 H      1 LIG       0.13800
@<TRIPOS>BOND
      1       1       2 1
      2       1       3 2
      3       2       4 2
      4       3       5 1
      5       4       5 1
      6       1       6 1
      7       2       7 1
      8       3       8 1
      9       4       9 1
@<TRIPOS>ALT_TYPE
CGenFF_4.0_ALT_TYPE_SET
CGenFF_4.0 1 CG2R51 2 CG2R51 3 CG2R51 4 CG2R51 5 OG2R50 6 HGR51 7 HGR51 8 HGR52 9 HGR52
@<TRIPOS>MOLECULE
furan
 9 9 0 0 0
****
USER_CHARGES
INVALID_CHARGES
Pose:   8 Cluster:   8 Fr_nu: 611502 TotEn:    -9.54
@<TRIPOS>ATOM
      1 C1        -51.0723  -11.8006  -43.9442 C.2    1 LIG      -0.26000
      2 C2        -50.6349  -10.4545  -43.9442 C.2    1 LIG      -0.26000
      3 C3        -51.2999  -12.1283  -42.6278 C.2    1 LIG       0.09300
      4 C4        -50.6265  -10.0556  -42.6278 C.2    1 LIG       0.09300
      5 O1        -51.0307  -11.0700  -41.8190 O.3    1 LIG      -0.29200
      6 H1        -51.2046  -12.4508  -44.7968 H      1 LIG       0.17500
      7 H2        -50.3604   -9.8506  -44.7970 H      1 LIG       0.17500
      8 H3        -51.6381  -13.0243  -42.1281 H      1 LIG       0.13800
      9 H4        -50.3727   -9.1320  -42.1283 H      1 LIG       0.13800
@<TRIPOS>BOND
      1       1       2 1
      2       1       3 2
      3       2       4 2
      4       3       5 1
      5       4       5 1
      6       1       6 1
      7       2       7 1
      8       3       8 1
      9       4       9 1
@<TRIPOS>ALT_TYPE
CGenFF_4.0_ALT_TYPE_SET
CGenFF_4.0 1 CG2R51 2 CG2R51 3 CG2R51 4 CG2R51 5 OG2R50 6 HGR51 7 HGR51 8 HGR52 9 HGR52
@<TRIPOS>MOLECULE
furan
 9 9 0 0 0
****
USER_CHARGES
INVALID_CHARGES
Pose:   9 Cluster:   9 Fr_nu: 151156 TotEn:    -9.48
@<TRIPOS>ATOM
      1 C1        -67.1399   -7.6733  -48.2070 C.2    1 LIG      -0.26000
      2 C2        -67.6758   -7.3810  -46.9300 C.2    1 LIG      -0.26000
      3 C3        -67.7714   -8.8186  -48.6332 C.2    1 LIG       0.09300
      4 C4        -68.5966   -8.3684  -46.6670 C.2    1 LIG       0.09300
      5 O1        -68.6610   -9.2485  -47.7003 O.3    1 LIG      -0.29200
      6 H1        -66.3872   -7.1190  -48.7487 H      1 LIG       0.17500
      7 H2        -67.4226   -6.5540  -46.2825 H      1 LIG       0.17500
      8 H3        -67.7046   -9.4204  -49.5278 H      1 LIG       0.13800
      9 H4        -69.2537   -8.5753  -45.8349 H      1 LIG       0.13800
@<TRIPOS>BOND
      1       1       2 1
      2       1       3 2
      3       2       4 2
      4       3       5 1
      5       4       5 1
      6       1       6 1
      7       2       7 1
      8       3       8 1
      9       4       9 1
@<TRIPOS>ALT_TYPE
CGenFF_4.0_ALT_TYPE_SET
CGenFF_4.0 1 CG2R51 2 CG2R51 3 CG2R51 4 CG2R51 5 OG2R50 6 HGR51 7 HGR51 8 HGR52 9 HGR52
@<TRIPOS>MOLECULE
furan
 9 9 0 0 0
****
USER_CHARGES
INVALID_CHARGES
Pose:  10 Cluster:  10 Fr_nu: 3219040 TotEn:    -9.48
@<TRIPOS>ATOM
      1 C1        -41.4258  -10.9485  -37.8056 C.2    1 LIG      -0.26000
      2 C2        -42.8230  -10.9800  -38.0297 C.2    1 LIG      -0.26000
      3 C3        -41.2579  -10.5777  -36.4917 C.2    1 LIG       0.09300
      4 C4        -43.4092  -10.6264  -36.8367 C.2    1 LIG       0.09300
      5 O1        -42.4621  -10.3796  -35.8940 O.3    1 LIG      -0.29200
      6 H1        -40.6396  -11.1680  -38.5134 H      1 LIG       0.17500
      7 H2        -43.3382  -11.2295  -38.9460 H      1 LIG       0.17500
      8 H3        -40.3929  -10.4199  -35.8641 H      1 LIG       0.13800
      9 H4        -44.4331  -10.5105  -36.5123 H      1 LIG       0.13800
@<TRIPOS>BOND
      1       1       2 1
      2       1       3 2
      3       2       4 2
      4       3       5 1
      5       4       5 1
      6       1       6 1
      7       2       7 1
      8       3       8 1
      9       4       9 1
@<TRIPOS>ALT_TYPE
CGenFF_4.0_ALT_TYPE_SET
CGenFF_4.0 1 CG2R51 2 CG2R51 3 CG2R51 4 CG2R51 5 OG2R50 6 HGR51 7 HGR51 8 HGR52 9 HGR52
@<TRIPOS>MOLECULE
furan
 9 9 0 0 0
****
USER_CHARGES
INVALID_CHARGES
Pose:  11 Cluster:  11 Fr_nu:  57753 TotEn:    -8.87
@<TRIPOS>ATOM
      1 C1        -67.1185   -7.4016  -44.6812 C.2    1 LIG      -0.26000
      2 C2        -65.9741   -7.7881  -43.9435 C.2    1 LIG      -0.26000
      3 C3        -67.9321   -8.5096  -44.7325 C.2    1 LIG       0.09300
      4 C4        -66.1699   -9.1046  -43.5966 C.2    1 LIG       0.09300
      5 O1        -67.3612   -9.5519  -44.0736 O.3    1 LIG      -0.29200
      6 H1        -67.3244   -6.4364  -45.1209 H      1 LIG       0.17500
      7 H2        -65.1142   -7.1827  -43.6956 H      1 LIG       0.17500
      8 H3        -68.8977   -8.7082  -45.1741 H      1 LIG       0.13800
      9 H4        -65.5879   -9.8259  -43.0416 H      1 LIG       0.13800
@<TRIPOS>BOND
      1       1       2 1
      2       1       3 2
      3       2       4 2
      4       3       5 1
      5       4       5 1
      6       1       6 1
      7       2       7 1
      8       3       8 1
      9       4       9 1
@<TRIPOS>ALT_TYPE
CGenFF_4.0_ALT_TYPE_SET
CGenFF_4.0 1 CG2R51 2 CG2R51 3 CG2R51 4 CG2R51 5 OG2R50 6 HGR51 7 HGR51 8 HGR52 9 HGR52
@<TRIPOS>MOLECULE
furan
 9 9 0 0 0
****
USER_CHARGES
INVALID_CHARGES
Pose:  12 Cluster:  12 Fr_nu: 221151 TotEn:    -8.82
@<TRIPOS>ATOM
      1 C1        -65.7639   -8.5048  -45.7585 C.2    1 LIG      -0.26000
      2 C2        -66.7974   -7.5412  -45.8398 C.2    1 LIG      -0.26000
      3 C3        -65.4595   -8.6266  -44.4226 C.2    1 LIG       0.09300
      4 C4        -67.0510   -7.1430  -44.5478 C.2    1 LIG       0.09300
      5 O1        -66.2396   -7.8000  -43.6779 O.3    1 LIG      -0.29200
      6 H1        -65.2987   -9.0428  -46.5717 H      1 LIG       0.17500
      7 H2        -67.2954   -7.1821  -46.7288 H      1 LIG       0.17500
      8 H3        -64.7519   -9.2263  -43.8687 H      1 LIG       0.13800
      9 H4        -67.7401   -6.4393  -44.1041 H      1 LIG       0.13800
@<TRIPOS>BOND
      1       1       2 1
      2       1       3 2
      3       2       4 2
      4       3       5 1
      5       4       5 1
      6       1       6 1
      7       2       7 1
      8       3       8 1
      9       4       9 1
@<TRIPOS>ALT_TYPE
CGenFF_4.0_ALT_TYPE_SET
CGenFF_4.0 1 CG2R51 2 CG2R51 3 CG2R51 4 CG2R51 5 OG2R50 6 HGR51 7 HGR51 8 HGR52 9 HGR52
@<TRIPOS>MOLECULE
furan
 9 9 0 0 0
****
USER_CHARGES
INVALID_CHARGES
Pose:  13 Cluster:  13 Fr_nu:  63693 TotEn:    -8.80
@<TRIPOS>ATOM
      1 C1        -67.0394   -7.5973  -47.9170 C.2    1 LIG      -0.26000
      2 C2        -66.9802   -6.8741  -46.7018 C.2    1 LIG      -0.26000
      3 C3        -68.3672   -7.8925  -48.1215 C.2    1 LIG       0.09300
      4 C4        -68.2760   -6.7788  -46.2505 C.2    1 LIG       0.09300
      5 O1        -69.1276   -7.3970  -47.1102 O.3    1 LIG      -0.29200
      6 H1        -66.2171   -7.8698  -48.5627 H      1 LIG       0.17500
      7 H2        -66.1027   -6.4724  -46.2159 H      1 LIG       0.17500
      8 H3        -68.9054   -8.4184  -48.8966 H      1 LIG       0.13800
      9 H4        -68.7339   -6.3276  -45.3822 H      1 LIG       0.13800
@<TRIPOS>BOND
      1       1       2 1
      2       1       3 2
      3       2       4 2
      4       3       5 1
      5       4       5 1
      6       1       6 1
      7       2       7 1
      8       3       8 1
      9       4       9 1
@<TRIPOS>ALT_TYPE
CGenFF_4.0_ALT_TYPE_SET
CGenFF_4.0 1 CG2R51 2 CG2R51 3 CG2R51 4 CG2R51 5 OG2R50 6 HGR51 7 HGR51 8 HGR52 9 HGR52
@<TRIPOS>MOLECULE
furan
 9 9 0 0 0
****
USER_CHARGES
INVALID_CHARGES
Pose:  14 Cluster:  14 Fr_nu: 2178207 TotEn:    -8.62
@<TRIPOS>ATOM
      1 C1        -68.4945   -7.8587  -47.8822 C.2    1 LIG      -0.26000
      2 C2        -68.4105   -7.8301  -46.4697 C.2    1 LIG      -0.26000
      3 C3        -67.7447   -8.9382  -48.2877 C.2    1 LIG       0.09300
      4 C4        -67.6154   -8.8942  -46.1126 C.2    1 LIG       0.09300
      5 O1        -67.2055   -9.5748  -47.2150 O.3    1 LIG      -0.29200
      6 H1        -69.0337   -7.1775  -48.5245 H      1 LIG       0.17500
      7 H2        -68.8719   -7.1224  -45.7961 H      1 LIG       0.17500
      8 H3        -67.5091   -9.3651  -49.2517 H      1 LIG       0.13800
      9 H4        -67.2656   -9.2818  -45.1669 H      1 LIG       0.13800
@<TRIPOS>BOND
      1       1       2 1
      2       1       3 2
      3       2       4 2
      4       3       5 1
      5       4       5 1
      6       1       6 1
      7       2       7 1
      8       3       8 1
      9       4       9 1
@<TRIPOS>ALT_TYPE
CGenFF_4.0_ALT_TYPE_SET
CGenFF_4.0 1 CG2R51 2 CG2R51 3 CG2R51 4 CG2R51 5 OG2R50 6 HGR51 7 HGR51 8 HGR52 9 HGR52
@<TRIPOS>MOLECULE
furan
 9 9 0 0 0
****
USER_CHARGES
INVALID_CHARGES
Pose:  15 Cluster:  15 Fr_nu: 3410023 TotEn:    -8.52
@<TRIPOS>ATOM
      1 C1        -72.7236  -10.1541  -43.9423 C.2    1 LIG      -0.26000
      2 C2        -72.0751   -9.8720  -42.7163 C.2    1 LIG      -0.26000
      3 C3        -73.1058  -11.4738  -43.8775 C.2    1 LIG       0.09300
      4 C4        -72.1073  -11.0395  -41.9896 C.2    1 LIG       0.09300
      5 O1        -72.7340  -12.0207  -42.6904 O.3    1 LIG      -0.29200
      6 H1        -72.8910   -9.4800  -44.7698 H      1 LIG       0.17500
      7 H2        -71.6389   -8.9350  -42.4016 H      1 LIG       0.17500
      8 H3        -73.6238  -12.1363  -44.5556 H      1 LIG       0.13800
      9 H4        -71.7478  -11.3208  -41.0105 H      1 LIG       0.13800
@<TRIPOS>BOND
      1       1       2 1
      2       1       3 2
      3       2       4 2
      4       3       5 1
      5       4       5 1
      6       1       6 1
      7       2       7 1
      8       3       8 1
      9       4       9 1
@<TRIPOS>ALT_TYPE
CGenFF_4.0_ALT_TYPE_SET
CGenFF_4.0 1 CG2R51 2 CG2R51 3 CG2R51 4 CG2R51 5 OG2R50 6 HGR51 7 HGR51 8 HGR52 9 HGR52
@<TRIPOS>MOLECULE
furan
 9 9 0 0 0
****
USER_CHARGES
INVALID_CHARGES
Pose:  16 Cluster:  16 Fr_nu:  80637 TotEn:    -8.30
@<TRIPOS>ATOM
      1 C1        -50.7221  -11.4934  -44.5992 C.2    1 LIG      -0.26000
      2 C2        -51.1841  -11.9255  -43.3331 C.2    1 LIG      -0.26000
      3 C3        -50.1886  -10.2407  -44.4040 C.2    1 LIG       0.09300
      4 C4        -50.8999  -10.9061  -42.4544 C.2    1 LIG       0.09300
      5 O1        -50.2929   -9.8754  -43.0993 O.3    1 LIG      -0.29200
      6 H1        -50.7722  -12.0279  -45.5368 H      1 LIG       0.17500
      7 H2        -51.6641  -12.8628  -43.0912 H      1 LIG       0.17500
      8 H3        -49.7201   -9.5177  -45.0558 H      1 LIG       0.13800
      9 H4        -51.0568  -10.7671  -41.3947 H      1 LIG       0.13800
@<TRIPOS>BOND
      1       1       2 1
      2       1       3 2
      3       2       4 2
      4       3       5 1
      5       4       5 1
      6       1       6 1
      7       2       7 1
      8       3       8 1
      9       4       9 1
@<TRIPOS>ALT_TYPE
CGenFF_4.0_ALT_TYPE_SET
CGenFF_4.0 1 CG2R51 2 CG2R51 3 CG2R51 4 CG2R51 5 OG2R50 6 HGR51 7 HGR51 8 HGR52 9 HGR52
@<TRIPOS>MOLECULE
furan
 9 9 0 0 0
****
USER_CHARGES
INVALID_CHARGES
Pose:  17 Cluster:  17 Fr_nu: 531340 TotEn:    -8.25
@<TRIPOS>ATOM
      1 C1        -67.9575   -8.7428  -48.1256 C.2    1 LIG      -0.26000
      2 C2        -66.9075   -8.9354  -47.1963 C.2    1 LIG      -0.26000
      3 C3        -68.5606   -7.5559  -47.7799 C.2    1 LIG       0.09300
      4 C4        -66.9438   -7.8525  -46.3490 C.2    1 LIG       0.09300
      5 O1        -67.9486   -7.0068  -46.6981 O.3    1 LIG      -0.29200
      6 H1        -68.2396   -9.3885  -48.9446 H      1 LIG       0.17500
      7 H2        -66.2112   -9.7603  -47.1500 H      1 LIG       0.17500
      8 H3        -69.3911   -6.9944  -48.1823 H      1 LIG       0.13800
      9 H4        -66.3552   -7.5518  -45.4945 H      1 LIG       0.13800
@<TRIPOS>BOND
      1       1       2 1
      2       1       3 2
      3       2       4 2
      4       3       5 1
      5       4       5 1
      6       1       6 1
      7       2       7 1
      8       3       8 1
      9       4       9 1
@<TRIPOS>ALT_TYPE
CGenFF_4.0_ALT_TYPE_SET
CGenFF_4.0 1 CG2R51 2 CG2R51 3 CG2R51 4 CG2R51 5 OG2R50 6 HGR51 7 HGR51 8 HGR52 9 HGR52
@<TRIPOS>MOLECULE
furan
 9 9 0 0 0
****
USER_CHARGES
INVALID_CHARGES
Pose:  18 Cluster:  18 Fr_nu: 2206136 TotEn:    -7.97
@<TRIPOS>ATOM
      1 C1        -73.2515   -8.5621  -44.0682 C.2    1 LIG      -0.26000
      2 C2        -71.9407   -8.0742  -44.2852 C.2    1 LIG      -0.26000
      3 C3        -73.1103   -9.8683  -43.6610 C.2    1 LIG       0.09300
      4 C4        -71.0920   -9.1171  -43.9950 C.2    1 LIG       0.09300
      5 O1        -71.7971  -10.2143  -43.6136 O.3    1 LIG      -0.29200
      6 H1        -74.1826   -8.0286  -44.1935 H      1 LIG       0.17500
      7 H2        -71.6508   -7.0860  -44.6121 H      1 LIG       0.17500
      8 H3        -73.8084  -10.6437  -43.3809 H      1 LIG       0.13800
      9 H4        -70.0181   -9.2330  -44.0091 H      1 LIG       0.13800
@<TRIPOS>BOND
      1       1       2 1
      2       1       3 2
      3       2       4 2
      4       3       5 1
      5       4       5 1
      6       1       6 1
      7       2       7 1
      8       3       8 1
      9       4       9 1
@<TRIPOS>ALT_TYPE
CGenFF_4.0_ALT_TYPE_SET
CGenFF_4.0 1 CG2R51 2 CG2R51 3 CG2R51 4 CG2R51 5 OG2R50 6 HGR51 7 HGR51 8 HGR52 9 HGR52
@<TRIPOS>MOLECULE
furan
 9 9 0 0 0
****
USER_CHARGES
INVALID_CHARGES
Pose:  19 Cluster:  19 Fr_nu: 556576 TotEn:    -7.89
@<TRIPOS>ATOM
      1 C1        -73.7712  -10.9445  -42.6127 C.2    1 LIG      -0.26000
      2 C2        -73.0406   -9.7344  -42.6830 C.2    1 LIG      -0.26000
      3 C3        -73.2018  -11.7888  -43.5374 C.2    1 LIG       0.09300
      4 C4        -72.0767   -9.9254  -43.6455 C.2    1 LIG       0.09300
      5 O1        -72.1682  -11.1752  -44.1711 O.3    1 LIG      -0.29200
      6 H1        -74.6084  -11.1727  -41.9690 H      1 LIG       0.17500
      7 H2        -73.1969   -8.8354  -42.1043 H      1 LIG       0.17500
      8 H3        -73.4040  -12.8037  -43.8473 H      1 LIG       0.13800
      9 H4        -71.2917   -9.3039  -44.0510 H      1 LIG       0.13800
@<TRIPOS>BOND
      1       1       2 1
      2       1       3 2
      3       2       4 2
      4       3       5 1
      5       4       5 1
      6       1       6 1
      7       2       7 1
      8       3       8 1
      9       4       9 1
@<TRIPOS>ALT_TYPE
CGenFF_4.0_ALT_TYPE_SET
CGenFF_4.0 1 CG2R51 2 CG2R51 3 CG2R51 4 CG2R51 5 OG2R50 6 HGR51 7 HGR51 8 HGR52 9 HGR52
@<TRIPOS>MOLECULE
furan
 9 9 0 0 0
****
USER_CHARGES
INVALID_CHARGES
Pose:  20 Cluster:  20 Fr_nu:   1501 TotEn:    -7.46
@<TRIPOS>ATOM
      1 C1        -71.1285   -6.5473  -44.9163 C.2    1 LIG      -0.26000
      2 C2        -70.6049   -6.4496  -46.2276 C.2    1 LIG      -0.26000
      3 C3        -70.0657   -6.8665  -44.1034 C.2    1 LIG       0.09300
      4 C4        -69.2595   -6.7159  -46.1226 C.2    1 LIG       0.09300
      5 O1        -68.9228   -6.9710  -44.8310 O.3    1 LIG      -0.29200
      6 H1        -72.1524   -6.4036  -44.6029 H      1 LIG       0.17500
      7 H2        -71.1411   -6.2142  -47.1356 H      1 LIG       0.17500
      8 H3        -69.9624   -7.0427  -43.0426 H      1 LIG       0.13800
      9 H4        -68.4485   -6.7607  -46.8348 H      1 LIG       0.13800
@<TRIPOS>BOND
      1       1       2 1
      2       1       3 2
      3       2       4 2
      4       3       5 1
      5       4       5 1
      6       1       6 1
      7       2       7 1
      8       3       8 1
      9       4       9 1
@<TRIPOS>ALT_TYPE
CGenFF_4.0_ALT_TYPE_SET
CGenFF_4.0 1 CG2R51 2 CG2R51 3 CG2R51 4 CG2R51 5 OG2R50 6 HGR51 7 HGR51 8 HGR52 9 HGR52
@<TRIPOS>MOLECULE
furan
 9 9 0 0 0
****
USER_CHARGES
INVALID_CHARGES
Pose:  21 Cluster:  21 Fr_nu:  64772 TotEn:    -7.18
@<TRIPOS>ATOM
      1 C1        -66.6098   -7.6713  -46.7522 C.2    1 LIG      -0.26000
      2 C2        -67.8106   -6.9401  -46.5887 C.2    1 LIG      -0.26000
      3 C3        -66.7850   -8.4475  -47.8741 C.2    1 LIG       0.09300
      4 C4        -68.6339   -7.3216  -47.6225 C.2    1 LIG       0.09300
      5 O1        -68.0161   -8.2402  -48.4106 O.3    1 LIG      -0.29200
      6 H1        -65.7273   -7.6372  -46.1298 H      1 LIG       0.17500
      7 H2        -68.0463   -6.2244  -45.8144 H      1 LIG       0.17500
      8 H3        -66.1624   -9.1608  -48.3944 H      1 LIG       0.13800
      9 H4        -69.6350   -7.0468  -47.9212 H      1 LIG       0.13800
@<TRIPOS>BOND
      1       1       2 1
      2       1       3 2
      3       2       4 2
      4       3       5 1
      5       4       5 1
      6       1       6 1
      7       2       7 1
      8       3       8 1
      9       4       9 1
@<TRIPOS>ALT_TYPE
CGenFF_4.0_ALT_TYPE_SET
CGenFF_4.0 1 CG2R51 2 CG2R51 3 CG2R51 4 CG2R51 5 OG2R50 6 HGR51 7 HGR51 8 HGR52 9 HGR52
@<TRIPOS>MOLECULE
furan
 9 9 0 0 0
****
USER_CHARGES
INVALID_CHARGES
Pose:  22 Cluster:  22 Fr_nu:  15635 TotEn:    -6.77
@<TRIPOS>ATOM
      1 C1        -67.3648   -9.3143  -47.7272 C.2    1 LIG      -0.26000
      2 C2        -66.2049   -8.6829  -47.2182 C.2    1 LIG      -0.26000
      3 C3        -68.1145   -8.3210  -48.3131 C.2    1 LIG       0.09300
      4 C4        -66.3283   -7.3488  -47.5295 C.2    1 LIG       0.09300
      5 O1        -67.4896   -7.1199  -48.1970 O.3    1 LIG      -0.29200
      6 H1        -67.6225  -10.3622  -47.6733 H      1 LIG       0.17500
      7 H2        -65.3817   -9.1428  -46.6907 H      1 LIG       0.17500
      8 H3        -69.0639   -8.3061  -48.8284 H      1 LIG       0.13800
      9 H4        -65.7098   -6.4804  -47.3558 H      1 LIG       0.13800
@<TRIPOS>BOND
      1       1       2 1
      2       1       3 2
      3       2       4 2
      4       3       5 1
      5       4       5 1
      6       1       6 1
      7       2       7 1
      8       3       8 1
      9       4       9 1
@<TRIPOS>ALT_TYPE
CGenFF_4.0_ALT_TYPE_SET
CGenFF_4.0 1 CG2R51 2 CG2R51 3 CG2R51 4 CG2R51 5 OG2R50 6 HGR51 7 HGR51 8 HGR52 9 HGR52
@<TRIPOS>MOLECULE
furan
 9 9 0 0 0
****
USER_CHARGES
INVALID_CHARGES
Pose:  23 Cluster:  23 Fr_nu: 3266636 TotEn:    -6.73
@<TRIPOS>ATOM
      1 C1        -71.9213   -9.6329  -43.7693 C.2    1 LIG      -0.26000
      2 C2        -72.9473  -10.5802  -43.9997 C.2    1 LIG      -0.26000
      3 C3        -71.8481   -9.4733  -42.4050 C.2    1 LIG       0.09300
      4 C4        -73.4279  -10.9321  -42.7599 C.2    1 LIG       0.09300
      5 O1        -72.7630  -10.2618  -41.7824 O.3    1 LIG      -0.29200
      6 H1        -71.3118   -9.1291  -44.5055 H      1 LIG       0.17500
      7 H2        -73.2931  -10.9593  -44.9506 H      1 LIG       0.17500
      8 H3        -71.2312   -8.8702  -41.7549 H      1 LIG       0.13800
      9 H4        -74.1986  -11.6092  -42.4214 H      1 LIG       0.13800
@<TRIPOS>BOND
      1       1       2 1
      2       1       3 2
      3       2       4 2
      4       3       5 1
      5       4       5 1
      6       1       6 1
      7       2       7 1
      8       3       8 1
      9       4       9 1
@<TRIPOS>ALT_TYPE
CGenFF_4.0_ALT_TYPE_SET
CGenFF_4.0 1 CG2R51 2 CG2R51 3 CG2R51 4 CG2R51 5 OG2R50 6 HGR51 7 HGR51 8 HGR52 9 HGR52
@<TRIPOS>MOLECULE
furan
 9 9 0 0 0
****
USER_CHARGES
INVALID_CHARGES
Pose:  24 Cluster:  24 Fr_nu: 2147874 TotEn:    -6.61
@<TRIPOS>ATOM
      1 C1        -72.0812   -7.1237  -44.4794 C.2    1 LIG      -0.26000
      2 C2        -72.7230   -8.1306  -43.7195 C.2    1 LIG      -0.26000
      3 C3        -70.8966   -7.6706  -44.9150 C.2    1 LIG       0.09300
      4 C4        -71.8849   -9.2210  -43.7450 C.2    1 LIG       0.09300
      5 O1        -70.7695   -8.9488  -44.4718 O.3    1 LIG      -0.29200
      6 H1        -72.4372   -6.1243  -44.6836 H      1 LIG       0.17500
      7 H2        -73.6771   -8.0693  -43.2163 H      1 LIG       0.17500
      8 H3        -70.0793   -7.3011  -45.5171 H      1 LIG       0.13800
      9 H4        -71.9351  -10.2125  -43.3190 H      1 LIG       0.13800
@<TRIPOS>BOND
      1       1       2 1
      2       1       3 2
      3       2       4 2
      4       3       5 1
      5       4       5 1
      6       1       6 1
      7       2       7 1
      8       3       8 1
      9       4       9 1
@<TRIPOS>ALT_TYPE
CGenFF_4.0_ALT_TYPE_SET
CGenFF_4.0 1 CG2R51 2 CG2R51 3 CG2R51 4 CG2R51 5 OG2R50 6 HGR51 7 HGR51 8 HGR52 9 HGR52
@<TRIPOS>MOLECULE
furan
 9 9 0 0 0
****
USER_CHARGES
INVALID_CHARGES
Pose:  25 Cluster:  25 Fr_nu: 3266839 TotEn:    -6.51
@<TRIPOS>ATOM
      1 C1        -72.5115  -10.0106  -44.1797 C.2    1 LIG      -0.26000
      2 C2        -73.1973   -9.1497  -43.2900 C.2    1 LIG      -0.26000
      3 C3        -72.8035  -11.2917  -43.7728 C.2    1 LIG       0.09300
      4 C4        -73.8597   -9.9660  -42.4029 C.2    1 LIG       0.09300
      5 O1        -73.6248  -11.2732  -42.6904 O.3    1 LIG      -0.29200
      6 H1        -71.8826   -9.7322  -45.0129 H      1 LIG       0.17500
      7 H2        -73.2078   -8.0693  -43.2948 H      1 LIG       0.17500
      8 H3        -72.5219  -12.2718  -44.1292 H      1 LIG       0.13800
      9 H4        -74.5046   -9.7821  -41.5560 H      1 LIG       0.13800
@<TRIPOS>BOND
      1       1       2 1
      2       1       3 2
      3       2       4 2
      4       3       5 1
      5       4       5 1
      6       1       6 1
      7       2       7 1
      8       3       8 1
      9       4       9 1
@<TRIPOS>ALT_TYPE
CGenFF_4.0_ALT_TYPE_SET
CGenFF_4.0 1 CG2R51 2 CG2R51 3 CG2R51 4 CG2R51 5 OG2R50 6 HGR51 7 HGR51 8 HGR52 9 HGR52
@<TRIPOS>MOLECULE
furan
 9 9 0 0 0
****
USER_CHARGES
INVALID_CHARGES
Pose:  26 Cluster:  26 Fr_nu: 3217649 TotEn:    -6.36
@<TRIPOS>ATOM
      1 C1        -41.1579  -10.3744  -36.5832 C.2    1 LIG      -0.26000
      2 C2        -42.4606  -10.4850  -37.1253 C.2    1 LIG      -0.26000
      3 C3        -40.2898  -10.6128  -37.6232 C.2    1 LIG       0.09300
      4 C4        -42.2957  -10.7830  -38.4580 C.2    1 LIG       0.09300
      5 O1        -40.9754  -10.8626  -38.7695 O.3    1 LIG      -0.29200
      6 H1        -40.8857  -10.1495  -35.5621 H      1 LIG       0.17500
      7 H2        -43.4019  -10.3627  -36.6093 H      1 LIG       0.17500
      8 H3        -39.2131  -10.6387  -37.7073 H      1 LIG       0.13800
      9 H4        -42.9803  -10.9594  -39.2748 H      1 LIG       0.13800
@<TRIPOS>BOND
      1       1       2 1
      2       1       3 2
      3       2       4 2
      4       3       5 1
      5       4       5 1
      6       1       6 1
      7       2       7 1
      8       3       8 1
      9       4       9 1
@<TRIPOS>ALT_TYPE
CGenFF_4.0_ALT_TYPE_SET
CGenFF_4.0 1 CG2R51 2 CG2R51 3 CG2R51 4 CG2R51 5 OG2R50 6 HGR51 7 HGR51 8 HGR52 9 HGR52
@<TRIPOS>MOLECULE
furan
 9 9 0 0 0
****
USER_CHARGES
INVALID_CHARGES
Pose:  27 Cluster:  27 Fr_nu: 879089 TotEn:    -6.17
@<TRIPOS>ATOM
      1 C1        -40.7050  -10.6704  -36.9456 C.2    1 LIG      -0.26000
      2 C2        -41.5636  -10.5888  -35.8233 C.2    1 LIG      -0.26000
      3 C3        -41.5162  -10.9086  -38.0306 C.2    1 LIG       0.09300
      4 C4        -42.8382  -10.7827  -36.3026 C.2    1 LIG       0.09300
      5 O1        -42.8180  -10.9783  -37.6472 O.3    1 LIG      -0.29200
      6 H1        -39.6295  -10.5689  -36.9615 H      1 LIG       0.17500
      7 H2        -41.2878  -10.4106  -34.7940 H      1 LIG       0.17500
      8 H3        -41.3319  -11.0448  -39.0863 H      1 LIG       0.13800
      9 H4        -43.8145  -10.8093  -35.8408 H      1 LIG       0.13800
@<TRIPOS>BOND
      1       1       2 1
      2       1       3 2
      3       2       4 2
      4       3       5 1
      5       4       5 1
      6       1       6 1
      7       2       7 1
      8       3       8 1
      9       4       9 1
@<TRIPOS>ALT_TYPE
CGenFF_4.0_ALT_TYPE_SET
CGenFF_4.0 1 CG2R51 2 CG2R51 3 CG2R51 4 CG2R51 5 OG2R50 6 HGR51 7 HGR51 8 HGR52 9 HGR52
@<TRIPOS>MOLECULE
furan
 9 9 0 0 0
****
USER_CHARGES
INVALID_CHARGES
Pose:  28 Cluster:  28 Fr_nu: 158567 TotEn:    -6.08
@<TRIPOS>ATOM
      1 C1        -60.4054  -20.6296  -25.6664 C.2    1 LIG      -0.26000
      2 C2        -60.9591  -20.2836  -24.4106 C.2    1 LIG      -0.26000
      3 C3        -61.2310  -21.5945  -26.1950 C.2    1 LIG       0.09300
      4 C4        -62.0835  -21.0616  -24.2614 C.2    1 LIG       0.09300
      5 O1        -62.2564  -21.8634  -25.3449 O.3    1 LIG      -0.29200
      6 H1        -59.5157  -20.2266  -26.1282 H      1 LIG       0.17500
      7 H2        -60.5854  -19.5577  -23.7029 H      1 LIG       0.17500
      8 H3        -61.2275  -22.1585  -27.1164 H      1 LIG       0.13800
      9 H4        -62.8280  -21.1583  -23.4846 H      1 LIG       0.13800
@<TRIPOS>BOND
      1       1       2 1
      2       1       3 2
      3       2       4 2
      4       3       5 1
      5       4       5 1
      6       1       6 1
      7       2       7 1
      8       3       8 1
      9       4       9 1
@<TRIPOS>ALT_TYPE
CGenFF_4.0_ALT_TYPE_SET
CGenFF_4.0 1 CG2R51 2 CG2R51 3 CG2R51 4 CG2R51 5 OG2R50 6 HGR51 7 HGR51 8 HGR52 9 HGR52
@<TRIPOS>MOLECULE
furan
 9 9 0 0 0
****
USER_CHARGES
INVALID_CHARGES
Pose:  29 Cluster:  29 Fr_nu: 2072497 TotEn:    -6.01
@<TRIPOS>ATOM
      1 C1        -71.2512   -8.5991  -44.2839 C.2    1 LIG      -0.26000
      2 C2        -72.2293   -9.4846  -43.7718 C.2    1 LIG      -0.26000
      3 C3        -71.7482   -7.3304  -44.0950 C.2    1 LIG       0.09300
      4 C4        -73.2542   -8.6940  -43.3064 C.2    1 LIG       0.09300
      5 O1        -72.9686   -7.3796  -43.4997 O.3    1 LIG      -0.29200
      6 H1        -70.3029   -8.8536  -44.7347 H      1 LIG       0.17500
      7 H2        -72.1918  -10.5641  -43.7450 H      1 LIG       0.17500
      8 H3        -71.3754   -6.3409  -44.3161 H      1 LIG       0.13800
      9 H4        -74.2041   -8.9019  -42.8358 H      1 LIG       0.13800
@<TRIPOS>BOND
      1       1       2 1
      2       1       3 2
      3       2       4 2
      4       3       5 1
      5       4       5 1
      6       1       6 1
      7       2       7 1
      8       3       8 1
      9       4       9 1
@<TRIPOS>ALT_TYPE
CGenFF_4.0_ALT_TYPE_SET
CGenFF_4.0 1 CG2R51 2 CG2R51 3 CG2R51 4 CG2R51 5 OG2R50 6 HGR51 7 HGR51 8 HGR52 9 HGR52
@<TRIPOS>MOLECULE
furan
 9 9 0 0 0
****
USER_CHARGES
INVALID_CHARGES
Pose:  30 Cluster:  30 Fr_nu: 2207135 TotEn:    -5.82
@<TRIPOS>ATOM
      1 C1        -72.9380  -10.3037  -43.5628 C.2    1 LIG      -0.26000
      2 C2        -71.8871   -9.4094  -43.8778 C.2    1 LIG      -0.26000
      3 C3        -73.6934   -9.6802  -42.5971 C.2    1 LIG       0.09300
      4 C4        -72.0753   -8.3033  -43.0821 C.2    1 LIG       0.09300
      5 O1        -73.1744   -8.4604  -42.2986 O.3    1 LIG      -0.29200
      6 H1        -73.1215  -11.2805  -43.9863 H      1 LIG       0.17500
      7 H2        -71.0920   -9.5531  -44.5952 H      1 LIG       0.17500
      8 H3        -74.5835   -9.9560  -42.0505 H      1 LIG       0.13800
      9 H4        -71.5441   -7.3705  -42.9610 H      1 LIG       0.13800
@<TRIPOS>BOND
      1       1       2 1
      2       1       3 2
      3       2       4 2
      4       3       5 1
      5       4       5 1
      6       1       6 1
      7       2       7 1
      8       3       8 1
      9       4       9 1
@<TRIPOS>ALT_TYPE
CGenFF_4.0_ALT_TYPE_SET
CGenFF_4.0 1 CG2R51 2 CG2R51 3 CG2R51 4 CG2R51 5 OG2R50 6 HGR51 7 HGR51 8 HGR52 9 HGR52
@<TRIPOS>MOLECULE
furan
 9 9 0 0 0
****
USER_CHARGES
INVALID_CHARGES
Pose:  31 Cluster:  31 Fr_nu: 271216 TotEn:    -5.75
@<TRIPOS>ATOM
      1 C1        -71.0142   -9.2453  -42.9300 C.2    1 LIG      -0.26000
      2 C2        -72.0825  -10.1732  -42.9593 C.2    1 LIG      -0.26000
      3 C3        -71.4169   -8.1750  -43.6944 C.2    1 LIG       0.09300
      4 C4        -73.0619   -9.6038  -43.7394 C.2    1 LIG       0.09300
      5 O1        -72.6640   -8.3855  -44.1913 O.3    1 LIG      -0.29200
      6 H1        -70.0688   -9.3444  -42.4165 H      1 LIG       0.17500
      7 H2        -72.1325  -11.1365  -42.4725 H      1 LIG       0.17500
      8 H3        -70.9575   -7.2360  -43.9669 H      1 LIG       0.13800
      9 H4        -74.0464   -9.9198  -44.0521 H      1 LIG       0.13800
@<TRIPOS>BOND
      1       1       2 1
      2       1       3 2
      3       2       4 2
      4       3       5 1
      5       4       5 1
      6       1       6 1
      7       2       7 1
      8       3       8 1
      9       4       9 1
@<TRIPOS>ALT_TYPE
CGenFF_4.0_ALT_TYPE_SET
CGenFF_4.0 1 CG2R51 2 CG2R51 3 CG2R51 4 CG2R51 5 OG2R50 6 HGR51 7 HGR51 8 HGR52 9 HGR52
@<TRIPOS>MOLECULE
furan
 9 9 0 0 0
****
USER_CHARGES
INVALID_CHARGES
Pose:  32 Cluster:  32 Fr_nu: 1345713 TotEn:    -5.37
@<TRIPOS>ATOM
      1 C1        -71.9029   -8.4798  -43.0867 C.2    1 LIG      -0.26000
      2 C2        -73.2679   -8.8265  -43.2273 C.2    1 LIG      -0.26000
      3 C3        -71.2477   -9.6393  -42.7428 C.2    1 LIG       0.09300
      4 C4        -73.3495  -10.1732  -42.9593 C.2    1 LIG       0.09300
      5 O1        -72.1223  -10.6762  -42.6632 O.3    1 LIG      -0.29200
      6 H1        -71.4530   -7.5064  -43.2190 H      1 LIG       0.17500
      7 H2        -74.0895   -8.1763  -43.4911 H      1 LIG       0.17500
      8 H3        -70.2159   -9.8808  -42.5326 H      1 LIG       0.13800
      9 H4        -74.1633  -10.8833  -42.9385 H      1 LIG       0.13800
@<TRIPOS>BOND
      1       1       2 1
      2       1       3 2
      3       2       4 2
      4       3       5 1
      5       4       5 1
      6       1       6 1
      7       2       7 1
      8       3       8 1
      9       4       9 1
@<TRIPOS>ALT_TYPE
CGenFF_4.0_ALT_TYPE_SET
CGenFF_4.0 1 CG2R51 2 CG2R51 3 CG2R51 4 CG2R51 5 OG2R50 6 HGR51 7 HGR51 8 HGR52 9 HGR52
@<TRIPOS>MOLECULE
furan
 9 9 0 0 0
****
USER_CHARGES
INVALID_CHARGES
Pose:  33 Cluster:  33 Fr_nu: 161492 TotEn:    -4.78
@<TRIPOS>ATOM
      1 C1        -72.4467   -7.4391  -44.1003 C.2    1 LIG      -0.26000
      2 C2        -71.1881   -7.9411  -43.6913 C.2    1 LIG      -0.26000
      3 C3        -73.3870   -8.3032  -43.5891 C.2    1 LIG       0.09300
      4 C4        -71.4490   -9.0760  -42.9593 C.2    1 LIG       0.09300
      5 O1        -72.7870   -9.3036  -42.8922 O.3    1 LIG      -0.29200
      6 H1        -72.6438   -6.5581  -44.6938 H      1 LIG       0.17500
      7 H2        -70.2129   -7.5272  -43.9034 H      1 LIG       0.17500
      8 H3        -74.4658   -8.3428  -43.6287 H      1 LIG       0.13800
      9 H4        -70.8262   -9.7945  -42.4468 H      1 LIG       0.13800
@<TRIPOS>BOND
      1       1       2 1
      2       1       3 2
      3       2       4 2
      4       3       5 1
      5       4       5 1
      6       1       6 1
      7       2       7 1
      8       3       8 1
      9       4       9 1
@<TRIPOS>ALT_TYPE
CGenFF_4.0_ALT_TYPE_SET
CGenFF_4.0 1 CG2R51 2 CG2R51 3 CG2R51 4 CG2R51 5 OG2R50 6 HGR51 7 HGR51 8 HGR52 9 HGR52
@<TRIPOS>MOLECULE
furan
 9 9 0 0 0
****
USER_CHARGES
INVALID_CHARGES
Pose:  34 Cluster:  34 Fr_nu: 271832 TotEn:    -3.68
@<TRIPOS>ATOM
      1 C1        -73.1845  -10.8889  -43.3573 C.2    1 LIG      -0.26000
      2 C2        -73.2748   -9.5959  -43.9256 C.2    1 LIG      -0.26000
      3 C3        -72.2271  -10.8075  -42.3729 C.2    1 LIG       0.09300
      4 C4        -72.3664   -8.8164  -43.2480 C.2    1 LIG       0.09300
      5 O1        -71.7236   -9.5475  -42.2998 O.3    1 LIG      -0.29200
      6 H1        -73.7464  -11.7701  -43.6311 H      1 LIG       0.17500
      7 H2        -73.9214   -9.2724  -44.7285 H      1 LIG       0.17500
      8 H3        -71.8126  -11.5179  -41.6726 H      1 LIG       0.13800
      9 H4        -72.0736   -7.7788  -43.3167 H      1 LIG       0.13800
@<TRIPOS>BOND
      1       1       2 1
      2       1       3 2
      3       2       4 2
      4       3       5 1
      5       4       5 1
      6       1       6 1
      7       2       7 1
      8       3       8 1
      9       4       9 1
@<TRIPOS>ALT_TYPE
CGenFF_4.0_ALT_TYPE_SET
CGenFF_4.0 1 CG2R51 2 CG2R51 3 CG2R51 4 CG2R51 5 OG2R50 6 HGR51 7 HGR51 8 HGR52 9 HGR52
@<TRIPOS>MOLECULE
furan
 9 9 0 0 0
****
USER_CHARGES
INVALID_CHARGES
Pose:  35 Cluster:  35 Fr_nu: 3409778 TotEn:    -3.52
@<TRIPOS>ATOM
      1 C1        -72.3999  -10.3962  -42.4110 C.2    1 LIG      -0.26000
      2 C2        -72.4323  -11.7675  -42.7599 C.2    1 LIG      -0.26000
      3 C3        -72.9208   -9.7159  -43.4871 C.2    1 LIG       0.09300
      4 C4        -72.9708  -11.8275  -44.0241 C.2    1 LIG       0.09300
      5 O1        -73.2713  -10.5811  -44.4745 O.3    1 LIG      -0.29200
      6 H1        -72.0412   -9.9584  -41.4907 H      1 LIG       0.17500
      7 H2        -72.1043  -12.6072  -42.1642 H      1 LIG       0.17500
      8 H3        -73.1009   -8.6713  -43.6951 H      1 LIG       0.13800
      9 H4        -73.1939  -12.6368  -44.7040 H      1 LIG       0.13800
@<TRIPOS>BOND
      1       1       2 1
      2       1       3 2
      3       2       4 2
      4       3       5 1
      5       4       5 1
      6       1       6 1
      7       2       7 1
      8       3       8 1
      9       4       9 1
@<TRIPOS>ALT_TYPE
CGenFF_4.0_ALT_TYPE_SET
CGenFF_4.0 1 CG2R51 2 CG2R51 3 CG2R51 4 CG2R51 5 OG2R50 6 HGR51 7 HGR51 8 HGR52 9 HGR52
@<TRIPOS>MOLECULE
furan
 9 9 0 0 0
****
USER_CHARGES
INVALID_CHARGES
Pose:  36 Cluster:  36 Fr_nu: 556458 TotEn:    -3.45
@<TRIPOS>ATOM
      1 C1        -73.1835   -8.6768  -43.6127 C.2    1 LIG      -0.26000
      2 C2        -73.0406   -9.7344  -42.6830 C.2    1 LIG      -0.26000
      3 C3        -71.9685   -8.0330  -43.6485 C.2    1 LIG       0.09300
      4 C4        -71.7484   -9.6615  -42.2172 C.2    1 LIG       0.09300
      5 O1        -71.0882   -8.6271  -42.8009 O.3    1 LIG      -0.29200
      6 H1        -74.0623   -8.4160  -44.1846 H      1 LIG       0.17500
      7 H2        -73.7861  -10.4592  -42.3894 H      1 LIG       0.17500
      8 H3        -71.5888   -7.1826  -44.1961 H      1 LIG       0.13800
      9 H4        -71.1760  -10.2407  -41.5073 H      1 LIG       0.13800
@<TRIPOS>BOND
      1       1       2 1
      2       1       3 2
      3       2       4 2
      4       3       5 1
      5       4       5 1
      6       1       6 1
      7       2       7 1
      8       3       8 1
      9       4       9 1
@<TRIPOS>ALT_TYPE
CGenFF_4.0_ALT_TYPE_SET
CGenFF_4.0 1 CG2R51 2 CG2R51 3 CG2R51 4 CG2R51 5 OG2R50 6 HGR51 7 HGR51 8 HGR52 9 HGR52
@<TRIPOS>MOLECULE
furan
 9 9 0 0 0
****
USER_CHARGES
INVALID_CHARGES
Pose:  37 Cluster:  37 Fr_nu: 272179 TotEn:    -3.00
@<TRIPOS>ATOM
      1 C1        -72.4079  -10.7106  -42.0704 C.2    1 LIG      -0.26000
      2 C2        -71.6535   -9.5394  -42.3201 C.2    1 LIG      -0.26000
      3 C3        -73.5281  -10.6197  -42.8634 C.2    1 LIG       0.09300
      4 C4        -72.3664   -8.8164  -43.2480 C.2    1 LIG       0.09300
      5 O1        -73.5104   -9.4681  -43.5845 O.3    1 LIG      -0.29200
      6 H1        -72.1658  -11.5195  -41.3963 H      1 LIG       0.17500
      7 H2        -70.7082   -9.2577  -41.8791 H      1 LIG       0.17500
      8 H3        -74.3856  -11.2574  -43.0221 H      1 LIG       0.13800
      9 H4        -72.2041   -7.8703  -43.7436 H      1 LIG       0.13800
@<TRIPOS>BOND
      1       1       2 1
      2       1       3 2
      3       2       4 2
      4       3       5 1
      5       4       5 1
      6       1       6 1
      7       2       7 1
      8       3       8 1
      9       4       9 1
@<TRIPOS>ALT_TYPE
CGenFF_4.0_ALT_TYPE_SET
CGenFF_4.0 1 CG2R51 2 CG2R51 3 CG2R51 4 CG2R51 5 OG2R50 6 HGR51 7 HGR51 8 HGR52 9 HGR52
@<TRIPOS>MOLECULE
furan
 9 9 0 0 0
****
USER_CHARGES
INVALID_CHARGES
Pose:  38 Cluster:  38 Fr_nu: 2072284 TotEn:    -2.47
@<TRIPOS>ATOM
      1 C1        -72.9725   -8.1086  -42.8145 C.2    1 LIG      -0.26000
      2 C2        -73.4070   -9.4521  -42.7170 C.2    1 LIG      -0.26000
      3 C3        -72.1229   -8.0595  -43.8951 C.2    1 LIG       0.09300
      4 C4        -72.7920  -10.1281  -43.7450 C.2    1 LIG       0.09300
      5 O1        -72.0075   -9.2862  -44.4679 O.3    1 LIG      -0.29200
      6 H1        -73.2442   -7.2800  -42.1766 H      1 LIG       0.17500
      7 H2        -74.0839   -9.8748  -41.9886 H      1 LIG       0.17500
      8 H3        -71.5519   -7.2700  -44.3619 H      1 LIG       0.13800
      9 H4        -72.8079  -11.1552  -44.0794 H      1 LIG       0.13800
@<TRIPOS>BOND
      1       1       2 1
      2       1       3 2
      3       2       4 2
      4       3       5 1
      5       4       5 1
      6       1       6 1
      7       2       7 1
      8       3       8 1
      9       4       9 1
@<TRIPOS>ALT_TYPE
CGenFF_4.0_ALT_TYPE_SET
CGenFF_4.0 1 CG2R51 2 CG2R51 3 CG2R51 4 CG2R51 5 OG2R50 6 HGR51 7 HGR51 8 HGR52 9 HGR52
@<TRIPOS>MOLECULE
pyrimidine
 10 10 0 0 0
****
USER_CHARGES
INVALID_CHARGES
Pose:   1 Cluster:   1 Fr_nu: 3793548 TotEn:   -17.83
@<TRIPOS>ATOM
      1 C1        -69.3502   -7.2637  -46.8870 C.ar   1 LIG      -0.13100
      2 C2        -70.4042   -6.4749  -46.4731 C.ar   1 LIG       0.28900
      3 C3        -69.0881   -8.3692  -46.1039 C.ar   1 LIG       0.28900
      4 C4        -70.7970   -7.8425  -44.7004 C.ar   1 LIG       0.50700
      5 N1        -71.1517   -6.7358  -45.3806 N.ar   1 LIG      -0.71900
      6 N2        -69.7939   -8.6899  -44.9996 N.ar   1 LIG      -0.71900
      7 H1        -68.7672   -7.0305  -47.7679 H      1 LIG       0.11500
      8 H2        -70.6849   -5.5846  -47.0252 H      1 LIG       0.11400
      9 H3        -68.2785   -9.0478  -46.3497 H      1 LIG       0.11400
     10 H4        -71.3798   -8.0757  -43.8178 H      1 LIG       0.14100
@<TRIPOS>BOND
      1       1       2 ar
      2       1       3 ar
      3       2       5 ar
      4       3       6 ar
      5       4       5 ar
      6       4       6 ar
      7       1       7 1
      8       2       8 1
      9       3       9 1
     10       4      10 1
@<TRIPOS>ALT_TYPE
CGenFF_4.0_ALT_TYPE_SET
CGenFF_4.0 1 CG2R61 2 CG2R61 3 CG2R61 4 CG2R64 5 NG2R62 6 NG2R62 7 HGR61 8 HGR62 9 HGR62 10 HGR62
@<TRIPOS>MOLECULE
pyrimidine
 10 10 0 0 0
****
USER_CHARGES
INVALID_CHARGES
Pose:   2 Cluster:   2 Fr_nu:  16506 TotEn:   -16.88
@<TRIPOS>ATOM
      1 C1        -70.3141   -6.8200  -46.1974 C.ar   1 LIG      -0.13100
      2 C2        -71.4825   -6.2875  -45.6915 C.ar   1 LIG       0.28900
      3 C3        -69.6867   -7.7519  -45.3962 C.ar   1 LIG       0.28900
      4 C4        -71.3022   -7.5500  -43.8099 C.ar   1 LIG       0.50700
      5 N1        -72.0071   -6.6311  -44.4970 N.ar   1 LIG      -0.71900
      6 N2        -70.1544   -8.1418  -44.1922 N.ar   1 LIG      -0.71900
      7 H1        -69.9160   -6.5258  -47.1593 H      1 LIG       0.11500
      8 H2        -72.0456   -5.5475  -46.2498 H      1 LIG       0.11400
      9 H3        -68.7622   -8.2248  -45.7094 H      1 LIG       0.11400
     10 H4        -71.7001   -7.8439  -42.8463 H      1 LIG       0.14100
@<TRIPOS>BOND
      1       1       2 ar
      2       1       3 ar
      3       2       5 ar
      4       3       6 ar
      5       4       5 ar
      6       4       6 ar
      7       1       7 1
      8       2       8 1
      9       3       9 1
     10       4      10 1
@<TRIPOS>ALT_TYPE
CGenFF_4.0_ALT_TYPE_SET
CGenFF_4.0 1 CG2R61 2 CG2R61 3 CG2R61 4 CG2R64 5 NG2R62 6 NG2R62 7 HGR61 8 HGR62 9 HGR62 10 HGR62
@<TRIPOS>MOLECULE
pyrimidine
 10 10 0 0 0
****
USER_CHARGES
INVALID_CHARGES
Pose:   3 Cluster:   3 Fr_nu: 3844293 TotEn:   -16.81
@<TRIPOS>ATOM
      1 C1        -73.0153   -8.6423  -43.2067 C.ar   1 LIG      -0.13100
      2 C2        -72.2631   -9.0472  -44.2906 C.ar   1 LIG       0.28900
      3 C3        -73.5896   -9.6554  -42.4666 C.ar   1 LIG       0.28900
      4 C4        -72.6904  -11.2327  -43.8343 C.ar   1 LIG       0.50700
      5 N1        -72.0790  -10.3388  -44.6346 N.ar   1 LIG      -0.71900
      6 N2        -73.4476  -10.9662  -42.7529 N.ar   1 LIG      -0.71900
      7 H1        -73.1463   -7.5987  -42.9539 H      1 LIG       0.11500
      8 H2        -71.7733   -8.3223  -44.9315 H      1 LIG       0.11400
      9 H3        -74.1988   -9.4345  -41.5968 H      1 LIG       0.11400
     10 H4        -72.5602  -12.2777  -44.0879 H      1 LIG       0.14100
@<TRIPOS>BOND
      1       1       2 ar
      2       1       3 ar
      3       2       5 ar
      4       3       6 ar
      5       4       5 ar
      6       4       6 ar
      7       1       7 1
      8       2       8 1
      9       3       9 1
     10       4      10 1
@<TRIPOS>ALT_TYPE
CGenFF_4.0_ALT_TYPE_SET
CGenFF_4.0 1 CG2R61 2 CG2R61 3 CG2R61 4 CG2R64 5 NG2R62 6 NG2R62 7 HGR61 8 HGR62 9 HGR62 10 HGR62
@<TRIPOS>MOLECULE
pyrimidine
 10 10 0 0 0
****
USER_CHARGES
INVALID_CHARGES
Pose:   4 Cluster:   4 Fr_nu: 4042488 TotEn:   -16.42
@<TRIPOS>ATOM
      1 C1        -73.2438   -9.4778  -43.9036 C.ar   1 LIG      -0.13100
      2 C2        -72.9074  -10.5914  -44.6461 C.ar   1 LIG       0.28900
      3 C3        -73.1360   -9.6178  -42.5351 C.ar   1 LIG       0.28900
      4 C4        -72.4323  -11.7675  -42.7599 C.ar   1 LIG       0.50700
      5 N1        -72.4961  -11.7568  -44.1049 N.ar   1 LIG      -0.71900
      6 N2        -72.7322  -10.7525  -41.9271 N.ar   1 LIG      -0.71900
      7 H1        -73.5708   -8.5553  -44.3644 H      1 LIG       0.11500
      8 H2        -72.9611  -10.5765  -45.7293 H      1 LIG       0.11400
      9 H3        -73.3795   -8.7968  -41.8695 H      1 LIG       0.11400
     10 H4        -72.1059  -12.6914  -42.2982 H      1 LIG       0.14100
@<TRIPOS>BOND
      1       1       2 ar
      2       1       3 ar
      3       2       5 ar
      4       3       6 ar
      5       4       5 ar
      6       4       6 ar
      7       1       7 1
      8       2       8 1
      9       3       9 1
     10       4      10 1
@<TRIPOS>ALT_TYPE
CGenFF_4.0_ALT_TYPE_SET
CGenFF_4.0 1 CG2R61 2 CG2R61 3 CG2R61 4 CG2R64 5 NG2R62 6 NG2R62 7 HGR61 8 HGR62 9 HGR62 10 HGR62
@<TRIPOS>MOLECULE
pyrimidine
 10 10 0 0 0
****
USER_CHARGES
INVALID_CHARGES
Pose:   5 Cluster:   5 Fr_nu: 221276 TotEn:   -16.33
@<TRIPOS>ATOM
      1 C1        -67.8875   -8.2413  -47.7816 C.ar   1 LIG      -0.13100
      2 C2        -68.6937   -8.3072  -46.6636 C.ar   1 LIG       0.28900
      3 C3        -66.5430   -8.4610  -47.5620 C.ar   1 LIG       0.28900
      4 C4        -66.9042   -8.7633  -45.3383 C.ar   1 LIG       0.50700
      5 N1        -68.2337   -8.5670  -45.4221 N.ar   1 LIG      -0.71900
      6 N2        -66.0149   -8.7255  -46.3490 N.ar   1 LIG      -0.71900
      7 H1        -68.2836   -8.0308  -48.7660 H      1 LIG       0.11500
      8 H2        -69.7640   -8.1480  -46.7376 H      1 LIG       0.11400
      9 H3        -65.8316   -8.4288  -48.3801 H      1 LIG       0.11400
     10 H4        -66.5072   -8.9729  -44.3525 H      1 LIG       0.14100
@<TRIPOS>BOND
      1       1       2 ar
      2       1       3 ar
      3       2       5 ar
      4       3       6 ar
      5       4       5 ar
      6       4       6 ar
      7       1       7 1
      8       2       8 1
      9       3       9 1
     10       4      10 1
@<TRIPOS>ALT_TYPE
CGenFF_4.0_ALT_TYPE_SET
CGenFF_4.0 1 CG2R61 2 CG2R61 3 CG2R61 4 CG2R64 5 NG2R62 6 NG2R62 7 HGR61 8 HGR62 9 HGR62 10 HGR62
@<TRIPOS>MOLECULE
pyrimidine
 10 10 0 0 0
****
USER_CHARGES
INVALID_CHARGES
Pose:   6 Cluster:   6 Fr_nu:  15147 TotEn:   -14.19
@<TRIPOS>ATOM
      1 C1        -67.0729   -7.1847  -47.3337 C.ar   1 LIG      -0.13100
      2 C2        -66.1842   -8.2366  -47.4254 C.ar   1 LIG       0.28900
      3 C3        -67.2519   -6.6629  -46.0689 C.ar   1 LIG       0.28900
      4 C4        -65.7765   -8.1525  -45.1907 C.ar   1 LIG       0.50700
      5 N1        -65.5162   -8.7475  -46.3704 N.ar   1 LIG      -0.71900
      6 N2        -66.6178   -7.1241  -44.9710 N.ar   1 LIG      -0.71900
      7 H1        -67.5953   -6.7948  -48.1970 H      1 LIG       0.11500
      8 H2        -65.9790   -8.7117  -48.3785 H      1 LIG       0.11400
      9 H3        -67.9312   -5.8348  -45.8981 H      1 LIG       0.11400
     10 H4        -65.2544   -8.5435  -44.3260 H      1 LIG       0.14100
@<TRIPOS>BOND
      1       1       2 ar
      2       1       3 ar
      3       2       5 ar
      4       3       6 ar
      5       4       5 ar
      6       4       6 ar
      7       1       7 1
      8       2       8 1
      9       3       9 1
     10       4      10 1
@<TRIPOS>ALT_TYPE
CGenFF_4.0_ALT_TYPE_SET
CGenFF_4.0 1 CG2R61 2 CG2R61 3 CG2R61 4 CG2R64 5 NG2R62 6 NG2R62 7 HGR61 8 HGR62 9 HGR62 10 HGR62
@<TRIPOS>MOLECULE
pyrimidine
 10 10 0 0 0
****
USER_CHARGES
INVALID_CHARGES
Pose:   7 Cluster:   7 Fr_nu: 251002 TotEn:   -14.15
@<TRIPOS>ATOM
      1 C1        -66.3597   -8.5166  -46.9955 C.ar   1 LIG      -0.13100
      2 C2        -67.2943   -8.8008  -46.0206 C.ar   1 LIG       0.28900
      3 C3        -65.0603   -8.3747  -46.5535 C.ar   1 LIG       0.28900
      4 C4        -65.6928   -8.7769  -44.4076 C.ar   1 LIG       0.50700
      5 N1        -66.9946   -8.9383  -44.7124 N.ar   1 LIG      -0.71900
      6 N2        -64.6898   -8.4986  -45.2621 N.ar   1 LIG      -0.71900
      7 H1        -66.6284   -8.4115  -48.0381 H      1 LIG       0.11500
      8 H2        -68.3413   -8.9294  -46.2725 H      1 LIG       0.11400
      9 H3        -64.2567   -8.1501  -47.2466 H      1 LIG       0.11400
     10 H4        -65.4238   -8.8809  -43.3636 H      1 LIG       0.14100
@<TRIPOS>BOND
      1       1       2 ar
      2       1       3 ar
      3       2       5 ar
      4       3       6 ar
      5       4       5 ar
      6       4       6 ar
      7       1       7 1
      8       2       8 1
      9       3       9 1
     10       4      10 1
@<TRIPOS>ALT_TYPE
CGenFF_4.0_ALT_TYPE_SET
CGenFF_4.0 1 CG2R61 2 CG2R61 3 CG2R61 4 CG2R64 5 NG2R62 6 NG2R62 7 HGR61 8 HGR62 9 HGR62 10 HGR62
@<TRIPOS>MOLECULE
pyrimidine
 10 10 0 0 0
****
USER_CHARGES
INVALID_CHARGES
Pose:   8 Cluster:   8 Fr_nu: 1930366 TotEn:   -13.95
@<TRIPOS>ATOM
      1 C1        -61.2540  -20.1697  -23.8411 C.ar   1 LIG      -0.13100
      2 C2        -62.3433  -20.9729  -24.1105 C.ar   1 LIG       0.28900
      3 C3        -60.1442  -20.3834  -24.6327 C.ar   1 LIG       0.28900
      4 C4        -61.2165  -22.0271  -25.7797 C.ar   1 LIG       0.50700
      5 N1        -62.3592  -21.9152  -25.0761 N.ar   1 LIG      -0.71900
      6 N2        -60.0904  -21.3071  -25.6147 N.ar   1 LIG      -0.71900
      7 H1        -61.2690  -19.4214  -23.0600 H      1 LIG       0.11500
      8 H2        -63.2609  -20.8780  -23.5401 H      1 LIG       0.11400
      9 H3        -59.2399  -19.8006  -24.4947 H      1 LIG       0.11400
     10 H4        -61.2008  -22.7770  -26.5611 H      1 LIG       0.14100
@<TRIPOS>BOND
      1       1       2 ar
      2       1       3 ar
      3       2       5 ar
      4       3       6 ar
      5       4       5 ar
      6       4       6 ar
      7       1       7 1
      8       2       8 1
      9       3       9 1
     10       4      10 1
@<TRIPOS>ALT_TYPE
CGenFF_4.0_ALT_TYPE_SET
CGenFF_4.0 1 CG2R61 2 CG2R61 3 CG2R61 4 CG2R64 5 NG2R62 6 NG2R62 7 HGR61 8 HGR62 9 HGR62 10 HGR62
@<TRIPOS>MOLECULE
pyrimidine
 10 10 0 0 0
****
USER_CHARGES
INVALID_CHARGES
Pose:   9 Cluster:   9 Fr_nu: 556021 TotEn:   -13.89
@<TRIPOS>ATOM
      1 C1        -67.9780   -8.8889  -48.5997 C.ar   1 LIG      -0.13100
      2 C2        -68.0674   -7.5446  -48.3009 C.ar   1 LIG       0.28900
      3 C3        -67.3224   -9.6657  -47.6665 C.ar   1 LIG       0.28900
      4 C4        -66.9438   -7.8525  -46.3490 C.ar   1 LIG       0.50700
      5 N1        -67.5597   -6.9905  -47.1804 N.ar   1 LIG      -0.71900
      6 N2        -66.7910   -9.1787  -46.5260 N.ar   1 LIG      -0.71900
      7 H1        -68.3945   -9.3065  -49.5065 H      1 LIG       0.11500
      8 H2        -68.5646   -6.8554  -48.9748 H      1 LIG       0.11400
      9 H3        -67.2020  -10.7334  -47.8149 H      1 LIG       0.11400
     10 H4        -66.5257   -7.4344  -45.4415 H      1 LIG       0.14100
@<TRIPOS>BOND
      1       1       2 ar
      2       1       3 ar
      3       2       5 ar
      4       3       6 ar
      5       4       5 ar
      6       4       6 ar
      7       1       7 1
      8       2       8 1
      9       3       9 1
     10       4      10 1
@<TRIPOS>ALT_TYPE
CGenFF_4.0_ALT_TYPE_SET
CGenFF_4.0 1 CG2R61 2 CG2R61 3 CG2R61 4 CG2R64 5 NG2R62 6 NG2R62 7 HGR61 8 HGR62 9 HGR62 10 HGR62
@<TRIPOS>MOLECULE
pyrimidine
 10 10 0 0 0
****
USER_CHARGES
INVALID_CHARGES
Pose:  10 Cluster:  10 Fr_nu: 151557 TotEn:   -13.62
@<TRIPOS>ATOM
      1 C1        -67.1865   -8.4429  -48.1424 C.ar   1 LIG      -0.13100
      2 C2        -68.3491   -8.9774  -47.6256 C.ar   1 LIG       0.28900
      3 C3        -66.5086   -7.5735  -47.3126 C.ar   1 LIG       0.28900
      4 C4        -68.0717   -7.8310  -45.6824 C.ar   1 LIG       0.50700
      5 N1        -68.8228   -8.6922  -46.3949 N.ar   1 LIG      -0.71900
      6 N2        -66.9241   -7.2437  -46.0721 N.ar   1 LIG      -0.71900
      7 H1        -66.8299   -8.6893  -49.1336 H      1 LIG       0.11500
      8 H2        -68.9498   -9.6704  -48.2046 H      1 LIG       0.11400
      9 H3        -65.5850   -7.1031  -47.6323 H      1 LIG       0.11400
     10 H4        -68.4291   -7.5833  -44.6905 H      1 LIG       0.14100
@<TRIPOS>BOND
      1       1       2 ar
      2       1       3 ar
      3       2       5 ar
      4       3       6 ar
      5       4       5 ar
      6       4       6 ar
      7       1       7 1
      8       2       8 1
      9       3       9 1
     10       4      10 1
@<TRIPOS>ALT_TYPE
CGenFF_4.0_ALT_TYPE_SET
CGenFF_4.0 1 CG2R61 2 CG2R61 3 CG2R61 4 CG2R64 5 NG2R62 6 NG2R62 7 HGR61 8 HGR62 9 HGR62 10 HGR62
@<TRIPOS>MOLECULE
pyrimidine
 10 10 0 0 0
****
USER_CHARGES
INVALID_CHARGES
Pose:  11 Cluster:  11 Fr_nu: 1014469 TotEn:   -13.23
@<TRIPOS>ATOM
      1 C1        -61.6826  -21.5665  -26.0233 C.ar   1 LIG      -0.13100
      2 C2        -62.3624  -21.0809  -24.9248 C.ar   1 LIG       0.28900
      3 C3        -60.3318  -21.2874  -26.0608 C.ar   1 LIG       0.28900
      4 C4        -60.4565  -20.1699  -24.0853 C.ar   1 LIG       0.50700
      5 N1        -61.7786  -20.3762  -23.9335 N.ar   1 LIG      -0.71900
      6 N2        -59.6837  -20.5890  -25.1055 N.ar   1 LIG      -0.71900
      7 H1        -62.1766  -22.1290  -26.8042 H      1 LIG       0.11500
      8 H2        -63.4273  -21.2503  -24.8084 H      1 LIG       0.11400
      9 H3        -59.7146  -21.6273  -26.8854 H      1 LIG       0.11400
     10 H4        -59.9619  -19.6057  -23.3041 H      1 LIG       0.14100
@<TRIPOS>BOND
      1       1       2 ar
      2       1       3 ar
      3       2       5 ar
      4       3       6 ar
      5       4       5 ar
      6       4       6 ar
      7       1       7 1
      8       2       8 1
      9       3       9 1
     10       4      10 1
@<TRIPOS>ALT_TYPE
CGenFF_4.0_ALT_TYPE_SET
CGenFF_4.0 1 CG2R61 2 CG2R61 3 CG2R61 4 CG2R64 5 NG2R62 6 NG2R62 7 HGR61 8 HGR62 9 HGR62 10 HGR62
@<TRIPOS>MOLECULE
pyrimidine
 10 10 0 0 0
****
USER_CHARGES
INVALID_CHARGES
Pose:  12 Cluster:  12 Fr_nu:  26349 TotEn:   -13.13
@<TRIPOS>ATOM
      1 C1        -51.2793  -12.7544  -43.8536 C.ar   1 LIG      -0.13100
      2 C2        -50.7426  -12.0596  -44.9183 C.ar   1 LIG       0.28900
      3 C3        -51.3958  -12.0451  -42.6757 C.ar   1 LIG       0.28900
      4 C4        -50.5122  -10.1895  -43.6468 C.ar   1 LIG       0.50700
      5 N1        -50.3470  -10.7715  -44.8499 N.ar   1 LIG      -0.71900
      6 N2        -51.0208  -10.7567  -42.5362 N.ar   1 LIG      -0.71900
      7 H1        -51.5882  -13.7878  -43.9368 H      1 LIG       0.11500
      8 H2        -50.6119  -12.5340  -45.8849 H      1 LIG       0.11400
      9 H3        -51.8058  -12.5075  -41.7843 H      1 LIG       0.11400
     10 H4        -50.2019   -9.1552  -43.5629 H      1 LIG       0.14100
@<TRIPOS>BOND
      1       1       2 ar
      2       1       3 ar
      3       2       5 ar
      4       3       6 ar
      5       4       5 ar
      6       4       6 ar
      7       1       7 1
      8       2       8 1
      9       3       9 1
     10       4      10 1
@<TRIPOS>ALT_TYPE
CGenFF_4.0_ALT_TYPE_SET
CGenFF_4.0 1 CG2R61 2 CG2R61 3 CG2R61 4 CG2R64 5 NG2R62 6 NG2R62 7 HGR61 8 HGR62 9 HGR62 10 HGR62
@<TRIPOS>MOLECULE
pyrimidine
 10 10 0 0 0
****
USER_CHARGES
INVALID_CHARGES
Pose:  13 Cluster:  13 Fr_nu: 452440 TotEn:   -13.03
@<TRIPOS>ATOM
      1 C1        -66.4536   -9.0279  -45.5847 C.ar   1 LIG      -0.13100
      2 C2        -67.6772   -9.3151  -46.1545 C.ar   1 LIG       0.28900
      3 C3        -66.4910   -8.6032  -44.2724 C.ar   1 LIG       0.28900
      4 C4        -68.7570   -8.7768  -44.2280 C.ar   1 LIG       0.50700
      5 N1        -68.8529   -9.2002  -45.5027 N.ar   1 LIG      -0.71900
      6 N2        -67.6291   -8.4656  -43.5611 N.ar   1 LIG      -0.71900
      7 H1        -65.5255   -9.1290  -46.1313 H      1 LIG       0.11500
      8 H2        -67.7479   -9.6556  -47.1818 H      1 LIG       0.11400
      9 H3        -65.5792   -8.3535  -43.7406 H      1 LIG       0.11400
     10 H4        -69.6861   -8.6745  -43.6808 H      1 LIG       0.14100
@<TRIPOS>BOND
      1       1       2 ar
      2       1       3 ar
      3       2       5 ar
      4       3       6 ar
      5       4       5 ar
      6       4       6 ar
      7       1       7 1
      8       2       8 1
      9       3       9 1
     10       4      10 1
@<TRIPOS>ALT_TYPE
CGenFF_4.0_ALT_TYPE_SET
CGenFF_4.0 1 CG2R61 2 CG2R61 3 CG2R61 4 CG2R64 5 NG2R62 6 NG2R62 7 HGR61 8 HGR62 9 HGR62 10 HGR62
@<TRIPOS>MOLECULE
pyrimidine
 10 10 0 0 0
****
USER_CHARGES
INVALID_CHARGES
Pose:  14 Cluster:  14 Fr_nu: 274450 TotEn:   -12.97
@<TRIPOS>ATOM
      1 C1        -70.9410   -8.0847  -43.3195 C.ar   1 LIG      -0.13100
      2 C2        -72.1589   -7.5390  -43.6709 C.ar   1 LIG       0.28900
      3 C3        -70.9667   -9.4138  -42.9497 C.ar   1 LIG       0.28900
      4 C4        -73.2124   -9.5161  -43.2861 C.ar   1 LIG       0.50700
      5 N1        -73.3186   -8.2284  -43.6655 N.ar   1 LIG      -0.71900
      6 N2        -72.0887  -10.1625  -42.9213 N.ar   1 LIG      -0.71900
      7 H1        -70.0259   -7.5079  -43.3329 H      1 LIG       0.11500
      8 H2        -72.2379   -6.5011  -43.9755 H      1 LIG       0.11400
      9 H3        -70.0584   -9.9289  -42.6565 H      1 LIG       0.11400
     10 H4        -74.1288  -10.0935  -43.2715 H      1 LIG       0.14100
@<TRIPOS>BOND
      1       1       2 ar
      2       1       3 ar
      3       2       5 ar
      4       3       6 ar
      5       4       5 ar
      6       4       6 ar
      7       1       7 1
      8       2       8 1
      9       3       9 1
     10       4      10 1
@<TRIPOS>ALT_TYPE
CGenFF_4.0_ALT_TYPE_SET
CGenFF_4.0 1 CG2R61 2 CG2R61 3 CG2R61 4 CG2R64 5 NG2R62 6 NG2R62 7 HGR61 8 HGR62 9 HGR62 10 HGR62
@<TRIPOS>MOLECULE
pyrimidine
 10 10 0 0 0
****
USER_CHARGES
INVALID_CHARGES
Pose:  15 Cluster:  15 Fr_nu: 234115 TotEn:   -12.94
@<TRIPOS>ATOM
      1 C1        -68.2511   -7.1423  -44.6269 C.ar   1 LIG      -0.13100
      2 C2        -68.6248   -8.1070  -43.7135 C.ar   1 LIG       0.28900
      3 C3        -66.9660   -7.2507  -45.1176 C.ar   1 LIG       0.28900
      4 C4        -66.5862   -9.1025  -43.8553 C.ar   1 LIG       0.50700
      5 N1        -67.8147   -9.1051  -43.3038 N.ar   1 LIG      -0.71900
      6 N2        -66.1034   -8.2216  -44.7523 N.ar   1 LIG      -0.71900
      7 H1        -68.9217   -6.3525  -44.9376 H      1 LIG       0.11500
      8 H2        -69.6157   -8.1035  -43.2727 H      1 LIG       0.11400
      9 H3        -66.5826   -6.5379  -45.8396 H      1 LIG       0.11400
     10 H4        -65.9141   -9.8926  -43.5434 H      1 LIG       0.14100
@<TRIPOS>BOND
      1       1       2 ar
      2       1       3 ar
      3       2       5 ar
      4       3       6 ar
      5       4       5 ar
      6       4       6 ar
      7       1       7 1
      8       2       8 1
      9       3       9 1
     10       4      10 1
@<TRIPOS>ALT_TYPE
CGenFF_4.0_ALT_TYPE_SET
CGenFF_4.0 1 CG2R61 2 CG2R61 3 CG2R61 4 CG2R64 5 NG2R62 6 NG2R62 7 HGR61 8 HGR62 9 HGR62 10 HGR62
@<TRIPOS>MOLECULE
pyrimidine
 10 10 0 0 0
****
USER_CHARGES
INVALID_CHARGES
Pose:  16 Cluster:  16 Fr_nu:  60449 TotEn:   -12.86
@<TRIPOS>ATOM
      1 C1        -67.8659   -7.2967  -47.5002 C.ar   1 LIG      -0.13100
      2 C2        -67.9737   -8.6710  -47.4363 C.ar   1 LIG       0.28900
      3 C3        -67.4228   -6.6784  -46.3490 C.ar   1 LIG       0.28900
      4 C4        -67.2530   -8.6775  -45.2804 C.ar   1 LIG       0.50700
      5 N1        -67.6745   -9.3960  -46.3384 N.ar   1 LIG      -0.71900
      6 N2        -67.1063   -7.3402  -45.2167 N.ar   1 LIG      -0.71900
      7 H1        -68.1129   -6.7404  -48.3945 H      1 LIG       0.11500
      8 H2        -68.3140   -9.2441  -48.2919 H      1 LIG       0.11400
      9 H3        -67.3070   -5.6009  -46.3036 H      1 LIG       0.11400
     10 H4        -67.0067   -9.2342  -44.3846 H      1 LIG       0.14100
@<TRIPOS>BOND
      1       1       2 ar
      2       1       3 ar
      3       2       5 ar
      4       3       6 ar
      5       4       5 ar
      6       4       6 ar
      7       1       7 1
      8       2       8 1
      9       3       9 1
     10       4      10 1
@<TRIPOS>ALT_TYPE
CGenFF_4.0_ALT_TYPE_SET
CGenFF_4.0 1 CG2R61 2 CG2R61 3 CG2R61 4 CG2R64 5 NG2R62 6 NG2R62 7 HGR61 8 HGR62 9 HGR62 10 HGR62
@<TRIPOS>MOLECULE
pyrimidine
 10 10 0 0 0
****
USER_CHARGES
INVALID_CHARGES
Pose:  17 Cluster:  17 Fr_nu: 157284 TotEn:   -12.68
@<TRIPOS>ATOM
      1 C1        -72.2497  -26.0550  -43.0240 C.ar   1 LIG      -0.13100
      2 C2        -71.2991  -26.5606  -42.1608 C.ar   1 LIG       0.28900
      3 C3        -73.3606  -26.8496  -43.2206 C.ar   1 LIG       0.28900
      4 C4        -72.5428  -28.4299  -41.8061 C.ar   1 LIG       0.50700
      5 N1        -71.4138  -27.7489  -41.5323 N.ar   1 LIG      -0.71900
      6 N2        -73.5404  -28.0472  -42.6258 N.ar   1 LIG      -0.71900
      7 H1        -72.1316  -25.0982  -43.5148 H      1 LIG       0.11500
      8 H2        -70.3917  -26.0073  -41.9444 H      1 LIG       0.11400
      9 H3        -74.1607  -26.5361  -43.8823 H      1 LIG       0.11400
     10 H4        -72.6607  -29.3885  -41.3157 H      1 LIG       0.14100
@<TRIPOS>BOND
      1       1       2 ar
      2       1       3 ar
      3       2       5 ar
      4       3       6 ar
      5       4       5 ar
      6       4       6 ar
      7       1       7 1
      8       2       8 1
      9       3       9 1
     10       4      10 1
@<TRIPOS>ALT_TYPE
CGenFF_4.0_ALT_TYPE_SET
CGenFF_4.0 1 CG2R61 2 CG2R61 3 CG2R61 4 CG2R64 5 NG2R62 6 NG2R62 7 HGR61 8 HGR62 9 HGR62 10 HGR62
@<TRIPOS>MOLECULE
pyrimidine
 10 10 0 0 0
****
USER_CHARGES
INVALID_CHARGES
Pose:  18 Cluster:  18 Fr_nu: 114535 TotEn:   -12.27
@<TRIPOS>ATOM
      1 C1        -68.6459   -7.9800  -47.5103 C.ar   1 LIG      -0.13100
      2 C2        -68.4545   -9.1642  -46.8279 C.ar   1 LIG       0.28900
      3 C3        -69.4478   -7.0506  -46.8801 C.ar   1 LIG       0.28900
      4 C4        -69.7611   -8.4451  -45.1125 C.ar   1 LIG       0.50700
      5 N1        -68.9990   -9.4311  -45.6227 N.ar   1 LIG      -0.71900
      6 N2        -70.0238   -7.2507  -45.6765 N.ar   1 LIG      -0.71900
      7 H1        -68.1967   -7.7927  -48.4764 H      1 LIG       0.11500
      8 H2        -67.8397   -9.9547  -47.2443 H      1 LIG       0.11400
      9 H3        -69.6561   -6.0905  -47.3396 H      1 LIG       0.11400
     10 H4        -70.2119   -8.6329  -44.1457 H      1 LIG       0.14100
@<TRIPOS>BOND
      1       1       2 ar
      2       1       3 ar
      3       2       5 ar
      4       3       6 ar
      5       4       5 ar
      6       4       6 ar
      7       1       7 1
      8       2       8 1
      9       3       9 1
     10       4      10 1
@<TRIPOS>ALT_TYPE
CGenFF_4.0_ALT_TYPE_SET
CGenFF_4.0 1 CG2R61 2 CG2R61 3 CG2R61 4 CG2R64 5 NG2R62 6 NG2R62 7 HGR61 8 HGR62 9 HGR62 10 HGR62
@<TRIPOS>MOLECULE
pyrimidine
 10 10 0 0 0
****
USER_CHARGES
INVALID_CHARGES
Pose:  19 Cluster:  19 Fr_nu: 115398 TotEn:   -11.90
@<TRIPOS>ATOM
      1 C1        -67.6428  -23.6244  -36.8549 C.ar   1 LIG      -0.13100
      2 C2        -66.4773  -23.8119  -37.5697 C.ar   1 LIG       0.28900
      3 C3        -67.7784  -24.3979  -35.7203 C.ar   1 LIG       0.28900
      4 C4        -65.7614  -25.3797  -36.0876 C.ar   1 LIG       0.50700
      5 N1        -65.5118  -24.6843  -37.2134 N.ar   1 LIG      -0.71900
      6 N2        -66.8540  -25.2890  -35.3056 N.ar   1 LIG      -0.71900
      7 H1        -68.4009  -22.9174  -37.1641 H      1 LIG       0.11500
      8 H2        -66.2822  -23.2488  -38.4759 H      1 LIG       0.11400
      9 H3        -68.6610  -24.3207  -35.0946 H      1 LIG       0.11400
     10 H4        -65.0030  -26.0885  -35.7785 H      1 LIG       0.14100
@<TRIPOS>BOND
      1       1       2 ar
      2       1       3 ar
      3       2       5 ar
      4       3       6 ar
      5       4       5 ar
      6       4       6 ar
      7       1       7 1
      8       2       8 1
      9       3       9 1
     10       4      10 1
@<TRIPOS>ALT_TYPE
CGenFF_4.0_ALT_TYPE_SET
CGenFF_4.0 1 CG2R61 2 CG2R61 3 CG2R61 4 CG2R64 5 NG2R62 6 NG2R62 7 HGR61 8 HGR62 9 HGR62 10 HGR62
@<TRIPOS>MOLECULE
pyrimidine
 10 10 0 0 0
****
USER_CHARGES
INVALID_CHARGES
Pose:  20 Cluster:  20 Fr_nu:   7242 TotEn:   -11.67
@<TRIPOS>ATOM
      1 C1        -67.6808   -8.4149  -48.3526 C.ar   1 LIG      -0.13100
      2 C2        -68.1530   -9.1555  -47.2881 C.ar   1 LIG       0.28900
      3 C3        -66.4053   -7.9086  -48.2086 C.ar   1 LIG       0.28900
      4 C4        -66.2130   -8.8428  -46.1453 C.ar   1 LIG       0.50700
      5 N1        -67.4432   -9.3901  -46.1649 N.ar   1 LIG      -0.71900
      6 N2        -65.6404   -8.1036  -47.1145 N.ar   1 LIG      -0.71900
      7 H1        -68.2722   -8.2424  -49.2418 H      1 LIG       0.11500
      8 H2        -69.1449   -9.5935  -47.3098 H      1 LIG       0.11400
      9 H3        -65.9496   -7.3135  -48.9926 H      1 LIG       0.11400
     10 H4        -65.6211   -9.0145  -45.2546 H      1 LIG       0.14100
@<TRIPOS>BOND
      1       1       2 ar
      2       1       3 ar
      3       2       5 ar
      4       3       6 ar
      5       4       5 ar
      6       4       6 ar
      7       1       7 1
      8       2       8 1
      9       3       9 1
     10       4      10 1
@<TRIPOS>ALT_TYPE
CGenFF_4.0_ALT_TYPE_SET
CGenFF_4.0 1 CG2R61 2 CG2R61 3 CG2R61 4 CG2R64 5 NG2R62 6 NG2R62 7 HGR61 8 HGR62 9 HGR62 10 HGR62
@<TRIPOS>MOLECULE
pyrimidine
 10 10 0 0 0
****
USER_CHARGES
INVALID_CHARGES
Pose:  21 Cluster:  21 Fr_nu: 3248001 TotEn:   -11.58
@<TRIPOS>ATOM
      1 C1        -67.6414   -8.4718  -48.3296 C.ar   1 LIG      -0.13100
      2 C2        -68.5316   -7.4378  -48.1221 C.ar   1 LIG       0.28900
      3 C3        -67.4350   -9.3074  -47.2512 C.ar   1 LIG       0.28900
      4 C4        -68.8905   -8.1100  -45.9806 C.ar   1 LIG       0.50700
      5 N1        -69.1763   -7.2267  -46.9559 N.ar   1 LIG      -0.71900
      6 N2        -68.0449   -9.1553  -46.0574 N.ar   1 LIG      -0.71900
      7 H1        -67.1380   -8.6175  -49.2760 H      1 LIG       0.11500
      8 H2        -68.7574   -6.7295  -48.9118 H      1 LIG       0.11400
      9 H3        -66.7523  -10.1475  -47.3190 H      1 LIG       0.11400
     10 H4        -69.3936   -7.9637  -45.0326 H      1 LIG       0.14100
@<TRIPOS>BOND
      1       1       2 ar
      2       1       3 ar
      3       2       5 ar
      4       3       6 ar
      5       4       5 ar
      6       4       6 ar
      7       1       7 1
      8       2       8 1
      9       3       9 1
     10       4      10 1
@<TRIPOS>ALT_TYPE
CGenFF_4.0_ALT_TYPE_SET
CGenFF_4.0 1 CG2R61 2 CG2R61 3 CG2R61 4 CG2R64 5 NG2R62 6 NG2R62 7 HGR61 8 HGR62 9 HGR62 10 HGR62
@<TRIPOS>MOLECULE
pyrimidine
 10 10 0 0 0
****
USER_CHARGES
INVALID_CHARGES
Pose:  22 Cluster:  22 Fr_nu:   4503 TotEn:   -11.51
@<TRIPOS>ATOM
      1 C1        -72.5648   -7.6992  -43.7798 C.ar   1 LIG      -0.13100
      2 C2        -71.4754   -8.3928  -44.2663 C.ar   1 LIG       0.28900
      3 C3        -73.3333   -8.3699  -42.8506 C.ar   1 LIG       0.28900
      4 C4        -71.9786  -10.1914  -42.9705 C.ar   1 LIG       0.50700
      5 N1        -71.1517   -9.6450  -43.8821 N.ar   1 LIG      -0.71900
      6 N2        -73.0684   -9.6214  -42.4217 N.ar   1 LIG      -0.71900
      7 H1        -72.8010   -6.6952  -44.1060 H      1 LIG       0.11500
      8 H2        -70.8131   -7.9472  -45.0005 H      1 LIG       0.11400
      9 H3        -74.2101   -7.9058  -42.4124 H      1 LIG       0.11400
     10 H4        -71.7430  -11.1971  -42.6447 H      1 LIG       0.14100
@<TRIPOS>BOND
      1       1       2 ar
      2       1       3 ar
      3       2       5 ar
      4       3       6 ar
      5       4       5 ar
      6       4       6 ar
      7       1       7 1
      8       2       8 1
      9       3       9 1
     10       4      10 1
@<TRIPOS>ALT_TYPE
CGenFF_4.0_ALT_TYPE_SET
CGenFF_4.0 1 CG2R61 2 CG2R61 3 CG2R61 4 CG2R64 5 NG2R62 6 NG2R62 7 HGR61 8 HGR62 9 HGR62 10 HGR62
@<TRIPOS>MOLECULE
pyrimidine
 10 10 0 0 0
****
USER_CHARGES
INVALID_CHARGES
Pose:  23 Cluster:  23 Fr_nu: 2449130 TotEn:   -11.30
@<TRIPOS>ATOM
      1 C1        -68.5605   -7.7645  -48.3576 C.ar   1 LIG      -0.13100
      2 C2        -69.0040   -7.3928  -47.1048 C.ar   1 LIG       0.28900
      3 C3        -67.5995   -8.7544  -48.3814 C.ar   1 LIG       0.28900
      4 C4        -67.6154   -8.8942  -46.1126 C.ar   1 LIG       0.50700
      5 N1        -68.5515   -7.9388  -45.9570 N.ar   1 LIG      -0.71900
      6 N2        -67.1024   -9.3434  -47.2740 N.ar   1 LIG      -0.71900
      7 H1        -68.9411   -7.3093  -49.2621 H      1 LIG       0.11500
      8 H2        -69.7582   -6.6224  -46.9861 H      1 LIG       0.11400
      9 H3        -67.1898   -9.1118  -49.3199 H      1 LIG       0.11400
     10 H4        -67.2333   -9.3493  -45.2071 H      1 LIG       0.14100
@<TRIPOS>BOND
      1       1       2 ar
      2       1       3 ar
      3       2       5 ar
      4       3       6 ar
      5       4       5 ar
      6       4       6 ar
      7       1       7 1
      8       2       8 1
      9       3       9 1
     10       4      10 1
@<TRIPOS>ALT_TYPE
CGenFF_4.0_ALT_TYPE_SET
CGenFF_4.0 1 CG2R61 2 CG2R61 3 CG2R61 4 CG2R64 5 NG2R62 6 NG2R62 7 HGR61 8 HGR62 9 HGR62 10 HGR62
@<TRIPOS>MOLECULE
pyrimidine
 10 10 0 0 0
****
USER_CHARGES
INVALID_CHARGES
Pose:  24 Cluster:  24 Fr_nu: 3810727 TotEn:   -11.26
@<TRIPOS>ATOM
      1 C1        -50.9308    5.7549  -34.1467 C.ar   1 LIG      -0.13100
      2 C2        -50.7517    6.9881  -34.7396 C.ar   1 LIG       0.28900
      3 C3        -50.0307    5.4347  -33.1512 C.ar   1 LIG       0.28900
      4 C4        -48.9594    7.4226  -33.4108 C.ar   1 LIG       0.50700
      5 N1        -49.7728    7.8503  -34.3950 N.ar   1 LIG      -0.71900
      6 N2        -49.0289    6.2476  -32.7564 N.ar   1 LIG      -0.71900
      7 H1        -51.7250    5.0829  -34.4433 H      1 LIG       0.11500
      8 H2        -51.4102    7.3268  -35.5321 H      1 LIG       0.11400
      9 H3        -50.0915    4.4865  -32.6280 H      1 LIG       0.11400
     10 H4        -48.1635    8.0948  -33.1144 H      1 LIG       0.14100
@<TRIPOS>BOND
      1       1       2 ar
      2       1       3 ar
      3       2       5 ar
      4       3       6 ar
      5       4       5 ar
      6       4       6 ar
      7       1       7 1
      8       2       8 1
      9       3       9 1
     10       4      10 1
@<TRIPOS>ALT_TYPE
CGenFF_4.0_ALT_TYPE_SET
CGenFF_4.0 1 CG2R61 2 CG2R61 3 CG2R61 4 CG2R64 5 NG2R62 6 NG2R62 7 HGR61 8 HGR62 9 HGR62 10 HGR62
@<TRIPOS>MOLECULE
pyrimidine
 10 10 0 0 0
****
USER_CHARGES
INVALID_CHARGES
Pose:  25 Cluster:  25 Fr_nu:  63259 TotEn:   -11.25
@<TRIPOS>ATOM
      1 C1        -68.9867   -7.1113  -47.2734 C.ar   1 LIG      -0.13100
      2 C2        -68.4352   -8.1310  -48.0221 C.ar   1 LIG       0.28900
      3 C3        -68.2427   -6.6984  -46.1872 C.ar   1 LIG       0.28900
      4 C4        -66.6200   -8.2194  -46.6567 C.ar   1 LIG       0.50700
      5 N1        -67.2495   -8.7102  -47.7413 N.ar   1 LIG      -0.71900
      6 N2        -67.0509   -7.2323  -45.8482 N.ar   1 LIG      -0.71900
      7 H1        -69.9403   -6.6649  -47.5218 H      1 LIG       0.11500
      8 H2        -68.9473   -8.5222  -48.8945 H      1 LIG       0.11400
      9 H3        -68.5952   -5.9031  -45.5394 H      1 LIG       0.11400
     10 H4        -65.6657   -8.6669  -46.4072 H      1 LIG       0.14100
@<TRIPOS>BOND
      1       1       2 ar
      2       1       3 ar
      3       2       5 ar
      4       3       6 ar
      5       4       5 ar
      6       4       6 ar
      7       1       7 1
      8       2       8 1
      9       3       9 1
     10       4      10 1
@<TRIPOS>ALT_TYPE
CGenFF_4.0_ALT_TYPE_SET
CGenFF_4.0 1 CG2R61 2 CG2R61 3 CG2R61 4 CG2R64 5 NG2R62 6 NG2R62 7 HGR61 8 HGR62 9 HGR62 10 HGR62
@<TRIPOS>MOLECULE
pyrimidine
 10 10 0 0 0
****
USER_CHARGES
INVALID_CHARGES
Pose:  26 Cluster:  26 Fr_nu: 2482158 TotEn:   -10.96
@<TRIPOS>ATOM
      1 C1        -70.9107   -6.8688  -44.8016 C.ar   1 LIG      -0.13100
      2 C2        -72.1807   -6.6533  -44.3065 C.ar   1 LIG       0.28900
      3 C3        -70.4123   -8.1443  -44.6321 C.ar   1 LIG       0.28900
      4 C4        -72.3200   -8.8053  -43.5878 C.ar   1 LIG       0.50700
      5 N1        -72.9165   -7.6025  -43.6917 N.ar   1 LIG      -0.71900
      6 N2        -71.0920   -9.1406  -44.0274 N.ar   1 LIG      -0.71900
      7 H1        -70.3428   -6.0886  -45.2906 H      1 LIG       0.11500
      8 H2        -72.6556   -5.6821  -44.3932 H      1 LIG       0.11400
      9 H3        -69.4222   -8.4082  -44.9879 H      1 LIG       0.11400
     10 H4        -72.8880   -9.5863  -43.0973 H      1 LIG       0.14100
@<TRIPOS>BOND
      1       1       2 ar
      2       1       3 ar
      3       2       5 ar
      4       3       6 ar
      5       4       5 ar
      6       4       6 ar
      7       1       7 1
      8       2       8 1
      9       3       9 1
     10       4      10 1
@<TRIPOS>ALT_TYPE
CGenFF_4.0_ALT_TYPE_SET
CGenFF_4.0 1 CG2R61 2 CG2R61 3 CG2R61 4 CG2R64 5 NG2R62 6 NG2R62 7 HGR61 8 HGR62 9 HGR62 10 HGR62
@<TRIPOS>MOLECULE
pyrimidine
 10 10 0 0 0
****
USER_CHARGES
INVALID_CHARGES
Pose:  27 Cluster:  27 Fr_nu:  14034 TotEn:   -10.19
@<TRIPOS>ATOM
      1 C1        -67.3993   -7.3980  -48.1970 C.ar   1 LIG      -0.13100
      2 C2        -66.5693   -7.1283  -47.1280 C.ar   1 LIG       0.28900
      3 C3        -67.9861   -8.6469  -48.1971 C.ar   1 LIG       0.28900
      4 C4        -66.9554   -9.1867  -46.2443 C.ar   1 LIG       0.50700
      5 N1        -66.3240   -8.0028  -46.1303 N.ar   1 LIG      -0.71900
      6 N2        -67.7855   -9.5695  -47.2333 N.ar   1 LIG      -0.71900
      7 H1        -67.5780   -6.6774  -48.9838 H      1 LIG       0.11500
      8 H2        -66.0634   -6.1728  -47.0419 H      1 LIG       0.11400
      9 H3        -68.6535   -8.9496  -48.9967 H      1 LIG       0.11400
     10 H4        -66.7757   -9.9088  -45.4573 H      1 LIG       0.14100
@<TRIPOS>BOND
      1       1       2 ar
      2       1       3 ar
      3       2       5 ar
      4       3       6 ar
      5       4       5 ar
      6       4       6 ar
      7       1       7 1
      8       2       8 1
      9       3       9 1
     10       4      10 1
@<TRIPOS>ALT_TYPE
CGenFF_4.0_ALT_TYPE_SET
CGenFF_4.0 1 CG2R61 2 CG2R61 3 CG2R61 4 CG2R64 5 NG2R62 6 NG2R62 7 HGR61 8 HGR62 9 HGR62 10 HGR62
@<TRIPOS>MOLECULE
pyrimidine
 10 10 0 0 0
****
USER_CHARGES
INVALID_CHARGES
Pose:  28 Cluster:  28 Fr_nu:   7066 TotEn:    -8.86
@<TRIPOS>ATOM
      1 C1        -66.4053   -7.9086  -48.2086 C.ar   1 LIG      -0.13100
      2 C2        -67.6036   -7.3614  -47.7971 C.ar   1 LIG       0.28900
      3 C3        -65.5548   -8.3111  -47.1994 C.ar   1 LIG       0.28900
      4 C4        -67.0404   -7.6447  -45.6131 C.ar   1 LIG       0.50700
      5 N1        -67.9549   -7.2139  -46.5028 N.ar   1 LIG      -0.71900
      6 N2        -65.8412   -8.1935  -45.8862 N.ar   1 LIG      -0.71900
      7 H1        -66.1494   -8.0148  -49.2543 H      1 LIG       0.11500
      8 H2        -68.3360   -7.0161  -48.5186 H      1 LIG       0.11400
      9 H3        -64.5901   -8.7520  -47.4255 H      1 LIG       0.11400
     10 H4        -67.2959   -7.5374  -44.5661 H      1 LIG       0.14100
@<TRIPOS>BOND
      1       1       2 ar
      2       1       3 ar
      3       2       5 ar
      4       3       6 ar
      5       4       5 ar
      6       4       6 ar
      7       1       7 1
      8       2       8 1
      9       3       9 1
     10       4      10 1
@<TRIPOS>ALT_TYPE
CGenFF_4.0_ALT_TYPE_SET
CGenFF_4.0 1 CG2R61 2 CG2R61 3 CG2R61 4 CG2R64 5 NG2R62 6 NG2R62 7 HGR61 8 HGR62 9 HGR62 10 HGR62
@<TRIPOS>MOLECULE
pyrimidine
 10 10 0 0 0
****
USER_CHARGES
INVALID_CHARGES
Pose:  29 Cluster:  29 Fr_nu: 150701 TotEn:    -8.45
@<TRIPOS>ATOM
      1 C1        -64.8249   -8.7333  -46.9094 C.ar   1 LIG      -0.13100
      2 C2        -65.0681   -8.4825  -45.5744 C.ar   1 LIG       0.28900
      3 C3        -65.7330   -8.1889  -47.7943 C.ar   1 LIG       0.28900
      4 C4        -66.9280   -7.2805  -46.0874 C.ar   1 LIG       0.50700
      5 N1        -66.1140   -7.7573  -45.1265 N.ar   1 LIG      -0.71900
      6 N2        -66.8000   -7.4546  -47.4167 N.ar   1 LIG      -0.71900
      7 H1        -63.9776   -9.3187  -47.2407 H      1 LIG       0.11500
      8 H2        -64.4088   -8.8696  -44.8051 H      1 LIG       0.11400
      9 H3        -65.6248   -8.3331  -48.8639 H      1 LIG       0.11400
     10 H4        -67.7770   -6.6952  -45.7559 H      1 LIG       0.14100
@<TRIPOS>BOND
      1       1       2 ar
      2       1       3 ar
      3       2       5 ar
      4       3       6 ar
      5       4       5 ar
      6       4       6 ar
      7       1       7 1
      8       2       8 1
      9       3       9 1
     10       4      10 1
@<TRIPOS>ALT_TYPE
CGenFF_4.0_ALT_TYPE_SET
CGenFF_4.0 1 CG2R61 2 CG2R61 3 CG2R61 4 CG2R64 5 NG2R62 6 NG2R62 7 HGR61 8 HGR62 9 HGR62 10 HGR62
@<TRIPOS>MOLECULE
pyrimidine
 10 10 0 0 0
****
USER_CHARGES
INVALID_CHARGES
Pose:  30 Cluster:  30 Fr_nu:  72088 TotEn:    -8.27
@<TRIPOS>ATOM
      1 C1        -72.1911   -7.7073  -44.0902 C.ar   1 LIG      -0.13100
      2 C2        -70.8289   -7.5006  -44.1691 C.ar   1 LIG       0.28900
      3 C3        -72.5986   -8.6597  -43.1786 C.ar   1 LIG       0.28900
      4 C4        -70.4475   -9.0693  -42.5689 C.ar   1 LIG       0.50700
      5 N1        -69.9252   -8.1665  -43.4206 N.ar   1 LIG      -0.71900
      6 N2        -71.7509   -9.3623  -42.3989 N.ar   1 LIG      -0.71900
      7 H1        -72.8936   -7.1587  -44.7031 H      1 LIG       0.11500
      8 H2        -70.4143   -6.7720  -44.8573 H      1 LIG       0.11400
      9 H3        -73.6499   -8.8916  -43.0465 H      1 LIG       0.11400
     10 H4        -69.7442   -9.6196  -41.9559 H      1 LIG       0.14100
@<TRIPOS>BOND
      1       1       2 ar
      2       1       3 ar
      3       2       5 ar
      4       3       6 ar
      5       4       5 ar
      6       4       6 ar
      7       1       7 1
      8       2       8 1
      9       3       9 1
     10       4      10 1
@<TRIPOS>ALT_TYPE
CGenFF_4.0_ALT_TYPE_SET
CGenFF_4.0 1 CG2R61 2 CG2R61 3 CG2R61 4 CG2R64 5 NG2R62 6 NG2R62 7 HGR61 8 HGR62 9 HGR62 10 HGR62
@<TRIPOS>MOLECULE
pyrimidine
 10 10 0 0 0
****
USER_CHARGES
INVALID_CHARGES
Pose:  31 Cluster:  31 Fr_nu: 2481859 TotEn:    -7.69
@<TRIPOS>ATOM
      1 C1        -73.5710   -8.0858  -44.0155 C.ar   1 LIG      -0.13100
      2 C2        -72.4683   -7.3565  -44.4113 C.ar   1 LIG       0.28900
      3 C3        -73.3166   -9.3795  -43.6086 C.ar   1 LIG       0.28900
      4 C4        -71.0920   -9.1171  -43.9950 C.ar   1 LIG       0.50700
      5 N1        -71.2097   -7.8426  -44.4137 N.ar   1 LIG      -0.71900
      6 N2        -72.0849   -9.9297  -43.5858 N.ar   1 LIG      -0.71900
      7 H1        -74.5698   -7.6703  -44.0238 H      1 LIG       0.11500
      8 H2        -72.5697   -6.3304  -44.7477 H      1 LIG       0.11400
      9 H3        -74.1206  -10.0294  -43.2805 H      1 LIG       0.11400
     10 H4        -70.0922   -9.5336  -43.9877 H      1 LIG       0.14100
@<TRIPOS>BOND
      1       1       2 ar
      2       1       3 ar
      3       2       5 ar
      4       3       6 ar
      5       4       5 ar
      6       4       6 ar
      7       1       7 1
      8       2       8 1
      9       3       9 1
     10       4      10 1
@<TRIPOS>ALT_TYPE
CGenFF_4.0_ALT_TYPE_SET
CGenFF_4.0 1 CG2R61 2 CG2R61 3 CG2R61 4 CG2R64 5 NG2R62 6 NG2R62 7 HGR61 8 HGR62 9 HGR62 10 HGR62
@<TRIPOS>MOLECULE
pyrimidine
 10 10 0 0 0
****
USER_CHARGES
INVALID_CHARGES
Pose:  32 Cluster:  32 Fr_nu:  14787 TotEn:    -7.60
@<TRIPOS>ATOM
      1 C1        -65.9123   -9.0042  -47.0717 C.ar   1 LIG      -0.13100
      2 C2        -67.0180   -9.7899  -46.8178 C.ar   1 LIG       0.28900
      3 C3        -66.1550   -7.8403  -47.7721 C.ar   1 LIG       0.28900
      4 C4        -68.3754   -8.3131  -47.8873 C.ar   1 LIG       0.50700
      5 N1        -68.2688   -9.4735  -47.2124 N.ar   1 LIG      -0.71900
      6 N2        -67.3784   -7.4623  -48.1970 N.ar   1 LIG      -0.71900
      7 H1        -64.9199   -9.2827  -46.7432 H      1 LIG       0.11500
      8 H2        -66.9257  -10.7237  -46.2739 H      1 LIG       0.11400
      9 H3        -65.3478   -7.1592  -48.0190 H      1 LIG       0.11400
     10 H4        -69.3687   -8.0346  -48.2172 H      1 LIG       0.14100
@<TRIPOS>BOND
      1       1       2 ar
      2       1       3 ar
      3       2       5 ar
      4       3       6 ar
      5       4       5 ar
      6       4       6 ar
      7       1       7 1
      8       2       8 1
      9       3       9 1
     10       4      10 1
@<TRIPOS>ALT_TYPE
CGenFF_4.0_ALT_TYPE_SET
CGenFF_4.0 1 CG2R61 2 CG2R61 3 CG2R61 4 CG2R64 5 NG2R62 6 NG2R62 7 HGR61 8 HGR62 9 HGR62 10 HGR62
@<TRIPOS>MOLECULE
pyrimidine
 10 10 0 0 0
****
USER_CHARGES
INVALID_CHARGES
Pose:  33 Cluster:  33 Fr_nu: 3844425 TotEn:    -7.13
@<TRIPOS>ATOM
      1 C1        -71.8733   -8.7750  -43.5604 C.ar   1 LIG      -0.13100
      2 C2        -72.7653   -8.7477  -42.5077 C.ar   1 LIG       0.28900
      3 C3        -71.7801   -9.9761  -44.2331 C.ar   1 LIG       0.28900
      4 C4        -73.3325  -10.9195  -42.8666 C.ar   1 LIG       0.50700
      5 N1        -73.5137   -9.8055  -42.1320 N.ar   1 LIG      -0.71900
      6 N2        -72.4973  -11.0729  -43.9119 N.ar   1 LIG      -0.71900
      7 H1        -71.2853   -7.9110  -43.8399 H      1 LIG       0.11500
      8 H2        -72.9066   -7.8474  -41.9197 H      1 LIG       0.11400
      9 H3        -71.1053  -10.0937  -45.0740 H      1 LIG       0.11400
     10 H4        -73.9203  -11.7850  -42.5862 H      1 LIG       0.14100
@<TRIPOS>BOND
      1       1       2 ar
      2       1       3 ar
      3       2       5 ar
      4       3       6 ar
      5       4       5 ar
      6       4       6 ar
      7       1       7 1
      8       2       8 1
      9       3       9 1
     10       4      10 1
@<TRIPOS>ALT_TYPE
CGenFF_4.0_ALT_TYPE_SET
CGenFF_4.0 1 CG2R61 2 CG2R61 3 CG2R61 4 CG2R64 5 NG2R62 6 NG2R62 7 HGR61 8 HGR62 9 HGR62 10 HGR62
@<TRIPOS>MOLECULE
pyrimidine
 10 10 0 0 0
****
USER_CHARGES
INVALID_CHARGES
Pose:  34 Cluster:  34 Fr_nu: 4042519 TotEn:    -7.06
@<TRIPOS>ATOM
      1 C1        -72.5233   -9.4052  -42.4548 C.ar   1 LIG      -0.13100
      2 C2        -72.9134   -9.3023  -43.7746 C.ar   1 LIG       0.28900
      3 C3        -72.3099  -10.6881  -41.9936 C.ar   1 LIG       0.28900
      4 C4        -72.8458  -11.5608  -44.0229 C.ar   1 LIG       0.50700
      5 N1        -73.0849  -10.3632  -44.5903 N.ar   1 LIG      -0.71900
      6 N2        -72.4624  -11.7928  -42.7529 N.ar   1 LIG      -0.71900
      7 H1        -72.3935   -8.5368  -41.8230 H      1 LIG       0.11500
      8 H2        -73.1046   -8.3348  -44.2258 H      1 LIG       0.11400
      9 H3        -72.0017  -10.8686  -40.9695 H      1 LIG       0.11400
     10 H4        -72.9767  -12.4306  -44.6551 H      1 LIG       0.14100
@<TRIPOS>BOND
      1       1       2 ar
      2       1       3 ar
      3       2       5 ar
      4       3       6 ar
      5       4       5 ar
      6       4       6 ar
      7       1       7 1
      8       2       8 1
      9       3       9 1
     10       4      10 1
@<TRIPOS>ALT_TYPE
CGenFF_4.0_ALT_TYPE_SET
CGenFF_4.0 1 CG2R61 2 CG2R61 3 CG2R61 4 CG2R64 5 NG2R62 6 NG2R62 7 HGR61 8 HGR62 9 HGR62 10 HGR62
@<TRIPOS>MOLECULE
pyrimidine
 10 10 0 0 0
****
USER_CHARGES
INVALID_CHARGES
Pose:  35 Cluster:  35 Fr_nu: 220673 TotEn:    -6.65
@<TRIPOS>ATOM
      1 C1        -66.3341   -8.4102  -47.6557 C.ar   1 LIG      -0.13100
      2 C2        -67.6787   -8.5321  -47.9412 C.ar   1 LIG       0.28900
      3 C3        -65.9752   -8.6708  -46.3490 C.ar   1 LIG       0.28900
      4 C4        -68.1346   -9.1090  -45.7903 C.ar   1 LIG       0.50700
      5 N1        -68.6100   -8.8809  -47.0294 N.ar   1 LIG      -0.71900
      6 N2        -66.8525   -9.0238  -45.3867 N.ar   1 LIG      -0.71900
      7 H1        -65.6087   -8.1286  -48.4071 H      1 LIG       0.11500
      8 H2        -68.0555   -8.3468  -48.9412 H      1 LIG       0.11400
      9 H3        -64.9410   -8.6001  -46.0298 H      1 LIG       0.11400
     10 H4        -68.8608   -9.3899  -45.0375 H      1 LIG       0.14100
@<TRIPOS>BOND
      1       1       2 ar
      2       1       3 ar
      3       2       5 ar
      4       3       6 ar
      5       4       5 ar
      6       4       6 ar
      7       1       7 1
      8       2       8 1
      9       3       9 1
     10       4      10 1
@<TRIPOS>ALT_TYPE
CGenFF_4.0_ALT_TYPE_SET
CGenFF_4.0 1 CG2R61 2 CG2R61 3 CG2R61 4 CG2R64 5 NG2R62 6 NG2R62 7 HGR61 8 HGR62 9 HGR62 10 HGR62
@<TRIPOS>MOLECULE
pyrimidine
 10 10 0 0 0
****
USER_CHARGES
INVALID_CHARGES
Pose:  36 Cluster:  36 Fr_nu: 274747 TotEn:    -2.92
@<TRIPOS>ATOM
      1 C1        -72.9709  -11.5791  -43.5413 C.ar   1 LIG      -0.13100
      2 C2        -72.4453  -11.2120  -42.3192 C.ar   1 LIG       0.28900
      3 C3        -73.1311  -10.5566  -44.4538 C.ar   1 LIG       0.28900
      4 C4        -72.3033   -9.0406  -42.9761 C.ar   1 LIG       0.50700
      5 N1        -72.0992   -9.9473  -42.0017 N.ar   1 LIG      -0.71900
      6 N2        -72.8068   -9.2710  -44.2038 N.ar   1 LIG      -0.71900
      7 H1        -73.2400  -12.6019  -43.7690 H      1 LIG       0.11500
      8 H2        -72.2835  -11.9471  -41.5383 H      1 LIG       0.11400
      9 H3        -73.5375  -10.7483  -45.4409 H      1 LIG       0.11400
     10 H4        -72.0350   -8.0163  -42.7480 H      1 LIG       0.14100
@<TRIPOS>BOND
      1       1       2 ar
      2       1       3 ar
      3       2       5 ar
      4       3       6 ar
      5       4       5 ar
      6       4       6 ar
      7       1       7 1
      8       2       8 1
      9       3       9 1
     10       4      10 1
@<TRIPOS>ALT_TYPE
CGenFF_4.0_ALT_TYPE_SET
CGenFF_4.0 1 CG2R61 2 CG2R61 3 CG2R61 4 CG2R64 5 NG2R62 6 NG2R62 7 HGR61 8 HGR62 9 HGR62 10 HGR62
@<TRIPOS>MOLECULE
pyrimidine
 10 10 0 0 0
****
USER_CHARGES
INVALID_CHARGES
Pose:  37 Cluster:  37 Fr_nu: 579834 TotEn:    -2.82
@<TRIPOS>ATOM
      1 C1        -73.1267   -9.6987  -42.6292 C.ar   1 LIG      -0.13100
      2 C2        -71.8258   -9.8796  -42.2055 C.ar   1 LIG       0.28900
      3 C3        -73.3139   -8.7161  -43.5797 C.ar   1 LIG       0.28900
      4 C4        -71.0925   -8.2342  -43.5919 C.ar   1 LIG       0.50700
      5 N1        -70.7806   -9.1623  -42.6674 N.ar   1 LIG      -0.71900
      6 N2        -72.3158   -7.9620  -44.0850 N.ar   1 LIG      -0.71900
      7 H1        -73.9463  -10.2886  -42.2412 H      1 LIG       0.11500
      8 H2        -71.5810  -10.6287  -41.4604 H      1 LIG       0.11400
      9 H3        -74.3017   -8.5011  -43.9727 H      1 LIG       0.11400
     10 H4        -70.2722   -7.6427  -43.9797 H      1 LIG       0.14100
@<TRIPOS>BOND
      1       1       2 ar
      2       1       3 ar
      3       2       5 ar
      4       3       6 ar
      5       4       5 ar
      6       4       6 ar
      7       1       7 1
      8       2       8 1
      9       3       9 1
     10       4      10 1
@<TRIPOS>ALT_TYPE
CGenFF_4.0_ALT_TYPE_SET
CGenFF_4.0 1 CG2R61 2 CG2R61 3 CG2R61 4 CG2R64 5 NG2R62 6 NG2R62 7 HGR61 8 HGR62 9 HGR62 10 HGR62
@<TRIPOS>MOLECULE
naphtalene
 18 19 0 0 0
****
USER_CHARGES
INVALID_CHARGES
Pose:   1 Cluster:   1 Fr_nu: 410232 TotEn:   -17.41
@<TRIPOS>ATOM
      1 C1        -65.2141   -8.3153  -46.9680 C.ar   1 LIG      -0.11500
      2 C2        -66.0711   -7.7821  -47.9263 C.ar   1 LIG      -0.11500
      3 C3        -68.9991   -9.0761  -44.0070 C.ar   1 LIG      -0.11500
      4 C4        -69.8560   -8.5429  -44.9653 C.ar   1 LIG      -0.11500
      5 C5        -65.7236   -8.7717  -45.7520 C.ar   1 LIG      -0.11700
      6 C6        -67.4406   -7.7034  -47.6724 C.ar   1 LIG      -0.11700
      7 C7        -67.6295   -9.1549  -44.2609 C.ar   1 LIG      -0.11700
      8 C8        -69.3466   -8.0864  -46.1813 C.ar   1 LIG      -0.11700
      9 C9        -67.0994   -8.7002  -45.4794 C.ar   1 LIG       0.00400
     10 C10       -67.9708   -8.1580  -46.4539 C.ar   1 LIG       0.00400
     11 H1        -64.1480   -8.3758  -47.1660 H      1 LIG       0.11500
     12 H2        -65.6735   -7.4273  -48.8727 H      1 LIG       0.11500
     13 H3        -69.3962   -9.4314  -43.0602 H      1 LIG       0.11500
     14 H4        -70.9218   -8.4813  -44.7662 H      1 LIG       0.11500
     15 H5        -65.0351   -9.1843  -45.0174 H      1 LIG       0.11500
     16 H6        -68.0919   -7.2834  -48.4361 H      1 LIG       0.11500
     17 H7        -66.9785   -9.5756  -43.4975 H      1 LIG       0.11500
     18 H8        -70.0349   -7.6730  -46.9158 H      1 LIG       0.11500
@<TRIPOS>BOND
      1       1       2 ar
      2       1       5 ar
      3       2       6 ar
      4       3       4 ar
      5       3       7 ar
      6       4       8 ar
      7       5       9 ar
      8       6      10 ar
      9       7       9 ar
     10       8      10 ar
     11       9      10 ar
     12       1      11 1
     13       2      12 1
     14       3      13 1
     15       4      14 1
     16       5      15 1
     17       6      16 1
     18       7      17 1
     19       8      18 1
@<TRIPOS>ALT_TYPE
CGenFF_4.0_ALT_TYPE_SET
CGenFF_4.0 1 CG2R61 2 CG2R61 3 CG2R61 4 CG2R61 5 CG2R61 6 CG2R61 7 CG2R61 8 CG2R61 9 CG2R61 10 CG2R61 11 HGR61 12 HGR61 13 HGR61 14 HGR61 15 HGR61 16 HGR61 17 HGR61 18 HGR61
@<TRIPOS>MOLECULE
naphtalene
 18 19 0 0 0
****
USER_CHARGES
INVALID_CHARGES
Pose:   2 Cluster:   2 Fr_nu: 388339 TotEn:   -16.70
@<TRIPOS>ATOM
      1 C1        -67.6646   -8.6234  -48.2247 C.ar   1 LIG      -0.11500
      2 C2        -67.2955   -9.4837  -47.1949 C.ar   1 LIG      -0.11500
      3 C3        -71.1711   -6.7617  -45.4119 C.ar   1 LIG      -0.11500
      4 C4        -70.8018   -7.6221  -44.3823 C.ar   1 LIG      -0.11500
      5 C5        -68.7203   -7.7294  -48.0433 C.ar   1 LIG      -0.11700
      6 C6        -67.9804   -9.4535  -45.9800 C.ar   1 LIG      -0.11700
      7 C7        -70.4860   -6.7919  -46.6270 C.ar   1 LIG      -0.11700
      8 C8        -69.7462   -8.5161  -44.5635 C.ar   1 LIG      -0.11700
      9 C9        -69.4210   -7.6853  -46.8270 C.ar   1 LIG       0.00400
     10 C10       -69.0456   -8.5603  -45.7799 C.ar   1 LIG       0.00400
     11 H1        -67.1314   -8.6478  -49.1705 H      1 LIG       0.11500
     12 H2        -66.4734  -10.1791  -47.3371 H      1 LIG       0.11500
     13 H3        -71.9932   -6.0658  -45.2704 H      1 LIG       0.11500
     14 H4        -71.3364   -7.5982  -43.4372 H      1 LIG       0.11500
     15 H5        -68.9918   -7.0664  -48.8622 H      1 LIG       0.11500
     16 H6        -67.6744  -10.1347  -45.1887 H      1 LIG       0.11500
     17 H7        -70.7916   -6.1101  -47.4178 H      1 LIG       0.11500
     18 H8        -69.4750   -9.1798  -43.7450 H      1 LIG       0.11500
@<TRIPOS>BOND
      1       1       2 ar
      2       1       5 ar
      3       2       6 ar
      4       3       4 ar
      5       3       7 ar
      6       4       8 ar
      7       5       9 ar
      8       6      10 ar
      9       7       9 ar
     10       8      10 ar
     11       9      10 ar
     12       1      11 1
     13       2      12 1
     14       3      13 1
     15       4      14 1
     16       5      15 1
     17       6      16 1
     18       7      17 1
     19       8      18 1
@<TRIPOS>ALT_TYPE
CGenFF_4.0_ALT_TYPE_SET
CGenFF_4.0 1 CG2R61 2 CG2R61 3 CG2R61 4 CG2R61 5 CG2R61 6 CG2R61 7 CG2R61 8 CG2R61 9 CG2R61 10 CG2R61 11 HGR61 12 HGR61 13 HGR61 14 HGR61 15 HGR61 16 HGR61 17 HGR61 18 HGR61
@<TRIPOS>MOLECULE
naphtalene
 18 19 0 0 0
****
USER_CHARGES
INVALID_CHARGES
Pose:   3 Cluster:   3 Fr_nu:  12141 TotEn:   -16.38
@<TRIPOS>ATOM
      1 C1        -65.5574   -8.6741  -44.8183 C.ar   1 LIG      -0.11500
      2 C2        -65.5788   -8.7818  -46.2056 C.ar   1 LIG      -0.11500
      3 C3        -70.0230   -6.7442  -44.8997 C.ar   1 LIG      -0.11500
      4 C4        -70.0443   -6.8520  -46.2870 C.ar   1 LIG      -0.11500
      5 C5        -66.6552   -8.1410  -44.1421 C.ar   1 LIG      -0.11700
      6 C6        -66.6978   -8.3570  -46.9222 C.ar   1 LIG      -0.11700
      7 C7        -68.9039   -7.1692  -44.1830 C.ar   1 LIG      -0.11700
      8 C8        -68.9466   -7.3850  -46.9633 C.ar   1 LIG      -0.11700
      9 C9        -67.7901   -7.7082  -44.8473 C.ar   1 LIG       0.00400
     10 C10       -67.8117   -7.8178  -46.2581 C.ar   1 LIG       0.00400
     11 H1        -64.6858   -9.0045  -44.2610 H      1 LIG       0.11500
     12 H2        -64.7238   -9.1973  -46.7310 H      1 LIG       0.11500
     13 H3        -70.8780   -6.3289  -44.3735 H      1 LIG       0.11500
     14 H4        -70.9156   -6.5201  -46.8439 H      1 LIG       0.11500
     15 H5        -66.6163   -8.0658  -43.0573 H      1 LIG       0.11500
     16 H6        -66.6929   -8.4511  -48.0062 H      1 LIG       0.11500
     17 H7        -68.9094   -7.0757  -43.0991 H      1 LIG       0.11500
     18 H8        -68.9849   -7.4595  -48.0482 H      1 LIG       0.11500
@<TRIPOS>BOND
      1       1       2 ar
      2       1       5 ar
      3       2       6 ar
      4       3       4 ar
      5       3       7 ar
      6       4       8 ar
      7       5       9 ar
      8       6      10 ar
      9       7       9 ar
     10       8      10 ar
     11       9      10 ar
     12       1      11 1
     13       2      12 1
     14       3      13 1
     15       4      14 1
     16       5      15 1
     17       6      16 1
     18       7      17 1
     19       8      18 1
@<TRIPOS>ALT_TYPE
CGenFF_4.0_ALT_TYPE_SET
CGenFF_4.0 1 CG2R61 2 CG2R61 3 CG2R61 4 CG2R61 5 CG2R61 6 CG2R61 7 CG2R61 8 CG2R61 9 CG2R61 10 CG2R61 11 HGR61 12 HGR61 13 HGR61 14 HGR61 15 HGR61 16 HGR61 17 HGR61 18 HGR61
@<TRIPOS>MOLECULE
naphtalene
 18 19 0 0 0
****
USER_CHARGES
INVALID_CHARGES
Pose:   4 Cluster:   4 Fr_nu: 139520 TotEn:   -15.85
@<TRIPOS>ATOM
      1 C1        -71.3039   -6.4059  -45.4836 C.ar   1 LIG      -0.11500
      2 C2        -71.7576   -7.1298  -44.3851 C.ar   1 LIG      -0.11500
      3 C3        -66.7621   -7.9096  -44.5984 C.ar   1 LIG      -0.11500
      4 C4        -67.2159   -8.6335  -43.4998 C.ar   1 LIG      -0.11500
      5 C5        -69.9487   -6.4158  -45.8153 C.ar   1 LIG      -0.11700
      6 C6        -70.8581   -7.8664  -43.6139 C.ar   1 LIG      -0.11700
      7 C7        -67.6616   -7.1730  -45.3696 C.ar   1 LIG      -0.11700
      8 C8        -68.5710   -8.6236  -43.1680 C.ar   1 LIG      -0.11700
      9 C9        -69.0291   -7.1517  -45.0502 C.ar   1 LIG       0.00400
     10 C10       -69.4906   -7.8878  -43.9331 C.ar   1 LIG       0.00400
     11 H1        -72.0045   -5.8322  -46.0833 H      1 LIG       0.11500
     12 H2        -72.8128   -7.1217  -44.1279 H      1 LIG       0.11500
     13 H3        -65.7068   -7.9175  -44.8562 H      1 LIG       0.11500
     14 H4        -66.5146   -9.2058  -42.8997 H      1 LIG       0.11500
     15 H5        -69.6164   -5.8422  -46.6781 H      1 LIG       0.11500
     16 H6        -71.2350   -8.4253  -42.7599 H      1 LIG       0.11500
     17 H7        -67.2846   -6.6149  -46.2240 H      1 LIG       0.11500
     18 H8        -68.9035   -9.1965  -42.3048 H      1 LIG       0.11500
@<TRIPOS>BOND
      1       1       2 ar
      2       1       5 ar
      3       2       6 ar
      4       3       4 ar
      5       3       7 ar
      6       4       8 ar
      7       5       9 ar
      8       6      10 ar
      9       7       9 ar
     10       8      10 ar
     11       9      10 ar
     12       1      11 1
     13       2      12 1
     14       3      13 1
     15       4      14 1
     16       5      15 1
     17       6      16 1
     18       7      17 1
     19       8      18 1
@<TRIPOS>ALT_TYPE
CGenFF_4.0_ALT_TYPE_SET
CGenFF_4.0 1 CG2R61 2 CG2R61 3 CG2R61 4 CG2R61 5 CG2R61 6 CG2R61 7 CG2R61 8 CG2R61 9 CG2R61 10 CG2R61 11 HGR61 12 HGR61 13 HGR61 14 HGR61 15 HGR61 16 HGR61 17 HGR61 18 HGR61
@<TRIPOS>MOLECULE
naphtalene
 18 19 0 0 0
****
USER_CHARGES
INVALID_CHARGES
Pose:   5 Cluster:   5 Fr_nu: 461024 TotEn:   -14.95
@<TRIPOS>ATOM
      1 C1        -64.9274   -7.6242  -44.1408 C.ar   1 LIG      -0.11500
      2 C2        -64.9414   -8.4454  -45.2643 C.ar   1 LIG      -0.11500
      3 C3        -69.7747   -7.9328  -43.8552 C.ar   1 LIG      -0.11500
      4 C4        -69.7886   -8.7540  -44.9787 C.ar   1 LIG      -0.11500
      5 C5        -66.1236   -7.2886  -43.5060 C.ar   1 LIG      -0.11700
      6 C6        -66.1514   -8.9342  -45.7574 C.ar   1 LIG      -0.11700
      7 C7        -68.5645   -7.4440  -43.3621 C.ar   1 LIG      -0.11700
      8 C8        -68.5924   -9.0896  -45.6137 C.ar   1 LIG      -0.11700
      9 C9        -67.3510   -7.7715  -43.9886 C.ar   1 LIG       0.00400
     10 C10       -67.3651   -8.6066  -45.1311 C.ar   1 LIG       0.00400
     11 H1        -63.9851   -7.2435  -43.7578 H      1 LIG       0.11500
     12 H2        -64.0096   -8.7062  -45.7576 H      1 LIG       0.11500
     13 H3        -70.7063   -7.6716  -43.3612 H      1 LIG       0.11500
     14 H4        -70.7312   -9.1332  -45.3622 H      1 LIG       0.11500
     15 H5        -66.0889   -6.6448  -42.6295 H      1 LIG       0.11500
     16 H6        -66.1387   -9.5750  -46.6366 H      1 LIG       0.11500
     17 H7        -68.5775   -6.8039  -42.4824 H      1 LIG       0.11500
     18 H8        -68.6270   -9.7327  -46.4907 H      1 LIG       0.11500
@<TRIPOS>BOND
      1       1       2 ar
      2       1       5 ar
      3       2       6 ar
      4       3       4 ar
      5       3       7 ar
      6       4       8 ar
      7       5       9 ar
      8       6      10 ar
      9       7       9 ar
     10       8      10 ar
     11       9      10 ar
     12       1      11 1
     13       2      12 1
     14       3      13 1
     15       4      14 1
     16       5      15 1
     17       6      16 1
     18       7      17 1
     19       8      18 1
@<TRIPOS>ALT_TYPE
CGenFF_4.0_ALT_TYPE_SET
CGenFF_4.0 1 CG2R61 2 CG2R61 3 CG2R61 4 CG2R61 5 CG2R61 6 CG2R61 7 CG2R61 8 CG2R61 9 CG2R61 10 CG2R61 11 HGR61 12 HGR61 13 HGR61 14 HGR61 15 HGR61 16 HGR61 17 HGR61 18 HGR61
@<TRIPOS>MOLECULE
naphtalene
 18 19 0 0 0
****
USER_CHARGES
INVALID_CHARGES
Pose:   6 Cluster:   6 Fr_nu: 262265 TotEn:   -14.80
@<TRIPOS>ATOM
      1 C1        -72.6780   -8.0543  -43.9546 C.ar   1 LIG      -0.11500
      2 C2        -72.3187   -8.6723  -42.7605 C.ar   1 LIG      -0.11500
      3 C3        -68.0595   -8.2914  -45.4665 C.ar   1 LIG      -0.11500
      4 C4        -67.7003   -8.9094  -44.2724 C.ar   1 LIG      -0.11500
      5 C5        -71.7118   -7.8030  -44.9293 C.ar   1 LIG      -0.11700
      6 C6        -70.9922   -9.0414  -42.5364 C.ar   1 LIG      -0.11700
      7 C7        -69.3862   -7.9224  -45.6906 C.ar   1 LIG      -0.11700
      8 C8        -68.6664   -9.1607  -43.2976 C.ar   1 LIG      -0.11700
      9 C9        -70.3717   -8.1677  -44.7206 C.ar   1 LIG       0.00400
     10 C10       -70.0065   -8.7961  -43.5063 C.ar   1 LIG       0.00400
     11 H1        -73.7108   -7.7667  -44.1283 H      1 LIG       0.11500
     12 H2        -73.0717   -8.8678  -42.0025 H      1 LIG       0.11500
     13 H3        -67.3069   -8.0958  -46.2251 H      1 LIG       0.11500
     14 H4        -66.6672   -9.1955  -44.0986 H      1 LIG       0.11500
     15 H5        -72.0153   -7.3184  -45.8550 H      1 LIG       0.11500
     16 H6        -70.7340   -9.5238  -41.5959 H      1 LIG       0.11500
     17 H7        -69.6442   -7.4408  -46.6315 H      1 LIG       0.11500
     18 H8        -68.3630   -9.6447  -42.3715 H      1 LIG       0.11500
@<TRIPOS>BOND
      1       1       2 ar
      2       1       5 ar
      3       2       6 ar
      4       3       4 ar
      5       3       7 ar
      6       4       8 ar
      7       5       9 ar
      8       6      10 ar
      9       7       9 ar
     10       8      10 ar
     11       9      10 ar
     12       1      11 1
     13       2      12 1
     14       3      13 1
     15       4      14 1
     16       5      15 1
     17       6      16 1
     18       7      17 1
     19       8      18 1
@<TRIPOS>ALT_TYPE
CGenFF_4.0_ALT_TYPE_SET
CGenFF_4.0 1 CG2R61 2 CG2R61 3 CG2R61 4 CG2R61 5 CG2R61 6 CG2R61 7 CG2R61 8 CG2R61 9 CG2R61 10 CG2R61 11 HGR61 12 HGR61 13 HGR61 14 HGR61 15 HGR61 16 HGR61 17 HGR61 18 HGR61
@<TRIPOS>MOLECULE
naphtalene
 18 19 0 0 0
****
USER_CHARGES
INVALID_CHARGES
Pose:   7 Cluster:   7 Fr_nu:  25661 TotEn:   -14.16
@<TRIPOS>ATOM
      1 C1        -64.5756   -2.5383  -25.5680 C.ar   1 LIG      -0.11500
      2 C2        -63.5949   -1.5574  -25.6819 C.ar   1 LIG      -0.11500
      3 C3        -67.9406    0.6563  -27.0321 C.ar   1 LIG      -0.11500
      4 C4        -66.9599    1.6372  -27.1460 C.ar   1 LIG      -0.11500
      5 C5        -65.9031   -2.2376  -25.8743 C.ar   1 LIG      -0.11700
      6 C6        -63.9378   -0.2722  -26.1025 C.ar   1 LIG      -0.11700
      7 C7        -67.5976   -0.6290  -26.6116 C.ar   1 LIG      -0.11700
      8 C8        -65.6323    1.3366  -26.8397 C.ar   1 LIG      -0.11700
      9 C9        -66.2664   -0.9492  -26.2991 C.ar   1 LIG       0.00400
     10 C10       -65.2691    0.0482  -26.4149 C.ar   1 LIG       0.00400
     11 H1        -64.3082   -3.5385  -25.2400 H      1 LIG       0.11500
     12 H2        -62.5617   -1.7926  -25.4435 H      1 LIG       0.11500
     13 H3        -68.9742    0.8909  -27.2706 H      1 LIG       0.11500
     14 H4        -67.2281    2.6375  -27.4727 H      1 LIG       0.11500
     15 H5        -66.6532   -3.0199  -25.7776 H      1 LIG       0.11500
     16 H6        -63.1548    0.4787  -26.1849 H      1 LIG       0.11500
     17 H7        -68.3807   -1.3799  -26.5300 H      1 LIG       0.11500
     18 H8        -64.8822    2.1190  -26.9356 H      1 LIG       0.11500
@<TRIPOS>BOND
      1       1       2 ar
      2       1       5 ar
      3       2       6 ar
      4       3       4 ar
      5       3       7 ar
      6       4       8 ar
      7       5       9 ar
      8       6      10 ar
      9       7       9 ar
     10       8      10 ar
     11       9      10 ar
     12       1      11 1
     13       2      12 1
     14       3      13 1
     15       4      14 1
     16       5      15 1
     17       6      16 1
     18       7      17 1
     19       8      18 1
@<TRIPOS>ALT_TYPE
CGenFF_4.0_ALT_TYPE_SET
CGenFF_4.0 1 CG2R61 2 CG2R61 3 CG2R61 4 CG2R61 5 CG2R61 6 CG2R61 7 CG2R61 8 CG2R61 9 CG2R61 10 CG2R61 11 HGR61 12 HGR61 13 HGR61 14 HGR61 15 HGR61 16 HGR61 17 HGR61 18 HGR61
@<TRIPOS>MOLECULE
naphtalene
 18 19 0 0 0
****
USER_CHARGES
INVALID_CHARGES
Pose:   8 Cluster:   8 Fr_nu:   2818 TotEn:   -13.12
@<TRIPOS>ATOM
      1 C1        -69.5586   -6.5060  -47.5805 C.ar   1 LIG      -0.11500
      2 C2        -68.8298   -7.1376  -48.5838 C.ar   1 LIG      -0.11500
      3 C3        -65.9619   -7.3749  -44.4212 C.ar   1 LIG      -0.11500
      4 C4        -65.2332   -8.0065  -45.4246 C.ar   1 LIG      -0.11500
      5 C5        -69.0316   -6.4046  -46.2927 C.ar   1 LIG      -0.11700
      6 C6        -67.5713   -7.6703  -48.3034 C.ar   1 LIG      -0.11700
      7 C7        -67.2205   -6.8421  -44.7018 C.ar   1 LIG      -0.11700
      8 C8        -65.7601   -8.1080  -46.7125 C.ar   1 LIG      -0.11700
      9 C9        -67.7664   -6.9351  -45.9924 C.ar   1 LIG       0.00400
     10 C10       -67.0253   -7.5775  -47.0128 C.ar   1 LIG       0.00400
     11 H1        -70.5386   -6.0920  -47.7993 H      1 LIG       0.11500
     12 H2        -69.2409   -7.2158  -49.5862 H      1 LIG       0.11500
     13 H3        -65.5512   -7.2962  -43.4185 H      1 LIG       0.11500
     14 H4        -64.2539   -8.4216  -45.2049 H      1 LIG       0.11500
     15 H5        -69.6192   -5.9070  -45.5239 H      1 LIG       0.11500
     16 H6        -67.0190   -8.1593  -49.1032 H      1 LIG       0.11500
     17 H7        -67.7722   -6.3525  -43.9021 H      1 LIG       0.11500
     18 H8        -65.1730   -8.6062  -47.4813 H      1 LIG       0.11500
@<TRIPOS>BOND
      1       1       2 ar
      2       1       5 ar
      3       2       6 ar
      4       3       4 ar
      5       3       7 ar
      6       4       8 ar
      7       5       9 ar
      8       6      10 ar
      9       7       9 ar
     10       8      10 ar
     11       9      10 ar
     12       1      11 1
     13       2      12 1
     14       3      13 1
     15       4      14 1
     16       5      15 1
     17       6      16 1
     18       7      17 1
     19       8      18 1
@<TRIPOS>ALT_TYPE
CGenFF_4.0_ALT_TYPE_SET
CGenFF_4.0 1 CG2R61 2 CG2R61 3 CG2R61 4 CG2R61 5 CG2R61 6 CG2R61 7 CG2R61 8 CG2R61 9 CG2R61 10 CG2R61 11 HGR61 12 HGR61 13 HGR61 14 HGR61 15 HGR61 16 HGR61 17 HGR61 18 HGR61
@<TRIPOS>MOLECULE
naphtalene
 18 19 0 0 0
****
USER_CHARGES
INVALID_CHARGES
Pose:   9 Cluster:   9 Fr_nu: 192470 TotEn:   -12.26
@<TRIPOS>ATOM
      1 C1        -61.9192   -1.2127  -25.4699 C.ar   1 LIG      -0.11500
      2 C2        -61.4767    0.0533  -25.0982 C.ar   1 LIG      -0.11500
      3 C3        -66.3738    0.5770  -26.2613 C.ar   1 LIG      -0.11500
      4 C4        -65.9312    1.8429  -25.8895 C.ar   1 LIG      -0.11500
      5 C5        -63.2471   -1.4039  -25.8530 C.ar   1 LIG      -0.11700
      6 C6        -62.3601    1.1330  -25.1081 C.ar   1 LIG      -0.11700
      7 C7        -65.4902   -0.5027  -26.2515 C.ar   1 LIG      -0.11700
      8 C8        -64.6033    2.0343  -25.5064 C.ar   1 LIG      -0.11700
      9 C9        -64.1503   -0.3285  -25.8687 C.ar   1 LIG       0.00400
     10 C10       -63.7002    0.9589  -25.4907 C.ar   1 LIG       0.00400
     11 H1        -61.2311   -2.0530  -25.4616 H      1 LIG       0.11500
     12 H2        -60.4427    0.2011  -24.8005 H      1 LIG       0.11500
     13 H3        -67.4079    0.4284  -26.5594 H      1 LIG       0.11500
     14 H4        -66.6200    2.6825  -25.8967 H      1 LIG       0.11500
     15 H5        -63.5711   -2.4024  -26.1392 H      1 LIG       0.11500
     16 H6        -61.9923    2.1139  -24.8141 H      1 LIG       0.11500
     17 H7        -65.8580   -1.4833  -26.5462 H      1 LIG       0.11500
     18 H8        -64.2792    3.0325  -25.2194 H      1 LIG       0.11500
@<TRIPOS>BOND
      1       1       2 ar
      2       1       5 ar
      3       2       6 ar
      4       3       4 ar
      5       3       7 ar
      6       4       8 ar
      7       5       9 ar
      8       6      10 ar
      9       7       9 ar
     10       8      10 ar
     11       9      10 ar
     12       1      11 1
     13       2      12 1
     14       3      13 1
     15       4      14 1
     16       5      15 1
     17       6      16 1
     18       7      17 1
     19       8      18 1
@<TRIPOS>ALT_TYPE
CGenFF_4.0_ALT_TYPE_SET
CGenFF_4.0 1 CG2R61 2 CG2R61 3 CG2R61 4 CG2R61 5 CG2R61 6 CG2R61 7 CG2R61 8 CG2R61 9 CG2R61 10 CG2R61 11 HGR61 12 HGR61 13 HGR61 14 HGR61 15 HGR61 16 HGR61 17 HGR61 18 HGR61
@<TRIPOS>MOLECULE
naphtalene
 18 19 0 0 0
****
USER_CHARGES
INVALID_CHARGES
Pose:  10 Cluster:  10 Fr_nu: 260762 TotEn:   -10.85
@<TRIPOS>ATOM
      1 C1        -60.8451  -20.9194  -24.9487 C.ar   1 LIG      -0.11500
      2 C2        -60.7144  -21.7553  -26.0537 C.ar   1 LIG      -0.11500
      3 C3        -65.3986  -22.5021  -24.2905 C.ar   1 LIG      -0.11500
      4 C4        -65.2678  -23.3379  -25.3956 C.ar   1 LIG      -0.11500
      5 C5        -62.0410  -20.8927  -24.2307 C.ar   1 LIG      -0.11700
      6 C6        -61.7788  -22.5677  -26.4450 C.ar   1 LIG      -0.11700
      7 C7        -64.3340  -21.6897  -23.8992 C.ar   1 LIG      -0.11700
      8 C8        -64.0719  -23.3646  -26.1137 C.ar   1 LIG      -0.11700
      9 C9        -63.1230  -21.7037  -24.6104 C.ar   1 LIG       0.00400
     10 C10       -62.9899  -22.5536  -25.7341 C.ar   1 LIG       0.00400
     11 H1        -60.0162  -20.2867  -24.6449 H      1 LIG       0.11500
     12 H2        -59.7828  -21.7755  -26.6119 H      1 LIG       0.11500
     13 H3        -66.3300  -22.4815  -23.7318 H      1 LIG       0.11500
     14 H4        -66.0974  -23.9693  -25.6998 H      1 LIG       0.11500
     15 H5        -62.1209  -20.2313  -23.3705 H      1 LIG       0.11500
     16 H6        -61.6542  -23.2136  -27.3116 H      1 LIG       0.11500
     17 H7        -64.4585  -21.0444  -23.0322 H      1 LIG       0.11500
     18 H8        -63.9920  -24.0255  -26.9745 H      1 LIG       0.11500
@<TRIPOS>BOND
      1       1       2 ar
      2       1       5 ar
      3       2       6 ar
      4       3       4 ar
      5       3       7 ar
      6       4       8 ar
      7       5       9 ar
      8       6      10 ar
      9       7       9 ar
     10       8      10 ar
     11       9      10 ar
     12       1      11 1
     13       2      12 1
     14       3      13 1
     15       4      14 1
     16       5      15 1
     17       6      16 1
     18       7      17 1
     19       8      18 1
@<TRIPOS>ALT_TYPE
CGenFF_4.0_ALT_TYPE_SET
CGenFF_4.0 1 CG2R61 2 CG2R61 3 CG2R61 4 CG2R61 5 CG2R61 6 CG2R61 7 CG2R61 8 CG2R61 9 CG2R61 10 CG2R61 11 HGR61 12 HGR61 13 HGR61 14 HGR61 15 HGR61 16 HGR61 17 HGR61 18 HGR61
@<TRIPOS>MOLECULE
naphtalene
 18 19 0 0 0
****
USER_CHARGES
INVALID_CHARGES
Pose:  11 Cluster:  11 Fr_nu:   2622 TotEn:    -9.86
@<TRIPOS>ATOM
      1 C1        -73.2956   -9.1647  -42.3731 C.ar   1 LIG      -0.11500
      2 C2        -73.7622   -8.2816  -43.3422 C.ar   1 LIG      -0.11500
      3 C3        -68.7387   -7.6839  -43.2182 C.ar   1 LIG      -0.11500
      4 C4        -69.2054   -6.8008  -44.1873 C.ar   1 LIG      -0.11500
      5 C5        -71.9302   -9.2404  -42.0964 C.ar   1 LIG      -0.11700
      6 C6        -72.8655   -7.4708  -44.0384 C.ar   1 LIG      -0.11700
      7 C7        -69.6355   -8.4947  -42.5219 C.ar   1 LIG      -0.11700
      8 C8        -70.5707   -6.7251  -44.4641 C.ar   1 LIG      -0.11700
      9 C9        -71.0132   -8.4317  -42.7875 C.ar   1 LIG       0.00400
     10 C10       -71.4878   -7.5338  -43.7730 C.ar   1 LIG       0.00400
     11 H1        -73.9941   -9.7961  -41.8318 H      1 LIG       0.11500
     12 H2        -74.8254   -8.2233  -43.5567 H      1 LIG       0.11500
     13 H3        -67.6754   -7.7426  -43.0031 H      1 LIG       0.11500
     14 H4        -68.5063   -6.1707  -44.7293 H      1 LIG       0.11500
     15 H5        -71.5879   -9.9383  -41.3351 H      1 LIG       0.11500
     16 H6        -73.2525   -6.7874  -44.7914 H      1 LIG       0.11500
     17 H7        -69.2483   -9.1774  -41.7685 H      1 LIG       0.11500
     18 H8        -70.9133   -6.0278  -45.2260 H      1 LIG       0.11500
@<TRIPOS>BOND
      1       1       2 ar
      2       1       5 ar
      3       2       6 ar
      4       3       4 ar
      5       3       7 ar
      6       4       8 ar
      7       5       9 ar
      8       6      10 ar
      9       7       9 ar
     10       8      10 ar
     11       9      10 ar
     12       1      11 1
     13       2      12 1
     14       3      13 1
     15       4      14 1
     16       5      15 1
     17       6      16 1
     18       7      17 1
     19       8      18 1
@<TRIPOS>ALT_TYPE
CGenFF_4.0_ALT_TYPE_SET
CGenFF_4.0 1 CG2R61 2 CG2R61 3 CG2R61 4 CG2R61 5 CG2R61 6 CG2R61 7 CG2R61 8 CG2R61 9 CG2R61 10 CG2R61 11 HGR61 12 HGR61 13 HGR61 14 HGR61 15 HGR61 16 HGR61 17 HGR61 18 HGR61
@<TRIPOS>MOLECULE
naphtalene
 18 19 0 0 0
****
USER_CHARGES
INVALID_CHARGES
Pose:  12 Cluster:  12 Fr_nu:   6712 TotEn:    -8.61
@<TRIPOS>ATOM
      1 C1        -68.3038   -8.4675  -46.6614 C.ar   1 LIG      -0.11500
      2 C2        -68.5366   -7.0962  -46.7056 C.ar   1 LIG      -0.11500
      3 C3        -72.4076   -9.0821  -44.1208 C.ar   1 LIG      -0.11500
      4 C4        -72.6402   -7.7107  -44.1650 C.ar   1 LIG      -0.11500
      5 C5        -69.2057   -9.3084  -46.0086 C.ar   1 LIG      -0.11700
      6 C6        -69.6719   -6.5603  -46.0972 C.ar   1 LIG      -0.11700
      7 C7        -71.2721   -9.6179  -44.7293 C.ar   1 LIG      -0.11700
      8 C8        -71.7384   -6.8697  -44.8177 C.ar   1 LIG      -0.11700
      9 C9        -70.3538   -8.7863  -45.3907 C.ar   1 LIG       0.00400
     10 C10       -70.5904   -7.3918  -45.4356 C.ar   1 LIG       0.00400
     11 H1        -67.4195   -8.8841  -47.1347 H      1 LIG       0.11500
     12 H2        -67.8341   -6.4424  -47.2142 H      1 LIG       0.11500
     13 H3        -73.1099   -9.7365  -43.6123 H      1 LIG       0.11500
     14 H4        -73.5240   -7.2945  -43.6903 H      1 LIG       0.11500
     15 H5        -69.0033  -10.3773  -45.9863 H      1 LIG       0.11500
     16 H6        -69.8341   -5.4855  -46.1446 H      1 LIG       0.11500
     17 H7        -71.1106  -10.6928  -44.6825 H      1 LIG       0.11500
     18 H8        -71.9402   -5.8007  -44.8396 H      1 LIG       0.11500
@<TRIPOS>BOND
      1       1       2 ar
      2       1       5 ar
      3       2       6 ar
      4       3       4 ar
      5       3       7 ar
      6       4       8 ar
      7       5       9 ar
      8       6      10 ar
      9       7       9 ar
     10       8      10 ar
     11       9      10 ar
     12       1      11 1
     13       2      12 1
     14       3      13 1
     15       4      14 1
     16       5      15 1
     17       6      16 1
     18       7      17 1
     19       8      18 1
@<TRIPOS>ALT_TYPE
CGenFF_4.0_ALT_TYPE_SET
CGenFF_4.0 1 CG2R61 2 CG2R61 3 CG2R61 4 CG2R61 5 CG2R61 6 CG2R61 7 CG2R61 8 CG2R61 9 CG2R61 10 CG2R61 11 HGR61 12 HGR61 13 HGR61 14 HGR61 15 HGR61 16 HGR61 17 HGR61 18 HGR61
# TRIPOS MOL2 file generated by SEED

@<TRIPOS>MOLECULE
pyrazole
 9 9 0 0 0
****
USER_CHARGES
INVALID_CHARGES
Pose:   1 Cluster:   1 Fr_nu: 211246 TotEn:   -22.76
@<TRIPOS>ATOM
      1 C1        -72.6964  -10.3171  -43.2901 C.2    1 LIG      -0.25100
      2 C2        -72.4680  -11.1785  -42.2004 C.2    1 LIG       0.13200
      3 C3        -73.0146  -11.1559  -44.3301 C.2    1 LIG      -0.03800
      4 N1        -72.6277  -12.4658  -42.5184 N.2    1 LIG      -0.57800
      5 N2        -72.9600  -12.4197  -43.8198 N.pl3  1 LIG      -0.05900
      6 H1        -72.6394   -9.2389  -43.3185 H      1 LIG       0.15700
      7 H2        -72.1913  -10.9219  -41.1878 H      1 LIG       0.15600
      8 H3        -73.2670  -10.9718  -45.3644 H      1 LIG       0.15900
      9 H4        -73.1349  -13.2928  -44.3012 H      1 LIG       0.32200
@<TRIPOS>BOND
      1       1       2 1
      2       1       3 2
      3       2       4 2
      4       3       5 1
      5       4       5 1
      6       1       6 1
      7       2       7 1
      8       3       8 1
      9       5       9 1
@<TRIPOS>ALT_TYPE
CGenFF_4.0_ALT_TYPE_SET
CGenFF_4.0 1 CG2R51 2 CG2R52 3 CG2R51 4 NG2R50 5 NG2R51 6 HGR51 7 HGR52 8 HGR52 9 HGP1
@<TRIPOS>MOLECULE
pyrazole
 9 9 0 0 0
****
USER_CHARGES
INVALID_CHARGES
Pose:   2 Cluster:   2 Fr_nu: 176775 TotEn:   -20.53
@<TRIPOS>ATOM
      1 C1        -73.6057   -9.2095  -42.6502 C.2    1 LIG      -0.25100
      2 C2        -74.1596  -10.4790  -42.3985 C.2    1 LIG       0.13200
      3 C3        -72.2612   -9.3699  -42.4203 C.2    1 LIG      -0.03800
      4 N1        -73.2420  -11.3795  -42.0366 N.2    1 LIG      -0.57800
      5 N2        -72.0977  -10.6750  -42.0593 N.pl3  1 LIG      -0.05900
      6 H1        -74.1097   -8.3046  -42.9562 H      1 LIG       0.15700
      7 H2        -75.1939  -10.7855  -42.4632 H      1 LIG       0.15600
      8 H3        -71.4252   -8.6878  -42.4775 H      1 LIG       0.15900
      9 H4        -71.2377  -11.1494  -41.8142 H      1 LIG       0.32200
@<TRIPOS>BOND
      1       1       2 1
      2       1       3 2
      3       2       4 2
      4       3       5 1
      5       4       5 1
      6       1       6 1
      7       2       7 1
      8       3       8 1
      9       5       9 1
@<TRIPOS>ALT_TYPE
CGenFF_4.0_ALT_TYPE_SET
CGenFF_4.0 1 CG2R51 2 CG2R52 3 CG2R51 4 NG2R50 5 NG2R51 6 HGR51 7 HGR52 8 HGR52 9 HGP1
@<TRIPOS>MOLECULE
pyrazole
 9 9 0 0 0
****
USER_CHARGES
INVALID_CHARGES
Pose:   3 Cluster:   3 Fr_nu: 4658430 TotEn:   -20.01
@<TRIPOS>ATOM
      1 C1        -61.3141  -21.4505  -24.9195 C.2    1 LIG      -0.25100
      2 C2        -60.0432  -21.4018  -25.5230 C.2    1 LIG       0.13200
      3 C3        -61.4867  -20.1987  -24.3812 C.2    1 LIG      -0.03800
      4 N1        -59.4505  -20.2132  -25.3818 N.2    1 LIG      -0.57800
      5 N2        -60.3530  -19.5033  -24.6835 N.pl3  1 LIG      -0.05900
      6 H1        -62.0087  -22.2765  -24.8804 H      1 LIG       0.15700
      7 H2        -59.5239  -22.1831  -26.0594 H      1 LIG       0.15600
      8 H3        -62.2949  -19.7510  -23.8209 H      1 LIG       0.15900
      9 H4        -60.1284  -18.5457  -24.4441 H      1 LIG       0.32200
@<TRIPOS>BOND
      1       1       2 1
      2       1       3 2
      3       2       4 2
      4       3       5 1
      5       4       5 1
      6       1       6 1
      7       2       7 1
      8       3       8 1
      9       5       9 1
@<TRIPOS>ALT_TYPE
CGenFF_4.0_ALT_TYPE_SET
CGenFF_4.0 1 CG2R51 2 CG2R52 3 CG2R51 4 NG2R50 5 NG2R51 6 HGR51 7 HGR52 8 HGR52 9 HGP1
@<TRIPOS>MOLECULE
pyrazole
 9 9 0 0 0
****
USER_CHARGES
INVALID_CHARGES
Pose:   4 Cluster:   4 Fr_nu: 9261868 TotEn:   -16.47
@<TRIPOS>ATOM
      1 C1        -42.4380  -10.3627  -36.0899 C.2    1 LIG      -0.25100
      2 C2        -43.3476  -10.5953  -37.1389 C.2    1 LIG       0.13200
      3 C3        -41.2070  -10.6296  -36.6374 C.2    1 LIG      -0.03800
      4 N1        -42.7457  -10.9800  -38.2674 N.2    1 LIG      -0.57800
      5 N2        -41.4447  -10.9912  -37.9308 N.pl3  1 LIG      -0.05900
      6 H1        -42.6448  -10.0454  -35.0785 H      1 LIG       0.15700
      7 H2        -44.4240  -10.5009  -37.1279 H      1 LIG       0.15600
      8 H3        -40.2061  -10.5977  -36.2317 H      1 LIG       0.15900
      9 H4        -40.7694  -11.2589  -38.6359 H      1 LIG       0.32200
@<TRIPOS>BOND
      1       1       2 1
      2       1       3 2
      3       2       4 2
      4       3       5 1
      5       4       5 1
      6       1       6 1
      7       2       7 1
      8       3       8 1
      9       5       9 1
@<TRIPOS>ALT_TYPE
CGenFF_4.0_ALT_TYPE_SET
CGenFF_4.0 1 CG2R51 2 CG2R52 3 CG2R51 4 NG2R50 5 NG2R51 6 HGR51 7 HGR52 8 HGR52 9 HGP1
@<TRIPOS>MOLECULE
pyrazole
 9 9 0 0 0
****
USER_CHARGES
INVALID_CHARGES
Pose:   5 Cluster:   5 Fr_nu: 181167 TotEn:   -16.41
@<TRIPOS>ATOM
      1 C1        -68.5586   -7.4706  -47.7399 C.2    1 LIG      -0.25100
      2 C2        -67.3907   -7.2554  -46.9840 C.2    1 LIG       0.13200
      3 C3        -68.1978   -8.4172  -48.6673 C.2    1 LIG      -0.03800
      4 N1        -66.3648   -8.0051  -47.3953 N.2    1 LIG      -0.57800
      5 N2        -66.8867   -8.7008  -48.4198 N.pl3  1 LIG      -0.05900
      6 H1        -69.5270   -7.0057  -47.6284 H      1 LIG       0.15700
      7 H2        -67.2443   -6.5831  -46.1507 H      1 LIG       0.15600
      8 H3        -68.7427   -8.9020  -49.4645 H      1 LIG       0.15900
      9 H4        -66.2885   -9.3540  -48.9100 H      1 LIG       0.32200
@<TRIPOS>BOND
      1       1       2 1
      2       1       3 2
      3       2       4 2
      4       3       5 1
      5       4       5 1
      6       1       6 1
      7       2       7 1
      8       3       8 1
      9       5       9 1
@<TRIPOS>ALT_TYPE
CGenFF_4.0_ALT_TYPE_SET
CGenFF_4.0 1 CG2R51 2 CG2R52 3 CG2R51 4 NG2R50 5 NG2R51 6 HGR51 7 HGR52 8 HGR52 9 HGP1
@<TRIPOS>MOLECULE
pyrazole
 9 9 0 0 0
****
USER_CHARGES
INVALID_CHARGES
Pose:   6 Cluster:   6 Fr_nu: 2193404 TotEn:   -16.36
@<TRIPOS>ATOM
      1 C1        -80.3737  -27.9974  -55.1566 C.2    1 LIG      -0.25100
      2 C2        -80.5584  -27.5652  -53.8296 C.2    1 LIG       0.13200
      3 C3        -81.2784  -27.2647  -55.8854 C.2    1 LIG      -0.03800
      4 N1        -81.5058  -26.6302  -53.7190 N.2    1 LIG      -0.57800
      5 N2        -81.9245  -26.4687  -54.9857 N.pl3  1 LIG      -0.05900
      6 H1        -79.6816  -28.7361  -55.5331 H      1 LIG       0.15700
      7 H2        -80.0425  -27.8929  -52.9385 H      1 LIG       0.15600
      8 H3        -81.5168  -27.2401  -56.9390 H      1 LIG       0.15900
      9 H4        -82.6597  -25.7965  -55.1657 H      1 LIG       0.32200
@<TRIPOS>BOND
      1       1       2 1
      2       1       3 2
      3       2       4 2
      4       3       5 1
      5       4       5 1
      6       1       6 1
      7       2       7 1
      8       3       8 1
      9       5       9 1
@<TRIPOS>ALT_TYPE
CGenFF_4.0_ALT_TYPE_SET
CGenFF_4.0 1 CG2R51 2 CG2R52 3 CG2R51 4 NG2R50 5 NG2R51 6 HGR51 7 HGR52 8 HGR52 9 HGP1
@<TRIPOS>MOLECULE
pyrazole
 9 9 0 0 0
****
USER_CHARGES
INVALID_CHARGES
Pose:   7 Cluster:   7 Fr_nu: 9425160 TotEn:   -16.01
@<TRIPOS>ATOM
      1 C1        -71.6895   -9.8833  -42.3164 C.2    1 LIG      -0.25100
      2 C2        -72.3827  -11.0840  -42.0720 C.2    1 LIG       0.13200
      3 C3        -72.5073   -9.1821  -43.1685 C.2    1 LIG      -0.03800
      4 N1        -73.5510  -11.1453  -42.7165 N.2    1 LIG      -0.57800
      5 N2        -73.5984   -9.9744  -43.3743 N.pl3  1 LIG      -0.05900
      6 H1        -70.7316   -9.5691  -41.9291 H      1 LIG       0.15700
      7 H2        -72.0850  -11.9171  -41.4514 H      1 LIG       0.15600
      8 H3        -72.4123   -8.2137  -43.6381 H      1 LIG       0.15900
      9 H4        -74.4079   -9.7805  -43.9503 H      1 LIG       0.32200
@<TRIPOS>BOND
      1       1       2 1
      2       1       3 2
      3       2       4 2
      4       3       5 1
      5       4       5 1
      6       1       6 1
      7       2       7 1
      8       3       8 1
      9       5       9 1
@<TRIPOS>ALT_TYPE
CGenFF_4.0_ALT_TYPE_SET
CGenFF_4.0 1 CG2R51 2 CG2R52 3 CG2R51 4 NG2R50 5 NG2R51 6 HGR51 7 HGR52 8 HGR52 9 HGP1
@<TRIPOS>MOLECULE
pyrazole
 9 9 0 0 0
****
USER_CHARGES
INVALID_CHARGES
Pose:   8 Cluster:   8 Fr_nu: 6604589 TotEn:   -15.95
@<TRIPOS>ATOM
      1 C1        -68.7915   -8.2973  -47.2140 C.2    1 LIG      -0.25100
      2 C2        -67.9512   -8.8418  -46.2245 C.2    1 LIG       0.13200
      3 C3        -68.1969   -8.6493  -48.4010 C.2    1 LIG      -0.03800
      4 N1        -66.9027   -9.4905  -46.7382 N.2    1 LIG      -0.57800
      5 N2        -67.0802   -9.3560  -48.0635 N.pl3  1 LIG      -0.05900
      6 H1        -69.7014   -7.7298  -47.0857 H      1 LIG       0.15700
      7 H2        -68.0588   -8.7925  -45.1503 H      1 LIG       0.15600
      8 H3        -68.4605   -8.4627  -49.4321 H      1 LIG       0.15900
      9 H4        -66.3965   -9.7719  -48.6834 H      1 LIG       0.32200
@<TRIPOS>BOND
      1       1       2 1
      2       1       3 2
      3       2       4 2
      4       3       5 1
      5       4       5 1
      6       1       6 1
      7       2       7 1
      8       3       8 1
      9       5       9 1
@<TRIPOS>ALT_TYPE
CGenFF_4.0_ALT_TYPE_SET
CGenFF_4.0 1 CG2R51 2 CG2R52 3 CG2R51 4 NG2R50 5 NG2R51 6 HGR51 7 HGR52 8 HGR52 9 HGP1
@<TRIPOS>MOLECULE
pyrazole
 9 9 0 0 0
****
USER_CHARGES
INVALID_CHARGES
Pose:   9 Cluster:   9 Fr_nu: 5910309 TotEn:   -15.83
@<TRIPOS>ATOM
      1 C1        -66.7340   -8.4523  -47.1782 C.2    1 LIG      -0.25100
      2 C2        -67.6233   -8.7994  -46.1435 C.2    1 LIG       0.13200
      3 C3        -67.4882   -8.5394  -48.3227 C.2    1 LIG      -0.03800
      4 N1        -68.8487   -9.0854  -46.5911 N.2    1 LIG      -0.57800
      5 N2        -68.7350   -8.9182  -47.9197 N.pl3  1 LIG      -0.05900
      6 H1        -65.6923   -8.1768  -47.1053 H      1 LIG       0.15700
      7 H2        -67.4293   -8.8564  -45.0820 H      1 LIG       0.15600
      8 H3        -67.2547   -8.3720  -49.3643 H      1 LIG       0.15900
      9 H4        -69.5515   -9.0821  -48.4952 H      1 LIG       0.32200
@<TRIPOS>BOND
      1       1       2 1
      2       1       3 2
      3       2       4 2
      4       3       5 1
      5       4       5 1
      6       1       6 1
      7       2       7 1
      8       3       8 1
      9       5       9 1
@<TRIPOS>ALT_TYPE
CGenFF_4.0_ALT_TYPE_SET
CGenFF_4.0 1 CG2R51 2 CG2R52 3 CG2R51 4 NG2R50 5 NG2R51 6 HGR51 7 HGR52 8 HGR52 9 HGP1
@<TRIPOS>MOLECULE
pyrazole
 9 9 0 0 0
****
USER_CHARGES
INVALID_CHARGES
Pose:  10 Cluster:  10 Fr_nu: 360301 TotEn:   -15.73
@<TRIPOS>ATOM
      1 C1        -67.2509   -7.3610  -44.2151 C.2    1 LIG      -0.25100
      2 C2        -68.0762   -8.4054  -43.7570 C.2    1 LIG       0.13200
      3 C3        -65.9741   -7.7881  -43.9435 C.2    1 LIG      -0.03800
      4 N1        -67.3821   -9.4197  -43.2343 N.2    1 LIG      -0.57800
      5 N2        -66.1070   -9.0148  -43.3623 N.pl3  1 LIG      -0.05900
      6 H1        -67.5402   -6.4291  -44.6780 H      1 LIG       0.15700
      7 H2        -69.1547   -8.4695  -43.7817 H      1 LIG       0.15600
      8 H3        -65.0050   -7.3388  -44.1058 H      1 LIG       0.15900
      9 H4        -65.3736   -9.6275  -43.0283 H      1 LIG       0.32200
@<TRIPOS>BOND
      1       1       2 1
      2       1       3 2
      3       2       4 2
      4       3       5 1
      5       4       5 1
      6       1       6 1
      7       2       7 1
      8       3       8 1
      9       5       9 1
@<TRIPOS>ALT_TYPE
CGenFF_4.0_ALT_TYPE_SET
CGenFF_4.0 1 CG2R51 2 CG2R52 3 CG2R51 4 NG2R50 5 NG2R51 6 HGR51 7 HGR52 8 HGR52 9 HGP1
@<TRIPOS>MOLECULE
pyrazole
 9 9 0 0 0
****
USER_CHARGES
INVALID_CHARGES
Pose:  11 Cluster:  11 Fr_nu: 2110990 TotEn:   -15.50
@<TRIPOS>ATOM
      1 C1        -66.5917   -7.5700  -44.5113 C.2    1 LIG      -0.25100
      2 C2        -66.7341   -8.9240  -44.1534 C.2    1 LIG       0.13200
      3 C3        -67.8313   -7.0231  -44.2857 C.2    1 LIG      -0.03800
      4 N1        -67.9667   -9.2192  -43.7323 N.2    1 LIG      -0.57800
      5 N2        -68.6103   -8.0430  -43.8240 N.pl3  1 LIG      -0.05900
      6 H1        -65.7138   -7.0607  -44.8805 H      1 LIG       0.15700
      7 H2        -65.9910   -9.7081  -44.1825 H      1 LIG       0.15600
      8 H3        -68.2210   -6.0232  -44.4115 H      1 LIG       0.15900
      9 H4        -69.5857   -8.0081  -43.5555 H      1 LIG       0.32200
@<TRIPOS>BOND
      1       1       2 1
      2       1       3 2
      3       2       4 2
      4       3       5 1
      5       4       5 1
      6       1       6 1
      7       2       7 1
      8       3       8 1
      9       5       9 1
@<TRIPOS>ALT_TYPE
CGenFF_4.0_ALT_TYPE_SET
CGenFF_4.0 1 CG2R51 2 CG2R52 3 CG2R51 4 NG2R50 5 NG2R51 6 HGR51 7 HGR52 8 HGR52 9 HGP1
@<TRIPOS>MOLECULE
pyrazole
 9 9 0 0 0
****
USER_CHARGES
INVALID_CHARGES
Pose:  12 Cluster:  12 Fr_nu: 1518513 TotEn:   -14.70
@<TRIPOS>ATOM
      1 C1        -73.0665  -10.9221  -44.3261 C.2    1 LIG      -0.25100
      2 C2        -73.1771  -11.6678  -43.1373 C.2    1 LIG       0.13200
      3 C3        -73.1113   -9.6122  -43.9153 C.2    1 LIG      -0.03800
      4 N1        -73.2840  -10.8960  -42.0525 N.2    1 LIG      -0.57800
      5 N2        -73.2406   -9.6515  -42.5580 N.pl3  1 LIG      -0.05900
      6 H1        -72.9673  -11.2826  -45.3393 H      1 LIG       0.15700
      7 H2        -73.1849  -12.7416  -43.0162 H      1 LIG       0.15600
      8 H3        -73.0662   -8.6770  -44.4543 H      1 LIG       0.15900
      9 H4        -73.3069   -8.8710  -41.9168 H      1 LIG       0.32200
@<TRIPOS>BOND
      1       1       2 1
      2       1       3 2
      3       2       4 2
      4       3       5 1
      5       4       5 1
      6       1       6 1
      7       2       7 1
      8       3       8 1
      9       5       9 1
@<TRIPOS>ALT_TYPE
CGenFF_4.0_ALT_TYPE_SET
CGenFF_4.0 1 CG2R51 2 CG2R52 3 CG2R51 4 NG2R50 5 NG2R51 6 HGR51 7 HGR52 8 HGR52 9 HGP1
@<TRIPOS>MOLECULE
pyrazole
 9 9 0 0 0
****
USER_CHARGES
INVALID_CHARGES
Pose:  13 Cluster:  13 Fr_nu: 587163 TotEn:   -14.46
@<TRIPOS>ATOM
      1 C1        -61.6451  -20.7804  -24.5720 C.2    1 LIG      -0.25100
      2 C2        -60.2983  -20.4046  -24.7352 C.2    1 LIG       0.13200
      3 C3        -61.9529  -21.4635  -25.7230 C.2    1 LIG      -0.03800
      4 N1        -59.7858  -20.8151  -25.8982 N.2    1 LIG      -0.57800
      5 N2        -60.8158  -21.4561  -26.4763 N.pl3  1 LIG      -0.05900
      6 H1        -62.3014  -20.5845  -23.7369 H      1 LIG       0.15700
      7 H2        -59.6690  -19.8482  -24.0553 H      1 LIG       0.15600
      8 H3        -62.8587  -21.9415  -26.0673 H      1 LIG       0.15900
      9 H4        -60.6732  -21.8655  -27.3911 H      1 LIG       0.32200
@<TRIPOS>BOND
      1       1       2 1
      2       1       3 2
      3       2       4 2
      4       3       5 1
      5       4       5 1
      6       1       6 1
      7       2       7 1
      8       3       8 1
      9       5       9 1
@<TRIPOS>ALT_TYPE
CGenFF_4.0_ALT_TYPE_SET
CGenFF_4.0 1 CG2R51 2 CG2R52 3 CG2R51 4 NG2R50 5 NG2R51 6 HGR51 7 HGR52 8 HGR52 9 HGP1
@<TRIPOS>MOLECULE
pyrazole
 9 9 0 0 0
****
USER_CHARGES
INVALID_CHARGES
Pose:  14 Cluster:  14 Fr_nu: 1934702 TotEn:   -14.08
@<TRIPOS>ATOM
      1 C1        -62.4381  -21.5351  -24.8607 C.2    1 LIG      -0.25100
      2 C2        -61.2119  -21.7343  -25.5230 C.2    1 LIG       0.13200
      3 C3        -62.1805  -20.5355  -23.9546 C.2    1 LIG      -0.03800
      4 N1        -60.2471  -20.9261  -25.0759 N.2    1 LIG      -0.57800
      5 N2        -60.8669  -20.2092  -24.1230 N.pl3  1 LIG      -0.05900
      6 H1        -63.3777  -22.0438  -25.0179 H      1 LIG       0.15700
      7 H2        -60.9810  -22.4351  -26.3125 H      1 LIG       0.15600
      8 H3        -62.7989  -20.0399  -23.2203 H      1 LIG       0.15900
      9 H4        -60.3304  -19.5115  -23.6228 H      1 LIG       0.32200
@<TRIPOS>BOND
      1       1       2 1
      2       1       3 2
      3       2       4 2
      4       3       5 1
      5       4       5 1
      6       1       6 1
      7       2       7 1
      8       3       8 1
      9       5       9 1
@<TRIPOS>ALT_TYPE
CGenFF_4.0_ALT_TYPE_SET
CGenFF_4.0 1 CG2R51 2 CG2R52 3 CG2R51 4 NG2R50 5 NG2R51 6 HGR51 7 HGR52 8 HGR52 9 HGP1
@<TRIPOS>MOLECULE
pyrazole
 9 9 0 0 0
****
USER_CHARGES
INVALID_CHARGES
Pose:  15 Cluster:  15 Fr_nu: 8838275 TotEn:   -13.95
@<TRIPOS>ATOM
      1 C1        -58.9364  -21.1807  -40.7977 C.2    1 LIG      -0.25100
      2 C2        -58.9648  -20.1069  -39.8877 C.2    1 LIG       0.13200
      3 C3        -60.0580  -21.0053  -41.5708 C.2    1 LIG      -0.03800
      4 N1        -60.0206  -19.3084  -40.0652 N.2    1 LIG      -0.57800
      5 N2        -60.6661  -19.8807  -41.0957 N.pl3  1 LIG      -0.05900
      6 H1        -58.2054  -21.9711  -40.8825 H      1 LIG       0.15700
      7 H2        -58.2603  -19.8733  -39.1023 H      1 LIG       0.15600
      8 H3        -60.4701  -21.5680  -42.3960 H      1 LIG       0.15900
      9 H4        -61.5212  -19.4500  -41.4245 H      1 LIG       0.32200
@<TRIPOS>BOND
      1       1       2 1
      2       1       3 2
      3       2       4 2
      4       3       5 1
      5       4       5 1
      6       1       6 1
      7       2       7 1
      8       3       8 1
      9       5       9 1
@<TRIPOS>ALT_TYPE
CGenFF_4.0_ALT_TYPE_SET
CGenFF_4.0 1 CG2R51 2 CG2R52 3 CG2R51 4 NG2R50 5 NG2R51 6 HGR51 7 HGR52 8 HGR52 9 HGP1
@<TRIPOS>MOLECULE
pyrazole
 9 9 0 0 0
****
USER_CHARGES
INVALID_CHARGES
Pose:  16 Cluster:  16 Fr_nu: 263194 TotEn:   -13.71
@<TRIPOS>ATOM
      1 C1        -66.5163   -7.9583  -47.2199 C.2    1 LIG      -0.25100
      2 C2        -66.8688   -9.3109  -47.0527 C.2    1 LIG       0.13200
      3 C3        -67.3660   -7.5003  -48.1970 C.2    1 LIG      -0.03800
      4 N1        -67.8649   -9.6877  -47.8587 N.2    1 LIG      -0.57800
      5 N2        -68.1458   -8.5650  -48.5419 N.pl3  1 LIG      -0.05900
      6 H1        -65.7537   -7.3934  -46.7044 H      1 LIG       0.15700
      7 H2        -66.4409  -10.0380  -46.3774 H      1 LIG       0.15600
      8 H3        -67.4819   -6.5353  -48.6689 H      1 LIG       0.15900
      9 H4        -68.8841   -8.5967  -49.2337 H      1 LIG       0.32200
@<TRIPOS>BOND
      1       1       2 1
      2       1       3 2
      3       2       4 2
      4       3       5 1
      5       4       5 1
      6       1       6 1
      7       2       7 1
      8       3       8 1
      9       5       9 1
@<TRIPOS>ALT_TYPE
CGenFF_4.0_ALT_TYPE_SET
CGenFF_4.0 1 CG2R51 2 CG2R52 3 CG2R51 4 NG2R50 5 NG2R51 6 HGR51 7 HGR52 8 HGR52 9 HGP1
@<TRIPOS>MOLECULE
pyrazole
 9 9 0 0 0
****
USER_CHARGES
INVALID_CHARGES
Pose:  17 Cluster:  17 Fr_nu: 545456 TotEn:   -13.34
@<TRIPOS>ATOM
      1 C1        -66.8143   -8.0901  -47.1208 C.2    1 LIG      -0.25100
      2 C2        -67.7471   -7.3193  -46.4014 C.2    1 LIG       0.13200
      3 C3        -67.5007   -8.5083  -48.2346 C.2    1 LIG      -0.03800
      4 N1        -68.9354   -7.2501  -47.0073 N.2    1 LIG      -0.57800
      5 N2        -68.7540   -7.9826  -48.1193 N.pl3  1 LIG      -0.05900
      6 H1        -65.7878   -8.3115  -46.8685 H      1 LIG       0.15700
      7 H2        -67.6106   -6.8055  -45.4606 H      1 LIG       0.15600
      8 H3        -67.2174   -9.1206  -49.0785 H      1 LIG       0.15900
      9 H4        -69.5324   -8.0847  -48.7584 H      1 LIG       0.32200
@<TRIPOS>BOND
      1       1       2 1
      2       1       3 2
      3       2       4 2
      4       3       5 1
      5       4       5 1
      6       1       6 1
      7       2       7 1
      8       3       8 1
      9       5       9 1
@<TRIPOS>ALT_TYPE
CGenFF_4.0_ALT_TYPE_SET
CGenFF_4.0 1 CG2R51 2 CG2R52 3 CG2R51 4 NG2R50 5 NG2R51 6 HGR51 7 HGR52 8 HGR52 9 HGP1
@<TRIPOS>MOLECULE
pyrazole
 9 9 0 0 0
****
USER_CHARGES
INVALID_CHARGES
Pose:  18 Cluster:  18 Fr_nu: 8838587 TotEn:   -13.29
@<TRIPOS>ATOM
      1 C1        -58.9364  -21.1807  -40.7977 C.2    1 LIG      -0.25100
      2 C2        -59.8386  -20.1998  -40.3442 C.2    1 LIG       0.13200
      3 C3        -57.9506  -21.2086  -39.8417 C.2    1 LIG      -0.03800
      4 N1        -59.4597  -19.6449  -39.1899 N.2    1 LIG      -0.57800
      5 N2        -58.3086  -20.2792  -38.9098 N.pl3  1 LIG      -0.05900
      6 H1        -58.9924  -21.7840  -41.6917 H      1 LIG       0.15700
      7 H2        -60.7562  -19.8658  -40.8071 H      1 LIG       0.15600
      8 H3        -57.0460  -21.7913  -39.7440 H      1 LIG       0.15900
      9 H4        -57.8153  -20.0258  -38.0629 H      1 LIG       0.32200
@<TRIPOS>BOND
      1       1       2 1
      2       1       3 2
      3       2       4 2
      4       3       5 1
      5       4       5 1
      6       1       6 1
      7       2       7 1
      8       3       8 1
      9       5       9 1
@<TRIPOS>ALT_TYPE
CGenFF_4.0_ALT_TYPE_SET
CGenFF_4.0 1 CG2R51 2 CG2R52 3 CG2R51 4 NG2R50 5 NG2R51 6 HGR51 7 HGR52 8 HGR52 9 HGP1
@<TRIPOS>MOLECULE
pyrazole
 9 9 0 0 0
****
USER_CHARGES
INVALID_CHARGES
Pose:  19 Cluster:  19 Fr_nu: 9338445 TotEn:   -13.28
@<TRIPOS>ATOM
      1 C1        -50.4081    7.0493  -34.5212 C.2    1 LIG      -0.25100
      2 C2        -49.3260    7.2742  -33.6493 C.2    1 LIG       0.13200
      3 C3        -50.9412    5.8537  -34.1056 C.2    1 LIG      -0.03800
      4 N1        -49.1792    6.2999  -32.7477 N.2    1 LIG      -0.57800
      5 N2        -50.1761    5.4511  -33.0507 N.pl3  1 LIG      -0.05900
      6 H1        -50.7543    7.6671  -35.3366 H      1 LIG       0.15700
      7 H2        -48.6379    8.1074  -33.6336 H      1 LIG       0.15600
      8 H3        -51.7757    5.2654  -34.4588 H      1 LIG       0.15900
      9 H4        -50.2758    4.6108  -32.4950 H      1 LIG       0.32200
@<TRIPOS>BOND
      1       1       2 1
      2       1       3 2
      3       2       4 2
      4       3       5 1
      5       4       5 1
      6       1       6 1
      7       2       7 1
      8       3       8 1
      9       5       9 1
@<TRIPOS>ALT_TYPE
CGenFF_4.0_ALT_TYPE_SET
CGenFF_4.0 1 CG2R51 2 CG2R52 3 CG2R51 4 NG2R50 5 NG2R51 6 HGR51 7 HGR52 8 HGR52 9 HGP1
@<TRIPOS>MOLECULE
pyrazole
 9 9 0 0 0
****
USER_CHARGES
INVALID_CHARGES
Pose:  20 Cluster:  20 Fr_nu: 1138733 TotEn:   -13.14
@<TRIPOS>ATOM
      1 C1        -80.1964  -26.7071  -54.1540 C.2    1 LIG      -0.25100
      2 C2        -80.8670  -27.1601  -53.0021 C.2    1 LIG       0.13200
      3 C3        -81.1445  -26.7597  -55.1463 C.2    1 LIG      -0.03800
      4 N1        -82.1427  -27.4769  -53.2392 N.2    1 LIG      -0.57800
      5 N2        -82.2814  -27.2226  -54.5515 N.pl3  1 LIG      -0.05900
      6 H1        -79.1697  -26.3865  -54.2520 H      1 LIG       0.15700
      7 H2        -80.4792  -27.2730  -51.9998 H      1 LIG       0.15600
      8 H3        -81.1128  -26.5172  -56.1987 H      1 LIG       0.15900
      9 H4        -83.1833  -27.3900  -54.9796 H      1 LIG       0.32200
@<TRIPOS>BOND
      1       1       2 1
      2       1       3 2
      3       2       4 2
      4       3       5 1
      5       4       5 1
      6       1       6 1
      7       2       7 1
      8       3       8 1
      9       5       9 1
@<TRIPOS>ALT_TYPE
CGenFF_4.0_ALT_TYPE_SET
CGenFF_4.0 1 CG2R51 2 CG2R52 3 CG2R51 4 NG2R50 5 NG2R51 6 HGR51 7 HGR52 8 HGR52 9 HGP1
@<TRIPOS>MOLECULE
pyrazole
 9 9 0 0 0
****
USER_CHARGES
INVALID_CHARGES
Pose:  21 Cluster:  21 Fr_nu: 1260536 TotEn:   -13.11
@<TRIPOS>ATOM
      1 C1        -72.2163   -9.4761  -44.1117 C.2    1 LIG      -0.25100
      2 C2        -71.8995   -9.9123  -42.8113 C.2    1 LIG       0.13200
      3 C3        -72.9603  -10.4999  -44.6455 C.2    1 LIG      -0.03800
      4 N1        -72.4013  -11.1190  -42.5356 N.2    1 LIG      -0.57800
      5 N2        -73.0411  -11.4499  -43.6701 N.pl3  1 LIG      -0.05900
      6 H1        -71.9446   -8.5493  -44.5950 H      1 LIG       0.15700
      7 H2        -71.3234   -9.4013  -42.0531 H      1 LIG       0.15600
      8 H3        -73.4269  -10.6359  -45.6105 H      1 LIG       0.15900
      9 H4        -73.5128  -12.3446  -43.7111 H      1 LIG       0.32200
@<TRIPOS>BOND
      1       1       2 1
      2       1       3 2
      3       2       4 2
      4       3       5 1
      5       4       5 1
      6       1       6 1
      7       2       7 1
      8       3       8 1
      9       5       9 1
@<TRIPOS>ALT_TYPE
CGenFF_4.0_ALT_TYPE_SET
CGenFF_4.0 1 CG2R51 2 CG2R52 3 CG2R51 4 NG2R50 5 NG2R51 6 HGR51 7 HGR52 8 HGR52 9 HGP1
@<TRIPOS>MOLECULE
pyrazole
 9 9 0 0 0
****
USER_CHARGES
INVALID_CHARGES
Pose:  22 Cluster:  22 Fr_nu: 719805 TotEn:   -12.94
@<TRIPOS>ATOM
      1 C1        -80.8220  -26.7930  -53.5440 C.2    1 LIG      -0.25100
      2 C2        -79.8261  -26.5928  -54.5186 C.2    1 LIG       0.13200
      3 C3        -81.9996  -26.7909  -54.2510 C.2    1 LIG      -0.03800
      4 N1        -80.3272  -26.4724  -55.7508 N.2    1 LIG      -0.57800
      5 N2        -81.6509  -26.5975  -55.5554 N.pl3  1 LIG      -0.05900
      6 H1        -80.7037  -26.9216  -52.4782 H      1 LIG       0.15700
      7 H2        -78.7560  -26.5291  -54.3822 H      1 LIG       0.15600
      8 H3        -83.0310  -26.9046  -53.9500 H      1 LIG       0.15900
      9 H4        -82.2620  -26.5385  -56.3602 H      1 LIG       0.32200
@<TRIPOS>BOND
      1       1       2 1
      2       1       3 2
      3       2       4 2
      4       3       5 1
      5       4       5 1
      6       1       6 1
      7       2       7 1
      8       3       8 1
      9       5       9 1
@<TRIPOS>ALT_TYPE
CGenFF_4.0_ALT_TYPE_SET
CGenFF_4.0 1 CG2R51 2 CG2R52 3 CG2R51 4 NG2R50 5 NG2R51 6 HGR51 7 HGR52 8 HGR52 9 HGP1
@<TRIPOS>MOLECULE
pyrazole
 9 9 0 0 0
****
USER_CHARGES
INVALID_CHARGES
Pose:  23 Cluster:  23 Fr_nu: 289118 TotEn:   -12.92
@<TRIPOS>ATOM
      1 C1        -51.3223  -11.0539  -44.6137 C.2    1 LIG      -0.25100
      2 C2        -50.9685  -10.1802  -43.5681 C.2    1 LIG       0.13200
      3 C3        -51.4509  -12.2799  -44.0080 C.2    1 LIG      -0.03800
      4 N1        -50.8783  -10.7985  -42.3877 N.2    1 LIG      -0.57800
      5 N2        -51.1774  -12.0739  -42.6877 N.pl3  1 LIG      -0.05900
      6 H1        -51.4650  -10.8274  -45.6600 H      1 LIG       0.15700
      7 H2        -50.7721   -9.1187  -43.6172 H      1 LIG       0.15600
      8 H3        -51.7044  -13.2585  -44.3892 H      1 LIG       0.15900
      9 H4        -51.1743  -12.7558  -41.9395 H      1 LIG       0.32200
@<TRIPOS>BOND
      1       1       2 1
      2       1       3 2
      3       2       4 2
      4       3       5 1
      5       4       5 1
      6       1       6 1
      7       2       7 1
      8       3       8 1
      9       5       9 1
@<TRIPOS>ALT_TYPE
CGenFF_4.0_ALT_TYPE_SET
CGenFF_4.0 1 CG2R51 2 CG2R52 3 CG2R51 4 NG2R50 5 NG2R51 6 HGR51 7 HGR52 8 HGR52 9 HGP1
@<TRIPOS>MOLECULE
pyrazole
 9 9 0 0 0
****
USER_CHARGES
INVALID_CHARGES
Pose:  24 Cluster:  24 Fr_nu: 594703 TotEn:   -12.30
@<TRIPOS>ATOM
      1 C1        -73.5693   -8.6801  -43.3850 C.2    1 LIG      -0.25100
      2 C2        -73.2910  -10.0571  -43.2945 C.2    1 LIG       0.13200
      3 C3        -72.4001   -8.0678  -43.0051 C.2    1 LIG      -0.03800
      4 N1        -72.0428  -10.3053  -42.8892 N.2    1 LIG      -0.57800
      5 N2        -71.5263   -9.0760  -42.7216 N.pl3  1 LIG      -0.05900
      6 H1        -74.4883   -8.1980  -43.6842 H      1 LIG       0.15700
      7 H2        -73.9458  -10.8901  -43.5066 H      1 LIG       0.15600
      8 H3        -72.1182   -7.0290  -42.9108 H      1 LIG       0.15900
      9 H4        -70.5669   -8.9977  -42.4082 H      1 LIG       0.32200
@<TRIPOS>BOND
      1       1       2 1
      2       1       3 2
      3       2       4 2
      4       3       5 1
      5       4       5 1
      6       1       6 1
      7       2       7 1
      8       3       8 1
      9       5       9 1
@<TRIPOS>ALT_TYPE
CGenFF_4.0_ALT_TYPE_SET
CGenFF_4.0 1 CG2R51 2 CG2R52 3 CG2R51 4 NG2R50 5 NG2R51 6 HGR51 7 HGR52 8 HGR52 9 HGP1
@<TRIPOS>MOLECULE
pyrazole
 9 9 0 0 0
****
USER_CHARGES
INVALID_CHARGES
Pose:  25 Cluster:  25 Fr_nu: 3344202 TotEn:   -12.19
@<TRIPOS>ATOM
      1 C1        -71.8887  -28.1171  -42.0250 C.2    1 LIG      -0.25100
      2 C2        -73.2153  -28.4894  -41.7363 C.2    1 LIG       0.13200
      3 C3        -72.0098  -27.0008  -42.8160 C.2    1 LIG      -0.03800
      4 N1        -74.1131  -27.6756  -42.2980 N.2    1 LIG      -0.57800
      5 N2        -73.3494  -26.7807  -42.9475 N.pl3  1 LIG      -0.05900
      6 H1        -70.9725  -28.5905  -41.7044 H      1 LIG       0.15700
      7 H2        -73.5653  -29.3202  -41.1404 H      1 LIG       0.15600
      8 H3        -71.2800  -26.3591  -43.2883 H      1 LIG       0.15900
      9 H4        -73.8105  -26.0430  -43.4653 H      1 LIG       0.32200
@<TRIPOS>BOND
      1       1       2 1
      2       1       3 2
      3       2       4 2
      4       3       5 1
      5       4       5 1
      6       1       6 1
      7       2       7 1
      8       3       8 1
      9       5       9 1
@<TRIPOS>ALT_TYPE
CGenFF_4.0_ALT_TYPE_SET
CGenFF_4.0 1 CG2R51 2 CG2R52 3 CG2R51 4 NG2R50 5 NG2R51 6 HGR51 7 HGR52 8 HGR52 9 HGP1
@<TRIPOS>MOLECULE
pyrazole
 9 9 0 0 0
****
USER_CHARGES
INVALID_CHARGES
Pose:  26 Cluster:  26 Fr_nu: 218746 TotEn:   -11.62
@<TRIPOS>ATOM
      1 C1        -67.7423  -25.0820  -35.7677 C.2    1 LIG      -0.25100
      2 C2        -66.3412  -25.0966  -35.9026 C.2    1 LIG       0.13200
      3 C3        -68.1207  -23.8522  -36.2483 C.2    1 LIG      -0.03800
      4 N1        -65.8619  -23.9660  -36.4280 N.2    1 LIG      -0.57800
      5 N2        -66.9681  -23.2294  -36.6275 N.pl3  1 LIG      -0.05900
      6 H1        -68.3884  -25.8545  -35.3775 H      1 LIG       0.15700
      7 H2        -65.6492  -25.8838  -35.6395 H      1 LIG       0.15600
      8 H3        -69.0843  -23.3741  -36.3501 H      1 LIG       0.15900
      9 H4        -66.8630  -22.3049  -37.0263 H      1 LIG       0.32200
@<TRIPOS>BOND
      1       1       2 1
      2       1       3 2
      3       2       4 2
      4       3       5 1
      5       4       5 1
      6       1       6 1
      7       2       7 1
      8       3       8 1
      9       5       9 1
@<TRIPOS>ALT_TYPE
CGenFF_4.0_ALT_TYPE_SET
CGenFF_4.0 1 CG2R51 2 CG2R52 3 CG2R51 4 NG2R50 5 NG2R51 6 HGR51 7 HGR52 8 HGR52 9 HGP1
@<TRIPOS>MOLECULE
pyrazole
 9 9 0 0 0
****
USER_CHARGES
INVALID_CHARGES
Pose:  27 Cluster:  27 Fr_nu: 591953 TotEn:   -11.11
@<TRIPOS>ATOM
      1 C1        -71.6417   -7.8646  -43.7357 C.2    1 LIG      -0.25100
      2 C2        -71.4181   -9.0760  -43.0544 C.2    1 LIG       0.13200
      3 C3        -72.9609   -7.9217  -44.1138 C.2    1 LIG      -0.03800
      4 N1        -72.5079   -9.8463  -43.0010 N.2    1 LIG      -0.57800
      5 N2        -73.4292   -9.1172  -43.6535 N.pl3  1 LIG      -0.05900
      6 H1        -70.9451   -7.0615  -43.9259 H      1 LIG       0.15700
      7 H2        -70.5063   -9.4299  -42.5950 H      1 LIG       0.15600
      8 H3        -73.5937   -7.2360  -44.6586 H      1 LIG       0.15900
      9 H4        -74.3619   -9.4986  -43.7503 H      1 LIG       0.32200
@<TRIPOS>BOND
      1       1       2 1
      2       1       3 2
      3       2       4 2
      4       3       5 1
      5       4       5 1
      6       1       6 1
      7       2       7 1
      8       3       8 1
      9       5       9 1
@<TRIPOS>ALT_TYPE
CGenFF_4.0_ALT_TYPE_SET
CGenFF_4.0 1 CG2R51 2 CG2R52 3 CG2R51 4 NG2R50 5 NG2R51 6 HGR51 7 HGR52 8 HGR52 9 HGP1
@<TRIPOS>MOLECULE
pyrazole
 9 9 0 0 0
****
USER_CHARGES
INVALID_CHARGES
Pose:  28 Cluster:  28 Fr_nu: 845054 TotEn:   -10.89
@<TRIPOS>ATOM
      1 C1        -72.4252  -11.5246  -42.7399 C.2    1 LIG      -0.25100
      2 C2        -72.0671  -10.2000  -43.0544 C.2    1 LIG       0.13200
      3 C3        -73.0261  -11.9979  -43.8807 C.2    1 LIG      -0.03800
      4 N1        -72.4115   -9.8541  -44.2977 N.2    1 LIG      -0.57800
      5 N2        -72.9923  -10.9682  -44.7745 N.pl3  1 LIG      -0.05900
      6 H1        -72.2693  -12.0620  -41.8162 H      1 LIG       0.15700
      7 H2        -71.5699   -9.4721  -42.4293 H      1 LIG       0.15600
      8 H3        -73.4668  -12.9522  -44.1305 H      1 LIG       0.15900
      9 H4        -73.3473  -10.9557  -45.7225 H      1 LIG       0.32200
@<TRIPOS>BOND
      1       1       2 1
      2       1       3 2
      3       2       4 2
      4       3       5 1
      5       4       5 1
      6       1       6 1
      7       2       7 1
      8       3       8 1
      9       5       9 1
@<TRIPOS>ALT_TYPE
CGenFF_4.0_ALT_TYPE_SET
CGenFF_4.0 1 CG2R51 2 CG2R52 3 CG2R51 4 NG2R50 5 NG2R51 6 HGR51 7 HGR52 8 HGR52 9 HGP1
@<TRIPOS>MOLECULE
pyrazole
 9 9 0 0 0
****
USER_CHARGES
INVALID_CHARGES
Pose:  29 Cluster:  29 Fr_nu: 5992288 TotEn:    -9.97
@<TRIPOS>ATOM
      1 C1        -71.9042   -9.3468  -43.9138 C.2    1 LIG      -0.25100
      2 C2        -71.9042   -8.5194  -42.7750 C.2    1 LIG       0.13200
      3 C3        -73.1826   -9.8452  -43.9761 C.2    1 LIG      -0.03800
      4 N1        -73.0886   -8.4909  -42.1583 N.2    1 LIG      -0.57800
      5 N2        -73.8449   -9.3065  -42.9124 N.pl3  1 LIG      -0.05900
      6 H1        -71.0920   -9.5531  -44.5952 H      1 LIG       0.15700
      7 H2        -71.0903   -7.9363  -42.3683 H      1 LIG       0.15600
      8 H3        -73.6689  -10.5211  -44.6646 H      1 LIG       0.15900
      9 H4        -74.8091   -9.4533  -42.6411 H      1 LIG       0.32200
@<TRIPOS>BOND
      1       1       2 1
      2       1       3 2
      3       2       4 2
      4       3       5 1
      5       4       5 1
      6       1       6 1
      7       2       7 1
      8       3       8 1
      9       5       9 1
@<TRIPOS>ALT_TYPE
CGenFF_4.0_ALT_TYPE_SET
CGenFF_4.0 1 CG2R51 2 CG2R52 3 CG2R51 4 NG2R50 5 NG2R51 6 HGR51 7 HGR52 8 HGR52 9 HGP1
@<TRIPOS>MOLECULE
pyrazole
 9 9 0 0 0
****
USER_CHARGES
INVALID_CHARGES
Pose:  30 Cluster:  30 Fr_nu: 167056 TotEn:    -9.91
@<TRIPOS>ATOM
      1 C1        -66.2272   -7.6918  -45.7819 C.2    1 LIG      -0.25100
      2 C2        -66.7878   -6.8635  -44.7912 C.2    1 LIG       0.13200
      3 C3        -65.2079   -8.3524  -45.1407 C.2    1 LIG      -0.03800
      4 N1        -66.1756   -6.9851  -43.6104 N.2    1 LIG      -0.57800
      5 N2        -65.2197   -7.8976  -43.8548 N.pl3  1 LIG      -0.05900
      6 H1        -66.5206   -7.7965  -46.8160 H      1 LIG       0.15700
      7 H2        -67.6166   -6.1759  -44.8806 H      1 LIG       0.15600
      8 H3        -64.4900   -9.0867  -45.4765 H      1 LIG       0.15900
      9 H4        -64.6058   -8.1641  -43.0953 H      1 LIG       0.32200
@<TRIPOS>BOND
      1       1       2 1
      2       1       3 2
      3       2       4 2
      4       3       5 1
      5       4       5 1
      6       1       6 1
      7       2       7 1
      8       3       8 1
      9       5       9 1
@<TRIPOS>ALT_TYPE
CGenFF_4.0_ALT_TYPE_SET
CGenFF_4.0 1 CG2R51 2 CG2R52 3 CG2R51 4 NG2R50 5 NG2R51 6 HGR51 7 HGR52 8 HGR52 9 HGP1
@<TRIPOS>MOLECULE
pyrazole
 9 9 0 0 0
****
USER_CHARGES
INVALID_CHARGES
Pose:  31 Cluster:  31 Fr_nu: 1515524 TotEn:    -7.72
@<TRIPOS>ATOM
      1 C1        -73.0406   -9.7344  -42.6830 C.2    1 LIG      -0.25100
      2 C2        -72.5591  -10.4014  -43.8254 C.2    1 LIG       0.13200
      3 C3        -72.3906   -8.5245  -42.6924 C.2    1 LIG      -0.03800
      4 N1        -71.6719   -9.6754  -44.5108 N.2    1 LIG      -0.57800
      5 N2        -71.5907   -8.5396  -43.7971 N.pl3  1 LIG      -0.05900
      6 H1        -73.7588  -10.0810  -41.9546 H      1 LIG       0.15700
      7 H2        -72.8174  -11.3865  -44.1868 H      1 LIG       0.15600
      8 H3        -72.4227   -7.6743  -42.0264 H      1 LIG       0.15900
      9 H4        -70.9649   -7.8131  -44.1217 H      1 LIG       0.32200
@<TRIPOS>BOND
      1       1       2 1
      2       1       3 2
      3       2       4 2
      4       3       5 1
      5       4       5 1
      6       1       6 1
      7       2       7 1
      8       3       8 1
      9       5       9 1
@<TRIPOS>ALT_TYPE
CGenFF_4.0_ALT_TYPE_SET
CGenFF_4.0 1 CG2R51 2 CG2R52 3 CG2R51 4 NG2R50 5 NG2R51 6 HGR51 7 HGR52 8 HGR52 9 HGP1
@<TRIPOS>MOLECULE
4_lactone
 9 9 0 0 0
****
USER_CHARGES
INVALID_CHARGES
Pose:   1 Cluster:   1 Fr_nu: 513805 TotEn:   -23.93
@<TRIPOS>ATOM
      1 C1        -72.7184  -12.0044  -42.9595 C.2    1 LIG       0.04000
      2 C2        -72.9694  -10.4935  -42.8061 C.3    1 LIG       0.11000
      3 C3        -72.7890  -10.4933  -44.3211 C.3    1 LIG       0.08100
      4 O1        -72.6535  -12.9763  -42.2416 O.2    1 LIG      -0.32000
      5 O2        -72.5677  -11.9308  -44.3092 O.3    1 LIG      -0.27100
      6 H1        -73.9690  -10.2421  -42.4481 H      1 LIG       0.09000
      7 H2        -72.1999   -9.9698  -42.2365 H      1 LIG       0.09000
      8 H3        -73.6751  -10.2266  -44.9036 H      1 LIG       0.09000
      9 H4        -71.9123   -9.9549  -44.6916 H      1 LIG       0.09000
@<TRIPOS>BOND
      1       1       2 1
      2       1       4 2
      3       1       5 1
      4       2       3 1
      5       3       5 1
      6       2       6 1
      7       2       7 1
      8       3       8 1
      9       3       9 1
@<TRIPOS>ALT_TYPE
CGenFF_4.0_ALT_TYPE_SET
CGenFF_4.0 1 CG2O4 2 CG3C41 3 CG3C41 4 OG2D1 5 OG3C51 6 HGA2 7 HGA2 8 HGA2 9 HGA2
@<TRIPOS>MOLECULE
4_lactone
 9 9 0 0 0
****
USER_CHARGES
INVALID_CHARGES
Pose:   2 Cluster:   2 Fr_nu: 1672869 TotEn:   -22.32
@<TRIPOS>ATOM
      1 C1        -72.7687  -10.6552  -42.6627 C.2    1 LIG       0.04000
      2 C2        -73.1823   -9.2092  -42.9904 C.3    1 LIG       0.11000
      3 C3        -71.7325   -9.0906  -43.4506 C.3    1 LIG       0.08100
      4 O1        -73.2839  -11.6491  -42.2033 O.2    1 LIG      -0.32000
      5 O2        -71.4896  -10.4786  -43.0898 O.3    1 LIG      -0.27100
      6 H1        -73.9364   -9.1284  -43.7748 H      1 LIG       0.09000
      7 H2        -73.4528   -8.6145  -42.1163 H      1 LIG       0.09000
      8 H3        -71.5877   -8.9211  -44.5210 H      1 LIG       0.09000
      9 H4        -71.1070   -8.4087  -42.8680 H      1 LIG       0.09000
@<TRIPOS>BOND
      1       1       2 1
      2       1       4 2
      3       1       5 1
      4       2       3 1
      5       3       5 1
      6       2       6 1
      7       2       7 1
      8       3       8 1
      9       3       9 1
@<TRIPOS>ALT_TYPE
CGenFF_4.0_ALT_TYPE_SET
CGenFF_4.0 1 CG2O4 2 CG3C41 3 CG3C41 4 OG2D1 5 OG3C51 6 HGA2 7 HGA2 8 HGA2 9 HGA2
@<TRIPOS>MOLECULE
4_lactone
 9 9 0 0 0
****
USER_CHARGES
INVALID_CHARGES
Pose:   3 Cluster:   3 Fr_nu: 6975436 TotEn:   -20.56
@<TRIPOS>ATOM
      1 C1        -72.9887  -10.8592  -42.9148 C.2    1 LIG       0.04000
      2 C2        -73.0492   -9.9251  -44.1367 C.3    1 LIG       0.11000
      3 C3        -73.4507   -8.8852  -43.0948 C.3    1 LIG       0.08100
      4 O1        -72.7340  -12.0207  -42.6904 O.2    1 LIG      -0.32000
      5 O2        -73.3525   -9.8828  -42.0408 O.3    1 LIG      -0.27100
      6 H1        -72.0852   -9.7623  -44.6212 H      1 LIG       0.09000
      7 H2        -73.8190  -10.1910  -44.8629 H      1 LIG       0.09000
      8 H3        -72.7407   -8.0676  -42.9435 H      1 LIG       0.09000
      9 H4        -74.4683   -8.4954  -43.1854 H      1 LIG       0.09000
@<TRIPOS>BOND
      1       1       2 1
      2       1       4 2
      3       1       5 1
      4       2       3 1
      5       3       5 1
      6       2       6 1
      7       2       7 1
      8       3       8 1
      9       3       9 1
@<TRIPOS>ALT_TYPE
CGenFF_4.0_ALT_TYPE_SET
CGenFF_4.0 1 CG2O4 2 CG3C41 3 CG3C41 4 OG2D1 5 OG3C51 6 HGA2 7 HGA2 8 HGA2 9 HGA2
@<TRIPOS>MOLECULE
4_lactone
 9 9 0 0 0
****
USER_CHARGES
INVALID_CHARGES
Pose:   4 Cluster:   4 Fr_nu: 3558944 TotEn:   -20.34
@<TRIPOS>ATOM
      1 C1        -72.9244  -11.6845  -42.3034 C.2    1 LIG       0.04000
      2 C2        -73.2982  -11.2958  -43.7450 C.3    1 LIG       0.11000
      3 C3        -72.7934   -9.9222  -43.3132 C.3    1 LIG       0.08100
      4 O1        -72.9566  -12.6747  -41.6085 O.2    1 LIG      -0.32000
      5 O2        -72.4914  -10.4349  -41.9859 O.3    1 LIG      -0.27100
      6 H1        -72.7054  -11.7992  -44.5102 H      1 LIG       0.09000
      7 H2        -74.3657  -11.3624  -43.9616 H      1 LIG       0.09000
      8 H3        -71.8935   -9.5667  -43.8224 H      1 LIG       0.09000
      9 H4        -73.5486   -9.1323  -43.2764 H      1 LIG       0.09000
@<TRIPOS>BOND
      1       1       2 1
      2       1       4 2
      3       1       5 1
      4       2       3 1
      5       3       5 1
      6       2       6 1
      7       2       7 1
      8       3       8 1
      9       3       9 1
@<TRIPOS>ALT_TYPE
CGenFF_4.0_ALT_TYPE_SET
CGenFF_4.0 1 CG2O4 2 CG3C41 3 CG3C41 4 OG2D1 5 OG3C51 6 HGA2 7 HGA2 8 HGA2 9 HGA2
@<TRIPOS>MOLECULE
4_lactone
 9 9 0 0 0
****
USER_CHARGES
INVALID_CHARGES
Pose:   5 Cluster:   5 Fr_nu:  31402 TotEn:   -18.77
@<TRIPOS>ATOM
      1 C1        -68.4102   -8.9851  -46.6716 C.2    1 LIG       0.04000
      2 C2        -67.4096   -8.9697  -47.8411 C.3    1 LIG       0.11000
      3 C3        -68.1716   -7.7092  -48.2393 C.3    1 LIG       0.08100
      4 O1        -68.6436   -9.6747  -45.7050 O.2    1 LIG      -0.32000
      5 O2        -69.0451   -7.8559  -47.0856 O.3    1 LIG      -0.27100
      6 H1        -66.3722   -8.8201  -47.5378 H      1 LIG       0.09000
      7 H2        -67.5064   -9.8175  -48.5212 H      1 LIG       0.09000
      8 H3        -67.6009   -6.7775  -48.1970 H      1 LIG       0.09000
      9 H4        -68.7304   -7.7725  -49.1770 H      1 LIG       0.09000
@<TRIPOS>BOND
      1       1       2 1
      2       1       4 2
      3       1       5 1
      4       2       3 1
      5       3       5 1
      6       2       6 1
      7       2       7 1
      8       3       8 1
      9       3       9 1
@<TRIPOS>ALT_TYPE
CGenFF_4.0_ALT_TYPE_SET
CGenFF_4.0 1 CG2O4 2 CG3C41 3 CG3C41 4 OG2D1 5 OG3C51 6 HGA2 7 HGA2 8 HGA2 9 HGA2
@<TRIPOS>MOLECULE
4_lactone
 9 9 0 0 0
****
USER_CHARGES
INVALID_CHARGES
Pose:   6 Cluster:   6 Fr_nu: 3183464 TotEn:   -18.60
@<TRIPOS>ATOM
      1 C1        -60.1780  -21.1312  -25.7849 C.2    1 LIG       0.04000
      2 C2        -61.4148  -20.8912  -24.9008 C.3    1 LIG       0.11000
      3 C3        -60.5266  -19.8288  -24.2602 C.3    1 LIG       0.08100
      4 O1        -59.8608  -21.8585  -26.6985 O.2    1 LIG      -0.32000
      5 O2        -59.4417  -20.1686  -25.1675 O.3    1 LIG      -0.27100
      6 H1        -62.2845  -20.5172  -25.4433 H      1 LIG       0.09000
      7 H2        -61.6776  -21.7372  -24.2635 H      1 LIG       0.09000
      8 H3        -60.8544  -18.7942  -24.3933 H      1 LIG       0.09000
      9 H4        -60.2505  -20.0108  -23.2179 H      1 LIG       0.09000
@<TRIPOS>BOND
      1       1       2 1
      2       1       4 2
      3       1       5 1
      4       2       3 1
      5       3       5 1
      6       2       6 1
      7       2       7 1
      8       3       8 1
      9       3       9 1
@<TRIPOS>ALT_TYPE
CGenFF_4.0_ALT_TYPE_SET
CGenFF_4.0 1 CG2O4 2 CG3C41 3 CG3C41 4 OG2D1 5 OG3C51 6 HGA2 7 HGA2 8 HGA2 9 HGA2
@<TRIPOS>MOLECULE
4_lactone
 9 9 0 0 0
****
USER_CHARGES
INVALID_CHARGES
Pose:   7 Cluster:   7 Fr_nu:  40023 TotEn:   -18.03
@<TRIPOS>ATOM
      1 C1        -68.7761   -8.6442  -46.7794 C.2    1 LIG       0.04000
      2 C2        -68.0065   -7.5558  -47.5490 C.3    1 LIG       0.11000
      3 C3        -67.3390   -8.7546  -48.2164 C.3    1 LIG       0.08100
      4 O1        -69.6305   -8.6983  -45.9241 O.2    1 LIG      -0.32000
      5 O2        -68.1400   -9.6654  -47.4137 O.3    1 LIG      -0.27100
      6 H1        -68.6330   -6.9410  -48.1970 H      1 LIG       0.09000
      7 H2        -67.3591   -6.9405  -46.9220 H      1 LIG       0.09000
      8 H3        -67.5403   -8.8749  -49.2844 H      1 LIG       0.09000
      9 H4        -66.2712   -8.8733  -48.0134 H      1 LIG       0.09000
@<TRIPOS>BOND
      1       1       2 1
      2       1       4 2
      3       1       5 1
      4       2       3 1
      5       3       5 1
      6       2       6 1
      7       2       7 1
      8       3       8 1
      9       3       9 1
@<TRIPOS>ALT_TYPE
CGenFF_4.0_ALT_TYPE_SET
CGenFF_4.0 1 CG2O4 2 CG3C41 3 CG3C41 4 OG2D1 5 OG3C51 6 HGA2 7 HGA2 8 HGA2 9 HGA2
@<TRIPOS>MOLECULE
4_lactone
 9 9 0 0 0
****
USER_CHARGES
INVALID_CHARGES
Pose:   8 Cluster:   8 Fr_nu: 2312498 TotEn:   -17.87
@<TRIPOS>ATOM
      1 C1        -60.1483  -19.7979  -40.9028 C.2    1 LIG       0.04000
      2 C2        -60.9085  -21.0189  -41.4509 C.3    1 LIG       0.11000
      3 C3        -59.5404  -21.3904  -42.0149 C.3    1 LIG       0.08100
      4 O1        -60.3966  -18.8118  -40.2468 O.2    1 LIG      -0.32000
      5 O2        -58.9597  -20.1893  -41.4356 O.3    1 LIG      -0.27100
      6 H1        -61.2991  -21.6838  -40.6790 H      1 LIG       0.09000
      7 H2        -61.6746  -20.7724  -42.1879 H      1 LIG       0.09000
      8 H3        -59.0881  -22.2963  -41.6022 H      1 LIG       0.09000
      9 H4        -59.4635  -21.3881  -43.1056 H      1 LIG       0.09000
@<TRIPOS>BOND
      1       1       2 1
      2       1       4 2
      3       1       5 1
      4       2       3 1
      5       3       5 1
      6       2       6 1
      7       2       7 1
      8       3       8 1
      9       3       9 1
@<TRIPOS>ALT_TYPE
CGenFF_4.0_ALT_TYPE_SET
CGenFF_4.0 1 CG2O4 2 CG3C41 3 CG3C41 4 OG2D1 5 OG3C51 6 HGA2 7 HGA2 8 HGA2 9 HGA2
@<TRIPOS>MOLECULE
4_lactone
 9 9 0 0 0
****
USER_CHARGES
INVALID_CHARGES
Pose:   9 Cluster:   9 Fr_nu: 6669638 TotEn:   -17.57
@<TRIPOS>ATOM
      1 C1        -40.9915  -10.9123  -37.3194 C.2    1 LIG       0.04000
      2 C2        -39.6008  -10.9124  -37.9791 C.3    1 LIG       0.11000
      3 C3        -39.2692   -9.9301  -36.8598 C.3    1 LIG       0.08100
      4 O1        -42.0650  -11.4412  -37.4986 O.2    1 LIG      -0.32000
      5 O2        -40.6273  -10.0314  -36.3493 O.3    1 LIG      -0.27100
      6 H1        -39.0862  -11.8735  -37.9338 H      1 LIG       0.09000
      7 H2        -39.5875  -10.5019  -38.9901 H      1 LIG       0.09000
      8 H3        -38.5359  -10.2773  -36.1267 H      1 LIG       0.09000
      9 H4        -39.0354   -8.9111  -37.1804 H      1 LIG       0.09000
@<TRIPOS>BOND
      1       1       2 1
      2       1       4 2
      3       1       5 1
      4       2       3 1
      5       3       5 1
      6       2       6 1
      7       2       7 1
      8       3       8 1
      9       3       9 1
@<TRIPOS>ALT_TYPE
CGenFF_4.0_ALT_TYPE_SET
CGenFF_4.0 1 CG2O4 2 CG3C41 3 CG3C41 4 OG2D1 5 OG3C51 6 HGA2 7 HGA2 8 HGA2 9 HGA2
@<TRIPOS>MOLECULE
4_lactone
 9 9 0 0 0
****
USER_CHARGES
INVALID_CHARGES
Pose:  10 Cluster:  10 Fr_nu: 964409 TotEn:   -16.91
@<TRIPOS>ATOM
      1 C1        -69.9640   -8.1510  -45.4633 C.2    1 LIG       0.04000
      2 C2        -69.2885   -6.7791  -45.6389 C.3    1 LIG       0.11000
      3 C3        -70.7149   -6.2594  -45.4861 C.3    1 LIG       0.08100
      4 O1        -69.6298   -9.3136  -45.4334 O.2    1 LIG      -0.32000
      5 O2        -71.2092   -7.6191  -45.3362 O.3    1 LIG      -0.27100
      6 H1        -68.5997   -6.5155  -44.8348 H      1 LIG       0.09000
      7 H2        -68.8315   -6.6298  -46.6185 H      1 LIG       0.09000
      8 H3        -70.9073   -5.6596  -44.5924 H      1 LIG       0.09000
      9 H4        -71.1370   -5.7736  -46.3702 H      1 LIG       0.09000
@<TRIPOS>BOND
      1       1       2 1
      2       1       4 2
      3       1       5 1
      4       2       3 1
      5       3       5 1
      6       2       6 1
      7       2       7 1
      8       3       8 1
      9       3       9 1
@<TRIPOS>ALT_TYPE
CGenFF_4.0_ALT_TYPE_SET
CGenFF_4.0 1 CG2O4 2 CG3C41 3 CG3C41 4 OG2D1 5 OG3C51 6 HGA2 7 HGA2 8 HGA2 9 HGA2
@<TRIPOS>MOLECULE
4_lactone
 9 9 0 0 0
****
USER_CHARGES
INVALID_CHARGES
Pose:  11 Cluster:  11 Fr_nu: 4334223 TotEn:   -16.56
@<TRIPOS>ATOM
      1 C1        -67.4705   -9.0691  -46.0451 C.2    1 LIG       0.04000
      2 C2        -66.6390   -8.8058  -47.3134 C.3    1 LIG       0.11000
      3 C3        -67.9586   -9.0997  -48.0208 C.3    1 LIG       0.08100
      4 O1        -67.2940   -9.0806  -44.8480 O.2    1 LIG      -0.32000
      5 O2        -68.6120   -9.3208  -46.7402 O.3    1 LIG      -0.27100
      6 H1        -66.2724   -7.7820  -47.4012 H      1 LIG       0.09000
      7 H2        -65.8398   -9.5298  -47.4801 H      1 LIG       0.09000
      8 H3        -68.4038   -8.2598  -48.5609 H      1 LIG       0.09000
      9 H4        -67.9715  -10.0013  -48.6393 H      1 LIG       0.09000
@<TRIPOS>BOND
      1       1       2 1
      2       1       4 2
      3       1       5 1
      4       2       3 1
      5       3       5 1
      6       2       6 1
      7       2       7 1
      8       3       8 1
      9       3       9 1
@<TRIPOS>ALT_TYPE
CGenFF_4.0_ALT_TYPE_SET
CGenFF_4.0 1 CG2O4 2 CG3C41 3 CG3C41 4 OG2D1 5 OG3C51 6 HGA2 7 HGA2 8 HGA2 9 HGA2
@<TRIPOS>MOLECULE
4_lactone
 9 9 0 0 0
****
USER_CHARGES
INVALID_CHARGES
Pose:  12 Cluster:  12 Fr_nu: 423924 TotEn:   -16.42
@<TRIPOS>ATOM
      1 C1        -67.9142   -9.3949  -45.0274 C.2    1 LIG       0.04000
      2 C2        -66.8574   -8.3521  -45.4335 C.3    1 LIG       0.11000
      3 C3        -66.3049   -8.6352  -44.0398 C.3    1 LIG       0.08100
      4 O1        -68.8921   -9.9128  -45.5171 O.2    1 LIG      -0.32000
      5 O2        -67.3687   -9.5972  -43.7981 O.3    1 LIG      -0.27100
      6 H1        -66.2235   -8.6610  -46.2661 H      1 LIG       0.09000
      7 H2        -67.2585   -7.3494  -45.5902 H      1 LIG       0.09000
      8 H3        -65.3192   -9.1076  -44.0079 H      1 LIG       0.09000
      9 H4        -66.3509   -7.8000  -43.3355 H      1 LIG       0.09000
@<TRIPOS>BOND
      1       1       2 1
      2       1       4 2
      3       1       5 1
      4       2       3 1
      5       3       5 1
      6       2       6 1
      7       2       7 1
      8       3       8 1
      9       3       9 1
@<TRIPOS>ALT_TYPE
CGenFF_4.0_ALT_TYPE_SET
CGenFF_4.0 1 CG2O4 2 CG3C41 3 CG3C41 4 OG2D1 5 OG3C51 6 HGA2 7 HGA2 8 HGA2 9 HGA2
@<TRIPOS>MOLECULE
4_lactone
 9 9 0 0 0
****
USER_CHARGES
INVALID_CHARGES
Pose:  13 Cluster:  13 Fr_nu:  46564 TotEn:   -16.00
@<TRIPOS>ATOM
      1 C1        -65.8984   -8.3967  -47.2585 C.2    1 LIG       0.04000
      2 C2        -66.4772   -7.5094  -48.3752 C.3    1 LIG       0.11000
      3 C3        -67.5883   -8.5549  -48.3818 C.3    1 LIG       0.08100
      4 O1        -64.9270   -8.4043  -46.5370 O.2    1 LIG      -0.32000
      5 O2        -66.9213   -9.2910  -47.3193 O.3    1 LIG      -0.27100
      6 H1        -66.7683   -6.5110  -48.0450 H      1 LIG       0.09000
      7 H2        -65.8606   -7.4665  -49.2745 H      1 LIG       0.09000
      8 H3        -68.5742   -8.2004  -48.0691 H      1 LIG       0.09000
      9 H4        -67.6690   -9.1516  -49.2945 H      1 LIG       0.09000
@<TRIPOS>BOND
      1       1       2 1
      2       1       4 2
      3       1       5 1
      4       2       3 1
      5       3       5 1
      6       2       6 1
      7       2       7 1
      8       3       8 1
      9       3       9 1
@<TRIPOS>ALT_TYPE
CGenFF_4.0_ALT_TYPE_SET
CGenFF_4.0 1 CG2O4 2 CG3C41 3 CG3C41 4 OG2D1 5 OG3C51 6 HGA2 7 HGA2 8 HGA2 9 HGA2
@<TRIPOS>MOLECULE
4_lactone
 9 9 0 0 0
****
USER_CHARGES
INVALID_CHARGES
Pose:  14 Cluster:  14 Fr_nu: 6701872 TotEn:   -15.86
@<TRIPOS>ATOM
      1 C1        -68.2194   -9.0319  -46.0294 C.2    1 LIG       0.04000
      2 C2        -68.4651   -8.1167  -47.2423 C.3    1 LIG       0.11000
      3 C3        -67.4441   -9.0322  -47.9112 C.3    1 LIG       0.08100
      4 O1        -68.6112   -9.1268  -44.8884 O.2    1 LIG      -0.32000
      5 O2        -67.3158   -9.8070  -46.6869 O.3    1 LIG      -0.27100
      6 H1        -69.4796   -8.1677  -47.6407 H      1 LIG       0.09000
      7 H2        -68.1488   -7.0832  -47.0918 H      1 LIG       0.09000
      8 H3        -67.8232   -9.6417  -48.7361 H      1 LIG       0.09000
      9 H4        -66.4978   -8.5600  -48.1889 H      1 LIG       0.09000
@<TRIPOS>BOND
      1       1       2 1
      2       1       4 2
      3       1       5 1
      4       2       3 1
      5       3       5 1
      6       2       6 1
      7       2       7 1
      8       3       8 1
      9       3       9 1
@<TRIPOS>ALT_TYPE
CGenFF_4.0_ALT_TYPE_SET
CGenFF_4.0 1 CG2O4 2 CG3C41 3 CG3C41 4 OG2D1 5 OG3C51 6 HGA2 7 HGA2 8 HGA2 9 HGA2
@<TRIPOS>MOLECULE
4_lactone
 9 9 0 0 0
****
USER_CHARGES
INVALID_CHARGES
Pose:  15 Cluster:  15 Fr_nu:  27120 TotEn:   -15.77
@<TRIPOS>ATOM
      1 C1        -67.6694   -8.9221  -46.7570 C.2    1 LIG       0.04000
      2 C2        -67.7463   -8.1126  -48.0639 C.3    1 LIG       0.11000
      3 C3        -66.6370   -7.2941  -47.4100 C.3    1 LIG       0.08100
      4 O1        -68.2181   -9.8835  -46.2684 O.2    1 LIG      -0.32000
      5 O2        -66.6802   -8.1489  -46.2340 O.3    1 LIG      -0.27100
      6 H1        -67.4585   -8.6746  -48.9537 H      1 LIG       0.09000
      7 H2        -68.6949   -7.5937  -48.2111 H      1 LIG       0.09000
      8 H3        -65.6626   -7.3370  -47.9041 H      1 LIG       0.09000
      9 H4        -66.8956   -6.2603  -47.1649 H      1 LIG       0.09000
@<TRIPOS>BOND
      1       1       2 1
      2       1       4 2
      3       1       5 1
      4       2       3 1
      5       3       5 1
      6       2       6 1
      7       2       7 1
      8       3       8 1
      9       3       9 1
@<TRIPOS>ALT_TYPE
CGenFF_4.0_ALT_TYPE_SET
CGenFF_4.0 1 CG2O4 2 CG3C41 3 CG3C41 4 OG2D1 5 OG3C51 6 HGA2 7 HGA2 8 HGA2 9 HGA2
@<TRIPOS>MOLECULE
4_lactone
 9 9 0 0 0
****
USER_CHARGES
INVALID_CHARGES
Pose:  16 Cluster:  16 Fr_nu: 6188471 TotEn:   -15.46
@<TRIPOS>ATOM
      1 C1        -50.0167    5.6597  -32.7798 C.2    1 LIG       0.04000
      2 C2        -50.9787    5.7203  -33.9798 C.3    1 LIG       0.11000
      3 C3        -50.5804    7.1931  -33.9937 C.3    1 LIG       0.08100
      4 O1        -49.6129    4.8270  -32.0001 O.2    1 LIG      -0.32000
      5 O2        -49.7073    6.9822  -32.8496 O.3    1 LIG      -0.27100
      6 H1        -50.6545    5.1338  -34.8409 H      1 LIG       0.09000
      7 H2        -52.0198    5.5127  -33.7269 H      1 LIG       0.09000
      8 H3        -50.0205    7.5241  -34.8725 H      1 LIG       0.09000
      9 H4        -51.3815    7.9005  -33.7626 H      1 LIG       0.09000
@<TRIPOS>BOND
      1       1       2 1
      2       1       4 2
      3       1       5 1
      4       2       3 1
      5       3       5 1
      6       2       6 1
      7       2       7 1
      8       3       8 1
      9       3       9 1
@<TRIPOS>ALT_TYPE
CGenFF_4.0_ALT_TYPE_SET
CGenFF_4.0 1 CG2O4 2 CG3C41 3 CG3C41 4 OG2D1 5 OG3C51 6 HGA2 7 HGA2 8 HGA2 9 HGA2
@<TRIPOS>MOLECULE
4_lactone
 9 9 0 0 0
****
USER_CHARGES
INVALID_CHARGES
Pose:  17 Cluster:  17 Fr_nu:  38753 TotEn:   -15.19
@<TRIPOS>ATOM
      1 C1        -69.4330   -7.8588  -46.9037 C.2    1 LIG       0.04000
      2 C2        -68.6330   -7.6210  -48.1970 C.3    1 LIG       0.11000
      3 C3        -68.2591   -9.0898  -48.0214 C.3    1 LIG       0.08100
      4 O1        -70.1486   -7.2201  -46.1660 O.2    1 LIG      -0.32000
      5 O2        -69.0583   -9.1628  -46.8083 O.3    1 LIG      -0.27100
      6 H1        -69.2503   -7.3901  -49.0666 H      1 LIG       0.09000
      7 H2        -67.8148   -6.9070  -48.0896 H      1 LIG       0.09000
      8 H3        -68.6331   -9.7692  -48.7921 H      1 LIG       0.09000
      9 H4        -67.2027   -9.2865  -47.8189 H      1 LIG       0.09000
@<TRIPOS>BOND
      1       1       2 1
      2       1       4 2
      3       1       5 1
      4       2       3 1
      5       3       5 1
      6       2       6 1
      7       2       7 1
      8       3       8 1
      9       3       9 1
@<TRIPOS>ALT_TYPE
CGenFF_4.0_ALT_TYPE_SET
CGenFF_4.0 1 CG2O4 2 CG3C41 3 CG3C41 4 OG2D1 5 OG3C51 6 HGA2 7 HGA2 8 HGA2 9 HGA2
@<TRIPOS>MOLECULE
4_lactone
 9 9 0 0 0
****
USER_CHARGES
INVALID_CHARGES
Pose:  18 Cluster:  18 Fr_nu: 850118 TotEn:   -14.99
@<TRIPOS>ATOM
      1 C1        -72.9044  -11.3435  -43.6121 C.2    1 LIG       0.04000
      2 C2        -72.6717   -9.8884  -44.0566 C.3    1 LIG       0.11000
      3 C3        -72.1904   -9.7167  -42.6190 C.3    1 LIG       0.08100
      4 O1        -73.3142  -12.3719  -44.1007 O.2    1 LIG      -0.32000
      5 O2        -72.4631  -11.1190  -42.3454 O.3    1 LIG      -0.27100
      6 H1        -71.9088   -9.7749  -44.8283 H      1 LIG       0.09000
      7 H2        -73.5848   -9.3513  -44.3186 H      1 LIG       0.09000
      8 H3        -71.1292   -9.4816  -42.4996 H      1 LIG       0.09000
      9 H4        -72.7999   -9.0593  -41.9929 H      1 LIG       0.09000
@<TRIPOS>BOND
      1       1       2 1
      2       1       4 2
      3       1       5 1
      4       2       3 1
      5       3       5 1
      6       2       6 1
      7       2       7 1
      8       3       8 1
      9       3       9 1
@<TRIPOS>ALT_TYPE
CGenFF_4.0_ALT_TYPE_SET
CGenFF_4.0 1 CG2O4 2 CG3C41 3 CG3C41 4 OG2D1 5 OG3C51 6 HGA2 7 HGA2 8 HGA2 9 HGA2
@<TRIPOS>MOLECULE
4_lactone
 9 9 0 0 0
****
USER_CHARGES
INVALID_CHARGES
Pose:  19 Cluster:  19 Fr_nu: 1038651 TotEn:   -14.97
@<TRIPOS>ATOM
      1 C1        -72.5124  -10.9392  -43.5351 C.2    1 LIG       0.04000
      2 C2        -72.6458   -9.6554  -42.6964 C.3    1 LIG       0.11000
      3 C3        -72.3277   -8.9719  -44.0229 C.3    1 LIG       0.08100
      4 O1        -72.5973  -12.1335  -43.3595 O.2    1 LIG      -0.32000
      5 O2        -72.2327  -10.2647  -44.6825 O.3    1 LIG      -0.27100
      6 H1        -73.6487   -9.4825  -42.3030 H      1 LIG       0.09000
      7 H2        -71.8897   -9.5525  -41.9163 H      1 LIG       0.09000
      8 H3        -73.1304   -8.3616  -44.4457 H      1 LIG       0.09000
      9 H4        -71.3778   -8.4316  -44.0592 H      1 LIG       0.09000
@<TRIPOS>BOND
      1       1       2 1
      2       1       4 2
      3       1       5 1
      4       2       3 1
      5       3       5 1
      6       2       6 1
      7       2       7 1
      8       3       8 1
      9       3       9 1
@<TRIPOS>ALT_TYPE
CGenFF_4.0_ALT_TYPE_SET
CGenFF_4.0 1 CG2O4 2 CG3C41 3 CG3C41 4 OG2D1 5 OG3C51 6 HGA2 7 HGA2 8 HGA2 9 HGA2
@<TRIPOS>MOLECULE
4_lactone
 9 9 0 0 0
****
USER_CHARGES
INVALID_CHARGES
Pose:  20 Cluster:  20 Fr_nu: 1076292 TotEn:   -14.89
@<TRIPOS>ATOM
      1 C1        -60.4175  -19.8934  -41.6599 C.2    1 LIG       0.04000
      2 C2        -61.1418  -20.7191  -42.7383 C.3    1 LIG       0.11000
      3 C3        -60.3607  -21.8750  -42.1206 C.3    1 LIG       0.08100
      4 O1        -60.3722  -18.7391  -41.2995 O.2    1 LIG      -0.32000
      5 O2        -59.7519  -20.9687  -41.1596 O.3    1 LIG      -0.27100
      6 H1        -62.2251  -20.7602  -42.6152 H      1 LIG       0.09000
      7 H2        -60.8678  -20.4540  -43.7608 H      1 LIG       0.09000
      8 H3        -60.9623  -22.6425  -41.6260 H      1 LIG       0.09000
      9 H4        -59.6104  -22.3367  -42.7684 H      1 LIG       0.09000
@<TRIPOS>BOND
      1       1       2 1
      2       1       4 2
      3       1       5 1
      4       2       3 1
      5       3       5 1
      6       2       6 1
      7       2       7 1
      8       3       8 1
      9       3       9 1
@<TRIPOS>ALT_TYPE
CGenFF_4.0_ALT_TYPE_SET
CGenFF_4.0 1 CG2O4 2 CG3C41 3 CG3C41 4 OG2D1 5 OG3C51 6 HGA2 7 HGA2 8 HGA2 9 HGA2
@<TRIPOS>MOLECULE
4_lactone
 9 9 0 0 0
****
USER_CHARGES
INVALID_CHARGES
Pose:  21 Cluster:  21 Fr_nu: 2313863 TotEn:   -14.88
@<TRIPOS>ATOM
      1 C1        -59.7512  -20.1281  -40.2552 C.2    1 LIG       0.04000
      2 C2        -60.1052  -21.5246  -40.7973 C.3    1 LIG       0.11000
      3 C3        -60.5973  -20.7324  -42.0048 C.3    1 LIG       0.08100
      4 O1        -59.2587  -19.6567  -39.2554 O.2    1 LIG      -0.32000
      5 O2        -60.2103  -19.4860  -41.3627 O.3    1 LIG      -0.27100
      6 H1        -59.2407  -22.1668  -40.9724 H      1 LIG       0.09000
      7 H2        -60.8755  -22.0428  -40.2237 H      1 LIG       0.09000
      8 H3        -60.0457  -20.8951  -42.9348 H      1 LIG       0.09000
      9 H4        -61.6746  -20.7724  -42.1879 H      1 LIG       0.09000
@<TRIPOS>BOND
      1       1       2 1
      2       1       4 2
      3       1       5 1
      4       2       3 1
      5       3       5 1
      6       2       6 1
      7       2       7 1
      8       3       8 1
      9       3       9 1
@<TRIPOS>ALT_TYPE
CGenFF_4.0_ALT_TYPE_SET
CGenFF_4.0 1 CG2O4 2 CG3C41 3 CG3C41 4 OG2D1 5 OG3C51 6 HGA2 7 HGA2 8 HGA2 9 HGA2
@<TRIPOS>MOLECULE
4_lactone
 9 9 0 0 0
****
USER_CHARGES
INVALID_CHARGES
Pose:  22 Cluster:  22 Fr_nu:  35382 TotEn:   -14.83
@<TRIPOS>ATOM
      1 C1        -67.4286   -8.6366  -43.4241 C.2    1 LIG       0.04000
      2 C2        -66.0703   -9.0191  -44.0388 C.3    1 LIG       0.11000
      3 C3        -65.7691   -7.5360  -43.8450 C.3    1 LIG       0.08100
      4 O1        -68.4650   -9.1898  -43.1337 O.2    1 LIG      -0.32000
      5 O2        -67.0934   -7.3263  -43.2813 O.3    1 LIG      -0.27100
      6 H1        -65.4823   -9.7057  -43.4278 H      1 LIG       0.09000
      7 H2        -66.1301   -9.3599  -45.0738 H      1 LIG       0.09000
      8 H3        -64.9819   -7.3030  -43.1227 H      1 LIG       0.09000
      9 H4        -65.6275   -6.9596  -44.7633 H      1 LIG       0.09000
@<TRIPOS>BOND
      1       1       2 1
      2       1       4 2
      3       1       5 1
      4       2       3 1
      5       3       5 1
      6       2       6 1
      7       2       7 1
      8       3       8 1
      9       3       9 1
@<TRIPOS>ALT_TYPE
CGenFF_4.0_ALT_TYPE_SET
CGenFF_4.0 1 CG2O4 2 CG3C41 3 CG3C41 4 OG2D1 5 OG3C51 6 HGA2 7 HGA2 8 HGA2 9 HGA2
@<TRIPOS>MOLECULE
4_lactone
 9 9 0 0 0
****
USER_CHARGES
INVALID_CHARGES
Pose:  23 Cluster:  23 Fr_nu: 678509 TotEn:   -14.77
@<TRIPOS>ATOM
      1 C1        -60.6073  -22.0134  -26.0234 C.2    1 LIG       0.04000
      2 C2        -61.8950  -21.1846  -25.8680 C.3    1 LIG       0.11000
      3 C3        -60.9995  -20.2872  -25.0190 C.3    1 LIG       0.08100
      4 O1        -60.2617  -23.0306  -26.5804 O.2    1 LIG      -0.32000
      5 O2        -59.8678  -21.1700  -25.2543 O.3    1 LIG      -0.27100
      6 H1        -62.2580  -20.7467  -26.7991 H      1 LIG       0.09000
      7 H2        -62.6943  -21.6998  -25.3329 H      1 LIG       0.09000
      8 H3        -60.8189  -19.2851  -25.4175 H      1 LIG       0.09000
      9 H4        -61.2546  -20.2354  -23.9570 H      1 LIG       0.09000
@<TRIPOS>BOND
      1       1       2 1
      2       1       4 2
      3       1       5 1
      4       2       3 1
      5       3       5 1
      6       2       6 1
      7       2       7 1
      8       3       8 1
      9       3       9 1
@<TRIPOS>ALT_TYPE
CGenFF_4.0_ALT_TYPE_SET
CGenFF_4.0 1 CG2O4 2 CG3C41 3 CG3C41 4 OG2D1 5 OG3C51 6 HGA2 7 HGA2 8 HGA2 9 HGA2
@<TRIPOS>MOLECULE
4_lactone
 9 9 0 0 0
****
USER_CHARGES
INVALID_CHARGES
Pose:  24 Cluster:  24 Fr_nu: 392840 TotEn:   -14.38
@<TRIPOS>ATOM
      1 C1        -79.9243  -26.6423  -54.4761 C.2    1 LIG       0.04000
      2 C2        -81.4079  -26.8446  -54.8328 C.3    1 LIG       0.11000
      3 C3        -81.5677  -26.9677  -53.3204 C.3    1 LIG       0.08100
      4 O1        -78.8836  -26.4464  -55.0618 O.2    1 LIG      -0.32000
      5 O2        -80.1392  -26.7635  -53.1386 O.3    1 LIG      -0.27100
      6 H1        -81.8792  -25.9730  -55.2895 H      1 LIG       0.09000
      7 H2        -81.6083  -27.7510  -55.4064 H      1 LIG       0.09000
      8 H3        -82.1522  -26.1782  -52.8401 H      1 LIG       0.09000
      9 H4        -81.8825  -27.9501  -52.9578 H      1 LIG       0.09000
@<TRIPOS>BOND
      1       1       2 1
      2       1       4 2
      3       1       5 1
      4       2       3 1
      5       3       5 1
      6       2       6 1
      7       2       7 1
      8       3       8 1
      9       3       9 1
@<TRIPOS>ALT_TYPE
CGenFF_4.0_ALT_TYPE_SET
CGenFF_4.0 1 CG2O4 2 CG3C41 3 CG3C41 4 OG2D1 5 OG3C51 6 HGA2 7 HGA2 8 HGA2 9 HGA2
@<TRIPOS>MOLECULE
4_lactone
 9 9 0 0 0
****
USER_CHARGES
INVALID_CHARGES
Pose:  25 Cluster:  25 Fr_nu:  12193 TotEn:   -13.84
@<TRIPOS>ATOM
      1 C1        -73.0074  -27.0684  -42.2515 C.2    1 LIG       0.04000
      2 C2        -71.7066  -27.3776  -43.0141 C.3    1 LIG       0.11000
      3 C3        -71.5052  -25.8682  -42.9190 C.3    1 LIG       0.08100
      4 O1        -73.9530  -27.6828  -41.8128 O.2    1 LIG      -0.32000
      5 O2        -72.7645  -25.7310  -42.2043 O.3    1 LIG      -0.27100
      6 H1        -70.9956  -27.9866  -42.4536 H      1 LIG       0.09000
      7 H2        -71.8628  -27.7731  -44.0191 H      1 LIG       0.09000
      8 H3        -70.6582  -25.5408  -42.3099 H      1 LIG       0.09000
      9 H4        -71.5223  -25.3293  -43.8703 H      1 LIG       0.09000
@<TRIPOS>BOND
      1       1       2 1
      2       1       4 2
      3       1       5 1
      4       2       3 1
      5       3       5 1
      6       2       6 1
      7       2       7 1
      8       3       8 1
      9       3       9 1
@<TRIPOS>ALT_TYPE
CGenFF_4.0_ALT_TYPE_SET
CGenFF_4.0 1 CG2O4 2 CG3C41 3 CG3C41 4 OG2D1 5 OG3C51 6 HGA2 7 HGA2 8 HGA2 9 HGA2
@<TRIPOS>MOLECULE
4_lactone
 9 9 0 0 0
****
USER_CHARGES
INVALID_CHARGES
Pose:  26 Cluster:  26 Fr_nu: 4057506 TotEn:   -13.65
@<TRIPOS>ATOM
      1 C1        -70.7504   -8.3385  -44.8843 C.2    1 LIG       0.04000
      2 C2        -71.0698   -6.8345  -44.8119 C.3    1 LIG       0.11000
      3 C3        -70.0539   -6.7485  -45.9471 C.3    1 LIG       0.08100
      4 O1        -71.0920   -9.3522  -44.3186 O.2    1 LIG      -0.32000
      5 O2        -69.8550   -8.1885  -45.8969 O.3    1 LIG      -0.27100
      6 H1        -72.0982   -6.5842  -45.0767 H      1 LIG       0.09000
      7 H2        -70.7744   -6.3612  -43.8741 H      1 LIG       0.09000
      8 H3        -70.4508   -6.4298  -46.9148 H      1 LIG       0.09000
      9 H4        -69.1325   -6.2074  -45.7154 H      1 LIG       0.09000
@<TRIPOS>BOND
      1       1       2 1
      2       1       4 2
      3       1       5 1
      4       2       3 1
      5       3       5 1
      6       2       6 1
      7       2       7 1
      8       3       8 1
      9       3       9 1
@<TRIPOS>ALT_TYPE
CGenFF_4.0_ALT_TYPE_SET
CGenFF_4.0 1 CG2O4 2 CG3C41 3 CG3C41 4 OG2D1 5 OG3C51 6 HGA2 7 HGA2 8 HGA2 9 HGA2
@<TRIPOS>MOLECULE
4_lactone
 9 9 0 0 0
****
USER_CHARGES
INVALID_CHARGES
Pose:  27 Cluster:  27 Fr_nu: 117052 TotEn:   -13.52
@<TRIPOS>ATOM
      1 C1        -67.3513   -7.4468  -47.1761 C.2    1 LIG       0.04000
      2 C2        -66.5495   -8.2107  -48.2452 C.3    1 LIG       0.11000
      3 C3        -67.8895   -8.8932  -48.5030 C.3    1 LIG       0.08100
      4 O1        -67.1447   -6.5880  -46.3490 O.2    1 LIG      -0.32000
      5 O2        -68.5126   -8.0960  -47.4581 O.3    1 LIG      -0.27100
      6 H1        -66.1746   -7.5822  -49.0545 H      1 LIG       0.09000
      7 H2        -65.7623   -8.8486  -47.8401 H      1 LIG       0.09000
      8 H3        -68.3395   -8.6992  -49.4805 H      1 LIG       0.09000
      9 H4        -67.9275   -9.9609  -48.2703 H      1 LIG       0.09000
@<TRIPOS>BOND
      1       1       2 1
      2       1       4 2
      3       1       5 1
      4       2       3 1
      5       3       5 1
      6       2       6 1
      7       2       7 1
      8       3       8 1
      9       3       9 1
@<TRIPOS>ALT_TYPE
CGenFF_4.0_ALT_TYPE_SET
CGenFF_4.0 1 CG2O4 2 CG3C41 3 CG3C41 4 OG2D1 5 OG3C51 6 HGA2 7 HGA2 8 HGA2 9 HGA2
@<TRIPOS>MOLECULE
4_lactone
 9 9 0 0 0
****
USER_CHARGES
INVALID_CHARGES
Pose:  28 Cluster:  28 Fr_nu: 300607 TotEn:   -13.34
@<TRIPOS>ATOM
      1 C1        -60.5130  -20.3680  -25.2954 C.2    1 LIG       0.04000
      2 C2        -61.7396  -21.2186  -25.6710 C.3    1 LIG       0.11000
      3 C3        -62.1070  -21.0102  -24.2049 C.3    1 LIG       0.08100
      4 O1        -59.5256  -19.9337  -25.8438 O.2    1 LIG      -0.32000
      5 O2        -60.9009  -20.2235  -23.9999 O.3    1 LIG      -0.27100
      6 H1        -62.4034  -20.7469  -26.3973 H      1 LIG       0.09000
      7 H2        -61.4996  -22.2434  -25.9590 H      1 LIG       0.09000
      8 H3        -63.0092  -20.4201  -24.0219 H      1 LIG       0.09000
      9 H4        -62.1086  -21.9118  -23.5863 H      1 LIG       0.09000
@<TRIPOS>BOND
      1       1       2 1
      2       1       4 2
      3       1       5 1
      4       2       3 1
      5       3       5 1
      6       2       6 1
      7       2       7 1
      8       3       8 1
      9       3       9 1
@<TRIPOS>ALT_TYPE
CGenFF_4.0_ALT_TYPE_SET
CGenFF_4.0 1 CG2O4 2 CG3C41 3 CG3C41 4 OG2D1 5 OG3C51 6 HGA2 7 HGA2 8 HGA2 9 HGA2
@<TRIPOS>MOLECULE
4_lactone
 9 9 0 0 0
****
USER_CHARGES
INVALID_CHARGES
Pose:  29 Cluster:  29 Fr_nu:   7531 TotEn:   -13.33
@<TRIPOS>ATOM
      1 C1        -72.4805   -9.8802  -43.3714 C.2    1 LIG       0.04000
      2 C2        -73.0634   -8.4562  -43.3276 C.3    1 LIG       0.11000
      3 C3        -71.7916   -8.1068  -44.0946 C.3    1 LIG       0.08100
      4 O1        -72.7908  -10.9844  -42.9857 O.2    1 LIG      -0.32000
      5 O2        -71.3689   -9.4980  -44.0554 O.3    1 LIG      -0.27100
      6 H1        -73.9969   -8.3397  -43.8802 H      1 LIG       0.09000
      7 H2        -73.1415   -8.0378  -42.3228 H      1 LIG       0.09000
      8 H3        -71.9379   -7.7587  -45.1207 H      1 LIG       0.09000
      9 H4        -71.0865   -7.4578  -43.5681 H      1 LIG       0.09000
@<TRIPOS>BOND
      1       1       2 1
      2       1       4 2
      3       1       5 1
      4       2       3 1
      5       3       5 1
      6       2       6 1
      7       2       7 1
      8       3       8 1
      9       3       9 1
@<TRIPOS>ALT_TYPE
CGenFF_4.0_ALT_TYPE_SET
CGenFF_4.0 1 CG2O4 2 CG3C41 3 CG3C41 4 OG2D1 5 OG3C51 6 HGA2 7 HGA2 8 HGA2 9 HGA2
@<TRIPOS>MOLECULE
4_lactone
 9 9 0 0 0
****
USER_CHARGES
INVALID_CHARGES
Pose:  30 Cluster:  30 Fr_nu: 300327 TotEn:   -12.99
@<TRIPOS>ATOM
      1 C1        -61.4105  -21.3968  -25.5219 C.2    1 LIG       0.04000
      2 C2        -62.1070  -21.0102  -24.2049 C.3    1 LIG       0.11000
      3 C3        -60.8338  -20.2001  -23.9800 C.3    1 LIG       0.08100
      4 O1        -61.6484  -22.0826  -26.4901 O.2    1 LIG      -0.32000
      5 O2        -60.3032  -20.6533  -25.2561 O.3    1 LIG      -0.27100
      6 H1        -63.0208  -20.4291  -24.3381 H      1 LIG       0.09000
      7 H2        -62.2640  -21.8467  -23.5219 H      1 LIG       0.09000
      8 H3        -60.9608  -19.1143  -23.9589 H      1 LIG       0.09000
      9 H4        -60.2077  -20.5275  -23.1454 H      1 LIG       0.09000
@<TRIPOS>BOND
      1       1       2 1
      2       1       4 2
      3       1       5 1
      4       2       3 1
      5       3       5 1
      6       2       6 1
      7       2       7 1
      8       3       8 1
      9       3       9 1
@<TRIPOS>ALT_TYPE
CGenFF_4.0_ALT_TYPE_SET
CGenFF_4.0 1 CG2O4 2 CG3C41 3 CG3C41 4 OG2D1 5 OG3C51 6 HGA2 7 HGA2 8 HGA2 9 HGA2
@<TRIPOS>MOLECULE
4_lactone
 9 9 0 0 0
****
USER_CHARGES
INVALID_CHARGES
Pose:  31 Cluster:  31 Fr_nu: 736198 TotEn:   -12.89
@<TRIPOS>ATOM
      1 C1        -71.6551   -9.2447  -44.5421 C.2    1 LIG       0.04000
      2 C2        -72.3884   -7.9795  -44.0618 C.3    1 LIG       0.11000
      3 C3        -71.2736   -7.2648  -44.8197 C.3    1 LIG       0.08100
      4 O1        -71.7838  -10.4437  -44.4421 O.2    1 LIG      -0.32000
      5 O2        -70.6912   -8.5432  -45.1968 O.3    1 LIG      -0.27100
      6 H1        -73.3918   -7.8626  -44.4739 H      1 LIG       0.09000
      7 H2        -72.3859   -7.8475  -42.9785 H      1 LIG       0.09000
      8 H3        -71.5886   -6.6911  -45.6956 H      1 LIG       0.09000
      9 H4        -70.5871   -6.6764  -44.2047 H      1 LIG       0.09000
@<TRIPOS>BOND
      1       1       2 1
      2       1       4 2
      3       1       5 1
      4       2       3 1
      5       3       5 1
      6       2       6 1
      7       2       7 1
      8       3       8 1
      9       3       9 1
@<TRIPOS>ALT_TYPE
CGenFF_4.0_ALT_TYPE_SET
CGenFF_4.0 1 CG2O4 2 CG3C41 3 CG3C41 4 OG2D1 5 OG3C51 6 HGA2 7 HGA2 8 HGA2 9 HGA2
@<TRIPOS>MOLECULE
4_lactone
 9 9 0 0 0
****
USER_CHARGES
INVALID_CHARGES
Pose:  32 Cluster:  32 Fr_nu: 3944610 TotEn:   -12.68
@<TRIPOS>ATOM
      1 C1        -73.4070   -9.9435  -42.7236 C.2    1 LIG       0.04000
      2 C2        -72.4969   -9.6463  -43.9288 C.3    1 LIG       0.11000
      3 C3        -72.9629   -8.2121  -43.6969 C.3    1 LIG       0.08100
      4 O1        -73.7418  -10.9078  -42.0736 O.2    1 LIG      -0.32000
      5 O2        -73.7814   -8.6445  -42.5750 O.3    1 LIG      -0.27100
      6 H1        -71.4382   -9.8359  -43.7450 H      1 LIG       0.09000
      7 H2        -72.8273  -10.1077  -44.8608 H      1 LIG       0.09000
      8 H3        -72.1882   -7.5073  -43.3828 H      1 LIG       0.09000
      9 H4        -73.5720   -7.7792  -44.4952 H      1 LIG       0.09000
@<TRIPOS>BOND
      1       1       2 1
      2       1       4 2
      3       1       5 1
      4       2       3 1
      5       3       5 1
      6       2       6 1
      7       2       7 1
      8       3       8 1
      9       3       9 1
@<TRIPOS>ALT_TYPE
CGenFF_4.0_ALT_TYPE_SET
CGenFF_4.0 1 CG2O4 2 CG3C41 3 CG3C41 4 OG2D1 5 OG3C51 6 HGA2 7 HGA2 8 HGA2 9 HGA2
@<TRIPOS>MOLECULE
4_lactone
 9 9 0 0 0
****
USER_CHARGES
INVALID_CHARGES
Pose:  33 Cluster:  33 Fr_nu: 1204323 TotEn:   -12.07
@<TRIPOS>ATOM
      1 C1        -50.5648    5.9993  -33.7318 C.2    1 LIG       0.04000
      2 C2        -51.9854    6.4137  -34.1552 C.3    1 LIG       0.11000
      3 C3        -51.6140    5.6959  -35.4492 C.3    1 LIG       0.08100
      4 O1        -49.8509    6.1201  -32.7623 O.2    1 LIG      -0.32000
      5 O2        -50.3005    5.3773  -34.9120 O.3    1 LIG      -0.27100
      6 H1        -52.7788    5.9498  -33.5670 H      1 LIG       0.09000
      7 H2        -52.1293    7.4925  -34.2354 H      1 LIG       0.09000
      8 H3        -52.1886    4.7925  -35.6715 H      1 LIG       0.09000
      9 H4        -51.5420    6.3306  -36.3367 H      1 LIG       0.09000
@<TRIPOS>BOND
      1       1       2 1
      2       1       4 2
      3       1       5 1
      4       2       3 1
      5       3       5 1
      6       2       6 1
      7       2       7 1
      8       3       8 1
      9       3       9 1
@<TRIPOS>ALT_TYPE
CGenFF_4.0_ALT_TYPE_SET
CGenFF_4.0 1 CG2O4 2 CG3C41 3 CG3C41 4 OG2D1 5 OG3C51 6 HGA2 7 HGA2 8 HGA2 9 HGA2
@<TRIPOS>MOLECULE
4_lactone
 9 9 0 0 0
****
USER_CHARGES
INVALID_CHARGES
Pose:  34 Cluster:  34 Fr_nu: 5278786 TotEn:   -11.95
@<TRIPOS>ATOM
      1 C1        -59.4803  -20.1565  -39.1984 C.2    1 LIG       0.04000
      2 C2        -59.4497  -21.6357  -39.6229 C.3    1 LIG       0.11000
      3 C3        -58.9048  -21.8416  -38.2127 C.3    1 LIG       0.08100
      4 O1        -59.7931  -19.0939  -39.6856 O.2    1 LIG      -0.32000
      5 O2        -58.9896  -20.4124  -37.9561 O.3    1 LIG      -0.27100
      6 H1        -60.4343  -22.0639  -39.8174 H      1 LIG       0.09000
      7 H2        -58.7549  -21.8513  -40.4362 H      1 LIG       0.09000
      8 H3        -59.5466  -22.4116  -37.5354 H      1 LIG       0.09000
      9 H4        -57.8735  -22.1999  -38.1533 H      1 LIG       0.09000
@<TRIPOS>BOND
      1       1       2 1
      2       1       4 2
      3       1       5 1
      4       2       3 1
      5       3       5 1
      6       2       6 1
      7       2       7 1
      8       3       8 1
      9       3       9 1
@<TRIPOS>ALT_TYPE
CGenFF_4.0_ALT_TYPE_SET
CGenFF_4.0 1 CG2O4 2 CG3C41 3 CG3C41 4 OG2D1 5 OG3C51 6 HGA2 7 HGA2 8 HGA2 9 HGA2
@<TRIPOS>MOLECULE
4_lactone
 9 9 0 0 0
****
USER_CHARGES
INVALID_CHARGES
Pose:  35 Cluster:  35 Fr_nu: 5768182 TotEn:   -10.94
@<TRIPOS>ATOM
      1 C1        -60.1692  -19.3153  -40.3860 C.2    1 LIG       0.04000
      2 C2        -59.2496  -20.4620  -39.9293 C.3    1 LIG       0.11000
      3 C3        -60.0548  -21.2696  -40.9429 C.3    1 LIG       0.08100
      4 O1        -60.3273  -18.1426  -40.1330 O.2    1 LIG      -0.32000
      5 O2        -60.8468  -20.0946  -41.2710 O.3    1 LIG      -0.27100
      6 H1        -58.1965  -20.3122  -40.1723 H      1 LIG       0.09000
      7 H2        -59.3794  -20.7477  -38.8842 H      1 LIG       0.09000
      8 H3        -59.4962  -21.6340  -41.8093 H      1 LIG       0.09000
      9 H4        -60.6743  -22.0677  -40.5248 H      1 LIG       0.09000
@<TRIPOS>BOND
      1       1       2 1
      2       1       4 2
      3       1       5 1
      4       2       3 1
      5       3       5 1
      6       2       6 1
      7       2       7 1
      8       3       8 1
      9       3       9 1
@<TRIPOS>ALT_TYPE
CGenFF_4.0_ALT_TYPE_SET
CGenFF_4.0 1 CG2O4 2 CG3C41 3 CG3C41 4 OG2D1 5 OG3C51 6 HGA2 7 HGA2 8 HGA2 9 HGA2
@<TRIPOS>MOLECULE
4_lactone
 9 9 0 0 0
****
USER_CHARGES
INVALID_CHARGES
Pose:  36 Cluster:  36 Fr_nu:  20792 TotEn:   -10.89
@<TRIPOS>ATOM
      1 C1        -71.5536   -9.4013  -42.4012 C.2    1 LIG       0.04000
      2 C2        -72.7128   -8.5900  -43.0074 C.3    1 LIG       0.11000
      3 C3        -73.4812   -9.8959  -42.8282 C.3    1 LIG       0.08100
      4 O1        -70.3937   -9.2195  -42.1085 O.2    1 LIG      -0.32000
      5 O2        -72.2978  -10.5322  -42.2711 O.3    1 LIG      -0.27100
      6 H1        -73.0450   -7.7560  -42.3872 H      1 LIG       0.09000
      7 H2        -72.5449   -8.2760  -44.0389 H      1 LIG       0.09000
      8 H3        -74.3015   -9.8675  -42.1058 H      1 LIG       0.09000
      9 H4        -73.8028  -10.3845  -43.7520 H      1 LIG       0.09000
@<TRIPOS>BOND
      1       1       2 1
      2       1       4 2
      3       1       5 1
      4       2       3 1
      5       3       5 1
      6       2       6 1
      7       2       7 1
      8       3       8 1
      9       3       9 1
@<TRIPOS>ALT_TYPE
CGenFF_4.0_ALT_TYPE_SET
CGenFF_4.0 1 CG2O4 2 CG3C41 3 CG3C41 4 OG2D1 5 OG3C51 6 HGA2 7 HGA2 8 HGA2 9 HGA2
@<TRIPOS>MOLECULE
4_lactone
 9 9 0 0 0
****
USER_CHARGES
INVALID_CHARGES
Pose:  37 Cluster:  37 Fr_nu: 240336 TotEn:    -9.00
@<TRIPOS>ATOM
      1 C1        -72.9948  -27.2101  -42.9033 C.2    1 LIG       0.04000
      2 C2        -72.4853  -25.8505  -43.4143 C.3    1 LIG       0.11000
      3 C3        -71.1282  -26.4032  -42.9890 C.3    1 LIG       0.08100
      4 O1        -74.0541  -27.7866  -42.8031 O.2    1 LIG      -0.32000
      5 O2        -71.7546  -27.6389  -42.5459 O.3    1 LIG      -0.27100
      6 H1        -72.6200  -25.6986  -44.4863 H      1 LIG       0.09000
      7 H2        -72.8494  -24.9951  -42.8429 H      1 LIG       0.09000
      8 H3        -70.4144  -26.5806  -43.7980 H      1 LIG       0.09000
      9 H4        -70.6440  -25.8788  -42.1607 H      1 LIG       0.09000
@<TRIPOS>BOND
      1       1       2 1
      2       1       4 2
      3       1       5 1
      4       2       3 1
      5       3       5 1
      6       2       6 1
      7       2       7 1
      8       3       8 1
      9       3       9 1
@<TRIPOS>ALT_TYPE
CGenFF_4.0_ALT_TYPE_SET
CGenFF_4.0 1 CG2O4 2 CG3C41 3 CG3C41 4 OG2D1 5 OG3C51 6 HGA2 7 HGA2 8 HGA2 9 HGA2
@<TRIPOS>MOLECULE
4_lactone
 9 9 0 0 0
****
USER_CHARGES
INVALID_CHARGES
Pose:  38 Cluster:  38 Fr_nu: 2431053 TotEn:    -5.76
@<TRIPOS>ATOM
      1 C1        -71.8671   -9.7097  -42.9964 C.2    1 LIG       0.04000
      2 C2        -73.3371  -10.1518  -42.8832 C.3    1 LIG       0.11000
      3 C3        -73.0537  -10.8116  -44.2294 C.3    1 LIG       0.08100
      4 O1        -71.0744   -9.0692  -42.3440 O.2    1 LIG      -0.32000
      5 O2        -71.6847  -10.3212  -44.1975 O.3    1 LIG      -0.27100
      6 H1        -73.5349  -10.8330  -42.0542 H      1 LIG       0.09000
      7 H2        -74.0525   -9.3279  -42.8999 H      1 LIG       0.09000
      8 H3        -73.0904  -11.9044  -44.2384 H      1 LIG       0.09000
      9 H4        -73.6067  -10.4040  -45.0802 H      1 LIG       0.09000
@<TRIPOS>BOND
      1       1       2 1
      2       1       4 2
      3       1       5 1
      4       2       3 1
      5       3       5 1
      6       2       6 1
      7       2       7 1
      8       3       8 1
      9       3       9 1
@<TRIPOS>ALT_TYPE
CGenFF_4.0_ALT_TYPE_SET
CGenFF_4.0 1 CG2O4 2 CG3C41 3 CG3C41 4 OG2D1 5 OG3C51 6 HGA2 7 HGA2 8 HGA2 9 HGA2
@<TRIPOS>MOLECULE
pyridine
 11 11 0 0 0
****
USER_CHARGES
INVALID_CHARGES
Pose:   1 Cluster:   1 Fr_nu: 478468 TotEn:   -17.19
@<TRIPOS>ATOM
      1 C1        -68.6510   -7.1338  -45.0364 C.ar   1 LIG      -0.11300
      2 C2        -69.6807   -7.3452  -44.1263 C.ar   1 LIG      -0.11700
      3 C3        -67.5441   -7.9753  -45.0331 C.ar   1 LIG      -0.11700
      4 C4        -69.5564   -8.4035  -43.2407 C.ar   1 LIG       0.17700
      5 C5        -67.5153   -9.0053  -44.1067 C.ar   1 LIG       0.17700
      6 N1        -68.4965   -9.2419  -43.2073 N.ar   1 LIG      -0.60000
      7 H1        -68.7106   -6.3144  -45.7464 H      1 LIG       0.11500
      8 H2        -70.5530   -6.7022  -44.1109 H      1 LIG       0.11500
      9 H3        -66.7293   -7.8291  -45.7331 H      1 LIG       0.11500
     10 H4        -70.3323   -8.6101  -42.5110 H      1 LIG       0.12400
     11 H5        -66.6742   -9.6893  -44.0621 H      1 LIG       0.12400
@<TRIPOS>BOND
      1       1       2 ar
      2       1       3 ar
      3       2       4 ar
      4       3       5 ar
      5       4       6 ar
      6       5       6 ar
      7       1       7 1
      8       2       8 1
      9       3       9 1
     10       4      10 1
     11       5      11 1
@<TRIPOS>ALT_TYPE
CGenFF_4.0_ALT_TYPE_SET
CGenFF_4.0 1 CG2R61 2 CG2R61 3 CG2R61 4 CG2R61 5 CG2R61 6 NG2R60 7 HGR61 8 HGR61 9 HGR61 10 HGR62 11 HGR62
@<TRIPOS>MOLECULE
pyridine
 11 11 0 0 0
****
USER_CHARGES
INVALID_CHARGES
Pose:   2 Cluster:   2 Fr_nu: 2880268 TotEn:   -15.68
@<TRIPOS>ATOM
      1 C1        -70.4641   -6.4624  -46.0825 C.ar   1 LIG      -0.11300
      2 C2        -71.0447   -6.9441  -44.9145 C.ar   1 LIG      -0.11700
      3 C3        -69.4296   -7.1720  -46.6819 C.ar   1 LIG      -0.11700
      4 C4        -70.5583   -8.1307  -44.3901 C.ar   1 LIG       0.17700
      5 C5        -69.0152   -8.3483  -46.0783 C.ar   1 LIG       0.17700
      6 N1        -69.5549   -8.8478  -44.9438 N.ar   1 LIG      -0.60000
      7 H1        -70.8169   -5.5353  -46.5244 H      1 LIG       0.11500
      8 H2        -71.8525   -6.4079  -44.4302 H      1 LIG       0.11500
      9 H3        -68.9618   -6.8151  -47.5924 H      1 LIG       0.11500
     10 H4        -70.9773   -8.5481  -43.4805 H      1 LIG       0.12400
     11 H5        -68.2114   -8.9390  -46.5053 H      1 LIG       0.12400
@<TRIPOS>BOND
      1       1       2 ar
      2       1       3 ar
      3       2       4 ar
      4       3       5 ar
      5       4       6 ar
      6       5       6 ar
      7       1       7 1
      8       2       8 1
      9       3       9 1
     10       4      10 1
     11       5      11 1
@<TRIPOS>ALT_TYPE
CGenFF_4.0_ALT_TYPE_SET
CGenFF_4.0 1 CG2R61 2 CG2R61 3 CG2R61 4 CG2R61 5 CG2R61 6 NG2R60 7 HGR61 8 HGR61 9 HGR61 10 HGR62 11 HGR62
@<TRIPOS>MOLECULE
pyridine
 11 11 0 0 0
****
USER_CHARGES
INVALID_CHARGES
Pose:   3 Cluster:   3 Fr_nu: 3732162 TotEn:   -15.16
@<TRIPOS>ATOM
      1 C1        -72.3363   -9.5018  -44.1359 C.ar   1 LIG      -0.11300
      2 C2        -71.9757   -9.5635  -42.7945 C.ar   1 LIG      -0.11700
      3 C3        -72.8241  -10.6379  -44.7720 C.ar   1 LIG      -0.11700
      4 C4        -72.1208  -10.7756  -42.1391 C.ar   1 LIG       0.17700
      5 C5        -72.9309  -11.8019  -44.0281 C.ar   1 LIG       0.17700
      6 N1        -72.5907  -11.9005  -42.7234 N.ar   1 LIG      -0.60000
      7 H1        -72.2367   -8.5701  -44.6848 H      1 LIG       0.11500
      8 H2        -71.5935   -8.6905  -42.2783 H      1 LIG       0.11500
      9 H3        -73.1108  -10.6131  -45.8171 H      1 LIG       0.11500
     10 H4        -71.8531  -10.8757  -41.0924 H      1 LIG       0.12400
     11 H5        -73.3049  -12.7162  -44.4772 H      1 LIG       0.12400
@<TRIPOS>BOND
      1       1       2 ar
      2       1       3 ar
      3       2       4 ar
      4       3       5 ar
      5       4       6 ar
      6       5       6 ar
      7       1       7 1
      8       2       8 1
      9       3       9 1
     10       4      10 1
     11       5      11 1
@<TRIPOS>ALT_TYPE
CGenFF_4.0_ALT_TYPE_SET
CGenFF_4.0 1 CG2R61 2 CG2R61 3 CG2R61 4 CG2R61 5 CG2R61 6 NG2R60 7 HGR61 8 HGR61 9 HGR61 10 HGR62 11 HGR62
@<TRIPOS>MOLECULE
pyridine
 11 11 0 0 0
****
USER_CHARGES
INVALID_CHARGES
Pose:   4 Cluster:   4 Fr_nu: 3459759 TotEn:   -15.15
@<TRIPOS>ATOM
      1 C1        -40.5625  -10.0585  -36.5995 C.ar   1 LIG      -0.11300
      2 C2        -40.1768  -10.5502  -37.8415 C.ar   1 LIG      -0.11700
      3 C3        -41.9134   -9.9611  -36.2854 C.ar   1 LIG      -0.11700
      4 C4        -41.1730  -10.9281  -38.7272 C.ar   1 LIG       0.17700
      5 C5        -42.8319  -10.3652  -37.2408 C.ar   1 LIG       0.17700
      6 N1        -42.4954  -10.8479  -38.4580 N.ar   1 LIG      -0.60000
      7 H1        -39.8115   -9.7510  -35.8778 H      1 LIG       0.11500
      8 H2        -39.1297  -10.6352  -38.1078 H      1 LIG       0.11500
      9 H3        -42.2372   -9.5803  -35.3235 H      1 LIG       0.11500
     10 H4        -40.9240  -11.3175  -39.7088 H      1 LIG       0.12400
     11 H5        -43.8979  -10.3088  -37.0460 H      1 LIG       0.12400
@<TRIPOS>BOND
      1       1       2 ar
      2       1       3 ar
      3       2       4 ar
      4       3       5 ar
      5       4       6 ar
      6       5       6 ar
      7       1       7 1
      8       2       8 1
      9       3       9 1
     10       4      10 1
     11       5      11 1
@<TRIPOS>ALT_TYPE
CGenFF_4.0_ALT_TYPE_SET
CGenFF_4.0 1 CG2R61 2 CG2R61 3 CG2R61 4 CG2R61 5 CG2R61 6 NG2R60 7 HGR61 8 HGR61 9 HGR61 10 HGR62 11 HGR62
@<TRIPOS>MOLECULE
pyridine
 11 11 0 0 0
****
USER_CHARGES
INVALID_CHARGES
Pose:   5 Cluster:   5 Fr_nu:  79233 TotEn:   -14.80
@<TRIPOS>ATOM
      1 C1        -71.7384   -6.8697  -44.8177 C.ar   1 LIG      -0.11300
      2 C2        -70.5093   -7.0396  -45.4451 C.ar   1 LIG      -0.11700
      3 C3        -72.3243   -7.9379  -44.1476 C.ar   1 LIG      -0.11700
      4 C4        -69.9118   -8.2877  -45.3737 C.ar   1 LIG       0.17700
      5 C5        -71.6457   -9.1458  -44.1346 C.ar   1 LIG       0.17700
      6 N1        -70.4503   -9.3490  -44.7324 N.ar   1 LIG      -0.60000
      7 H1        -72.2392   -5.9067  -44.8516 H      1 LIG       0.11500
      8 H2        -70.0339   -6.2211  -45.9729 H      1 LIG       0.11500
      9 H3        -73.2821   -7.8285  -43.6519 H      1 LIG       0.11500
     10 H4        -68.9530   -8.4715  -45.8470 H      1 LIG       0.12400
     11 H5        -72.0598  -10.0105  -43.6264 H      1 LIG       0.12400
@<TRIPOS>BOND
      1       1       2 ar
      2       1       3 ar
      3       2       4 ar
      4       3       5 ar
      5       4       6 ar
      6       5       6 ar
      7       1       7 1
      8       2       8 1
      9       3       9 1
     10       4      10 1
     11       5      11 1
@<TRIPOS>ALT_TYPE
CGenFF_4.0_ALT_TYPE_SET
CGenFF_4.0 1 CG2R61 2 CG2R61 3 CG2R61 4 CG2R61 5 CG2R61 6 NG2R60 7 HGR61 8 HGR61 9 HGR61 10 HGR62 11 HGR62
@<TRIPOS>MOLECULE
pyridine
 11 11 0 0 0
****
USER_CHARGES
INVALID_CHARGES
Pose:   6 Cluster:   6 Fr_nu: 212401 TotEn:   -14.79
@<TRIPOS>ATOM
      1 C1        -66.9660   -7.2507  -45.1176 C.ar   1 LIG      -0.11300
      2 C2        -68.1476   -7.1418  -44.3929 C.ar   1 LIG      -0.11700
      3 C3        -66.0627   -8.2637  -44.8158 C.ar   1 LIG      -0.11700
      4 C4        -68.3769   -8.0636  -43.3841 C.ar   1 LIG       0.17700
      5 C5        -66.3852   -9.1351  -43.7880 C.ar   1 LIG       0.17700
      6 N1        -67.5231   -9.0609  -43.0618 N.ar   1 LIG      -0.60000
      7 H1        -66.7492   -6.5470  -45.9157 H      1 LIG       0.11500
      8 H2        -68.8663   -6.3605  -44.6109 H      1 LIG       0.11500
      9 H3        -65.1351   -8.3674  -45.3672 H      1 LIG       0.11500
     10 H4        -69.2836   -8.0211  -42.7897 H      1 LIG       0.12400
     11 H5        -65.7143   -9.9421  -43.5123 H      1 LIG       0.12400
@<TRIPOS>BOND
      1       1       2 ar
      2       1       3 ar
      3       2       4 ar
      4       3       5 ar
      5       4       6 ar
      6       5       6 ar
      7       1       7 1
      8       2       8 1
      9       3       9 1
     10       4      10 1
     11       5      11 1
@<TRIPOS>ALT_TYPE
CGenFF_4.0_ALT_TYPE_SET
CGenFF_4.0 1 CG2R61 2 CG2R61 3 CG2R61 4 CG2R61 5 CG2R61 6 NG2R60 7 HGR61 8 HGR61 9 HGR61 10 HGR62 11 HGR62
@<TRIPOS>MOLECULE
pyridine
 11 11 0 0 0
****
USER_CHARGES
INVALID_CHARGES
Pose:   7 Cluster:   7 Fr_nu:  77281 TotEn:   -14.66
@<TRIPOS>ATOM
      1 C1        -67.2949   -6.8356  -47.0923 C.ar   1 LIG      -0.11300
      2 C2        -68.2562   -6.8777  -46.0887 C.ar   1 LIG      -0.11700
      3 C3        -67.0633   -7.9624  -47.8732 C.ar   1 LIG      -0.11700
      4 C4        -68.9533   -8.0613  -45.9076 C.ar   1 LIG       0.17700
      5 C5        -67.8136   -9.0976  -47.6121 C.ar   1 LIG       0.17700
      6 N1        -68.7561   -9.1763  -46.6460 N.ar   1 LIG      -0.60000
      7 H1        -66.7267   -5.9265  -47.2651 H      1 LIG       0.11500
      8 H2        -68.4537   -6.0114  -45.4680 H      1 LIG       0.11500
      9 H3        -66.3185   -7.9527  -48.6608 H      1 LIG       0.11500
     10 H4        -69.7132   -8.1452  -45.1377 H      1 LIG       0.12400
     11 H5        -67.6713  -10.0035  -48.1921 H      1 LIG       0.12400
@<TRIPOS>BOND
      1       1       2 ar
      2       1       3 ar
      3       2       4 ar
      4       3       5 ar
      5       4       6 ar
      6       5       6 ar
      7       1       7 1
      8       2       8 1
      9       3       9 1
     10       4      10 1
     11       5      11 1
@<TRIPOS>ALT_TYPE
CGenFF_4.0_ALT_TYPE_SET
CGenFF_4.0 1 CG2R61 2 CG2R61 3 CG2R61 4 CG2R61 5 CG2R61 6 NG2R60 7 HGR61 8 HGR61 9 HGR61 10 HGR62 11 HGR62
@<TRIPOS>MOLECULE
pyridine
 11 11 0 0 0
****
USER_CHARGES
INVALID_CHARGES
Pose:   8 Cluster:   8 Fr_nu:  19204 TotEn:   -14.53
@<TRIPOS>ATOM
      1 C1        -68.5916   -7.7257  -47.4289 C.ar   1 LIG      -0.11300
      2 C2        -67.6733   -8.7649  -47.5287 C.ar   1 LIG      -0.11700
      3 C3        -69.4572   -7.6722  -46.3421 C.ar   1 LIG      -0.11700
      4 C4        -67.6610   -9.7182  -46.5233 C.ar   1 LIG       0.17700
      5 C5        -69.3652   -8.6746  -45.3900 C.ar   1 LIG       0.17700
      6 N1        -68.4863   -9.6999  -45.4527 N.ar   1 LIG      -0.60000
      7 H1        -68.6330   -6.9592  -48.1970 H      1 LIG       0.11500
      8 H2        -66.9887   -8.8266  -48.3666 H      1 LIG       0.11500
      9 H3        -70.1815   -6.8716  -46.2439 H      1 LIG       0.11500
     10 H4        -66.9637  -10.5489  -46.5552 H      1 LIG       0.12400
     11 H5        -70.0181   -8.6795  -44.5233 H      1 LIG       0.12400
@<TRIPOS>BOND
      1       1       2 ar
      2       1       3 ar
      3       2       4 ar
      4       3       5 ar
      5       4       6 ar
      6       5       6 ar
      7       1       7 1
      8       2       8 1
      9       3       9 1
     10       4      10 1
     11       5      11 1
@<TRIPOS>ALT_TYPE
CGenFF_4.0_ALT_TYPE_SET
CGenFF_4.0 1 CG2R61 2 CG2R61 3 CG2R61 4 CG2R61 5 CG2R61 6 NG2R60 7 HGR61 8 HGR61 9 HGR61 10 HGR62 11 HGR62
@<TRIPOS>MOLECULE
pyridine
 11 11 0 0 0
****
USER_CHARGES
INVALID_CHARGES
Pose:   9 Cluster:   9 Fr_nu: 1722903 TotEn:   -14.36
@<TRIPOS>ATOM
      1 C1        -62.7779  -21.7967  -24.9981 C.ar   1 LIG      -0.11300
      2 C2        -62.1626  -22.4921  -26.0330 C.ar   1 LIG      -0.11700
      3 C3        -62.0797  -20.7992  -24.3267 C.ar   1 LIG      -0.11700
      4 C4        -60.8580  -22.1547  -26.3554 C.ar   1 LIG       0.17700
      5 C5        -60.7788  -20.5377  -24.7253 C.ar   1 LIG       0.17700
      6 N1        -60.1476  -21.1921  -25.7260 N.ar   1 LIG      -0.60000
      7 H1        -63.7994  -22.0322  -24.7148 H      1 LIG       0.11500
      8 H2        -62.6876  -23.2732  -26.5704 H      1 LIG       0.11500
      9 H3        -62.5391  -20.2445  -23.5165 H      1 LIG       0.11500
     10 H4        -60.3338  -22.6679  -27.1548 H      1 LIG       0.12400
     11 H5        -60.1904  -19.7699  -24.2336 H      1 LIG       0.12400
@<TRIPOS>BOND
      1       1       2 ar
      2       1       3 ar
      3       2       4 ar
      4       3       5 ar
      5       4       6 ar
      6       5       6 ar
      7       1       7 1
      8       2       8 1
      9       3       9 1
     10       4      10 1
     11       5      11 1
@<TRIPOS>ALT_TYPE
CGenFF_4.0_ALT_TYPE_SET
CGenFF_4.0 1 CG2R61 2 CG2R61 3 CG2R61 4 CG2R61 5 CG2R61 6 NG2R60 7 HGR61 8 HGR61 9 HGR61 10 HGR62 11 HGR62
@<TRIPOS>MOLECULE
pyridine
 11 11 0 0 0
****
USER_CHARGES
INVALID_CHARGES
Pose:  10 Cluster:  10 Fr_nu:  15150 TotEn:   -12.74
@<TRIPOS>ATOM
      1 C1        -66.0058   -8.0571  -47.4609 C.ar   1 LIG      -0.11300
      2 C2        -65.3471   -8.5200  -46.3274 C.ar   1 LIG      -0.11700
      3 C3        -67.0668   -7.1684  -47.3273 C.ar   1 LIG      -0.11700
      4 C4        -65.7844   -8.0676  -45.0929 C.ar   1 LIG       0.17700
      5 C5        -67.4273   -6.7767  -46.0482 C.ar   1 LIG       0.17700
      6 N1        -66.8113   -7.2048  -44.9235 N.ar   1 LIG      -0.60000
      7 H1        -65.6934   -8.3889  -48.4465 H      1 LIG       0.11500
      8 H2        -64.5174   -9.2127  -46.4075 H      1 LIG       0.11500
      9 H3        -67.5953   -6.7948  -48.1970 H      1 LIG       0.11500
     10 H4        -65.3038   -8.3994  -44.1785 H      1 LIG       0.12400
     11 H5        -68.2487   -6.0857  -45.8893 H      1 LIG       0.12400
@<TRIPOS>BOND
      1       1       2 ar
      2       1       3 ar
      3       2       4 ar
      4       3       5 ar
      5       4       6 ar
      6       5       6 ar
      7       1       7 1
      8       2       8 1
      9       3       9 1
     10       4      10 1
     11       5      11 1
@<TRIPOS>ALT_TYPE
CGenFF_4.0_ALT_TYPE_SET
CGenFF_4.0 1 CG2R61 2 CG2R61 3 CG2R61 4 CG2R61 5 CG2R61 6 NG2R60 7 HGR61 8 HGR61 9 HGR61 10 HGR62 11 HGR62
@<TRIPOS>MOLECULE
pyridine
 11 11 0 0 0
****
USER_CHARGES
INVALID_CHARGES
Pose:  11 Cluster:  11 Fr_nu: 518219 TotEn:   -12.67
@<TRIPOS>ATOM
      1 C1        -72.2363   -7.8502  -43.8317 C.ar   1 LIG      -0.11300
      2 C2        -70.9719   -8.1975  -43.3694 C.ar   1 LIG      -0.11700
      3 C3        -73.3396   -8.6098  -43.4591 C.ar   1 LIG      -0.11700
      4 C4        -70.8649   -9.3047  -42.5432 C.ar   1 LIG       0.17700
      5 C5        -73.1267   -9.6987  -42.6292 C.ar   1 LIG       0.17700
      6 N1        -71.9135  -10.0670  -42.1599 N.ar   1 LIG      -0.60000
      7 H1        -72.3615   -6.9894  -44.4818 H      1 LIG       0.11500
      8 H2        -70.0978   -7.6198  -43.6466 H      1 LIG       0.11500
      9 H3        -74.3346   -8.3580  -43.8079 H      1 LIG       0.11500
     10 H4        -69.9006   -9.6170  -42.1564 H      1 LIG       0.12400
     11 H5        -73.9538  -10.3243  -42.3099 H      1 LIG       0.12400
@<TRIPOS>BOND
      1       1       2 ar
      2       1       3 ar
      3       2       4 ar
      4       3       5 ar
      5       4       6 ar
      6       5       6 ar
      7       1       7 1
      8       2       8 1
      9       3       9 1
     10       4      10 1
     11       5      11 1
@<TRIPOS>ALT_TYPE
CGenFF_4.0_ALT_TYPE_SET
CGenFF_4.0 1 CG2R61 2 CG2R61 3 CG2R61 4 CG2R61 5 CG2R61 6 NG2R60 7 HGR61 8 HGR61 9 HGR61 10 HGR62 11 HGR62
@<TRIPOS>MOLECULE
pyridine
 11 11 0 0 0
****
USER_CHARGES
INVALID_CHARGES
Pose:  12 Cluster:  12 Fr_nu: 163227 TotEn:   -12.54
@<TRIPOS>ATOM
      1 C1        -71.4078  -26.8131  -42.5087 C.ar   1 LIG      -0.11300
      2 C2        -71.4085  -27.8023  -41.5317 C.ar   1 LIG      -0.11700
      3 C3        -72.5334  -26.6284  -43.3038 C.ar   1 LIG      -0.11700
      4 C4        -72.5506  -28.5741  -41.3908 C.ar   1 LIG       0.17700
      5 C5        -73.6251  -27.4528  -43.0838 C.ar   1 LIG       0.17700
      6 N1        -73.6629  -28.4243  -42.1444 N.ar   1 LIG      -0.60000
      7 H1        -70.5315  -26.1878  -42.6508 H      1 LIG       0.11500
      8 H2        -70.5426  -27.9640  -40.9002 H      1 LIG       0.11500
      9 H3        -72.5552  -25.8638  -44.0720 H      1 LIG       0.11500
     10 H4        -72.6010  -29.3588  -40.6433 H      1 LIG       0.12400
     11 H5        -74.5276  -27.3503  -43.6774 H      1 LIG       0.12400
@<TRIPOS>BOND
      1       1       2 ar
      2       1       3 ar
      3       2       4 ar
      4       3       5 ar
      5       4       6 ar
      6       5       6 ar
      7       1       7 1
      8       2       8 1
      9       3       9 1
     10       4      10 1
     11       5      11 1
@<TRIPOS>ALT_TYPE
CGenFF_4.0_ALT_TYPE_SET
CGenFF_4.0 1 CG2R61 2 CG2R61 3 CG2R61 4 CG2R61 5 CG2R61 6 NG2R60 7 HGR61 8 HGR61 9 HGR61 10 HGR62 11 HGR62
@<TRIPOS>MOLECULE
pyridine
 11 11 0 0 0
****
USER_CHARGES
INVALID_CHARGES
Pose:  13 Cluster:  13 Fr_nu:  30843 TotEn:   -12.43
@<TRIPOS>ATOM
      1 C1        -65.8395   -8.8141  -46.6496 C.ar   1 LIG      -0.11300
      2 C2        -67.1634   -9.1662  -46.8873 C.ar   1 LIG      -0.11700
      3 C3        -65.3727   -8.7282  -45.3427 C.ar   1 LIG      -0.11700
      4 C4        -67.9735   -9.4205  -45.7923 C.ar   1 LIG       0.17700
      5 C5        -66.2629   -9.0019  -44.3169 C.ar   1 LIG       0.17700
      6 N1        -67.5559   -9.3471  -44.5087 N.ar   1 LIG      -0.60000
      7 H1        -65.1730   -8.6062  -47.4813 H      1 LIG       0.11500
      8 H2        -67.5489   -9.2396  -47.8975 H      1 LIG       0.11500
      9 H3        -64.3446   -8.4550  -45.1337 H      1 LIG       0.11500
     10 H4        -69.0138   -9.6985  -45.9247 H      1 LIG       0.12400
     11 H5        -65.9491   -8.9483  -43.2795 H      1 LIG       0.12400
@<TRIPOS>BOND
      1       1       2 ar
      2       1       3 ar
      3       2       4 ar
      4       3       5 ar
      5       4       6 ar
      6       5       6 ar
      7       1       7 1
      8       2       8 1
      9       3       9 1
     10       4      10 1
     11       5      11 1
@<TRIPOS>ALT_TYPE
CGenFF_4.0_ALT_TYPE_SET
CGenFF_4.0 1 CG2R61 2 CG2R61 3 CG2R61 4 CG2R61 5 CG2R61 6 NG2R60 7 HGR61 8 HGR61 9 HGR61 10 HGR62 11 HGR62
@<TRIPOS>MOLECULE
pyridine
 11 11 0 0 0
****
USER_CHARGES
INVALID_CHARGES
Pose:  14 Cluster:  14 Fr_nu: 541134 TotEn:   -12.30
@<TRIPOS>ATOM
      1 C1        -68.9716   -7.1615  -47.1842 C.ar   1 LIG      -0.11300
      2 C2        -68.6126   -7.4165  -45.8654 C.ar   1 LIG      -0.11700
      3 C3        -68.4150   -7.9183  -48.2092 C.ar   1 LIG      -0.11700
      4 C4        -67.6999   -8.4312  -45.6263 C.ar   1 LIG       0.17700
      5 C5        -67.5110   -8.9104  -47.8653 C.ar   1 LIG       0.17700
      6 N1        -67.1378   -9.1874  -46.5957 N.ar   1 LIG      -0.60000
      7 H1        -69.6834   -6.3739  -47.4128 H      1 LIG       0.11500
      8 H2        -69.0339   -6.8395  -45.0504 H      1 LIG       0.11500
      9 H3        -68.6798   -7.7368  -49.2446 H      1 LIG       0.11500
     10 H4        -67.3871   -8.6690  -44.6150 H      1 LIG       0.12400
     11 H5        -67.0476   -9.5285  -48.6272 H      1 LIG       0.12400
@<TRIPOS>BOND
      1       1       2 ar
      2       1       3 ar
      3       2       4 ar
      4       3       5 ar
      5       4       6 ar
      6       5       6 ar
      7       1       7 1
      8       2       8 1
      9       3       9 1
     10       4      10 1
     11       5      11 1
@<TRIPOS>ALT_TYPE
CGenFF_4.0_ALT_TYPE_SET
CGenFF_4.0 1 CG2R61 2 CG2R61 3 CG2R61 4 CG2R61 5 CG2R61 6 NG2R60 7 HGR61 8 HGR61 9 HGR61 10 HGR62 11 HGR62
@<TRIPOS>MOLECULE
pyridine
 11 11 0 0 0
****
USER_CHARGES
INVALID_CHARGES
Pose:  15 Cluster:  15 Fr_nu: 2457840 TotEn:   -12.00
@<TRIPOS>ATOM
      1 C1        -66.4186   -7.7544  -48.1511 C.ar   1 LIG      -0.11300
      2 C2        -65.8371   -8.5754  -47.1915 C.ar   1 LIG      -0.11700
      3 C3        -67.8017   -7.6190  -48.1965 C.ar   1 LIG      -0.11700
      4 C4        -66.6760   -9.2341  -46.3070 C.ar   1 LIG       0.17700
      5 C5        -68.5526   -8.3207  -47.2672 C.ar   1 LIG       0.17700
      6 N1        -68.0236   -9.1276  -46.3203 N.ar   1 LIG      -0.60000
      7 H1        -65.7951   -7.2216  -48.8629 H      1 LIG       0.11500
      8 H2        -64.7614   -8.6957  -47.1373 H      1 LIG       0.11500
      9 H3        -68.2768   -6.9849  -48.9362 H      1 LIG       0.11500
     10 H4        -66.2714   -9.8863  -45.5402 H      1 LIG       0.12400
     11 H5        -69.6354   -8.2502  -47.2603 H      1 LIG       0.12400
@<TRIPOS>BOND
      1       1       2 ar
      2       1       3 ar
      3       2       4 ar
      4       3       5 ar
      5       4       6 ar
      6       5       6 ar
      7       1       7 1
      8       2       8 1
      9       3       9 1
     10       4      10 1
     11       5      11 1
@<TRIPOS>ALT_TYPE
CGenFF_4.0_ALT_TYPE_SET
CGenFF_4.0 1 CG2R61 2 CG2R61 3 CG2R61 4 CG2R61 5 CG2R61 6 NG2R60 7 HGR61 8 HGR61 9 HGR61 10 HGR62 11 HGR62
@<TRIPOS>MOLECULE
pyridine
 11 11 0 0 0
****
USER_CHARGES
INVALID_CHARGES
Pose:  16 Cluster:  16 Fr_nu:  56690 TotEn:   -11.99
@<TRIPOS>ATOM
      1 C1        -67.2777   -7.1250  -47.6577 C.ar   1 LIG      -0.11300
      2 C2        -66.8545   -8.4272  -47.8992 C.ar   1 LIG      -0.11700
      3 C3        -67.4228   -6.6784  -46.3490 C.ar   1 LIG      -0.11700
      4 C4        -66.5915   -9.2369  -46.8060 C.ar   1 LIG       0.17700
      5 C5        -67.1346   -7.5664  -45.3252 C.ar   1 LIG       0.17700
      6 N1        -66.7212   -8.8386  -45.5206 N.ar   1 LIG      -0.60000
      7 H1        -67.4946   -6.4595  -48.4880 H      1 LIG       0.11500
      8 H2        -66.7341   -8.7967  -48.9109 H      1 LIG       0.11500
      9 H3        -67.7518   -5.6674  -46.1371 H      1 LIG       0.11500
     10 H4        -66.2592  -10.2608  -46.9413 H      1 LIG       0.12400
     11 H5        -67.2324   -7.2679  -44.2866 H      1 LIG       0.12400
@<TRIPOS>BOND
      1       1       2 ar
      2       1       3 ar
      3       2       4 ar
      4       3       5 ar
      5       4       6 ar
      6       5       6 ar
      7       1       7 1
      8       2       8 1
      9       3       9 1
     10       4      10 1
     11       5      11 1
@<TRIPOS>ALT_TYPE
CGenFF_4.0_ALT_TYPE_SET
CGenFF_4.0 1 CG2R61 2 CG2R61 3 CG2R61 4 CG2R61 5 CG2R61 6 NG2R60 7 HGR61 8 HGR61 9 HGR61 10 HGR62 11 HGR62
@<TRIPOS>MOLECULE
pyridine
 11 11 0 0 0
****
USER_CHARGES
INVALID_CHARGES
Pose:  17 Cluster:  17 Fr_nu:  59813 TotEn:   -11.96
@<TRIPOS>ATOM
      1 C1        -68.3249   -8.3773  -47.8696 C.ar   1 LIG      -0.11300
      2 C2        -67.2770   -9.0283  -47.2283 C.ar   1 LIG      -0.11700
      3 C3        -68.8227   -7.1895  -47.3457 C.ar   1 LIG      -0.11700
      4 C4        -66.7660   -8.4548  -46.0751 C.ar   1 LIG       0.17700
      5 C5        -68.2427   -6.6984  -46.1872 C.ar   1 LIG       0.17700
      6 N1        -67.2235   -7.3025  -45.5361 N.ar   1 LIG      -0.60000
      7 H1        -68.7533   -8.7953  -48.7757 H      1 LIG       0.11500
      8 H2        -66.8729   -9.9550  -47.6187 H      1 LIG       0.11500
      9 H3        -69.6394   -6.6650  -47.8285 H      1 LIG       0.11500
     10 H4        -65.9485   -8.9239  -45.5377 H      1 LIG       0.12400
     11 H5        -68.5946   -5.7758  -45.7373 H      1 LIG       0.12400
@<TRIPOS>BOND
      1       1       2 ar
      2       1       3 ar
      3       2       4 ar
      4       3       5 ar
      5       4       6 ar
      6       5       6 ar
      7       1       7 1
      8       2       8 1
      9       3       9 1
     10       4      10 1
     11       5      11 1
@<TRIPOS>ALT_TYPE
CGenFF_4.0_ALT_TYPE_SET
CGenFF_4.0 1 CG2R61 2 CG2R61 3 CG2R61 4 CG2R61 5 CG2R61 6 NG2R60 7 HGR61 8 HGR61 9 HGR61 10 HGR62 11 HGR62
@<TRIPOS>MOLECULE
pyridine
 11 11 0 0 0
****
USER_CHARGES
INVALID_CHARGES
Pose:  18 Cluster:  18 Fr_nu: 3602620 TotEn:   -11.91
@<TRIPOS>ATOM
      1 C1        -66.7755   -7.3755  -43.4907 C.ar   1 LIG      -0.11300
      2 C2        -68.1257   -7.0457  -43.5267 C.ar   1 LIG      -0.11700
      3 C3        -66.3197   -8.4924  -44.1822 C.ar   1 LIG      -0.11700
      4 C4        -68.9725   -7.8586  -44.2628 C.ar   1 LIG       0.17700
      5 C5        -67.2474   -9.2408  -44.8887 C.ar   1 LIG       0.17700
      6 N1        -68.5668   -8.9516  -44.9471 N.ar   1 LIG      -0.60000
      7 H1        -66.0798   -6.7637  -42.9243 H      1 LIG       0.11500
      8 H2        -68.5032   -6.1796  -42.9957 H      1 LIG       0.11500
      9 H3        -65.2716   -8.7689  -44.1679 H      1 LIG       0.11500
     10 H4        -70.0344   -7.6441  -44.3220 H      1 LIG       0.12400
     11 H5        -66.9437  -10.1219  -45.4443 H      1 LIG       0.12400
@<TRIPOS>BOND
      1       1       2 ar
      2       1       3 ar
      3       2       4 ar
      4       3       5 ar
      5       4       6 ar
      6       5       6 ar
      7       1       7 1
      8       2       8 1
      9       3       9 1
     10       4      10 1
     11       5      11 1
@<TRIPOS>ALT_TYPE
CGenFF_4.0_ALT_TYPE_SET
CGenFF_4.0 1 CG2R61 2 CG2R61 3 CG2R61 4 CG2R61 5 CG2R61 6 NG2R60 7 HGR61 8 HGR61 9 HGR61 10 HGR62 11 HGR62
@<TRIPOS>MOLECULE
pyridine
 11 11 0 0 0
****
USER_CHARGES
INVALID_CHARGES
Pose:  19 Cluster:  19 Fr_nu: 496393 TotEn:   -11.73
@<TRIPOS>ATOM
      1 C1        -67.5247   -6.9910  -47.2710 C.ar   1 LIG      -0.11300
      2 C2        -68.2024   -7.5818  -48.3315 C.ar   1 LIG      -0.11700
      3 C3        -66.8568   -7.7892  -46.3490 C.ar   1 LIG      -0.11700
      4 C4        -68.1823   -8.9641  -48.4247 C.ar   1 LIG       0.17700
      5 C5        -66.8970   -9.1622  -46.5307 C.ar   1 LIG       0.17700
      6 N1        -67.5448   -9.7724  -47.5484 N.ar   1 LIG      -0.60000
      7 H1        -67.5175   -5.9106  -47.1628 H      1 LIG       0.11500
      8 H2        -68.7295   -6.9795  -49.0623 H      1 LIG       0.11500
      9 H3        -66.3223   -7.3505  -45.5141 H      1 LIG       0.11500
     10 H4        -68.6960   -9.4731  -49.2334 H      1 LIG       0.12400
     11 H5        -66.3930   -9.8294  -45.8392 H      1 LIG       0.12400
@<TRIPOS>BOND
      1       1       2 ar
      2       1       3 ar
      3       2       4 ar
      4       3       5 ar
      5       4       6 ar
      6       5       6 ar
      7       1       7 1
      8       2       8 1
      9       3       9 1
     10       4      10 1
     11       5      11 1
@<TRIPOS>ALT_TYPE
CGenFF_4.0_ALT_TYPE_SET
CGenFF_4.0 1 CG2R61 2 CG2R61 3 CG2R61 4 CG2R61 5 CG2R61 6 NG2R60 7 HGR61 8 HGR61 9 HGR61 10 HGR62 11 HGR62
@<TRIPOS>MOLECULE
pyridine
 11 11 0 0 0
****
USER_CHARGES
INVALID_CHARGES
Pose:  20 Cluster:  20 Fr_nu: 3525798 TotEn:   -11.72
@<TRIPOS>ATOM
      1 C1        -72.7616   -8.6392  -43.7773 C.ar   1 LIG      -0.11300
      2 C2        -72.3828   -9.8170  -44.4118 C.ar   1 LIG      -0.11700
      3 C3        -73.5247   -8.6959  -42.6164 C.ar   1 LIG      -0.11700
      4 C4        -72.7895  -11.0163  -43.8496 C.ar   1 LIG       0.17700
      5 C5        -73.8805   -9.9453  -42.1347 C.ar   1 LIG       0.17700
      6 N1        -73.5313  -11.1112  -42.7234 N.ar   1 LIG      -0.60000
      7 H1        -72.4633   -7.6789  -44.1872 H      1 LIG       0.11500
      8 H2        -71.7879   -9.7969  -45.3175 H      1 LIG       0.11500
      9 H3        -73.8319   -7.7906  -42.1052 H      1 LIG       0.11500
     10 H4        -72.5201  -11.9627  -44.3067 H      1 LIG       0.12400
     11 H5        -74.4759  -10.0445  -41.2330 H      1 LIG       0.12400
@<TRIPOS>BOND
      1       1       2 ar
      2       1       3 ar
      3       2       4 ar
      4       3       5 ar
      5       4       6 ar
      6       5       6 ar
      7       1       7 1
      8       2       8 1
      9       3       9 1
     10       4      10 1
     11       5      11 1
@<TRIPOS>ALT_TYPE
CGenFF_4.0_ALT_TYPE_SET
CGenFF_4.0 1 CG2R61 2 CG2R61 3 CG2R61 4 CG2R61 5 CG2R61 6 NG2R60 7 HGR61 8 HGR61 9 HGR61 10 HGR62 11 HGR62
@<TRIPOS>MOLECULE
pyridine
 11 11 0 0 0
****
USER_CHARGES
INVALID_CHARGES
Pose:  21 Cluster:  21 Fr_nu:  24242 TotEn:   -11.09
@<TRIPOS>ATOM
      1 C1        -66.8113   -7.0617  -45.2731 C.ar   1 LIG      -0.11300
      2 C2        -68.1011   -7.3651  -45.6946 C.ar   1 LIG      -0.11700
      3 C3        -66.1686   -7.8953  -44.3646 C.ar   1 LIG      -0.11700
      4 C4        -68.6997   -8.5047  -45.1818 C.ar   1 LIG       0.17700
      5 C5        -66.8538   -9.0109  -43.9112 C.ar   1 LIG       0.17700
      6 N1        -68.1073   -9.3383  -44.2978 N.ar   1 LIG      -0.60000
      7 H1        -66.3082   -6.1769  -45.6514 H      1 LIG       0.11500
      8 H2        -68.6212   -6.7301  -46.4022 H      1 LIG       0.11500
      9 H3        -65.1634   -7.6781  -44.0217 H      1 LIG       0.11500
     10 H4        -69.7049   -8.7847  -45.4790 H      1 LIG       0.12400
     11 H5        -66.3975   -9.6929  -43.2012 H      1 LIG       0.12400
@<TRIPOS>BOND
      1       1       2 ar
      2       1       3 ar
      3       2       4 ar
      4       3       5 ar
      5       4       6 ar
      6       5       6 ar
      7       1       7 1
      8       2       8 1
      9       3       9 1
     10       4      10 1
     11       5      11 1
@<TRIPOS>ALT_TYPE
CGenFF_4.0_ALT_TYPE_SET
CGenFF_4.0 1 CG2R61 2 CG2R61 3 CG2R61 4 CG2R61 5 CG2R61 6 NG2R60 7 HGR61 8 HGR61 9 HGR61 10 HGR62 11 HGR62
@<TRIPOS>MOLECULE
pyridine
 11 11 0 0 0
****
USER_CHARGES
INVALID_CHARGES
Pose:  22 Cluster:  22 Fr_nu:  60285 TotEn:   -10.97
@<TRIPOS>ATOM
      1 C1        -66.3025   -7.6356  -47.1938 C.ar   1 LIG      -0.11300
      2 C2        -67.0853   -8.0140  -48.2787 C.ar   1 LIG      -0.11700
      3 C3        -66.8845   -6.9649  -46.1239 C.ar   1 LIG      -0.11700
      4 C4        -68.4346   -7.7008  -48.2455 C.ar   1 LIG       0.17700
      5 C5        -68.2427   -6.6984  -46.1872 C.ar   1 LIG       0.17700
      6 N1        -69.0356   -7.0503  -47.2241 N.ar   1 LIG      -0.60000
      7 H1        -65.2405   -7.8622  -47.1824 H      1 LIG       0.11500
      8 H2        -66.6532   -8.5379  -49.1234 H      1 LIG       0.11500
      9 H3        -66.2935   -6.6598  -45.2678 H      1 LIG       0.11500
     10 H4        -69.0878   -7.9740  -49.0676 H      1 LIG       0.12400
     11 H5        -68.7451   -6.1771  -45.3790 H      1 LIG       0.12400
@<TRIPOS>BOND
      1       1       2 ar
      2       1       3 ar
      3       2       4 ar
      4       3       5 ar
      5       4       6 ar
      6       5       6 ar
      7       1       7 1
      8       2       8 1
      9       3       9 1
     10       4      10 1
     11       5      11 1
@<TRIPOS>ALT_TYPE
CGenFF_4.0_ALT_TYPE_SET
CGenFF_4.0 1 CG2R61 2 CG2R61 3 CG2R61 4 CG2R61 5 CG2R61 6 NG2R60 7 HGR61 8 HGR61 9 HGR61 10 HGR62 11 HGR62
@<TRIPOS>MOLECULE
pyridine
 11 11 0 0 0
****
USER_CHARGES
INVALID_CHARGES
Pose:  23 Cluster:  23 Fr_nu: 515394 TotEn:   -10.93
@<TRIPOS>ATOM
      1 C1        -65.1789   -8.1987  -45.8317 C.ar   1 LIG      -0.11300
      2 C2        -64.9475   -8.7433  -44.5735 C.ar   1 LIG      -0.11700
      3 C3        -66.3861   -7.5617  -46.0961 C.ar   1 LIG      -0.11700
      4 C4        -65.9476   -8.6253  -43.6218 C.ar   1 LIG       0.17700
      5 C5        -67.3220   -7.4968  -45.0764 C.ar   1 LIG       0.17700
      6 N1        -67.1331   -8.0140  -43.8416 N.ar   1 LIG      -0.60000
      7 H1        -64.4200   -8.2712  -46.6050 H      1 LIG       0.11500
      8 H2        -64.0139   -9.2440  -44.3448 H      1 LIG       0.11500
      9 H3        -66.5885   -7.1304  -47.0698 H      1 LIG       0.11500
     10 H4        -65.8159   -9.0338  -42.6253 H      1 LIG       0.12400
     11 H5        -68.2800   -7.0115  -45.2312 H      1 LIG       0.12400
@<TRIPOS>BOND
      1       1       2 ar
      2       1       3 ar
      3       2       4 ar
      4       3       5 ar
      5       4       6 ar
      6       5       6 ar
      7       1       7 1
      8       2       8 1
      9       3       9 1
     10       4      10 1
     11       5      11 1
@<TRIPOS>ALT_TYPE
CGenFF_4.0_ALT_TYPE_SET
CGenFF_4.0 1 CG2R61 2 CG2R61 3 CG2R61 4 CG2R61 5 CG2R61 6 NG2R60 7 HGR61 8 HGR61 9 HGR61 10 HGR62 11 HGR62
@<TRIPOS>MOLECULE
pyridine
 11 11 0 0 0
****
USER_CHARGES
INVALID_CHARGES
Pose:  24 Cluster:  24 Fr_nu:  51741 TotEn:   -10.70
@<TRIPOS>ATOM
      1 C1        -72.2162   -6.7426  -44.1524 C.ar   1 LIG      -0.11300
      2 C2        -72.7527   -7.7478  -43.3556 C.ar   1 LIG      -0.11700
      3 C3        -70.9012   -6.8401  -44.5935 C.ar   1 LIG      -0.11700
      4 C4        -71.9393   -8.8213  -43.0304 C.ar   1 LIG       0.17700
      5 C5        -70.1706   -7.9541  -44.2127 C.ar   1 LIG       0.17700
      6 N1        -70.6574   -8.9508  -43.4398 N.ar   1 LIG      -0.60000
      7 H1        -72.8215   -5.8844  -44.4285 H      1 LIG       0.11500
      8 H2        -73.7752   -7.6929  -43.0006 H      1 LIG       0.11500
      9 H3        -70.4619   -6.0682  -45.2151 H      1 LIG       0.11500
     10 H4        -72.3108   -9.6310  -42.4112 H      1 LIG       0.12400
     11 H5        -69.1401   -8.0779  -44.5295 H      1 LIG       0.12400
@<TRIPOS>BOND
      1       1       2 ar
      2       1       3 ar
      3       2       4 ar
      4       3       5 ar
      5       4       6 ar
      6       5       6 ar
      7       1       7 1
      8       2       8 1
      9       3       9 1
     10       4      10 1
     11       5      11 1
@<TRIPOS>ALT_TYPE
CGenFF_4.0_ALT_TYPE_SET
CGenFF_4.0 1 CG2R61 2 CG2R61 3 CG2R61 4 CG2R61 5 CG2R61 6 NG2R60 7 HGR61 8 HGR61 9 HGR61 10 HGR62 11 HGR62
@<TRIPOS>MOLECULE
pyridine
 11 11 0 0 0
****
USER_CHARGES
INVALID_CHARGES
Pose:  25 Cluster:  25 Fr_nu:  23485 TotEn:   -10.70
@<TRIPOS>ATOM
      1 C1        -67.0056   -7.4095  -46.3607 C.ar   1 LIG      -0.11300
      2 C2        -66.1170   -8.2150  -47.0640 C.ar   1 LIG      -0.11700
      3 C3        -66.7070   -7.0274  -45.0576 C.ar   1 LIG      -0.11700
      4 C4        -64.9526   -8.6086  -46.4242 C.ar   1 LIG       0.17700
      5 C5        -65.5164   -7.4743  -44.5075 C.ar   1 LIG       0.17700
      6 N1        -64.6283   -8.2578  -45.1596 N.ar   1 LIG      -0.60000
      7 H1        -67.9295   -7.0806  -46.8271 H      1 LIG       0.11500
      8 H2        -66.3288   -8.5248  -48.0808 H      1 LIG       0.11500
      9 H3        -67.3852   -6.4003  -44.4902 H      1 LIG       0.11500
     10 H4        -64.2274   -9.2374  -46.9298 H      1 LIG       0.12400
     11 H5        -65.2368   -7.2053  -43.4942 H      1 LIG       0.12400
@<TRIPOS>BOND
      1       1       2 ar
      2       1       3 ar
      3       2       4 ar
      4       3       5 ar
      5       4       6 ar
      6       5       6 ar
      7       1       7 1
      8       2       8 1
      9       3       9 1
     10       4      10 1
     11       5      11 1
@<TRIPOS>ALT_TYPE
CGenFF_4.0_ALT_TYPE_SET
CGenFF_4.0 1 CG2R61 2 CG2R61 3 CG2R61 4 CG2R61 5 CG2R61 6 NG2R60 7 HGR61 8 HGR61 9 HGR61 10 HGR62 11 HGR62
@<TRIPOS>MOLECULE
pyridine
 11 11 0 0 0
****
USER_CHARGES
INVALID_CHARGES
Pose:  26 Cluster:  26 Fr_nu: 534488 TotEn:   -10.50
@<TRIPOS>ATOM
      1 C1        -70.8485   -6.3388  -46.3409 C.ar   1 LIG      -0.11300
      2 C2        -69.7270   -6.6929  -47.0826 C.ar   1 LIG      -0.11700
      3 C3        -70.7933   -6.3653  -44.9518 C.ar   1 LIG      -0.11700
      4 C4        -68.5838   -7.0632  -46.3929 C.ar   1 LIG       0.17700
      5 C5        -69.6024   -6.7505  -44.3575 C.ar   1 LIG       0.17700
      6 N1        -68.4922   -7.1014  -45.0447 N.ar   1 LIG      -0.60000
      7 H1        -71.7641   -6.0433  -46.8445 H      1 LIG       0.11500
      8 H2        -69.7471   -6.6793  -48.1661 H      1 LIG       0.11500
      9 H3        -71.6554   -6.0938  -44.3533 H      1 LIG       0.11500
     10 H4        -67.6827   -7.3486  -46.9256 H      1 LIG       0.12400
     11 H5        -69.5071   -6.7887  -43.2773 H      1 LIG       0.12400
@<TRIPOS>BOND
      1       1       2 ar
      2       1       3 ar
      3       2       4 ar
      4       3       5 ar
      5       4       6 ar
      6       5       6 ar
      7       1       7 1
      8       2       8 1
      9       3       9 1
     10       4      10 1
     11       5      11 1
@<TRIPOS>ALT_TYPE
CGenFF_4.0_ALT_TYPE_SET
CGenFF_4.0 1 CG2R61 2 CG2R61 3 CG2R61 4 CG2R61 5 CG2R61 6 NG2R60 7 HGR61 8 HGR61 9 HGR61 10 HGR62 11 HGR62
@<TRIPOS>MOLECULE
pyridine
 11 11 0 0 0
****
USER_CHARGES
INVALID_CHARGES
Pose:  27 Cluster:  27 Fr_nu: 3492834 TotEn:    -9.79
@<TRIPOS>ATOM
      1 C1        -50.7831    6.9497  -34.8424 C.ar   1 LIG      -0.11300
      2 C2        -49.8112    7.8621  -34.4474 C.ar   1 LIG      -0.11700
      3 C3        -50.9308    5.7549  -34.1467 C.ar   1 LIG      -0.11700
      4 C4        -49.0185    7.5349  -33.3591 C.ar   1 LIG       0.17700
      5 C5        -50.0879    5.5219  -33.0720 C.ar   1 LIG       0.17700
      6 N1        -49.1322    6.3842  -32.6587 N.ar   1 LIG      -0.60000
      7 H1        -51.4239    7.1690  -35.6912 H      1 LIG       0.11500
      8 H2        -49.6784    8.7997  -34.9746 H      1 LIG       0.11500
      9 H3        -51.6814    5.0286  -34.4371 H      1 LIG       0.11500
     10 H4        -48.2459    8.2128  -33.0119 H      1 LIG       0.12400
     11 H5        -50.1615    4.6049  -32.4966 H      1 LIG       0.12400
@<TRIPOS>BOND
      1       1       2 ar
      2       1       3 ar
      3       2       4 ar
      4       3       5 ar
      5       4       6 ar
      6       5       6 ar
      7       1       7 1
      8       2       8 1
      9       3       9 1
     10       4      10 1
     11       5      11 1
@<TRIPOS>ALT_TYPE
CGenFF_4.0_ALT_TYPE_SET
CGenFF_4.0 1 CG2R61 2 CG2R61 3 CG2R61 4 CG2R61 5 CG2R61 6 NG2R60 7 HGR61 8 HGR61 9 HGR61 10 HGR62 11 HGR62
@<TRIPOS>MOLECULE
pyridine
 11 11 0 0 0
****
USER_CHARGES
INVALID_CHARGES
Pose:  28 Cluster:  28 Fr_nu: 1172203 TotEn:    -9.69
@<TRIPOS>ATOM
      1 C1        -59.6578  -21.1478  -41.3782 C.ar   1 LIG      -0.11300
      2 C2        -58.7543  -21.3668  -40.3443 C.ar   1 LIG      -0.11700
      3 C3        -60.4691  -20.0188  -41.3576 C.ar   1 LIG      -0.11700
      4 C4        -58.7011  -20.4340  -39.3211 C.ar   1 LIG       0.17700
      5 C5        -60.3394  -19.1466  -40.2889 C.ar   1 LIG       0.17700
      6 N1        -59.4732  -19.3257  -39.2665 N.ar   1 LIG      -0.60000
      7 H1        -59.7301  -21.8561  -42.1981 H      1 LIG       0.11500
      8 H2        -58.1118  -22.2396  -40.3397 H      1 LIG       0.11500
      9 H3        -61.1810  -19.8281  -42.1526 H      1 LIG       0.11500
     10 H4        -58.0133  -20.5595  -38.4915 H      1 LIG       0.12400
     11 H5        -60.9494  -18.2515  -40.2248 H      1 LIG       0.12400
@<TRIPOS>BOND
      1       1       2 ar
      2       1       3 ar
      3       2       4 ar
      4       3       5 ar
      5       4       6 ar
      6       5       6 ar
      7       1       7 1
      8       2       8 1
      9       3       9 1
     10       4      10 1
     11       5      11 1
@<TRIPOS>ALT_TYPE
CGenFF_4.0_ALT_TYPE_SET
CGenFF_4.0 1 CG2R61 2 CG2R61 3 CG2R61 4 CG2R61 5 CG2R61 6 NG2R60 7 HGR61 8 HGR61 9 HGR61 10 HGR62 11 HGR62
@<TRIPOS>MOLECULE
pyridine
 11 11 0 0 0
****
USER_CHARGES
INVALID_CHARGES
Pose:  29 Cluster:  29 Fr_nu: 861702 TotEn:    -9.55
@<TRIPOS>ATOM
      1 C1        -71.6015   -9.5874  -44.3397 C.ar   1 LIG      -0.11300
      2 C2        -72.5789  -10.5700  -44.2285 C.ar   1 LIG      -0.11700
      3 C3        -71.1070   -8.9737  -43.1942 C.ar   1 LIG      -0.11700
      4 C4        -73.0250  -10.9003  -42.9590 C.ar   1 LIG       0.17700
      5 C5        -71.6192   -9.3752  -41.9710 C.ar   1 LIG       0.17700
      6 N1        -72.5688  -10.3261  -41.8233 N.ar   1 LIG      -0.60000
      7 H1        -71.2263   -9.2998  -45.3173 H      1 LIG       0.11500
      8 H2        -72.9786  -11.0619  -45.1076 H      1 LIG       0.11500
      9 H3        -70.3453   -8.2049  -43.2569 H      1 LIG       0.11500
     10 H4        -73.7866  -11.6602  -42.8190 H      1 LIG       0.12400
     11 H5        -71.2678   -8.9274  -41.0472 H      1 LIG       0.12400
@<TRIPOS>BOND
      1       1       2 ar
      2       1       3 ar
      3       2       4 ar
      4       3       5 ar
      5       4       6 ar
      6       5       6 ar
      7       1       7 1
      8       2       8 1
      9       3       9 1
     10       4      10 1
     11       5      11 1
@<TRIPOS>ALT_TYPE
CGenFF_4.0_ALT_TYPE_SET
CGenFF_4.0 1 CG2R61 2 CG2R61 3 CG2R61 4 CG2R61 5 CG2R61 6 NG2R60 7 HGR61 8 HGR61 9 HGR61 10 HGR62 11 HGR62
@<TRIPOS>MOLECULE
pyridine
 11 11 0 0 0
****
USER_CHARGES
INVALID_CHARGES
Pose:  30 Cluster:  30 Fr_nu:   4410 TotEn:    -8.47
@<TRIPOS>ATOM
      1 C1        -73.3333   -8.3699  -42.8506 C.ar   1 LIG      -0.11300
      2 C2        -72.2684   -7.8402  -43.5707 C.ar   1 LIG      -0.11700
      3 C3        -73.5115   -9.7478  -42.7960 C.ar   1 LIG      -0.11700
      4 C4        -71.4167   -8.7240  -44.2136 C.ar   1 LIG       0.17700
      5 C5        -72.6043  -10.5462  -43.4738 C.ar   1 LIG       0.17700
      6 N1        -71.5578  -10.0682  -44.1837 N.ar   1 LIG      -0.60000
      7 H1        -74.0234   -7.7101  -42.3333 H      1 LIG       0.11500
      8 H2        -72.1098   -6.7695  -43.6268 H      1 LIG       0.11500
      9 H3        -74.3348  -10.1829  -42.2412 H      1 LIG       0.11500
     10 H4        -70.5714   -8.3607  -44.7886 H      1 LIG       0.12400
     11 H5        -72.6991  -11.6271  -43.4636 H      1 LIG       0.12400
@<TRIPOS>BOND
      1       1       2 ar
      2       1       3 ar
      3       2       4 ar
      4       3       5 ar
      5       4       6 ar
      6       5       6 ar
      7       1       7 1
      8       2       8 1
      9       3       9 1
     10       4      10 1
     11       5      11 1
@<TRIPOS>ALT_TYPE
CGenFF_4.0_ALT_TYPE_SET
CGenFF_4.0 1 CG2R61 2 CG2R61 3 CG2R61 4 CG2R61 5 CG2R61 6 NG2R60 7 HGR61 8 HGR61 9 HGR61 10 HGR62 11 HGR62
@<TRIPOS>MOLECULE
pyridine
 11 11 0 0 0
****
USER_CHARGES
INVALID_CHARGES
Pose:  31 Cluster:  31 Fr_nu: 2221040 TotEn:    -4.43
@<TRIPOS>ATOM
      1 C1        -71.5437   -7.9300  -44.4894 C.ar   1 LIG      -0.11300
      2 C2        -72.6644   -7.3711  -43.8853 C.ar   1 LIG      -0.11700
      3 C3        -71.0920   -9.1803  -44.0821 C.ar   1 LIG      -0.11700
      4 C4        -73.2927   -8.0973  -42.8864 C.ar   1 LIG       0.17700
      5 C5        -71.7905   -9.8254  -43.0743 C.ar   1 LIG       0.17700
      6 N1        -72.8832   -9.3143  -42.4638 N.ar   1 LIG      -0.60000
      7 H1        -71.0229   -7.3918  -45.2757 H      1 LIG       0.11500
      8 H2        -73.0345   -6.3982  -44.1868 H      1 LIG       0.11500
      9 H3        -70.2202   -9.6351  -44.5385 H      1 LIG       0.11500
     10 H4        -74.1705   -7.7048  -42.3839 H      1 LIG       0.12400
     11 H5        -71.4789  -10.8023  -42.7194 H      1 LIG       0.12400
@<TRIPOS>BOND
      1       1       2 ar
      2       1       3 ar
      3       2       4 ar
      4       3       5 ar
      5       4       6 ar
      6       5       6 ar
      7       1       7 1
      8       2       8 1
      9       3       9 1
     10       4      10 1
     11       5      11 1
@<TRIPOS>ALT_TYPE
CGenFF_4.0_ALT_TYPE_SET
CGenFF_4.0 1 CG2R61 2 CG2R61 3 CG2R61 4 CG2R61 5 CG2R61 6 NG2R60 7 HGR61 8 HGR61 9 HGR61 10 HGR62 11 HGR62
@<TRIPOS>MOLECULE
cyclopropane
 9 9 0 0 0
****
USER_CHARGES
INVALID_CHARGES
Pose:   1 Cluster:   1 Fr_nu: 477798 TotEn:    -7.93
@<TRIPOS>ATOM
      1 C1        -67.8319   -8.7788  -48.2889 C.3    1 LIG      -0.18000
      2 C2        -66.8289   -7.6788  -48.0994 C.3    1 LIG      -0.18000
      3 C3        -68.2942   -7.3929  -47.9467 C.3    1 LIG      -0.18000
      4 H1        -68.0069   -9.1350  -49.2964 H      1 LIG       0.09000
      5 H2        -67.9002   -9.5377  -47.5200 H      1 LIG       0.09000
      6 H3        -66.2221   -7.6973  -47.2028 H      1 LIG       0.09000
      7 H4        -66.3284   -7.2941  -48.9791 H      1 LIG       0.09000
      8 H5        -68.7799   -6.8162  -48.7236 H      1 LIG       0.09000
      9 H6        -68.6733   -7.2197  -46.9473 H      1 LIG       0.09000
@<TRIPOS>BOND
      1       1       2 1
      2       1       3 1
      3       2       3 1
      4       1       4 1
      5       1       5 1
      6       2       6 1
      7       2       7 1
      8       3       8 1
      9       3       9 1
@<TRIPOS>ALT_TYPE
CGenFF_4.0_ALT_TYPE_SET
CGenFF_4.0 1 CG3C31 2 CG3C31 3 CG3C31 4 HGA2 5 HGA2 6 HGA2 7 HGA2 8 HGA2 9 HGA2
@<TRIPOS>MOLECULE
cyclopropane
 9 9 0 0 0
****
USER_CHARGES
INVALID_CHARGES
Pose:   2 Cluster:   2 Fr_nu:  86502 TotEn:    -7.06
@<TRIPOS>ATOM
      1 C1        -50.7853  -10.7290  -42.1235 C.3    1 LIG      -0.18000
      2 C2        -49.6300  -11.1974  -42.9588 C.3    1 LIG      -0.18000
      3 C3        -50.8871  -10.7138  -43.6204 C.3    1 LIG      -0.18000
      4 H1        -51.3561  -11.4760  -41.5862 H      1 LIG       0.09000
      5 H2        -50.6879   -9.7784  -41.6147 H      1 LIG       0.09000
      6 H3        -48.7549  -10.5621  -43.0123 H      1 LIG       0.09000
      7 H4        -49.4227  -12.2598  -42.9842 H      1 LIG       0.09000
      8 H5        -51.5260  -11.4505  -44.0908 H      1 LIG       0.09000
      9 H6        -50.8579   -9.7528  -44.1186 H      1 LIG       0.09000
@<TRIPOS>BOND
      1       1       2 1
      2       1       3 1
      3       2       3 1
      4       1       4 1
      5       1       5 1
      6       2       6 1
      7       2       7 1
      8       3       8 1
      9       3       9 1
@<TRIPOS>ALT_TYPE
CGenFF_4.0_ALT_TYPE_SET
CGenFF_4.0 1 CG3C31 2 CG3C31 3 CG3C31 4 HGA2 5 HGA2 6 HGA2 7 HGA2 8 HGA2 9 HGA2
@<TRIPOS>MOLECULE
cyclopropane
 9 9 0 0 0
****
USER_CHARGES
INVALID_CHARGES
Pose:   3 Cluster:   3 Fr_nu:  84433 TotEn:    -6.80
@<TRIPOS>ATOM
      1 C1        -71.4207  -25.6652  -43.0943 C.3    1 LIG      -0.18000
      2 C2        -72.4394  -25.8249  -42.0040 C.3    1 LIG      -0.18000
      3 C3        -72.6574  -26.4797  -43.3365 C.3    1 LIG      -0.18000
      4 H1        -71.3482  -24.7006  -43.5807 H      1 LIG       0.09000
      5 H2        -70.4815  -26.1931  -42.9890 H      1 LIG       0.09000
      6 H3        -72.1858  -26.4603  -41.1647 H      1 LIG       0.09000
      7 H4        -73.0530  -24.9679  -41.7561 H      1 LIG       0.09000
      8 H5        -73.4174  -26.0634  -43.9856 H      1 LIG       0.09000
      9 H6        -72.5499  -27.5557  -43.3939 H      1 LIG       0.09000
@<TRIPOS>BOND
      1       1       2 1
      2       1       3 1
      3       2       3 1
      4       1       4 1
      5       1       5 1
      6       2       6 1
      7       2       7 1
      8       3       8 1
      9       3       9 1
@<TRIPOS>ALT_TYPE
CGenFF_4.0_ALT_TYPE_SET
CGenFF_4.0 1 CG3C31 2 CG3C31 3 CG3C31 4 HGA2 5 HGA2 6 HGA2 7 HGA2 8 HGA2 9 HGA2
@<TRIPOS>MOLECULE
cyclopropane
 9 9 0 0 0
****
USER_CHARGES
INVALID_CHARGES
Pose:   4 Cluster:   4 Fr_nu: 435231 TotEn:    -6.42
@<TRIPOS>ATOM
      1 C1        -65.5498   -6.9487  -43.7335 C.3    1 LIG      -0.18000
      2 C2        -66.4312   -7.1993  -44.9218 C.3    1 LIG      -0.18000
      3 C3        -66.0879   -8.3254  -43.9912 C.3    1 LIG      -0.18000
      4 H1        -64.4960   -6.7766  -43.9133 H      1 LIG       0.09000
      5 H2        -65.9666   -6.3912  -42.9044 H      1 LIG       0.09000
      6 H3        -67.4414   -6.8105  -44.8926 H      1 LIG       0.09000
      7 H4        -65.9711   -7.1962  -45.9020 H      1 LIG       0.09000
      8 H5        -65.3967   -9.0800  -44.3448 H      1 LIG       0.09000
      9 H6        -66.8669   -8.6938  -43.3355 H      1 LIG       0.09000
@<TRIPOS>BOND
      1       1       2 1
      2       1       3 1
      3       2       3 1
      4       1       4 1
      5       1       5 1
      6       2       6 1
      7       2       7 1
      8       3       8 1
      9       3       9 1
@<TRIPOS>ALT_TYPE
CGenFF_4.0_ALT_TYPE_SET
CGenFF_4.0 1 CG3C31 2 CG3C31 3 CG3C31 4 HGA2 5 HGA2 6 HGA2 7 HGA2 8 HGA2 9 HGA2
@<TRIPOS>MOLECULE
cyclopropane
 9 9 0 0 0
****
USER_CHARGES
INVALID_CHARGES
Pose:   5 Cluster:   5 Fr_nu: 177466 TotEn:    -6.18
@<TRIPOS>ATOM
      1 C1        -60.5916  -20.3325  -24.7570 C.3    1 LIG      -0.18000
      2 C2        -60.1171  -21.4553  -25.6321 C.3    1 LIG      -0.18000
      3 C3        -61.5751  -21.3266  -25.3010 C.3    1 LIG      -0.18000
      4 H1        -60.3565  -20.3808  -23.7011 H      1 LIG       0.09000
      5 H2        -60.5991  -19.3343  -25.1759 H      1 LIG       0.09000
      6 H3        -59.8051  -21.2129  -26.6403 H      1 LIG       0.09000
      7 H4        -59.5625  -22.2599  -25.1659 H      1 LIG       0.09000
      8 H5        -62.0017  -22.0442  -24.6117 H      1 LIG       0.09000
      9 H6        -62.2440  -20.9971  -26.0862 H      1 LIG       0.09000
@<TRIPOS>BOND
      1       1       2 1
      2       1       3 1
      3       2       3 1
      4       1       4 1
      5       1       5 1
      6       2       6 1
      7       2       7 1
      8       3       8 1
      9       3       9 1
@<TRIPOS>ALT_TYPE
CGenFF_4.0_ALT_TYPE_SET
CGenFF_4.0 1 CG3C31 2 CG3C31 3 CG3C31 4 HGA2 5 HGA2 6 HGA2 7 HGA2 8 HGA2 9 HGA2
@<TRIPOS>MOLECULE
cyclopropane
 9 9 0 0 0
****
USER_CHARGES
INVALID_CHARGES
Pose:   6 Cluster:   6 Fr_nu:  77165 TotEn:    -5.97
@<TRIPOS>ATOM
      1 C1        -67.8244  -24.1285  -35.0289 C.3    1 LIG      -0.18000
      2 C2        -68.3853  -25.1122  -36.0135 C.3    1 LIG      -0.18000
      3 C3        -67.4654  -24.0230  -36.4820 C.3    1 LIG      -0.18000
      4 H1        -68.4962  -23.3845  -34.6195 H      1 LIG       0.09000
      5 H2        -67.0616  -24.4779  -34.3449 H      1 LIG       0.09000
      6 H3        -67.9999  -26.1239  -35.9922 H      1 LIG       0.09000
      7 H4        -69.4347  -25.0309  -36.2674 H      1 LIG       0.09000
      8 H5        -67.8957  -23.2084  -37.0508 H      1 LIG       0.09000
      9 H6        -66.4611  -24.3017  -36.7753 H      1 LIG       0.09000
@<TRIPOS>BOND
      1       1       2 1
      2       1       3 1
      3       2       3 1
      4       1       4 1
      5       1       5 1
      6       2       6 1
      7       2       7 1
      8       3       8 1
      9       3       9 1
@<TRIPOS>ALT_TYPE
CGenFF_4.0_ALT_TYPE_SET
CGenFF_4.0 1 CG3C31 2 CG3C31 3 CG3C31 4 HGA2 5 HGA2 6 HGA2 7 HGA2 8 HGA2 9 HGA2
@<TRIPOS>MOLECULE
cyclopropane
 9 9 0 0 0
****
USER_CHARGES
INVALID_CHARGES
Pose:   7 Cluster:   7 Fr_nu: 900620 TotEn:    -5.31
@<TRIPOS>ATOM
      1 C1        -73.3368   -9.3901  -42.6294 C.3    1 LIG      -0.18000
      2 C2        -72.9960  -10.8370  -42.4240 C.3    1 LIG      -0.18000
      3 C3        -72.7192  -10.1810  -43.7450 C.3    1 LIG      -0.18000
      4 H1        -74.3830   -9.1250  -42.7175 H      1 LIG       0.09000
      5 H2        -72.7206   -8.6510  -42.1337 H      1 LIG       0.09000
      6 H3        -72.1502  -11.0717  -41.7900 H      1 LIG       0.09000
      7 H4        -73.8123  -11.5464  -42.3738 H      1 LIG       0.09000
      8 H5        -73.3494  -10.4485  -44.5837 H      1 LIG       0.09000
      9 H6        -71.6873   -9.9738  -43.9994 H      1 LIG       0.09000
@<TRIPOS>BOND
      1       1       2 1
      2       1       3 1
      3       2       3 1
      4       1       4 1
      5       1       5 1
      6       2       6 1
      7       2       7 1
      8       3       8 1
      9       3       9 1
@<TRIPOS>ALT_TYPE
CGenFF_4.0_ALT_TYPE_SET
CGenFF_4.0 1 CG3C31 2 CG3C31 3 CG3C31 4 HGA2 5 HGA2 6 HGA2 7 HGA2 8 HGA2 9 HGA2
@<TRIPOS>MOLECULE
cyclopropane
 9 9 0 0 0
****
USER_CHARGES
INVALID_CHARGES
Pose:   8 Cluster:   8 Fr_nu:   2537 TotEn:    -3.30
@<TRIPOS>ATOM
      1 C1        -72.5233   -9.0527  -43.9292 C.3    1 LIG      -0.18000
      2 C2        -72.2278   -9.3123  -42.4811 C.3    1 LIG      -0.18000
      3 C3        -73.3384   -8.3789  -42.8648 C.3    1 LIG      -0.18000
      4 H1        -71.8212   -8.4461  -44.4873 H      1 LIG       0.09000
      5 H2        -72.9928   -9.8447  -44.4986 H      1 LIG       0.09000
      6 H3        -72.4986  -10.2792  -42.0757 H      1 LIG       0.09000
      7 H4        -71.3269   -8.8806  -42.0637 H      1 LIG       0.09000
      8 H5        -73.1849   -7.3190  -42.7061 H      1 LIG       0.09000
      9 H6        -74.3563   -8.7179  -42.7181 H      1 LIG       0.09000
@<TRIPOS>BOND
      1       1       2 1
      2       1       3 1
      3       2       3 1
      4       1       4 1
      5       1       5 1
      6       2       6 1
      7       2       7 1
      8       3       8 1
      9       3       9 1
@<TRIPOS>ALT_TYPE
CGenFF_4.0_ALT_TYPE_SET
CGenFF_4.0 1 CG3C31 2 CG3C31 3 CG3C31 4 HGA2 5 HGA2 6 HGA2 7 HGA2 8 HGA2 9 HGA2
@<TRIPOS>MOLECULE
pyrrole
 10 10 0 0 0
****
USER_CHARGES
INVALID_CHARGES
Pose:   1 Cluster:   1 Fr_nu: 2783934 TotEn:   -17.98
@<TRIPOS>ATOM
      1 C1        -80.1918  -26.6131  -54.1078 C.2    1 LIG      -0.25700
      2 C2        -79.8315  -27.2937  -55.2969 C.2    1 LIG      -0.25700
      3 C3        -81.4996  -26.2038  -54.2482 C.2    1 LIG      -0.04700
      4 C4        -80.9300  -27.2795  -56.1279 C.2    1 LIG      -0.04700
      5 N1        -81.9379  -26.6142  -55.4801 N.pl3  1 LIG      -0.36000
      6 H1        -79.5663  -26.4407  -53.2433 H      1 LIG       0.15400
      7 H2        -78.8761  -27.7449  -55.5248 H      1 LIG       0.15400
      8 H3        -82.1552  -25.6584  -53.5841 H      1 LIG       0.14000
      9 H4        -81.0840  -27.6837  -57.1185 H      1 LIG       0.14000
     10 H5        -82.8629  -26.4515  -55.8534 H      1 LIG       0.38000
@<TRIPOS>BOND
      1       1       2 1
      2       1       3 2
      3       2       4 2
      4       3       5 1
      5       4       5 1
      6       1       6 1
      7       2       7 1
      8       3       8 1
      9       4       9 1
     10       5      10 1
@<TRIPOS>ALT_TYPE
CGenFF_4.0_ALT_TYPE_SET
CGenFF_4.0 1 CG2R51 2 CG2R51 3 CG2R51 4 CG2R51 5 NG2R51 6 HGR51 7 HGR51 8 HGR52 9 HGR52 10 HGP1
@<TRIPOS>MOLECULE
pyrrole
 10 10 0 0 0
****
USER_CHARGES
INVALID_CHARGES
Pose:   2 Cluster:   2 Fr_nu: 429176 TotEn:   -14.45
@<TRIPOS>ATOM
      1 C1        -68.3146   -6.8019  -46.3997 C.2    1 LIG      -0.25700
      2 C2        -67.1710   -7.5441  -46.7848 C.2    1 LIG      -0.25700
      3 C3        -69.3078   -7.0719  -47.3152 C.2    1 LIG      -0.04700
      4 C4        -67.5000   -8.2450  -47.9240 C.2    1 LIG      -0.04700
      5 N1        -68.8012   -7.9501  -48.2374 N.pl3  1 LIG      -0.36000
      6 H1        -68.4044   -6.1429  -45.5476 H      1 LIG       0.15400
      7 H2        -66.2114   -7.5661  -46.2878 H      1 LIG       0.15400
      8 H3        -70.3262   -6.7184  -47.3932 H      1 LIG       0.14000
      9 H4        -66.9264   -8.9263  -48.5366 H      1 LIG       0.14000
     10 H5        -69.3095   -8.3234  -49.0271 H      1 LIG       0.38000
@<TRIPOS>BOND
      1       1       2 1
      2       1       3 2
      3       2       4 2
      4       3       5 1
      5       4       5 1
      6       1       6 1
      7       2       7 1
      8       3       8 1
      9       4       9 1
     10       5      10 1
@<TRIPOS>ALT_TYPE
CGenFF_4.0_ALT_TYPE_SET
CGenFF_4.0 1 CG2R51 2 CG2R51 3 CG2R51 4 CG2R51 5 NG2R51 6 HGR51 7 HGR51 8 HGR52 9 HGR52 10 HGP1
@<TRIPOS>MOLECULE
pyrrole
 10 10 0 0 0
****
USER_CHARGES
INVALID_CHARGES
Pose:   3 Cluster:   3 Fr_nu: 247295 TotEn:   -14.24
@<TRIPOS>ATOM
      1 C1        -67.5443   -8.6666  -46.4789 C.2    1 LIG      -0.25700
      2 C2        -68.4074   -7.6033  -46.8417 C.2    1 LIG      -0.25700
      3 C3        -67.2687   -9.3816  -47.6235 C.2    1 LIG      -0.04700
      4 C4        -68.6330   -7.7010  -48.1970 C.2    1 LIG      -0.04700
      5 N1        -67.9361   -8.7857  -48.6616 N.pl3  1 LIG      -0.36000
      6 H1        -67.1648   -8.8866  -45.4910 H      1 LIG       0.15400
      7 H2        -68.8208   -6.8484  -46.1879 H      1 LIG       0.15400
      8 H3        -66.6599  -10.2587  -47.7916 H      1 LIG       0.14000
      9 H4        -69.2243   -7.0962  -48.8701 H      1 LIG       0.14000
     10 H5        -67.9167   -9.0980  -49.6226 H      1 LIG       0.38000
@<TRIPOS>BOND
      1       1       2 1
      2       1       3 2
      3       2       4 2
      4       3       5 1
      5       4       5 1
      6       1       6 1
      7       2       7 1
      8       3       8 1
      9       4       9 1
     10       5      10 1
@<TRIPOS>ALT_TYPE
CGenFF_4.0_ALT_TYPE_SET
CGenFF_4.0 1 CG2R51 2 CG2R51 3 CG2R51 4 CG2R51 5 NG2R51 6 HGR51 7 HGR51 8 HGR52 9 HGR52 10 HGP1
@<TRIPOS>MOLECULE
pyrrole
 10 10 0 0 0
****
USER_CHARGES
INVALID_CHARGES
Pose:   4 Cluster:   4 Fr_nu: 178949 TotEn:   -13.22
@<TRIPOS>ATOM
      1 C1        -67.2771   -7.2115  -46.6888 C.2    1 LIG      -0.25700
      2 C2        -68.4307   -7.5216  -47.4505 C.2    1 LIG      -0.25700
      3 C3        -66.2380   -7.9634  -47.1912 C.2    1 LIG      -0.04700
      4 C4        -68.0615   -8.4537  -48.3951 C.2    1 LIG      -0.04700
      5 N1        -66.7266   -8.7149  -48.2279 N.pl3  1 LIG      -0.36000
      6 H1        -67.2111   -6.5155  -45.8644 H      1 LIG       0.15400
      7 H2        -69.4230   -7.1120  -47.3253 H      1 LIG       0.15400
      8 H3        -65.1982   -8.0312  -46.9042 H      1 LIG       0.14000
      9 H4        -68.6277   -8.9515  -49.1697 H      1 LIG       0.14000
     10 H5        -66.1851   -9.3621  -48.7841 H      1 LIG       0.38000
@<TRIPOS>BOND
      1       1       2 1
      2       1       3 2
      3       2       4 2
      4       3       5 1
      5       4       5 1
      6       1       6 1
      7       2       7 1
      8       3       8 1
      9       4       9 1
     10       5      10 1
@<TRIPOS>ALT_TYPE
CGenFF_4.0_ALT_TYPE_SET
CGenFF_4.0 1 CG2R51 2 CG2R51 3 CG2R51 4 CG2R51 5 NG2R51 6 HGR51 7 HGR51 8 HGR52 9 HGR52 10 HGP1
@<TRIPOS>MOLECULE
pyrrole
 10 10 0 0 0
****
USER_CHARGES
INVALID_CHARGES
Pose:   5 Cluster:   5 Fr_nu: 519466 TotEn:   -12.37
@<TRIPOS>ATOM
      1 C1        -72.3728  -11.5196  -42.6276 C.2    1 LIG      -0.25700
      2 C2        -72.0825  -10.1732  -42.9593 C.2    1 LIG      -0.25700
      3 C3        -73.0395  -12.0726  -43.6986 C.2    1 LIG      -0.04700
      4 C4        -72.5809   -9.9444  -44.2229 C.2    1 LIG      -0.04700
      5 N1        -73.1606  -11.1058  -44.6624 N.pl3  1 LIG      -0.36000
      6 H1        -72.1224  -12.0304  -41.7084 H      1 LIG       0.15400
      7 H2        -71.5673   -9.4480  -42.3455 H      1 LIG       0.15400
      8 H3        -73.4381  -13.0642  -43.8604 H      1 LIG       0.14000
      9 H4        -72.5731   -9.0618  -44.8470 H      1 LIG       0.14000
     10 H5        -73.6084  -11.2305  -45.5598 H      1 LIG       0.38000
@<TRIPOS>BOND
      1       1       2 1
      2       1       3 2
      3       2       4 2
      4       3       5 1
      5       4       5 1
      6       1       6 1
      7       2       7 1
      8       3       8 1
      9       4       9 1
     10       5      10 1
@<TRIPOS>ALT_TYPE
CGenFF_4.0_ALT_TYPE_SET
CGenFF_4.0 1 CG2R51 2 CG2R51 3 CG2R51 4 CG2R51 5 NG2R51 6 HGR51 7 HGR51 8 HGR52 9 HGR52 10 HGP1
@<TRIPOS>MOLECULE
pyrrole
 10 10 0 0 0
****
USER_CHARGES
INVALID_CHARGES
Pose:   6 Cluster:   6 Fr_nu: 3668403 TotEn:   -11.98
@<TRIPOS>ATOM
      1 C1        -41.9704  -10.3242  -36.5914 C.2    1 LIG      -0.25700
      2 C2        -42.0882  -10.8390  -37.9060 C.2    1 LIG      -0.25700
      3 C3        -40.6276  -10.2719  -36.2888 C.2    1 LIG      -0.04700
      4 C4        -40.8137  -11.0857  -38.3667 C.2    1 LIG      -0.04700
      5 N1        -39.9340  -10.7375  -37.3752 N.pl3  1 LIG      -0.36000
      6 H1        -42.7767  -10.0239  -35.9370 H      1 LIG       0.15400
      7 H2        -43.0012  -11.0123  -38.4580 H      1 LIG       0.15400
      8 H3        -40.1053   -9.9467  -35.4002 H      1 LIG       0.14000
      9 H4        -40.4557  -11.4753  -39.3094 H      1 LIG       0.14000
     10 H5        -38.9280  -10.8121  -37.4360 H      1 LIG       0.38000
@<TRIPOS>BOND
      1       1       2 1
      2       1       3 2
      3       2       4 2
      4       3       5 1
      5       4       5 1
      6       1       6 1
      7       2       7 1
      8       3       8 1
      9       4       9 1
     10       5      10 1
@<TRIPOS>ALT_TYPE
CGenFF_4.0_ALT_TYPE_SET
CGenFF_4.0 1 CG2R51 2 CG2R51 3 CG2R51 4 CG2R51 5 NG2R51 6 HGR51 7 HGR51 8 HGR52 9 HGR52 10 HGP1
@<TRIPOS>MOLECULE
pyrrole
 10 10 0 0 0
****
USER_CHARGES
INVALID_CHARGES
Pose:   7 Cluster:   7 Fr_nu: 654730 TotEn:   -11.88
@<TRIPOS>ATOM
      1 C1        -80.8647  -27.1430  -52.9833 C.2    1 LIG      -0.25700
      2 C2        -80.1964  -26.7071  -54.1540 C.2    1 LIG      -0.25700
      3 C3        -82.1639  -27.4349  -53.3359 C.2    1 LIG      -0.04700
      4 C4        -81.1075  -26.7458  -55.1863 C.2    1 LIG      -0.04700
      5 N1        -82.3001  -27.1894  -54.6773 N.pl3  1 LIG      -0.36000
      6 H1        -80.4445  -27.2346  -51.9917 H      1 LIG       0.15400
      7 H2        -79.1641  -26.3979  -54.2373 H      1 LIG       0.15400
      8 H3        -83.0012  -27.7934  -52.7540 H      1 LIG       0.14000
      9 H4        -81.0132  -26.4994  -56.2346 H      1 LIG       0.14000
     10 H5        -83.1498  -27.3166  -55.2096 H      1 LIG       0.38000
@<TRIPOS>BOND
      1       1       2 1
      2       1       3 2
      3       2       4 2
      4       3       5 1
      5       4       5 1
      6       1       6 1
      7       2       7 1
      8       3       8 1
      9       4       9 1
     10       5      10 1
@<TRIPOS>ALT_TYPE
CGenFF_4.0_ALT_TYPE_SET
CGenFF_4.0 1 CG2R51 2 CG2R51 3 CG2R51 4 CG2R51 5 NG2R51 6 HGR51 7 HGR51 8 HGR52 9 HGR52 10 HGP1
@<TRIPOS>MOLECULE
pyrrole
 10 10 0 0 0
****
USER_CHARGES
INVALID_CHARGES
Pose:   8 Cluster:   8 Fr_nu: 235079 TotEn:   -11.72
@<TRIPOS>ATOM
      1 C1        -66.4327   -7.5290  -45.9741 C.2    1 LIG      -0.25700
      2 C2        -65.8066   -8.2920  -46.9905 C.2    1 LIG      -0.25700
      3 C3        -67.4361   -6.7964  -46.5689 C.2    1 LIG      -0.04700
      4 C4        -66.4464   -8.0023  -48.1754 C.2    1 LIG      -0.04700
      5 N1        -67.4350   -7.0919  -47.9071 N.pl3  1 LIG      -0.36000
      6 H1        -66.1798   -7.5157  -44.9233 H      1 LIG       0.15400
      7 H2        -64.9793   -8.9777  -46.8736 H      1 LIG       0.15400
      8 H3        -68.1481   -6.0929  -46.1610 H      1 LIG       0.14000
      9 H4        -66.2878   -8.3630  -49.1820 H      1 LIG       0.14000
     10 H5        -68.0668   -6.6989  -48.5911 H      1 LIG       0.38000
@<TRIPOS>BOND
      1       1       2 1
      2       1       3 2
      3       2       4 2
      4       3       5 1
      5       4       5 1
      6       1       6 1
      7       2       7 1
      8       3       8 1
      9       4       9 1
     10       5      10 1
@<TRIPOS>ALT_TYPE
CGenFF_4.0_ALT_TYPE_SET
CGenFF_4.0 1 CG2R51 2 CG2R51 3 CG2R51 4 CG2R51 5 NG2R51 6 HGR51 7 HGR51 8 HGR52 9 HGR52 10 HGP1
@<TRIPOS>MOLECULE
pyrrole
 10 10 0 0 0
****
USER_CHARGES
INVALID_CHARGES
Pose:   9 Cluster:   9 Fr_nu: 3669720 TotEn:   -11.63
@<TRIPOS>ATOM
      1 C1        -42.1217  -10.8638  -35.8932 C.2    1 LIG      -0.25700
      2 C2        -43.2630  -10.9812  -36.7244 C.2    1 LIG      -0.25700
      3 C3        -41.0191  -10.7943  -36.7159 C.2    1 LIG      -0.04700
      4 C4        -42.8230  -10.9800  -38.0297 C.2    1 LIG      -0.04700
      5 N1        -41.4574  -10.8662  -38.0124 N.pl3  1 LIG      -0.36000
      6 H1        -42.1057  -10.8328  -34.8129 H      1 LIG       0.15400
      7 H2        -44.2935  -11.0589  -36.4080 H      1 LIG       0.15400
      8 H3        -39.9650  -10.7011  -36.4954 H      1 LIG       0.14000
      9 H4        -43.3585  -11.0482  -38.9662 H      1 LIG       0.14000
     10 H5        -40.8644  -10.8389  -38.8303 H      1 LIG       0.38000
@<TRIPOS>BOND
      1       1       2 1
      2       1       3 2
      3       2       4 2
      4       3       5 1
      5       4       5 1
      6       1       6 1
      7       2       7 1
      8       3       8 1
      9       4       9 1
     10       5      10 1
@<TRIPOS>ALT_TYPE
CGenFF_4.0_ALT_TYPE_SET
CGenFF_4.0 1 CG2R51 2 CG2R51 3 CG2R51 4 CG2R51 5 NG2R51 6 HGR51 7 HGR51 8 HGR52 9 HGR52 10 HGP1
@<TRIPOS>MOLECULE
pyrrole
 10 10 0 0 0
****
USER_CHARGES
INVALID_CHARGES
Pose:  10 Cluster:  10 Fr_nu: 165110 TotEn:   -11.51
@<TRIPOS>ATOM
      1 C1        -66.1093   -7.7319  -45.8829 C.2    1 LIG      -0.25700
      2 C2        -66.8836   -6.9562  -44.9852 C.2    1 LIG      -0.25700
      3 C3        -65.0873   -8.3030  -45.1572 C.2    1 LIG      -0.04700
      4 C4        -66.3110   -7.0769  -43.7382 C.2    1 LIG      -0.04700
      5 N1        -65.2197   -7.8976  -43.8548 N.pl3  1 LIG      -0.36000
      6 H1        -66.2788   -7.8604  -46.9427 H      1 LIG       0.15400
      7 H2        -67.7623   -6.3724  -45.2201 H      1 LIG       0.15400
      8 H3        -64.2797   -8.9589  -45.4503 H      1 LIG       0.14000
      9 H4        -66.5831   -6.6544  -42.7811 H      1 LIG       0.14000
     10 H5        -64.6068   -8.1637  -43.0965 H      1 LIG       0.38000
@<TRIPOS>BOND
      1       1       2 1
      2       1       3 2
      3       2       4 2
      4       3       5 1
      5       4       5 1
      6       1       6 1
      7       2       7 1
      8       3       8 1
      9       4       9 1
     10       5      10 1
@<TRIPOS>ALT_TYPE
CGenFF_4.0_ALT_TYPE_SET
CGenFF_4.0 1 CG2R51 2 CG2R51 3 CG2R51 4 CG2R51 5 NG2R51 6 HGR51 7 HGR51 8 HGR52 9 HGR52 10 HGP1
@<TRIPOS>MOLECULE
pyrrole
 10 10 0 0 0
****
USER_CHARGES
INVALID_CHARGES
Pose:  11 Cluster:  11 Fr_nu: 255299 TotEn:   -11.21
@<TRIPOS>ATOM
      1 C1        -51.1202  -11.6278  -44.6361 C.2    1 LIG      -0.25700
      2 C2        -50.8941  -10.4399  -43.8980 C.2    1 LIG      -0.25700
      3 C3        -51.4054  -12.6264  -43.7311 C.2    1 LIG      -0.04700
      4 C4        -51.0479  -10.7487  -42.5644 C.2    1 LIG      -0.04700
      5 N1        -51.3583  -12.0805  -42.4749 N.pl3  1 LIG      -0.36000
      6 H1        -51.0799  -11.7425  -45.7101 H      1 LIG       0.15400
      7 H2        -50.6456   -9.4651  -44.2934 H      1 LIG       0.15400
      8 H3        -51.6361  -13.6734  -43.8681 H      1 LIG       0.14000
      9 H4        -50.9659  -10.1408  -41.6743 H      1 LIG       0.14000
     10 H5        -51.5272  -12.5831  -41.6145 H      1 LIG       0.38000
@<TRIPOS>BOND
      1       1       2 1
      2       1       3 2
      3       2       4 2
      4       3       5 1
      5       4       5 1
      6       1       6 1
      7       2       7 1
      8       3       8 1
      9       4       9 1
     10       5      10 1
@<TRIPOS>ALT_TYPE
CGenFF_4.0_ALT_TYPE_SET
CGenFF_4.0 1 CG2R51 2 CG2R51 3 CG2R51 4 CG2R51 5 NG2R51 6 HGR51 7 HGR51 8 HGR52 9 HGR52 10 HGP1
@<TRIPOS>MOLECULE
pyrrole
 10 10 0 0 0
****
USER_CHARGES
INVALID_CHARGES
Pose:  12 Cluster:  12 Fr_nu: 165514 TotEn:   -11.16
@<TRIPOS>ATOM
      1 C1        -67.6727   -7.4240  -44.1852 C.2    1 LIG      -0.25700
      2 C2        -67.5529   -8.7587  -44.6451 C.2    1 LIG      -0.25700
      3 C3        -66.6170   -7.1862  -43.3330 C.2    1 LIG      -0.04700
      4 C4        -66.4276   -9.2958  -44.0599 C.2    1 LIG      -0.04700
      5 N1        -65.8669   -8.3311  -43.2642 N.pl3  1 LIG      -0.36000
      6 H1        -68.4443   -6.7138  -44.4472 H      1 LIG       0.15400
      7 H2        -68.2138   -9.2739  -45.3277 H      1 LIG       0.15400
      8 H3        -66.3336   -6.3078  -42.7706 H      1 LIG       0.14000
      9 H4        -65.9766  -10.2749  -44.1399 H      1 LIG       0.14000
     10 H5        -65.0284   -8.4461  -42.7118 H      1 LIG       0.38000
@<TRIPOS>BOND
      1       1       2 1
      2       1       3 2
      3       2       4 2
      4       3       5 1
      5       4       5 1
      6       1       6 1
      7       2       7 1
      8       3       8 1
      9       4       9 1
     10       5      10 1
@<TRIPOS>ALT_TYPE
CGenFF_4.0_ALT_TYPE_SET
CGenFF_4.0 1 CG2R51 2 CG2R51 3 CG2R51 4 CG2R51 5 NG2R51 6 HGR51 7 HGR51 8 HGR52 9 HGR52 10 HGP1
@<TRIPOS>MOLECULE
pyrrole
 10 10 0 0 0
****
USER_CHARGES
INVALID_CHARGES
Pose:  13 Cluster:  13 Fr_nu: 520277 TotEn:   -11.05
@<TRIPOS>ATOM
      1 C1        -72.4288  -10.7340  -42.0696 C.2    1 LIG      -0.25700
      2 C2        -71.6736   -9.5616  -42.3195 C.2    1 LIG      -0.25700
      3 C3        -73.5599  -10.6695  -42.8530 C.2    1 LIG      -0.04700
      4 C4        -72.3664   -8.8164  -43.2480 C.2    1 LIG      -0.04700
      5 N1        -73.5115   -9.4994  -43.5648 N.pl3  1 LIG      -0.36000
      6 H1        -72.1752  -11.5377  -41.3927 H      1 LIG       0.15400
      7 H2        -70.7283   -9.2884  -41.8723 H      1 LIG       0.15400
      8 H3        -74.3927  -11.3490  -42.9667 H      1 LIG       0.14000
      9 H4        -72.1463   -7.8647  -43.7110 H      1 LIG       0.14000
     10 H5        -74.2125   -9.1882  -44.2229 H      1 LIG       0.38000
@<TRIPOS>BOND
      1       1       2 1
      2       1       3 2
      3       2       4 2
      4       3       5 1
      5       4       5 1
      6       1       6 1
      7       2       7 1
      8       3       8 1
      9       4       9 1
     10       5      10 1
@<TRIPOS>ALT_TYPE
CGenFF_4.0_ALT_TYPE_SET
CGenFF_4.0 1 CG2R51 2 CG2R51 3 CG2R51 4 CG2R51 5 NG2R51 6 HGR51 7 HGR51 8 HGR52 9 HGR52 10 HGP1
@<TRIPOS>MOLECULE
pyrrole
 10 10 0 0 0
****
USER_CHARGES
INVALID_CHARGES
Pose:  14 Cluster:  14 Fr_nu: 462973 TotEn:   -11.04
@<TRIPOS>ATOM
      1 C1        -68.2601   -8.4719  -46.1203 C.2    1 LIG      -0.25700
      2 C2        -67.0110   -8.3501  -45.4629 C.2    1 LIG      -0.25700
      3 C3        -68.0127   -8.9505  -47.3880 C.2    1 LIG      -0.04700
      4 C4        -66.0385   -8.7578  -46.3490 C.2    1 LIG      -0.04700
      5 N1        -66.6589   -9.1203  -47.5160 N.pl3  1 LIG      -0.36000
      6 H1        -69.2336   -8.2368  -45.7135 H      1 LIG       0.15400
      7 H2        -66.8374   -8.0027  -44.4542 H      1 LIG       0.15400
      8 H3        -68.6768   -9.1840  -48.2082 H      1 LIG       0.14000
      9 H4        -64.9638   -8.8236  -46.2527 H      1 LIG       0.14000
     10 H5        -66.1900   -9.4611  -48.3439 H      1 LIG       0.38000
@<TRIPOS>BOND
      1       1       2 1
      2       1       3 2
      3       2       4 2
      4       3       5 1
      5       4       5 1
      6       1       6 1
      7       2       7 1
      8       3       8 1
      9       4       9 1
     10       5      10 1
@<TRIPOS>ALT_TYPE
CGenFF_4.0_ALT_TYPE_SET
CGenFF_4.0 1 CG2R51 2 CG2R51 3 CG2R51 4 CG2R51 5 NG2R51 6 HGR51 7 HGR51 8 HGR52 9 HGR52 10 HGP1
@<TRIPOS>MOLECULE
pyrrole
 10 10 0 0 0
****
USER_CHARGES
INVALID_CHARGES
Pose:  15 Cluster:  15 Fr_nu: 285145 TotEn:   -11.03
@<TRIPOS>ATOM
      1 C1        -67.3617   -9.2862  -46.8622 C.2    1 LIG      -0.25700
      2 C2        -66.3123   -8.3357  -46.8121 C.2    1 LIG      -0.25700
      3 C3        -68.0909   -9.0341  -48.0032 C.2    1 LIG      -0.04700
      4 C4        -66.4324   -7.5316  -47.9240 C.2    1 LIG      -0.04700
      5 N1        -67.5171   -7.9652  -48.6407 N.pl3  1 LIG      -0.36000
      6 H1        -67.5632  -10.0693  -46.1449 H      1 LIG       0.15400
      7 H2        -65.5518   -8.2452  -46.0495 H      1 LIG       0.15400
      8 H3        -68.9645   -9.5177  -48.4170 H      1 LIG       0.14000
      9 H4        -65.8434   -6.6933  -48.2687 H      1 LIG       0.14000
     10 H5        -67.8435   -7.5593  -49.5067 H      1 LIG       0.38000
@<TRIPOS>BOND
      1       1       2 1
      2       1       3 2
      3       2       4 2
      4       3       5 1
      5       4       5 1
      6       1       6 1
      7       2       7 1
      8       3       8 1
      9       4       9 1
     10       5      10 1
@<TRIPOS>ALT_TYPE
CGenFF_4.0_ALT_TYPE_SET
CGenFF_4.0 1 CG2R51 2 CG2R51 3 CG2R51 4 CG2R51 5 NG2R51 6 HGR51 7 HGR51 8 HGR52 9 HGR52 10 HGP1
@<TRIPOS>MOLECULE
pyrrole
 10 10 0 0 0
****
USER_CHARGES
INVALID_CHARGES
Pose:  16 Cluster:  16 Fr_nu: 383618 TotEn:   -10.85
@<TRIPOS>ATOM
      1 C1        -65.9246   -8.1013  -45.5159 C.2    1 LIG      -0.25700
      2 C2        -66.9280   -7.2805  -46.0874 C.2    1 LIG      -0.25700
      3 C3        -65.2594   -8.7194  -46.5517 C.2    1 LIG      -0.04700
      4 C4        -66.8454   -7.4220  -47.4551 C.2    1 LIG      -0.04700
      5 N1        -65.8279   -8.2992  -47.7258 N.pl3  1 LIG      -0.36000
      6 H1        -65.7102   -8.2275  -44.4640 H      1 LIG       0.15400
      7 H2        -67.6347   -6.6544  -45.5613 H      1 LIG       0.15400
      8 H3        -64.4355   -9.4190  -46.5583 H      1 LIG       0.14000
      9 H4        -67.4173   -6.9768  -48.2571 H      1 LIG       0.14000
     10 H5        -65.5404   -8.5912  -48.6496 H      1 LIG       0.38000
@<TRIPOS>BOND
      1       1       2 1
      2       1       3 2
      3       2       4 2
      4       3       5 1
      5       4       5 1
      6       1       6 1
      7       2       7 1
      8       3       8 1
      9       4       9 1
     10       5      10 1
@<TRIPOS>ALT_TYPE
CGenFF_4.0_ALT_TYPE_SET
CGenFF_4.0 1 CG2R51 2 CG2R51 3 CG2R51 4 CG2R51 5 NG2R51 6 HGR51 7 HGR51 8 HGR52 9 HGR52 10 HGP1
@<TRIPOS>MOLECULE
pyrrole
 10 10 0 0 0
****
USER_CHARGES
INVALID_CHARGES
Pose:  17 Cluster:  17 Fr_nu: 756168 TotEn:   -10.29
@<TRIPOS>ATOM
      1 C1        -55.1832    5.9533  -35.7934 C.2    1 LIG      -0.25700
      2 C2        -53.9426    5.6902  -36.4250 C.2    1 LIG      -0.25700
      3 C3        -56.0513    4.9474  -36.1566 C.2    1 LIG      -0.04700
      4 C4        -54.0904    4.5314  -37.1550 C.2    1 LIG      -0.04700
      5 N1        -55.3762    4.0889  -36.9846 N.pl3  1 LIG      -0.36000
      6 H1        -55.4178    6.7852  -35.1443 H      1 LIG       0.15400
      7 H2        -53.0394    6.2798  -36.3569 H      1 LIG       0.15400
      8 H3        -57.0859    4.7665  -35.9013 H      1 LIG       0.14000
      9 H4        -53.3968    3.9835  -37.7772 H      1 LIG       0.14000
     10 H5        -55.7668    3.2568  -37.4047 H      1 LIG       0.38000
@<TRIPOS>BOND
      1       1       2 1
      2       1       3 2
      3       2       4 2
      4       3       5 1
      5       4       5 1
      6       1       6 1
      7       2       7 1
      8       3       8 1
      9       4       9 1
     10       5      10 1
@<TRIPOS>ALT_TYPE
CGenFF_4.0_ALT_TYPE_SET
CGenFF_4.0 1 CG2R51 2 CG2R51 3 CG2R51 4 CG2R51 5 NG2R51 6 HGR51 7 HGR51 8 HGR52 9 HGR52 10 HGP1
@<TRIPOS>MOLECULE
pyrrole
 10 10 0 0 0
****
USER_CHARGES
INVALID_CHARGES
Pose:  18 Cluster:  18 Fr_nu: 2863924 TotEn:    -9.81
@<TRIPOS>ATOM
      1 C1        -66.1216  -24.8349  -35.2460 C.2    1 LIG      -0.25700
      2 C2        -66.2670  -24.6349  -36.6410 C.2    1 LIG      -0.25700
      3 C3        -67.3201  -24.5000  -34.6553 C.2    1 LIG      -0.04700
      4 C4        -67.5498  -24.1837  -36.8603 C.2    1 LIG      -0.04700
      5 N1        -68.1807  -24.1053  -35.6462 N.pl3  1 LIG      -0.36000
      6 H1        -65.2396  -25.1854  -34.7287 H      1 LIG       0.15400
      7 H2        -65.5194  -24.8005  -37.4038 H      1 LIG       0.15400
      8 H3        -67.6363  -24.5065  -33.6218 H      1 LIG       0.14000
      9 H4        -68.0686  -23.9139  -37.7694 H      1 LIG       0.14000
     10 H5        -69.1345  -23.8032  -35.5034 H      1 LIG       0.38000
@<TRIPOS>BOND
      1       1       2 1
      2       1       3 2
      3       2       4 2
      4       3       5 1
      5       4       5 1
      6       1       6 1
      7       2       7 1
      8       3       8 1
      9       4       9 1
     10       5      10 1
@<TRIPOS>ALT_TYPE
CGenFF_4.0_ALT_TYPE_SET
CGenFF_4.0 1 CG2R51 2 CG2R51 3 CG2R51 4 CG2R51 5 NG2R51 6 HGR51 7 HGR51 8 HGR52 9 HGR52 10 HGP1
@<TRIPOS>MOLECULE
pyrrole
 10 10 0 0 0
****
USER_CHARGES
INVALID_CHARGES
Pose:  19 Cluster:  19 Fr_nu: 3866615 TotEn:    -9.72
@<TRIPOS>ATOM
      1 C1        -73.0262  -11.3976  -43.9917 C.2    1 LIG      -0.25700
      2 C2        -72.4323  -11.7675  -42.7599 C.2    1 LIG      -0.25700
      3 C3        -73.1529  -10.0260  -43.9919 C.2    1 LIG      -0.04700
      4 C4        -72.2142  -10.6106  -42.0447 C.2    1 LIG      -0.04700
      5 N1        -72.6563   -9.5584  -42.8032 N.pl3  1 LIG      -0.36000
      6 H1        -73.3281  -12.0591  -44.7916 H      1 LIG       0.15400
      7 H2        -72.1898  -12.7672  -42.4282 H      1 LIG       0.15400
      8 H3        -73.5514   -9.3430  -44.7288 H      1 LIG       0.14000
      9 H4        -71.7837  -10.4431  -41.0674 H      1 LIG       0.14000
     10 H5        -72.6211   -8.5864  -42.5284 H      1 LIG       0.38000
@<TRIPOS>BOND
      1       1       2 1
      2       1       3 2
      3       2       4 2
      4       3       5 1
      5       4       5 1
      6       1       6 1
      7       2       7 1
      8       3       8 1
      9       4       9 1
     10       5      10 1
@<TRIPOS>ALT_TYPE
CGenFF_4.0_ALT_TYPE_SET
CGenFF_4.0 1 CG2R51 2 CG2R51 3 CG2R51 4 CG2R51 5 NG2R51 6 HGR51 7 HGR51 8 HGR52 9 HGR52 10 HGP1
@<TRIPOS>MOLECULE
pyrrole
 10 10 0 0 0
****
USER_CHARGES
INVALID_CHARGES
Pose:  20 Cluster:  20 Fr_nu: 397573 TotEn:    -8.87
@<TRIPOS>ATOM
      1 C1        -60.5119  -21.4440  -25.8278 C.2    1 LIG      -0.25700
      2 C2        -61.6907  -21.9566  -25.2321 C.2    1 LIG      -0.25700
      3 C3        -60.2202  -20.2516  -25.2030 C.2    1 LIG      -0.04700
      4 C4        -62.0835  -21.0616  -24.2614 C.2    1 LIG      -0.04700
      5 N1        -61.1825  -20.0291  -24.2528 N.pl3  1 LIG      -0.36000
      6 H1        -59.9381  -21.8954  -26.6249 H      1 LIG       0.15400
      7 H2        -62.1994  -22.8768  -25.4823 H      1 LIG       0.15400
      8 H3        -59.4170  -19.5433  -25.3494 H      1 LIG       0.14000
      9 H4        -62.9204  -21.0685  -23.5773 H      1 LIG       0.14000
     10 H5        -61.2212  -19.2268  -23.6395 H      1 LIG       0.38000
@<TRIPOS>BOND
      1       1       2 1
      2       1       3 2
      3       2       4 2
      4       3       5 1
      5       4       5 1
      6       1       6 1
      7       2       7 1
      8       3       8 1
      9       4       9 1
     10       5      10 1
@<TRIPOS>ALT_TYPE
CGenFF_4.0_ALT_TYPE_SET
CGenFF_4.0 1 CG2R51 2 CG2R51 3 CG2R51 4 CG2R51 5 NG2R51 6 HGR51 7 HGR51 8 HGR52 9 HGR52 10 HGP1
@<TRIPOS>MOLECULE
pyrrole
 10 10 0 0 0
****
USER_CHARGES
INVALID_CHARGES
Pose:  21 Cluster:  21 Fr_nu: 400670 TotEn:    -7.45
@<TRIPOS>ATOM
      1 C1        -71.1933   -7.9299  -43.7518 C.2    1 LIG      -0.25700
      2 C2        -71.4490   -9.0760  -42.9593 C.2    1 LIG      -0.25700
      3 C3        -72.3693   -7.5990  -44.3882 C.2    1 LIG      -0.04700
      4 C4        -72.7735   -9.4107  -43.1356 C.2    1 LIG      -0.04700
      5 N1        -73.3229   -8.5061  -44.0063 N.pl3  1 LIG      -0.36000
      6 H1        -70.2543   -7.4030  -43.8476 H      1 LIG       0.15400
      7 H2        -70.7459   -9.6017  -42.3289 H      1 LIG       0.15400
      8 H3        -72.6119   -6.8021  -45.0769 H      1 LIG       0.14000
      9 H4        -73.3723  -10.2084  -42.7191 H      1 LIG       0.14000
     10 H5        -74.2841   -8.5075  -44.3187 H      1 LIG       0.38000
@<TRIPOS>BOND
      1       1       2 1
      2       1       3 2
      3       2       4 2
      4       3       5 1
      5       4       5 1
      6       1       6 1
      7       2       7 1
      8       3       8 1
      9       4       9 1
     10       5      10 1
@<TRIPOS>ALT_TYPE
CGenFF_4.0_ALT_TYPE_SET
CGenFF_4.0 1 CG2R51 2 CG2R51 3 CG2R51 4 CG2R51 5 NG2R51 6 HGR51 7 HGR51 8 HGR52 9 HGR52 10 HGP1
@<TRIPOS>MOLECULE
pyrrole
 10 10 0 0 0
****
USER_CHARGES
INVALID_CHARGES
Pose:  22 Cluster:  22 Fr_nu: 231353 TotEn:    -6.89
@<TRIPOS>ATOM
      1 C1        -72.3286  -10.3563  -42.4233 C.2    1 LIG      -0.25700
      2 C2        -73.5885   -9.7140  -42.5073 C.2    1 LIG      -0.25700
      3 C3        -71.3734   -9.4400  -42.8047 C.2    1 LIG      -0.04700
      4 C4        -73.3649   -8.4247  -42.9376 C.2    1 LIG      -0.04700
      5 N1        -72.0149   -8.2695  -43.1154 N.pl3  1 LIG      -0.36000
      6 H1        -72.1385  -11.3755  -42.1175 H      1 LIG       0.15400
      7 H2        -74.5543  -10.1427  -42.2800 H      1 LIG       0.15400
      8 H3        -70.2981   -9.5162  -42.8833 H      1 LIG       0.14000
      9 H4        -74.0439   -7.6062  -43.1309 H      1 LIG       0.14000
     10 H5        -71.5617   -7.4217  -43.4273 H      1 LIG       0.38000
@<TRIPOS>BOND
      1       1       2 1
      2       1       3 2
      3       2       4 2
      4       3       5 1
      5       4       5 1
      6       1       6 1
      7       2       7 1
      8       3       8 1
      9       4       9 1
     10       5      10 1
@<TRIPOS>ALT_TYPE
CGenFF_4.0_ALT_TYPE_SET
CGenFF_4.0 1 CG2R51 2 CG2R51 3 CG2R51 4 CG2R51 5 NG2R51 6 HGR51 7 HGR51 8 HGR52 9 HGR52 10 HGP1
@<TRIPOS>MOLECULE
pyrrole
 10 10 0 0 0
****
USER_CHARGES
INVALID_CHARGES
Pose:  23 Cluster:  23 Fr_nu: 3719361 TotEn:    -2.12
@<TRIPOS>ATOM
      1 C1        -71.9895   -9.4199  -43.6048 C.2    1 LIG      -0.25700
      2 C2        -72.4088  -10.7714  -43.6726 C.2    1 LIG      -0.25700
      3 C3        -72.7650   -8.7958  -42.6526 C.2    1 LIG      -0.04700
      4 C4        -73.4279  -10.9321  -42.7599 C.2    1 LIG      -0.04700
      5 N1        -73.6360   -9.7247  -42.1459 N.pl3  1 LIG      -0.36000
      6 H1        -71.2072   -8.9528  -44.1863 H      1 LIG       0.15400
      7 H2        -72.0130  -11.5443  -44.3161 H      1 LIG       0.15400
      8 H3        -72.7754   -7.7770  -42.2919 H      1 LIG       0.14000
      9 H4        -74.0204  -11.7958  -42.4924 H      1 LIG       0.14000
     10 H5        -74.3257   -9.5466  -41.4289 H      1 LIG       0.38000
@<TRIPOS>BOND
      1       1       2 1
      2       1       3 2
      3       2       4 2
      4       3       5 1
      5       4       5 1
      6       1       6 1
      7       2       7 1
      8       3       8 1
      9       4       9 1
     10       5      10 1
@<TRIPOS>ALT_TYPE
CGenFF_4.0_ALT_TYPE_SET
CGenFF_4.0 1 CG2R51 2 CG2R51 3 CG2R51 4 CG2R51 5 NG2R51 6 HGR51 7 HGR51 8 HGR52 9 HGR52 10 HGP1
@<TRIPOS>MOLECULE
pyrrole
 10 10 0 0 0
****
USER_CHARGES
INVALID_CHARGES
Pose:  24 Cluster:  24 Fr_nu: 231714 TotEn:    -1.90
@<TRIPOS>ATOM
      1 C1        -72.6660  -10.2805  -43.5155 C.2    1 LIG      -0.25700
      2 C2        -71.7163   -9.3131  -43.9270 C.2    1 LIG      -0.25700
      3 C3        -73.6290   -9.6249  -42.7804 C.2    1 LIG      -0.04700
      4 C4        -72.1279   -8.0958  -43.4308 C.2    1 LIG      -0.04700
      5 N1        -73.2914   -8.2974  -42.7354 N.pl3  1 LIG      -0.36000
      6 H1        -72.6497  -11.3394  -43.7319 H      1 LIG       0.15400
      7 H2        -70.8286   -9.4832  -44.5197 H      1 LIG       0.15400
      8 H3        -74.5211   -9.9832  -42.2864 H      1 LIG       0.14000
      9 H4        -71.6985   -7.1070  -43.5119 H      1 LIG       0.14000
     10 H5        -73.8199   -7.5776  -42.2622 H      1 LIG       0.38000
@<TRIPOS>BOND
      1       1       2 1
      2       1       3 2
      3       2       4 2
      4       3       5 1
      5       4       5 1
      6       1       6 1
      7       2       7 1
      8       3       8 1
      9       4       9 1
     10       5      10 1
@<TRIPOS>ALT_TYPE
CGenFF_4.0_ALT_TYPE_SET
CGenFF_4.0 1 CG2R51 2 CG2R51 3 CG2R51 4 CG2R51 5 NG2R51 6 HGR51 7 HGR51 8 HGR52 9 HGR52 10 HGP1
# TRIPOS MOL2 file generated by SEED

@<TRIPOS>MOLECULE
morpholine
 16 16 0 0 0
****
USER_CHARGES
INVALID_CHARGES
Pose:   1 Cluster:   1 Fr_nu: 585386 TotEn:   -52.12
@<TRIPOS>ATOM
      1 C1        -81.2620  -27.4617  -56.1176 C.3    1 LIG       0.20900
      2 C2        -81.6301  -26.9304  -53.7190 C.3    1 LIG       0.20900
      3 C3        -81.5334  -28.9154  -55.7742 C.3    1 LIG      -0.03300
      4 C4        -81.8843  -28.4101  -53.4934 C.3    1 LIG      -0.03300
      5 N1        -81.9887  -26.6043  -55.1327 N.4    1 LIG      -0.45600
      6 O1        -81.1414  -29.1955  -54.4285 O.3    1 LIG      -0.27400
      7 H1        -80.1998  -27.2117  -56.0267 H      1 LIG       0.09000
      8 H2        -81.6252  -27.1968  -57.1142 H      1 LIG       0.09000
      9 H3        -82.2446  -26.3004  -53.0706 H      1 LIG       0.09000
     10 H4        -80.5728  -26.6748  -53.5972 H      1 LIG       0.09000
     11 H5        -82.5899  -29.1748  -55.9116 H      1 LIG       0.09000
     12 H6        -80.9472  -29.5660  -56.4309 H      1 LIG       0.09000
     13 H7        -81.5550  -28.6934  -52.4888 H      1 LIG       0.09000
     14 H8        -82.9504  -28.6545  -53.5730 H      1 LIG       0.09000
     15 H9        -81.7831  -25.6135  -55.3207 H      1 LIG       0.32900
     16 H10       -83.0043  -26.7102  -55.2650 H      1 LIG       0.32900
@<TRIPOS>BOND
      1       1       3 1
      2       1       5 1
      3       2       4 1
      4       2       5 1
      5       3       6 1
      6       4       6 1
      7       1       7 1
      8       1       8 1
      9       2       9 1
     10       2      10 1
     11       3      11 1
     12       3      12 1
     13       4      13 1
     14       4      14 1
     15       5      15 1
     16       5      16 1
@<TRIPOS>ALT_TYPE
CGenFF_4.0_ALT_TYPE_SET
CGenFF_4.0 1 CG324 2 CG324 3 CG321 4 CG321 5 NG3P2 6 OG3C61 7 HGA2 8 HGA2 9 HGA2 10 HGA2 11 HGA2 12 HGA2 13 HGA2 14 HGA2 15 HGP2 16 HGP2
@<TRIPOS>MOLECULE
morpholine
 16 16 0 0 0
****
USER_CHARGES
INVALID_CHARGES
Pose:   2 Cluster:   2 Fr_nu: 327549 TotEn:   -48.44
@<TRIPOS>ATOM
      1 C1        -81.6365  -26.9201  -57.4517 C.3    1 LIG       0.20900
      2 C2        -81.1341  -26.8369  -55.0203 C.3    1 LIG       0.20900
      3 C3        -80.1449  -27.0682  -57.6926 C.3    1 LIG      -0.03300
      4 C4        -79.6673  -26.9900  -55.3804 C.3    1 LIG      -0.03300
      5 N1        -81.9496  -27.4730  -56.0991 N.4    1 LIG      -0.45600
      6 O1        -79.4020  -26.4140  -56.6614 O.3    1 LIG      -0.27400
      7 H1        -81.9463  -25.8700  -57.4402 H      1 LIG       0.09000
      8 H2        -82.2310  -27.4780  -58.1801 H      1 LIG       0.09000
      9 H3        -81.3850  -27.3367  -54.0810 H      1 LIG       0.09000
     10 H4        -81.4365  -25.7858  -54.9779 H      1 LIG       0.09000
     11 H5        -79.8454  -28.1214  -57.7507 H      1 LIG       0.09000
     12 H6        -79.8754  -26.5971  -58.6431 H      1 LIG       0.09000
     13 H7        -79.0490  -26.4631  -54.6468 H      1 LIG       0.09000
     14 H8        -79.3576  -28.0420  -55.3789 H      1 LIG       0.09000
     15 H9        -82.9503  -27.3430  -55.8970 H      1 LIG       0.32900
     16 H10       -81.7927  -28.4907  -56.0966 H      1 LIG       0.32900
@<TRIPOS>BOND
      1       1       3 1
      2       1       5 1
      3       2       4 1
      4       2       5 1
      5       3       6 1
      6       4       6 1
      7       1       7 1
      8       1       8 1
      9       2       9 1
     10       2      10 1
     11       3      11 1
     12       3      12 1
     13       4      13 1
     14       4      14 1
     15       5      15 1
     16       5      16 1
@<TRIPOS>ALT_TYPE
CGenFF_4.0_ALT_TYPE_SET
CGenFF_4.0 1 CG324 2 CG324 3 CG321 4 CG321 5 NG3P2 6 OG3C61 7 HGA2 8 HGA2 9 HGA2 10 HGA2 11 HGA2 12 HGA2 13 HGA2 14 HGA2 15 HGP2 16 HGP2
@<TRIPOS>MOLECULE
morpholine
 16 16 0 0 0
****
USER_CHARGES
INVALID_CHARGES
Pose:   3 Cluster:   3 Fr_nu: 407552 TotEn:   -47.62
@<TRIPOS>ATOM
      1 C1        -81.8689  -27.6493  -54.5967 C.3    1 LIG       0.20900
      2 C2        -80.9229  -27.3881  -56.8788 C.3    1 LIG       0.20900
      3 C3        -80.4529  -27.5305  -54.0624 C.3    1 LIG      -0.03300
      4 C4        -79.5534  -27.2813  -56.2325 C.3    1 LIG      -0.03300
      5 N1        -81.9428  -26.9131  -55.8952 N.4    1 LIG      -0.45600
      6 O1        -79.5125  -28.0304  -55.0158 O.3    1 LIG      -0.27400
      7 H1        -82.1394  -28.6886  -54.8101 H      1 LIG       0.09000
      8 H2        -82.6046  -27.2016  -53.9232 H      1 LIG       0.09000
      9 H3        -81.0106  -26.7624  -57.7708 H      1 LIG       0.09000
     10 H4        -81.1802  -28.4241  -57.1209 H      1 LIG       0.09000
     11 H5        -80.2014  -26.4947  -53.8052 H      1 LIG       0.09000
     12 H6        -80.3499  -28.1294  -53.1520 H      1 LIG       0.09000
     13 H7        -78.7943  -27.6975  -56.9023 H      1 LIG       0.09000
     14 H8        -79.2807  -26.2383  -56.0315 H      1 LIG       0.09000
     15 H9        -82.8845  -27.0174  -56.2973 H      1 LIG       0.32900
     16 H10       -81.8190  -25.9046  -55.7285 H      1 LIG       0.32900
@<TRIPOS>BOND
      1       1       3 1
      2       1       5 1
      3       2       4 1
      4       2       5 1
      5       3       6 1
      6       4       6 1
      7       1       7 1
      8       1       8 1
      9       2       9 1
     10       2      10 1
     11       3      11 1
     12       3      12 1
     13       4      13 1
     14       4      14 1
     15       5      15 1
     16       5      16 1
@<TRIPOS>ALT_TYPE
CGenFF_4.0_ALT_TYPE_SET
CGenFF_4.0 1 CG324 2 CG324 3 CG321 4 CG321 5 NG3P2 6 OG3C61 7 HGA2 8 HGA2 9 HGA2 10 HGA2 11 HGA2 12 HGA2 13 HGA2 14 HGA2 15 HGP2 16 HGP2
@<TRIPOS>MOLECULE
morpholine
 16 16 0 0 0
****
USER_CHARGES
INVALID_CHARGES
Pose:   4 Cluster:   4 Fr_nu: 422882 TotEn:   -47.11
@<TRIPOS>ATOM
      1 C1        -81.5631  -28.3398  -56.0127 C.3    1 LIG       0.20900
      2 C2        -81.5754  -26.4301  -54.4241 C.3    1 LIG       0.20900
      3 C3        -80.1092  -28.5634  -55.6375 C.3    1 LIG      -0.03300
      4 C4        -80.1211  -26.7479  -54.1262 C.3    1 LIG      -0.03300
      5 N1        -82.2511  -27.6915  -54.8553 N.4    1 LIG      -0.45600
      6 O1        -79.4897  -27.3289  -55.2693 O.3    1 LIG      -0.27400
      7 H1        -81.6656  -27.6557  -56.8614 H      1 LIG       0.09000
      8 H2        -82.0856  -29.2771  -56.2220 H      1 LIG       0.09000
      9 H3        -82.1070  -26.0569  -53.5448 H      1 LIG       0.09000
     10 H4        -81.6771  -25.7217  -55.2522 H      1 LIG       0.09000
     11 H5        -80.0074  -29.2852  -54.8184 H      1 LIG       0.09000
     12 H6        -79.5627  -28.9632  -56.4976 H      1 LIG       0.09000
     13 H7        -79.5827  -25.8261  -53.8843 H      1 LIG       0.09000
     14 H8        -80.0218  -27.4235  -53.2681 H      1 LIG       0.09000
     15 H9        -83.2293  -27.4909  -55.1043 H      1 LIG       0.32900
     16 H10       -82.2921  -28.3496  -54.0644 H      1 LIG       0.32900
@<TRIPOS>BOND
      1       1       3 1
      2       1       5 1
      3       2       4 1
      4       2       5 1
      5       3       6 1
      6       4       6 1
      7       1       7 1
      8       1       8 1
      9       2       9 1
     10       2      10 1
     11       3      11 1
     12       3      12 1
     13       4      13 1
     14       4      14 1
     15       5      15 1
     16       5      16 1
@<TRIPOS>ALT_TYPE
CGenFF_4.0_ALT_TYPE_SET
CGenFF_4.0 1 CG324 2 CG324 3 CG321 4 CG321 5 NG3P2 6 OG3C61 7 HGA2 8 HGA2 9 HGA2 10 HGA2 11 HGA2 12 HGA2 13 HGA2 14 HGA2 15 HGP2 16 HGP2
@<TRIPOS>MOLECULE
morpholine
 16 16 0 0 0
****
USER_CHARGES
INVALID_CHARGES
Pose:   5 Cluster:   5 Fr_nu: 407215 TotEn:   -46.66
@<TRIPOS>ATOM
      1 C1        -81.6980  -28.7422  -54.0896 C.3    1 LIG       0.20900
      2 C2        -81.2228  -27.3718  -56.1063 C.3    1 LIG       0.20900
      3 C3        -81.3319  -27.5289  -53.2538 C.3    1 LIG      -0.03300
      4 C4        -80.8808  -26.2254  -55.1716 C.3    1 LIG      -0.03300
      5 N1        -82.2007  -28.2646  -55.4135 N.4    1 LIG      -0.45600
      6 O1        -80.3671  -26.7228  -53.9340 O.3    1 LIG      -0.27400
      7 H1        -80.8282  -29.3749  -54.2945 H      1 LIG       0.09000
      8 H2        -82.4934  -29.3360  -53.6313 H      1 LIG       0.09000
      9 H3        -81.6915  -27.0269  -57.0317 H      1 LIG       0.09000
     10 H4        -80.3466  -27.9861  -56.3364 H      1 LIG       0.09000
     11 H5        -82.2125  -26.9226  -53.0104 H      1 LIG       0.09000
     12 H6        -80.8844  -27.8525  -52.3088 H      1 LIG       0.09000
     13 H7        -80.1055  -25.5984  -55.6229 H      1 LIG       0.09000
     14 H8        -81.7513  -25.5870  -54.9785 H      1 LIG       0.09000
     15 H9        -82.4142  -29.0734  -56.0131 H      1 LIG       0.32900
     16 H10       -83.0930  -27.7668  -55.2855 H      1 LIG       0.32900
@<TRIPOS>BOND
      1       1       3 1
      2       1       5 1
      3       2       4 1
      4       2       5 1
      5       3       6 1
      6       4       6 1
      7       1       7 1
      8       1       8 1
      9       2       9 1
     10       2      10 1
     11       3      11 1
     12       3      12 1
     13       4      13 1
     14       4      14 1
     15       5      15 1
     16       5      16 1
@<TRIPOS>ALT_TYPE
CGenFF_4.0_ALT_TYPE_SET
CGenFF_4.0 1 CG324 2 CG324 3 CG321 4 CG321 5 NG3P2 6 OG3C61 7 HGA2 8 HGA2 9 HGA2 10 HGA2 11 HGA2 12 HGA2 13 HGA2 14 HGA2 15 HGP2 16 HGP2
@<TRIPOS>MOLECULE
morpholine
 16 16 0 0 0
****
USER_CHARGES
INVALID_CHARGES
Pose:   6 Cluster:   6 Fr_nu: 1281788 TotEn:   -44.25
@<TRIPOS>ATOM
      1 C1        -81.2278  -27.4971  -55.4795 C.3    1 LIG       0.20900
      2 C2        -81.5195  -27.5716  -57.9453 C.3    1 LIG       0.20900
      3 C3        -79.7953  -27.9504  -55.6966 C.3    1 LIG      -0.03300
      4 C4        -80.0724  -28.0205  -58.0415 C.3    1 LIG      -0.03300
      5 N1        -81.6760  -26.7603  -56.7000 N.4    1 LIG      -0.45600
      6 O1        -79.6957  -28.7544  -56.8743 O.3    1 LIG      -0.27400
      7 H1        -81.9104  -28.3443  -55.3567 H      1 LIG       0.09000
      8 H2        -81.3219  -26.8142  -54.6309 H      1 LIG       0.09000
      9 H3        -81.8150  -26.9407  -58.7876 H      1 LIG       0.09000
     10 H4        -82.2049  -28.4202  -57.8542 H      1 LIG       0.09000
     11 H5        -79.1071  -27.1000  -55.7719 H      1 LIG       0.09000
     12 H6        -79.4691  -28.5630  -54.8502 H      1 LIG       0.09000
     13 H7        -79.9469  -28.6834  -58.9034 H      1 LIG       0.09000
     14 H8        -79.3929  -27.1704  -58.1767 H      1 LIG       0.09000
     15 H9        -82.6606  -26.4811  -56.5918 H      1 LIG       0.32900
     16 H10       -81.1438  -25.8833  -56.7896 H      1 LIG       0.32900
@<TRIPOS>BOND
      1       1       3 1
      2       1       5 1
      3       2       4 1
      4       2       5 1
      5       3       6 1
      6       4       6 1
      7       1       7 1
      8       1       8 1
      9       2       9 1
     10       2      10 1
     11       3      11 1
     12       3      12 1
     13       4      13 1
     14       4      14 1
     15       5      15 1
     16       5      16 1
@<TRIPOS>ALT_TYPE
CGenFF_4.0_ALT_TYPE_SET
CGenFF_4.0 1 CG324 2 CG324 3 CG321 4 CG321 5 NG3P2 6 OG3C61 7 HGA2 8 HGA2 9 HGA2 10 HGA2 11 HGA2 12 HGA2 13 HGA2 14 HGA2 15 HGP2 16 HGP2
@<TRIPOS>MOLECULE
morpholine
 16 16 0 0 0
****
USER_CHARGES
INVALID_CHARGES
Pose:   7 Cluster:   7 Fr_nu: 858450 TotEn:   -42.91
@<TRIPOS>ATOM
      1 C1        -80.6244  -26.9126  -55.0641 C.3    1 LIG       0.20900
      2 C2        -81.9138  -28.2085  -53.3821 C.3    1 LIG       0.20900
      3 C3        -79.9662  -28.2175  -55.4749 C.3    1 LIG      -0.03300
      4 C4        -81.1928  -29.4500  -53.8760 C.3    1 LIG      -0.03300
      5 N1        -81.9749  -27.2249  -54.5055 N.4    1 LIG      -0.45600
      6 O1        -79.8921  -29.1144  -54.3644 O.3    1 LIG      -0.27400
      7 H1        -80.0666  -26.4057  -54.2700 H      1 LIG       0.09000
      8 H2        -80.7679  -26.2366  -55.9113 H      1 LIG       0.09000
      9 H3        -82.9412  -28.4202  -53.0746 H      1 LIG       0.09000
     10 H4        -81.3719  -27.7191  -52.5667 H      1 LIG       0.09000
     11 H5        -80.5006  -28.6992  -56.3024 H      1 LIG       0.09000
     12 H6        -78.9429  -28.0250  -55.8125 H      1 LIG       0.09000
     13 H7        -81.0634  -30.1563  -53.0499 H      1 LIG       0.09000
     14 H8        -81.7603  -29.9617  -54.6625 H      1 LIG       0.09000
     15 H9        -82.4222  -26.3571  -54.1801 H      1 LIG       0.32900
     16 H10       -82.5821  -27.5905  -55.2525 H      1 LIG       0.32900
@<TRIPOS>BOND
      1       1       3 1
      2       1       5 1
      3       2       4 1
      4       2       5 1
      5       3       6 1
      6       4       6 1
      7       1       7 1
      8       1       8 1
      9       2       9 1
     10       2      10 1
     11       3      11 1
     12       3      12 1
     13       4      13 1
     14       4      14 1
     15       5      15 1
     16       5      16 1
@<TRIPOS>ALT_TYPE
CGenFF_4.0_ALT_TYPE_SET
CGenFF_4.0 1 CG324 2 CG324 3 CG321 4 CG321 5 NG3P2 6 OG3C61 7 HGA2 8 HGA2 9 HGA2 10 HGA2 11 HGA2 12 HGA2 13 HGA2 14 HGA2 15 HGP2 16 HGP2
@<TRIPOS>MOLECULE
morpholine
 16 16 0 0 0
****
USER_CHARGES
INVALID_CHARGES
Pose:   8 Cluster:   8 Fr_nu: 859319 TotEn:   -42.66
@<TRIPOS>ATOM
      1 C1        -81.7621  -29.2606  -55.7719 C.3    1 LIG       0.20900
      2 C2        -80.8858  -27.0425  -56.4668 C.3    1 LIG       0.20900
      3 C3        -81.4411  -28.8707  -54.3402 C.3    1 LIG      -0.03300
      4 C4        -80.6085  -26.7610  -55.0010 C.3    1 LIG      -0.03300
      5 N1        -82.0204  -28.0116  -56.5507 N.4    1 LIG      -0.45600
      6 O1        -80.3277  -27.9752  -54.3010 O.3    1 LIG      -0.27400
      7 H1        -80.9195  -29.7638  -56.2572 H      1 LIG       0.09000
      8 H2        -82.6592  -29.8817  -55.8407 H      1 LIG       0.09000
      9 H3        -81.1811  -26.1430  -57.0133 H      1 LIG       0.09000
     10 H4        -80.0317  -27.5170  -56.9600 H      1 LIG       0.09000
     11 H5        -82.3022  -28.4097  -53.8419 H      1 LIG       0.09000
     12 H6        -81.1680  -29.7621  -53.7667 H      1 LIG       0.09000
     13 H7        -79.7298  -26.1151  -54.9077 H      1 LIG       0.09000
     14 H8        -81.4496  -26.2461  -54.5214 H      1 LIG       0.09000
     15 H9        -82.1977  -28.2504  -57.5360 H      1 LIG       0.32900
     16 H10       -82.8832  -27.5641  -56.2107 H      1 LIG       0.32900
@<TRIPOS>BOND
      1       1       3 1
      2       1       5 1
      3       2       4 1
      4       2       5 1
      5       3       6 1
      6       4       6 1
      7       1       7 1
      8       1       8 1
      9       2       9 1
     10       2      10 1
     11       3      11 1
     12       3      12 1
     13       4      13 1
     14       4      14 1
     15       5      15 1
     16       5      16 1
@<TRIPOS>ALT_TYPE
CGenFF_4.0_ALT_TYPE_SET
CGenFF_4.0 1 CG324 2 CG324 3 CG321 4 CG321 5 NG3P2 6 OG3C61 7 HGA2 8 HGA2 9 HGA2 10 HGA2 11 HGA2 12 HGA2 13 HGA2 14 HGA2 15 HGP2 16 HGP2
@<TRIPOS>MOLECULE
morpholine
 16 16 0 0 0
****
USER_CHARGES
INVALID_CHARGES
Pose:   9 Cluster:   9 Fr_nu: 423211 TotEn:   -42.31
@<TRIPOS>ATOM
      1 C1        -81.5862  -26.5079  -54.5045 C.3    1 LIG       0.20900
      2 C2        -81.8598  -28.7578  -55.5213 C.3    1 LIG       0.20900
      3 C3        -80.5882  -27.1303  -53.5446 C.3    1 LIG      -0.03300
      4 C4        -80.8478  -29.2697  -54.5120 C.3    1 LIG      -0.03300
      5 N1        -81.5852  -27.3093  -55.7659 N.4    1 LIG      -0.45600
      6 O1        -80.9083  -28.5030  -53.3072 O.3    1 LIG      -0.27400
      7 H1        -82.6076  -26.5432  -54.1118 H      1 LIG       0.09000
      8 H2        -81.3216  -25.4804  -54.7682 H      1 LIG       0.09000
      9 H3        -81.7845  -29.2732  -56.4823 H      1 LIG       0.09000
     10 H4        -82.8841  -28.8223  -55.1408 H      1 LIG       0.09000
     11 H5        -79.5607  -27.0511  -53.9191 H      1 LIG       0.09000
     12 H6        -80.6279  -26.6109  -52.5819 H      1 LIG       0.09000
     13 H7        -81.0752  -30.3088  -54.2541 H      1 LIG       0.09000
     14 H8        -79.8275  -29.2444  -54.9132 H      1 LIG       0.09000
     15 H9        -82.2875  -26.9301  -56.4156 H      1 LIG       0.32900
     16 H10       -80.6778  -27.2049  -56.2413 H      1 LIG       0.32900
@<TRIPOS>BOND
      1       1       3 1
      2       1       5 1
      3       2       4 1
      4       2       5 1
      5       3       6 1
      6       4       6 1
      7       1       7 1
      8       1       8 1
      9       2       9 1
     10       2      10 1
     11       3      11 1
     12       3      12 1
     13       4      13 1
     14       4      14 1
     15       5      15 1
     16       5      16 1
@<TRIPOS>ALT_TYPE
CGenFF_4.0_ALT_TYPE_SET
CGenFF_4.0 1 CG324 2 CG324 3 CG321 4 CG321 5 NG3P2 6 OG3C61 7 HGA2 8 HGA2 9 HGA2 10 HGA2 11 HGA2 12 HGA2 13 HGA2 14 HGA2 15 HGP2 16 HGP2
@<TRIPOS>MOLECULE
morpholine
 16 16 0 0 0
****
USER_CHARGES
INVALID_CHARGES
Pose:  10 Cluster:  10 Fr_nu: 585167 TotEn:   -41.86
@<TRIPOS>ATOM
      1 C1        -81.6301  -26.9304  -53.7190 C.3    1 LIG       0.20900
      2 C2        -82.3943  -29.2754  -54.0162 C.3    1 LIG       0.20900
      3 C3        -80.8152  -27.0995  -54.9886 C.3    1 LIG      -0.03300
      4 C4        -81.5425  -29.3292  -55.2718 C.3    1 LIG      -0.03300
      5 N1        -82.8016  -27.8558  -53.7877 N.4    1 LIG      -0.45600
      6 O1        -80.4130  -28.4617  -55.1499 O.3    1 LIG      -0.27400
      7 H1        -81.0606  -27.2118  -52.8272 H      1 LIG       0.09000
      8 H2        -82.0200  -25.9149  -53.6094 H      1 LIG       0.09000
      9 H3        -83.3079  -29.8683  -54.1090 H      1 LIG       0.09000
     10 H4        -81.8338  -29.5869  -53.1292 H      1 LIG       0.09000
     11 H5        -81.3716  -26.7724  -55.8751 H      1 LIG       0.09000
     12 H6        -79.9066  -26.4921  -54.9283 H      1 LIG       0.09000
     13 H7        -81.1640  -30.3456  -55.4191 H      1 LIG       0.09000
     14 H8        -82.1193  -29.0587  -56.1643 H      1 LIG       0.09000
     15 H9        -83.3450  -27.7890  -52.9162 H      1 LIG       0.32900
     16 H10       -83.4377  -27.5534  -54.5389 H      1 LIG       0.32900
@<TRIPOS>BOND
      1       1       3 1
      2       1       5 1
      3       2       4 1
      4       2       5 1
      5       3       6 1
      6       4       6 1
      7       1       7 1
      8       1       8 1
      9       2       9 1
     10       2      10 1
     11       3      11 1
     12       3      12 1
     13       4      13 1
     14       4      14 1
     15       5      15 1
     16       5      16 1
@<TRIPOS>ALT_TYPE
CGenFF_4.0_ALT_TYPE_SET
CGenFF_4.0 1 CG324 2 CG324 3 CG321 4 CG321 5 NG3P2 6 OG3C61 7 HGA2 8 HGA2 9 HGA2 10 HGA2 11 HGA2 12 HGA2 13 HGA2 14 HGA2 15 HGP2 16 HGP2
@<TRIPOS>MOLECULE
morpholine
 16 16 0 0 0
****
USER_CHARGES
INVALID_CHARGES
Pose:  11 Cluster:  11 Fr_nu: 608487 TotEn:   -41.15
@<TRIPOS>ATOM
      1 C1        -81.8193  -27.6941  -53.6416 C.3    1 LIG       0.20900
      2 C2        -81.7074  -29.4079  -55.4365 C.3    1 LIG       0.20900
      3 C3        -81.4658  -26.6579  -54.6932 C.3    1 LIG      -0.03300
      4 C4        -81.3601  -28.2874  -56.4002 C.3    1 LIG      -0.03300
      5 N1        -82.5144  -28.8305  -54.3190 N.4    1 LIG      -0.45600
      6 O1        -80.6625  -27.2401  -55.7223 O.3    1 LIG      -0.27400
      7 H1        -80.9273  -28.1125  -53.1640 H      1 LIG       0.09000
      8 H2        -82.4998  -27.2986  -52.8828 H      1 LIG       0.09000
      9 H3        -82.3102  -30.1885  -55.9078 H      1 LIG       0.09000
     10 H4        -80.8136  -29.8474  -54.9826 H      1 LIG       0.09000
     11 H5        -82.3616  -26.2067  -55.1362 H      1 LIG       0.09000
     12 H6        -80.8834  -25.8515  -54.2365 H      1 LIG       0.09000
     13 H7        -80.7016  -28.6672  -57.1877 H      1 LIG       0.09000
     14 H8        -82.2546  -27.8792  -56.8858 H      1 LIG       0.09000
     15 H9        -82.7248  -29.5656  -53.6300 H      1 LIG       0.32900
     16 H10       -83.4258  -28.5136  -54.6785 H      1 LIG       0.32900
@<TRIPOS>BOND
      1       1       3 1
      2       1       5 1
      3       2       4 1
      4       2       5 1
      5       3       6 1
      6       4       6 1
      7       1       7 1
      8       1       8 1
      9       2       9 1
     10       2      10 1
     11       3      11 1
     12       3      12 1
     13       4      13 1
     14       4      14 1
     15       5      15 1
     16       5      16 1
@<TRIPOS>ALT_TYPE
CGenFF_4.0_ALT_TYPE_SET
CGenFF_4.0 1 CG324 2 CG324 3 CG321 4 CG321 5 NG3P2 6 OG3C61 7 HGA2 8 HGA2 9 HGA2 10 HGA2 11 HGA2 12 HGA2 13 HGA2 14 HGA2 15 HGP2 16 HGP2
@<TRIPOS>MOLECULE
morpholine
 16 16 0 0 0
****
USER_CHARGES
INVALID_CHARGES
Pose:  12 Cluster:  12 Fr_nu: 1268936 TotEn:   -41.06
@<TRIPOS>ATOM
      1 C1        -81.4097  -26.9717  -55.3541 C.3    1 LIG       0.20900
      2 C2        -81.4681  -29.2442  -54.3526 C.3    1 LIG       0.20900
      3 C3        -81.4255  -27.6388  -56.7177 C.3    1 LIG      -0.03300
      4 C4        -81.4818  -29.7999  -55.7653 C.3    1 LIG      -0.03300
      5 N1        -82.0832  -27.8825  -54.3794 N.4    1 LIG      -0.45600
      6 O1        -80.7944  -28.9199  -56.6577 O.3    1 LIG      -0.27400
      7 H1        -80.3900  -26.8179  -54.9861 H      1 LIG       0.09000
      8 H2        -81.9561  -26.0247  -55.3501 H      1 LIG       0.09000
      9 H3        -82.0534  -29.8555  -53.6607 H      1 LIG       0.09000
     10 H4        -80.4491  -29.1200  -53.9728 H      1 LIG       0.09000
     11 H5        -82.4456  -27.7485  -57.1045 H      1 LIG       0.09000
     12 H6        -80.8663  -27.0287  -57.4342 H      1 LIG       0.09000
     13 H7        -80.9648  -30.7643  -55.7890 H      1 LIG       0.09000
     14 H8        -82.5044  -29.9641  -56.1259 H      1 LIG       0.09000
     15 H9        -82.0452  -27.4684  -53.4379 H      1 LIG       0.32900
     16 H10       -83.0833  -27.9594  -54.6120 H      1 LIG       0.32900
@<TRIPOS>BOND
      1       1       3 1
      2       1       5 1
      3       2       4 1
      4       2       5 1
      5       3       6 1
      6       4       6 1
      7       1       7 1
      8       1       8 1
      9       2       9 1
     10       2      10 1
     11       3      11 1
     12       3      12 1
     13       4      13 1
     14       4      14 1
     15       5      15 1
     16       5      16 1
@<TRIPOS>ALT_TYPE
CGenFF_4.0_ALT_TYPE_SET
CGenFF_4.0 1 CG324 2 CG324 3 CG321 4 CG321 5 NG3P2 6 OG3C61 7 HGA2 8 HGA2 9 HGA2 10 HGA2 11 HGA2 12 HGA2 13 HGA2 14 HGA2 15 HGP2 16 HGP2
@<TRIPOS>MOLECULE
morpholine
 16 16 0 0 0
****
USER_CHARGES
INVALID_CHARGES
Pose:  13 Cluster:  13 Fr_nu: 608624 TotEn:   -40.40
@<TRIPOS>ATOM
      1 C1        -80.8513  -28.8329  -55.7949 C.3    1 LIG       0.20900
      2 C2        -81.9061  -28.1476  -53.6527 C.3    1 LIG       0.20900
      3 C3        -81.5199  -30.1848  -55.6210 C.3    1 LIG      -0.03300
      4 C4        -82.5236  -29.5328  -53.5843 C.3    1 LIG      -0.03300
      5 N1        -81.6786  -27.8072  -55.0900 N.4    1 LIG      -0.45600
      6 O1        -81.6837  -30.4896  -54.2341 O.3    1 LIG      -0.27400
      7 H1        -79.8586  -28.8056  -55.3337 H      1 LIG       0.09000
      8 H2        -80.7847  -28.5359  -56.8449 H      1 LIG       0.09000
      9 H3        -82.5616  -27.3800  -53.2332 H      1 LIG       0.09000
     10 H4        -80.9273  -28.1125  -53.1640 H      1 LIG       0.09000
     11 H5        -82.4933  -30.2243  -56.1243 H      1 LIG       0.09000
     12 H6        -80.8917  -30.9669  -56.0588 H      1 LIG       0.09000
     13 H7        -82.6278  -29.8406  -52.5391 H      1 LIG       0.09000
     14 H8        -83.5226  -29.5535  -54.0361 H      1 LIG       0.09000
     15 H9        -81.2199  -26.8884  -55.1583 H      1 LIG       0.32900
     16 H10       -82.5845  -27.7049  -55.5687 H      1 LIG       0.32900
@<TRIPOS>BOND
      1       1       3 1
      2       1       5 1
      3       2       4 1
      4       2       5 1
      5       3       6 1
      6       4       6 1
      7       1       7 1
      8       1       8 1
      9       2       9 1
     10       2      10 1
     11       3      11 1
     12       3      12 1
     13       4      13 1
     14       4      14 1
     15       5      15 1
     16       5      16 1
@<TRIPOS>ALT_TYPE
CGenFF_4.0_ALT_TYPE_SET
CGenFF_4.0 1 CG324 2 CG324 3 CG321 4 CG321 5 NG3P2 6 OG3C61 7 HGA2 8 HGA2 9 HGA2 10 HGA2 11 HGA2 12 HGA2 13 HGA2 14 HGA2 15 HGP2 16 HGP2
@<TRIPOS>MOLECULE
morpholine
 16 16 0 0 0
****
USER_CHARGES
INVALID_CHARGES
Pose:  14 Cluster:  14 Fr_nu: 858790 TotEn:   -40.30
@<TRIPOS>ATOM
      1 C1        -81.5856  -28.4393  -56.7719 C.3    1 LIG       0.20900
      2 C2        -80.6244  -26.9126  -55.0641 C.3    1 LIG       0.20900
      3 C3        -80.2935  -29.2332  -56.7008 C.3    1 LIG      -0.03300
      4 C4        -79.3798  -27.7819  -55.0762 C.3    1 LIG      -0.03300
      5 N1        -81.7910  -27.7603  -55.4566 N.4    1 LIG      -0.45600
      6 O1        -79.1978  -28.3804  -56.3614 O.3    1 LIG      -0.27400
      7 H1        -81.5386  -27.6491  -57.5284 H      1 LIG       0.09000
      8 H2        -82.4547  -29.0779  -56.9509 H      1 LIG       0.09000
      9 H3        -80.8348  -26.5031  -54.0727 H      1 LIG       0.09000
     10 H4        -80.5642  -26.1035  -55.7987 H      1 LIG       0.09000
     11 H5        -80.3601  -30.0534  -55.9761 H      1 LIG       0.09000
     12 H6        -80.0771  -29.6753  -57.6785 H      1 LIG       0.09000
     13 H7        -78.4975  -27.1681  -54.8696 H      1 LIG       0.09000
     14 H8        -79.4251  -28.5644  -54.3092 H      1 LIG       0.09000
     15 H9        -82.6404  -27.1805  -55.4971 H      1 LIG       0.32900
     16 H10       -81.9670  -28.4654  -54.7271 H      1 LIG       0.32900
@<TRIPOS>BOND
      1       1       3 1
      2       1       5 1
      3       2       4 1
      4       2       5 1
      5       3       6 1
      6       4       6 1
      7       1       7 1
      8       1       8 1
      9       2       9 1
     10       2      10 1
     11       3      11 1
     12       3      12 1
     13       4      13 1
     14       4      14 1
     15       5      15 1
     16       5      16 1
@<TRIPOS>ALT_TYPE
CGenFF_4.0_ALT_TYPE_SET
CGenFF_4.0 1 CG324 2 CG324 3 CG321 4 CG321 5 NG3P2 6 OG3C61 7 HGA2 8 HGA2 9 HGA2 10 HGA2 11 HGA2 12 HGA2 13 HGA2 14 HGA2 15 HGP2 16 HGP2
@<TRIPOS>MOLECULE
morpholine
 16 16 0 0 0
****
USER_CHARGES
INVALID_CHARGES
Pose:  15 Cluster:  15 Fr_nu: 608512 TotEn:   -40.29
@<TRIPOS>ATOM
      1 C1        -81.6045  -27.8145  -53.9711 C.3    1 LIG       0.20900
      2 C2        -79.8182  -28.1853  -55.6570 C.3    1 LIG       0.20900
      3 C3        -81.5020  -26.3314  -54.2783 C.3    1 LIG      -0.03300
      4 C4        -79.8038  -26.6840  -55.8821 C.3    1 LIG      -0.03300
      5 N1        -81.1820  -28.5748  -55.1863 N.4    1 LIG      -0.45600
      6 O1        -80.1745  -25.9934  -54.6868 O.3    1 LIG      -0.27400
      7 H1        -80.9273  -28.1125  -53.1640 H      1 LIG       0.09000
      8 H2        -82.6274  -28.1183  -53.7330 H      1 LIG       0.09000
      9 H3        -79.6152  -28.7442  -56.5742 H      1 LIG       0.09000
     10 H4        -79.1180  -28.4869  -54.8716 H      1 LIG       0.09000
     11 H5        -82.2148  -26.0270  -55.0539 H      1 LIG       0.09000
     12 H6        -81.7281  -25.7509  -53.3783 H      1 LIG       0.09000
     13 H7        -78.7937  -26.3596  -56.1513 H      1 LIG       0.09000
     14 H8        -80.4739  -26.3906  -56.6992 H      1 LIG       0.09000
     15 H9        -81.2024  -29.5841  -54.9857 H      1 LIG       0.32900
     16 H10       -81.8646  -28.4252  -55.9426 H      1 LIG       0.32900
@<TRIPOS>BOND
      1       1       3 1
      2       1       5 1
      3       2       4 1
      4       2       5 1
      5       3       6 1
      6       4       6 1
      7       1       7 1
      8       1       8 1
      9       2       9 1
     10       2      10 1
     11       3      11 1
     12       3      12 1
     13       4      13 1
     14       4      14 1
     15       5      15 1
     16       5      16 1
@<TRIPOS>ALT_TYPE
CGenFF_4.0_ALT_TYPE_SET
CGenFF_4.0 1 CG324 2 CG324 3 CG321 4 CG321 5 NG3P2 6 OG3C61 7 HGA2 8 HGA2 9 HGA2 10 HGA2 11 HGA2 12 HGA2 13 HGA2 14 HGA2 15 HGP2 16 HGP2
@<TRIPOS>MOLECULE
morpholine
 16 16 0 0 0
****
USER_CHARGES
INVALID_CHARGES
Pose:  16 Cluster:  16 Fr_nu: 1100097 TotEn:   -39.73
@<TRIPOS>ATOM
      1 C1        -79.9664  -27.1537  -57.0906 C.3    1 LIG       0.20900
      2 C2        -81.6366  -27.1428  -55.2518 C.3    1 LIG       0.20900
      3 C3        -78.8844  -27.1383  -56.0257 C.3    1 LIG      -0.03300
      4 C4        -80.4727  -27.1288  -54.2771 C.3    1 LIG      -0.03300
      5 N1        -81.1825  -27.8027  -56.5134 N.4    1 LIG      -0.45600
      6 O1        -79.3445  -26.4653  -54.8516 O.3    1 LIG      -0.27400
      7 H1        -80.2622  -26.1421  -57.3873 H      1 LIG       0.09000
      8 H2        -79.6726  -27.7313  -57.9711 H      1 LIG       0.09000
      9 H3        -82.4890  -27.7119  -54.8719 H      1 LIG       0.09000
     10 H4        -81.9530  -26.1309  -55.5242 H      1 LIG       0.09000
     11 H5        -78.5569  -28.1517  -55.7648 H      1 LIG       0.09000
     12 H6        -78.0092  -26.5952  -56.3958 H      1 LIG       0.09000
     13 H7        -80.7536  -26.5798  -53.3728 H      1 LIG       0.09000
     14 H8        -80.1873  -28.1430  -53.9728 H      1 LIG       0.09000
     15 H9        -81.9440  -27.7846  -57.2055 H      1 LIG       0.32900
     16 H10       -80.9906  -28.7982  -56.3331 H      1 LIG       0.32900
@<TRIPOS>BOND
      1       1       3 1
      2       1       5 1
      3       2       4 1
      4       2       5 1
      5       3       6 1
      6       4       6 1
      7       1       7 1
      8       1       8 1
      9       2       9 1
     10       2      10 1
     11       3      11 1
     12       3      12 1
     13       4      13 1
     14       4      14 1
     15       5      15 1
     16       5      16 1
@<TRIPOS>ALT_TYPE
CGenFF_4.0_ALT_TYPE_SET
CGenFF_4.0 1 CG324 2 CG324 3 CG321 4 CG321 5 NG3P2 6 OG3C61 7 HGA2 8 HGA2 9 HGA2 10 HGA2 11 HGA2 12 HGA2 13 HGA2 14 HGA2 15 HGP2 16 HGP2
@<TRIPOS>MOLECULE
morpholine
 16 16 0 0 0
****
USER_CHARGES
INVALID_CHARGES
Pose:  17 Cluster:  17 Fr_nu: 608358 TotEn:   -39.08
@<TRIPOS>ATOM
      1 C1        -82.7265  -29.6001  -54.2876 C.3    1 LIG       0.20900
      2 C2        -80.9193  -28.5874  -55.6585 C.3    1 LIG       0.20900
      3 C3        -82.5306  -28.4638  -53.3002 C.3    1 LIG      -0.03300
      4 C4        -80.8126  -27.5002  -54.6042 C.3    1 LIG      -0.03300
      5 N1        -82.3156  -29.1199  -55.6418 N.4    1 LIG      -0.45600
      6 O1        -81.1753  -28.0098  -53.3190 O.3    1 LIG      -0.27400
      7 H1        -82.0896  -30.4594  -54.0534 H      1 LIG       0.09000
      8 H2        -83.7712  -29.9154  -54.3542 H      1 LIG       0.09000
      9 H3        -80.7240  -28.2094  -56.6654 H      1 LIG       0.09000
     10 H4        -80.2591  -29.4329  -55.4411 H      1 LIG       0.09000
     11 H5        -83.2034  -27.6236  -53.5092 H      1 LIG       0.09000
     12 H6        -82.7473  -28.8139  -52.2860 H      1 LIG       0.09000
     13 H7        -79.7786  -27.1471  -54.5398 H      1 LIG       0.09000
     14 H8        -81.4424  -26.6362  -54.8484 H      1 LIG       0.09000
     15 H9        -82.3993  -29.8893  -56.3203 H      1 LIG       0.32900
     16 H10       -82.9677  -28.3905  -55.9628 H      1 LIG       0.32900
@<TRIPOS>BOND
      1       1       3 1
      2       1       5 1
      3       2       4 1
      4       2       5 1
      5       3       6 1
      6       4       6 1
      7       1       7 1
      8       1       8 1
      9       2       9 1
     10       2      10 1
     11       3      11 1
     12       3      12 1
     13       4      13 1
     14       4      14 1
     15       5      15 1
     16       5      16 1
@<TRIPOS>ALT_TYPE
CGenFF_4.0_ALT_TYPE_SET
CGenFF_4.0 1 CG324 2 CG324 3 CG321 4 CG321 5 NG3P2 6 OG3C61 7 HGA2 8 HGA2 9 HGA2 10 HGA2 11 HGA2 12 HGA2 13 HGA2 14 HGA2 15 HGP2 16 HGP2
@<TRIPOS>MOLECULE
morpholine
 16 16 0 0 0
****
USER_CHARGES
INVALID_CHARGES
Pose:  18 Cluster:  18 Fr_nu: 924395 TotEn:   -37.34
@<TRIPOS>ATOM
      1 C1        -81.3682  -26.9598  -55.6184 C.3    1 LIG       0.20900
      2 C2        -81.8935  -29.3493  -55.1883 C.3    1 LIG       0.20900
      3 C3        -81.5623  -26.7131  -54.1331 C.3    1 LIG      -0.03300
      4 C4        -82.0610  -28.9856  -53.7239 C.3    1 LIG      -0.03300
      5 N1        -80.9390  -28.3790  -55.8052 N.4    1 LIG      -0.45600
      6 O1        -82.5100  -27.6352  -53.5901 O.3    1 LIG      -0.27400
      7 H1        -82.3014  -26.8385  -56.1782 H      1 LIG       0.09000
      8 H2        -80.5895  -26.3224  -56.0457 H      1 LIG       0.09000
      9 H3        -81.4761  -30.3507  -55.3219 H      1 LIG       0.09000
     10 H4        -82.8336  -29.2584  -55.7415 H      1 LIG       0.09000
     11 H5        -80.6174  -26.7887  -53.5819 H      1 LIG       0.09000
     12 H6        -81.9554  -25.7039  -53.9742 H      1 LIG       0.09000
     13 H7        -82.8165  -29.6318  -53.2659 H      1 LIG       0.09000
     14 H8        -81.1277  -29.1200  -53.1640 H      1 LIG       0.09000
     15 H9        -80.8435  -28.5806  -56.8100 H      1 LIG       0.32900
     16 H10       -80.0011  -28.5126  -55.4018 H      1 LIG       0.32900
@<TRIPOS>BOND
      1       1       3 1
      2       1       5 1
      3       2       4 1
      4       2       5 1
      5       3       6 1
      6       4       6 1
      7       1       7 1
      8       1       8 1
      9       2       9 1
     10       2      10 1
     11       3      11 1
     12       3      12 1
     13       4      13 1
     14       4      14 1
     15       5      15 1
     16       5      16 1
@<TRIPOS>ALT_TYPE
CGenFF_4.0_ALT_TYPE_SET
CGenFF_4.0 1 CG324 2 CG324 3 CG321 4 CG321 5 NG3P2 6 OG3C61 7 HGA2 8 HGA2 9 HGA2 10 HGA2 11 HGA2 12 HGA2 13 HGA2 14 HGA2 15 HGP2 16 HGP2
@<TRIPOS>MOLECULE
morpholine
 16 16 0 0 0
****
USER_CHARGES
INVALID_CHARGES
Pose:  19 Cluster:  19 Fr_nu: 761439 TotEn:   -21.31
@<TRIPOS>ATOM
      1 C1        -54.8754  -15.0787  -13.1875 C.3    1 LIG       0.20900
      2 C2        -57.3499  -14.8710  -13.1193 C.3    1 LIG       0.20900
      3 C3        -54.8911  -15.0364  -11.6700 C.3    1 LIG      -0.03300
      4 C4        -57.2443  -14.8397  -11.6052 C.3    1 LIG      -0.03300
      5 N1        -56.1818  -15.6345  -13.6541 N.4    1 LIG      -0.45600
      6 O1        -55.9995  -14.2656  -11.2003 O.3    1 LIG      -0.27400
      7 H1        -54.7870  -14.0782  -13.6234 H      1 LIG       0.09000
      8 H2        -54.0854  -15.7273  -13.5754 H      1 LIG       0.09000
      9 H3        -58.2569  -15.3761  -13.4616 H      1 LIG       0.09000
     10 H4        -57.2932  -13.8677  -13.5533 H      1 LIG       0.09000
     11 H5        -54.9319  -16.0425  -11.2360 H      1 LIG       0.09000
     12 H6        -53.9774  -14.5575  -11.3041 H      1 LIG       0.09000
     13 H7        -58.0448  -14.2186  -11.1910 H      1 LIG       0.09000
     14 H8        -57.3455  -15.8418  -11.1714 H      1 LIG       0.09000
     15 H9        -56.2097  -15.6316  -14.6829 H      1 LIG       0.32900
     16 H10       -56.2571  -16.6226  -13.3741 H      1 LIG       0.32900
@<TRIPOS>BOND
      1       1       3 1
      2       1       5 1
      3       2       4 1
      4       2       5 1
      5       3       6 1
      6       4       6 1
      7       1       7 1
      8       1       8 1
      9       2       9 1
     10       2      10 1
     11       3      11 1
     12       3      12 1
     13       4      13 1
     14       4      14 1
     15       5      15 1
     16       5      16 1
@<TRIPOS>ALT_TYPE
CGenFF_4.0_ALT_TYPE_SET
CGenFF_4.0 1 CG324 2 CG324 3 CG321 4 CG321 5 NG3P2 6 OG3C61 7 HGA2 8 HGA2 9 HGA2 10 HGA2 11 HGA2 12 HGA2 13 HGA2 14 HGA2 15 HGP2 16 HGP2
@<TRIPOS>MOLECULE
morpholine
 16 16 0 0 0
****
USER_CHARGES
INVALID_CHARGES
Pose:  20 Cluster:  20 Fr_nu: 761239 TotEn:   -18.65
@<TRIPOS>ATOM
      1 C1        -55.3149  -15.5341  -11.8584 C.3    1 LIG       0.20900
      2 C2        -57.3499  -14.8710  -13.1193 C.3    1 LIG       0.20900
      3 C3        -55.3195  -14.1470  -11.2414 C.3    1 LIG      -0.03300
      4 C4        -57.2551  -13.5167  -12.4399 C.3    1 LIG      -0.03300
      5 N1        -56.7198  -15.8886  -12.2244 N.4    1 LIG      -0.45600
      6 O1        -55.8937  -13.1980  -12.1430 O.3    1 LIG      -0.27400
      7 H1        -54.7320  -15.5675  -12.7846 H      1 LIG       0.09000
      8 H2        -54.9550  -16.2960  -11.1617 H      1 LIG       0.09000
      9 H3        -58.3850  -15.1786  -13.2887 H      1 LIG       0.09000
     10 H4        -56.7929  -14.8949  -14.0613 H      1 LIG       0.09000
     11 H5        -55.8641  -14.1275  -10.2899 H      1 LIG       0.09000
     12 H6        -54.2919  -13.8294  -11.0384 H      1 LIG       0.09000
     13 H7        -57.6380  -12.7393  -13.1086 H      1 LIG       0.09000
     14 H8        -57.8499  -13.4831  -11.5192 H      1 LIG       0.09000
     15 H9        -56.7341  -16.8089  -12.6849 H      1 LIG       0.32900
     16 H10       -57.2839  -15.9937  -11.3694 H      1 LIG       0.32900
@<TRIPOS>BOND
      1       1       3 1
      2       1       5 1
      3       2       4 1
      4       2       5 1
      5       3       6 1
      6       4       6 1
      7       1       7 1
      8       1       8 1
      9       2       9 1
     10       2      10 1
     11       3      11 1
     12       3      12 1
     13       4      13 1
     14       4      14 1
     15       5      15 1
     16       5      16 1
@<TRIPOS>ALT_TYPE
CGenFF_4.0_ALT_TYPE_SET
CGenFF_4.0 1 CG324 2 CG324 3 CG321 4 CG321 5 NG3P2 6 OG3C61 7 HGA2 8 HGA2 9 HGA2 10 HGA2 11 HGA2 12 HGA2 13 HGA2 14 HGA2 15 HGP2 16 HGP2
@<TRIPOS>MOLECULE
morpholine
 16 16 0 0 0
****
USER_CHARGES
INVALID_CHARGES
Pose:  21 Cluster:  21 Fr_nu: 1251414 TotEn:   -18.38
@<TRIPOS>ATOM
      1 C1        -57.5229  -15.2749  -10.8797 C.3    1 LIG       0.20900
      2 C2        -56.8797  -14.7986  -13.2313 C.3    1 LIG       0.20900
      3 C3        -58.6316  -14.2503  -11.0397 C.3    1 LIG      -0.03300
      4 C4        -58.0204  -13.7979  -13.2763 C.3    1 LIG      -0.03300
      5 N1        -57.2191  -15.8501  -12.2251 N.4    1 LIG      -0.45600
      6 O1        -58.2525  -13.2425  -11.9798 O.3    1 LIG      -0.27400
      7 H1        -56.5954  -14.8202  -10.5167 H      1 LIG       0.09000
      8 H2        -57.8147  -16.1023  -10.2273 H      1 LIG       0.09000
      9 H3        -56.7289  -15.2992  -14.1914 H      1 LIG       0.09000
     10 H4        -55.9447  -14.3370  -12.8985 H      1 LIG       0.09000
     11 H5        -59.5720  -14.7157  -11.3578 H      1 LIG       0.09000
     12 H6        -58.8179  -13.7546  -10.0817 H      1 LIG       0.09000
     13 H7        -57.7630  -12.9728  -13.9478 H      1 LIG       0.09000
     14 H8        -58.9444  -14.2537  -13.6518 H      1 LIG       0.09000
     15 H9        -56.4390  -16.5169  -12.1466 H      1 LIG       0.32900
     16 H10       -58.0249  -16.3988  -12.5567 H      1 LIG       0.32900
@<TRIPOS>BOND
      1       1       3 1
      2       1       5 1
      3       2       4 1
      4       2       5 1
      5       3       6 1
      6       4       6 1
      7       1       7 1
      8       1       8 1
      9       2       9 1
     10       2      10 1
     11       3      11 1
     12       3      12 1
     13       4      13 1
     14       4      14 1
     15       5      15 1
     16       5      16 1
@<TRIPOS>ALT_TYPE
CGenFF_4.0_ALT_TYPE_SET
CGenFF_4.0 1 CG324 2 CG324 3 CG321 4 CG321 5 NG3P2 6 OG3C61 7 HGA2 8 HGA2 9 HGA2 10 HGA2 11 HGA2 12 HGA2 13 HGA2 14 HGA2 15 HGP2 16 HGP2
@<TRIPOS>MOLECULE
morpholine
 16 16 0 0 0
****
USER_CHARGES
INVALID_CHARGES
Pose:  22 Cluster:  22 Fr_nu:   7567 TotEn:   -17.27
@<TRIPOS>ATOM
      1 C1        -73.3122   -6.2536  -27.1006 C.3    1 LIG       0.20900
      2 C2        -74.0264   -3.9771  -27.7924 C.3    1 LIG       0.20900
      3 C3        -74.7404   -6.7085  -27.3418 C.3    1 LIG      -0.03300
      4 C4        -75.4194   -4.5438  -28.0004 C.3    1 LIG      -0.03300
      5 N1        -73.0382   -5.0814  -27.9862 N.4    1 LIG      -0.45600
      6 O1        -75.6556   -5.6356  -27.1086 O.3    1 LIG      -0.27400
      7 H1        -73.1606   -5.9111  -26.0718 H      1 LIG       0.09000
      8 H2        -72.5830   -7.0296  -27.3483 H      1 LIG       0.09000
      9 H3        -73.7863   -3.1913  -28.5134 H      1 LIG       0.09000
     10 H4        -73.8849   -3.6058  -26.7725 H      1 LIG       0.09000
     11 H5        -74.8774   -7.0950  -28.3587 H      1 LIG       0.09000
     12 H6        -74.9937   -7.5153  -26.6468 H      1 LIG       0.09000
     13 H7        -76.1679   -3.7745  -27.7864 H      1 LIG       0.09000
     14 H8        -75.5717   -4.8745  -29.0349 H      1 LIG       0.09000
     15 H9        -72.0879   -4.7291  -27.8072 H      1 LIG       0.32900
     16 H10       -73.0451   -5.3827  -28.9708 H      1 LIG       0.32900
@<TRIPOS>BOND
      1       1       3 1
      2       1       5 1
      3       2       4 1
      4       2       5 1
      5       3       6 1
      6       4       6 1
      7       1       7 1
      8       1       8 1
      9       2       9 1
     10       2      10 1
     11       3      11 1
     12       3      12 1
     13       4      13 1
     14       4      14 1
     15       5      15 1
     16       5      16 1
@<TRIPOS>ALT_TYPE
CGenFF_4.0_ALT_TYPE_SET
CGenFF_4.0 1 CG324 2 CG324 3 CG321 4 CG321 5 NG3P2 6 OG3C61 7 HGA2 8 HGA2 9 HGA2 10 HGA2 11 HGA2 12 HGA2 13 HGA2 14 HGA2 15 HGP2 16 HGP2
@<TRIPOS>MOLECULE
morpholine
 16 16 0 0 0
****
USER_CHARGES
INVALID_CHARGES
Pose:  23 Cluster:  23 Fr_nu: 314122 TotEn:   -17.14
@<TRIPOS>ATOM
      1 C1        -66.6888  -24.8546  -33.9853 C.3    1 LIG       0.20900
      2 C2        -67.8086  -24.1582  -36.0905 C.3    1 LIG       0.20900
      3 C3        -65.3623  -24.6428  -34.6927 C.3    1 LIG      -0.03300
      4 C4        -66.4272  -23.9798  -36.6944 C.3    1 LIG      -0.03300
      5 N1        -67.7035  -23.9552  -34.6136 N.4    1 LIG      -0.45600
      6 O1        -65.4966  -24.8842  -36.0952 O.3    1 LIG      -0.27400
      7 H1        -67.0585  -25.8779  -34.1079 H      1 LIG       0.09000
      8 H2        -66.6371  -24.5998  -32.9234 H      1 LIG       0.09000
      9 H3        -68.5259  -23.4270  -36.4723 H      1 LIG       0.09000
     10 H4        -68.1918  -25.1725  -36.2406 H      1 LIG       0.09000
     11 H5        -64.9715  -23.6316  -34.5288 H      1 LIG       0.09000
     12 H6        -64.6203  -25.3485  -34.3059 H      1 LIG       0.09000
     13 H7        -66.4600  -24.2013  -37.7658 H      1 LIG       0.09000
     14 H8        -66.0654  -22.9508  -36.5806 H      1 LIG       0.09000
     15 H9        -68.6220  -24.1143  -34.1774 H      1 LIG       0.32900
     16 H10       -67.4650  -22.9733  -34.4157 H      1 LIG       0.32900
@<TRIPOS>BOND
      1       1       3 1
      2       1       5 1
      3       2       4 1
      4       2       5 1
      5       3       6 1
      6       4       6 1
      7       1       7 1
      8       1       8 1
      9       2       9 1
     10       2      10 1
     11       3      11 1
     12       3      12 1
     13       4      13 1
     14       4      14 1
     15       5      15 1
     16       5      16 1
@<TRIPOS>ALT_TYPE
CGenFF_4.0_ALT_TYPE_SET
CGenFF_4.0 1 CG324 2 CG324 3 CG321 4 CG321 5 NG3P2 6 OG3C61 7 HGA2 8 HGA2 9 HGA2 10 HGA2 11 HGA2 12 HGA2 13 HGA2 14 HGA2 15 HGP2 16 HGP2
@<TRIPOS>MOLECULE
morpholine
 16 16 0 0 0
****
USER_CHARGES
INVALID_CHARGES
Pose:  24 Cluster:  24 Fr_nu:   7599 TotEn:   -16.21
@<TRIPOS>ATOM
      1 C1        -73.9596   -4.8923  -27.6314 C.3    1 LIG       0.20900
      2 C2        -72.7058   -6.7369  -26.5377 C.3    1 LIG       0.20900
      3 C3        -74.0603   -4.2338  -26.2672 C.3    1 LIG      -0.03300
      4 C4        -72.8673   -5.9876  -25.2272 C.3    1 LIG      -0.03300
      5 N1        -72.7300   -5.7414  -27.6520 N.4    1 LIG      -0.45600
      6 O1        -74.0733   -5.2203  -25.2328 O.3    1 LIG      -0.27400
      7 H1        -74.8049   -5.5604  -27.8261 H      1 LIG       0.09000
      8 H2        -73.8668   -4.1606  -28.4385 H      1 LIG       0.09000
      9 H3        -71.7540   -7.2714  -26.5953 H      1 LIG       0.09000
     10 H4        -73.5353   -7.4282  -26.7174 H      1 LIG       0.09000
     11 H5        -73.2377   -3.5297  -26.0943 H      1 LIG       0.09000
     12 H6        -74.9957   -3.6698  -26.1971 H      1 LIG       0.09000
     13 H7        -72.9329   -6.7001  -24.3989 H      1 LIG       0.09000
     14 H8        -72.0132   -5.3288  -25.0296 H      1 LIG       0.09000
     15 H9        -72.6653   -6.2322  -28.5543 H      1 LIG       0.32900
     16 H10       -71.8946   -5.1418  -27.5981 H      1 LIG       0.32900
@<TRIPOS>BOND
      1       1       3 1
      2       1       5 1
      3       2       4 1
      4       2       5 1
      5       3       6 1
      6       4       6 1
      7       1       7 1
      8       1       8 1
      9       2       9 1
     10       2      10 1
     11       3      11 1
     12       3      12 1
     13       4      13 1
     14       4      14 1
     15       5      15 1
     16       5      16 1
@<TRIPOS>ALT_TYPE
CGenFF_4.0_ALT_TYPE_SET
CGenFF_4.0 1 CG324 2 CG324 3 CG321 4 CG321 5 NG3P2 6 OG3C61 7 HGA2 8 HGA2 9 HGA2 10 HGA2 11 HGA2 12 HGA2 13 HGA2 14 HGA2 15 HGP2 16 HGP2
@<TRIPOS>MOLECULE
morpholine
 16 16 0 0 0
****
USER_CHARGES
INVALID_CHARGES
Pose:  25 Cluster:  25 Fr_nu: 1175028 TotEn:   -15.46
@<TRIPOS>ATOM
      1 C1        -58.5825  -14.1107  -12.9924 C.3    1 LIG       0.20900
      2 C2        -56.6943  -15.4299  -12.0621 C.3    1 LIG       0.20900
      3 C3        -57.8182  -12.8577  -12.6042 C.3    1 LIG      -0.03300
      4 C4        -56.0222  -14.1122  -11.7203 C.3    1 LIG      -0.03300
      5 N1        -57.5947  -15.2059  -13.2336 N.4    1 LIG      -0.45600
      6 O1        -57.0000  -13.1030  -11.4581 O.3    1 LIG      -0.27400
      7 H1        -59.2403  -14.4540  -12.1873 H      1 LIG       0.09000
      8 H2        -59.1561  -13.9772  -13.9135 H      1 LIG       0.09000
      9 H3        -55.9738  -16.2020  -12.3446 H      1 LIG       0.09000
     10 H4        -57.3275  -15.7891  -11.2448 H      1 LIG       0.09000
     11 H5        -57.1963  -12.4894  -13.4288 H      1 LIG       0.09000
     12 H6        -58.5222  -12.0614  -12.3427 H      1 LIG       0.09000
     13 H7        -55.4171  -14.2288  -10.8158 H      1 LIG       0.09000
     14 H8        -55.3548  -13.7777  -12.5237 H      1 LIG       0.09000
     15 H9        -58.0944  -16.0776  -13.4562 H      1 LIG       0.32900
     16 H10       -57.0304  -14.9854  -14.0663 H      1 LIG       0.32900
@<TRIPOS>BOND
      1       1       3 1
      2       1       5 1
      3       2       4 1
      4       2       5 1
      5       3       6 1
      6       4       6 1
      7       1       7 1
      8       1       8 1
      9       2       9 1
     10       2      10 1
     11       3      11 1
     12       3      12 1
     13       4      13 1
     14       4      14 1
     15       5      15 1
     16       5      16 1
@<TRIPOS>ALT_TYPE
CGenFF_4.0_ALT_TYPE_SET
CGenFF_4.0 1 CG324 2 CG324 3 CG321 4 CG321 5 NG3P2 6 OG3C61 7 HGA2 8 HGA2 9 HGA2 10 HGA2 11 HGA2 12 HGA2 13 HGA2 14 HGA2 15 HGP2 16 HGP2
@<TRIPOS>MOLECULE
morpholine
 16 16 0 0 0
****
USER_CHARGES
INVALID_CHARGES
Pose:  26 Cluster:  26 Fr_nu: 761837 TotEn:   -12.82
@<TRIPOS>ATOM
      1 C1        -57.2186  -14.8860  -12.8920 C.3    1 LIG       0.20900
      2 C2        -55.0771  -14.8059  -11.6355 C.3    1 LIG       0.20900
      3 C3        -57.6644  -13.6773  -12.0889 C.3    1 LIG      -0.03300
      4 C4        -55.6277  -13.6006  -10.8946 C.3    1 LIG      -0.03300
      5 N1        -55.7269  -14.8656  -12.9800 N.4    1 LIG      -0.45600
      6 O1        -57.0516  -13.6782  -10.7975 O.3    1 LIG      -0.27400
      7 H1        -57.4905  -15.8260  -12.4007 H      1 LIG       0.09000
      8 H2        -57.6079  -14.8710  -13.9135 H      1 LIG       0.09000
      9 H3        -53.9979  -14.7374  -11.7950 H      1 LIG       0.09000
     10 H4        -55.3221  -15.7440  -11.1275 H      1 LIG       0.09000
     11 H5        -57.4329  -12.7383  -12.6057 H      1 LIG       0.09000
     12 H6        -58.7482  -13.7117  -11.9399 H      1 LIG       0.09000
     13 H7        -55.2278  -13.5777   -9.8760 H      1 LIG       0.09000
     14 H8        -55.3430  -12.6606  -11.3826 H      1 LIG       0.09000
     15 H9        -55.4000  -15.7012  -13.4841 H      1 LIG       0.32900
     16 H10       -55.4248  -14.0602  -13.5460 H      1 LIG       0.32900
@<TRIPOS>BOND
      1       1       3 1
      2       1       5 1
      3       2       4 1
      4       2       5 1
      5       3       6 1
      6       4       6 1
      7       1       7 1
      8       1       8 1
      9       2       9 1
     10       2      10 1
     11       3      11 1
     12       3      12 1
     13       4      13 1
     14       4      14 1
     15       5      15 1
     16       5      16 1
@<TRIPOS>ALT_TYPE
CGenFF_4.0_ALT_TYPE_SET
CGenFF_4.0 1 CG324 2 CG324 3 CG321 4 CG321 5 NG3P2 6 OG3C61 7 HGA2 8 HGA2 9 HGA2 10 HGA2 11 HGA2 12 HGA2 13 HGA2 14 HGA2 15 HGP2 16 HGP2
@<TRIPOS>MOLECULE
indoline
 18 19 0 0 0
****
USER_CHARGES
INVALID_CHARGES
Pose:   1 Cluster:   1 Fr_nu: 754502 TotEn:   -21.75
@<TRIPOS>ATOM
      1 C1        -69.1364   -8.6162  -43.5860 C.ar   1 LIG      -0.21700
      2 C2        -70.2271   -8.0384  -44.2553 C.ar   1 LIG      -0.19700
      3 C3        -67.9894   -8.9902  -44.2878 C.ar   1 LIG      -0.40000
      4 C4        -70.1885   -7.8325  -45.6372 C.ar   1 LIG      -0.29100
      5 C5        -67.9702   -8.7885  -45.6564 C.ar   1 LIG       0.11100
      6 C6        -69.0601   -8.2324  -46.3310 C.ar   1 LIG       0.28800
      7 C7        -66.8644   -9.0401  -46.6283 C.3    1 LIG      -0.11600
      8 C8        -67.5814   -8.8093  -47.9762 C.3    1 LIG       0.00100
      9 N1        -68.8025   -8.0660  -47.6906 N.pl3  1 LIG      -0.67300
     10 H1        -69.1827   -8.7622  -42.5102 H      1 LIG       0.19600
     11 H2        -71.1070   -7.7418  -43.6907 H      1 LIG       0.19600
     12 H3        -67.1382   -9.4175  -43.7696 H      1 LIG       0.20400
     13 H4        -71.0292   -7.3728  -46.1463 H      1 LIG       0.21000
     14 H5        -66.0595   -8.3129  -46.4818 H      1 LIG       0.09000
     15 H6        -66.4755  -10.0596  -46.5532 H      1 LIG       0.09000
     16 H7        -66.9420   -8.2682  -48.6811 H      1 LIG       0.09000
     17 H8        -67.8436   -9.7723  -48.4316 H      1 LIG       0.09000
     18 H9        -69.5461   -7.9440  -48.3641 H      1 LIG       0.32800
@<TRIPOS>BOND
      1       1       2 ar
      2       1       3 ar
      3       2       4 ar
      4       3       5 ar
      5       4       6 ar
      6       5       6 ar
      7       5       7 1
      8       6       9 1
      9       7       8 1
     10       8       9 1
     11       1      10 1
     12       2      11 1
     13       3      12 1
     14       4      13 1
     15       7      14 1
     16       7      15 1
     17       8      16 1
     18       8      17 1
     19       9      18 1
@<TRIPOS>ALT_TYPE
CGenFF_4.0_ALT_TYPE_SET
CGenFF_4.0 1 CG2R61 2 CG2R61 3 CG2R61 4 CG2R61 5 CG2RC0 6 CG2RC0 7 CG3C52 8 CG3C52 9 NG3C51 10 HGR61 11 HGR61 12 HGR61 13 HGR61 14 HGA2 15 HGA2 16 HGA2 17 HGA2 18 HGP1
@<TRIPOS>MOLECULE
indoline
 18 19 0 0 0
****
USER_CHARGES
INVALID_CHARGES
Pose:   2 Cluster:   2 Fr_nu: 1097136 TotEn:   -18.78
@<TRIPOS>ATOM
      1 C1        -70.8825   -6.5998  -45.8088 C.ar   1 LIG      -0.21700
      2 C2        -70.5227   -7.3034  -44.6483 C.ar   1 LIG      -0.19700
      3 C3        -70.1512   -6.7527  -46.9877 C.ar   1 LIG      -0.40000
      4 C4        -69.4223   -8.1651  -44.6487 C.ar   1 LIG      -0.29100
      5 C5        -69.0592   -7.6020  -46.9695 C.ar   1 LIG       0.11100
      6 C6        -68.6842   -8.2896  -45.8125 C.ar   1 LIG       0.28800
      7 C7        -68.1502   -7.9887  -48.0898 C.3    1 LIG      -0.11600
      8 C8        -67.0503   -8.7690  -47.3378 C.3    1 LIG       0.00100
      9 N1        -67.5958   -9.1311  -46.0354 N.pl3  1 LIG      -0.67300
     10 H1        -71.7453   -5.9395  -45.7905 H      1 LIG       0.19600
     11 H2        -71.1113   -7.1817  -43.7429 H      1 LIG       0.19600
     12 H3        -70.4399   -6.2259  -47.8904 H      1 LIG       0.20400
     13 H4        -69.1578   -8.7166  -43.7524 H      1 LIG       0.21000
     14 H5        -68.6771   -8.6361  -48.7979 H      1 LIG       0.09000
     15 H6        -67.7385   -7.1160  -48.6046 H      1 LIG       0.09000
     16 H7        -66.7359   -9.6556  -47.8979 H      1 LIG       0.09000
     17 H8        -66.1688   -8.1318  -47.1951 H      1 LIG       0.09000
     18 H9        -67.0285   -9.4830  -45.2765 H      1 LIG       0.32800
@<TRIPOS>BOND
      1       1       2 ar
      2       1       3 ar
      3       2       4 ar
      4       3       5 ar
      5       4       6 ar
      6       5       6 ar
      7       5       7 1
      8       6       9 1
      9       7       8 1
     10       8       9 1
     11       1      10 1
     12       2      11 1
     13       3      12 1
     14       4      13 1
     15       7      14 1
     16       7      15 1
     17       8      16 1
     18       8      17 1
     19       9      18 1
@<TRIPOS>ALT_TYPE
CGenFF_4.0_ALT_TYPE_SET
CGenFF_4.0 1 CG2R61 2 CG2R61 3 CG2R61 4 CG2R61 5 CG2RC0 6 CG2RC0 7 CG3C52 8 CG3C52 9 NG3C51 10 HGR61 11 HGR61 12 HGR61 13 HGR61 14 HGA2 15 HGA2 16 HGA2 17 HGA2 18 HGP1
@<TRIPOS>MOLECULE
indoline
 18 19 0 0 0
****
USER_CHARGES
INVALID_CHARGES
Pose:   3 Cluster:   3 Fr_nu: 172071 TotEn:   -18.29
@<TRIPOS>ATOM
      1 C1        -69.3952   -6.7712  -44.1698 C.ar   1 LIG      -0.21700
      2 C2        -70.4064   -6.4434  -45.0871 C.ar   1 LIG      -0.19700
      3 C3        -68.1843   -7.3083  -44.6092 C.ar   1 LIG      -0.40000
      4 C4        -70.2231   -6.6543  -46.4566 C.ar   1 LIG      -0.29100
      5 C5        -68.0217   -7.5197  -45.9668 C.ar   1 LIG       0.11100
      6 C6        -69.0316   -7.2142  -46.8827 C.ar   1 LIG       0.28800
      7 C7        -66.8227   -8.0208  -46.7032 C.3    1 LIG      -0.11600
      8 C8        -67.3942   -8.2160  -48.1243 C.3    1 LIG       0.00100
      9 N1        -68.6330   -7.4510  -48.1970 N.pl3  1 LIG      -0.67300
     10 H1        -69.5540   -6.5938  -43.1096 H      1 LIG       0.19600
     11 H2        -71.3380   -6.0143  -44.7280 H      1 LIG       0.19600
     12 H3        -67.3945   -7.5428  -43.9042 H      1 LIG       0.20400
     13 H4        -71.0030   -6.3859  -47.1615 H      1 LIG       0.21000
     14 H5        -66.0321   -7.2637  -46.6981 H      1 LIG       0.09000
     15 H6        -66.4511   -8.9629  -46.2903 H      1 LIG       0.09000
     16 H7        -66.6812   -7.8923  -48.8893 H      1 LIG       0.09000
     17 H8        -67.6146   -9.2766  -48.2978 H      1 LIG       0.09000
     18 H9        -69.3018   -7.5513  -48.9481 H      1 LIG       0.32800
@<TRIPOS>BOND
      1       1       2 ar
      2       1       3 ar
      3       2       4 ar
      4       3       5 ar
      5       4       6 ar
      6       5       6 ar
      7       5       7 1
      8       6       9 1
      9       7       8 1
     10       8       9 1
     11       1      10 1
     12       2      11 1
     13       3      12 1
     14       4      13 1
     15       7      14 1
     16       7      15 1
     17       8      16 1
     18       8      17 1
     19       9      18 1
@<TRIPOS>ALT_TYPE
CGenFF_4.0_ALT_TYPE_SET
CGenFF_4.0 1 CG2R61 2 CG2R61 3 CG2R61 4 CG2R61 5 CG2RC0 6 CG2RC0 7 CG3C52 8 CG3C52 9 NG3C51 10 HGR61 11 HGR61 12 HGR61 13 HGR61 14 HGA2 15 HGA2 16 HGA2 17 HGA2 18 HGP1
@<TRIPOS>MOLECULE
indoline
 18 19 0 0 0
****
USER_CHARGES
INVALID_CHARGES
Pose:   4 Cluster:   4 Fr_nu: 1553103 TotEn:   -18.13
@<TRIPOS>ATOM
      1 C1        -68.5007   -9.0933  -43.8364 C.ar   1 LIG      -0.21700
      2 C2        -67.1241   -9.0003  -43.5762 C.ar   1 LIG      -0.19700
      3 C3        -68.9917   -8.9252  -45.1319 C.ar   1 LIG      -0.40000
      4 C4        -66.2197   -8.7315  -44.6073 C.ar   1 LIG      -0.29100
      5 C5        -68.0850   -8.6503  -46.1400 C.ar   1 LIG       0.11100
      6 C6        -66.7161   -8.5369  -45.8842 C.ar   1 LIG       0.28800
      7 C7        -68.3287   -8.4849  -47.6043 C.3    1 LIG      -0.11600
      8 C8        -66.9499   -7.9891  -48.0913 C.3    1 LIG       0.00100
      9 N1        -65.9841   -8.3162  -47.0495 N.pl3  1 LIG      -0.67300
     10 H1        -69.1875   -9.3095  -43.0225 H      1 LIG       0.19600
     11 H2        -66.7584   -9.1466  -42.5634 H      1 LIG       0.19600
     12 H3        -70.0523   -9.0170  -45.3381 H      1 LIG       0.20400
     13 H4        -65.1558   -8.6747  -44.4021 H      1 LIG       0.21000
     14 H5        -68.5819   -9.4490  -48.0568 H      1 LIG       0.09000
     15 H6        -69.1119   -7.7498  -47.8099 H      1 LIG       0.09000
     16 H7        -66.6752   -8.4478  -49.0467 H      1 LIG       0.09000
     17 H8        -66.9712   -6.9017  -48.2347 H      1 LIG       0.09000
     18 H9        -65.0456   -7.9417  -47.0279 H      1 LIG       0.32800
@<TRIPOS>BOND
      1       1       2 ar
      2       1       3 ar
      3       2       4 ar
      4       3       5 ar
      5       4       6 ar
      6       5       6 ar
      7       5       7 1
      8       6       9 1
      9       7       8 1
     10       8       9 1
     11       1      10 1
     12       2      11 1
     13       3      12 1
     14       4      13 1
     15       7      14 1
     16       7      15 1
     17       8      16 1
     18       8      17 1
     19       9      18 1
@<TRIPOS>ALT_TYPE
CGenFF_4.0_ALT_TYPE_SET
CGenFF_4.0 1 CG2R61 2 CG2R61 3 CG2R61 4 CG2R61 5 CG2RC0 6 CG2RC0 7 CG3C52 8 CG3C52 9 NG3C51 10 HGR61 11 HGR61 12 HGR61 13 HGR61 14 HGA2 15 HGA2 16 HGA2 17 HGA2 18 HGP1
@<TRIPOS>MOLECULE
indoline
 18 19 0 0 0
****
USER_CHARGES
INVALID_CHARGES
Pose:   5 Cluster:   5 Fr_nu: 390740 TotEn:   -18.09
@<TRIPOS>ATOM
      1 C1        -67.6174   -8.8704  -43.5692 C.ar   1 LIG      -0.21700
      2 C2        -68.5530   -7.8619  -43.8507 C.ar   1 LIG      -0.19700
      3 C3        -66.6432   -9.2172  -44.5065 C.ar   1 LIG      -0.40000
      4 C4        -68.5313   -7.1906  -45.0764 C.ar   1 LIG      -0.29100
      5 C5        -66.6407   -8.5501  -45.7185 C.ar   1 LIG       0.11100
      6 C6        -67.5813   -7.5596  -46.0123 C.ar   1 LIG       0.28800
      7 C7        -65.6879   -8.6803  -46.8613 C.3    1 LIG      -0.11600
      8 C8        -66.3868   -7.8283  -47.9428 C.3    1 LIG       0.00100
      9 N1        -67.3575   -6.9814  -47.2605 N.pl3  1 LIG      -0.67300
     10 H1        -67.6463   -9.3763  -42.6080 H      1 LIG       0.19600
     11 H2        -69.2965   -7.5963  -43.1040 H      1 LIG       0.19600
     12 H3        -65.9072   -9.9814  -44.2828 H      1 LIG       0.20400
     13 H4        -69.2483   -6.4027  -45.2823 H      1 LIG       0.21000
     14 H5        -64.7156   -8.2547  -46.5933 H      1 LIG       0.09000
     15 H6        -65.5734   -9.7188  -47.1844 H      1 LIG       0.09000
     16 H7        -65.6649   -7.2302  -48.5082 H      1 LIG       0.09000
     17 H8        -66.9121   -8.4796  -48.6523 H      1 LIG       0.09000
     18 H9        -68.0766   -6.4628  -47.7456 H      1 LIG       0.32800
@<TRIPOS>BOND
      1       1       2 ar
      2       1       3 ar
      3       2       4 ar
      4       3       5 ar
      5       4       6 ar
      6       5       6 ar
      7       5       7 1
      8       6       9 1
      9       7       8 1
     10       8       9 1
     11       1      10 1
     12       2      11 1
     13       3      12 1
     14       4      13 1
     15       7      14 1
     16       7      15 1
     17       8      16 1
     18       8      17 1
     19       9      18 1
@<TRIPOS>ALT_TYPE
CGenFF_4.0_ALT_TYPE_SET
CGenFF_4.0 1 CG2R61 2 CG2R61 3 CG2R61 4 CG2R61 5 CG2RC0 6 CG2RC0 7 CG3C52 8 CG3C52 9 NG3C51 10 HGR61 11 HGR61 12 HGR61 13 HGR61 14 HGA2 15 HGA2 16 HGA2 17 HGA2 18 HGP1
@<TRIPOS>MOLECULE
indoline
 18 19 0 0 0
****
USER_CHARGES
INVALID_CHARGES
Pose:   6 Cluster:   6 Fr_nu: 221687 TotEn:   -17.86
@<TRIPOS>ATOM
      1 C1        -65.7338   -7.3376  -44.3996 C.ar   1 LIG      -0.21700
      2 C2        -64.7956   -8.1825  -45.0138 C.ar   1 LIG      -0.19700
      3 C3        -66.9894   -7.1340  -44.9739 C.ar   1 LIG      -0.40000
      4 C4        -65.0977   -8.8307  -46.2147 C.ar   1 LIG      -0.29100
      5 C5        -67.2700   -7.7752  -46.1673 C.ar   1 LIG       0.11100
      6 C6        -66.3333   -8.6015  -46.7937 C.ar   1 LIG       0.28800
      7 C7        -68.5376   -7.7791  -46.9572 C.3    1 LIG      -0.11600
      8 C8        -68.0917   -8.4947  -48.2506 C.3    1 LIG       0.00100
      9 N1        -66.8459   -9.1890  -47.9489 N.pl3  1 LIG      -0.67300
     10 H1        -65.4828   -6.8477  -43.4627 H      1 LIG       0.19600
     11 H2        -63.8274   -8.3393  -44.5457 H      1 LIG       0.19600
     12 H3        -67.7227   -6.4982  -44.4904 H      1 LIG       0.20400
     13 H4        -64.3734   -9.4932  -46.6770 H      1 LIG       0.21000
     14 H5        -69.3072   -8.3559  -46.4342 H      1 LIG       0.09000
     15 H6        -68.8953   -6.7667  -47.1649 H      1 LIG       0.09000
     16 H7        -68.8585   -9.1903  -48.6068 H      1 LIG       0.09000
     17 H8        -67.9114   -7.7587  -49.0438 H      1 LIG       0.09000
     18 H9        -66.2448   -9.5811  -48.6605 H      1 LIG       0.32800
@<TRIPOS>BOND
      1       1       2 ar
      2       1       3 ar
      3       2       4 ar
      4       3       5 ar
      5       4       6 ar
      6       5       6 ar
      7       5       7 1
      8       6       9 1
      9       7       8 1
     10       8       9 1
     11       1      10 1
     12       2      11 1
     13       3      12 1
     14       4      13 1
     15       7      14 1
     16       7      15 1
     17       8      16 1
     18       8      17 1
     19       9      18 1
@<TRIPOS>ALT_TYPE
CGenFF_4.0_ALT_TYPE_SET
CGenFF_4.0 1 CG2R61 2 CG2R61 3 CG2R61 4 CG2R61 5 CG2RC0 6 CG2RC0 7 CG3C52 8 CG3C52 9 NG3C51 10 HGR61 11 HGR61 12 HGR61 13 HGR61 14 HGA2 15 HGA2 16 HGA2 17 HGA2 18 HGP1
@<TRIPOS>MOLECULE
indoline
 18 19 0 0 0
****
USER_CHARGES
INVALID_CHARGES
Pose:   7 Cluster:   7 Fr_nu: 375946 TotEn:   -17.43
@<TRIPOS>ATOM
      1 C1        -71.0836   -9.2831  -42.8060 C.ar   1 LIG      -0.21700
      2 C2        -72.3538   -8.7048  -42.9597 C.ar   1 LIG      -0.19700
      3 C3        -70.0069   -8.8487  -43.5806 C.ar   1 LIG      -0.40000
      4 C4        -72.5665   -7.6882  -43.8950 C.ar   1 LIG      -0.29100
      5 C5        -70.2355   -7.8482  -44.5084 C.ar   1 LIG       0.11100
      6 C6        -71.5016   -7.2826  -44.6799 C.ar   1 LIG       0.28800
      7 C7        -69.2633   -7.1656  -45.4137 C.3    1 LIG      -0.11600
      8 C8        -70.2081   -6.3363  -46.3102 C.3    1 LIG       0.00100
      9 N1        -71.4908   -6.2557  -45.6222 N.pl3  1 LIG      -0.67300
     10 H1        -70.9366  -10.0678  -42.0689 H      1 LIG       0.19600
     11 H2        -73.1777   -9.0469  -42.3391 H      1 LIG       0.19600
     12 H3        -69.0208   -9.2799  -43.4489 H      1 LIG       0.20400
     13 H4        -73.5472   -7.2358  -43.9991 H      1 LIG       0.21000
     14 H5        -68.5997   -6.5155  -44.8348 H      1 LIG       0.09000
     15 H6        -68.6797   -7.8789  -46.0025 H      1 LIG       0.09000
     16 H7        -69.7992   -5.3400  -46.5073 H      1 LIG       0.09000
     17 H8        -70.3474   -6.8391  -47.2751 H      1 LIG       0.09000
     18 H9        -72.3379   -5.9306  -46.0675 H      1 LIG       0.32800
@<TRIPOS>BOND
      1       1       2 ar
      2       1       3 ar
      3       2       4 ar
      4       3       5 ar
      5       4       6 ar
      6       5       6 ar
      7       5       7 1
      8       6       9 1
      9       7       8 1
     10       8       9 1
     11       1      10 1
     12       2      11 1
     13       3      12 1
     14       4      13 1
     15       7      14 1
     16       7      15 1
     17       8      16 1
     18       8      17 1
     19       9      18 1
@<TRIPOS>ALT_TYPE
CGenFF_4.0_ALT_TYPE_SET
CGenFF_4.0 1 CG2R61 2 CG2R61 3 CG2R61 4 CG2R61 5 CG2RC0 6 CG2RC0 7 CG3C52 8 CG3C52 9 NG3C51 10 HGR61 11 HGR61 12 HGR61 13 HGR61 14 HGA2 15 HGA2 16 HGA2 17 HGA2 18 HGP1
@<TRIPOS>MOLECULE
indoline
 18 19 0 0 0
****
USER_CHARGES
INVALID_CHARGES
Pose:   8 Cluster:   8 Fr_nu: 1696287 TotEn:   -16.26
@<TRIPOS>ATOM
      1 C1        -69.7896   -7.9265  -43.8444 C.ar   1 LIG      -0.21700
      2 C2        -69.7886   -8.7540  -44.9787 C.ar   1 LIG      -0.19700
      3 C3        -68.5928   -7.4274  -43.3282 C.ar   1 LIG      -0.40000
      4 C4        -68.5897   -9.0993  -45.6089 C.ar   1 LIG      -0.29100
      5 C5        -67.4140   -7.7857  -43.9574 C.ar   1 LIG       0.11100
      6 C6        -67.4048   -8.6249  -45.0745 C.ar   1 LIG       0.28800
      7 C7        -66.0170   -7.3535  -43.6535 C.3    1 LIG      -0.11600
      8 C8        -65.1999   -8.2825  -44.5773 C.3    1 LIG       0.00100
      9 N1        -66.1188   -8.8055  -45.5807 N.pl3  1 LIG      -0.67300
     10 H1        -70.7324   -7.6638  -43.3724 H      1 LIG       0.19600
     11 H2        -70.7309   -9.1231  -45.3744 H      1 LIG       0.19600
     12 H3        -68.5934   -6.7716  -42.4646 H      1 LIG       0.20400
     13 H4        -68.5968   -9.7278  -46.4933 H      1 LIG       0.21000
     14 H5        -65.8776   -6.3034  -43.9293 H      1 LIG       0.09000
     15 H6        -65.7584   -7.5090  -42.6022 H      1 LIG       0.09000
     16 H7        -64.3646   -7.7490  -45.0423 H      1 LIG       0.09000
     17 H8        -64.7849   -9.1169  -43.9985 H      1 LIG       0.09000
     18 H9        -65.8892   -9.5763  -46.1928 H      1 LIG       0.32800
@<TRIPOS>BOND
      1       1       2 ar
      2       1       3 ar
      3       2       4 ar
      4       3       5 ar
      5       4       6 ar
      6       5       6 ar
      7       5       7 1
      8       6       9 1
      9       7       8 1
     10       8       9 1
     11       1      10 1
     12       2      11 1
     13       3      12 1
     14       4      13 1
     15       7      14 1
     16       7      15 1
     17       8      16 1
     18       8      17 1
     19       9      18 1
@<TRIPOS>ALT_TYPE
CGenFF_4.0_ALT_TYPE_SET
CGenFF_4.0 1 CG2R61 2 CG2R61 3 CG2R61 4 CG2R61 5 CG2RC0 6 CG2RC0 7 CG3C52 8 CG3C52 9 NG3C51 10 HGR61 11 HGR61 12 HGR61 13 HGR61 14 HGA2 15 HGA2 16 HGA2 17 HGA2 18 HGP1
@<TRIPOS>MOLECULE
indoline
 18 19 0 0 0
****
USER_CHARGES
INVALID_CHARGES
Pose:   9 Cluster:   9 Fr_nu: 275028 TotEn:   -16.17
@<TRIPOS>ATOM
      1 C1        -66.1593   -8.4334  -46.6274 C.ar   1 LIG      -0.21700
      2 C2        -67.0445   -8.5886  -47.7062 C.ar   1 LIG      -0.19700
      3 C3        -66.6345   -8.0789  -45.3639 C.ar   1 LIG      -0.40000
      4 C4        -68.4170   -8.3850  -47.5378 C.ar   1 LIG      -0.29100
      5 C5        -67.9944   -7.8718  -45.2155 C.ar   1 LIG       0.11100
      6 C6        -68.8779   -8.0052  -46.2896 C.ar   1 LIG       0.28800
      7 C7        -68.7663   -7.5461  -43.9791 C.3    1 LIG      -0.11600
      8 C8        -70.1642   -7.2426  -44.5604 C.3    1 LIG       0.00100
      9 N1        -70.2025   -7.8095  -45.9029 N.pl3  1 LIG      -0.67300
     10 H1        -65.0964   -8.6025  -46.7766 H      1 LIG       0.19600
     11 H2        -66.6582   -8.8774  -48.6799 H      1 LIG       0.19600
     12 H3        -65.9548   -7.9788  -44.5250 H      1 LIG       0.20400
     13 H4        -69.0974   -8.5200  -48.3722 H      1 LIG       0.21000
     14 H5        -68.7977   -8.4143  -43.3132 H      1 LIG       0.09000
     15 H6        -68.3557   -6.6784  -43.4551 H      1 LIG       0.09000
     16 H7        -70.9574   -7.6578  -43.9304 H      1 LIG       0.09000
     17 H8        -70.3176   -6.1581  -44.6224 H      1 LIG       0.09000
     18 H9        -70.9286   -7.5963  -46.5728 H      1 LIG       0.32800
@<TRIPOS>BOND
      1       1       2 ar
      2       1       3 ar
      3       2       4 ar
      4       3       5 ar
      5       4       6 ar
      6       5       6 ar
      7       5       7 1
      8       6       9 1
      9       7       8 1
     10       8       9 1
     11       1      10 1
     12       2      11 1
     13       3      12 1
     14       4      13 1
     15       7      14 1
     16       7      15 1
     17       8      16 1
     18       8      17 1
     19       9      18 1
@<TRIPOS>ALT_TYPE
CGenFF_4.0_ALT_TYPE_SET
CGenFF_4.0 1 CG2R61 2 CG2R61 3 CG2R61 4 CG2R61 5 CG2RC0 6 CG2RC0 7 CG3C52 8 CG3C52 9 NG3C51 10 HGR61 11 HGR61 12 HGR61 13 HGR61 14 HGA2 15 HGA2 16 HGA2 17 HGA2 18 HGP1
@<TRIPOS>MOLECULE
indoline
 18 19 0 0 0
****
USER_CHARGES
INVALID_CHARGES
Pose:  10 Cluster:  10 Fr_nu: 528942 TotEn:   -16.09
@<TRIPOS>ATOM
      1 C1        -67.6986   -8.9172  -47.5200 C.ar   1 LIG      -0.21700
      2 C2        -68.7124   -8.0238  -47.1384 C.ar   1 LIG      -0.19700
      3 C3        -66.6149   -9.1644  -46.6761 C.ar   1 LIG      -0.40000
      4 C4        -68.6530   -7.3600  -45.9098 C.ar   1 LIG      -0.29100
      5 C5        -66.5657   -8.4926  -45.4676 C.ar   1 LIG       0.11100
      6 C6        -67.5611   -7.5874  -45.0908 C.ar   1 LIG       0.28800
      7 C7        -65.5642   -8.6114  -44.3660 C.3    1 LIG      -0.11600
      8 C8        -65.9832   -7.4469  -43.4427 C.3    1 LIG       0.00100
      9 N1        -67.3423   -7.0729  -43.8142 N.pl3  1 LIG      -0.67300
     10 H1        -67.7659   -9.4287  -48.4763 H      1 LIG       0.19600
     11 H2        -69.5552   -7.8532  -47.8028 H      1 LIG       0.19600
     12 H3        -65.8417   -9.8695  -46.9602 H      1 LIG       0.20400
     13 H4        -69.4466   -6.6815  -45.6148 H      1 LIG       0.21000
     14 H5        -65.6735   -9.5748  -43.8578 H      1 LIG       0.09000
     15 H6        -64.5396   -8.4849  -44.7269 H      1 LIG       0.09000
     16 H7        -65.9235   -7.7326  -42.3875 H      1 LIG       0.09000
     17 H8        -65.3181   -6.5881  -43.5962 H      1 LIG       0.09000
     18 H9        -67.7885   -6.2233  -43.4970 H      1 LIG       0.32800
@<TRIPOS>BOND
      1       1       2 ar
      2       1       3 ar
      3       2       4 ar
      4       3       5 ar
      5       4       6 ar
      6       5       6 ar
      7       5       7 1
      8       6       9 1
      9       7       8 1
     10       8       9 1
     11       1      10 1
     12       2      11 1
     13       3      12 1
     14       4      13 1
     15       7      14 1
     16       7      15 1
     17       8      16 1
     18       8      17 1
     19       9      18 1
@<TRIPOS>ALT_TYPE
CGenFF_4.0_ALT_TYPE_SET
CGenFF_4.0 1 CG2R61 2 CG2R61 3 CG2R61 4 CG2R61 5 CG2RC0 6 CG2RC0 7 CG3C52 8 CG3C52 9 NG3C51 10 HGR61 11 HGR61 12 HGR61 13 HGR61 14 HGA2 15 HGA2 16 HGA2 17 HGA2 18 HGP1
@<TRIPOS>MOLECULE
indoline
 18 19 0 0 0
****
USER_CHARGES
INVALID_CHARGES
Pose:  11 Cluster:  11 Fr_nu: 720971 TotEn:   -16.09
@<TRIPOS>ATOM
      1 C1        -67.8040   -7.7948  -43.9882 C.ar   1 LIG      -0.21700
      2 C2        -68.4211   -6.8904  -44.8673 C.ar   1 LIG      -0.19700
      3 C3        -68.5710   -8.6236  -43.1680 C.ar   1 LIG      -0.40000
      4 C4        -69.8141   -6.7976  -44.9337 C.ar   1 LIG      -0.29100
      5 C5        -69.9483   -8.5134  -43.2385 C.ar   1 LIG       0.11100
      6 C6        -70.5679   -7.6014  -44.0968 C.ar   1 LIG       0.28800
      7 C7        -70.9928   -9.3077  -42.5252 C.3    1 LIG      -0.11600
      8 C8        -72.2748   -8.5294  -42.8920 C.3    1 LIG       0.00100
      9 N1        -71.9573   -7.7008  -44.0486 N.pl3  1 LIG      -0.67300
     10 H1        -66.7197   -7.8569  -43.9558 H      1 LIG       0.19600
     11 H2        -67.8081   -6.2618  -45.5077 H      1 LIG       0.19600
     12 H3        -68.0965   -9.3370  -42.5035 H      1 LIG       0.20400
     13 H4        -70.2849   -6.1066  -45.6251 H      1 LIG       0.21000
     14 H5        -71.0264  -10.3284  -42.9193 H      1 LIG       0.09000
     15 H6        -70.8308   -9.3218  -41.4437 H      1 LIG       0.09000
     16 H7        -73.1068   -9.2082  -43.1053 H      1 LIG       0.09000
     17 H8        -72.5738   -7.8837  -42.0570 H      1 LIG       0.09000
     18 H9        -72.5577   -6.9576  -44.3782 H      1 LIG       0.32800
@<TRIPOS>BOND
      1       1       2 ar
      2       1       3 ar
      3       2       4 ar
      4       3       5 ar
      5       4       6 ar
      6       5       6 ar
      7       5       7 1
      8       6       9 1
      9       7       8 1
     10       8       9 1
     11       1      10 1
     12       2      11 1
     13       3      12 1
     14       4      13 1
     15       7      14 1
     16       7      15 1
     17       8      16 1
     18       8      17 1
     19       9      18 1
@<TRIPOS>ALT_TYPE
CGenFF_4.0_ALT_TYPE_SET
CGenFF_4.0 1 CG2R61 2 CG2R61 3 CG2R61 4 CG2R61 5 CG2RC0 6 CG2RC0 7 CG3C52 8 CG3C52 9 NG3C51 10 HGR61 11 HGR61 12 HGR61 13 HGR61 14 HGA2 15 HGA2 16 HGA2 17 HGA2 18 HGP1
@<TRIPOS>MOLECULE
indoline
 18 19 0 0 0
****
USER_CHARGES
INVALID_CHARGES
Pose:  12 Cluster:  12 Fr_nu: 293573 TotEn:   -14.20
@<TRIPOS>ATOM
      1 C1        -69.6491   -6.8560  -46.7830 C.ar   1 LIG      -0.21700
      2 C2        -70.5390   -6.9791  -45.7039 C.ar   1 LIG      -0.19700
      3 C3        -68.3313   -7.3019  -46.6714 C.ar   1 LIG      -0.40000
      4 C4        -70.1214   -7.5443  -44.4957 C.ar   1 LIG      -0.29100
      5 C5        -67.9306   -7.8505  -45.4662 C.ar   1 LIG       0.11100
      6 C6        -68.8057   -7.9576  -44.3823 C.ar   1 LIG       0.28800
      7 C7        -66.6135   -8.4509  -45.0982 C.3    1 LIG      -0.11600
      8 C8        -66.7832   -8.6556  -43.5772 C.3    1 LIG       0.00100
      9 N1        -68.2115   -8.5918  -43.2927 N.pl3  1 LIG      -0.67300
     10 H1        -69.9943   -6.4198  -47.7164 H      1 LIG       0.19600
     11 H2        -71.5650   -6.6380  -45.8129 H      1 LIG       0.19600
     12 H3        -67.6486   -7.2264  -47.5104 H      1 LIG       0.20400
     13 H4        -70.8178   -7.6494  -43.6703 H      1 LIG       0.21000
     14 H5        -66.4780   -9.4085  -45.6109 H      1 LIG       0.09000
     15 H6        -65.7795   -7.7787  -45.3192 H      1 LIG       0.09000
     16 H7        -66.3551   -9.6095  -43.2525 H      1 LIG       0.09000
     17 H8        -66.2705   -7.8541  -43.0311 H      1 LIG       0.09000
     18 H9        -68.5861   -8.5100  -42.3576 H      1 LIG       0.32800
@<TRIPOS>BOND
      1       1       2 ar
      2       1       3 ar
      3       2       4 ar
      4       3       5 ar
      5       4       6 ar
      6       5       6 ar
      7       5       7 1
      8       6       9 1
      9       7       8 1
     10       8       9 1
     11       1      10 1
     12       2      11 1
     13       3      12 1
     14       4      13 1
     15       7      14 1
     16       7      15 1
     17       8      16 1
     18       8      17 1
     19       9      18 1
@<TRIPOS>ALT_TYPE
CGenFF_4.0_ALT_TYPE_SET
CGenFF_4.0 1 CG2R61 2 CG2R61 3 CG2R61 4 CG2R61 5 CG2RC0 6 CG2RC0 7 CG3C52 8 CG3C52 9 NG3C51 10 HGR61 11 HGR61 12 HGR61 13 HGR61 14 HGA2 15 HGA2 16 HGA2 17 HGA2 18 HGP1
@<TRIPOS>MOLECULE
indoline
 18 19 0 0 0
****
USER_CHARGES
INVALID_CHARGES
Pose:  13 Cluster:  13 Fr_nu: 721568 TotEn:   -14.19
@<TRIPOS>ATOM
      1 C1        -68.6822   -7.7842  -48.0924 C.ar   1 LIG      -0.21700
      2 C2        -67.6931   -8.7771  -48.1790 C.ar   1 LIG      -0.19700
      3 C3        -69.0778   -7.2819  -46.8519 C.ar   1 LIG      -0.40000
      4 C4        -67.0904   -9.2862  -47.0252 C.ar   1 LIG      -0.29100
      5 C5        -68.4787   -7.8026  -45.7188 C.ar   1 LIG       0.11100
      6 C6        -67.5082   -8.8047  -45.7971 C.ar   1 LIG       0.28800
      7 C7        -68.6695   -7.4111  -44.2901 C.3    1 LIG      -0.11600
      8 C8        -67.8803   -8.5191  -43.5597 C.3    1 LIG       0.00100
      9 N1        -66.9993   -9.1373  -44.5429 N.pl3  1 LIG      -0.67300
     10 H1        -69.1344   -7.3963  -49.0012 H      1 LIG       0.19600
     11 H2        -67.3885   -9.1474  -49.1542 H      1 LIG       0.19600
     12 H3        -69.8267   -6.5007  -46.7844 H      1 LIG       0.20400
     13 H4        -66.3168  -10.0434  -47.0997 H      1 LIG       0.21000
     14 H5        -68.2274   -6.4268  -44.1055 H      1 LIG       0.09000
     15 H6        -69.7240   -7.4158  -44.0002 H      1 LIG       0.09000
     16 H7        -67.3125   -8.1146  -42.7155 H      1 LIG       0.09000
     17 H8        -68.5710   -9.2760  -43.1680 H      1 LIG       0.09000
     18 H9        -66.5100  -10.0062  -44.3783 H      1 LIG       0.32800
@<TRIPOS>BOND
      1       1       2 ar
      2       1       3 ar
      3       2       4 ar
      4       3       5 ar
      5       4       6 ar
      6       5       6 ar
      7       5       7 1
      8       6       9 1
      9       7       8 1
     10       8       9 1
     11       1      10 1
     12       2      11 1
     13       3      12 1
     14       4      13 1
     15       7      14 1
     16       7      15 1
     17       8      16 1
     18       8      17 1
     19       9      18 1
@<TRIPOS>ALT_TYPE
CGenFF_4.0_ALT_TYPE_SET
CGenFF_4.0 1 CG2R61 2 CG2R61 3 CG2R61 4 CG2R61 5 CG2RC0 6 CG2RC0 7 CG3C52 8 CG3C52 9 NG3C51 10 HGR61 11 HGR61 12 HGR61 13 HGR61 14 HGA2 15 HGA2 16 HGA2 17 HGA2 18 HGP1
@<TRIPOS>MOLECULE
indoline
 18 19 0 0 0
****
USER_CHARGES
INVALID_CHARGES
Pose:  14 Cluster:  14 Fr_nu: 338377 TotEn:   -12.93
@<TRIPOS>ATOM
      1 C1        -65.4123   -8.1443  -44.4962 C.ar   1 LIG      -0.21700
      2 C2        -65.4194   -8.4007  -45.8767 C.ar   1 LIG      -0.19700
      3 C3        -66.5548   -7.6597  -43.8578 C.ar   1 LIG      -0.40000
      4 C4        -66.5677   -8.1698  -46.6393 C.ar   1 LIG      -0.29100
      5 C5        -67.6804   -7.4273  -44.6279 C.ar   1 LIG       0.11100
      6 C6        -67.6878   -7.6616  -46.0053 C.ar   1 LIG       0.28800
      7 C7        -69.0362   -6.9716  -44.1977 C.3    1 LIG      -0.11600
      8 C8        -69.7209   -6.7171  -45.5580 C.3    1 LIG       0.00100
      9 N1        -68.9384   -7.4168  -46.5695 N.pl3  1 LIG      -0.67300
     10 H1        -64.5118   -8.3365  -43.9192 H      1 LIG       0.19600
     11 H2        -64.5244   -8.7899  -46.3547 H      1 LIG       0.19600
     12 H3        -66.5574   -7.4806  -42.7884 H      1 LIG       0.20400
     13 H4        -66.5710   -8.3831  -47.7031 H      1 LIG       0.21000
     14 H5        -69.5448   -7.7676  -43.6445 H      1 LIG       0.09000
     15 H6        -68.9913   -6.0587  -43.5971 H      1 LIG       0.09000
     16 H7        -70.7607   -7.0597  -45.5520 H      1 LIG       0.09000
     17 H8        -69.7225   -5.6432  -45.7823 H      1 LIG       0.09000
     18 H9        -69.0565   -7.2666  -47.5619 H      1 LIG       0.32800
@<TRIPOS>BOND
      1       1       2 ar
      2       1       3 ar
      3       2       4 ar
      4       3       5 ar
      5       4       6 ar
      6       5       6 ar
      7       5       7 1
      8       6       9 1
      9       7       8 1
     10       8       9 1
     11       1      10 1
     12       2      11 1
     13       3      12 1
     14       4      13 1
     15       7      14 1
     16       7      15 1
     17       8      16 1
     18       8      17 1
     19       9      18 1
@<TRIPOS>ALT_TYPE
CGenFF_4.0_ALT_TYPE_SET
CGenFF_4.0 1 CG2R61 2 CG2R61 3 CG2R61 4 CG2R61 5 CG2RC0 6 CG2RC0 7 CG3C52 8 CG3C52 9 NG3C51 10 HGR61 11 HGR61 12 HGR61 13 HGR61 14 HGA2 15 HGA2 16 HGA2 17 HGA2 18 HGP1
@<TRIPOS>MOLECULE
indoline
 18 19 0 0 0
****
USER_CHARGES
INVALID_CHARGES
Pose:  15 Cluster:  15 Fr_nu: 167397 TotEn:   -12.67
@<TRIPOS>ATOM
      1 C1        -67.7475   -7.5994  -47.9358 C.ar   1 LIG      -0.21700
      2 C2        -66.4053   -7.9086  -48.2086 C.ar   1 LIG      -0.19700
      3 C3        -68.2109   -7.5461  -46.6204 C.ar   1 LIG      -0.40000
      4 C4        -65.5092   -8.1752  -47.1697 C.ar   1 LIG      -0.29100
      5 C5        -67.3141   -7.8215  -45.6037 C.ar   1 LIG       0.11100
      6 C6        -65.9821   -8.1493  -45.8696 C.ar   1 LIG       0.28800
      7 C7        -67.5263   -7.7794  -44.1258 C.3    1 LIG      -0.11600
      8 C8        -66.2094   -8.3976  -43.6084 C.3    1 LIG       0.00100
      9 N1        -65.2457   -8.3293  -44.7001 N.pl3  1 LIG      -0.67300
     10 H1        -68.4274   -7.3887  -48.7567 H      1 LIG       0.19600
     11 H2        -66.0591   -7.9332  -49.2384 H      1 LIG       0.19600
     12 H3        -69.2421   -7.2874  -46.4070 H      1 LIG       0.20400
     13 H4        -64.4700   -8.3998  -47.3865 H      1 LIG       0.21000
     14 H5        -67.6333   -6.7436  -43.7885 H      1 LIG       0.09000
     15 H6        -68.3925   -8.3720  -43.8181 H      1 LIG       0.09000
     16 H7        -65.8430   -7.8717  -42.7209 H      1 LIG       0.09000
     17 H8        -66.3698   -9.4476  -43.3343 H      1 LIG       0.09000
     18 H9        -64.3666   -8.8279  -44.6939 H      1 LIG       0.32800
@<TRIPOS>BOND
      1       1       2 ar
      2       1       3 ar
      3       2       4 ar
      4       3       5 ar
      5       4       6 ar
      6       5       6 ar
      7       5       7 1
      8       6       9 1
      9       7       8 1
     10       8       9 1
     11       1      10 1
     12       2      11 1
     13       3      12 1
     14       4      13 1
     15       7      14 1
     16       7      15 1
     17       8      16 1
     18       8      17 1
     19       9      18 1
@<TRIPOS>ALT_TYPE
CGenFF_4.0_ALT_TYPE_SET
CGenFF_4.0 1 CG2R61 2 CG2R61 3 CG2R61 4 CG2R61 5 CG2RC0 6 CG2RC0 7 CG3C52 8 CG3C52 9 NG3C51 10 HGR61 11 HGR61 12 HGR61 13 HGR61 14 HGA2 15 HGA2 16 HGA2 17 HGA2 18 HGP1
@<TRIPOS>MOLECULE
indoline
 18 19 0 0 0
****
USER_CHARGES
INVALID_CHARGES
Pose:  16 Cluster:  16 Fr_nu: 128066 TotEn:   -12.36
@<TRIPOS>ATOM
      1 C1        -70.3648   -6.6155  -44.6132 C.ar   1 LIG      -0.21700
      2 C2        -69.3556   -7.2252  -43.8507 C.ar   1 LIG      -0.19700
      3 C3        -71.6609   -7.1330  -44.6196 C.ar   1 LIG      -0.40000
      4 C4        -69.6272   -8.3651  -43.0888 C.ar   1 LIG      -0.29100
      5 C5        -71.9117   -8.2670  -43.8678 C.ar   1 LIG       0.11100
      6 C6        -70.9071   -8.8899  -43.1227 C.ar   1 LIG       0.28800
      7 C7        -73.2033   -8.9856  -43.6524 C.3    1 LIG      -0.11600
      8 C8        -72.7294  -10.2538  -42.9100 C.3    1 LIG       0.00100
      9 N1        -71.3929   -9.9767  -42.3980 N.pl3  1 LIG      -0.67300
     10 H1        -70.1356   -5.7261  -45.1939 H      1 LIG       0.19600
     11 H2        -68.3551   -6.8011  -43.8478 H      1 LIG       0.19600
     12 H3        -72.4463   -6.6515  -45.1915 H      1 LIG       0.20400
     13 H4        -68.8464   -8.8233  -42.4908 H      1 LIG       0.21000
     14 H5        -73.8686   -8.3868  -43.0222 H      1 LIG       0.09000
     15 H6        -73.6959   -9.2368  -44.5959 H      1 LIG       0.09000
     16 H7        -73.4169  -10.5238  -42.1020 H      1 LIG       0.09000
     17 H8        -72.6805  -11.1001  -43.6063 H      1 LIG       0.09000
     18 H9        -70.7799  -10.6937  -42.0352 H      1 LIG       0.32800
@<TRIPOS>BOND
      1       1       2 ar
      2       1       3 ar
      3       2       4 ar
      4       3       5 ar
      5       4       6 ar
      6       5       6 ar
      7       5       7 1
      8       6       9 1
      9       7       8 1
     10       8       9 1
     11       1      10 1
     12       2      11 1
     13       3      12 1
     14       4      13 1
     15       7      14 1
     16       7      15 1
     17       8      16 1
     18       8      17 1
     19       9      18 1
@<TRIPOS>ALT_TYPE
CGenFF_4.0_ALT_TYPE_SET
CGenFF_4.0 1 CG2R61 2 CG2R61 3 CG2R61 4 CG2R61 5 CG2RC0 6 CG2RC0 7 CG3C52 8 CG3C52 9 NG3C51 10 HGR61 11 HGR61 12 HGR61 13 HGR61 14 HGA2 15 HGA2 16 HGA2 17 HGA2 18 HGP1
@<TRIPOS>MOLECULE
indoline
 18 19 0 0 0
****
USER_CHARGES
INVALID_CHARGES
Pose:  17 Cluster:  17 Fr_nu: 221438 TotEn:   -10.71
@<TRIPOS>ATOM
      1 C1        -71.5897   -7.9463  -43.8877 C.ar   1 LIG      -0.21700
      2 C2        -71.7540   -6.7657  -44.6298 C.ar   1 LIG      -0.19700
      3 C3        -70.5692   -8.8456  -44.2004 C.ar   1 LIG      -0.40000
      4 C4        -70.9038   -6.4711  -45.6994 C.ar   1 LIG      -0.29100
      5 C5        -69.7418   -8.5444  -45.2675 C.ar   1 LIG       0.11100
      6 C6        -69.9126   -7.3810  -46.0223 C.ar   1 LIG       0.28800
      7 C7        -68.5524   -9.2917  -45.7752 C.3    1 LIG      -0.11600
[truncated: 3,133,366 more chars]
