# Supplementary material for: The pocketome of G-protein-coupled receptors reveals previously untargeted allosteric sites
Source: Nat Commun. 2022 May 10;13:2567. doi: 10.1038/s41467-022-29609-6 (PMC9091257; doi:10.1038/s41467-022-29609-6)
Supplement: Supplementary file 4 — Supplementary Data 1 [file 41467_2022_29609_MOESM4_ESM.zip › docking_files/2ziy/rec.mol2]

@<TRIPOS>MOLECULE
2ziy_align.pdb
5837 5923 370 0 0
PROTEIN
NO_CHARGES


@<TRIPOS>ATOM
      1 N        -105.2120  -14.0830  -50.9490 N.4       1 ASP   -0.2700
      2 CA       -105.9520  -13.7470  -49.7480 C.3       1 ASP    0.0900
      3 CAY      -103.7800  -15.0840  -52.5650 C.3       1 ASP    0.0900
      4 C        -106.5940  -14.8760  -48.9350 C.2       1 ASP    0.0900
      5 O        -107.1870  -15.8050  -49.4840 O.2       1 ASP    0.5100
      6 CB       -107.0680  -12.6950  -50.0590 C.3       1 ASP   -0.5100
      7 CG       -106.6220  -11.4850  -50.8820 C.2       1 ASP   -0.4700
      8 OD1      -105.8760  -11.6530  -51.8810 O.co2     1 ASP    0.3100
      9 OD2      -107.1600  -10.3860  -50.5860 O.co2     1 ASP    0.0700
     10 CY       -104.5190  -15.1840  -51.2840 C.2       1 ASP    0.0900
     11 OY       -104.4630  -16.2210  -50.6310 O.2       1 ASP   -0.2800
     12 HN       -105.2460  -13.3460  -51.6120 H         1 ASP    0.0900
     13 HA       -105.2540  -13.3490  -49.0260 H         1 ASP    0.0900
     14 HB1      -107.4680  -12.3190  -49.0940 H         1 ASP    0.6200
     15 HB2      -107.8780  -13.2050  -50.6190 H         1 ASP   -0.7600
     16 HY1      -103.3950  -16.0870  -52.8500 H         1 ASP   -0.7600
     17 HY2      -102.9220  -14.3880  -52.4500 H         1 ASP    0.5100
     18 HY3      -104.4610  -14.7210  -53.3640 H         1 ASP   -0.5100
     19 N        -106.5460  -14.7590  -47.5770 N.am      2 LEU   -0.4700
     20 CA       -107.2170  -15.6390  -46.5990 C.3       2 LEU    0.3100
     21 C        -106.4430  -16.9680  -46.3970 C.2       2 LEU    0.0700
     22 O        -106.9630  -18.0650  -46.6350 O.2       2 LEU    0.0900
     23 CB       -108.6890  -15.8850  -47.0090 C.3       2 LEU   -0.1800
     24 CG       -109.7330  -16.4080  -45.9990 C.3       2 LEU    0.0900
     25 CD1      -109.4560  -15.8070  -44.6220 C.3       2 LEU    0.0900
     26 CD2      -111.1600  -16.0640  -46.4750 C.3       2 LEU   -0.0900
     27 HN       -106.0190  -14.0240  -47.1630 H         2 LEU    0.0900
     28 HA       -107.1710  -15.1610  -45.6320 H         2 LEU   -0.2700
     29 HB1      -108.6650  -16.6180  -47.8410 H         2 LEU    0.0900
     30 HB2      -109.0760  -14.9170  -47.3860 H         2 LEU    0.0900
     31 HG       -109.6740  -17.5160  -45.9410 H         2 LEU    0.0900
     32 HD11     -109.3400  -14.7060  -44.7010 H         2 LEU   -0.2700
     33 HD12     -108.5200  -16.2340  -44.2040 H         2 LEU    0.0900
     34 HD13     -110.3040  -16.0260  -43.9370 H         2 LEU    0.0900
     35 HD21     -111.3550  -16.5330  -47.4630 H         2 LEU    0.0900
     36 HD22     -111.2700  -14.9640  -46.5760 H         2 LEU    0.5100
     37 HD23     -111.9040  -16.4500  -45.7470 H         2 LEU   -0.5100
     38 N        -105.1970  -16.8100  -45.9240 N.am      3 ARG   -0.4700
     39 CA       -104.2050  -17.8680  -45.6490 C.3       3 ARG    0.3100
     40 C        -103.2890  -18.0210  -46.8710 C.2       3 ARG    0.0700
     41 O        -103.2100  -19.0870  -47.4940 O.2       3 ARG    0.0900
     42 CB       -104.8820  -19.2010  -45.2870 C.3       3 ARG   -0.1800
     43 CG       -105.6290  -19.1100  -43.9710 C.3       3 ARG    0.0900
     44 CD       -106.8590  -19.9600  -43.9990 C.3       3 ARG    0.0900
     45 NE       -107.7360  -19.6420  -42.8760 N.pl3     3 ARG   -0.1800
     46 CZ       -108.8570  -20.3000  -42.6080 C.cat     3 ARG    0.0900
     47 NH1      -109.2350  -21.3150  -43.3800 N.pl3     3 ARG    0.0900
     48 NH2      -109.6030  -19.9450  -41.5670 N.pl3     3 ARG    0.2000
     49 HN       -104.8640  -15.8940  -45.7220 H         3 ARG    0.0900
     50 HA       -103.5840  -17.5320  -44.8310 H         3 ARG    0.0900
     51 HB1      -104.1060  -19.9920  -45.2100 H         3 ARG   -0.7000
     52 HB2      -105.5960  -19.4760  -46.0930 H         3 ARG    0.4400
     53 HG1      -105.9160  -18.0540  -43.7840 H         3 ARG    0.6400
     54 HG2      -104.9650  -19.4520  -43.1480 H         3 ARG   -0.8000
     55 HD1      -106.5810  -21.0330  -43.9230 H         3 ARG    0.4600
     56 HD2      -107.4250  -19.7790  -44.9380 H         3 ARG    0.4600
     57 HE       -107.4780  -18.8860  -42.2760 H         3 ARG   -0.8000
     58 HH11     -108.6760  -21.5830  -44.1630 H         3 ARG    0.4600
     59 HH12     -110.0800  -21.8100  -43.1760 H         3 ARG    0.4600
     60 HH21     -109.3200  -19.1820  -40.9850 H         3 ARG    0.5100
     61 HH22     -110.4480  -20.4410  -41.3640 H         3 ARG   -0.5100
     62 N        -102.6010  -16.9220  -47.1910 N.am      4 ASP   -0.4700
     63 CA       -101.6730  -16.8140  -48.3190 C.3       4 ASP    0.3100
     64 C        -100.6100  -17.9120  -48.4520 C.2       4 ASP    0.0700
     65 O        -100.0020  -18.3380  -47.4600 O.2       4 ASP    0.0900
     66 CB       -100.9370  -15.4630  -48.2570 C.3       4 ASP   -0.2800
     67 CG       -101.8600  -14.2710  -48.3680 C.2       4 ASP    0.0900
     68 OD1      -103.0890  -14.4420  -48.2520 O.co2     4 ASP    0.0900
     69 OD2      -101.3350  -13.1520  -48.5570 O.co2     4 ASP    0.6200
     70 HN       -102.6940  -16.0900  -46.6510 H         4 ASP   -0.7600
     71 HA       -102.2400  -16.8930  -49.2340 H         4 ASP   -0.7600
     72 HB1      -100.2040  -15.4160  -49.0890 H         4 ASP    0.5100
     73 HB2      -100.3940  -15.3960  -47.2890 H         4 ASP   -0.5100
     74 N        -100.3780  -18.3510  -49.6910 N.am      5 ASN   -0.4700
     75 CA        -99.3570  -19.3590  -49.9760 C.3       5 ASN    0.3100
     76 C         -98.7810  -19.0120  -51.3350 C.2       5 ASN    0.0700
     77 O         -99.3740  -18.2660  -52.1290 O.2       5 ASN    0.0900
     78 CB        -99.9310  -20.8080  -50.0160 C.3       5 ASN   -0.1800
     79 CG        -98.8240  -21.9070  -49.9500 C.2       5 ASN    0.0900
     80 ND2       -99.2410  -23.1780  -49.8850 N.am      5 ASN    0.0900
     81 OD1       -97.6250  -21.6090  -49.9520 O.2       5 ASN    0.5500
     82 HN       -100.8880  -18.0100  -50.4760 H         5 ASN   -0.5500
     83 HA        -98.6060  -19.2860  -49.2030 H         5 ASN   -0.6200
     84 HB1      -100.5020  -20.9420  -50.9600 H         5 ASN    0.3200
     85 HB2      -100.6160  -20.9470  -49.1530 H         5 ASN    0.3000
     86 HD21      -98.5730  -23.9220  -49.8400 H         5 ASN    0.5100
     87 HD22     -100.2190  -23.3850  -49.8820 H         5 ASN   -0.5100
     88 N         -97.5950  -19.5490  -51.5680 N.am      6 GLU   -0.4700
     89 CA        -96.8920  -19.4050  -52.8070 C.3       6 GLU    0.3100
     90 C         -95.9310  -20.5800  -52.7670 C.2       6 GLU    0.0700
     91 O         -96.1210  -21.5430  -53.5110 O.2       6 GLU    0.0900
     92 CB        -96.2280  -18.0210  -52.9160 C.3       6 GLU   -0.1800
     93 CG        -97.1210  -17.0910  -53.8000 C.3       6 GLU    0.0900
     94 CD        -96.5050  -15.7510  -54.1470 C.2       6 GLU    0.0900
     95 OE1       -95.3000  -15.5860  -53.8860 O.co2     6 GLU   -0.2800
     96 OE2       -97.2180  -14.8770  -54.7000 O.co2     6 GLU    0.0900
     97 HN        -97.1260  -20.0880  -50.8730 H         6 GLU    0.0900
     98 HA        -97.6030  -19.5410  -53.6080 H         6 GLU    0.6200
     99 HB1       -95.2220  -18.1250  -53.3790 H         6 GLU   -0.7600
    100 HB2       -96.1140  -17.5790  -51.9040 H         6 GLU   -0.7600
    101 HG1       -98.0700  -16.9000  -53.2560 H         6 GLU    0.5100
    102 HG2       -97.3430  -17.6210  -54.7500 H         6 GLU   -0.5100
    103 N         -94.9530  -20.5630  -51.8650 N.am      7 THR   -0.4700
    104 CA        -94.0120  -21.6840  -51.7650 C.3       7 THR    0.3100
    105 C         -93.3800  -21.6780  -50.4010 C.2       7 THR    0.0700
    106 O         -93.8490  -20.9980  -49.5010 O.2       7 THR    0.0900
    107 CB        -92.8480  -21.5740  -52.7560 C.3       7 THR    0.1400
    108 CG2       -93.1430  -22.3130  -54.0630 C.3       7 THR    0.0900
    109 OG1       -92.5690  -20.1890  -52.9930 O.3       7 THR   -0.6600
    110 HN        -94.8190  -19.8060  -51.2300 H         7 THR    0.4300
    111 HA        -94.5680  -22.5910  -51.9530 H         7 THR   -0.2700
    112 HB        -91.9430  -22.0620  -52.3370 H         7 THR    0.0900
    113 HG1       -93.3740  -19.8140  -53.3560 H         7 THR    0.0900
    114 HG21      -93.9310  -21.7770  -54.6350 H         7 THR    0.0900
    115 HG22      -93.5020  -23.3420  -53.8440 H         7 THR    0.5100
    116 HG23      -92.2240  -22.3620  -54.6860 H         7 THR   -0.5100
    117 N         -92.2860  -22.4230  -50.2650 N.am      8 TRP   -0.4700
    118 CA        -91.5670  -22.4950  -49.0090 C.3       8 TRP    0.3100
    119 C         -90.9740  -21.1290  -48.7850 C.2       8 TRP    0.0700
    120 O         -91.2940  -20.4570  -47.8110 O.2       8 TRP    0.0900
    121 CB        -90.4230  -23.4980  -49.0900 C.3       8 TRP   -0.1800
    122 CG        -89.4490  -23.1600  -50.1860 C.ar      8 TRP    0.0900
    123 CD1       -89.6910  -23.2200  -51.5210 C.ar      8 TRP    0.0900
    124 CD2       -88.1150  -22.6300  -50.0430 C.ar      8 TRP   -0.0300
    125 CE2       -87.6190  -22.4010  -51.3460 C.ar      8 TRP   -0.1500
    126 CE3       -87.2940  -22.3310  -48.9510 C.ar      8 TRP    0.2200
    127 NE1       -88.6010  -22.7690  -52.2250 N.ar      8 TRP   -0.5100
    128 CZ2       -86.3330  -21.8880  -51.5870 C.ar      8 TRP    0.3700
    129 CZ3       -86.0090  -21.8200  -49.1920 C.ar      8 TRP    0.2400
    130 CH2       -85.5480  -21.6060  -50.5000 C.ar      8 TRP    0.1100
    131 HN        -91.9130  -22.9620  -51.0170 H         8 TRP   -0.2500
    132 HA        -92.2680  -22.7900  -48.2420 H         8 TRP    0.1700
    133 HB1       -90.8390  -24.5090  -49.2840 H         8 TRP   -0.2000
    134 HB2       -89.8800  -23.5070  -48.1220 H         8 TRP    0.1400
    135 HD1       -90.6100  -23.5740  -51.9660 H         8 TRP   -0.2700
    136 HE1       -88.5390  -22.7190  -53.1970 H         8 TRP    0.1600
    137 HE3       -87.6260  -22.4830  -47.9350 H         8 TRP   -0.1400
    138 HZ2       -85.9600  -21.7160  -52.5870 H         8 TRP    0.1400
    139 HZ3       -85.3650  -21.5880  -48.3580 H         8 TRP    0.5100
    140 HH2       -84.5540  -21.2120  -50.6530 H         8 TRP   -0.5100
    141 N         -90.1370  -20.7140  -49.7320 N.am      9 TRP   -0.4700
    142 CA        -89.4280  -19.4500  -49.6830 C.3       9 TRP    0.3100
    143 C         -90.1860  -18.1740  -49.2910 C.2       9 TRP    0.0700
    144 O         -89.5520  -17.1580  -49.0060 O.2       9 TRP    0.0900
    145 CB        -88.6870  -19.2270  -51.0190 C.3       9 TRP   -0.1800
    146 CG        -89.5470  -18.9170  -52.2350 C.ar      9 TRP    0.0900
    147 CD1       -89.7730  -19.7280  -53.3130 C.ar      9 TRP    0.0900
    148 CD2       -90.2600  -17.6960  -52.5030 C.ar      9 TRP   -0.0300
    149 CE2       -90.8920  -17.8470  -53.7560 C.ar      9 TRP   -0.1500
    150 CE3       -90.4250  -16.4910  -51.8030 C.ar      9 TRP    0.2200
    151 NE1       -90.5760  -19.0920  -54.2300 N.ar      9 TRP   -0.5100
    152 CZ2       -91.6750  -16.8410  -54.3230 C.ar      9 TRP    0.3700
    153 CZ3       -91.2090  -15.4870  -52.3700 C.ar      9 TRP    0.2400
    154 CH2       -91.8260  -15.6720  -53.6160 C.ar      9 TRP    0.1100
    155 HN        -89.9550  -21.2700  -50.5380 H         9 TRP   -0.2500
    156 HA        -88.7280  -19.4830  -48.8610 H         9 TRP    0.1700
    157 HB1       -88.1090  -20.1480  -51.2470 H         9 TRP   -0.2000
    158 HB2       -87.9840  -18.3790  -50.8830 H         9 TRP    0.1400
    159 HD1       -89.3740  -20.7260  -53.4290 H         9 TRP   -0.2700
    160 HE1       -90.8730  -19.4680  -55.0800 H         9 TRP    0.1600
    161 HE3       -89.9610  -16.3250  -50.8420 H         9 TRP   -0.1400
    162 HZ2       -92.1540  -16.9590  -55.2830 H         9 TRP    0.1400
    163 HZ3       -91.3450  -14.5550  -51.8420 H         9 TRP    0.5100
    164 HH2       -92.4310  -14.8780  -54.0280 H         9 TRP   -0.5100
    165 N         -91.5220  -18.1980  -49.2950 N.am     10 TYR   -0.4700
    166 CA        -92.3310  -17.0220  -48.9310 C.3      10 TYR    0.3100
    167 C         -92.0740  -16.5870  -47.4930 C.2      10 TYR    0.0700
    168 O         -92.1490  -17.3950  -46.5680 O.2      10 TYR    0.0900
    169 CB        -93.8330  -17.3310  -49.1150 C.3      10 TYR   -0.1800
    170 CG        -94.7860  -16.1840  -48.8230 C.ar     10 TYR    0.0900
    171 CD1       -94.5210  -14.8800  -49.2710 C.ar     10 TYR    0.0900
    172 CD2       -95.9620  -16.4070  -48.1150 C.ar     10 TYR    0.0000
    173 CE1       -95.4130  -13.8250  -49.0130 C.ar     10 TYR   -0.1150
    174 CE2       -96.8590  -15.3610  -47.8520 C.ar     10 TYR    0.1150
    175 CZ        -96.5790  -14.0750  -48.3020 C.ar     10 TYR   -0.1150
    176 OH        -97.4580  -13.0500  -48.0180 O.3      10 TYR    0.1150
    177 HN        -92.0330  -19.0160  -49.5470 H        10 TYR    0.1100
    178 HA        -92.0350  -16.1990  -49.5650 H        10 TYR   -0.5400
    179 HB1       -94.1120  -18.1600  -48.4300 H        10 TYR    0.4300
    180 HB2       -94.0080  -17.6310  -50.1700 H        10 TYR   -0.1150
    181 HD1       -93.6140  -14.6840  -49.8250 H        10 TYR    0.1150
    182 HD2       -96.1890  -17.4010  -47.7620 H        10 TYR   -0.1150
    183 HE1       -95.1930  -12.8280  -49.3660 H        10 TYR    0.1150
    184 HE2       -97.7670  -15.5550  -47.2990 H        10 TYR    0.5100
    185 HH        -98.3500  -13.3860  -48.1280 H        10 TYR   -0.5100
    186 N         -91.7630  -15.3030  -47.3270 N.am     11 ASN   -0.4700
    187 CA        -91.4820  -14.7290  -46.0240 C.3      11 ASN    0.3100
    188 C         -92.2450  -13.4140  -45.9000 C.2      11 ASN    0.0700
    189 O         -91.7740  -12.3840  -46.3680 O.2      11 ASN    0.0900
    190 CB        -89.9790  -14.4740  -45.8860 C.3      11 ASN   -0.1800
    191 CG        -89.5810  -14.1730  -44.4730 C.2      11 ASN    0.0900
    192 ND2       -88.7130  -15.0190  -43.9070 N.am     11 ASN    0.0900
    193 OD1       -90.0480  -13.2020  -43.8840 O.2      11 ASN    0.5500
    194 HN        -91.7090  -14.6730  -48.0980 H        11 ASN   -0.5500
    195 HA        -91.8200  -15.4230  -45.2670 H        11 ASN   -0.6200
    196 HB1       -89.6980  -13.6100  -46.5250 H        11 ASN    0.3200
    197 HB2       -89.4250  -15.3750  -46.2250 H        11 ASN    0.3000
    198 HD21      -88.4090  -14.8700  -42.9660 H        11 ASN    0.5100
    199 HD22      -88.3670  -15.8010  -44.4250 H        11 ASN   -0.5100
    200 N         -93.3970  -13.4330  -45.2170 N.am     12 PRO   -0.2900
    201 CA        -94.3310  -12.3280  -44.9620 C.3      12 PRO    0.0000
    202 C         -93.8190  -10.9200  -44.6730 C.2      12 PRO    0.0900
    203 O         -94.4100   -9.9540  -45.1320 O.2      12 PRO    0.0900
    204 CB        -95.2100  -12.8800  -43.8390 C.3      12 PRO    0.0200
    205 CG        -94.2740  -13.7000  -43.0910 C.3      12 PRO    0.0900
    206 CD        -93.5550  -14.4550  -44.1740 C.3      12 PRO   -0.1800
    207 HA        -94.8600  -12.0650  -45.8630 H        12 PRO    0.0900
    208 HB1       -96.0490  -13.4870  -44.2400 H        12 PRO    0.0900
    209 HB2       -95.6260  -12.0640  -43.2100 H        12 PRO   -0.1800
    210 HG1       -93.5710  -13.0730  -42.5020 H        12 PRO    0.0900
    211 HG2       -94.8030  -14.3910  -42.4020 H        12 PRO    0.0900
    212 HD1       -92.5620  -14.8170  -43.8360 H        12 PRO    0.5100
    213 HD2       -94.1580  -15.3050  -44.5550 H        12 PRO   -0.5100
    214 N         -92.7440  -10.7600  -43.9200 N.am     13 SER   -0.4700
    215 CA        -92.2760   -9.4040  -43.6750 C.3      13 SER    0.3100
    216 C         -91.1560   -8.9830  -44.6370 C.2      13 SER    0.0700
    217 O         -90.9880   -7.7930  -44.9180 O.2      13 SER    0.0900
    218 CB        -91.8350   -9.2330  -42.2060 C.3      13 SER    0.0500
    219 OG        -92.7960   -8.4950  -41.4550 O.3      13 SER    0.0900
    220 HN        -92.2330  -11.5120  -43.5110 H        13 SER    0.0900
    221 HA        -93.0850   -8.7260  -43.9030 H        13 SER   -0.6600
    222 HB1       -90.8670   -8.6890  -42.1720 H        13 SER    0.4300
    223 HB2       -91.7140  -10.2330  -41.7380 H        13 SER    0.5100
    224 HG1       -93.6110   -8.9990  -41.5010 H        13 SER   -0.5100
    225 N         -90.4040   -9.9470  -45.1780 N.am     14 ILE   -0.4700
    226 CA        -89.3050   -9.6080  -46.0890 C.3      14 ILE    0.3100
    227 C         -89.4400   -9.9500  -47.5830 C.2      14 ILE    0.0700
    228 O         -89.7700  -11.0700  -47.9830 O.2      14 ILE    0.0900
    229 CB        -87.9330  -10.1780  -45.6090 C.3      14 ILE   -0.0900
    230 CG1       -87.7290   -9.9480  -44.1200 C.3      14 ILE    0.0900
    231 CG2       -86.8020   -9.4200  -46.2500 C.3      14 ILE   -0.2700
    232 CD        -88.4520  -10.9280  -43.2560 C.3      14 ILE    0.0900
    233 HN        -90.5510  -10.9150  -44.9910 H        14 ILE    0.0900
    234 HA        -89.2540   -8.5300  -46.1500 H        14 ILE    0.0900
    235 HB        -87.8620  -11.2510  -45.8850 H        14 ILE   -0.1800
    236 HG11      -88.0840   -8.9270  -43.8680 H        14 ILE    0.0900
    237 HG12      -86.6430  -10.0160  -43.8980 H        14 ILE    0.0900
    238 HG21      -86.9580   -8.3260  -46.1270 H        14 ILE   -0.2700
    239 HG22      -86.7600   -9.6500  -47.3360 H        14 ILE    0.0900
    240 HG23      -85.8400   -9.6970  -45.7700 H        14 ILE    0.0900
    241 HD1       -88.2400  -11.9660  -43.5960 H        14 ILE    0.0900
    242 HD2       -89.5460  -10.7520  -43.3180 H        14 ILE    0.5100
    243 HD3       -88.1150  -10.8250  -42.2030 H        14 ILE   -0.5100
    244 N         -89.1500   -8.9320  -48.3950 N.am     15 ILE   -0.4700
    245 CA        -89.1660   -8.9850  -49.8490 C.3      15 ILE    0.3100
    246 C         -87.9970   -9.8680  -50.2780 C.2      15 ILE    0.0700
    247 O         -86.8710   -9.3890  -50.4310 O.2      15 ILE    0.0900
    248 CB        -88.9970   -7.5180  -50.4150 C.3      15 ILE   -0.0900
    249 CG1       -90.3650   -6.9440  -50.8140 C.3      15 ILE    0.0900
    250 CG2       -87.9760   -7.4610  -51.5650 C.3      15 ILE   -0.2700
    251 CD        -91.0620   -7.6840  -51.9430 C.3      15 ILE    0.0900
    252 HN        -88.8980   -8.0450  -48.0190 H        15 ILE    0.0900
    253 HA        -90.1040   -9.4120  -50.1660 H        15 ILE    0.0900
    254 HB        -88.6570   -6.8510  -49.5950 H        15 ILE   -0.1800
    255 HG11      -90.2210   -5.8890  -51.1270 H        15 ILE    0.0900
    256 HG12      -91.0260   -6.9680  -49.9220 H        15 ILE    0.0900
    257 HG21      -88.0920   -8.3490  -52.2230 H        15 ILE   -0.2700
    258 HG22      -86.9440   -7.4570  -51.1540 H        15 ILE    0.0900
    259 HG23      -88.1410   -6.5460  -52.1710 H        15 ILE    0.0900
    260 HD1       -91.2380   -8.7420  -51.6540 H        15 ILE    0.0900
    261 HD2       -90.4270   -7.6670  -52.8550 H        15 ILE    0.5100
    262 HD3       -92.0420   -7.2080  -52.1600 H        15 ILE   -0.5100
    263 N         -88.2290  -11.1660  -50.4520 N.am     16 VAL   -0.4700
    264 CA        -87.1280  -12.0290  -50.8690 C.3      16 VAL    0.3100
    265 C         -86.5700  -11.4460  -52.1740 C.2      16 VAL    0.0700
    266 O         -87.0940  -10.4610  -52.6710 O.2      16 VAL    0.0900
    267 CB        -87.6080  -13.4710  -51.1310 C.3      16 VAL   -0.0900
    268 CG1       -86.4210  -14.3850  -51.2380 C.3      16 VAL    0.0900
    269 CG2       -88.5130  -13.9520  -50.0320 C.3      16 VAL   -0.2700
    270 HN        -89.1200  -11.5900  -50.3120 H        16 VAL    0.0900
    271 HA        -86.3860  -12.0220  -50.0840 H        16 VAL    0.0900
    272 HB        -88.1910  -13.5040  -52.0760 H        16 VAL    0.0900
    273 HG11      -85.6560  -14.1080  -50.4810 H        16 VAL   -0.2700
    274 HG12      -85.9670  -14.2980  -52.2490 H        16 VAL    0.0900
    275 HG13      -86.7340  -15.4350  -51.0580 H        16 VAL    0.0900
    276 HG21      -89.5390  -13.5520  -50.1800 H        16 VAL    0.0900
    277 HG22      -88.1330  -13.6020  -49.0490 H        16 VAL    0.5100
    278 HG23      -88.5610  -15.0610  -50.0410 H        16 VAL   -0.5100
    279 N         -85.4900  -11.9810  -52.7270 N.am     17 HSE   -0.4700
    280 CA        -85.0690  -11.4350  -54.0070 C.3      17 HSE    0.3100
    281 C         -85.4310  -12.5500  -54.9520 C.2      17 HSE    0.0700
    282 O         -85.2110  -13.7200  -54.6450 O.2      17 HSE    0.0900
    283 CB        -83.5560  -11.1520  -54.1190 C.3      17 HSE   -0.0800
    284 CG        -83.1650  -10.4980  -55.4200 C.ar     17 HSE    0.0900
    285 CD2       -83.3240   -9.1500  -55.6550 C.ar     17 HSE    0.0900
    286 ND1       -82.7280  -11.0360  -56.5900 N.ar     17 HSE   -0.7000
    287 CE1       -82.6450  -10.0110  -57.4970 C.ar     17 HSE    0.2200
    288 NE2       -83.0090   -8.8810  -56.9150 N.ar     17 HSE    0.2500
    289 HN        -84.9560  -12.7200  -52.3260 H        17 HSE    0.1300
    290 HA        -85.6170  -10.5160  -54.1550 H        17 HSE   -0.3600
    291 HB1       -83.0060  -12.1130  -54.0320 H        17 HSE    0.3200
    292 HB2       -83.2570  -10.4810  -53.2860 H        17 HSE   -0.0500
    293 HD2       -83.6500   -8.3830  -54.9650 H        17 HSE    0.0900
    294 HE1       -82.3330  -10.0890  -58.5390 H        17 HSE    0.5100
    295 HE2       -83.0440   -7.9750  -57.3370 H        17 HSE   -0.5100
    296 N         -86.0050  -12.2170  -56.1050 N.am     18 PRO   -0.2900
    297 CA        -86.3760  -13.2540  -57.0610 C.3      18 PRO    0.0000
    298 C         -85.3480  -14.3830  -57.1370 C.2      18 PRO    0.0900
    299 O         -85.6830  -15.5600  -57.0490 O.2      18 PRO    0.0900
    300 CB        -86.4630  -12.4800  -58.3710 C.3      18 PRO    0.0200
    301 CG        -86.9170  -11.1300  -57.9420 C.3      18 PRO    0.0900
    302 CD        -86.0670  -10.8810  -56.7270 C.3      18 PRO   -0.1800
    303 HA        -87.2900  -13.7390  -56.7580 H        18 PRO    0.0900
    304 HB1       -87.1950  -12.9470  -59.0640 H        18 PRO    0.0900
    305 HB2       -85.4740  -12.4300  -58.8730 H        18 PRO   -0.1800
    306 HG1       -86.7310  -10.3690  -58.7300 H        18 PRO    0.0900
    307 HG2       -87.9980  -11.1270  -57.6870 H        18 PRO    0.0900
    308 HD1       -85.0490  -10.5360  -57.0000 H        18 PRO    0.5100
    309 HD2       -86.5400  -10.1550  -56.0340 H        18 PRO   -0.5100
    310 N         -84.0820  -14.0120  -57.2900 N.am     19 HSE   -0.4700
    311 CA        -83.0170  -14.9970  -57.4170 C.3      19 HSE    0.3100
    312 C         -83.0660  -16.1480  -56.4200 C.2      19 HSE    0.0700
    313 O         -82.9010  -17.3110  -56.7850 O.2      19 HSE    0.0900
    314 CB        -81.6470  -14.3260  -57.3080 C.3      19 HSE   -0.0800
    315 CG        -80.5030  -15.2920  -57.4200 C.ar     19 HSE    0.0900
    316 CD2       -79.6860  -15.8180  -56.4790 C.ar     19 HSE    0.0900
    317 ND1       -80.1490  -15.8830  -58.6140 N.ar     19 HSE   -0.7000
    318 CE1       -79.1630  -16.7350  -58.4000 C.ar     19 HSE    0.2200
    319 NE2       -78.8630  -16.7170  -57.1130 N.ar     19 HSE    0.2500
    320 HN        -83.8070  -13.0550  -57.3240 H        19 HSE    0.1300
    321 HA        -83.1220  -15.4810  -58.3770 H        19 HSE   -0.3600
    322 HB1       -81.5770  -13.8130  -56.3250 H        19 HSE    0.3200
    323 HB2       -81.5500  -13.5740  -58.1200 H        19 HSE   -0.0500
    324 HD2       -79.6400  -15.6130  -55.4160 H        19 HSE    0.0900
    325 HE1       -78.6640  -17.3580  -59.1420 H        19 HSE    0.5100
    326 HE2       -78.1560  -17.2620  -56.6620 H        19 HSE   -0.5100
    327 N         -83.2870  -15.8170  -55.1530 N.am     20 TRP   -0.4700
    328 CA        -83.3290  -16.8160  -54.0960 C.3      20 TRP    0.3100
    329 C         -84.5650  -17.6830  -54.1830 C.2      20 TRP    0.0700
    330 O         -84.6770  -18.7120  -53.5060 O.2      20 TRP    0.0900
    331 CB        -83.2470  -16.1260  -52.7320 C.3      20 TRP   -0.1800
    332 CG        -81.9180  -15.4710  -52.5250 C.ar     20 TRP    0.0900
    333 CD1       -81.6620  -14.1350  -52.3970 C.ar     20 TRP    0.0900
    334 CD2       -80.6470  -16.1270  -52.4890 C.ar     20 TRP   -0.0300
    335 CE2       -79.6620  -15.1220  -52.3470 C.ar     20 TRP   -0.1500
    336 CE3       -80.2450  -17.4680  -52.5700 C.ar     20 TRP    0.2200
    337 NE1       -80.3100  -13.9180  -52.2920 N.ar     20 TRP   -0.5100
    338 CZ2       -78.3050  -15.4130  -52.2790 C.ar     20 TRP    0.3700
    339 CZ3       -78.8960  -17.7600  -52.5030 C.ar     20 TRP    0.2400
    340 CH2       -77.9390  -16.7340  -52.3580 C.ar     20 TRP    0.1100
    341 HN        -83.4320  -14.8720  -54.8700 H        20 TRP   -0.2500
    342 HA        -82.4950  -17.4880  -54.2320 H        20 TRP    0.1700
    343 HB1       -83.4040  -16.8790  -51.9310 H        20 TRP   -0.2000
    344 HB2       -84.0420  -15.3520  -52.6640 H        20 TRP    0.1400
    345 HD1       -82.4150  -13.3600  -52.3810 H        20 TRP   -0.2700
    346 HE1       -79.8800  -13.0460  -52.1960 H        20 TRP    0.1600
    347 HE3       -80.9600  -18.2690  -52.6830 H        20 TRP   -0.1400
    348 HZ2       -77.5540  -14.6450  -52.1670 H        20 TRP    0.1400
    349 HZ3       -78.5700  -18.7890  -52.5610 H        20 TRP    0.5100
    350 HH2       -76.8920  -16.9940  -52.3100 H        20 TRP   -0.5100
    351 N         -85.4900  -17.2590  -55.0420 N.am     21 ARG   -0.4700
    352 CA        -86.7470  -17.9700  -55.2440 C.3      21 ARG    0.3100
    353 C         -86.6780  -18.9460  -56.4110 C.2      21 ARG    0.0700
    354 O         -87.2750  -20.0270  -56.3560 O.2      21 ARG    0.0900
    355 CB        -87.8980  -16.9960  -55.5250 C.3      21 ARG   -0.1800
    356 CG        -87.8420  -15.6820  -54.7860 C.3      21 ARG    0.0900
    357 CD        -89.1070  -14.9050  -55.0550 C.3      21 ARG    0.0900
    358 NE        -88.8350  -13.4870  -55.2400 N.pl3    21 ARG   -0.1800
    359 CZ        -89.7710  -12.5760  -55.4650 C.cat    21 ARG    0.0900
    360 NH1       -91.0470  -12.9320  -55.5240 N.pl3    21 ARG    0.0900
    361 NH2       -89.4270  -11.3070  -55.6340 N.pl3    21 ARG    0.2000
    362 HN        -85.3630  -16.4340  -55.5890 H        21 ARG    0.0900
    363 HA        -86.9520  -18.5400  -54.3500 H        21 ARG    0.0900
    364 HB1       -88.8480  -17.5020  -55.2540 H        21 ARG   -0.7000
    365 HB2       -87.9030  -16.7780  -56.6140 H        21 ARG    0.4400
    366 HG1       -86.9630  -15.0970  -55.1290 H        21 ARG    0.6400
    367 HG2       -87.7440  -15.8700  -53.6950 H        21 ARG   -0.8000
    368 HD1       -89.8020  -15.0070  -54.1940 H        21 ARG    0.4600
    369 HD2       -89.5900  -15.2820  -55.9820 H        21 ARG    0.4600
    370 HE        -87.8840  -13.1830  -55.1950 H        21 ARG   -0.8000
    371 HH11      -91.3050  -13.8910  -55.4000 H        21 ARG    0.4600
    372 HH12      -91.7510  -12.2420  -55.6930 H        21 ARG    0.4600
    373 HH21      -88.4660  -11.0400  -55.5920 H        21 ARG    0.5100
    374 HH22      -90.1320  -10.6170  -55.8040 H        21 ARG   -0.5100
    375 N         -85.9560  -18.5730  -57.4700 N.am     22 GLU   -0.4700
    376 CA        -85.8780  -19.4360  -58.6460 C.3      22 GLU    0.3100
    377 C         -85.2750  -20.8340  -58.4330 C.2      22 GLU    0.0700
    378 O         -85.1560  -21.6160  -59.3810 O.2      22 GLU    0.0900
    379 CB        -85.2040  -18.6980  -59.8440 C.3      22 GLU   -0.1800
    380 CG        -83.7850  -18.1000  -59.6760 C.3      22 GLU    0.0900
    381 CD        -83.3690  -17.2410  -60.8930 C.2      22 GLU    0.0900
    382 OE1       -83.8640  -16.1000  -61.0120 O.co2    22 GLU   -0.2800
    383 OE2       -82.5540  -17.6950  -61.7290 O.co2    22 GLU    0.0900
    384 HN        -85.4500  -17.7140  -57.5060 H        22 GLU    0.0900
    385 HA        -86.8840  -19.7310  -58.9070 H        22 GLU    0.6200
    386 HB1       -85.8750  -17.8610  -60.1270 H        22 GLU   -0.7600
    387 HB2       -85.1520  -19.4220  -60.6820 H        22 GLU   -0.7600
    388 HG1       -83.0530  -18.9280  -59.5580 H        22 GLU    0.5100
    389 HG2       -83.7650  -17.4620  -58.7670 H        22 GLU   -0.5100
    390 N         -84.9170  -21.1660  -57.1950 N.am     23 PHE   -0.4700
    391 CA        -84.3730  -22.4810  -56.9160 C.3      23 PHE    0.3100
    392 C         -85.4010  -23.3440  -56.2460 C.2      23 PHE    0.0700
    393 O         -86.5060  -22.9030  -55.9240 O.2      23 PHE    0.0900
    394 CB        -83.1770  -22.4050  -55.9920 C.3      23 PHE   -0.1800
    395 CG        -82.0390  -21.6880  -56.5790 C.ar     23 PHE    0.0900
    396 CD1       -82.0720  -20.3040  -56.7270 C.ar     23 PHE    0.0900
    397 CD2       -80.9310  -22.3940  -57.0020 C.ar     23 PHE    0.0000
    398 CE1       -81.0070  -19.6260  -57.2950 C.ar     23 PHE   -0.1150
    399 CE2       -79.8620  -21.7310  -57.5690 C.ar     23 PHE    0.1150
    400 CZ        -79.8990  -20.3410  -57.7150 C.ar     23 PHE   -0.1150
    401 HN        -85.0030  -20.5430  -56.4220 H        23 PHE    0.1150
    402 HA        -84.0870  -22.9270  -57.8570 H        23 PHE   -0.1150
    403 HB1       -82.8320  -23.4330  -55.7490 H        23 PHE    0.1150
    404 HB2       -83.4630  -21.8690  -55.0620 H        23 PHE   -0.1150
    405 HD1       -82.9390  -19.7520  -56.3960 H        23 PHE    0.1150
    406 HD2       -80.9000  -23.4660  -56.8870 H        23 PHE   -0.1150
    407 HE1       -81.0410  -18.5530  -57.4090 H        23 PHE    0.1150
    408 HE2       -78.9980  -22.2870  -57.9020 H        23 PHE    0.5100
    409 HZ        -79.0590  -19.8230  -58.1550 H        23 PHE   -0.5100
    410 N         -85.0220  -24.5930  -56.0300 N.am     24 ASP   -0.4700
    411 CA        -85.9020  -25.5180  -55.3630 C.3      24 ASP    0.3100
    412 C         -85.3880  -25.5120  -53.9450 C.2      24 ASP    0.0700
    413 O         -84.2180  -25.2050  -53.6940 O.2      24 ASP    0.0900
    414 CB        -85.7970  -26.9140  -55.9740 C.3      24 ASP   -0.2800
    415 CG        -86.2000  -26.9410  -57.4480 C.2      24 ASP    0.0900
    416 OD1       -86.6840  -28.0010  -57.9130 O.co2    24 ASP    0.0900
    417 OD2       -86.0180  -25.9080  -58.1450 O.co2    24 ASP    0.6200
    418 HN        -84.1310  -24.9440  -56.3110 H        24 ASP   -0.7600
    419 HA        -86.9100  -25.1430  -55.4570 H        24 ASP   -0.7600
    420 HB1       -86.4630  -27.6050  -55.4140 H        24 ASP    0.5100
    421 HB2       -84.7480  -27.2690  -55.8890 H        24 ASP   -0.5100
    422 N         -86.2650  -25.8450  -53.0120 N.am     25 GLN   -0.4700
    423 CA        -85.9210  -25.8450  -51.6040 C.3      25 GLN    0.3100
    424 C         -84.8320  -26.8010  -51.1490 C.2      25 GLN    0.0700
    425 O         -84.7270  -27.9400  -51.6180 O.2      25 GLN    0.0900
    426 CB        -87.1790  -26.0960  -50.7820 C.3      25 GLN   -0.1800
    427 CG        -86.8990  -26.3260  -49.3320 C.3      25 GLN    0.0900
    428 CD        -87.9960  -25.7930  -48.4760 C.2      25 GLN    0.0900
    429 NE2       -89.1500  -26.2540  -48.5630 N.am     25 GLN   -0.1800
    430 OE1       -87.6800  -24.8260  -47.6550 O.2      25 GLN    0.0900
    431 HN        -87.2000  -26.1120  -53.2340 H        25 GLN    0.0900
    432 HA        -85.4900  -24.8860  -51.3580 H        25 GLN    0.5500
    433 HB1       -87.6970  -26.9900  -51.1910 H        25 GLN   -0.5500
    434 HB2       -87.8480  -25.2160  -50.8810 H        25 GLN   -0.6200
    435 HG1       -85.9500  -25.8190  -49.0560 H        25 GLN    0.3200
    436 HG2       -86.7980  -27.4160  -49.1460 H        25 GLN    0.3000
    437 HE21      -89.8790  -25.8890  -47.9850 H        25 GLN    0.5100
    438 HE22      -89.3460  -26.9900  -49.2120 H        25 GLN   -0.5100
    439 N         -84.0230  -26.3250  -50.2080 N.am     26 VAL   -0.4700
    440 CA        -82.9650  -27.1510  -49.6550 C.3      26 VAL    0.3100
    441 C         -83.6660  -28.1380  -48.7010 C.2      26 VAL    0.0700
    442 O         -84.7380  -27.8290  -48.1630 O.2      26 VAL    0.0900
    443 CB        -81.9310  -26.2890  -48.8940 C.3      26 VAL   -0.0900
    444 CG1       -81.3640  -25.2160  -49.8190 C.3      26 VAL    0.0900
    445 CG2       -82.5760  -25.6400  -47.7120 C.3      26 VAL   -0.2700
    446 HN        -84.1040  -25.4000  -49.8460 H        26 VAL    0.0900
    447 HA        -82.4880  -27.6730  -50.4700 H        26 VAL    0.0900
    448 HB        -81.1060  -26.9370  -48.5280 H        26 VAL    0.0900
    449 HG11      -82.1420  -24.4540  -50.0420 H        26 VAL   -0.2700
    450 HG12      -81.0350  -25.6770  -50.7760 H        26 VAL    0.0900
    451 HG13      -80.5030  -24.7110  -49.3310 H        26 VAL    0.0900
    452 HG21      -83.1310  -26.3980  -47.1160 H        26 VAL    0.0900
    453 HG22      -83.2930  -24.8620  -48.0520 H        26 VAL    0.5100
    454 HG23      -81.8020  -25.1780  -47.0640 H        26 VAL   -0.5100
    455 N         -83.0790  -29.3330  -48.4880 N.am     27 PRO   -0.2900
    456 CA        -83.6110  -30.3940  -47.6200 C.3      27 PRO    0.0000
    457 C         -83.6790  -30.0700  -46.1340 C.2      27 PRO    0.0900
    458 O         -82.9120  -29.2490  -45.6310 O.2      27 PRO    0.0900
    459 CB        -82.6700  -31.5720  -47.8930 C.3      27 PRO    0.0200
    460 CG        -82.0110  -31.2350  -49.2080 C.3      27 PRO    0.0900
    461 CD        -81.8070  -29.7570  -49.0890 C.3      27 PRO   -0.1800
    462 HA        -84.6470  -30.5830  -47.8470 H        27 PRO    0.0900
    463 HB1       -83.2380  -32.5230  -47.9670 H        27 PRO    0.0900
    464 HB2       -81.9130  -31.6680  -47.0840 H        27 PRO   -0.1800
    465 HG1       -81.0450  -31.7700  -49.3260 H        27 PRO    0.0900
    466 HG2       -82.6690  -31.4850  -50.0670 H        27 PRO    0.0900
    467 HD1       -80.9580  -29.5070  -48.4180 H        27 PRO    0.5100
    468 HD2       -81.6640  -29.2760  -50.0780 H        27 PRO   -0.5100
    469 N         -84.5890  -30.7500  -45.4400 N.am     28 ASP   -0.4700
    470 CA        -84.8100  -30.5680  -44.0090 C.3      28 ASP    0.3100
    471 C         -83.5540  -30.6590  -43.1490 C.2      28 ASP    0.0700
    472 O         -83.4550  -29.9930  -42.1110 O.2      28 ASP    0.0900
    473 CB        -85.8330  -31.5940  -43.5090 C.3      28 ASP   -0.2800
    474 CG        -87.2550  -31.2690  -43.9460 C.2      28 ASP    0.0900
    475 OD1       -87.5130  -31.1800  -45.1710 O.co2    28 ASP    0.0900
    476 OD2       -88.1160  -31.1020  -43.0520 O.co2    28 ASP    0.6200
    477 HN        -85.1720  -31.4290  -45.8770 H        28 ASP   -0.7600
    478 HA        -85.1720  -29.5630  -43.8480 H        28 ASP   -0.7600
    479 HB1       -85.8020  -31.6210  -42.3990 H        28 ASP    0.5100
    480 HB2       -85.5630  -32.5960  -43.9060 H        28 ASP   -0.5100
    481 N         -82.5990  -31.4850  -43.5820 N.am     29 ALA   -0.4700
    482 CA        -81.3520  -31.6810  -42.8450 C.3      29 ALA    0.3100
    483 C         -80.3170  -30.5450  -42.9010 C.2      29 ALA    0.0700
    484 O         -79.6400  -30.2710  -41.9030 O.2      29 ALA    0.0900
    485 CB        -80.6990  -32.9830  -43.2890 C.3      29 ALA   -0.2700
    486 HN        -82.6930  -32.0040  -44.4280 H        29 ALA    0.0900
    487 HA        -81.5820  -31.7120  -41.7910 H        29 ALA    0.0900
    488 HB1       -80.4780  -32.9480  -44.3770 H        29 ALA    0.0900
    489 HB2       -81.3840  -33.8360  -43.0940 H        29 ALA    0.5100
    490 HB3       -79.7460  -33.1360  -42.7380 H        29 ALA   -0.5100
    491 N         -80.1670  -29.8880  -44.0480 N.am     30 VAL   -0.4700
    492 CA        -79.1920  -28.8070  -44.1470 C.3      30 VAL    0.3100
    493 C         -79.6140  -27.6750  -43.2130 C.2      30 VAL    0.0700
    494 O         -78.8010  -27.1040  -42.4870 O.2      30 VAL    0.0900
    495 CB        -79.0450  -28.3170  -45.6260 C.3      30 VAL   -0.0900
    496 CG1       -79.4140  -26.8580  -45.7610 C.3      30 VAL    0.0900
    497 CG2       -77.6010  -28.5170  -46.1040 C.3      30 VAL   -0.2700
    498 HN        -80.6960  -30.0970  -44.8670 H        30 VAL    0.0900
    499 HA        -78.2460  -29.1780  -43.7800 H        30 VAL    0.0900
    500 HB        -79.7090  -28.9230  -46.2790 H        30 VAL    0.0900
    501 HG11      -78.7520  -26.2370  -45.1210 H        30 VAL   -0.2700
    502 HG12      -80.4660  -26.7040  -45.4380 H        30 VAL    0.0900
    503 HG13      -79.2960  -26.5340  -46.8160 H        30 VAL    0.0900
    504 HG21      -77.3280  -29.5930  -46.0520 H        30 VAL    0.0900
    505 HG22      -76.9050  -27.9430  -45.4550 H        30 VAL    0.5100
    506 HG23      -77.4990  -28.1750  -47.1560 H        30 VAL   -0.5100
    507 N         -80.9070  -27.3690  -43.2180 N.am     31 TYR   -0.4700
    508 CA        -81.4290  -26.3250  -42.3630 C.3      31 TYR    0.3100
    509 C         -81.0460  -26.6310  -40.9160 C.2      31 TYR    0.0700
    510 O         -80.4400  -25.8040  -40.2320 O.2      31 TYR    0.0900
    511 CB        -82.9490  -26.2430  -42.5210 C.3      31 TYR   -0.1800
    512 CG        -83.4100  -25.2810  -43.5990 C.ar     31 TYR    0.0900
    513 CD1       -83.1830  -23.9140  -43.4750 C.ar     31 TYR    0.0900
    514 CD2       -84.1290  -25.7280  -44.7020 C.ar     31 TYR    0.0000
    515 CE1       -83.6660  -23.0140  -44.4110 C.ar     31 TYR   -0.1150
    516 CE2       -84.6180  -24.8330  -45.6460 C.ar     31 TYR    0.1150
    517 CZ        -84.3820  -23.4780  -45.4910 C.ar     31 TYR   -0.1150
    518 OH        -84.8470  -22.5760  -46.4190 O.3      31 TYR    0.1150
    519 HN        -81.5660  -27.8390  -43.7990 H        31 TYR    0.1100
    520 HA        -80.9680  -25.3910  -42.6480 H        31 TYR   -0.5400
    521 HB1       -83.3960  -25.9000  -41.5640 H        31 TYR    0.4300
    522 HB2       -83.3420  -27.2470  -42.7890 H        31 TYR   -0.1150
    523 HD1       -82.6190  -23.5450  -42.6320 H        31 TYR    0.1150
    524 HD2       -84.3090  -26.7850  -44.8270 H        31 TYR   -0.1150
    525 HE1       -83.4810  -21.9570  -44.2950 H        31 TYR    0.1150
    526 HE2       -85.1790  -25.1920  -46.4950 H        31 TYR    0.5100
    527 HH        -84.5750  -21.6980  -46.1420 H        31 TYR   -0.5100
    528 N         -81.3770  -27.8330  -40.4600 N.am     32 TYR   -0.4700
    529 CA        -81.0420  -28.2210  -39.1020 C.3      32 TYR    0.3100
    530 C         -79.5310  -28.1080  -38.8940 C.2      32 TYR    0.0700
    531 O         -79.0690  -27.5400  -37.9010 O.2      32 TYR    0.0900
    532 CB        -81.5560  -29.6450  -38.8360 C.3      32 TYR   -0.1800
    533 CG        -83.0670  -29.7500  -38.9610 C.ar     32 TYR    0.0900
    534 CD1       -83.7250  -30.9730  -38.8430 C.ar     32 TYR    0.0900
    535 CD2       -83.8370  -28.6120  -39.1860 C.ar     32 TYR    0.0000
    536 CE1       -85.1260  -31.0540  -38.9500 C.ar     32 TYR   -0.1150
    537 CE2       -85.2260  -28.6770  -39.2900 C.ar     32 TYR    0.1150
    538 CZ        -85.8710  -29.9000  -39.1700 C.ar     32 TYR   -0.1150
    539 OH        -87.2540  -29.9680  -39.2520 O.3      32 TYR    0.1150
    540 HN        -81.8570  -28.5090  -41.0130 H        32 TYR    0.1100
    541 HA        -81.5040  -27.5170  -38.4240 H        32 TYR   -0.5400
    542 HB1       -81.2840  -29.9520  -37.8030 H        32 TYR    0.4300
    543 HB2       -81.1090  -30.3450  -39.5740 H        32 TYR   -0.1150
    544 HD1       -83.1520  -31.8720  -38.6680 H        32 TYR    0.1150
    545 HD2       -83.3480  -27.6540  -39.2820 H        32 TYR   -0.1150
    546 HE1       -85.6210  -32.0090  -38.8610 H        32 TYR    0.1150
    547 HE2       -85.7990  -27.7780  -39.4640 H        32 TYR    0.5100
    548 HH        -87.4830  -30.7590  -39.7450 H        32 TYR   -0.5100
    549 N         -78.7480  -28.6340  -39.8340 N.am     33 SER   -0.4700
    550 CA        -77.3060  -28.5170  -39.7040 C.3      33 SER    0.3100
    551 C         -77.0680  -27.0220  -39.5430 C.2      33 SER    0.0700
    552 O         -76.6120  -26.5610  -38.4960 O.2      33 SER    0.0900
    553 CB        -76.5650  -29.0080  -40.9700 C.3      33 SER    0.0500
    554 OG        -76.3270  -30.4150  -41.0140 O.3      33 SER    0.0900
    555 HN        -79.0980  -29.1130  -40.6350 H        33 SER    0.0900
    556 HA        -77.0060  -29.1050  -38.8490 H        33 SER   -0.6600
    557 HB1       -75.5780  -28.4980  -41.0230 H        33 SER    0.4300
    558 HB2       -77.1690  -28.7400  -41.8620 H        33 SER    0.5100
    559 HG1       -77.1870  -30.8230  -41.1430 H        33 SER   -0.5100
    560 N         -77.4160  -26.2630  -40.5810 N.am     34 LEU   -0.4700
    561 CA        -77.2210  -24.8340  -40.5560 C.3      34 LEU    0.3100
    562 C         -77.6360  -24.2890  -39.2080 C.2      34 LEU    0.0700
    563 O         -77.1310  -23.2710  -38.7570 O.2      34 LEU    0.0900
    564 CB        -77.9710  -24.1680  -41.7170 C.3      34 LEU   -0.1800
    565 CG        -77.2900  -24.4590  -43.0730 C.3      34 LEU    0.0900
    566 CD1       -77.8050  -23.5430  -44.1740 C.3      34 LEU    0.0900
    567 CD2       -75.7960  -24.2530  -42.9420 C.3      34 LEU   -0.0900
    568 HN        -77.8220  -26.6420  -41.4090 H        34 LEU    0.0900
    569 HA        -76.1620  -24.6400  -40.6310 H        34 LEU   -0.2700
    570 HB1       -77.9950  -23.0700  -41.5520 H        34 LEU    0.0900
    571 HB2       -79.0130  -24.5500  -41.7440 H        34 LEU    0.0900
    572 HG        -77.4880  -25.5150  -43.3580 H        34 LEU    0.0900
    573 HD11      -77.6070  -22.4820  -43.9120 H        34 LEU   -0.2700
    574 HD12      -78.9020  -23.6790  -44.2960 H        34 LEU    0.0900
    575 HD13      -77.2910  -23.7750  -45.1310 H        34 LEU    0.0900
    576 HD21      -75.3550  -25.0530  -42.3100 H        34 LEU    0.0900
    577 HD22      -75.5910  -23.2710  -42.4660 H        34 LEU    0.5100
    578 HD23      -75.3190  -24.2910  -43.9450 H        34 LEU   -0.5100
    579 N         -78.5450  -24.9840  -38.5380 N.am     35 GLY   -0.4700
    580 CA        -78.9320  -24.5540  -37.2160 C.3      35 GLY    0.3100
    581 C         -77.8020  -25.0320  -36.3270 C.2      35 GLY   -0.0200
    582 O         -76.8630  -24.2820  -36.0470 O.2      35 GLY    0.0900
    583 HN        -78.9850  -25.8020  -38.9000 H        35 GLY    0.0900
    584 HA1       -79.8680  -25.0140  -36.9360 H        35 GLY    0.5100
    585 HA2       -79.0220  -23.4790  -37.1880 H        35 GLY   -0.5100
    586 N         -77.8800  -26.2970  -35.9120 N.am     36 ILE   -0.4700
    587 CA        -76.8610  -26.9210  -35.0750 C.3      36 ILE    0.3100
    588 C         -75.4900  -26.3120  -35.2990 C.2      36 ILE    0.0700
    589 O         -74.8160  -25.9150  -34.3570 O.2      36 ILE    0.0900
    590 CB        -76.7600  -28.4420  -35.3590 C.3      36 ILE   -0.0900
    591 CG1       -77.8060  -29.1950  -34.5420 C.3      36 ILE    0.0900
    592 CG2       -75.3460  -28.9530  -35.0420 C.3      36 ILE   -0.2700
    593 CD        -77.6310  -29.0280  -33.0520 C.3      36 ILE    0.0900
    594 HN        -78.6480  -26.8800  -36.1600 H        36 ILE    0.0900
    595 HA        -77.1300  -26.7520  -34.0430 H        36 ILE    0.0900
    596 HB        -76.9910  -28.6340  -36.4290 H        36 ILE   -0.1800
    597 HG11      -77.7400  -30.2750  -34.7890 H        36 ILE    0.0900
    598 HG12      -78.8140  -28.8230  -34.8250 H        36 ILE    0.0900
    599 HG21      -74.9660  -28.4730  -34.1160 H        36 ILE   -0.2700
    600 HG22      -74.6580  -28.7050  -35.8790 H        36 ILE    0.0900
    601 HG23      -75.3670  -30.0530  -34.8880 H        36 ILE    0.0900
    602 HD1       -77.8850  -27.9900  -32.7510 H        36 ILE    0.0900
    603 HD2       -76.5760  -29.2310  -32.7710 H        36 ILE    0.5100
    604 HD3       -78.3040  -29.7280  -32.5110 H        36 ILE   -0.5100
    605 N         -75.0760  -26.2480  -36.5570 N.am     37 PHE   -0.4700
    606 CA        -73.7790  -25.6970  -36.9000 C.3      37 PHE    0.3100
    607 C         -73.5810  -24.2970  -36.3510 C.2      37 PHE    0.0700
    608 O         -72.6270  -24.0570  -35.6360 O.2      37 PHE    0.0900
    609 CB        -73.5910  -25.6690  -38.4180 C.3      37 PHE   -0.1800
    610 CG        -72.2630  -25.0940  -38.8680 C.ar     37 PHE    0.0900
    611 CD1       -71.1480  -25.9130  -39.0340 C.ar     37 PHE    0.0900
    612 CD2       -72.1360  -23.7300  -39.1310 C.ar     37 PHE    0.0000
    613 CE1       -69.9300  -25.3830  -39.4620 C.ar     37 PHE   -0.1150
    614 CE2       -70.9240  -23.1950  -39.5560 C.ar     37 PHE    0.1150
    615 CZ        -69.8180  -24.0230  -39.7200 C.ar     37 PHE   -0.1150
    616 HN        -75.6310  -26.5730  -37.3180 H        37 PHE    0.1150
    617 HA        -73.0210  -26.3130  -36.4390 H        37 PHE   -0.1150
    618 HB1       -74.3880  -25.0420  -38.8720 H        37 PHE    0.1150
    619 HB2       -73.6490  -26.7050  -38.8120 H        37 PHE   -0.1150
    620 HD1       -71.2270  -26.9710  -38.8300 H        37 PHE    0.1150
    621 HD2       -72.9890  -23.0800  -39.0030 H        37 PHE   -0.1150
    622 HE1       -69.0750  -26.0300  -39.5910 H        37 PHE    0.1150
    623 HE2       -70.8420  -22.1370  -39.7590 H        37 PHE    0.5100
    624 HZ        -68.8760  -23.6100  -40.0480 H        37 PHE   -0.5100
    625 N         -74.4620  -23.3560  -36.6600 N.am     38 ILE   -0.4700
    626 CA        -74.2370  -22.0120  -36.1550 C.3      38 ILE    0.3100
    627 C         -74.6380  -21.8190  -34.7030 C.2      38 ILE    0.0700
    628 O         -74.6140  -20.7040  -34.1740 O.2      38 ILE    0.0900
    629 CB        -74.9290  -20.9660  -37.0120 C.3      38 ILE   -0.0900
    630 CG1       -74.2770  -19.6100  -36.7390 C.3      38 ILE    0.0900
    631 CG2       -76.4290  -20.9280  -36.6960 C.3      38 ILE   -0.2700
    632 CD        -74.6420  -18.5560  -37.7310 C.3      38 ILE    0.0900
    633 HN        -75.2710  -23.5150  -37.2190 H        38 ILE    0.0900
    634 HA        -73.1710  -21.8380  -36.1460 H        38 ILE    0.0900
    635 HB        -74.7830  -21.2120  -38.0840 H        38 ILE   -0.1800
    636 HG11      -73.1740  -19.7410  -36.7520 H        38 ILE    0.0900
    637 HG12      -74.5860  -19.2670  -35.7290 H        38 ILE    0.0900
    638 HG21      -76.5960  -20.5010  -35.6830 H        38 ILE   -0.2700
    639 HG22      -76.8480  -21.9570  -36.7220 H        38 ILE    0.0900
    640 HG23      -76.9560  -20.2910  -37.4390 H        38 ILE    0.0900
    641 HD1       -75.7410  -18.3930  -37.7270 H        38 ILE    0.0900
    642 HD2       -74.3330  -18.8730  -38.7500 H        38 ILE    0.5100
    643 HD3       -74.1400  -17.6000  -37.4690 H        38 ILE   -0.5100
    644 N         -75.0190  -22.9160  -34.0610 N.am     39 GLY   -0.4700
    645 CA        -75.3900  -22.8500  -32.6700 C.3      39 GLY    0.3100
    646 C         -74.0520  -23.0130  -32.0230 C.2      39 GLY   -0.0200
    647 O         -73.6460  -22.2240  -31.1830 O.2      39 GLY    0.0900
    648 HN        -75.0640  -23.8110  -34.4980 H        39 GLY    0.0900
    649 HA1       -76.0610  -23.6530  -32.4130 H        39 GLY    0.5100
    650 HA2       -75.8360  -21.8970  -32.4370 H        39 GLY   -0.5100
    651 N         -73.3400  -24.0400  -32.4690 N.am     40 ILE   -0.4700
    652 CA        -72.0130  -24.3240  -31.9650 C.3      40 ILE    0.3100
    653 C         -71.2190  -23.0060  -31.8700 C.2      40 ILE    0.0700
    654 O         -70.6120  -22.7220  -30.8420 O.2      40 ILE    0.0900
    655 CB        -71.2800  -25.3700  -32.8970 C.3      40 ILE   -0.0900
    656 CG1       -72.0220  -26.7190  -32.8900 C.3      40 ILE    0.0900
    657 CG2       -69.8310  -25.5830  -32.4580 C.3      40 ILE   -0.2700
    658 CD        -72.0810  -27.4100  -31.5580 C.3      40 ILE    0.0900
    659 HN        -73.6850  -24.6610  -33.1690 H        40 ILE    0.0900
    660 HA        -72.1110  -24.7180  -30.9640 H        40 ILE    0.0900
    661 HB        -71.2940  -24.9980  -33.9430 H        40 ILE   -0.1800
    662 HG11      -71.5130  -27.3960  -33.6080 H        40 ILE    0.0900
    663 HG12      -73.0620  -26.5440  -33.2360 H        40 ILE    0.0900
    664 HG21      -69.8000  -25.9660  -31.4160 H        40 ILE   -0.2700
    665 HG22      -69.2780  -24.6200  -32.5000 H        40 ILE    0.0900
    666 HG23      -69.3410  -26.3250  -33.1230 H        40 ILE    0.0900
    667 HD1       -72.6030  -26.7680  -30.8180 H        40 ILE    0.0900
    668 HD2       -71.0520  -27.6120  -31.1900 H        40 ILE    0.5100
    669 HD3       -72.6380  -28.3670  -31.6530 H        40 ILE   -0.5100
    670 N         -71.2610  -22.1810  -32.9170 N.am     41 CYS   -0.4700
    671 CA        -70.5100  -20.9250  -32.9430 C.3      41 CYS    0.3100
    672 C         -71.0310  -19.8450  -32.0220 C.2      41 CYS    0.0700
    673 O         -70.3600  -18.8460  -31.7660 O.2      41 CYS    0.0900
    674 CB        -70.4590  -20.3900  -34.3660 C.3      41 CYS   -0.1100
    675 SG        -69.8650  -21.6270  -35.4960 S.3      41 CYS    0.0900
    676 HN        -71.8060  -22.3820  -33.7280 H        41 CYS    0.0900
    677 HA        -69.5140  -21.1180  -32.5730 H        41 CYS   -0.2300
    678 HB1       -69.7890  -19.5040  -34.3920 H        41 CYS    0.1600
    679 HB2       -71.4770  -20.0640  -34.6650 H        41 CYS    0.5100
    680 HG1       -70.9480  -22.3860  -35.4150 H        41 CYS   -0.5100
    681 N         -72.2440  -20.0250  -31.5320 N.am     42 GLY   -0.4700
    682 CA        -72.7750  -19.0440  -30.6210 C.3      42 GLY    0.3100
    683 C         -72.0020  -19.3640  -29.3780 C.2      42 GLY   -0.0200
    684 O         -71.3050  -18.5150  -28.8440 O.2      42 GLY    0.0900
    685 HN        -72.8200  -20.8080  -31.7550 H        42 GLY    0.0900
    686 HA1       -73.8340  -19.1860  -30.4810 H        42 GLY    0.5100
    687 HA2       -72.5710  -18.0460  -30.9730 H        42 GLY   -0.5100
    688 N         -72.0970  -20.6210  -28.9550 N.am     43 ILE   -0.4700
    689 CA        -71.4040  -21.1210  -27.7770 C.3      43 ILE    0.3100
    690 C         -69.9280  -20.7940  -27.8030 C.2      43 ILE    0.0700
    691 O         -69.4700  -19.8730  -27.1390 O.2      43 ILE    0.0900
    692 CB        -71.5450  -22.6550  -27.6450 C.3      43 ILE   -0.0900
    693 CG1       -72.7280  -23.0010  -26.7550 C.3      43 ILE    0.0900
    694 CG2       -70.2930  -23.2680  -27.0360 C.3      43 ILE   -0.2700
    695 CD        -74.0520  -22.7960  -27.4170 C.3      43 ILE    0.0900
    696 HN        -72.6580  -21.2900  -29.4370 H        43 ILE    0.0900
    697 HA        -71.8290  -20.6340  -26.9120 H        43 ILE    0.0900
    698 HB        -71.7150  -23.0940  -28.6510 H        43 ILE   -0.1800
    699 HG11      -72.6850  -22.3640  -25.8470 H        43 ILE    0.0900
    700 HG12      -72.6440  -24.0660  -26.4530 H        43 ILE    0.0900
    701 HG21      -69.8080  -22.5430  -26.3500 H        43 ILE   -0.2700
    702 HG22      -69.5720  -23.5330  -27.8390 H        43 ILE    0.0900
    703 HG23      -70.5610  -24.1780  -26.4590 H        43 ILE    0.0900
    704 HD1       -74.0610  -23.2910  -28.4120 H        43 ILE    0.0900
    705 HD2       -74.2400  -21.7110  -27.5590 H        43 ILE    0.5100
    706 HD3       -74.8590  -23.2390  -26.7950 H        43 ILE   -0.5100
    707 N         -69.1750  -21.5830  -28.5690 N.am     44 ILE   -0.4700
    708 CA        -67.7500  -21.4230  -28.6660 C.3      44 ILE    0.3100
    709 C         -67.3310  -19.9700  -28.6550 C.2      44 ILE    0.0700
    710 O         -66.5950  -19.5470  -27.7780 O.2      44 ILE    0.0900
    711 CB        -67.2270  -22.0480  -29.9420 C.3      44 ILE   -0.0900
    712 CG1       -67.1220  -23.5650  -29.7770 C.3      44 ILE    0.0900
    713 CG2       -65.8650  -21.4490  -30.2950 C.3      44 ILE   -0.2700
    714 CD        -68.4410  -24.2930  -29.6440 C.3      44 ILE    0.0900
    715 HN        -69.5690  -22.3230  -29.1100 H        44 ILE    0.0900
    716 HA        -67.3010  -21.8940  -27.8050 H        44 ILE    0.0900
    717 HB        -67.9430  -21.8580  -30.7700 H        44 ILE   -0.1800
    718 HG11      -66.5200  -23.7730  -28.8680 H        44 ILE    0.0900
    719 HG12      -66.5900  -23.9730  -30.6620 H        44 ILE    0.0900
    720 HG21      -65.2570  -21.3120  -29.3760 H        44 ILE   -0.2700
    721 HG22      -66.0030  -20.4590  -30.7810 H        44 ILE    0.0900
    722 HG23      -65.3200  -22.1290  -30.9840 H        44 ILE    0.0900
    723 HD1       -69.2830  -23.5690  -29.6920 H        44 ILE    0.0900
    724 HD2       -68.4840  -24.8240  -28.6690 H        44 ILE    0.5100
    725 HD3       -68.5540  -25.0240  -30.4730 H        44 ILE   -0.5100
    726 N         -67.7970  -19.2010  -29.6340 N.am     45 GLY   -0.4700
    727 CA        -67.4450  -17.7920  -29.7170 C.3      45 GLY    0.3100
    728 C         -67.8090  -16.8700  -28.5560 C.2      45 GLY   -0.0200
    729 O         -66.9950  -16.0530  -28.1080 O.2      45 GLY    0.0900
    730 HN        -68.4000  -19.5510  -30.3470 H        45 GLY    0.0900
    731 HA1       -67.9330  -17.4090  -30.6000 H        45 GLY    0.5100
    732 HA2       -66.3730  -17.7550  -29.8370 H        45 GLY   -0.5100
    733 N         -69.0240  -16.9640  -28.0440 N.am     46 CYS   -0.4700
    734 CA        -69.3540  -16.0980  -26.9520 C.3      46 CYS    0.3100
    735 C         -68.6320  -16.6440  -25.7680 C.2      46 CYS    0.0700
    736 O         -68.5650  -16.0120  -24.7350 O.2      46 CYS    0.0900
    737 CB        -70.8580  -16.0460  -26.7440 C.3      46 CYS   -0.1100
    738 SG        -71.6490  -15.0400  -28.0390 S.3      46 CYS    0.0900
    739 HN        -69.7230  -17.5970  -28.3710 H        46 CYS    0.0900
    740 HA        -68.9720  -15.1130  -27.1770 H        46 CYS   -0.2300
    741 HB1       -71.0710  -15.6120  -25.7450 H        46 CYS    0.1600
    742 HB2       -71.2630  -17.0800  -26.7680 H        46 CYS    0.5100
    743 HG1       -71.6330  -15.9970  -28.9550 H        46 CYS   -0.5100
    744 N         -68.0610  -17.8280  -25.9320 N.am     47 GLY   -0.4700
    745 CA        -67.3030  -18.4070  -24.8530 C.3      47 GLY    0.3100
    746 C         -65.9800  -17.6850  -24.8750 C.2      47 GLY   -0.0200
    747 O         -65.7500  -16.7350  -24.1290 O.2      47 GLY    0.0900
    748 HN        -68.1260  -18.3530  -26.7760 H        47 GLY    0.0900
    749 HA1       -67.1680  -19.4640  -25.0270 H        47 GLY    0.5100
    750 HA2       -67.8150  -18.2450  -23.9170 H        47 GLY   -0.5100
    751 N         -65.1070  -18.1310  -25.7660 N.am     48 GLY   -0.4700
    752 CA        -63.8080  -17.5160  -25.8940 C.3      48 GLY    0.3100
    753 C         -63.7930  -16.0190  -25.6540 C.2      48 GLY   -0.0200
    754 O         -63.2330  -15.5420  -24.6660 O.2      48 GLY    0.0900
    755 HN        -65.3030  -18.8970  -26.3750 H        48 GLY    0.0900
    756 HA1       -63.4570  -17.7070  -26.8970 H        48 GLY    0.5100
    757 HA2       -63.1540  -17.9860  -25.1750 H        48 GLY   -0.5100
    758 N         -64.4060  -15.2570  -26.5460 N.am     49 ASN   -0.4700
    759 CA        -64.4030  -13.8190  -26.3740 C.3      49 ASN    0.3100
    760 C         -64.7100  -13.3910  -24.9590 C.2      49 ASN    0.0700
    761 O         -63.9900  -12.5670  -24.3970 O.2      49 ASN    0.0900
    762 CB        -65.3670  -13.1800  -27.3470 C.3      49 ASN   -0.1800
    763 CG        -64.8100  -13.1700  -28.7510 C.2      49 ASN    0.0900
    764 ND2       -65.6600  -12.8570  -29.7260 N.am     49 ASN    0.0900
    765 OD1       -63.6170  -13.4290  -28.9610 O.2      49 ASN    0.5500
    766 HN        -64.8800  -15.6200  -27.3440 H        49 ASN   -0.5500
    767 HA        -63.3990  -13.4600  -26.5460 H        49 ASN   -0.6200
    768 HB1       -65.5660  -12.1340  -27.0330 H        49 ASN    0.3200
    769 HB2       -66.3200  -13.7500  -27.3460 H        49 ASN    0.3000
    770 HD21      -65.3920  -12.9790  -30.6820 H        49 ASN    0.5100
    771 HD22      -66.5680  -12.5010  -29.5030 H        49 ASN   -0.5100
    772 N         -65.7520  -13.9780  -24.3740 N.am     50 GLY   -0.4700
    773 CA        -66.1280  -13.6520  -23.0060 C.3      50 GLY    0.3100
    774 C         -64.9540  -13.8460  -22.0780 C.2      50 GLY   -0.0200
    775 O         -64.5670  -12.9320  -21.3440 O.2      50 GLY    0.0900
    776 HN        -66.3140  -14.6570  -24.8390 H        50 GLY    0.0900
    777 HA1       -66.9370  -14.3020  -22.7090 H        50 GLY    0.5100
    778 HA2       -66.4480  -12.6210  -22.9750 H        50 GLY   -0.5100
    779 N         -64.3930  -15.0570  -22.1090 N.am     51 ILE   -0.4700
    780 CA        -63.2180  -15.3910  -21.3170 C.3      51 ILE    0.3100
    781 C         -62.2300  -14.2900  -21.6530 C.2      51 ILE    0.0700
    782 O         -61.9610  -13.3940  -20.8610 O.2      51 ILE    0.0900
    783 CB        -62.5900  -16.7530  -21.7470 C.3      51 ILE   -0.0900
    784 CG1       -63.5470  -17.9150  -21.4370 C.3      51 ILE    0.0900
    785 CG2       -61.2000  -16.9080  -21.1290 C.3      51 ILE   -0.2700
    786 CD        -63.8530  -18.1180  -19.9910 C.3      51 ILE    0.0900
    787 HN        -64.7560  -15.7910  -22.6790 H        51 ILE    0.0900
    788 HA        -63.5220  -15.4360  -20.2810 H        51 ILE    0.0900
    789 HB        -62.5090  -16.7900  -22.8540 H        51 ILE   -0.1800
    790 HG11      -63.0940  -18.8490  -21.8290 H        51 ILE    0.0900
    791 HG12      -64.5030  -17.7250  -21.9690 H        51 ILE    0.0900
    792 HG21      -61.2410  -16.7010  -20.0370 H        51 ILE   -0.2700
    793 HG22      -60.4940  -16.1910  -21.6000 H        51 ILE    0.0900
    794 HG23      -60.8330  -17.9460  -21.2780 H        51 ILE    0.0900
    795 HD1       -64.3260  -17.2060  -19.5690 H        51 ILE    0.0900
    796 HD2       -62.9150  -18.3220  -19.4320 H        51 ILE    0.5100
    797 HD3       -64.5550  -18.9700  -19.8700 H        51 ILE   -0.5100
    798 N         -61.7230  -14.3490  -22.8720 N.am     52 VAL   -0.4700
    799 CA        -60.7850  -13.3710  -23.3010 C.3      52 VAL    0.3100
    800 C         -61.0760  -12.0060  -22.6970 C.2      52 VAL    0.0700
    801 O         -60.2100  -11.4150  -22.0890 O.2      52 VAL    0.0900
    802 CB        -60.7520  -13.3040  -24.8000 C.3      52 VAL   -0.0900
    803 CG1       -59.7130  -12.2910  -25.2240 C.3      52 VAL    0.0900
    804 CG2       -60.3780  -14.6600  -25.3680 C.3      52 VAL   -0.2700
    805 HN        -61.9650  -15.0600  -23.5270 H        52 VAL    0.0900
    806 HA        -59.8130  -13.6430  -22.9150 H        52 VAL    0.0900
    807 HB        -61.7490  -13.0010  -25.1840 H        52 VAL    0.0900
    808 HG11      -58.7530  -12.4880  -24.7020 H        52 VAL   -0.2700
    809 HG12      -60.0550  -11.2670  -24.9640 H        52 VAL    0.0900
    810 HG13      -59.5420  -12.3620  -26.3200 H        52 VAL    0.0900
    811 HG21      -61.1230  -15.4240  -25.0560 H        52 VAL    0.0900
    812 HG22      -59.3780  -14.9650  -24.9910 H        52 VAL    0.5100
    813 HG23      -60.3610  -14.6140  -26.4780 H        52 VAL   -0.5100
    814 N         -62.2800  -11.4850  -22.8200 N.am     53 ILE   -0.4700
    815 CA        -62.5240  -10.2030  -22.1840 C.3      53 ILE    0.3100
    816 C         -62.1610  -10.3500  -20.7030 C.2      53 ILE    0.0700
    817 O         -61.3080   -9.6340  -20.1790 O.2      53 ILE    0.0900
    818 CB        -64.0000   -9.7950  -22.3020 C.3      53 ILE   -0.0900
    819 CG1       -64.2810   -9.2580  -23.6960 C.3      53 ILE    0.0900
    820 CG2       -64.3670   -8.7600  -21.2380 C.3      53 ILE   -0.2700
    821 CD        -65.7430   -9.1150  -23.9370 C.3      53 ILE    0.0900
    822 HN        -63.0280  -11.9140  -23.3200 H        53 ILE    0.0900
    823 HA        -61.8940   -9.4690  -22.6660 H        53 ILE    0.0900
    824 HB        -64.6400  -10.6930  -22.1760 H        53 ILE   -0.1800
    825 HG11      -63.8540   -9.9560  -24.4480 H        53 ILE    0.0900
    826 HG12      -63.7940   -8.2670  -23.8110 H        53 ILE    0.0900
    827 HG21      -63.6270   -7.9300  -21.2400 H        53 ILE   -0.2700
    828 HG22      -64.3650   -9.2340  -20.2330 H        53 ILE    0.0900
    829 HG23      -65.3730   -8.3380  -21.4510 H        53 ILE    0.0900
    830 HD1       -66.1510   -8.2840  -23.3230 H        53 ILE    0.0900
    831 HD2       -66.2660  -10.0530  -23.6540 H        53 ILE    0.5100
    832 HD3       -65.9300   -8.8900  -25.0090 H        53 ILE   -0.5100
    833 N         -62.8000  -11.3110  -20.0430 N.am     54 TYR   -0.4700
    834 CA        -62.5850  -11.5790  -18.6240 C.3      54 TYR    0.3100
    835 C         -61.1350  -11.7010  -18.1760 C.2      54 TYR    0.0700
    836 O         -60.7710  -11.2060  -17.1150 O.2      54 TYR    0.0900
    837 CB        -63.3390  -12.8420  -18.2140 C.3      54 TYR   -0.1800
    838 CG        -63.3040  -13.1900  -16.7320 C.ar     54 TYR    0.0900
    839 CD1       -62.6440  -14.3410  -16.2890 C.ar     54 TYR    0.0900
    840 CD2       -64.0450  -12.4530  -15.7970 C.ar     54 TYR    0.0000
    841 CE1       -62.7370  -14.7590  -14.9650 C.ar     54 TYR   -0.1150
    842 CE2       -64.1390  -12.8650  -14.4700 C.ar     54 TYR    0.1150
    843 CZ        -63.4880  -14.0240  -14.0640 C.ar     54 TYR   -0.1150
    844 OH        -63.6040  -14.4790  -12.7690 O.3      54 TYR    0.1150
    845 HN        -63.4650  -11.9000  -20.4950 H        54 TYR    0.1100
    846 HA        -62.9390  -10.7280  -18.0600 H        54 TYR   -0.5400
    847 HB1       -62.9010  -13.7080  -18.7550 H        54 TYR    0.4300
    848 HB2       -64.4080  -12.7220  -18.4880 H        54 TYR   -0.1150
    849 HD1       -62.0510  -14.9150  -16.9860 H        54 TYR    0.1150
    850 HD2       -64.5480  -11.5510  -16.1110 H        54 TYR   -0.1150
    851 HE1       -62.2240  -15.6530  -14.6410 H        54 TYR    0.1150
    852 HE2       -64.7140  -12.2870  -13.7610 H        54 TYR    0.5100
    853 HH        -63.1060  -15.2970  -12.6960 H        54 TYR   -0.5100
    854 N         -60.2920  -12.3730  -18.9460 N.am     55 LEU   -0.4700
    855 CA        -58.9120  -12.4690  -18.5220 C.3      55 LEU    0.3100
    856 C         -58.2970  -11.1090  -18.7290 C.2      55 LEU    0.0700
    857 O         -58.1390  -10.3440  -17.7990 O.2      55 LEU    0.0900
    858 CB        -58.1630  -13.5300  -19.3250 C.3      55 LEU   -0.1800
    859 CG        -58.8320  -14.9010  -19.2510 C.3      55 LEU    0.0900
    860 CD1       -57.8320  -15.9810  -19.5680 C.3      55 LEU    0.0900
    861 CD2       -59.4090  -15.1080  -17.8550 C.3      55 LEU   -0.0900
    862 HN        -60.5510  -12.8170  -19.7990 H        55 LEU    0.0900
    863 HA        -58.9030  -12.7220  -17.4730 H        55 LEU   -0.2700
    864 HB1       -57.1280  -13.6140  -18.9310 H        55 LEU    0.0900
    865 HB2       -58.1170  -13.2090  -20.3890 H        55 LEU    0.0900
    866 HG        -59.6680  -14.9450  -19.9810 H        55 LEU    0.0900
    867 HD11      -57.4620  -16.4460  -18.6290 H        55 LEU   -0.2700
    868 HD12      -56.9670  -15.5470  -20.1130 H        55 LEU    0.0900
    869 HD13      -58.3110  -16.7680  -20.1890 H        55 LEU    0.0900
    870 HD21      -60.2820  -14.4400  -17.7000 H        55 LEU    0.0900
    871 HD22      -58.6400  -14.8710  -17.0900 H        55 LEU    0.5100
    872 HD23      -59.7420  -16.1620  -17.7370 H        55 LEU   -0.5100
    873 N         -57.9920  -10.7870  -19.9670 N.am     56 PHE   -0.4700
    874 CA        -57.3950   -9.5080  -20.2800 C.3      56 PHE    0.3100
    875 C         -57.9310   -8.2850  -19.5640 C.2      56 PHE    0.0700
    876 O         -57.2810   -7.2470  -19.6080 O.2      56 PHE    0.0900
    877 CB        -57.4740   -9.2340  -21.7720 C.3      56 PHE   -0.1800
    878 CG        -56.5610  -10.0660  -22.5680 C.ar     56 PHE    0.0900
    879 CD1       -56.8420  -11.4040  -22.7870 C.ar     56 PHE    0.0900
    880 CD2       -55.3950   -9.5240  -23.0770 C.ar     56 PHE    0.0000
    881 CE1       -55.9750  -12.1990  -23.5040 C.ar     56 PHE   -0.1150
    882 CE2       -54.5120  -10.3100  -23.7990 C.ar     56 PHE    0.1150
    883 CZ        -54.8040  -11.6560  -24.0140 C.ar     56 PHE   -0.1150
    884 HN        -58.1550  -11.4010  -20.7360 H        56 PHE    0.1150
    885 HA        -56.3660   -9.5300  -19.9550 H        56 PHE   -0.1150
    886 HB1       -57.2070   -8.1730  -21.9650 H        56 PHE    0.1150
    887 HB2       -58.5050   -9.4400  -22.1300 H        56 PHE   -0.1150
    888 HD1       -57.7530  -11.8290  -22.3910 H        56 PHE    0.1150
    889 HD2       -55.1720   -8.4800  -22.9100 H        56 PHE   -0.1150
    890 HE1       -56.2060  -13.2420  -23.6670 H        56 PHE    0.1150
    891 HE2       -53.6030   -9.8820  -24.1950 H        56 PHE    0.5100
    892 HZ        -54.1190  -12.2750  -24.5750 H        56 PHE   -0.5100
    893 N         -59.1040   -8.3500  -18.9460 N.am     57 THR   -0.4700
    894 CA        -59.5860   -7.1590  -18.2730 C.3      57 THR    0.3100
    895 C         -59.2370   -7.2150  -16.8060 C.2      57 THR    0.0700
    896 O         -59.1060   -6.1780  -16.1550 O.2      57 THR    0.0900
    897 CB        -61.0920   -6.9870  -18.4210 C.3      57 THR    0.1400
    898 CG2       -61.5430   -5.6790  -17.7780 C.3      57 THR    0.0900
    899 OG1       -61.4240   -6.9480  -19.8090 O.3      57 THR   -0.6600
    900 HN        -59.6740   -9.1660  -18.9150 H        57 THR    0.4300
    901 HA        -59.0730   -6.3110  -18.7020 H        57 THR   -0.2700
    902 HB        -61.6220   -7.8390  -17.9440 H        57 THR    0.0900
    903 HG1       -61.1310   -7.7850  -20.1750 H        57 THR    0.0900
    904 HG21      -60.9110   -4.8390  -18.1370 H        57 THR    0.0900
    905 HG22      -61.4490   -5.7490  -16.6730 H        57 THR    0.5100
    906 HG23      -62.6010   -5.4690  -18.0500 H        57 THR   -0.5100
    907 N         -59.0680   -8.4280  -16.2800 N.am     58 LYS   -0.4700
    908 CA        -58.7260   -8.5870  -14.8690 C.3      58 LYS    0.3100
    909 C         -57.2270   -8.8480  -14.6250 C.2      58 LYS    0.0700
    910 O         -56.5640   -8.0630  -13.9410 O.2      58 LYS    0.0900
    911 CB        -59.5980   -9.6870  -14.2340 C.3      58 LYS   -0.1800
    912 CG        -61.1110   -9.5560  -14.5630 C.3      58 LYS    0.0900
    913 CD        -61.6490   -8.0990  -14.4640 C.3      58 LYS    0.0900
    914 CE        -63.0390   -7.9260  -15.1370 C.3      58 LYS   -0.1800
    915 NZ        -63.4930   -6.4930  -15.2600 N.4      58 LYS    0.0900
    916 HN        -59.1640   -9.2640  -16.8140 H        58 LYS    0.0900
    917 HA        -58.8890   -7.6420  -14.3730 H        58 LYS   -0.1800
    918 HB1       -59.4730   -9.6440  -13.1320 H        58 LYS    0.0900
    919 HB2       -59.2430  -10.6740  -14.5980 H        58 LYS    0.0900
    920 HG1       -61.6830  -10.1930  -13.8550 H        58 LYS    0.2100
    921 HG2       -61.2800   -9.9260  -15.5970 H        58 LYS    0.0500
    922 HD1       -60.9270   -7.4160  -14.9570 H        58 LYS    0.0500
    923 HD2       -61.7340   -7.8210  -13.3930 H        58 LYS   -0.3000
    924 HE1       -63.8040   -8.4600  -14.5330 H        58 LYS    0.3300
    925 HE2       -63.0010   -8.3460  -16.1640 H        58 LYS    0.3300
    926 HZ1       -62.8090   -5.9610  -15.8340 H        58 LYS    0.3300
    927 HZ2       -63.5580   -6.0670  -14.3140 H        58 LYS    0.5100
    928 HZ3       -64.4270   -6.4640  -15.7180 H        58 LYS   -0.5100
    929 N         -56.6860   -9.9290  -15.1890 N.am     59 THR   -0.4700
    930 CA        -55.2640  -10.2610  -15.0270 C.3      59 THR    0.3100
    931 C         -54.2900   -9.0660  -15.1250 C.2      59 THR    0.0700
    932 O         -54.0700   -8.5060  -16.2020 O.2      59 THR    0.0900
    933 CB        -54.8400  -11.3410  -16.0450 C.3      59 THR    0.1400
    934 CG2       -53.3220  -11.3820  -16.1870 C.3      59 THR    0.0900
    935 OG1       -55.3190  -12.6190  -15.6080 O.3      59 THR   -0.6600
    936 HN        -57.2220  -10.5590  -15.7460 H        59 THR    0.4300
    937 HA        -55.1150  -10.6160  -14.0180 H        59 THR   -0.2700
    938 HB        -55.2750  -11.1140  -17.0430 H        59 THR    0.0900
    939 HG1       -54.9010  -13.2670  -16.1790 H        59 THR    0.0900
    940 HG21      -52.8470  -11.4370  -15.1850 H        59 THR    0.0900
    941 HG22      -52.9660  -10.4630  -16.7000 H        59 THR    0.5100
    942 HG23      -53.0220  -12.2770  -16.7720 H        59 THR   -0.5100
    943 N         -53.6930   -8.7140  -13.9840 N.am     60 LYS   -0.4700
    944 CA        -52.7550   -7.6010  -13.8670 C.3      60 LYS    0.3100
    945 C         -51.5640   -7.6320  -14.8250 C.2      60 LYS    0.0700
    946 O         -51.1000   -6.5810  -15.2770 O.2      60 LYS    0.0900
    947 CB        -52.2300   -7.5120  -12.4250 C.3      60 LYS   -0.1800
    948 CG        -51.2730   -6.3280  -12.1830 C.3      60 LYS    0.0900
    949 CD        -50.8000   -6.2070  -10.7100 C.3      60 LYS    0.0900
    950 CE        -49.8020   -5.0360  -10.5200 C.3      60 LYS   -0.1800
    951 NZ        -49.3930   -4.8300   -9.0950 N.4      60 LYS    0.0900
    952 HN        -53.8670   -9.2100  -13.1380 H        60 LYS    0.0900
    953 HA        -53.2720   -6.6930  -14.1400 H        60 LYS   -0.1800
    954 HB1       -51.6920   -8.4530  -12.1860 H        60 LYS    0.0900
    955 HB2       -53.0980   -7.4090  -11.7400 H        60 LYS    0.0900
    956 HG1       -51.7940   -5.3890  -12.4650 H        60 LYS    0.2100
    957 HG2       -50.3810   -6.4540  -12.8320 H        60 LYS    0.0500
    958 HD1       -50.3060   -7.1550  -10.4100 H        60 LYS    0.0500
    959 HD2       -51.6830   -6.0400  -10.0580 H        60 LYS   -0.3000
    960 HE1       -50.2730   -4.0920  -10.8680 H        60 LYS    0.3300
    961 HE2       -48.8790   -5.2400  -11.1030 H        60 LYS    0.3300
    962 HZ1       -48.9340   -5.6920   -8.7380 H        60 LYS    0.3300
    963 HZ2       -50.2340   -4.6210   -8.5190 H        60 LYS    0.5100
    964 HZ3       -48.7270   -4.0330   -9.0380 H        60 LYS   -0.5100
    965 N         -51.0590   -8.8240  -15.1370 N.am     61 SER   -0.4700
    966 CA        -49.9050   -8.9400  -16.0230 C.3      61 SER    0.3100
    967 C         -50.2550   -8.5400  -17.4540 C.2      61 SER    0.0700
    968 O         -49.4230   -8.6200  -18.3640 O.2      61 SER    0.0900
    969 CB        -49.3730  -10.3760  -16.0190 C.3      61 SER    0.0500
    970 OG        -50.0450  -11.1670  -16.9860 O.3      61 SER    0.0900
    971 HN        -51.4390   -9.6750  -14.7850 H        61 SER    0.0900
    972 HA        -49.1450   -8.2560  -15.6750 H        61 SER   -0.6600
    973 HB1       -49.5310  -10.8290  -15.0180 H        61 SER    0.4300
    974 HB2       -48.2870  -10.3700  -16.2560 H        61 SER    0.5100
    975 HG1       -49.7760  -12.0730  -16.8170 H        61 SER   -0.5100
    976 N         -51.4820   -8.0730  -17.6560 N.am     62 LEU   -0.4700
    977 CA        -51.9140   -7.7170  -18.9940 C.3      62 LEU    0.3100
    978 C         -52.5190   -6.3410  -19.2250 C.2      62 LEU    0.0700
    979 O         -53.0880   -6.0950  -20.2870 O.2      62 LEU    0.0900
    980 CB        -52.9100   -8.7640  -19.4710 C.3      62 LEU   -0.1800
    981 CG        -52.3460  -10.1310  -19.8060 C.3      62 LEU    0.0900
    982 CD1       -53.4610  -11.1700  -19.8560 C.3      62 LEU    0.0900
    983 CD2       -51.6300  -10.0050  -21.1350 C.3      62 LEU   -0.0900
    984 HN        -52.1440   -7.9500  -16.9220 H        62 LEU    0.0900
    985 HA        -51.0480   -7.6880  -19.6400 H        62 LEU   -0.2700
    986 HB1       -53.4070   -8.3690  -20.3810 H        62 LEU    0.0900
    987 HB2       -53.6700   -8.8970  -18.6730 H        62 LEU    0.0900
    988 HG        -51.6030  -10.4240  -19.0330 H        62 LEU    0.0900
    989 HD11      -54.2060  -10.8930  -20.6330 H        62 LEU   -0.2700
    990 HD12      -53.9750  -11.2210  -18.8720 H        62 LEU    0.0900
    991 HD13      -53.0390  -12.1660  -20.1100 H        62 LEU    0.0900
    992 HD21      -50.8110   -9.2570  -21.0570 H        62 LEU    0.0900
    993 HD22      -52.3430   -9.6690  -21.9180 H        62 LEU    0.5100
    994 HD23      -51.1910  -10.9830  -21.4220 H        62 LEU   -0.5100
    995 N         -52.4010   -5.4250  -18.2750 N.am     63 GLN   -0.4700
    996 CA        -53.0060   -4.1080  -18.4590 C.3      63 GLN    0.3100
    997 C         -52.2890   -3.2390  -19.5020 C.2      63 GLN    0.0700
    998 O         -52.4930   -2.0250  -19.5490 O.2      63 GLN    0.0900
    999 CB        -53.0650   -3.3710  -17.1110 C.3      63 GLN   -0.1800
   1000 CG        -53.4340   -4.2570  -15.8760 C.3      63 GLN    0.0900
   1001 CD        -54.9310   -4.5860  -15.7220 C.2      63 GLN    0.0900
   1002 NE2       -55.5050   -4.1800  -14.5940 N.am     63 GLN   -0.1800
   1003 OE1       -55.5500   -5.1990  -16.5910 O.2      63 GLN    0.0900
   1004 HN        -51.9110   -5.5850  -17.4220 H        63 GLN    0.0900
   1005 HA        -53.9990   -4.2450  -18.8610 H        63 GLN    0.5500
   1006 HB1       -53.8220   -2.5630  -17.1930 H        63 GLN   -0.5500
   1007 HB2       -52.0710   -2.9150  -16.9230 H        63 GLN   -0.6200
   1008 HG1       -53.1060   -3.7260  -14.9570 H        63 GLN    0.3200
   1009 HG2       -52.8820   -5.2170  -15.9600 H        63 GLN    0.3000
   1010 HE21      -56.4750   -4.3630  -14.4330 H        63 GLN    0.5100
   1011 HE22      -54.9670   -3.6930  -13.9060 H        63 GLN   -0.5100
   1012 N         -51.4500   -3.8630  -20.3330 N.am     64 THR   -0.4700
   1013 CA        -50.6930   -3.1720  -21.3810 C.3      64 THR    0.3100
   1014 C         -51.6880   -2.5020  -22.3290 C.2      64 THR    0.0700
   1015 O         -52.5580   -3.1750  -22.8710 O.2      64 THR    0.0900
   1016 CB        -49.8440   -4.1760  -22.2020 C.3      64 THR    0.1400
   1017 CG2       -48.6730   -3.4800  -22.8580 C.3      64 THR    0.0900
   1018 OG1       -49.3360   -5.2020  -21.3410 O.3      64 THR   -0.6600
   1019 HN        -51.2990   -4.8460  -20.2760 H        64 THR    0.4300
   1020 HA        -50.0540   -2.4430  -20.9060 H        64 THR   -0.2700
   1021 HB        -50.4730   -4.6450  -22.9890 H        64 THR    0.0900
   1022 HG1       -48.7990   -4.7530  -20.6840 H        64 THR    0.0900
   1023 HG21      -48.0220   -3.0180  -22.0860 H        64 THR    0.0900
   1024 HG22      -49.0400   -2.6810  -23.5380 H        64 THR    0.5100
   1025 HG23      -48.0720   -4.2150  -23.4350 H        64 THR   -0.5100
   1026 N         -51.5770   -1.1770  -22.5460 N.am     65 PRO   -0.2900
   1027 CA        -52.4740   -0.4200  -23.4320 C.3      65 PRO    0.0000
   1028 C         -52.7150   -1.0810  -24.7840 C.2      65 PRO    0.0900
   1029 O         -53.7980   -0.9860  -25.3630 O.2      65 PRO    0.0900
   1030 CB        -51.7570    0.9180  -23.5770 C.3      65 PRO    0.0200
   1031 CG        -51.1180    1.0890  -22.2460 C.3      65 PRO    0.0900
   1032 CD        -50.5330   -0.2920  -22.0020 C.3      65 PRO   -0.1800
   1033 HA        -53.4640   -0.3600  -23.0080 H        65 PRO    0.0900
   1034 HB1       -52.4730    1.7400  -23.7900 H        65 PRO    0.0900
   1035 HB2       -50.9980    0.8830  -24.3880 H        65 PRO   -0.1800
   1036 HG1       -50.3280    1.8680  -22.2700 H        65 PRO    0.0900
   1037 HG2       -51.8640    1.3590  -21.4680 H        65 PRO    0.0900
   1038 HD1       -49.5800   -0.4380  -22.5500 H        65 PRO    0.5100
   1039 HD2       -50.3830   -0.4910  -20.9200 H        65 PRO   -0.5100
   1040 N         -51.6850   -1.7480  -25.2890 N.am     66 ALA   -0.4700
   1041 CA        -51.7710   -2.4140  -26.5760 C.3      66 ALA    0.3100
   1042 C         -52.8900   -3.4480  -26.5660 C.2      66 ALA    0.0700
   1043 O         -53.6310   -3.5960  -27.5330 O.2      66 ALA    0.0900
   1044 CB        -50.4330   -3.0790  -26.9050 C.3      66 ALA   -0.2700
   1045 HN        -50.8130   -1.8200  -24.8120 H        66 ALA    0.0900
   1046 HA        -52.0220   -1.6760  -27.3240 H        66 ALA    0.0900
   1047 HB1       -50.1780   -3.8280  -26.1250 H        66 ALA    0.0900
   1048 HB2       -49.6290   -2.3130  -26.9380 H        66 ALA    0.5100
   1049 HB3       -50.4980   -3.5960  -27.8860 H        66 ALA   -0.5100
   1050 N         -53.0380   -4.1390  -25.4450 N.am     67 ASN   -0.4700
   1051 CA        -54.0410   -5.1760  -25.3250 C.3      67 ASN    0.3100
   1052 C         -55.4870   -4.7130  -25.3110 C.2      67 ASN    0.0700
   1053 O         -56.3920   -5.4850  -25.6190 O.2      67 ASN    0.0900
   1054 CB        -53.7240   -6.0220  -24.0900 C.3      67 ASN   -0.1800
   1055 CG        -52.3400   -6.6300  -24.1730 C.2      67 ASN    0.0900
   1056 ND2       -51.7990   -7.0780  -23.0380 N.am     67 ASN    0.0900
   1057 OD1       -51.7670   -6.7090  -25.2590 O.2      67 ASN    0.5500
   1058 HN        -52.4710   -3.9790  -24.6410 H        67 ASN   -0.5500
   1059 HA        -54.0200   -5.7810  -26.2200 H        67 ASN   -0.6200
   1060 HB1       -54.4700   -6.8390  -24.0050 H        67 ASN    0.3200
   1061 HB2       -53.7790   -5.3800  -23.1850 H        67 ASN    0.3000
   1062 HD21      -52.3040   -7.0040  -22.1790 H        67 ASN    0.5100
   1063 HD22      -50.8860   -7.4890  -23.0470 H        67 ASN   -0.5100
   1064 N         -55.7310   -3.4520  -24.9810 N.am     68 MET   -0.4700
   1065 CA        -57.0920   -2.9740  -24.9640 C.3      68 MET    0.3100
   1066 C         -57.6360   -3.2160  -26.3330 C.2      68 MET    0.0700
   1067 O         -58.8200   -3.0640  -26.5710 O.2      68 MET    0.0900
   1068 CB        -57.1490   -1.4920  -24.6630 C.3      68 MET   -0.1800
   1069 CG        -57.3470   -1.1630  -23.2050 C.3      68 MET    0.0900
   1070 SD        -56.6990    0.4800  -22.9320 S.3      68 MET    0.0900
   1071 CE        -57.5120    1.3840  -24.3260 C.3      68 MET   -0.1400
   1072 HN        -55.0150   -2.8020  -24.7380 H        68 MET    0.0900
   1073 HA        -57.6280   -3.5280  -24.2080 H        68 MET    0.0900
   1074 HB1       -57.9900   -1.0500  -25.2390 H        68 MET   -0.0900
   1075 HB2       -56.1990   -1.0280  -25.0020 H        68 MET   -0.2200
   1076 HG1       -56.8120   -1.9060  -22.5750 H        68 MET    0.0900
   1077 HG2       -58.4280   -1.2060  -22.9520 H        68 MET    0.0900
   1078 HE1       -58.6050    1.1840  -24.3540 H        68 MET    0.0900
   1079 HE2       -57.0800    1.0630  -25.2970 H        68 MET    0.5100
   1080 HE3       -57.3670    2.4800  -24.2100 H        68 MET   -0.5100
   1081 N         -56.7690   -3.5940  -27.2580 N.am     69 PHE   -0.4700
   1082 CA        -57.2370   -3.8740  -28.5930 C.3      69 PHE    0.3100
   1083 C         -57.7860   -5.2800  -28.5810 C.2      69 PHE    0.0700
   1084 O         -58.8950   -5.5490  -29.0550 O.2      69 PHE    0.0900
   1085 CB        -56.0940   -3.7900  -29.5900 C.3      69 PHE   -0.1800
   1086 CG        -55.5520   -2.4120  -29.7680 C.ar     69 PHE    0.0900
   1087 CD1       -54.2160   -2.2310  -30.0940 C.ar     69 PHE    0.0900
   1088 CD2       -56.3700   -1.2970  -29.6290 C.ar     69 PHE    0.0000
   1089 CE1       -53.6970   -0.9660  -30.2750 C.ar     69 PHE   -0.1150
   1090 CE2       -55.8620   -0.0290  -29.8100 C.ar     69 PHE    0.1150
   1091 CZ        -54.5220    0.1390  -30.1330 C.ar     69 PHE   -0.1150
   1092 HN        -55.7930   -3.6960  -27.0850 H        69 PHE    0.1150
   1093 HA        -58.0020   -3.1520  -28.8390 H        69 PHE   -0.1150
   1094 HB1       -56.4490   -4.1350  -30.5840 H        69 PHE    0.1150
   1095 HB2       -55.2560   -4.4310  -29.2400 H        69 PHE   -0.1150
   1096 HD1       -53.5760   -3.0930  -30.2090 H        69 PHE    0.1150
   1097 HD2       -57.4120   -1.4250  -29.3770 H        69 PHE   -0.1150
   1098 HE1       -52.6540   -0.8370  -30.5250 H        69 PHE    0.1150
   1099 HE2       -56.5050    0.8330  -29.7000 H        69 PHE    0.5100
   1100 HZ        -54.1230    1.1330  -30.2750 H        69 PHE   -0.5100
   1101 N         -56.9880   -6.1850  -28.0220 N.am     70 ILE   -0.4700
   1102 CA        -57.3730   -7.5780  -27.9200 C.3      70 ILE    0.3100
   1103 C         -58.7900   -7.5890  -27.3790 C.2      70 ILE    0.0700
   1104 O         -59.6680   -8.2830  -27.8870 O.2      70 ILE    0.0900
   1105 CB        -56.4470   -8.3470  -26.9460 C.3      70 ILE   -0.0900
   1106 CG1       -55.0270   -8.4560  -27.5190 C.3      70 ILE    0.0900
   1107 CG2       -57.0410   -9.7280  -26.6580 C.3      70 ILE   -0.2700
   1108 CD        -54.9580   -9.2390  -28.7970 C.3      70 ILE    0.0900
   1109 HN        -56.0930   -5.9480  -27.6510 H        70 ILE    0.0900
   1110 HA        -57.3150   -8.0100  -28.9080 H        70 ILE    0.0900
   1111 HB        -56.3490   -7.7780  -25.9970 H        70 ILE   -0.1800
   1112 HG11      -54.3770   -8.9490  -26.7660 H        70 ILE    0.0900
   1113 HG12      -54.6420   -7.4320  -27.7100 H        70 ILE    0.0900
   1114 HG21      -57.3050  -10.2360  -27.6100 H        70 ILE   -0.2700
   1115 HG22      -57.9610   -9.6230  -26.0440 H        70 ILE    0.0900
   1116 HG23      -56.2990  -10.3530  -26.1160 H        70 ILE    0.0900
   1117 HD1       -55.5880   -8.7560  -29.5740 H        70 ILE    0.0900
   1118 HD2       -55.3310  -10.2710  -28.6280 H        70 ILE    0.5100
   1119 HD3       -53.9090   -9.2750  -29.1630 H        70 ILE   -0.5100
   1120 N         -58.9910   -6.7890  -26.3340 N.am     71 ILE   -0.4700
   1121 CA        -60.2810   -6.6460  -25.6920 C.3      71 ILE    0.3100
   1122 C         -61.2900   -6.2940  -26.7670 C.2      71 ILE    0.0700
   1123 O         -62.2300   -7.0430  -27.0390 O.2      71 ILE    0.0900
   1124 CB        -60.2650   -5.4950  -24.6530 C.3      71 ILE   -0.0900
   1125 CG1       -59.5530   -5.9320  -23.3740 C.3      71 ILE    0.0900
   1126 CG2       -61.6870   -5.0060  -24.3960 C.3      71 ILE   -0.2700
   1127 CD        -60.2580   -7.0290  -22.6660 C.3      71 ILE    0.0900
   1128 HN        -58.2520   -6.2450  -25.9430 H        71 ILE    0.0900
   1129 HA        -60.5160   -7.5830  -25.2070 H        71 ILE    0.0900
   1130 HB        -59.6470   -4.6560  -25.0390 H        71 ILE   -0.1800
   1131 HG11      -59.4750   -5.0590  -22.6930 H        71 ILE    0.0900
   1132 HG12      -58.5300   -6.2760  -23.6360 H        71 ILE    0.0900
   1133 HG21      -62.3860   -5.8690  -24.3570 H        71 ILE   -0.2700
   1134 HG22      -62.0070   -4.3280  -25.2160 H        71 ILE    0.0900
   1135 HG23      -61.7330   -4.4680  -23.4260 H        71 ILE    0.0900
   1136 HD1       -60.3350   -7.9210  -23.3240 H        71 ILE    0.0900
   1137 HD2       -61.2830   -6.7030  -22.3890 H        71 ILE    0.5100
   1138 HD3       -59.6960   -7.3110  -21.7510 H        71 ILE   -0.5100
   1139 N         -61.0770   -5.1430  -27.3950 N.am     72 ASN   -0.4700
   1140 CA        -61.9820   -4.6860  -28.4190 C.3      72 ASN    0.3100
   1141 C         -62.3460   -5.8120  -29.3590 C.2      72 ASN    0.0700
   1142 O         -63.5190   -6.0850  -29.5670 O.2      72 ASN    0.0900
   1143 CB        -61.3750   -3.5380  -29.2100 C.3      72 ASN   -0.1800
   1144 CG        -62.4310   -2.5890  -29.7280 C.2      72 ASN    0.0900
   1145 ND2       -63.0030   -2.9140  -30.8810 N.am     72 ASN    0.0900
   1146 OD1       -62.7490   -1.5870  -29.0900 O.2      72 ASN    0.5500
   1147 HN        -60.2980   -4.5560  -27.1900 H        72 ASN   -0.5500
   1148 HA        -62.8940   -4.3660  -27.9370 H        72 ASN   -0.6200
   1149 HB1       -60.8120   -3.9510  -30.0760 H        72 ASN    0.3200
   1150 HB2       -60.6770   -2.9730  -28.5570 H        72 ASN    0.3000
   1151 HD21      -63.7070   -2.3230  -31.2730 H        72 ASN    0.5100
   1152 HD22      -62.7280   -3.7490  -31.3570 H        72 ASN   -0.5100
   1153 N         -61.3450   -6.4830  -29.9220 N.am     73 LEU   -0.4700
   1154 CA        -61.6200   -7.5860  -30.8370 C.3      73 LEU    0.3100
   1155 C         -62.4330   -8.6930  -30.1760 C.2      73 LEU    0.0700
   1156 O         -63.4510   -9.1350  -30.7110 O.2      73 LEU    0.0900
   1157 CB        -60.3230   -8.1700  -31.3830 C.3      73 LEU   -0.1800
   1158 CG        -60.5240   -9.5780  -31.9220 C.3      73 LEU    0.0900
   1159 CD1       -59.5980   -9.8000  -33.0780 C.3      73 LEU    0.0900
   1160 CD2       -60.3010  -10.5930  -30.8140 C.3      73 LEU   -0.0900
   1161 HN        -60.3860   -6.2690  -29.7500 H        73 LEU    0.0900
   1162 HA        -62.2300   -7.2070  -31.6430 H        73 LEU   -0.2700
   1163 HB1       -59.5670   -8.1960  -30.5700 H        73 LEU    0.0900
   1164 HB2       -59.9490   -7.5180  -32.2000 H        73 LEU    0.0900
   1165 HG        -61.5760   -9.7050  -32.2560 H        73 LEU    0.0900
   1166 HD11      -58.5430   -9.6790  -32.7500 H        73 LEU   -0.2700
   1167 HD12      -59.8080   -9.0600  -33.8780 H        73 LEU    0.0900
   1168 HD13      -59.7300  -10.8290  -33.4760 H        73 LEU    0.0900
   1169 HD21      -61.2650  -11.0680  -30.5320 H        73 LEU    0.0900
   1170 HD22      -59.8770  -10.0900  -29.9200 H        73 LEU    0.5100
   1171 HD23      -59.6040  -11.3870  -31.1620 H        73 LEU   -0.5100
   1172 N         -61.9810   -9.1540  -29.0160 N.am     74 ALA   -0.4700
   1173 CA        -62.7080  -10.1890  -28.3220 C.3      74 ALA    0.3100
   1174 C         -64.1430   -9.7080  -28.2390 C.2      74 ALA    0.0700
   1175 O         -65.0710  -10.4830  -28.4150 O.2      74 ALA    0.0900
   1176 CB        -62.1470  -10.3870  -26.9330 C.3      74 ALA   -0.2700
   1177 HN        -61.1460   -8.8190  -28.5850 H        74 ALA    0.0900
   1178 HA        -62.6240  -11.1010  -28.8950 H        74 ALA    0.0900
   1179 HB1       -62.2270   -9.4440  -26.3500 H        74 ALA    0.0900
   1180 HB2       -61.0760  -10.6760  -26.9950 H        74 ALA    0.5100
   1181 HB3       -62.7170  -11.1800  -26.4030 H        74 ALA   -0.5100
   1182 N         -64.3210   -8.4080  -28.0190 N.am     75 PHE   -0.4700
   1183 CA        -65.6560   -7.8380  -27.9090 C.3      75 PHE    0.3100
   1184 C         -66.4970   -7.8950  -29.1860 C.2      75 PHE    0.0700
   1185 O         -67.6330   -8.3870  -29.1880 O.2      75 PHE    0.0900
   1186 CB        -65.5770   -6.3810  -27.4300 C.3      75 PHE   -0.1800
   1187 CG        -66.9180   -5.6970  -27.3960 C.ar     75 PHE    0.0900
   1188 CD1       -67.9250   -6.1400  -26.5390 C.ar     75 PHE    0.0900
   1189 CD2       -67.2180   -4.6750  -28.2840 C.ar     75 PHE    0.0000
   1190 CE1       -69.2220   -5.5840  -26.5770 C.ar     75 PHE   -0.1150
   1191 CE2       -68.5090   -4.1170  -28.3310 C.ar     75 PHE    0.1150
   1192 CZ        -69.5100   -4.5740  -27.4720 C.ar     75 PHE   -0.1150
   1193 HN        -63.5590   -7.7740  -27.9210 H        75 PHE    0.1150
   1194 HA        -66.2190   -8.4340  -27.2060 H        75 PHE   -0.1150
   1195 HB1       -64.9260   -5.8020  -28.1200 H        75 PHE    0.1150
   1196 HB2       -65.1630   -6.3520  -26.4000 H        75 PHE   -0.1150
   1197 HD1       -67.7080   -6.9260  -25.8310 H        75 PHE    0.1150
   1198 HD2       -66.4510   -4.3030  -28.9470 H        75 PHE   -0.1150
   1199 HE1       -69.9880   -5.9480  -25.9080 H        75 PHE    0.1150
   1200 HE2       -68.7280   -3.3300  -29.0390 H        75 PHE    0.5100
   1201 HZ        -70.4990   -4.1400  -27.5080 H        75 PHE   -0.5100
   1202 N         -65.9380   -7.3620  -30.2680 N.am     76 SER   -0.4700
   1203 CA        -66.6140   -7.3120  -31.5500 C.3      76 SER    0.3100
   1204 C         -67.0890   -8.6780  -31.9460 C.2      76 SER    0.0700
   1205 O         -68.2840   -8.9260  -32.0940 O.2      76 SER    0.0900
   1206 CB        -65.6650   -6.7930  -32.6280 C.3      76 SER    0.0500
   1207 OG        -65.7230   -7.6110  -33.7850 O.3      76 SER    0.0900
   1208 HN        -65.0220   -6.9700  -30.2450 H        76 SER    0.0900
   1209 HA        -67.4690   -6.6580  -31.4550 H        76 SER   -0.6600
   1210 HB1       -64.6250   -6.7960  -32.2400 H        76 SER    0.4300
   1211 HB2       -65.9510   -5.7580  -32.9100 H        76 SER    0.5100
   1212 HG1       -65.3140   -8.4440  -33.5400 H        76 SER   -0.5100
   1213 N         -66.1290   -9.5750  -32.1090 N.am     77 ASP   -0.4700
   1214 CA        -66.4300  -10.9230  -32.5200 C.3      77 ASP    0.3100
   1215 C         -67.3990  -11.6480  -31.6080 C.2      77 ASP    0.0700
   1216 O         -67.9620  -12.6500  -31.9830 O.2      77 ASP    0.0900
   1217 CB        -65.1200  -11.6870  -32.6960 C.3      77 ASP   -0.2800
   1218 CG        -64.2940  -11.1250  -33.8420 C.2      77 ASP    0.0900
   1219 OD1       -63.2670  -11.7250  -34.2160 O.co2    77 ASP    0.0900
   1220 OD2       -64.6850  -10.0630  -34.3730 O.co2    77 ASP    0.6200
   1221 HN        -65.1670   -9.3620  -31.9550 H        77 ASP   -0.7600
   1222 HA        -66.9790  -10.8840  -33.4490 H        77 ASP   -0.7600
   1223 HB1       -65.3440  -12.7540  -32.9070 H        77 ASP    0.5100
   1224 HB2       -64.5270  -11.6160  -31.7610 H        77 ASP   -0.5100
   1225 N         -67.6090  -11.1180  -30.4120 N.am     78 PHE   -0.4700
   1226 CA        -68.5410  -11.7100  -29.4610 C.3      78 PHE    0.3100
   1227 C         -69.9300  -11.3330  -29.9400 C.2      78 PHE    0.0700
   1228 O         -70.7200  -12.1670  -30.4010 O.2      78 PHE    0.0900
   1229 CB        -68.3010  -11.1120  -28.0640 C.3      78 PHE   -0.1800
   1230 CG        -69.3200  -11.5210  -27.0280 C.ar     78 PHE    0.0900
   1231 CD1       -69.0780  -12.5830  -26.1690 C.ar     78 PHE    0.0900
   1232 CD2       -70.5360  -10.8610  -26.9290 C.ar     78 PHE    0.0000
   1233 CE1       -70.0370  -12.9730  -25.2300 C.ar     78 PHE   -0.1150
   1234 CE2       -71.4880  -11.2510  -25.9910 C.ar     78 PHE    0.1150
   1235 CZ        -71.2350  -12.3070  -25.1470 C.ar     78 PHE   -0.1150
   1236 HN        -67.1400  -10.2920  -30.1090 H        78 PHE    0.1150
   1237 HA        -68.3820  -12.7790  -29.4480 H        78 PHE   -0.1150
   1238 HB1       -68.3320  -10.0040  -28.1330 H        78 PHE    0.1150
   1239 HB2       -67.3070  -11.4440  -27.6930 H        78 PHE   -0.1150
   1240 HD1       -68.1390  -13.1140  -26.2260 H        78 PHE    0.1150
   1241 HD2       -70.7470  -10.0310  -27.5880 H        78 PHE   -0.1150
   1242 HE1       -69.8350  -13.8010  -24.5670 H        78 PHE    0.1150
   1243 HE2       -72.4280  -10.7220  -25.9250 H        78 PHE    0.5100
   1244 HZ        -71.9760  -12.6120  -24.4230 H        78 PHE   -0.5100
   1245 N         -70.1900  -10.0330  -29.8150 N.am     79 THR   -0.4700
   1246 CA        -71.4380   -9.4220  -30.2190 C.3      79 THR    0.3100
   1247 C         -71.8670  -10.1580  -31.4490 C.2      79 THR    0.0700
   1248 O         -72.8990  -10.8240  -31.4860 O.2      79 THR    0.0900
   1249 CB        -71.2300   -7.9610  -30.6240 C.3      79 THR    0.1400
   1250 CG2       -72.5920   -7.2820  -30.8850 C.3      79 THR    0.0900
   1251 OG1       -70.5080   -7.2800  -29.5860 O.3      79 THR   -0.6600
   1252 HN        -69.5190   -9.4070  -29.4260 H        79 THR    0.4300
   1253 HA        -72.1250   -9.4860  -29.3880 H        79 THR   -0.2700
   1254 HB        -70.6470   -7.9080  -31.5680 H        79 THR    0.0900
   1255 HG1       -69.5840   -7.5130  -29.7110 H        79 THR    0.0900
   1256 HG21      -73.4060   -7.8550  -30.3930 H        79 THR    0.0900
   1257 HG22      -72.7920   -7.2460  -31.9780 H        79 THR    0.5100
   1258 HG23      -72.5850   -6.2500  -30.4740 H        79 THR   -0.5100
   1259 N         -71.0330  -10.0170  -32.4680 N.am     80 PHE   -0.4700
   1260 CA        -71.2620  -10.6620  -33.7290 C.3      80 PHE    0.3100
   1261 C         -71.9150  -12.0240  -33.4930 C.2      80 PHE    0.0700
   1262 O         -73.1050  -12.2210  -33.7420 O.2      80 PHE    0.0900
   1263 CB        -69.9340  -10.8370  -34.4370 C.3      80 PHE   -0.1800
   1264 CG        -70.0670  -11.4320  -35.7830 C.ar     80 PHE    0.0900
   1265 CD1       -70.2800  -10.6250  -36.8960 C.ar     80 PHE    0.0900
   1266 CD2       -69.9950  -12.8040  -35.9540 C.ar     80 PHE    0.0000
   1267 CE1       -70.4290  -11.1830  -38.1710 C.ar     80 PHE   -0.1150
   1268 CE2       -70.1410  -13.3780  -37.2180 C.ar     80 PHE    0.1150
   1269 CZ        -70.3540  -12.5670  -38.3300 C.ar     80 PHE   -0.1150
   1270 HN        -70.2100   -9.4580  -32.4050 H        80 PHE    0.1150
   1271 HA        -71.9290  -10.0440  -34.3120 H        80 PHE   -0.1150
   1272 HB1       -69.2840  -11.5120  -33.8390 H        80 PHE    0.1150
   1273 HB2       -69.4470   -9.8470  -34.5570 H        80 PHE   -0.1150
   1274 HD1       -70.3310   -9.5530  -36.7750 H        80 PHE    0.1150
   1275 HD2       -69.8220  -13.4390  -35.0970 H        80 PHE   -0.1150
   1276 HE1       -70.5990  -10.5460  -39.0270 H        80 PHE    0.1150
   1277 HE2       -70.0890  -14.4500  -37.3340 H        80 PHE    0.5100
   1278 HZ        -70.4610  -13.0070  -39.3100 H        80 PHE   -0.5100
   1279 N         -71.1280  -12.9530  -32.9800 N.am     81 SER   -0.4700
   1280 CA        -71.5910  -14.2980  -32.6990 C.3      81 SER    0.3100
   1281 C         -72.8640  -14.3360  -31.8930 C.2      81 SER    0.0700
   1282 O         -73.7360  -15.1490  -32.1580 O.2      81 SER    0.0900
   1283 CB        -70.5260  -15.0140  -31.9270 C.3      81 SER    0.0500
   1284 OG        -69.3200  -14.3670  -32.2000 O.3      81 SER    0.0900
   1285 HN        -70.1740  -12.7690  -32.7590 H        81 SER    0.0900
   1286 HA        -71.7870  -14.7970  -33.6360 H        81 SER   -0.6600
   1287 HB1       -70.4610  -16.0760  -32.2470 H        81 SER    0.4300
   1288 HB2       -70.7370  -14.9680  -30.8380 H        81 SER    0.5100
   1289 HG1       -69.2320  -13.6800  -31.5340 H        81 SER   -0.5100
   1290 N         -72.9570  -13.4890  -30.8720 N.am     82 LEU   -0.4700
   1291 CA        -74.1650  -13.4460  -30.0560 C.3      82 LEU    0.3100
   1292 C         -75.3310  -13.2990  -31.0050 C.2      82 LEU    0.0700
   1293 O         -76.1180  -14.2190  -31.1910 O.2      82 LEU    0.0900
   1294 CB        -74.1540  -12.2490  -29.1160 C.3      82 LEU   -0.1800
   1295 CG        -75.5250  -11.9300  -28.5230 C.3      82 LEU    0.0900
   1296 CD1       -75.9710  -13.0710  -27.6670 C.3      82 LEU    0.0900
   1297 CD2       -75.4500  -10.6740  -27.6890 C.3      82 LEU   -0.0900
   1298 HN        -72.2240  -12.8600  -30.6230 H        82 LEU    0.0900
   1299 HA        -74.2150  -14.3640  -29.4900 H        82 LEU   -0.2700
   1300 HB1       -73.7950  -11.3600  -29.6770 H        82 LEU    0.0900
   1301 HB2       -73.4480  -12.4590  -28.2840 H        82 LEU    0.0900
   1302 HG        -76.2590  -11.7690  -29.3420 H        82 LEU    0.0900
   1303 HD11      -75.2450  -13.2350  -26.8420 H        82 LEU   -0.2700
   1304 HD12      -76.0330  -13.9980  -28.2750 H        82 LEU    0.0900
   1305 HD13      -76.9650  -12.8470  -27.2250 H        82 LEU    0.0900
   1306 HD21      -75.1230   -9.8170  -28.3170 H        82 LEU    0.0900
   1307 HD22      -74.7170  -10.8100  -26.8650 H        82 LEU    0.5100
   1308 HD23      -76.4500  -10.4400  -27.2650 H        82 LEU   -0.5100
   1309 N         -75.4110  -12.1160  -31.6010 N.am     83 VAL   -0.4700
   1310 CA        -76.4250  -11.7500  -32.5720 C.3      83 VAL    0.3100
   1311 C         -76.5240  -12.6440  -33.8120 C.2      83 VAL    0.0700
   1312 O         -77.5130  -13.3520  -33.9900 O.2      83 VAL    0.0900
   1313 CB        -76.1680  -10.3310  -32.9920 C.3      83 VAL   -0.0900
   1314 CG1       -76.5480  -10.1190  -34.4420 C.3      83 VAL    0.0900
   1315 CG2       -76.9460   -9.4380  -32.0860 C.3      83 VAL   -0.2700
   1316 HN        -74.7510  -11.3970  -31.3980 H        83 VAL    0.0900
   1317 HA        -77.3970  -11.8480  -32.1140 H        83 VAL    0.0900
   1318 HB        -75.0910  -10.0970  -32.8580 H        83 VAL    0.0900
   1319 HG11      -77.4870  -10.6650  -34.6750 H        83 VAL   -0.2700
   1320 HG12      -75.7430  -10.5040  -35.1050 H        83 VAL    0.0900
   1321 HG13      -76.7080   -9.0370  -34.6380 H        83 VAL    0.0900
   1322 HG21      -77.2070   -9.9760  -31.1500 H        83 VAL    0.0900
   1323 HG22      -77.8850   -9.1180  -32.5850 H        83 VAL    0.5100
   1324 HG23      -76.3390   -8.5440  -31.8230 H        83 VAL   -0.5100
   1325 N         -75.5150  -12.5830  -34.6820 N.am     84 ASN   -0.4700
   1326 CA        -75.4500  -13.3920  -35.8940 C.3      84 ASN    0.3100
   1327 C         -75.7360  -14.8430  -35.6270 C.2      84 ASN    0.0700
   1328 O         -76.1680  -15.5730  -36.5100 O.2      84 ASN    0.0900
   1329 CB        -74.0640  -13.3150  -36.4900 C.3      84 ASN   -0.1800
   1330 CG        -73.8240  -12.0180  -37.1660 C.2      84 ASN    0.0900
   1331 ND2       -73.6040  -11.9920  -38.3860 N.am     84 ASN    0.0900
   1332 OD1       -73.8680  -10.9390  -36.4230 O.2      84 ASN    0.5500
   1333 HN        -74.7440  -11.9690  -34.5380 H        84 ASN   -0.5500
   1334 HA        -76.1820  -13.0130  -36.5920 H        84 ASN   -0.6200
   1335 HB1       -73.9400  -14.1320  -37.2320 H        84 ASN    0.3200
   1336 HB2       -73.3110  -13.4400  -35.6820 H        84 ASN    0.3000
   1337 HD21      -73.5910  -11.1190  -38.8740 H        84 ASN    0.5100
   1338 HD22      -73.4410  -12.8440  -38.8820 H        84 ASN   -0.5100
   1339 N         -75.4580  -15.2700  -34.4060 N.am     85 GLY   -0.4700
   1340 CA        -75.7000  -16.6430  -34.0430 C.3      85 GLY    0.3100
   1341 C         -77.0750  -16.6850  -33.4400 C.2      85 GLY   -0.0200
   1342 O         -78.0030  -16.0880  -33.9780 O.2      85 GLY    0.0900
   1343 HN        -75.0790  -14.6780  -33.7000 H        85 GLY    0.0900
   1344 HA1       -74.9590  -16.9610  -33.3250 H        85 GLY    0.5100
   1345 HA2       -75.6530  -17.2630  -34.9260 H        85 GLY   -0.5100
   1346 N         -77.1960  -17.3780  -32.3140 N.am     86 PHE   -0.4700
   1347 CA        -78.4480  -17.5160  -31.5990 C.3      86 PHE    0.3100
   1348 C         -78.8610  -16.2330  -30.9020 C.2      86 PHE    0.0700
   1349 O         -78.0250  -15.5260  -30.3480 O.2      86 PHE    0.0900
   1350 CB        -78.3100  -18.6130  -30.5770 C.3      86 PHE   -0.1800
   1351 CG        -79.4990  -18.7790  -29.7490 C.ar     86 PHE    0.0900
   1352 CD1       -80.3780  -19.8100  -29.9800 C.ar     86 PHE    0.0900
   1353 CD2       -79.7660  -17.8910  -28.7320 C.ar     86 PHE    0.0000
   1354 CE1       -81.5220  -19.9560  -29.1960 C.ar     86 PHE   -0.1150
   1355 CE2       -80.9100  -18.0240  -27.9420 C.ar     86 PHE    0.1150
   1356 CZ        -81.7860  -19.0610  -28.1720 C.ar     86 PHE   -0.1150
   1357 HN        -76.4160  -17.8420  -31.9040 H        86 PHE    0.1150
   1358 HA        -79.2240  -17.7530  -32.3110 H        86 PHE   -0.1150
   1359 HB1       -77.4630  -18.3800  -29.8980 H        86 PHE    0.1150
   1360 HB2       -78.1300  -19.5790  -31.0960 H        86 PHE   -0.1150
   1361 HD1       -80.1790  -20.5150  -30.7750 H        86 PHE    0.1150
   1362 HD2       -79.0800  -17.0800  -28.5420 H        86 PHE   -0.1150
   1363 HE1       -82.2060  -20.7700  -29.3890 H        86 PHE    0.1150
   1364 HE2       -81.1060  -17.3150  -27.1520 H        86 PHE    0.5100
   1365 HZ        -82.6690  -19.1750  -27.5620 H        86 PHE   -0.5100
   1366 N         -80.1820  -15.9850  -30.8050 N.am     87 PRO   -0.2900
   1367 CA        -81.2770  -16.8360  -31.2930 C.3      87 PRO    0.0000
   1368 C         -81.7930  -16.7140  -32.7340 C.2      87 PRO    0.0900
   1369 O         -82.4050  -17.6480  -33.2720 O.2      87 PRO    0.0900
   1370 CB        -82.4100  -16.5450  -30.2950 C.3      87 PRO    0.0200
   1371 CG        -82.0060  -15.2600  -29.5720 C.3      87 PRO    0.0900
   1372 CD        -80.7360  -14.7560  -30.2270 C.3      87 PRO   -0.1800
   1373 HA        -80.9640  -17.8660  -31.3350 H        87 PRO    0.0900
   1374 HB1       -82.5170  -17.3820  -29.5720 H        87 PRO    0.0900
   1375 HB2       -83.3750  -16.4070  -30.8280 H        87 PRO   -0.1800
   1376 HG1       -82.8120  -14.5000  -29.6620 H        87 PRO    0.0900
   1377 HG2       -81.8260  -15.4650  -28.4950 H        87 PRO    0.0900
   1378 HD1       -80.9480  -14.0150  -31.0260 H        87 PRO    0.5100
   1379 HD2       -80.0310  -14.3260  -29.4860 H        87 PRO   -0.5100
   1380 N         -81.5530  -15.5830  -33.3710 N.am     88 LEU   -0.4700
   1381 CA        -82.0710  -15.3880  -34.7100 C.3      88 LEU    0.3100
   1382 C         -81.7930  -16.4980  -35.7140 C.2      88 LEU    0.0700
   1383 O         -82.6330  -17.3680  -35.9160 O.2      88 LEU    0.0900
   1384 CB        -81.6230  -14.0260  -35.2270 C.3      88 LEU   -0.1800
   1385 CG        -81.7250  -12.9830  -34.0930 C.3      88 LEU    0.0900
   1386 CD1       -82.0000  -11.6190  -34.6540 C.3      88 LEU    0.0900
   1387 CD2       -82.8560  -13.3060  -33.1490 C.3      88 LEU   -0.0900
   1388 HN        -81.0250  -14.8360  -32.9750 H        88 LEU    0.0900
   1389 HA        -83.1480  -15.4450  -34.6710 H        88 LEU   -0.2700
   1390 HB1       -82.2700  -13.7170  -36.0760 H        88 LEU    0.0900
   1391 HB2       -80.5720  -14.0880  -35.5820 H        88 LEU    0.0900
   1392 HG        -80.7700  -12.9620  -33.5240 H        88 LEU    0.0900
   1393 HD11      -82.9570  -11.6260  -35.2190 H        88 LEU   -0.2700
   1394 HD12      -81.1820  -11.3240  -35.3460 H        88 LEU    0.0900
   1395 HD13      -82.0790  -10.8790  -33.8290 H        88 LEU    0.0900
   1396 HD21      -82.4620  -13.8040  -32.2370 H        88 LEU    0.0900
   1397 HD22      -83.5770  -13.9920  -33.6440 H        88 LEU    0.5100
   1398 HD23      -83.3750  -12.3730  -32.8470 H        88 LEU   -0.5100
   1399 N         -80.6210  -16.5270  -36.3250 N.am     89 MET   -0.4700
   1400 CA        -80.3720  -17.5560  -37.3310 C.3      89 MET    0.3100
   1401 C         -80.6590  -19.0070  -36.9960 C.2      89 MET    0.0700
   1402 O         -81.1530  -19.7430  -37.8420 O.2      89 MET    0.0900
   1403 CB        -78.9470  -17.4790  -37.8610 C.3      89 MET   -0.1800
   1404 CG        -78.7020  -18.4590  -38.9860 C.3      89 MET    0.0900
   1405 SD        -77.3750  -17.9420  -40.0490 S.3      89 MET    0.0900
   1406 CE        -77.6270  -19.0520  -41.4800 C.3      89 MET   -0.1400
   1407 HN        -79.8870  -15.8780  -36.1380 H        89 MET    0.0900
   1408 HA        -81.0780  -17.4110  -38.1360 H        89 MET    0.0900
   1409 HB1       -78.2410  -17.6980  -37.0320 H        89 MET   -0.0900
   1410 HB2       -78.7560  -16.4500  -38.2330 H        89 MET   -0.2200
   1411 HG1       -79.6350  -18.5590  -39.5780 H        89 MET    0.0900
   1412 HG2       -78.4610  -19.4510  -38.5460 H        89 MET    0.0900
   1413 HE1       -78.6830  -19.0330  -41.8250 H        89 MET    0.0900
   1414 HE2       -77.3750  -20.0980  -41.2040 H        89 MET    0.5100
   1415 HE3       -76.9840  -18.7360  -42.3290 H        89 MET   -0.5100
   1416 N         -80.3600  -19.4450  -35.7840 N.am     90 THR   -0.4700
   1417 CA        -80.6020  -20.8460  -35.4740 C.3      90 THR    0.3100
   1418 C         -82.0740  -21.2370  -35.4630 C.2      90 THR    0.0700
   1419 O         -82.4170  -22.3900  -35.7430 O.2      90 THR    0.0900
   1420 CB        -79.9750  -21.2310  -34.1450 C.3      90 THR    0.1400
   1421 CG2       -79.4670  -22.6660  -34.2020 C.3      90 THR    0.0900
   1422 OG1       -78.8690  -20.3630  -33.8870 O.3      90 THR   -0.6600
   1423 HN        -79.9760  -18.8700  -35.0660 H        90 THR    0.4300
   1424 HA        -80.1790  -21.4410  -36.2710 H        90 THR   -0.2700
   1425 HB        -80.7200  -21.1250  -33.3280 H        90 THR    0.0900
   1426 HG1       -78.1900  -20.6050  -34.5200 H        90 THR    0.0900
   1427 HG21      -78.7030  -22.7700  -35.0020 H        90 THR    0.0900
   1428 HG22      -80.3090  -23.3560  -34.4230 H        90 THR    0.5100
   1429 HG23      -79.0030  -22.9420  -33.2320 H        90 THR   -0.5100
   1430 N         -82.9510  -20.2920  -35.1490 N.am     91 ILE   -0.4700
   1431 CA        -84.3640  -20.6080  -35.1440 C.3      91 ILE    0.3100
   1432 C         -84.8970  -20.5330  -36.5650 C.2      91 ILE    0.0700
   1433 O         -85.6260  -21.4160  -37.0300 O.2      91 ILE    0.0900
   1434 CB        -85.1460  -19.6460  -34.2380 C.3      91 ILE   -0.0900
   1435 CG1       -84.9230  -20.0300  -32.7750 C.3      91 ILE    0.0900
   1436 CG2       -86.6430  -19.6730  -34.6060 C.3      91 ILE   -0.2700
   1437 CD        -85.4680  -21.3760  -32.4520 C.3      91 ILE    0.0900
   1438 HN        -82.6890  -19.3600  -34.9130 H        91 ILE    0.0900
   1439 HA        -84.4750  -21.6230  -34.7940 H        91 ILE    0.0900
   1440 HB        -84.7510  -18.6160  -34.3640 H        91 ILE   -0.1800
   1441 HG11      -85.4190  -19.2760  -32.1270 H        91 ILE    0.0900
   1442 HG12      -83.8330  -20.0240  -32.5640 H        91 ILE    0.0900
   1443 HG21      -86.9630  -20.7130  -34.8290 H        91 ILE   -0.2700
   1444 HG22      -86.8230  -19.0470  -35.5050 H        91 ILE    0.0900
   1445 HG23      -87.2480  -19.2890  -33.7570 H        91 ILE    0.0900
   1446 HD1       -84.8570  -22.1630  -32.9430 H        91 ILE    0.0900
   1447 HD2       -86.5140  -21.4580  -32.8170 H        91 ILE    0.5100
   1448 HD3       -85.4420  -21.5400  -31.3530 H        91 ILE   -0.5100
   1449 N         -84.5320  -19.4690  -37.2680 N.am     92 SER   -0.4700
   1450 CA        -84.9660  -19.3220  -38.6380 C.3      92 SER    0.3100
   1451 C         -84.7110  -20.6930  -39.2560 C.2      92 SER    0.0700
   1452 O         -85.5860  -21.3000  -39.8790 O.2      92 SER    0.0900
   1453 CB        -84.1210  -18.2500  -39.3260 C.3      92 SER    0.0500
   1454 OG        -84.0250  -17.0940  -38.5100 O.3      92 SER    0.0900
   1455 HN        -83.9590  -18.7430  -36.8950 H        92 SER    0.0900
   1456 HA        -86.0090  -19.0400  -38.6350 H        92 SER   -0.6600
   1457 HB1       -84.5900  -17.9670  -40.2940 H        92 SER    0.4300
   1458 HB2       -83.0980  -18.6420  -39.5130 H        92 SER    0.5100
   1459 HG1       -83.2580  -16.6110  -38.8250 H        92 SER   -0.5100
   1460 N         -83.5050  -21.1980  -39.0050 N.am     93 CYS   -0.4700
   1461 CA        -83.0880  -22.4840  -39.5140 C.3      93 CYS    0.3100
   1462 C         -83.9350  -23.6400  -39.0310 C.2      93 CYS    0.0700
   1463 O         -84.4620  -24.3820  -39.8520 O.2      93 CYS    0.0900
   1464 CB        -81.6260  -22.7370  -39.1710 C.3      93 CYS   -0.1100
   1465 SG        -80.4710  -21.8270  -40.2270 S.3      93 CYS    0.0900
   1466 HN        -82.8330  -20.7090  -38.4540 H        93 CYS    0.0900
   1467 HA        -83.2300  -22.4860  -40.5830 H        93 CYS   -0.2300
   1468 HB1       -81.4290  -23.8260  -39.2690 H        93 CYS    0.1600
   1469 HB2       -81.4600  -22.4470  -38.1130 H        93 CYS    0.5100
   1470 HG1       -80.5970  -20.6800  -39.5740 H        93 CYS   -0.5100
   1471 N         -84.0820  -23.8160  -37.7210 N.am     94 PHE   -0.4700
   1472 CA        -84.9020  -24.9290  -37.2290 C.3      94 PHE    0.3100
   1473 C         -86.3170  -24.9120  -37.7730 C.2      94 PHE    0.0700
   1474 O         -87.0160  -25.9210  -37.7330 O.2      94 PHE    0.0900
   1475 CB        -84.9500  -24.9670  -35.6950 C.3      94 PHE   -0.1800
   1476 CG        -83.7880  -25.6970  -35.0740 C.ar     94 PHE    0.0900
   1477 CD1       -83.9070  -26.3130  -33.8240 C.ar     94 PHE    0.0900
   1478 CD2       -82.5720  -25.7860  -35.7530 C.ar     94 PHE    0.0000
   1479 CE1       -82.8400  -27.0130  -33.2700 C.ar     94 PHE   -0.1150
   1480 CE2       -81.5020  -26.4790  -35.2120 C.ar     94 PHE    0.1150
   1481 CZ        -81.6350  -27.0950  -33.9660 C.ar     94 PHE   -0.1150
   1482 HN        -83.6610  -23.2240  -37.0390 H        94 PHE    0.1150
   1483 HA        -84.4740  -25.8460  -37.6090 H        94 PHE   -0.1150
   1484 HB1       -85.8770  -25.4860  -35.3700 H        94 PHE    0.1150
   1485 HB2       -84.9360  -23.9290  -35.3020 H        94 PHE   -0.1150
   1486 HD1       -84.8390  -26.2440  -33.2820 H        94 PHE    0.1150
   1487 HD2       -82.4630  -25.3070  -36.7150 H        94 PHE   -0.1150
   1488 HE1       -82.9450  -27.4910  -32.3060 H        94 PHE    0.1150
   1489 HE2       -80.5690  -26.5420  -35.7510 H        94 PHE    0.5100
   1490 HZ        -80.8020  -27.6360  -33.5400 H        94 PHE   -0.5100
   1491 N         -86.7260  -23.7620  -38.2990 N.am     95 LEU   -0.4700
   1492 CA        -88.0590  -23.6060  -38.8530 C.3      95 LEU    0.3100
   1493 C         -88.0430  -23.1590  -40.3120 C.2      95 LEU    0.0700
   1494 O         -88.9310  -22.4300  -40.7340 O.2      95 LEU    0.0900
   1495 CB        -88.8480  -22.5800  -38.0360 C.3      95 LEU   -0.1800
   1496 CG        -88.8900  -22.7100  -36.5220 C.3      95 LEU    0.0900
   1497 CD1       -89.4300  -21.4340  -35.9020 C.3      95 LEU    0.0900
   1498 CD2       -89.7690  -23.8670  -36.1670 C.3      95 LEU   -0.0900
   1499 HN        -86.1380  -22.9580  -38.3370 H        95 LEU    0.0900
   1500 HA        -88.5500  -24.5670  -38.8280 H        95 LEU   -0.2700
   1501 HB1       -89.8960  -22.6160  -38.3950 H        95 LEU    0.0900
   1502 HB2       -88.4200  -21.5830  -38.2650 H        95 LEU    0.0900
   1503 HG        -87.8660  -22.9030  -36.1390 H        95 LEU    0.0900
   1504 HD11      -90.4580  -21.2340  -36.2730 H        95 LEU   -0.2700
   1505 HD12      -88.7810  -20.5750  -36.1770 H        95 LEU    0.0900
   1506 HD13      -89.4660  -21.5370  -34.7960 H        95 LEU    0.0900
   1507 HD21      -89.3660  -24.8020  -36.6100 H        95 LEU    0.0900
   1508 HD22      -90.7940  -23.6990  -36.5630 H        95 LEU    0.5100
   1509 HD23      -89.8090  -23.9850  -35.0620 H        95 LEU   -0.5100
   1510 N         -87.0420  -23.5830  -41.0760 N.am     96 LYS   -0.4700
   1511 CA        -86.9450  -23.2240  -42.4880 C.3      96 LYS    0.3100
   1512 C         -87.4400  -21.8280  -42.8830 C.2      96 LYS    0.0700
   1513 O         -87.5220  -21.5330  -44.0790 O.2      96 LYS    0.0900
   1514 CB        -87.7060  -24.2270  -43.3480 C.3      96 LYS   -0.1800
   1515 CG        -87.2690  -25.6770  -43.2380 C.3      96 LYS    0.0900
   1516 CD        -87.9450  -26.4850  -44.3650 C.3      96 LYS    0.0900
   1517 CE        -87.4640  -27.9340  -44.4630 C.3      96 LYS   -0.1800
   1518 NZ        -88.0620  -28.6380  -45.6430 N.4      96 LYS    0.0900
   1519 HN        -86.3150  -24.1640  -40.7210 H        96 LYS    0.0900
   1520 HA        -85.9010  -23.2110  -42.7600 H        96 LYS   -0.1800
   1521 HB1       -87.5960  -23.9180  -44.4080 H        96 LYS    0.0900
   1522 HB2       -88.7780  -24.1730  -43.0660 H        96 LYS    0.0900
   1523 HG1       -87.5680  -26.0870  -42.2500 H        96 LYS    0.2100
   1524 HG2       -86.1650  -25.7470  -43.3360 H        96 LYS    0.0500
   1525 HD1       -87.7400  -25.9800  -45.3320 H        96 LYS    0.0500
   1526 HD2       -89.0410  -26.4900  -44.1870 H        96 LYS   -0.3000
   1527 HE1       -87.7630  -28.4920  -43.5500 H        96 LYS    0.3300
   1528 HE2       -86.3590  -27.9560  -44.5790 H        96 LYS    0.3300
   1529 HZ1       -87.6570  -28.2510  -46.5200 H        96 LYS    0.3300
   1530 HZ2       -89.0920  -28.4970  -45.6460 H        96 LYS    0.5100
   1531 HZ3       -87.8510  -29.6550  -45.5850 H        96 LYS   -0.5100
   1532 N         -87.7760  -20.9780  -41.9070 N.am     97 LYS   -0.4700
   1533 CA        -88.2680  -19.6290  -42.1580 C.3      97 LYS    0.3100
   1534 C         -87.8030  -18.6320  -41.0900 C.2      97 LYS    0.0700
   1535 O         -87.6150  -18.9900  -39.9350 O.2      97 LYS    0.0900
   1536 CB        -89.8030  -19.6160  -42.2730 C.3      97 LYS   -0.1800
   1537 CG        -90.3530  -20.4930  -43.4050 C.3      97 LYS    0.0900
   1538 CD        -91.8750  -20.4870  -43.4530 C.3      97 LYS    0.0900
   1539 CE        -92.4130  -21.5140  -44.4510 C.3      97 LYS   -0.1800
   1540 NZ        -93.8920  -21.7320  -44.3200 N.4      97 LYS    0.0900
   1541 HN        -87.7020  -21.2340  -40.9480 H        97 LYS    0.0900
   1542 HA        -87.8220  -19.2760  -43.0770 H        97 LYS   -0.1800
   1543 HB1       -90.1350  -18.5700  -42.4460 H        97 LYS    0.0900
   1544 HB2       -90.2300  -19.9750  -41.3130 H        97 LYS    0.0900
   1545 HG1       -90.0010  -21.5360  -43.2550 H        97 LYS    0.2100
   1546 HG2       -89.9610  -20.1170  -44.3740 H        97 LYS    0.0500
   1547 HD1       -92.2260  -19.4760  -43.7500 H        97 LYS    0.0500
   1548 HD2       -92.2720  -20.7230  -42.4420 H        97 LYS   -0.3000
   1549 HE1       -91.9160  -22.4930  -44.2810 H        97 LYS    0.3300
   1550 HE2       -92.2190  -21.1620  -45.4870 H        97 LYS    0.3300
   1551 HZ1       -94.3910  -20.8350  -44.4860 H        97 LYS    0.3300
   1552 HZ2       -94.1080  -22.0760  -43.3620 H        97 LYS    0.5100
   1553 HZ3       -94.2030  -22.4360  -45.0180 H        97 LYS   -0.5100
   1554 N         -87.6240  -17.3760  -41.4900 N.am     98 TRP   -0.4700
   1555 CA        -87.1490  -16.3000  -40.6140 C.3      98 TRP    0.3100
   1556 C         -88.2040  -15.5640  -39.7540 C.2      98 TRP    0.0700
   1557 O         -88.5860  -14.4280  -40.0200 O.2      98 TRP    0.0900
   1558 CB        -86.3510  -15.3300  -41.4960 C.3      98 TRP   -0.1800
   1559 CG        -85.9770  -14.0330  -40.9070 C.ar     98 TRP    0.0900
   1560 CD1       -86.6620  -12.8680  -41.0210 C.ar     98 TRP    0.0900
   1561 CD2       -84.7980  -13.7380  -40.1560 C.ar     98 TRP   -0.0300
   1562 CE2       -84.8390  -12.3610  -39.8500 C.ar     98 TRP   -0.1500
   1563 CE3       -83.7090  -14.4980  -39.7100 C.ar     98 TRP    0.2200
   1564 NE1       -85.9890  -11.8580  -40.3920 N.ar     98 TRP   -0.5100
   1565 CZ2       -83.8310  -11.7230  -39.1160 C.ar     98 TRP    0.3700
   1566 CZ3       -82.6970  -13.8620  -38.9740 C.ar     98 TRP    0.2400
   1567 CH2       -82.7700  -12.4870  -38.6870 C.ar     98 TRP    0.1100
   1568 HN        -87.8110  -17.1050  -42.4320 H        98 TRP   -0.2500
   1569 HA        -86.5300  -16.7250  -39.8390 H        98 TRP    0.1700
   1570 HB1       -86.9570  -15.1180  -42.4020 H        98 TRP   -0.2000
   1571 HB2       -85.4110  -15.8400  -41.7960 H        98 TRP    0.1400
   1572 HD1       -87.6050  -12.7540  -41.5360 H        98 TRP   -0.2700
   1573 HE1       -86.2830  -10.9290  -40.3390 H        98 TRP    0.1600
   1574 HE3       -83.6340  -15.5550  -39.9190 H        98 TRP   -0.1400
   1575 HZ2       -83.8660  -10.6690  -38.8860 H        98 TRP    0.1400
   1576 HZ3       -81.8520  -14.4350  -38.6230 H        98 TRP    0.5100
   1577 HH2       -81.9780  -12.0220  -38.1190 H        98 TRP   -0.5100
   1578 N         -88.6490  -16.2340  -38.6960 N.am     99 ILE   -0.4700
   1579 CA        -89.6430  -15.7300  -37.7500 C.3      99 ILE    0.3100
   1580 C         -89.5670  -14.2770  -37.3350 C.2      99 ILE    0.0700
   1581 O         -90.5710  -13.6340  -37.1080 O.2      99 ILE    0.0900
   1582 CB        -89.5690  -16.4800  -36.4250 C.3      99 ILE   -0.0900
   1583 CG1       -89.7330  -17.9730  -36.6500 C.3      99 ILE    0.0900
   1584 CG2       -90.6070  -15.9130  -35.4500 C.3      99 ILE   -0.2700
   1585 CD        -91.0550  -18.3290  -37.2530 C.3      99 ILE    0.0900
   1586 HN        -88.3080  -17.1480  -38.4940 H        99 ILE    0.0900
   1587 HA        -90.6190  -15.8550  -38.1940 H        99 ILE    0.0900
   1588 HB        -88.5530  -16.3690  -35.9920 H        99 ILE   -0.1800
   1589 HG11      -89.6330  -18.4940  -35.6740 H        99 ILE    0.0900
   1590 HG12      -88.9250  -18.3220  -37.3280 H        99 ILE    0.0900
   1591 HG21      -91.5530  -15.6880  -35.9860 H        99 ILE   -0.2700
   1592 HG22      -90.2250  -14.9730  -34.9960 H        99 ILE    0.0900
   1593 HG23      -90.8180  -16.6550  -34.6510 H        99 ILE    0.0900
   1594 HD1       -91.1720  -17.8310  -38.2380 H        99 ILE    0.0900
   1595 HD2       -91.8770  -17.9940  -36.5860 H        99 ILE    0.5100
   1596 HD3       -91.1180  -19.4280  -37.4030 H        99 ILE   -0.5100
   1597 N         -88.3740  -13.7470  -37.2070 N.am    100 PHE   -0.4700
   1598 CA        -88.2450  -12.3930  -36.7180 C.3     100 PHE    0.3100
   1599 C         -88.4450  -11.1950  -37.6470 C.2     100 PHE    0.0700
   1600 O         -88.3050  -11.3060  -38.8620 O.2     100 PHE    0.0900
   1601 CB        -86.9170  -12.3710  -35.9940 C.3     100 PHE   -0.1800
   1602 CG        -86.7010  -13.6150  -35.1690 C.ar    100 PHE    0.0900
   1603 CD1       -85.5630  -14.3890  -35.3100 C.ar    100 PHE    0.0900
   1604 CD2       -87.6900  -14.0500  -34.2930 C.ar    100 PHE    0.0000
   1605 CE1       -85.4240  -15.5830  -34.5950 C.ar    100 PHE   -0.1150
   1606 CE2       -87.5540  -15.2460  -33.5750 C.ar    100 PHE    0.1150
   1607 CZ        -86.4220  -16.0070  -33.7280 C.ar    100 PHE   -0.1150
   1608 HN        -87.5340  -14.2330  -37.4320 H       100 PHE    0.1150
   1609 HA        -89.0670  -12.1680  -36.0530 H       100 PHE   -0.1150
   1610 HB1       -86.8820  -11.4980  -35.3060 H       100 PHE    0.1150
   1611 HB2       -86.0910  -12.3080  -36.7330 H       100 PHE   -0.1150
   1612 HD1       -84.7750  -14.0700  -35.9760 H       100 PHE    0.1150
   1613 HD2       -88.5810  -13.4540  -34.1630 H       100 PHE   -0.1150
   1614 HE1       -84.5340  -16.1810  -34.7190 H       100 PHE    0.1150
   1615 HE2       -88.3360  -15.5690  -32.9050 H       100 PHE    0.5100
   1616 HZ        -86.3090  -16.9290  -33.1770 H       100 PHE   -0.5100
   1617 N         -88.8120  -10.0600  -37.0420 N.am    101 GLY   -0.4700
   1618 CA        -89.0590   -8.8200  -37.7650 C.3     101 GLY    0.3100
   1619 C         -88.3060   -8.5090  -39.0570 C.2     101 GLY   -0.0200
   1620 O         -87.3560   -9.2050  -39.4580 O.2     101 GLY    0.0900
   1621 HN        -88.9330  -10.0130  -36.0530 H       101 GLY    0.0900
   1622 HA1       -88.8370   -8.0250  -37.0690 H       101 GLY    0.5100
   1623 HA2       -90.1110   -8.8250  -38.0050 H       101 GLY   -0.5100
   1624 N         -88.7480   -7.4570  -39.7530 N.am    102 PHE   -0.4700
   1625 CA        -88.0620   -7.0810  -40.9850 C.3     102 PHE    0.3100
   1626 C         -86.8490   -6.4260  -40.4060 C.2     102 PHE    0.0700
   1627 O         -85.7240   -6.8160  -40.6920 O.2     102 PHE    0.0900
   1628 CB        -88.8630   -6.0640  -41.8080 C.3     102 PHE   -0.1800
   1629 CG        -88.1090   -5.4900  -43.0130 C.ar    102 PHE    0.0900
   1630 CD1       -87.6670   -6.3130  -44.0560 C.ar    102 PHE    0.0900
   1631 CD2       -87.8480   -4.1140  -43.1030 C.ar    102 PHE    0.0000
   1632 CE1       -86.9770   -5.7740  -45.1690 C.ar    102 PHE   -0.1150
   1633 CE2       -87.1600   -3.5670  -44.2130 C.ar    102 PHE    0.1150
   1634 CZ        -86.7250   -4.4010  -45.2430 C.ar    102 PHE   -0.1150
   1635 HN        -89.5310   -6.9060  -39.4770 H       102 PHE    0.1150
   1636 HA        -87.9070   -7.9800  -41.5610 H       102 PHE   -0.1150
   1637 HB1       -89.1370   -5.2060  -41.1580 H       102 PHE    0.1150
   1638 HB2       -89.7780   -6.5540  -42.2000 H       102 PHE   -0.1150
   1639 HD1       -87.8550   -7.3750  -44.0110 H       102 PHE    0.1150
   1640 HD2       -88.1780   -3.4590  -42.3100 H       102 PHE   -0.1150
   1641 HE1       -86.6450   -6.4260  -45.9630 H       102 PHE    0.1150
   1642 HE2       -86.9720   -2.5050  -44.2610 H       102 PHE    0.5100
   1643 HZ        -86.1970   -3.9890  -46.0900 H       102 PHE   -0.5100
   1644 N         -87.0920   -5.4550  -39.5240 N.am    103 ALA   -0.4700
   1645 CA        -86.0010   -4.7520  -38.8820 C.3     103 ALA    0.3100
   1646 C         -85.0670   -5.7530  -38.2110 C.2     103 ALA    0.0700
   1647 O         -83.8800   -5.4920  -38.0220 O.2     103 ALA    0.0900
   1648 CB        -86.5420   -3.7620  -37.8530 C.3     103 ALA   -0.2700
   1649 HN        -88.0140   -5.1750  -39.2720 H       103 ALA    0.0900
   1650 HA        -85.4400   -4.2320  -39.6450 H       103 ALA    0.0900
   1651 HB1       -87.1260   -4.3000  -37.0760 H       103 ALA    0.0900
   1652 HB2       -87.2080   -3.0250  -38.3500 H       103 ALA    0.5100
   1653 HB3       -85.6990   -3.2320  -37.3590 H       103 ALA   -0.5100
   1654 N         -85.6150   -6.9100  -37.8510 N.am    104 ALA   -0.4700
   1655 CA        -84.8310   -7.9360  -37.2030 C.3     104 ALA    0.3100
   1656 C         -83.7620   -8.2390  -38.2160 C.2     104 ALA    0.0700
   1657 O         -82.5690   -8.1830  -37.9340 O.2     104 ALA    0.0900
   1658 CB        -85.6940   -9.1650  -36.9410 C.3     104 ALA   -0.2700
   1659 HN        -86.5760   -7.1190  -38.0090 H       104 ALA    0.0900
   1660 HA        -84.4530   -7.5350  -36.2750 H       104 ALA    0.0900
   1661 HB1       -85.9390   -9.6710  -37.8990 H       104 ALA    0.0900
   1662 HB2       -86.6410   -8.8640  -36.4450 H       104 ALA    0.5100
   1663 HB3       -85.1440   -9.8810  -36.2920 H       104 ALA   -0.5100
   1664 N         -84.2060   -8.4960  -39.4330 N.am    105 CYS   -0.4700
   1665 CA        -83.3060   -8.8100  -40.5130 C.3     105 CYS    0.3100
   1666 C         -82.3760   -7.6650  -40.8490 C.2     105 CYS    0.0700
   1667 O         -81.2690   -7.8950  -41.3020 O.2     105 CYS    0.0900
   1668 CB        -84.1120   -9.1720  -41.7500 C.3     105 CYS   -0.1000
   1669 SG        -83.2820  -10.0310  -43.1420 S.3     105 CYS    0.0900
   1670 HN        -85.1780   -8.4850  -39.6590 H       105 CYS    0.0900
   1671 HA        -82.6840   -9.6390  -40.2070 H       105 CYS   -0.0800
   1672 HB1       -84.5330   -8.2260  -42.1450 H       105 CYS    0.5100
   1673 HB2       -84.9470   -9.8180  -41.4100 H       105 CYS   -0.5100
   1674 N         -82.8110   -6.4280  -40.6470 N.am    106 LYS   -0.4700
   1675 CA        -81.9670   -5.2990  -41.0050 C.3     106 LYS    0.3100
   1676 C         -80.8130   -5.1800  -40.0560 C.2     106 LYS    0.0700
   1677 O         -79.7010   -4.8400  -40.4620 O.2     106 LYS    0.0900
   1678 CB        -82.7330   -3.9780  -40.9750 C.3     106 LYS   -0.1800
   1679 CG        -84.0070   -3.9480  -41.7730 C.3     106 LYS    0.0900
   1680 CD        -84.4920   -2.5160  -41.9450 C.3     106 LYS    0.0900
   1681 CE        -83.8290   -1.8630  -43.1330 C.3     106 LYS   -0.1800
   1682 NZ        -84.0970   -2.6750  -44.3540 N.4     106 LYS    0.0900
   1683 HN        -83.7030   -6.2210  -40.2530 H       106 LYS    0.0900
   1684 HA        -81.5820   -5.4790  -41.9970 H       106 LYS   -0.1800
   1685 HB1       -82.0640   -3.1830  -41.3640 H       106 LYS    0.0900
   1686 HB2       -82.9840   -3.7510  -39.9170 H       106 LYS    0.0900
   1687 HG1       -84.7860   -4.5410  -41.2480 H       106 LYS    0.2100
   1688 HG2       -83.8250   -4.3980  -42.7730 H       106 LYS    0.0500
   1689 HD1       -84.2540   -1.9360  -41.0280 H       106 LYS    0.0500
   1690 HD2       -85.5930   -2.5170  -42.0930 H       106 LYS   -0.3000
   1691 HE1       -82.7300   -1.8100  -42.9820 H       106 LYS    0.3300
   1692 HE2       -84.2420   -0.8440  -43.2940 H       106 LYS    0.3300
   1693 HZ1       -85.1150   -2.8750  -44.4220 H       106 LYS    0.3300
   1694 HZ2       -83.5710   -3.5710  -44.2970 H       106 LYS    0.5100
   1695 HZ3       -83.7910   -2.1470  -45.1960 H       106 LYS   -0.5100
   1696 N         -81.0930   -5.4410  -38.7790 N.am    107 VAL   -0.4700
   1697 CA        -80.1050   -5.3370  -37.7090 C.3     107 VAL    0.3100
   1698 C         -79.1080   -6.4710  -37.7630 C.2     107 VAL    0.0700
   1699 O         -77.8920   -6.2530  -37.8220 O.2     107 VAL    0.0900
   1700 CB        -80.8140   -5.3050  -36.3190 C.3     107 VAL   -0.0900
   1701 CG1       -79.9150   -5.8670  -35.2470 C.3     107 VAL    0.0900
   1702 CG2       -81.1940   -3.8790  -35.9600 C.3     107 VAL   -0.2700
   1703 HN        -82.0060   -5.7250  -38.4950 H       107 VAL    0.0900
   1704 HA        -79.5380   -4.4310  -37.8630 H       107 VAL    0.0900
   1705 HB        -81.7460   -5.9070  -36.3690 H       107 VAL    0.0900
   1706 HG11      -78.9130   -5.3890  -35.3000 H       107 VAL   -0.2700
   1707 HG12      -79.7910   -6.9620  -35.3920 H       107 VAL    0.0900
   1708 HG13      -80.3500   -5.6690  -34.2450 H       107 VAL    0.0900
   1709 HG21      -81.8850   -3.4630  -36.7240 H       107 VAL    0.0900
   1710 HG22      -80.2840   -3.2430  -35.9220 H       107 VAL    0.5100
   1711 HG23      -81.7050   -3.8610  -34.9730 H       107 VAL   -0.5100
   1712 N         -79.6360   -7.6880  -37.7470 N.am    108 TYR   -0.4700
   1713 CA        -78.8140   -8.8650  -37.8030 C.3     108 TYR    0.3100
   1714 C         -77.5740   -8.5380  -38.6120 C.2     108 TYR    0.0700
   1715 O         -76.4490   -8.7520  -38.1700 O.2     108 TYR    0.0900
   1716 CB        -79.5850   -9.9770  -38.4810 C.3     108 TYR   -0.1800
   1717 CG        -78.7870  -11.2290  -38.6390 C.ar    108 TYR    0.0900
   1718 CD1       -78.8550  -12.2310  -37.6830 C.ar    108 TYR    0.0900
   1719 CD2       -77.9550  -11.4130  -39.7410 C.ar    108 TYR    0.0000
   1720 CE1       -78.1220  -13.3910  -37.8180 C.ar    108 TYR   -0.1150
   1721 CE2       -77.2110  -12.5740  -39.8870 C.ar    108 TYR    0.1150
   1722 CZ        -77.3050  -13.5610  -38.9180 C.ar    108 TYR   -0.1150
   1723 OH        -76.5990  -14.7340  -39.0520 O.3     108 TYR    0.1150
   1724 HN        -80.6210   -7.8390  -37.6970 H       108 TYR    0.1100
   1725 HA        -78.5490   -9.1440  -36.7940 H       108 TYR   -0.5400
   1726 HB1       -79.8900   -9.6470  -39.4970 H       108 TYR    0.4300
   1727 HB2       -80.4810  -10.2280  -37.8760 H       108 TYR   -0.1150
   1728 HD1       -79.4930  -12.1030  -36.8220 H       108 TYR    0.1150
   1729 HD2       -77.8880  -10.6410  -40.4940 H       108 TYR   -0.1150
   1730 HE1       -78.1860  -14.1630  -37.0670 H       108 TYR    0.1150
   1731 HE2       -76.5670  -12.7070  -40.7430 H       108 TYR    0.5100
   1732 HH        -76.6770  -15.2230  -38.2300 H       108 TYR   -0.5100
   1733 N         -77.7970   -7.9570  -39.7890 N.am    109 GLY   -0.4700
   1734 CA        -76.7030   -7.6000  -40.6700 C.3     109 GLY    0.3100
   1735 C         -75.8480   -6.4610  -40.1740 C.2     109 GLY   -0.0200
   1736 O         -74.6390   -6.5970  -40.0000 O.2     109 GLY    0.0900
   1737 HN        -78.7160   -7.7450  -40.1140 H       109 GLY    0.0900
   1738 HA1       -77.1310   -7.3220  -41.6220 H       109 GLY    0.5100
   1739 HA2       -76.0810   -8.4750  -40.7830 H       109 GLY   -0.5100
   1740 N         -76.4700   -5.3150  -39.9730 N.am    110 PHE   -0.4700
   1741 CA        -75.7420   -4.1740  -39.4810 C.3     110 PHE    0.3100
   1742 C         -74.6980   -4.6260  -38.4510 C.2     110 PHE    0.0700
   1743 O         -73.5000   -4.3180  -38.5590 O.2     110 PHE    0.0900
   1744 CB        -76.7230   -3.1960  -38.8270 C.3     110 PHE   -0.1800
   1745 CG        -76.1110   -1.8680  -38.4660 C.ar    110 PHE    0.0900
   1746 CD1       -75.0630   -1.3490  -39.2200 C.ar    110 PHE    0.0900
   1747 CD2       -76.6000   -1.1170  -37.4010 C.ar    110 PHE    0.0000
   1748 CE1       -74.5110   -0.1030  -38.9250 C.ar    110 PHE   -0.1150
   1749 CE2       -76.0510    0.1360  -37.0980 C.ar    110 PHE    0.1150
   1750 CZ        -75.0020    0.6390  -37.8650 C.ar    110 PHE   -0.1150
   1751 HN        -77.4440   -5.1890  -40.1480 H       110 PHE    0.1150
   1752 HA        -75.2360   -3.7080  -40.3130 H       110 PHE   -0.1150
   1753 HB1       -77.1130   -3.6430  -37.8890 H       110 PHE    0.1150
   1754 HB2       -77.5590   -2.9910  -39.5300 H       110 PHE   -0.1150
   1755 HD1       -74.6710   -1.9210  -40.0490 H       110 PHE    0.1150
   1756 HD2       -77.4120   -1.5030  -36.8010 H       110 PHE   -0.1150
   1757 HE1       -73.6980    0.2820  -39.5240 H       110 PHE    0.1150
   1758 HE2       -76.4410    0.7120  -36.2710 H       110 PHE    0.5100
   1759 HZ        -74.5750    1.6030  -37.6340 H       110 PHE   -0.5100
   1760 N         -75.1770   -5.3660  -37.4450 N.am    111 ILE   -0.4700
   1761 CA        -74.3420   -5.8940  -36.3750 C.3     111 ILE    0.3100
   1762 C         -73.1130   -6.5170  -37.0370 C.2     111 ILE    0.0700
   1763 O         -72.0040   -5.9350  -37.0180 O.2     111 ILE    0.0900
   1764 CB        -75.1850   -6.9110  -35.5390 C.3     111 ILE   -0.0900
   1765 CG1       -75.9210   -6.1710  -34.4320 C.3     111 ILE    0.0900
   1766 CG2       -74.3390   -7.9890  -34.9590 C.3     111 ILE   -0.2700
   1767 CD        -77.1170   -6.9070  -33.9640 C.3     111 ILE    0.0900
   1768 HN        -76.1460   -5.5940  -37.3840 H       111 ILE    0.0900
   1769 HA        -74.0130   -5.0700  -35.7590 H       111 ILE    0.0900
   1770 HB        -75.9540   -7.3700  -36.1970 H       111 ILE   -0.1800
   1771 HG11      -76.2360   -5.1770  -34.8120 H       111 ILE    0.0900
   1772 HG12      -75.2290   -6.0260  -33.5750 H       111 ILE    0.0900
   1773 HG21      -73.3150   -7.6050  -34.7600 H       111 ILE   -0.2700
   1774 HG22      -74.2670   -8.8390  -35.6700 H       111 ILE    0.0900
   1775 HG23      -74.7770   -8.3390  -34.0000 H       111 ILE    0.0900
   1776 HD1       -76.8180   -7.7120  -33.2590 H       111 ILE    0.0900
   1777 HD2       -77.6400   -7.3690  -34.8280 H       111 ILE    0.5100
   1778 HD3       -77.8060   -6.2110  -33.4370 H       111 ILE   -0.5100
   1779 N         -73.3380   -7.6740  -37.6670 N.am    112 GLY   -0.4700
   1780 CA        -72.2820   -8.3710  -38.3670 C.3     112 GLY    0.3100
   1781 C         -71.4840   -7.3310  -39.1070 C.2     112 GLY   -0.0200
   1782 O         -70.2550   -7.3370  -39.0840 O.2     112 GLY    0.0900
   1783 HN        -74.2380   -8.1040  -37.6830 H       112 GLY    0.0900
   1784 HA1       -72.7160   -9.0760  -39.0600 H       112 GLY    0.5100
   1785 HA2       -71.6580   -8.8860  -37.6520 H       112 GLY   -0.5100
   1786 N         -72.2040   -6.4140  -39.7420 N.am    113 GLY   -0.4700
   1787 CA        -71.5620   -5.3470  -40.4680 C.3     113 GLY    0.3100
   1788 C         -70.4930   -4.6250  -39.6680 C.2     113 GLY   -0.0200
   1789 O         -69.3050   -4.6420  -40.0030 O.2     113 GLY    0.0900
   1790 HN        -73.2010   -6.4200  -39.7470 H       113 GLY    0.0900
   1791 HA1       -72.3240   -4.6360  -40.7510 H       113 GLY    0.5100
   1792 HA2       -71.1070   -5.7760  -41.3480 H       113 GLY   -0.5100
   1793 N         -70.9090   -3.9890  -38.5890 N.am    114 ILE   -0.4700
   1794 CA        -69.9750   -3.2590  -37.7690 C.3     114 ILE    0.3100
   1795 C         -68.8510   -4.1800  -37.3900 C.2     114 ILE    0.0700
   1796 O         -67.6770   -4.0020  -37.7200 O.2     114 ILE    0.0900
   1797 CB        -70.6120   -2.8550  -36.4700 C.3     114 ILE   -0.0900
   1798 CG1       -71.9110   -2.1240  -36.7450 C.3     114 ILE    0.0900
   1799 CG2       -69.6150   -2.0580  -35.6390 C.3     114 ILE   -0.2700
   1800 CD        -72.7420   -1.9870  -35.5230 C.3     114 ILE    0.0900
   1801 HN        -71.8630   -3.9820  -38.2990 H       114 ILE    0.0900
   1802 HA        -69.6590   -2.3850  -38.3190 H       114 ILE    0.0900
   1803 HB        -70.9230   -3.7630  -35.9100 H       114 ILE   -0.1800
   1804 HG11      -72.4860   -2.6840  -37.5130 H       114 ILE    0.0900
   1805 HG12      -71.6790   -1.1120  -37.1390 H       114 ILE    0.0900
   1806 HG21      -69.3020   -1.1450  -36.1910 H       114 ILE   -0.2700
   1807 HG22      -68.7130   -2.6750  -35.4360 H       114 ILE    0.0900
   1808 HG23      -70.0820   -1.7500  -34.6790 H       114 ILE    0.0900
   1809 HD1       -72.1880   -1.4180  -34.7470 H       114 ILE    0.0900
   1810 HD2       -72.9880   -2.9920  -35.1190 H       114 ILE    0.5100
   1811 HD3       -73.6800   -1.4410  -35.7630 H       114 ILE   -0.5100
   1812 N         -69.2780   -5.2070  -36.6960 N.am    115 PHE   -0.4700
   1813 CA        -68.4200   -6.1980  -36.1330 C.3     115 PHE    0.3100
   1814 C         -67.6250   -7.1520  -37.0350 C.2     115 PHE    0.0700
   1815 O         -67.0230   -8.1320  -36.5830 O.2     115 PHE    0.0900
   1816 CB        -69.2930   -6.8660  -35.0740 C.3     115 PHE   -0.1800
   1817 CG        -69.7950   -5.8710  -34.0350 C.ar    115 PHE    0.0900
   1818 CD1       -71.0680   -5.9620  -33.5110 C.ar    115 PHE    0.0900
   1819 CD2       -68.9510   -4.8480  -33.5720 C.ar    115 PHE    0.0000
   1820 CE1       -71.4880   -5.0540  -32.5330 C.ar    115 PHE   -0.1150
   1821 CE2       -69.3610   -3.9430  -32.5970 C.ar    115 PHE    0.1150
   1822 CZ        -70.6230   -4.0400  -32.0760 C.ar    115 PHE   -0.1150
   1823 HN        -70.2510   -5.3430  -36.5260 H       115 PHE    0.1150
   1824 HA        -67.5480   -5.7270  -35.7020 H       115 PHE   -0.1150
   1825 HB1       -68.7060   -7.6420  -34.5390 H       115 PHE    0.1150
   1826 HB2       -70.1820   -7.3240  -35.5570 H       115 PHE   -0.1150
   1827 HD1       -71.7410   -6.7330  -33.8560 H       115 PHE    0.1150
   1828 HD2       -67.9570   -4.7620  -33.9830 H       115 PHE   -0.1150
   1829 HE1       -72.4840   -5.1320  -32.1230 H       115 PHE    0.1150
   1830 HE2       -68.6880   -3.1710  -32.2550 H       115 PHE    0.5100
   1831 HZ        -70.9520   -3.3450  -31.3200 H       115 PHE   -0.5100
   1832 N         -67.6120   -6.8370  -38.3180 N.am    116 GLY   -0.4700
   1833 CA        -66.8450   -7.6140  -39.2450 C.3     116 GLY    0.3100
   1834 C         -65.7460   -6.6000  -39.4040 C.2     116 GLY   -0.0200
   1835 O         -64.5730   -6.8520  -39.1140 O.2     116 GLY    0.0900
   1836 HN        -68.1210   -6.0650  -38.6900 H       116 GLY    0.0900
   1837 HA1       -67.3830   -7.8000  -40.1590 H       116 GLY    0.5100
   1838 HA2       -66.5030   -8.5380  -38.8110 H       116 GLY   -0.5100
   1839 N         -66.1470   -5.3940  -39.8000 N.am    117 PHE   -0.4700
   1840 CA        -65.1940   -4.3190  -39.9930 C.3     117 PHE    0.3100
   1841 C         -64.4210   -4.0480  -38.7470 C.2     117 PHE    0.0700
   1842 O         -63.2630   -3.6710  -38.8170 O.2     117 PHE    0.0900
   1843 CB        -65.8800   -3.0170  -40.3670 C.3     117 PHE   -0.1800
   1844 CG        -66.7290   -3.1170  -41.5710 C.ar    117 PHE    0.0900
   1845 CD1       -66.2120   -3.6040  -42.7500 C.ar    117 PHE    0.0900
   1846 CD2       -68.0660   -2.7430  -41.5230 C.ar    117 PHE    0.0000
   1847 CE1       -67.0090   -3.7200  -43.8450 C.ar    117 PHE   -0.1150
   1848 CE2       -68.8720   -2.8640  -42.6410 C.ar    117 PHE    0.1150
   1849 CZ        -68.3380   -3.3570  -43.8050 C.ar    117 PHE   -0.1150
   1850 HN        -67.1030   -5.1790  -39.9810 H       117 PHE    0.1150
   1851 HA        -64.5150   -4.6180  -40.7790 H       117 PHE   -0.1150
   1852 HB1       -65.1110   -2.2420  -40.5700 H       117 PHE    0.1150
   1853 HB2       -66.5360   -2.6950  -39.5300 H       117 PHE   -0.1150
   1854 HD1       -65.1730   -3.8940  -42.8050 H       117 PHE    0.1150
   1855 HD2       -68.4800   -2.3540  -40.6060 H       117 PHE   -0.1150
   1856 HE1       -66.5940   -4.1030  -44.7640 H       117 PHE    0.1150
   1857 HE2       -69.9110   -2.5740  -42.5990 H       117 PHE    0.5100
   1858 HZ        -68.9560   -3.4600  -44.6840 H       117 PHE   -0.5100
   1859 N         -65.0760   -4.1900  -37.5990 N.am    118 MET   -0.4700
   1860 CA        -64.4090   -3.9270  -36.3440 C.3     118 MET    0.3100
   1861 C         -63.2260   -4.8590  -36.2060 C.2     118 MET    0.0700
   1862 O         -62.0730   -4.4270  -36.1820 O.2     118 MET    0.0900
   1863 CB        -65.3650   -4.1250  -35.1780 C.3     118 MET   -0.1800
   1864 CG        -64.7440   -3.7520  -33.8590 C.3     118 MET    0.0900
   1865 SD        -65.8620   -2.7560  -32.8800 S.3     118 MET    0.0900
   1866 CE        -65.5540   -1.1370  -33.5300 C.3     118 MET   -0.1400
   1867 HN        -66.0300   -4.4760  -37.5520 H       118 MET    0.0900
   1868 HA        -64.0470   -2.9100  -36.3640 H       118 MET    0.0900
   1869 HB1       -65.6720   -5.1920  -35.1430 H       118 MET   -0.0900
   1870 HB2       -66.2660   -3.4960  -35.3420 H       118 MET   -0.2200
   1871 HG1       -63.8060   -3.1890  -34.0480 H       118 MET    0.0900
   1872 HG2       -64.4880   -4.6810  -33.3070 H       118 MET    0.0900
   1873 HE1       -64.9280   -1.1830  -34.4480 H       118 MET    0.0900
   1874 HE2       -65.0200   -0.5170  -32.7800 H       118 MET    0.5100
   1875 HE3       -66.5130   -0.6410  -33.7950 H       118 MET   -0.5100
   1876 N         -63.5080   -6.1510  -36.1390 N.am    119 SER   -0.4700
   1877 CA        -62.4420   -7.1130  -36.0130 C.3     119 SER    0.3100
   1878 C         -61.3450   -6.7890  -36.9990 C.2     119 SER    0.0700
   1879 O         -60.2340   -6.4940  -36.5930 O.2     119 SER    0.0900
   1880 CB        -62.9460   -8.5220  -36.2690 C.3     119 SER    0.0500
   1881 OG        -64.3570   -8.5330  -36.3780 O.3     119 SER    0.0900
   1882 HN        -64.4390   -6.5060  -36.1710 H       119 SER    0.0900
   1883 HA        -62.0400   -7.0350  -35.0140 H       119 SER   -0.6600
   1884 HB1       -62.6470   -9.1840  -35.4280 H       119 SER    0.4300
   1885 HB2       -62.5110   -8.9090  -37.2160 H       119 SER    0.5100
   1886 HG1       -64.6710   -9.1130  -35.6810 H       119 SER   -0.5100
   1887 N         -61.6410   -6.8100  -38.2940 N.am    120 ILE   -0.4700
   1888 CA        -60.5930   -6.5200  -39.2750 C.3     120 ILE    0.3100
   1889 C         -59.8830   -5.1810  -39.0420 C.2     120 ILE    0.0700
   1890 O         -58.6800   -5.1420  -38.8090 O.2     120 ILE    0.0900
   1891 CB        -61.1110   -6.5470  -40.7440 C.3     120 ILE   -0.0900
   1892 CG1       -59.9140   -6.5340  -41.7010 C.3     120 ILE    0.0900
   1893 CG2       -62.0120   -5.3350  -41.0290 C.3     120 ILE   -0.2700
   1894 CD        -60.2970   -6.6540  -43.1370 C.3     120 ILE    0.0900
   1895 HN        -62.5510   -7.0150  -38.6450 H       120 ILE    0.0900
   1896 HA        -59.8160   -7.2600  -39.1470 H       120 ILE    0.0900
   1897 HB        -61.6880   -7.4810  -40.9120 H       120 ILE   -0.1800
   1898 HG11      -59.2450   -7.3810  -41.4430 H       120 ILE    0.0900
   1899 HG12      -59.3610   -5.5810  -41.5620 H       120 ILE    0.0900
   1900 HG21      -61.3910   -4.4360  -41.2300 H       120 ILE   -0.2700
   1901 HG22      -62.6590   -5.1300  -40.1500 H       120 ILE    0.0900
   1902 HG23      -62.6440   -5.5370  -41.9200 H       120 ILE    0.0900
   1903 HD1       -60.1140   -5.6920  -43.6620 H       120 ILE    0.0900
   1904 HD2       -61.3760   -6.9030  -43.2200 H       120 ILE    0.5100
   1905 HD3       -59.6900   -7.4460  -43.6250 H       120 ILE   -0.5100
   1906 N         -60.6180   -4.0770  -39.0930 N.am    121 MET   -0.4700
   1907 CA        -60.0110   -2.7870  -38.9010 C.3     121 MET    0.3100
   1908 C         -59.1500   -2.7890  -37.6640 C.2     121 MET    0.0700
   1909 O         -58.0650   -2.2370  -37.6720 O.2     121 MET    0.0900
   1910 CB        -61.0780   -1.7120  -38.7890 C.3     121 MET   -0.1800
   1911 CG        -60.8590   -0.6130  -39.7820 C.3     121 MET    0.0900
   1912 SD        -59.2900    0.1760  -39.4500 S.3     121 MET    0.0900
   1913 CE        -58.9670    0.9930  -40.9980 C.3     121 MET   -0.1400
   1914 HN        -61.6000   -4.0900  -39.2640 H       121 MET    0.0900
   1915 HA        -59.3670   -2.5900  -39.7440 H       121 MET    0.0900
   1916 HB1       -61.0570   -1.2860  -37.7640 H       121 MET   -0.0900
   1917 HB2       -62.0740   -2.1700  -38.9680 H       121 MET   -0.2200
   1918 HG1       -61.6850    0.1250  -39.7030 H       121 MET    0.0900
   1919 HG2       -60.8680   -1.0370  -40.8080 H       121 MET    0.0900
   1920 HE1       -59.8450    1.5860  -41.3320 H       121 MET    0.0900
   1921 HE2       -58.7400    0.2450  -41.7870 H       121 MET    0.5100
   1922 HE3       -58.1050    1.6860  -40.8940 H       121 MET   -0.5100
   1923 N         -59.6160   -3.4260  -36.5970 N.am    122 THR   -0.4700
   1924 CA        -58.8350   -3.4840  -35.3610 C.3     122 THR    0.3100
   1925 C         -57.4430   -4.1070  -35.5650 C.2     122 THR    0.0700
   1926 O         -56.4190   -3.5060  -35.2140 O.2     122 THR    0.0900
   1927 CB        -59.6080   -4.2580  -34.2700 C.3     122 THR    0.1400
   1928 CG2       -58.6780   -4.7450  -33.1790 C.3     122 THR    0.0900
   1929 OG1       -60.6150   -3.4100  -33.7100 O.3     122 THR   -0.6600
   1930 HN        -60.5010   -3.8850  -36.5880 H       122 THR    0.4300
   1931 HA        -58.6420   -2.4730  -35.0370 H       122 THR   -0.2700
   1932 HB        -60.0940   -5.1540  -34.7150 H       122 THR    0.0900
   1933 HG1       -61.2770   -3.2950  -34.3960 H       122 THR    0.0900
   1934 HG21      -58.0380   -3.9100  -32.8220 H       122 THR    0.0900
   1935 HG22      -58.0210   -5.5510  -33.5730 H       122 THR    0.5100
   1936 HG23      -59.2680   -5.1300  -32.3220 H       122 THR   -0.5100
   1937 N         -57.4030   -5.3070  -36.1450 N.am    123 MET   -0.4700
   1938 CA        -56.1430   -5.9800  -36.4020 C.3     123 MET    0.3100
   1939 C         -55.1600   -4.9820  -36.9320 C.2     123 MET    0.0700
   1940 O         -53.9870   -4.9930  -36.5770 O.2     123 MET    0.0900
   1941 CB        -56.3230   -7.0840  -37.4260 C.3     123 MET   -0.1800
   1942 CG        -57.1210   -8.1940  -36.8720 C.3     123 MET    0.0900
   1943 SD        -57.1950   -9.5610  -37.9600 S.3     123 MET    0.0900
   1944 CE        -58.8840  -10.1630  -37.5440 C.3     123 MET   -0.1400
   1945 HN        -58.2280   -5.7900  -36.4260 H       123 MET    0.0900
   1946 HA        -55.7850   -6.3900  -35.4690 H       123 MET    0.0900
   1947 HB1       -55.3250   -7.4670  -37.7310 H       123 MET   -0.0900
   1948 HB2       -56.8380   -6.6730  -38.3200 H       123 MET   -0.2200
   1949 HG1       -58.1480   -7.8260  -36.6700 H       123 MET    0.0900
   1950 HG2       -56.6670   -8.5110  -35.9090 H       123 MET    0.0900
   1951 HE1       -59.6290   -9.8300  -38.2970 H       123 MET    0.0900
   1952 HE2       -59.1980   -9.7700  -36.5540 H       123 MET    0.5100
   1953 HE3       -58.8990  -11.2730  -37.5150 H       123 MET   -0.5100
   1954 N         -55.6550   -4.0980  -37.7890 N.am    124 ALA   -0.4700
   1955 CA        -54.8140   -3.0720  -38.3430 C.3     124 ALA    0.3100
   1956 C         -54.1820   -2.3850  -37.1520 C.2     124 ALA    0.0700
   1957 O         -52.9770   -2.4730  -36.9500 O.2     124 ALA    0.0900
   1958 CB        -55.6350   -2.0910  -39.1480 C.3     124 ALA   -0.2700
   1959 HN        -56.6090   -4.1020  -38.0800 H       124 ALA    0.0900
   1960 HA        -54.0740   -3.5470  -38.9710 H       124 ALA    0.0900
   1961 HB1       -56.2740   -1.4830  -38.4730 H       124 ALA    0.0900
   1962 HB2       -56.2910   -2.6400  -39.8580 H       124 ALA    0.5100
   1963 HB3       -54.9640   -1.4080  -39.7110 H       124 ALA   -0.5100
   1964 N         -55.0020   -1.7430  -36.3270 N.am    125 MET   -0.4700
   1965 CA        -54.5070   -1.0500  -35.1480 C.3     125 MET    0.3100
   1966 C         -53.4220   -1.8330  -34.4230 C.2     125 MET    0.0700
   1967 O         -52.3610   -1.2960  -34.0890 O.2     125 MET    0.0900
   1968 CB        -55.6620   -0.7650  -34.1960 C.3     125 MET   -0.1800
   1969 CG        -56.7220    0.1000  -34.8070 C.3     125 MET    0.0900
   1970 SD        -55.9650    1.4600  -35.6540 S.3     125 MET    0.0900
   1971 CE        -55.7900    0.7450  -37.3420 C.3     125 MET   -0.1400
   1972 HN        -55.9870   -1.7080  -36.4790 H       125 MET    0.0900
   1973 HA        -54.0430   -0.1280  -35.4660 H       125 MET    0.0900
   1974 HB1       -55.2630   -0.2560  -33.2940 H       125 MET   -0.0900
   1975 HB2       -56.1200   -1.7290  -33.8920 H       125 MET   -0.2200
   1976 HG1       -57.3970    0.4730  -34.0080 H       125 MET    0.0900
   1977 HG2       -57.3250   -0.5060  -35.5170 H       125 MET    0.0900
   1978 HE1       -56.5940    0.0070  -37.5530 H       125 MET    0.0900
   1979 HE2       -54.8140    0.2260  -37.4390 H       125 MET    0.5100
   1980 HE3       -55.8530    1.5480  -38.1070 H       125 MET   -0.5100
   1981 N         -53.6850   -3.1100  -34.1710 N.am    126 ILE   -0.4700
   1982 CA        -52.6910   -3.9290  -33.5110 C.3     126 ILE    0.3100
   1983 C         -51.4540   -3.8330  -34.3680 C.2     126 ILE    0.0700
   1984 O         -50.4340   -3.3090  -33.9430 O.2     126 ILE    0.0900
   1985 CB        -53.1160   -5.3880  -33.4530 C.3     126 ILE   -0.0900
   1986 CG1       -54.2690   -5.5510  -32.4710 C.3     126 ILE    0.0900
   1987 CG2       -51.9350   -6.2550  -33.0590 C.3     126 ILE   -0.2700
   1988 CD        -54.9220   -6.8970  -32.5650 C.3     126 ILE    0.0900
   1989 HN        -54.5470   -3.5490  -34.4150 H       126 ILE    0.0900
   1990 HA        -52.5560   -3.5430  -32.5120 H       126 ILE    0.0900
   1991 HB        -53.4930   -5.7050  -34.4480 H       126 ILE   -0.1800
   1992 HG11      -55.0300   -4.7690  -32.6810 H       126 ILE    0.0900
   1993 HG12      -53.8830   -5.4100  -31.4400 H       126 ILE    0.0900
   1994 HG21      -51.4420   -5.8400  -32.1530 H       126 ILE   -0.2700
   1995 HG22      -51.1930   -6.2820  -33.8860 H       126 ILE    0.0900
   1996 HG23      -52.2810   -7.2870  -32.8340 H       126 ILE    0.0900
   1997 HD1       -54.2390   -7.6800  -32.1740 H       126 ILE    0.0900
   1998 HD2       -55.1590   -7.1290  -33.6250 H       126 ILE    0.5100
   1999 HD3       -55.8560   -6.9070  -31.9620 H       126 ILE   -0.5100
   2000 N         -51.5700   -4.3220  -35.5980 N.am    127 SER   -0.4700
   2001 CA        -50.4590   -4.3020  -36.5280 C.3     127 SER    0.3100
   2002 C         -49.7200   -2.9730  -36.5090 C.2     127 SER    0.0700
   2003 O         -48.5200   -2.9290  -36.7550 O.2     127 SER    0.0900
   2004 CB        -50.9320   -4.6330  -37.9520 C.3     127 SER    0.0500
   2005 OG        -51.7940   -3.6580  -38.4940 O.3     127 SER    0.0900
   2006 HN        -52.4180   -4.7220  -35.9340 H       127 SER    0.0900
   2007 HA        -49.7320   -5.0280  -36.1960 H       127 SER   -0.6600
   2008 HB1       -51.4750   -5.6030  -37.9360 H       127 SER    0.4300
   2009 HB2       -50.0460   -4.7170  -38.6170 H       127 SER    0.5100
   2010 HG1       -52.3730   -3.3890  -37.7770 H       127 SER   -0.5100
   2011 N         -50.4170   -1.8780  -36.2200 N.am    128 ILE   -0.4700
   2012 CA        -49.7300   -0.5970  -36.1650 C.3     128 ILE    0.3100
   2013 C         -48.7860   -0.7030  -34.9810 C.2     128 ILE    0.0700
   2014 O         -47.5970   -0.3850  -35.0820 O.2     128 ILE    0.0900
   2015 CB        -50.6970    0.6060  -35.9420 C.3     128 ILE   -0.0900
   2016 CG1       -51.3220    1.0450  -37.2580 C.3     128 ILE    0.0900
   2017 CG2       -49.9540    1.7960  -35.4000 C.3     128 ILE   -0.2700
   2018 CD        -52.4930    0.2120  -37.6800 C.3     128 ILE    0.0900
   2019 HN        -51.3970   -1.8820  -36.0360 H       128 ILE    0.0900
   2020 HA        -49.2040   -0.4720  -37.0990 H       128 ILE    0.0900
   2021 HB        -51.4910    0.3110  -35.2230 H       128 ILE   -0.1800
   2022 HG11      -50.5470    0.9910  -38.0520 H       128 ILE    0.0900
   2023 HG12      -51.6580    2.0990  -37.1550 H       128 ILE    0.0900
   2024 HG21      -49.0530    1.9980  -36.0170 H       128 ILE   -0.2700
   2025 HG22      -49.6300    1.5960  -34.3550 H       128 ILE    0.0900
   2026 HG23      -50.6090    2.6930  -35.4220 H       128 ILE    0.0900
   2027 HD1       -53.0190   -0.1880  -36.7880 H       128 ILE    0.0900
   2028 HD2       -52.1460   -0.6430  -38.3000 H       128 ILE    0.5100
   2029 HD3       -53.2070    0.8310  -38.2650 H       128 ILE   -0.5100
   2030 N         -49.3120   -1.1780  -33.8530 N.am    129 ASP   -0.4700
   2031 CA        -48.5110   -1.3220  -32.6530 C.3     129 ASP    0.3100
   2032 C         -47.2510   -2.1200  -32.9080 C.2     129 ASP    0.0700
   2033 O         -46.1560   -1.6290  -32.6750 O.2     129 ASP    0.0900
   2034 CB        -49.2940   -1.9970  -31.5320 C.3     129 ASP   -0.2800
   2035 CG        -48.4350   -2.2460  -30.3090 C.2     129 ASP    0.0900
   2036 OD1       -48.2420   -3.4270  -29.9470 O.co2   129 ASP    0.0900
   2037 OD2       -47.9460   -1.2560  -29.7190 O.co2   129 ASP    0.6200
   2038 HN        -50.2680   -1.4520  -33.7840 H       129 ASP   -0.7600
   2039 HA        -48.1990   -0.3350  -32.3440 H       129 ASP   -0.7600
   2040 HB1       -49.6860   -2.9700  -31.8970 H       129 ASP    0.5100
   2041 HB2       -50.1460   -1.3460  -31.2410 H       129 ASP   -0.5100
   2042 N         -47.3940   -3.3480  -33.3940 N.am    130 ARG   -0.4700
   2043 CA        -46.2270   -4.1780  -33.6510 C.3     130 ARG    0.3100
   2044 C         -45.1640   -3.4310  -34.4440 C.2     130 ARG    0.0700
   2045 O         -43.9730   -3.5430  -34.1790 O.2     130 ARG    0.0900
   2046 CB        -46.6140   -5.4500  -34.4090 C.3     130 ARG   -0.1800
   2047 CG        -47.8230   -6.1960  -33.8500 C.3     130 ARG    0.0900
   2048 CD        -47.9550   -6.1090  -32.3370 C.3     130 ARG    0.0900
   2049 NE        -46.8430   -6.7420  -31.6370 N.pl3   130 ARG   -0.1800
   2050 CZ        -46.6150   -6.5850  -30.3390 C.cat   130 ARG    0.0900
   2051 NH1       -47.4170   -5.8260  -29.6090 N.pl3   130 ARG    0.0900
   2052 NH2       -45.5750   -7.1740  -29.7770 N.pl3   130 ARG    0.2000
   2053 HN        -48.2840   -3.7470  -33.6000 H       130 ARG    0.0900
   2054 HA        -45.7830   -4.4310  -32.7000 H       130 ARG    0.0900
   2055 HB1       -45.7440   -6.1400  -34.3930 H       130 ARG   -0.7000
   2056 HB2       -46.8350   -5.1720  -35.4610 H       130 ARG    0.4400
   2057 HG1       -47.7410   -7.2650  -34.1360 H       130 ARG    0.6400
   2058 HG2       -48.7410   -5.7710  -34.3090 H       130 ARG   -0.8000
   2059 HD1       -48.8870   -6.6210  -32.0160 H       130 ARG    0.4600
   2060 HD2       -47.9790   -5.0420  -32.0280 H       130 ARG    0.4600
   2061 HE        -46.2220   -7.3230  -32.1620 H       130 ARG   -0.8000
   2062 HH11      -47.4410   -5.9360  -28.6150 H       130 ARG    0.4600
   2063 HH12      -47.9990   -5.1440  -30.0510 H       130 ARG    0.4600
   2064 HH21      -45.2220   -6.8410  -28.9030 H       130 ARG    0.5100
   2065 HH22      -45.1390   -7.9550  -30.2260 H       130 ARG   -0.5100
   2066 N         -45.5890   -2.6620  -35.4300 N.am    131 TYR   -0.4700
   2067 CA        -44.6350   -1.9150  -36.2140 C.3     131 TYR    0.3100
   2068 C         -43.8530   -0.9710  -35.3120 C.2     131 TYR    0.0700
   2069 O         -42.6400   -0.8430  -35.4570 O.2     131 TYR    0.0900
   2070 CB        -45.3650   -1.1260  -37.2920 C.3     131 TYR   -0.1800
   2071 CG        -44.5470   -0.0170  -37.8820 C.ar    131 TYR    0.0900
   2072 CD1       -43.5620   -0.2760  -38.8320 C.ar    131 TYR    0.0900
   2073 CD2       -44.7470    1.2980  -37.4710 C.ar    131 TYR    0.0000
   2074 CE1       -42.7940    0.7540  -39.3620 C.ar    131 TYR   -0.1150
   2075 CE2       -43.9910    2.3340  -37.9860 C.ar    131 TYR    0.1150
   2076 CZ        -43.0110    2.0590  -38.9310 C.ar    131 TYR   -0.1150
   2077 OH        -42.2290    3.0840  -39.4260 O.3     131 TYR    0.1150
   2078 HN        -46.5520   -2.5670  -35.6700 H       131 TYR    0.1100
   2079 HA        -43.9420   -2.6120  -36.6600 H       131 TYR   -0.5400
   2080 HB1       -46.2770   -0.6650  -36.8540 H       131 TYR    0.4300
   2081 HB2       -45.6420   -1.8090  -38.1220 H       131 TYR   -0.1150
   2082 HD1       -43.3910   -1.2900  -39.1620 H       131 TYR    0.1150
   2083 HD2       -45.5090    1.5120  -36.7360 H       131 TYR   -0.1150
   2084 HE1       -42.0350    0.5430  -40.1010 H       131 TYR    0.1150
   2085 HE2       -44.1610    3.3490  -37.6570 H       131 TYR    0.5100
   2086 HH        -41.6000    2.7050  -40.0450 H       131 TYR   -0.5100
   2087 N         -44.5510   -0.3190  -34.3760 N.am    132 ASN   -0.4700
   2088 CA        -43.9200    0.6210  -33.4440 C.3     132 ASN    0.3100
   2089 C         -43.0720   -0.0830  -32.3890 C.2     132 ASN    0.0700
   2090 O         -42.4230    0.5720  -31.5740 O.2     132 ASN    0.0900
   2091 CB        -44.9690    1.4860  -32.7090 C.3     132 ASN   -0.1800
   2092 CG        -45.3370    2.7660  -33.4600 C.2     132 ASN    0.0900
   2093 ND2       -46.6010    3.1760  -33.3380 N.am    132 ASN    0.0900
   2094 OD1       -44.4980    3.3920  -34.1110 O.2     132 ASN    0.5500
   2095 HN        -45.5340   -0.4440  -34.2700 H       132 ASN   -0.5500
   2096 HA        -43.2520    1.2520  -34.0120 H       132 ASN   -0.6200
   2097 HB1       -44.5650    1.7700  -31.7140 H       132 ASN    0.3200
   2098 HB2       -45.8940    0.8860  -32.5700 H       132 ASN    0.3000
   2099 HD21      -46.9060    4.0060  -33.8060 H       132 ASN    0.5100
   2100 HD22      -47.2450    2.6520  -32.7810 H       132 ASN   -0.5100
   2101 N         -43.0830   -1.4150  -32.3970 N.am    133 VAL   -0.4700
   2102 CA        -42.3170   -2.1870  -31.4240 C.3     133 VAL    0.3100
   2103 C         -41.3000   -3.1050  -32.1100 C.2     133 VAL    0.0700
   2104 O         -40.3670   -3.5900  -31.4680 O.2     133 VAL    0.0900
   2105 CB        -43.2580   -3.0560  -30.5110 C.3     133 VAL   -0.0900
   2106 CG1       -42.4600   -3.7640  -29.4360 C.3     133 VAL    0.0900
   2107 CG2       -44.3120   -2.1920  -29.8380 C.3     133 VAL   -0.2700
   2108 HN        -43.6090   -1.9400  -33.0600 H       133 VAL    0.0900
   2109 HA        -41.7530   -1.4920  -30.8200 H       133 VAL    0.0900
   2110 HB        -43.7810   -3.8110  -31.1370 H       133 VAL    0.0900
   2111 HG11      -41.9380   -3.0200  -28.7970 H       133 VAL   -0.2700
   2112 HG12      -41.7000   -4.4250  -29.9030 H       133 VAL    0.0900
   2113 HG13      -43.1390   -4.3670  -28.7960 H       133 VAL    0.0900
   2114 HG21      -44.9370   -1.6850  -30.6050 H       133 VAL    0.0900
   2115 HG22      -43.8210   -1.4170  -29.2120 H       133 VAL    0.5100
   2116 HG23      -44.9710   -2.8230  -29.2050 H       133 VAL   -0.5100
   2117 N         -41.4650   -3.3370  -33.4180 N.am    134 ILE   -0.4700
   2118 CA        -40.5660   -4.2310  -34.1590 C.3     134 ILE    0.3100
   2119 C         -40.0040   -3.7620  -35.5240 C.2     134 ILE    0.0700
   2120 O         -38.8240   -3.9750  -35.8170 O.2     134 ILE    0.0900
   2121 CB        -41.2370   -5.6190  -34.3380 C.3     134 ILE   -0.0900
   2122 CG1       -41.3130   -6.3500  -32.9960 C.3     134 ILE    0.0900
   2123 CG2       -40.4630   -6.4580  -35.3380 C.3     134 ILE   -0.2700
   2124 CD        -42.4600   -5.9220  -32.1270 C.3     134 ILE    0.0900
   2125 HN        -42.2010   -2.9160  -33.9430 H       134 ILE    0.0900
   2126 HA        -39.6460   -4.3240  -33.6000 H       134 ILE    0.0900
   2127 HB        -42.2780   -5.4810  -34.7020 H       134 ILE   -0.1800
   2128 HG11      -40.3670   -6.1690  -32.4440 H       134 ILE    0.0900
   2129 HG12      -41.4100   -7.4390  -33.1940 H       134 ILE    0.0900
   2130 HG21      -39.3820   -6.4620  -35.0770 H       134 ILE   -0.2700
   2131 HG22      -40.5810   -6.0360  -36.3580 H       134 ILE    0.0900
   2132 HG23      -40.8350   -7.5050  -35.3210 H       134 ILE    0.0900
   2133 HD1       -43.2150   -6.7350  -32.0640 H       134 ILE    0.0900
   2134 HD2       -42.9460   -5.0210  -32.5590 H       134 ILE    0.5100
   2135 HD3       -42.0950   -5.6950  -31.1030 H       134 ILE   -0.5100
   2136 N         -40.8330   -3.1390  -36.3610 N.am    135 GLY   -0.4700
   2137 CA        -40.3700   -2.6840  -37.6670 C.3     135 GLY    0.3100
   2138 C         -39.4190   -1.5010  -37.6250 C.2     135 GLY   -0.0200
   2139 O         -38.4300   -1.4480  -38.3610 O.2     135 GLY    0.0900
   2140 HN        -41.7880   -2.9600  -36.1380 H       135 GLY    0.0900
   2141 HA1       -41.2410   -2.4050  -38.2390 H       135 GLY    0.5100
   2142 HA2       -39.8650   -3.5150  -38.1370 H       135 GLY   -0.5100
   2143 N         -39.7310   -0.5280  -36.7720 N.am    136 ARG   -0.4700
   2144 CA        -38.8740    0.6390  -36.6350 C.3     136 ARG    0.3100
   2145 C         -37.6240    0.1650  -35.9120 C.2     136 ARG    0.0700
   2146 O         -37.6830   -0.7800  -35.1160 O.2     136 ARG    0.0900
   2147 CB        -39.5480    1.7400  -35.8110 C.3     136 ARG   -0.1800
   2148 CG        -40.6550    2.4920  -36.5260 C.3     136 ARG    0.0900
   2149 CD        -41.3100    3.5510  -35.6430 C.3     136 ARG    0.0900
   2150 NE        -40.5010    4.7620  -35.4940 N.pl3   136 ARG   -0.1800
   2151 CZ        -41.0170    5.9820  -35.3570 C.cat   136 ARG    0.0900
   2152 NH1       -42.3360    6.1500  -35.3540 N.pl3   136 ARG    0.0900
   2153 NH2       -40.2170    7.0400  -35.2250 N.pl3   136 ARG    0.2000
   2154 HN        -40.5480   -0.5530  -36.2010 H       136 ARG    0.0900
   2155 HA        -38.6510    1.0020  -37.6270 H       136 ARG    0.0900
   2156 HB1       -38.7690    2.4730  -35.5110 H       136 ARG   -0.7000
   2157 HB2       -39.9770    1.2770  -34.8980 H       136 ARG    0.4400
   2158 HG1       -41.4310    1.7650  -36.8480 H       136 ARG    0.6400
   2159 HG2       -40.2300    2.9860  -37.4250 H       136 ARG   -0.8000
   2160 HD1       -41.4700    3.1350  -34.6250 H       136 ARG    0.4600
   2161 HD2       -42.2800    3.8540  -36.0890 H       136 ARG    0.4600
   2162 HE        -39.5060    4.6690  -35.4960 H       136 ARG   -0.8000
   2163 HH11      -42.9410    5.3560  -35.3020 H       136 ARG    0.4600
   2164 HH12      -42.7230    7.0710  -35.4010 H       136 ARG    0.4600
   2165 HH21      -39.2240    6.9190  -35.2290 H       136 ARG    0.5100
   2166 HH22      -40.6090    7.9540  -35.1220 H       136 ARG   -0.5100
   2167 N         -36.4700    0.7790  -36.2150 N.am    137 PRO   -0.2900
   2168 CA        -35.1720    0.4590  -35.6080 C.3     137 PRO    0.0000
   2169 C         -35.2790    0.5050  -34.0820 C.2     137 PRO    0.0900
   2170 O         -35.9390    1.3880  -33.5300 O.2     137 PRO    0.0900
   2171 CB        -34.2710    1.5550  -36.1460 C.3     137 PRO    0.0200
   2172 CG        -34.8100    1.7640  -37.5260 C.3     137 PRO    0.0900
   2173 CD        -36.3090    1.6230  -37.4100 C.3     137 PRO   -0.1800
   2174 HA        -34.8700   -0.5430  -35.8670 H       137 PRO    0.0900
   2175 HB1       -33.2090    1.2310  -36.1710 H       137 PRO    0.0900
   2176 HB2       -34.3500    2.4810  -35.5370 H       137 PRO   -0.1800
   2177 HG1       -34.5410    2.7740  -37.9010 H       137 PRO    0.0900
   2178 HG2       -34.4010    1.0020  -38.2230 H       137 PRO    0.0900
   2179 HD1       -36.8020    2.6060  -37.2520 H       137 PRO    0.5100
   2180 HD2       -36.7450    1.1190  -38.2970 H       137 PRO   -0.5100
   2181 N         -34.6340   -0.4430  -33.4060 N.am    138 MET   -0.4700
   2182 CA        -34.6620   -0.5180  -31.9440 C.3     138 MET    0.3100
   2183 C         -34.6740    0.8660  -31.2950 C.2     138 MET    0.0700
   2184 O         -35.5090    1.1610  -30.4350 O.2     138 MET    0.0900
   2185 CB        -33.4440   -1.3180  -31.4370 C.3     138 MET   -0.1800
   2186 CG        -33.5070   -1.7250  -29.9420 C.3     138 MET    0.0900
   2187 SD        -32.1640   -2.8380  -29.3180 S.3     138 MET    0.0900
   2188 CE        -31.0070   -1.6300  -28.4650 C.3     138 MET   -0.1400
   2189 HN        -34.1020   -1.1480  -33.8660 H       138 MET    0.0900
   2190 HA        -35.5820   -0.9990  -31.6480 H       138 MET    0.0900
   2191 HB1       -32.5340   -0.7000  -31.5890 H       138 MET   -0.0900
   2192 HB2       -33.3580   -2.2430  -32.0440 H       138 MET   -0.2200
   2193 HG1       -34.4800   -2.2290  -29.7770 H       138 MET    0.0900
   2194 HG2       -33.4890   -0.7910  -29.3440 H       138 MET    0.0900
   2195 HE1       -31.5230   -1.0910  -27.6410 H       138 MET    0.0900
   2196 HE2       -30.6380   -0.8750  -29.1910 H       138 MET    0.5100
   2197 HE3       -30.1400   -2.1710  -28.0300 H       138 MET   -0.5100
   2198 N         -33.7520    1.7180  -31.7330 N.am    139 ALA   -0.4700
   2199 CA        -33.6030    3.0690  -31.2070 C.3     139 ALA    0.3100
   2200 C         -34.8710    3.9230  -31.1370 C.2     139 ALA    0.0700
   2201 O         -35.0880    4.6270  -30.1490 O.2     139 ALA    0.0900
   2202 CB        -32.5420    3.8010  -32.0180 C.3     139 ALA   -0.2700
   2203 HN        -33.1090    1.4650  -32.4530 H       139 ALA    0.0900
   2204 HA        -33.3120    3.0030  -30.1690 H       139 ALA    0.0900
   2205 HB1       -32.8450    3.8520  -33.0860 H       139 ALA    0.0900
   2206 HB2       -31.5730    3.2620  -31.9490 H       139 ALA    0.5100
   2207 HB3       -32.4210    4.8370  -31.6350 H       139 ALA   -0.5100
   2208 N         -35.7020    3.8600  -32.1810 N.am    140 ALA   -0.4700
   2209 CA        -36.9300    4.6590  -32.2800 C.3     140 ALA    0.3100
   2210 C         -38.2660    4.0990  -31.7560 C.2     140 ALA    0.0700
   2211 O         -39.2760    4.8110  -31.7470 O.2     140 ALA    0.0900
   2212 CB        -37.1140    5.0810  -33.7180 C.3     140 ALA   -0.2700
   2213 HN        -35.5220    3.2550  -32.9530 H       140 ALA    0.0900
   2214 HA        -36.8330    5.5220  -31.6370 H       140 ALA    0.0900
   2215 HB1       -37.3770    4.2000  -34.3430 H       140 ALA    0.0900
   2216 HB2       -36.1710    5.5210  -34.1060 H       140 ALA    0.5100
   2217 HB3       -37.9340    5.8260  -33.7930 H       140 ALA   -0.5100
   2218 N         -38.2750    2.8400  -31.3220 N.am    141 SER   -0.4700
   2219 CA        -39.4770    2.1700  -30.8140 C.3     141 SER    0.3100
   2220 C         -40.3140    2.9270  -29.7890 C.2     141 SER    0.0700
   2221 O         -39.7780    3.6210  -28.9180 O.2     141 SER    0.0900
   2222 CB        -39.1010    0.8130  -30.2110 C.3     141 SER    0.0500
   2223 OG        -38.3720    0.0290  -31.1350 O.3     141 SER    0.0900
   2224 HN        -37.4470    2.2860  -31.3250 H       141 SER    0.0900
   2225 HA        -40.1660    2.0390  -31.6370 H       141 SER   -0.6600
   2226 HB1       -40.0240    0.2620  -29.9300 H       141 SER    0.4300
   2227 HB2       -38.4750    0.9710  -29.3070 H       141 SER    0.5100
   2228 HG1       -37.4690    0.3540  -31.1040 H       141 SER   -0.5100
   2229 N         -41.6350    2.7610  -29.8960 N.am    142 LYS   -0.4700
   2230 CA        -42.6000    3.3830  -28.9940 C.3     142 LYS    0.3100
   2231 C         -43.6430    2.3310  -28.6480 C.2     142 LYS    0.0700
   2232 O         -44.3940    1.8900  -29.5190 O.2     142 LYS    0.0900
   2233 CB        -43.3420    4.5500  -29.6670 C.3     142 LYS   -0.1800
   2234 CG        -42.4950    5.6870  -30.2450 C.3     142 LYS    0.0900
   2235 CD        -41.6940    6.4820  -29.2000 C.3     142 LYS    0.0900
   2236 CE        -40.8920    7.6090  -29.8940 C.3     142 LYS   -0.1800
   2237 NZ        -39.8370    8.2800  -29.0620 N.4     142 LYS    0.0900
   2238 HN        -42.0280    2.1930  -30.6130 H       142 LYS    0.0900
   2239 HA        -42.0610    3.7380  -28.1290 H       142 LYS   -0.1800
   2240 HB1       -44.0240    4.9930  -28.9110 H       142 LYS    0.0900
   2241 HB2       -43.9470    4.1290  -30.4960 H       142 LYS    0.0900
   2242 HG1       -43.1700    6.3910  -30.7760 H       142 LYS    0.2100
   2243 HG2       -41.7800    5.2530  -30.9750 H       142 LYS    0.0500
   2244 HD1       -40.9950    5.7990  -28.6720 H       142 LYS    0.0500
   2245 HD2       -42.3920    6.9250  -28.4580 H       142 LYS   -0.3000
   2246 HE1       -41.5990    8.4050  -30.2100 H       142 LYS    0.3300
   2247 HE2       -40.3730    7.1830  -30.7780 H       142 LYS    0.3300
   2248 HZ1       -39.8200    7.8550  -28.1130 H       142 LYS    0.3300
   2249 HZ2       -40.0500    9.2950  -28.9840 H       142 LYS    0.5100
   2250 HZ3       -38.9070    8.1560  -29.5130 H       142 LYS   -0.5100
   2251 N         -43.7020    1.9180  -27.3870 N.am    143 LYS   -0.4700
   2252 CA        -44.7010    0.9390  -27.0020 C.3     143 LYS    0.3100
   2253 C         -46.0380    1.6750  -26.9060 C.2     143 LYS    0.0700
   2254 O         -46.0660    2.9010  -26.8130 O.2     143 LYS    0.0900
   2255 CB        -44.3200    0.2740  -25.6730 C.3     143 LYS   -0.1800
   2256 CG        -43.6880    1.1980  -24.6340 C.3     143 LYS    0.0900
   2257 CD        -43.2870    0.4310  -23.3650 C.3     143 LYS    0.0900
   2258 CE        -42.3540    1.2590  -22.4770 C.3     143 LYS   -0.1800
   2259 NZ        -42.8490    2.6600  -22.2910 N.4     143 LYS    0.0900
   2260 HN        -43.0870    2.2480  -26.6750 H       143 LYS    0.0900
   2261 HA        -44.7650    0.2000  -27.7870 H       143 LYS   -0.1800
   2262 HB1       -43.6020   -0.5440  -25.8910 H       143 LYS    0.0900
   2263 HB2       -45.2410   -0.1630  -25.2310 H       143 LYS    0.0900
   2264 HG1       -44.4160    1.9920  -24.3630 H       143 LYS    0.2100
   2265 HG2       -42.7840    1.6720  -25.0720 H       143 LYS    0.0500
   2266 HD1       -42.7720   -0.5090  -23.6570 H       143 LYS    0.0500
   2267 HD2       -44.2030    0.1760  -22.7900 H       143 LYS   -0.3000
   2268 HE1       -41.3480    1.3170  -22.9440 H       143 LYS    0.3300
   2269 HE2       -42.2820    0.7900  -21.4720 H       143 LYS    0.3300
   2270 HZ1       -43.7880    2.6390  -21.8430 H       143 LYS    0.3300
   2271 HZ2       -42.9160    3.1300  -23.2160 H       143 LYS    0.5100
   2272 HZ3       -42.1870    3.1840  -21.6840 H       143 LYS   -0.5100
   2273 N         -47.1450    0.9420  -26.9480 N.am    144 MET   -0.4700
   2274 CA        -48.4670    1.5540  -26.8950 C.3     144 MET    0.3100
   2275 C         -48.8260    2.2480  -25.5720 C.2     144 MET    0.0700
   2276 O         -48.4600    1.7920  -24.4880 O.2     144 MET    0.0900
   2277 CB        -49.5160    0.4920  -27.2380 C.3     144 MET   -0.1800
   2278 CG        -50.7990    1.0380  -27.9030 C.3     144 MET    0.0900
   2279 SD        -50.6820    1.9720  -29.5050 S.3     144 MET    0.0900
   2280 CE        -48.9400    1.5310  -30.1240 C.3     144 MET   -0.1400
   2281 HN        -47.1220   -0.0530  -27.0180 H       144 MET    0.0900
   2282 HA        -48.4970    2.3670  -27.6060 H       144 MET    0.0900
   2283 HB1       -49.8060   -0.0260  -26.3010 H       144 MET   -0.0900
   2284 HB2       -49.0530   -0.2430  -27.9290 H       144 MET   -0.2200
   2285 HG1       -51.2790    1.7080  -27.1620 H       144 MET    0.0900
   2286 HG2       -51.4620    0.1670  -28.0740 H       144 MET    0.0900
   2287 HE1       -48.9560    0.6200  -30.7600 H       144 MET    0.0900
   2288 HE2       -48.2640    1.3370  -29.2630 H       144 MET    0.5100
   2289 HE3       -48.5250    2.3650  -30.7290 H       144 MET   -0.5100
   2290 N         -49.5680    3.3530  -25.6760 N.am    145 SER   -0.4700
   2291 CA        -49.9880    4.1290  -24.5070 C.3     145 SER    0.3100
   2292 C         -51.5110    4.2420  -24.3510 C.2     145 SER    0.0700
   2293 O         -52.2310    4.5240  -25.3170 O.2     145 SER    0.0900
   2294 CB        -49.4000    5.5380  -24.5900 C.3     145 SER    0.0500
   2295 OG        -50.0060    6.2640  -25.6460 O.3     145 SER    0.0900
   2296 HN        -49.8720    3.7000  -26.5590 H       145 SER    0.0900
   2297 HA        -49.6360    3.6240  -23.6210 H       145 SER   -0.6600
   2298 HB1       -48.3060    5.4780  -24.7780 H       145 SER    0.4300
   2299 HB2       -49.5820    6.0770  -23.6350 H       145 SER    0.5100
   2300 HG1       -50.9380    6.0330  -25.6240 H       145 SER   -0.5100
   2301 N         -51.9960    4.0410  -23.1240 N.am    146 HSE   -0.4700
   2302 CA        -53.4240    4.1170  -22.8200 C.3     146 HSE    0.3100
   2303 C         -54.1170    5.2100  -23.6620 C.2     146 HSE    0.0700
   2304 O         -55.2620    5.0470  -24.0990 O.2     146 HSE    0.0900
   2305 CB        -53.6220    4.3710  -21.2990 C.3     146 HSE   -0.0800
   2306 CG        -55.0620    4.4610  -20.8580 C.ar    146 HSE    0.0900
   2307 CD2       -55.7870    3.3700  -20.4300 C.ar    146 HSE    0.0900
   2308 ND1       -55.9020    5.5270  -20.7790 N.ar    146 HSE   -0.7000
   2309 CE1       -57.1030    5.0600  -20.3100 C.ar    146 HSE    0.2200
   2310 NE2       -57.0150    3.7560  -20.1060 N.ar    146 HSE    0.2500
   2311 HN        -51.4000    3.8280  -22.3540 H       146 HSE    0.1300
   2312 HA        -53.8840    3.1830  -23.1120 H       146 HSE   -0.3600
   2313 HB1       -53.1220    5.3260  -21.0350 H       146 HSE    0.3200
   2314 HB2       -53.1430    3.5400  -20.7390 H       146 HSE   -0.0500
   2315 HD2       -55.4640    2.3400  -20.3490 H       146 HSE    0.0900
   2316 HE1       -58.0020    5.6470  -20.1280 H       146 HSE    0.5100
   2317 HE2       -57.7390    3.1550  -19.7660 H       146 HSE   -0.5100
   2318 N         -53.4180    6.3160  -23.9120 N.am    147 ARG   -0.4700
   2319 CA        -54.0090    7.3940  -24.6920 C.3     147 ARG    0.3100
   2320 C         -54.1900    6.9640  -26.1330 C.2     147 ARG    0.0700
   2321 O         -55.2910    6.5910  -26.5340 O.2     147 ARG    0.0900
   2322 CB        -53.1450    8.6570  -24.6230 C.3     147 ARG   -0.1800
   2323 CG        -53.7760    9.9090  -25.2660 C.3     147 ARG    0.0900
   2324 CD        -54.9980   10.4170  -24.4910 C.3     147 ARG    0.0900
   2325 NE        -55.5480   11.6550  -25.0560 N.pl3   147 ARG   -0.1800
   2326 CZ        -56.5930   12.3200  -24.5540 C.cat   147 ARG    0.0900
   2327 NH1       -57.2190   11.8780  -23.4650 N.pl3   147 ARG    0.0900
   2328 NH2       -57.0240   13.4270  -25.1540 N.pl3   147 ARG    0.2000
   2329 HN        -52.4850    6.4530  -23.5880 H       147 ARG    0.0900
   2330 HA        -54.9930    7.5920  -24.2920 H       147 ARG    0.0900
   2331 HB1       -52.1830    8.4490  -25.1380 H       147 ARG   -0.7000
   2332 HB2       -52.9400    8.8810  -23.5540 H       147 ARG    0.4400
   2333 HG1       -54.0880    9.6610  -26.3030 H       147 ARG    0.6400
   2334 HG2       -53.0150   10.7160  -25.3030 H       147 ARG   -0.8000
   2335 HD1       -54.7090   10.6280  -23.4390 H       147 ARG    0.4600
   2336 HD2       -55.8010    9.6500  -24.5210 H       147 ARG    0.4600
   2337 HE        -55.1110   12.0280  -25.8730 H       147 ARG   -0.8000
   2338 HH11      -56.9090   11.0400  -23.0150 H       147 ARG    0.4600
   2339 HH12      -58.0010   12.3830  -23.0980 H       147 ARG    0.4600
   2340 HH21      -56.5670   13.7590  -25.9790 H       147 ARG    0.5100
   2341 HH22      -57.8060   13.9250  -24.7800 H       147 ARG   -0.5100
   2342 N         -53.1110    7.0170  -26.9150 N.am    148 ARG   -0.4700
   2343 CA        -53.1730    6.6310  -28.3190 C.3     148 ARG    0.3100
   2344 C         -54.2010    5.5280  -28.5040 C.2     148 ARG    0.0700
   2345 O         -55.1790    5.6840  -29.2380 O.2     148 ARG    0.0900
   2346 CB        -51.7970    6.1460  -28.8150 C.3     148 ARG   -0.1800
   2347 CG        -51.1370    7.0690  -29.8530 C.3     148 ARG    0.0900
   2348 CD        -49.7820    6.5470  -30.3800 C.3     148 ARG    0.0900
   2349 NE        -48.6180    7.1180  -29.6770 N.pl3   148 ARG   -0.1800
   2350 CZ        -48.0090    6.5800  -28.6140 C.cat   148 ARG    0.0900
   2351 NH1       -48.4310    5.4290  -28.0900 N.pl3   148 ARG    0.0900
   2352 NH2       -46.9690    7.2030  -28.0620 N.pl3   148 ARG    0.2000
   2353 HN        -52.2230    7.3210  -26.5800 H       148 ARG    0.0900
   2354 HA        -53.4950    7.4900  -28.8890 H       148 ARG    0.0900
   2355 HB1       -51.9240    5.1420  -29.2710 H       148 ARG   -0.7000
   2356 HB2       -51.1190    6.0620  -27.9400 H       148 ARG    0.4400
   2357 HG1       -50.9720    8.0630  -29.3860 H       148 ARG    0.6400
   2358 HG2       -51.8290    7.1850  -30.7120 H       148 ARG   -0.8000
   2359 HD1       -49.6810    6.8090  -31.4540 H       148 ARG    0.4600
   2360 HD2       -49.7380    5.4440  -30.2500 H       148 ARG    0.4600
   2361 HE        -48.2530    7.9800  -30.0240 H       148 ARG   -0.8000
   2362 HH11      -49.2130    4.9540  -28.4920 H       148 ARG    0.4600
   2363 HH12      -47.9640    5.0420  -27.2950 H       148 ARG    0.4600
   2364 HH21      -46.6460    8.0700  -28.4420 H       148 ARG    0.5100
   2365 HH22      -46.5120    6.8050  -27.2670 H       148 ARG   -0.5100
   2366 N         -53.9850    4.4210  -27.8010 N.am    149 ALA   -0.4700
   2367 CA        -54.8810    3.2810  -27.8760 C.3     149 ALA    0.3100
   2368 C         -56.3530    3.6990  -27.9620 C.2     149 ALA    0.0700
   2369 O         -56.9980    3.5650  -29.0070 O.2     149 ALA    0.0900
   2370 CB        -54.6580    2.3790  -26.6650 C.3     149 ALA   -0.2700
   2371 HN        -53.2010    4.3240  -27.1940 H       149 ALA    0.0900
   2372 HA        -54.6750    2.7460  -28.7910 H       149 ALA    0.0900
   2373 HB1       -54.8590    2.9410  -25.7270 H       149 ALA    0.0900
   2374 HB2       -53.6040    2.0250  -26.6460 H       149 ALA    0.5100
   2375 HB3       -55.3450    1.5070  -26.7100 H       149 ALA   -0.5100
   2376 N         -56.8700    4.2290  -26.8590 N.am    150 PHE   -0.4700
   2377 CA        -58.2620    4.6470  -26.7670 C.3     150 PHE    0.3100
   2378 C         -58.7180    5.5620  -27.9080 C.2     150 PHE    0.0700
   2379 O         -59.8980    5.5920  -28.2500 O.2     150 PHE    0.0900
   2380 CB        -58.4820    5.3130  -25.3970 C.3     150 PHE   -0.1800
   2381 CG        -59.8980    5.7530  -25.1400 C.ar    150 PHE    0.0900
   2382 CD1       -60.7960    4.9380  -24.4320 C.ar    150 PHE    0.0900
   2383 CD2       -60.3350    6.9980  -25.6010 C.ar    150 PHE    0.0000
   2384 CE1       -62.1210    5.3770  -24.1840 C.ar    150 PHE   -0.1150
   2385 CE2       -61.6390    7.4480  -25.3660 C.ar    150 PHE    0.1150
   2386 CZ        -62.5400    6.6380  -24.6580 C.ar    150 PHE   -0.1150
   2387 HN        -56.3220    4.3660  -26.0380 H       150 PHE    0.1150
   2388 HA        -58.8900    3.7760  -26.8760 H       150 PHE   -0.1150
   2389 HB1       -57.8420    6.2190  -25.3260 H       150 PHE    0.1150
   2390 HB2       -58.2140    4.5920  -24.5950 H       150 PHE   -0.1150
   2391 HD1       -60.4760    3.9710  -24.0740 H       150 PHE    0.1150
   2392 HD2       -59.6510    7.6280  -26.1500 H       150 PHE   -0.1150
   2393 HE1       -62.8070    4.7500  -23.6340 H       150 PHE    0.1150
   2394 HE2       -61.9520    8.4150  -25.7290 H       150 PHE    0.5100
   2395 HZ        -63.5490    6.9780  -24.4760 H       150 PHE   -0.5100
   2396 N         -57.8060    6.3230  -28.5000 N.am    151 ILE   -0.4700
   2397 CA        -58.2200    7.1870  -29.5910 C.3     151 ILE    0.3100
   2398 C         -58.5120    6.2560  -30.7470 C.2     151 ILE    0.0700
   2399 O         -59.6130    6.2390  -31.3020 O.2     151 ILE    0.0900
   2400 CB        -57.1090    8.1900  -29.9960 C.3     151 ILE   -0.0900
   2401 CG1       -57.2220    9.4750  -29.1630 C.3     151 ILE    0.0900
   2402 CG2       -57.2030    8.4970  -31.4980 C.3     151 ILE   -0.2700
   2403 CD        -58.5260   10.2200  -29.3780 C.3     151 ILE    0.0900
   2404 HN        -56.8440    6.3370  -28.2390 H       151 ILE    0.0900
   2405 HA        -59.1000    7.7230  -29.2690 H       151 ILE    0.0900
   2406 HB        -56.1140    7.7540  -29.7670 H       151 ILE   -0.1800
   2407 HG11      -56.3810   10.1470  -29.4320 H       151 ILE    0.0900
   2408 HG12      -57.1390    9.2080  -28.0880 H       151 ILE    0.0900
   2409 HG21      -58.2660    8.5920  -31.8030 H       151 ILE   -0.2700
   2410 HG22      -56.7380    7.6730  -32.0810 H       151 ILE    0.0900
   2411 HG23      -56.6820    9.4530  -31.7220 H       151 ILE    0.0900
   2412 HD1       -59.3710    9.6500  -28.9350 H       151 ILE    0.0900
   2413 HD2       -58.7160   10.3470  -30.4660 H       151 ILE    0.5100
   2414 HD3       -58.4780   11.2170  -28.8890 H       151 ILE   -0.5100
   2415 N         -57.5090    5.4460  -31.0740 N.am    152 MET   -0.4700
   2416 CA        -57.5980    4.4930  -32.1660 C.3     152 MET    0.3100
   2417 C         -58.9020    3.7310  -32.0670 C.2     152 MET    0.0700
   2418 O         -59.6900    3.6950  -33.0070 O.2     152 MET    0.0900
   2419 CB        -56.3660    3.5630  -32.1490 C.3     152 MET   -0.1800
   2420 CG        -55.0800    4.2410  -32.7050 C.3     152 MET    0.0900
   2421 SD        -53.5660    4.2260  -31.6720 S.3     152 MET    0.0900
   2422 CE        -52.8660    2.6510  -32.0940 C.3     152 MET   -0.1400
   2423 HN        -56.6430    5.4590  -30.5790 H       152 MET    0.0900
   2424 HA        -57.6440    5.0440  -33.0940 H       152 MET    0.0900
   2425 HB1       -56.5880    2.6650  -32.7640 H       152 MET   -0.0900
   2426 HB2       -56.1760    3.2440  -31.1020 H       152 MET   -0.2200
   2427 HG1       -55.3380    5.2990  -32.9140 H       152 MET    0.0900
   2428 HG2       -54.8420    3.7400  -33.6650 H       152 MET    0.0900
   2429 HE1       -51.9380    2.7680  -32.6940 H       152 MET    0.0900
   2430 HE2       -53.5890    2.0570  -32.6930 H       152 MET    0.5100
   2431 HE3       -52.6090    2.0860  -31.1720 H       152 MET   -0.5100
   2432 N         -59.1390    3.1400  -30.9090 N.am    153 ILE   -0.4700
   2433 CA        -60.3740    2.4270  -30.6780 C.3     153 ILE    0.3100
   2434 C         -61.4890    3.2590  -31.3050 C.2     153 ILE    0.0700
   2435 O         -62.1510    2.8440  -32.2670 O.2     153 ILE    0.0900
   2436 CB        -60.6700    2.3110  -29.1680 C.3     153 ILE   -0.0900
   2437 CG1       -59.8950    1.1570  -28.5580 C.3     153 ILE    0.0900
   2438 CG2       -62.1330    2.1190  -28.9330 C.3     153 ILE   -0.2700
   2439 CD        -58.4370    1.3790  -28.5610 C.3     153 ILE    0.0900
   2440 HN        -58.4880    3.1580  -30.1550 H       153 ILE    0.0900
   2441 HA        -60.2800    1.4450  -31.1170 H       153 ILE    0.0900
   2442 HB        -60.3330    3.2350  -28.6540 H       153 ILE   -0.1800
   2443 HG11      -60.1170    0.2340  -29.1350 H       153 ILE    0.0900
   2444 HG12      -60.2330    1.0150  -27.5100 H       153 ILE    0.0900
   2445 HG21      -62.5180    1.3000  -29.5780 H       153 ILE   -0.2700
   2446 HG22      -62.6810    3.0540  -29.1810 H       153 ILE    0.0900
   2447 HG23      -62.3140    1.8500  -27.8710 H       153 ILE    0.0900
   2448 HD1       -58.1710    2.1780  -27.8360 H       153 ILE    0.0900
   2449 HD2       -58.1040    1.6940  -29.5740 H       153 ILE    0.5100
   2450 HD3       -57.9110    0.4450  -28.2680 H       153 ILE   -0.5100
   2451 N         -61.6580    4.4640  -30.7630 N.am    154 ILE   -0.4700
   2452 CA        -62.7040    5.3600  -31.2170 C.3     154 ILE    0.3100
   2453 C         -62.6170    5.6270  -32.7050 C.2     154 ILE    0.0700
   2454 O         -63.6380    5.8310  -33.3590 O.2     154 ILE    0.0900
   2455 CB        -62.7030    6.7060  -30.4260 C.3     154 ILE   -0.0900
   2456 CG1       -63.0150    6.4600  -28.9340 C.3     154 ILE    0.0900
   2457 CG2       -63.7650    7.6490  -31.0090 C.3     154 ILE   -0.2700
   2458 CD        -64.3760    5.7950  -28.6690 C.3     154 ILE    0.0900
   2459 HN        -61.0770    4.8020  -30.0270 H       154 ILE    0.0900
   2460 HA        -63.6490    4.8540  -31.0830 H       154 ILE    0.0900
   2461 HB        -61.7020    7.1810  -30.5020 H       154 ILE   -0.1800
   2462 HG11      -62.9950    7.4360  -28.4070 H       154 ILE    0.0900
   2463 HG12      -62.2200    5.8070  -28.5130 H       154 ILE    0.0900
   2464 HG21      -64.7380    7.1190  -31.0990 H       154 ILE   -0.2700
   2465 HG22      -63.4540    7.9910  -32.0190 H       154 ILE    0.0900
   2466 HG23      -63.8990    8.5260  -30.3420 H       154 ILE    0.0900
   2467 HD1       -64.4210    4.8040  -29.1700 H       154 ILE    0.0900
   2468 HD2       -65.1920    6.4320  -29.0710 H       154 ILE    0.5100
   2469 HD3       -64.5180    5.6470  -27.5780 H       154 ILE   -0.5100
   2470 N         -61.4090    5.6400  -33.2610 N.am    155 PHE   -0.4700
   2471 CA        -61.3150    5.8530  -34.6970 C.3     155 PHE    0.3100
   2472 C         -61.9500    4.6210  -35.2650 C.2     155 PHE    0.0700
   2473 O         -62.8490    4.6880  -36.0980 O.2     155 PHE    0.0900
   2474 CB        -59.8730    5.9230  -35.1960 C.3     155 PHE   -0.1800
   2475 CG        -59.7450    5.6330  -36.6590 C.ar    155 PHE    0.0900
   2476 CD1       -60.0400    6.6060  -37.6100 C.ar    155 PHE    0.0900
   2477 CD2       -59.4050    4.3540  -37.0880 C.ar    155 PHE    0.0000
   2478 CE1       -60.0160    6.2990  -38.9740 C.ar    155 PHE   -0.1150
   2479 CE2       -59.3770    4.0320  -38.4480 C.ar    155 PHE    0.1150
   2480 CZ        -59.6800    5.0070  -39.3950 C.ar    155 PHE   -0.1150
   2481 HN        -60.5620    5.5130  -32.7520 H       155 PHE    0.1150
   2482 HA        -61.8230    6.7790  -34.9200 H       155 PHE   -0.1150
   2483 HB1       -59.2580    5.1720  -34.6540 H       155 PHE    0.1150
   2484 HB2       -59.4690    6.9430  -35.0220 H       155 PHE   -0.1150
   2485 HD1       -60.2910    7.6070  -37.2920 H       155 PHE    0.1150
   2486 HD2       -59.1590    3.5970  -36.3590 H       155 PHE   -0.1150
   2487 HE1       -60.2570    7.0590  -39.7040 H       155 PHE    0.1150
   2488 HE2       -59.1210    3.0300  -38.7620 H       155 PHE    0.5100
   2489 HZ        -59.6560    4.7670  -40.4480 H       155 PHE   -0.5100
   2490 N         -61.4910    3.4780  -34.7820 N.am    156 VAL   -0.4700
   2491 CA        -62.0400    2.2460  -35.2590 C.3     156 VAL    0.3100
   2492 C         -63.5350    2.3480  -35.2080 C.2     156 VAL    0.0700
   2493 O         -64.1770    2.5250  -36.2330 O.2     156 VAL    0.0900
   2494 CB        -61.5690    1.0440  -34.4410 C.3     156 VAL   -0.0900
   2495 CG1       -62.6120   -0.0500  -34.4850 C.3     156 VAL    0.0900
   2496 CG2       -60.2840    0.5090  -35.0410 C.3     156 VAL   -0.2700
   2497 HN        -60.7710    3.4230  -34.0940 H       156 VAL    0.0900
   2498 HA        -61.7380    2.1310  -36.2880 H       156 VAL    0.0900
   2499 HB        -61.4010    1.3560  -33.3890 H       156 VAL    0.0900
   2500 HG11      -63.1710   -0.0080  -35.4430 H       156 VAL   -0.2700
   2501 HG12      -63.3320    0.0800  -33.6480 H       156 VAL    0.0900
   2502 HG13      -62.1210   -1.0440  -34.4040 H       156 VAL    0.0900
   2503 HG21      -59.4980    1.2950  -35.0250 H       156 VAL    0.0900
   2504 HG22      -60.4570    0.2030  -36.0950 H       156 VAL    0.5100
   2505 HG23      -59.9260   -0.3610  -34.4520 H       156 VAL   -0.5100
   2506 N         -64.1060    2.2700  -34.0200 N.am    157 TRP   -0.4700
   2507 CA        -65.5450    2.3440  -33.9470 C.3     157 TRP    0.3100
   2508 C         -66.1940    3.2520  -35.0170 C.2     157 TRP    0.0700
   2509 O         -66.6990    2.7370  -36.0180 O.2     157 TRP    0.0900
   2510 CB        -65.9860    2.7390  -32.5330 C.3     157 TRP   -0.1800
   2511 CG        -65.9240    1.6000  -31.5390 C.ar    157 TRP    0.0900
   2512 CD1       -64.8350    1.1990  -30.8340 C.ar    157 TRP    0.0900
   2513 CD2       -66.9860    0.7020  -31.1740 C.ar    157 TRP   -0.0300
   2514 CE2       -66.4590   -0.2130  -30.2460 C.ar    157 TRP   -0.1500
   2515 CE3       -68.3310    0.5840  -31.5420 C.ar    157 TRP    0.2200
   2516 NE1       -65.1440    0.1130  -30.0570 N.ar    157 TRP   -0.5100
   2517 CZ2       -67.2270   -1.2360  -29.6800 C.ar    157 TRP    0.3700
   2518 CZ3       -69.1000   -0.4420  -30.9750 C.ar    157 TRP    0.2400
   2519 CH2       -68.5420   -1.3320  -30.0590 C.ar    157 TRP    0.1100
   2520 HN        -63.6010    2.1650  -33.1680 H       157 TRP   -0.2500
   2521 HA        -65.9440    1.3760  -34.2100 H       157 TRP    0.1700
   2522 HB1       -67.0340    3.1070  -32.5750 H       157 TRP   -0.2000
   2523 HB2       -65.3280    3.5560  -32.1680 H       157 TRP    0.1400
   2524 HD1       -63.8630    1.6690  -30.8800 H       157 TRP   -0.2700
   2525 HE1       -64.5260   -0.3530  -29.4630 H       157 TRP    0.1600
   2526 HE3       -68.7860    1.2620  -32.2490 H       157 TRP   -0.1400
   2527 HZ2       -66.8160   -1.9360  -28.9680 H       157 TRP    0.1400
   2528 HZ3       -70.1390   -0.5450  -31.2520 H       157 TRP    0.5100
   2529 HH2       -69.1570   -2.1130  -29.6380 H       157 TRP   -0.5100
   2530 N         -66.1800    4.5720  -34.8370 N.am    158 LEU   -0.4700
   2531 CA        -66.7840    5.4670  -35.8260 C.3     158 LEU    0.3100
   2532 C         -66.7540    4.8000  -37.1910 C.2     158 LEU    0.0700
   2533 O         -67.7700    4.6150  -37.8520 O.2     158 LEU    0.0900
   2534 CB        -66.0070    6.7860  -35.9210 C.3     158 LEU   -0.1800
   2535 CG        -65.9560    7.7010  -34.7010 C.3     158 LEU    0.0900
   2536 CD1       -65.2410    9.0070  -35.0540 C.3     158 LEU    0.0900
   2537 CD2       -67.3830    7.9540  -34.2340 C.3     158 LEU   -0.0900
   2538 HN        -65.7660    5.0030  -34.0380 H       158 LEU    0.0900
   2539 HA        -67.8040    5.6550  -35.5260 H       158 LEU   -0.2700
   2540 HB1       -66.4540    7.3710  -36.7500 H       158 LEU    0.0900
   2541 HB2       -64.9600    6.5300  -36.1810 H       158 LEU    0.0900
   2542 HG        -65.4100    7.1920  -33.8780 H       158 LEU    0.0900
   2543 HD11      -65.7820    9.5290  -35.8720 H       158 LEU   -0.2700
   2544 HD12      -64.2060    8.7910  -35.3950 H       158 LEU    0.0900
   2545 HD13      -65.2130    9.6740  -34.1660 H       158 LEU    0.0900
   2546 HD21      -67.8110    7.0290  -33.7950 H       158 LEU    0.0900
   2547 HD22      -68.0130    8.2630  -35.0950 H       158 LEU    0.5100
   2548 HD23      -67.3920    8.7510  -33.4590 H       158 LEU   -0.5100
   2549 N         -65.5520    4.3960  -37.5770 N.am    159 TRP   -0.4700
   2550 CA        -65.3080    3.7500  -38.8500 C.3     159 TRP    0.3100
   2551 C         -66.1600    2.5110  -38.9900 C.2     159 TRP    0.0700
   2552 O         -67.1240    2.5080  -39.7550 O.2     159 TRP    0.0900
   2553 CB        -63.8140    3.4100  -38.9570 C.3     159 TRP   -0.1800
   2554 CG        -63.3320    2.9550  -40.3090 C.ar    159 TRP    0.0900
   2555 CD1       -63.3370    1.6790  -40.7930 C.ar    159 TRP    0.0900
   2556 CD2       -62.7510    3.7700  -41.3410 C.ar    159 TRP   -0.0300
   2557 CE2       -62.4300    2.9120  -42.4200 C.ar    159 TRP   -0.1500
   2558 CE3       -62.4740    5.1420  -41.4620 C.ar    159 TRP    0.2200
   2559 NE1       -62.7960    1.6430  -42.0570 N.ar    159 TRP   -0.5100
   2560 CZ2       -61.8440    3.3760  -43.6050 C.ar    159 TRP    0.3700
   2561 CZ3       -61.8880    5.6050  -42.6450 C.ar    159 TRP    0.2400
   2562 CH2       -61.5810    4.7220  -43.7000 C.ar    159 TRP    0.1100
   2563 HN        -64.7500    4.5220  -36.9990 H       159 TRP   -0.2500
   2564 HA        -65.6040    4.4260  -39.6390 H       159 TRP    0.1700
   2565 HB1       -63.5930    2.5990  -38.2320 H       159 TRP   -0.2000
   2566 HB2       -63.2340    4.3160  -38.6810 H       159 TRP    0.1400
   2567 HD1       -63.7140    0.8190  -40.2600 H       159 TRP   -0.2700
   2568 HE1       -62.6910    0.8430  -42.6060 H       159 TRP    0.1600
   2569 HE3       -62.7000    5.8390  -40.6680 H       159 TRP   -0.1400
   2570 HZ2       -61.6000    2.7150  -44.4230 H       159 TRP    0.1400
   2571 HZ3       -61.6680    6.6570  -42.7510 H       159 TRP    0.5100
   2572 HH2       -61.1310    5.1110  -44.6020 H       159 TRP   -0.5100
   2573 N         -65.8110    1.4650  -38.2420 N.am    160 SER   -0.4700
   2574 CA        -66.5500    0.2140  -38.2930 C.3     160 SER    0.3100
   2575 C         -67.9900    0.4990  -38.6550 C.2     160 SER    0.0700
   2576 O         -68.5050   -0.0050  -39.6540 O.2     160 SER    0.0900
   2577 CB        -66.4970   -0.5130  -36.9510 C.3     160 SER    0.0500
   2578 OG        -65.2320   -1.1090  -36.7490 O.3     160 SER    0.0900
   2579 HN        -65.0330    1.4930  -37.6190 H       160 SER    0.0900
   2580 HA        -66.1110   -0.3990  -39.0670 H       160 SER   -0.6600
   2581 HB1       -67.2730   -1.3090  -36.9290 H       160 SER    0.4300
   2582 HB2       -66.6850    0.2090  -36.1280 H       160 SER    0.5100
   2583 HG1       -65.1790   -1.8370  -37.3740 H       160 SER   -0.5100
   2584 N         -68.6270    1.3550  -37.8630 N.am    161 VAL   -0.4700
   2585 CA        -70.0060    1.7210  -38.1180 C.3     161 VAL    0.3100
   2586 C         -70.2160    2.4060  -39.4760 C.2     161 VAL    0.0700
   2587 O         -70.9410    1.8960  -40.3400 O.2     161 VAL    0.0900
   2588 CB        -70.5300    2.6330  -37.0030 C.3     161 VAL   -0.0900
   2589 CG1       -71.2470    3.8600  -37.5970 C.3     161 VAL    0.0900
   2590 CG2       -71.4630    1.8410  -36.1090 C.3     161 VAL   -0.2700
   2591 HN        -68.1930    1.7780  -37.0700 H       161 VAL    0.0900
   2592 HA        -70.5910    0.8140  -38.1680 H       161 VAL    0.0900
   2593 HB        -69.6780    2.9720  -36.3760 H       161 VAL    0.0900
   2594 HG11      -71.8520    3.5590  -38.4790 H       161 VAL   -0.2700
   2595 HG12      -70.4990    4.6150  -37.9220 H       161 VAL    0.0900
   2596 HG13      -71.9230    4.3060  -36.8380 H       161 VAL    0.0900
   2597 HG21      -70.9210    0.9840  -35.6560 H       161 VAL    0.0900
   2598 HG22      -72.3150    1.4490  -36.7030 H       161 VAL    0.5100
   2599 HG23      -71.8430    2.4910  -35.2910 H       161 VAL   -0.5100
   2600 N         -69.5720    3.5580  -39.6650 N.am    162 LEU   -0.4700
   2601 CA        -69.7200    4.3170  -40.8960 C.3     162 LEU    0.3100
   2602 C         -70.0570    3.4760  -42.1270 C.2     162 LEU    0.0700
   2603 O         -71.1260    3.5890  -42.7100 O.2     162 LEU    0.0900
   2604 CB        -68.4560    5.1340  -41.1940 C.3     162 LEU   -0.1800
   2605 CG        -68.4730    5.6470  -42.6520 C.3     162 LEU    0.0900
   2606 CD1       -69.7580    6.3940  -42.9590 C.3     162 LEU    0.0900
   2607 CD2       -67.3080    6.5500  -42.8980 C.3     162 LEU   -0.0900
   2608 HN        -68.9650    3.9470  -38.9760 H       162 LEU    0.0900
   2609 HA        -70.5700    4.9730  -40.7810 H       162 LEU   -0.2700
   2610 HB1       -67.5600    4.4970  -41.0400 H       162 LEU    0.0900
   2611 HB2       -68.4050    6.0000  -40.5000 H       162 LEU    0.0900
   2612 HG        -68.3790    4.7830  -43.3440 H       162 LEU    0.0900
   2613 HD11      -70.1470    6.8790  -42.0390 H       162 LEU   -0.2700
   2614 HD12      -70.5240    5.6860  -43.3380 H       162 LEU    0.0900
   2615 HD13      -69.5650    7.1800  -43.7210 H       162 LEU    0.0900
   2616 HD21      -66.3570    6.0010  -42.7230 H       162 LEU    0.0900
   2617 HD22      -67.3490    7.4170  -42.2050 H       162 LEU    0.5100
   2618 HD23      -67.3230    6.9090  -43.9480 H       162 LEU   -0.5100
   2619 N         -69.1320    2.6190  -42.5150 N.am    163 TRP   -0.4700
   2620 CA        -69.2680    1.7780  -43.6960 C.3     163 TRP    0.3100
   2621 C         -70.2910    0.6620  -43.6910 C.2     163 TRP    0.0700
   2622 O         -70.3990   -0.0910  -44.6480 O.2     163 TRP    0.0900
   2623 CB        -67.8810    1.2190  -44.0020 C.3     163 TRP   -0.1800
   2624 CG        -66.9350    2.3400  -44.2250 C.ar    163 TRP    0.0900
   2625 CD1       -65.7940    2.6200  -43.5320 C.ar    163 TRP    0.0900
   2626 CD2       -67.0910    3.3800  -45.1870 C.ar    163 TRP   -0.0300
   2627 CE2       -66.0060    4.2620  -45.0250 C.ar    163 TRP   -0.1500
   2628 CE3       -68.0460    3.6520  -46.1760 C.ar    163 TRP    0.2200
   2629 NE1       -65.2290    3.7740  -44.0070 N.ar    163 TRP   -0.5100
   2630 CZ2       -65.8450    5.4000  -45.8140 C.ar    163 TRP    0.3700
   2631 CZ3       -67.8860    4.7840  -46.9650 C.ar    163 TRP    0.2400
   2632 CH2       -66.7950    5.6460  -46.7790 C.ar    163 TRP    0.1100
   2633 HN        -68.2820    2.5070  -42.0060 H       163 TRP   -0.2500
   2634 HA        -69.6370    2.3780  -44.5140 H       163 TRP    0.1700
   2635 HB1       -67.9240    0.5870  -44.9150 H       163 TRP   -0.2000
   2636 HB2       -67.5270    0.6030  -43.1490 H       163 TRP    0.1400
   2637 HD1       -65.3930    2.0200  -42.7270 H       163 TRP   -0.2700
   2638 HE1       -64.4080    4.1820  -43.6750 H       163 TRP    0.1600
   2639 HE3       -68.8960    3.0050  -46.3350 H       163 TRP   -0.1400
   2640 HZ2       -65.0130    6.0770  -45.6870 H       163 TRP    0.1400
   2641 HZ3       -68.6140    5.0040  -47.7330 H       163 TRP    0.5100
   2642 HH2       -66.6980    6.5200  -47.4060 H       163 TRP   -0.5100
   2643 N         -71.0320    0.5320  -42.6070 N.am    164 ALA   -0.4700
   2644 CA        -72.0200   -0.5170  -42.5220 C.3     164 ALA    0.3100
   2645 C         -73.3230    0.1690  -42.2260 C.2     164 ALA    0.0700
   2646 O         -74.3800   -0.4550  -42.2430 O.2     164 ALA    0.0900
   2647 CB        -71.6760   -1.4950  -41.3980 C.3     164 ALA   -0.2700
   2648 HN        -70.9460    1.1350  -41.8170 H       164 ALA    0.0900
   2649 HA        -72.0430   -1.0300  -43.4720 H       164 ALA    0.0900
   2650 HB1       -72.2840   -1.2690  -40.4970 H       164 ALA    0.0900
   2651 HB2       -70.6020   -1.4040  -41.1340 H       164 ALA    0.5100
   2652 HB3       -71.8950   -2.5350  -41.7220 H       164 ALA   -0.5100
   2653 N         -73.2640    1.4700  -41.9550 N.am    165 ILE   -0.4700
   2654 CA        -74.5000    2.1700  -41.6470 C.3     165 ILE    0.3100
   2655 C         -75.1900    2.5740  -42.9240 C.2     165 ILE    0.0700
   2656 O         -76.3850    2.8590  -42.9110 O.2     165 ILE    0.0900
   2657 CB        -74.2830    3.4190  -40.7590 C.3     165 ILE   -0.0900
   2658 CG1       -75.6180    3.8580  -40.1530 C.3     165 ILE    0.0900
   2659 CG2       -73.6950    4.5650  -41.5800 C.3     165 ILE   -0.2700
   2660 CD        -75.4470    4.8430  -39.0200 C.3     165 ILE    0.0900
   2661 HN        -72.4190    1.9970  -41.9510 H       165 ILE    0.0900
   2662 HA        -75.1500    1.4720  -41.1410 H       165 ILE    0.0900
   2663 HB        -73.5890    3.1650  -39.9300 H       165 ILE   -0.1800
   2664 HG11      -76.1500    2.9600  -39.7710 H       165 ILE    0.0900
   2665 HG12      -76.2340    4.3290  -40.9470 H       165 ILE    0.0900
   2666 HG21      -74.4940    5.2810  -41.8640 H       165 ILE   -0.2700
   2667 HG22      -73.2310    4.1660  -42.5080 H       165 ILE    0.0900
   2668 HG23      -72.9300    5.1050  -40.9820 H       165 ILE    0.0900
   2669 HD1       -74.9280    5.7560  -39.3820 H       165 ILE    0.0900
   2670 HD2       -74.8380    4.3870  -38.2110 H       165 ILE    0.5100
   2671 HD3       -76.4420    5.1360  -38.6200 H       165 ILE   -0.5100
   2672 N         -74.4340    2.5830  -44.0270 N.am    166 GLY   -0.4700
   2673 CA        -74.9920    2.9470  -45.3130 C.3     166 GLY    0.3100
   2674 C         -76.3700    2.3520  -45.5300 C.2     166 GLY   -0.0200
   2675 O         -77.3580    3.0760  -45.5540 O.2     166 GLY    0.0900
   2676 HN        -73.4660    2.3440  -44.0140 H       166 GLY    0.0900
   2677 HA1       -74.3240    2.5850  -46.0810 H       166 GLY    0.5100
   2678 HA2       -75.0600    4.0240  -45.3550 H       166 GLY   -0.5100
   2679 N         -76.4740    1.0290  -45.6480 N.am    167 PRO   -0.2900
   2680 CA        -77.7420    0.3200  -45.8620 C.3     167 PRO    0.0000
   2681 C         -78.9030    0.7710  -44.9590 C.2     167 PRO    0.0900
   2682 O         -80.0760    0.7660  -45.3550 O.2     167 PRO    0.0900
   2683 CB        -77.3730   -1.1270  -45.5860 C.3     167 PRO    0.0200
   2684 CG        -75.9100   -1.1820  -45.8720 C.3     167 PRO    0.0900
   2685 CD        -75.3940    0.0940  -45.3110 C.3     167 PRO   -0.1800
   2686 HA        -78.1180    0.5090  -46.8550 H       167 PRO    0.0900
   2687 HB1       -77.9350   -1.8160  -46.2510 H       167 PRO    0.0900
   2688 HB2       -77.5830   -1.3970  -44.5290 H       167 PRO   -0.1800
   2689 HG1       -75.4390   -2.0560  -45.3740 H       167 PRO    0.0900
   2690 HG2       -75.7190   -1.2450  -46.9640 H       167 PRO    0.0900
   2691 HD1       -75.2560    0.0380  -44.2110 H       167 PRO    0.5100
   2692 HD2       -74.4460    0.4060  -45.7970 H       167 PRO   -0.5100
   2693 N         -78.5850    1.1460  -43.7280 N.am    168 ILE   -0.4700
   2694 CA        -79.6090    1.5690  -42.7920 C.3     168 ILE    0.3100
   2695 C         -80.3140    2.8340  -43.2630 C.2     168 ILE    0.0700
   2696 O         -81.2910    3.2770  -42.6690 O.2     168 ILE    0.0900
   2697 CB        -78.9950    1.7500  -41.3860 C.3     168 ILE   -0.0900
   2698 CG1       -79.5960    0.7050  -40.4370 C.3     168 ILE    0.0900
   2699 CG2       -79.1740    3.1820  -40.8940 C.3     168 ILE   -0.2700
   2700 CD        -81.1060    0.8290  -40.2150 C.3     168 ILE    0.0900
   2701 HN        -77.6450    1.1540  -43.3960 H       168 ILE    0.0900
   2702 HA        -80.3820    0.8150  -42.7720 H       168 ILE    0.0900
   2703 HB        -77.9120    1.5100  -41.4250 H       168 ILE   -0.1800
   2704 HG11      -79.0920    0.7990  -39.4520 H       168 ILE    0.0900
   2705 HG12      -79.3890   -0.3020  -40.8530 H       168 ILE    0.0900
   2706 HG21      -80.2450    3.3760  -40.6680 H       168 ILE   -0.2700
   2707 HG22      -78.8410    3.8950  -41.6780 H       168 ILE    0.0900
   2708 HG23      -78.5830    3.3400  -39.9670 H       168 ILE    0.0900
   2709 HD1       -81.6440    0.7200  -41.1810 H       168 ILE    0.0900
   2710 HD2       -81.3450    1.8260  -39.7860 H       168 ILE    0.5100
   2711 HD3       -81.4540    0.0320  -39.5240 H       168 ILE   -0.5100
   2712 N         -79.8120    3.4100  -44.3470 N.am    169 PHE   -0.4700
   2713 CA        -80.3990    4.6080  -44.9200 C.3     169 PHE    0.3100
   2714 C         -80.6100    4.4120  -46.4220 C.2     169 PHE    0.0700
   2715 O         -80.3790    5.3390  -47.1900 O.2     169 PHE    0.0900
   2716 CB        -79.4870    5.8320  -44.7130 C.3     169 PHE   -0.1800
   2717 CG        -79.3560    6.2880  -43.2750 C.ar    169 PHE    0.0900
   2718 CD1       -78.1030    6.3950  -42.6900 C.ar    169 PHE    0.0900
   2719 CD2       -80.4720    6.6310  -42.5110 C.ar    169 PHE    0.0000
   2720 CE1       -77.9550    6.8320  -41.3760 C.ar    169 PHE   -0.1150
   2721 CE2       -80.3320    7.0740  -41.1830 C.ar    169 PHE    0.1150
   2722 CZ        -79.0730    7.1710  -40.6200 C.ar    169 PHE   -0.1150
   2723 HN        -79.0120    3.0460  -44.8170 H       169 PHE    0.1150
   2724 HA        -81.3550    4.7700  -44.4420 H       169 PHE   -0.1150
   2725 HB1       -79.8950    6.6900  -45.2890 H       169 PHE    0.1150
   2726 HB2       -78.4630    5.5850  -45.0690 H       169 PHE   -0.1150
   2727 HD1       -77.2260    6.1350  -43.2650 H       169 PHE    0.1150
   2728 HD2       -81.4580    6.5550  -42.9440 H       169 PHE   -0.1150
   2729 HE1       -76.9680    6.9080  -40.9410 H       169 PHE    0.1150
   2730 HE2       -81.2050    7.3370  -40.6040 H       169 PHE    0.5100
   2731 HZ        -78.9580    7.5080  -39.6010 H       169 PHE   -0.5100
   2732 N         -81.0160    3.2120  -46.8500 N.am    170 GLY   -0.4700
   2733 CA        -81.2490    2.9450  -48.2760 C.3     170 GLY    0.3100
   2734 C         -80.1180    2.8750  -49.3270 C.2     170 GLY   -0.0200
   2735 O         -80.3760    2.5340  -50.4940 O.2     170 GLY    0.0900
   2736 HN        -81.1760    2.4510  -46.2270 H       170 GLY    0.0900
   2737 HA1       -81.9160    3.7270  -48.6010 H       170 GLY    0.5100
   2738 HA2       -81.7470    1.9890  -48.3040 H       170 GLY   -0.5100
   2739 N         -78.8820    3.2160  -48.9450 N.am    171 TRP   -0.4700
   2740 CA        -77.7250    3.1640  -49.8420 C.3     171 TRP    0.3100
   2741 C         -77.2620    1.7300  -49.6720 C.2     171 TRP    0.0700
   2742 O         -76.5600    1.4000  -48.7190 O.2     171 TRP    0.0900
   2743 CB        -76.6390    4.1530  -49.3690 C.3     171 TRP   -0.1800
   2744 CG        -75.3480    4.1570  -50.1600 C.ar    171 TRP    0.0900
   2745 CD1       -75.2060    3.9050  -51.4920 C.ar    171 TRP    0.0900
   2746 CD2       -74.0330    4.4750  -49.6750 C.ar    171 TRP   -0.0300
   2747 CE2       -73.1510    4.3950  -50.7750 C.ar    171 TRP   -0.1500
   2748 CE3       -73.5150    4.8240  -48.4200 C.ar    171 TRP    0.2200
   2749 NE1       -73.8950    4.0450  -51.8670 N.ar    171 TRP   -0.5100
   2750 CZ2       -71.7790    4.6480  -50.6610 C.ar    171 TRP    0.3700
   2751 CZ3       -72.1430    5.0770  -48.3070 C.ar    171 TRP    0.2400
   2752 CH2       -71.2950    4.9860  -49.4220 C.ar    171 TRP    0.1100
   2753 HN        -78.6920    3.5270  -48.0160 H       171 TRP   -0.2500
   2754 HA        -78.0590    3.4180  -50.8380 H       171 TRP    0.1700
   2755 HB1       -76.3870    3.9080  -48.3160 H       171 TRP   -0.2000
   2756 HB2       -77.0640    5.1780  -49.4150 H       171 TRP    0.1400
   2757 HD1       -76.0120    3.6330  -52.1580 H       171 TRP   -0.2700
   2758 HE1       -73.5470    3.9140  -52.7700 H       171 TRP    0.1600
   2759 HE3       -74.1470    4.9010  -47.5480 H       171 TRP   -0.1400
   2760 HZ2       -71.1090    4.5830  -51.5060 H       171 TRP    0.1400
   2761 HZ3       -71.7300    5.3460  -47.3460 H       171 TRP    0.5100
   2762 HH2       -70.2400    5.1870  -49.3030 H       171 TRP   -0.5100
   2763 N         -77.6800    0.8660  -50.5840 N.am    172 GLY   -0.4700
   2764 CA        -77.3400   -0.5320  -50.4580 C.3     172 GLY    0.3100
   2765 C         -78.5390   -1.0210  -49.6890 C.2     172 GLY   -0.0200
   2766 O         -79.5820   -0.3800  -49.7840 O.2     172 GLY    0.0900
   2767 HN        -78.2300    1.1300  -51.3730 H       172 GLY    0.0900
   2768 HA1       -76.4250   -0.6590  -49.9020 H       172 GLY    0.5100
   2769 HA2       -77.2620   -1.0000  -51.4260 H       172 GLY   -0.5100
   2770 N         -78.4190   -2.1130  -48.9340 N.am    173 ALA   -0.4700
   2771 CA        -79.5370   -2.6390  -48.1490 C.3     173 ALA    0.3100
   2772 C         -79.2310   -4.0400  -47.6370 C.2     173 ALA    0.0700
   2773 O         -78.3780   -4.7250  -48.1860 O.2     173 ALA    0.0900
   2774 CB        -80.8190   -2.6570  -48.9960 C.3     173 ALA   -0.2700
   2775 HN        -77.5630   -2.6200  -48.8690 H       173 ALA    0.0900
   2776 HA        -79.6670   -2.0080  -47.2820 H       173 ALA    0.0900
   2777 HB1       -80.5860   -2.9790  -50.0330 H       173 ALA    0.0900
   2778 HB2       -81.2620   -1.6390  -49.0310 H       173 ALA    0.5100
   2779 HB3       -81.5510   -3.3690  -48.5580 H       173 ALA   -0.5100
   2780 N         -79.9340   -4.4640  -46.5870 N.am    174 TYR   -0.4700
   2781 CA        -79.7490   -5.7880  -45.9890 C.3     174 TYR    0.3100
   2782 C         -81.0600   -6.5900  -46.1350 C.2     174 TYR    0.0700
   2783 O         -82.1180   -6.0690  -45.7940 O.2     174 TYR    0.0900
   2784 CB        -79.4430   -5.6620  -44.4740 C.3     174 TYR   -0.1800
   2785 CG        -78.1470   -4.9610  -44.0220 C.ar    174 TYR    0.0900
   2786 CD1       -76.9400   -5.6580  -43.9090 C.ar    174 TYR    0.0900
   2787 CD2       -78.1540   -3.6260  -43.6070 C.ar    174 TYR    0.0000
   2788 CE1       -75.7790   -5.0430  -43.3910 C.ar    174 TYR   -0.1150
   2789 CE2       -76.9960   -3.0090  -43.0850 C.ar    174 TYR    0.1150
   2790 CZ        -75.8180   -3.7240  -42.9790 C.ar    174 TYR   -0.1150
   2791 OH        -74.6910   -3.1340  -42.4420 O.3     174 TYR    0.1150
   2792 HN        -80.6270   -3.8900  -46.1570 H       174 TYR    0.1100
   2793 HA        -78.9300   -6.2750  -46.4980 H       174 TYR   -0.5400
   2794 HB1       -79.3960   -6.6870  -44.0510 H       174 TYR    0.4300
   2795 HB2       -80.2730   -5.0910  -44.0070 H       174 TYR   -0.1150
   2796 HD1       -76.8930   -6.6900  -44.2270 H       174 TYR    0.1150
   2797 HD2       -79.0660   -3.0530  -43.6860 H       174 TYR   -0.1150
   2798 HE1       -74.8600   -5.6040  -43.3140 H       174 TYR    0.1150
   2799 HE2       -77.0310   -1.9770  -42.7700 H       174 TYR    0.5100
   2800 HH        -74.8570   -2.1910  -42.3650 H       174 TYR   -0.5100
   2801 N         -81.0160   -7.8260  -46.6510 N.am    175 THR   -0.4700
   2802 CA        -82.2410   -8.6620  -46.7500 C.3     175 THR    0.3100
   2803 C         -81.8780  -10.0980  -46.4380 C.2     175 THR    0.0700
   2804 O         -80.8660  -10.3280  -45.7870 O.2     175 THR    0.0900
   2805 CB        -82.9620   -8.6250  -48.1400 C.3     175 THR    0.1400
   2806 CG2       -84.1070   -9.6320  -48.1920 C.3     175 THR    0.0900
   2807 OG1       -83.5560   -7.3400  -48.3520 O.3     175 THR   -0.6600
   2808 HN        -80.1720   -8.2350  -46.9880 H       175 THR    0.4300
   2809 HA        -82.9210   -8.3130  -45.9880 H       175 THR   -0.2700
   2810 HB        -82.2270   -8.8190  -48.9510 H       175 THR    0.0900
   2811 HG1       -82.8430   -6.7630  -48.6390 H       175 THR    0.0900
   2812 HG21      -84.4180   -9.9090  -47.1630 H       175 THR    0.0900
   2813 HG22      -83.7790  -10.5510  -48.7240 H       175 THR    0.5100
   2814 HG23      -84.9780   -9.1860  -48.7180 H       175 THR   -0.5100
   2815 N         -82.6830  -11.0700  -46.8540 N.am    176 LEU   -0.4700
   2816 CA        -82.3740  -12.4520  -46.5850 C.3     176 LEU    0.3100
   2817 C         -81.3980  -12.9180  -47.6450 C.2     176 LEU    0.0700
   2818 O         -81.0810  -12.1670  -48.5690 O.2     176 LEU    0.0900
   2819 CB        -83.6430  -13.3090  -46.6100 C.3     176 LEU   -0.1800
   2820 CG        -84.4410  -13.5520  -45.3200 C.3     176 LEU    0.0900
   2821 CD1       -85.7160  -14.2990  -45.6200 C.3     176 LEU    0.0900
   2822 CD2       -83.6200  -14.3720  -44.3700 C.3     176 LEU   -0.0900
   2823 HN        -83.5220  -10.8910  -47.3610 H       176 LEU    0.0900
   2824 HA        -81.9070  -12.5060  -45.6130 H       176 LEU   -0.2700
   2825 HB1       -83.3490  -14.3050  -46.9970 H       176 LEU    0.0900
   2826 HB2       -84.3390  -12.8300  -47.3300 H       176 LEU    0.0900
   2827 HG        -84.6880  -12.5770  -44.8500 H       176 LEU    0.0900
   2828 HD11      -85.5900  -15.3780  -45.3840 H       176 LEU   -0.2700
   2829 HD12      -85.9690  -14.1990  -46.6970 H       176 LEU    0.0900
   2830 HD13      -86.5450  -13.8960  -45.0010 H       176 LEU    0.0900
   2831 HD21      -83.0130  -13.7080  -43.7180 H       176 LEU    0.0900
   2832 HD22      -82.9320  -15.0350  -44.9390 H       176 LEU    0.5100
   2833 HD23      -84.2860  -14.9870  -43.7280 H       176 LEU   -0.5100
   2834 N         -80.8910  -14.1380  -47.4940 N.am    177 GLU   -0.4700
   2835 CA        -79.9580  -14.6970  -48.4610 C.3     177 GLU    0.3100
   2836 C         -79.9390  -16.2040  -48.3920 C.2     177 GLU    0.0700
   2837 O         -80.7760  -16.8280  -47.7640 O.2     177 GLU    0.0900
   2838 CB        -78.5250  -14.1880  -48.2410 C.3     177 GLU   -0.1800
   2839 CG        -77.8370  -14.7300  -46.9820 C.3     177 GLU    0.0900
   2840 CD        -76.3130  -14.6480  -47.0400 C.2     177 GLU    0.0900
   2841 OE1       -75.7790  -13.6070  -47.4880 O.co2   177 GLU   -0.2800
   2842 OE2       -75.6490  -15.6250  -46.6230 O.co2   177 GLU    0.0900
   2843 HN        -81.1260  -14.7190  -46.7180 H       177 GLU    0.0900
   2844 HA        -80.3020  -14.4190  -49.4470 H       177 GLU    0.6200
   2845 HB1       -78.5550  -13.0800  -48.1720 H       177 GLU   -0.7600
   2846 HB2       -77.9150  -14.4770  -49.1230 H       177 GLU   -0.7600
   2847 HG1       -78.1240  -15.7950  -46.8470 H       177 GLU    0.5100
   2848 HG2       -78.1840  -14.1440  -46.1030 H       177 GLU   -0.5100
   2849 N         -78.9350  -16.7710  -49.0440 N.am    178 GLY   -0.4700
   2850 CA        -78.7930  -18.2020  -49.0820 C.3     178 GLY    0.3100
   2851 C         -80.1040  -18.9340  -48.9400 C.2     178 GLY   -0.0200
   2852 O         -81.0020  -18.8680  -49.7750 O.2     178 GLY    0.0900
   2853 HN        -78.2440  -16.2420  -49.5300 H       178 GLY    0.0900
   2854 HA1       -78.1420  -18.4900  -48.2680 H       178 GLY    0.5100
   2855 HA2       -78.3450  -18.4650  -50.0280 H       178 GLY   -0.5100
   2856 N         -80.2220  -19.6230  -47.8290 N.am    179 VAL   -0.4700
   2857 CA        -81.4000  -20.3960  -47.5880 C.3     179 VAL    0.3100
   2858 C         -82.4170  -19.5810  -46.8520 C.2     179 VAL    0.0700
   2859 O         -83.2930  -20.1080  -46.1740 O.2     179 VAL    0.0900
   2860 CB        -81.0340  -21.6190  -46.8030 C.3     179 VAL   -0.0900
   2861 CG1       -81.9910  -22.6990  -47.1230 C.3     179 VAL    0.0900
   2862 CG2       -79.6050  -22.0440  -47.1550 C.3     179 VAL   -0.2700
   2863 HN        -79.5180  -19.6390  -47.1230 H       179 VAL    0.0900
   2864 HA        -81.8300  -20.6690  -48.5410 H       179 VAL    0.0900
   2865 HB        -81.0710  -21.3920  -45.7150 H       179 VAL    0.0900
   2866 HG11      -81.6210  -23.2940  -47.9850 H       179 VAL   -0.2700
   2867 HG12      -82.9780  -22.2640  -47.3890 H       179 VAL    0.0900
   2868 HG13      -82.1050  -23.3750  -46.2470 H       179 VAL    0.0900
   2869 HG21      -78.8760  -21.3100  -46.7500 H       179 VAL    0.0900
   2870 HG22      -79.4850  -22.0910  -48.2590 H       179 VAL    0.5100
   2871 HG23      -79.3870  -23.0410  -46.7130 H       179 VAL   -0.5100
   2872 N         -82.2900  -18.2750  -46.9820 N.am    180 LEU   -0.4700
   2873 CA        -83.2100  -17.3300  -46.3610 C.3     180 LEU    0.3100
   2874 C         -83.3910  -17.4680  -44.8420 C.2     180 LEU    0.0700
   2875 O         -84.4220  -17.0820  -44.2890 O.2     180 LEU    0.0900
   2876 CB        -84.5700  -17.4440  -47.0480 C.3     180 LEU   -0.1800
   2877 CG        -84.3980  -17.9190  -48.4850 C.3     180 LEU    0.0900
   2878 CD1       -85.7500  -18.0040  -49.1670 C.3     180 LEU    0.0900
   2879 CD2       -83.4590  -16.9670  -49.2040 C.3     180 LEU   -0.0900
   2880 HN        -81.5520  -17.8720  -47.5160 H       180 LEU    0.0900
   2881 HA        -82.8070  -16.3350  -46.4730 H       180 LEU   -0.2700
   2882 HB1       -85.0700  -16.4520  -47.0440 H       180 LEU    0.0900
   2883 HB2       -85.2040  -18.1680  -46.4920 H       180 LEU    0.0900
   2884 HG        -83.9160  -18.9200  -48.4890 H       180 LEU    0.0900
   2885 HD11      -86.2370  -17.0060  -49.1750 H       180 LEU   -0.2700
   2886 HD12      -86.4050  -18.7160  -48.6220 H       180 LEU    0.0900
   2887 HD13      -85.6230  -18.3440  -50.2180 H       180 LEU    0.0900
   2888 HD21      -82.8570  -16.3950  -48.4660 H       180 LEU    0.0900
   2889 HD22      -84.0460  -16.2480  -49.8150 H       180 LEU    0.5100
   2890 HD23      -82.7690  -17.5390  -49.8590 H       180 LEU   -0.5100
   2891 N         -82.4000  -18.0250  -44.1540 N.am    181 CYS   -0.4700
   2892 CA        -82.5140  -18.1370  -42.7140 C.3     181 CYS    0.3100
   2893 C         -81.7050  -17.0830  -42.0070 C.2     181 CYS    0.0700
   2894 O         -82.1200  -16.5640  -40.9800 O.2     181 CYS    0.0900
   2895 CB        -82.1040  -19.5140  -42.2430 C.3     181 CYS   -0.1100
   2896 SG        -83.5500  -20.5230  -42.0610 S.3     181 CYS    0.0900
   2897 HN        -81.5690  -18.3760  -44.5770 H       181 CYS    0.0900
   2898 HA        -83.5420  -17.9410  -42.4460 H       181 CYS   -0.2300
   2899 HB1       -81.5680  -19.4290  -41.2730 H       181 CYS    0.1600
   2900 HB2       -81.4090  -19.9650  -42.9840 H       181 CYS    0.5100
   2901 HG1       -83.9200  -20.4240  -43.3290 H       181 CYS   -0.5100
   2902 N         -80.5340  -16.7710  -42.5400 N.am    182 ASN   -0.4700
   2903 CA        -79.7480  -15.7200  -41.9340 C.3     182 ASN    0.3100
   2904 C         -80.2090  -14.5100  -42.6970 C.2     182 ASN    0.0700
   2905 O         -81.2330  -14.5660  -43.3470 O.2     182 ASN    0.0900
   2906 CB        -78.2530  -15.9410  -42.1300 C.3     182 ASN   -0.1800
   2907 CG        -77.8460  -15.8730  -43.5490 C.2     182 ASN    0.0900
   2908 ND2       -76.8320  -15.0690  -43.8300 N.am    182 ASN    0.0900
   2909 OD1       -78.4190  -16.5490  -44.3920 O.2     182 ASN    0.5500
   2910 HN        -80.1560  -17.2240  -43.3440 H       182 ASN   -0.5500
   2911 HA        -79.9830  -15.6990  -40.8800 H       182 ASN   -0.6200
   2912 HB1       -77.9830  -16.9420  -41.7330 H       182 ASN    0.3200
   2913 HB2       -77.6970  -15.1620  -41.5660 H       182 ASN    0.3000
   2914 HD21      -76.2260  -15.2790  -44.5970 H       182 ASN    0.5100
   2915 HD22      -76.6740  -14.2510  -43.2760 H       182 ASN   -0.5100
   2916 N         -79.4640  -13.4250  -42.6170 N.am    183 CYS   -0.4700
   2917 CA        -79.8050  -12.2120  -43.3190 C.3     183 CYS    0.3100
   2918 C         -78.4370  -11.7960  -43.7690 C.2     183 CYS    0.0700
   2919 O         -77.4920  -12.4810  -43.4100 O.2     183 CYS    0.0900
   2920 CB        -80.4900  -11.2330  -42.3490 C.3     183 CYS   -0.1000
   2921 SG        -82.2800  -11.6190  -42.3440 S.3     183 CYS    0.0900
   2922 HN        -78.6320  -13.3940  -42.0680 H       183 CYS    0.0900
   2923 HA        -80.4680  -12.4640  -44.1330 H       183 CYS   -0.0800
   2924 HB1       -80.3160  -10.1870  -42.6830 H       183 CYS    0.5100
   2925 HB2       -80.0630  -11.3500  -41.3300 H       183 CYS   -0.5100
   2926 N         -78.3030  -10.7420  -44.5670 N.am    184 SER   -0.4700
   2927 CA        -76.9860  -10.3210  -45.0550 C.3     184 SER    0.3100
   2928 C         -77.1010   -9.0250  -45.8540 C.2     184 SER    0.0700
   2929 O         -78.1850   -8.4430  -45.8980 O.2     184 SER    0.0900
   2930 CB        -76.3890  -11.4240  -45.9280 C.3     184 SER    0.0500
   2931 OG        -75.1240  -11.0520  -46.4330 O.3     184 SER    0.0900
   2932 HN        -79.0820  -10.1970  -44.8680 H       184 SER    0.0900
   2933 HA        -76.3530  -10.1300  -44.2010 H       184 SER   -0.6600
   2934 HB1       -77.0660  -11.6240  -46.7850 H       184 SER    0.4300
   2935 HB2       -76.2710  -12.3500  -45.3270 H       184 SER    0.5100
   2936 HG1       -74.8230  -11.7930  -46.9650 H       184 SER   -0.5100
   2937 N         -76.0090   -8.5510  -46.4670 N.am    185 PHE   -0.4700
   2938 CA        -76.0730   -7.3200  -47.2710 C.3     185 PHE    0.3100
   2939 C         -76.5690   -7.6190  -48.6890 C.2     185 PHE    0.0700
   2940 O         -76.5310   -8.7700  -49.1300 O.2     185 PHE    0.0900
   2941 CB        -74.7080   -6.6090  -47.3340 C.3     185 PHE   -0.1800
   2942 CG        -73.6650   -7.3250  -48.1560 C.ar    185 PHE    0.0900
   2943 CD1       -72.9900   -8.4290  -47.6440 C.ar    185 PHE    0.0900
   2944 CD2       -73.3230   -6.8680  -49.4300 C.ar    185 PHE    0.0000
   2945 CE1       -71.9830   -9.0580  -48.3820 C.ar    185 PHE   -0.1150
   2946 CE2       -72.3200   -7.4890  -50.1780 C.ar    185 PHE    0.1150
   2947 CZ        -71.6520   -8.5840  -49.6550 C.ar    185 PHE   -0.1150
   2948 HN        -75.1220   -9.0010  -46.4080 H       185 PHE    0.1150
   2949 HA        -76.8080   -6.6700  -46.8220 H       185 PHE   -0.1150
   2950 HB1       -74.3010   -6.5130  -46.3040 H       185 PHE    0.1150
   2951 HB2       -74.8430   -5.6040  -47.7860 H       185 PHE   -0.1150
   2952 HD1       -73.2470   -8.8050  -46.6650 H       185 PHE    0.1150
   2953 HD2       -73.8440   -6.0170  -49.8450 H       185 PHE   -0.1150
   2954 HE1       -71.4610   -9.9080  -47.9700 H       185 PHE    0.1150
   2955 HE2       -72.0680   -7.1170  -51.1590 H       185 PHE    0.5100
   2956 HZ        -70.8780   -9.0700  -50.2300 H       185 PHE   -0.5100
   2957 N         -77.0450   -6.6080  -49.4210 N.am    186 ASP   -0.4700
   2958 CA        -77.5330   -6.8930  -50.7750 C.3     186 ASP    0.3100
   2959 C         -76.4340   -6.7620  -51.8030 C.2     186 ASP    0.0700
   2960 O         -75.9100   -5.6690  -52.0730 O.2     186 ASP    0.0900
   2961 CB        -78.7280   -6.0050  -51.1720 C.3     186 ASP   -0.2800
   2962 CG        -79.7270   -6.7370  -52.0920 C.2     186 ASP    0.0900
   2963 OD1       -79.5700   -7.9640  -52.2940 O.co2   186 ASP    0.0900
   2964 OD2       -80.6720   -6.0880  -52.5960 O.co2   186 ASP    0.6200
   2965 HN        -77.0900   -5.6660  -49.1000 H       186 ASP   -0.7600
   2966 HA        -77.8240   -7.9330  -50.8020 H       186 ASP   -0.7600
   2967 HB1       -78.3490   -5.1070  -51.7050 H       186 ASP    0.5100
   2968 HB2       -79.2620   -5.6860  -50.2520 H       186 ASP   -0.5100
   2969 N         -76.0870   -7.9180  -52.3600 N.am    187 TYR   -0.4700
   2970 CA        -75.0560   -8.0220  -53.3630 C.3     187 TYR    0.3100
   2971 C         -75.6530   -8.5210  -54.6790 C.2     187 TYR    0.0700
   2972 O         -74.9400   -8.7170  -55.6600 O.2     187 TYR    0.0900
   2973 CB        -73.9310   -8.9350  -52.8340 C.3     187 TYR   -0.1800
   2974 CG        -74.3720  -10.2980  -52.3480 C.ar    187 TYR    0.0900
   2975 CD1       -74.4620  -11.3690  -53.2290 C.ar    187 TYR    0.0900
   2976 CD2       -74.6650  -10.5300  -51.0040 C.ar    187 TYR    0.0000
   2977 CE1       -74.8240  -12.6440  -52.7920 C.ar    187 TYR   -0.1150
   2978 CE2       -75.0320  -11.8070  -50.5510 C.ar    187 TYR    0.1150
   2979 CZ        -75.1030  -12.8620  -51.4550 C.ar    187 TYR   -0.1150
   2980 OH        -75.4180  -14.1380  -51.0320 O.3     187 TYR    0.1150
   2981 HN        -76.5300   -8.7750  -52.1060 H       187 TYR    0.1100
   2982 HA        -74.6780   -7.0320  -53.5690 H       187 TYR   -0.5400
   2983 HB1       -73.4350   -8.4340  -51.9750 H       187 TYR    0.4300
   2984 HB2       -73.1970   -9.1090  -53.6500 H       187 TYR   -0.1150
   2985 HD1       -74.2480  -11.2100  -54.2760 H       187 TYR    0.1150
   2986 HD2       -74.6060   -9.7130  -50.3000 H       187 TYR   -0.1150
   2987 HE1       -74.8870  -13.4590  -53.4970 H       187 TYR    0.1150
   2988 HE2       -75.2580  -11.9690  -49.5080 H       187 TYR    0.5100
   2989 HH        -75.4240  -14.1390  -50.0720 H       187 TYR   -0.5100
   2990 N         -76.9690   -8.7140  -54.7090 N.am    188 ILE   -0.4700
   2991 CA        -77.6300   -9.1420  -55.9350 C.3     188 ILE    0.3100
   2992 C         -77.9610   -7.8980  -56.7920 C.2     188 ILE    0.0700
   2993 O         -77.2160   -7.5740  -57.7160 O.2     188 ILE    0.0900
   2994 CB        -78.9170   -9.9660  -55.6400 C.3     188 ILE   -0.0900
   2995 CG1       -78.5710  -11.4060  -55.2240 C.3     188 ILE    0.0900
   2996 CG2       -79.7780  -10.0160  -56.8770 C.3     188 ILE   -0.2700
   2997 CD        -77.9800  -11.5460  -53.8670 C.3     188 ILE    0.0900
   2998 HN        -77.5510   -8.5760  -53.9110 H       188 ILE    0.0900
   2999 HA        -76.9280   -9.7420  -56.4960 H       188 ILE    0.0900
   3000 HB        -79.4820   -9.4890  -54.8110 H       188 ILE   -0.1800
   3001 HG11      -77.8480  -11.8150  -55.9600 H       188 ILE    0.0900
   3002 HG12      -79.5030  -12.0090  -55.2600 H       188 ILE    0.0900
   3003 HG21      -79.1420   -9.9680  -57.7870 H       188 ILE   -0.2700
   3004 HG22      -80.4770   -9.1530  -56.8870 H       188 ILE    0.0900
   3005 HG23      -80.3550  -10.9650  -56.8970 H       188 ILE    0.0900
   3006 HD1       -78.6010  -11.0040  -53.1220 H       188 ILE    0.0900
   3007 HD2       -76.9560  -11.1160  -53.8550 H       188 ILE    0.5100
   3008 HD3       -77.9390  -12.6190  -53.5820 H       188 ILE   -0.5100
   3009 N         -79.0580   -7.1960  -56.4910 N.am    189 SER   -0.4700
   3010 CA        -79.4430   -5.9860  -57.2350 C.3     189 SER    0.3100
   3011 C         -78.2490   -5.1470  -57.6890 C.2     189 SER    0.0700
   3012 O         -77.4700   -4.6630  -56.8720 O.2     189 SER    0.0900
   3013 CB        -80.3540   -5.0930  -56.3870 C.3     189 SER    0.0500
   3014 OG        -80.2780   -3.7390  -56.8180 O.3     189 SER    0.0900
   3015 HN        -79.6660   -7.4620  -55.7480 H       189 SER    0.0900
   3016 HA        -79.9540   -6.2950  -58.1340 H       189 SER   -0.6600
   3017 HB1       -80.0420   -5.1450  -55.3220 H       189 SER    0.4300
   3018 HB2       -81.4070   -5.4360  -56.4810 H       189 SER    0.5100
   3019 HG1       -79.8180   -3.2650  -56.1200 H       189 SER   -0.5100
   3020 N         -78.1300   -4.9390  -58.9940 N.am    190 ARG   -0.4700
   3021 CA        -77.0130   -4.1810  -59.5210 C.3     190 ARG    0.3100
   3022 C         -77.3780   -2.7540  -59.9270 C.2     190 ARG    0.0700
   3023 O         -76.9150   -2.2490  -60.9480 O.2     190 ARG    0.0900
   3024 CB        -76.4140   -4.9500  -60.7030 C.3     190 ARG   -0.1800
   3025 CG        -76.1420   -6.4270  -60.4080 C.3     190 ARG    0.0900
   3026 CD        -75.6150   -7.1660  -61.6420 C.3     190 ARG    0.0900
   3027 NE        -75.5320   -8.6190  -61.4550 N.pl3   190 ARG   -0.1800
   3028 CZ        -75.0450   -9.4690  -62.3590 C.cat   190 ARG    0.0900
   3029 NH1       -74.5930   -9.0220  -63.5290 N.pl3   190 ARG    0.0900
   3030 NH2       -74.9970  -10.7680  -62.0900 N.pl3   190 ARG    0.2000
   3031 HN        -78.7870   -5.2890  -59.6580 H       190 ARG    0.0900
   3032 HA        -76.2830   -4.0540  -58.7360 H       190 ARG    0.0900
   3033 HB1       -75.4560   -4.4650  -60.9890 H       190 ARG   -0.7000
   3034 HB2       -77.1190   -4.8850  -61.5580 H       190 ARG    0.4400
   3035 HG1       -77.0850   -6.9100  -60.0730 H       190 ARG    0.6400
   3036 HG2       -75.3900   -6.5020  -59.5930 H       190 ARG   -0.8000
   3037 HD1       -74.5920   -6.8030  -61.8790 H       190 ARG    0.4600
   3038 HD2       -76.2950   -6.9810  -62.5000 H       190 ARG    0.4600
   3039 HE        -75.8640   -8.9970  -60.5920 H       190 ARG   -0.8000
   3040 HH11      -74.0950   -9.6370  -64.1400 H       190 ARG    0.4600
   3041 HH12      -74.7530   -8.0720  -63.7970 H       190 ARG    0.4600
   3042 HH21      -75.3260  -11.1090  -61.2100 H       190 ARG    0.5100
   3043 HH22      -74.6310  -11.4060  -62.7680 H       190 ARG   -0.5100
   3044 N         -78.2040   -2.0860  -59.1320 N.am    191 ASP   -0.4700
   3045 CA        -78.5690   -0.7220  -59.4720 C.3     191 ASP    0.3100
   3046 C         -77.4420    0.2220  -59.0350 C.2     191 ASP    0.0700
   3047 O         -76.5460   -0.1730  -58.2910 O.2     191 ASP    0.0900
   3048 CB        -79.9150   -0.3490  -58.8240 C.3     191 ASP   -0.2800
   3049 CG        -79.7750    0.1580  -57.4000 C.2     191 ASP    0.0900
   3050 OD1       -79.9470    1.3790  -57.1840 O.co2   191 ASP    0.0900
   3051 OD2       -79.4940   -0.6610  -56.4970 O.co2   191 ASP    0.6200
   3052 HN        -78.5950   -2.4710  -58.3000 H       191 ASP   -0.7600
   3053 HA        -78.6360   -0.6510  -60.5470 H       191 ASP   -0.7600
   3054 HB1       -80.5690   -1.2470  -58.8130 H       191 ASP    0.5100
   3055 HB2       -80.3980    0.4470  -59.4320 H       191 ASP   -0.5100
   3056 N         -77.4750    1.4630  -59.5160 N.am    192 SER   -0.4700
   3057 CA        -76.4520    2.4460  -59.1830 C.3     192 SER    0.3100
   3058 C         -76.2640    2.6520  -57.6840 C.2     192 SER    0.0700
   3059 O         -75.1420    2.7750  -57.1980 O.2     192 SER    0.0900
   3060 CB        -76.8000    3.7900  -59.8290 C.3     192 SER    0.0500
   3061 OG        -75.9000    4.8060  -59.4120 O.3     192 SER    0.0900
   3062 HN        -78.2000    1.7740  -60.1240 H       192 SER    0.0900
   3063 HA        -75.5020    2.0850  -59.5480 H       192 SER   -0.6600
   3064 HB1       -77.8300    4.0870  -59.5360 H       192 SER    0.4300
   3065 HB2       -76.7410    3.6980  -60.9340 H       192 SER    0.5100
   3066 HG1       -76.0980    4.9720  -58.4880 H       192 SER   -0.5100
   3067 N         -77.3710    2.7010  -56.9510 N.am    193 THR   -0.4700
   3068 CA        -77.3240    2.9210  -55.5120 C.3     193 THR    0.3100
   3069 C         -76.7040    1.7490  -54.7410 C.2     193 THR    0.0700
   3070 O         -75.7020    1.9170  -54.0470 O.2     193 THR    0.0900
   3071 CB        -78.7450    3.2320  -54.9790 C.3     193 THR    0.1400
   3072 CG2       -78.6970    3.6570  -53.5140 C.3     193 THR    0.0900
   3073 OG1       -79.3170    4.2990  -55.7480 O.3     193 THR   -0.6600
   3074 HN        -78.2780    2.5890  -57.3500 H       193 THR    0.4300
   3075 HA        -76.6590    3.7480  -55.3180 H       193 THR   -0.2700
   3076 HB        -79.3910    2.3320  -55.0700 H       193 THR    0.0900
   3077 HG1       -79.9070    3.8840  -56.3800 H       193 THR    0.0900
   3078 HG21      -78.0720    4.5700  -53.4020 H       193 THR    0.0900
   3079 HG22      -78.2520    2.8460  -52.8990 H       193 THR    0.5100
   3080 HG23      -79.7220    3.8830  -53.1510 H       193 THR   -0.5100
   3081 N         -77.2770    0.5550  -54.8540 N.am    194 THR   -0.4700
   3082 CA        -76.7220   -0.5870  -54.1420 C.3     194 THR    0.3100
   3083 C         -75.2610   -0.8110  -54.5330 C.2     194 THR    0.0700
   3084 O         -74.3550   -0.7540  -53.6960 O.2     194 THR    0.0900
   3085 CB        -77.5210   -1.8780  -54.4290 C.3     194 THR    0.1400
   3086 CG2       -76.7820   -3.0920  -53.8600 C.3     194 THR    0.0900
   3087 OG1       -78.8290   -1.7840  -53.8460 O.3     194 THR   -0.6600
   3088 HN        -78.0870    0.3920  -55.4130 H       194 THR    0.4300
   3089 HA        -76.7480   -0.3620  -53.0860 H       194 THR   -0.2700
   3090 HB        -77.6260   -2.0210  -55.5260 H       194 THR    0.0900
   3091 HG1       -79.3920   -1.3940  -54.5200 H       194 THR    0.0900
   3092 HG21      -76.4990   -2.9050  -52.8020 H       194 THR    0.0900
   3093 HG22      -75.8580   -3.2810  -54.4460 H       194 THR    0.5100
   3094 HG23      -77.4390   -3.9870  -53.8980 H       194 THR   -0.5100
   3095 N         -75.0290   -1.0490  -55.8180 N.am    195 ARG   -0.4700
   3096 CA        -73.6810   -1.2900  -56.2920 C.3     195 ARG    0.3100
   3097 C         -72.6970   -0.2420  -55.7600 C.2     195 ARG    0.0700
   3098 O         -71.5890   -0.5840  -55.3550 O.2     195 ARG    0.0900
   3099 CB        -73.6580   -1.3270  -57.8260 C.3     195 ARG   -0.1800
   3100 CG        -72.3080   -1.7300  -58.4200 C.3     195 ARG    0.0900
   3101 CD        -72.3680   -1.9560  -59.9340 C.3     195 ARG    0.0900
   3102 NE        -72.5220   -3.3700  -60.2950 N.pl3   195 ARG   -0.1800
   3103 CZ        -72.5760   -3.8330  -61.5450 C.cat   195 ARG    0.0900
   3104 NH1       -72.4910   -3.0050  -62.5830 N.pl3   195 ARG    0.0900
   3105 NH2       -72.7130   -5.1330  -61.7670 N.pl3   195 ARG    0.2000
   3106 HN        -75.7550   -1.0720  -56.5020 H       195 ARG    0.0900
   3107 HA        -73.3450   -2.2340  -55.8870 H       195 ARG    0.0900
   3108 HB1       -73.9210   -0.3160  -58.2050 H       195 ARG   -0.7000
   3109 HB2       -74.4250   -2.0510  -58.1710 H       195 ARG    0.4400
   3110 HG1       -71.9700   -2.6690  -57.9320 H       195 ARG    0.6400
   3111 HG2       -71.5700   -0.9280  -58.2070 H       195 ARG   -0.8000
   3112 HD1       -71.4270   -1.5940  -60.4000 H       195 ARG    0.4600
   3113 HD2       -73.2380   -1.4080  -60.3550 H       195 ARG    0.4600
   3114 HE        -72.5920   -4.0340  -59.5500 H       195 ARG   -0.8000
   3115 HH11      -72.3860   -2.0230  -62.4320 H       195 ARG    0.4600
   3116 HH12      -72.5320   -3.3660  -63.5150 H       195 ARG    0.4600
   3117 HH21      -72.7760   -5.7690  -60.9970 H       195 ARG    0.5100
   3118 HH22      -72.7530   -5.4800  -62.7050 H       195 ARG   -0.5100
   3119 N         -73.0940    1.0300  -55.7300 N.am    196 SER   -0.4700
   3120 CA        -72.1840    2.0560  -55.2320 C.3     196 SER    0.3100
   3121 C         -71.7150    1.7740  -53.8060 C.2     196 SER    0.0700
   3122 O         -70.5160    1.8540  -53.5190 O.2     196 SER    0.0900
   3123 CB        -72.8190    3.4590  -55.3300 C.3     196 SER    0.0500
   3124 OG        -74.1500    3.5020  -54.8550 O.3     196 SER    0.0900
   3125 HN        -73.9960    1.3280  -56.0340 H       196 SER    0.0900
   3126 HA        -71.2820    2.0140  -55.8230 H       196 SER   -0.6600
   3127 HB1       -72.8220    3.7820  -56.3920 H       196 SER    0.4300
   3128 HB2       -72.2160    4.1710  -54.7280 H       196 SER    0.5100
   3129 HG1       -74.6950    3.1570  -55.5660 H       196 SER   -0.5100
   3130 N         -72.6490    1.4340  -52.9160 N.am    197 ASN   -0.4700
   3131 CA        -72.3030    1.1280  -51.5250 C.3     197 ASN    0.3100
   3132 C         -71.3650   -0.0760  -51.5000 C.2     197 ASN    0.0700
   3133 O         -70.2490   -0.0120  -50.9720 O.2     197 ASN    0.0900
   3134 CB        -73.5800    0.8240  -50.7100 C.3     197 ASN   -0.1800
   3135 CG        -73.2930    0.2030  -49.3380 C.2     197 ASN    0.0900
   3136 ND2       -72.7110    0.8570  -48.4550 N.am    197 ASN    0.0900
   3137 OD1       -73.6910   -1.0360  -49.1560 O.2     197 ASN    0.5500
   3138 HN        -73.6140    1.3740  -53.1540 H       197 ASN   -0.5500
   3139 HA        -71.7860    1.9810  -51.1120 H       197 ASN   -0.6200
   3140 HB1       -74.2140    0.1180  -51.2860 H       197 ASN    0.3200
   3141 HB2       -74.1380    1.7720  -50.5530 H       197 ASN    0.3000
   3142 HD21      -72.5290    0.4410  -47.5630 H       197 ASN    0.5100
   3143 HD22      -72.4250    1.7980  -48.6350 H       197 ASN   -0.5100
   3144 N         -71.8170   -1.1630  -52.1200 N.am    198 ILE   -0.4700
   3145 CA        -71.0530   -2.3930  -52.1590 C.3     198 ILE    0.3100
   3146 C         -69.5680   -2.1510  -52.3580 C.2     198 ILE    0.0700
   3147 O         -68.7450   -2.6680  -51.6110 O.2     198 ILE    0.0900
   3148 CB        -71.5250   -3.3470  -53.2790 C.3     198 ILE   -0.0900
   3149 CG1       -73.0440   -3.6210  -53.1850 C.3     198 ILE    0.0900
   3150 CG2       -70.6980   -4.6280  -53.2130 C.3     198 ILE   -0.2700
   3151 CD        -73.5410   -4.1550  -51.8350 C.3     198 ILE    0.0900
   3152 HN        -72.6990   -1.1790  -52.5840 H       198 ILE    0.0900
   3153 HA        -71.1620   -2.8740  -51.1980 H       198 ILE    0.0900
   3154 HB        -71.3900   -2.8610  -54.2690 H       198 ILE   -0.1800
   3155 HG11      -73.3070   -4.3660  -53.9660 H       198 ILE    0.0900
   3156 HG12      -73.5790   -2.6720  -53.3970 H       198 ILE    0.0900
   3157 HG21      -70.6870   -5.0230  -52.1750 H       198 ILE   -0.2700
   3158 HG22      -69.6510   -4.4190  -53.5240 H       198 ILE    0.0900
   3159 HG23      -71.1390   -5.3990  -53.8810 H       198 ILE    0.0900
   3160 HD1       -72.9000   -3.7720  -51.0130 H       198 ILE    0.0900
   3161 HD2       -73.5000   -5.2650  -51.8290 H       198 ILE    0.5100
   3162 HD3       -74.5850   -3.8190  -51.6560 H       198 ILE   -0.5100
   3163 N         -69.2080   -1.3620  -53.3610 N.am    199 LEU   -0.4700
   3164 CA        -67.7960   -1.1210  -53.6060 C.3     199 LEU    0.3100
   3165 C         -67.0910   -0.3790  -52.4810 C.2     199 LEU    0.0700
   3166 O         -65.9450   -0.6840  -52.1420 O.2     199 LEU    0.0900
   3167 CB        -67.5990   -0.3800  -54.9290 C.3     199 LEU   -0.1800
   3168 CG        -67.8060   -1.2000  -56.2110 C.3     199 LEU    0.0900
   3169 CD1       -66.9950   -0.5450  -57.3020 C.3     199 LEU    0.0900
   3170 CD2       -67.3520   -2.6450  -56.0450 C.3     199 LEU   -0.0900
   3171 HN        -69.8610   -0.9180  -53.9690 H       199 LEU    0.0900
   3172 HA        -67.2930   -2.0760  -53.6310 H       199 LEU   -0.2700
   3173 HB1       -66.5640    0.0180  -54.9450 H       199 LEU    0.0900
   3174 HB2       -68.3120    0.4700  -54.9520 H       199 LEU    0.0900
   3175 HG        -68.8820   -1.2120  -56.4870 H       199 LEU    0.0900
   3176 HD11      -65.9190   -0.5330  -57.0240 H       199 LEU   -0.2700
   3177 HD12      -67.3350    0.5020  -57.4490 H       199 LEU    0.0900
   3178 HD13      -67.1090   -1.1120  -58.2500 H       199 LEU    0.0900
   3179 HD21      -68.0410   -3.1870  -55.3620 H       199 LEU    0.0900
   3180 HD22      -66.3300   -2.6730  -55.6100 H       199 LEU    0.5100
   3181 HD23      -67.3530   -3.1580  -57.0300 H       199 LEU   -0.5100
   3182 N         -67.7560    0.6070  -51.8990 N.am    200 CYS   -0.4700
   3183 CA        -67.1280    1.2990  -50.7970 C.3     200 CYS    0.3100
   3184 C         -66.8340    0.2180  -49.7470 C.2     200 CYS    0.0700
   3185 O         -65.6880    0.0690  -49.2930 O.2     200 CYS    0.0900
   3186 CB        -68.0690    2.3620  -50.2190 C.3     200 CYS   -0.1100
   3187 SG        -68.0150    3.9850  -51.0420 S.3     200 CYS    0.0900
   3188 HN        -68.6680    0.9010  -52.1760 H       200 CYS    0.0900
   3189 HA        -66.2230    1.7600  -51.1640 H       200 CYS   -0.2300
   3190 HB1       -67.8090    2.4980  -49.1480 H       200 CYS    0.1600
   3191 HB2       -69.1040    1.9680  -50.2800 H       200 CYS    0.5100
   3192 HG1       -68.5920    3.5660  -52.1590 H       200 CYS   -0.5100
   3193 N         -67.8730   -0.5580  -49.4060 N.am    201 MET   -0.4700
   3194 CA        -67.7590   -1.6350  -48.4340 C.3     201 MET    0.3100
   3195 C         -66.4540   -2.4040  -48.6260 C.2     201 MET    0.0700
   3196 O         -65.6740   -2.5350  -47.6880 O.2     201 MET    0.0900
   3197 CB        -68.9670   -2.5930  -48.5220 C.3     201 MET   -0.1800
   3198 CG        -70.2070   -2.1900  -47.6570 C.3     201 MET    0.0900
   3199 SD        -71.5870   -3.4270  -47.5440 S.3     201 MET    0.0900
   3200 CE        -72.5690   -2.8540  -46.1490 C.3     201 MET   -0.1400
   3201 HN        -68.7770   -0.4280  -49.8070 H       201 MET    0.0900
   3202 HA        -67.7060   -1.1920  -47.4510 H       201 MET    0.0900
   3203 HB1       -68.6330   -3.6010  -48.1970 H       201 MET   -0.0900
   3204 HB2       -69.2900   -2.6450  -49.5840 H       201 MET   -0.2200
   3205 HG1       -70.6150   -1.2500  -48.0820 H       201 MET    0.0900
   3206 HG2       -69.8400   -1.9820  -46.6310 H       201 MET    0.0900
   3207 HE1       -72.9580   -1.8290  -46.3240 H       201 MET    0.0900
   3208 HE2       -71.9510   -2.8340  -45.2260 H       201 MET    0.5100
   3209 HE3       -73.4370   -3.5280  -45.9890 H       201 MET   -0.5100
   3210 N         -66.2080   -2.8970  -49.8420 N.am    202 PHE   -0.4700
   3211 CA        -64.9810   -3.6330  -50.1520 C.3     202 PHE    0.3100
   3212 C         -63.6740   -2.8320  -50.0070 C.2     202 PHE    0.0700
   3213 O         -62.7090   -3.2880  -49.3780 O.2     202 PHE    0.0900
   3214 CB        -65.0380   -4.1840  -51.5750 C.3     202 PHE   -0.1800
   3215 CG        -65.6930   -5.5140  -51.6780 C.ar    202 PHE    0.0900
   3216 CD1       -67.0680   -5.6420  -51.5630 C.ar    202 PHE    0.0900
   3217 CD2       -64.9300   -6.6520  -51.8960 C.ar    202 PHE    0.0000
   3218 CE1       -67.6790   -6.8960  -51.6630 C.ar    202 PHE   -0.1150
   3219 CE2       -65.5280   -7.9050  -51.9970 C.ar    202 PHE    0.1150
   3220 CZ        -66.9090   -8.0270  -51.8810 C.ar    202 PHE   -0.1150
   3221 HN        -66.8510   -2.7860  -50.5960 H       202 PHE    0.1150
   3222 HA        -64.8830   -4.4380  -49.4400 H       202 PHE   -0.1150
   3223 HB1       -64.0050   -4.2960  -51.9660 H       202 PHE    0.1150
   3224 HB2       -65.6160   -3.4840  -52.2140 H       202 PHE   -0.1150
   3225 HD1       -67.6740   -4.7650  -51.3930 H       202 PHE    0.1150
   3226 HD2       -63.8570   -6.5650  -51.9890 H       202 PHE   -0.1150
   3227 HE1       -68.7530   -6.9810  -51.5700 H       202 PHE    0.1150
   3228 HE2       -64.9200   -8.7810  -52.1660 H       202 PHE    0.5100
   3229 HZ        -67.3780   -8.9980  -51.9580 H       202 PHE   -0.5100
   3230 N         -63.6370   -1.6440  -50.6060 N.am    203 ILE   -0.4700
   3231 CA        -62.4480   -0.8020  -50.5560 C.3     203 ILE    0.3100
   3232 C         -62.2450   -0.1770  -49.2130 C.2     203 ILE    0.0700
   3233 O         -61.1470   -0.1400  -48.6800 O.2     203 ILE    0.0900
   3234 CB        -62.5030    0.3720  -51.5750 C.3     203 ILE   -0.0900
   3235 CG1       -62.0080   -0.0890  -52.9440 C.3     203 ILE    0.0900
   3236 CG2       -61.6330    1.5530  -51.0990 C.3     203 ILE   -0.2700
   3237 CD        -62.9790   -0.9900  -53.6680 C.3     203 ILE    0.0900
   3238 HN        -64.4140   -1.2800  -51.1130 H       203 ILE    0.0900
   3239 HA        -61.5960   -1.4290  -50.7670 H       203 ILE    0.0900
   3240 HB        -63.5550    0.7140  -51.6850 H       203 ILE   -0.1800
   3241 HG11      -61.0520   -0.6370  -52.8070 H       203 ILE    0.0900
   3242 HG12      -61.8220    0.8070  -53.5730 H       203 ILE    0.0900
   3243 HG21      -60.8890    1.2020  -50.3520 H       203 ILE   -0.2700
   3244 HG22      -62.2720    2.3280  -50.6250 H       203 ILE    0.0900
   3245 HG23      -61.0880    1.9930  -51.9610 H       203 ILE    0.0900
   3246 HD1       -63.9910   -0.5340  -53.6740 H       203 ILE    0.0900
   3247 HD2       -63.0370   -1.9740  -53.1550 H       203 ILE    0.5100
   3248 HD3       -62.6480   -1.1350  -54.7190 H       203 ILE   -0.5100
   3249 N         -63.3140    0.3310  -48.6580 N.am    204 LEU   -0.4700
   3250 CA        -63.2040    1.0170  -47.4050 C.3     204 LEU    0.3100
   3251 C         -63.2490    0.1710  -46.1390 C.2     204 LEU    0.0700
   3252 O         -62.4210    0.3550  -45.2400 O.2     204 LEU    0.0900
   3253 CB        -64.2670    2.0980  -47.3980 C.3     204 LEU   -0.1800
   3254 CG        -64.1950    2.8130  -48.7550 C.3     204 LEU    0.0900
   3255 CD1       -65.3130    3.8290  -48.8850 C.3     204 LEU    0.0900
   3256 CD2       -62.8360    3.4920  -48.8910 C.3     204 LEU   -0.0900
   3257 HN        -64.2230    0.2670  -49.0640 H       204 LEU    0.0900
   3258 HA        -62.2140    1.4420  -47.3230 H       204 LEU   -0.2700
   3259 HB1       -64.0760    2.8190  -46.5740 H       204 LEU    0.0900
   3260 HB2       -65.2720    1.6470  -47.2540 H       204 LEU    0.0900
   3261 HG        -64.2820    2.0630  -49.5710 H       204 LEU    0.0900
   3262 HD11      -65.0480    4.7610  -48.3410 H       204 LEU   -0.2700
   3263 HD12      -66.2490    3.4180  -48.4500 H       204 LEU    0.0900
   3264 HD13      -65.4760    4.0770  -49.9550 H       204 LEU    0.0900
   3265 HD21      -62.0240    2.7360  -48.8290 H       204 LEU    0.0900
   3266 HD22      -62.6980    4.2280  -48.0710 H       204 LEU    0.5100
   3267 HD23      -62.7680    4.0070  -49.8730 H       204 LEU   -0.5100
   3268 N         -64.1970   -0.7560  -46.0430 N.am    205 GLY   -0.4700
   3269 CA        -64.2910   -1.5640  -44.8380 C.3     205 GLY    0.3100
   3270 C         -63.4020   -2.7850  -44.8370 C.2     205 GLY   -0.0200
   3271 O         -63.2880   -3.4740  -43.8240 O.2     205 GLY    0.0900
   3272 HN        -64.8630   -0.9350  -46.7650 H       205 GLY    0.0900
   3273 HA1       -65.3190   -1.8830  -44.7400 H       205 GLY    0.5100
   3274 HA2       -64.0160   -0.9350  -44.0050 H       205 GLY   -0.5100
   3275 N         -62.7320   -3.0320  -45.9600 N.am    206 PHE   -0.4700
   3276 CA        -61.9010   -4.2160  -46.0850 C.3     206 PHE    0.3100
   3277 C         -60.5090   -4.0960  -46.6950 C.2     206 PHE    0.0700
   3278 O         -59.5160   -4.4910  -46.0900 O.2     206 PHE    0.0900
   3279 CB        -62.6790   -5.2260  -46.8730 C.3     206 PHE   -0.1800
   3280 CG        -61.9730   -6.4860  -47.0410 C.ar    206 PHE    0.0900
   3281 CD1       -61.8330   -7.3580  -45.9730 C.ar    206 PHE    0.0900
   3282 CD2       -61.4590   -6.8160  -48.2680 C.ar    206 PHE    0.0000
   3283 CE1       -61.1810   -8.5500  -46.1360 C.ar    206 PHE   -0.1150
   3284 CE2       -60.8090   -7.9980  -48.4410 C.ar    206 PHE    0.1150
   3285 CZ        -60.6660   -8.8740  -47.3810 C.ar    206 PHE   -0.1150
   3286 HN        -62.7710   -2.4280  -46.7510 H       206 PHE    0.1150
   3287 HA        -61.6700   -4.5860  -45.0980 H       206 PHE   -0.1150
   3288 HB1       -62.8840   -4.8230  -47.8880 H       206 PHE    0.1150
   3289 HB2       -63.6330   -5.4470  -46.3490 H       206 PHE   -0.1150
   3290 HD1       -62.2400   -7.0950  -45.0080 H       206 PHE    0.1150
   3291 HD2       -61.5690   -6.1350  -49.0990 H       206 PHE   -0.1150
   3292 HE1       -61.0690   -9.2300  -45.3040 H       206 PHE    0.1150
   3293 HE2       -60.4050   -8.2540  -49.4100 H       206 PHE    0.5100
   3294 HZ        -60.1530   -9.8130  -47.5230 H       206 PHE   -0.5100
   3295 N         -60.4100   -3.5860  -47.9080 N.am    207 PHE   -0.4700
   3296 CA        -59.0890   -3.4430  -48.4850 C.3     207 PHE    0.3100
   3297 C         -58.3710   -2.3830  -47.6630 C.2     207 PHE    0.0700
   3298 O         -57.2800   -2.6160  -47.1530 O.2     207 PHE    0.0900
   3299 CB        -59.1760   -3.0030  -49.9500 C.3     207 PHE   -0.1800
   3300 CG        -59.7850   -4.0290  -50.8440 C.ar    207 PHE    0.0900
   3301 CD1       -60.9700   -3.7650  -51.5200 C.ar    207 PHE    0.0900
   3302 CD2       -59.1670   -5.2600  -51.0210 C.ar    207 PHE    0.0000
   3303 CE1       -61.5380   -4.7110  -52.3600 C.ar    207 PHE   -0.1150
   3304 CE2       -59.7250   -6.2150  -51.8620 C.ar    207 PHE    0.1150
   3305 CZ        -60.9170   -5.9400  -52.5370 C.ar    207 PHE   -0.1150
   3306 HN        -61.1920   -3.2940  -48.4540 H       207 PHE    0.1150
   3307 HA        -58.5860   -4.3960  -48.4100 H       207 PHE   -0.1150
   3308 HB1       -58.1540   -2.7960  -50.3330 H       207 PHE    0.1150
   3309 HB2       -59.8030   -2.0890  -50.0220 H       207 PHE   -0.1150
   3310 HD1       -61.4560   -2.8090  -51.3870 H       207 PHE    0.1150
   3311 HD2       -58.2450   -5.4760  -50.5010 H       207 PHE   -0.1150
   3312 HE1       -62.4610   -4.4930  -52.8760 H       207 PHE    0.1150
   3313 HE2       -59.2370   -7.1700  -51.9940 H       207 PHE    0.5100
   3314 HZ        -61.3520   -6.6790  -53.1920 H       207 PHE   -0.5100
   3315 N         -59.0170   -1.2300  -47.5180 N.am    208 GLY   -0.4700
   3316 CA        -58.4430   -0.1400  -46.7600 C.3     208 GLY    0.3100
   3317 C         -57.6070   -0.6420  -45.6040 C.2     208 GLY   -0.0200
   3318 O         -56.4770   -0.2030  -45.4280 O.2     208 GLY    0.0900
   3319 HN        -59.9140   -1.0650  -47.9190 H       208 GLY    0.0900
   3320 HA1       -59.2510    0.4680  -46.3790 H       208 GLY    0.5100
   3321 HA2       -57.8210    0.4420  -47.4250 H       208 GLY   -0.5100
   3322 N         -58.1440   -1.5560  -44.7820 N.am    209 PRO   -0.2900
   3323 CA        -57.3660   -2.0800  -43.6570 C.3     209 PRO    0.0000
   3324 C         -56.1880   -2.9210  -44.1770 C.2     209 PRO    0.0900
   3325 O         -55.0190   -2.6330  -43.8900 O.2     209 PRO    0.0900
   3326 CB        -58.4020   -2.9120  -42.8790 C.3     209 PRO    0.0200
   3327 CG        -59.7120   -2.2290  -43.1880 C.3     209 PRO    0.0900
   3328 CD        -59.5690   -1.9200  -44.6710 C.3     209 PRO   -0.1800
   3329 HA        -56.9230   -1.2730  -43.0960 H       209 PRO    0.0900
   3330 HB1       -58.1910   -2.8960  -41.7890 H       209 PRO    0.0900
   3331 HB2       -58.4110   -3.9670  -43.2280 H       209 PRO   -0.1800
   3332 HG1       -60.5740   -2.9000  -42.9940 H       209 PRO    0.0900
   3333 HG2       -59.8350   -1.3010  -42.5900 H       209 PRO    0.0900
   3334 HD1       -59.7910   -2.8070  -45.3000 H       209 PRO    0.5100
   3335 HD2       -60.2110   -1.0670  -44.9780 H       209 PRO   -0.5100
   3336 N         -56.5070   -3.9500  -44.9620 N.am    210 ILE   -0.4700
   3337 CA        -55.5120   -4.8550  -45.5290 C.3     210 ILE    0.3100
   3338 C         -54.2490   -4.1280  -45.9800 C.2     210 ILE    0.0700
   3339 O         -53.1360   -4.5340  -45.6580 O.2     210 ILE    0.0900
   3340 CB        -56.1170   -5.6620  -46.7160 C.3     210 ILE   -0.0900
   3341 CG1       -57.1330   -6.6890  -46.1950 C.3     210 ILE    0.0900
   3342 CG2       -55.0150   -6.3660  -47.4990 C.3     210 ILE   -0.2700
   3343 CD        -56.5470   -7.6720  -45.2210 C.3     210 ILE    0.0900
   3344 HN        -57.4540   -4.1510  -45.2010 H       210 ILE    0.0900
   3345 HA        -55.1860   -5.5260  -44.7470 H       210 ILE    0.0900
   3346 HB        -56.6640   -4.9700  -47.3910 H       210 ILE   -0.1800
   3347 HG11      -57.5430   -7.2500  -47.0610 H       210 ILE    0.0900
   3348 HG12      -57.9600   -6.1440  -45.6930 H       210 ILE    0.0900
   3349 HG21      -54.3530   -6.9290  -46.8050 H       210 ILE   -0.2700
   3350 HG22      -54.4020   -5.6190  -48.0460 H       210 ILE    0.0900
   3351 HG23      -55.4620   -7.0820  -48.2210 H       210 ILE    0.0900
   3352 HD1       -56.3070   -7.1630  -44.2630 H       210 ILE    0.0900
   3353 HD2       -55.6140   -8.1060  -45.6370 H       210 ILE    0.5100
   3354 HD3       -57.2780   -8.4840  -45.0180 H       210 ILE   -0.5100
   3355 N         -54.4120   -3.0470  -46.7290 N.am    211 LEU   -0.4700
   3356 CA        -53.2620   -2.2980  -47.1820 C.3     211 LEU    0.3100
   3357 C         -52.3940   -2.0370  -45.9730 C.2     211 LEU    0.0700
   3358 O         -51.2220   -2.3930  -45.9660 O.2     211 LEU    0.0900
   3359 CB        -53.7050   -0.9850  -47.8050 C.3     211 LEU   -0.1800
   3360 CG        -53.5120   -0.9040  -49.3120 C.3     211 LEU    0.0900
   3361 CD1       -54.2930    0.2770  -49.8830 C.3     211 LEU    0.0900
   3362 CD2       -52.0250   -0.7850  -49.5900 C.3     211 LEU   -0.0900
   3363 HN        -55.3090   -2.7100  -47.0070 H       211 LEU    0.0900
   3364 HA        -52.7320   -2.9000  -47.9060 H       211 LEU   -0.2700
   3365 HB1       -53.1260   -0.1630  -47.3340 H       211 LEU    0.0900
   3366 HB2       -54.7830   -0.8390  -47.5830 H       211 LEU    0.0900
   3367 HG        -53.8700   -1.8450  -49.7810 H       211 LEU    0.0900
   3368 HD11      -53.9390    1.2260  -49.4270 H       211 LEU   -0.2700
   3369 HD12      -55.3750    0.1580  -49.6610 H       211 LEU    0.0900
   3370 HD13      -54.1420    0.3330  -50.9830 H       211 LEU    0.0900
   3371 HD21      -51.4890   -1.6710  -49.1870 H       211 LEU    0.0900
   3372 HD22      -51.6200    0.1270  -49.1000 H       211 LEU    0.5100
   3373 HD23      -51.8480   -0.7310  -50.6850 H       211 LEU   -0.5100
   3374 N         -52.9890   -1.4580  -44.9350 N.am    212 ILE   -0.4700
   3375 CA        -52.2690   -1.1460  -43.7090 C.3     212 ILE    0.3100
   3376 C         -51.6450   -2.3580  -43.0820 C.2     212 ILE    0.0700
   3377 O         -50.4800   -2.3440  -42.7100 O.2     212 ILE    0.0900
   3378 CB        -53.1700   -0.5770  -42.6340 C.3     212 ILE   -0.0900
   3379 CG1       -53.8430    0.7000  -43.1200 C.3     212 ILE    0.0900
   3380 CG2       -52.3430   -0.3140  -41.3760 C.3     212 ILE   -0.2700
   3381 CD        -54.9910    1.1300  -42.2320 C.3     212 ILE    0.0900
   3382 HN        -53.9560   -1.2110  -44.9490 H       212 ILE    0.0900
   3383 HA        -51.4990   -0.4300  -43.9570 H       212 ILE    0.0900
   3384 HB        -53.9820   -1.3000  -42.4040 H       212 ILE   -0.1800
   3385 HG11      -54.2280    0.5330  -44.1490 H       212 ILE    0.0900
   3386 HG12      -53.0880    1.5140  -43.1480 H       212 ILE    0.0900
   3387 HG21      -51.4310    0.2650  -41.6330 H       212 ILE   -0.2700
   3388 HG22      -52.0340   -1.2770  -40.9170 H       212 ILE    0.0900
   3389 HG23      -52.9410    0.2730  -40.6460 H       212 ILE    0.0900
   3390 HD1       -54.6040    1.4890  -41.2540 H       212 ILE    0.0900
   3391 HD2       -55.6710    0.2700  -42.0490 H       212 ILE    0.5100
   3392 HD3       -55.5550    1.9560  -42.7150 H       212 ILE   -0.5100
   3393 N         -52.4400   -3.4030  -42.9140 N.am    213 ILE   -0.4700
   3394 CA        -51.9240   -4.6190  -42.3150 C.3     213 ILE    0.3100
   3395 C         -50.6660   -5.0420  -43.0340 C.2     213 ILE    0.0700
   3396 O         -49.6070   -5.1520  -42.4250 O.2     213 ILE    0.0900
   3397 CB        -52.8990   -5.7880  -42.4240 C.3     213 ILE   -0.0900
   3398 CG1       -54.0340   -5.6270  -41.4280 C.3     213 ILE    0.0900
   3399 CG2       -52.1700   -7.0910  -42.1760 C.3     213 ILE   -0.2700
   3400 CD        -54.9450   -4.5090  -41.7830 C.3     213 ILE    0.0900
   3401 HN        -53.4000   -3.4040  -43.1820 H       213 ILE    0.0900
   3402 HA        -51.7190   -4.4090  -41.2760 H       213 ILE    0.0900
   3403 HB        -53.3500   -5.8030  -43.4380 H       213 ILE   -0.1800
   3404 HG11      -53.6060   -5.4350  -40.4220 H       213 ILE    0.0900
   3405 HG12      -54.6210   -6.5690  -41.3960 H       213 ILE    0.0900
   3406 HG21      -51.4370   -6.9670  -41.3510 H       213 ILE   -0.2700
   3407 HG22      -51.6230   -7.3980  -43.0930 H       213 ILE    0.0900
   3408 HG23      -52.8950   -7.8820  -41.8900 H       213 ILE    0.0900
   3409 HD1       -55.2540   -4.5930  -42.8470 H       213 ILE    0.0900
   3410 HD2       -54.4240   -3.5390  -41.6400 H       213 ILE    0.5100
   3411 HD3       -55.8530   -4.5440  -41.1460 H       213 ILE   -0.5100
   3412 N         -50.7950   -5.2910  -44.3380 N.am    214 PHE   -0.4700
   3413 CA        -49.6630   -5.7050  -45.1580 C.3     214 PHE    0.3100
   3414 C         -48.5010   -4.7280  -45.0610 C.2     214 PHE    0.0700
   3415 O         -47.3500   -5.1210  -44.8870 O.2     214 PHE    0.0900
   3416 CB        -50.0570   -5.8040  -46.6270 C.3     214 PHE   -0.1800
   3417 CG        -48.8780   -5.9970  -47.5220 C.ar    214 PHE    0.0900
   3418 CD1       -48.2650   -7.2420  -47.6190 C.ar    214 PHE    0.0900
   3419 CD2       -48.3210   -4.9140  -48.2000 C.ar    214 PHE    0.0000
   3420 CE1       -47.1050   -7.4070  -48.3640 C.ar    214 PHE   -0.1150
   3421 CE2       -47.1580   -5.0650  -48.9500 C.ar    214 PHE    0.1150
   3422 CZ        -46.5500   -6.3160  -49.0350 C.ar    214 PHE   -0.1150
   3423 HN        -51.6700   -5.2050  -44.8100 H       214 PHE    0.1150
   3424 HA        -49.3250   -6.6640  -44.7970 H       214 PHE   -0.1150
   3425 HB1       -50.5630   -4.8660  -46.9410 H       214 PHE    0.1150
   3426 HB2       -50.7330   -6.6720  -46.7730 H       214 PHE   -0.1150
   3427 HD1       -48.6960   -8.0900  -47.1090 H       214 PHE    0.1150
   3428 HD2       -48.7980   -3.9470  -48.1440 H       214 PHE   -0.1150
   3429 HE1       -46.6330   -8.3770  -48.4250 H       214 PHE    0.1150
   3430 HE2       -46.7290   -4.2170  -49.4640 H       214 PHE    0.5100
   3431 HZ        -45.6510   -6.4410  -49.6200 H       214 PHE   -0.5100
   3432 N         -48.8070   -3.4490  -45.2100 N.am    215 PHE   -0.4700
   3433 CA        -47.8000   -2.4170  -45.1220 C.3     215 PHE    0.3100
   3434 C         -46.9120   -2.5970  -43.8990 C.2     215 PHE    0.0700
   3435 O         -45.7290   -2.2890  -43.9350 O.2     215 PHE    0.0900
   3436 CB        -48.4760   -1.0570  -45.0610 C.3     215 PHE   -0.1800
   3437 CG        -47.5900    0.0120  -44.5450 C.ar    215 PHE    0.0900
   3438 CD1       -46.4810    0.4080  -45.2740 C.ar    215 PHE    0.0900
   3439 CD2       -47.8210    0.5820  -43.2930 C.ar    215 PHE    0.0000
   3440 CE1       -45.5900    1.3590  -44.7640 C.ar    215 PHE   -0.1150
   3441 CE2       -46.9410    1.5360  -42.7640 C.ar    215 PHE    0.1150
   3442 CZ        -45.8200    1.9290  -43.5020 C.ar    215 PHE   -0.1150
   3443 HN        -49.7380   -3.1420  -45.3860 H       215 PHE    0.1150
   3444 HA        -47.1660   -2.4870  -45.9930 H       215 PHE   -0.1150
   3445 HB1       -49.3570   -1.1130  -44.3860 H       215 PHE    0.1150
   3446 HB2       -48.7960   -0.7580  -46.0820 H       215 PHE   -0.1150
   3447 HD1       -46.3030   -0.0240  -46.2490 H       215 PHE    0.1150
   3448 HD2       -48.6900    0.2850  -42.7250 H       215 PHE   -0.1150
   3449 HE1       -44.7260    1.6540  -45.3410 H       215 PHE    0.1150
   3450 HE2       -47.1280    1.9660  -41.7910 H       215 PHE    0.5100
   3451 HZ        -45.1370    2.6650  -43.1050 H       215 PHE   -0.5100
   3452 N         -47.4770   -3.0930  -42.8030 N.am    216 CYS   -0.4700
   3453 CA        -46.6890   -3.2990  -41.5940 C.3     216 CYS    0.3100
   3454 C         -45.8680   -4.5820  -41.6660 C.2     216 CYS    0.0700
   3455 O         -44.6390   -4.5310  -41.7550 O.2     216 CYS    0.0900
   3456 CB        -47.5860   -3.3570  -40.3500 C.3     216 CYS   -0.1100
   3457 SG        -48.2480   -1.7850  -39.7090 S.3     216 CYS    0.0900
   3458 HN        -48.4410   -3.3420  -42.7580 H       216 CYS    0.0900
   3459 HA        -45.9900   -2.4790  -41.5110 H       216 CYS   -0.2300
   3460 HB1       -46.9950   -3.8360  -39.5430 H       216 CYS    0.1600
   3461 HB2       -48.4430   -4.0170  -40.5950 H       216 CYS    0.5100
   3462 HG1       -49.2290   -1.7030  -40.5980 H       216 CYS   -0.5100
   3463 N         -46.5480   -5.7300  -41.6340 N.am    217 TYR   -0.4700
   3464 CA        -45.8750   -7.0240  -41.6630 C.3     217 TYR    0.3100
   3465 C         -44.9370   -7.2580  -42.8460 C.2     217 TYR    0.0700
   3466 O         -44.6360   -8.3960  -43.2240 O.2     217 TYR    0.0900
   3467 CB        -46.8930   -8.1710  -41.5470 C.3     217 TYR   -0.1800
   3468 CG        -47.7030   -8.1230  -40.2720 C.ar    217 TYR    0.0900
   3469 CD1       -49.0220   -7.6940  -40.2950 C.ar    217 TYR    0.0900
   3470 CD2       -47.1440   -8.4720  -39.0380 C.ar    217 TYR    0.0000
   3471 CE1       -49.7730   -7.6060  -39.1310 C.ar    217 TYR   -0.1150
   3472 CE2       -47.8920   -8.3860  -37.8550 C.ar    217 TYR    0.1150
   3473 CZ        -49.2110   -7.9510  -37.9180 C.ar    217 TYR   -0.1150
   3474 OH        -49.9890   -7.8520  -36.7890 O.3     217 TYR    0.1150
   3475 HN        -47.5440   -5.7540  -41.5880 H       217 TYR    0.1100
   3476 HA        -45.1780   -7.0570  -40.8380 H       217 TYR   -0.5400
   3477 HB1       -46.3560   -9.1420  -41.5620 H       217 TYR    0.4300
   3478 HB2       -47.6070   -8.1150  -42.3950 H       217 TYR   -0.1150
   3479 HD1       -49.4730   -7.4240  -41.2380 H       217 TYR    0.1150
   3480 HD2       -46.1200   -8.8130  -38.9960 H       217 TYR   -0.1150
   3481 HE1       -50.7990   -7.2670  -39.1740 H       217 TYR    0.1150
   3482 HE2       -47.4490   -8.6540  -36.9070 H       217 TYR    0.5100
   3483 HH        -49.4580   -8.1250  -36.0370 H       217 TYR   -0.5100
   3484 N         -44.4970   -6.1680  -43.4580 N.am    218 PHE   -0.4700
   3485 CA        -43.5390   -6.2370  -44.5270 C.3     218 PHE    0.3100
   3486 C         -42.5140   -5.3620  -43.8630 C.2     218 PHE    0.0700
   3487 O         -41.4910   -5.8560  -43.4300 O.2     218 PHE    0.0900
   3488 CB        -44.0420   -5.5910  -45.8200 C.3     218 PHE   -0.1800
   3489 CG        -43.0770   -5.7120  -46.9790 C.ar    218 PHE    0.0900
   3490 CD1       -43.0910   -6.8330  -47.8150 C.ar    218 PHE    0.0900
   3491 CD2       -42.1230   -4.7200  -47.1980 C.ar    218 PHE    0.0000
   3492 CE1       -42.1590   -6.9610  -48.8500 C.ar    218 PHE   -0.1150
   3493 CE2       -41.1910   -4.8370  -48.2240 C.ar    218 PHE    0.1150
   3494 CZ        -41.2060   -5.9580  -49.0530 C.ar    218 PHE   -0.1150
   3495 HN        -44.8100   -5.2560  -43.2070 H       218 PHE    0.1150
   3496 HA        -43.3210   -7.2810  -44.7010 H       218 PHE   -0.1150
   3497 HB1       -44.2110   -4.5060  -45.6450 H       218 PHE    0.1150
   3498 HB2       -44.9910   -6.0800  -46.1290 H       218 PHE   -0.1150
   3499 HD1       -43.8280   -7.6080  -47.6610 H       218 PHE    0.1150
   3500 HD2       -42.1070   -3.8470  -46.5620 H       218 PHE   -0.1150
   3501 HE1       -42.1750   -7.8300  -49.4900 H       218 PHE    0.1150
   3502 HE2       -40.4560   -4.0600  -48.3790 H       218 PHE    0.5100
   3503 HZ        -40.4830   -6.0520  -49.8500 H       218 PHE   -0.5100
   3504 N         -42.8220   -4.0760  -43.6970 N.am    219 ASN   -0.4700
   3505 CA        -41.8910   -3.1740  -43.0510 C.3     219 ASN    0.3100
   3506 C         -41.2530   -3.8530  -41.8410 C.2     219 ASN    0.0700
   3507 O         -40.1320   -3.5250  -41.4540 O.2     219 ASN    0.0900
   3508 CB        -42.5970   -1.8840  -42.6150 C.3     219 ASN   -0.1800
   3509 CG        -41.6160   -0.8240  -42.0900 C.2     219 ASN    0.0900
   3510 ND2       -41.5960    0.3140  -42.5920 N.am    219 ASN    0.0900
   3511 OD1       -40.8260   -1.1690  -41.1010 O.2     219 ASN    0.5500
   3512 HN        -43.6870   -3.6860  -44.0040 H       219 ASN   -0.5500
   3513 HA        -41.1010   -2.9500  -43.7530 H       219 ASN   -0.6200
   3514 HB1       -43.3210   -2.1240  -41.8080 H       219 ASN    0.3200
   3515 HB2       -43.1430   -1.4590  -43.4830 H       219 ASN    0.3000
   3516 HD21      -40.8640    0.9520  -42.3550 H       219 ASN    0.5100
   3517 HD22      -42.3130    0.5920  -43.2320 H       219 ASN   -0.5100
   3518 N         -41.9570   -4.8100  -41.2400 N.am    220 ILE   -0.4700
   3519 CA        -41.3890   -5.5050  -40.0990 C.3     220 ILE    0.3100
   3520 C         -40.4480   -6.5690  -40.6080 C.2     220 ILE    0.0700
   3521 O         -39.2550   -6.5420  -40.3110 O.2     220 ILE    0.0900
   3522 CB        -42.4660   -6.1580  -39.2160 C.3     220 ILE   -0.0900
   3523 CG1       -42.9850   -5.1320  -38.1930 C.3     220 ILE    0.0900
   3524 CG2       -41.8880   -7.3720  -38.5060 C.3     220 ILE   -0.2700
   3525 CD        -44.2350   -5.5540  -37.4160 C.3     220 ILE    0.0900
   3526 HN        -42.8710   -5.0820  -41.5320 H       220 ILE    0.0900
   3527 HA        -40.8280   -4.7850  -39.5230 H       220 ILE    0.0900
   3528 HB        -43.3240   -6.4720  -39.8480 H       220 ILE   -0.1800
   3529 HG11      -43.2180   -4.1920  -38.7360 H       220 ILE    0.0900
   3530 HG12      -42.1740   -4.9340  -37.4610 H       220 ILE    0.0900
   3531 HG21      -40.8510   -7.1570  -38.1670 H       220 ILE   -0.2700
   3532 HG22      -41.8600   -8.2390  -39.2010 H       220 ILE    0.0900
   3533 HG23      -42.5060   -7.6220  -37.6190 H       220 ILE    0.0900
   3534 HD1       -43.9850   -6.3720  -36.7070 H       220 ILE    0.0900
   3535 HD2       -45.0130   -5.9200  -38.1200 H       220 ILE    0.5100
   3536 HD3       -44.6290   -4.6910  -36.8370 H       220 ILE   -0.5100
   3537 N         -40.9930   -7.5070  -41.3780 N.am    221 VAL   -0.4700
   3538 CA        -40.1970   -8.5780  -41.9610 C.3     221 VAL    0.3100
   3539 C         -38.8410   -8.0500  -42.4670 C.2     221 VAL    0.0700
   3540 O         -37.7790   -8.5160  -42.0520 O.2     221 VAL    0.0900
   3541 CB        -40.9740   -9.2650  -43.1260 C.3     221 VAL   -0.0900
   3542 CG1       -40.0190  -10.0510  -44.0240 C.3     221 VAL    0.0900
   3543 CG2       -42.0360  -10.2020  -42.5620 C.3     221 VAL   -0.2700
   3544 HN        -41.9680   -7.5190  -41.5890 H       221 VAL    0.0900
   3545 HA        -39.9780   -9.2940  -41.1820 H       221 VAL    0.0900
   3546 HB        -41.4920   -8.4900  -43.7300 H       221 VAL    0.0900
   3547 HG11      -39.3720  -10.7120  -43.4080 H       221 VAL   -0.2700
   3548 HG12      -39.3720   -9.3500  -44.5930 H       221 VAL    0.0900
   3549 HG13      -40.5980  -10.6820  -44.7320 H       221 VAL    0.0900
   3550 HG21      -42.7550   -9.6310  -41.9360 H       221 VAL    0.0900
   3551 HG22      -41.5560  -10.9800  -41.9290 H       221 VAL    0.5100
   3552 HG23      -42.5940  -10.6850  -43.3910 H       221 VAL   -0.5100
   3553 N         -38.8800   -7.0570  -43.3520 N.am    222 MET   -0.4700
   3554 CA        -37.6640   -6.4810  -43.9050 C.3     222 MET    0.3100
   3555 C         -36.7170   -5.8760  -42.8550 C.2     222 MET    0.0700
   3556 O         -35.4970   -5.9340  -43.0050 O.2     222 MET    0.0900
   3557 CB        -38.0330   -5.4240  -44.9390 C.3     222 MET   -0.1800
   3558 CG        -36.9320   -5.1520  -45.9330 C.3     222 MET    0.0900
   3559 SD        -37.5200   -5.1990  -47.6490 S.3     222 MET    0.0900
   3560 CE        -37.9450   -6.9530  -47.8530 C.3     222 MET   -0.1400
   3561 HN        -39.7390   -6.6650  -43.6730 H       222 MET    0.0900
   3562 HA        -37.0880   -7.2730  -44.3590 H       222 MET    0.0900
   3563 HB1       -38.2760   -4.4790  -44.4080 H       222 MET   -0.0900
   3564 HB2       -38.9340   -5.7670  -45.4910 H       222 MET   -0.2200
   3565 HG1       -36.1340   -5.9120  -45.7930 H       222 MET    0.0900
   3566 HG2       -36.5010   -4.1510  -45.7160 H       222 MET    0.0900
   3567 HE1       -38.7280   -7.2650  -47.1290 H       222 MET    0.0900
   3568 HE2       -37.0500   -7.5870  -47.6830 H       222 MET    0.5100
   3569 HE3       -38.3320   -7.1370  -48.8770 H       222 MET   -0.5100
   3570 N         -37.2590   -5.3000  -41.7870 N.am    223 SER   -0.4700
   3571 CA        -36.4020   -4.7020  -40.7680 C.3     223 SER    0.3100
   3572 C         -35.8880   -5.7210  -39.7330 C.2     223 SER    0.0700
   3573 O         -35.4080   -5.3460  -38.6580 O.2     223 SER    0.0900
   3574 CB        -37.1430   -3.5460  -40.0680 C.3     223 SER    0.0500
   3575 OG        -36.2940   -2.4200  -39.8710 O.3     223 SER    0.0900
   3576 HN        -38.2440   -5.2500  -41.6370 H       223 SER    0.0900
   3577 HA        -35.5060   -4.3400  -41.2490 H       223 SER   -0.6600
   3578 HB1       -37.5080   -3.8890  -39.0760 H       223 SER    0.4300
   3579 HB2       -38.0060   -3.2300  -40.6910 H       223 SER    0.5100
   3580 HG1       -36.7780   -1.8210  -39.2970 H       223 SER   -0.5100
   3581 N         -35.9980   -7.0170  -40.0390 N.am    224 VAL   -0.4700
   3582 CA        -35.4820   -8.0280  -39.1150 C.3     224 VAL    0.3100
   3583 C         -34.0530   -8.2680  -39.5610 C.2     224 VAL    0.0700
   3584 O         -33.1610   -8.5050  -38.7410 O.2     224 VAL    0.0900
   3585 CB        -36.2600   -9.3810  -39.1660 C.3     224 VAL   -0.0900
   3586 CG1       -36.0620  -10.0760  -40.5100 C.3     224 VAL    0.0900
   3587 CG2       -35.7860  -10.3030  -38.0260 C.3     224 VAL   -0.2700
   3588 HN        -36.4230   -7.3450  -40.8790 H       224 VAL    0.0900
   3589 HA        -35.5410   -7.6130  -38.1210 H       224 VAL    0.0900
   3590 HB        -37.3420   -9.1870  -39.0110 H       224 VAL    0.0900
   3591 HG11      -35.1760  -10.7450  -40.4670 H       224 VAL   -0.2700
   3592 HG12      -35.8960   -9.3190  -41.3070 H       224 VAL    0.0900
   3593 HG13      -36.9570  -10.6870  -40.7560 H       224 VAL    0.0900
   3594 HG21      -35.7990   -9.7520  -37.0610 H       224 VAL    0.0900
   3595 HG22      -34.7480  -10.6460  -38.2240 H       224 VAL    0.5100
   3596 HG23      -36.4620  -11.1810  -37.9440 H       224 VAL   -0.5100
   3597 N         -33.8460   -8.1900  -40.8810 N.am    225 SER   -0.4700
   3598 CA        -32.5320   -8.3750  -41.4790 C.3     225 SER    0.3100
   3599 C         -31.5970   -7.5460  -40.5950 C.2     225 SER    0.0700
   3600 O         -30.6330   -8.0570  -40.0150 O.2     225 SER    0.0900
   3601 CB        -32.5500   -7.8400  -42.9310 C.3     225 SER    0.0500
   3602 OG        -31.4350   -8.2620  -43.7130 O.3     225 SER    0.0900
   3603 HN        -34.5890   -7.9990  -41.5180 H       225 SER    0.0900
   3604 HA        -32.2970   -9.4280  -41.4650 H       225 SER   -0.6600
   3605 HB1       -32.5480   -6.7300  -42.9050 H       225 SER    0.4300
   3606 HB2       -33.4730   -8.1970  -43.4340 H       225 SER    0.5100
   3607 HG1       -31.5570   -9.2020  -43.8620 H       225 SER   -0.5100
   3608 N         -31.9550   -6.2670  -40.4580 N.am    226 ASN   -0.4700
   3609 CA        -31.2180   -5.2860  -39.6650 C.3     226 ASN    0.3100
   3610 C         -31.1080   -5.6140  -38.1780 C.2     226 ASN    0.0700
   3611 O         -30.1220   -5.2580  -37.5310 O.2     226 ASN    0.0900
   3612 CB        -31.8780   -3.9020  -39.8260 C.3     226 ASN   -0.1800
   3613 CG        -31.3340   -2.8630  -38.8400 C.2     226 ASN    0.0900
   3614 ND2       -32.1960   -2.4090  -37.9280 N.am    226 ASN    0.0900
   3615 OD1       -30.1600   -2.4800  -38.8990 O.2     226 ASN    0.5500
   3616 HN        -32.7710   -5.9150  -40.9080 H       226 ASN   -0.5500
   3617 HA        -30.1970   -5.2640  -40.0130 H       226 ASN   -0.6200
   3618 HB1       -32.9720   -4.0030  -39.6610 H       226 ASN    0.3200
   3619 HB2       -31.6970   -3.5340  -40.8590 H       226 ASN    0.3000
   3620 HD21      -31.8690   -1.8470  -37.1670 H       226 ASN    0.5100
   3621 HD22      -33.1680   -2.6290  -38.0050 H       226 ASN   -0.5100
   3622 N         -32.1180   -6.2790  -37.6300 N.am    227 HSD   -0.4700
   3623 CA        -32.1380   -6.6200  -36.2090 C.3     227 HSD    0.3100
   3624 C         -30.9830   -7.4920  -35.6570 C.2     227 HSD    0.0700
   3625 O         -30.5140   -7.2840  -34.5380 O.2     227 HSD    0.0900
   3626 CB        -33.4920   -7.2610  -35.8720 C.3     227 HSD   -0.0900
   3627 CG        -33.5690   -7.8130  -34.4820 C.ar    227 HSD    0.0900
   3628 CD2       -33.5610   -7.1990  -33.2760 C.ar    227 HSD    0.0900
   3629 ND1       -33.6190   -9.1670  -34.2230 N.ar    227 HSD   -0.3600
   3630 CE1       -33.6340   -9.3580  -32.9140 C.ar    227 HSD    0.3200
   3631 NE2       -33.6000   -8.1820  -32.3150 N.ar    227 HSD   -0.0500
   3632 HN        -32.9070   -6.5760  -38.1620 H       227 HSD    0.2500
   3633 HA        -31.9890   -5.7160  -35.6380 H       227 HSD    0.1300
   3634 HB1       -33.6800   -8.0910  -36.5860 H       227 HSD   -0.7000
   3635 HB2       -34.2870   -6.4940  -35.9860 H       227 HSD    0.2200
   3636 HD1       -33.6410   -9.8790  -34.9240 H       227 HSD    0.1000
   3637 HD2       -33.5300   -6.1500  -33.0070 H       227 HSD    0.5100
   3638 HE1       -33.6680  -10.3370  -32.4360 H       227 HSD   -0.5100
   3639 N         -30.5120   -8.4600  -36.4320 N.am    228 GLU   -0.4700
   3640 CA        -29.4460   -9.3430  -35.9680 C.3     228 GLU    0.3100
   3641 C         -28.1230   -8.6230  -35.7280 C.2     228 GLU    0.0700
   3642 O         -27.2970   -9.0840  -34.9370 O.2     228 GLU    0.0900
   3643 CB        -29.2820  -10.4930  -36.9760 C.3     228 GLU   -0.1800
   3644 CG        -30.6370  -11.0440  -37.4760 C.3     228 GLU    0.0900
   3645 CD        -31.7800  -10.9270  -36.4340 C.2     228 GLU    0.0900
   3646 OE1       -32.9650  -10.8350  -36.8360 O.co2   228 GLU   -0.2800
   3647 OE2       -31.5000  -10.9210  -35.2130 O.co2   228 GLU    0.0900
   3648 HN        -30.8590   -8.6270  -37.3510 H       228 GLU    0.0900
   3649 HA        -29.7140   -9.7220  -34.9930 H       228 GLU    0.6200
   3650 HB1       -28.7170  -11.3160  -36.4900 H       228 GLU   -0.7600
   3651 HB2       -28.7010  -10.1240  -37.8480 H       228 GLU   -0.7600
   3652 HG1       -30.5110  -12.1170  -37.7350 H       228 GLU    0.5100
   3653 HG2       -30.9360  -10.4810  -38.3850 H       228 GLU   -0.5100
   3654 N         -27.9320   -7.4940  -36.4190 N.am    229 LYS   -0.4700
   3655 CA        -26.7230   -6.6720  -36.2950 C.3     229 LYS    0.3100
   3656 C         -26.9410   -5.8180  -35.0530 C.2     229 LYS    0.0700
   3657 O         -26.0070   -5.5340  -34.3130 O.2     229 LYS    0.0900
   3658 CB        -26.5160   -5.7360  -37.5190 C.3     229 LYS   -0.1800
   3659 CG        -26.1260   -6.3900  -38.8840 C.3     229 LYS    0.0900
   3660 CD        -26.0770   -5.3410  -40.0470 C.3     229 LYS    0.0900
   3661 CE        -25.7360   -5.9880  -41.4120 C.3     229 LYS   -0.1800
   3662 NZ        -25.7480   -5.0510  -42.5840 N.4     229 LYS    0.0900
   3663 HN        -28.6150   -7.1570  -37.0610 H       229 LYS    0.0900
   3664 HA        -25.8820   -7.3420  -36.1970 H       229 LYS   -0.1800
   3665 HB1       -25.7140   -5.0160  -37.2540 H       229 LYS    0.0900
   3666 HB2       -27.4630   -5.1800  -37.6760 H       229 LYS    0.0900
   3667 HG1       -26.8720   -7.1730  -39.1340 H       229 LYS    0.2100
   3668 HG2       -25.1270   -6.8640  -38.7830 H       229 LYS    0.0500
   3669 HD1       -25.3060   -4.5780  -39.8100 H       229 LYS    0.0500
   3670 HD2       -27.0660   -4.8440  -40.1230 H       229 LYS   -0.3000
   3671 HE1       -26.4800   -6.7840  -41.6290 H       229 LYS    0.3300
   3672 HE2       -24.7160   -6.4230  -41.3580 H       229 LYS    0.3300
   3673 HZ1       -25.0490   -4.2960  -42.4330 H       229 LYS    0.3300
   3674 HZ2       -26.6940   -4.6330  -42.6840 H       229 LYS    0.5100
   3675 HZ3       -25.5090   -5.5760  -43.4490 H       229 LYS   -0.5100
   3676 N         -28.1930   -5.4290  -34.8120 N.am    230 GLU   -0.4700
   3677 CA        -28.5230   -4.6030  -33.6570 C.3     230 GLU    0.3100
   3678 C         -28.6100   -5.4230  -32.3520 C.2     230 GLU    0.0700
   3679 O         -28.4230   -4.8840  -31.2550 O.2     230 GLU    0.0900
   3680 CB        -29.8390   -3.8540  -33.9380 C.3     230 GLU   -0.1800
   3681 CG        -29.7940   -2.3470  -33.6320 C.3     230 GLU    0.0900
   3682 CD        -30.6900   -1.5020  -34.5560 C.2     230 GLU    0.0900
   3683 OE1       -31.7530   -1.0100  -34.0950 O.co2   230 GLU   -0.2800
   3684 OE2       -30.3180   -1.3170  -35.7420 O.co2   230 GLU    0.0900
   3685 HN        -28.9530   -5.6830  -35.4050 H       230 GLU    0.0900
   3686 HA        -27.7140   -3.9070  -33.4920 H       230 GLU    0.6200
   3687 HB1       -30.6400   -4.3120  -33.3200 H       230 GLU   -0.7600
   3688 HB2       -30.0930   -3.9850  -35.0100 H       230 GLU   -0.7600
   3689 HG1       -28.7480   -1.9910  -33.7430 H       230 GLU    0.5100
   3690 HG2       -30.1260   -2.1860  -32.5840 H       230 GLU   -0.5100
   3691 N         -28.8790   -6.7280  -32.4710 N.am    231 MET   -0.4700
   3692 CA        -28.9760   -7.6040  -31.3020 C.3     231 MET    0.3100
   3693 C         -27.6340   -8.2850  -31.0260 C.2     231 MET    0.0700
   3694 O         -27.4800   -9.0070  -30.0410 O.2     231 MET    0.0900
   3695 CB        -30.0830   -8.6610  -31.5050 C.3     231 MET   -0.1800
   3696 CG        -30.6160   -9.2930  -30.2060 C.3     231 MET    0.0900
   3697 SD        -31.0200   -8.0860  -28.8810 S.3     231 MET    0.0900
   3698 CE        -32.0810   -6.9560  -29.7420 C.3     231 MET   -0.1400
   3699 HN        -29.0270   -7.1610  -33.3570 H       231 MET    0.0900
   3700 HA        -29.1970   -6.9910  -30.4400 H       231 MET    0.0900
   3701 HB1       -29.6760   -9.4720  -32.1460 H       231 MET   -0.0900
   3702 HB2       -30.9320   -8.1780  -32.0320 H       231 MET   -0.2200
   3703 HG1       -29.8470   -9.9990  -29.8280 H       231 MET    0.0900
   3704 HG2       -31.5290   -9.8730  -30.4560 H       231 MET    0.0900
   3705 HE1       -33.0590   -7.4250  -29.9830 H       231 MET    0.0900
   3706 HE2       -31.6080   -6.6380  -30.6960 H       231 MET    0.5100
   3707 HE3       -32.2750   -6.0590  -29.1160 H       231 MET   -0.5100
   3708 N         -26.6640   -8.0450  -31.9110 N.am    232 ALA   -0.4700
   3709 CA        -25.3080   -8.5890  -31.7810 C.3     232 ALA    0.3100
   3710 C         -24.3470   -7.4040  -31.5100 C.2     232 ALA    0.0700
   3711 O         -23.4130   -7.5290  -30.7020 O.2     232 ALA    0.0900
   3712 CB        -24.8950   -9.3650  -33.0740 C.3     232 ALA   -0.2700
   3713 HN        -26.8210   -7.4750  -32.7130 H       232 ALA    0.0900
   3714 HA        -25.2950   -9.2510  -30.9270 H       232 ALA    0.0900
   3715 HB1       -24.9180   -8.6830  -33.9520 H       232 ALA    0.0900
   3716 HB2       -25.6020  -10.2010  -33.2560 H       232 ALA    0.5100
   3717 HB3       -23.8640   -9.7640  -32.9640 H       232 ALA   -0.5100
   3718 N         -24.6130   -6.2530  -32.1600 N.am    233 ALA   -0.4700
   3719 CA        -23.8240   -5.0070  -32.0240 C.3     233 ALA    0.3100
   3720 C         -24.1420   -4.1960  -30.7600 C.2     233 ALA    0.0700
   3721 O         -23.3760   -3.3190  -30.3530 O.2     233 ALA    0.0900
   3722 CB        -24.0070   -4.1060  -33.2680 C.3     233 ALA   -0.2700
   3723 HN        -25.3850   -6.1900  -32.7870 H       233 ALA    0.0900
   3724 HA        -22.7850   -5.2790  -31.9080 H       233 ALA    0.0900
   3725 HB1       -25.0370   -3.6890  -33.2910 H       233 ALA    0.0900
   3726 HB2       -23.8470   -4.7020  -34.1930 H       233 ALA    0.5100
   3727 HB3       -23.2840   -3.2630  -33.2370 H       233 ALA   -0.5100
   3728 N         -25.3060   -4.4340  -30.1690 N.am    234 MET   -0.4700
   3729 CA        -25.6090   -3.7650  -28.9230 C.3     234 MET    0.3100
   3730 C         -25.6980   -4.9490  -27.9730 C.2     234 MET    0.0700
   3731 O         -26.3960   -4.9100  -26.9640 O.2     234 MET    0.0900
   3732 CB        -26.9360   -2.9850  -28.9740 C.3     234 MET   -0.1800
   3733 CG        -27.0210   -1.8580  -27.9060 C.3     234 MET    0.0900
   3734 SD        -25.6290   -0.6280  -27.9970 S.3     234 MET    0.0900
   3735 CE        -25.7520    0.2840  -26.3530 C.3     234 MET   -0.1400
   3736 HN        -25.9940   -5.0550  -30.5380 H       234 MET    0.0900
   3737 HA        -24.7940   -3.0880  -28.7110 H       234 MET    0.0900
   3738 HB1       -27.7740   -3.6960  -28.8090 H       234 MET   -0.0900
   3739 HB2       -27.0440   -2.5310  -29.9810 H       234 MET   -0.2200
   3740 HG1       -27.0220   -2.3330  -26.9020 H       234 MET    0.0900
   3741 HG2       -27.9860   -1.3260  -28.0410 H       234 MET    0.0900
   3742 HE1       -25.6310   -0.4110  -25.4950 H       234 MET    0.0900
   3743 HE2       -26.7450    0.7750  -26.2600 H       234 MET    0.5100
   3744 HE3       -24.9570    1.0580  -26.2820 H       234 MET   -0.5100
   3745 N         -24.9830   -6.0210  -28.3460 N.am    235 ALA   -0.4700
   3746 CA        -24.9000   -7.2630  -27.5730 C.3     235 ALA    0.3100
   3747 C         -23.4490   -7.3390  -27.1030 C.2     235 ALA    0.0700
   3748 O         -23.0340   -8.2860  -26.4230 O.2     235 ALA    0.0900
   3749 CB        -25.2520   -8.5010  -28.4590 C.3     235 ALA   -0.2700
   3750 HN        -24.4600   -6.0180  -29.1930 H       235 ALA    0.0900
   3751 HA        -25.5910   -7.1890  -26.7460 H       235 ALA    0.0900
   3752 HB1       -24.3420   -9.1090  -28.6450 H       235 ALA    0.0900
   3753 HB2       -25.6570   -8.1620  -29.4370 H       235 ALA    0.5100
   3754 HB3       -26.0030   -9.1350  -27.9410 H       235 ALA   -0.5100
   3755 N         -22.6850   -6.3100  -27.4880 N.am    236 LYS   -0.4700
   3756 CA        -21.2730   -6.1710  -27.1340 C.3     236 LYS    0.3100
   3757 C         -21.1590   -5.2360  -25.9240 C.2     236 LYS    0.0700
   3758 O         -20.4380   -5.5240  -24.9680 O.2     236 LYS    0.0900
   3759 CB        -20.4710   -5.5970  -28.3350 C.3     236 LYS   -0.1800
   3760 CG        -18.9560   -5.3490  -28.0840 C.3     236 LYS    0.0900
   3761 CD        -18.2520   -4.7620  -29.3210 C.3     236 LYS    0.0900
   3762 CE        -16.7630   -4.4940  -29.0950 C.3     236 LYS   -0.1800
   3763 NZ        -16.1580   -3.7520  -30.2480 N.4     236 LYS    0.0900
   3764 HN        -23.0560   -5.5740  -28.0470 H       236 LYS    0.0900
   3765 HA        -20.8980   -7.1470  -26.8640 H       236 LYS   -0.1800
   3766 HB1       -20.9330   -4.6290  -28.6220 H       236 LYS    0.0900
   3767 HB2       -20.5650   -6.3080  -29.1810 H       236 LYS    0.0900
   3768 HG1       -18.4730   -6.3120  -27.8170 H       236 LYS    0.2100
   3769 HG2       -18.8430   -4.6410  -27.2360 H       236 LYS    0.0500
   3770 HD1       -18.7480   -3.8070  -29.5930 H       236 LYS    0.0500
   3771 HD2       -18.3610   -5.4760  -30.1640 H       236 LYS   -0.3000
   3772 HE1       -16.2190   -5.4570  -28.9880 H       236 LYS    0.3300
   3773 HE2       -16.6260   -3.8750  -28.1830 H       236 LYS    0.3300
   3774 HZ1       -16.6420   -2.8390  -30.3660 H       236 LYS    0.3300
   3775 HZ2       -16.2630   -4.3150  -31.1160 H       236 LYS    0.5100
   3776 HZ3       -15.1480   -3.5870  -30.0620 H       236 LYS   -0.5100
   3777 N         -21.9080   -4.1340  -25.9790 N.am    237 ARG   -0.4700
   3778 CA        -21.9420   -3.0880  -24.9560 C.3     237 ARG    0.3100
   3779 C         -22.5700   -3.4800  -23.5960 C.2     237 ARG    0.0700
   3780 O         -22.5890   -2.6710  -22.6590 O.2     237 ARG    0.0900
   3781 CB        -22.7040   -1.8910  -25.5550 C.3     237 ARG   -0.1800
   3782 CG        -22.6400   -0.5810  -24.7770 C.3     237 ARG    0.0900
   3783 CD        -21.2090   -0.0900  -24.5350 C.3     237 ARG    0.0900
   3784 NE        -20.3320   -0.1910  -25.7060 N.pl3   237 ARG   -0.1800
   3785 CZ        -19.0950    0.2970  -25.7470 C.cat   237 ARG    0.0900
   3786 NH1       -18.3580    0.1600  -26.8410 N.pl3   237 ARG    0.0900
   3787 NH2       -18.5990    0.9360  -24.6950 N.pl3   237 ARG    0.2000
   3788 HN        -22.5050   -3.9680  -26.7590 H       237 ARG    0.0900
   3789 HA        -20.9310   -2.8160  -24.6970 H       237 ARG    0.0900
   3790 HB1       -23.7720   -2.1800  -25.6440 H       237 ARG   -0.7000
   3791 HB2       -22.2950   -1.7030  -26.5690 H       237 ARG    0.4400
   3792 HG1       -23.1370   -0.7270  -23.7940 H       237 ARG    0.6400
   3793 HG2       -23.1910    0.1970  -25.3460 H       237 ARG   -0.8000
   3794 HD1       -20.7460   -0.6980  -23.7280 H       237 ARG    0.4600
   3795 HD2       -21.2370    0.9800  -24.2390 H       237 ARG    0.4600
   3796 HE        -20.6850   -0.6510  -26.5200 H       237 ARG   -0.8000
   3797 HH11      -18.7310   -0.3120  -27.6400 H       237 ARG    0.4600
   3798 HH12      -17.4290    0.5280  -26.8670 H       237 ARG    0.4600
   3799 HH21      -19.1540    1.0510  -23.8710 H       237 ARG    0.5100
   3800 HH22      -17.6690    1.3020  -24.7260 H       237 ARG   -0.5100
   3801 N         -23.0520   -4.7250  -23.4720 N.am    238 LEU   -0.4700
   3802 CA        -23.7450   -5.1900  -22.2450 C.3     238 LEU    0.3100
   3803 C         -23.2850   -6.3940  -21.3820 C.2     238 LEU    0.0700
   3804 O         -22.4640   -7.2270  -21.7880 O.2     238 LEU    0.0900
   3805 CB        -25.2080   -5.4470  -22.5970 C.3     238 LEU   -0.1800
   3806 CG        -25.3480   -6.2860  -23.8760 C.3     238 LEU    0.0900
   3807 CD1       -24.5950   -7.6190  -23.8060 C.3     238 LEU    0.0900
   3808 CD2       -26.8170   -6.5110  -24.0720 C.3     238 LEU   -0.0900
   3809 HN        -22.9650   -5.3970  -24.2030 H       238 LEU    0.0900
   3810 HA        -23.6600   -4.4260  -21.4860 H       238 LEU   -0.2700
   3811 HB1       -25.7200   -4.4740  -22.7450 H       238 LEU    0.0900
   3812 HB2       -25.6940   -5.9850  -21.7560 H       238 LEU    0.0900
   3813 HG        -24.9540   -5.6980  -24.7320 H       238 LEU    0.0900
   3814 HD11      -24.8500   -8.1540  -22.8670 H       238 LEU   -0.2700
   3815 HD12      -23.5000   -7.4350  -23.8240 H       238 LEU    0.0900
   3816 HD13      -24.8810   -8.2600  -24.6680 H       238 LEU    0.0900
   3817 HD21      -27.2830   -5.6130  -24.5300 H       238 LEU    0.0900
   3818 HD22      -27.3040   -6.7040  -23.0920 H       238 LEU    0.5100
   3819 HD23      -26.9790   -7.3790  -24.7460 H       238 LEU   -0.5100
   3820 N         -23.8730   -6.4900  -20.1850 N.am    239 ASN   -0.4700
   3821 CA        -23.6020   -7.5800  -19.2450 C.3     239 ASN    0.3100
   3822 C         -24.2500   -8.9080  -19.7110 C.2     239 ASN    0.0700
   3823 O         -24.8680   -8.9540  -20.7780 O.2     239 ASN    0.0900
   3824 CB        -24.0770   -7.2040  -17.8170 C.3     239 ASN   -0.1800
   3825 CG        -25.0890   -6.0450  -17.7900 C.2     239 ASN    0.0900
   3826 ND2       -26.0380   -6.1200  -16.8550 N.am    239 ASN    0.0900
   3827 OD1       -25.0030   -5.0920  -18.5670 O.2     239 ASN    0.5500
   3828 HN        -24.5340   -5.8110  -19.8750 H       239 ASN   -0.5500
   3829 HA        -22.5390   -7.7690  -19.2490 H       239 ASN   -0.6200
   3830 HB1       -23.1920   -6.9080  -17.2140 H       239 ASN    0.3200
   3831 HB2       -24.5540   -8.0940  -17.3540 H       239 ASN    0.3000
   3832 HD21      -26.7270   -5.3980  -16.7840 H       239 ASN    0.5100
   3833 HD22      -26.0600   -6.8970  -16.2260 H       239 ASN   -0.5100
   3834 N         -24.1110   -9.9840  -18.9250 N.am    240 ALA   -0.4700
   3835 CA        -24.6740  -11.3050  -19.2780 C.3     240 ALA    0.3100
   3836 C         -26.1710  -11.4790  -18.9570 C.2     240 ALA    0.0700
   3837 O         -26.7860  -12.4820  -19.3400 O.2     240 ALA    0.0900
   3838 CB        -23.8550  -12.4320  -18.5960 C.3     240 ALA   -0.2700
   3839 HN        -23.6170   -9.9420  -18.0600 H       240 ALA    0.0900
   3840 HA        -24.6400  -11.4090  -20.3520 H       240 ALA    0.0900
   3841 HB1       -23.8860  -12.3120  -17.4920 H       240 ALA    0.0900
   3842 HB2       -22.7960  -12.3850  -18.9290 H       240 ALA    0.5100
   3843 HB3       -24.2850  -13.4230  -18.8580 H       240 ALA   -0.5100
   3844 N         -26.7530  -10.4980  -18.2590 N.am    241 LYS   -0.4700
   3845 CA        -28.1670  -10.5420  -17.8890 C.3     241 LYS    0.3100
   3846 C         -28.9770   -9.3690  -18.4510 C.2     241 LYS    0.0700
   3847 O         -30.2050   -9.3310  -18.3100 O.2     241 LYS    0.0900
   3848 CB        -28.3360  -10.5980  -16.3540 C.3     241 LYS   -0.1800
   3849 CG        -28.8630   -9.3140  -15.6900 C.3     241 LYS    0.0900
   3850 CD        -29.2510   -9.5500  -14.2380 C.3     241 LYS    0.0900
   3851 CE        -30.0450   -8.3690  -13.7100 C.3     241 LYS   -0.1800
   3852 NZ        -31.1700   -8.7910  -12.8180 N.4     241 LYS    0.0900
   3853 HN        -26.2480   -9.6940  -17.9580 H       241 LYS    0.0900
   3854 HA        -28.6040  -11.4180  -18.3450 H       241 LYS   -0.1800
   3855 HB1       -27.3460  -10.8310  -15.9090 H       241 LYS    0.0900
   3856 HB2       -29.0410  -11.4220  -16.1170 H       241 LYS    0.0900
   3857 HG1       -29.7540   -8.9570  -16.2510 H       241 LYS    0.2100
   3858 HG2       -28.0750   -8.5330  -15.7330 H       241 LYS    0.0500
   3859 HD1       -28.3330   -9.6820  -13.6270 H       241 LYS    0.0500
   3860 HD2       -29.8660  -10.4720  -14.1650 H       241 LYS   -0.3000
   3861 HE1       -30.4860   -7.8060  -14.5610 H       241 LYS    0.3300
   3862 HE2       -29.3790   -7.7070  -13.1180 H       241 LYS    0.3300
   3863 HZ1       -30.7900   -9.3110  -12.0030 H       241 LYS    0.3300
   3864 HZ2       -31.8220   -9.4040  -13.3490 H       241 LYS    0.5100
   3865 HZ3       -31.6810   -7.9480  -12.4850 H       241 LYS   -0.5100
   3866 N         -28.3120   -8.4030  -19.0760 N.am    242 GLU   -0.4700
   3867 CA        -29.0540   -7.2890  -19.6500 C.3     242 GLU    0.3100
   3868 C         -29.2060   -7.5910  -21.1510 C.2     242 GLU    0.0700
   3869 O         -30.0120   -6.9650  -21.8390 O.2     242 GLU    0.0900
   3870 CB        -28.3110   -5.9640  -19.3900 C.3     242 GLU   -0.1800
   3871 CG        -29.1910   -4.7540  -18.9600 C.3     242 GLU    0.0900
   3872 CD        -29.8320   -4.0300  -20.1440 C.2     242 GLU    0.0900
   3873 OE1       -29.0900   -3.6950  -21.1050 O.co2   242 GLU   -0.2800
   3874 OE2       -31.0660   -3.7890  -20.1050 O.co2   242 GLU    0.0900
   3875 HN        -27.3200   -8.3940  -19.1770 H       242 GLU    0.0900
   3876 HA        -30.0340   -7.2670  -19.1960 H       242 GLU    0.6200
   3877 HB1       -27.7790   -5.6830  -20.3240 H       242 GLU   -0.7600
   3878 HB2       -27.5640   -6.1440  -18.5900 H       242 GLU   -0.7600
   3879 HG1       -28.5570   -4.0290  -18.4070 H       242 GLU    0.5100
   3880 HG2       -29.9990   -5.1180  -18.2910 H       242 GLU   -0.5100
   3881 N         -28.4460   -8.5730  -21.6470 N.am    243 LEU   -0.4700
   3882 CA        -28.5380   -8.9640  -23.0500 C.3     243 LEU    0.3100
   3883 C         -29.7540   -9.8420  -23.1600 C.2     243 LEU    0.0700
   3884 O         -30.5140   -9.7610  -24.1270 O.2     243 LEU    0.0900
   3885 CB        -27.3000   -9.7480  -23.5160 C.3     243 LEU   -0.1800
   3886 CG        -27.3440  -10.2840  -24.9670 C.3     243 LEU    0.0900
   3887 CD1       -25.9150  -10.5500  -25.4750 C.3     243 LEU    0.0900
   3888 CD2       -28.2250  -11.5530  -25.0420 C.3     243 LEU   -0.0900
   3889 HN        -27.7910   -9.0750  -21.0890 H       243 LEU    0.0900
   3890 HA        -28.6440   -8.0620  -23.6350 H       243 LEU   -0.2700
   3891 HB1       -27.1690  -10.6150  -22.8350 H       243 LEU    0.0900
   3892 HB2       -26.4180   -9.0810  -23.4250 H       243 LEU    0.0900
   3893 HG        -27.8360   -9.5350  -25.6230 H       243 LEU    0.0900
   3894 HD11      -25.3010  -11.0020  -24.6670 H       243 LEU   -0.2700
   3895 HD12      -25.4420   -9.5970  -25.7910 H       243 LEU    0.0900
   3896 HD13      -25.9460  -11.2560  -26.3330 H       243 LEU    0.0900
   3897 HD21      -29.2790  -11.2730  -25.2540 H       243 LEU    0.0900
   3898 HD22      -28.1890  -12.0960  -24.0740 H       243 LEU    0.5100
   3899 HD23      -27.8630  -12.2160  -25.8570 H       243 LEU   -0.5100
   3900 N         -29.9380  -10.6910  -22.1560 N.am    244 ARG   -0.4700
   3901 CA        -31.0890  -11.5600  -22.1450 C.3     244 ARG    0.3100
   3902 C         -32.3380  -10.6820  -22.0370 C.2     244 ARG    0.0700
   3903 O         -33.3590  -10.9600  -22.6720 O.2     244 ARG    0.0900
   3904 CB        -30.9780  -12.5690  -20.9910 C.3     244 ARG   -0.1800
   3905 CG        -29.8380  -13.5930  -21.2090 C.3     244 ARG    0.0900
   3906 CD        -29.7360  -14.6420  -20.1020 C.3     244 ARG    0.0900
   3907 NE        -31.0030  -15.3450  -19.9260 N.pl3   244 ARG   -0.1800
   3908 CZ        -31.6550  -15.4000  -18.7690 C.cat   244 ARG    0.0900
   3909 NH1       -31.1440  -14.7950  -17.6990 N.pl3   244 ARG    0.0900
   3910 NH2       -32.8200  -16.0340  -18.6840 N.pl3   244 ARG    0.2000
   3911 HN        -29.3080  -10.7640  -21.3860 H       244 ARG    0.0900
   3912 HA        -31.1310  -12.0750  -23.0940 H       244 ARG    0.0900
   3913 HB1       -31.9400  -13.1160  -20.8990 H       244 ARG   -0.7000
   3914 HB2       -30.7860  -12.0150  -20.0480 H       244 ARG    0.4400
   3915 HG1       -28.8750  -13.0430  -21.2650 H       244 ARG    0.6400
   3916 HG2       -30.0120  -14.1130  -22.1740 H       244 ARG   -0.8000
   3917 HD1       -29.4810  -14.1510  -19.1390 H       244 ARG    0.4600
   3918 HD2       -28.9620  -15.3930  -20.3650 H       244 ARG    0.4600
   3919 HE        -31.4010  -15.8100  -20.7170 H       244 ARG   -0.8000
   3920 HH11      -30.2750  -14.3030  -17.7700 H       244 ARG    0.4600
   3921 HH12      -31.6280  -14.8310  -16.8260 H       244 ARG    0.4600
   3922 HH21      -33.1390  -16.5980  -19.4470 H       244 ARG    0.5100
   3923 HH22      -33.3780  -15.9490  -17.8590 H       244 ARG   -0.5100
   3924 N         -32.2450   -9.5930  -21.2700 N.am    245 LYS   -0.4700
   3925 CA        -33.3820   -8.6940  -21.1300 C.3     245 LYS    0.3100
   3926 C         -33.6920   -8.0560  -22.4840 C.2     245 LYS    0.0700
   3927 O         -34.8410   -7.7100  -22.7560 O.2     245 LYS    0.0900
   3928 CB        -33.1030   -7.6090  -20.0720 C.3     245 LYS   -0.1800
   3929 CG        -34.2800   -6.6340  -19.8370 C.3     245 LYS    0.0900
   3930 CD        -34.1460   -5.8440  -18.5300 C.3     245 LYS    0.0900
   3931 CE        -35.2510   -4.7970  -18.3770 C.3     245 LYS   -0.1800
   3932 NZ        -35.1750   -3.7420  -19.4370 N.4     245 LYS    0.0900
   3933 HN        -31.4170   -9.3520  -20.7710 H       245 LYS    0.0900
   3934 HA        -34.2390   -9.2840  -20.8420 H       245 LYS   -0.1800
   3935 HB1       -32.2200   -7.0200  -20.3990 H       245 LYS    0.0900
   3936 HB2       -32.8660   -8.1100  -19.1100 H       245 LYS    0.0900
   3937 HG1       -35.2250   -7.2160  -19.8080 H       245 LYS    0.2100
   3938 HG2       -34.3240   -5.9180  -20.6850 H       245 LYS    0.0500
   3939 HD1       -33.1590   -5.3320  -18.5170 H       245 LYS    0.0500
   3940 HD2       -34.1950   -6.5500  -17.6740 H       245 LYS   -0.3000
   3941 HE1       -35.1550   -4.2930  -17.3920 H       245 LYS    0.3300
   3942 HE2       -36.2450   -5.2880  -18.4590 H       245 LYS    0.3300
   3943 HZ1       -35.4410   -4.1540  -20.3540 H       245 LYS    0.3300
   3944 HZ2       -34.2040   -3.3740  -19.4900 H       245 LYS    0.5100
   3945 HZ3       -35.8280   -2.9680  -19.2020 H       245 LYS   -0.5100
   3946 N         -32.6690   -7.9290  -23.3380 N.am    246 ALA   -0.4700
   3947 CA        -32.8200   -7.3170  -24.6610 C.3     246 ALA    0.3100
   3948 C         -33.2660   -8.3100  -25.7100 C.2     246 ALA    0.0700
   3949 O         -34.0250   -7.9640  -26.6140 O.2     246 ALA    0.0900
   3950 CB        -31.5050   -6.6660  -25.1060 C.3     246 ALA   -0.2700
   3951 HN        -31.7530   -8.2480  -23.1090 H       246 ALA    0.0900
   3952 HA        -33.6040   -6.5770  -24.6000 H       246 ALA    0.0900
   3953 HB1       -30.7000   -7.4290  -25.1590 H       246 ALA    0.0900
   3954 HB2       -31.2050   -5.8830  -24.3780 H       246 ALA    0.5100
   3955 HB3       -31.6290   -6.2120  -26.1130 H       246 ALA   -0.5100
   3956 N         -32.7830   -9.5400  -25.6090 N.am    247 GLN   -0.4700
   3957 CA        -33.1730  -10.5470  -26.5710 C.3     247 GLN    0.3100
   3958 C         -34.5010  -11.1530  -26.1610 C.2     247 GLN    0.0700
   3959 O         -35.3550  -11.4000  -27.0040 O.2     247 GLN    0.0900
   3960 CB        -32.1010  -11.6380  -26.7030 C.3     247 GLN   -0.1800
   3961 CG        -30.8820  -11.2300  -27.5620 C.3     247 GLN    0.0900
   3962 CD        -30.0160  -12.4170  -28.0230 C.2     247 GLN    0.0900
   3963 NE2       -29.6420  -13.2780  -27.2000 N.am    247 GLN   -0.1800
   3964 OE1       -29.6860  -12.4650  -29.3060 O.2     247 GLN    0.0900
   3965 HN        -32.1510   -9.8200  -24.8900 H       247 GLN    0.0900
   3966 HA        -33.3230  -10.0560  -27.5210 H       247 GLN    0.5500
   3967 HB1       -32.5670  -12.5350  -27.1620 H       247 GLN   -0.5500
   3968 HB2       -31.7410  -11.9010  -25.6860 H       247 GLN   -0.6200
   3969 HG1       -30.2410  -10.5460  -26.9660 H       247 GLN    0.3200
   3970 HG2       -31.2470  -10.6960  -28.4640 H       247 GLN    0.3000
   3971 HE21      -29.0790  -14.0490  -27.5030 H       247 GLN    0.5100
   3972 HE22      -29.9050  -13.1990  -26.2390 H       247 GLN   -0.5100
   3973 N         -34.6930  -11.3870  -24.8670 N.am    248 ALA   -0.4700
   3974 CA        -35.9530  -11.9560  -24.4150 C.3     248 ALA    0.3100
   3975 C         -37.0900  -10.9870  -24.7260 C.2     248 ALA    0.0700
   3976 O         -38.1700  -11.3890  -25.1550 O.2     248 ALA    0.0900
   3977 CB        -35.9010  -12.2470  -22.9260 C.3     248 ALA   -0.2700
   3978 HN        -34.0070  -11.1910  -24.1700 H       248 ALA    0.0900
   3979 HA        -36.1280  -12.8670  -24.9690 H       248 ALA    0.0900
   3980 HB1       -35.7130  -11.3090  -22.3600 H       248 ALA    0.0900
   3981 HB2       -35.0810  -12.9630  -22.7080 H       248 ALA    0.5100
   3982 HB3       -36.8700  -12.6750  -22.5900 H       248 ALA   -0.5100
   3983 N         -36.8320   -9.6970  -24.5230 N.am    249 GLY   -0.4700
   3984 CA        -37.8400   -8.6870  -24.7880 C.3     249 GLY    0.3100
   3985 C         -38.0030   -8.4570  -26.2710 C.2     249 GLY   -0.0200
   3986 O         -38.9060   -7.7480  -26.6950 O.2     249 GLY    0.0900
   3987 HN        -35.9520   -9.3710  -24.1860 H       249 GLY    0.0900
   3988 HA1       -37.5320   -7.7670  -24.3130 H       249 GLY    0.5100
   3989 HA2       -38.7770   -9.0260  -24.3720 H       249 GLY   -0.5100
   3990 N         -37.1160   -9.0550  -27.0580 N.am    250 ALA   -0.4700
   3991 CA        -37.1590   -8.9260  -28.5000 C.3     250 ALA    0.3100
   3992 C         -37.6300  -10.2600  -29.0640 C.2     250 ALA    0.0700
   3993 O         -38.0690  -10.3440  -30.2100 O.2     250 ALA    0.0900
   3994 CB        -35.7710   -8.5740  -29.0390 C.3     250 ALA   -0.2700
   3995 HN        -36.3800   -9.6190  -26.6920 H       250 ALA    0.0900
   3996 HA        -37.8680   -8.1490  -28.7470 H       250 ALA    0.0900
   3997 HB1       -35.0450   -9.3720  -28.7720 H       250 ALA    0.0900
   3998 HB2       -35.4250   -7.6170  -28.5960 H       250 ALA    0.5100
   3999 HB3       -35.8060   -8.4830  -30.1460 H       250 ALA   -0.5100
   4000 N         -37.5460  -11.3060  -28.2470 N.am    251 ASN   -0.4700
   4001 CA        -37.9750  -12.6320  -28.6600 C.3     251 ASN    0.3100
   4002 C         -39.4560  -12.8000  -28.3560 C.2     251 ASN    0.0700
   4003 O         -40.1300  -13.6400  -28.9530 O.2     251 ASN    0.0900
   4004 CB        -37.1930  -13.7330  -27.9190 C.3     251 ASN   -0.1800
   4005 CG        -35.9060  -14.1420  -28.6380 C.2     251 ASN    0.0900
   4006 ND2       -34.8140  -14.2630  -27.8770 N.am    251 ASN    0.0900
   4007 OD1       -35.8910  -14.3680  -29.8540 O.2     251 ASN    0.5500
   4008 HN        -37.1860  -11.2280  -27.3210 H       251 ASN   -0.5500
   4009 HA        -37.8160  -12.7150  -29.7250 H       251 ASN   -0.6200
   4010 HB1       -37.8400  -14.6300  -27.8220 H       251 ASN    0.3200
   4011 HB2       -36.9250  -13.3630  -26.9060 H       251 ASN    0.3000
   4012 HD21      -33.9430  -14.5280  -28.2900 H       251 ASN    0.5100
   4013 HD22      -34.8700  -14.0880  -26.8940 H       251 ASN   -0.5100
   4014 N         -39.9660  -11.9940  -27.4210 N.am    252 ALA   -0.4700
   4015 CA        -41.3720  -12.0680  -27.0270 C.3     252 ALA    0.3100
   4016 C         -42.3040  -11.2630  -27.9130 C.2     252 ALA    0.0700
   4017 O         -43.1930  -11.8300  -28.5510 O.2     252 ALA    0.0900
   4018 CB        -41.5340  -11.6200  -25.5790 C.3     252 ALA   -0.2700
   4019 HN        -39.4130  -11.3100  -26.9520 H       252 ALA    0.0900
   4020 HA        -41.7010  -13.0900  -27.1440 H       252 ALA    0.0900
   4021 HB1       -41.1840  -10.5710  -25.4630 H       252 ALA    0.0900
   4022 HB2       -40.9320  -12.2700  -24.9110 H       252 ALA    0.5100
   4023 HB3       -42.6040  -11.6700  -25.2860 H       252 ALA   -0.5100
   4024 N         -42.1220   -9.9420  -27.9380 N.am    253 GLU   -0.4700
   4025 CA        -42.9550   -9.0850  -28.7590 C.3     253 GLU    0.3100
   4026 C         -43.0880   -9.7840  -30.1080 C.2     253 GLU    0.0700
   4027 O         -44.1900   -9.9330  -30.6460 O.2     253 GLU    0.0900
   4028 CB        -42.2990   -7.7110  -28.9140 C.3     253 GLU   -0.1800
   4029 CG        -42.0110   -7.0060  -27.5900 C.3     253 GLU    0.0900
   4030 CD        -43.2130   -6.2960  -26.9920 C.2     253 GLU    0.0900
   4031 OE1       -43.0610   -5.6840  -25.9130 O.co2   253 GLU   -0.2800
   4032 OE2       -44.3070   -6.3390  -27.5930 O.co2   253 GLU    0.0900
   4033 HN        -41.4140   -9.4910  -27.3990 H       253 GLU    0.0900
   4034 HA        -43.9180   -8.9920  -28.2810 H       253 GLU    0.6200
   4035 HB1       -42.9750   -7.0650  -29.5150 H       253 GLU   -0.7600
   4036 HB2       -41.3410   -7.8370  -29.4610 H       253 GLU   -0.7600
   4037 HG1       -41.2110   -6.2530  -27.7560 H       253 GLU    0.5100
   4038 HG2       -41.6550   -7.7610  -26.8570 H       253 GLU   -0.5100
   4039 N         -41.9530  -10.2540  -30.6240 N.am    254 MET   -0.4700
   4040 CA        -41.9250  -10.9840  -31.8810 C.3     254 MET    0.3100
   4041 C         -43.1530  -11.8960  -31.9170 C.2     254 MET    0.0700
   4042 O         -44.0740  -11.6940  -32.7150 O.2     254 MET    0.0900
   4043 CB        -40.6420  -11.8180  -31.9530 C.3     254 MET   -0.1800
   4044 CG        -40.5720  -12.8110  -33.1090 C.3     254 MET    0.0900
   4045 SD        -40.0050  -12.0910  -34.6790 S.3     254 MET    0.0900
   4046 CE        -38.3400  -12.8580  -34.8890 C.3     254 MET   -0.1400
   4047 HN        -41.0730  -10.1280  -30.1730 H       254 MET    0.0900
   4048 HA        -41.9620  -10.2710  -32.6900 H       254 MET    0.0900
   4049 HB1       -40.5450  -12.3850  -31.0040 H       254 MET   -0.0900
   4050 HB2       -39.7830  -11.1210  -32.0450 H       254 MET   -0.2200
   4051 HG1       -41.5840  -13.2410  -33.2530 H       254 MET    0.0900
   4052 HG2       -39.8820  -13.6310  -32.8170 H       254 MET    0.0900
   4053 HE1       -38.4090  -13.9660  -34.9370 H       254 MET    0.0900
   4054 HE2       -37.6840  -12.5930  -34.0330 H       254 MET    0.5100
   4055 HE3       -37.8690  -12.5040  -35.8300 H       254 MET   -0.5100
   4056 N         -43.1770  -12.8770  -31.0150 N.am    255 ARG   -0.4700
   4057 CA        -44.2860  -13.8190  -30.9320 C.3     255 ARG    0.3100
   4058 C         -45.6500  -13.1280  -31.0450 C.2     255 ARG    0.0700
   4059 O         -46.4770  -13.5010  -31.8810 O.2     255 ARG    0.0900
   4060 CB        -44.2010  -14.6290  -29.6210 C.3     255 ARG   -0.1800
   4061 CG        -45.2380  -15.7630  -29.5250 C.3     255 ARG    0.0900
   4062 CD        -44.7360  -16.9900  -28.7640 C.3     255 ARG    0.0900
   4063 NE        -43.6890  -17.7000  -29.5070 N.pl3   255 ARG   -0.1800
   4064 CZ        -43.1190  -18.8350  -29.1070 C.cat   255 ARG    0.0900
   4065 NH1       -43.4940  -19.3980  -27.9670 N.pl3   255 ARG    0.0900
   4066 NH2       -42.1740  -19.4060  -29.8440 N.pl3   255 ARG    0.2000
   4067 HN        -42.4400  -13.0100  -30.3580 H       255 ARG    0.0900
   4068 HA        -44.2320  -14.4780  -31.7860 H       255 ARG    0.0900
   4069 HB1       -44.3560  -13.9360  -28.7680 H       255 ARG   -0.7000
   4070 HB2       -43.1850  -15.0720  -29.5450 H       255 ARG    0.4400
   4071 HG1       -45.5150  -16.0750  -30.5550 H       255 ARG    0.6400
   4072 HG2       -46.1410  -15.3730  -29.0120 H       255 ARG   -0.8000
   4073 HD1       -45.5760  -17.7000  -28.6000 H       255 ARG    0.4600
   4074 HD2       -44.3070  -16.6770  -27.7870 H       255 ARG    0.4600
   4075 HE        -43.3820  -17.3040  -30.3720 H       255 ARG   -0.8000
   4076 HH11      -44.2040  -18.9710  -27.4070 H       255 ARG    0.4600
   4077 HH12      -43.0670  -20.2510  -27.6660 H       255 ARG    0.4600
   4078 HH21      -41.8860  -18.9840  -30.7030 H       255 ARG    0.5100
   4079 HH22      -41.7490  -20.2590  -29.5390 H       255 ARG   -0.5100
   4080 N         -45.8920  -12.1150  -30.2140 N.am    256 LEU   -0.4700
   4081 CA        -47.1670  -11.4160  -30.2510 C.3     256 LEU    0.3100
   4082 C         -47.4580  -11.0940  -31.7020 C.2     256 LEU    0.0700
   4083 O         -48.5130  -11.4400  -32.2290 O.2     256 LEU    0.0900
   4084 CB        -47.1240  -10.1290  -29.4000 C.3     256 LEU   -0.1800
   4085 CG        -46.9650  -10.2040  -27.8610 C.3     256 LEU    0.0900
   4086 CD1       -47.1970   -8.8170  -27.2500 C.3     256 LEU    0.0900
   4087 CD2       -47.9550  -11.1920  -27.2610 C.3     256 LEU   -0.0900
   4088 HN        -45.2250  -11.7960  -29.5440 H       256 LEU    0.0900
   4089 HA        -47.9240  -12.0880  -29.8730 H       256 LEU   -0.2700
   4090 HB1       -48.0700   -9.5860  -29.5960 H       256 LEU    0.0900
   4091 HB2       -46.2740   -9.5260  -29.7790 H       256 LEU    0.0900
   4092 HG        -45.9420  -10.5560  -27.6100 H       256 LEU    0.0900
   4093 HD11      -48.1430   -8.3820  -27.6370 H       256 LEU   -0.2700
   4094 HD12      -46.3580   -8.1390  -27.5200 H       256 LEU    0.0900
   4095 HD13      -47.2710   -8.8980  -26.1450 H       256 LEU    0.0900
   4096 HD21      -47.7840  -12.2070  -27.6820 H       256 LEU    0.0900
   4097 HD22      -48.9930  -10.8790  -27.5000 H       256 LEU    0.5100
   4098 HD23      -47.8220  -11.2390  -26.1590 H       256 LEU   -0.5100
   4099 N         -46.4850  -10.4790  -32.3620 N.am    257 ALA   -0.4700
   4100 CA        -46.6550  -10.1330  -33.7600 C.3     257 ALA    0.3100
   4101 C         -46.9160  -11.3740  -34.6200 C.2     257 ALA    0.0700
   4102 O         -47.7190  -11.3360  -35.5580 O.2     257 ALA    0.0900
   4103 CB        -45.4320   -9.3810  -34.2660 C.3     257 ALA   -0.2700
   4104 HN        -45.6160  -10.2320  -31.9400 H       257 ALA    0.0900
   4105 HA        -47.5390   -9.5200  -33.8510 H       257 ALA    0.0900
   4106 HB1       -44.5610  -10.0670  -34.3310 H       257 ALA    0.0900
   4107 HB2       -45.1800   -8.5540  -33.5680 H       257 ALA    0.5100
   4108 HB3       -45.6340   -8.9690  -35.2770 H       257 ALA   -0.5100
   4109 N         -46.2520  -12.4810  -34.2940 N.am    258 LYS   -0.4700
   4110 CA        -46.4260  -13.7200  -35.0490 C.3     258 LYS    0.3100
   4111 C         -47.8460  -14.2350  -34.8880 C.2     258 LYS    0.0700
   4112 O         -48.4720  -14.7380  -35.8260 O.2     258 LYS    0.0900
   4113 CB        -45.4400  -14.7970  -34.5680 C.3     258 LYS   -0.1800
   4114 CG        -43.9980  -14.6020  -35.0160 C.3     258 LYS    0.0900
   4115 CD        -43.9070  -14.5920  -36.5350 C.3     258 LYS    0.0900
   4116 CE        -42.5000  -14.2770  -37.0110 C.3     258 LYS   -0.1800
   4117 NZ        -42.4170  -14.1470  -38.4990 N.4     258 LYS    0.0900
   4118 HN        -45.6140  -12.5140  -33.5290 H       258 LYS    0.0900
   4119 HA        -46.2600  -13.5000  -36.0930 H       258 LYS   -0.1800
   4120 HB1       -45.7900  -15.7810  -34.9480 H       258 LYS    0.0900
   4121 HB2       -45.4580  -14.8130  -33.4580 H       258 LYS    0.0900
   4122 HG1       -43.3720  -15.4280  -34.6150 H       258 LYS    0.2100
   4123 HG2       -43.6170  -13.6370  -34.6180 H       258 LYS    0.0500
   4124 HD1       -44.6060  -13.8270  -36.9350 H       258 LYS    0.0500
   4125 HD2       -44.2070  -15.5890  -36.9220 H       258 LYS   -0.3000
   4126 HE1       -41.8120  -15.0930  -36.7060 H       258 LYS    0.3300
   4127 HE2       -42.1660  -13.3120  -36.5720 H       258 LYS    0.3300
   4128 HZ1       -43.0430  -13.3790  -38.8160 H       258 LYS    0.3300
   4129 HZ2       -42.7120  -15.0410  -38.9400 H       258 LYS    0.5100
   4130 HZ3       -41.4370  -13.9310  -38.7730 H       258 LYS   -0.5100
   4131 N         -48.3530  -14.1090  -33.6730 N.am    259 ILE   -0.4700
   4132 CA        -49.6870  -14.5580  -33.3820 C.3     259 ILE    0.3100
   4133 C         -50.6830  -13.7640  -34.1930 C.2     259 ILE    0.0700
   4134 O         -51.4150  -14.3240  -35.0110 O.2     259 ILE    0.0900
   4135 CB        -49.9540  -14.4200  -31.9020 C.3     259 ILE   -0.0900
   4136 CG1       -49.1560  -15.4930  -31.1780 C.3     259 ILE    0.0900
   4137 CG2       -51.4220  -14.5630  -31.6150 C.3     259 ILE   -0.2700
   4138 CD        -49.1220  -15.3200  -29.7120 C.3     259 ILE    0.0900
   4139 HN        -47.8420  -13.7070  -32.9170 H       259 ILE    0.0900
   4140 HA        -49.7730  -15.5900  -33.6890 H       259 ILE    0.0900
   4141 HB        -49.6070  -13.4220  -31.5570 H       259 ILE   -0.1800
   4142 HG11      -48.1140  -15.4770  -31.5600 H       259 ILE    0.0900
   4143 HG12      -49.6080  -16.4820  -31.4060 H       259 ILE    0.0900
   4144 HG21      -51.8200  -15.4770  -32.1060 H       259 ILE   -0.2700
   4145 HG22      -51.9720  -13.6810  -32.0090 H       259 ILE    0.0900
   4146 HG23      -51.5870  -14.6480  -30.5200 H       259 ILE    0.0900
   4147 HD1       -50.1240  -15.5270  -29.2790 H       259 ILE    0.0900
   4148 HD2       -48.8360  -14.2760  -29.4600 H       259 ILE    0.5100
   4149 HD3       -48.3900  -16.0260  -29.2650 H       259 ILE   -0.5100
   4150 N         -50.7020  -12.4510  -33.9890 N.am    260 SER   -0.4700
   4151 CA        -51.6240  -11.6090  -34.7220 C.3     260 SER    0.3100
   4152 C         -51.5320  -11.8740  -36.2110 C.2     260 SER    0.0700
   4153 O         -52.5020  -11.6640  -36.9320 O.2     260 SER    0.0900
   4154 CB        -51.3560  -10.1390  -34.4320 C.3     260 SER    0.0500
   4155 OG        -49.9710   -9.9150  -34.4200 O.3     260 SER    0.0900
   4156 HN        -50.0980  -11.9970  -33.3390 H       260 SER    0.0900
   4157 HA        -52.6280  -11.8730  -34.4240 H       260 SER   -0.6600
   4158 HB1       -51.7770   -9.8650  -33.4420 H       260 SER    0.4300
   4159 HB2       -51.8190   -9.5070  -35.2190 H       260 SER    0.5100
   4160 HG1       -49.5930  -10.5540  -35.0280 H       260 SER   -0.5100
   4161 N         -50.3790  -12.3300  -36.6940 N.am    261 ILE   -0.4700
   4162 CA        -50.3030  -12.6190  -38.1140 C.3     261 ILE    0.3100
   4163 C         -51.2050  -13.8170  -38.3530 C.2     261 ILE    0.0700
   4164 O         -52.0670  -13.7900  -39.2240 O.2     261 ILE    0.0900
   4165 CB        -48.8770  -12.9410  -38.5900 C.3     261 ILE   -0.0900
   4166 CG1       -48.2220  -11.6780  -39.1670 C.3     261 ILE    0.0900
   4167 CG2       -48.9170  -14.0520  -39.6410 C.3     261 ILE   -0.2700
   4168 CD        -46.7140  -11.8150  -39.4120 C.3     261 ILE    0.0900
   4169 HN        -49.5650  -12.4860  -36.1410 H       261 ILE    0.0900
   4170 HA        -50.6760  -11.7530  -38.6400 H       261 ILE    0.0900
   4171 HB        -48.2620  -13.2700  -37.7250 H       261 ILE   -0.1800
   4172 HG11      -48.3870  -10.8400  -38.4570 H       261 ILE    0.0900
   4173 HG12      -48.7140  -11.4340  -40.1320 H       261 ILE    0.0900
   4174 HG21      -49.6630  -13.8080  -40.4260 H       261 ILE   -0.2700
   4175 HG22      -49.2040  -15.0130  -39.1630 H       261 ILE    0.0900
   4176 HG23      -47.9190  -14.1550  -40.1180 H       261 ILE    0.0900
   4177 HD1       -46.5190  -12.6370  -40.1340 H       261 ILE    0.0900
   4178 HD2       -46.1950  -12.0500  -38.4580 H       261 ILE    0.5100
   4179 HD3       -46.3110  -10.8700  -39.8340 H       261 ILE   -0.5100
   4180 N         -51.0470  -14.8640  -37.5570 N.am    262 VAL   -0.4700
   4181 CA        -51.8860  -16.0340  -37.7430 C.3     262 VAL    0.3100
   4182 C         -53.3870  -15.7180  -37.6430 C.2     262 VAL    0.0700
   4183 O         -54.2110  -16.4890  -38.1360 O.2     262 VAL    0.0900
   4184 CB        -51.5110  -17.1350  -36.7420 C.3     262 VAL   -0.0900
   4185 CG1       -52.2830  -18.4270  -37.0670 C.3     262 VAL    0.0900
   4186 CG2       -50.0000  -17.3730  -36.8040 C.3     262 VAL   -0.2700
   4187 HN        -50.3730  -14.8970  -36.8240 H       262 VAL    0.0900
   4188 HA        -51.7500  -16.3850  -38.7550 H       262 VAL    0.0900
   4189 HB        -51.7630  -16.8020  -35.7130 H       262 VAL    0.0900
   4190 HG11      -52.1760  -18.6750  -38.1450 H       262 VAL   -0.2700
   4191 HG12      -53.3610  -18.2920  -36.8390 H       262 VAL    0.0900
   4192 HG13      -51.8770  -19.2710  -36.4680 H       262 VAL    0.0900
   4193 HG21      -49.4790  -16.7110  -36.0800 H       262 VAL    0.0900
   4194 HG22      -49.6230  -17.1470  -37.8250 H       262 VAL    0.5100
   4195 HG23      -49.7730  -18.4290  -36.5460 H       262 VAL   -0.5100
   4196 N         -53.7490  -14.5960  -37.0070 N.am    263 ILE   -0.4700
   4197 CA        -55.1640  -14.1860  -36.8870 C.3     263 ILE    0.3100
   4198 C         -55.5660  -13.6290  -38.2260 C.2     263 ILE    0.0700
   4199 O         -56.4780  -14.1260  -38.8480 O.2     263 ILE    0.0900
   4200 CB        -55.4300  -13.0400  -35.8760 C.3     263 ILE   -0.0900
   4201 CG1       -55.3690  -13.5540  -34.4440 C.3     263 ILE    0.0900
   4202 CG2       -56.7910  -12.4460  -36.1240 C.3     263 ILE   -0.2700
   4203 CD        -53.9710  -13.7590  -33.9450 C.3     263 ILE    0.0900
   4204 HN        -53.0810  -13.9880  -36.5860 H       263 ILE    0.0900
   4205 HA        -55.7200  -15.0610  -36.5890 H       263 ILE    0.0900
   4206 HB        -54.6550  -12.2530  -35.9930 H       263 ILE   -0.1800
   4207 HG11      -55.9100  -14.5230  -34.3920 H       263 ILE    0.0900
   4208 HG12      -55.8770  -12.8220  -33.7820 H       263 ILE    0.0900
   4209 HG21      -57.5540  -13.2510  -36.1820 H       263 ILE   -0.2700
   4210 HG22      -56.7910  -11.8880  -37.0840 H       263 ILE    0.0900
   4211 HG23      -57.0620  -11.7610  -35.2920 H       263 ILE    0.0900
   4212 HD1       -53.2390  -13.4900  -34.7370 H       263 ILE    0.0900
   4213 HD2       -53.8190  -14.8250  -33.6720 H       263 ILE    0.5100
   4214 HD3       -53.7860  -13.1160  -33.0590 H       263 ILE   -0.5100
   4215 N         -54.8750  -12.5790  -38.6640 N.am    264 VAL   -0.4700
   4216 CA        -55.1710  -11.9670  -39.9400 C.3     264 VAL    0.3100
   4217 C         -55.1230  -13.0620  -40.9670 C.2     264 VAL    0.0700
   4218 O         -55.7530  -12.9800  -42.0110 O.2     264 VAL    0.0900
   4219 CB        -54.1570  -10.8740  -40.2990 C.3     264 VAL   -0.0900
   4220 CG1       -54.3270  -10.4570  -41.7450 C.3     264 VAL    0.0900
   4221 CG2       -54.3730   -9.6770  -39.4010 C.3     264 VAL   -0.2700
   4222 HN        -54.1310  -12.1720  -38.1380 H       264 VAL    0.0900
   4223 HA        -56.1640  -11.5440  -39.8790 H       264 VAL    0.0900
   4224 HB        -53.1270  -11.2600  -40.1430 H       264 VAL    0.0900
   4225 HG11      -55.3940  -10.2320  -41.9550 H       264 VAL   -0.2700
   4226 HG12      -53.9990  -11.2780  -42.4170 H       264 VAL    0.0900
   4227 HG13      -53.7260   -9.5450  -41.9490 H       264 VAL    0.0900
   4228 HG21      -54.4160   -9.9990  -38.3390 H       264 VAL    0.0900
   4229 HG22      -55.3310   -9.1770  -39.6600 H       264 VAL    0.5100
   4230 HG23      -53.5340   -8.9580  -39.5190 H       264 VAL   -0.5100
   4231 N         -54.3620  -14.1050  -40.6690 N.am    265 SER   -0.4700
   4232 CA        -54.3000  -15.2200  -41.5750 C.3     265 SER    0.3100
   4233 C         -55.7180  -15.7620  -41.4850 C.2     265 SER    0.0700
   4234 O         -56.3860  -15.9250  -42.4990 O.2     265 SER    0.0900
   4235 CB        -53.2760  -16.2570  -41.0970 C.3     265 SER    0.0500
   4236 OG        -51.9590  -15.7190  -41.0460 O.3     265 SER    0.0900
   4237 HN        -53.8180  -14.1640  -39.8350 H       265 SER    0.0900
   4238 HA        -54.0240  -14.8430  -42.5480 H       265 SER   -0.6600
   4239 HB1       -53.2760  -17.1200  -41.7970 H       265 SER    0.4300
   4240 HB2       -53.5530  -16.6060  -40.0800 H       265 SER    0.5100
   4241 HG1       -51.9970  -14.9860  -40.4270 H       265 SER   -0.5100
   4242 N         -56.1970  -15.9850  -40.2610 N.am    266 GLN   -0.4700
   4243 CA        -57.5550  -16.4860  -40.0540 C.3     266 GLN    0.3100
   4244 C         -58.6320  -15.6400  -40.7350 C.2     266 GLN    0.0700
   4245 O         -59.3560  -16.1100  -41.6100 O.2     266 GLN    0.0900
   4246 CB        -57.8890  -16.5760  -38.5610 C.3     266 GLN   -0.1800
   4247 CG        -59.3410  -17.0390  -38.2650 C.3     266 GLN    0.0900
   4248 CD        -60.3990  -15.9160  -38.2850 C.2     266 GLN    0.0900
   4249 NE2       -60.5960  -15.2170  -37.2750 N.am    266 GLN   -0.1800
   4250 OE1       -61.0670  -15.7390  -39.4040 O.2     266 GLN    0.0900
   4251 HN        -55.6570  -15.8210  -39.4390 H       266 GLN    0.0900
   4252 HA        -57.6220  -17.4630  -40.5090 H       266 GLN    0.5500
   4253 HB1       -57.7400  -15.5720  -38.1080 H       266 GLN   -0.5500
   4254 HB2       -57.1870  -17.2920  -38.0860 H       266 GLN   -0.6200
   4255 HG1       -59.3600  -17.5080  -37.2590 H       266 GLN    0.3200
   4256 HG2       -59.6300  -17.7940  -39.0270 H       266 GLN    0.3000
   4257 HE21      -61.4530  -14.7100  -37.1780 H       266 GLN    0.5100
   4258 HE22      -59.8990  -15.1620  -36.5590 H       266 GLN   -0.5100
   4259 N         -58.7610  -14.3880  -40.3150 N.am    267 PHE   -0.4700
   4260 CA        -59.7660  -13.4910  -40.8680 C.3     267 PHE    0.3100
   4261 C         -59.8190  -13.4960  -42.3810 C.2     267 PHE    0.0700
   4262 O         -60.8890  -13.6040  -42.9610 O.2     267 PHE    0.0900
   4263 CB        -59.5110  -12.0590  -40.4070 C.3     267 PHE   -0.1800
   4264 CG        -60.6110  -11.1050  -40.7560 C.ar    267 PHE    0.0900
   4265 CD1       -61.7020  -10.9410  -39.9090 C.ar    267 PHE    0.0900
   4266 CD2       -60.5600  -10.3730  -41.9380 C.ar    267 PHE    0.0000
   4267 CE1       -62.7290  -10.0620  -40.2340 C.ar    267 PHE   -0.1150
   4268 CE2       -61.5750   -9.4980  -42.2740 C.ar    267 PHE    0.1150
   4269 CZ        -62.6650   -9.3420  -41.4200 C.ar    267 PHE   -0.1150
   4270 HN        -58.1760  -14.0050  -39.6040 H       267 PHE    0.1150
   4271 HA        -60.7360  -13.8270  -40.5340 H       267 PHE   -0.1150
   4272 HB1       -58.5830  -11.6800  -40.8850 H       267 PHE    0.1150
   4273 HB2       -59.4040  -12.0450  -39.3000 H       267 PHE   -0.1150
   4274 HD1       -61.7530  -11.5040  -38.9880 H       267 PHE    0.1150
   4275 HD2       -59.7150  -10.4910  -42.6030 H       267 PHE   -0.1150
   4276 HE1       -63.5700   -9.9400  -39.5690 H       267 PHE    0.1150
   4277 HE2       -61.5250   -8.9350  -43.1950 H       267 PHE    0.5100
   4278 HZ        -63.4610   -8.6610  -41.6790 H       267 PHE   -0.5100
   4279 N         -58.6610  -13.3560  -43.0160 N.am    268 LEU   -0.4700
   4280 CA        -58.5650  -13.3170  -44.4720 C.3     268 LEU    0.3100
   4281 C         -59.2410  -14.4820  -45.1840 C.2     268 LEU    0.0700
   4282 O         -59.9900  -14.2990  -46.1460 O.2     268 LEU    0.0900
   4283 CB        -57.1030  -13.3110  -44.8960 C.3     268 LEU   -0.1800
   4284 CG        -56.2120  -12.1090  -44.6140 C.3     268 LEU    0.0900
   4285 CD1       -54.7320  -12.5480  -44.6400 C.3     268 LEU    0.0900
   4286 CD2       -56.5040  -11.0230  -45.6430 C.3     268 LEU   -0.0900
   4287 HN        -57.7990  -13.2690  -42.5240 H       268 LEU    0.0900
   4288 HA        -59.0630  -12.4240  -44.8190 H       268 LEU   -0.2700
   4289 HB1       -57.0910  -13.4630  -45.9930 H       268 LEU    0.0900
   4290 HB2       -56.6270  -14.1820  -44.4020 H       268 LEU    0.0900
   4291 HG        -56.4580  -11.6880  -43.6150 H       268 LEU    0.0900
   4292 HD11      -54.4750  -12.9660  -45.6380 H       268 LEU   -0.2700
   4293 HD12      -54.5550  -13.3310  -43.8720 H       268 LEU    0.0900
   4294 HD13      -54.0740  -11.6750  -44.4430 H       268 LEU    0.0900
   4295 HD21      -57.5110  -10.5890  -45.4640 H       268 LEU    0.0900
   4296 HD22      -56.4800  -11.4550  -46.6670 H       268 LEU    0.5100
   4297 HD23      -55.7490  -10.2120  -45.5630 H       268 LEU   -0.5100
   4298 N         -58.9730  -15.6910  -44.7000 N.am    269 LEU   -0.4700
   4299 CA        -59.5030  -16.9140  -45.3030 C.3     269 LEU    0.3100
   4300 C         -60.9770  -17.2070  -45.1080 C.2     269 LEU    0.0700
   4301 O         -61.6260  -17.7570  -45.9860 O.2     269 LEU    0.0900
   4302 CB        -58.7100  -18.1100  -44.7960 C.3     269 LEU   -0.1800
   4303 CG        -57.2020  -17.9940  -44.9740 C.3     269 LEU    0.0900
   4304 CD1       -56.5160  -18.9110  -43.9750 C.3     269 LEU    0.0900
   4305 CD2       -56.8190  -18.3240  -46.4130 C.3     269 LEU   -0.0900
   4306 HN        -58.3950  -15.8190  -43.8990 H       269 LEU    0.0900
   4307 HA        -59.4190  -16.8280  -46.3760 H       269 LEU   -0.2700
   4308 HB1       -59.0570  -19.0130  -45.3410 H       269 LEU    0.0900
   4309 HB2       -58.9260  -18.2380  -43.7140 H       269 LEU    0.0900
   4310 HG        -56.8830  -16.9440  -44.8000 H       269 LEU    0.0900
   4311 HD11      -56.8290  -19.9640  -44.1470 H       269 LEU   -0.2700
   4312 HD12      -56.7980  -18.6220  -42.9400 H       269 LEU    0.0900
   4313 HD13      -55.4140  -18.8440  -44.0950 H       269 LEU    0.0900
   4314 HD21      -57.3180  -17.6200  -47.1130 H       269 LEU    0.0900
   4315 HD22      -57.1380  -19.3580  -46.6620 H       269 LEU    0.5100
   4316 HD23      -55.7190  -18.2310  -46.5420 H       269 LEU   -0.5100
   4317 N         -61.5140  -16.8730  -43.9490 N.am    270 SER   -0.4700
   4318 CA        -62.9130  -17.1520  -43.7180 C.3     270 SER    0.3100
   4319 C         -63.8610  -16.1860  -44.4200 C.2     270 SER    0.0700
   4320 O         -64.9600  -16.5520  -44.8200 O.2     270 SER    0.0900
   4321 CB        -63.1910  -17.1850  -42.2190 C.3     270 SER    0.0500
   4322 OG        -63.0720  -18.5110  -41.7320 O.3     270 SER    0.0900
   4323 HN        -61.0050  -16.4350  -43.2130 H       270 SER    0.0900
   4324 HA        -63.1480  -18.1050  -44.1700 H       270 SER   -0.6600
   4325 HB1       -64.2210  -16.8200  -42.0190 H       270 SER    0.4300
   4326 HB2       -62.4600  -16.5390  -41.6860 H       270 SER    0.5100
   4327 HG1       -63.9680  -18.8480  -41.6600 H       270 SER   -0.5100
   4328 N         -63.4480  -14.9450  -44.5980 N.am    271 TRP   -0.4700
   4329 CA        -64.3530  -14.0360  -45.2460 C.3     271 TRP    0.3100
   4330 C         -64.2300  -14.0460  -46.7650 C.2     271 TRP    0.0700
   4331 O         -65.2100  -14.3050  -47.4640 O.2     271 TRP    0.0900
   4332 CB        -64.1720  -12.6260  -44.6920 C.3     271 TRP   -0.1800
   4333 CG        -64.7840  -12.4280  -43.3480 C.ar    271 TRP    0.0900
   4334 CD1       -64.1340  -12.1970  -42.1830 C.ar    271 TRP    0.0900
   4335 CD2       -66.1780  -12.3800  -43.0410 C.ar    271 TRP   -0.0300
   4336 CE2       -66.3010  -12.1030  -41.6690 C.ar    271 TRP   -0.1500
   4337 CE3       -67.3350  -12.5460  -43.7930 C.ar    271 TRP    0.2200
   4338 NE1       -65.0350  -11.9970  -41.1630 N.ar    271 TRP   -0.5100
   4339 CZ2       -67.5390  -11.9750  -41.0420 C.ar    271 TRP    0.3700
   4340 CZ3       -68.5710  -12.4160  -43.1680 C.ar    271 TRP    0.2400
   4341 CH2       -68.6610  -12.1330  -41.8130 C.ar    271 TRP    0.1100
   4342 HN        -62.5560  -14.6030  -44.3150 H       271 TRP   -0.2500
   4343 HA        -65.3620  -14.3820  -45.0690 H       271 TRP    0.1700
   4344 HB1       -64.6370  -11.9040  -45.3960 H       271 TRP   -0.2000
   4345 HB2       -63.0850  -12.4110  -44.6140 H       271 TRP    0.1400
   4346 HD1       -63.0600  -12.1740  -42.0690 H       271 TRP   -0.2700
   4347 HE1       -64.8090  -11.8100  -40.2320 H       271 TRP    0.1600
   4348 HE3       -67.2940  -12.7730  -44.8480 H       271 TRP   -0.1400
   4349 HZ2       -67.6320  -11.7590  -39.9880 H       271 TRP    0.1400
   4350 HZ3       -69.4750  -12.5380  -43.7450 H       271 TRP    0.5100
   4351 HH2       -69.6340  -12.0340  -41.3570 H       271 TRP   -0.5100
   4352 N         -63.0320  -13.8030  -47.2920 N.am    272 SER   -0.4700
   4353 CA        -62.8570  -13.7490  -48.7420 C.3     272 SER    0.3100
   4354 C         -63.6390  -14.7380  -49.6300 C.2     272 SER    0.0700
   4355 O         -64.2070  -14.3170  -50.6330 O.2     272 SER    0.0900
   4356 CB        -61.3560  -13.7650  -49.1160 C.3     272 SER    0.0500
   4357 OG        -60.6260  -14.7760  -48.4470 O.3     272 SER    0.0900
   4358 HN        -62.2190  -13.6510  -46.7360 H       272 SER    0.0900
   4359 HA        -63.3210  -12.8410  -49.1000 H       272 SER   -0.6600
   4360 HB1       -60.9060  -12.7840  -48.8530 H       272 SER    0.4300
   4361 HB2       -61.2570  -13.9360  -50.2100 H       272 SER    0.5100
   4362 HG1       -60.4470  -14.4350  -47.5680 H       272 SER   -0.5100
   4363 N         -63.6680  -16.0480  -49.3020 N.am    273 PRO   -0.2900
   4364 CA        -64.4210  -16.9770  -50.1550 C.3     273 PRO    0.0000
   4365 C         -65.8310  -16.4600  -50.3860 C.2     273 PRO    0.0900
   4366 O         -66.2610  -16.2810  -51.5280 O.2     273 PRO    0.0900
   4367 CB        -64.3720  -18.3090  -49.3870 C.3     273 PRO    0.0200
   4368 CG        -63.7260  -17.9740  -48.0470 C.3     273 PRO    0.0900
   4369 CD        -62.8500  -16.7820  -48.3310 C.3     273 PRO   -0.1800
   4370 HA        -63.9870  -17.0120  -51.1410 H       273 PRO    0.0900
   4371 HB1       -63.7650  -19.0590  -49.9380 H       273 PRO    0.0900
   4372 HB2       -65.3940  -18.7170  -49.2390 H       273 PRO   -0.1800
   4373 HG1       -64.4980  -17.7250  -47.2880 H       273 PRO    0.0900
   4374 HG2       -63.1200  -18.8290  -47.6760 H       273 PRO    0.0900
   4375 HD1       -62.6780  -16.1670  -47.4230 H       273 PRO    0.5100
   4376 HD2       -61.8790  -17.0750  -48.7810 H       273 PRO   -0.5100
   4377 N         -66.5430  -16.1950  -49.2960 N.am    274 TYR   -0.4700
   4378 CA        -67.8800  -15.6450  -49.4090 C.3     274 TYR    0.3100
   4379 C         -67.6680  -14.3490  -50.1890 C.2     274 TYR    0.0700
   4380 O         -68.2570  -14.1470  -51.2500 O.2     274 TYR    0.0900
   4381 CB        -68.4480  -15.3640  -48.0070 C.3     274 TYR   -0.1800
   4382 CG        -69.7920  -14.6280  -47.9410 C.ar    274 TYR    0.0900
   4383 CD1       -71.0010  -15.3020  -48.1160 C.ar    274 TYR    0.0900
   4384 CD2       -69.8490  -13.2570  -47.6540 C.ar    274 TYR    0.0000
   4385 CE1       -72.2310  -14.6300  -48.0020 C.ar    274 TYR   -0.1150
   4386 CE2       -71.0730  -12.5840  -47.5370 C.ar    274 TYR    0.1150
   4387 CZ        -72.2560  -13.2800  -47.7100 C.ar    274 TYR   -0.1150
   4388 OH        -73.4660  -12.6430  -47.5800 O.3     274 TYR    0.1150
   4389 HN        -66.2000  -16.3580  -48.3740 H       274 TYR    0.1100
   4390 HA        -68.4970  -16.3600  -49.9310 H       274 TYR   -0.5400
   4391 HB1       -67.7190  -14.7380  -47.4510 H       274 TYR    0.4300
   4392 HB2       -68.5950  -16.3340  -47.4870 H       274 TYR   -0.1150
   4393 HD1       -70.9920  -16.3580  -48.3430 H       274 TYR    0.1150
   4394 HD2       -68.9300  -12.7070  -47.5200 H       274 TYR   -0.1150
   4395 HE1       -73.1560  -15.1700  -48.1430 H       274 TYR    0.1150
   4396 HE2       -71.0920  -11.5270  -47.3120 H       274 TYR    0.5100
   4397 HH        -74.1540  -13.3120  -47.5670 H       274 TYR   -0.5100
   4398 N         -66.7770  -13.4980  -49.6830 N.am    275 ALA   -0.4700
   4399 CA        -66.4790  -12.2260  -50.3190 C.3     275 ALA    0.3100
   4400 C         -66.4120  -12.3750  -51.8260 C.2     275 ALA    0.0700
   4401 O         -66.9580  -11.5690  -52.5810 O.2     275 ALA    0.0900
   4402 CB        -65.1630  -11.6830  -49.7960 C.3     275 ALA   -0.2700
   4403 HN        -66.2730  -13.6970  -48.8460 H       275 ALA    0.0900
   4404 HA        -67.2850  -11.5410  -50.0980 H       275 ALA    0.0900
   4405 HB1       -64.3220  -12.0460  -50.4250 H       275 ALA    0.0900
   4406 HB2       -64.9980  -12.0290  -48.7530 H       275 ALA    0.5100
   4407 HB3       -65.1730  -10.5720  -49.8240 H       275 ALA   -0.5100
   4408 N         -65.7270  -13.4180  -52.2680 N.am    276 VAL   -0.4700
   4409 CA        -65.5820  -13.6820  -53.6780 C.3     276 VAL    0.3100
   4410 C         -66.9970  -13.9110  -54.1930 C.2     276 VAL    0.0700
   4411 O         -67.4830  -13.1720  -55.0480 O.2     276 VAL    0.0900
   4412 CB        -64.6390  -14.9170  -53.9040 C.3     276 VAL   -0.0900
   4413 CG1       -65.4230  -16.1540  -54.3380 C.3     276 VAL    0.0900
   4414 CG2       -63.5460  -14.5620  -54.9110 C.3     276 VAL   -0.2700
   4415 HN        -65.2830  -14.0620  -51.6500 H       276 VAL    0.0900
   4416 HA        -65.1670  -12.8000  -54.1450 H       276 VAL    0.0900
   4417 HB        -64.1010  -15.1410  -52.9580 H       276 VAL    0.0900
   4418 HG11      -66.0970  -15.9020  -55.1840 H       276 VAL   -0.2700
   4419 HG12      -66.0390  -16.5270  -53.4930 H       276 VAL    0.0900
   4420 HG13      -64.7220  -16.9500  -54.6690 H       276 VAL    0.0900
   4421 HG21      -62.9400  -13.7100  -54.5330 H       276 VAL    0.0900
   4422 HG22      -64.0050  -14.2680  -55.8790 H       276 VAL    0.5100
   4423 HG23      -62.8740  -15.4340  -55.0650 H       276 VAL   -0.5100
   4424 N         -67.6830  -14.9040  -53.6320 N.am    277 VAL   -0.4700
   4425 CA        -69.0420  -15.2020  -54.0420 C.3     277 VAL    0.3100
   4426 C         -69.8280  -13.9060  -54.2010 C.2     277 VAL    0.0700
   4427 O         -70.5690  -13.7300  -55.1640 O.2     277 VAL    0.0900
   4428 CB        -69.7420  -16.1480  -53.0230 C.3     277 VAL   -0.0900
   4429 CG1       -71.2450  -16.0220  -53.1080 C.3     277 VAL    0.0900
   4430 CG2       -69.3600  -17.5750  -53.3130 C.3     277 VAL   -0.2700
   4431 HN        -67.3000  -15.4800  -52.9140 H       277 VAL    0.0900
   4432 HA        -69.0000  -15.6680  -55.0150 H       277 VAL    0.0900
   4433 HB        -69.4100  -15.8870  -51.9960 H       277 VAL    0.0900
   4434 HG11      -71.5760  -16.1130  -54.1640 H       277 VAL   -0.2700
   4435 HG12      -71.5630  -15.0320  -52.7180 H       277 VAL    0.0900
   4436 HG13      -71.7260  -16.8300  -52.5150 H       277 VAL    0.0900
   4437 HG21      -68.2840  -17.6340  -53.5840 H       277 VAL    0.0900
   4438 HG22      -69.9620  -17.9610  -54.1630 H       277 VAL    0.5100
   4439 HG23      -69.5350  -18.2030  -52.4140 H       277 VAL   -0.5100
   4440 N         -69.6360  -12.9750  -53.2740 N.am    278 ALA   -0.4700
   4441 CA        -70.3460  -11.7060  -53.3230 C.3     278 ALA    0.3100
   4442 C         -70.1280  -11.0180  -54.6460 C.2     278 ALA    0.0700
   4443 O         -71.0400  -10.8830  -55.4560 O.2     278 ALA    0.0900
   4444 CB        -69.8780  -10.7950  -52.1950 C.3     278 ALA   -0.2700
   4445 HN        -69.0040  -13.1010  -52.5140 H       278 ALA    0.0900
   4446 HA        -71.4030  -11.9080  -53.2280 H       278 ALA    0.0900
   4447 HB1       -68.8390  -10.4520  -52.3870 H       278 ALA    0.0900
   4448 HB2       -69.8970  -11.3460  -51.2300 H       278 ALA    0.5100
   4449 HB3       -70.5380   -9.9040  -52.1290 H       278 ALA   -0.5100
   4450 N         -68.9020  -10.5750  -54.8660 N.am    279 LEU   -0.4700
   4451 CA        -68.5890   -9.8910  -56.0930 C.3     279 LEU    0.3100
   4452 C         -69.1060  -10.6460  -57.2940 C.2     279 LEU    0.0700
   4453 O         -69.7330  -10.0570  -58.1650 O.2     279 LEU    0.0900
   4454 CB        -67.0810   -9.6560  -56.1910 C.3     279 LEU   -0.1800
   4455 CG        -66.6020   -8.7460  -55.0520 C.3     279 LEU    0.0900
   4456 CD1       -65.1510   -8.3790  -55.2540 C.3     279 LEU    0.0900
   4457 CD2       -67.4630   -7.4840  -55.0030 C.3     279 LEU   -0.0900
   4458 HN        -68.1590  -10.6920  -54.2120 H       279 LEU    0.0900
   4459 HA        -69.1190   -8.9490  -56.0990 H       279 LEU   -0.2700
   4460 HB1       -66.8440   -9.1800  -57.1660 H       279 LEU    0.0900
   4461 HB2       -66.5520  -10.6310  -56.1300 H       279 LEU    0.0900
   4462 HG        -66.7190   -9.2740  -54.0830 H       279 LEU    0.0900
   4463 HD11      -65.0230   -7.8430  -56.2190 H       279 LEU   -0.2700
   4464 HD12      -64.5280   -9.2990  -55.2740 H       279 LEU    0.0900
   4465 HD13      -64.8100   -7.7150  -54.4310 H       279 LEU    0.0900
   4466 HD21      -68.2290   -7.5760  -54.2040 H       279 LEU    0.0900
   4467 HD22      -67.9810   -7.3400  -55.9750 H       279 LEU    0.5100
   4468 HD23      -66.8270   -6.6000  -54.7840 H       279 LEU   -0.5100
   4469 N         -68.8720  -11.9540  -57.3480 N.am    280 LEU   -0.4700
   4470 CA        -69.3620  -12.7160  -58.4860 C.3     280 LEU    0.3100
   4471 C         -70.8230  -12.3460  -58.6790 C.2     280 LEU    0.0700
   4472 O         -71.1950  -11.6900  -59.6520 O.2     280 LEU    0.0900
   4473 CB        -69.2440  -14.2270  -58.2410 C.3     280 LEU   -0.1800
   4474 CG        -67.8810  -14.9300  -58.3210 C.3     280 LEU    0.0900
   4475 CD1       -68.0760  -16.4400  -58.2060 C.3     280 LEU    0.0900
   4476 CD2       -67.2070  -14.6020  -59.6390 C.3     280 LEU   -0.0900
   4477 HN        -68.3740  -12.4520  -56.6430 H       280 LEU    0.0900
   4478 HA        -68.7780  -12.4340  -59.3490 H       280 LEU   -0.2700
   4479 HB1       -69.9010  -14.7210  -58.9850 H       280 LEU    0.0900
   4480 HB2       -69.6400  -14.4150  -57.2230 H       280 LEU    0.0900
   4481 HG        -67.2290  -14.5730  -57.4950 H       280 LEU    0.0900
   4482 HD11      -68.7230  -16.8060  -59.0310 H       280 LEU   -0.2700
   4483 HD12      -68.5630  -16.6860  -57.2370 H       280 LEU    0.0900
   4484 HD13      -67.0930  -16.9540  -58.2700 H       280 LEU    0.0900
   4485 HD21      -67.0520  -13.5050  -59.7260 H       280 LEU    0.0900
   4486 HD22      -67.8440  -14.9390  -60.4850 H       280 LEU    0.5100
   4487 HD23      -66.2180  -15.1070  -59.6930 H       280 LEU   -0.5100
   4488 N         -71.6530  -12.7330  -57.7230 N.am    281 ALA   -0.4700
   4489 CA        -73.0600  -12.4180  -57.8030 C.3     281 ALA    0.3100
   4490 C         -73.3300  -10.9390  -58.1290 C.2     281 ALA    0.0700
   4491 O         -74.4340  -10.5910  -58.5350 O.2     281 ALA    0.0900
   4492 CB        -73.7370  -12.8000  -56.4950 C.3     281 ALA   -0.2700
   4493 HN        -71.3530  -13.2460  -56.9230 H       281 ALA    0.0900
   4494 HA        -73.4860  -12.9700  -58.6280 H       281 ALA    0.0900
   4495 HB1       -73.4130  -12.1140  -55.6840 H       281 ALA    0.0900
   4496 HB2       -73.4570  -13.8380  -56.2150 H       281 ALA    0.5100
   4497 HB3       -74.8400  -12.7260  -56.6050 H       281 ALA   -0.5100
   4498 N         -72.3390  -10.0620  -57.9660 N.am    282 GLN   -0.4700
   4499 CA        -72.5540   -8.6520  -58.2570 C.3     282 GLN    0.3100
   4500 C         -72.0100   -8.2650  -59.6130 C.2     282 GLN    0.0700
   4501 O         -72.4050   -7.2440  -60.1650 O.2     282 GLN    0.0900
   4502 CB        -71.9190   -7.7590  -57.1750 C.3     282 GLN   -0.1800
   4503 CG        -71.9470   -6.2310  -57.4580 C.3     282 GLN    0.0900
   4504 CD        -73.3520   -5.6230  -57.4820 C.2     282 GLN    0.0900
   4505 NE2       -74.3620   -6.4760  -57.3630 N.am    282 GLN   -0.1800
   4506 OE1       -73.5240   -4.4050  -57.6100 O.2     282 GLN    0.0900
   4507 HN        -71.4320  -10.3240  -57.6460 H       282 GLN    0.0900
   4508 HA        -73.6190   -8.4800  -58.3040 H       282 GLN    0.5500
   4509 HB1       -70.8590   -8.0660  -57.0560 H       282 GLN   -0.5500
   4510 HB2       -72.4560   -7.9410  -56.2210 H       282 GLN   -0.6200
   4511 HG1       -71.4730   -6.0450  -58.4450 H       282 GLN    0.3200
   4512 HG2       -71.3610   -5.7140  -56.6690 H       282 GLN    0.3000
   4513 HE21      -75.2980   -6.1670  -57.5210 H       282 GLN    0.5100
   4514 HE22      -74.1840   -7.4290  -57.1170 H       282 GLN   -0.5100
   4515 N         -71.1250   -9.0840  -60.1780 N.am    283 PHE   -0.4700
   4516 CA        -70.5410   -8.7550  -61.4770 C.3     283 PHE    0.3100
   4517 C         -70.5330   -9.8460  -62.5600 C.2     283 PHE    0.0700
   4518 O         -70.5790   -9.5350  -63.7550 O.2     283 PHE    0.0900
   4519 CB        -69.1060   -8.2420  -61.2830 C.3     283 PHE   -0.1800
   4520 CG        -69.0080   -7.0640  -60.3610 C.ar    283 PHE    0.0900
   4521 CD1       -68.3510   -7.1720  -59.1410 C.ar    283 PHE    0.0900
   4522 CD2       -69.6180   -5.8600  -60.6860 C.ar    283 PHE    0.0000
   4523 CE1       -68.3190   -6.0940  -58.2480 C.ar    283 PHE   -0.1150
   4524 CE2       -69.5900   -4.7780  -59.8000 C.ar    283 PHE    0.1150
   4525 CZ        -68.9390   -4.8970  -58.5820 C.ar    283 PHE   -0.1150
   4526 HN        -70.8260   -9.9350  -59.7520 H       283 PHE    0.1150
   4527 HA        -71.1550   -7.9990  -61.9430 H       283 PHE   -0.1150
   4528 HB1       -68.6940   -7.9270  -62.2660 H       283 PHE    0.1150
   4529 HB2       -68.4810   -9.0530  -60.8500 H       283 PHE   -0.1150
   4530 HD1       -67.8610   -8.0960  -58.8790 H       283 PHE    0.1150
   4531 HD2       -70.1200   -5.7570  -61.6360 H       283 PHE   -0.1150
   4532 HE1       -67.8130   -6.1940  -57.2990 H       283 PHE    0.1150
   4533 HE2       -70.0760   -3.8500  -60.0660 H       283 PHE    0.5100
   4534 HZ        -68.9130   -4.0620  -57.8950 H       283 PHE   -0.5100
   4535 N         -70.4790  -11.1190  -62.1640 N.am    284 GLY   -0.4700
   4536 CA        -70.4350  -12.1930  -63.1450 C.3     284 GLY    0.3100
   4537 C         -71.6150  -13.1510  -63.2690 C.2     284 GLY   -0.0200
   4538 O         -72.7720  -12.7270  -63.2090 O.2     284 GLY    0.0900
   4539 HN        -70.4670  -11.3850  -61.2040 H       284 GLY    0.0900
   4540 HA1       -69.5660  -12.7850  -62.8990 H       284 GLY    0.5100
   4541 HA2       -70.3050  -11.7180  -64.1040 H       284 GLY   -0.5100
   4542 N         -71.3490  -14.4680  -63.4190 N.am    285 PRO   -0.2900
   4543 CA        -72.3840  -15.5060  -63.5700 C.3     285 PRO    0.0000
   4544 C         -73.3830  -15.6690  -62.4290 C.2     285 PRO    0.0900
   4545 O         -73.2870  -16.6230  -61.6560 O.2     285 PRO    0.0900
   4546 CB        -71.5730  -16.8010  -63.7760 C.3     285 PRO    0.0200
   4547 CG        -70.1460  -16.3450  -64.0580 C.3     285 PRO    0.0900
   4548 CD        -70.0220  -15.0890  -63.2480 C.3     285 PRO   -0.1800
   4549 HA        -73.0470  -15.2580  -64.3820 H       285 PRO    0.0900
   4550 HB1       -71.9750  -17.3820  -64.6330 H       285 PRO    0.0900
   4551 HB2       -71.6090  -17.4350  -62.8640 H       285 PRO   -0.1800
   4552 HG1       -69.4090  -17.1090  -63.7320 H       285 PRO    0.0900
   4553 HG2       -69.9970  -16.1410  -65.1400 H       285 PRO    0.0900
   4554 HD1       -69.8340  -15.3070  -62.1760 H       285 PRO    0.5100
   4555 HD2       -69.2290  -14.4200  -63.6440 H       285 PRO   -0.5100
   4556 N         -74.3560  -14.7710  -62.3240 N.am    286 LEU   -0.4700
   4557 CA        -75.3480  -14.8770  -61.2660 C.3     286 LEU    0.3100
   4558 C         -75.9530  -16.2850  -61.2530 C.2     286 LEU    0.0700
   4559 O         -76.3600  -16.7830  -60.2090 O.2     286 LEU    0.0900
   4560 CB        -76.4720  -13.8470  -61.4560 C.3     286 LEU   -0.1800
   4561 CG        -77.4140  -13.6210  -60.2610 C.3     286 LEU    0.0900
   4562 CD1       -76.7960  -12.5690  -59.3740 C.3     286 LEU    0.0900
   4563 CD2       -78.7960  -13.1630  -60.7090 C.3     286 LEU   -0.0900
   4564 HN        -74.4490  -14.0000  -62.9500 H       286 LEU    0.0900
   4565 HA        -74.8480  -14.7150  -60.3230 H       286 LEU   -0.2700
   4566 HB1       -77.0900  -14.1770  -62.3170 H       286 LEU    0.0900
   4567 HB2       -75.9990  -12.8740  -61.7030 H       286 LEU    0.0900
   4568 HG        -77.5430  -14.5680  -59.6940 H       286 LEU    0.0900
   4569 HD11      -76.6670  -11.6210  -59.9390 H       286 LEU   -0.2700
   4570 HD12      -75.7990  -12.9090  -59.0200 H       286 LEU    0.0900
   4571 HD13      -77.4550  -12.3750  -58.5010 H       286 LEU    0.0900
   4572 HD21      -79.2570  -13.9290  -61.3690 H       286 LEU    0.0900
   4573 HD22      -78.7130  -12.2100  -61.2760 H       286 LEU    0.5100
   4574 HD23      -79.4510  -13.0160  -59.8250 H       286 LEU   -0.5100
   4575 N         -76.0100  -16.9330  -62.4130 N.am    287 GLU   -0.4700
   4576 CA        -76.5800  -18.2760  -62.4940 C.3     287 GLU    0.3100
   4577 C         -75.8240  -19.2580  -61.6060 C.2     287 GLU    0.0700
   4578 O         -76.3790  -20.2740  -61.1810 O.2     287 GLU    0.0900
   4579 CB        -76.5670  -18.7800  -63.9440 C.3     287 GLU   -0.1800
   4580 CG        -77.2780  -17.8530  -64.9250 C.3     287 GLU    0.0900
   4581 CD        -77.1230  -18.2890  -66.3740 C.2     287 GLU    0.0900
   4582 OE1       -76.2980  -19.1970  -66.6450 O.co2   287 GLU   -0.2800
   4583 OE2       -77.8140  -17.7040  -67.2420 O.co2   287 GLU    0.0900
   4584 HN        -75.6710  -16.5400  -63.2650 H       287 GLU    0.0900
   4585 HA        -77.5920  -18.2330  -62.1200 H       287 GLU    0.6200
   4586 HB1       -77.0630  -19.7730  -63.9760 H       287 GLU   -0.7600
   4587 HB2       -75.5110  -18.8940  -64.2680 H       287 GLU   -0.7600
   4588 HG1       -76.8600  -16.8290  -64.8200 H       287 GLU    0.5100
   4589 HG2       -78.3610  -17.8300  -64.6790 H       287 GLU   -0.5100
   4590 N         -74.5530  -18.9470  -61.3340 N.am    288 TRP   -0.4700
   4591 CA        -73.7010  -19.7910  -60.4970 C.3     288 TRP    0.3100
   4592 C         -74.0680  -19.7030  -59.0170 C.2     288 TRP    0.0700
   4593 O         -74.2510  -20.7230  -58.3670 O.2     288 TRP    0.0900
   4594 CB        -72.2190  -19.4130  -60.6400 C.3     288 TRP   -0.1800
   4595 CG        -71.4550  -20.0600  -61.7660 C.ar    288 TRP    0.0900
   4596 CD1       -71.8610  -21.0910  -62.5700 C.ar    288 TRP    0.0900
   4597 CD2       -70.1230  -19.7330  -62.1790 C.ar    288 TRP   -0.0300
   4598 CE2       -69.7850  -20.6050  -63.2380 C.ar    288 TRP   -0.1500
   4599 CE3       -69.1800  -18.7890  -61.7540 C.ar    288 TRP    0.2200
   4600 NE1       -70.8620  -21.4240  -63.4580 N.ar    288 TRP   -0.5100
   4601 CZ2       -68.5400  -20.5550  -63.8770 C.ar    288 TRP    0.3700
   4602 CZ3       -67.9420  -18.7390  -62.3910 C.ar    288 TRP    0.2400
   4603 CH2       -67.6340  -19.6130  -63.4390 C.ar    288 TRP    0.1100
   4604 HN        -74.1260  -18.1200  -61.6930 H       288 TRP   -0.2500
   4605 HA        -73.8540  -20.8170  -60.7980 H       288 TRP    0.1700
   4606 HB1       -71.7050  -19.6830  -59.6920 H       288 TRP   -0.2000
   4607 HB2       -72.1600  -18.3140  -60.7880 H       288 TRP    0.1400
   4608 HD1       -72.8260  -21.5750  -62.5180 H       288 TRP   -0.2700
   4609 HE1       -70.9120  -22.1260  -64.1320 H       288 TRP    0.1600
   4610 HE3       -69.3920  -18.1030  -60.9470 H       288 TRP   -0.1400
   4611 HZ2       -68.2810  -21.2220  -64.6860 H       288 TRP    0.1400
   4612 HZ3       -67.2080  -18.0140  -62.0710 H       288 TRP    0.5100
   4613 HH2       -66.6660  -19.5500  -63.9130 H       288 TRP   -0.5100
   4614 N         -74.1550  -18.4810  -58.4960 N.am    289 VAL   -0.4700
   4615 CA        -74.4810  -18.2370  -57.0950 C.3     289 VAL    0.3100
   4616 C         -75.6840  -19.0380  -56.5420 C.2     289 VAL    0.0700
   4617 O         -76.6710  -18.4720  -56.0710 O.2     289 VAL    0.0900
   4618 CB        -74.7230  -16.7300  -56.8780 C.3     289 VAL   -0.0900
   4619 CG1       -74.7320  -16.4270  -55.4140 C.3     289 VAL    0.0900
   4620 CG2       -73.6420  -15.9060  -57.5630 C.3     289 VAL   -0.2700
   4621 HN        -73.9980  -17.6670  -59.0490 H       289 VAL    0.0900
   4622 HA        -73.6560  -18.5800  -56.4880 H       289 VAL    0.0900
   4623 HB        -75.6990  -16.4410  -57.3230 H       289 VAL    0.0900
   4624 HG11      -73.8360  -16.8680  -54.9280 H       289 VAL   -0.2700
   4625 HG12      -75.6400  -16.8620  -54.9430 H       289 VAL    0.0900
   4626 HG13      -74.7170  -15.3280  -55.2550 H       289 VAL    0.0900
   4627 HG21      -73.3910  -16.3500  -58.5500 H       289 VAL    0.0900
   4628 HG22      -72.7240  -15.8920  -56.9370 H       289 VAL    0.5100
   4629 HG23      -74.0010  -14.8660  -57.7210 H       289 VAL   -0.5100
   4630 N         -75.5920  -20.3640  -56.5830 N.am    290 THR   -0.4700
   4631 CA        -76.6530  -21.2360  -56.1010 C.3     290 THR    0.3100
   4632 C         -76.6820  -21.1810  -54.5820 C.2     290 THR    0.0700
   4633 O         -75.7880  -20.6130  -53.9470 O.2     290 THR    0.0900
   4634 CB        -76.4560  -22.7410  -56.5190 C.3     290 THR    0.1400
   4635 CG2       -76.0470  -22.8610  -57.9870 C.3     290 THR    0.0900
   4636 OG1       -75.4540  -23.3570  -55.6950 O.3     290 THR   -0.6600
   4637 HN        -74.7860  -20.8220  -56.9490 H       290 THR    0.4300
   4638 HA        -77.5830  -20.8650  -56.5040 H       290 THR   -0.2700
   4639 HB        -77.4120  -23.2940  -56.3960 H       290 THR    0.0900
   4640 HG1       -74.6080  -23.0830  -56.0570 H       290 THR    0.0900
   4641 HG21      -74.9400  -22.8350  -58.0790 H       290 THR    0.0900
   4642 HG22      -76.4710  -22.0140  -58.5670 H       290 THR    0.5100
   4643 HG23      -76.4160  -23.8230  -58.4040 H       290 THR   -0.5100
   4644 N         -77.7240  -21.7600  -53.9740 N.am    291 PRO   -0.2900
   4645 CA        -77.8490  -21.7790  -52.5210 C.3     291 PRO    0.0000
   4646 C         -76.5230  -21.9820  -51.8140 C.2     291 PRO    0.0900
   4647 O         -76.0310  -21.0830  -51.1390 O.2     291 PRO    0.0900
   4648 CB        -78.8250  -22.9210  -52.2870 C.3     291 PRO    0.0200
   4649 CG        -79.8060  -22.7190  -53.4450 C.3     291 PRO    0.0900
   4650 CD        -78.9820  -22.1810  -54.6140 C.3     291 PRO   -0.1800
   4651 HA        -78.1780  -20.8190  -52.1550 H       291 PRO    0.0900
   4652 HB1       -79.3310  -22.8320  -51.3020 H       291 PRO    0.0900
   4653 HB2       -78.3220  -23.9080  -52.3450 H       291 PRO   -0.1800
   4654 HG1       -80.2850  -23.6830  -53.7190 H       291 PRO    0.0900
   4655 HG2       -80.5970  -21.9930  -53.1610 H       291 PRO    0.0900
   4656 HD1       -78.7810  -22.9690  -55.3690 H       291 PRO    0.5100
   4657 HD2       -79.4760  -21.3120  -55.0960 H       291 PRO   -0.5100
   4658 N         -75.9230  -23.1460  -51.9910 N.am    292 TYR   -0.4700
   4659 CA        -74.6570  -23.4100  -51.3440 C.3     292 TYR    0.3100
   4660 C         -73.5590  -22.4210  -51.7450 C.2     292 TYR    0.0700
   4661 O         -72.6020  -22.2010  -50.9990 O.2     292 TYR    0.0900
   4662 CB        -74.2270  -24.8360  -51.6670 C.3     292 TYR   -0.1800
   4663 CG        -75.3360  -25.8260  -51.4560 C.ar    292 TYR    0.0900
   4664 CD1       -76.1930  -25.7060  -50.3650 C.ar    292 TYR    0.0900
   4665 CD2       -75.5510  -26.8640  -52.3590 C.ar    292 TYR    0.0000
   4666 CE1       -77.2470  -26.5880  -50.1740 C.ar    292 TYR   -0.1150
   4667 CE2       -76.6090  -27.7610  -52.1800 C.ar    292 TYR    0.1150
   4668 CZ        -77.4560  -27.6150  -51.0850 C.ar    292 TYR   -0.1150
   4669 OH        -78.5160  -28.4870  -50.9220 O.3     292 TYR    0.1150
   4670 HN        -76.3030  -23.8710  -52.5600 H       292 TYR    0.1100
   4671 HA        -74.7820  -23.2800  -50.2790 H       292 TYR   -0.5400
   4672 HB1       -73.3840  -25.1300  -51.0070 H       292 TYR    0.4300
   4673 HB2       -73.9190  -24.9000  -52.7330 H       292 TYR   -0.1150
   4674 HD1       -76.0340  -24.9100  -49.6530 H       292 TYR    0.1150
   4675 HD2       -74.8930  -26.9780  -53.2080 H       292 TYR   -0.1150
   4676 HE1       -77.9010  -26.4770  -49.3210 H       292 TYR    0.1150
   4677 HE2       -76.7670  -28.5630  -52.8870 H       292 TYR    0.5100
   4678 HH        -78.4950  -29.1200  -51.6440 H       292 TYR   -0.5100
   4679 N         -73.7020  -21.8280  -52.9250 N.am    293 ALA   -0.4700
   4680 CA        -72.7190  -20.8810  -53.4090 C.3     293 ALA    0.3100
   4681 C         -72.6060  -19.7110  -52.4500 C.2     293 ALA    0.0700
   4682 O         -71.5570  -19.0830  -52.3390 O.2     293 ALA    0.0900
   4683 CB        -73.1080  -20.3920  -54.7920 C.3     293 ALA   -0.2700
   4684 HN        -74.4800  -22.0060  -53.5220 H       293 ALA    0.0900
   4685 HA        -71.7600  -21.3770  -53.4390 H       293 ALA    0.0900
   4686 HB1       -73.8860  -19.6040  -54.7140 H       293 ALA    0.0900
   4687 HB2       -73.5150  -21.2350  -55.3910 H       293 ALA    0.5100
   4688 HB3       -72.2190  -19.9640  -55.3050 H       293 ALA   -0.5100
   4689 N         -73.6840  -19.4120  -51.7410 N.am    294 ALA   -0.4700
   4690 CA        -73.6320  -18.3090  -50.8120 C.3     294 ALA    0.3100
   4691 C         -73.6820  -18.7880  -49.3790 C.2     294 ALA    0.0700
   4692 O         -72.8110  -18.4440  -48.5930 O.2     294 ALA    0.0900
   4693 CB        -74.7610  -17.3410  -51.0900 C.3     294 ALA   -0.2700
   4694 HN        -74.5440  -19.9130  -51.8110 H       294 ALA    0.0900
   4695 HA        -72.6770  -17.8170  -50.9280 H       294 ALA    0.0900
   4696 HB1       -75.7400  -17.8550  -50.9790 H       294 ALA    0.0900
   4697 HB2       -74.6800  -16.9510  -52.1270 H       294 ALA    0.5100
   4698 HB3       -74.7220  -16.4970  -50.3680 H       294 ALA   -0.5100
   4699 N         -74.6770  -19.6020  -49.0270 N.am    295 GLN   -0.4700
   4700 CA        -74.7910  -20.0770  -47.6510 C.3     295 GLN    0.3100
   4701 C         -73.5940  -20.9250  -47.1770 C.2     295 GLN    0.0700
   4702 O         -72.9490  -20.5330  -46.2230 O.2     295 GLN    0.0900
   4703 CB        -76.1320  -20.8200  -47.4330 C.3     295 GLN   -0.1800
   4704 CG        -76.6410  -20.8990  -45.9550 C.3     295 GLN    0.0900
   4705 CD        -77.5010  -19.6970  -45.5230 C.2     295 GLN    0.0900
   4706 NE2       -78.1460  -19.8090  -44.3520 N.am    295 GLN   -0.1800
   4707 OE1       -77.5750  -18.6900  -46.2270 O.2     295 GLN    0.0900
   4708 HN        -75.3720  -19.9150  -49.6710 H       295 GLN    0.0900
   4709 HA        -74.7260  -19.2210  -46.9960 H       295 GLN    0.5500
   4710 HB1       -76.0140  -21.8580  -47.8090 H       295 GLN   -0.5500
   4711 HB2       -76.9100  -20.3050  -48.0350 H       295 GLN   -0.6200
   4712 HG1       -75.7610  -20.9570  -45.2790 H       295 GLN    0.3200
   4713 HG2       -77.2510  -21.8200  -45.8380 H       295 GLN    0.3000
   4714 HE21      -78.7180  -19.0580  -44.0230 H       295 GLN    0.5100
   4715 HE22      -78.0550  -20.6440  -43.8090 H       295 GLN   -0.5100
   4716 N         -73.2470  -22.0490  -47.8070 N.am    296 LEU   -0.4700
   4717 CA        -72.1060  -22.8020  -47.2820 C.3     296 LEU    0.3100
   4718 C         -70.8540  -21.9150  -47.0070 C.2     296 LEU    0.0700
   4719 O         -70.1740  -22.1080  -45.9900 O.2     296 LEU    0.0900
   4720 CB        -71.7740  -24.0220  -48.1860 C.3     296 LEU   -0.1800
   4721 CG        -72.1540  -25.4380  -47.6590 C.3     296 LEU    0.0900
   4722 CD1       -72.5110  -26.3560  -48.8370 C.3     296 LEU    0.0900
   4723 CD2       -71.0160  -26.0550  -46.8210 C.3     296 LEU   -0.0900
   4724 HN        -73.7160  -22.4060  -48.6110 H       296 LEU    0.0900
   4725 HA        -72.3590  -23.1350  -46.2860 H       296 LEU   -0.2700
   4726 HB1       -70.6780  -24.0160  -48.3630 H       296 LEU    0.0900
   4727 HB2       -72.2980  -23.8730  -49.1520 H       296 LEU    0.0900
   4728 HG        -73.0260  -25.3570  -46.9740 H       296 LEU    0.0900
   4729 HD11      -71.8180  -26.1750  -49.6850 H       296 LEU   -0.2700
   4730 HD12      -73.5490  -26.1500  -49.1760 H       296 LEU    0.0900
   4731 HD13      -72.4230  -27.4190  -48.5270 H       296 LEU    0.0900
   4732 HD21      -70.7930  -25.4100  -45.9450 H       296 LEU    0.0900
   4733 HD22      -70.0970  -26.1440  -47.4400 H       296 LEU    0.5100
   4734 HD23      -71.3190  -27.0590  -46.4540 H       296 LEU   -0.5100
   4735 N         -70.5350  -20.9310  -47.8830 N.am    297 PRO   -0.2900
   4736 CA        -69.3480  -20.1100  -47.5700 C.3     297 PRO    0.0000
   4737 C         -69.5840  -18.9800  -46.5490 C.2     297 PRO    0.0900
   4738 O         -68.6740  -18.6020  -45.8110 O.2     297 PRO    0.0900
   4739 CB        -68.9060  -19.5860  -48.9380 C.3     297 PRO    0.0200
   4740 CG        -70.2040  -19.5150  -49.7110 C.3     297 PRO    0.0900
   4741 CD        -70.8910  -20.8120  -49.3110 C.3     297 PRO   -0.1800
   4742 HA        -68.6090  -20.7010  -47.0540 H       297 PRO    0.0900
   4743 HB1       -68.1880  -20.2810  -49.4210 H       297 PRO    0.0900
   4744 HB2       -68.4360  -18.5840  -48.8510 H       297 PRO   -0.1800
   4745 HG1       -70.8050  -18.6300  -49.4130 H       297 PRO    0.0900
   4746 HG2       -70.0210  -19.4740  -50.8050 H       297 PRO    0.0900
   4747 HD1       -71.9930  -20.7480  -49.4300 H       297 PRO    0.5100
   4748 HD2       -70.4970  -21.6800  -49.8800 H       297 PRO   -0.5100
   4749 N         -70.8000  -18.4470  -46.4790 N.am    298 VAL   -0.4700
   4750 CA        -71.0610  -17.3950  -45.5210 C.3     298 VAL    0.3100
   4751 C         -70.9680  -17.9640  -44.1180 C.2     298 VAL    0.0700
   4752 O         -70.8920  -17.2210  -43.1540 O.2     298 VAL    0.0900
   4753 CB        -72.4450  -16.7660  -45.7170 C.3     298 VAL   -0.0900
   4754 CG1       -73.5240  -17.7270  -45.3080 C.3     298 VAL    0.0900
   4755 CG2       -72.5400  -15.4750  -44.9170 C.3     298 VAL   -0.2700
   4756 HN        -71.5570  -18.7340  -47.0600 H       298 VAL    0.0900
   4757 HA        -70.2950  -16.6440  -45.6410 H       298 VAL    0.0900
   4758 HB        -72.5790  -16.4970  -46.7860 H       298 VAL    0.0900
   4759 HG11      -74.0150  -17.3750  -44.3750 H       298 VAL   -0.2700
   4760 HG12      -73.0850  -18.7300  -45.1210 H       298 VAL    0.0900
   4761 HG13      -74.2910  -17.7970  -46.1080 H       298 VAL    0.0900
   4762 HG21      -71.6600  -14.8300  -45.1270 H       298 VAL    0.0900
   4763 HG22      -72.5600  -15.7040  -43.8300 H       298 VAL    0.5100
   4764 HG23      -73.4610  -14.9210  -45.1990 H       298 VAL   -0.5100
   4765 N         -70.9850  -19.2890  -43.9910 N.am    299 MET   -0.4700
   4766 CA        -70.8620  -19.8700  -42.6670 C.3     299 MET    0.3100
   4767 C         -69.4200  -19.6900  -42.2480 C.2     299 MET    0.0700
   4768 O         -69.1390  -18.9560  -41.3060 O.2     299 MET    0.0900
   4769 CB        -71.2050  -21.3550  -42.6550 C.3     299 MET   -0.1800
   4770 CG        -72.6390  -21.6700  -43.0310 C.3     299 MET    0.0900
   4771 SD        -73.8760  -20.8070  -42.0520 S.3     299 MET    0.0900
   4772 CE        -74.1580  -19.4420  -43.0560 C.3     299 MET   -0.1400
   4773 HN        -71.0770  -19.9150  -44.7610 H       299 MET    0.0900
   4774 HA        -71.5310  -19.3330  -42.0110 H       299 MET    0.0900
   4775 HB1       -71.0170  -21.7500  -41.6340 H       299 MET   -0.0900
   4776 HB2       -70.5340  -21.8740  -43.3710 H       299 MET   -0.2200
   4777 HG1       -72.7910  -22.7640  -42.9190 H       299 MET    0.0900
   4778 HG2       -72.7780  -21.4050  -44.1010 H       299 MET    0.0900
   4779 HE1       -74.3530  -19.7480  -44.1070 H       299 MET    0.0900
   4780 HE2       -73.2710  -18.7730  -43.0530 H       299 MET    0.5100
   4781 HE3       -75.0420  -18.8750  -42.6940 H       299 MET   -0.5100
   4782 N         -68.4910  -20.3370  -42.9540 N.am    300 PHE   -0.4700
   4783 CA        -67.0790  -20.2110  -42.6140 C.3     300 PHE    0.3100
   4784 C         -66.7460  -18.7650  -42.1970 C.2     300 PHE    0.0700
   4785 O         -66.0580  -18.5520  -41.2050 O.2     300 PHE    0.0900
   4786 CB        -66.1840  -20.6490  -43.7950 C.3     300 PHE   -0.1800
   4787 CG        -66.3640  -22.1030  -44.2170 C.ar    300 PHE    0.0900
   4788 CD1       -66.1860  -22.4770  -45.5570 C.ar    300 PHE    0.0900
   4789 CD2       -66.7640  -23.0840  -43.3010 C.ar    300 PHE    0.0000
   4790 CE1       -66.4140  -23.8100  -45.9860 C.ar    300 PHE   -0.1150
   4791 CE2       -66.9960  -24.4210  -43.7120 C.ar    300 PHE    0.1150
   4792 CZ        -66.8220  -24.7820  -45.0580 C.ar    300 PHE   -0.1150
   4793 HN        -68.7150  -20.9230  -43.7300 H       300 PHE    0.1150
   4794 HA        -66.8880  -20.8300  -41.7500 H       300 PHE   -0.1150
   4795 HB1       -65.1170  -20.5230  -43.5090 H       300 PHE    0.1150
   4796 HB2       -66.4180  -20.0220  -44.6810 H       300 PHE   -0.1150
   4797 HD1       -65.8680  -21.7370  -46.2760 H       300 PHE    0.1150
   4798 HD2       -66.8970  -22.8180  -42.2630 H       300 PHE   -0.1150
   4799 HE1       -66.2750  -24.0760  -47.0220 H       300 PHE    0.1150
   4800 HE2       -67.3050  -25.1610  -42.9890 H       300 PHE    0.5100
   4801 HZ        -67.0000  -25.7980  -45.3770 H       300 PHE   -0.5100
   4802 N         -67.2710  -17.7750  -42.9240 N.am    301 ALA   -0.4700
   4803 CA        -67.0210  -16.3590  -42.6310 C.3     301 ALA    0.3100
   4804 C         -67.6340  -15.8070  -41.3460 C.2     301 ALA    0.0700
   4805 O         -67.0890  -14.8950  -40.7310 O.2     301 ALA    0.0900
   4806 CB        -67.4720  -15.5220  -43.7910 C.3     301 ALA   -0.2700
   4807 HN        -67.8620  -17.9560  -43.7060 H       301 ALA    0.0900
   4808 HA        -65.9630  -16.2300  -42.4580 H       301 ALA    0.0900
   4809 HB1       -68.4700  -15.0820  -43.5790 H       301 ALA    0.0900
   4810 HB2       -67.5490  -16.1530  -44.7030 H       301 ALA    0.5100
   4811 HB3       -66.7490  -14.6980  -43.9660 H       301 ALA   -0.5100
   4812 N         -68.7900  -16.3180  -40.9430 N.am    302 LYS   -0.4700
   4813 CA        -69.3740  -15.8430  -39.6980 C.3     302 LYS    0.3100
   4814 C         -68.5140  -16.4650  -38.6210 C.2     302 LYS    0.0700
   4815 O         -68.1690  -15.8100  -37.6410 O.2     302 LYS    0.0900
   4816 CB        -70.8140  -16.3160  -39.5290 C.3     302 LYS   -0.1800
   4817 CG        -71.7630  -15.5330  -40.3960 C.3     302 LYS    0.0900
   4818 CD        -73.1850  -15.9110  -39.9970 C.3     302 LYS    0.0900
   4819 CE        -74.3420  -15.5720  -40.9400 C.3     302 LYS   -0.1800
   4820 NZ        -74.7550  -14.2010  -41.2140 N.4     302 LYS    0.0900
   4821 HN        -69.2890  -17.0170  -41.4480 H       302 LYS    0.0900
   4822 HA        -69.3390  -14.7640  -39.7090 H       302 LYS   -0.1800
   4823 HB1       -71.1120  -16.1960  -38.4660 H       302 LYS    0.0900
   4824 HB2       -70.8770  -17.3910  -39.8010 H       302 LYS    0.0900
   4825 HG1       -71.5900  -15.7790  -41.4660 H       302 LYS    0.2100
   4826 HG2       -71.6040  -14.4440  -40.2470 H       302 LYS    0.0500
   4827 HD1       -73.3950  -15.4100  -39.0310 H       302 LYS    0.0500
   4828 HD2       -73.1990  -17.0100  -39.8470 H       302 LYS   -0.3000
   4829 HE1       -75.2480  -16.0660  -40.5330 H       302 LYS    0.3300
   4830 HE2       -74.0860  -15.9960  -41.9340 H       302 LYS    0.3300
   4831 HZ1       -73.9140  -13.5970  -41.3050 H       302 LYS    0.3300
   4832 HZ2       -75.3480  -13.8540  -40.4330 H       302 LYS    0.5100
   4833 HZ3       -75.2990  -14.1730  -42.1000 H       302 LYS   -0.5100
   4834 N         -68.1430  -17.7310  -38.8430 N.am    303 ALA   -0.4700
   4835 CA        -67.3060  -18.5090  -37.9310 C.3     303 ALA    0.3100
   4836 C         -66.0100  -17.7850  -37.5810 C.2     303 ALA    0.0700
   4837 O         -65.4700  -17.9300  -36.4870 O.2     303 ALA    0.0900
   4838 CB        -66.9850  -19.8660  -38.5590 C.3     303 ALA   -0.2700
   4839 HN        -68.4330  -18.2130  -39.6650 H       303 ALA    0.0900
   4840 HA        -67.8440  -18.6370  -37.0030 H       303 ALA    0.0900
   4841 HB1       -66.1590  -19.7610  -39.2940 H       303 ALA    0.0900
   4842 HB2       -67.8800  -20.2620  -39.0840 H       303 ALA    0.5100
   4843 HB3       -66.6670  -20.5810  -37.7700 H       303 ALA   -0.5100
   4844 N         -65.5210  -16.9960  -38.5290 N.am    304 SER   -0.4700
   4845 CA        -64.3010  -16.2360  -38.3660 C.3     304 SER    0.3100
   4846 C         -64.2540  -15.4980  -37.0620 C.2     304 SER    0.0700
   4847 O         -63.1770  -15.1140  -36.6170 O.2     304 SER    0.0900
   4848 CB        -64.1530  -15.1880  -39.4620 C.3     304 SER    0.0500
   4849 OG        -63.6460  -13.9780  -38.9060 O.3     304 SER    0.0900
   4850 HN        -65.9800  -16.8900  -39.4080 H       304 SER    0.0900
   4851 HA        -63.4720  -16.9270  -38.3980 H       304 SER   -0.6600
   4852 HB1       -65.1410  -14.9850  -39.9270 H       304 SER    0.4300
   4853 HB2       -63.4460  -15.5510  -40.2390 H       304 SER    0.5100
   4854 HG1       -62.7940  -14.1990  -38.5240 H       304 SER   -0.5100
   4855 N         -65.4090  -15.2700  -36.4510 N.am    305 ALA   -0.4700
   4856 CA        -65.4300  -14.5120  -35.2160 C.3     305 ALA    0.3100
   4857 C         -65.2560  -15.2950  -33.9260 C.2     305 ALA    0.0700
   4858 O         -65.4200  -14.7390  -32.8420 O.2     305 ALA    0.0900
   4859 CB        -66.7030  -13.6740  -35.1580 C.3     305 ALA   -0.2700
   4860 HN        -66.2840  -15.5960  -36.8000 H       305 ALA    0.0900
   4861 HA        -64.5560  -13.8790  -35.1900 H       305 ALA    0.0900
   4862 HB1       -67.5970  -14.3320  -35.1980 H       305 ALA    0.0900
   4863 HB2       -66.7370  -12.9770  -36.0220 H       305 ALA    0.5100
   4864 HB3       -66.7310  -13.0960  -34.2100 H       305 ALA   -0.5100
   4865 N         -64.8900  -16.5700  -34.0270 N.am    306 ILE   -0.4700
   4866 CA        -64.6950  -17.3800  -32.8320 C.3     306 ILE    0.3100
   4867 C         -63.3950  -18.1620  -32.7650 C.2     306 ILE    0.0700
   4868 O         -63.2640  -19.0530  -31.9270 O.2     306 ILE    0.0900
   4869 CB        -65.7800  -18.3900  -32.6890 C.3     306 ILE   -0.0900
   4870 CG1       -65.5970  -19.4700  -33.7580 C.3     306 ILE    0.0900
   4871 CG2       -67.1070  -17.6890  -32.8080 C.3     306 ILE   -0.2700
   4872 CD        -66.4290  -20.6980  -33.5430 C.3     306 ILE    0.0900
   4873 HN        -64.7360  -17.0190  -34.9040 H       306 ILE    0.0900
   4874 HA        -64.6860  -16.7190  -31.9790 H       306 ILE    0.0900
   4875 HB        -65.7040  -18.8880  -31.6990 H       306 ILE   -0.1800
   4876 HG11      -64.5290  -19.7680  -33.7740 H       306 ILE    0.0900
   4877 HG12      -65.8640  -19.0350  -34.7440 H       306 ILE    0.0900
   4878 HG21      -67.3480  -17.5080  -33.8770 H       306 ILE   -0.2700
   4879 HG22      -67.0670  -16.7110  -32.2830 H       306 ILE    0.0900
   4880 HG23      -67.9080  -18.3200  -32.3660 H       306 ILE    0.0900
   4881 HD1       -67.3710  -20.4330  -33.0170 H       306 ILE    0.0900
   4882 HD2       -65.8700  -21.4290  -32.9220 H       306 ILE    0.5100
   4883 HD3       -66.6860  -21.1560  -34.5220 H       306 ILE   -0.5100
   4884 N         -62.4450  -17.8490  -33.6410 N.am    307 HSE   -0.4700
   4885 CA        -61.1630  -18.5460  -33.6570 C.3     307 HSE    0.3100
   4886 C         -60.1280  -17.9400  -32.7330 C.2     307 HSE    0.0700
   4887 O         -59.5240  -18.6290  -31.9150 O.2     307 HSE    0.0900
   4888 CB        -60.5890  -18.5750  -35.0710 C.3     307 HSE   -0.0800
   4889 CG        -61.3450  -19.4650  -36.0030 C.ar    307 HSE    0.0900
   4890 CD2       -61.6520  -19.3310  -37.3130 C.ar    307 HSE    0.0900
   4891 ND1       -61.8550  -20.6810  -35.6040 N.ar    307 HSE   -0.7000
   4892 CE1       -62.4490  -21.2580  -36.6330 C.ar    307 HSE    0.2200
   4893 NE2       -62.3400  -20.4620  -37.6840 N.ar    307 HSE    0.2500
   4894 HN        -62.5650  -17.1300  -34.3210 H       307 HSE    0.1300
   4895 HA        -61.3230  -19.5510  -33.2960 H       307 HSE   -0.3600
   4896 HB1       -59.5380  -18.9330  -35.0220 H       307 HSE    0.3200
   4897 HB2       -60.6040  -17.5440  -35.4850 H       307 HSE   -0.0500
   4898 HD2       -61.4300  -18.5170  -37.9930 H       307 HSE    0.0900
   4899 HE1       -62.9500  -22.2250  -36.6410 H       307 HSE    0.5100
   4900 HE2       -62.6940  -20.6400  -38.6020 H       307 HSE   -0.5100
   4901 N         -59.9020  -16.6470  -32.8840 N.am    308 ASN   -0.4700
   4902 CA        -58.9400  -15.9730  -32.0530 C.3     308 ASN    0.3100
   4903 C         -58.7850  -16.6640  -30.6970 C.2     308 ASN    0.0700
   4904 O         -57.7320  -17.2320  -30.4200 O.2     308 ASN    0.0900
   4905 CB        -59.3790  -14.5360  -31.9040 C.3     308 ASN   -0.1800
   4906 CG        -59.8550  -13.9770  -33.2000 C.2     308 ASN    0.0900
   4907 ND2       -61.0360  -13.3770  -33.2000 N.am    308 ASN    0.0900
   4908 OD1       -59.1680  -14.0880  -34.2060 O.2     308 ASN    0.5500
   4909 HN        -60.3740  -16.0920  -33.5630 H       308 ASN   -0.5500
   4910 HA        -57.9710  -16.0330  -32.5250 H       308 ASN   -0.6200
   4911 HB1       -58.5250  -13.9260  -31.5420 H       308 ASN    0.3200
   4912 HB2       -60.2070  -14.4810  -31.1650 H       308 ASN    0.3000
   4913 HD21      -61.3990  -12.9860  -34.0460 H       308 ASN    0.5100
   4914 HD22      -61.5650  -13.3160  -32.3540 H       308 ASN   -0.5100
   4915 N         -59.8350  -16.6840  -29.8570 N.am    309 PRO   -0.2900
   4916 CA        -59.6220  -17.3660  -28.5840 C.3     309 PRO    0.0000
   4917 C         -58.9200  -18.7150  -28.7300 C.2     309 PRO    0.0900
   4918 O         -57.8760  -18.9410  -28.1290 O.2     309 PRO    0.0900
   4919 CB        -61.0320  -17.5120  -28.0200 C.3     309 PRO    0.0200
   4920 CG        -61.7330  -16.3050  -28.5260 C.3     309 PRO    0.0900
   4921 CD        -61.2300  -16.2110  -29.9680 C.3     309 PRO   -0.1800
   4922 HA        -58.9450  -16.8010  -27.9640 H       309 PRO    0.0900
   4923 HB1       -61.0190  -17.5310  -26.9090 H       309 PRO    0.0900
   4924 HB2       -61.5170  -18.4420  -28.3880 H       309 PRO   -0.1800
   4925 HG1       -62.8360  -16.4320  -28.4900 H       309 PRO    0.0900
   4926 HG2       -61.4560  -15.4010  -27.9430 H       309 PRO    0.0900
   4927 HD1       -61.8070  -16.8730  -30.6470 H       309 PRO    0.5100
   4928 HD2       -61.2540  -15.1670  -30.3440 H       309 PRO   -0.5100
   4929 N         -59.4730  -19.6120  -29.5340 N.am    310 MET   -0.4700
   4930 CA        -58.8440  -20.9140  -29.6920 C.3     310 MET    0.3100
   4931 C         -57.3960  -20.7430  -30.1070 C.2     310 MET    0.0700
   4932 O         -56.5010  -21.3390  -29.5140 O.2     310 MET    0.0900
   4933 CB        -59.5840  -21.7680  -30.7280 C.3     310 MET   -0.1800
   4934 CG        -61.0540  -22.0030  -30.3960 C.3     310 MET    0.0900
   4935 SD        -61.7720  -23.4480  -31.2150 S.3     310 MET    0.0900
   4936 CE        -61.4570  -23.0750  -32.9810 C.3     310 MET   -0.1400
   4937 HN        -60.3120  -19.4450  -30.0460 H       310 MET    0.0900
   4938 HA        -58.8540  -21.4060  -28.7300 H       310 MET    0.0900
   4939 HB1       -59.0770  -22.7530  -30.8000 H       310 MET   -0.0900
   4940 HB2       -59.5220  -21.2580  -31.7130 H       310 MET   -0.2200
   4941 HG1       -61.6250  -21.0980  -30.6920 H       310 MET    0.0900
   4942 HG2       -61.1440  -22.1290  -29.2970 H       310 MET    0.0900
   4943 HE1       -60.3690  -22.9710  -33.1840 H       310 MET    0.0900
   4944 HE2       -61.9530  -22.1240  -33.2670 H       310 MET    0.5100
   4945 HE3       -61.8470  -23.8950  -33.6220 H       310 MET   -0.5100
   4946 N         -57.1630  -19.9120  -31.1160 N.am    311 ILE   -0.4700
   4947 CA        -55.8140  -19.6640  -31.5860 C.3     311 ILE    0.3100
   4948 C         -54.9700  -19.2180  -30.3930 C.2     311 ILE    0.0700
   4949 O         -53.9950  -19.8830  -30.0610 O.2     311 ILE    0.0900
   4950 CB        -55.8110  -18.5940  -32.7060 C.3     311 ILE   -0.0900
   4951 CG1       -56.6560  -19.0780  -33.8910 C.3     311 ILE    0.0900
   4952 CG2       -54.3870  -18.2760  -33.1230 C.3     311 ILE   -0.2700
   4953 CD        -56.1680  -20.3600  -34.5210 C.3     311 ILE    0.0900
   4954 HN        -57.8950  -19.4280  -31.5910 H       311 ILE    0.0900
   4955 HA        -55.4120  -20.5950  -31.9570 H       311 ILE    0.0900
   4956 HB        -56.3020  -17.6700  -32.3360 H       311 ILE   -0.1800
   4957 HG11      -56.6570  -18.2840  -34.6690 H       311 ILE    0.0900
   4958 HG12      -57.6970  -19.2350  -33.5380 H       311 ILE    0.0900
   4959 HG21      -53.8310  -19.2160  -33.3310 H       311 ILE   -0.2700
   4960 HG22      -53.8670  -17.7300  -32.3070 H       311 ILE    0.0900
   4961 HG23      -54.3910  -17.6560  -34.0440 H       311 ILE    0.0900
   4962 HD1       -56.1720  -21.1800  -33.7710 H       311 ILE    0.0900
   4963 HD2       -55.1300  -20.2270  -34.8940 H       311 ILE    0.5100
   4964 HD3       -56.8340  -20.6460  -35.3630 H       311 ILE   -0.5100
   4965 N         -55.3540  -18.1290  -29.7220 N.am    312 TYR   -0.4700
   4966 CA        -54.5960  -17.6590  -28.5600 C.3     312 TYR    0.3100
   4967 C         -54.3280  -18.8110  -27.6040 C.2     312 TYR    0.0700
   4968 O         -53.1950  -19.0600  -27.2090 O.2     312 TYR    0.0900
   4969 CB        -55.3440  -16.6010  -27.7370 C.3     312 TYR   -0.1800
   4970 CG        -55.6920  -15.2940  -28.4080 C.ar    312 TYR    0.0900
   4971 CD1       -54.9130  -14.7750  -29.4270 C.ar    312 TYR    0.0900
   4972 CD2       -56.7940  -14.5470  -27.9740 C.ar    312 TYR    0.0000
   4973 CE1       -55.2170  -13.5470  -30.0020 C.ar    312 TYR   -0.1150
   4974 CE2       -57.1040  -13.3200  -28.5390 C.ar    312 TYR    0.1150
   4975 CZ        -56.3130  -12.8270  -29.5530 C.ar    312 TYR   -0.1150
   4976 OH        -56.6320  -11.6240  -30.1340 O.3     312 TYR    0.1150
   4977 HN        -56.1570  -17.5970  -29.9760 H       312 TYR    0.1100
   4978 HA        -53.6690  -17.2450  -28.9260 H       312 TYR   -0.5400
   4979 HB1       -54.7180  -16.3390  -26.8600 H       312 TYR    0.4300
   4980 HB2       -56.3080  -17.0410  -27.4030 H       312 TYR   -0.1150
   4981 HD1       -54.0570  -15.3310  -29.7800 H       312 TYR    0.1150
   4982 HD2       -57.4150  -14.9340  -27.1800 H       312 TYR   -0.1150
   4983 HE1       -54.6000  -13.1540  -30.7980 H       312 TYR    0.1150
   4984 HE2       -57.9570  -12.7570  -28.1880 H       312 TYR    0.5100
   4985 HH        -57.4130  -11.2790  -29.6940 H       312 TYR   -0.5100
   4986 N         -55.3790  -19.5220  -27.2240 N.am    313 SER   -0.4700
   4987 CA        -55.2460  -20.6220  -26.2850 C.3     313 SER    0.3100
   4988 C         -54.3230  -21.7540  -26.7190 C.2     313 SER    0.0700
   4989 O         -54.3650  -22.8360  -26.1450 O.2     313 SER    0.0900
   4990 CB        -56.6260  -21.2020  -25.9640 C.3     313 SER    0.0500
   4991 OG        -56.9910  -22.2320  -26.8700 O.3     313 SER    0.0900
   4992 HN        -56.2990  -19.3360  -27.5610 H       313 SER    0.0900
   4993 HA        -54.7760  -20.2460  -25.3880 H       313 SER   -0.6600
   4994 HB1       -57.3880  -20.3950  -26.0250 H       313 SER    0.4300
   4995 HB2       -56.6170  -21.6250  -24.9370 H       313 SER    0.5100
   4996 HG1       -56.8440  -21.8760  -27.7490 H       313 SER   -0.5100
   4997 N         -53.4970  -21.5310  -27.7310 N.am    314 VAL   -0.4700
   4998 CA        -52.5880  -22.5670  -28.2040 C.3     314 VAL    0.3100
   4999 C         -51.2890  -21.8660  -28.5260 C.2     314 VAL    0.0700
   5000 O         -50.3380  -22.4760  -29.0160 O.2     314 VAL    0.0900
   5001 CB        -53.1110  -23.2620  -29.5060 C.3     314 VAL   -0.0900
   5002 CG1       -52.0160  -24.1300  -30.1360 C.3     314 VAL    0.0900
   5003 CG2       -54.3190  -24.1440  -29.1930 C.3     314 VAL   -0.2700
   5004 HN        -53.4600  -20.6560  -28.2080 H       314 VAL    0.0900
   5005 HA        -52.4820  -23.2960  -27.4150 H       314 VAL    0.0900
   5006 HB        -53.4290  -22.4870  -30.2340 H       314 VAL    0.0900
   5007 HG11      -51.4480  -24.6630  -29.3440 H       314 VAL   -0.2700
   5008 HG12      -51.3110  -23.4920  -30.7100 H       314 VAL    0.0900
   5009 HG13      -52.4740  -24.8840  -30.8130 H       314 VAL    0.0900
   5010 HG21      -55.1390  -23.5290  -28.7650 H       314 VAL    0.0900
   5011 HG22      -54.0370  -24.9240  -28.4530 H       314 VAL    0.5100
   5012 HG23      -54.6860  -24.6260  -30.1240 H       314 VAL   -0.5100
   5013 N         -51.2290  -20.5720  -28.2310 N.am    315 SER   -0.4700
   5014 CA        -50.0260  -19.8360  -28.5690 C.3     315 SER    0.3100
   5015 C         -49.6550  -18.5660  -27.8200 C.2     315 SER    0.0700
   5016 O         -48.5240  -18.1010  -27.9550 O.2     315 SER    0.0900
   5017 CB        -50.0620  -19.5430  -30.0590 C.3     315 SER    0.0500
   5018 OG        -51.4040  -19.3240  -30.4390 O.3     315 SER    0.0900
   5019 HN        -51.9690  -20.0710  -27.7870 H       315 SER    0.0900
   5020 HA        -49.1670  -20.4370  -28.3130 H       315 SER   -0.6600
   5021 HB1       -49.6550  -20.4060  -30.6280 H       315 SER    0.4300
   5022 HB2       -49.4640  -18.6350  -30.2860 H       315 SER    0.5100
   5023 HG1       -51.8750  -20.1340  -30.2240 H       315 SER   -0.5100
   5024 N         -50.5680  -17.9860  -27.0470 N.am    316 HSE   -0.4700
   5025 CA        -50.2320  -16.7700  -26.3050 C.3     316 HSE    0.3100
   5026 C         -49.7630  -17.2190  -24.9320 C.2     316 HSE    0.0700
   5027 O         -50.3730  -18.0970  -24.3180 O.2     316 HSE    0.0900
   5028 CB        -51.4490  -15.8290  -26.1820 C.3     316 HSE   -0.0800
   5029 CG        -51.1350  -14.4750  -25.5920 C.ar    316 HSE    0.0900
   5030 CD2       -50.9410  -13.2730  -26.1810 C.ar    316 HSE    0.0900
   5031 ND1       -50.9970  -14.2630  -24.2370 N.ar    316 HSE   -0.7000
   5032 CE1       -50.7320  -12.9890  -24.0170 C.ar    316 HSE    0.2200
   5033 NE2       -50.6920  -12.3630  -25.1790 N.ar    316 HSE    0.2500
   5034 HN        -51.4940  -18.3400  -26.9410 H       316 HSE    0.1300
   5035 HA        -49.4290  -16.2730  -26.8280 H       316 HSE   -0.3600
   5036 HB1       -52.2090  -16.3170  -25.5360 H       316 HSE    0.3200
   5037 HB2       -51.8770  -15.6720  -27.1950 H       316 HSE   -0.0500
   5038 HD2       -50.9640  -13.0110  -27.2310 H       316 HSE    0.0900
   5039 HE1       -50.5700  -12.5100  -23.0510 H       316 HSE    0.5100
   5040 HE2       -50.5120  -11.3890  -25.3220 H       316 HSE   -0.5100
   5041 N         -48.6470  -16.6580  -24.4470 N.am    317 PRO   -0.2900
   5042 CA        -48.1750  -17.0740  -23.1300 C.3     317 PRO    0.0000
   5043 C         -49.0100  -16.5290  -21.9600 C.2     317 PRO    0.0900
   5044 O         -49.9040  -17.2250  -21.4620 O.2     317 PRO    0.0900
   5045 CB        -46.7190  -16.5920  -23.1340 C.3     317 PRO    0.0200
   5046 CG        -46.7510  -15.3720  -24.0100 C.3     317 PRO    0.0900
   5047 CD        -47.6250  -15.8540  -25.1470 C.3     317 PRO   -0.1800
   5048 HA        -48.3020  -18.1360  -22.9980 H       317 PRO    0.0900
   5049 HB1       -46.0440  -17.3670  -23.5530 H       317 PRO    0.0900
   5050 HB2       -46.3810  -16.3380  -22.1080 H       317 PRO   -0.1800
   5051 HG1       -47.2010  -14.5030  -23.4860 H       317 PRO    0.0900
   5052 HG2       -45.7350  -15.0930  -24.3630 H       317 PRO    0.0900
   5053 HD1       -48.1020  -15.0080  -25.6860 H       317 PRO    0.5100
   5054 HD2       -47.0590  -16.4880  -25.8610 H       317 PRO   -0.5100
   5055 N         -48.7220  -15.3020  -21.5230 N.am    318 LYS   -0.4700
   5056 CA        -49.4470  -14.6780  -20.4260 C.3     318 LYS    0.3100
   5057 C         -50.9180  -15.1370  -20.3220 C.2     318 LYS    0.0700
   5058 O         -51.4680  -15.2630  -19.2330 O.2     318 LYS    0.0900
   5059 CB        -49.3790  -13.1550  -20.5950 C.3     318 LYS   -0.1800
   5060 CG        -48.0470  -12.4850  -20.2480 C.3     318 LYS    0.0900
   5061 CD        -48.1080  -11.0070  -20.6640 C.3     318 LYS    0.0900
   5062 CE        -47.1530  -10.0860  -19.9150 C.3     318 LYS   -0.1800
   5063 NZ        -47.4060   -8.6750  -20.3410 N.4     318 LYS    0.0900
   5064 HN        -47.9940  -14.7570  -21.9290 H       318 LYS    0.0900
   5065 HA        -48.9900  -14.9800  -19.4960 H       318 LYS   -0.1800
   5066 HB1       -50.1620  -12.7070  -19.9470 H       318 LYS    0.0900
   5067 HB2       -49.6110  -12.9210  -21.6550 H       318 LYS    0.0900
   5068 HG1       -47.2200  -12.9930  -20.7880 H       318 LYS    0.2100
   5069 HG2       -47.8620  -12.5600  -19.1560 H       318 LYS    0.0500
   5070 HD1       -49.1430  -10.6430  -20.4960 H       318 LYS    0.0500
   5071 HD2       -47.8740  -10.9420  -21.7470 H       318 LYS   -0.3000
   5072 HE1       -46.0990  -10.3420  -20.1550 H       318 LYS    0.3300
   5073 HE2       -47.3230  -10.1590  -18.8200 H       318 LYS    0.3300
   5074 HZ1       -48.2360   -8.3040  -19.8360 H       318 LYS    0.3300
   5075 HZ2       -47.5820   -8.6480  -21.3650 H       318 LYS    0.5100
   5076 HZ3       -46.5740   -8.0910  -20.1180 H       318 LYS   -0.5100
   5077 N         -51.5620  -15.3810  -21.4650 N.am    319 PHE   -0.4700
   5078 CA        -52.9540  -15.8330  -21.4880 C.3     319 PHE    0.3100
   5079 C         -52.9980  -17.1960  -20.8420 C.2     319 PHE    0.0700
   5080 O         -53.4490  -17.3280  -19.7090 O.2     319 PHE    0.0900
   5081 CB        -53.4590  -15.9070  -22.9370 C.3     319 PHE   -0.1800
   5082 CG        -54.8830  -16.3840  -23.0960 C.ar    319 PHE    0.0900
   5083 CD1       -55.9310  -15.7630  -22.4250 C.ar    319 PHE    0.0900
   5084 CD2       -55.1660  -17.4430  -23.9610 C.ar    319 PHE    0.0000
   5085 CE1       -57.2270  -16.1800  -22.6190 C.ar    319 PHE   -0.1150
   5086 CE2       -56.4510  -17.8640  -24.1590 C.ar    319 PHE    0.1150
   5087 CZ        -57.4890  -17.2350  -23.4830 C.ar    319 PHE   -0.1150
   5088 HN        -51.1250  -15.2650  -22.3530 H       319 PHE    0.1150
   5089 HA        -53.5460  -15.1340  -20.9160 H       319 PHE   -0.1150
   5090 HB1       -52.8180  -16.6120  -23.5070 H       319 PHE    0.1150
   5091 HB2       -53.4080  -14.8930  -23.3880 H       319 PHE   -0.1150
   5092 HD1       -55.7260  -14.9490  -21.7470 H       319 PHE    0.1150
   5093 HD2       -54.3580  -17.9360  -24.4810 H       319 PHE   -0.1150
   5094 HE1       -58.0380  -15.6900  -22.1000 H       319 PHE    0.1150
   5095 HE2       -56.6590  -18.6780  -24.8370 H       319 PHE    0.5100
   5096 HZ        -58.5050  -17.5690  -23.6310 H       319 PHE   -0.5100
   5097 N         -52.5070  -18.2090  -21.5480 N.am    320 ARG   -0.4700
   5098 CA        -52.4950  -19.5530  -21.0140 C.3     320 ARG    0.3100
   5099 C         -52.2090  -19.5330  -19.5090 C.2     320 ARG    0.0700
   5100 O         -52.8060  -20.2840  -18.7370 O.2     320 ARG    0.0900
   5101 CB        -51.4870  -20.3970  -21.8000 C.3     320 ARG   -0.1800
   5102 CG        -52.0540  -20.8080  -23.1480 C.3     320 ARG    0.0900
   5103 CD        -50.9920  -21.0910  -24.1590 C.3     320 ARG    0.0900
   5104 NE        -50.2620  -22.3170  -23.8710 N.pl3   320 ARG   -0.1800
   5105 CZ        -50.6740  -23.5240  -24.2350 C.cat   320 ARG    0.0900
   5106 NH1       -51.8130  -23.6680  -24.8960 N.pl3   320 ARG    0.0900
   5107 NH2       -49.9290  -24.5840  -23.9670 N.pl3   320 ARG    0.2000
   5108 HN        -52.1300  -18.0900  -22.4640 H       320 ARG    0.0900
   5109 HA        -53.4900  -19.9650  -21.1030 H       320 ARG    0.0900
   5110 HB1       -51.2370  -21.3080  -21.2140 H       320 ARG   -0.7000
   5111 HB2       -50.5590  -19.8060  -21.9570 H       320 ARG    0.4400
   5112 HG1       -52.7000  -19.9880  -23.5270 H       320 ARG    0.6400
   5113 HG2       -52.6720  -21.7200  -23.0130 H       320 ARG   -0.8000
   5114 HD1       -50.2580  -20.2580  -24.1700 H       320 ARG    0.4600
   5115 HD2       -51.4560  -21.2050  -25.1620 H       320 ARG    0.4600
   5116 HE        -49.4000  -22.2460  -23.3700 H       320 ARG   -0.8000
   5117 HH11      -52.2900  -22.8640  -25.2510 H       320 ARG    0.4600
   5118 HH12      -52.1970  -24.5800  -25.0370 H       320 ARG    0.4600
   5119 HH21      -50.2980  -25.5030  -24.1030 H       320 ARG    0.5100
   5120 HH22      -48.9940  -24.4660  -23.6300 H       320 ARG   -0.5100
   5121 N         -51.3230  -18.6330  -19.0920 N.am    321 GLU   -0.4700
   5122 CA        -50.9890  -18.4740  -17.6830 C.3     321 GLU    0.3100
   5123 C         -52.2930  -18.3330  -16.9040 C.2     321 GLU    0.0700
   5124 O         -52.6350  -19.1580  -16.0520 O.2     321 GLU    0.0900
   5125 CB        -50.0980  -17.2260  -17.5230 C.3     321 GLU   -0.1800
   5126 CG        -49.9180  -16.6630  -16.1060 C.3     321 GLU    0.0900
   5127 CD        -48.8360  -15.5710  -16.0220 C.2     321 GLU    0.0900
   5128 OE1       -47.6420  -15.8940  -16.2250 O.co2   321 GLU   -0.2800
   5129 OE2       -49.1750  -14.3950  -15.7350 O.co2   321 GLU    0.0900
   5130 HN        -50.8490  -18.0260  -19.7240 H       321 GLU    0.0900
   5131 HA        -50.4680  -19.3600  -17.3510 H       321 GLU    0.6200
   5132 HB1       -50.5350  -16.4210  -18.1500 H       321 GLU   -0.7600
   5133 HB2       -49.0910  -17.4810  -17.9120 H       321 GLU   -0.7600
   5134 HG1       -49.6310  -17.4910  -15.4240 H       321 GLU    0.5100
   5135 HG2       -50.8820  -16.2270  -15.7670 H       321 GLU   -0.5100
   5136 N         -53.0430  -17.2890  -17.2350 N.am    322 ALA   -0.4700
   5137 CA        -54.3120  -17.0340  -16.5950 C.3     322 ALA    0.3100
   5138 C         -55.3520  -18.1340  -16.8250 C.2     322 ALA    0.0700
   5139 O         -56.1370  -18.4410  -15.9300 O.2     322 ALA    0.0900
   5140 CB        -54.8520  -15.7000  -17.0660 C.3     322 ALA   -0.2700
   5141 HN        -52.7650  -16.6390  -17.9380 H       322 ALA    0.0900
   5142 HA        -54.1590  -17.0260  -15.5270 H       322 ALA    0.0900
   5143 HB1       -54.9940  -15.7130  -18.1670 H       322 ALA    0.0900
   5144 HB2       -54.1350  -14.8900  -16.8100 H       322 ALA    0.5100
   5145 HB3       -55.8320  -15.4980  -16.5840 H       322 ALA   -0.5100
   5146 N         -55.3980  -18.7080  -18.0250 N.am    323 ILE   -0.4700
   5147 CA        -56.3430  -19.7800  -18.2840 C.3     323 ILE    0.3100
   5148 C         -56.1890  -20.7900  -17.1550 C.2     323 ILE    0.0700
   5149 O         -57.0330  -20.9100  -16.2720 O.2     323 ILE    0.0900
   5150 CB        -56.0240  -20.5020  -19.6050 C.3     323 ILE   -0.0900
   5151 CG1       -56.4480  -19.6440  -20.7970 C.3     323 ILE    0.0900
   5152 CG2       -56.6880  -21.8690  -19.6300 C.3     323 ILE   -0.2700
   5153 CD        -57.9240  -19.3850  -20.8680 C.3     323 ILE    0.0900
   5154 HN        -54.8030  -18.4380  -18.7790 H       323 ILE    0.0900
   5155 HA        -57.3320  -19.3470  -18.3280 H       323 ILE    0.0900
   5156 HB        -54.9250  -20.6230  -19.7040 H       323 ILE   -0.1800
   5157 HG11      -56.1360  -20.1580  -21.7300 H       323 ILE    0.0900
   5158 HG12      -55.9230  -18.6680  -20.7310 H       323 ILE    0.0900
   5159 HG21      -57.7050  -21.8090  -19.1900 H       323 ILE   -0.2700
   5160 HG22      -56.0870  -22.5920  -19.0370 H       323 ILE    0.0900
   5161 HG23      -56.7750  -22.2280  -20.6780 H       323 ILE    0.0900
   5162 HD1       -58.2640  -18.8550  -19.9520 H       323 ILE    0.0900
   5163 HD2       -58.4740  -20.3480  -20.9430 H       323 ILE    0.5100
   5164 HD3       -58.1560  -18.7520  -21.7500 H       323 ILE   -0.5100
   5165 N         -55.0640  -21.4910  -17.2060 N.am    324 SER   -0.4700
   5166 CA        -54.6640  -22.5130  -16.2510 C.3     324 SER    0.3100
   5167 C         -54.9260  -22.2630  -14.7780 C.2     324 SER    0.0700
   5168 O         -55.1610  -23.2040  -14.0390 O.2     324 SER    0.0900
   5169 CB        -53.1730  -22.7750  -16.4160 C.3     324 SER    0.0500
   5170 OG        -52.4720  -21.5450  -16.4510 O.3     324 SER    0.0900
   5171 HN        -54.4100  -21.3390  -17.9400 H       324 SER    0.0900
   5172 HA        -55.2350  -23.4090  -16.4470 H       324 SER   -0.6600
   5173 HB1       -52.9890  -23.3230  -17.3640 H       324 SER    0.4300
   5174 HB2       -52.7990  -23.3780  -15.5610 H       324 SER    0.5100
   5175 HG1       -52.8220  -21.0630  -17.2040 H       324 SER   -0.5100
   5176 N         -54.8410  -21.0130  -14.3330 N.am    325 GLN   -0.4700
   5177 CA        -55.0610  -20.6990  -12.9230 C.3     325 GLN    0.3100
   5178 C         -56.5260  -20.6770  -12.5030 C.2     325 GLN    0.0700
   5179 O         -56.8670  -21.0270  -11.3690 O.2     325 GLN    0.0900
   5180 CB        -54.4090  -19.3620  -12.5850 C.3     325 GLN   -0.1800
   5181 CG        -52.9080  -19.4090  -12.7270 C.3     325 GLN    0.0900
   5182 CD        -52.2710  -18.0590  -12.5390 C.2     325 GLN    0.0900
   5183 NE2       -52.0730  -17.5990  -11.3960 N.am    325 GLN   -0.1800
   5184 OE1       -51.9560  -17.4050  -13.6310 O.2     325 GLN    0.0900
   5185 HN        -54.6270  -20.2450  -14.9310 H       325 GLN    0.0900
   5186 HA        -54.6300  -21.4910  -12.3290 H       325 GLN    0.5500
   5187 HB1       -54.6650  -19.0910  -11.5390 H       325 GLN   -0.5500
   5188 HB2       -54.8110  -18.5830  -13.2670 H       325 GLN   -0.6200
   5189 HG1       -52.6520  -19.7840  -13.7410 H       325 GLN    0.3200
   5190 HG2       -52.4950  -20.1050  -11.9660 H       325 GLN    0.3000
   5191 HE21      -51.6480  -16.7000  -11.2850 H       325 GLN    0.5100
   5192 HE22      -52.3390  -18.1280  -10.5910 H       325 GLN   -0.5100
   5193 N         -57.3980  -20.2650  -13.4170 N.am    326 THR   -0.4700
   5194 CA        -58.8260  -20.2140  -13.1290 C.3     326 THR    0.3100
   5195 C         -59.5670  -21.2300  -13.9850 C.2     326 THR    0.0700
   5196 O         -60.4940  -21.8960  -13.5170 O.2     326 THR    0.0900
   5197 CB        -59.4030  -18.8130  -13.3990 C.3     326 THR    0.1400
   5198 CG2       -59.6000  -18.0300  -12.0790 C.3     326 THR    0.0900
   5199 OG1       -58.5190  -18.1100  -14.2800 O.3     326 THR   -0.6600
   5200 HN        -57.1190  -19.9740  -14.3290 H       326 THR    0.4300
   5201 HA        -58.9630  -20.4790  -12.0910 H       326 THR   -0.2700
   5202 HB        -60.4030  -18.8980  -13.8760 H       326 THR    0.0900
   5203 HG1       -57.6420  -18.1990  -13.9000 H       326 THR    0.0900
   5204 HG21      -58.6260  -17.9130  -11.5560 H       326 THR    0.0900
   5205 HG22      -60.2960  -18.5820  -11.4120 H       326 THR    0.5100
   5206 HG23      -60.0100  -17.0210  -12.2960 H       326 THR   -0.5100
   5207 N         -59.1570  -21.3660  -15.2380 N.am    327 PHE   -0.4700
   5208 CA        -59.8130  -22.3040  -16.1280 C.3     327 PHE    0.3100
   5209 C         -58.8530  -23.2170  -16.8590 C.2     327 PHE    0.0700
   5210 O         -58.6300  -23.0670  -18.0540 O.2     327 PHE    0.0900
   5211 CB        -60.6620  -21.5390  -17.1350 C.3     327 PHE   -0.1800
   5212 CG        -61.6410  -20.6200  -16.4900 C.ar    327 PHE    0.0900
   5213 CD1       -61.7040  -19.2830  -16.8590 C.ar    327 PHE    0.0900
   5214 CD2       -62.4860  -21.0800  -15.4790 C.ar    327 PHE    0.0000
   5215 CE1       -62.5900  -18.4130  -16.2270 C.ar    327 PHE   -0.1150
   5216 CE2       -63.3730  -20.2230  -14.8390 C.ar    327 PHE    0.1150
   5217 CZ        -63.4270  -18.8850  -15.2150 C.ar    327 PHE   -0.1150
   5218 HN        -58.3980  -20.8430  -15.6180 H       327 PHE    0.1150
   5219 HA        -60.4290  -22.9630  -15.5340 H       327 PHE   -0.1150
   5220 HB1       -61.2390  -22.2590  -17.7530 H       327 PHE    0.1150
   5221 HB2       -60.0020  -20.9220  -17.7810 H       327 PHE   -0.1150
   5222 HD1       -61.0610  -18.9130  -17.6450 H       327 PHE    0.1150
   5223 HD2       -62.4500  -22.1210  -15.1900 H       327 PHE   -0.1150
   5224 HE1       -62.6280  -17.3740  -16.5200 H       327 PHE    0.1150
   5225 HE2       -64.0170  -20.5940  -14.0540 H       327 PHE    0.5100
   5226 HZ        -64.1160  -18.2110  -14.7240 H       327 PHE   -0.5100
   5227 N         -58.2800  -24.1980  -16.1510 N.am    328 PRO   -0.2900
   5228 CA        -57.3410  -25.1170  -16.7980 C.3     328 PRO    0.0000
   5229 C         -58.0680  -26.1150  -17.6970 C.2     328 PRO    0.0900
   5230 O         -57.6440  -26.3700  -18.8260 O.2     328 PRO    0.0900
   5231 CB        -56.6530  -25.7810  -15.6090 C.3     328 PRO    0.0200
   5232 CG        -57.7800  -25.8650  -14.5980 C.3     328 PRO    0.0900
   5233 CD        -58.4090  -24.4920  -14.7100 C.3     328 PRO   -0.1800
   5234 HA        -56.6820  -24.5810  -17.4630 H       328 PRO    0.0900
   5235 HB1       -55.8130  -25.1620  -15.2290 H       328 PRO    0.0900
   5236 HB2       -56.2680  -26.7880  -15.8720 H       328 PRO   -0.1800
   5237 HG1       -58.5040  -26.6650  -14.8620 H       328 PRO    0.0900
   5238 HG2       -57.3940  -26.0520  -13.5740 H       328 PRO    0.0900
   5239 HD1       -59.4790  -24.5040  -14.4130 H       328 PRO    0.5100
   5240 HD2       -57.8570  -23.7370  -14.1120 H       328 PRO   -0.5100
   5241 N         -59.1820  -26.6470  -17.1930 N.am    329 TRP   -0.4700
   5242 CA        -59.9760  -27.6280  -17.9110 C.3     329 TRP    0.3100
   5243 C         -60.0990  -27.3440  -19.3930 C.2     329 TRP    0.0700
   5244 O         -60.3750  -28.2410  -20.1780 O.2     329 TRP    0.0900
   5245 CB        -61.3660  -27.7730  -17.2640 C.3     329 TRP   -0.1800
   5246 CG        -62.2810  -26.5860  -17.3250 C.ar    329 TRP    0.0900
   5247 CD1       -62.9800  -26.1320  -18.4160 C.ar    329 TRP    0.0900
   5248 CD2       -62.6740  -25.7540  -16.2200 C.ar    329 TRP   -0.0300
   5249 CE2       -63.6190  -24.8230  -16.7130 C.ar    329 TRP   -0.1500
   5250 CE3       -62.3180  -25.7060  -14.8570 C.ar    329 TRP    0.2200
   5251 NE1       -63.7860  -25.0790  -18.0520 N.ar    329 TRP   -0.5100
   5252 CZ2       -64.2220  -23.8470  -15.8840 C.ar    329 TRP    0.3700
   5253 CZ3       -62.9220  -24.7280  -14.0250 C.ar    329 TRP    0.2400
   5254 CH2       -63.8610  -23.8190  -14.5490 C.ar    329 TRP    0.1100
   5255 HN        -59.5210  -26.3920  -16.2910 H       329 TRP   -0.2500
   5256 HA        -59.4490  -28.5700  -17.8840 H       329 TRP    0.1700
   5257 HB1       -61.2170  -28.0190  -16.1930 H       329 TRP   -0.2000
   5258 HB2       -61.8870  -28.6150  -17.7660 H       329 TRP    0.1400
   5259 HD1       -62.9070  -26.5420  -19.4120 H       329 TRP   -0.2700
   5260 HE1       -64.3810  -24.5900  -18.6510 H       329 TRP    0.1600
   5261 HE3       -61.6010  -26.3930  -14.4350 H       329 TRP   -0.1400
   5262 HZ2       -64.9430  -23.1390  -16.2640 H       329 TRP    0.1400
   5263 HZ3       -62.6600  -24.6820  -12.9780 H       329 TRP    0.5100
   5264 HH2       -64.3080  -23.0850  -13.8950 H       329 TRP   -0.5100
   5265 N         -59.8940  -26.0940  -19.7880 N.am    330 VAL   -0.4700
   5266 CA        -59.9610  -25.7520  -21.1950 C.3     330 VAL    0.3100
   5267 C         -58.6460  -26.1450  -21.8480 C.2     330 VAL    0.0700
   5268 O         -58.6290  -26.7210  -22.9340 O.2     330 VAL    0.0900
   5269 CB        -60.2110  -24.2430  -21.3990 C.3     330 VAL   -0.0900
   5270 CG1       -59.7800  -23.8200  -22.7870 C.3     330 VAL    0.0900
   5271 CG2       -61.6980  -23.9340  -21.2070 C.3     330 VAL   -0.2700
   5272 HN        -59.6900  -25.3530  -19.1520 H       330 VAL    0.0900
   5273 HA        -60.7630  -26.3250  -21.6360 H       330 VAL    0.0900
   5274 HB        -59.6350  -23.6670  -20.6430 H       330 VAL    0.0900
   5275 HG11      -60.2180  -24.5010  -23.5470 H       330 VAL   -0.2700
   5276 HG12      -58.6720  -23.8620  -22.8690 H       330 VAL    0.0900
   5277 HG13      -60.1310  -22.7860  -22.9940 H       330 VAL    0.0900
   5278 HG21      -62.0180  -24.2200  -20.1810 H       330 VAL    0.0900
   5279 HG22      -62.3010  -24.5120  -21.9400 H       330 VAL    0.5100
   5280 HG23      -61.8810  -22.8470  -21.3470 H       330 VAL   -0.5100
   5281 N         -57.5360  -25.8480  -21.1810 N.am    331 LEU   -0.4700
   5282 CA        -56.2290  -26.1920  -21.7210 C.3     331 LEU    0.3100
   5283 C         -56.0000  -27.6880  -21.6320 C.2     331 LEU    0.0700
   5284 O         -54.8780  -28.1660  -21.7590 O.2     331 LEU    0.0900
   5285 CB        -55.1120  -25.4690  -20.9640 C.3     331 LEU   -0.1800
   5286 CG        -54.7810  -24.0150  -21.3240 C.3     331 LEU    0.0900
   5287 CD1       -53.7640  -23.5040  -20.3080 C.3     331 LEU    0.0900
   5288 CD2       -54.2400  -23.9000  -22.7510 C.3     331 LEU   -0.0900
   5289 HN        -57.5470  -25.3850  -20.2990 H       331 LEU    0.0900
   5290 HA        -56.2160  -25.9120  -22.7640 H       331 LEU   -0.2700
   5291 HB1       -54.1850  -26.0600  -21.1110 H       331 LEU    0.0900
   5292 HB2       -55.3850  -25.4830  -19.8890 H       331 LEU    0.0900
   5293 HG        -55.7020  -23.3940  -21.2880 H       331 LEU    0.0900
   5294 HD11      -52.8430  -24.1230  -20.3450 H       331 LEU   -0.2700
   5295 HD12      -54.1910  -23.5630  -19.2840 H       331 LEU    0.0900
   5296 HD13      -53.4930  -22.4520  -20.5410 H       331 LEU    0.0900
   5297 HD21      -54.9120  -24.4330  -23.4570 H       331 LEU    0.0900
   5298 HD22      -53.2290  -24.3560  -22.8100 H       331 LEU    0.5100
   5299 HD23      -54.1870  -22.8310  -23.0490 H       331 LEU   -0.5100
   5300 N         -57.0790  -28.4250  -21.4220 N.am    332 THR   -0.4700
   5301 CA        -57.0130  -29.8710  -21.3100 C.3     332 THR    0.3100
   5302 C         -56.2900  -30.5640  -22.4710 C.2     332 THR    0.0700
   5303 O         -55.6830  -31.6170  -22.2880 O.2     332 THR    0.0900
   5304 CB        -58.4360  -30.4800  -21.1700 C.3     332 THR    0.1400
   5305 CG2       -58.8730  -30.4930  -19.7050 C.3     332 THR    0.0900
   5306 OG1       -59.3720  -29.7190  -21.9490 O.3     332 THR   -0.6600
   5307 HN        -57.9860  -28.0210  -21.3280 H       332 THR    0.4300
   5308 HA        -56.4160  -30.1110  -20.4440 H       332 THR   -0.2700
   5309 HB        -58.4340  -31.5290  -21.5340 H       332 THR    0.0900
   5310 HG1       -59.8220  -29.1390  -21.3290 H       332 THR    0.0900
   5311 HG21      -58.5540  -29.5550  -19.2040 H       332 THR    0.0900
   5312 HG22      -58.4050  -31.3530  -19.1800 H       332 THR    0.5100
   5313 HG23      -59.9790  -30.5730  -19.6410 H       332 THR   -0.5100
   5314 N         -56.3310  -29.9810  -23.6670 N.am    333 CYS   -0.4700
   5315 CA        -55.6870  -30.6190  -24.8200 C.3     333 CYS    0.3100
   5316 C         -54.5570  -29.8050  -25.4190 C.2     333 CYS    0.0700
   5317 O         -54.1850  -29.9560  -26.5910 O.2     333 CYS    0.0900
   5318 CB        -56.7290  -30.9200  -25.9030 C.3     333 CYS   -0.1100
   5319 SG        -57.8950  -32.2650  -25.4770 S.3     333 CYS    0.0900
   5320 HN        -56.7880  -29.1100  -23.8300 H       333 CYS    0.0900
   5321 HA        -55.2190  -31.5330  -24.4830 H       333 CYS   -0.2300
   5322 HB1       -56.1890  -31.1930  -26.8340 H       333 CYS    0.1600
   5323 HB2       -57.3060  -29.9910  -26.0940 H       333 CYS    0.5100
   5324 HG1       -58.5310  -31.5750  -24.5420 H       333 CYS   -0.5100
   5325 N         -53.9850  -28.9620  -24.5780 N.am    334 CYS   -0.4700
   5326 CA        -52.9260  -28.0690  -24.9780 C.3     334 CYS    0.3100
   5327 C         -52.5120  -27.4690  -23.6470 C.2     334 CYS    0.0700
   5328 O         -52.5240  -26.2540  -23.4940 O.2     334 CYS    0.0900
   5329 CB        -53.5230  -26.9800  -25.8750 C.3     334 CYS   -0.1100
   5330 SG        -54.9480  -26.1320  -25.0450 S.3     334 CYS    0.0900
   5331 HN        -54.2610  -28.9060  -23.6230 H       334 CYS    0.0900
   5332 HA        -52.1770  -28.6380  -25.5110 H       334 CYS   -0.2300
   5333 HB1       -53.8630  -27.4440  -26.8250 H       334 CYS    0.1600
   5334 HB2       -52.7310  -26.2380  -26.1140 H       334 CYS    0.5100
   5335 HG1       -55.0480  -25.1650  -25.9450 H       334 CYS   -0.5100
   5336 N         -52.1810  -28.3320  -22.6820 N.am    335 GLN   -0.4700
   5337 CA        -51.7730  -27.9390  -21.3280 C.3     335 GLN    0.3100
   5338 C         -50.6340  -26.9250  -21.1660 C.2     335 GLN    0.0700
   5339 O         -49.8340  -26.7040  -22.0760 O.2     335 GLN    0.0900
   5340 CB        -51.4190  -29.1910  -20.5210 C.3     335 GLN   -0.1800
   5341 CG        -52.5840  -30.1480  -20.2870 C.3     335 GLN    0.0900
   5342 CD        -52.1940  -31.3820  -19.4690 C.2     335 GLN    0.0900
   5343 NE2       -50.9950  -31.5760  -19.1570 N.am    335 GLN   -0.1800
   5344 OE1       -53.1720  -32.2140  -19.1260 O.2     335 GLN    0.0900
   5345 HN        -52.1990  -29.3140  -22.8470 H       335 GLN    0.0900
   5346 HA        -52.5940  -27.4080  -20.8660 H       335 GLN    0.5500
   5347 HB1       -51.0280  -28.8700  -19.5320 H       335 GLN   -0.5500
   5348 HB2       -50.6200  -29.7400  -21.0620 H       335 GLN   -0.6200
   5349 HG1       -52.9730  -30.4870  -21.2700 H       335 GLN    0.3200
   5350 HG2       -53.3890  -29.6080  -19.7440 H       335 GLN    0.3000
   5351 HE21      -50.7410  -32.3820  -18.6220 H       335 GLN    0.5100
   5352 HE22      -50.2920  -30.9240  -19.4410 H       335 GLN   -0.5100
   5353 N         -50.5440  -26.3480  -19.9640 N.am    336 PHE   -0.4700
   5354 CA        -49.5330  -25.3410  -19.6520 C.3     336 PHE    0.3100
   5355 C         -48.2870  -25.8890  -18.9480 C.2     336 PHE    0.0700
   5356 O         -48.3570  -26.9400  -18.3110 O.2     336 PHE    0.0900
   5357 CB        -50.1710  -24.2620  -18.7790 C.3     336 PHE   -0.1800
   5358 CG        -49.3180  -23.0360  -18.6120 C.ar    336 PHE    0.0900
   5359 CD1       -48.7690  -22.4030  -19.7250 C.ar    336 PHE    0.0900
   5360 CD2       -49.0730  -22.5050  -17.3440 C.ar    336 PHE    0.0000
   5361 CE1       -47.9850  -21.2520  -19.5850 C.ar    336 PHE   -0.1150
   5362 CE2       -48.2870  -21.3490  -17.1870 C.ar    336 PHE    0.1150
   5363 CZ        -47.7440  -20.7230  -18.3100 C.ar    336 PHE   -0.1150
   5364 HN        -51.1670  -26.5820  -19.2220 H       336 PHE    0.1150
   5365 HA        -49.1690  -24.9200  -20.5770 H       336 PHE   -0.1150
   5366 HB1       -50.3570  -24.6730  -17.7630 H       336 PHE    0.1150
   5367 HB2       -51.1280  -23.9360  -19.2400 H       336 PHE   -0.1150
   5368 HD1       -48.9500  -22.8060  -20.7110 H       336 PHE    0.1150
   5369 HD2       -49.4910  -22.9870  -16.4730 H       336 PHE   -0.1150
   5370 HE1       -47.5670  -20.7720  -20.4570 H       336 PHE    0.1150
   5371 HE2       -48.1040  -20.9470  -16.2010 H       336 PHE    0.5100
   5372 HZ        -47.1400  -19.8340  -18.1970 H       336 PHE   -0.5100
   5373 N         -47.1600  -25.1680  -19.0730 N.am    337 ASP   -0.4700
   5374 CA        -45.8710  -25.5150  -18.4250 C.3     337 ASP    0.3100
   5375 C         -45.1840  -24.2020  -17.9670 C.2     337 ASP    0.0700
   5376 O         -45.0240  -23.2890  -18.7730 O.2     337 ASP    0.0900
   5377 CB        -44.9410  -26.2730  -19.4050 C.3     337 ASP   -0.2800
   5378 CG        -43.7670  -26.9700  -18.6990 C.2     337 ASP    0.0900
   5379 OD1       -43.2970  -26.4380  -17.6640 O.co2   337 ASP    0.0900
   5380 OD2       -43.3060  -28.0330  -19.1830 O.co2   337 ASP    0.6200
   5381 HN        -47.1410  -24.3390  -19.6260 H       337 ASP   -0.7600
   5382 HA        -46.0870  -26.1300  -17.5640 H       337 ASP   -0.7600
   5383 HB1       -44.5290  -25.5510  -20.1420 H       337 ASP    0.5100
   5384 HB2       -45.5340  -27.0440  -19.9410 H       337 ASP   -0.5100
   5385 N         -44.7790  -24.1030  -16.6960 N.am    338 ASP   -0.4700
   5386 CA        -44.1410  -22.8830  -16.1650 C.3     338 ASP    0.3100
   5387 C         -43.0260  -22.2430  -17.0250 C.2     338 ASP    0.0700
   5388 O         -42.6710  -21.0820  -16.8010 O.2     338 ASP    0.0900
   5389 CB        -43.5540  -23.1310  -14.7530 C.3     338 ASP   -0.2800
   5390 CG        -44.6250  -23.3820  -13.6690 C.2     338 ASP    0.0900
   5391 OD1       -44.3300  -23.1310  -12.4690 O.co2   338 ASP    0.0900
   5392 OD2       -45.7410  -23.8420  -13.9990 O.co2   338 ASP    0.6200
   5393 HN        -44.8900  -24.8520  -16.0480 H       338 ASP   -0.7600
   5394 HA        -44.8900  -22.1070  -16.1270 H       338 ASP   -0.7600
   5395 HB1       -42.9590  -22.2440  -14.4540 H       338 ASP    0.5100
   5396 HB2       -42.8890  -24.0200  -14.7950 H       338 ASP   -0.5100
   5397 N         -42.4790  -22.9960  -17.9920 N.am    339 LYS   -0.4700
   5398 CA        -41.3800  -22.5540  -18.8900 C.3     339 LYS    0.3100
   5399 C         -41.5990  -21.2940  -19.7470 C.2     339 LYS    0.0700
   5400 O         -40.8360  -20.3270  -19.6620 O.2     339 LYS    0.0900
   5401 CB        -40.9760  -23.6910  -19.8610 C.3     339 LYS   -0.1800
   5402 CG        -40.6330  -25.0470  -19.2280 C.3     339 LYS    0.0900
   5403 CD        -39.1190  -25.2910  -18.9870 C.3     339 LYS    0.0900
   5404 CE        -38.8700  -26.6850  -18.3410 C.3     339 LYS   -0.1800
   5405 NZ        -37.4490  -27.1740  -18.3990 N.4     339 LYS    0.0900
   5406 HN        -42.8020  -23.9240  -18.1560 H       339 LYS    0.0900
   5407 HA        -40.5400  -22.2690  -18.2750 H       339 LYS   -0.1800
   5408 HB1       -40.0860  -23.3490  -20.4300 H       339 LYS    0.0900
   5409 HB2       -41.8180  -23.8490  -20.5660 H       339 LYS    0.0900
   5410 HG1       -41.0120  -25.8490  -19.8960 H       339 LYS    0.2100
   5411 HG2       -41.1550  -25.1160  -18.2510 H       339 LYS    0.0500
   5412 HD1       -38.7250  -24.5010  -18.3150 H       339 LYS    0.0500
   5413 HD2       -38.5830  -25.2370  -19.9580 H       339 LYS   -0.3000
   5414 HE1       -39.4920  -27.4410  -18.8660 H       339 LYS    0.3300
   5415 HE2       -39.1510  -26.6390  -17.2670 H       339 LYS    0.3300
   5416 HZ1       -36.8300  -26.5030  -17.9010 H       339 LYS    0.3300
   5417 HZ2       -37.1490  -27.2510  -19.3920 H       339 LYS    0.5100
   5418 HZ3       -37.3840  -28.1080  -17.9450 H       339 LYS   -0.5100
   5419 N         -42.6220  -21.3490  -20.6080 N.am    340 GLU   -0.4700
   5420 CA        -43.0110  -20.2800  -21.5480 C.3     340 GLU    0.3100
   5421 C         -42.9670  -18.8270  -21.0250 C.2     340 GLU    0.0700
   5422 O         -42.4060  -17.9390  -21.6790 O.2     340 GLU    0.0900
   5423 CB        -44.4270  -20.5800  -22.1060 C.3     340 GLU   -0.1800
   5424 CG        -44.5890  -21.9390  -22.8390 C.3     340 GLU    0.0900
   5425 CD        -45.9770  -22.5930  -22.6300 C.2     340 GLU    0.0900
   5426 OE1       -46.0390  -23.8220  -22.3780 O.co2   340 GLU   -0.2800
   5427 OE2       -47.0060  -21.8830  -22.7170 O.co2   340 GLU    0.0900
   5428 HN        -43.1970  -22.1620  -20.6520 H       340 GLU    0.0900
   5429 HA        -42.2850  -20.2480  -22.3470 H       340 GLU    0.6200
   5430 HB1       -44.6940  -19.7720  -22.8190 H       340 GLU   -0.7600
   5431 HB2       -45.1420  -20.5610  -21.2560 H       340 GLU   -0.7600
   5432 HG1       -43.8140  -22.6410  -22.4650 H       340 GLU    0.5100
   5433 HG2       -44.4410  -21.7770  -23.9280 H       340 GLU   -0.5100
   5434 N         -43.5550  -18.5870  -19.8530 N.am    341 THR   -0.4700
   5435 CA        -43.6100  -17.2470  -19.2560 C.3     341 THR    0.3100
   5436 C         -42.2940  -16.6320  -18.7890 C.2     341 THR    0.0700
   5437 O         -42.2330  -15.4360  -18.4840 O.2     341 THR    0.0900
   5438 CB        -44.6040  -17.2190  -18.0780 C.3     341 THR    0.1400
   5439 CG2       -46.0190  -17.3630  -18.5940 C.3     341 THR    0.0900
   5440 OG1       -44.3160  -18.2940  -17.1790 O.3     341 THR   -0.6600
   5441 HN        -43.9880  -19.3140  -19.3250 H       341 THR    0.4300
   5442 HA        -43.9190  -16.5520  -20.0220 H       341 THR   -0.2700
   5443 HB        -44.5150  -16.2570  -17.5310 H       341 THR    0.0900
   5444 HG1       -45.1540  -18.5380  -16.7790 H       341 THR    0.0900
   5445 HG21      -46.0860  -18.2310  -19.2860 H       341 THR    0.0900
   5446 HG22      -46.3160  -16.4460  -19.1460 H       341 THR    0.5100
   5447 HG23      -46.7160  -17.5320  -17.7460 H       341 THR   -0.5100
   5448 N         -41.2400  -17.4420  -18.7130 N.am    342 GLU   -0.4700
   5449 CA        -39.9380  -16.9300  -18.3040 C.3     342 GLU    0.3100
   5450 C         -39.5180  -15.8300  -19.2870 C.2     342 GLU    0.0700
   5451 O         -39.3030  -14.6770  -18.8900 O.2     342 GLU    0.0900
   5452 CB        -38.8780  -18.0480  -18.3010 C.3     342 GLU   -0.1800
   5453 CG        -38.9410  -19.0080  -17.1070 C.3     342 GLU    0.0900
   5454 CD        -37.6290  -19.7720  -16.9040 C.2     342 GLU    0.0900
   5455 OE1       -37.2170  -19.9130  -15.7290 O.co2   342 GLU   -0.2800
   5456 OE2       -37.0160  -20.2250  -17.9080 O.co2   342 GLU    0.0900
   5457 HN        -41.2930  -18.4150  -18.9270 H       342 GLU    0.0900
   5458 HA        -40.0410  -16.5110  -17.3150 H       342 GLU    0.6200
   5459 HB1       -37.8750  -17.5710  -18.3080 H       342 GLU   -0.7600
   5460 HB2       -39.0010  -18.6430  -19.2300 H       342 GLU   -0.7600
   5461 HG1       -39.7580  -19.7430  -17.2750 H       342 GLU    0.5100
   5462 HG2       -39.1590  -18.4270  -16.1850 H       342 GLU   -0.5100
   5463 N         -39.4280  -16.1900  -20.5700 N.am    343 ASP   -0.4700
   5464 CA        -39.0470  -15.2590  -21.6240 C.3     343 ASP    0.3100
   5465 C         -39.6050  -13.8470  -21.3830 C.2     343 ASP    0.0700
   5466 O         -38.8900  -12.8490  -21.5140 O.2     343 ASP    0.0900
   5467 CB        -39.5340  -15.8030  -22.9670 C.3     343 ASP   -0.2800
   5468 CG        -38.5830  -15.4820  -24.1050 C.2     343 ASP    0.0900
   5469 OD1       -38.7350  -16.0680  -25.2020 O.co2   343 ASP    0.0900
   5470 OD2       -37.6810  -14.6370  -23.9060 O.co2   343 ASP    0.6200
   5471 HN        -39.6210  -17.1210  -20.8660 H       343 ASP   -0.7600
   5472 HA        -37.9720  -15.1580  -21.6200 H       343 ASP   -0.7600
   5473 HB1       -40.5260  -15.3600  -23.2000 H       343 ASP    0.5100
   5474 HB2       -39.6370  -16.9070  -22.8950 H       343 ASP   -0.5100
   5475 N         -40.8870  -13.7780  -21.0170 N.am    344 ASP   -0.4700
   5476 CA        -41.5730  -12.5120  -20.7390 C.3     344 ASP    0.3100
   5477 C         -41.0110  -11.8700  -19.4640 C.2     344 ASP    0.0700
   5478 O         -40.1720  -10.9770  -19.5450 O.2     344 ASP    0.0900
[truncated: 207,331 more chars]
