# Supplementary material for: The pocketome of G-protein-coupled receptors reveals previously untargeted allosteric sites
Source: Nat Commun. 2022 May 10;13:2567. doi: 10.1038/s41467-022-29609-6 (PMC9091257; doi:10.1038/s41467-022-29609-6)
Supplement: Supplementary file 4 — Supplementary Data 1 [file 41467_2022_29609_MOESM4_ESM.zip › docking_files/3aym/mols.mol2]

# TRIPOS MOL2 file generated by SEED

@<TRIPOS>MOLECULE
methanamine
 8 7 0 0 0
****
USER_CHARGES
INVALID_CHARGES
Pose:   1 Cluster:   1 Fr_nu: 429288 TotEn:   -39.00
@<TRIPOS>ATOM
      1 C1        -81.1872  -26.6116  -53.9957 C.3    1 LIG       0.04000
      2 N1        -81.5845  -25.7052  -55.0901 N.4    1 LIG      -0.30000
      3 H1        -80.1093  -26.7682  -54.0664 H      1 LIG       0.09000
      4 H2        -81.4533  -26.1324  -53.0516 H      1 LIG       0.09000
      5 H3        -81.7294  -27.5502  -54.1260 H      1 LIG       0.09000
      6 H4        -82.5959  -25.5196  -55.0748 H      1 LIG       0.33000
      7 H5        -81.3574  -26.1064  -56.0096 H      1 LIG       0.33000
      8 H6        -81.1025  -24.7992  -55.0201 H      1 LIG       0.33000
@<TRIPOS>BOND
      1       1       2 1
      2       1       3 1
      3       1       4 1
      4       1       5 1
      5       2       6 1
      6       2       7 1
      7       2       8 1
@<TRIPOS>ALT_TYPE
CGenFF_4.0_ALT_TYPE_SET
CGenFF_4.0 1 CG334 2 NG3P3 3 HGA3 4 HGA3 5 HGA3 6 HGP2 7 HGP2 8 HGP2
@<TRIPOS>MOLECULE
methanamine
 8 7 0 0 0
****
USER_CHARGES
INVALID_CHARGES
Pose:   2 Cluster:   2 Fr_nu: 431717 TotEn:   -37.62
@<TRIPOS>ATOM
      1 C1        -81.1872  -26.6116  -53.9957 C.3    1 LIG       0.04000
      2 N1        -82.1584  -25.6970  -53.3652 N.4    1 LIG      -0.30000
      3 H1        -81.7473  -27.4265  -54.4579 H      1 LIG       0.09000
      4 H2        -80.6305  -26.0440  -54.7437 H      1 LIG       0.09000
      5 H3        -80.5241  -26.9857  -53.2132 H      1 LIG       0.09000
      6 H4        -81.6865  -24.9045  -52.9104 H      1 LIG       0.33000
      7 H5        -82.7150  -26.1792  -52.6469 H      1 LIG       0.33000
      8 H6        -82.8139  -25.3111  -54.0575 H      1 LIG       0.33000
@<TRIPOS>BOND
      1       1       2 1
      2       1       3 1
      3       1       4 1
      4       1       5 1
      5       2       6 1
      6       2       7 1
      7       2       8 1
@<TRIPOS>ALT_TYPE
CGenFF_4.0_ALT_TYPE_SET
CGenFF_4.0 1 CG334 2 NG3P3 3 HGA3 4 HGA3 5 HGA3 6 HGP2 7 HGP2 8 HGP2
@<TRIPOS>MOLECULE
methanamine
 8 7 0 0 0
****
USER_CHARGES
INVALID_CHARGES
Pose:   3 Cluster:   3 Fr_nu: 373344 TotEn:   -31.96
@<TRIPOS>ATOM
      1 C1        -81.0674  -27.8297  -53.5021 C.3    1 LIG       0.04000
      2 N1        -81.5701  -26.7233  -54.3389 N.4    1 LIG      -0.30000
      3 H1        -80.0489  -27.5820  -53.1976 H      1 LIG       0.09000
      4 H2        -81.7255  -27.9192  -52.6357 H      1 LIG       0.09000
      5 H3        -81.0862  -28.7397  -54.1050 H      1 LIG       0.09000
      6 H4        -82.5316  -26.9012  -54.6576 H      1 LIG       0.33000
      7 H5        -80.9863  -26.5914  -55.1754 H      1 LIG       0.33000
      8 H6        -81.5751  -25.8343  -53.8214 H      1 LIG       0.33000
@<TRIPOS>BOND
      1       1       2 1
      2       1       3 1
      3       1       4 1
      4       1       5 1
      5       2       6 1
      6       2       7 1
      7       2       8 1
@<TRIPOS>ALT_TYPE
CGenFF_4.0_ALT_TYPE_SET
CGenFF_4.0 1 CG334 2 NG3P3 3 HGA3 4 HGA3 5 HGA3 6 HGP2 7 HGP2 8 HGP2
@<TRIPOS>MOLECULE
methanamine
 8 7 0 0 0
****
USER_CHARGES
INVALID_CHARGES
Pose:   4 Cluster:   4 Fr_nu: 568716 TotEn:   -30.37
@<TRIPOS>ATOM
      1 C1        -80.2733  -26.5961  -56.1215 C.3    1 LIG       0.04000
      2 N1        -81.5738  -25.8993  -56.1445 N.4    1 LIG      -0.30000
      3 H1        -79.5503  -25.9713  -56.6492 H      1 LIG       0.09000
      4 H2        -79.9858  -26.7328  -55.0773 H      1 LIG       0.09000
      5 H3        -80.4006  -27.5575  -56.6227 H      1 LIG       0.09000
      6 H4        -82.2992  -26.4433  -55.6592 H      1 LIG       0.33000
      7 H5        -81.8975  -25.7423  -57.1081 H      1 LIG       0.33000
      8 H6        -81.5154  -24.9814  -55.6840 H      1 LIG       0.33000
@<TRIPOS>BOND
      1       1       2 1
      2       1       3 1
      3       1       4 1
      4       1       5 1
      5       2       6 1
      6       2       7 1
      7       2       8 1
@<TRIPOS>ALT_TYPE
CGenFF_4.0_ALT_TYPE_SET
CGenFF_4.0 1 CG334 2 NG3P3 3 HGA3 4 HGA3 5 HGA3 6 HGP2 7 HGP2 8 HGP2
@<TRIPOS>MOLECULE
methanamine
 8 7 0 0 0
****
USER_CHARGES
INVALID_CHARGES
Pose:   5 Cluster:   5 Fr_nu: 429566 TotEn:   -29.63
@<TRIPOS>ATOM
      1 C1        -81.1872  -26.6116  -53.9957 C.3    1 LIG       0.04000
      2 N1        -81.4274  -27.1488  -55.3488 N.4    1 LIG      -0.30000
      3 H1        -81.3768  -25.5371  -54.0244 H      1 LIG       0.09000
      4 H2        -81.8731  -27.1132  -53.3104 H      1 LIG       0.09000
      5 H3        -80.1481  -26.8198  -53.7333 H      1 LIG       0.09000
      6 H4        -81.2636  -28.1635  -55.3840 H      1 LIG       0.33000
      7 H5        -80.8056  -26.7109  -56.0413 H      1 LIG       0.33000
      8 H6        -82.3958  -26.9809  -55.6523 H      1 LIG       0.33000
@<TRIPOS>BOND
      1       1       2 1
      2       1       3 1
      3       1       4 1
      4       1       5 1
      5       2       6 1
      6       2       7 1
      7       2       8 1
@<TRIPOS>ALT_TYPE
CGenFF_4.0_ALT_TYPE_SET
CGenFF_4.0 1 CG334 2 NG3P3 3 HGA3 4 HGA3 5 HGA3 6 HGP2 7 HGP2 8 HGP2
@<TRIPOS>MOLECULE
methanamine
 8 7 0 0 0
****
USER_CHARGES
INVALID_CHARGES
Pose:   6 Cluster:   6 Fr_nu: 378438 TotEn:   -28.86
@<TRIPOS>ATOM
      1 C1        -81.5270  -28.0537  -53.3724 C.3    1 LIG       0.04000
      2 N1        -82.1059  -26.7185  -53.1287 N.4    1 LIG      -0.30000
      3 H1        -82.2353  -28.7974  -53.0029 H      1 LIG       0.09000
      4 H2        -81.3719  -28.1594  -54.4478 H      1 LIG       0.09000
      5 H3        -80.5803  -28.1110  -52.8318 H      1 LIG       0.09000
      6 H4        -81.4795  -25.9724  -53.4581 H      1 LIG       0.33000
      7 H5        -82.2745  -26.5609  -52.1263 H      1 LIG       0.33000
      8 H6        -83.0050  -26.6053  -53.6154 H      1 LIG       0.33000
@<TRIPOS>BOND
      1       1       2 1
      2       1       3 1
      3       1       4 1
      4       1       5 1
      5       2       6 1
      6       2       7 1
      7       2       8 1
@<TRIPOS>ALT_TYPE
CGenFF_4.0_ALT_TYPE_SET
CGenFF_4.0 1 CG334 2 NG3P3 3 HGA3 4 HGA3 5 HGA3 6 HGP2 7 HGP2 8 HGP2
@<TRIPOS>MOLECULE
methanamine
 8 7 0 0 0
****
USER_CHARGES
INVALID_CHARGES
Pose:   7 Cluster:   7 Fr_nu: 624225 TotEn:    -6.71
@<TRIPOS>ATOM
      1 C1        -73.7634   -6.2703  -27.2755 C.3    1 LIG       0.04000
      2 N1        -73.1339   -5.2621  -28.1499 N.4    1 LIG      -0.30000
      3 H1        -74.6229   -6.6832  -27.8068 H      1 LIG       0.09000
      4 H2        -73.0211   -7.0436  -27.0687 H      1 LIG       0.09000
      5 H3        -74.0740   -5.7686  -26.3570 H      1 LIG       0.09000
      6 H4        -72.3132   -4.8357  -27.7001 H      1 LIG       0.33000
      7 H5        -73.7898   -4.5038  -28.3795 H      1 LIG       0.33000
      8 H6        -72.8196   -5.6786  -29.0363 H      1 LIG       0.33000
@<TRIPOS>BOND
      1       1       2 1
      2       1       3 1
      3       1       4 1
      4       1       5 1
      5       2       6 1
      6       2       7 1
      7       2       8 1
@<TRIPOS>ALT_TYPE
CGenFF_4.0_ALT_TYPE_SET
CGenFF_4.0 1 CG334 2 NG3P3 3 HGA3 4 HGA3 5 HGA3 6 HGP2 7 HGP2 8 HGP2
@<TRIPOS>MOLECULE
methanamine
 8 7 0 0 0
****
USER_CHARGES
INVALID_CHARGES
Pose:   8 Cluster:   8 Fr_nu:   5031 TotEn:    -5.32
@<TRIPOS>ATOM
      1 C1        -73.1772   -3.1229  -29.1641 C.3    1 LIG       0.04000
      2 N1        -72.7290   -4.4209  -28.6242 N.4    1 LIG      -0.30000
      3 H1        -74.0441   -3.3075  -29.8011 H      1 LIG       0.09000
      4 H2        -73.4395   -2.4824  -28.3199 H      1 LIG       0.09000
      5 H3        -72.3521   -2.6972  -29.7384 H      1 LIG       0.09000
      6 H4        -71.9096   -4.3099  -28.0127 H      1 LIG       0.33000
      7 H5        -72.4667   -5.0696  -29.3782 H      1 LIG       0.33000
      8 H6        -73.4692   -4.8725  -28.0709 H      1 LIG       0.33000
@<TRIPOS>BOND
      1       1       2 1
      2       1       3 1
      3       1       4 1
      4       1       5 1
      5       2       6 1
      6       2       7 1
      7       2       8 1
@<TRIPOS>ALT_TYPE
CGenFF_4.0_ALT_TYPE_SET
CGenFF_4.0 1 CG334 2 NG3P3 3 HGA3 4 HGA3 5 HGA3 6 HGP2 7 HGP2 8 HGP2
@<TRIPOS>MOLECULE
methanol
 6 5 0 0 0
****
USER_CHARGES
INVALID_CHARGES
Pose:   1 Cluster:   1 Fr_nu: 1028723 TotEn:   -17.23
@<TRIPOS>ATOM
      1 C1        -73.2720  -11.0590  -42.8192 C.3    1 LIG      -0.04000
      2 O1        -74.3579  -11.1158  -41.9125 O.3    1 LIG      -0.65000
      3 H1        -72.7164  -11.9993  -42.7828 H      1 LIG       0.09000
      4 H2        -72.6168  -10.2258  -42.5526 H      1 LIG       0.09000
      5 H3        -73.6598  -10.9064  -43.8291 H      1 LIG       0.09000
      6 H4        -74.8256  -10.2653  -41.9734 H      1 LIG       0.42000
@<TRIPOS>BOND
      1       1       2 1
      2       1       3 1
      3       1       4 1
      4       1       5 1
      5       2       6 1
@<TRIPOS>ALT_TYPE
CGenFF_4.0_ALT_TYPE_SET
CGenFF_4.0 1 CG331 2 OG311 3 HGA3 4 HGA3 5 HGA3 6 HGP1
@<TRIPOS>MOLECULE
methanol
 6 5 0 0 0
****
USER_CHARGES
INVALID_CHARGES
Pose:   2 Cluster:   2 Fr_nu: 9170215 TotEn:   -17.15
@<TRIPOS>ATOM
      1 C1        -50.0192    4.9814  -32.8014 C.3    1 LIG      -0.04000
      2 O1        -48.7126    5.4547  -32.5310 O.3    1 LIG      -0.65000
      3 H1        -50.3094    4.2546  -32.0387 H      1 LIG       0.09000
      4 H2        -50.0420    4.5165  -33.7903 H      1 LIG       0.09000
      5 H3        -50.7139    5.8244  -32.7811 H      1 LIG       0.09000
      6 H4        -48.4912    6.0959  -33.2278 H      1 LIG       0.42000
@<TRIPOS>BOND
      1       1       2 1
      2       1       3 1
      3       1       4 1
      4       1       5 1
      5       2       6 1
@<TRIPOS>ALT_TYPE
CGenFF_4.0_ALT_TYPE_SET
CGenFF_4.0 1 CG331 2 OG311 3 HGA3 4 HGA3 5 HGA3 6 HGP1
@<TRIPOS>MOLECULE
methanol
 6 5 0 0 0
****
USER_CHARGES
INVALID_CHARGES
Pose:   3 Cluster:   3 Fr_nu: 877802 TotEn:   -15.88
@<TRIPOS>ATOM
      1 C1        -50.0503   -7.2518  -29.1730 C.3    1 LIG      -0.04000
      2 O1        -49.7012   -6.0457  -29.8272 O.3    1 LIG      -0.65000
      3 H1        -49.4572   -8.0737  -29.5816 H      1 LIG       0.09000
      4 H2        -51.1154   -7.4504  -29.3170 H      1 LIG       0.09000
      5 H3        -49.8415   -7.1505  -28.1054 H      1 LIG       0.09000
      6 H4        -50.2474   -5.3414  -29.4382 H      1 LIG       0.42000
@<TRIPOS>BOND
      1       1       2 1
      2       1       3 1
      3       1       4 1
      4       1       5 1
      5       2       6 1
@<TRIPOS>ALT_TYPE
CGenFF_4.0_ALT_TYPE_SET
CGenFF_4.0 1 CG331 2 OG311 3 HGA3 4 HGA3 5 HGA3 6 HGP1
@<TRIPOS>MOLECULE
methanol
 6 5 0 0 0
****
USER_CHARGES
INVALID_CHARGES
Pose:   4 Cluster:   4 Fr_nu: 9169661 TotEn:   -15.01
@<TRIPOS>ATOM
      1 C1        -50.0420    5.0909  -33.3730 C.3    1 LIG      -0.04000
      2 O1        -49.4245    4.5301  -32.2290 O.3    1 LIG      -0.65000
      3 H1        -50.0185    6.1812  -33.3030 H      1 LIG       0.09000
      4 H2        -51.0756    4.7415  -33.4383 H      1 LIG       0.09000
      5 H3        -49.4950    4.7733  -34.2638 H      1 LIG       0.09000
      6 H4        -49.4650    3.5635  -32.3276 H      1 LIG       0.42000
@<TRIPOS>BOND
      1       1       2 1
      2       1       3 1
      3       1       4 1
      4       1       5 1
      5       2       6 1
@<TRIPOS>ALT_TYPE
CGenFF_4.0_ALT_TYPE_SET
CGenFF_4.0 1 CG331 2 OG311 3 HGA3 4 HGA3 5 HGA3 6 HGP1
@<TRIPOS>MOLECULE
methanol
 6 5 0 0 0
****
USER_CHARGES
INVALID_CHARGES
Pose:   5 Cluster:   5 Fr_nu: 930627 TotEn:   -14.62
@<TRIPOS>ATOM
      1 C1        -72.6898  -11.9900  -42.7364 C.3    1 LIG      -0.04000
      2 O1        -71.9476  -13.0424  -42.1480 O.3    1 LIG      -0.65000
      3 H1        -73.5358  -12.4050  -43.2898 H      1 LIG       0.09000
      4 H2        -72.0446  -11.4201  -43.4099 H      1 LIG       0.09000
      5 H3        -73.0610  -11.3322  -41.9471 H      1 LIG       0.09000
      6 H4        -71.2070  -12.6352  -41.6669 H      1 LIG       0.42000
@<TRIPOS>BOND
      1       1       2 1
      2       1       3 1
      3       1       4 1
      4       1       5 1
      5       2       6 1
@<TRIPOS>ALT_TYPE
CGenFF_4.0_ALT_TYPE_SET
CGenFF_4.0 1 CG331 2 OG311 3 HGA3 4 HGA3 5 HGA3 6 HGP1
@<TRIPOS>MOLECULE
methanol
 6 5 0 0 0
****
USER_CHARGES
INVALID_CHARGES
Pose:   6 Cluster:   6 Fr_nu: 247043 TotEn:   -14.37
@<TRIPOS>ATOM
      1 C1        -52.2913  -10.1015  -31.2067 C.3    1 LIG      -0.04000
      2 O1        -50.9341   -9.7040  -31.2727 O.3    1 LIG      -0.65000
      3 H1        -52.8144   -9.4925  -30.4653 H      1 LIG       0.09000
      4 H2        -52.3496  -11.1580  -30.9327 H      1 LIG       0.09000
      5 H3        -52.7527   -9.9551  -32.1861 H      1 LIG       0.09000
      6 H4        -50.5041  -10.2661  -31.9398 H      1 LIG       0.42000
@<TRIPOS>BOND
      1       1       2 1
      2       1       3 1
      3       1       4 1
      4       1       5 1
      5       2       6 1
@<TRIPOS>ALT_TYPE
CGenFF_4.0_ALT_TYPE_SET
CGenFF_4.0 1 CG331 2 OG311 3 HGA3 4 HGA3 5 HGA3 6 HGP1
@<TRIPOS>MOLECULE
methanol
 6 5 0 0 0
****
USER_CHARGES
INVALID_CHARGES
Pose:   7 Cluster:   7 Fr_nu: 553254 TotEn:   -13.74
@<TRIPOS>ATOM
      1 C1        -60.0927  -21.0513  -25.5202 C.3    1 LIG      -0.04000
      2 O1        -59.1056  -20.0413  -25.6200 O.3    1 LIG      -0.65000
      3 H1        -59.6125  -22.0132  -25.3247 H      1 LIG       0.09000
      4 H2        -60.6620  -21.0990  -26.4520 H      1 LIG       0.09000
      5 H3        -60.7671  -20.8090  -24.6955 H      1 LIG       0.09000
      6 H4        -59.5698  -19.2045  -25.7935 H      1 LIG       0.42000
@<TRIPOS>BOND
      1       1       2 1
      2       1       3 1
      3       1       4 1
      4       1       5 1
      5       2       6 1
@<TRIPOS>ALT_TYPE
CGenFF_4.0_ALT_TYPE_SET
CGenFF_4.0 1 CG331 2 OG311 3 HGA3 4 HGA3 5 HGA3 6 HGP1
@<TRIPOS>MOLECULE
methanol
 6 5 0 0 0
****
USER_CHARGES
INVALID_CHARGES
Pose:   8 Cluster:   8 Fr_nu: 3931637 TotEn:   -13.47
@<TRIPOS>ATOM
      1 C1        -81.0990  -26.4902  -53.9271 C.3    1 LIG      -0.04000
      2 O1        -81.2303  -25.3395  -54.7414 O.3    1 LIG      -0.65000
      3 H1        -80.0400  -26.6917  -53.7479 H      1 LIG       0.09000
      4 H2        -81.5642  -27.3449  -54.4248 H      1 LIG       0.09000
      5 H3        -81.5997  -26.3096  -52.9731 H      1 LIG       0.09000
      6 H4        -82.1821  -25.1934  -54.8780 H      1 LIG       0.42000
@<TRIPOS>BOND
      1       1       2 1
      2       1       3 1
      3       1       4 1
      4       1       5 1
      5       2       6 1
@<TRIPOS>ALT_TYPE
CGenFF_4.0_ALT_TYPE_SET
CGenFF_4.0 1 CG331 2 OG311 3 HGA3 4 HGA3 5 HGA3 6 HGP1
@<TRIPOS>MOLECULE
methanol
 6 5 0 0 0
****
USER_CHARGES
INVALID_CHARGES
Pose:   9 Cluster:   9 Fr_nu: 4498197 TotEn:   -13.18
@<TRIPOS>ATOM
      1 C1        -67.6456   -9.0198  -47.8024 C.3    1 LIG      -0.04000
      2 O1        -68.3704  -10.2152  -48.0266 O.3    1 LIG      -0.65000
      3 H1        -67.2956   -8.9936  -46.7675 H      1 LIG       0.09000
      4 H2        -68.2892   -8.1594  -48.0025 H      1 LIG       0.09000
      5 H3        -66.7859   -8.9937  -48.4761 H      1 LIG       0.09000
      6 H4        -68.6638  -10.2017  -48.9536 H      1 LIG       0.42000
@<TRIPOS>BOND
      1       1       2 1
      2       1       3 1
      3       1       4 1
      4       1       5 1
      5       2       6 1
@<TRIPOS>ALT_TYPE
CGenFF_4.0_ALT_TYPE_SET
CGenFF_4.0 1 CG331 2 OG311 3 HGA3 4 HGA3 5 HGA3 6 HGP1
@<TRIPOS>MOLECULE
methanol
 6 5 0 0 0
****
USER_CHARGES
INVALID_CHARGES
Pose:  10 Cluster:  10 Fr_nu: 247174 TotEn:   -13.07
@<TRIPOS>ATOM
      1 C1        -52.2913  -10.1015  -31.2067 C.3    1 LIG      -0.04000
      2 O1        -51.3216  -10.6909  -30.3601 O.3    1 LIG      -0.65000
      3 H1        -52.8145   -9.3088  -30.6662 H      1 LIG       0.09000
      4 H2        -53.0023  -10.8642  -31.5342 H      1 LIG       0.09000
      5 H3        -51.7899   -9.6751  -32.0787 H      1 LIG       0.09000
      6 H4        -50.8797  -11.3881  -30.8742 H      1 LIG       0.42000
@<TRIPOS>BOND
      1       1       2 1
      2       1       3 1
      3       1       4 1
      4       1       5 1
      5       2       6 1
@<TRIPOS>ALT_TYPE
CGenFF_4.0_ALT_TYPE_SET
CGenFF_4.0 1 CG331 2 OG311 3 HGA3 4 HGA3 5 HGA3 6 HGP1
@<TRIPOS>MOLECULE
methanol
 6 5 0 0 0
****
USER_CHARGES
INVALID_CHARGES
Pose:  11 Cluster:  11 Fr_nu: 1811786 TotEn:   -13.00
@<TRIPOS>ATOM
      1 C1        -59.7489  -20.6989  -25.2325 C.3    1 LIG      -0.04000
      2 O1        -58.9902  -20.2997  -24.1058 O.3    1 LIG      -0.65000
      3 H1        -59.1342  -21.3257  -25.8832 H      1 LIG       0.09000
      4 H2        -60.0885  -19.8137  -25.7764 H      1 LIG       0.09000
      5 H3        -60.6159  -21.2704  -24.8929 H      1 LIG       0.09000
      6 H4        -59.5685  -19.7463  -23.5536 H      1 LIG       0.42000
@<TRIPOS>BOND
      1       1       2 1
      2       1       3 1
      3       1       4 1
      4       1       5 1
      5       2       6 1
@<TRIPOS>ALT_TYPE
CGenFF_4.0_ALT_TYPE_SET
CGenFF_4.0 1 CG331 2 OG311 3 HGA3 4 HGA3 5 HGA3 6 HGP1
@<TRIPOS>MOLECULE
methanol
 6 5 0 0 0
****
USER_CHARGES
INVALID_CHARGES
Pose:  12 Cluster:  12 Fr_nu: 2059926 TotEn:   -12.63
@<TRIPOS>ATOM
      1 C1        -49.9487   -7.3201  -28.7852 C.3    1 LIG      -0.04000
      2 O1        -49.1124   -6.1922  -28.6037 O.3    1 LIG      -0.65000
      3 H1        -49.3486   -8.1692  -29.1216 H      1 LIG       0.09000
      4 H2        -50.7188   -7.0885  -29.5254 H      1 LIG       0.09000
      5 H3        -50.4239   -7.5672  -27.8330 H      1 LIG       0.09000
      6 H4        -49.6800   -5.4609  -28.3058 H      1 LIG       0.42000
@<TRIPOS>BOND
      1       1       2 1
      2       1       3 1
      3       1       4 1
      4       1       5 1
      5       2       6 1
@<TRIPOS>ALT_TYPE
CGenFF_4.0_ALT_TYPE_SET
CGenFF_4.0 1 CG331 2 OG311 3 HGA3 4 HGA3 5 HGA3 6 HGP1
@<TRIPOS>MOLECULE
methanol
 6 5 0 0 0
****
USER_CHARGES
INVALID_CHARGES
Pose:  13 Cluster:  13 Fr_nu: 469442 TotEn:   -12.44
@<TRIPOS>ATOM
      1 C1        -72.7831  -11.2139  -42.8272 C.3    1 LIG      -0.04000
      2 O1        -72.8383  -11.8385  -41.5579 O.3    1 LIG      -0.65000
      3 H1        -73.7981  -11.0391  -43.1926 H      1 LIG       0.09000
      4 H2        -72.2382  -11.8538  -43.5259 H      1 LIG       0.09000
      5 H3        -72.2634  -10.2578  -42.7306 H      1 LIG       0.09000
      6 H4        -71.9205  -11.9770  -41.2676 H      1 LIG       0.42000
@<TRIPOS>BOND
      1       1       2 1
      2       1       3 1
      3       1       4 1
      4       1       5 1
      5       2       6 1
@<TRIPOS>ALT_TYPE
CGenFF_4.0_ALT_TYPE_SET
CGenFF_4.0 1 CG331 2 OG311 3 HGA3 4 HGA3 5 HGA3 6 HGP1
@<TRIPOS>MOLECULE
methanol
 6 5 0 0 0
****
USER_CHARGES
INVALID_CHARGES
Pose:  14 Cluster:  14 Fr_nu: 3931888 TotEn:   -12.40
@<TRIPOS>ATOM
      1 C1        -81.0990  -26.4902  -53.9271 C.3    1 LIG      -0.04000
      2 O1        -81.9975  -25.6040  -53.2854 O.3    1 LIG      -0.65000
      3 H1        -80.3151  -26.7866  -53.2258 H      1 LIG       0.09000
      4 H2        -80.6572  -25.9964  -54.7964 H      1 LIG       0.09000
      5 H3        -81.6469  -27.3772  -54.2537 H      1 LIG       0.09000
      6 H4        -82.6770  -25.3640  -53.9383 H      1 LIG       0.42000
@<TRIPOS>BOND
      1       1       2 1
      2       1       3 1
      3       1       4 1
      4       1       5 1
      5       2       6 1
@<TRIPOS>ALT_TYPE
CGenFF_4.0_ALT_TYPE_SET
CGenFF_4.0 1 CG331 2 OG311 3 HGA3 4 HGA3 5 HGA3 6 HGP1
@<TRIPOS>MOLECULE
methanol
 6 5 0 0 0
****
USER_CHARGES
INVALID_CHARGES
Pose:  15 Cluster:  15 Fr_nu: 2986269 TotEn:   -12.29
@<TRIPOS>ATOM
      1 C1        -67.7580   -7.6104  -47.9259 C.3    1 LIG      -0.04000
      2 O1        -67.9420   -8.9694  -48.2775 O.3    1 LIG      -0.65000
      3 H1        -67.7061   -7.5184  -46.8382 H      1 LIG       0.09000
      4 H2        -68.5902   -7.0170  -48.3130 H      1 LIG       0.09000
      5 H3        -66.8233   -7.2532  -48.3645 H      1 LIG       0.09000
      6 H4        -67.9833   -9.0101  -49.2482 H      1 LIG       0.42000
@<TRIPOS>BOND
      1       1       2 1
      2       1       3 1
      3       1       4 1
      4       1       5 1
      5       2       6 1
@<TRIPOS>ALT_TYPE
CGenFF_4.0_ALT_TYPE_SET
CGenFF_4.0 1 CG331 2 OG311 3 HGA3 4 HGA3 5 HGA3 6 HGP1
@<TRIPOS>MOLECULE
methanol
 6 5 0 0 0
****
USER_CHARGES
INVALID_CHARGES
Pose:  16 Cluster:  16 Fr_nu: 163618 TotEn:   -12.24
@<TRIPOS>ATOM
      1 C1        -51.5657  -10.1985  -30.9234 C.3    1 LIG      -0.04000
      2 O1        -50.9324   -9.5730  -29.8225 O.3    1 LIG      -0.65000
      3 H1        -50.8212  -10.4322  -31.6884 H      1 LIG       0.09000
      4 H2        -52.3282   -9.5314  -31.3336 H      1 LIG       0.09000
      5 H3        -52.0381  -11.1232  -30.5834 H      1 LIG       0.09000
      6 H4        -51.6241   -9.3814  -29.1662 H      1 LIG       0.42000
@<TRIPOS>BOND
      1       1       2 1
      2       1       3 1
      3       1       4 1
      4       1       5 1
      5       2       6 1
@<TRIPOS>ALT_TYPE
CGenFF_4.0_ALT_TYPE_SET
CGenFF_4.0 1 CG331 2 OG311 3 HGA3 4 HGA3 5 HGA3 6 HGP1
@<TRIPOS>MOLECULE
methanol
 6 5 0 0 0
****
USER_CHARGES
INVALID_CHARGES
Pose:  17 Cluster:  17 Fr_nu: 167056 TotEn:   -12.16
@<TRIPOS>ATOM
      1 C1        -51.1406  -10.1459  -30.6818 C.3    1 LIG      -0.04000
      2 O1        -50.1243   -9.2159  -31.0083 O.3    1 LIG      -0.65000
      3 H1        -51.8293   -9.6965  -29.9622 H      1 LIG       0.09000
      4 H2        -50.6892  -11.0461  -30.2570 H      1 LIG       0.09000
      5 H3        -51.6872  -10.4088  -31.5906 H      1 LIG       0.09000
      6 H4        -49.5342   -9.6504  -31.6476 H      1 LIG       0.42000
@<TRIPOS>BOND
      1       1       2 1
      2       1       3 1
      3       1       4 1
      4       1       5 1
      5       2       6 1
@<TRIPOS>ALT_TYPE
CGenFF_4.0_ALT_TYPE_SET
CGenFF_4.0 1 CG331 2 OG311 3 HGA3 4 HGA3 5 HGA3 6 HGP1
@<TRIPOS>MOLECULE
methanol
 6 5 0 0 0
****
USER_CHARGES
INVALID_CHARGES
Pose:  18 Cluster:  18 Fr_nu: 9101271 TotEn:   -11.89
@<TRIPOS>ATOM
      1 C1        -83.4670   -0.7923  -45.2990 C.3    1 LIG      -0.04000
      2 O1        -83.5014   -0.1376  -44.0442 O.3    1 LIG      -0.65000
      3 H1        -84.2932   -1.5047  -45.3619 H      1 LIG       0.09000
      4 H2        -82.5130   -1.3135  -45.4130 H      1 LIG       0.09000
      5 H3        -83.5700   -0.0474  -46.0915 H      1 LIG       0.09000
      6 H4        -82.7545    0.4850  -44.0263 H      1 LIG       0.42000
@<TRIPOS>BOND
      1       1       2 1
      2       1       3 1
      3       1       4 1
      4       1       5 1
      5       2       6 1
@<TRIPOS>ALT_TYPE
CGenFF_4.0_ALT_TYPE_SET
CGenFF_4.0 1 CG331 2 OG311 3 HGA3 4 HGA3 5 HGA3 6 HGP1
@<TRIPOS>MOLECULE
methanol
 6 5 0 0 0
****
USER_CHARGES
INVALID_CHARGES
Pose:  19 Cluster:  19 Fr_nu: 187179 TotEn:   -11.72
@<TRIPOS>ATOM
      1 C1        -72.8719   -9.5167  -42.8681 C.3    1 LIG      -0.04000
      2 O1        -73.7986  -10.3390  -42.1830 O.3    1 LIG      -0.65000
      3 H1        -71.8569   -9.7661  -42.5491 H      1 LIG       0.09000
      4 H2        -73.0855   -8.4668  -42.6518 H      1 LIG       0.09000
      5 H3        -72.9672   -9.6921  -43.9422 H      1 LIG       0.09000
      6 H4        -74.6859  -10.0883  -42.4921 H      1 LIG       0.42000
@<TRIPOS>BOND
      1       1       2 1
      2       1       3 1
      3       1       4 1
      4       1       5 1
      5       2       6 1
@<TRIPOS>ALT_TYPE
CGenFF_4.0_ALT_TYPE_SET
CGenFF_4.0 1 CG331 2 OG311 3 HGA3 4 HGA3 5 HGA3 6 HGP1
@<TRIPOS>MOLECULE
methanol
 6 5 0 0 0
****
USER_CHARGES
INVALID_CHARGES
Pose:  20 Cluster:  20 Fr_nu: 102886 TotEn:   -11.71
@<TRIPOS>ATOM
      1 C1        -64.8082   -8.3406  -44.8045 C.3    1 LIG      -0.04000
      2 O1        -65.4974   -8.5539  -43.5863 O.3    1 LIG      -0.65000
      3 H1        -65.5301   -8.1849  -45.6100 H      1 LIG       0.09000
      4 H2        -64.1807   -9.2077  -45.0258 H      1 LIG       0.09000
      5 H3        -64.1785   -7.4533  -44.7060 H      1 LIG       0.09000
      6 H4        -64.8244   -8.6879  -42.8972 H      1 LIG       0.42000
@<TRIPOS>BOND
      1       1       2 1
      2       1       3 1
      3       1       4 1
      4       1       5 1
      5       2       6 1
@<TRIPOS>ALT_TYPE
CGenFF_4.0_ALT_TYPE_SET
CGenFF_4.0 1 CG331 2 OG311 3 HGA3 4 HGA3 5 HGA3 6 HGP1
@<TRIPOS>MOLECULE
methanol
 6 5 0 0 0
****
USER_CHARGES
INVALID_CHARGES
Pose:  21 Cluster:  21 Fr_nu: 8702471 TotEn:   -11.08
@<TRIPOS>ATOM
      1 C1        -51.2140    5.3369  -33.5908 C.3    1 LIG      -0.04000
      2 O1        -50.1381    4.8341  -32.8200 O.3    1 LIG      -0.65000
      3 H1        -51.2179    6.4286  -33.5439 H      1 LIG       0.09000
      4 H2        -52.1567    4.9417  -33.2037 H      1 LIG       0.09000
      5 H3        -51.0868    5.0194  -34.6284 H      1 LIG       0.09000
      6 H4        -50.1681    3.8643  -32.8862 H      1 LIG       0.42000
@<TRIPOS>BOND
      1       1       2 1
      2       1       3 1
      3       1       4 1
      4       1       5 1
      5       2       6 1
@<TRIPOS>ALT_TYPE
CGenFF_4.0_ALT_TYPE_SET
CGenFF_4.0 1 CG331 2 OG311 3 HGA3 4 HGA3 5 HGA3 6 HGP1
@<TRIPOS>MOLECULE
methanol
 6 5 0 0 0
****
USER_CHARGES
INVALID_CHARGES
Pose:  22 Cluster:  22 Fr_nu: 928628 TotEn:   -11.06
@<TRIPOS>ATOM
      1 C1        -49.6320   -7.3858  -28.6374 C.3    1 LIG      -0.04000
      2 O1        -49.6356   -7.2999  -30.0506 O.3    1 LIG      -0.65000
      3 H1        -48.6010   -7.4141  -28.2760 H      1 LIG       0.09000
      4 H2        -50.1637   -8.2881  -28.3249 H      1 LIG       0.09000
      5 H3        -50.1356   -6.5076  -28.2266 H      1 LIG       0.09000
      6 H4        -50.5660   -7.2771  -30.3329 H      1 LIG       0.42000
@<TRIPOS>BOND
      1       1       2 1
      2       1       3 1
      3       1       4 1
      4       1       5 1
      5       2       6 1
@<TRIPOS>ALT_TYPE
CGenFF_4.0_ALT_TYPE_SET
CGenFF_4.0 1 CG331 2 OG311 3 HGA3 4 HGA3 5 HGA3 6 HGP1
@<TRIPOS>MOLECULE
methanol
 6 5 0 0 0
****
USER_CHARGES
INVALID_CHARGES
Pose:  23 Cluster:  23 Fr_nu: 1229746 TotEn:   -11.02
@<TRIPOS>ATOM
      1 C1        -49.9362   -7.6328  -29.9279 C.3    1 LIG      -0.04000
      2 O1        -49.6231   -8.2636  -31.1561 O.3    1 LIG      -0.65000
      3 H1        -49.0126   -7.3804  -29.4012 H      1 LIG       0.09000
      4 H2        -50.5447   -8.3045  -29.3170 H      1 LIG       0.09000
      5 H3        -50.4986   -6.7185  -30.1311 H      1 LIG       0.09000
      6 H4        -50.4664   -8.4719  -31.5933 H      1 LIG       0.42000
@<TRIPOS>BOND
      1       1       2 1
      2       1       3 1
      3       1       4 1
      4       1       5 1
      5       2       6 1
@<TRIPOS>ALT_TYPE
CGenFF_4.0_ALT_TYPE_SET
CGenFF_4.0 1 CG331 2 OG311 3 HGA3 4 HGA3 5 HGA3 6 HGP1
@<TRIPOS>MOLECULE
methanol
 6 5 0 0 0
****
USER_CHARGES
INVALID_CHARGES
Pose:  24 Cluster:  24 Fr_nu: 870148 TotEn:   -10.68
@<TRIPOS>ATOM
      1 C1        -60.5608  -17.0060  -51.9401 C.3    1 LIG      -0.04000
      2 O1        -60.8557  -15.6294  -51.7901 O.3    1 LIG      -0.65000
      3 H1        -60.3689  -17.4473  -50.9590 H      1 LIG       0.09000
      4 H2        -59.6842  -17.1239  -52.5822 H      1 LIG       0.09000
      5 H3        -61.4169  -17.5048  -52.4004 H      1 LIG       0.09000
      6 H4        -61.0196  -15.2738  -52.6803 H      1 LIG       0.42000
@<TRIPOS>BOND
      1       1       2 1
      2       1       3 1
      3       1       4 1
      4       1       5 1
      5       2       6 1
@<TRIPOS>ALT_TYPE
CGenFF_4.0_ALT_TYPE_SET
CGenFF_4.0 1 CG331 2 OG311 3 HGA3 4 HGA3 5 HGA3 6 HGP1
@<TRIPOS>MOLECULE
methanol
 6 5 0 0 0
****
USER_CHARGES
INVALID_CHARGES
Pose:  25 Cluster:  25 Fr_nu: 468115 TotEn:   -10.26
@<TRIPOS>ATOM
      1 C1        -72.9042  -11.9650  -43.3065 C.3    1 LIG      -0.04000
      2 O1        -73.3773  -10.9279  -42.4667 O.3    1 LIG      -0.65000
      3 H1        -72.1449  -12.5458  -42.7771 H      1 LIG       0.09000
      4 H2        -72.4792  -11.5332  -44.2162 H      1 LIG       0.09000
      5 H3        -73.7398  -12.6172  -43.5710 H      1 LIG       0.09000
      6 H4        -74.0478  -10.4358  -42.9707 H      1 LIG       0.42000
@<TRIPOS>BOND
      1       1       2 1
      2       1       3 1
      3       1       4 1
      4       1       5 1
      5       2       6 1
@<TRIPOS>ALT_TYPE
CGenFF_4.0_ALT_TYPE_SET
CGenFF_4.0 1 CG331 2 OG311 3 HGA3 4 HGA3 5 HGA3 6 HGP1
@<TRIPOS>MOLECULE
methanol
 6 5 0 0 0
****
USER_CHARGES
INVALID_CHARGES
Pose:  26 Cluster:  26 Fr_nu: 218890 TotEn:   -10.21
@<TRIPOS>ATOM
      1 C1        -67.2865   -7.5518  -47.9870 C.3    1 LIG      -0.04000
      2 O1        -68.6828   -7.5455  -47.7532 O.3    1 LIG      -0.65000
      3 H1        -66.7563   -7.4981  -47.0330 H      1 LIG       0.09000
      4 H2        -67.0172   -6.6980  -48.6141 H      1 LIG       0.09000
      5 H3        -67.0161   -8.4777  -48.4999 H      1 LIG       0.09000
      6 H4        -69.1180   -7.5939  -48.6215 H      1 LIG       0.42000
@<TRIPOS>BOND
      1       1       2 1
      2       1       3 1
      3       1       4 1
      4       1       5 1
      5       2       6 1
@<TRIPOS>ALT_TYPE
CGenFF_4.0_ALT_TYPE_SET
CGenFF_4.0 1 CG331 2 OG311 3 HGA3 4 HGA3 5 HGA3 6 HGP1
@<TRIPOS>MOLECULE
methanol
 6 5 0 0 0
****
USER_CHARGES
INVALID_CHARGES
Pose:  27 Cluster:  27 Fr_nu: 110757 TotEn:   -10.21
@<TRIPOS>ATOM
      1 C1        -59.9479  -13.1814  -52.0134 C.3    1 LIG      -0.04000
      2 O1        -60.5653  -14.4551  -51.9809 O.3    1 LIG      -0.65000
      3 H1        -59.1909  -13.1224  -51.2274 H      1 LIG       0.09000
      4 H2        -60.7032  -12.4054  -51.8655 H      1 LIG       0.09000
      5 H3        -59.4710  -13.0423  -52.9865 H      1 LIG       0.09000
      6 H4        -61.2294  -14.4687  -52.6912 H      1 LIG       0.42000
@<TRIPOS>BOND
      1       1       2 1
      2       1       3 1
      3       1       4 1
      4       1       5 1
      5       2       6 1
@<TRIPOS>ALT_TYPE
CGenFF_4.0_ALT_TYPE_SET
CGenFF_4.0 1 CG331 2 OG311 3 HGA3 4 HGA3 5 HGA3 6 HGP1
@<TRIPOS>MOLECULE
methanol
 6 5 0 0 0
****
USER_CHARGES
INVALID_CHARGES
Pose:  28 Cluster:  28 Fr_nu: 106762 TotEn:    -9.84
@<TRIPOS>ATOM
      1 C1        -72.6817   -9.7986  -42.7373 C.3    1 LIG      -0.04000
      2 O1        -72.2749  -10.9675  -42.0497 O.3    1 LIG      -0.65000
      3 H1        -73.7715   -9.7219  -42.7138 H      1 LIG       0.09000
      4 H2        -72.3311   -9.8425  -43.7715 H      1 LIG       0.09000
      5 H3        -72.2467   -8.9263  -42.2438 H      1 LIG       0.09000
      6 H4        -71.3039  -11.0004  -42.0923 H      1 LIG       0.42000
@<TRIPOS>BOND
      1       1       2 1
      2       1       3 1
      3       1       4 1
      4       1       5 1
      5       2       6 1
@<TRIPOS>ALT_TYPE
CGenFF_4.0_ALT_TYPE_SET
CGenFF_4.0 1 CG331 2 OG311 3 HGA3 4 HGA3 5 HGA3 6 HGP1
@<TRIPOS>MOLECULE
methanol
 6 5 0 0 0
****
USER_CHARGES
INVALID_CHARGES
Pose:  29 Cluster:  29 Fr_nu: 215158 TotEn:    -9.72
@<TRIPOS>ATOM
      1 C1        -51.7230  -10.3653  -30.9531 C.3    1 LIG      -0.04000
      2 O1        -52.1932   -9.6935  -32.1072 O.3    1 LIG      -0.65000
      3 H1        -51.4766   -9.6336  -30.1797 H      1 LIG       0.09000
      4 H2        -50.8379  -10.9537  -31.2081 H      1 LIG       0.09000
      5 H3        -52.5071  -11.0311  -30.5850 H      1 LIG       0.09000
      6 H4        -52.4008  -10.3748  -32.7694 H      1 LIG       0.42000
@<TRIPOS>BOND
      1       1       2 1
      2       1       3 1
      3       1       4 1
      4       1       5 1
      5       2       6 1
@<TRIPOS>ALT_TYPE
CGenFF_4.0_ALT_TYPE_SET
CGenFF_4.0 1 CG331 2 OG311 3 HGA3 4 HGA3 5 HGA3 6 HGP1
@<TRIPOS>MOLECULE
methanol
 6 5 0 0 0
****
USER_CHARGES
INVALID_CHARGES
Pose:  30 Cluster:  30 Fr_nu: 106923 TotEn:    -9.64
@<TRIPOS>ATOM
      1 C1        -72.8656  -11.0331  -43.0265 C.3    1 LIG      -0.04000
      2 O1        -71.9980  -12.1141  -42.7383 O.3    1 LIG      -0.65000
      3 H1        -73.8608  -11.4169  -43.2641 H      1 LIG       0.09000
      4 H2        -72.4715  -10.4639  -43.8723 H      1 LIG       0.09000
      5 H3        -72.9277  -10.3837  -42.1501 H      1 LIG       0.09000
      6 H4        -71.1267  -11.7341  -42.5329 H      1 LIG       0.42000
@<TRIPOS>BOND
      1       1       2 1
      2       1       3 1
      3       1       4 1
      4       1       5 1
      5       2       6 1
@<TRIPOS>ALT_TYPE
CGenFF_4.0_ALT_TYPE_SET
CGenFF_4.0 1 CG331 2 OG311 3 HGA3 4 HGA3 5 HGA3 6 HGP1
@<TRIPOS>MOLECULE
methanol
 6 5 0 0 0
****
USER_CHARGES
INVALID_CHARGES
Pose:  31 Cluster:  31 Fr_nu: 247487 TotEn:    -9.32
@<TRIPOS>ATOM
      1 C1        -52.2913  -10.1015  -31.2067 C.3    1 LIG      -0.04000
      2 O1        -51.9992   -8.9380  -30.4549 O.3    1 LIG      -0.65000
      3 H1        -51.9089   -9.9846  -32.2237 H      1 LIG       0.09000
      4 H2        -53.3725  -10.2603  -31.2286 H      1 LIG       0.09000
      5 H3        -51.8083  -10.9603  -30.7347 H      1 LIG       0.09000
      6 H4        -52.3535   -9.0795  -29.5603 H      1 LIG       0.42000
@<TRIPOS>BOND
      1       1       2 1
      2       1       3 1
      3       1       4 1
      4       1       5 1
      5       2       6 1
@<TRIPOS>ALT_TYPE
CGenFF_4.0_ALT_TYPE_SET
CGenFF_4.0 1 CG331 2 OG311 3 HGA3 4 HGA3 5 HGA3 6 HGP1
@<TRIPOS>MOLECULE
methanol
 6 5 0 0 0
****
USER_CHARGES
INVALID_CHARGES
Pose:  32 Cluster:  32 Fr_nu: 4635278 TotEn:    -9.27
@<TRIPOS>ATOM
      1 C1        -61.6552   -1.9407  -25.1870 C.3    1 LIG      -0.04000
      2 O1        -60.8617   -2.1136  -26.3467 O.3    1 LIG      -0.65000
      3 H1        -62.0990   -0.9421  -25.1938 H      1 LIG       0.09000
      4 H2        -61.0340   -2.0689  -24.2969 H      1 LIG       0.09000
      5 H3        -62.4501   -2.6902  -25.1853 H      1 LIG       0.09000
      6 H4        -60.4857   -3.0094  -26.3045 H      1 LIG       0.42000
@<TRIPOS>BOND
      1       1       2 1
      2       1       3 1
      3       1       4 1
      4       1       5 1
      5       2       6 1
@<TRIPOS>ALT_TYPE
CGenFF_4.0_ALT_TYPE_SET
CGenFF_4.0 1 CG331 2 OG311 3 HGA3 4 HGA3 5 HGA3 6 HGP1
@<TRIPOS>MOLECULE
methanol
 6 5 0 0 0
****
USER_CHARGES
INVALID_CHARGES
Pose:  33 Cluster:  33 Fr_nu: 1028278 TotEn:    -9.25
@<TRIPOS>ATOM
      1 C1        -73.2720  -11.0590  -42.8192 C.3    1 LIG      -0.04000
      2 O1        -72.6782  -11.9003  -43.7908 O.3    1 LIG      -0.65000
      3 H1        -72.6986  -11.1124  -41.8905 H      1 LIG       0.09000
      4 H2        -74.3028  -11.3763  -42.6421 H      1 LIG       0.09000
      5 H3        -73.2677  -10.0309  -43.1888 H      1 LIG       0.09000
      6 H4        -73.2143  -11.8261  -44.5988 H      1 LIG       0.42000
@<TRIPOS>BOND
      1       1       2 1
      2       1       3 1
      3       1       4 1
      4       1       5 1
      5       2       6 1
@<TRIPOS>ALT_TYPE
CGenFF_4.0_ALT_TYPE_SET
CGenFF_4.0 1 CG331 2 OG311 3 HGA3 4 HGA3 5 HGA3 6 HGP1
@<TRIPOS>MOLECULE
methanol
 6 5 0 0 0
****
USER_CHARGES
INVALID_CHARGES
Pose:  34 Cluster:  34 Fr_nu: 247504 TotEn:    -9.21
@<TRIPOS>ATOM
      1 C1        -52.2913  -10.1015  -31.2067 C.3    1 LIG      -0.04000
      2 O1        -53.2910  -10.8754  -31.8439 O.3    1 LIG      -0.65000
      3 H1        -52.7066   -9.6359  -30.3095 H      1 LIG       0.09000
      4 H2        -51.9302   -9.3331  -31.8950 H      1 LIG       0.09000
      5 H3        -51.4620  -10.7545  -30.9250 H      1 LIG       0.09000
      6 H4        -52.8852  -11.2715  -32.6340 H      1 LIG       0.42000
@<TRIPOS>BOND
      1       1       2 1
      2       1       3 1
      3       1       4 1
      4       1       5 1
      5       2       6 1
@<TRIPOS>ALT_TYPE
CGenFF_4.0_ALT_TYPE_SET
CGenFF_4.0 1 CG331 2 OG311 3 HGA3 4 HGA3 5 HGA3 6 HGP1
@<TRIPOS>MOLECULE
methanol
 6 5 0 0 0
****
USER_CHARGES
INVALID_CHARGES
Pose:  35 Cluster:  35 Fr_nu: 187159 TotEn:    -7.86
@<TRIPOS>ATOM
      1 C1        -72.4965   -9.1472  -43.2720 C.3    1 LIG      -0.04000
      2 O1        -72.9501  -10.4746  -43.0804 O.3    1 LIG      -0.65000
      3 H1        -71.4396   -9.0800  -43.0026 H      1 LIG       0.09000
      4 H2        -73.0855   -8.4668  -42.6518 H      1 LIG       0.09000
      5 H3        -72.6199   -8.8777  -44.3236 H      1 LIG       0.09000
      6 H4        -73.8899  -10.4940  -43.3295 H      1 LIG       0.42000
@<TRIPOS>BOND
      1       1       2 1
      2       1       3 1
      3       1       4 1
      4       1       5 1
      5       2       6 1
@<TRIPOS>ALT_TYPE
CGenFF_4.0_ALT_TYPE_SET
CGenFF_4.0 1 CG331 2 OG311 3 HGA3 4 HGA3 5 HGA3 6 HGP1
@<TRIPOS>MOLECULE
methanol
 6 5 0 0 0
****
USER_CHARGES
INVALID_CHARGES
Pose:  36 Cluster:  36 Fr_nu: 350439 TotEn:    -6.86
@<TRIPOS>ATOM
      1 C1        -72.6777   -9.3569  -43.3706 C.3    1 LIG      -0.04000
      2 O1        -73.7214   -8.4674  -43.0185 O.3    1 LIG      -0.65000
      3 H1        -71.7245   -8.9623  -43.0100 H      1 LIG       0.09000
      4 H2        -72.6482   -9.4738  -44.4569 H      1 LIG       0.09000
      5 H3        -72.8664  -10.3278  -42.9065 H      1 LIG       0.09000
      6 H4        -74.5492   -8.8511  -43.3550 H      1 LIG       0.42000
@<TRIPOS>BOND
      1       1       2 1
      2       1       3 1
      3       1       4 1
      4       1       5 1
      5       2       6 1
@<TRIPOS>ALT_TYPE
CGenFF_4.0_ALT_TYPE_SET
CGenFF_4.0 1 CG331 2 OG311 3 HGA3 4 HGA3 5 HGA3 6 HGP1
@<TRIPOS>MOLECULE
methanol
 6 5 0 0 0
****
USER_CHARGES
INVALID_CHARGES
Pose:  37 Cluster:  37 Fr_nu: 148655 TotEn:    -6.37
@<TRIPOS>ATOM
      1 C1        -52.6634  -10.6119  -30.9833 C.3    1 LIG      -0.04000
      2 O1        -52.3695  -11.2951  -29.7786 O.3    1 LIG      -0.65000
      3 H1        -52.6997  -11.3269  -31.8090 H      1 LIG       0.09000
      4 H2        -51.8944   -9.8588  -31.1731 H      1 LIG       0.09000
      5 H3        -53.6348  -10.1215  -30.8860 H      1 LIG       0.09000
      6 H4        -52.3458  -10.6286  -29.0709 H      1 LIG       0.42000
@<TRIPOS>BOND
      1       1       2 1
      2       1       3 1
      3       1       4 1
      4       1       5 1
      5       2       6 1
@<TRIPOS>ALT_TYPE
CGenFF_4.0_ALT_TYPE_SET
CGenFF_4.0 1 CG331 2 OG311 3 HGA3 4 HGA3 5 HGA3 6 HGP1
@<TRIPOS>MOLECULE
furan
 9 9 0 0 0
****
USER_CHARGES
INVALID_CHARGES
Pose:   1 Cluster:   1 Fr_nu: 285803 TotEn:   -14.04
@<TRIPOS>ATOM
      1 C1        -65.1648   -8.3945  -45.4563 C.2    1 LIG      -0.26000
      2 C2        -66.2843   -8.1955  -46.2991 C.2    1 LIG      -0.26000
      3 C3        -65.6673   -8.5618  -44.1868 C.2    1 LIG       0.09300
      4 C4        -67.3911   -8.2555  -45.4846 C.2    1 LIG       0.09300
      5 O1        -67.0236   -8.4786  -44.1955 O.3    1 LIG      -0.29200
      6 H1        -64.1221   -8.4132  -45.7387 H      1 LIG       0.17500
      7 H2        -66.2845   -8.0294  -47.3667 H      1 LIG       0.17500
      8 H3        -65.2161   -8.7405  -43.2217 H      1 LIG       0.13800
      9 H4        -68.4534   -8.1644  -45.6589 H      1 LIG       0.13800
@<TRIPOS>BOND
      1       1       2 1
      2       1       3 2
      3       2       4 2
      4       3       5 1
      5       4       5 1
      6       1       6 1
      7       2       7 1
      8       3       8 1
      9       4       9 1
@<TRIPOS>ALT_TYPE
CGenFF_4.0_ALT_TYPE_SET
CGenFF_4.0 1 CG2R51 2 CG2R51 3 CG2R51 4 CG2R51 5 OG2R50 6 HGR51 7 HGR51 8 HGR52 9 HGR52
@<TRIPOS>MOLECULE
furan
 9 9 0 0 0
****
USER_CHARGES
INVALID_CHARGES
Pose:   2 Cluster:   2 Fr_nu: 282939 TotEn:   -12.04
@<TRIPOS>ATOM
      1 C1        -66.6019   -8.5556  -44.9759 C.2    1 LIG      -0.26000
      2 C2        -67.8706   -8.1853  -45.4823 C.2    1 LIG      -0.26000
      3 C3        -66.6481   -8.3213  -43.6212 C.2    1 LIG       0.09300
      4 C4        -68.6017   -7.7513  -44.4010 C.2    1 LIG       0.09300
      5 O1        -67.8636   -7.8311  -43.2628 O.3    1 LIG      -0.29200
      6 H1        -65.7591   -8.9441  -45.5291 H      1 LIG       0.17500
      7 H2        -68.2098   -8.2295  -46.5071 H      1 LIG       0.17500
      8 H3        -65.9383   -8.4458  -42.8164 H      1 LIG       0.13800
      9 H4        -69.6069   -7.3744  -44.2810 H      1 LIG       0.13800
@<TRIPOS>BOND
      1       1       2 1
      2       1       3 2
      3       2       4 2
      4       3       5 1
      5       4       5 1
      6       1       6 1
      7       2       7 1
      8       3       8 1
      9       4       9 1
@<TRIPOS>ALT_TYPE
CGenFF_4.0_ALT_TYPE_SET
CGenFF_4.0 1 CG2R51 2 CG2R51 3 CG2R51 4 CG2R51 5 OG2R50 6 HGR51 7 HGR51 8 HGR52 9 HGR52
@<TRIPOS>MOLECULE
furan
 9 9 0 0 0
****
USER_CHARGES
INVALID_CHARGES
Pose:   3 Cluster:   3 Fr_nu:  98237 TotEn:   -11.30
@<TRIPOS>ATOM
      1 C1        -68.1877   -8.1875  -45.6714 C.2    1 LIG      -0.26000
      2 C2        -67.7503   -8.1875  -44.3253 C.2    1 LIG      -0.26000
      3 C3        -67.0538   -8.3027  -46.4414 C.2    1 LIG       0.09300
      4 C4        -66.3804   -8.3028  -44.3687 C.2    1 LIG       0.09300
      5 O1        -65.9479   -8.3736  -45.6550 O.3    1 LIG      -0.29200
      6 H1        -69.2024   -8.1124  -46.0348 H      1 LIG       0.17500
      7 H2        -68.3577   -8.1130  -43.4348 H      1 LIG       0.17500
      8 H3        -66.8742   -8.3474  -47.5058 H      1 LIG       0.13800
      9 H4        -65.6096   -8.3468  -43.6131 H      1 LIG       0.13800
@<TRIPOS>BOND
      1       1       2 1
      2       1       3 2
      3       2       4 2
      4       3       5 1
      5       4       5 1
      6       1       6 1
      7       2       7 1
      8       3       8 1
      9       4       9 1
@<TRIPOS>ALT_TYPE
CGenFF_4.0_ALT_TYPE_SET
CGenFF_4.0 1 CG2R51 2 CG2R51 3 CG2R51 4 CG2R51 5 OG2R50 6 HGR51 7 HGR51 8 HGR52 9 HGR52
@<TRIPOS>MOLECULE
furan
 9 9 0 0 0
****
USER_CHARGES
INVALID_CHARGES
Pose:   4 Cluster:   4 Fr_nu: 1717849 TotEn:   -11.07
@<TRIPOS>ATOM
      1 C1        -64.9945   -8.5200  -46.8009 C.2    1 LIG      -0.26000
      2 C2        -66.2022   -8.3958  -47.5284 C.2    1 LIG      -0.26000
      3 C3        -65.3078   -8.2433  -45.4904 C.2    1 LIG       0.09300
      4 C4        -67.1674   -8.0522  -46.6106 C.2    1 LIG       0.09300
      5 O1        -66.6304   -7.9572  -45.3660 O.3    1 LIG      -0.29200
      6 H1        -64.0178   -8.7784  -47.1838 H      1 LIG       0.17500
      7 H2        -66.3506   -8.5391  -48.5890 H      1 LIG       0.17500
      8 H3        -64.7343   -8.2105  -44.5755 H      1 LIG       0.13800
      9 H4        -68.2265   -7.8508  -46.6795 H      1 LIG       0.13800
@<TRIPOS>BOND
      1       1       2 1
      2       1       3 2
      3       2       4 2
      4       3       5 1
      5       4       5 1
      6       1       6 1
      7       2       7 1
      8       3       8 1
      9       4       9 1
@<TRIPOS>ALT_TYPE
CGenFF_4.0_ALT_TYPE_SET
CGenFF_4.0 1 CG2R51 2 CG2R51 3 CG2R51 4 CG2R51 5 OG2R50 6 HGR51 7 HGR51 8 HGR52 9 HGR52
@<TRIPOS>MOLECULE
furan
 9 9 0 0 0
****
USER_CHARGES
INVALID_CHARGES
Pose:   5 Cluster:   5 Fr_nu:  17599 TotEn:   -10.52
@<TRIPOS>ATOM
      1 C1        -66.0708   -8.0841  -47.4145 C.2    1 LIG      -0.26000
      2 C2        -67.2710   -7.5993  -47.9870 C.2    1 LIG      -0.26000
      3 C3        -66.3753   -8.4191  -46.1156 C.2    1 LIG       0.09300
      4 C4        -68.2234   -7.6728  -46.9972 C.2    1 LIG       0.09300
      5 O1        -67.6854   -8.1715  -45.8533 O.3    1 LIG      -0.29200
      6 H1        -65.1047   -8.1772  -47.8890 H      1 LIG       0.17500
      7 H2        -67.4229   -7.2414  -48.9951 H      1 LIG       0.17500
      8 H3        -65.8028   -8.8253  -45.2944 H      1 LIG       0.13800
      9 H4        -69.2733   -7.4228  -46.9500 H      1 LIG       0.13800
@<TRIPOS>BOND
      1       1       2 1
      2       1       3 2
      3       2       4 2
      4       3       5 1
      5       4       5 1
      6       1       6 1
      7       2       7 1
      8       3       8 1
      9       4       9 1
@<TRIPOS>ALT_TYPE
CGenFF_4.0_ALT_TYPE_SET
CGenFF_4.0 1 CG2R51 2 CG2R51 3 CG2R51 4 CG2R51 5 OG2R50 6 HGR51 7 HGR51 8 HGR52 9 HGR52
@<TRIPOS>MOLECULE
furan
 9 9 0 0 0
****
USER_CHARGES
INVALID_CHARGES
Pose:   6 Cluster:   6 Fr_nu: 130663 TotEn:   -10.13
@<TRIPOS>ATOM
      1 C1        -61.0725  -22.8566  -26.1828 C.2    1 LIG      -0.26000
      2 C2        -61.5710  -21.5321  -26.1690 C.2    1 LIG      -0.26000
      3 C3        -59.7094  -22.7534  -26.0301 C.2    1 LIG       0.09300
      4 C4        -60.4771  -20.7138  -26.0087 C.2    1 LIG       0.09300
      5 O1        -59.3384  -21.4505  -25.9231 O.3    1 LIG      -0.29200
      6 H1        -61.6362  -23.7720  -26.2910 H      1 LIG       0.17500
      7 H2        -62.5992  -21.2136  -26.2637 H      1 LIG       0.17500
      8 H3        -58.9062  -23.4739  -25.9789 H      1 LIG       0.13800
      9 H4        -60.3478  -19.6435  -25.9397 H      1 LIG       0.13800
@<TRIPOS>BOND
      1       1       2 1
      2       1       3 2
      3       2       4 2
      4       3       5 1
      5       4       5 1
      6       1       6 1
      7       2       7 1
      8       3       8 1
      9       4       9 1
@<TRIPOS>ALT_TYPE
CGenFF_4.0_ALT_TYPE_SET
CGenFF_4.0 1 CG2R51 2 CG2R51 3 CG2R51 4 CG2R51 5 OG2R50 6 HGR51 7 HGR51 8 HGR52 9 HGR52
@<TRIPOS>MOLECULE
furan
 9 9 0 0 0
****
USER_CHARGES
INVALID_CHARGES
Pose:   7 Cluster:   7 Fr_nu: 1862116 TotEn:    -9.82
@<TRIPOS>ATOM
      1 C1        -69.0900   -6.8232  -46.7627 C.2    1 LIG      -0.26000
      2 C2        -68.1566   -7.1537  -47.7739 C.2    1 LIG      -0.26000
      3 C3        -69.0933   -7.8823  -45.8850 C.2    1 LIG       0.09300
      4 C4        -67.6559   -8.3912  -47.4420 C.2    1 LIG       0.09300
      5 O1        -68.2218   -8.8422  -46.2918 O.3    1 LIG      -0.29200
      6 H1        -69.6862   -5.9256  -46.6837 H      1 LIG       0.17500
      7 H2        -67.8828   -6.5637  -48.6367 H      1 LIG       0.17500
      8 H3        -69.6292   -8.0943  -44.9712 H      1 LIG       0.13800
      9 H4        -66.9304   -9.0503  -47.8960 H      1 LIG       0.13800
@<TRIPOS>BOND
      1       1       2 1
      2       1       3 2
      3       2       4 2
      4       3       5 1
      5       4       5 1
      6       1       6 1
      7       2       7 1
      8       3       8 1
      9       4       9 1
@<TRIPOS>ALT_TYPE
CGenFF_4.0_ALT_TYPE_SET
CGenFF_4.0 1 CG2R51 2 CG2R51 3 CG2R51 4 CG2R51 5 OG2R50 6 HGR51 7 HGR51 8 HGR52 9 HGR52
@<TRIPOS>MOLECULE
furan
 9 9 0 0 0
****
USER_CHARGES
INVALID_CHARGES
Pose:   8 Cluster:   8 Fr_nu: 1862069 TotEn:    -9.69
@<TRIPOS>ATOM
      1 C1        -68.5362   -7.8860  -45.4554 C.2    1 LIG      -0.26000
      2 C2        -68.7220   -7.7527  -46.8522 C.2    1 LIG      -0.26000
      3 C3        -67.3700   -8.5966  -45.2913 C.2    1 LIG       0.09300
      4 C4        -67.6559   -8.3912  -47.4420 C.2    1 LIG       0.09300
      5 O1        -66.8271   -8.9082  -46.4974 O.3    1 LIG      -0.29200
      6 H1        -69.1730   -7.5115  -44.6670 H      1 LIG       0.17500
      7 H2        -69.5315   -7.2534  -47.3648 H      1 LIG       0.17500
      8 H3        -66.8201   -8.9419  -44.4279 H      1 LIG       0.13800
      9 H4        -67.3578   -8.5568  -48.4670 H      1 LIG       0.13800
@<TRIPOS>BOND
      1       1       2 1
      2       1       3 2
      3       2       4 2
      4       3       5 1
      5       4       5 1
      6       1       6 1
      7       2       7 1
      8       3       8 1
      9       4       9 1
@<TRIPOS>ALT_TYPE
CGenFF_4.0_ALT_TYPE_SET
CGenFF_4.0 1 CG2R51 2 CG2R51 3 CG2R51 4 CG2R51 5 OG2R50 6 HGR51 7 HGR51 8 HGR52 9 HGR52
@<TRIPOS>MOLECULE
furan
 9 9 0 0 0
****
USER_CHARGES
INVALID_CHARGES
Pose:   9 Cluster:   9 Fr_nu: 319857 TotEn:    -9.46
@<TRIPOS>ATOM
      1 C1        -62.8011   -1.6976  -25.4268 C.2    1 LIG      -0.26000
      2 C2        -62.9105   -0.7697  -24.3637 C.2    1 LIG      -0.26000
      3 C3        -61.5418   -2.2426  -25.3301 C.2    1 LIG       0.09300
      4 C4        -61.7104   -0.8139  -23.6930 C.2    1 LIG       0.09300
      5 O1        -60.8706   -1.7093  -24.2758 O.3    1 LIG      -0.29200
      6 H1        -63.5465   -1.9387  -26.1708 H      1 LIG       0.17500
      7 H2        -63.7582   -0.1468  -24.1170 H      1 LIG       0.17500
      8 H3        -61.0014   -2.9824  -25.9024 H      1 LIG       0.13800
      9 H4        -61.3177   -0.2986  -22.8286 H      1 LIG       0.13800
@<TRIPOS>BOND
      1       1       2 1
      2       1       3 2
      3       2       4 2
      4       3       5 1
      5       4       5 1
      6       1       6 1
      7       2       7 1
      8       3       8 1
      9       4       9 1
@<TRIPOS>ALT_TYPE
CGenFF_4.0_ALT_TYPE_SET
CGenFF_4.0 1 CG2R51 2 CG2R51 3 CG2R51 4 CG2R51 5 OG2R50 6 HGR51 7 HGR51 8 HGR52 9 HGR52
@<TRIPOS>MOLECULE
furan
 9 9 0 0 0
****
USER_CHARGES
INVALID_CHARGES
Pose:  10 Cluster:  10 Fr_nu:  73945 TotEn:    -9.45
@<TRIPOS>ATOM
      1 C1        -69.7803   -7.1845  -45.7225 C.2    1 LIG      -0.26000
      2 C2        -68.8600   -7.5860  -46.7200 C.2    1 LIG      -0.26000
      3 C3        -69.2818   -7.6567  -44.5306 C.2    1 LIG       0.09300
      4 C4        -67.8647   -8.2748  -46.0666 C.2    1 LIG       0.09300
      5 O1        -68.1143   -8.3223  -44.7317 O.3    1 LIG      -0.29200
      6 H1        -70.6930   -6.6219  -45.8556 H      1 LIG       0.17500
      7 H2        -68.9152   -7.3968  -47.7824 H      1 LIG       0.17500
      8 H3        -69.6199   -7.6048  -43.5059 H      1 LIG       0.13800
      9 H4        -66.9590   -8.7663  -46.3907 H      1 LIG       0.13800
@<TRIPOS>BOND
      1       1       2 1
      2       1       3 2
      3       2       4 2
      4       3       5 1
      5       4       5 1
      6       1       6 1
      7       2       7 1
      8       3       8 1
      9       4       9 1
@<TRIPOS>ALT_TYPE
CGenFF_4.0_ALT_TYPE_SET
CGenFF_4.0 1 CG2R51 2 CG2R51 3 CG2R51 4 CG2R51 5 OG2R50 6 HGR51 7 HGR51 8 HGR52 9 HGR52
@<TRIPOS>MOLECULE
furan
 9 9 0 0 0
****
USER_CHARGES
INVALID_CHARGES
Pose:  11 Cluster:  11 Fr_nu: 283013 TotEn:    -9.00
@<TRIPOS>ATOM
      1 C1        -67.3508   -8.4717  -46.1019 C.2    1 LIG      -0.26000
      2 C2        -67.3861   -8.3242  -44.6947 C.2    1 LIG      -0.26000
      3 C3        -68.5474   -7.9786  -46.5677 C.2    1 LIG       0.09300
      4 C4        -68.6017   -7.7513  -44.4010 C.2    1 LIG       0.09300
      5 O1        -69.3155   -7.5374  -45.5373 O.3    1 LIG      -0.29200
      6 H1        -66.5533   -8.8861  -46.7014 H      1 LIG       0.17500
      7 H2        -66.6211   -8.6006  -43.9835 H      1 LIG       0.17500
      8 H3        -68.9810   -7.8750  -47.5518 H      1 LIG       0.13800
      9 H4        -69.0831   -7.4490  -43.4824 H      1 LIG       0.13800
@<TRIPOS>BOND
      1       1       2 1
      2       1       3 2
      3       2       4 2
      4       3       5 1
      5       4       5 1
      6       1       6 1
      7       2       7 1
      8       3       8 1
      9       4       9 1
@<TRIPOS>ALT_TYPE
CGenFF_4.0_ALT_TYPE_SET
CGenFF_4.0 1 CG2R51 2 CG2R51 3 CG2R51 4 CG2R51 5 OG2R50 6 HGR51 7 HGR51 8 HGR52 9 HGR52
@<TRIPOS>MOLECULE
furan
 9 9 0 0 0
****
USER_CHARGES
INVALID_CHARGES
Pose:  12 Cluster:  12 Fr_nu: 1711070 TotEn:    -8.78
@<TRIPOS>ATOM
      1 C1        -67.3755  -24.4942  -35.8393 C.2    1 LIG      -0.26000
      2 C2        -66.5242  -25.5948  -35.5802 C.2    1 LIG      -0.26000
      3 C3        -68.6288  -24.8732  -35.4180 C.2    1 LIG       0.09300
      4 C4        -67.3180  -26.5679  -35.0190 C.2    1 LIG       0.09300
      5 O1        -68.6023  -26.1359  -34.9165 O.3    1 LIG      -0.29200
      6 H1        -67.1090  -23.5438  -36.2786 H      1 LIG       0.17500
      7 H2        -65.4646  -25.6694  -35.7777 H      1 LIG       0.17500
      8 H3        -69.5927  -24.3855  -35.4056 H      1 LIG       0.13800
      9 H4        -67.1310  -27.5685  -34.6572 H      1 LIG       0.13800
@<TRIPOS>BOND
      1       1       2 1
      2       1       3 2
      3       2       4 2
      4       3       5 1
      5       4       5 1
      6       1       6 1
      7       2       7 1
      8       3       8 1
      9       4       9 1
@<TRIPOS>ALT_TYPE
CGenFF_4.0_ALT_TYPE_SET
CGenFF_4.0 1 CG2R51 2 CG2R51 3 CG2R51 4 CG2R51 5 OG2R50 6 HGR51 7 HGR51 8 HGR52 9 HGR52
@<TRIPOS>MOLECULE
furan
 9 9 0 0 0
****
USER_CHARGES
INVALID_CHARGES
Pose:  13 Cluster:  13 Fr_nu:  61638 TotEn:    -8.77
@<TRIPOS>ATOM
      1 C1        -63.1113   -2.3884  -24.6245 C.2    1 LIG      -0.26000
      2 C2        -63.1113   -1.1627  -23.9168 C.2    1 LIG      -0.26000
      3 C3        -62.0991   -2.2945  -25.5510 C.2    1 LIG       0.09300
      4 C4        -62.0990   -0.4072  -24.4613 C.2    1 LIG       0.09300
      5 O1        -61.4770   -1.0900  -25.4580 O.3    1 LIG      -0.29200
      6 H1        -63.7674   -3.2342  -24.4779 H      1 LIG       0.17500
      7 H2        -63.7670   -0.8670  -23.1106 H      1 LIG       0.17500
      8 H3        -61.7141   -2.9622  -26.3080 H      1 LIG       0.13800
      9 H4        -61.7146    0.5825  -24.2618 H      1 LIG       0.13800
@<TRIPOS>BOND
      1       1       2 1
      2       1       3 2
      3       2       4 2
      4       3       5 1
      5       4       5 1
      6       1       6 1
      7       2       7 1
      8       3       8 1
      9       4       9 1
@<TRIPOS>ALT_TYPE
CGenFF_4.0_ALT_TYPE_SET
CGenFF_4.0 1 CG2R51 2 CG2R51 3 CG2R51 4 CG2R51 5 OG2R50 6 HGR51 7 HGR51 8 HGR52 9 HGR52
@<TRIPOS>MOLECULE
furan
 9 9 0 0 0
****
USER_CHARGES
INVALID_CHARGES
Pose:  14 Cluster:  14 Fr_nu: 3012775 TotEn:    -8.77
@<TRIPOS>ATOM
      1 C1        -58.6459  -21.9990  -38.9429 C.2    1 LIG      -0.26000
      2 C2        -59.5517  -21.8027  -40.0126 C.2    1 LIG      -0.26000
      3 C3        -58.4965  -20.7722  -38.3390 C.2    1 LIG       0.09300
      4 C4        -59.8914  -20.4701  -39.9860 C.2    1 LIG       0.09300
      5 O1        -59.2525  -19.8349  -38.9687 O.3    1 LIG      -0.29200
      6 H1        -58.1620  -22.9192  -38.6492 H      1 LIG       0.17500
      7 H2        -59.9121  -22.5405  -40.7149 H      1 LIG       0.17500
      8 H3        -57.9211  -20.4192  -37.4956 H      1 LIG       0.13800
      9 H4        -60.5401  -19.8518  -40.5893 H      1 LIG       0.13800
@<TRIPOS>BOND
      1       1       2 1
      2       1       3 2
      3       2       4 2
      4       3       5 1
      5       4       5 1
      6       1       6 1
      7       2       7 1
      8       3       8 1
      9       4       9 1
@<TRIPOS>ALT_TYPE
CGenFF_4.0_ALT_TYPE_SET
CGenFF_4.0 1 CG2R51 2 CG2R51 3 CG2R51 4 CG2R51 5 OG2R50 6 HGR51 7 HGR51 8 HGR52 9 HGR52
@<TRIPOS>MOLECULE
furan
 9 9 0 0 0
****
USER_CHARGES
INVALID_CHARGES
Pose:  15 Cluster:  15 Fr_nu: 198332 TotEn:    -8.49
@<TRIPOS>ATOM
      1 C1        -61.1676  -11.1239  -51.6399 C.2    1 LIG      -0.26000
      2 C2        -60.2125  -10.7009  -52.5950 C.2    1 LIG      -0.26000
      3 C3        -62.3206  -10.4275  -51.9185 C.2    1 LIG       0.09300
      4 C4        -60.8500   -9.7763  -53.3892 C.2    1 LIG       0.09300
      5 O1        -62.1354   -9.6040  -52.9834 O.3    1 LIG      -0.29200
      6 H1        -61.0323  -11.8456  -50.8474 H      1 LIG       0.17500
      7 H2        -59.1877  -11.0292  -52.6925 H      1 LIG       0.17500
      8 H3        -63.3064  -10.4064  -51.4771 H      1 LIG       0.13800
      9 H4        -60.5442   -9.1830  -54.2385 H      1 LIG       0.13800
@<TRIPOS>BOND
      1       1       2 1
      2       1       3 2
      3       2       4 2
      4       3       5 1
      5       4       5 1
      6       1       6 1
      7       2       7 1
      8       3       8 1
      9       4       9 1
@<TRIPOS>ALT_TYPE
CGenFF_4.0_ALT_TYPE_SET
CGenFF_4.0 1 CG2R51 2 CG2R51 3 CG2R51 4 CG2R51 5 OG2R50 6 HGR51 7 HGR51 8 HGR52 9 HGR52
@<TRIPOS>MOLECULE
furan
 9 9 0 0 0
****
USER_CHARGES
INVALID_CHARGES
Pose:  16 Cluster:  16 Fr_nu: 632076 TotEn:    -8.47
@<TRIPOS>ATOM
      1 C1        -67.1354   -1.0941  -26.2039 C.2    1 LIG      -0.26000
      2 C2        -66.6168   -2.3672  -25.8672 C.2    1 LIG      -0.26000
      3 C3        -66.0615   -0.3422  -26.6203 C.2    1 LIG       0.09300
      4 C4        -65.2630   -2.3026  -26.1020 C.2    1 LIG       0.09300
      5 O1        -64.9165   -1.0715  -26.5614 O.3    1 LIG      -0.29200
      6 H1        -68.1631   -0.7655  -26.1493 H      1 LIG       0.17500
      7 H2        -67.1616   -3.2248  -25.4995 H      1 LIG       0.17500
      8 H3        -65.9514    0.6731  -26.9725 H      1 LIG       0.13800
      9 H4        -64.4518   -3.0084  -25.9982 H      1 LIG       0.13800
@<TRIPOS>BOND
      1       1       2 1
      2       1       3 2
      3       2       4 2
      4       3       5 1
      5       4       5 1
      6       1       6 1
      7       2       7 1
      8       3       8 1
      9       4       9 1
@<TRIPOS>ALT_TYPE
CGenFF_4.0_ALT_TYPE_SET
CGenFF_4.0 1 CG2R51 2 CG2R51 3 CG2R51 4 CG2R51 5 OG2R50 6 HGR51 7 HGR51 8 HGR52 9 HGR52
@<TRIPOS>MOLECULE
furan
 9 9 0 0 0
****
USER_CHARGES
INVALID_CHARGES
Pose:  17 Cluster:  17 Fr_nu:  49075 TotEn:    -8.43
@<TRIPOS>ATOM
      1 C1        -67.7235   -8.3537  -46.0377 C.2    1 LIG      -0.26000
      2 C2        -67.9214   -8.2099  -47.4318 C.2    1 LIG      -0.26000
      3 C3        -66.3699   -8.5205  -45.8593 C.2    1 LIG       0.09300
      4 C4        -66.6746   -8.2990  -48.0058 C.2    1 LIG       0.09300
      5 O1        -65.7233   -8.4882  -47.0540 O.3    1 LIG      -0.29200
      6 H1        -68.4737   -8.3382  -45.2603 H      1 LIG       0.17500
      7 H2        -68.8559   -8.0599  -47.9529 H      1 LIG       0.17500
      8 H3        -65.7424   -8.6652  -44.9919 H      1 LIG       0.13800
      9 H4        -66.3149   -8.2501  -49.0232 H      1 LIG       0.13800
@<TRIPOS>BOND
      1       1       2 1
      2       1       3 2
      3       2       4 2
      4       3       5 1
      5       4       5 1
      6       1       6 1
      7       2       7 1
      8       3       8 1
      9       4       9 1
@<TRIPOS>ALT_TYPE
CGenFF_4.0_ALT_TYPE_SET
CGenFF_4.0 1 CG2R51 2 CG2R51 3 CG2R51 4 CG2R51 5 OG2R50 6 HGR51 7 HGR51 8 HGR52 9 HGR52
@<TRIPOS>MOLECULE
furan
 9 9 0 0 0
****
USER_CHARGES
INVALID_CHARGES
Pose:  18 Cluster:  18 Fr_nu: 120073 TotEn:    -8.18
@<TRIPOS>ATOM
      1 C1        -75.8508  -17.4420  -26.5494 C.2    1 LIG      -0.26000
      2 C2        -76.2458  -18.7906  -26.3804 C.2    1 LIG      -0.26000
      3 C3        -74.7218  -17.4701  -27.3346 C.2    1 LIG       0.09300
      4 C4        -75.3301  -19.5466  -27.0746 C.2    1 LIG       0.09300
      5 O1        -74.3979  -18.7492  -27.6592 O.3    1 LIG      -0.29200
      6 H1        -76.3289  -16.5599  -26.1485 H      1 LIG       0.17500
      7 H2        -77.0922  -19.1647  -25.8226 H      1 LIG       0.17500
      8 H3        -74.0673  -16.7073  -27.7305 H      1 LIG       0.13800
      9 H4        -75.2092  -20.6071  -27.2413 H      1 LIG       0.13800
@<TRIPOS>BOND
      1       1       2 1
      2       1       3 2
      3       2       4 2
      4       3       5 1
      5       4       5 1
      6       1       6 1
      7       2       7 1
      8       3       8 1
      9       4       9 1
@<TRIPOS>ALT_TYPE
CGenFF_4.0_ALT_TYPE_SET
CGenFF_4.0 1 CG2R51 2 CG2R51 3 CG2R51 4 CG2R51 5 OG2R50 6 HGR51 7 HGR51 8 HGR52 9 HGR52
@<TRIPOS>MOLECULE
furan
 9 9 0 0 0
****
USER_CHARGES
INVALID_CHARGES
Pose:  19 Cluster:  19 Fr_nu:    194 TotEn:    -8.15
@<TRIPOS>ATOM
      1 C1        -71.7392  -25.6500  -43.8203 C.2    1 LIG      -0.26000
      2 C2        -71.7850  -25.7815  -42.4118 C.2    1 LIG      -0.26000
      3 C3        -72.9162  -26.1830  -44.2922 C.2    1 LIG       0.09300
      4 C4        -72.9868  -26.3852  -42.1234 C.2    1 LIG       0.09300
      5 O1        -73.6823  -26.6332  -43.2641 O.3    1 LIG      -0.29200
      6 H1        -70.9472  -25.2211  -44.4169 H      1 LIG       0.17500
      7 H2        -71.0359  -25.4743  -41.6964 H      1 LIG       0.17500
      8 H3        -73.3372  -26.3090  -45.2790 H      1 LIG       0.13800
      9 H4        -73.4693  -26.6895  -41.2060 H      1 LIG       0.13800
@<TRIPOS>BOND
      1       1       2 1
      2       1       3 2
      3       2       4 2
      4       3       5 1
      5       4       5 1
      6       1       6 1
      7       2       7 1
      8       3       8 1
      9       4       9 1
@<TRIPOS>ALT_TYPE
CGenFF_4.0_ALT_TYPE_SET
CGenFF_4.0 1 CG2R51 2 CG2R51 3 CG2R51 4 CG2R51 5 OG2R50 6 HGR51 7 HGR51 8 HGR52 9 HGR52
@<TRIPOS>MOLECULE
furan
 9 9 0 0 0
****
USER_CHARGES
INVALID_CHARGES
Pose:  20 Cluster:  20 Fr_nu:  17756 TotEn:    -7.96
@<TRIPOS>ATOM
      1 C1        -66.4977   -7.8088  -46.8202 C.2    1 LIG      -0.26000
      2 C2        -67.2710   -7.5993  -47.9870 C.2    1 LIG      -0.26000
      3 C3        -67.0253   -8.9213  -46.2069 C.2    1 LIG       0.09300
      4 C4        -68.2159   -8.5988  -48.0036 C.2    1 LIG       0.09300
      5 O1        -68.0729   -9.4089  -46.9220 O.3    1 LIG      -0.29200
      6 H1        -65.6609   -7.2221  -46.4699 H      1 LIG       0.17500
      7 H2        -67.1541   -6.8178  -48.7238 H      1 LIG       0.17500
      8 H3        -66.7814   -9.4644  -45.3055 H      1 LIG       0.13800
      9 H4        -69.0180   -8.8581  -48.6792 H      1 LIG       0.13800
@<TRIPOS>BOND
      1       1       2 1
      2       1       3 2
      3       2       4 2
      4       3       5 1
      5       4       5 1
      6       1       6 1
      7       2       7 1
      8       3       8 1
      9       4       9 1
@<TRIPOS>ALT_TYPE
CGenFF_4.0_ALT_TYPE_SET
CGenFF_4.0 1 CG2R51 2 CG2R51 3 CG2R51 4 CG2R51 5 OG2R50 6 HGR51 7 HGR51 8 HGR52 9 HGR52
@<TRIPOS>MOLECULE
furan
 9 9 0 0 0
****
USER_CHARGES
INVALID_CHARGES
Pose:  21 Cluster:  21 Fr_nu: 714456 TotEn:    -7.91
@<TRIPOS>ATOM
      1 C1        -66.6080   -8.2147  -45.9563 C.2    1 LIG      -0.26000
      2 C2        -66.6951   -8.0140  -44.5580 C.2    1 LIG      -0.26000
      3 C3        -65.3337   -8.6729  -46.1978 C.2    1 LIG       0.09300
      4 C4        -65.4679   -8.3640  -44.0447 C.2    1 LIG       0.09300
      5 O1        -64.6324   -8.7668  -45.0378 O.3    1 LIG      -0.29200
      6 H1        -67.3775   -8.0460  -46.6957 H      1 LIG       0.17500
      7 H2        -67.5460   -7.6590  -43.9947 H      1 LIG       0.17500
      8 H3        -64.8003   -8.9629  -47.0914 H      1 LIG       0.13800
      9 H4        -65.0521   -8.3820  -43.0478 H      1 LIG       0.13800
@<TRIPOS>BOND
      1       1       2 1
      2       1       3 2
      3       2       4 2
      4       3       5 1
      5       4       5 1
      6       1       6 1
      7       2       7 1
      8       3       8 1
      9       4       9 1
@<TRIPOS>ALT_TYPE
CGenFF_4.0_ALT_TYPE_SET
CGenFF_4.0 1 CG2R51 2 CG2R51 3 CG2R51 4 CG2R51 5 OG2R50 6 HGR51 7 HGR51 8 HGR52 9 HGR52
@<TRIPOS>MOLECULE
furan
 9 9 0 0 0
****
USER_CHARGES
INVALID_CHARGES
Pose:  22 Cluster:  22 Fr_nu: 389432 TotEn:    -7.90
@<TRIPOS>ATOM
      1 C1        -67.5469   -8.1464  -45.8162 C.2    1 LIG      -0.26000
      2 C2        -67.1930   -7.9856  -47.1772 C.2    1 LIG      -0.26000
      3 C3        -68.7696   -7.5348  -45.6647 C.2    1 LIG       0.09300
      4 C4        -68.2247   -7.2874  -47.7603 C.2    1 LIG       0.09300
      5 O1        -69.1898   -7.0089  -46.8451 O.3    1 LIG      -0.29200
      6 H1        -66.9813   -8.6450  -45.0425 H      1 LIG       0.17500
      7 H2        -66.2980   -8.3352  -47.6713 H      1 LIG       0.17500
      8 H3        -69.4373   -7.3958  -44.8269 H      1 LIG       0.13800
      9 H4        -68.4134   -6.9305  -48.7623 H      1 LIG       0.13800
@<TRIPOS>BOND
      1       1       2 1
      2       1       3 2
      3       2       4 2
      4       3       5 1
      5       4       5 1
      6       1       6 1
      7       2       7 1
      8       3       8 1
      9       4       9 1
@<TRIPOS>ALT_TYPE
CGenFF_4.0_ALT_TYPE_SET
CGenFF_4.0 1 CG2R51 2 CG2R51 3 CG2R51 4 CG2R51 5 OG2R50 6 HGR51 7 HGR51 8 HGR52 9 HGR52
@<TRIPOS>MOLECULE
furan
 9 9 0 0 0
****
USER_CHARGES
INVALID_CHARGES
Pose:  23 Cluster:  23 Fr_nu:  13137 TotEn:    -7.87
@<TRIPOS>ATOM
      1 C1        -71.7172  -26.6042  -44.1256 C.2    1 LIG      -0.26000
      2 C2        -70.9707  -26.8211  -42.9428 C.2    1 LIG      -0.26000
      3 C3        -72.6348  -25.6249  -43.8239 C.2    1 LIG       0.09300
      4 C4        -71.4852  -25.9587  -42.0028 C.2    1 LIG       0.09300
      5 O1        -72.4999  -25.2260  -42.5320 O.3    1 LIG      -0.29200
      6 H1        -71.6013  -27.1000  -45.0785 H      1 LIG       0.17500
      7 H2        -70.1589  -27.5185  -42.7942 H      1 LIG       0.17500
      8 H3        -73.4106  -25.1280  -44.3880 H      1 LIG       0.13800
      9 H4        -71.2521  -25.7557  -40.9677 H      1 LIG       0.13800
@<TRIPOS>BOND
      1       1       2 1
      2       1       3 2
      3       2       4 2
      4       3       5 1
      5       4       5 1
      6       1       6 1
      7       2       7 1
      8       3       8 1
      9       4       9 1
@<TRIPOS>ALT_TYPE
CGenFF_4.0_ALT_TYPE_SET
CGenFF_4.0 1 CG2R51 2 CG2R51 3 CG2R51 4 CG2R51 5 OG2R50 6 HGR51 7 HGR51 8 HGR52 9 HGR52
@<TRIPOS>MOLECULE
furan
 9 9 0 0 0
****
USER_CHARGES
INVALID_CHARGES
Pose:  24 Cluster:  24 Fr_nu: 1435142 TotEn:    -7.83
@<TRIPOS>ATOM
      1 C1        -80.4937  -26.4761  -54.3014 C.2    1 LIG      -0.26000
      2 C2        -80.4208  -27.8120  -53.8395 C.2    1 LIG      -0.26000
      3 C3        -81.5724  -25.9096  -53.6631 C.2    1 LIG       0.09300
      4 C4        -81.4601  -27.9665  -52.9517 C.2    1 LIG       0.09300
      5 O1        -82.1668  -26.8113  -52.8385 O.3    1 LIG      -0.29200
      6 H1        -79.8419  -25.9876  -55.0111 H      1 LIG       0.17500
      7 H2        -79.7007  -28.5676  -54.1185 H      1 LIG       0.17500
      8 H3        -82.0231  -24.9280  -53.6849 H      1 LIG       0.13800
      9 H4        -81.8126  -28.7913  -52.3497 H      1 LIG       0.13800
@<TRIPOS>BOND
      1       1       2 1
      2       1       3 2
      3       2       4 2
      4       3       5 1
      5       4       5 1
      6       1       6 1
      7       2       7 1
      8       3       8 1
      9       4       9 1
@<TRIPOS>ALT_TYPE
CGenFF_4.0_ALT_TYPE_SET
CGenFF_4.0 1 CG2R51 2 CG2R51 3 CG2R51 4 CG2R51 5 OG2R50 6 HGR51 7 HGR51 8 HGR52 9 HGR52
@<TRIPOS>MOLECULE
furan
 9 9 0 0 0
****
USER_CHARGES
INVALID_CHARGES
Pose:  25 Cluster:  25 Fr_nu:  21127 TotEn:    -7.72
@<TRIPOS>ATOM
      1 C1        -74.4960   -1.4805  -31.9938 C.2    1 LIG      -0.26000
      2 C2        -73.7065   -1.6125  -33.1611 C.2    1 LIG      -0.26000
      3 C3        -75.7832   -1.7909  -32.3663 C.2    1 LIG       0.09300
      4 C4        -74.5674   -1.9942  -34.1635 C.2    1 LIG       0.09300
      5 O1        -75.8353   -2.1053  -33.6873 O.3    1 LIG      -0.29200
      6 H1        -74.1680   -1.1944  -31.0050 H      1 LIG       0.17500
      7 H2        -72.6428   -1.4499  -33.2593 H      1 LIG       0.17500
      8 H3        -76.7246   -1.8340  -31.8381 H      1 LIG       0.13800
      9 H4        -74.4413   -2.2150  -35.2135 H      1 LIG       0.13800
@<TRIPOS>BOND
      1       1       2 1
      2       1       3 2
      3       2       4 2
      4       3       5 1
      5       4       5 1
      6       1       6 1
      7       2       7 1
      8       3       8 1
      9       4       9 1
@<TRIPOS>ALT_TYPE
CGenFF_4.0_ALT_TYPE_SET
CGenFF_4.0 1 CG2R51 2 CG2R51 3 CG2R51 4 CG2R51 5 OG2R50 6 HGR51 7 HGR51 8 HGR52 9 HGR52
@<TRIPOS>MOLECULE
furan
 9 9 0 0 0
****
USER_CHARGES
INVALID_CHARGES
Pose:  26 Cluster:  26 Fr_nu: 750964 TotEn:    -7.64
@<TRIPOS>ATOM
      1 C1        -54.5810    6.2915  -35.4930 C.2    1 LIG      -0.26000
      2 C2        -54.3240    5.5003  -36.6380 C.2    1 LIG      -0.26000
      3 C3        -55.9072    6.0967  -35.1840 C.2    1 LIG       0.09300
      4 C4        -55.5113    4.8783  -36.9470 C.2    1 LIG       0.09300
      5 O1        -56.4813    5.2365  -36.0654 O.3    1 LIG      -0.29200
      6 H1        -53.8868    6.9250  -34.9599 H      1 LIG       0.17500
      7 H2        -53.3900    5.3963  -37.1712 H      1 LIG       0.17500
      8 H3        -56.5578    6.4757  -34.4093 H      1 LIG       0.13800
      9 H4        -55.8144    4.1883  -37.7209 H      1 LIG       0.13800
@<TRIPOS>BOND
      1       1       2 1
      2       1       3 2
      3       2       4 2
      4       3       5 1
      5       4       5 1
      6       1       6 1
      7       2       7 1
      8       3       8 1
      9       4       9 1
@<TRIPOS>ALT_TYPE
CGenFF_4.0_ALT_TYPE_SET
CGenFF_4.0 1 CG2R51 2 CG2R51 3 CG2R51 4 CG2R51 5 OG2R50 6 HGR51 7 HGR51 8 HGR52 9 HGR52
@<TRIPOS>MOLECULE
furan
 9 9 0 0 0
****
USER_CHARGES
INVALID_CHARGES
Pose:  27 Cluster:  27 Fr_nu: 109194 TotEn:    -7.61
@<TRIPOS>ATOM
      1 C1        -54.8913    6.5224  -35.6602 C.2    1 LIG      -0.26000
      2 C2        -55.6282    5.7295  -36.5720 C.2    1 LIG      -0.26000
      3 C3        -53.6320    5.9716  -35.6060 C.2    1 LIG       0.09300
      4 C4        -54.7667    4.7507  -37.0101 C.2    1 LIG       0.09300
      5 O1        -53.5478    4.8914  -36.4261 O.3    1 LIG      -0.29200
      6 H1        -55.2351    7.3868  -35.1108 H      1 LIG       0.17500
      7 H2        -56.6583    5.8557  -36.8724 H      1 LIG       0.17500
      8 H3        -52.7310    6.2179  -35.0633 H      1 LIG       0.13800
      9 H4        -54.8623    3.9246  -37.6996 H      1 LIG       0.13800
@<TRIPOS>BOND
      1       1       2 1
      2       1       3 2
      3       2       4 2
      4       3       5 1
      5       4       5 1
      6       1       6 1
      7       2       7 1
      8       3       8 1
      9       4       9 1
@<TRIPOS>ALT_TYPE
CGenFF_4.0_ALT_TYPE_SET
CGenFF_4.0 1 CG2R51 2 CG2R51 3 CG2R51 4 CG2R51 5 OG2R50 6 HGR51 7 HGR51 8 HGR52 9 HGR52
@<TRIPOS>MOLECULE
furan
 9 9 0 0 0
****
USER_CHARGES
INVALID_CHARGES
Pose:  28 Cluster:  28 Fr_nu:  16160 TotEn:    -7.59
@<TRIPOS>ATOM
      1 C1        -70.1928  -25.4088  -43.8994 C.2    1 LIG      -0.26000
      2 C2        -71.5678  -25.7363  -43.8269 C.2    1 LIG      -0.26000
      3 C3        -69.7776  -25.2140  -42.6026 C.2    1 LIG       0.09300
      4 C4        -71.8949  -25.7184  -42.4910 C.2    1 LIG       0.09300
      5 O1        -70.8091  -25.4010  -41.7380 O.3    1 LIG      -0.29200
      6 H1        -69.5810  -25.3247  -44.7860 H      1 LIG       0.17500
      7 H2        -72.2367  -25.9579  -44.6460 H      1 LIG       0.17500
      8 H3        -68.8312  -24.9533  -42.1518 H      1 LIG       0.13800
      9 H4        -72.8076  -25.8997  -41.9424 H      1 LIG       0.13800
@<TRIPOS>BOND
      1       1       2 1
      2       1       3 2
      3       2       4 2
      4       3       5 1
      5       4       5 1
      6       1       6 1
      7       2       7 1
      8       3       8 1
      9       4       9 1
@<TRIPOS>ALT_TYPE
CGenFF_4.0_ALT_TYPE_SET
CGenFF_4.0 1 CG2R51 2 CG2R51 3 CG2R51 4 CG2R51 5 OG2R50 6 HGR51 7 HGR51 8 HGR52 9 HGR52
@<TRIPOS>MOLECULE
furan
 9 9 0 0 0
****
USER_CHARGES
INVALID_CHARGES
Pose:  29 Cluster:  29 Fr_nu:  65189 TotEn:    -7.49
@<TRIPOS>ATOM
      1 C1        -49.9047  -10.8775  -44.4840 C.2    1 LIG      -0.26000
      2 C2        -50.2448   -9.8151  -45.3551 C.2    1 LIG      -0.26000
      3 C3        -51.0632  -11.2162  -43.8242 C.2    1 LIG       0.09300
      4 C4        -51.5869   -9.5804  -45.1657 C.2    1 LIG       0.09300
      5 O1        -52.0932  -10.4303  -44.2341 O.3    1 LIG      -0.29200
      6 H1        -48.9364  -11.3383  -44.3530 H      1 LIG       0.17500
      7 H2        -49.5933   -9.2867  -46.0361 H      1 LIG       0.17500
      8 H3        -51.3082  -11.9548  -43.0749 H      1 LIG       0.13800
      9 H4        -52.2913   -8.8821  -45.5936 H      1 LIG       0.13800
@<TRIPOS>BOND
      1       1       2 1
      2       1       3 2
      3       2       4 2
      4       3       5 1
      5       4       5 1
      6       1       6 1
      7       2       7 1
      8       3       8 1
      9       4       9 1
@<TRIPOS>ALT_TYPE
CGenFF_4.0_ALT_TYPE_SET
CGenFF_4.0 1 CG2R51 2 CG2R51 3 CG2R51 4 CG2R51 5 OG2R50 6 HGR51 7 HGR51 8 HGR52 9 HGR52
@<TRIPOS>MOLECULE
furan
 9 9 0 0 0
****
USER_CHARGES
INVALID_CHARGES
Pose:  30 Cluster:  30 Fr_nu: 723120 TotEn:    -7.43
@<TRIPOS>ATOM
      1 C1        -80.2374  -26.5389  -53.7919 C.2    1 LIG      -0.26000
      2 C2        -79.1932  -26.6093  -54.7448 C.2    1 LIG      -0.26000
      3 C3        -81.2350  -25.7912  -54.3731 C.2    1 LIG       0.09300
      4 C4        -79.6273  -25.8998  -55.8403 C.2    1 LIG       0.09300
      5 O1        -80.8711  -25.3979  -55.6218 O.3    1 LIG      -0.29200
      6 H1        -80.2598  -26.9777  -52.8049 H      1 LIG       0.17500
      7 H2        -78.2431  -27.1142  -54.6456 H      1 LIG       0.17500
      8 H3        -82.2131  -25.4679  -54.0476 H      1 LIG       0.13800
      9 H4        -79.1932  -25.6710  -56.8028 H      1 LIG       0.13800
@<TRIPOS>BOND
      1       1       2 1
      2       1       3 2
      3       2       4 2
      4       3       5 1
      5       4       5 1
      6       1       6 1
      7       2       7 1
      8       3       8 1
      9       4       9 1
@<TRIPOS>ALT_TYPE
CGenFF_4.0_ALT_TYPE_SET
CGenFF_4.0 1 CG2R51 2 CG2R51 3 CG2R51 4 CG2R51 5 OG2R50 6 HGR51 7 HGR51 8 HGR52 9 HGR52
@<TRIPOS>MOLECULE
furan
 9 9 0 0 0
****
USER_CHARGES
INVALID_CHARGES
Pose:  31 Cluster:  31 Fr_nu: 371751 TotEn:    -7.33
@<TRIPOS>ATOM
      1 C1        -75.7446  -17.7755  -28.0059 C.2    1 LIG      -0.26000
      2 C2        -75.5605  -19.1562  -27.7550 C.2    1 LIG      -0.26000
      3 C3        -75.0940  -17.1128  -26.9912 C.2    1 LIG       0.09300
      4 C4        -74.8104  -19.2389  -26.6050 C.2    1 LIG       0.09300
      5 O1        -74.5219  -17.9976  -26.1331 O.3    1 LIG      -0.29200
      6 H1        -76.2844  -17.3203  -28.8237 H      1 LIG       0.17500
      7 H2        -75.9283  -19.9872  -28.3395 H      1 LIG       0.17500
      8 H3        -74.9518  -16.0694  -26.7504 H      1 LIG       0.13800
      9 H4        -74.4200  -20.0622  -26.0248 H      1 LIG       0.13800
@<TRIPOS>BOND
      1       1       2 1
      2       1       3 2
      3       2       4 2
      4       3       5 1
      5       4       5 1
      6       1       6 1
      7       2       7 1
      8       3       8 1
      9       4       9 1
@<TRIPOS>ALT_TYPE
CGenFF_4.0_ALT_TYPE_SET
CGenFF_4.0 1 CG2R51 2 CG2R51 3 CG2R51 4 CG2R51 5 OG2R50 6 HGR51 7 HGR51 8 HGR52 9 HGR52
@<TRIPOS>MOLECULE
furan
 9 9 0 0 0
****
USER_CHARGES
INVALID_CHARGES
Pose:  32 Cluster:  32 Fr_nu:  81727 TotEn:    -7.32
@<TRIPOS>ATOM
      1 C1        -74.8253  -19.7389  -26.4321 C.2    1 LIG      -0.26000
      2 C2        -74.8764  -18.3662  -26.0911 C.2    1 LIG      -0.26000
      3 C3        -75.2731  -19.8270  -27.7297 C.2    1 LIG       0.09300
      4 C4        -75.3517  -17.7134  -27.2046 C.2    1 LIG       0.09300
      5 O1        -75.5959  -18.5967  -28.2079 O.3    1 LIG      -0.29200
      6 H1        -74.5029  -20.5612  -25.8099 H      1 LIG       0.17500
      7 H2        -74.6011  -17.9098  -25.1512 H      1 LIG       0.17500
      8 H3        -75.4127  -20.6476  -28.4183 H      1 LIG       0.13800
      9 H4        -75.5613  -16.6782  -27.4316 H      1 LIG       0.13800
@<TRIPOS>BOND
      1       1       2 1
      2       1       3 2
      3       2       4 2
      4       3       5 1
      5       4       5 1
      6       1       6 1
      7       2       7 1
      8       3       8 1
      9       4       9 1
@<TRIPOS>ALT_TYPE
CGenFF_4.0_ALT_TYPE_SET
CGenFF_4.0 1 CG2R51 2 CG2R51 3 CG2R51 4 CG2R51 5 OG2R50 6 HGR51 7 HGR51 8 HGR52 9 HGR52
@<TRIPOS>MOLECULE
furan
 9 9 0 0 0
****
USER_CHARGES
INVALID_CHARGES
Pose:  33 Cluster:  33 Fr_nu: 1963548 TotEn:    -7.29
@<TRIPOS>ATOM
      1 C1        -74.0455   -1.5928  -33.9934 C.2    1 LIG      -0.26000
      2 C2        -75.2402   -1.9069  -33.3027 C.2    1 LIG      -0.26000
      3 C3        -73.0372   -1.6533  -33.0597 C.2    1 LIG       0.09300
      4 C4        -74.8769   -2.1371  -31.9961 C.2    1 LIG       0.09300
      5 O1        -73.5356   -1.9846  -31.8397 O.3    1 LIG      -0.29200
      6 H1        -73.9333   -1.3520  -35.0406 H      1 LIG       0.17500
      7 H2        -76.2409   -1.9593  -33.7067 H      1 LIG       0.17500
      8 H3        -71.9691   -1.4972  -33.1016 H      1 LIG       0.13800
      9 H4        -75.4242   -2.4048  -31.1041 H      1 LIG       0.13800
@<TRIPOS>BOND
      1       1       2 1
      2       1       3 2
      3       2       4 2
      4       3       5 1
      5       4       5 1
      6       1       6 1
      7       2       7 1
      8       3       8 1
      9       4       9 1
@<TRIPOS>ALT_TYPE
CGenFF_4.0_ALT_TYPE_SET
CGenFF_4.0 1 CG2R51 2 CG2R51 3 CG2R51 4 CG2R51 5 OG2R50 6 HGR51 7 HGR51 8 HGR52 9 HGR52
@<TRIPOS>MOLECULE
furan
 9 9 0 0 0
****
USER_CHARGES
INVALID_CHARGES
Pose:  34 Cluster:  34 Fr_nu: 103740 TotEn:    -7.23
@<TRIPOS>ATOM
      1 C1        -61.5123   -9.6486  -53.0305 C.2    1 LIG      -0.26000
      2 C2        -61.8708  -10.0547  -51.7229 C.2    1 LIG      -0.26000
      3 C3        -60.4323  -10.4219  -53.3879 C.2    1 LIG       0.09300
      4 C4        -60.9844  -11.0472  -51.3746 C.2    1 LIG       0.09300
      5 O1        -60.1043  -11.2770  -52.3841 O.3    1 LIG      -0.29200
      6 H1        -61.9820   -8.8873  -53.6364 H      1 LIG       0.17500
      7 H2        -62.6748   -9.6720  -51.1110 H      1 LIG       0.17500
      8 H3        -59.8174  -10.4832  -54.2740 H      1 LIG       0.13800
      9 H4        -60.8538  -11.6569  -50.4924 H      1 LIG       0.13800
@<TRIPOS>BOND
      1       1       2 1
      2       1       3 2
      3       2       4 2
      4       3       5 1
      5       4       5 1
      6       1       6 1
      7       2       7 1
      8       3       8 1
      9       4       9 1
@<TRIPOS>ALT_TYPE
CGenFF_4.0_ALT_TYPE_SET
CGenFF_4.0 1 CG2R51 2 CG2R51 3 CG2R51 4 CG2R51 5 OG2R50 6 HGR51 7 HGR51 8 HGR52 9 HGR52
@<TRIPOS>MOLECULE
furan
 9 9 0 0 0
****
USER_CHARGES
INVALID_CHARGES
Pose:  35 Cluster:  35 Fr_nu: 148430 TotEn:    -6.94
@<TRIPOS>ATOM
      1 C1        -62.4850   -0.6535  -23.8785 C.2    1 LIG      -0.26000
      2 C2        -61.6231   -1.7318  -24.1910 C.2    1 LIG      -0.26000
      3 C3        -63.4548   -0.6446  -24.8538 C.2    1 LIG       0.09300
      4 C4        -62.1279   -2.3051  -25.3350 C.2    1 LIG       0.09300
      5 O1        -63.2445   -1.6482  -25.7454 O.3    1 LIG      -0.29200
      6 H1        -62.4085    0.0318  -23.0467 H      1 LIG       0.17500
      7 H2        -60.7442   -2.0514  -23.6500 H      1 LIG       0.17500
      8 H3        -64.3179   -0.0234  -25.0443 H      1 LIG       0.13800
      9 H4        -61.8253   -3.1413  -25.9483 H      1 LIG       0.13800
@<TRIPOS>BOND
      1       1       2 1
      2       1       3 2
      3       2       4 2
      4       3       5 1
      5       4       5 1
      6       1       6 1
      7       2       7 1
      8       3       8 1
      9       4       9 1
@<TRIPOS>ALT_TYPE
CGenFF_4.0_ALT_TYPE_SET
CGenFF_4.0 1 CG2R51 2 CG2R51 3 CG2R51 4 CG2R51 5 OG2R50 6 HGR51 7 HGR51 8 HGR52 9 HGR52
@<TRIPOS>MOLECULE
furan
 9 9 0 0 0
****
USER_CHARGES
INVALID_CHARGES
Pose:  36 Cluster:  36 Fr_nu:  74038 TotEn:    -6.72
@<TRIPOS>ATOM
      1 C1        -66.8785   -8.6051  -46.8285 C.2    1 LIG      -0.26000
      2 C2        -67.9222   -8.2317  -45.9483 C.2    1 LIG      -0.26000
      3 C3        -67.2531   -8.1611  -48.0753 C.2    1 LIG       0.09300
      4 C4        -68.8600   -7.5860  -46.7200 C.2    1 LIG       0.09300
      5 O1        -68.4597   -7.5387  -48.0178 O.3    1 LIG      -0.29200
      6 H1        -65.9676   -9.1324  -46.5847 H      1 LIG       0.17500
      7 H2        -67.9830   -8.4106  -44.8845 H      1 LIG       0.17500
      8 H3        -66.7963   -8.2058  -49.0532 H      1 LIG       0.13800
      9 H4        -69.8144   -7.1266  -46.5080 H      1 LIG       0.13800
@<TRIPOS>BOND
      1       1       2 1
      2       1       3 2
      3       2       4 2
      4       3       5 1
      5       4       5 1
      6       1       6 1
      7       2       7 1
      8       3       8 1
      9       4       9 1
@<TRIPOS>ALT_TYPE
CGenFF_4.0_ALT_TYPE_SET
CGenFF_4.0 1 CG2R51 2 CG2R51 3 CG2R51 4 CG2R51 5 OG2R50 6 HGR51 7 HGR51 8 HGR52 9 HGR52
@<TRIPOS>MOLECULE
furan
 9 9 0 0 0
****
USER_CHARGES
INVALID_CHARGES
Pose:  37 Cluster:  37 Fr_nu: 286445 TotEn:    -6.72
@<TRIPOS>ATOM
      1 C1        -67.2654   -8.3299  -45.8101 C.2    1 LIG      -0.26000
      2 C2        -68.5275   -8.2999  -46.4501 C.2    1 LIG      -0.26000
      3 C3        -66.3423   -7.9843  -46.7695 C.2    1 LIG       0.09300
      4 C4        -68.2856   -7.9380  -47.7549 C.2    1 LIG       0.09300
      5 O1        -66.9561   -7.7437  -47.9577 O.3    1 LIG      -0.29200
      6 H1        -67.0549   -8.5734  -44.7787 H      1 LIG       0.17500
      7 H2        -69.4927   -8.5149  -46.0147 H      1 LIG       0.17500
      8 H3        -65.2682   -7.8693  -46.7664 H      1 LIG       0.13800
      9 H4        -68.9177   -7.7832  -48.6171 H      1 LIG       0.13800
@<TRIPOS>BOND
      1       1       2 1
      2       1       3 2
      3       2       4 2
      4       3       5 1
      5       4       5 1
      6       1       6 1
      7       2       7 1
      8       3       8 1
      9       4       9 1
@<TRIPOS>ALT_TYPE
CGenFF_4.0_ALT_TYPE_SET
CGenFF_4.0 1 CG2R51 2 CG2R51 3 CG2R51 4 CG2R51 5 OG2R50 6 HGR51 7 HGR51 8 HGR52 9 HGR52
@<TRIPOS>MOLECULE
furan
 9 9 0 0 0
****
USER_CHARGES
INVALID_CHARGES
Pose:  38 Cluster:  38 Fr_nu:  20536 TotEn:    -6.70
@<TRIPOS>ATOM
      1 C1        -72.8822  -25.9471  -43.6127 C.2    1 LIG      -0.26000
      2 C2        -72.0466  -25.9297  -42.4705 C.2    1 LIG      -0.26000
      3 C3        -73.6999  -27.0441  -43.4711 C.2    1 LIG       0.09300
      4 C4        -72.4132  -27.0172  -41.7123 C.2    1 LIG       0.09300
      5 O1        -73.4205  -27.7017  -42.3152 O.3    1 LIG      -0.29200
      6 H1        -72.8875  -25.2479  -44.4363 H      1 LIG       0.17500
      7 H2        -71.2739  -25.2138  -42.2299 H      1 LIG       0.17500
      8 H3        -74.4903  -27.4700  -44.0719 H      1 LIG       0.13800
      9 H4        -72.0732  -27.4198  -40.7692 H      1 LIG       0.13800
@<TRIPOS>BOND
      1       1       2 1
      2       1       3 2
      3       2       4 2
      4       3       5 1
      5       4       5 1
      6       1       6 1
      7       2       7 1
      8       3       8 1
      9       4       9 1
@<TRIPOS>ALT_TYPE
CGenFF_4.0_ALT_TYPE_SET
CGenFF_4.0 1 CG2R51 2 CG2R51 3 CG2R51 4 CG2R51 5 OG2R50 6 HGR51 7 HGR51 8 HGR52 9 HGR52
@<TRIPOS>MOLECULE
furan
 9 9 0 0 0
****
USER_CHARGES
INVALID_CHARGES
Pose:  39 Cluster:  39 Fr_nu: 1647418 TotEn:    -6.64
@<TRIPOS>ATOM
      1 C1        -81.5153  -26.8631  -53.2500 C.2    1 LIG      -0.26000
      2 C2        -81.1080  -26.2213  -54.4439 C.2    1 LIG      -0.26000
      3 C3        -80.5572  -27.8126  -52.9807 C.2    1 LIG       0.09300
      4 C4        -79.9300  -26.8243  -54.8190 C.2    1 LIG       0.09300
      5 O1        -79.5874  -27.7954  -53.9323 O.3    1 LIG      -0.29200
      6 H1        -82.3971  -26.6594  -52.6599 H      1 LIG       0.17500
      7 H2        -81.6101  -25.4194  -54.9656 H      1 LIG       0.17500
      8 H3        -80.4266  -28.5405  -52.1932 H      1 LIG       0.13800
      9 H4        -79.2491  -26.6849  -55.6461 H      1 LIG       0.13800
@<TRIPOS>BOND
      1       1       2 1
      2       1       3 2
      3       2       4 2
      4       3       5 1
      5       4       5 1
      6       1       6 1
      7       2       7 1
      8       3       8 1
      9       4       9 1
@<TRIPOS>ALT_TYPE
CGenFF_4.0_ALT_TYPE_SET
CGenFF_4.0 1 CG2R51 2 CG2R51 3 CG2R51 4 CG2R51 5 OG2R50 6 HGR51 7 HGR51 8 HGR52 9 HGR52
@<TRIPOS>MOLECULE
furan
 9 9 0 0 0
****
USER_CHARGES
INVALID_CHARGES
Pose:  40 Cluster:  40 Fr_nu:   5048 TotEn:    -6.60
@<TRIPOS>ATOM
      1 C1        -67.6194  -25.9958  -35.1511 C.2    1 LIG      -0.26000
      2 C2        -67.8393  -24.5995  -35.2231 C.2    1 LIG      -0.26000
      3 C3        -66.7179  -26.2924  -36.1467 C.2    1 LIG       0.09300
      4 C4        -67.0563  -24.1423  -36.2575 C.2    1 LIG       0.09300
      5 O1        -66.3695  -25.1681  -36.8257 O.3    1 LIG      -0.29200
      6 H1        -68.0630  -26.6982  -34.4604 H      1 LIG       0.17500
      7 H2        -68.4872  -24.0011  -34.5990 H      1 LIG       0.17500
      8 H3        -66.2487  -27.2056  -36.4827 H      1 LIG       0.13800
      9 H4        -66.8850  -23.1679  -36.6912 H      1 LIG       0.13800
@<TRIPOS>BOND
      1       1       2 1
      2       1       3 2
      3       2       4 2
      4       3       5 1
      5       4       5 1
      6       1       6 1
      7       2       7 1
      8       3       8 1
      9       4       9 1
@<TRIPOS>ALT_TYPE
CGenFF_4.0_ALT_TYPE_SET
CGenFF_4.0 1 CG2R51 2 CG2R51 3 CG2R51 4 CG2R51 5 OG2R50 6 HGR51 7 HGR51 8 HGR52 9 HGR52
@<TRIPOS>MOLECULE
furan
 9 9 0 0 0
****
USER_CHARGES
INVALID_CHARGES
Pose:  41 Cluster:  41 Fr_nu:  49563 TotEn:    -6.18
@<TRIPOS>ATOM
      1 C1        -51.9436  -11.1344  -30.4062 C.2    1 LIG      -0.26000
      2 C2        -52.8808  -10.1837  -30.8764 C.2    1 LIG      -0.26000
      3 C3        -50.7266  -10.4936  -30.3867 C.2    1 LIG       0.09300
      4 C4        -52.1698   -9.0298  -31.1106 C.2    1 LIG       0.09300
      5 O1        -50.8559   -9.2103  -30.8145 O.3    1 LIG      -0.29200
      6 H1        -52.1314  -12.1585  -30.1181 H      1 LIG       0.17500
      7 H2        -53.9419  -10.3223  -31.0257 H      1 LIG       0.17500
      8 H3        -49.7272  -10.7952  -30.1086 H      1 LIG       0.13800
      9 H4        -52.4375   -8.0465  -31.4689 H      1 LIG       0.13800
@<TRIPOS>BOND
      1       1       2 1
      2       1       3 2
      3       2       4 2
      4       3       5 1
      5       4       5 1
      6       1       6 1
      7       2       7 1
      8       3       8 1
      9       4       9 1
@<TRIPOS>ALT_TYPE
CGenFF_4.0_ALT_TYPE_SET
CGenFF_4.0 1 CG2R51 2 CG2R51 3 CG2R51 4 CG2R51 5 OG2R50 6 HGR51 7 HGR51 8 HGR52 9 HGR52
@<TRIPOS>MOLECULE
furan
 9 9 0 0 0
****
USER_CHARGES
INVALID_CHARGES
Pose:  42 Cluster:  42 Fr_nu: 285596 TotEn:    -5.69
@<TRIPOS>ATOM
      1 C1        -67.0205   -8.3320  -45.0979 C.2    1 LIG      -0.26000
      2 C2        -66.2843   -8.1955  -46.2991 C.2    1 LIG      -0.26000
      3 C3        -68.3477   -8.2986  -45.4575 C.2    1 LIG       0.09300
      4 C4        -67.2143   -8.0887  -47.3070 C.2    1 LIG       0.09300
      5 O1        -68.4744   -8.1507  -46.8023 O.3    1 LIG      -0.29200
      6 H1        -66.6322   -8.4405  -44.0955 H      1 LIG       0.17500
      7 H2        -65.2103   -8.1776  -46.4156 H      1 LIG       0.17500
      8 H3        -69.2738   -8.3653  -44.9052 H      1 LIG       0.13800
      9 H4        -67.1450   -7.9701  -48.3785 H      1 LIG       0.13800
@<TRIPOS>BOND
      1       1       2 1
      2       1       3 2
      3       2       4 2
      4       3       5 1
      5       4       5 1
      6       1       6 1
      7       2       7 1
      8       3       8 1
      9       4       9 1
@<TRIPOS>ALT_TYPE
CGenFF_4.0_ALT_TYPE_SET
CGenFF_4.0 1 CG2R51 2 CG2R51 3 CG2R51 4 CG2R51 5 OG2R50 6 HGR51 7 HGR51 8 HGR52 9 HGR52
@<TRIPOS>MOLECULE
furan
 9 9 0 0 0
****
USER_CHARGES
INVALID_CHARGES
Pose:  43 Cluster:  43 Fr_nu:   4526 TotEn:    -5.63
@<TRIPOS>ATOM
      1 C1        -51.3571   -9.0156  -30.6786 C.2    1 LIG      -0.26000
      2 C2        -52.7671   -8.8948  -30.7028 C.2    1 LIG      -0.26000
      3 C3        -51.0807  -10.3261  -30.9921 C.2    1 LIG       0.09300
      4 C4        -53.2517  -10.1399  -31.0296 C.2    1 LIG       0.09300
      5 O1        -52.2300  -11.0181  -31.2076 O.3    1 LIG      -0.29200
      6 H1        -50.6331   -8.2443  -30.4595 H      1 LIG       0.17500
      7 H2        -53.3564   -8.0106  -30.5068 H      1 LIG       0.17500
      8 H3        -50.1670  -10.8926  -31.0983 H      1 LIG       0.13800
      9 H4        -54.2443  -10.5431  -31.1677 H      1 LIG       0.13800
@<TRIPOS>BOND
      1       1       2 1
      2       1       3 2
      3       2       4 2
      4       3       5 1
      5       4       5 1
      6       1       6 1
      7       2       7 1
      8       3       8 1
      9       4       9 1
@<TRIPOS>ALT_TYPE
CGenFF_4.0_ALT_TYPE_SET
CGenFF_4.0 1 CG2R51 2 CG2R51 3 CG2R51 4 CG2R51 5 OG2R50 6 HGR51 7 HGR51 8 HGR52 9 HGR52
@<TRIPOS>MOLECULE
furan
 9 9 0 0 0
****
USER_CHARGES
INVALID_CHARGES
Pose:  44 Cluster:  44 Fr_nu:  12039 TotEn:    -4.36
@<TRIPOS>ATOM
      1 C1        -72.2150  -10.0859  -43.9618 C.2    1 LIG      -0.26000
      2 C2        -73.0197   -9.5174  -42.9457 C.2    1 LIG      -0.26000
      3 C3        -72.4665  -11.4380  -43.9366 C.2    1 LIG       0.09300
      4 C4        -73.7057  -10.5626  -42.3721 C.2    1 LIG       0.09300
      5 O1        -73.3742  -11.7367  -42.9705 O.3    1 LIG      -0.29200
      6 H1        -71.5362   -9.5743  -44.6287 H      1 LIG       0.17500
      7 H2        -73.0909   -8.4761  -42.6665 H      1 LIG       0.17500
      8 H3        -72.1013  -12.2772  -44.5106 H      1 LIG       0.13800
      9 H4        -74.4278  -10.6332  -41.5717 H      1 LIG       0.13800
@<TRIPOS>BOND
      1       1       2 1
      2       1       3 2
      3       2       4 2
      4       3       5 1
      5       4       5 1
      6       1       6 1
      7       2       7 1
      8       3       8 1
      9       4       9 1
@<TRIPOS>ALT_TYPE
CGenFF_4.0_ALT_TYPE_SET
CGenFF_4.0 1 CG2R51 2 CG2R51 3 CG2R51 4 CG2R51 5 OG2R50 6 HGR51 7 HGR51 8 HGR52 9 HGR52
@<TRIPOS>MOLECULE
furan
 9 9 0 0 0
****
USER_CHARGES
INVALID_CHARGES
Pose:  45 Cluster:  45 Fr_nu: 362522 TotEn:    -2.82
@<TRIPOS>ATOM
      1 C1        -72.6992  -11.4538  -43.5486 C.2    1 LIG      -0.26000
      2 C2        -72.9169  -10.8181  -42.3029 C.2    1 LIG      -0.26000
      3 C3        -72.2761  -10.4693  -44.4110 C.2    1 LIG       0.09300
      4 C4        -72.6111   -9.4905  -42.4929 C.2    1 LIG       0.09300
      5 O1        -72.2196   -9.2697  -43.7753 O.3    1 LIG      -0.29200
      6 H1        -72.8343  -12.4986  -43.7880 H      1 LIG       0.17500
      7 H2        -73.2542  -11.2710  -41.3817 H      1 LIG       0.17500
      8 H3        -71.9896  -10.4603  -45.4526 H      1 LIG       0.13800
      9 H4        -72.6197   -8.6221  -41.8504 H      1 LIG       0.13800
@<TRIPOS>BOND
      1       1       2 1
      2       1       3 2
      3       2       4 2
      4       3       5 1
      5       4       5 1
      6       1       6 1
      7       2       7 1
      8       3       8 1
      9       4       9 1
@<TRIPOS>ALT_TYPE
CGenFF_4.0_ALT_TYPE_SET
CGenFF_4.0 1 CG2R51 2 CG2R51 3 CG2R51 4 CG2R51 5 OG2R50 6 HGR51 7 HGR51 8 HGR52 9 HGR52
@<TRIPOS>MOLECULE
pyrimidine
 10 10 0 0 0
****
USER_CHARGES
INVALID_CHARGES
Pose:   1 Cluster:   1 Fr_nu:  18246 TotEn:   -19.76
@<TRIPOS>ATOM
      1 C1        -67.3043   -7.4970  -47.9870 C.ar   1 LIG      -0.13100
      2 C2        -68.1128   -7.7597  -46.8999 C.ar   1 LIG       0.28900
      3 C3        -65.9745   -7.8338  -47.8373 C.ar   1 LIG       0.28900
      4 C4        -66.3520   -8.5923  -45.7281 C.ar   1 LIG       0.50700
      5 N1        -67.6682   -8.3087  -45.7505 N.ar   1 LIG      -0.71900
      6 N2        -65.4622   -8.3850  -46.7175 N.ar   1 LIG      -0.71900
      7 H1        -67.6879   -7.0556  -48.8971 H      1 LIG       0.11500
      8 H2        -69.1722   -7.5288  -46.9241 H      1 LIG       0.11400
      9 H3        -65.2626   -7.6639  -48.6378 H      1 LIG       0.11400
     10 H4        -65.9674   -9.0333  -44.8165 H      1 LIG       0.14100
@<TRIPOS>BOND
      1       1       2 ar
      2       1       3 ar
      3       2       5 ar
      4       3       6 ar
      5       4       5 ar
      6       4       6 ar
      7       1       7 1
      8       2       8 1
      9       3       9 1
     10       4      10 1
@<TRIPOS>ALT_TYPE
CGenFF_4.0_ALT_TYPE_SET
CGenFF_4.0 1 CG2R61 2 CG2R61 3 CG2R61 4 CG2R64 5 NG2R62 6 NG2R62 7 HGR61 8 HGR62 9 HGR62 10 HGR62
@<TRIPOS>MOLECULE
pyrimidine
 10 10 0 0 0
****
USER_CHARGES
INVALID_CHARGES
Pose:   2 Cluster:   2 Fr_nu: 312084 TotEn:   -16.94
@<TRIPOS>ATOM
      1 C1        -65.2853   -8.6060  -45.4337 C.ar   1 LIG      -0.13100
      2 C2        -65.7029   -8.6240  -44.1185 C.ar   1 LIG       0.28900
      3 C3        -66.2510   -8.2759  -46.3623 C.ar   1 LIG       0.28900
      4 C4        -67.8123   -8.0356  -44.7278 C.ar   1 LIG       0.50700
      5 N1        -66.9636   -8.3429  -43.7285 N.ar   1 LIG      -0.71900
      6 N2        -67.5291   -7.9840  -46.0434 N.ar   1 LIG      -0.71900
      7 H1        -64.2672   -8.8359  -45.7181 H      1 LIG       0.11500
      8 H2        -65.0145   -8.8725  -43.3181 H      1 LIG       0.11400
      9 H3        -66.0169   -8.2365  -47.4207 H      1 LIG       0.11400
     10 H4        -68.8320   -7.8064  -44.4434 H      1 LIG       0.14100
@<TRIPOS>BOND
      1       1       2 ar
      2       1       3 ar
      3       2       5 ar
      4       3       6 ar
      5       4       5 ar
      6       4       6 ar
      7       1       7 1
      8       2       8 1
      9       3       9 1
     10       4      10 1
@<TRIPOS>ALT_TYPE
CGenFF_4.0_ALT_TYPE_SET
CGenFF_4.0 1 CG2R61 2 CG2R61 3 CG2R61 4 CG2R64 5 NG2R62 6 NG2R62 7 HGR61 8 HGR62 9 HGR62 10 HGR62
@<TRIPOS>MOLECULE
pyrimidine
 10 10 0 0 0
****
USER_CHARGES
INVALID_CHARGES
Pose:   3 Cluster:   3 Fr_nu: 158570 TotEn:   -16.19
@<TRIPOS>ATOM
      1 C1        -66.3654   -8.0607  -47.2514 C.ar   1 LIG      -0.13100
      2 C2        -67.2814   -8.2554  -46.2378 C.ar   1 LIG       0.28900
      3 C3        -65.0392   -8.1723  -46.8873 C.ar   1 LIG       0.28900
      4 C4        -65.6157   -8.6205  -44.7347 C.ar   1 LIG       0.50700
      5 N1        -66.9402   -8.5379  -44.9634 N.ar   1 LIG      -0.71900
      6 N2        -64.6270   -8.4521  -45.6334 N.ar   1 LIG      -0.71900
      7 H1        -66.6674   -7.8350  -48.2654 H      1 LIG       0.11500
      8 H2        -68.3469   -8.1873  -46.4283 H      1 LIG       0.11400
      9 H3        -64.2472   -8.0351  -47.6156 H      1 LIG       0.11400
     10 H4        -65.3131   -8.8454  -43.7193 H      1 LIG       0.14100
@<TRIPOS>BOND
      1       1       2 ar
      2       1       3 ar
      3       2       5 ar
      4       3       6 ar
      5       4       5 ar
      6       4       6 ar
      7       1       7 1
      8       2       8 1
      9       3       9 1
     10       4      10 1
@<TRIPOS>ALT_TYPE
CGenFF_4.0_ALT_TYPE_SET
CGenFF_4.0 1 CG2R61 2 CG2R61 3 CG2R61 4 CG2R64 5 NG2R62 6 NG2R62 7 HGR61 8 HGR62 9 HGR62 10 HGR62
@<TRIPOS>MOLECULE
pyrimidine
 10 10 0 0 0
****
USER_CHARGES
INVALID_CHARGES
Pose:   4 Cluster:   4 Fr_nu:   4655 TotEn:   -14.92
@<TRIPOS>ATOM
      1 C1        -72.9660   -8.8811  -43.2365 C.ar   1 LIG      -0.13100
      2 C2        -73.6752   -9.5443  -42.2559 C.ar   1 LIG       0.28900
      3 C3        -72.1727   -9.6747  -44.0396 C.ar   1 LIG       0.28900
      4 C4        -72.8124  -11.5422  -42.9126 C.ar   1 LIG       0.50700
      5 N1        -73.6218  -10.8789  -42.0651 N.ar   1 LIG      -0.71900
      6 N2        -72.0716  -11.0133  -43.9052 N.ar   1 LIG      -0.71900
      7 H1        -73.0277   -7.8090  -43.3669 H      1 LIG       0.11500
      8 H2        -74.3254   -9.0044  -41.5761 H      1 LIG       0.11400
      9 H3        -71.5778   -9.2428  -44.8372 H      1 LIG       0.11400
     10 H4        -72.7496  -12.6155  -42.7815 H      1 LIG       0.14100
@<TRIPOS>BOND
      1       1       2 ar
      2       1       3 ar
      3       2       5 ar
      4       3       6 ar
      5       4       5 ar
      6       4       6 ar
      7       1       7 1
      8       2       8 1
      9       3       9 1
     10       4      10 1
@<TRIPOS>ALT_TYPE
CGenFF_4.0_ALT_TYPE_SET
CGenFF_4.0 1 CG2R61 2 CG2R61 3 CG2R61 4 CG2R64 5 NG2R62 6 NG2R62 7 HGR61 8 HGR62 9 HGR62 10 HGR62
@<TRIPOS>MOLECULE
pyrimidine
 10 10 0 0 0
****
USER_CHARGES
INVALID_CHARGES
Pose:   5 Cluster:   5 Fr_nu: 956829 TotEn:   -14.75
@<TRIPOS>ATOM
      1 C1        -73.7084  -27.7146  -45.0777 C.ar   1 LIG      -0.13100
      2 C2        -73.2547  -26.5137  -44.5713 C.ar   1 LIG       0.28900
      3 C3        -73.8708  -28.7282  -44.1556 C.ar   1 LIG       0.28900
      4 C4        -73.1767  -27.3726  -42.4682 C.ar   1 LIG       0.50700
      5 N1        -72.9779  -26.3069  -43.2671 N.ar   1 LIG      -0.71900
      6 N2        -73.6133  -28.5916  -42.8383 N.ar   1 LIG      -0.71900
      7 H1        -73.9225  -27.8525  -46.1291 H      1 LIG       0.11500
      8 H2        -73.0965  -25.6591  -45.2201 H      1 LIG       0.11400
      9 H3        -74.2224  -29.7081  -44.4599 H      1 LIG       0.11400
     10 H4        -72.9613  -27.2351  -41.4156 H      1 LIG       0.14100
@<TRIPOS>BOND
      1       1       2 ar
      2       1       3 ar
      3       2       5 ar
      4       3       6 ar
      5       4       5 ar
      6       4       6 ar
      7       1       7 1
      8       2       8 1
      9       3       9 1
     10       4      10 1
@<TRIPOS>ALT_TYPE
CGenFF_4.0_ALT_TYPE_SET
CGenFF_4.0 1 CG2R61 2 CG2R61 3 CG2R61 4 CG2R64 5 NG2R62 6 NG2R62 7 HGR61 8 HGR62 9 HGR62 10 HGR62
@<TRIPOS>MOLECULE
pyrimidine
 10 10 0 0 0
****
USER_CHARGES
INVALID_CHARGES
Pose:   6 Cluster:   6 Fr_nu: 312308 TotEn:   -14.48
@<TRIPOS>ATOM
      1 C1        -66.3408   -8.2910  -43.9176 C.ar   1 LIG      -0.13100
      2 C2        -67.7161   -8.2191  -44.0065 C.ar   1 LIG       0.28900
      3 C3        -65.6639   -8.2906  -45.1200 C.ar   1 LIG       0.28900
      4 C4        -67.6163   -8.1586  -46.2766 C.ar   1 LIG       0.50700
      5 N1        -68.3891   -8.1514  -45.1739 N.ar   1 LIG      -0.71900
      6 N2        -66.2720   -8.2254  -46.3226 N.ar   1 LIG      -0.71900
      7 H1        -65.8269   -8.3444  -42.9671 H      1 LIG       0.11500
      8 H2        -68.3331   -8.2138  -43.1145 H      1 LIG       0.11400
      9 H3        -64.5811   -8.3450  -45.1506 H      1 LIG       0.11400
     10 H4        -68.1306   -8.1063  -47.2284 H      1 LIG       0.14100
@<TRIPOS>BOND
      1       1       2 ar
      2       1       3 ar
      3       2       5 ar
      4       3       6 ar
      5       4       5 ar
      6       4       6 ar
      7       1       7 1
      8       2       8 1
      9       3       9 1
     10       4      10 1
@<TRIPOS>ALT_TYPE
CGenFF_4.0_ALT_TYPE_SET
CGenFF_4.0 1 CG2R61 2 CG2R61 3 CG2R61 4 CG2R64 5 NG2R62 6 NG2R62 7 HGR61 8 HGR62 9 HGR62 10 HGR62
@<TRIPOS>MOLECULE
pyrimidine
 10 10 0 0 0
****
USER_CHARGES
INVALID_CHARGES
Pose:   7 Cluster:   7 Fr_nu: 308665 TotEn:   -14.47
@<TRIPOS>ATOM
      1 C1        -68.4935   -8.0206  -45.6540 C.ar   1 LIG      -0.13100
      2 C2        -67.2435   -8.4863  -46.0077 C.ar   1 LIG       0.28900
      3 C3        -68.6616   -7.7167  -44.3185 C.ar   1 LIG       0.28900
      4 C4        -66.5172   -8.3157  -43.8605 C.ar   1 LIG       0.50700
      5 N1        -66.2284   -8.6466  -45.1335 N.ar   1 LIG      -0.71900
      6 N2        -67.6914   -7.8528  -43.3909 N.ar   1 LIG      -0.71900
      7 H1        -69.2898   -7.9019  -46.3765 H      1 LIG       0.11500
      8 H2        -67.0172   -8.7513  -47.0348 H      1 LIG       0.11400
      9 H3        -69.6099   -7.3447  -43.9461 H      1 LIG       0.11400
     10 H4        -65.7203   -8.4356  -43.1367 H      1 LIG       0.14100
@<TRIPOS>BOND
      1       1       2 ar
      2       1       3 ar
      3       2       5 ar
      4       3       6 ar
      5       4       5 ar
      6       4       6 ar
      7       1       7 1
      8       2       8 1
      9       3       9 1
     10       4      10 1
@<TRIPOS>ALT_TYPE
CGenFF_4.0_ALT_TYPE_SET
CGenFF_4.0 1 CG2R61 2 CG2R61 3 CG2R61 4 CG2R64 5 NG2R62 6 NG2R62 7 HGR61 8 HGR62 9 HGR62 10 HGR62
@<TRIPOS>MOLECULE
pyrimidine
 10 10 0 0 0
****
USER_CHARGES
INVALID_CHARGES
Pose:   8 Cluster:   8 Fr_nu: 578190 TotEn:   -14.24
@<TRIPOS>ATOM
      1 C1        -81.2176  -26.4213  -54.2637 C.ar   1 LIG      -0.13100
      2 C2        -81.2467  -25.8163  -55.5038 C.ar   1 LIG       0.28900
      3 C3        -80.0114  -26.9863  -53.9032 C.ar   1 LIG       0.28900
      4 C4        -79.0673  -26.3482  -55.8700 C.ar   1 LIG       0.50700
      5 N1        -80.1861  -25.7612  -56.3358 N.ar   1 LIG      -0.71900
      6 N2        -78.9118  -26.9683  -54.6847 N.ar   1 LIG      -0.71900
      7 H1        -82.0839  -26.4508  -53.6166 H      1 LIG       0.11500
      8 H2        -82.1510  -25.3453  -55.8734 H      1 LIG       0.11400
      9 H3        -79.8925  -27.4847  -52.9473 H      1 LIG       0.11400
     10 H4        -78.2000  -26.3198  -56.5183 H      1 LIG       0.14100
@<TRIPOS>BOND
      1       1       2 ar
      2       1       3 ar
      3       2       5 ar
      4       3       6 ar
      5       4       5 ar
      6       4       6 ar
      7       1       7 1
      8       2       8 1
      9       3       9 1
     10       4      10 1
@<TRIPOS>ALT_TYPE
CGenFF_4.0_ALT_TYPE_SET
CGenFF_4.0 1 CG2R61 2 CG2R61 3 CG2R61 4 CG2R64 5 NG2R62 6 NG2R62 7 HGR61 8 HGR62 9 HGR62 10 HGR62
@<TRIPOS>MOLECULE
pyrimidine
 10 10 0 0 0
****
USER_CHARGES
INVALID_CHARGES
Pose:   9 Cluster:   9 Fr_nu: 308862 TotEn:   -14.12
@<TRIPOS>ATOM
      1 C1        -69.6261   -6.8059  -46.3501 C.ar   1 LIG      -0.13100
      2 C2        -68.5249   -7.2494  -47.0537 C.ar   1 LIG       0.28900
      3 C3        -69.6213   -7.0815  -44.9980 C.ar   1 LIG       0.28900
      4 C4        -67.6057   -8.1190  -45.1654 C.ar   1 LIG       0.50700
      5 N1        -67.4927   -7.9115  -46.4911 N.ar   1 LIG      -0.71900
      6 N2        -68.6239   -7.7384  -44.3703 N.ar   1 LIG      -0.71900
      7 H1        -70.4402   -6.2770  -46.8273 H      1 LIG       0.11500
      8 H2        -68.4399   -7.0793  -48.1215 H      1 LIG       0.11400
      9 H3        -70.4445   -6.7728  -44.3628 H      1 LIG       0.11400
     10 H4        -66.7912   -8.6495  -44.6875 H      1 LIG       0.14100
@<TRIPOS>BOND
      1       1       2 ar
      2       1       3 ar
      3       2       5 ar
      4       3       6 ar
      5       4       5 ar
      6       4       6 ar
      7       1       7 1
      8       2       8 1
      9       3       9 1
     10       4      10 1
@<TRIPOS>ALT_TYPE
CGenFF_4.0_ALT_TYPE_SET
CGenFF_4.0 1 CG2R61 2 CG2R61 3 CG2R61 4 CG2R64 5 NG2R62 6 NG2R62 7 HGR61 8 HGR62 9 HGR62 10 HGR62
@<TRIPOS>MOLECULE
pyrimidine
 10 10 0 0 0
****
USER_CHARGES
INVALID_CHARGES
Pose:  10 Cluster:  10 Fr_nu: 1934754 TotEn:   -13.08
@<TRIPOS>ATOM
      1 C1        -63.4282   -2.7630  -24.8287 C.ar   1 LIG      -0.13100
      2 C2        -62.1158   -2.4981  -25.1633 C.ar   1 LIG       0.28900
      3 C3        -64.0127   -1.8713  -23.9528 C.ar   1 LIG       0.28900
      4 C4        -62.0990   -0.6499  -23.8400 C.ar   1 LIG       0.50700
      5 N1        -61.4183   -1.4465  -24.6858 N.ar   1 LIG      -0.71900
      6 N2        -63.3752   -0.8001  -23.4369 N.ar   1 LIG      -0.71900
      7 H1        -63.9637   -3.6144  -25.2269 H      1 LIG       0.11500
      8 H2        -61.5729   -3.1436  -25.8451 H      1 LIG       0.11400
      9 H3        -65.0409   -1.9978  -23.6314 H      1 LIG       0.11400
     10 H4        -61.5627    0.2020  -23.4403 H      1 LIG       0.14100
@<TRIPOS>BOND
      1       1       2 ar
      2       1       3 ar
      3       2       5 ar
      4       3       6 ar
      5       4       5 ar
      6       4       6 ar
      7       1       7 1
      8       2       8 1
      9       3       9 1
     10       4      10 1
@<TRIPOS>ALT_TYPE
CGenFF_4.0_ALT_TYPE_SET
CGenFF_4.0 1 CG2R61 2 CG2R61 3 CG2R61 4 CG2R64 5 NG2R62 6 NG2R62 7 HGR61 8 HGR62 9 HGR62 10 HGR62
@<TRIPOS>MOLECULE
pyrimidine
 10 10 0 0 0
****
USER_CHARGES
INVALID_CHARGES
Pose:  11 Cluster:  11 Fr_nu: 159131 TotEn:   -12.72
@<TRIPOS>ATOM
      1 C1        -62.5202   -2.2299  -25.0261 C.ar   1 LIG      -0.13100
      2 C2        -63.6441   -1.4407  -25.1617 C.ar   1 LIG       0.28900
      3 C3        -61.5222   -1.7150  -24.2243 C.ar   1 LIG       0.28900
      4 C4        -62.7502    0.1522  -23.8087 C.ar   1 LIG       0.50700
      5 N1        -63.7931   -0.2399  -24.5650 N.ar   1 LIG      -0.71900
      6 N2        -61.6040   -0.5227  -23.5980 N.ar   1 LIG      -0.71900
      7 H1        -62.4274   -3.1896  -25.5167 H      1 LIG       0.11500
      8 H2        -64.4808   -1.7621  -25.7724 H      1 LIG       0.11400
      9 H3        -60.6011   -2.2631  -24.0587 H      1 LIG       0.11400
     10 H4        -62.8424    1.1136  -23.3184 H      1 LIG       0.14100
@<TRIPOS>BOND
      1       1       2 ar
      2       1       3 ar
      3       2       5 ar
      4       3       6 ar
      5       4       5 ar
      6       4       6 ar
      7       1       7 1
      8       2       8 1
      9       3       9 1
     10       4      10 1
@<TRIPOS>ALT_TYPE
CGenFF_4.0_ALT_TYPE_SET
CGenFF_4.0 1 CG2R61 2 CG2R61 3 CG2R61 4 CG2R64 5 NG2R62 6 NG2R62 7 HGR61 8 HGR62 9 HGR62 10 HGR62
@<TRIPOS>MOLECULE
pyrimidine
 10 10 0 0 0
****
USER_CHARGES
INVALID_CHARGES
Pose:  12 Cluster:  12 Fr_nu:  18415 TotEn:   -12.65
@<TRIPOS>ATOM
      1 C1        -65.1093   -8.3122  -47.2780 C.ar   1 LIG      -0.13100
      2 C2        -65.7322   -8.9638  -46.2330 C.ar   1 LIG       0.28900
      3 C3        -65.9433   -7.6200  -48.1319 C.ar   1 LIG       0.28900
      4 C4        -67.7706   -8.2376  -46.9292 C.ar   1 LIG       0.50700
      5 N1        -67.0656   -8.9475  -46.0279 N.ar   1 LIG      -0.71900
      6 N2        -67.2834   -7.5613  -47.9870 N.ar   1 LIG      -0.71900
      7 H1        -64.0371   -8.3423  -47.4186 H      1 LIG       0.11500
      8 H2        -65.1587   -9.5341  -45.5104 H      1 LIG       0.11400
      9 H3        -65.5450   -7.0774  -48.9825 H      1 LIG       0.11400
     10 H4        -68.8442   -8.2082  -46.7892 H      1 LIG       0.14100
@<TRIPOS>BOND
      1       1       2 ar
      2       1       3 ar
      3       2       5 ar
      4       3       6 ar
      5       4       5 ar
      6       4       6 ar
      7       1       7 1
      8       2       8 1
      9       3       9 1
     10       4      10 1
@<TRIPOS>ALT_TYPE
CGenFF_4.0_ALT_TYPE_SET
CGenFF_4.0 1 CG2R61 2 CG2R61 3 CG2R61 4 CG2R64 5 NG2R62 6 NG2R62 7 HGR61 8 HGR62 9 HGR62 10 HGR62
@<TRIPOS>MOLECULE
pyrimidine
 10 10 0 0 0
****
USER_CHARGES
INVALID_CHARGES
Pose:  13 Cluster:  13 Fr_nu: 804859 TotEn:   -12.47
@<TRIPOS>ATOM
      1 C1        -81.4649  -25.9882  -56.0344 C.ar   1 LIG      -0.13100
      2 C2        -80.4125  -26.6218  -56.6632 C.ar   1 LIG       0.28900
      3 C3        -81.2737  -25.6947  -54.6997 C.ar   1 LIG       0.28900
      4 C4        -79.1932  -26.6093  -54.7448 C.ar   1 LIG       0.50700
      5 N1        -79.2579  -26.9484  -56.0464 N.ar   1 LIG      -0.71900
      6 N2        -80.1464  -25.9921  -54.0208 N.ar   1 LIG      -0.71900
      7 H1        -82.3802  -25.7380  -56.5538 H      1 LIG       0.11500
      8 H2        -80.4708  -26.8926  -57.7118 H      1 LIG       0.11400
      9 H3        -82.0453  -25.1979  -54.1216 H      1 LIG       0.11400
     10 H4        -78.2772  -26.8606  -54.2242 H      1 LIG       0.14100
@<TRIPOS>BOND
      1       1       2 ar
      2       1       3 ar
      3       2       5 ar
      4       3       6 ar
      5       4       5 ar
      6       4       6 ar
      7       1       7 1
      8       2       8 1
      9       3       9 1
     10       4      10 1
@<TRIPOS>ALT_TYPE
CGenFF_4.0_ALT_TYPE_SET
CGenFF_4.0 1 CG2R61 2 CG2R61 3 CG2R61 4 CG2R64 5 NG2R62 6 NG2R62 7 HGR61 8 HGR62 9 HGR62 10 HGR62
@<TRIPOS>MOLECULE
pyrimidine
 10 10 0 0 0
****
USER_CHARGES
INVALID_CHARGES
Pose:  14 Cluster:  14 Fr_nu:  18162 TotEn:   -12.41
@<TRIPOS>ATOM
      1 C1        -67.3043   -7.4970  -47.9870 C.ar   1 LIG      -0.13100
      2 C2        -66.3701   -7.6419  -46.9816 C.ar   1 LIG       0.28900
      3 C3        -68.6147   -7.7288  -47.6223 C.ar   1 LIG       0.28900
      4 C4        -67.9920   -8.1848  -45.4843 C.ar   1 LIG       0.50700
      5 N1        -66.6802   -7.9860  -45.7144 N.ar   1 LIG      -0.71900
      6 N2        -68.9958   -8.0758  -46.3755 N.ar   1 LIG      -0.71900
      7 H1        -67.0272   -7.2200  -48.9953 H      1 LIG       0.11500
      8 H2        -65.3149   -7.4805  -47.1733 H      1 LIG       0.11400
      9 H3        -69.4189   -7.6399  -48.3448 H      1 LIG       0.11400
     10 H4        -68.2695   -8.4632  -44.4750 H      1 LIG       0.14100
@<TRIPOS>BOND
      1       1       2 ar
      2       1       3 ar
      3       2       5 ar
      4       3       6 ar
      5       4       5 ar
      6       4       6 ar
      7       1       7 1
      8       2       8 1
      9       3       9 1
     10       4      10 1
@<TRIPOS>ALT_TYPE
CGenFF_4.0_ALT_TYPE_SET
CGenFF_4.0 1 CG2R61 2 CG2R61 3 CG2R61 4 CG2R64 5 NG2R62 6 NG2R62 7 HGR61 8 HGR62 9 HGR62 10 HGR62
@<TRIPOS>MOLECULE
pyrimidine
 10 10 0 0 0
****
USER_CHARGES
INVALID_CHARGES
Pose:  15 Cluster:  15 Fr_nu: 3439835 TotEn:   -12.13
@<TRIPOS>ATOM
      1 C1        -81.0097  -26.1549  -54.8190 C.ar   1 LIG      -0.13100
      2 C2        -79.9039  -26.9583  -55.0098 C.ar   1 LIG       0.28900
      3 C3        -81.8053  -26.4807  -53.7397 C.ar   1 LIG       0.28900
      4 C4        -80.4432  -28.2173  -53.1957 C.ar   1 LIG       0.50700
      5 N1        -79.5894  -28.0017  -54.2144 N.ar   1 LIG      -0.71900
      6 N2        -81.5510  -27.5091  -52.9042 N.ar   1 LIG      -0.71900
      7 H1        -81.2380  -25.3241  -55.4731 H      1 LIG       0.11500
      8 H2        -79.2200  -26.7796  -55.8324 H      1 LIG       0.11400
      9 H3        -82.6966  -25.9068  -53.5103 H      1 LIG       0.11400
     10 H4        -80.2154  -29.0498  -52.5413 H      1 LIG       0.14100
@<TRIPOS>BOND
      1       1       2 ar
      2       1       3 ar
      3       2       5 ar
      4       3       6 ar
      5       4       5 ar
      6       4       6 ar
      7       1       7 1
      8       2       8 1
      9       3       9 1
     10       4      10 1
@<TRIPOS>ALT_TYPE
CGenFF_4.0_ALT_TYPE_SET
CGenFF_4.0 1 CG2R61 2 CG2R61 3 CG2R61 4 CG2R64 5 NG2R62 6 NG2R62 7 HGR61 8 HGR62 9 HGR62 10 HGR62
@<TRIPOS>MOLECULE
pyrimidine
 10 10 0 0 0
****
USER_CHARGES
INVALID_CHARGES
Pose:  16 Cluster:  16 Fr_nu: 715397 TotEn:   -12.07
@<TRIPOS>ATOM
      1 C1        -64.5259   -3.3313  -24.7544 C.ar   1 LIG      -0.13100
      2 C2        -63.5681   -2.6156  -25.4435 C.ar   1 LIG       0.28900
      3 C3        -65.8272   -2.9052  -24.9247 C.ar   1 LIG       0.28900
      4 C4        -65.1537   -1.2457  -26.3245 C.ar   1 LIG       0.50700
      5 N1        -63.8478   -1.5634  -26.2404 N.ar   1 LIG      -0.71900
      6 N2        -66.1784   -1.8621  -25.7051 N.ar   1 LIG      -0.71900
      7 H1        -64.2730   -4.1715  -24.1217 H      1 LIG       0.11500
      8 H2        -62.5178   -2.8764  -25.3714 H      1 LIG       0.11400
      9 H3        -66.6483   -3.4055  -24.4228 H      1 LIG       0.11400
     10 H4        -65.4071   -0.4037  -26.9571 H      1 LIG       0.14100
@<TRIPOS>BOND
      1       1       2 ar
      2       1       3 ar
      3       2       5 ar
      4       3       6 ar
      5       4       5 ar
      6       4       6 ar
      7       1       7 1
      8       2       8 1
      9       3       9 1
     10       4      10 1
@<TRIPOS>ALT_TYPE
CGenFF_4.0_ALT_TYPE_SET
CGenFF_4.0 1 CG2R61 2 CG2R61 3 CG2R61 4 CG2R64 5 NG2R62 6 NG2R62 7 HGR61 8 HGR62 9 HGR62 10 HGR62
@<TRIPOS>MOLECULE
pyrimidine
 10 10 0 0 0
****
USER_CHARGES
INVALID_CHARGES
Pose:  17 Cluster:  17 Fr_nu: 3249921 TotEn:   -11.62
@<TRIPOS>ATOM
      1 C1        -73.2183   -6.1472  -27.5911 C.ar   1 LIG      -0.13100
      2 C2        -74.5980   -6.1634  -27.6173 C.ar   1 LIG       0.28900
      3 C3        -72.6297   -6.9521  -26.6373 C.ar   1 LIG       0.28900
      4 C4        -74.6632   -7.6473  -25.8966 C.ar   1 LIG       0.50700
      5 N1        -75.3548   -6.9044  -26.7816 N.ar   1 LIG      -0.71900
      6 N2        -73.3242   -7.7179  -25.7705 N.ar   1 LIG      -0.71900
      7 H1        -72.6361   -5.5428  -28.2738 H      1 LIG       0.11500
      8 H2        -75.1493   -5.5627  -28.3325 H      1 LIG       0.11400
      9 H3        -71.5507   -7.0044  -26.5403 H      1 LIG       0.11400
     10 H4        -75.2459   -8.2517  -25.2122 H      1 LIG       0.14100
@<TRIPOS>BOND
      1       1       2 ar
      2       1       3 ar
      3       2       5 ar
      4       3       6 ar
      5       4       5 ar
      6       4       6 ar
      7       1       7 1
      8       2       8 1
      9       3       9 1
     10       4      10 1
@<TRIPOS>ALT_TYPE
CGenFF_4.0_ALT_TYPE_SET
CGenFF_4.0 1 CG2R61 2 CG2R61 3 CG2R61 4 CG2R64 5 NG2R62 6 NG2R62 7 HGR61 8 HGR62 9 HGR62 10 HGR62
@<TRIPOS>MOLECULE
pyrimidine
 10 10 0 0 0
****
USER_CHARGES
INVALID_CHARGES
Pose:  18 Cluster:  18 Fr_nu: 679964 TotEn:   -11.59
@<TRIPOS>ATOM
      1 C1        -51.1029    5.4817  -34.0485 C.ar   1 LIG      -0.13100
      2 C2        -50.7807    6.7540  -34.4750 C.ar   1 LIG       0.28900
      3 C3        -50.2106    4.9027  -33.1696 C.ar   1 LIG       0.28900
      4 C4        -48.8845    6.7482  -33.2215 C.ar   1 LIG       0.50700
      5 N1        -49.6754    7.4194  -34.0802 N.ar   1 LIG      -0.71900
      6 N2        -49.0872    5.5094  -32.7335 N.ar   1 LIG      -0.71900
      7 H1        -51.9966    4.9713  -34.3818 H      1 LIG       0.11500
      8 H2        -51.4219    7.2893  -35.1669 H      1 LIG       0.11400
      9 H3        -50.3791    3.9045  -32.7803 H      1 LIG       0.11400
     10 H4        -47.9890    7.2585  -32.8885 H      1 LIG       0.14100
@<TRIPOS>BOND
      1       1       2 ar
      2       1       3 ar
      3       2       5 ar
      4       3       6 ar
      5       4       5 ar
      6       4       6 ar
      7       1       7 1
      8       2       8 1
      9       3       9 1
     10       4      10 1
@<TRIPOS>ALT_TYPE
CGenFF_4.0_ALT_TYPE_SET
CGenFF_4.0 1 CG2R61 2 CG2R61 3 CG2R61 4 CG2R64 5 NG2R62 6 NG2R62 7 HGR61 8 HGR62 9 HGR62 10 HGR62
@<TRIPOS>MOLECULE
pyrimidine
 10 10 0 0 0
****
USER_CHARGES
INVALID_CHARGES
Pose:  19 Cluster:  19 Fr_nu: 425300 TotEn:   -11.38
@<TRIPOS>ATOM
      1 C1        -67.0613   -8.1210  -46.9352 C.ar   1 LIG      -0.13100
      2 C2        -66.8704   -8.3556  -45.5888 C.ar   1 LIG       0.28900
      3 C3        -68.2894   -7.5958  -47.2816 C.ar   1 LIG       0.28900
      4 C4        -68.9561   -7.5898  -45.1085 C.ar   1 LIG       0.50700
      5 N1        -67.7998   -8.1007  -44.6445 N.ar   1 LIG      -0.71900
      6 N2        -69.2637   -7.3171  -46.3910 N.ar   1 LIG      -0.71900
      7 H1        -66.2980   -8.3352  -47.6713 H      1 LIG       0.11500
      8 H2        -65.9368   -8.7675  -45.2213 H      1 LIG       0.11400
      9 H3        -68.5314   -7.3787  -48.3163 H      1 LIG       0.11400
     10 H4        -69.7209   -7.3764  -44.3719 H      1 LIG       0.14100
@<TRIPOS>BOND
      1       1       2 ar
      2       1       3 ar
      3       2       5 ar
      4       3       6 ar
      5       4       5 ar
      6       4       6 ar
      7       1       7 1
      8       2       8 1
      9       3       9 1
     10       4      10 1
@<TRIPOS>ALT_TYPE
CGenFF_4.0_ALT_TYPE_SET
CGenFF_4.0 1 CG2R61 2 CG2R61 3 CG2R61 4 CG2R64 5 NG2R62 6 NG2R62 7 HGR61 8 HGR62 9 HGR62 10 HGR62
@<TRIPOS>MOLECULE
pyrimidine
 10 10 0 0 0
****
USER_CHARGES
INVALID_CHARGES
Pose:  20 Cluster:  20 Fr_nu: 555414 TotEn:   -11.27
@<TRIPOS>ATOM
      1 C1        -66.4292   -2.5220  -25.4300 C.ar   1 LIG      -0.13100
      2 C2        -65.1789   -1.9379  -25.4448 C.ar   1 LIG       0.28900
      3 C3        -67.4155   -1.8386  -26.1112 C.ar   1 LIG       0.28900
      4 C4        -65.9474   -0.2068  -26.7016 C.ar   1 LIG       0.50700
      5 N1        -64.9017   -0.7765  -26.0730 N.ar   1 LIG      -0.71900
      6 N2        -67.2091   -0.6741  -26.7604 N.ar   1 LIG      -0.71900
      7 H1        -66.6233   -3.4547  -24.9176 H      1 LIG       0.11500
      8 H2        -64.3407   -2.4017  -24.9363 H      1 LIG       0.11400
      9 H3        -68.4300   -2.2198  -26.1546 H      1 LIG       0.11400
     10 H4        -65.7535    0.7277  -27.2138 H      1 LIG       0.14100
@<TRIPOS>BOND
      1       1       2 ar
      2       1       3 ar
      3       2       5 ar
      4       3       6 ar
      5       4       5 ar
      6       4       6 ar
      7       1       7 1
      8       2       8 1
      9       3       9 1
     10       4      10 1
@<TRIPOS>ALT_TYPE
CGenFF_4.0_ALT_TYPE_SET
CGenFF_4.0 1 CG2R61 2 CG2R61 3 CG2R61 4 CG2R64 5 NG2R62 6 NG2R62 7 HGR61 8 HGR62 9 HGR62 10 HGR62
@<TRIPOS>MOLECULE
pyrimidine
 10 10 0 0 0
****
USER_CHARGES
INVALID_CHARGES
Pose:  21 Cluster:  21 Fr_nu: 3870885 TotEn:   -11.16
@<TRIPOS>ATOM
      1 C1        -50.4039    5.6817  -34.5938 C.ar   1 LIG      -0.13100
      2 C2        -49.1793    6.1721  -34.9994 C.ar   1 LIG       0.28900
      3 C3        -50.4304    5.1040  -33.3410 C.ar   1 LIG       0.28900
      4 C4        -48.2157    5.5222  -33.0459 C.ar   1 LIG       0.50700
      5 N1        -48.0605    6.1088  -34.2480 N.ar   1 LIG      -0.71900
      6 N2        -49.3512    5.0068  -32.5372 N.ar   1 LIG      -0.71900
      7 H1        -51.2854    5.7459  -35.2175 H      1 LIG       0.11500
      8 H2        -49.0607    6.6434  -35.9690 H      1 LIG       0.11400
      9 H3        -51.3480    4.6902  -32.9369 H      1 LIG       0.11400
     10 H4        -47.3329    5.4569  -32.4217 H      1 LIG       0.14100
@<TRIPOS>BOND
      1       1       2 ar
      2       1       3 ar
      3       2       5 ar
      4       3       6 ar
      5       4       5 ar
      6       4       6 ar
      7       1       7 1
      8       2       8 1
      9       3       9 1
     10       4      10 1
@<TRIPOS>ALT_TYPE
CGenFF_4.0_ALT_TYPE_SET
CGenFF_4.0 1 CG2R61 2 CG2R61 3 CG2R61 4 CG2R64 5 NG2R62 6 NG2R62 7 HGR61 8 HGR62 9 HGR62 10 HGR62
@<TRIPOS>MOLECULE
pyrimidine
 10 10 0 0 0
****
USER_CHARGES
INVALID_CHARGES
Pose:  22 Cluster:  22 Fr_nu: 763041 TotEn:   -10.86
@<TRIPOS>ATOM
      1 C1        -64.7142  -23.6113  -38.1547 C.ar   1 LIG      -0.13100
      2 C2        -63.6330  -24.4488  -38.3392 C.ar   1 LIG       0.28900
      3 C3        -65.6581  -24.0459  -37.2468 C.ar   1 LIG       0.28900
      4 C4        -64.4634  -25.9350  -36.8329 C.ar   1 LIG       0.50700
      5 N1        -63.4751  -25.6223  -37.6925 N.ar   1 LIG      -0.71900
      6 N2        -65.5643  -25.2068  -36.5656 N.ar   1 LIG      -0.71900
      7 H1        -64.8154  -22.6751  -38.6873 H      1 LIG       0.11500
      8 H2        -62.8403  -24.1914  -39.0331 H      1 LIG       0.11400
      9 H3        -66.5430  -23.4552  -37.0360 H      1 LIG       0.11400
     10 H4        -64.3629  -26.8728  -36.3004 H      1 LIG       0.14100
@<TRIPOS>BOND
      1       1       2 ar
      2       1       3 ar
      3       2       5 ar
      4       3       6 ar
      5       4       5 ar
      6       4       6 ar
      7       1       7 1
      8       2       8 1
      9       3       9 1
     10       4      10 1
@<TRIPOS>ALT_TYPE
CGenFF_4.0_ALT_TYPE_SET
CGenFF_4.0 1 CG2R61 2 CG2R61 3 CG2R61 4 CG2R64 5 NG2R62 6 NG2R62 7 HGR61 8 HGR62 9 HGR62 10 HGR62
@<TRIPOS>MOLECULE
pyrimidine
 10 10 0 0 0
****
USER_CHARGES
INVALID_CHARGES
Pose:  23 Cluster:  23 Fr_nu: 3861575 TotEn:   -10.85
@<TRIPOS>ATOM
      1 C1        -83.2152   -1.6701  -46.5834 C.ar   1 LIG      -0.13100
      2 C2        -84.0212   -0.6892  -47.1244 C.ar   1 LIG       0.28900
      3 C3        -82.8926   -1.5103  -45.2513 C.ar   1 LIG       0.28900
      4 C4        -84.0984    0.4133  -45.1380 C.ar   1 LIG       0.50700
      5 N1        -84.4826    0.3702  -46.4279 N.ar   1 LIG      -0.71900
      6 N2        -83.3182   -0.4768  -44.4956 N.ar   1 LIG      -0.71900
      7 H1        -82.8592   -2.5094  -47.1657 H      1 LIG       0.11500
      8 H2        -84.3271   -0.7295  -48.1641 H      1 LIG       0.11400
      9 H3        -82.2634   -2.2304  -44.7394 H      1 LIG       0.11400
     10 H4        -84.4537    1.2542  -44.5551 H      1 LIG       0.14100
@<TRIPOS>BOND
      1       1       2 ar
      2       1       3 ar
      3       2       5 ar
      4       3       6 ar
      5       4       5 ar
      6       4       6 ar
      7       1       7 1
      8       2       8 1
      9       3       9 1
     10       4      10 1
@<TRIPOS>ALT_TYPE
CGenFF_4.0_ALT_TYPE_SET
CGenFF_4.0 1 CG2R61 2 CG2R61 3 CG2R61 4 CG2R64 5 NG2R62 6 NG2R62 7 HGR61 8 HGR62 9 HGR62 10 HGR62
@<TRIPOS>MOLECULE
pyrimidine
 10 10 0 0 0
****
USER_CHARGES
INVALID_CHARGES
Pose:  24 Cluster:  24 Fr_nu: 1000865 TotEn:   -10.80
@<TRIPOS>ATOM
      1 C1        -52.3185  -22.2601  -32.5958 C.ar   1 LIG      -0.13100
      2 C2        -51.4298  -21.2545  -32.2743 C.ar   1 LIG       0.28900
      3 C3        -51.7676  -23.5150  -32.7562 C.ar   1 LIG       0.28900
      4 C4        -49.6889  -22.7158  -32.3014 C.ar   1 LIG       0.50700
      5 N1        -50.1036  -21.4477  -32.1188 N.ar   1 LIG      -0.71900
      6 N2        -50.4521  -23.7798  -32.6162 N.ar   1 LIG      -0.71900
      7 H1        -53.3780  -22.0765  -32.7146 H      1 LIG       0.11500
      8 H2        -51.7701  -20.2350  -32.1287 H      1 LIG       0.11400
      9 H3        -52.3875  -24.3680  -33.0102 H      1 LIG       0.11400
     10 H4        -48.6280  -22.8996  -32.1836 H      1 LIG       0.14100
@<TRIPOS>BOND
      1       1       2 ar
      2       1       3 ar
      3       2       5 ar
      4       3       6 ar
      5       4       5 ar
      6       4       6 ar
      7       1       7 1
      8       2       8 1
      9       3       9 1
     10       4      10 1
@<TRIPOS>ALT_TYPE
CGenFF_4.0_ALT_TYPE_SET
CGenFF_4.0 1 CG2R61 2 CG2R61 3 CG2R61 4 CG2R64 5 NG2R62 6 NG2R62 7 HGR61 8 HGR62 9 HGR62 10 HGR62
@<TRIPOS>MOLECULE
pyrimidine
 10 10 0 0 0
****
USER_CHARGES
INVALID_CHARGES
Pose:  25 Cluster:  25 Fr_nu: 409133 TotEn:   -10.74
@<TRIPOS>ATOM
      1 C1        -67.4473  -24.0811  -36.0945 C.ar   1 LIG      -0.13100
      2 C2        -66.2173  -24.2043  -36.7080 C.ar   1 LIG       0.28900
      3 C3        -67.9349  -25.2264  -35.4990 C.ar   1 LIG       0.28900
      4 C4        -66.0912  -26.3983  -36.1271 C.ar   1 LIG       0.50700
      5 N1        -65.5091  -25.3521  -36.7435 N.ar   1 LIG      -0.71900
      6 N2        -67.2810  -26.4066  -35.4963 N.ar   1 LIG      -0.71900
      7 H1        -67.9938  -23.1476  -36.0814 H      1 LIG       0.11500
      8 H2        -65.7538  -23.3578  -37.2030 H      1 LIG       0.11400
      9 H3        -68.8941  -25.2270  -34.9928 H      1 LIG       0.11400
     10 H4        -65.5447  -27.3334  -36.1410 H      1 LIG       0.14100
@<TRIPOS>BOND
      1       1       2 ar
      2       1       3 ar
      3       2       5 ar
      4       3       6 ar
      5       4       5 ar
      6       4       6 ar
      7       1       7 1
      8       2       8 1
      9       3       9 1
     10       4      10 1
@<TRIPOS>ALT_TYPE
CGenFF_4.0_ALT_TYPE_SET
CGenFF_4.0 1 CG2R61 2 CG2R61 3 CG2R61 4 CG2R64 5 NG2R62 6 NG2R62 7 HGR61 8 HGR62 9 HGR62 10 HGR62
@<TRIPOS>MOLECULE
pyrimidine
 10 10 0 0 0
****
USER_CHARGES
INVALID_CHARGES
Pose:  26 Cluster:  26 Fr_nu:   7098 TotEn:   -10.73
@<TRIPOS>ATOM
      1 C1        -73.0272  -26.0908  -43.9576 C.ar   1 LIG      -0.13100
      2 C2        -73.6435  -27.3083  -43.7514 C.ar   1 LIG       0.28900
      3 C3        -72.1147  -25.7127  -42.9940 C.ar   1 LIG       0.28900
      4 C4        -72.4858  -27.6240  -41.8208 C.ar   1 LIG       0.50700
      5 N1        -73.3956  -28.1035  -42.6900 N.ar   1 LIG      -0.71900
      6 N2        -71.8186  -26.4574  -41.9086 N.ar   1 LIG      -0.71900
      7 H1        -73.2454  -25.4731  -44.8184 H      1 LIG       0.11500
      8 H2        -74.3756  -27.6890  -44.4552 H      1 LIG       0.11400
      9 H3        -71.5808  -24.7717  -43.0700 H      1 LIG       0.11400
     10 H4        -72.2680  -28.2418  -40.9582 H      1 LIG       0.14100
@<TRIPOS>BOND
      1       1       2 ar
      2       1       3 ar
      3       2       5 ar
      4       3       6 ar
      5       4       5 ar
      6       4       6 ar
      7       1       7 1
      8       2       8 1
      9       3       9 1
     10       4      10 1
@<TRIPOS>ALT_TYPE
CGenFF_4.0_ALT_TYPE_SET
CGenFF_4.0 1 CG2R61 2 CG2R61 3 CG2R61 4 CG2R64 5 NG2R62 6 NG2R62 7 HGR61 8 HGR62 9 HGR62 10 HGR62
@<TRIPOS>MOLECULE
pyrimidine
 10 10 0 0 0
****
USER_CHARGES
INVALID_CHARGES
Pose:  27 Cluster:  27 Fr_nu: 2360972 TotEn:   -10.67
@<TRIPOS>ATOM
      1 C1        -64.4344   -2.4805  -25.1058 C.ar   1 LIG      -0.13100
      2 C2        -65.4906   -2.6329  -25.9810 C.ar   1 LIG       0.28900
      3 C3        -63.9930   -1.1861  -24.9225 C.ar   1 LIG       0.28900
      4 C4        -65.5574   -0.3942  -26.3691 C.ar   1 LIG       0.50700
      5 N1        -66.0782   -1.6078  -26.6322 N.ar   1 LIG      -0.71900
      6 N2        -64.5332   -0.1152  -25.5403 N.ar   1 LIG      -0.71900
      7 H1        -63.9819   -3.3211  -24.5970 H      1 LIG       0.11500
      8 H2        -65.9056   -3.6132  -26.1888 H      1 LIG       0.11400
      9 H3        -63.1674   -0.9677  -24.2539 H      1 LIG       0.11400
     10 H4        -66.0096    0.4474  -26.8793 H      1 LIG       0.14100
@<TRIPOS>BOND
      1       1       2 ar
      2       1       3 ar
      3       2       5 ar
      4       3       6 ar
      5       4       5 ar
      6       4       6 ar
      7       1       7 1
      8       2       8 1
      9       3       9 1
     10       4      10 1
@<TRIPOS>ALT_TYPE
CGenFF_4.0_ALT_TYPE_SET
CGenFF_4.0 1 CG2R61 2 CG2R61 3 CG2R61 4 CG2R64 5 NG2R62 6 NG2R62 7 HGR61 8 HGR62 9 HGR62 10 HGR62
@<TRIPOS>MOLECULE
pyrimidine
 10 10 0 0 0
****
USER_CHARGES
INVALID_CHARGES
Pose:  28 Cluster:  28 Fr_nu: 154758 TotEn:   -10.63
@<TRIPOS>ATOM
      1 C1        -61.9831  -21.9418  -25.7518 C.ar   1 LIG      -0.13100
      2 C2        -61.7471  -23.2802  -25.9914 C.ar   1 LIG       0.28900
      3 C3        -60.8645  -21.1345  -25.7207 C.ar   1 LIG       0.28900
      4 C4        -59.5085  -22.9117  -26.1330 C.ar   1 LIG       0.50700
      5 N1        -60.5181  -23.8012  -26.1872 N.ar   1 LIG      -0.71900
      6 N2        -59.6075  -21.5876  -25.9078 N.ar   1 LIG      -0.71900
      7 H1        -62.9800  -21.5510  -25.5981 H      1 LIG       0.11500
      8 H2        -62.5645  -23.9917  -26.0337 H      1 LIG       0.11400
      9 H3        -60.9505  -20.0688  -25.5384 H      1 LIG       0.11400
     10 H4        -58.5101  -23.3029  -26.2858 H      1 LIG       0.14100
@<TRIPOS>BOND
      1       1       2 ar
      2       1       3 ar
      3       2       5 ar
      4       3       6 ar
      5       4       5 ar
      6       4       6 ar
      7       1       7 1
      8       2       8 1
      9       3       9 1
     10       4      10 1
@<TRIPOS>ALT_TYPE
CGenFF_4.0_ALT_TYPE_SET
CGenFF_4.0 1 CG2R61 2 CG2R61 3 CG2R61 4 CG2R64 5 NG2R62 6 NG2R62 7 HGR61 8 HGR62 9 HGR62 10 HGR62
@<TRIPOS>MOLECULE
pyrimidine
 10 10 0 0 0
****
USER_CHARGES
INVALID_CHARGES
Pose:  29 Cluster:  29 Fr_nu: 311835 TotEn:   -10.46
@<TRIPOS>ATOM
      1 C1        -66.2510   -8.2759  -46.3623 C.ar   1 LIG      -0.13100
      2 C2        -66.7275   -7.6030  -47.4690 C.ar   1 LIG       0.28900
      3 C3        -67.1629   -8.4746  -45.3460 C.ar   1 LIG       0.28900
      4 C4        -68.7873   -7.4101  -46.5271 C.ar   1 LIG       0.50700
      5 N1        -67.9946   -7.1544  -47.5852 N.ar   1 LIG      -0.71900
      6 N2        -68.4437   -8.0534  -45.3950 N.ar   1 LIG      -0.71900
      7 H1        -65.2292   -8.6247  -46.2958 H      1 LIG       0.11500
      8 H2        -66.0839   -7.4000  -48.3180 H      1 LIG       0.11400
      9 H3        -66.8802   -8.9932  -44.4363 H      1 LIG       0.11400
     10 H4        -69.8102   -7.0600  -46.5930 H      1 LIG       0.14100
@<TRIPOS>BOND
      1       1       2 ar
      2       1       3 ar
      3       2       5 ar
      4       3       6 ar
      5       4       5 ar
      6       4       6 ar
      7       1       7 1
      8       2       8 1
      9       3       9 1
     10       4      10 1
@<TRIPOS>ALT_TYPE
CGenFF_4.0_ALT_TYPE_SET
CGenFF_4.0 1 CG2R61 2 CG2R61 3 CG2R61 4 CG2R64 5 NG2R62 6 NG2R62 7 HGR61 8 HGR62 9 HGR62 10 HGR62
@<TRIPOS>MOLECULE
pyrimidine
 10 10 0 0 0
****
USER_CHARGES
INVALID_CHARGES
Pose:  30 Cluster:  30 Fr_nu: 2647799 TotEn:   -10.39
@<TRIPOS>ATOM
      1 C1        -56.6214   -0.1496  -20.0383 C.ar   1 LIG      -0.13100
      2 C2        -55.7015    0.7434  -20.5491 C.ar   1 LIG       0.28900
      3 C3        -56.1231   -1.3901  -19.6965 C.ar   1 LIG       0.28900
      4 C4        -54.0308   -0.7847  -20.3467 C.ar   1 LIG       0.50700
      5 N1        -54.3936    0.4580  -20.7174 N.ar   1 LIG      -0.71900
      6 N2        -54.8286   -1.7430  -19.8380 N.ar   1 LIG      -0.71900
      7 H1        -57.6651    0.1062  -19.9141 H      1 LIG       0.11500
      8 H2        -56.0000    1.7429  -20.8461 H      1 LIG       0.11400
      9 H3        -56.7707   -2.1581  -19.2876 H      1 LIG       0.11400
     10 H4        -52.9860   -1.0414  -20.4719 H      1 LIG       0.14100
@<TRIPOS>BOND
      1       1       2 ar
      2       1       3 ar
      3       2       5 ar
      4       3       6 ar
      5       4       5 ar
      6       4       6 ar
      7       1       7 1
      8       2       8 1
      9       3       9 1
     10       4      10 1
@<TRIPOS>ALT_TYPE
CGenFF_4.0_ALT_TYPE_SET
CGenFF_4.0 1 CG2R61 2 CG2R61 3 CG2R61 4 CG2R64 5 NG2R62 6 NG2R62 7 HGR61 8 HGR62 9 HGR62 10 HGR62
@<TRIPOS>MOLECULE
pyrimidine
 10 10 0 0 0
****
USER_CHARGES
INVALID_CHARGES
Pose:  31 Cluster:  31 Fr_nu: 352896 TotEn:   -10.36
@<TRIPOS>ATOM
      1 C1        -74.8219   -2.7596  -31.7086 C.ar   1 LIG      -0.13100
      2 C2        -75.7383   -2.3177  -32.6411 C.ar   1 LIG       0.28900
      3 C3        -73.6886   -1.9845  -31.5714 C.ar   1 LIG       0.28900
      4 C4        -74.4255   -0.5363  -33.1611 C.ar   1 LIG       0.50700
      5 N1        -75.5715   -1.2062  -33.3875 N.ar   1 LIG      -0.71900
      6 N2        -73.4569   -0.8626  -32.2841 N.ar   1 LIG      -0.71900
      7 H1        -74.9816   -3.6553  -31.1235 H      1 LIG       0.11500
      8 H2        -76.6595   -2.8618  -32.8190 H      1 LIG       0.11400
      9 H3        -72.9117   -2.2526  -30.8637 H      1 LIG       0.11400
     10 H4        -74.2649    0.3600  -33.7476 H      1 LIG       0.14100
@<TRIPOS>BOND
      1       1       2 ar
      2       1       3 ar
      3       2       5 ar
      4       3       6 ar
      5       4       5 ar
      6       4       6 ar
      7       1       7 1
      8       2       8 1
      9       3       9 1
     10       4      10 1
@<TRIPOS>ALT_TYPE
CGenFF_4.0_ALT_TYPE_SET
CGenFF_4.0 1 CG2R61 2 CG2R61 3 CG2R61 4 CG2R64 5 NG2R62 6 NG2R62 7 HGR61 8 HGR62 9 HGR62 10 HGR62
@<TRIPOS>MOLECULE
pyrimidine
 10 10 0 0 0
****
USER_CHARGES
INVALID_CHARGES
Pose:  32 Cluster:  32 Fr_nu: 109022 TotEn:   -10.12
@<TRIPOS>ATOM
      1 C1        -61.9293  -10.1235  -51.7865 C.ar   1 LIG      -0.13100
      2 C2        -61.7357   -9.5954  -53.0467 C.ar   1 LIG       0.28900
      3 C3        -61.0509  -11.1211  -51.4157 C.ar   1 LIG       0.28900
      4 C4        -59.9709  -10.9810  -53.4110 C.ar   1 LIG       0.50700
      5 N1        -60.7628  -10.0020  -53.8884 N.ar   1 LIG      -0.71900
      6 N2        -60.0565  -11.5761  -52.2059 N.ar   1 LIG      -0.71900
      7 H1        -62.7184   -9.7782  -51.1320 H      1 LIG       0.11500
      8 H2        -62.3771   -8.8071  -53.4255 H      1 LIG       0.11400
      9 H3        -61.1251  -11.5969  -50.4439 H      1 LIG       0.11400
     10 H4        -59.1815  -11.3277  -54.0665 H      1 LIG       0.14100
@<TRIPOS>BOND
      1       1       2 ar
      2       1       3 ar
      3       2       5 ar
      4       3       6 ar
      5       4       5 ar
      6       4       6 ar
      7       1       7 1
      8       2       8 1
      9       3       9 1
     10       4      10 1
@<TRIPOS>ALT_TYPE
CGenFF_4.0_ALT_TYPE_SET
CGenFF_4.0 1 CG2R61 2 CG2R61 3 CG2R61 4 CG2R64 5 NG2R62 6 NG2R62 7 HGR61 8 HGR62 9 HGR62 10 HGR62
@<TRIPOS>MOLECULE
pyrimidine
 10 10 0 0 0
****
USER_CHARGES
INVALID_CHARGES
Pose:  33 Cluster:  33 Fr_nu: 1762308 TotEn:   -10.09
@<TRIPOS>ATOM
      1 C1        -60.3457  -22.5139  -39.5627 C.ar   1 LIG      -0.13100
      2 C2        -60.1372  -21.1967  -39.9175 C.ar   1 LIG       0.28900
      3 C3        -59.4743  -23.0241  -38.6223 C.ar   1 LIG       0.28900
      4 C4        -58.3731  -21.0397  -38.4926 C.ar   1 LIG       0.50700
      5 N1        -59.1569  -20.4274  -39.4004 N.ar   1 LIG      -0.71900
      6 N2        -58.4728  -22.3126  -38.0643 N.ar   1 LIG      -0.71900
      7 H1        -61.1403  -23.1080  -39.9938 H      1 LIG       0.11500
      8 H2        -60.7719  -20.7092  -40.6495 H      1 LIG       0.11400
      9 H3        -59.5593  -24.0503  -38.2816 H      1 LIG       0.11400
     10 H4        -57.5767  -20.4455  -38.0616 H      1 LIG       0.14100
@<TRIPOS>BOND
      1       1       2 ar
      2       1       3 ar
      3       2       5 ar
      4       3       6 ar
      5       4       5 ar
      6       4       6 ar
      7       1       7 1
      8       2       8 1
      9       3       9 1
     10       4      10 1
@<TRIPOS>ALT_TYPE
CGenFF_4.0_ALT_TYPE_SET
CGenFF_4.0 1 CG2R61 2 CG2R61 3 CG2R61 4 CG2R64 5 NG2R62 6 NG2R62 7 HGR61 8 HGR62 9 HGR62 10 HGR62
@<TRIPOS>MOLECULE
pyrimidine
 10 10 0 0 0
****
USER_CHARGES
INVALID_CHARGES
Pose:  34 Cluster:  34 Fr_nu: 312138 TotEn:   -10.01
@<TRIPOS>ATOM
      1 C1        -68.7895   -7.2589  -46.5367 C.ar   1 LIG      -0.13100
      2 C2        -68.3691   -7.9594  -45.4245 C.ar   1 LIG       0.28900
      3 C3        -67.8384   -7.0710  -47.5186 C.ar   1 LIG       0.28900
      4 C4        -66.2843   -8.1955  -46.2991 C.ar   1 LIG       0.50700
      5 N1        -67.1192   -8.4439  -45.2721 N.ar   1 LIG      -0.71900
      6 N2        -66.5717   -7.5272  -47.4325 N.ar   1 LIG      -0.71900
      7 H1        -69.7987   -6.8814  -46.6324 H      1 LIG       0.11500
      8 H2        -69.0464   -8.1561  -44.6004 H      1 LIG       0.11400
      9 H3        -68.0757   -6.5315  -48.4291 H      1 LIG       0.11400
     10 H4        -65.2735   -8.5724  -46.2030 H      1 LIG       0.14100
@<TRIPOS>BOND
      1       1       2 ar
      2       1       3 ar
      3       2       5 ar
      4       3       6 ar
      5       4       5 ar
      6       4       6 ar
      7       1       7 1
      8       2       8 1
      9       3       9 1
     10       4      10 1
@<TRIPOS>ALT_TYPE
CGenFF_4.0_ALT_TYPE_SET
CGenFF_4.0 1 CG2R61 2 CG2R61 3 CG2R61 4 CG2R64 5 NG2R62 6 NG2R62 7 HGR61 8 HGR62 9 HGR62 10 HGR62
@<TRIPOS>MOLECULE
pyrimidine
 10 10 0 0 0
****
USER_CHARGES
INVALID_CHARGES
Pose:  35 Cluster:  35 Fr_nu: 3824508 TotEn:    -9.97
@<TRIPOS>ATOM
      1 C1        -83.6422   -0.2187  -46.5430 C.ar   1 LIG      -0.13100
      2 C2        -84.1703    1.0563  -46.5430 C.ar   1 LIG       0.28900
      3 C3        -83.4137   -0.7703  -45.2990 C.ar   1 LIG       0.28900
      4 C4        -84.1897    1.1024  -44.2704 C.ar   1 LIG       0.50700
      5 N1        -84.4573    1.7487  -45.4211 N.ar   1 LIG      -0.71900
      6 N2        -83.6766   -0.1357  -44.1378 N.ar   1 LIG      -0.71900
      7 H1        -83.4215   -0.7509  -47.4586 H      1 LIG       0.11500
      8 H2        -84.3835    1.5716  -47.4732 H      1 LIG       0.11400
      9 H3        -82.9998   -1.7677  -45.1985 H      1 LIG       0.11400
     10 H4        -84.4096    1.6355  -43.3536 H      1 LIG       0.14100
@<TRIPOS>BOND
      1       1       2 ar
      2       1       3 ar
      3       2       5 ar
      4       3       6 ar
      5       4       5 ar
      6       4       6 ar
      7       1       7 1
      8       2       8 1
      9       3       9 1
     10       4      10 1
@<TRIPOS>ALT_TYPE
CGenFF_4.0_ALT_TYPE_SET
CGenFF_4.0 1 CG2R61 2 CG2R61 3 CG2R61 4 CG2R64 5 NG2R62 6 NG2R62 7 HGR61 8 HGR62 9 HGR62 10 HGR62
@<TRIPOS>MOLECULE
pyrimidine
 10 10 0 0 0
****
USER_CHARGES
INVALID_CHARGES
Pose:  36 Cluster:  36 Fr_nu:   5214 TotEn:    -9.86
@<TRIPOS>ATOM
      1 C1        -66.9181  -24.3554  -36.1736 C.ar   1 LIG      -0.13100
      2 C2        -66.3049  -25.5098  -36.6162 C.ar   1 LIG       0.28900
      3 C3        -67.9204  -24.5314  -35.2418 C.ar   1 LIG       0.28900
      4 C4        -67.6290  -26.7854  -35.2796 C.ar   1 LIG       0.50700
      5 N1        -66.6365  -26.7458  -36.1888 N.ar   1 LIG      -0.71900
      6 N2        -68.3033  -25.7364  -34.7710 N.ar   1 LIG      -0.71900
      7 H1        -66.6317  -23.3764  -36.5339 H      1 LIG       0.11500
      8 H2        -65.5061  -25.4713  -37.3489 H      1 LIG       0.11400
      9 H3        -68.4602  -23.6826  -34.8362 H      1 LIG       0.11400
     10 H4        -67.9167  -27.7656  -34.9196 H      1 LIG       0.14100
@<TRIPOS>BOND
      1       1       2 ar
      2       1       3 ar
      3       2       5 ar
      4       3       6 ar
      5       4       5 ar
      6       4       6 ar
      7       1       7 1
      8       2       8 1
      9       3       9 1
     10       4      10 1
@<TRIPOS>ALT_TYPE
CGenFF_4.0_ALT_TYPE_SET
CGenFF_4.0 1 CG2R61 2 CG2R61 3 CG2R61 4 CG2R64 5 NG2R62 6 NG2R62 7 HGR61 8 HGR62 9 HGR62 10 HGR62
@<TRIPOS>MOLECULE
pyrimidine
 10 10 0 0 0
****
USER_CHARGES
INVALID_CHARGES
Pose:  37 Cluster:  37 Fr_nu:  17151 TotEn:    -9.84
@<TRIPOS>ATOM
      1 C1        -72.4189  -26.4358  -42.1146 C.ar   1 LIG      -0.13100
      2 C2        -71.2058  -26.8390  -41.5945 C.ar   1 LIG       0.28900
      3 C3        -73.4125  -27.3932  -42.1236 C.ar   1 LIG       0.28900
      4 C4        -72.0184  -28.9212  -41.1808 C.ar   1 LIG       0.50700
      5 N1        -70.9699  -28.0787  -41.1171 N.ar   1 LIG      -0.71900
      6 N2        -73.2464  -28.6505  -41.6631 N.ar   1 LIG      -0.71900
      7 H1        -72.5802  -25.4346  -42.4910 H      1 LIG       0.11500
      8 H2        -70.3650  -26.1557  -41.5462 H      1 LIG       0.11400
      9 H3        -74.3994  -27.1693  -42.5138 H      1 LIG       0.11400
     10 H4        -71.8568  -29.9241  -40.8051 H      1 LIG       0.14100
@<TRIPOS>BOND
      1       1       2 ar
      2       1       3 ar
      3       2       5 ar
      4       3       6 ar
      5       4       5 ar
      6       4       6 ar
      7       1       7 1
      8       2       8 1
      9       3       9 1
     10       4      10 1
@<TRIPOS>ALT_TYPE
CGenFF_4.0_ALT_TYPE_SET
CGenFF_4.0 1 CG2R61 2 CG2R61 3 CG2R61 4 CG2R64 5 NG2R62 6 NG2R62 7 HGR61 8 HGR62 9 HGR62 10 HGR62
@<TRIPOS>MOLECULE
pyrimidine
 10 10 0 0 0
****
USER_CHARGES
INVALID_CHARGES
Pose:  38 Cluster:  38 Fr_nu: 1888373 TotEn:    -9.61
@<TRIPOS>ATOM
      1 C1        -65.9853   -3.0867  -24.8620 C.ar   1 LIG      -0.13100
      2 C2        -65.0317   -2.6920  -25.7782 C.ar   1 LIG       0.28900
      3 C3        -67.0652   -2.2393  -24.7216 C.ar   1 LIG       0.28900
      4 C4        -66.2164   -0.8178  -26.2792 C.ar   1 LIG       0.50700
      5 N1        -65.1157   -1.5595  -26.5067 N.ar   1 LIG      -0.71900
      6 N2        -67.2135   -1.0924  -25.4166 N.ar   1 LIG      -0.71900
      7 H1        -65.8921   -4.0007  -24.2910 H      1 LIG       0.11500
      8 H2        -64.1472   -3.2937  -25.9568 H      1 LIG       0.11400
      9 H3        -67.8650   -2.4657  -24.0249 H      1 LIG       0.11400
     10 H4        -66.3093    0.0979  -26.8500 H      1 LIG       0.14100
@<TRIPOS>BOND
      1       1       2 ar
      2       1       3 ar
      3       2       5 ar
      4       3       6 ar
      5       4       5 ar
      6       4       6 ar
      7       1       7 1
      8       2       8 1
      9       3       9 1
     10       4      10 1
@<TRIPOS>ALT_TYPE
CGenFF_4.0_ALT_TYPE_SET
CGenFF_4.0 1 CG2R61 2 CG2R61 3 CG2R61 4 CG2R64 5 NG2R62 6 NG2R62 7 HGR61 8 HGR62 9 HGR62 10 HGR62
@<TRIPOS>MOLECULE
pyrimidine
 10 10 0 0 0
****
USER_CHARGES
INVALID_CHARGES
Pose:  39 Cluster:  39 Fr_nu:   3767 TotEn:    -9.58
@<TRIPOS>ATOM
      1 C1        -70.6467   -6.6900  -45.0883 C.ar   1 LIG      -0.13100
      2 C2        -69.7947   -7.5528  -44.4294 C.ar   1 LIG       0.28900
      3 C3        -70.3809   -6.4958  -46.4283 C.ar   1 LIG       0.28900
      4 C4        -68.6050   -7.9116  -46.3329 C.ar   1 LIG       0.50700
      5 N1        -68.7599   -8.1831  -45.0230 N.ar   1 LIG      -0.71900
      6 N2        -69.3646   -7.0925  -47.0851 N.ar   1 LIG      -0.71900
      7 H1        -71.4691   -6.1977  -44.5868 H      1 LIG       0.11500
      8 H2        -69.9246   -7.7673  -43.3742 H      1 LIG       0.11400
      9 H3        -70.9960   -5.8346  -47.0289 H      1 LIG       0.11400
     10 H4        -67.7809   -8.4035  -46.8349 H      1 LIG       0.14100
@<TRIPOS>BOND
      1       1       2 ar
      2       1       3 ar
      3       2       5 ar
      4       3       6 ar
      5       4       5 ar
      6       4       6 ar
      7       1       7 1
      8       2       8 1
      9       3       9 1
     10       4      10 1
@<TRIPOS>ALT_TYPE
CGenFF_4.0_ALT_TYPE_SET
CGenFF_4.0 1 CG2R61 2 CG2R61 3 CG2R61 4 CG2R64 5 NG2R62 6 NG2R62 7 HGR61 8 HGR62 9 HGR62 10 HGR62
@<TRIPOS>MOLECULE
pyrimidine
 10 10 0 0 0
****
USER_CHARGES
INVALID_CHARGES
Pose:  40 Cluster:  40 Fr_nu:   3309 TotEn:    -9.54
@<TRIPOS>ATOM
      1 C1        -72.2862  -25.9645  -42.5436 C.ar   1 LIG      -0.13100
      2 C2        -73.2323  -26.9040  -42.1874 C.ar   1 LIG       0.28900
      3 C3        -72.0211  -25.8666  -43.8942 C.ar   1 LIG       0.28900
      4 C4        -73.5301  -27.5014  -44.3603 C.ar   1 LIG       0.50700
      5 N1        -73.8762  -27.6923  -43.0730 N.ar   1 LIG      -0.71900
      6 N2        -72.6265  -26.6221  -44.8338 N.ar   1 LIG      -0.71900
      7 H1        -71.7850  -25.3454  -41.8117 H      1 LIG       0.11500
      8 H2        -73.5066  -27.0532  -41.1487 H      1 LIG       0.11400
      9 H3        -71.2919  -25.1567  -44.2695 H      1 LIG       0.11400
     10 H4        -74.0310  -28.1220  -45.0932 H      1 LIG       0.14100
@<TRIPOS>BOND
      1       1       2 ar
      2       1       3 ar
      3       2       5 ar
      4       3       6 ar
      5       4       5 ar
      6       4       6 ar
      7       1       7 1
      8       2       8 1
      9       3       9 1
     10       4      10 1
@<TRIPOS>ALT_TYPE
CGenFF_4.0_ALT_TYPE_SET
CGenFF_4.0 1 CG2R61 2 CG2R61 3 CG2R61 4 CG2R64 5 NG2R62 6 NG2R62 7 HGR61 8 HGR62 9 HGR62 10 HGR62
@<TRIPOS>MOLECULE
pyrimidine
 10 10 0 0 0
****
USER_CHARGES
INVALID_CHARGES
Pose:  41 Cluster:  41 Fr_nu: 2079477 TotEn:    -9.48
@<TRIPOS>ATOM
      1 C1        -70.8414  -26.4814  -43.6783 C.ar   1 LIG      -0.13100
      2 C2        -71.7043  -27.5547  -43.7673 C.ar   1 LIG       0.28900
      3 C3        -71.2529  -25.4509  -42.8580 C.ar   1 LIG       0.28900
      4 C4        -73.1691  -26.5595  -42.3422 C.ar   1 LIG       0.50700
      5 N1        -72.8806  -27.6271  -43.1105 N.ar   1 LIG      -0.71900
      6 N2        -72.4150  -25.4567  -42.1726 N.ar   1 LIG      -0.71900
      7 H1        -69.9036  -26.4498  -44.2166 H      1 LIG       0.11500
      8 H2        -71.4662  -28.4117  -44.3880 H      1 LIG       0.11400
      9 H3        -70.6413  -24.5650  -42.7258 H      1 LIG       0.11400
     10 H4        -74.1085  -26.5904  -41.8039 H      1 LIG       0.14100
@<TRIPOS>BOND
      1       1       2 ar
      2       1       3 ar
      3       2       5 ar
      4       3       6 ar
      5       4       5 ar
      6       4       6 ar
      7       1       7 1
      8       2       8 1
      9       3       9 1
     10       4      10 1
@<TRIPOS>ALT_TYPE
CGenFF_4.0_ALT_TYPE_SET
CGenFF_4.0 1 CG2R61 2 CG2R61 3 CG2R61 4 CG2R64 5 NG2R62 6 NG2R62 7 HGR61 8 HGR62 9 HGR62 10 HGR62
@<TRIPOS>MOLECULE
pyrimidine
 10 10 0 0 0
****
USER_CHARGES
INVALID_CHARGES
Pose:  42 Cluster:  42 Fr_nu: 557870 TotEn:    -9.42
@<TRIPOS>ATOM
      1 C1        -50.8621   -9.6631  -45.4905 C.ar   1 LIG      -0.13100
      2 C2        -52.0572  -10.2214  -45.0850 C.ar   1 LIG       0.28900
      3 C3        -49.7230  -10.2932  -45.0328 C.ar   1 LIG       0.28900
      4 C4        -50.9642  -11.8340  -43.9137 C.ar   1 LIG       0.50700
      5 N1        -52.1453  -11.3107  -44.2938 N.ar   1 LIG      -0.71900
      6 N2        -49.7372  -11.3847  -44.2398 N.ar   1 LIG      -0.71900
      7 H1        -50.8209   -8.7884  -46.1257 H      1 LIG       0.11500
      8 H2        -53.0053   -9.7950  -45.3944 H      1 LIG       0.11400
      9 H3        -48.7375   -9.9263  -45.2985 H      1 LIG       0.11400
     10 H4        -51.0052  -12.7091  -43.2768 H      1 LIG       0.14100
@<TRIPOS>BOND
      1       1       2 ar
      2       1       3 ar
      3       2       5 ar
      4       3       6 ar
      5       4       5 ar
      6       4       6 ar
      7       1       7 1
      8       2       8 1
      9       3       9 1
     10       4      10 1
@<TRIPOS>ALT_TYPE
CGenFF_4.0_ALT_TYPE_SET
CGenFF_4.0 1 CG2R61 2 CG2R61 3 CG2R61 4 CG2R64 5 NG2R62 6 NG2R62 7 HGR61 8 HGR62 9 HGR62 10 HGR62
@<TRIPOS>MOLECULE
pyrimidine
 10 10 0 0 0
****
USER_CHARGES
INVALID_CHARGES
Pose:  43 Cluster:  43 Fr_nu: 657866 TotEn:    -9.25
@<TRIPOS>ATOM
      1 C1        -83.3451  -28.9874  -33.6665 C.ar   1 LIG      -0.13100
      2 C2        -82.4604  -29.6573  -34.4870 C.ar   1 LIG       0.28900
      3 C3        -84.6444  -28.9120  -34.1248 C.ar   1 LIG       0.28900
      4 C4        -84.1030  -30.0737  -36.0021 C.ar   1 LIG       0.50700
      5 N1        -82.8067  -30.2147  -35.6658 N.ar   1 LIG      -0.71900
      6 N2        -85.0598  -29.4457  -35.2922 N.ar   1 LIG      -0.71900
      7 H1        -83.0397  -28.5496  -32.7256 H      1 LIG       0.11500
      8 H2        -81.4175  -29.7674  -34.2105 H      1 LIG       0.11400
      9 H3        -85.4106  -28.4045  -33.5487 H      1 LIG       0.11400
     10 H4        -84.4087  -30.5110  -36.9447 H      1 LIG       0.14100
@<TRIPOS>BOND
      1       1       2 ar
      2       1       3 ar
      3       2       5 ar
      4       3       6 ar
      5       4       5 ar
      6       4       6 ar
      7       1       7 1
      8       2       8 1
      9       3       9 1
     10       4      10 1
@<TRIPOS>ALT_TYPE
CGenFF_4.0_ALT_TYPE_SET
CGenFF_4.0 1 CG2R61 2 CG2R61 3 CG2R61 4 CG2R64 5 NG2R62 6 NG2R62 7 HGR61 8 HGR62 9 HGR62 10 HGR62
@<TRIPOS>MOLECULE
pyrimidine
 10 10 0 0 0
****
USER_CHARGES
INVALID_CHARGES
Pose:  44 Cluster:  44 Fr_nu: 444027 TotEn:    -9.25
@<TRIPOS>ATOM
      1 C1        -55.7261    5.2247  -38.9860 C.ar   1 LIG      -0.13100
      2 C2        -54.9386    4.8663  -37.9109 C.ar   1 LIG       0.28900
      3 C3        -56.6657    6.2041  -38.7376 C.ar   1 LIG       0.28900
      4 C4        -56.0040    6.3596  -36.5685 C.ar   1 LIG       0.50700
      5 N1        -55.0509    5.4153  -36.6836 N.ar   1 LIG      -0.71900
      6 N2        -56.8329    6.7953  -37.5364 N.ar   1 LIG      -0.71900
      7 H1        -55.6142    4.7674  -39.9599 H      1 LIG       0.11500
      8 H2        -54.1726    4.1048  -38.0099 H      1 LIG       0.11400
      9 H3        -57.3308    6.5507  -39.5212 H      1 LIG       0.11400
     10 H4        -56.1170    6.8168  -35.5931 H      1 LIG       0.14100
@<TRIPOS>BOND
      1       1       2 ar
      2       1       3 ar
      3       2       5 ar
      4       3       6 ar
      5       4       5 ar
      6       4       6 ar
      7       1       7 1
      8       2       8 1
      9       3       9 1
     10       4      10 1
@<TRIPOS>ALT_TYPE
CGenFF_4.0_ALT_TYPE_SET
CGenFF_4.0 1 CG2R61 2 CG2R61 3 CG2R61 4 CG2R64 5 NG2R62 6 NG2R62 7 HGR61 8 HGR62 9 HGR62 10 HGR62
@<TRIPOS>MOLECULE
pyrimidine
 10 10 0 0 0
****
USER_CHARGES
INVALID_CHARGES
Pose:  45 Cluster:  45 Fr_nu: 3857901 TotEn:    -9.22
@<TRIPOS>ATOM
      1 C1        -51.7747    5.5672  -34.3079 C.ar   1 LIG      -0.13100
      2 C2        -51.1459    5.2338  -33.1256 C.ar   1 LIG       0.28900
      3 C3        -50.9436    5.9703  -35.3331 C.ar   1 LIG       0.28900
      4 C4        -49.1080    5.6944  -34.0211 C.ar   1 LIG       0.50700
      5 N1        -49.8096    5.2861  -32.9467 N.ar   1 LIG      -0.71900
      6 N2        -49.6010    6.0460  -35.2240 N.ar   1 LIG      -0.71900
      7 H1        -52.8490    5.5162  -34.4235 H      1 LIG       0.11500
      8 H2        -51.7167    4.9058  -32.2636 H      1 LIG       0.11400
      9 H3        -51.3467    6.2528  -36.2996 H      1 LIG       0.11400
     10 H4        -48.0324    5.7467  -33.9053 H      1 LIG       0.14100
@<TRIPOS>BOND
      1       1       2 ar
      2       1       3 ar
      3       2       5 ar
      4       3       6 ar
      5       4       5 ar
      6       4       6 ar
      7       1       7 1
      8       2       8 1
      9       3       9 1
     10       4      10 1
@<TRIPOS>ALT_TYPE
CGenFF_4.0_ALT_TYPE_SET
CGenFF_4.0 1 CG2R61 2 CG2R61 3 CG2R61 4 CG2R64 5 NG2R62 6 NG2R62 7 HGR61 8 HGR62 9 HGR62 10 HGR62
@<TRIPOS>MOLECULE
pyrimidine
 10 10 0 0 0
****
USER_CHARGES
INVALID_CHARGES
Pose:  46 Cluster:  46 Fr_nu: 128874 TotEn:    -9.09
@<TRIPOS>ATOM
      1 C1        -74.9483  -17.0030  -26.3040 C.ar   1 LIG      -0.13100
      2 C2        -74.4809  -18.0723  -25.5672 C.ar   1 LIG       0.28900
      3 C3        -75.6245  -17.3263  -27.4625 C.ar   1 LIG       0.28900
      4 C4        -75.3301  -19.5466  -27.0746 C.ar   1 LIG       0.50700
      5 N1        -74.6546  -19.3617  -25.9244 N.ar   1 LIG      -0.71900
      6 N2        -75.8343  -18.5921  -27.8798 N.ar   1 LIG      -0.71900
      7 H1        -74.7944  -15.9782  -25.9936 H      1 LIG       0.11500
      8 H2        -73.9373  -17.9167  -24.6417 H      1 LIG       0.11400
      9 H3        -76.0279  -16.5530  -28.1072 H      1 LIG       0.11400
     10 H4        -75.4833  -20.5726  -27.3861 H      1 LIG       0.14100
@<TRIPOS>BOND
      1       1       2 ar
      2       1       3 ar
      3       2       5 ar
      4       3       6 ar
      5       4       5 ar
      6       4       6 ar
      7       1       7 1
      8       2       8 1
      9       3       9 1
     10       4      10 1
@<TRIPOS>ALT_TYPE
CGenFF_4.0_ALT_TYPE_SET
CGenFF_4.0 1 CG2R61 2 CG2R61 3 CG2R61 4 CG2R64 5 NG2R62 6 NG2R62 7 HGR61 8 HGR62 9 HGR62 10 HGR62
@<TRIPOS>MOLECULE
pyrimidine
 10 10 0 0 0
****
USER_CHARGES
INVALID_CHARGES
Pose:  47 Cluster:  47 Fr_nu: 215925 TotEn:    -9.05
@<TRIPOS>ATOM
      1 C1        -60.6147  -11.0505  -51.2804 C.ar   1 LIG      -0.13100
      2 C2        -59.4694  -10.5347  -51.8521 C.ar   1 LIG       0.28900
      3 C3        -61.8036  -10.5428  -51.7630 C.ar   1 LIG       0.28900
      4 C4        -60.6947   -9.1813  -53.2064 C.ar   1 LIG       0.50700
      5 N1        -59.4728   -9.5957  -52.8209 N.ar   1 LIG      -0.71900
      6 N2        -61.8808   -9.6040  -52.7288 N.ar   1 LIG      -0.71900
      7 H1        -60.5825  -11.8034  -50.5044 H      1 LIG       0.11500
      8 H2        -58.4881  -10.8725  -51.5372 H      1 LIG       0.11400
      9 H3        -62.7558  -10.8869  -51.3740 H      1 LIG       0.11400
     10 H4        -60.7271   -8.4266  -53.9826 H      1 LIG       0.14100
@<TRIPOS>BOND
      1       1       2 ar
      2       1       3 ar
      3       2       5 ar
      4       3       6 ar
      5       4       5 ar
      6       4       6 ar
      7       1       7 1
      8       2       8 1
      9       3       9 1
     10       4      10 1
@<TRIPOS>ALT_TYPE
CGenFF_4.0_ALT_TYPE_SET
CGenFF_4.0 1 CG2R61 2 CG2R61 3 CG2R61 4 CG2R64 5 NG2R62 6 NG2R62 7 HGR61 8 HGR62 9 HGR62 10 HGR62
@<TRIPOS>MOLECULE
pyrimidine
 10 10 0 0 0
****
USER_CHARGES
INVALID_CHARGES
Pose:  48 Cluster:  48 Fr_nu: 217572 TotEn:    -8.89
@<TRIPOS>ATOM
      1 C1        -51.4630   -9.6313  -46.4696 C.ar   1 LIG      -0.13100
      2 C2        -52.3066   -9.5687  -45.3793 C.ar   1 LIG       0.28900
      3 C3        -50.3604  -10.4483  -46.3252 C.ar   1 LIG       0.28900
      4 C4        -50.9900  -11.0098  -44.2145 C.ar   1 LIG       0.50700
      5 N1        -52.0998  -10.2473  -44.2316 N.ar   1 LIG      -0.71900
      6 N2        -50.0919  -11.1546  -45.2075 N.ar   1 LIG      -0.71900
      7 H1        -51.6534   -9.0758  -47.3781 H      1 LIG       0.11500
      8 H2        -53.1989   -8.9525  -45.3992 H      1 LIG       0.11400
      9 H3        -49.6403  -10.5606  -47.1285 H      1 LIG       0.11400
     10 H4        -50.7985  -11.5652  -43.3045 H      1 LIG       0.14100
@<TRIPOS>BOND
      1       1       2 ar
      2       1       3 ar
      3       2       5 ar
      4       3       6 ar
      5       4       5 ar
      6       4       6 ar
      7       1       7 1
      8       2       8 1
      9       3       9 1
     10       4      10 1
@<TRIPOS>ALT_TYPE
CGenFF_4.0_ALT_TYPE_SET
CGenFF_4.0 1 CG2R61 2 CG2R61 3 CG2R61 4 CG2R64 5 NG2R62 6 NG2R62 7 HGR61 8 HGR62 9 HGR62 10 HGR62
@<TRIPOS>MOLECULE
pyrimidine
 10 10 0 0 0
****
USER_CHARGES
INVALID_CHARGES
Pose:  49 Cluster:  49 Fr_nu:  37157 TotEn:    -8.78
@<TRIPOS>ATOM
      1 C1        -75.6214  -17.1691  -26.7255 C.ar   1 LIG      -0.13100
      2 C2        -76.5982  -17.8582  -26.0360 C.ar   1 LIG       0.28900
      3 C3        -74.8412  -17.9280  -27.5737 C.ar   1 LIG       0.28900
      4 C4        -75.9806  -19.8141  -27.0159 C.ar   1 LIG       0.50700
      5 N1        -76.8064  -19.1857  -26.1576 N.ar   1 LIG      -0.71900
      6 N2        -74.9937  -19.2577  -27.7439 N.ar   1 LIG      -0.71900
      7 H1        -75.4765  -16.1035  -26.6084 H      1 LIG       0.11500
      8 H2        -77.2601  -17.3463  -25.3460 H      1 LIG       0.11400
      9 H3        -74.0475  -17.4741  -28.1572 H      1 LIG       0.11400
     10 H4        -76.1247  -20.8813  -27.1324 H      1 LIG       0.14100
@<TRIPOS>BOND
      1       1       2 ar
      2       1       3 ar
      3       2       5 ar
      4       3       6 ar
      5       4       5 ar
      6       4       6 ar
      7       1       7 1
      8       2       8 1
      9       3       9 1
     10       4      10 1
@<TRIPOS>ALT_TYPE
CGenFF_4.0_ALT_TYPE_SET
CGenFF_4.0 1 CG2R61 2 CG2R61 3 CG2R61 4 CG2R64 5 NG2R62 6 NG2R62 7 HGR61 8 HGR62 9 HGR62 10 HGR62
@<TRIPOS>MOLECULE
pyrimidine
 10 10 0 0 0
****
USER_CHARGES
INVALID_CHARGES
Pose:  50 Cluster:  50 Fr_nu: 1485827 TotEn:    -8.69
@<TRIPOS>ATOM
      1 C1        -55.8441    5.2147  -38.2673 C.ar   1 LIG      -0.13100
      2 C2        -54.5265    4.8267  -38.1336 C.ar   1 LIG       0.28900
      3 C3        -56.3250    6.0467  -37.2770 C.ar   1 LIG       0.28900
      4 C4        -54.3158    6.0261  -36.2141 C.ar   1 LIG       0.50700
      5 N1        -53.7305    5.2150  -37.1158 N.ar   1 LIG      -0.71900
      6 N2        -55.5859    6.4734  -36.2320 N.ar   1 LIG      -0.71900
      7 H1        -56.4600    4.8878  -39.0944 H      1 LIG       0.11500
      8 H2        -54.0609    4.1732  -38.8632 H      1 LIG       0.11400
      9 H3        -57.3491    6.4034  -37.2966 H      1 LIG       0.11400
     10 H4        -53.6997    6.3527  -35.3853 H      1 LIG       0.14100
@<TRIPOS>BOND
      1       1       2 ar
      2       1       3 ar
      3       2       5 ar
      4       3       6 ar
      5       4       5 ar
      6       4       6 ar
      7       1       7 1
      8       2       8 1
      9       3       9 1
     10       4      10 1
@<TRIPOS>ALT_TYPE
CGenFF_4.0_ALT_TYPE_SET
CGenFF_4.0 1 CG2R61 2 CG2R61 3 CG2R61 4 CG2R64 5 NG2R62 6 NG2R62 7 HGR61 8 HGR62 9 HGR62 10 HGR62
@<TRIPOS>MOLECULE
pyrimidine
 10 10 0 0 0
****
USER_CHARGES
INVALID_CHARGES
Pose:  51 Cluster:  51 Fr_nu: 2337494 TotEn:    -8.61
@<TRIPOS>ATOM
      1 C1        -81.3022  -30.6525  -33.6781 C.ar   1 LIG      -0.13100
      2 C2        -81.7902  -30.1646  -34.8732 C.ar   1 LIG       0.28900
      3 C3        -80.3294  -31.6254  -33.7830 C.ar   1 LIG       0.28900
      4 C4        -80.4160  -31.5383  -36.0528 C.ar   1 LIG       0.50700
      5 N1        -81.3680  -30.5865  -36.0832 N.ar   1 LIG      -0.71900
      6 N2        -79.8611  -32.0936  -34.9585 N.ar   1 LIG      -0.71900
      7 H1        -81.6594  -30.2957  -32.7213 H      1 LIG       0.11500
      8 H2        -82.5572  -29.3979  -34.8910 H      1 LIG       0.11400
      9 H3        -79.8865  -32.0692  -32.8980 H      1 LIG       0.11400
     10 H4        -80.0590  -31.8965  -37.0106 H      1 LIG       0.14100
@<TRIPOS>BOND
      1       1       2 ar
      2       1       3 ar
      3       2       5 ar
      4       3       6 ar
      5       4       5 ar
      6       4       6 ar
      7       1       7 1
      8       2       8 1
      9       3       9 1
     10       4      10 1
@<TRIPOS>ALT_TYPE
CGenFF_4.0_ALT_TYPE_SET
CGenFF_4.0 1 CG2R61 2 CG2R61 3 CG2R61 4 CG2R64 5 NG2R62 6 NG2R62 7 HGR61 8 HGR62 9 HGR62 10 HGR62
@<TRIPOS>MOLECULE
pyrimidine
 10 10 0 0 0
****
USER_CHARGES
INVALID_CHARGES
Pose:  52 Cluster:  52 Fr_nu: 3524719 TotEn:    -8.34
@<TRIPOS>ATOM
      1 C1        -72.1757  -25.6501  -43.0058 C.ar   1 LIG      -0.13100
      2 C2        -70.9063  -25.9438  -42.5509 C.ar   1 LIG       0.28900
      3 C3        -73.1627  -26.5415  -42.6382 C.ar   1 LIG       0.28900
      4 C4        -71.6603  -27.8149  -41.5032 C.ar   1 LIG       0.50700
      5 N1        -70.6119  -27.0218  -41.7948 N.ar   1 LIG      -0.71900
      6 N2        -72.9397  -27.6384  -41.8850 N.ar   1 LIG      -0.71900
      7 H1        -72.3833  -24.7780  -43.6113 H      1 LIG       0.11500
      8 H2        -70.0658  -25.3011  -42.7893 H      1 LIG       0.11400
      9 H3        -74.1913  -26.3942  -42.9492 H      1 LIG       0.11400
     10 H4        -71.4525  -28.6887  -40.8979 H      1 LIG       0.14100
@<TRIPOS>BOND
      1       1       2 ar
      2       1       3 ar
      3       2       5 ar
      4       3       6 ar
      5       4       5 ar
      6       4       6 ar
      7       1       7 1
      8       2       8 1
      9       3       9 1
     10       4      10 1
@<TRIPOS>ALT_TYPE
CGenFF_4.0_ALT_TYPE_SET
CGenFF_4.0 1 CG2R61 2 CG2R61 3 CG2R61 4 CG2R64 5 NG2R62 6 NG2R62 7 HGR61 8 HGR62 9 HGR62 10 HGR62
@<TRIPOS>MOLECULE
pyrimidine
 10 10 0 0 0
****
USER_CHARGES
INVALID_CHARGES
Pose:  53 Cluster:  53 Fr_nu: 1402731 TotEn:    -8.14
@<TRIPOS>ATOM
      1 C1        -81.4409  -27.4809  -53.0678 C.ar   1 LIG      -0.13100
      2 C2        -80.7166  -28.6480  -53.2017 C.ar   1 LIG       0.28900
      3 C3        -81.0682  -26.4478  -53.9032 C.ar   1 LIG       0.28900
      4 C4        -79.4373  -27.7255  -54.8386 C.ar   1 LIG       0.50700
      5 N1        -79.7047  -28.8055  -54.0801 N.ar   1 LIG      -0.71900
      6 N2        -80.0673  -26.5357  -54.8037 N.ar   1 LIG      -0.71900
      7 H1        -82.2480  -27.3823  -52.3544 H      1 LIG       0.11500
      8 H2        -80.9368  -29.5145  -52.5877 H      1 LIG       0.11400
      9 H3        -81.5791  -25.4917  -53.8701 H      1 LIG       0.11400
     10 H4        -78.6285  -27.8236  -55.5523 H      1 LIG       0.14100
@<TRIPOS>BOND
      1       1       2 ar
      2       1       3 ar
      3       2       5 ar
      4       3       6 ar
      5       4       5 ar
      6       4       6 ar
      7       1       7 1
      8       2       8 1
      9       3       9 1
     10       4      10 1
@<TRIPOS>ALT_TYPE
CGenFF_4.0_ALT_TYPE_SET
CGenFF_4.0 1 CG2R61 2 CG2R61 3 CG2R61 4 CG2R64 5 NG2R62 6 NG2R62 7 HGR61 8 HGR62 9 HGR62 10 HGR62
@<TRIPOS>MOLECULE
pyrimidine
 10 10 0 0 0
****
USER_CHARGES
INVALID_CHARGES
Pose:  54 Cluster:  54 Fr_nu:   5569 TotEn:    -7.76
@<TRIPOS>ATOM
      1 C1        -66.2384  -24.1422  -36.9466 C.ar   1 LIG      -0.13100
      2 C2        -65.5666  -25.2695  -36.5196 C.ar   1 LIG       0.28900
      3 C3        -67.3952  -23.8399  -36.2579 C.ar   1 LIG       0.28900
      4 C4        -67.1245  -25.6490  -34.9084 C.ar   1 LIG       0.50700
      5 N1        -65.9828  -26.0489  -35.5000 N.ar   1 LIG      -0.71900
      6 N2        -67.8694  -24.5742  -35.2301 N.ar   1 LIG      -0.71900
      7 H1        -65.8815  -23.5352  -37.7678 H      1 LIG       0.11500
      8 H2        -64.6475  -25.5866  -37.0004 H      1 LIG       0.11400
      9 H3        -67.9913  -22.9731  -36.5219 H      1 LIG       0.11400
     10 H4        -67.4826  -26.2573  -34.0869 H      1 LIG       0.14100
@<TRIPOS>BOND
      1       1       2 ar
      2       1       3 ar
      3       2       5 ar
      4       3       6 ar
      5       4       5 ar
      6       4       6 ar
      7       1       7 1
      8       2       8 1
      9       3       9 1
     10       4      10 1
@<TRIPOS>ALT_TYPE
CGenFF_4.0_ALT_TYPE_SET
CGenFF_4.0 1 CG2R61 2 CG2R61 3 CG2R61 4 CG2R64 5 NG2R62 6 NG2R62 7 HGR61 8 HGR62 9 HGR62 10 HGR62
@<TRIPOS>MOLECULE
pyrimidine
 10 10 0 0 0
****
USER_CHARGES
INVALID_CHARGES
Pose:  55 Cluster:  55 Fr_nu: 1967204 TotEn:    -7.12
@<TRIPOS>ATOM
      1 C1        -55.7220    7.0749  -35.7589 C.ar   1 LIG      -0.13100
      2 C2        -56.5580    6.7121  -36.7952 C.ar   1 LIG       0.28900
      3 C3        -54.6520    6.2336  -35.5325 C.ar   1 LIG       0.28900
      4 C4        -55.2942    4.8754  -37.2383 C.ar   1 LIG       0.50700
      5 N1        -56.3732    5.6148  -37.5582 N.ar   1 LIG      -0.71900
      6 N2        -54.4069    5.1212  -36.2554 N.ar   1 LIG      -0.71900
      7 H1        -55.8944    7.9610  -35.1628 H      1 LIG       0.11500
      8 H2        -57.4257    7.3118  -37.0479 H      1 LIG       0.11400
      9 H3        -53.9410    6.4366  -34.7390 H      1 LIG       0.11400
     10 H4        -55.1220    3.9876  -37.8343 H      1 LIG       0.14100
@<TRIPOS>BOND
      1       1       2 ar
      2       1       3 ar
      3       2       5 ar
      4       3       6 ar
      5       4       5 ar
      6       4       6 ar
      7       1       7 1
      8       2       8 1
      9       3       9 1
     10       4      10 1
@<TRIPOS>ALT_TYPE
CGenFF_4.0_ALT_TYPE_SET
CGenFF_4.0 1 CG2R61 2 CG2R61 3 CG2R61 4 CG2R64 5 NG2R62 6 NG2R62 7 HGR61 8 HGR62 9 HGR62 10 HGR62
@<TRIPOS>MOLECULE
pyrimidine
 10 10 0 0 0
****
USER_CHARGES
INVALID_CHARGES
Pose:  56 Cluster:  56 Fr_nu: 591070 TotEn:    -5.81
@<TRIPOS>ATOM
      1 C1        -54.5526    6.9134  -34.6087 C.ar   1 LIG      -0.13100
      2 C2        -53.5397    6.0896  -35.0560 C.ar   1 LIG       0.28900
      3 C3        -55.8051    6.6549  -35.1269 C.ar   1 LIG       0.28900
      4 C4        -54.9907    4.9364  -36.3720 C.ar   1 LIG       0.50700
      5 N1        -53.7240    5.0877  -35.9406 N.ar   1 LIG      -0.71900
      6 N2        -56.0611    5.6710  -36.0138 N.ar   1 LIG      -0.71900
      7 H1        -54.3761    7.7099  -33.8984 H      1 LIG       0.11500
      8 H2        -52.5214    6.2167  -34.7048 H      1 LIG       0.11400
      9 H3        -56.6633    7.2503  -34.8348 H      1 LIG       0.11400
     10 H4        -55.1674    4.1396  -37.0841 H      1 LIG       0.14100
@<TRIPOS>BOND
      1       1       2 ar
      2       1       3 ar
      3       2       5 ar
      4       3       6 ar
      5       4       5 ar
      6       4       6 ar
      7       1       7 1
      8       2       8 1
      9       3       9 1
     10       4      10 1
@<TRIPOS>ALT_TYPE
CGenFF_4.0_ALT_TYPE_SET
CGenFF_4.0 1 CG2R61 2 CG2R61 3 CG2R61 4 CG2R64 5 NG2R62 6 NG2R62 7 HGR61 8 HGR62 9 HGR62 10 HGR62
@<TRIPOS>MOLECULE
pyrimidine
 10 10 0 0 0
****
USER_CHARGES
INVALID_CHARGES
Pose:  57 Cluster:  57 Fr_nu:  18338 TotEn:    -2.44
@<TRIPOS>ATOM
      1 C1        -66.0951   -8.6215  -45.8002 C.ar   1 LIG      -0.13100
      2 C2        -65.4001   -8.3957  -46.9709 C.ar   1 LIG       0.28900
      3 C3        -67.4337   -8.2876  -45.8267 C.ar   1 LIG       0.28900
      4 C4        -67.2710   -7.5993  -47.9870 C.ar   1 LIG       0.50700
      5 N1        -65.9587   -7.8840  -48.0873 N.ar   1 LIG      -0.71900
      6 N2        -68.0566   -7.7723  -46.9069 N.ar   1 LIG      -0.71900
      7 H1        -65.6214   -9.0332  -44.9192 H      1 LIG       0.11500
      8 H2        -64.3431   -8.6269  -47.0454 H      1 LIG       0.11400
      9 H3        -68.0613   -8.4288  -44.9534 H      1 LIG       0.11400
     10 H4        -67.7453   -7.1861  -48.8687 H      1 LIG       0.14100
@<TRIPOS>BOND
      1       1       2 ar
      2       1       3 ar
      3       2       5 ar
      4       3       6 ar
      5       4       5 ar
      6       4       6 ar
      7       1       7 1
      8       2       8 1
      9       3       9 1
     10       4      10 1
@<TRIPOS>ALT_TYPE
CGenFF_4.0_ALT_TYPE_SET
CGenFF_4.0 1 CG2R61 2 CG2R61 3 CG2R61 4 CG2R64 5 NG2R62 6 NG2R62 7 HGR61 8 HGR62 9 HGR62 10 HGR62
@<TRIPOS>MOLECULE
naphtalene
 18 19 0 0 0
****
USER_CHARGES
INVALID_CHARGES
Pose:   1 Cluster:   1 Fr_nu:  18143 TotEn:   -21.85
@<TRIPOS>ATOM
      1 C1        -69.9626   -7.0874  -44.7672 C.ar   1 LIG      -0.11500
      2 C2        -70.0412   -6.9052  -46.1446 C.ar   1 LIG      -0.11500
      3 C3        -65.3699   -8.6247  -45.2330 C.ar   1 LIG      -0.11500
      4 C4        -65.4487   -8.4426  -46.6105 C.ar   1 LIG      -0.11500
      5 C5        -68.7830   -7.5604  -44.1914 C.ar   1 LIG      -0.11700
      6 C6        -68.9409   -7.1953  -46.9517 C.ar   1 LIG      -0.11700
      7 C7        -66.4704   -8.3346  -44.4259 C.ar   1 LIG      -0.11700
      8 C8        -66.6282   -7.9696  -47.1863 C.ar   1 LIG      -0.11700
      9 C9        -67.6655   -7.8576  -44.9885 C.ar   1 LIG       0.00400
     10 C10       -67.7457   -7.6724  -46.3892 C.ar   1 LIG       0.00400
     11 H1        -70.8197   -6.8619  -44.1394 H      1 LIG       0.11500
     12 H2        -70.9598   -6.5366  -46.5918 H      1 LIG       0.11500
     13 H3        -64.4514   -8.9932  -44.7850 H      1 LIG       0.11500
     14 H4        -64.5917   -8.6696  -47.2378 H      1 LIG       0.11500
     15 H5        -68.7443   -7.6956  -43.1124 H      1 LIG       0.11500
     16 H6        -69.0246   -7.0449  -48.0260 H      1 LIG       0.11500
     17 H7        -66.3861   -8.4842  -43.3516 H      1 LIG       0.11500
     18 H8        -66.6674   -7.8350  -48.2654 H      1 LIG       0.11500
@<TRIPOS>BOND
      1       1       2 ar
      2       1       5 ar
      3       2       6 ar
      4       3       4 ar
      5       3       7 ar
      6       4       8 ar
      7       5       9 ar
      8       6      10 ar
      9       7       9 ar
     10       8      10 ar
     11       9      10 ar
     12       1      11 1
     13       2      12 1
     14       3      13 1
     15       4      14 1
     16       5      15 1
     17       6      16 1
     18       7      17 1
     19       8      18 1
@<TRIPOS>ALT_TYPE
CGenFF_4.0_ALT_TYPE_SET
CGenFF_4.0 1 CG2R61 2 CG2R61 3 CG2R61 4 CG2R61 5 CG2R61 6 CG2R61 7 CG2R61 8 CG2R61 9 CG2R61 10 CG2R61 11 HGR61 12 HGR61 13 HGR61 14 HGR61 15 HGR61 16 HGR61 17 HGR61 18 HGR61
@<TRIPOS>MOLECULE
naphtalene
 18 19 0 0 0
****
USER_CHARGES
INVALID_CHARGES
Pose:   2 Cluster:   2 Fr_nu: 390277 TotEn:   -12.84
@<TRIPOS>ATOM
      1 C1        -61.4263  -28.2235  -24.2399 C.ar   1 LIG      -0.11500
      2 C2        -62.3312  -27.5753  -25.0753 C.ar   1 LIG      -0.11500
      3 C3        -57.7783  -25.6894  -26.2257 C.ar   1 LIG      -0.11500
      4 C4        -58.6833  -25.0413  -27.0611 C.ar   1 LIG      -0.11500
      5 C5        -60.0665  -27.9197  -24.3135 C.ar   1 LIG      -0.11700
      6 C6        -61.8800  -26.6210  -25.9874 C.ar   1 LIG      -0.11700
      7 C7        -58.2296  -26.6437  -25.3135 C.ar   1 LIG      -0.11700
      8 C8        -60.0430  -25.3449  -26.9875 C.ar   1 LIG      -0.11700
      9 C9        -59.5947  -26.9619  -25.2258 C.ar   1 LIG       0.00400
     10 C10       -60.5149  -26.3028  -26.0753 C.ar   1 LIG       0.00400
     11 H1        -61.7780  -28.9667  -23.5304 H      1 LIG       0.11500
     12 H2        -63.3896  -27.8122  -25.0170 H      1 LIG       0.11500
     13 H3        -56.7196  -25.4527  -26.2834 H      1 LIG       0.11500
     14 H4        -58.3308  -24.2992  -27.7714 H      1 LIG       0.11500
     15 H5        -59.3772  -28.4392  -23.6511 H      1 LIG       0.11500
     16 H6        -62.6052  -26.1264  -26.6303 H      1 LIG       0.11500
     17 H7        -57.5043  -27.1376  -24.6702 H      1 LIG       0.11500
     18 H8        -60.7326  -24.8262  -27.6504 H      1 LIG       0.11500
@<TRIPOS>BOND
      1       1       2 ar
      2       1       5 ar
      3       2       6 ar
      4       3       4 ar
      5       3       7 ar
      6       4       8 ar
      7       5       9 ar
      8       6      10 ar
      9       7       9 ar
     10       8      10 ar
     11       9      10 ar
     12       1      11 1
     13       2      12 1
     14       3      13 1
     15       4      14 1
     16       5      15 1
     17       6      16 1
     18       7      17 1
     19       8      18 1
@<TRIPOS>ALT_TYPE
CGenFF_4.0_ALT_TYPE_SET
CGenFF_4.0 1 CG2R61 2 CG2R61 3 CG2R61 4 CG2R61 5 CG2R61 6 CG2R61 7 CG2R61 8 CG2R61 9 CG2R61 10 CG2R61 11 HGR61 12 HGR61 13 HGR61 14 HGR61 15 HGR61 16 HGR61 17 HGR61 18 HGR61
@<TRIPOS>MOLECULE
naphtalene
 18 19 0 0 0
****
USER_CHARGES
INVALID_CHARGES
Pose:   3 Cluster:   3 Fr_nu: 252129 TotEn:   -11.89
@<TRIPOS>ATOM
      1 C1        -66.7697   -1.1282  -26.0564 C.ar   1 LIG      -0.11500
      2 C2        -66.1578    0.0412  -26.4978 C.ar   1 LIG      -0.11500
      3 C3        -71.0833    0.5729  -27.5301 C.ar   1 LIG      -0.11500
      4 C4        -70.4713    1.7423  -27.9715 C.ar   1 LIG      -0.11500
      5 C5        -68.1476   -1.2929  -26.2006 C.ar   1 LIG      -0.11700
      6 C6        -66.9212    1.0504  -27.0852 C.ar   1 LIG      -0.11700
      7 C7        -70.3197   -0.4364  -26.9427 C.ar   1 LIG      -0.11700
      8 C8        -69.0934    1.9071  -27.8272 C.ar   1 LIG      -0.11700
      9 C9        -68.9317   -0.2875  -26.7895 C.ar   1 LIG       0.00400
     10 C10       -68.3093    0.9017  -27.2383 C.ar   1 LIG       0.00400
     11 H1        -66.1749   -1.9133  -25.5987 H      1 LIG       0.11500
     12 H2        -65.0850    0.1683  -26.3853 H      1 LIG       0.11500
     13 H3        -72.1562    0.4450  -27.6425 H      1 LIG       0.11500
     14 H4        -71.0667    2.5275  -28.4278 H      1 LIG       0.11500
     15 H5        -68.6047   -2.2152  -25.8479 H      1 LIG       0.11500
     16 H6        -66.4218    1.9559  -27.4235 H      1 LIG       0.11500
     17 H7        -70.8192   -1.3421  -26.6053 H      1 LIG       0.11500
     18 H8        -68.6362    2.8296  -28.1792 H      1 LIG       0.11500
@<TRIPOS>BOND
      1       1       2 ar
      2       1       5 ar
      3       2       6 ar
      4       3       4 ar
      5       3       7 ar
      6       4       8 ar
      7       5       9 ar
      8       6      10 ar
      9       7       9 ar
     10       8      10 ar
     11       9      10 ar
     12       1      11 1
     13       2      12 1
     14       3      13 1
     15       4      14 1
     16       5      15 1
     17       6      16 1
     18       7      17 1
     19       8      18 1
@<TRIPOS>ALT_TYPE
CGenFF_4.0_ALT_TYPE_SET
CGenFF_4.0 1 CG2R61 2 CG2R61 3 CG2R61 4 CG2R61 5 CG2R61 6 CG2R61 7 CG2R61 8 CG2R61 9 CG2R61 10 CG2R61 11 HGR61 12 HGR61 13 HGR61 14 HGR61 15 HGR61 16 HGR61 17 HGR61 18 HGR61
@<TRIPOS>MOLECULE
naphtalene
 18 19 0 0 0
****
USER_CHARGES
INVALID_CHARGES
Pose:   4 Cluster:   4 Fr_nu: 309017 TotEn:   -11.76
@<TRIPOS>ATOM
      1 C1        -58.2333  -23.0776  -34.3045 C.ar   1 LIG      -0.11500
      2 C2        -59.0051  -24.2086  -34.5538 C.ar   1 LIG      -0.11500
      3 C3        -59.3656  -21.3355  -38.7040 C.ar   1 LIG      -0.11500
      4 C4        -60.1374  -22.4665  -38.9532 C.ar   1 LIG      -0.11500
      5 C5        -58.1270  -22.0775  -35.2714 C.ar   1 LIG      -0.11700
      6 C6        -59.6735  -24.3439  -35.7708 C.ar   1 LIG      -0.11700
      7 C7        -58.6972  -21.2002  -37.4868 C.ar   1 LIG      -0.11700
      8 C8        -60.2437  -23.4667  -37.9863 C.ar   1 LIG      -0.11700
      9 C9        -58.7930  -22.1970  -36.5022 C.ar   1 LIG       0.00400
     10 C10       -59.5777  -23.3472  -36.7556 C.ar   1 LIG       0.00400
     11 H1        -57.7127  -22.9731  -33.3571 H      1 LIG       0.11500
     12 H2        -59.0874  -24.9865  -33.8002 H      1 LIG       0.11500
     13 H3        -59.2830  -20.5570  -39.4572 H      1 LIG       0.11500
     14 H4        -60.6566  -22.5711  -39.9013 H      1 LIG       0.11500
     15 H5        -57.5178  -21.2023  -35.0551 H      1 LIG       0.11500
     16 H6        -60.2716  -25.2361  -35.9439 H      1 LIG       0.11500
     17 H7        -58.0998  -20.3075  -37.3136 H      1 LIG       0.11500
     18 H8        -60.8522  -24.3424  -38.2027 H      1 LIG       0.11500
@<TRIPOS>BOND
      1       1       2 ar
      2       1       5 ar
      3       2       6 ar
      4       3       4 ar
      5       3       7 ar
      6       4       8 ar
      7       5       9 ar
      8       6      10 ar
      9       7       9 ar
     10       8      10 ar
     11       9      10 ar
     12       1      11 1
     13       2      12 1
     14       3      13 1
     15       4      14 1
     16       5      15 1
     17       6      16 1
     18       7      17 1
     19       8      18 1
@<TRIPOS>ALT_TYPE
CGenFF_4.0_ALT_TYPE_SET
CGenFF_4.0 1 CG2R61 2 CG2R61 3 CG2R61 4 CG2R61 5 CG2R61 6 CG2R61 7 CG2R61 8 CG2R61 9 CG2R61 10 CG2R61 11 HGR61 12 HGR61 13 HGR61 14 HGR61 15 HGR61 16 HGR61 17 HGR61 18 HGR61
@<TRIPOS>MOLECULE
naphtalene
 18 19 0 0 0
****
USER_CHARGES
INVALID_CHARGES
Pose:   5 Cluster:   5 Fr_nu: 143812 TotEn:   -11.73
@<TRIPOS>ATOM
      1 C1        -51.9542    1.0453  -17.1213 C.ar   1 LIG      -0.11500
      2 C2        -52.8755    1.9127  -16.5420 C.ar   1 LIG      -0.11500
      3 C3        -54.9794    0.3328  -20.8648 C.ar   1 LIG      -0.11500
      4 C4        -55.9006    1.2002  -20.2853 C.ar   1 LIG      -0.11500
      5 C5        -52.2427    0.4331  -18.3414 C.ar   1 LIG      -0.11700
      6 C6        -54.0887    2.1712  -17.1802 C.ar   1 LIG      -0.11700
      7 C7        -53.7660    0.0743  -20.2264 C.ar   1 LIG      -0.11700
      8 C8        -55.6123    1.8124  -19.0652 C.ar   1 LIG      -0.11700
      9 C9        -53.4590    0.6817  -18.9979 C.ar   1 LIG       0.00400
     10 C10       -54.3959    1.5637  -18.4087 C.ar   1 LIG       0.00400
     11 H1        -51.0100    0.8440  -16.6237 H      1 LIG       0.11500
     12 H2        -52.6498    2.3890  -15.5923 H      1 LIG       0.11500
     13 H3        -55.2044   -0.1438  -21.8147 H      1 LIG       0.11500
     14 H4        -56.8452    1.4000  -20.7827 H      1 LIG       0.11500
     15 H5        -51.5078   -0.2417  -18.7756 H      1 LIG       0.11500
     16 H6        -54.7939    2.8531  -16.7093 H      1 LIG       0.11500
     17 H7        -53.0607   -0.6069  -20.6979 H      1 LIG       0.11500
     18 H8        -56.3473    2.4867  -18.6304 H      1 LIG       0.11500
@<TRIPOS>BOND
      1       1       2 ar
      2       1       5 ar
      3       2       6 ar
      4       3       4 ar
      5       3       7 ar
      6       4       8 ar
      7       5       9 ar
      8       6      10 ar
      9       7       9 ar
     10       8      10 ar
     11       9      10 ar
     12       1      11 1
     13       2      12 1
     14       3      13 1
     15       4      14 1
     16       5      15 1
     17       6      16 1
     18       7      17 1
     19       8      18 1
@<TRIPOS>ALT_TYPE
CGenFF_4.0_ALT_TYPE_SET
CGenFF_4.0 1 CG2R61 2 CG2R61 3 CG2R61 4 CG2R61 5 CG2R61 6 CG2R61 7 CG2R61 8 CG2R61 9 CG2R61 10 CG2R61 11 HGR61 12 HGR61 13 HGR61 14 HGR61 15 HGR61 16 HGR61 17 HGR61 18 HGR61
@<TRIPOS>MOLECULE
naphtalene
 18 19 0 0 0
****
USER_CHARGES
INVALID_CHARGES
Pose:   6 Cluster:   6 Fr_nu: 168375 TotEn:   -11.73
@<TRIPOS>ATOM
      1 C1        -63.7243   -2.5055  -25.0384 C.ar   1 LIG      -0.11500
      2 C2        -64.7398   -3.3111  -24.5318 C.ar   1 LIG      -0.11500
      3 C3        -67.0517    0.5016  -26.9248 C.ar   1 LIG      -0.11500
      4 C4        -68.0670   -0.3041  -26.4182 C.ar   1 LIG      -0.11500
      5 C5        -64.0406   -1.3546  -25.7609 C.ar   1 LIG      -0.11700
      6 C6        -66.0753   -2.9692  -24.7456 C.ar   1 LIG      -0.11700
      7 C7        -65.7161    0.1597  -26.7109 C.ar   1 LIG      -0.11700
      8 C8        -67.7509   -1.4550  -25.6957 C.ar   1 LIG      -0.11700
      9 C9        -65.3795   -0.9951  -25.9859 C.ar   1 LIG       0.00400
     10 C10       -66.4120   -1.8145  -25.4707 C.ar   1 LIG       0.00400
     11 H1        -62.6848   -2.7725  -24.8720 H      1 LIG       0.11500
     12 H2        -64.4925   -4.2067  -23.9692 H      1 LIG       0.11500
     13 H3        -67.2983    1.3976  -27.4875 H      1 LIG       0.11500
     14 H4        -69.1063   -0.0374  -26.5861 H      1 LIG       0.11500
     15 H5        -63.2305   -0.7400  -26.1480 H      1 LIG       0.11500
     16 H6        -66.8527   -3.6133  -24.3400 H      1 LIG       0.11500
     17 H7        -64.9389    0.8043  -27.1159 H      1 LIG       0.11500
     18 H8        -68.5609   -2.0702  -25.3092 H      1 LIG       0.11500
@<TRIPOS>BOND
      1       1       2 ar
      2       1       5 ar
      3       2       6 ar
      4       3       4 ar
      5       3       7 ar
      6       4       8 ar
      7       5       9 ar
      8       6      10 ar
      9       7       9 ar
     10       8      10 ar
     11       9      10 ar
     12       1      11 1
     13       2      12 1
     14       3      13 1
     15       4      14 1
     16       5      15 1
     17       6      16 1
     18       7      17 1
     19       8      18 1
@<TRIPOS>ALT_TYPE
CGenFF_4.0_ALT_TYPE_SET
CGenFF_4.0 1 CG2R61 2 CG2R61 3 CG2R61 4 CG2R61 5 CG2R61 6 CG2R61 7 CG2R61 8 CG2R61 9 CG2R61 10 CG2R61 11 HGR61 12 HGR61 13 HGR61 14 HGR61 15 HGR61 16 HGR61 17 HGR61 18 HGR61
@<TRIPOS>MOLECULE
naphtalene
 18 19 0 0 0
****
USER_CHARGES
INVALID_CHARGES
Pose:   7 Cluster:   7 Fr_nu: 118047 TotEn:   -11.68
@<TRIPOS>ATOM
      1 C1        -77.6366  -21.5716  -27.2862 C.ar   1 LIG      -0.11500
      2 C2        -76.5921  -21.5375  -28.2053 C.ar   1 LIG      -0.11500
      3 C3        -76.1329  -17.3369  -25.4209 C.ar   1 LIG      -0.11500
      4 C4        -75.0884  -17.3030  -26.3400 C.ar   1 LIG      -0.11500
      5 C5        -77.7876  -20.5374  -26.3618 C.ar   1 LIG      -0.11700
      6 C6        -75.6947  -20.4695  -28.2037 C.ar   1 LIG      -0.11700
      7 C7        -77.0304  -18.4051  -25.4225 C.ar   1 LIG      -0.11700
      8 C8        -74.9373  -18.3371  -27.2643 C.ar   1 LIG      -0.11700
      9 C9        -76.8935  -19.4545  -26.3458 C.ar   1 LIG       0.00400
     10 C10       -75.8314  -19.4200  -27.2804 C.ar   1 LIG       0.00400
     11 H1        -78.3347  -22.4036  -27.2875 H      1 LIG       0.11500
     12 H2        -76.4756  -22.3429  -28.9246 H      1 LIG       0.11500
     13 H3        -76.2500  -16.5316  -24.7012 H      1 LIG       0.11500
     14 H4        -74.3898  -16.4715  -26.3372 H      1 LIG       0.11500
     15 H5        -78.6112  -20.5851  -25.6524 H      1 LIG       0.11500
     16 H6        -74.8859  -20.4633  -28.9315 H      1 LIG       0.11500
     17 H7        -77.8395  -18.4106  -24.6952 H      1 LIG       0.11500
     18 H8        -74.1133  -18.2900  -27.9735 H      1 LIG       0.11500
@<TRIPOS>BOND
      1       1       2 ar
      2       1       5 ar
      3       2       6 ar
      4       3       4 ar
      5       3       7 ar
      6       4       8 ar
      7       5       9 ar
      8       6      10 ar
      9       7       9 ar
     10       8      10 ar
     11       9      10 ar
     12       1      11 1
     13       2      12 1
     14       3      13 1
     15       4      14 1
     16       5      15 1
     17       6      16 1
     18       7      17 1
     19       8      18 1
@<TRIPOS>ALT_TYPE
CGenFF_4.0_ALT_TYPE_SET
CGenFF_4.0 1 CG2R61 2 CG2R61 3 CG2R61 4 CG2R61 5 CG2R61 6 CG2R61 7 CG2R61 8 CG2R61 9 CG2R61 10 CG2R61 11 HGR61 12 HGR61 13 HGR61 14 HGR61 15 HGR61 16 HGR61 17 HGR61 18 HGR61
@<TRIPOS>MOLECULE
naphtalene
 18 19 0 0 0
****
USER_CHARGES
INVALID_CHARGES
Pose:   8 Cluster:   8 Fr_nu:   2110 TotEn:   -11.48
@<TRIPOS>ATOM
      1 C1        -74.2061  -30.3558  -43.7841 C.ar   1 LIG      -0.11500
      2 C2        -73.4238  -30.6171  -42.6631 C.ar   1 LIG      -0.11500
      3 C3        -72.6595  -25.7427  -43.7879 C.ar   1 LIG      -0.11500
      4 C4        -71.8773  -26.0041  -42.6669 C.ar   1 LIG      -0.11500
      5 C5        -74.2148  -29.0796  -44.3477 C.ar   1 LIG      -0.11700
      6 C6        -72.6473  -29.6033  -42.1014 C.ar   1 LIG      -0.11700
      7 C7        -73.4360  -26.7566  -44.3497 C.ar   1 LIG      -0.11700
      8 C8        -71.8685  -27.2802  -42.1031 C.ar   1 LIG      -0.11700
      9 C9        -73.4394  -28.0470  -43.7954 C.ar   1 LIG       0.00400
     10 C10       -72.6440  -28.3128  -42.6554 C.ar   1 LIG       0.00400
     11 H1        -74.8108  -31.1453  -44.2207 H      1 LIG       0.11500
     12 H2        -73.4175  -31.6110  -42.2253 H      1 LIG       0.11500
     13 H3        -72.6661  -24.7488  -44.2264 H      1 LIG       0.11500
     14 H4        -71.2739  -25.2138  -42.2299 H      1 LIG       0.11500
     15 H5        -74.8342  -28.8980  -45.2237 H      1 LIG       0.11500
     16 H6        -72.0431  -29.8302  -41.2255 H      1 LIG       0.11500
     17 H7        -74.0395  -26.5297  -45.2260 H      1 LIG       0.11500
     18 H8        -71.2498  -27.4619  -41.2267 H      1 LIG       0.11500
@<TRIPOS>BOND
      1       1       2 ar
      2       1       5 ar
      3       2       6 ar
      4       3       4 ar
      5       3       7 ar
      6       4       8 ar
      7       5       9 ar
      8       6      10 ar
      9       7       9 ar
     10       8      10 ar
     11       9      10 ar
     12       1      11 1
     13       2      12 1
     14       3      13 1
     15       4      14 1
     16       5      15 1
     17       6      16 1
     18       7      17 1
     19       8      18 1
@<TRIPOS>ALT_TYPE
CGenFF_4.0_ALT_TYPE_SET
CGenFF_4.0 1 CG2R61 2 CG2R61 3 CG2R61 4 CG2R61 5 CG2R61 6 CG2R61 7 CG2R61 8 CG2R61 9 CG2R61 10 CG2R61 11 HGR61 12 HGR61 13 HGR61 14 HGR61 15 HGR61 16 HGR61 17 HGR61 18 HGR61
@<TRIPOS>MOLECULE
naphtalene
 18 19 0 0 0
****
USER_CHARGES
INVALID_CHARGES
Pose:   9 Cluster:   9 Fr_nu: 291544 TotEn:   -11.36
@<TRIPOS>ATOM
      1 C1        -61.9049    0.2137  -23.8810 C.ar   1 LIG      -0.11500
      2 C2        -61.5676   -1.0923  -24.2236 C.ar   1 LIG      -0.11500
      3 C3        -66.4708   -0.5766  -25.3646 C.ar   1 LIG      -0.11500
      4 C4        -66.1334   -1.8826  -25.7072 C.ar   1 LIG      -0.11500
      5 C5        -63.2076    0.6731  -24.0773 C.ar   1 LIG      -0.11700
      6 C6        -62.5315   -1.9440  -24.7637 C.ar   1 LIG      -0.11700
      7 C7        -65.5068    0.2752  -24.8244 C.ar   1 LIG      -0.11700
      8 C8        -64.8307   -2.3420  -25.5110 C.ar   1 LIG      -0.11700
      9 C9        -64.1907   -0.1704  -24.6200 C.ar   1 LIG       0.00400
     10 C10       -63.8476   -1.4985  -24.9684 C.ar   1 LIG       0.00400
     11 H1        -61.1540    0.8765  -23.4610 H      1 LIG       0.11500
     12 H2        -60.5533   -1.4490  -24.0701 H      1 LIG       0.11500
     13 H3        -67.4852   -0.2192  -25.5178 H      1 LIG       0.11500
     14 H4        -66.8844   -2.5444  -26.1285 H      1 LIG       0.11500
     15 H5        -63.4487    1.6979  -23.8026 H      1 LIG       0.11500
     16 H6        -62.2457   -2.9611  -25.0238 H      1 LIG       0.11500
     17 H7        -65.7930    1.2919  -24.5637 H      1 LIG       0.11500
     18 H8        -64.5892   -3.3666  -25.7863 H      1 LIG       0.11500
@<TRIPOS>BOND
      1       1       2 ar
      2       1       5 ar
      3       2       6 ar
      4       3       4 ar
      5       3       7 ar
      6       4       8 ar
      7       5       9 ar
      8       6      10 ar
      9       7       9 ar
     10       8      10 ar
     11       9      10 ar
     12       1      11 1
     13       2      12 1
     14       3      13 1
     15       4      14 1
     16       5      15 1
     17       6      16 1
     18       7      17 1
     19       8      18 1
@<TRIPOS>ALT_TYPE
CGenFF_4.0_ALT_TYPE_SET
CGenFF_4.0 1 CG2R61 2 CG2R61 3 CG2R61 4 CG2R61 5 CG2R61 6 CG2R61 7 CG2R61 8 CG2R61 9 CG2R61 10 CG2R61 11 HGR61 12 HGR61 13 HGR61 14 HGR61 15 HGR61 16 HGR61 17 HGR61 18 HGR61
@<TRIPOS>MOLECULE
naphtalene
 18 19 0 0 0
****
USER_CHARGES
INVALID_CHARGES
Pose:  10 Cluster:  10 Fr_nu: 248863 TotEn:   -11.33
@<TRIPOS>ATOM
      1 C1        -57.5040  -25.2291  -26.4446 C.ar   1 LIG      -0.11500
      2 C2        -57.5210  -26.0850  -27.5418 C.ar   1 LIG      -0.11500
      3 C3        -62.1301  -24.0068  -27.3269 C.ar   1 LIG      -0.11500
      4 C4        -62.1469  -24.8627  -28.4241 C.ar   1 LIG      -0.11500
      5 C5        -58.6438  -24.4961  -26.1128 C.ar   1 LIG      -0.11700
      6 C6        -58.6776  -26.2113  -28.3116 C.ar   1 LIG      -0.11700
      7 C7        -60.9733  -23.8806  -26.5571 C.ar   1 LIG      -0.11700
      8 C8        -61.0071  -25.5957  -28.7560 C.ar   1 LIG      -0.11700
      9 C9        -59.8169  -24.6107  -26.8765 C.ar   1 LIG       0.00400
     10 C10       -59.8340  -25.4811  -27.9923 C.ar   1 LIG       0.00400
     11 H1        -56.6031  -25.1308  -25.8460 H      1 LIG       0.11500
     12 H2        -56.6332  -26.6554  -27.7991 H      1 LIG       0.11500
     13 H3        -63.0178  -23.4361  -27.0689 H      1 LIG       0.11500
     14 H4        -63.0476  -24.9595  -29.0231 H      1 LIG       0.11500
     15 H5        -58.6077  -23.8328  -25.2511 H      1 LIG       0.11500
     16 H6        -58.6684  -26.8866  -29.1646 H      1 LIG       0.11500
     17 H7        -60.9830  -23.2058  -25.7036 H      1 LIG       0.11500
     18 H8        -61.0428  -26.2585  -29.6182 H      1 LIG       0.11500
@<TRIPOS>BOND
      1       1       2 ar
      2       1       5 ar
      3       2       6 ar
      4       3       4 ar
      5       3       7 ar
      6       4       8 ar
      7       5       9 ar
      8       6      10 ar
      9       7       9 ar
     10       8      10 ar
     11       9      10 ar
     12       1      11 1
     13       2      12 1
     14       3      13 1
     15       4      14 1
     16       5      15 1
     17       6      16 1
     18       7      17 1
     19       8      18 1
@<TRIPOS>ALT_TYPE
CGenFF_4.0_ALT_TYPE_SET
CGenFF_4.0 1 CG2R61 2 CG2R61 3 CG2R61 4 CG2R61 5 CG2R61 6 CG2R61 7 CG2R61 8 CG2R61 9 CG2R61 10 CG2R61 11 HGR61 12 HGR61 13 HGR61 14 HGR61 15 HGR61 16 HGR61 17 HGR61 18 HGR61
@<TRIPOS>MOLECULE
naphtalene
 18 19 0 0 0
****
USER_CHARGES
INVALID_CHARGES
Pose:  11 Cluster:  11 Fr_nu:  12846 TotEn:   -11.30
@<TRIPOS>ATOM
      1 C1        -60.0675   -9.4093  -56.0754 C.ar   1 LIG      -0.11500
      2 C2        -59.1229  -10.3999  -55.8241 C.ar   1 LIG      -0.11500
      3 C3        -61.9956  -10.1304  -51.6668 C.ar   1 LIG      -0.11500
      4 C4        -61.0509  -11.1211  -51.4157 C.ar   1 LIG      -0.11500
      5 C5        -61.0203   -9.0911  -55.1071 C.ar   1 LIG      -0.11700
      6 C6        -59.1272  -11.0761  -54.6039 C.ar   1 LIG      -0.11700
      7 C7        -61.9912   -9.4542  -52.8872 C.ar   1 LIG      -0.11700
      8 C8        -60.0981  -11.4394  -52.3839 C.ar   1 LIG      -0.11700
      9 C9        -61.0396   -9.7616  -53.8732 C.ar   1 LIG       0.00400
     10 C10       -60.0789  -10.7689  -53.6179 C.ar   1 LIG       0.00400
     11 H1        -60.0640   -8.8836  -57.0257 H      1 LIG       0.11500
     12 H2        -58.3814  -10.6467  -56.5785 H      1 LIG       0.11500
     13 H3        -62.7374   -9.8830  -50.9127 H      1 LIG       0.11500
     14 H4        -61.0558  -11.6474  -50.4658 H      1 LIG       0.11500
     15 H5        -61.7495   -8.3135  -55.3253 H      1 LIG       0.11500
     16 H6        -58.3790  -11.8465  -54.4289 H      1 LIG       0.11500
     17 H7        -62.7389   -8.6833  -53.0616 H      1 LIG       0.11500
     18 H8        -59.3693  -12.2175  -52.1662 H      1 LIG       0.11500
@<TRIPOS>BOND
      1       1       2 ar
      2       1       5 ar
      3       2       6 ar
      4       3       4 ar
      5       3       7 ar
      6       4       8 ar
      7       5       9 ar
      8       6      10 ar
      9       7       9 ar
     10       8      10 ar
     11       9      10 ar
     12       1      11 1
     13       2      12 1
     14       3      13 1
     15       4      14 1
     16       5      15 1
     17       6      16 1
     18       7      17 1
     19       8      18 1
@<TRIPOS>ALT_TYPE
CGenFF_4.0_ALT_TYPE_SET
CGenFF_4.0 1 CG2R61 2 CG2R61 3 CG2R61 4 CG2R61 5 CG2R61 6 CG2R61 7 CG2R61 8 CG2R61 9 CG2R61 10 CG2R61 11 HGR61 12 HGR61 13 HGR61 14 HGR61 15 HGR61 16 HGR61 17 HGR61 18 HGR61
@<TRIPOS>MOLECULE
naphtalene
 18 19 0 0 0
****
USER_CHARGES
INVALID_CHARGES
Pose:  12 Cluster:  12 Fr_nu:  62069 TotEn:   -11.25
@<TRIPOS>ATOM
      1 C1        -67.9942  -26.3739  -34.9516 C.ar   1 LIG      -0.11500
      2 C2        -68.2148  -25.0134  -35.1447 C.ar   1 LIG      -0.11500
      3 C3        -64.1633  -26.1773  -37.9447 C.ar   1 LIG      -0.11500
      4 C4        -64.3840  -24.8169  -38.1377 C.ar   1 LIG      -0.11500
      5 C5        -66.9325  -27.0080  -35.5976 C.ar   1 LIG      -0.11700
      6 C6        -67.3747  -24.2818  -35.9844 C.ar   1 LIG      -0.11700
      7 C7        -65.0034  -26.9090  -37.1048 C.ar   1 LIG      -0.11700
      8 C8        -65.4457  -24.1827  -37.4918 C.ar   1 LIG      -0.11700
      9 C9        -66.0769  -26.2871  -36.4465 C.ar   1 LIG       0.00400
     10 C10       -66.3013  -24.9036  -36.6429 C.ar   1 LIG       0.00400
     11 H1        -68.6488  -26.9431  -34.2981 H      1 LIG       0.11500
     12 H2        -69.0414  -24.5207  -34.6410 H      1 LIG       0.11500
     13 H3        -63.3366  -26.6707  -38.4480 H      1 LIG       0.11500
     14 H4        -63.7300  -24.2485  -38.7924 H      1 LIG       0.11500
     15 H5        -66.7792  -28.0724  -35.4323 H      1 LIG       0.11500
     16 H6        -67.5656  -23.2192  -36.1203 H      1 LIG       0.11500
     17 H7        -64.8119  -27.9713  -36.9684 H      1 LIG       0.11500
     18 H8        -65.5997  -23.1184  -37.6576 H      1 LIG       0.11500
@<TRIPOS>BOND
      1       1       2 ar
      2       1       5 ar
      3       2       6 ar
      4       3       4 ar
      5       3       7 ar
      6       4       8 ar
      7       5       9 ar
      8       6      10 ar
      9       7       9 ar
     10       8      10 ar
     11       9      10 ar
     12       1      11 1
     13       2      12 1
     14       3      13 1
     15       4      14 1
     16       5      15 1
     17       6      16 1
     18       7      17 1
     19       8      18 1
@<TRIPOS>ALT_TYPE
CGenFF_4.0_ALT_TYPE_SET
CGenFF_4.0 1 CG2R61 2 CG2R61 3 CG2R61 4 CG2R61 5 CG2R61 6 CG2R61 7 CG2R61 8 CG2R61 9 CG2R61 10 CG2R61 11 HGR61 12 HGR61 13 HGR61 14 HGR61 15 HGR61 16 HGR61 17 HGR61 18 HGR61
@<TRIPOS>MOLECULE
naphtalene
 18 19 0 0 0
****
USER_CHARGES
INVALID_CHARGES
Pose:  13 Cluster:  13 Fr_nu: 198684 TotEn:   -11.24
@<TRIPOS>ATOM
      1 C1        -54.5571   -5.2408  -50.4861 C.ar   1 LIG      -0.11500
      2 C2        -55.1341   -6.4086  -50.9762 C.ar   1 LIG      -0.11500
      3 C3        -57.4521   -2.6002  -53.3703 C.ar   1 LIG      -0.11500
      4 C4        -58.0290   -3.7681  -53.8604 C.ar   1 LIG      -0.11500
      5 C5        -54.9861   -3.9992  -50.9560 C.ar   1 LIG      -0.11700
      6 C6        -56.1422   -6.3394  -51.9379 C.ar   1 LIG      -0.11700
      7 C7        -56.4439   -2.6695  -52.4084 C.ar   1 LIG      -0.11700
      8 C8        -57.6000   -5.0097  -53.3905 C.ar   1 LIG      -0.11700
      9 C9        -55.9998   -3.9107  -51.9241 C.ar   1 LIG       0.00400
     10 C10       -56.5864   -5.0983  -52.4224 C.ar   1 LIG       0.00400
     11 H1        -53.7719   -5.2953  -49.7377 H      1 LIG       0.11500
     12 H2        -54.7996   -7.3747  -50.6094 H      1 LIG       0.11500
     13 H3        -57.7863   -1.6336  -53.7366 H      1 LIG       0.11500
     14 H4        -58.8132   -3.7130  -54.6097 H      1 LIG       0.11500
     15 H5        -54.5206   -3.0994  -50.5591 H      1 LIG       0.11500
     16 H6        -56.5795   -7.2650  -52.3066 H      1 LIG       0.11500
     17 H7        -56.0074   -1.7437  -52.0394 H      1 LIG       0.11500
     18 H8        -58.0650   -5.9097  -53.7879 H      1 LIG       0.11500
@<TRIPOS>BOND
      1       1       2 ar
      2       1       5 ar
      3       2       6 ar
      4       3       4 ar
      5       3       7 ar
      6       4       8 ar
      7       5       9 ar
      8       6      10 ar
      9       7       9 ar
     10       8      10 ar
     11       9      10 ar
     12       1      11 1
     13       2      12 1
     14       3      13 1
     15       4      14 1
     16       5      15 1
     17       6      16 1
     18       7      17 1
     19       8      18 1
@<TRIPOS>ALT_TYPE
CGenFF_4.0_ALT_TYPE_SET
CGenFF_4.0 1 CG2R61 2 CG2R61 3 CG2R61 4 CG2R61 5 CG2R61 6 CG2R61 7 CG2R61 8 CG2R61 9 CG2R61 10 CG2R61 11 HGR61 12 HGR61 13 HGR61 14 HGR61 15 HGR61 16 HGR61 17 HGR61 18 HGR61
@<TRIPOS>MOLECULE
naphtalene
 18 19 0 0 0
****
USER_CHARGES
INVALID_CHARGES
Pose:  14 Cluster:  14 Fr_nu: 426482 TotEn:   -11.16
@<TRIPOS>ATOM
      1 C1        -85.7162  -29.0671  -35.0735 C.ar   1 LIG      -0.11500
      2 C2        -85.9354  -30.1930  -35.8616 C.ar   1 LIG      -0.11500
      3 C3        -81.1292  -30.4972  -34.3071 C.ar   1 LIG      -0.11500
      4 C4        -81.3486  -31.6231  -35.0952 C.ar   1 LIG      -0.11500
      5 C5        -84.4675  -28.8569  -34.4877 C.ar   1 LIG      -0.11700
      6 C6        -84.9071  -31.1130  -36.0670 C.ar   1 LIG      -0.11700
      7 C7        -82.1577  -29.5771  -34.1018 C.ar   1 LIG      -0.11700
      8 C8        -82.5973  -31.8334  -35.6810 C.ar   1 LIG      -0.11700
      9 C9        -83.4208  -29.7727  -34.6837 C.ar   1 LIG       0.00400
     10 C10       -83.6439  -30.9176  -35.4850 C.ar   1 LIG       0.00400
     11 H1        -86.5173  -28.3514  -34.9135 H      1 LIG       0.11500
     12 H2        -86.9078  -30.3555  -36.3174 H      1 LIG       0.11500
     13 H3        -80.1568  -30.3340  -33.8510 H      1 LIG       0.11500
     14 H4        -80.5476  -32.3392  -35.2537 H      1 LIG       0.11500
     15 H5        -84.3188  -27.9701  -33.8751 H      1 LIG       0.11500
     16 H6        -85.1008  -31.9858  -36.6872 H      1 LIG       0.11500
     17 H7        -81.9635  -28.7040  -33.4823 H      1 LIG       0.11500
     18 H8        -82.7464  -32.7206  -36.2930 H      1 LIG       0.11500
@<TRIPOS>BOND
      1       1       2 ar
      2       1       5 ar
      3       2       6 ar
      4       3       4 ar
      5       3       7 ar
      6       4       8 ar
      7       5       9 ar
      8       6      10 ar
      9       7       9 ar
     10       8      10 ar
     11       9      10 ar
     12       1      11 1
     13       2      12 1
     14       3      13 1
     15       4      14 1
     16       5      15 1
     17       6      16 1
     18       7      17 1
     19       8      18 1
@<TRIPOS>ALT_TYPE
CGenFF_4.0_ALT_TYPE_SET
CGenFF_4.0 1 CG2R61 2 CG2R61 3 CG2R61 4 CG2R61 5 CG2R61 6 CG2R61 7 CG2R61 8 CG2R61 9 CG2R61 10 CG2R61 11 HGR61 12 HGR61 13 HGR61 14 HGR61 15 HGR61 16 HGR61 17 HGR61 18 HGR61
@<TRIPOS>MOLECULE
naphtalene
 18 19 0 0 0
****
USER_CHARGES
INVALID_CHARGES
Pose:  15 Cluster:  15 Fr_nu: 269694 TotEn:   -11.09
@<TRIPOS>ATOM
      1 C1        -60.5882  -10.4478  -52.1355 C.ar   1 LIG      -0.11500
      2 C2        -60.1700  -10.9560  -50.9093 C.ar   1 LIG      -0.11500
      3 C3        -56.6097   -7.6541  -52.3340 C.ar   1 LIG      -0.11500
      4 C4        -56.1916   -8.1624  -51.1077 C.ar   1 LIG      -0.11500
      5 C5        -59.8105   -9.4992  -52.8003 C.ar   1 LIG      -0.11700
      6 C6        -58.9728  -10.5178  -50.3430 C.ar   1 LIG      -0.11700
      7 C7        -57.8070   -8.0925  -52.9003 C.ar   1 LIG      -0.11700
      8 C8        -56.9693   -9.1109  -50.4429 C.ar   1 LIG      -0.11700
      9 C9        -58.6024   -9.0467  -52.2451 C.ar   1 LIG       0.00400
     10 C10       -58.1773   -9.5635  -50.9981 C.ar   1 LIG       0.00400
     11 H1        -61.5207  -10.7889  -52.5756 H      1 LIG       0.11500
     12 H2        -60.7761  -11.6946  -50.3927 H      1 LIG       0.11500
     13 H3        -56.0039   -6.9154  -52.8513 H      1 LIG       0.11500
     14 H4        -55.2598   -7.8199  -50.6675 H      1 LIG       0.11500
     15 H5        -60.1571   -9.1154  -53.7576 H      1 LIG       0.11500
     16 H6        -58.6651  -10.9291  -49.3838 H      1 LIG       0.11500
     17 H7        -58.1141   -7.6817  -53.8598 H      1 LIG       0.11500
     18 H8        -56.6232   -9.4943  -49.4851 H      1 LIG       0.11500
@<TRIPOS>BOND
      1       1       2 ar
      2       1       5 ar
      3       2       6 ar
      4       3       4 ar
      5       3       7 ar
      6       4       8 ar
      7       5       9 ar
      8       6      10 ar
      9       7       9 ar
     10       8      10 ar
     11       9      10 ar
     12       1      11 1
     13       2      12 1
     14       3      13 1
     15       4      14 1
     16       5      15 1
     17       6      16 1
     18       7      17 1
     19       8      18 1
@<TRIPOS>ALT_TYPE
CGenFF_4.0_ALT_TYPE_SET
CGenFF_4.0 1 CG2R61 2 CG2R61 3 CG2R61 4 CG2R61 5 CG2R61 6 CG2R61 7 CG2R61 8 CG2R61 9 CG2R61 10 CG2R61 11 HGR61 12 HGR61 13 HGR61 14 HGR61 15 HGR61 16 HGR61 17 HGR61 18 HGR61
@<TRIPOS>MOLECULE
naphtalene
 18 19 0 0 0
****
USER_CHARGES
INVALID_CHARGES
Pose:  16 Cluster:  16 Fr_nu:  78389 TotEn:   -10.99
@<TRIPOS>ATOM
      1 C1        -81.9336  -11.8553  -28.8876 C.ar   1 LIG      -0.11500
      2 C2        -80.8042  -11.4504  -28.1824 C.ar   1 LIG      -0.11500
      3 C3        -81.3552   -8.1240  -31.9561 C.ar   1 LIG      -0.11500
      4 C4        -80.2258   -7.7192  -31.2508 C.ar   1 LIG      -0.11500
      5 C5        -82.3570  -11.1323  -30.0032 C.ar   1 LIG      -0.11700
      6 C6        -80.0937  -10.3212  -28.5900 C.ar   1 LIG      -0.11700
      7 C7        -82.0657   -9.2535  -31.5484 C.ar   1 LIG      -0.11700
      8 C8        -79.8024   -8.4421  -30.1351 C.ar   1 LIG      -0.11700
      9 C9        -81.6539   -9.9930  -30.4278 C.ar   1 LIG       0.00400
     10 C10       -80.5054   -9.5814  -29.7106 C.ar   1 LIG       0.00400
     11 H1        -82.4867  -12.7342  -28.5694 H      1 LIG       0.11500
     12 H2        -80.4754  -12.0141  -27.3142 H      1 LIG       0.11500
     13 H3        -81.6846   -7.5608  -32.8246 H      1 LIG       0.11500
     14 H4        -79.6740   -6.8394  -31.5686 H      1 LIG       0.11500
     15 H5        -83.2429  -11.4670  -30.5390 H      1 LIG       0.11500
     16 H6        -79.2134  -10.0232  -28.0242 H      1 LIG       0.11500
     17 H7        -82.9454   -9.5517  -32.1149 H      1 LIG       0.11500
     18 H8        -78.9169   -8.1072  -29.5987 H      1 LIG       0.11500
@<TRIPOS>BOND
      1       1       2 ar
      2       1       5 ar
      3       2       6 ar
      4       3       4 ar
      5       3       7 ar
      6       4       8 ar
      7       5       9 ar
      8       6      10 ar
      9       7       9 ar
     10       8      10 ar
     11       9      10 ar
     12       1      11 1
     13       2      12 1
     14       3      13 1
     15       4      14 1
     16       5      15 1
     17       6      16 1
     18       7      17 1
     19       8      18 1
@<TRIPOS>ALT_TYPE
CGenFF_4.0_ALT_TYPE_SET
CGenFF_4.0 1 CG2R61 2 CG2R61 3 CG2R61 4 CG2R61 5 CG2R61 6 CG2R61 7 CG2R61 8 CG2R61 9 CG2R61 10 CG2R61 11 HGR61 12 HGR61 13 HGR61 14 HGR61 15 HGR61 16 HGR61 17 HGR61 18 HGR61
@<TRIPOS>MOLECULE
naphtalene
 18 19 0 0 0
****
USER_CHARGES
INVALID_CHARGES
Pose:  17 Cluster:  17 Fr_nu:  14513 TotEn:   -10.91
@<TRIPOS>ATOM
      1 C1        -69.4034    0.4074  -27.0645 C.ar   1 LIG      -0.11500
      2 C2        -68.1948   -0.0431  -26.5420 C.ar   1 LIG      -0.11500
      3 C3        -67.1503    4.3003  -28.9196 C.ar   1 LIG      -0.11500
      4 C4        -65.9417    3.8498  -28.3970 C.ar   1 LIG      -0.11500
      5 C5        -69.4508    1.5999  -27.7873 C.ar   1 LIG      -0.11700
      6 C6        -67.0289    0.6970  -26.7402 C.ar   1 LIG      -0.11700
      7 C7        -68.3162    3.5602  -28.7215 C.ar   1 LIG      -0.11700
      8 C8        -65.8942    2.6574  -27.6742 C.ar   1 LIG      -0.11700
      9 C9        -68.2870    2.3577  -27.9964 C.ar   1 LIG       0.00400
     10 C10       -67.0580    1.8995  -27.4650 C.ar   1 LIG       0.00400
     11 H1        -70.3109   -0.1689  -26.9095 H      1 LIG       0.11500
     12 H2        -68.1589   -0.9716  -25.9797 H      1 LIG       0.11500
     13 H3        -67.1868    5.2290  -29.4822 H      1 LIG       0.11500
     14 H4        -65.0348    4.4272  -28.5511 H      1 LIG       0.11500
     15 H5        -70.4067    1.9330  -28.1862 H      1 LIG       0.11500
     16 H6        -66.0951    0.3256  -26.3231 H      1 LIG       0.11500
     17 H7        -69.2497    3.9313  -29.1392 H      1 LIG       0.11500
     18 H8        -64.9385    2.3244  -27.2745 H      1 LIG       0.11500
@<TRIPOS>BOND
      1       1       2 ar
      2       1       5 ar
      3       2       6 ar
      4       3       4 ar
      5       3       7 ar
      6       4       8 ar
      7       5       9 ar
      8       6      10 ar
      9       7       9 ar
     10       8      10 ar
     11       9      10 ar
     12       1      11 1
     13       2      12 1
     14       3      13 1
     15       4      14 1
     16       5      15 1
     17       6      16 1
     18       7      17 1
     19       8      18 1
@<TRIPOS>ALT_TYPE
CGenFF_4.0_ALT_TYPE_SET
CGenFF_4.0 1 CG2R61 2 CG2R61 3 CG2R61 4 CG2R61 5 CG2R61 6 CG2R61 7 CG2R61 8 CG2R61 9 CG2R61 10 CG2R61 11 HGR61 12 HGR61 13 HGR61 14 HGR61 15 HGR61 16 HGR61 17 HGR61 18 HGR61
@<TRIPOS>MOLECULE
naphtalene
 18 19 0 0 0
****
USER_CHARGES
INVALID_CHARGES
Pose:  18 Cluster:  18 Fr_nu: 255145 TotEn:   -10.85
@<TRIPOS>ATOM
      1 C1        -68.5710  -25.6786  -43.9354 C.ar   1 LIG      -0.11500
      2 C2        -68.7422  -26.5055  -45.0416 C.ar   1 LIG      -0.11500
      3 C3        -73.1648  -26.5384  -42.5823 C.ar   1 LIG      -0.11500
      4 C4        -73.3358  -27.3653  -43.6886 C.ar   1 LIG      -0.11500
      5 C5        -69.6254  -25.4770  -43.0442 C.ar   1 LIG      -0.11700
      6 C6        -69.9681  -27.1340  -45.2611 C.ar   1 LIG      -0.11700
      7 C7        -71.9386  -25.9100  -42.3628 C.ar   1 LIG      -0.11700
      8 C8        -72.2815  -27.5669  -44.5798 C.ar   1 LIG      -0.11700
      9 C9        -70.8665  -26.1015  -43.2495 C.ar   1 LIG       0.00400
     10 C10       -71.0404  -26.9424  -44.3745 C.ar   1 LIG       0.00400
     11 H1        -67.6165  -25.1892  -43.7654 H      1 LIG       0.11500
     12 H2        -67.9206  -26.6620  -45.7346 H      1 LIG       0.11500
     13 H3        -73.9861  -26.3816  -41.8887 H      1 LIG       0.11500
     14 H4        -74.2910  -27.8533  -43.8589 H      1 LIG       0.11500
     15 H5        -69.4691  -24.8261  -42.1865 H      1 LIG       0.11500
     16 H6        -70.0793  -27.7765  -46.1321 H      1 LIG       0.11500
     17 H7        -71.8275  -25.2682  -41.4914 H      1 LIG       0.11500
     18 H8        -72.4378  -28.2172  -45.4381 H      1 LIG       0.11500
@<TRIPOS>BOND
      1       1       2 ar
      2       1       5 ar
      3       2       6 ar
      4       3       4 ar
      5       3       7 ar
      6       4       8 ar
      7       5       9 ar
      8       6      10 ar
      9       7       9 ar
     10       8      10 ar
     11       9      10 ar
     12       1      11 1
     13       2      12 1
     14       3      13 1
     15       4      14 1
     16       5      15 1
     17       6      16 1
     18       7      17 1
     19       8      18 1
@<TRIPOS>ALT_TYPE
CGenFF_4.0_ALT_TYPE_SET
CGenFF_4.0 1 CG2R61 2 CG2R61 3 CG2R61 4 CG2R61 5 CG2R61 6 CG2R61 7 CG2R61 8 CG2R61 9 CG2R61 10 CG2R61 11 HGR61 12 HGR61 13 HGR61 14 HGR61 15 HGR61 16 HGR61 17 HGR61 18 HGR61
@<TRIPOS>MOLECULE
naphtalene
 18 19 0 0 0
****
USER_CHARGES
INVALID_CHARGES
Pose:  19 Cluster:  19 Fr_nu: 203631 TotEn:   -10.79
@<TRIPOS>ATOM
      1 C1        -74.2079  -15.8323  -24.3615 C.ar   1 LIG      -0.11500
      2 C2        -74.6000  -16.6839  -23.3330 C.ar   1 LIG      -0.11500
      3 C3        -75.4583  -19.2091  -27.6336 C.ar   1 LIG      -0.11500
      4 C4        -75.8504  -20.0606  -26.6050 C.ar   1 LIG      -0.11500
      5 C5        -74.3215  -16.2431  -25.6900 C.ar   1 LIG      -0.11700
      6 C6        -75.1072  -17.9494  -23.6288 C.ar   1 LIG      -0.11700
      7 C7        -74.9512  -17.9435  -27.3377 C.ar   1 LIG      -0.11700
      8 C8        -75.7368  -19.6500  -25.2765 C.ar   1 LIG      -0.11700
      9 C9        -74.8298  -17.5136  -26.0063 C.ar   1 LIG       0.00400
     10 C10       -75.2285  -18.3795  -24.9602 C.ar   1 LIG       0.00400
     11 H1        -73.8127  -14.8475  -24.1306 H      1 LIG       0.11500
     12 H2        -74.5114  -16.3631  -22.2991 H      1 LIG       0.11500
     13 H3        -75.5468  -19.5294  -28.6679 H      1 LIG       0.11500
     14 H4        -76.2442  -21.0459  -26.8365 H      1 LIG       0.11500
     15 H5        -74.0085  -15.5610  -26.4778 H      1 LIG       0.11500
     16 H6        -75.4080  -18.5984  -22.8089 H      1 LIG       0.11500
     17 H7        -74.6512  -17.2945  -28.1578 H      1 LIG       0.11500
     18 H8        -76.0490  -20.3322  -24.4884 H      1 LIG       0.11500
@<TRIPOS>BOND
      1       1       2 ar
      2       1       5 ar
      3       2       6 ar
      4       3       4 ar
      5       3       7 ar
      6       4       8 ar
      7       5       9 ar
      8       6      10 ar
      9       7       9 ar
     10       8      10 ar
     11       9      10 ar
     12       1      11 1
     13       2      12 1
     14       3      13 1
     15       4      14 1
     16       5      15 1
     17       6      16 1
     18       7      17 1
     19       8      18 1
@<TRIPOS>ALT_TYPE
CGenFF_4.0_ALT_TYPE_SET
CGenFF_4.0 1 CG2R61 2 CG2R61 3 CG2R61 4 CG2R61 5 CG2R61 6 CG2R61 7 CG2R61 8 CG2R61 9 CG2R61 10 CG2R61 11 HGR61 12 HGR61 13 HGR61 14 HGR61 15 HGR61 16 HGR61 17 HGR61 18 HGR61
@<TRIPOS>MOLECULE
naphtalene
 18 19 0 0 0
****
USER_CHARGES
INVALID_CHARGES
Pose:  20 Cluster:  20 Fr_nu: 331978 TotEn:   -10.69
@<TRIPOS>ATOM
      1 C1        -58.0605  -11.3501  -50.1045 C.ar   1 LIG      -0.11500
      2 C2        -57.2019  -11.1197  -51.1752 C.ar   1 LIG      -0.11500
      3 C3        -61.8414   -9.9765  -52.8416 C.ar   1 LIG      -0.11500
      4 C4        -60.9826   -9.7461  -53.9122 C.ar   1 LIG      -0.11500
      5 C5        -59.4301  -11.1248  -50.2465 C.ar   1 LIG      -0.11700
      6 C6        -57.7092  -10.6631  -52.3919 C.ar   1 LIG      -0.11700
      7 C7        -61.3340  -10.4331  -51.6248 C.ar   1 LIG      -0.11700
      8 C8        -59.6130   -9.9713  -53.7703 C.ar   1 LIG      -0.11700
      9 C9        -59.9582  -10.6652  -51.4641 C.ar   1 LIG       0.00400
     10 C10       -59.0849  -10.4309  -52.5528 C.ar   1 LIG       0.00400
     11 H1        -57.6650  -11.7050  -49.1574 H      1 LIG       0.11500
     12 H2        -56.1359  -11.2957  -51.0637 H      1 LIG       0.11500
     13 H3        -62.9077   -9.8008  -52.9525 H      1 LIG       0.11500
     14 H4        -61.3785   -9.3898  -54.8586 H      1 LIG       0.11500
     15 H5        -60.0826  -11.3112  -49.3961 H      1 LIG       0.11500
     16 H6        -57.0196  -10.4903  -53.2156 H      1 LIG       0.11500
     17 H7        -62.0238  -10.6067  -50.8016 H      1 LIG       0.11500
     18 H8        -58.9602   -9.7842  -54.6204 H      1 LIG       0.11500
@<TRIPOS>BOND
      1       1       2 ar
      2       1       5 ar
      3       2       6 ar
      4       3       4 ar
      5       3       7 ar
      6       4       8 ar
      7       5       9 ar
      8       6      10 ar
      9       7       9 ar
     10       8      10 ar
     11       9      10 ar
     12       1      11 1
     13       2      12 1
     14       3      13 1
     15       4      14 1
     16       5      15 1
     17       6      16 1
     18       7      17 1
     19       8      18 1
@<TRIPOS>ALT_TYPE
CGenFF_4.0_ALT_TYPE_SET
CGenFF_4.0 1 CG2R61 2 CG2R61 3 CG2R61 4 CG2R61 5 CG2R61 6 CG2R61 7 CG2R61 8 CG2R61 9 CG2R61 10 CG2R61 11 HGR61 12 HGR61 13 HGR61 14 HGR61 15 HGR61 16 HGR61 17 HGR61 18 HGR61
@<TRIPOS>MOLECULE
naphtalene
 18 19 0 0 0
****
USER_CHARGES
INVALID_CHARGES
Pose:  21 Cluster:  21 Fr_nu: 184054 TotEn:   -10.61
@<TRIPOS>ATOM
      1 C1        -67.5369  -21.5312  -52.9784 C.ar   1 LIG      -0.11500
      2 C2        -67.8753  -21.9145  -54.2727 C.ar   1 LIG      -0.11500
      3 C3        -64.3221  -18.3447  -54.7630 C.ar   1 LIG      -0.11500
      4 C4        -64.6606  -18.7282  -56.0573 C.ar   1 LIG      -0.11500
      5 C5        -66.5690  -20.5478  -52.7717 C.ar   1 LIG      -0.11700
      6 C6        -67.2474  -21.3161  -55.3653 C.ar   1 LIG      -0.11700
      7 C7        -64.9502  -18.9432  -53.6703 C.ar   1 LIG      -0.11700
      8 C8        -65.6284  -19.7116  -56.2641 C.ar   1 LIG      -0.11700
      9 C9        -65.9266  -19.9347  -53.8598 C.ar   1 LIG       0.00400
     10 C10       -66.2708  -20.3246  -55.1760 C.ar   1 LIG       0.00400
     11 H1        -68.0257  -21.9978  -52.1281 H      1 LIG       0.11500
     12 H2        -68.6291  -22.6799  -54.4325 H      1 LIG       0.11500
     13 H3        -63.5683  -17.5791  -54.6024 H      1 LIG       0.11500
     14 H4        -64.1705  -18.2622  -56.9071 H      1 LIG       0.11500
     15 H5        -66.3200  -20.2641  -51.7512 H      1 LIG       0.11500
     16 H6        -67.5280  -21.6309  -56.3683 H      1 LIG       0.11500
     17 H7        -64.6700  -18.6276  -52.6675 H      1 LIG       0.11500
     18 H8        -65.8771  -19.9959  -57.2845 H      1 LIG       0.11500
@<TRIPOS>BOND
      1       1       2 ar
      2       1       5 ar
      3       2       6 ar
      4       3       4 ar
      5       3       7 ar
      6       4       8 ar
      7       5       9 ar
      8       6      10 ar
      9       7       9 ar
     10       8      10 ar
     11       9      10 ar
     12       1      11 1
     13       2      12 1
     14       3      13 1
     15       4      14 1
     16       5      15 1
     17       6      16 1
     18       7      17 1
     19       8      18 1
@<TRIPOS>ALT_TYPE
CGenFF_4.0_ALT_TYPE_SET
CGenFF_4.0 1 CG2R61 2 CG2R61 3 CG2R61 4 CG2R61 5 CG2R61 6 CG2R61 7 CG2R61 8 CG2R61 9 CG2R61 10 CG2R61 11 HGR61 12 HGR61 13 HGR61 14 HGR61 15 HGR61 16 HGR61 17 HGR61 18 HGR61
@<TRIPOS>MOLECULE
naphtalene
 18 19 0 0 0
****
USER_CHARGES
INVALID_CHARGES
Pose:  22 Cluster:  22 Fr_nu:  57050 TotEn:   -10.60
@<TRIPOS>ATOM
      1 C1        -67.7107   -4.2076  -22.8017 C.ar   1 LIG      -0.11500
      2 C2        -66.4001   -4.6655  -22.8999 C.ar   1 LIG      -0.11500
      3 C3        -66.9275   -1.1696  -26.5206 C.ar   1 LIG      -0.11500
      4 C4        -65.6170   -1.6275  -26.6186 C.ar   1 LIG      -0.11500
      5 C5        -68.1741   -3.2237  -23.6756 C.ar   1 LIG      -0.11700
      6 C6        -65.5480   -4.1414  -23.8721 C.ar   1 LIG      -0.11700
      7 C7        -67.7798   -1.6938  -25.5482 C.ar   1 LIG      -0.11700
      8 C8        -65.1534   -2.6114  -25.7448 C.ar   1 LIG      -0.11700
      9 C9        -67.3301   -2.6847  -24.6603 C.ar   1 LIG       0.00400
     10 C10       -65.9974   -3.1504  -24.7600 C.ar   1 LIG       0.00400
     11 H1        -68.3735   -4.6157  -22.0443 H      1 LIG       0.11500
     12 H2        -66.0405   -5.4317  -22.2193 H      1 LIG       0.11500
     13 H3        -67.2879   -0.4033  -27.2011 H      1 LIG       0.11500
     14 H4        -64.9542   -1.2182  -27.3753 H      1 LIG       0.11500
     15 H5        -69.2022   -2.8804  -23.5802 H      1 LIG       0.11500
     16 H6        -64.5276   -4.5145  -23.9311 H      1 LIG       0.11500
     17 H7        -68.8003   -1.3212  -25.4901 H      1 LIG       0.11500
     18 H8        -64.1251   -2.9543  -25.8394 H      1 LIG       0.11500
@<TRIPOS>BOND
      1       1       2 ar
      2       1       5 ar
      3       2       6 ar
      4       3       4 ar
      5       3       7 ar
      6       4       8 ar
      7       5       9 ar
      8       6      10 ar
      9       7       9 ar
     10       8      10 ar
     11       9      10 ar
     12       1      11 1
     13       2      12 1
     14       3      13 1
     15       4      14 1
     16       5      15 1
     17       6      16 1
     18       7      17 1
     19       8      18 1
@<TRIPOS>ALT_TYPE
CGenFF_4.0_ALT_TYPE_SET
CGenFF_4.0 1 CG2R61 2 CG2R61 3 CG2R61 4 CG2R61 5 CG2R61 6 CG2R61 7 CG2R61 8 CG2R61 9 CG2R61 10 CG2R61 11 HGR61 12 HGR61 13 HGR61 14 HGR61 15 HGR61 16 HGR61 17 HGR61 18 HGR61
@<TRIPOS>MOLECULE
naphtalene
 18 19 0 0 0
****
USER_CHARGES
INVALID_CHARGES
Pose:  23 Cluster:  23 Fr_nu: 471519 TotEn:   -10.58
@<TRIPOS>ATOM
      1 C1        -72.1552  -26.0562  -43.9006 C.ar   1 LIG      -0.11500
      2 C2        -71.7718  -25.4411  -42.7126 C.ar   1 LIG      -0.11500
      3 C3        -67.6509  -27.8138  -44.4438 C.ar   1 LIG      -0.11500
      4 C4        -67.2676  -27.1985  -43.2557 C.ar   1 LIG      -0.11500
      5 C5        -71.2295  -26.8012  -44.6318 C.ar   1 LIG      -0.11700
      6 C6        -70.4615  -25.5685  -42.2510 C.ar   1 LIG      -0.11700
      7 C7        -68.9614  -27.6863  -44.9053 C.ar   1 LIG      -0.11700
      8 C8        -68.1932  -26.4534  -42.5245 C.ar   1 LIG      -0.11700
      9 C9        -69.9062  -26.9401  -44.1822 C.ar   1 LIG       0.00400
     10 C10       -69.5165  -26.3145  -42.9741 C.ar   1 LIG       0.00400
     11 H1        -73.1753  -25.9562  -44.2598 H      1 LIG       0.11500
     12 H2        -72.4933  -24.8615  -42.1440 H      1 LIG       0.11500
     13 H3        -66.9298  -28.3937  -45.0129 H      1 LIG       0.11500
     14 H4        -66.2471  -27.2977  -42.8978 H      1 LIG       0.11500
     15 H5        -71.5512  -27.2730  -45.5580 H      1 LIG       0.11500
     16 H6        -70.1840  -25.0795  -41.3195 H      1 LIG       0.11500
     17 H7        -69.2388  -28.1760  -45.8364 H      1 LIG       0.11500
     18 H8        -67.8715  -25.9809  -41.5987 H      1 LIG       0.11500
@<TRIPOS>BOND
      1       1       2 ar
      2       1       5 ar
      3       2       6 ar
      4       3       4 ar
      5       3       7 ar
      6       4       8 ar
      7       5       9 ar
      8       6      10 ar
      9       7       9 ar
     10       8      10 ar
     11       9      10 ar
     12       1      11 1
     13       2      12 1
     14       3      13 1
     15       4      14 1
     16       5      15 1
     17       6      16 1
     18       7      17 1
     19       8      18 1
@<TRIPOS>ALT_TYPE
CGenFF_4.0_ALT_TYPE_SET
CGenFF_4.0 1 CG2R61 2 CG2R61 3 CG2R61 4 CG2R61 5 CG2R61 6 CG2R61 7 CG2R61 8 CG2R61 9 CG2R61 10 CG2R61 11 HGR61 12 HGR61 13 HGR61 14 HGR61 15 HGR61 16 HGR61 17 HGR61 18 HGR61
@<TRIPOS>MOLECULE
naphtalene
 18 19 0 0 0
****
USER_CHARGES
INVALID_CHARGES
Pose:  24 Cluster:  24 Fr_nu:  16096 TotEn:   -10.55
@<TRIPOS>ATOM
      1 C1        -72.7740  -17.7258  -22.5476 C.ar   1 LIG      -0.11500
      2 C2        -72.5613  -19.0593  -22.8842 C.ar   1 LIG      -0.11500
      3 C3        -75.2791  -17.0854  -26.6692 C.ar   1 LIG      -0.11500
      4 C4        -75.0663  -18.4190  -27.0057 C.ar   1 LIG      -0.11500
      5 C5        -73.5027  -16.8975  -23.4018 C.ar   1 LIG      -0.11700
      6 C6        -73.0763  -19.5697  -24.0760 C.ar   1 LIG      -0.11700
      7 C7        -74.7641  -16.5750  -25.4772 C.ar   1 LIG      -0.11700
      8 C8        -74.3376  -19.2473  -26.1516 C.ar   1 LIG      -0.11700
      9 C9        -74.0284  -17.3944  -24.6056 C.ar   1 LIG       0.00400
     10 C10       -73.8119  -18.7504  -24.9478 C.ar   1 LIG       0.00400
     11 H1        -72.3724  -17.3288  -21.6199 H      1 LIG       0.11500
     12 H2        -71.9942  -19.7033  -22.2184 H      1 LIG       0.11500
     13 H3        -75.8464  -16.4407  -27.3346 H      1 LIG       0.11500
     14 H4        -75.4669  -18.8150  -27.9342 H      1 LIG       0.11500
     15 H5        -73.6562  -15.8582  -23.1186 H      1 LIG       0.11500
     16 H6        -72.8982  -20.6153  -24.3187 H      1 LIG       0.11500
     17 H7        -74.9430  -15.5296  -25.2344 H      1 LIG       0.11500
     18 H8        -74.1833  -20.2865  -26.4349 H      1 LIG       0.11500
@<TRIPOS>BOND
      1       1       2 ar
      2       1       5 ar
      3       2       6 ar
      4       3       4 ar
      5       3       7 ar
      6       4       8 ar
      7       5       9 ar
      8       6      10 ar
      9       7       9 ar
     10       8      10 ar
     11       9      10 ar
     12       1      11 1
     13       2      12 1
     14       3      13 1
     15       4      14 1
     16       5      15 1
     17       6      16 1
     18       7      17 1
     19       8      18 1
@<TRIPOS>ALT_TYPE
CGenFF_4.0_ALT_TYPE_SET
CGenFF_4.0 1 CG2R61 2 CG2R61 3 CG2R61 4 CG2R61 5 CG2R61 6 CG2R61 7 CG2R61 8 CG2R61 9 CG2R61 10 CG2R61 11 HGR61 12 HGR61 13 HGR61 14 HGR61 15 HGR61 16 HGR61 17 HGR61 18 HGR61
@<TRIPOS>MOLECULE
naphtalene
 18 19 0 0 0
****
USER_CHARGES
INVALID_CHARGES
Pose:  25 Cluster:  25 Fr_nu: 100747 TotEn:   -10.50
@<TRIPOS>ATOM
      1 C1        -66.8593  -25.9884  -34.3272 C.ar   1 LIG      -0.11500
      2 C2        -67.4667  -25.1424  -35.2503 C.ar   1 LIG      -0.11500
      3 C3        -62.5593  -25.2502  -36.4809 C.ar   1 LIG      -0.11500
      4 C4        -63.1669  -24.4043  -37.4039 C.ar   1 LIG      -0.11500
      5 C5        -65.4870  -26.2298  -34.3985 C.ar   1 LIG      -0.11700
      6 C6        -66.7045  -24.5345  -36.2481 C.ar   1 LIG      -0.11700
      7 C7        -63.3217  -25.8581  -35.4829 C.ar   1 LIG      -0.11700
      8 C8        -64.5392  -24.1629  -37.3328 C.ar   1 LIG      -0.11700
      9 C9        -64.7041  -25.6265  -35.3963 C.ar   1 LIG       0.00400
     10 C10       -65.3220  -24.7662  -36.3350 C.ar   1 LIG       0.00400
     11 H1        -67.4533  -26.4618  -33.5510 H      1 LIG       0.11500
     12 H2        -68.5351  -24.9550  -35.1938 H      1 LIG       0.11500
     13 H3        -61.4907  -25.4380  -36.5368 H      1 LIG       0.11500
     14 H4        -62.5726  -23.9323  -38.1808 H      1 LIG       0.11500
     15 H5        -65.0334  -26.8950  -33.6666 H      1 LIG       0.11500
     16 H6        -67.2002  -23.8765  -36.9588 H      1 LIG       0.11500
     17 H7        -62.8256  -26.5154  -34.7719 H      1 LIG       0.11500
     18 H8        -64.9931  -23.4982  -38.0651 H      1 LIG       0.11500
@<TRIPOS>BOND
      1       1       2 ar
      2       1       5 ar
      3       2       6 ar
      4       3       4 ar
      5       3       7 ar
      6       4       8 ar
      7       5       9 ar
      8       6      10 ar
      9       7       9 ar
     10       8      10 ar
     11       9      10 ar
     12       1      11 1
     13       2      12 1
     14       3      13 1
     15       4      14 1
     16       5      15 1
     17       6      16 1
     18       7      17 1
     19       8      18 1
@<TRIPOS>ALT_TYPE
CGenFF_4.0_ALT_TYPE_SET
CGenFF_4.0 1 CG2R61 2 CG2R61 3 CG2R61 4 CG2R61 5 CG2R61 6 CG2R61 7 CG2R61 8 CG2R61 9 CG2R61 10 CG2R61 11 HGR61 12 HGR61 13 HGR61 14 HGR61 15 HGR61 16 HGR61 17 HGR61 18 HGR61
@<TRIPOS>MOLECULE
naphtalene
 18 19 0 0 0
****
USER_CHARGES
INVALID_CHARGES
Pose:  26 Cluster:  26 Fr_nu:  87272 TotEn:   -10.50
@<TRIPOS>ATOM
      1 C1        -70.1800  -26.6879  -41.3450 C.ar   1 LIG      -0.11500
      2 C2        -71.0025  -25.8497  -42.0918 C.ar   1 LIG      -0.11500
      3 C3        -66.7987  -26.4810  -44.8373 C.ar   1 LIG      -0.11500
      4 C4        -67.6213  -25.6429  -45.5841 C.ar   1 LIG      -0.11500
      5 C5        -68.9278  -27.0572  -41.8370 C.ar   1 LIG      -0.11700
      6 C6        -70.5762  -25.3777  -43.3334 C.ar   1 LIG      -0.11700
      7 C7        -67.2251  -26.9531  -43.5956 C.ar   1 LIG      -0.11700
      8 C8        -68.8736  -25.2736  -45.0922 C.ar   1 LIG      -0.11700
      9 C9        -68.4824  -26.5915  -43.0849 C.ar   1 LIG       0.00400
     10 C10       -69.3189  -25.7392  -43.8443 C.ar   1 LIG       0.00400
     11 H1        -70.5127  -27.0555  -40.3787 H      1 LIG       0.11500
     12 H2        -71.9771  -25.5626  -41.7078 H      1 LIG       0.11500
     13 H3        -65.8237  -26.7685  -45.2209 H      1 LIG       0.11500
     14 H4        -67.2887  -25.2767  -46.5509 H      1 LIG       0.11500
     15 H5        -68.3017  -27.7137  -41.2363 H      1 LIG       0.11500
     16 H6        -71.2354  -24.7231  -43.8999 H      1 LIG       0.11500
     17 H7        -66.5654  -27.6069  -43.0290 H      1 LIG       0.11500
     18 H8        -69.5002  -24.6177  -45.6932 H      1 LIG       0.11500
@<TRIPOS>BOND
      1       1       2 ar
      2       1       5 ar
      3       2       6 ar
      4       3       4 ar
      5       3       7 ar
      6       4       8 ar
      7       5       9 ar
      8       6      10 ar
      9       7       9 ar
     10       8      10 ar
     11       9      10 ar
     12       1      11 1
     13       2      12 1
     14       3      13 1
     15       4      14 1
     16       5      15 1
     17       6      16 1
     18       7      17 1
     19       8      18 1
@<TRIPOS>ALT_TYPE
CGenFF_4.0_ALT_TYPE_SET
CGenFF_4.0 1 CG2R61 2 CG2R61 3 CG2R61 4 CG2R61 5 CG2R61 6 CG2R61 7 CG2R61 8 CG2R61 9 CG2R61 10 CG2R61 11 HGR61 12 HGR61 13 HGR61 14 HGR61 15 HGR61 16 HGR61 17 HGR61 18 HGR61
@<TRIPOS>MOLECULE
naphtalene
 18 19 0 0 0
****
USER_CHARGES
INVALID_CHARGES
Pose:  27 Cluster:  27 Fr_nu: 153070 TotEn:   -10.42
@<TRIPOS>ATOM
      1 C1        -59.4519    0.7018  -19.8230 C.ar   1 LIG      -0.11500
      2 C2        -59.5697   -0.6849  -19.8224 C.ar   1 LIG      -0.11500
      3 C3        -54.7177    0.2988  -20.8709 C.ar   1 LIG      -0.11500
      4 C4        -54.8357   -1.0879  -20.8702 C.ar   1 LIG      -0.11500
      5 C5        -58.2176    1.2978  -20.0834 C.ar   1 LIG      -0.11700
      6 C6        -58.4540   -1.4809  -20.0822 C.ar   1 LIG      -0.11700
      7 C7        -55.8337    1.0949  -20.6111 C.ar   1 LIG      -0.11700
      8 C8        -56.0699   -1.6840  -20.6098 C.ar   1 LIG      -0.11700
      9 C9        -57.0838    0.5120  -20.3469 C.ar   1 LIG       0.00400
     10 C10       -57.2037   -0.8981  -20.3463 C.ar   1 LIG       0.00400
     11 H1        -60.3208    1.3211  -19.6201 H      1 LIG       0.11500
     12 H2        -60.5311   -1.1478  -19.6198 H      1 LIG       0.11500
     13 H3        -53.7564    0.7625  -21.0736 H      1 LIG       0.11500
     14 H4        -53.9662   -1.7066  -21.0718 H      1 LIG       0.11500
     15 H5        -58.1487    2.3837  -20.0783 H      1 LIG       0.11500
     16 H6        -58.5693   -2.5628  -20.0771 H      1 LIG       0.11500
     17 H7        -55.7182    2.1767  -20.6170 H      1 LIG       0.11500
     18 H8        -56.1389   -2.7699  -20.6141 H      1 LIG       0.11500
@<TRIPOS>BOND
      1       1       2 ar
      2       1       5 ar
      3       2       6 ar
      4       3       4 ar
      5       3       7 ar
      6       4       8 ar
      7       5       9 ar
      8       6      10 ar
      9       7       9 ar
     10       8      10 ar
     11       9      10 ar
     12       1      11 1
     13       2      12 1
     14       3      13 1
     15       4      14 1
     16       5      15 1
     17       6      16 1
     18       7      17 1
     19       8      18 1
@<TRIPOS>ALT_TYPE
CGenFF_4.0_ALT_TYPE_SET
CGenFF_4.0 1 CG2R61 2 CG2R61 3 CG2R61 4 CG2R61 5 CG2R61 6 CG2R61 7 CG2R61 8 CG2R61 9 CG2R61 10 CG2R61 11 HGR61 12 HGR61 13 HGR61 14 HGR61 15 HGR61 16 HGR61 17 HGR61 18 HGR61
@<TRIPOS>MOLECULE
naphtalene
 18 19 0 0 0
****
USER_CHARGES
INVALID_CHARGES
Pose:  28 Cluster:  28 Fr_nu: 215004 TotEn:   -10.40
@<TRIPOS>ATOM
      1 C1        -53.7003    5.6284  -35.4959 C.ar   1 LIG      -0.11500
      2 C2        -55.0688    5.7823  -35.6969 C.ar   1 LIG      -0.11500
      3 C3        -53.0988    4.7744  -40.2479 C.ar   1 LIG      -0.11500
      4 C4        -54.4673    4.9283  -40.4488 C.ar   1 LIG      -0.11500
      5 C5        -52.8641    5.3391  -36.5747 C.ar   1 LIG      -0.11700
      6 C6        -55.6064    5.6477  -36.9772 C.ar   1 LIG      -0.11700
      7 C7        -52.5612    4.9091  -38.9676 C.ar   1 LIG      -0.11700
      8 C8        -55.3036    5.2175  -39.3702 C.ar   1 LIG      -0.11700
      9 C9        -53.3880    5.2000  -37.8703 C.ar   1 LIG       0.00400
     10 C10       -54.7797    5.3566  -38.0745 C.ar   1 LIG       0.00400
     11 H1        -53.2824    5.7328  -34.4989 H      1 LIG       0.11500
     12 H2        -55.7189    6.0078  -34.8565 H      1 LIG       0.11500
     13 H3        -52.4480    4.5490  -41.0881 H      1 LIG       0.11500
     14 H4        -54.8848    4.8224  -41.4458 H      1 LIG       0.11500
     15 H5        -51.7975    5.2226  -36.3941 H      1 LIG       0.11500
     16 H6        -56.6789    5.7727  -37.1111 H      1 LIG       0.11500
     17 H7        -51.4886    4.7849  -38.8340 H      1 LIG       0.11500
     18 H8        -56.3704    5.3333  -39.5504 H      1 LIG       0.11500
@<TRIPOS>BOND
      1       1       2 ar
      2       1       5 ar
      3       2       6 ar
      4       3       4 ar
      5       3       7 ar
      6       4       8 ar
      7       5       9 ar
      8       6      10 ar
      9       7       9 ar
     10       8      10 ar
     11       9      10 ar
     12       1      11 1
     13       2      12 1
     14       3      13 1
     15       4      14 1
     16       5      15 1
     17       6      16 1
     18       7      17 1
     19       8      18 1
@<TRIPOS>ALT_TYPE
CGenFF_4.0_ALT_TYPE_SET
CGenFF_4.0 1 CG2R61 2 CG2R61 3 CG2R61 4 CG2R61 5 CG2R61 6 CG2R61 7 CG2R61 8 CG2R61 9 CG2R61 10 CG2R61 11 HGR61 12 HGR61 13 HGR61 14 HGR61 15 HGR61 16 HGR61 17 HGR61 18 HGR61
@<TRIPOS>MOLECULE
naphtalene
 18 19 0 0 0
****
USER_CHARGES
INVALID_CHARGES
Pose:  29 Cluster:  29 Fr_nu: 101041 TotEn:   -10.35
@<TRIPOS>ATOM
      1 C1        -56.7662    5.9298  -40.0642 C.ar   1 LIG      -0.11500
      2 C2        -55.8415    4.9665  -39.6722 C.ar   1 LIG      -0.11500
      3 C3        -56.2341    8.1818  -35.7843 C.ar   1 LIG      -0.11500
      4 C4        -55.3093    7.2184  -35.3924 C.ar   1 LIG      -0.11500
      5 C5        -57.0983    6.9724  -39.1986 C.ar   1 LIG      -0.11700
      6 C6        -55.2452    5.0418  -38.4133 C.ar   1 LIG      -0.11700
      7 C7        -56.8303    8.1064  -37.0434 C.ar   1 LIG      -0.11700
      8 C8        -54.9773    6.1758  -36.2579 C.ar   1 LIG      -0.11700
      9 C9        -56.5079    7.0639  -37.9275 C.ar   1 LIG       0.00400
     10 C10       -55.5676    6.0842  -37.5290 C.ar   1 LIG       0.00400
     11 H1        -57.2305    5.8703  -41.0442 H      1 LIG       0.11500
     12 H2        -55.5835    4.1554  -40.3470 H      1 LIG       0.11500
     13 H3        -56.4924    8.9934  -35.1099 H      1 LIG       0.11500
     14 H4        -54.8465    7.2776  -34.4117 H      1 LIG       0.11500
     15 H5        -57.8240    7.7140  -39.5259 H      1 LIG       0.11500
     16 H6        -54.5246    4.2782  -38.1280 H      1 LIG       0.11500
     17 H7        -57.5502    8.8706  -37.3287 H      1 LIG       0.11500
     18 H8        -54.2521    5.4335  -35.9305 H      1 LIG       0.11500
@<TRIPOS>BOND
      1       1       2 ar
      2       1       5 ar
      3       2       6 ar
      4       3       4 ar
      5       3       7 ar
      6       4       8 ar
      7       5       9 ar
      8       6      10 ar
      9       7       9 ar
     10       8      10 ar
     11       9      10 ar
     12       1      11 1
     13       2      12 1
     14       3      13 1
     15       4      14 1
     16       5      15 1
     17       6      16 1
     18       7      17 1
     19       8      18 1
@<TRIPOS>ALT_TYPE
CGenFF_4.0_ALT_TYPE_SET
CGenFF_4.0 1 CG2R61 2 CG2R61 3 CG2R61 4 CG2R61 5 CG2R61 6 CG2R61 7 CG2R61 8 CG2R61 9 CG2R61 10 CG2R61 11 HGR61 12 HGR61 13 HGR61 14 HGR61 15 HGR61 16 HGR61 17 HGR61 18 HGR61
@<TRIPOS>MOLECULE
naphtalene
 18 19 0 0 0
****
USER_CHARGES
INVALID_CHARGES
Pose:  30 Cluster:  30 Fr_nu:  65786 TotEn:   -10.28
@<TRIPOS>ATOM
      1 C1        -64.3589  -26.0030  -45.8145 C.ar   1 LIG      -0.11500
      2 C2        -63.4735  -24.9431  -45.6424 C.ar   1 LIG      -0.11500
      3 C3        -67.1796  -23.1924  -48.6103 C.ar   1 LIG      -0.11500
      4 C4        -66.2942  -22.1325  -48.4382 C.ar   1 LIG      -0.11500
      5 C5        -65.5035  -25.8373  -46.5949 C.ar   1 LIG      -0.11700
      6 C6        -63.7291  -23.7136  -46.2500 C.ar   1 LIG      -0.11700
      7 C7        -66.9239  -24.4220  -48.0028 C.ar   1 LIG      -0.11700
      8 C8        -65.1496  -22.2981  -47.6578 C.ar   1 LIG      -0.11700
      9 C9        -65.7767  -24.6065  -47.2139 C.ar   1 LIG       0.00400
     10 C10       -64.8763  -23.5288  -47.0388 C.ar   1 LIG       0.00400
     11 H1        -64.1596  -26.9598  -45.3408 H      1 LIG       0.11500
     12 H2        -62.5826  -25.0732  -45.0349 H      1 LIG       0.11500
     13 H3        -68.0708  -23.0629  -49.2179 H      1 LIG       0.11500
     14 H4        -66.4947  -21.1756  -48.9109 H      1 LIG       0.11500
     15 H5        -66.1818  -26.6794  -46.7152 H      1 LIG       0.11500
     16 H6        -63.0230  -22.8990  -46.1022 H      1 LIG       0.11500
     17 H7        -67.6296  -25.2366  -48.1513 H      1 LIG       0.11500
     18 H8        -64.4714  -21.4558  -47.5366 H      1 LIG       0.11500
@<TRIPOS>BOND
      1       1       2 ar
      2       1       5 ar
      3       2       6 ar
      4       3       4 ar
      5       3       7 ar
      6       4       8 ar
      7       5       9 ar
      8       6      10 ar
      9       7       9 ar
     10       8      10 ar
     11       9      10 ar
     12       1      11 1
     13       2      12 1
     14       3      13 1
     15       4      14 1
     16       5      15 1
     17       6      16 1
     18       7      17 1
     19       8      18 1
@<TRIPOS>ALT_TYPE
CGenFF_4.0_ALT_TYPE_SET
CGenFF_4.0 1 CG2R61 2 CG2R61 3 CG2R61 4 CG2R61 5 CG2R61 6 CG2R61 7 CG2R61 8 CG2R61 9 CG2R61 10 CG2R61 11 HGR61 12 HGR61 13 HGR61 14 HGR61 15 HGR61 16 HGR61 17 HGR61 18 HGR61
@<TRIPOS>MOLECULE
naphtalene
 18 19 0 0 0
****
USER_CHARGES
INVALID_CHARGES
Pose:  31 Cluster:  31 Fr_nu: 199563 TotEn:   -10.28
@<TRIPOS>ATOM
      1 C1        -52.0936   -9.3698  -46.9635 C.ar   1 LIG      -0.11500
      2 C2        -52.1383   -9.0478  -45.6103 C.ar   1 LIG      -0.11500
      3 C3        -50.9322  -13.9574  -45.8333 C.ar   1 LIG      -0.11500
      4 C4        -50.9769  -13.6353  -44.4801 C.ar   1 LIG      -0.11500
      5 C5        -51.7829  -10.6702  -47.3622 C.ar   1 LIG      -0.11700
      6 C6        -51.8725  -10.0247  -44.6506 C.ar   1 LIG      -0.11700
      7 C7        -51.1981  -12.9804  -46.7931 C.ar   1 LIG      -0.11700
      8 C8        -51.2875  -12.3349  -44.0814 C.ar   1 LIG      -0.11700
      9 C9        -51.5125  -11.6663  -46.4098 C.ar   1 LIG       0.00400
     10 C10       -51.5579  -11.3388  -45.0337 C.ar   1 LIG       0.00400
     11 H1        -52.3001   -8.6086  -47.7102 H      1 LIG       0.11500
     12 H2        -52.3805   -8.0352  -45.3010 H      1 LIG       0.11500
     13 H3        -50.6901  -14.9701  -46.1434 H      1 LIG       0.11500
     14 H4        -50.7690  -14.3965  -43.7339 H      1 LIG       0.11500
     15 H5        -51.7533  -10.8992  -48.4255 H      1 LIG       0.11500
     16 H6        -51.9136   -9.7508  -43.5984 H      1 LIG       0.11500
     17 H7        -51.1578  -13.2547  -47.8451 H      1 LIG       0.11500
     18 H8        -51.3165  -12.1055  -43.0181 H      1 LIG       0.11500
@<TRIPOS>BOND
      1       1       2 ar
      2       1       5 ar
      3       2       6 ar
      4       3       4 ar
      5       3       7 ar
      6       4       8 ar
      7       5       9 ar
      8       6      10 ar
      9       7       9 ar
     10       8      10 ar
     11       9      10 ar
     12       1      11 1
     13       2      12 1
     14       3      13 1
     15       4      14 1
     16       5      15 1
     17       6      16 1
     18       7      17 1
     19       8      18 1
@<TRIPOS>ALT_TYPE
CGenFF_4.0_ALT_TYPE_SET
CGenFF_4.0 1 CG2R61 2 CG2R61 3 CG2R61 4 CG2R61 5 CG2R61 6 CG2R61 7 CG2R61 8 CG2R61 9 CG2R61 10 CG2R61 11 HGR61 12 HGR61 13 HGR61 14 HGR61 15 HGR61 16 HGR61 17 HGR61 18 HGR61
@<TRIPOS>MOLECULE
naphtalene
 18 19 0 0 0
****
USER_CHARGES
INVALID_CHARGES
Pose:  32 Cluster:  32 Fr_nu:  10020 TotEn:   -10.25
@<TRIPOS>ATOM
      1 C1        -78.4679  -22.9809  -26.5850 C.ar   1 LIG      -0.11500
      2 C2        -78.1096  -22.9651  -27.9297 C.ar   1 LIG      -0.11500
      3 C3        -75.3399  -19.3585  -25.7093 C.ar   1 LIG      -0.11500
      4 C4        -74.9817  -19.3427  -27.0540 C.ar   1 LIG      -0.11500
      5 C5        -77.8712  -22.0897  -25.6926 C.ar   1 LIG      -0.11700
      6 C6        -77.1535  -22.0581  -28.3873 C.ar   1 LIG      -0.11700
      7 C7        -76.2962  -20.2655  -25.2516 C.ar   1 LIG      -0.11700
      8 C8        -75.5782  -20.2340  -27.9464 C.ar   1 LIG      -0.11700
      9 C9        -76.9069  -21.1698  -26.1358 C.ar   1 LIG       0.00400
     10 C10       -76.5426  -21.1538  -27.5032 C.ar   1 LIG       0.00400
     11 H1        -79.2118  -23.6876  -26.2292 H      1 LIG       0.11500
     12 H2        -78.5749  -23.6591  -28.6236 H      1 LIG       0.11500
     13 H3        -74.8750  -18.6644  -25.0147 H      1 LIG       0.11500
     14 H4        -74.2367  -18.6368  -27.4090 H      1 LIG       0.11500
     15 H5        -78.1663  -22.1202  -24.6458 H      1 LIG       0.11500
     16 H6        -76.8892  -22.0630  -29.4428 H      1 LIG       0.11500
     17 H7        -76.5609  -20.2598  -24.1964 H      1 LIG       0.11500
     18 H8        -75.2827  -20.2042  -28.9932 H      1 LIG       0.11500
@<TRIPOS>BOND
      1       1       2 ar
      2       1       5 ar
      3       2       6 ar
      4       3       4 ar
      5       3       7 ar
      6       4       8 ar
      7       5       9 ar
      8       6      10 ar
      9       7       9 ar
     10       8      10 ar
     11       9      10 ar
     12       1      11 1
     13       2      12 1
     14       3      13 1
     15       4      14 1
     16       5      15 1
     17       6      16 1
     18       7      17 1
     19       8      18 1
@<TRIPOS>ALT_TYPE
CGenFF_4.0_ALT_TYPE_SET
CGenFF_4.0 1 CG2R61 2 CG2R61 3 CG2R61 4 CG2R61 5 CG2R61 6 CG2R61 7 CG2R61 8 CG2R61 9 CG2R61 10 CG2R61 11 HGR61 12 HGR61 13 HGR61 14 HGR61 15 HGR61 16 HGR61 17 HGR61 18 HGR61
@<TRIPOS>MOLECULE
naphtalene
 18 19 0 0 0
****
USER_CHARGES
INVALID_CHARGES
Pose:  33 Cluster:  33 Fr_nu: 213797 TotEn:   -10.22
@<TRIPOS>ATOM
      1 C1        -65.3930  -14.9593  -62.4704 C.ar   1 LIG      -0.11500
      2 C2        -64.4007  -15.5281  -61.6775 C.ar   1 LIG      -0.11500
      3 C3        -65.0859  -10.8402  -59.8992 C.ar   1 LIG      -0.11500
      4 C4        -64.0937  -11.4092  -59.1063 C.ar   1 LIG      -0.11500
      5 C5        -65.8148  -13.6513  -62.2302 C.ar   1 LIG      -0.11700
      6 C6        -63.8264  -14.7914  -60.6414 C.ar   1 LIG      -0.11700
      7 C7        -65.6601  -11.5771  -60.9354 C.ar   1 LIG      -0.11700
      8 C8        -63.6718  -12.7172  -59.3464 C.ar   1 LIG      -0.11700
      9 C9        -65.2478  -12.8949  -61.1914 C.ar   1 LIG       0.00400
     10 C10       -64.2388  -13.4735  -60.3852 C.ar   1 LIG       0.00400
     11 H1        -65.8401  -15.5336  -63.2766 H      1 LIG       0.11500
     12 H2        -64.0729  -16.5464  -61.8656 H      1 LIG       0.11500
     13 H3        -65.4141   -9.8217  -59.7117 H      1 LIG       0.11500
     14 H4        -63.6479  -10.8349  -58.2994 H      1 LIG       0.11500
     15 H5        -66.5921  -13.2271  -62.8623 H      1 LIG       0.11500
     16 H6        -63.0520  -15.2559  -60.0345 H      1 LIG       0.11500
     17 H7        -66.4339  -11.1120  -61.5426 H      1 LIG       0.11500
     18 H8        -62.8950  -13.1419  -58.7139 H      1 LIG       0.11500
@<TRIPOS>BOND
      1       1       2 ar
      2       1       5 ar
      3       2       6 ar
      4       3       4 ar
      5       3       7 ar
      6       4       8 ar
      7       5       9 ar
      8       6      10 ar
      9       7       9 ar
     10       8      10 ar
     11       9      10 ar
     12       1      11 1
     13       2      12 1
     14       3      13 1
     15       4      14 1
     16       5      15 1
     17       6      16 1
     18       7      17 1
     19       8      18 1
@<TRIPOS>ALT_TYPE
CGenFF_4.0_ALT_TYPE_SET
CGenFF_4.0 1 CG2R61 2 CG2R61 3 CG2R61 4 CG2R61 5 CG2R61 6 CG2R61 7 CG2R61 8 CG2R61 9 CG2R61 10 CG2R61 11 HGR61 12 HGR61 13 HGR61 14 HGR61 15 HGR61 16 HGR61 17 HGR61 18 HGR61
@<TRIPOS>MOLECULE
naphtalene
 18 19 0 0 0
****
USER_CHARGES
INVALID_CHARGES
Pose:  34 Cluster:  34 Fr_nu:  31852 TotEn:   -10.13
@<TRIPOS>ATOM
      1 C1        -70.3070  -15.5129  -21.1226 C.ar   1 LIG      -0.11500
      2 C2        -69.9499  -14.3364  -20.4705 C.ar   1 LIG      -0.11500
      3 C3        -66.3094  -17.6831  -19.3957 C.ar   1 LIG      -0.11500
      4 C4        -65.9524  -16.5066  -18.7436 C.ar   1 LIG      -0.11500
      5 C5        -69.4939  -16.6421  -21.0212 C.ar   1 LIG      -0.11700
      6 C6        -68.7785  -14.2845  -19.7146 C.ar   1 LIG      -0.11700
      7 C7        -67.4810  -17.7350  -20.1516 C.ar   1 LIG      -0.11700
      8 C8        -66.7654  -15.3773  -18.8450 C.ar   1 LIG      -0.11700
      9 C9        -68.3112  -16.6079  -20.2646 C.ar   1 LIG       0.00400
     10 C10       -67.9481  -15.4115  -19.6016 C.ar   1 LIG       0.00400
     11 H1        -71.2188  -15.5525  -21.7113 H      1 LIG       0.11500
     12 H2        -70.5837  -13.4579  -20.5498 H      1 LIG       0.11500
     13 H3        -65.6760  -18.5622  -19.3166 H      1 LIG       0.11500
     14 H4        -65.0398  -16.4671  -18.1562 H      1 LIG       0.11500
     15 H5        -69.7925  -17.5509  -21.5397 H      1 LIG       0.11500
     16 H6        -68.5192  -13.3545  -19.2129 H      1 LIG       0.11500
     17 H7        -67.7405  -18.6653  -20.6525 H      1 LIG       0.11500
     18 H8        -66.4666  -14.4681  -18.3271 H      1 LIG       0.11500
@<TRIPOS>BOND
      1       1       2 ar
      2       1       5 ar
      3       2       6 ar
      4       3       4 ar
      5       3       7 ar
      6       4       8 ar
      7       5       9 ar
      8       6      10 ar
      9       7       9 ar
     10       8      10 ar
     11       9      10 ar
     12       1      11 1
     13       2      12 1
     14       3      13 1
     15       4      14 1
     16       5      15 1
     17       6      16 1
     18       7      17 1
     19       8      18 1
@<TRIPOS>ALT_TYPE
CGenFF_4.0_ALT_TYPE_SET
CGenFF_4.0 1 CG2R61 2 CG2R61 3 CG2R61 4 CG2R61 5 CG2R61 6 CG2R61 7 CG2R61 8 CG2R61 9 CG2R61 10 CG2R61 11 HGR61 12 HGR61 13 HGR61 14 HGR61 15 HGR61 16 HGR61 17 HGR61 18 HGR61
@<TRIPOS>MOLECULE
naphtalene
 18 19 0 0 0
****
USER_CHARGES
INVALID_CHARGES
Pose:  35 Cluster:  35 Fr_nu: 109511 TotEn:   -10.13
@<TRIPOS>ATOM
      1 C1        -62.1207  -22.6128  -47.3845 C.ar   1 LIG      -0.11500
      2 C2        -62.2190  -22.0808  -48.6668 C.ar   1 LIG      -0.11500
      3 C3        -66.9118  -23.4607  -47.3694 C.ar   1 LIG      -0.11500
      4 C4        -67.0099  -22.9286  -48.6517 C.ar   1 LIG      -0.11500
      5 C5        -63.2607  -23.0903  -46.7372 C.ar   1 LIG      -0.11700
      6 C6        -63.4574  -22.0242  -49.3067 C.ar   1 LIG      -0.11700
      7 C7        -65.6732  -23.5173  -46.7296 C.ar   1 LIG      -0.11700
      8 C8        -65.8700  -22.4510  -49.2991 C.ar   1 LIG      -0.11700
      9 C9        -64.5155  -23.0412  -47.3662 C.ar   1 LIG       0.00400
     10 C10       -64.6153  -22.5001  -48.6701 C.ar   1 LIG       0.00400
     11 H1        -61.1565  -22.6561  -46.8867 H      1 LIG       0.11500
     12 H2        -61.3309  -21.7095  -49.1699 H      1 LIG       0.11500
     13 H3        -67.7996  -23.8323  -46.8657 H      1 LIG       0.11500
     14 H4        -67.9746  -22.8842  -49.1485 H      1 LIG       0.11500
     15 H5        -63.1604  -23.5016  -45.7349 H      1 LIG       0.11500
     16 H6        -63.5107  -21.6047  -50.3092 H      1 LIG       0.11500
     17 H7        -65.6200  -23.9376  -45.7275 H      1 LIG       0.11500
     18 H8        -65.9703  -22.0390  -50.3012 H      1 LIG       0.11500
@<TRIPOS>BOND
      1       1       2 ar
      2       1       5 ar
      3       2       6 ar
      4       3       4 ar
      5       3       7 ar
      6       4       8 ar
      7       5       9 ar
      8       6      10 ar
      9       7       9 ar
     10       8      10 ar
     11       9      10 ar
     12       1      11 1
     13       2      12 1
     14       3      13 1
     15       4      14 1
     16       5      15 1
     17       6      16 1
     18       7      17 1
     19       8      18 1
@<TRIPOS>ALT_TYPE
CGenFF_4.0_ALT_TYPE_SET
CGenFF_4.0 1 CG2R61 2 CG2R61 3 CG2R61 4 CG2R61 5 CG2R61 6 CG2R61 7 CG2R61 8 CG2R61 9 CG2R61 10 CG2R61 11 HGR61 12 HGR61 13 HGR61 14 HGR61 15 HGR61 16 HGR61 17 HGR61 18 HGR61
@<TRIPOS>MOLECULE
naphtalene
 18 19 0 0 0
****
USER_CHARGES
INVALID_CHARGES
Pose:  36 Cluster:  36 Fr_nu: 139389 TotEn:   -10.08
@<TRIPOS>ATOM
      1 C1        -86.8480  -28.2110  -34.5470 C.ar   1 LIG      -0.11500
      2 C2        -86.5636  -27.8414  -33.2358 C.ar   1 LIG      -0.11500
      3 C3        -82.4541  -30.2670  -34.9202 C.ar   1 LIG      -0.11500
      4 C4        -82.1698  -29.8973  -33.6089 C.ar   1 LIG      -0.11500
      5 C5        -85.9001  -28.9069  -35.2978 C.ar   1 LIG      -0.11700
      6 C6        -85.3304  -28.1661  -32.6702 C.ar   1 LIG      -0.11700
      7 C7        -83.6875  -29.9422  -35.4857 C.ar   1 LIG      -0.11700
      8 C8        -83.1177  -29.2013  -32.8581 C.ar   1 LIG      -0.11700
      9 C9        -84.6534  -29.2421  -34.7446 C.ar   1 LIG       0.00400
     10 C10       -84.3643  -28.8661  -33.4112 C.ar   1 LIG       0.00400
     11 H1        -87.8081  -27.9574  -34.9870 H      1 LIG       0.11500
     12 H2        -87.3024  -27.2999  -32.6521 H      1 LIG       0.11500
     13 H3        -81.7157  -30.8087  -35.5045 H      1 LIG       0.11500
     14 H4        -81.2091  -30.1499  -33.1700 H      1 LIG       0.11500
     15 H5        -86.1438  -29.1853  -36.3210 H      1 LIG       0.11500
     16 H6        -85.1298  -27.8676  -31.6433 H      1 LIG       0.11500
     17 H7        -83.8882  -30.2415  -36.5123 H      1 LIG       0.11500
     18 H8        -82.8738  -28.9221  -31.8351 H      1 LIG       0.11500
@<TRIPOS>BOND
      1       1       2 ar
      2       1       5 ar
      3       2       6 ar
      4       3       4 ar
      5       3       7 ar
      6       4       8 ar
      7       5       9 ar
      8       6      10 ar
      9       7       9 ar
     10       8      10 ar
     11       9      10 ar
     12       1      11 1
     13       2      12 1
     14       3      13 1
     15       4      14 1
     16       5      15 1
     17       6      16 1
     18       7      17 1
     19       8      18 1
@<TRIPOS>ALT_TYPE
CGenFF_4.0_ALT_TYPE_SET
CGenFF_4.0 1 CG2R61 2 CG2R61 3 CG2R61 4 CG2R61 5 CG2R61 6 CG2R61 7 CG2R61 8 CG2R61 9 CG2R61 10 CG2R61 11 HGR61 12 HGR61 13 HGR61 14 HGR61 15 HGR61 16 HGR61 17 HGR61 18 HGR61
@<TRIPOS>MOLECULE
naphtalene
 18 19 0 0 0
****
USER_CHARGES
INVALID_CHARGES
Pose:  37 Cluster:  37 Fr_nu:  93132 TotEn:    -9.94
@<TRIPOS>ATOM
      1 C1        -71.1880    6.2353  -36.1905 C.ar   1 LIG      -0.11500
      2 C2        -70.7418    6.8585  -37.3521 C.ar   1 LIG      -0.11500
      3 C3        -75.7965    6.9654  -37.5692 C.ar   1 LIG      -0.11500
      4 C4        -75.3502    7.5887  -38.7308 C.ar   1 LIG      -0.11500
      5 C5        -72.5559    6.1037  -35.9497 C.ar   1 LIG      -0.11700
      6 C6        -71.6616    7.3525  -38.2773 C.ar   1 LIG      -0.11700
      7 C7        -74.8766    6.4713  -36.6439 C.ar   1 LIG      -0.11700
      8 C8        -73.9823    7.7204  -38.9716 C.ar   1 LIG      -0.11700
      9 C9        -73.4960    6.5951  -36.8701 C.ar   1 LIG       0.00400
     10 C10       -73.0422    7.2289  -38.0512 C.ar   1 LIG       0.00400
     11 H1        -70.4714    5.8514  -35.4703 H      1 LIG       0.11500
     12 H2        -69.6767    6.9602  -37.5387 H      1 LIG       0.11500
     13 H3        -76.8618    6.8633  -37.3820 H      1 LIG       0.11500
     14 H4        -76.0672    7.9737  -39.4499 H      1 LIG       0.11500
     15 H5        -72.8820    5.6133  -35.0347 H      1 LIG       0.11500
     16 H6        -71.2904    7.8357  -39.1788 H      1 LIG       0.11500
     17 H7        -75.2481    5.9876  -35.7430 H      1 LIG       0.11500
     18 H8        -73.6560    8.2114  -39.8862 H      1 LIG       0.11500
@<TRIPOS>BOND
      1       1       2 ar
      2       1       5 ar
      3       2       6 ar
      4       3       4 ar
      5       3       7 ar
      6       4       8 ar
      7       5       9 ar
      8       6      10 ar
      9       7       9 ar
     10       8      10 ar
     11       9      10 ar
     12       1      11 1
     13       2      12 1
     14       3      13 1
     15       4      14 1
     16       5      15 1
     17       6      16 1
     18       7      17 1
     19       8      18 1
@<TRIPOS>ALT_TYPE
CGenFF_4.0_ALT_TYPE_SET
CGenFF_4.0 1 CG2R61 2 CG2R61 3 CG2R61 4 CG2R61 5 CG2R61 6 CG2R61 7 CG2R61 8 CG2R61 9 CG2R61 10 CG2R61 11 HGR61 12 HGR61 13 HGR61 14 HGR61 15 HGR61 16 HGR61 17 HGR61 18 HGR61
@<TRIPOS>MOLECULE
naphtalene
 18 19 0 0 0
****
USER_CHARGES
INVALID_CHARGES
Pose:  38 Cluster:  38 Fr_nu: 519813 TotEn:    -9.93
@<TRIPOS>ATOM
      1 C1        -68.8312  -27.3383  -40.8221 C.ar   1 LIG      -0.11500
      2 C2        -69.6447  -28.4067  -40.4567 C.ar   1 LIG      -0.11500
      3 C3        -72.4531  -25.4964  -43.4983 C.ar   1 LIG      -0.11500
      4 C4        -73.2665  -26.5649  -43.1328 C.ar   1 LIG      -0.11500
      5 C5        -69.3220  -26.3448  -41.6698 C.ar   1 LIG      -0.11700
      6 C6        -70.9519  -28.4859  -40.9374 C.ar   1 LIG      -0.11700
      7 C7        -71.1458  -25.4173  -43.0175 C.ar   1 LIG      -0.11700
      8 C8        -72.7758  -27.5585  -42.2852 C.ar   1 LIG      -0.11700
      9 C9        -70.6353  -26.4084  -42.1633 C.ar   1 LIG       0.00400
     10 C10       -71.4625  -27.4949  -41.7917 C.ar   1 LIG       0.00400
     11 H1        -67.8134  -27.2775  -40.4480 H      1 LIG       0.11500
     12 H2        -69.2617  -29.1795  -39.7964 H      1 LIG       0.11500
     13 H3        -72.8356  -24.7231  -44.1586 H      1 LIG       0.11500
     14 H4        -74.2837  -26.6260  -43.5084 H      1 LIG       0.11500
     15 H5        -68.6682  -25.5190  -41.9426 H      1 LIG       0.11500
     16 H6        -71.5702  -29.3297  -40.6383 H      1 LIG       0.11500
     17 H7        -70.5280  -24.5730  -43.3161 H      1 LIG       0.11500
     18 H8        -73.4292  -28.3849  -42.0128 H      1 LIG       0.11500
@<TRIPOS>BOND
      1       1       2 ar
      2       1       5 ar
      3       2       6 ar
      4       3       4 ar
      5       3       7 ar
      6       4       8 ar
      7       5       9 ar
      8       6      10 ar
      9       7       9 ar
     10       8      10 ar
     11       9      10 ar
     12       1      11 1
     13       2      12 1
     14       3      13 1
     15       4      14 1
     16       5      15 1
     17       6      16 1
     18       7      17 1
     19       8      18 1
@<TRIPOS>ALT_TYPE
CGenFF_4.0_ALT_TYPE_SET
CGenFF_4.0 1 CG2R61 2 CG2R61 3 CG2R61 4 CG2R61 5 CG2R61 6 CG2R61 7 CG2R61 8 CG2R61 9 CG2R61 10 CG2R61 11 HGR61 12 HGR61 13 HGR61 14 HGR61 15 HGR61 16 HGR61 17 HGR61 18 HGR61
@<TRIPOS>MOLECULE
naphtalene
 18 19 0 0 0
****
USER_CHARGES
INVALID_CHARGES
Pose:  39 Cluster:  39 Fr_nu:  65136 TotEn:    -9.93
@<TRIPOS>ATOM
      1 C1        -46.6736  -11.0066  -44.4343 C.ar   1 LIG      -0.11500
      2 C2        -46.6985  -10.7341  -45.7989 C.ar   1 LIG      -0.11500
      3 C3        -51.4744  -10.2521  -44.1965 C.ar   1 LIG      -0.11500
      4 C4        -51.4991   -9.9796  -45.5610 C.ar   1 LIG      -0.11500
      5 C5        -47.8528  -10.9561  -43.6904 C.ar   1 LIG      -0.11700
      6 C6        -47.9024  -10.4101  -46.4248 C.ar   1 LIG      -0.11700
      7 C7        -50.2703  -10.5762  -43.5706 C.ar   1 LIG      -0.11700
      8 C8        -50.3200  -10.0300  -46.3050 C.ar   1 LIG      -0.11700
      9 C9        -49.0738  -10.6316  -44.3039 C.ar   1 LIG       0.00400
     10 C10       -49.0990  -10.3545  -45.6915 C.ar   1 LIG       0.00400
     11 H1        -45.7360  -11.2582  -43.9475 H      1 LIG       0.11500
     12 H2        -45.7800  -10.7739  -46.3772 H      1 LIG       0.11500
     13 H3        -52.3927  -10.2125  -43.6175 H      1 LIG       0.11500
     14 H4        -52.4368   -9.7266  -46.0470 H      1 LIG       0.11500
     15 H5        -47.8097  -11.1724  -42.6249 H      1 LIG       0.11500
     16 H6        -47.8985  -10.2013  -47.4926 H      1 LIG       0.11500
     17 H7        -50.2746  -10.7857  -42.5030 H      1 LIG       0.11500
     18 H8        -50.3627   -9.8130  -47.3704 H      1 LIG       0.11500
@<TRIPOS>BOND
      1       1       2 ar
      2       1       5 ar
      3       2       6 ar
      4       3       4 ar
      5       3       7 ar
      6       4       8 ar
      7       5       9 ar
      8       6      10 ar
      9       7       9 ar
     10       8      10 ar
     11       9      10 ar
     12       1      11 1
     13       2      12 1
     14       3      13 1
     15       4      14 1
     16       5      15 1
     17       6      16 1
     18       7      17 1
     19       8      18 1
@<TRIPOS>ALT_TYPE
CGenFF_4.0_ALT_TYPE_SET
CGenFF_4.0 1 CG2R61 2 CG2R61 3 CG2R61 4 CG2R61 5 CG2R61 6 CG2R61 7 CG2R61 8 CG2R61 9 CG2R61 10 CG2R61 11 HGR61 12 HGR61 13 HGR61 14 HGR61 15 HGR61 16 HGR61 17 HGR61 18 HGR61
@<TRIPOS>MOLECULE
naphtalene
 18 19 0 0 0
****
USER_CHARGES
INVALID_CHARGES
Pose:  40 Cluster:  40 Fr_nu: 396895 TotEn:    -9.91
@<TRIPOS>ATOM
      1 C1        -46.9291  -10.8327  -45.9805 C.ar   1 LIG      -0.11500
      2 C2        -46.9984  -12.2225  -45.9580 C.ar   1 LIG      -0.11500
      3 C3        -51.5502  -10.5784  -44.4790 C.ar   1 LIG      -0.11500
      4 C4        -51.6193  -11.9682  -44.4566 C.ar   1 LIG      -0.11500
      5 C5        -48.0415  -10.0720  -45.6191 C.ar   1 LIG      -0.11700
      6 C6        -48.1800  -12.8570  -45.5740 C.ar   1 LIG      -0.11700
      7 C7        -50.3684   -9.9439  -44.8630 C.ar   1 LIG      -0.11700
      8 C8        -50.5071  -12.7290  -44.8180 C.ar   1 LIG      -0.11700
      9 C9        -49.2391  -10.6939  -45.2300 C.ar   1 LIG       0.00400
     10 C10       -49.3094  -12.1071  -45.2071 C.ar   1 LIG       0.00400
     11 H1        -46.0091  -10.3393  -46.2800 H      1 LIG       0.11500
     12 H2        -46.1318  -12.8138  -46.2393 H      1 LIG       0.11500
     13 H3        -52.4165   -9.9864  -44.1977 H      1 LIG       0.11500
     14 H4        -52.5400  -12.4610  -44.1583 H      1 LIG       0.11500
     15 H5        -47.9647   -8.9869  -45.6445 H      1 LIG       0.11500
     16 H6        -48.2114  -13.9445  -45.5633 H      1 LIG       0.11500
     17 H7        -50.3370   -8.8564  -44.8729 H      1 LIG       0.11500
     18 H8        -50.5838  -13.8141  -44.7935 H      1 LIG       0.11500
@<TRIPOS>BOND
      1       1       2 ar
      2       1       5 ar
      3       2       6 ar
      4       3       4 ar
      5       3       7 ar
      6       4       8 ar
      7       5       9 ar
      8       6      10 ar
      9       7       9 ar
     10       8      10 ar
     11       9      10 ar
     12       1      11 1
     13       2      12 1
     14       3      13 1
     15       4      14 1
     16       5      15 1
     17       6      16 1
     18       7      17 1
     19       8      18 1
@<TRIPOS>ALT_TYPE
CGenFF_4.0_ALT_TYPE_SET
CGenFF_4.0 1 CG2R61 2 CG2R61 3 CG2R61 4 CG2R61 5 CG2R61 6 CG2R61 7 CG2R61 8 CG2R61 9 CG2R61 10 CG2R61 11 HGR61 12 HGR61 13 HGR61 14 HGR61 15 HGR61 16 HGR61 17 HGR61 18 HGR61
@<TRIPOS>MOLECULE
naphtalene
 18 19 0 0 0
****
USER_CHARGES
INVALID_CHARGES
Pose:  41 Cluster:  41 Fr_nu:  86052 TotEn:    -9.85
@<TRIPOS>ATOM
      1 C1        -54.4948   -8.0202  -50.4512 C.ar   1 LIG      -0.11500
      2 C2        -55.5472   -7.2005  -50.8479 C.ar   1 LIG      -0.11500
      3 C3        -57.6108  -11.6969  -49.7836 C.ar   1 LIG      -0.11500
      4 C4        -58.6631  -10.8771  -50.1802 C.ar   1 LIG      -0.11500
      5 C5        -54.7401   -9.3444  -50.0864 C.ar   1 LIG      -0.11700
      6 C6        -56.8488   -7.7015  -50.8813 C.ar   1 LIG      -0.11700
      7 C7        -56.3091  -11.1958  -49.7503 C.ar   1 LIG      -0.11700
      8 C8        -58.4180   -9.5529  -50.5450 C.ar   1 LIG      -0.11700
      9 C9        -56.0440   -9.8655  -50.1141 C.ar   1 LIG       0.00400
     10 C10       -57.1141   -9.0318  -50.5174 C.ar   1 LIG       0.00400
     11 H1        -53.4818   -7.6295  -50.4249 H      1 LIG       0.11500
     12 H2        -55.3552   -6.1699  -51.1319 H      1 LIG       0.11500
     13 H3        -57.8021  -12.7279  -49.4995 H      1 LIG       0.11500
     14 H4        -59.6760  -11.2680  -50.2050 H      1 LIG       0.11500
     15 H5        -53.9022   -9.9669  -49.7793 H      1 LIG       0.11500
     16 H6        -57.6560   -7.0430  -51.1950 H      1 LIG       0.11500
     17 H7        -55.5019  -11.8548  -49.4373 H      1 LIG       0.11500
     18 H8        -59.2558   -8.9300  -50.8514 H      1 LIG       0.11500
@<TRIPOS>BOND
      1       1       2 ar
      2       1       5 ar
      3       2       6 ar
      4       3       4 ar
      5       3       7 ar
      6       4       8 ar
      7       5       9 ar
      8       6      10 ar
      9       7       9 ar
     10       8      10 ar
     11       9      10 ar
     12       1      11 1
     13       2      12 1
     14       3      13 1
     15       4      14 1
     16       5      15 1
     17       6      16 1
     18       7      17 1
     19       8      18 1
@<TRIPOS>ALT_TYPE
CGenFF_4.0_ALT_TYPE_SET
CGenFF_4.0 1 CG2R61 2 CG2R61 3 CG2R61 4 CG2R61 5 CG2R61 6 CG2R61 7 CG2R61 8 CG2R61 9 CG2R61 10 CG2R61 11 HGR61 12 HGR61 13 HGR61 14 HGR61 15 HGR61 16 HGR61 17 HGR61 18 HGR61
@<TRIPOS>MOLECULE
naphtalene
 18 19 0 0 0
****
USER_CHARGES
INVALID_CHARGES
Pose:  42 Cluster:  42 Fr_nu: 125591 TotEn:    -9.71
@<TRIPOS>ATOM
      1 C1        -77.7427  -20.5970  -25.9138 C.ar   1 LIG      -0.11500
      2 C2        -76.7349  -20.6155  -26.8734 C.ar   1 LIG      -0.11500
      3 C3        -80.0224  -24.2123  -28.2387 C.ar   1 LIG      -0.11500
      4 C4        -79.0146  -24.2307  -29.1983 C.ar   1 LIG      -0.11500
      5 C5        -78.8144  -21.4851  -26.0093 C.ar   1 LIG      -0.11700
      6 C6        -76.7948  -21.5220  -27.9321 C.ar   1 LIG      -0.11700
      7 C7        -79.9624  -23.3057  -27.1799 C.ar   1 LIG      -0.11700
      8 C8        -77.9428  -23.3425  -29.1030 C.ar   1 LIG      -0.11700
      9 C9        -78.8911  -22.4045  -27.0682 C.ar   1 LIG       0.00400
     10 C10       -77.8662  -22.4232  -28.0440 C.ar   1 LIG       0.00400
     11 H1        -77.6958  -19.8906  -25.0902 H      1 LIG       0.11500
     12 H2        -75.9009  -19.9238  -26.7981 H      1 LIG       0.11500
     13 H3        -80.8568  -24.9040  -28.3134 H      1 LIG       0.11500
     14 H4        -79.0627  -24.9363  -30.0225 H      1 LIG       0.11500
     15 H5        -79.5911  -21.4526  -25.2480 H      1 LIG       0.11500
     16 H6        -75.9957  -21.5192  -28.6705 H      1 LIG       0.11500
     17 H7        -80.7612  -23.3093  -26.4412 H      1 LIG       0.11500
     18 H8        -77.1663  -23.3744  -29.8646 H      1 LIG       0.11500
@<TRIPOS>BOND
      1       1       2 ar
      2       1       5 ar
      3       2       6 ar
      4       3       4 ar
      5       3       7 ar
      6       4       8 ar
      7       5       9 ar
      8       6      10 ar
      9       7       9 ar
     10       8      10 ar
     11       9      10 ar
     12       1      11 1
     13       2      12 1
     14       3      13 1
     15       4      14 1
     16       5      15 1
     17       6      16 1
     18       7      17 1
     19       8      18 1
@<TRIPOS>ALT_TYPE
CGenFF_4.0_ALT_TYPE_SET
CGenFF_4.0 1 CG2R61 2 CG2R61 3 CG2R61 4 CG2R61 5 CG2R61 6 CG2R61 7 CG2R61 8 CG2R61 9 CG2R61 10 CG2R61 11 HGR61 12 HGR61 13 HGR61 14 HGR61 15 HGR61 16 HGR61 17 HGR61 18 HGR61
@<TRIPOS>MOLECULE
naphtalene
 18 19 0 0 0
****
USER_CHARGES
INVALID_CHARGES
Pose:  43 Cluster:  43 Fr_nu:  96629 TotEn:    -9.65
@<TRIPOS>ATOM
      1 C1        -66.3927  -26.6532  -27.4328 C.ar   1 LIG      -0.11500
      2 C2        -67.6017  -26.2405  -26.8807 C.ar   1 LIG      -0.11500
      3 C3        -64.0832  -23.1165  -25.0180 C.ar   1 LIG      -0.11500
      4 C4        -65.2923  -22.7039  -24.4660 C.ar   1 LIG      -0.11500
      5 C5        -65.2126  -25.9824  -27.1105 C.ar   1 LIG      -0.11700
      6 C6        -67.6354  -25.1557  -26.0042 C.ar   1 LIG      -0.11700
      7 C7        -64.0496  -24.2015  -25.8945 C.ar   1 LIG      -0.11700
      8 C8        -66.4725  -23.3746  -24.7883 C.ar   1 LIG      -0.11700
      9 C9        -65.2278  -24.8883  -26.2300 C.ar   1 LIG       0.00400
     10 C10       -66.4573  -24.4687  -25.6687 C.ar   1 LIG       0.00400
     11 H1        -66.3672  -27.4975  -28.1154 H      1 LIG       0.11500
     12 H2        -68.5199  -26.7636  -27.1320 H      1 LIG       0.11500
     13 H3        -63.1645  -22.5939  -24.7669 H      1 LIG       0.11500
     14 H4        -65.3174  -21.8587  -23.7845 H      1 LIG       0.11500
     15 H5        -64.2790  -26.3221  -27.5542 H      1 LIG       0.11500
     16 H6        -68.5916  -24.8507  -25.5841 H      1 LIG       0.11500
     17 H7        -63.0932  -24.5067  -26.3138 H      1 LIG       0.11500
     18 H8        -67.4064  -23.0346  -24.3452 H      1 LIG       0.11500
@<TRIPOS>BOND
      1       1       2 ar
      2       1       5 ar
      3       2       6 ar
      4       3       4 ar
      5       3       7 ar
      6       4       8 ar
      7       5       9 ar
      8       6      10 ar
      9       7       9 ar
     10       8      10 ar
     11       9      10 ar
     12       1      11 1
     13       2      12 1
     14       3      13 1
     15       4      14 1
     16       5      15 1
     17       6      16 1
     18       7      17 1
     19       8      18 1
@<TRIPOS>ALT_TYPE
CGenFF_4.0_ALT_TYPE_SET
CGenFF_4.0 1 CG2R61 2 CG2R61 3 CG2R61 4 CG2R61 5 CG2R61 6 CG2R61 7 CG2R61 8 CG2R61 9 CG2R61 10 CG2R61 11 HGR61 12 HGR61 13 HGR61 14 HGR61 15 HGR61 16 HGR61 17 HGR61 18 HGR61
@<TRIPOS>MOLECULE
naphtalene
 18 19 0 0 0
****
USER_CHARGES
INVALID_CHARGES
Pose:  44 Cluster:  44 Fr_nu:  93446 TotEn:    -9.65
@<TRIPOS>ATOM
      1 C1        -79.2803  -26.2713  -58.9361 C.ar   1 LIG      -0.11500
      2 C2        -78.0366  -26.7014  -58.4834 C.ar   1 LIG      -0.11500
      3 C3        -80.9441  -26.2714  -54.3639 C.ar   1 LIG      -0.11500
      4 C4        -79.7003  -26.7015  -53.9114 C.ar   1 LIG      -0.11500
      5 C5        -80.3176  -26.0554  -58.0283 C.ar   1 LIG      -0.11700
      6 C6        -77.8252  -26.9172  -57.1214 C.ar   1 LIG      -0.11700
      7 C7        -81.1555  -26.0555  -55.7260 C.ar   1 LIG      -0.11700
      8 C8        -78.6630  -26.9174  -54.8190 C.ar   1 LIG      -0.11700
      9 C9        -80.1227  -26.2677  -56.6538 C.ar   1 LIG       0.00400
     10 C10       -78.8579  -26.7051  -56.1936 C.ar   1 LIG       0.00400
     11 H1        -79.4445  -26.1039  -59.9965 H      1 LIG       0.11500
     12 H2        -77.2296  -26.8688  -59.1909 H      1 LIG       0.11500
     13 H3        -81.7516  -26.1035  -53.6568 H      1 LIG       0.11500
     14 H4        -79.5372  -26.8700  -52.8510 H      1 LIG       0.11500
     15 H5        -81.2817  -25.7197  -58.4047 H      1 LIG       0.11500
     16 H6        -76.8447  -27.2529  -56.7899 H      1 LIG       0.11500
     17 H7        -82.1357  -25.7191  -56.0572 H      1 LIG       0.11500
     18 H8        -77.6990  -27.2539  -54.4429 H      1 LIG       0.11500
@<TRIPOS>BOND
      1       1       2 ar
      2       1       5 ar
      3       2       6 ar
      4       3       4 ar
      5       3       7 ar
      6       4       8 ar
      7       5       9 ar
      8       6      10 ar
      9       7       9 ar
     10       8      10 ar
     11       9      10 ar
     12       1      11 1
     13       2      12 1
     14       3      13 1
     15       4      14 1
     16       5      15 1
     17       6      16 1
     18       7      17 1
     19       8      18 1
@<TRIPOS>ALT_TYPE
CGenFF_4.0_ALT_TYPE_SET
CGenFF_4.0 1 CG2R61 2 CG2R61 3 CG2R61 4 CG2R61 5 CG2R61 6 CG2R61 7 CG2R61 8 CG2R61 9 CG2R61 10 CG2R61 11 HGR61 12 HGR61 13 HGR61 14 HGR61 15 HGR61 16 HGR61 17 HGR61 18 HGR61
@<TRIPOS>MOLECULE
naphtalene
 18 19 0 0 0
****
USER_CHARGES
INVALID_CHARGES
Pose:  45 Cluster:  45 Fr_nu: 472289 TotEn:    -9.61
@<TRIPOS>ATOM
      1 C1        -70.8485  -25.6852  -42.5538 C.ar   1 LIG      -0.11500
      2 C2        -69.8257  -26.5992  -42.7889 C.ar   1 LIG      -0.11500
      3 C3        -73.7536  -28.1605  -45.5715 C.ar   1 LIG      -0.11500
      4 C4        -72.7307  -29.0744  -45.8065 C.ar   1 LIG      -0.11500
      5 C5        -72.0830  -25.8409  -43.1849 C.ar   1 LIG      -0.11700
      6 C6        -70.0333  -27.6723  -43.6558 C.ar   1 LIG      -0.11700
      7 C7        -73.5460  -27.0873  -44.7044 C.ar   1 LIG      -0.11700
      8 C8        -71.4961  -28.9188  -45.1755 C.ar   1 LIG      -0.11700
      9 C9        -72.3097  -26.9152  -44.0607 C.ar   1 LIG       0.00400
     10 C10       -71.2695  -27.8445  -44.2997 C.ar   1 LIG       0.00400
     11 H1        -70.6861  -24.8496  -41.8793 H      1 LIG       0.11500
     12 H2        -68.8651  -26.4772  -42.2969 H      1 LIG       0.11500
     13 H3        -74.7147  -28.2820  -46.0631 H      1 LIG       0.11500
     14 H4        -72.8932  -29.9090  -46.4822 H      1 LIG       0.11500
     15 H5        -72.8681  -25.1140  -42.9867 H      1 LIG       0.11500
     16 H6        -69.2198  -28.3749  -43.8244 H      1 LIG       0.11500
     17 H7        -74.3598  -26.3854  -44.5354 H      1 LIG       0.11500
     18 H8        -70.7107  -29.6452  -45.3742 H      1 LIG       0.11500
@<TRIPOS>BOND
      1       1       2 ar
      2       1       5 ar
      3       2       6 ar
      4       3       4 ar
      5       3       7 ar
      6       4       8 ar
      7       5       9 ar
      8       6      10 ar
      9       7       9 ar
     10       8      10 ar
     11       9      10 ar
     12       1      11 1
     13       2      12 1
     14       3      13 1
     15       4      14 1
     16       5      15 1
     17       6      16 1
     18       7      17 1
     19       8      18 1
@<TRIPOS>ALT_TYPE
CGenFF_4.0_ALT_TYPE_SET
CGenFF_4.0 1 CG2R61 2 CG2R61 3 CG2R61 4 CG2R61 5 CG2R61 6 CG2R61 7 CG2R61 8 CG2R61 9 CG2R61 10 CG2R61 11 HGR61 12 HGR61 13 HGR61 14 HGR61 15 HGR61 16 HGR61 17 HGR61 18 HGR61
@<TRIPOS>MOLECULE
naphtalene
 18 19 0 0 0
****
USER_CHARGES
INVALID_CHARGES
Pose:  46 Cluster:  46 Fr_nu:  36190 TotEn:    -9.49
@<TRIPOS>ATOM
      1 C1        -56.3163    6.4950  -37.8063 C.ar   1 LIG      -0.11500
      2 C2        -55.6783    5.3026  -37.4779 C.ar   1 LIG      -0.11500
      3 C3        -53.9344    8.7575  -34.2173 C.ar   1 LIG      -0.11500
      4 C4        -53.2964    7.5650  -33.8890 C.ar   1 LIG      -0.11500
      5 C5        -56.0452    7.6552  -37.0803 C.ar   1 LIG      -0.11700
      6 C6        -54.7669    5.2656  -36.4224 C.ar   1 LIG      -0.11700
      7 C7        -54.8458    8.7945  -35.2730 C.ar   1 LIG      -0.11700
      8 C8        -53.5675    6.4048  -34.6149 C.ar   1 LIG      -0.11700
      9 C9        -55.1307    7.6363  -36.0145 C.ar   1 LIG       0.00400
     10 C10       -54.4820    6.4237  -35.6806 C.ar   1 LIG       0.00400
     11 H1        -57.0261    6.5231  -38.6278 H      1 LIG       0.11500
     12 H2        -55.8898    4.4001  -38.0439 H      1 LIG       0.11500
     13 H3        -53.7231    9.6607  -33.6517 H      1 LIG       0.11500
     14 H4        -52.5878    7.5372  -33.0665 H      1 LIG       0.11500
     15 H5        -56.5559    8.5760  -37.3544 H      1 LIG       0.11500
     16 H6        -54.2794    4.3226  -36.1835 H      1 LIG       0.11500
     17 H7        -55.3324    9.7378  -35.5122 H      1 LIG       0.11500
     18 H8        -53.0574    5.4836  -34.3405 H      1 LIG       0.11500
@<TRIPOS>BOND
      1       1       2 ar
      2       1       5 ar
      3       2       6 ar
      4       3       4 ar
      5       3       7 ar
      6       4       8 ar
      7       5       9 ar
      8       6      10 ar
      9       7       9 ar
     10       8      10 ar
     11       9      10 ar
     12       1      11 1
     13       2      12 1
     14       3      13 1
     15       4      14 1
     16       5      15 1
     17       6      16 1
     18       7      17 1
     19       8      18 1
@<TRIPOS>ALT_TYPE
CGenFF_4.0_ALT_TYPE_SET
CGenFF_4.0 1 CG2R61 2 CG2R61 3 CG2R61 4 CG2R61 5 CG2R61 6 CG2R61 7 CG2R61 8 CG2R61 9 CG2R61 10 CG2R61 11 HGR61 12 HGR61 13 HGR61 14 HGR61 15 HGR61 16 HGR61 17 HGR61 18 HGR61
@<TRIPOS>MOLECULE
naphtalene
 18 19 0 0 0
****
USER_CHARGES
INVALID_CHARGES
Pose:  47 Cluster:  47 Fr_nu: 117610 TotEn:    -9.39
@<TRIPOS>ATOM
      1 C1        -67.0901  -21.2626  -19.6375 C.ar   1 LIG      -0.11500
      2 C2        -65.9222  -21.0879  -18.9012 C.ar   1 LIG      -0.11500
      3 C3        -67.8505  -16.4573  -19.5711 C.ar   1 LIG      -0.11500
      4 C4        -66.6825  -16.2828  -18.8347 C.ar   1 LIG      -0.11500
      5 C5        -67.8651  -20.1575  -19.9906 C.ar   1 LIG      -0.11700
      6 C6        -65.5246  -19.8076  -18.5151 C.ar   1 LIG      -0.11700
      7 C7        -68.2480  -17.7377  -19.9572 C.ar   1 LIG      -0.11700
      8 C8        -65.9075  -17.3878  -18.4815 C.ar   1 LIG      -0.11700
      9 C9        -67.4801  -18.8614  -19.6105 C.ar   1 LIG       0.00400
     10 C10       -66.2924  -18.6839  -18.8617 C.ar   1 LIG       0.00400
     11 H1        -67.3994  -22.2596  -19.9373 H      1 LIG       0.11500
     12 H2        -65.3194  -21.9488  -18.6271 H      1 LIG       0.11500
     13 H3        -68.4537  -15.5966  -19.8457 H      1 LIG       0.11500
     14 H4        -66.3744  -15.2857  -18.5340 H      1 LIG       0.11500
     15 H5        -68.7745  -20.3177  -20.5661 H      1 LIG       0.11500
     16 H6        -64.6077  -19.6945  -17.9404 H      1 LIG       0.11500
     17 H7        -69.1644  -17.8505  -20.5326 H      1 LIG       0.11500
     18 H8        -64.9984  -17.2279  -17.9054 H      1 LIG       0.11500
@<TRIPOS>BOND
      1       1       2 ar
      2       1       5 ar
      3       2       6 ar
      4       3       4 ar
      5       3       7 ar
      6       4       8 ar
      7       5       9 ar
      8       6      10 ar
      9       7       9 ar
     10       8      10 ar
     11       9      10 ar
     12       1      11 1
     13       2      12 1
     14       3      13 1
     15       4      14 1
     16       5      15 1
     17       6      16 1
     18       7      17 1
     19       8      18 1
@<TRIPOS>ALT_TYPE
CGenFF_4.0_ALT_TYPE_SET
CGenFF_4.0 1 CG2R61 2 CG2R61 3 CG2R61 4 CG2R61 5 CG2R61 6 CG2R61 7 CG2R61 8 CG2R61 9 CG2R61 10 CG2R61 11 HGR61 12 HGR61 13 HGR61 14 HGR61 15 HGR61 16 HGR61 17 HGR61 18 HGR61
@<TRIPOS>MOLECULE
naphtalene
 18 19 0 0 0
****
USER_CHARGES
INVALID_CHARGES
Pose:  48 Cluster:  48 Fr_nu: 459371 TotEn:    -9.35
@<TRIPOS>ATOM
      1 C1        -81.6234  -26.0679  -53.7944 C.ar   1 LIG      -0.11500
      2 C2        -81.4015  -27.2550  -53.1027 C.ar   1 LIG      -0.11500
      3 C3        -78.0559  -27.2107  -56.8993 C.ar   1 LIG      -0.11500
      4 C4        -77.8341  -28.3978  -56.2075 C.ar   1 LIG      -0.11500
      5 C5        -80.8492  -25.7558  -54.9123 C.ar   1 LIG      -0.11700
      6 C6        -80.4048  -28.1345  -53.5261 C.ar   1 LIG      -0.11700
      7 C7        -79.0528  -26.3312  -56.4758 C.ar   1 LIG      -0.11700
      8 C8        -78.6082  -28.7100  -55.0896 C.ar   1 LIG      -0.11700
      9 C9        -79.8415  -26.6293  -55.3527 C.ar   1 LIG       0.00400
     10 C10       -79.6159  -27.8364  -54.6492 C.ar   1 LIG       0.00400
     11 H1        -82.3991  -25.3834  -53.4640 H      1 LIG       0.11500
     12 H2        -82.0049  -27.4972  -52.2327 H      1 LIG       0.11500
     13 H3        -77.4528  -26.9679  -57.7696 H      1 LIG       0.11500
     14 H4        -77.0574  -29.0812  -56.5375 H      1 LIG       0.11500
     15 H5        -81.0398  -24.8221  -55.4374 H      1 LIG       0.11500
     16 H6        -80.2492  -29.0570  -52.9706 H      1 LIG       0.11500
     17 H7        -79.2088  -25.4092  -57.0319 H      1 LIG       0.11500
     18 H8        -78.4172  -29.6433  -54.5638 H      1 LIG       0.11500
@<TRIPOS>BOND
      1       1       2 ar
      2       1       5 ar
      3       2       6 ar
      4       3       4 ar
      5       3       7 ar
      6       4       8 ar
      7       5       9 ar
      8       6      10 ar
      9       7       9 ar
     10       8      10 ar
     11       9      10 ar
     12       1      11 1
     13       2      12 1
     14       3      13 1
     15       4      14 1
     16       5      15 1
     17       6      16 1
     18       7      17 1
     19       8      18 1
@<TRIPOS>ALT_TYPE
CGenFF_4.0_ALT_TYPE_SET
CGenFF_4.0 1 CG2R61 2 CG2R61 3 CG2R61 4 CG2R61 5 CG2R61 6 CG2R61 7 CG2R61 8 CG2R61 9 CG2R61 10 CG2R61 11 HGR61 12 HGR61 13 HGR61 14 HGR61 15 HGR61 16 HGR61 17 HGR61 18 HGR61
@<TRIPOS>MOLECULE
naphtalene
 18 19 0 0 0
****
USER_CHARGES
INVALID_CHARGES
Pose:  49 Cluster:  49 Fr_nu:  11282 TotEn:    -9.31
@<TRIPOS>ATOM
      1 C1        -64.0833  -24.4214  -25.4204 C.ar   1 LIG      -0.11500
      2 C2        -64.4346  -23.1377  -25.0133 C.ar   1 LIG      -0.11500
      3 C3        -59.5797  -22.8727  -26.4165 C.ar   1 LIG      -0.11500
      4 C4        -59.9312  -21.5891  -26.0094 C.ar   1 LIG      -0.11500
      5 C5        -62.7891  -24.6812  -25.8719 C.ar   1 LIG      -0.11700
      6 C6        -63.4932  -22.1090  -25.0562 C.ar   1 LIG      -0.11700
      7 C7        -60.5212  -23.9014  -26.3735 C.ar   1 LIG      -0.11700
      8 C8        -61.2254  -21.3291  -25.5579 C.ar   1 LIG      -0.11700
      9 C9        -61.8286  -23.6578  -25.9219 C.ar   1 LIG       0.00400
     10 C10       -62.1859  -22.3525  -25.5080 C.ar   1 LIG       0.00400
     11 H1        -64.8168  -25.2217  -25.3873 H      1 LIG       0.11500
     12 H2        -65.4424  -22.9365  -24.6617 H      1 LIG       0.11500
     13 H3        -58.5719  -23.0746  -26.7681 H      1 LIG       0.11500
     14 H4        -59.1977  -20.7889  -26.0441 H      1 LIG       0.11500
     15 H5        -62.5368  -25.6921  -26.1856 H      1 LIG       0.11500
     16 H6        -63.7897  -21.1134  -24.7327 H      1 LIG       0.11500
     17 H7        -60.2244  -24.8971  -26.6963 H      1 LIG       0.11500
     18 H8        -61.4782  -20.3181  -25.2449 H      1 LIG       0.11500
@<TRIPOS>BOND
      1       1       2 ar
      2       1       5 ar
      3       2       6 ar
      4       3       4 ar
      5       3       7 ar
      6       4       8 ar
      7       5       9 ar
      8       6      10 ar
      9       7       9 ar
     10       8      10 ar
     11       9      10 ar
     12       1      11 1
     13       2      12 1
     14       3      13 1
     15       4      14 1
     16       5      15 1
     17       6      16 1
     18       7      17 1
     19       8      18 1
@<TRIPOS>ALT_TYPE
CGenFF_4.0_ALT_TYPE_SET
CGenFF_4.0 1 CG2R61 2 CG2R61 3 CG2R61 4 CG2R61 5 CG2R61 6 CG2R61 7 CG2R61 8 CG2R61 9 CG2R61 10 CG2R61 11 HGR61 12 HGR61 13 HGR61 14 HGR61 15 HGR61 16 HGR61 17 HGR61 18 HGR61
@<TRIPOS>MOLECULE
naphtalene
 18 19 0 0 0
****
USER_CHARGES
INVALID_CHARGES
Pose:  50 Cluster:  50 Fr_nu: 148971 TotEn:    -9.28
@<TRIPOS>ATOM
      1 C1        -67.8739    7.3146  -29.5332 C.ar   1 LIG      -0.11500
      2 C2        -67.5261    8.1349  -28.4642 C.ar   1 LIG      -0.11500
      3 C3        -65.1080    3.7555  -27.7015 C.ar   1 LIG      -0.11500
      4 C4        -64.7602    4.5759  -26.6325 C.ar   1 LIG      -0.11500
      5 C5        -67.3619    6.0193  -29.6151 C.ar   1 LIG      -0.11700
      6 C6        -66.6651    7.6634  -27.4730 C.ar   1 LIG      -0.11700
      7 C7        -65.9691    4.2270  -28.6927 C.ar   1 LIG      -0.11700
      8 C8        -65.2721    5.8712  -26.5506 C.ar   1 LIG      -0.11700
      9 C9        -66.4938    5.5281  -28.6263 C.ar   1 LIG       0.00400
     10 C10       -66.1402    6.3624  -27.5393 C.ar   1 LIG       0.00400
     11 H1        -68.5439    7.6824  -30.3048 H      1 LIG       0.11500
     12 H2        -67.9254    9.1430  -28.4012 H      1 LIG       0.11500
     13 H3        -64.7090    2.7470  -27.7650 H      1 LIG       0.11500
     14 H4        -64.0891    4.2081  -25.8619 H      1 LIG       0.11500
     15 H5        -67.6471    5.3957  -30.4599 H      1 LIG       0.11500
     16 H6        -66.4071    8.3219  -26.6461 H      1 LIG       0.11500
     17 H7        -66.2276    3.5682  -29.5191 H      1 LIG       0.11500
     18 H8        -64.9864    6.4953  -25.7062 H      1 LIG       0.11500
@<TRIPOS>BOND
      1       1       2 ar
      2       1       5 ar
      3       2       6 ar
      4       3       4 ar
      5       3       7 ar
      6       4       8 ar
      7       5       9 ar
      8       6      10 ar
      9       7       9 ar
     10       8      10 ar
     11       9      10 ar
     12       1      11 1
     13       2      12 1
     14       3      13 1
     15       4      14 1
     16       5      15 1
     17       6      16 1
     18       7      17 1
     19       8      18 1
@<TRIPOS>ALT_TYPE
CGenFF_4.0_ALT_TYPE_SET
CGenFF_4.0 1 CG2R61 2 CG2R61 3 CG2R61 4 CG2R61 5 CG2R61 6 CG2R61 7 CG2R61 8 CG2R61 9 CG2R61 10 CG2R61 11 HGR61 12 HGR61 13 HGR61 14 HGR61 15 HGR61 16 HGR61 17 HGR61 18 HGR61
@<TRIPOS>MOLECULE
naphtalene
 18 19 0 0 0
****
USER_CHARGES
INVALID_CHARGES
Pose:  51 Cluster:  51 Fr_nu: 141748 TotEn:    -9.14
@<TRIPOS>ATOM
      1 C1        -53.8765   -8.8595  -50.0396 C.ar   1 LIG      -0.11500
      2 C2        -52.7411   -8.0605  -49.9437 C.ar   1 LIG      -0.11500
      3 C3        -56.4585   -5.0115  -51.5226 C.ar   1 LIG      -0.11500
      4 C4        -55.3230   -4.2126  -51.4266 C.ar   1 LIG      -0.11500
      5 C5        -55.0874   -8.3053  -50.4559 C.ar   1 LIG      -0.11700
      6 C6        -52.8119   -6.7045  -50.2636 C.ar   1 LIG      -0.11700
      7 C7        -56.3876   -6.3677  -51.2027 C.ar   1 LIG      -0.11700
      8 C8        -54.1121   -4.7666  -51.0103 C.ar   1 LIG      -0.11700
      9 C9        -55.1771   -6.9422  -50.7819 C.ar   1 LIG       0.00400
     10 C10       -54.0224   -6.1298  -50.6843 C.ar   1 LIG       0.00400
     11 H1        -53.8209   -9.9150  -49.7899 H      1 LIG       0.11500
     12 H2        -51.7988   -8.4929  -49.6198 H      1 LIG       0.11500
     13 H3        -57.4012   -4.5796  -51.8467 H      1 LIG       0.11500
     14 H4        -55.3795   -3.1569  -51.6751 H      1 LIG       0.11500
     15 H5        -55.9623   -8.9487  -50.5232 H      1 LIG       0.11500
     16 H6        -51.9117   -6.0989  -50.1819 H      1 LIG       0.11500
     17 H7        -57.2877   -6.9732  -51.2853 H      1 LIG       0.11500
     18 H8        -53.2372   -4.1233  -50.9422 H      1 LIG       0.11500
@<TRIPOS>BOND
      1       1       2 ar
      2       1       5 ar
      3       2       6 ar
      4       3       4 ar
      5       3       7 ar
      6       4       8 ar
      7       5       9 ar
      8       6      10 ar
      9       7       9 ar
     10       8      10 ar
     11       9      10 ar
     12       1      11 1
     13       2      12 1
     14       3      13 1
     15       4      14 1
     16       5      15 1
     17       6      16 1
     18       7      17 1
     19       8      18 1
@<TRIPOS>ALT_TYPE
CGenFF_4.0_ALT_TYPE_SET
CGenFF_4.0 1 CG2R61 2 CG2R61 3 CG2R61 4 CG2R61 5 CG2R61 6 CG2R61 7 CG2R61 8 CG2R61 9 CG2R61 10 CG2R61 11 HGR61 12 HGR61 13 HGR61 14 HGR61 15 HGR61 16 HGR61 17 HGR61 18 HGR61
@<TRIPOS>MOLECULE
naphtalene
 18 19 0 0 0
****
USER_CHARGES
INVALID_CHARGES
Pose:  52 Cluster:  52 Fr_nu: 130580 TotEn:    -8.75
@<TRIPOS>ATOM
      1 C1        -59.2703  -14.2349  -52.1648 C.ar   1 LIG      -0.11500
      2 C2        -59.4680  -15.6104  -52.2410 C.ar   1 LIG      -0.11500
      3 C3        -55.9221  -14.9085  -48.6994 C.ar   1 LIG      -0.11500
      4 C4        -56.1200  -16.2839  -48.7757 C.ar   1 LIG      -0.11500
      5 C5        -58.3400  -13.7117  -51.2663 C.ar   1 LIG      -0.11700
      6 C6        -58.7363  -16.4680  -51.4192 C.ar   1 LIG      -0.11700
      7 C7        -56.6539  -14.0509  -49.5213 C.ar   1 LIG      -0.11700
      8 C8        -57.0503  -16.8072  -49.6740 C.ar   1 LIG      -0.11700
      9 C9        -57.5946  -14.5601  -50.4314 C.ar   1 LIG       0.00400
     10 C10       -57.7957  -15.9588  -50.5089 C.ar   1 LIG       0.00400
     11 H1        -59.8407  -13.5677  -52.8044 H      1 LIG       0.11500
     12 H2        -60.1924  -16.0167  -52.9409 H      1 LIG       0.11500
     13 H3        -55.1977  -14.5015  -47.9996 H      1 LIG       0.11500
     14 H4        -55.5504  -16.9505  -48.1348 H      1 LIG       0.11500
     15 H5        -58.2022  -12.6333  -51.2235 H      1 LIG       0.11500
     16 H6        -58.9068  -17.5398  -51.4961 H      1 LIG       0.11500
     17 H7        -56.4827  -12.9792  -49.4448 H      1 LIG       0.11500
     18 H8        -57.1888  -17.8857  -49.7165 H      1 LIG       0.11500
@<TRIPOS>BOND
      1       1       2 ar
      2       1       5 ar
      3       2       6 ar
      4       3       4 ar
      5       3       7 ar
      6       4       8 ar
      7       5       9 ar
      8       6      10 ar
      9       7       9 ar
     10       8      10 ar
     11       9      10 ar
     12       1      11 1
     13       2      12 1
     14       3      13 1
     15       4      14 1
     16       5      15 1
     17       6      16 1
     18       7      17 1
     19       8      18 1
@<TRIPOS>ALT_TYPE
CGenFF_4.0_ALT_TYPE_SET
CGenFF_4.0 1 CG2R61 2 CG2R61 3 CG2R61 4 CG2R61 5 CG2R61 6 CG2R61 7 CG2R61 8 CG2R61 9 CG2R61 10 CG2R61 11 HGR61 12 HGR61 13 HGR61 14 HGR61 15 HGR61 16 HGR61 17 HGR61 18 HGR61
@<TRIPOS>MOLECULE
naphtalene
 18 19 0 0 0
****
USER_CHARGES
INVALID_CHARGES
Pose:  53 Cluster:  53 Fr_nu: 263535 TotEn:    -8.65
@<TRIPOS>ATOM
      1 C1        -59.3817  -23.9771  -34.9448 C.ar   1 LIG      -0.11500
      2 C2        -59.0290  -23.2234  -36.0603 C.ar   1 LIG      -0.11500
      3 C3        -55.0540  -23.0265  -32.9347 C.ar   1 LIG      -0.11500
      4 C4        -54.7014  -22.2728  -34.0503 C.ar   1 LIG      -0.11500
      5 C5        -58.4844  -24.1194  -33.8859 C.ar   1 LIG      -0.11700
      6 C6        -57.7780  -22.6092  -36.1214 C.ar   1 LIG      -0.11700
      7 C7        -56.3052  -23.6407  -32.8736 C.ar   1 LIG      -0.11700
      8 C8        -55.5986  -22.1305  -35.1093 C.ar   1 LIG      -0.11700
      9 C9        -57.2208  -23.5081  -33.9303 C.ar   1 LIG       0.00400
     10 C10       -56.8622  -22.7418  -35.0648 C.ar   1 LIG       0.00400
     11 H1        -60.3556  -24.4555  -34.8980 H      1 LIG       0.11500
     12 H2        -59.7283  -23.1130  -36.8840 H      1 LIG       0.11500
     13 H3        -54.3550  -23.1372  -32.1104 H      1 LIG       0.11500
     14 H4        -53.7269  -21.7958  -34.0971 H      1 LIG       0.11500
     15 H5        -58.7812  -24.7136  -33.0240 H      1 LIG       0.11500
     16 H6        -57.5236  -22.0243  -37.0029 H      1 LIG       0.11500
     17 H7        -56.5596  -24.2248  -31.9917 H      1 LIG       0.11500
     18 H8        -55.3017  -21.5370  -35.9716 H      1 LIG       0.11500
@<TRIPOS>BOND
      1       1       2 ar
      2       1       5 ar
      3       2       6 ar
      4       3       4 ar
      5       3       7 ar
      6       4       8 ar
      7       5       9 ar
      8       6      10 ar
      9       7       9 ar
     10       8      10 ar
     11       9      10 ar
     12       1      11 1
     13       2      12 1
     14       3      13 1
     15       4      14 1
     16       5      15 1
     17       6      16 1
     18       7      17 1
     19       8      18 1
@<TRIPOS>ALT_TYPE
CGenFF_4.0_ALT_TYPE_SET
CGenFF_4.0 1 CG2R61 2 CG2R61 3 CG2R61 4 CG2R61 5 CG2R61 6 CG2R61 7 CG2R61 8 CG2R61 9 CG2R61 10 CG2R61 11 HGR61 12 HGR61 13 HGR61 14 HGR61 15 HGR61 16 HGR61 17 HGR61 18 HGR61
@<TRIPOS>MOLECULE
naphtalene
 18 19 0 0 0
****
USER_CHARGES
INVALID_CHARGES
Pose:  54 Cluster:  54 Fr_nu:  18725 TotEn:    -8.48
@<TRIPOS>ATOM
      1 C1        -52.2382  -21.9009  -34.6492 C.ar   1 LIG      -0.11500
      2 C2        -52.5513  -22.3806  -33.3809 C.ar   1 LIG      -0.11500
      3 C3        -56.9674  -21.8334  -35.7907 C.ar   1 LIG      -0.11500
      4 C4        -57.2804  -22.3131  -34.5223 C.ar   1 LIG      -0.11500
      5 C5        -53.2550  -21.6433  -35.5692 C.ar   1 LIG      -0.11700
      6 C6        -53.8821  -22.6046  -33.0275 C.ar   1 LIG      -0.11700
      7 C7        -55.6364  -21.6093  -36.1440 C.ar   1 LIG      -0.11700
      8 C8        -56.2636  -22.5707  -33.6023 C.ar   1 LIG      -0.11700
      9 C9        -54.6002  -21.8631  -35.2306 C.ar   1 LIG       0.00400
     10 C10       -54.9184  -22.3510  -33.9408 C.ar   1 LIG       0.00400
     11 H1        -51.2019  -21.7272  -34.9240 H      1 LIG       0.11500
     12 H2        -51.7590  -22.5805  -32.6654 H      1 LIG       0.11500
     13 H3        -57.7594  -21.6331  -36.5068 H      1 LIG       0.11500
     14 H4        -58.3167  -22.4879  -34.2486 H      1 LIG       0.11500
     15 H5        -52.9870  -21.2691  -36.5551 H      1 LIG       0.11500
     16 H6        -54.1037  -22.9794  -32.0304 H      1 LIG       0.11500
     17 H7        -55.4151  -21.2338  -37.1408 H      1 LIG       0.11500
     18 H8        -56.5314  -22.9457  -32.6165 H      1 LIG       0.11500
@<TRIPOS>BOND
      1       1       2 ar
      2       1       5 ar
      3       2       6 ar
      4       3       4 ar
      5       3       7 ar
      6       4       8 ar
      7       5       9 ar
      8       6      10 ar
      9       7       9 ar
     10       8      10 ar
     11       9      10 ar
     12       1      11 1
     13       2      12 1
     14       3      13 1
     15       4      14 1
     16       5      15 1
     17       6      16 1
     18       7      17 1
     19       8      18 1
@<TRIPOS>ALT_TYPE
CGenFF_4.0_ALT_TYPE_SET
CGenFF_4.0 1 CG2R61 2 CG2R61 3 CG2R61 4 CG2R61 5 CG2R61 6 CG2R61 7 CG2R61 8 CG2R61 9 CG2R61 10 CG2R61 11 HGR61 12 HGR61 13 HGR61 14 HGR61 15 HGR61 16 HGR61 17 HGR61 18 HGR61
@<TRIPOS>MOLECULE
naphtalene
 18 19 0 0 0
****
USER_CHARGES
INVALID_CHARGES
Pose:  55 Cluster:  55 Fr_nu: 167798 TotEn:    -8.20
@<TRIPOS>ATOM
      1 C1        -50.4377    2.7163  -45.1604 C.ar   1 LIG      -0.11500
      2 C2        -51.6126    3.4536  -45.0466 C.ar   1 LIG      -0.11500
      3 C3        -49.6040    3.3109  -40.4039 C.ar   1 LIG      -0.11500
      4 C4        -50.7789    4.0481  -40.2902 C.ar   1 LIG      -0.11500
      5 C5        -49.6411    2.4938  -44.0369 C.ar   1 LIG      -0.11700
      6 C6        -51.9954    3.9712  -43.8089 C.ar   1 LIG      -0.11700
      7 C7        -49.2212    2.7932  -41.6417 C.ar   1 LIG      -0.11700
      8 C8        -51.5756    4.2707  -41.4137 C.ar   1 LIG      -0.11700
      9 C9        -50.0110    3.0074  -42.7831 C.ar   1 LIG       0.00400
     10 C10       -51.2057    3.7571  -42.6674 C.ar   1 LIG       0.00400
     11 H1        -50.1399    2.3141  -46.1243 H      1 LIG       0.11500
     12 H2        -52.2322    3.6260  -45.9218 H      1 LIG       0.11500
     13 H3        -48.9839    3.1380  -39.5289 H      1 LIG       0.11500
     14 H4        -51.0754    4.4513  -39.3264 H      1 LIG       0.11500
     15 H5        -48.7266    1.9150  -44.1494 H      1 LIG       0.11500
     16 H6        -52.9181    4.5441  -43.7431 H      1 LIG       0.11500
     17 H7        -48.2990    2.2197  -41.7072 H      1 LIG       0.11500
     18 H8        -52.4897    4.8502  -41.3016 H      1 LIG       0.11500
@<TRIPOS>BOND
      1       1       2 ar
      2       1       5 ar
      3       2       6 ar
      4       3       4 ar
      5       3       7 ar
      6       4       8 ar
      7       5       9 ar
      8       6      10 ar
      9       7       9 ar
     10       8      10 ar
     11       9      10 ar
     12       1      11 1
     13       2      12 1
     14       3      13 1
     15       4      14 1
     16       5      15 1
     17       6      16 1
     18       7      17 1
     19       8      18 1
@<TRIPOS>ALT_TYPE
CGenFF_4.0_ALT_TYPE_SET
CGenFF_4.0 1 CG2R61 2 CG2R61 3 CG2R61 4 CG2R61 5 CG2R61 6 CG2R61 7 CG2R61 8 CG2R61 9 CG2R61 10 CG2R61 11 HGR61 12 HGR61 13 HGR61 14 HGR61 15 HGR61 16 HGR61 17 HGR61 18 HGR61
@<TRIPOS>MOLECULE
naphtalene
 18 19 0 0 0
****
USER_CHARGES
INVALID_CHARGES
Pose:  56 Cluster:  56 Fr_nu: 322940 TotEn:    -8.03
@<TRIPOS>ATOM
      1 C1        -75.9956  -27.5066  -30.6229 C.ar   1 LIG      -0.11500
      2 C2        -76.9428  -28.5236  -30.6960 C.ar   1 LIG      -0.11500
      3 C3        -79.4497  -24.3929  -29.1922 C.ar   1 LIG      -0.11500
      4 C4        -80.3968  -25.4100  -29.2654 C.ar   1 LIG      -0.11500
      5 C5        -76.3776  -26.2232  -30.2310 C.ar   1 LIG      -0.11700
      6 C6        -78.2754  -28.2614  -30.3777 C.ar   1 LIG      -0.11700
      7 C7        -78.1169  -24.6553  -29.5106 C.ar   1 LIG      -0.11700
      8 C8        -80.0149  -26.6934  -29.6573 C.ar   1 LIG      -0.11700
      9 C9        -77.7147  -25.9412  -29.9070 C.ar   1 LIG       0.00400
     10 C10       -78.6778  -26.9754  -29.9814 C.ar   1 LIG       0.00400
     11 H1        -74.9583  -27.7113  -30.8714 H      1 LIG       0.11500
     12 H2        -76.6443  -29.5224  -31.0009 H      1 LIG       0.11500
     13 H3        -79.7475  -23.3937  -28.8872 H      1 LIG       0.11500
     14 H4        -81.4341  -25.2044  -29.0182 H      1 LIG       0.11500
     15 H5        -75.6203  -25.4435  -30.1813 H      1 LIG       0.11500
     16 H6        -78.9988  -29.0716  -30.4413 H      1 LIG       0.11500
     17 H7        -77.3936  -23.8451  -29.4461 H      1 LIG       0.11500
     18 H8        -80.7722  -27.4731  -29.7079 H      1 LIG       0.11500
@<TRIPOS>BOND
      1       1       2 ar
      2       1       5 ar
      3       2       6 ar
      4       3       4 ar
      5       3       7 ar
      6       4       8 ar
      7       5       9 ar
      8       6      10 ar
      9       7       9 ar
     10       8      10 ar
     11       9      10 ar
     12       1      11 1
     13       2      12 1
     14       3      13 1
     15       4      14 1
     16       5      15 1
     17       6      16 1
     18       7      17 1
     19       8      18 1
@<TRIPOS>ALT_TYPE
CGenFF_4.0_ALT_TYPE_SET
CGenFF_4.0 1 CG2R61 2 CG2R61 3 CG2R61 4 CG2R61 5 CG2R61 6 CG2R61 7 CG2R61 8 CG2R61 9 CG2R61 10 CG2R61 11 HGR61 12 HGR61 13 HGR61 14 HGR61 15 HGR61 16 HGR61 17 HGR61 18 HGR61
@<TRIPOS>MOLECULE
naphtalene
 18 19 0 0 0
****
USER_CHARGES
INVALID_CHARGES
Pose:  57 Cluster:  57 Fr_nu: 267978 TotEn:    -6.93
@<TRIPOS>ATOM
      1 C1        -61.3334   -1.6861  -23.7459 C.ar   1 LIG      -0.11500
      2 C2        -61.5787   -1.1881  -25.0221 C.ar   1 LIG      -0.11500
      3 C3        -65.7951   -3.6239  -23.6445 C.ar   1 LIG      -0.11500
      4 C4        -66.0404   -3.1259  -24.9207 C.ar   1 LIG      -0.11500
      5 C5        -62.3177   -2.4170  -23.0802 C.ar   1 LIG      -0.11700
      6 C6        -62.8092   -1.4192  -25.6376 C.ar   1 LIG      -0.11700
      7 C7        -64.5645   -3.3929  -23.0291 C.ar   1 LIG      -0.11700
      8 C8        -65.0561   -2.3949  -25.5865 C.ar   1 LIG      -0.11700
      9 C9        -63.5622   -2.6592  -23.6845 C.ar   1 LIG       0.00400
     10 C10       -63.8116   -2.1528  -24.9822 C.ar   1 LIG       0.00400
     11 H1        -60.3754   -1.5054  -23.2671 H      1 LIG       0.11500
     12 H2        -60.8116   -0.6194  -25.5397 H      1 LIG       0.11500
     13 H3        -66.5619   -4.1930  -23.1264 H      1 LIG       0.11500
     14 H4        -66.9990   -3.3057  -25.3984 H      1 LIG       0.11500
     15 H5        -62.1041   -2.7963  -22.0830 H      1 LIG       0.11500
     16 H6        -62.9790   -1.0210  -26.6358 H      1 LIG       0.11500
     17 H7        -64.3946   -3.7919  -22.0312 H      1 LIG       0.11500
     18 H8        -65.2697   -2.0149  -26.5834 H      1 LIG       0.11500
@<TRIPOS>BOND
      1       1       2 ar
      2       1       5 ar
      3       2       6 ar
      4       3       4 ar
      5       3       7 ar
      6       4       8 ar
      7       5       9 ar
      8       6      10 ar
      9       7       9 ar
     10       8      10 ar
     11       9      10 ar
     12       1      11 1
     13       2      12 1
     14       3      13 1
     15       4      14 1
     16       5      15 1
     17       6      16 1
     18       7      17 1
     19       8      18 1
@<TRIPOS>ALT_TYPE
CGenFF_4.0_ALT_TYPE_SET
CGenFF_4.0 1 CG2R61 2 CG2R61 3 CG2R61 4 CG2R61 5 CG2R61 6 CG2R61 7 CG2R61 8 CG2R61 9 CG2R61 10 CG2R61 11 HGR61 12 HGR61 13 HGR61 14 HGR61 15 HGR61 16 HGR61 17 HGR61 18 HGR61
# TRIPOS MOL2 file generated by SEED

@<TRIPOS>MOLECULE
pyrazole
 9 9 0 0 0
****
USER_CHARGES
INVALID_CHARGES
Pose:   1 Cluster:   1 Fr_nu: 161112 TotEn:   -21.54
@<TRIPOS>ATOM
      1 C1        -66.0558   -8.3782  -46.0588 C.2    1 LIG      -0.25100
      2 C2        -67.0799   -8.3190  -45.0946 C.2    1 LIG       0.13200
      3 C3        -64.9064   -8.5565  -45.3284 C.2    1 LIG      -0.03800
      4 N1        -66.6215   -8.4494  -43.8469 N.2    1 LIG      -0.57800
      5 N2        -65.2967   -8.5923  -44.0219 N.pl3  1 LIG      -0.05900
      6 H1        -66.1385   -8.3029  -47.1330 H      1 LIG       0.15700
      7 H2        -68.1411   -8.1858  -45.2491 H      1 LIG       0.15600
      8 H3        -63.8692   -8.6565  -45.6139 H      1 LIG       0.15900
      9 H4        -64.7146   -8.7088  -43.2020 H      1 LIG       0.32200
@<TRIPOS>BOND
      1       1       2 1
      2       1       3 2
      3       2       4 2
      4       3       5 1
      5       4       5 1
      6       1       6 1
      7       2       7 1
      8       3       8 1
      9       5       9 1
@<TRIPOS>ALT_TYPE
CGenFF_4.0_ALT_TYPE_SET
CGenFF_4.0 1 CG2R51 2 CG2R52 3 CG2R51 4 NG2R50 5 NG2R51 6 HGR51 7 HGR52 8 HGR52 9 HGP1
@<TRIPOS>MOLECULE
pyrazole
 9 9 0 0 0
****
USER_CHARGES
INVALID_CHARGES
Pose:   2 Cluster:   2 Fr_nu: 865293 TotEn:   -18.33
@<TRIPOS>ATOM
      1 C1        -65.4135   -8.3864  -45.2543 C.2    1 LIG      -0.25100
      2 C2        -66.2426   -8.5120  -44.1235 C.2    1 LIG       0.13200
      3 C3        -66.2843   -8.1955  -46.2991 C.2    1 LIG      -0.03800
      4 N1        -67.5405   -8.4093  -44.4218 N.2    1 LIG      -0.57800
      5 N2        -67.5335   -8.2171  -45.7519 N.pl3  1 LIG      -0.05900
      6 H1        -64.3355   -8.4277  -45.3056 H      1 LIG       0.15700
      7 H2        -65.9552   -8.6746  -43.0946 H      1 LIG       0.15600
      8 H3        -66.1313   -8.0518  -47.3590 H      1 LIG       0.15900
      9 H4        -68.4218   -8.1096  -46.2254 H      1 LIG       0.32200
@<TRIPOS>BOND
      1       1       2 1
      2       1       3 2
      3       2       4 2
      4       3       5 1
      5       4       5 1
      6       1       6 1
      7       2       7 1
      8       3       8 1
      9       5       9 1
@<TRIPOS>ALT_TYPE
CGenFF_4.0_ALT_TYPE_SET
CGenFF_4.0 1 CG2R51 2 CG2R52 3 CG2R51 4 NG2R50 5 NG2R51 6 HGR51 7 HGR52 8 HGR52 9 HGP1
@<TRIPOS>MOLECULE
pyrazole
 9 9 0 0 0
****
USER_CHARGES
INVALID_CHARGES
Pose:   3 Cluster:   3 Fr_nu: 218436 TotEn:   -18.19
@<TRIPOS>ATOM
      1 C1        -70.5898   -6.6731  -44.9956 C.2    1 LIG      -0.25100
      2 C2        -69.6355   -7.4685  -44.3336 C.2    1 LIG       0.13200
      3 C3        -70.1566   -6.6301  -46.2983 C.2    1 LIG      -0.03800
      4 N1        -68.6691   -7.9000  -45.1484 N.2    1 LIG      -0.57800
      5 N2        -69.0139   -7.3738  -46.3359 N.pl3  1 LIG      -0.05900
      6 H1        -71.4691   -6.1977  -44.5868 H      1 LIG       0.15700
      7 H2        -69.6036   -7.7515  -43.2911 H      1 LIG       0.15600
      8 H3        -70.5484   -6.1463  -47.1814 H      1 LIG       0.15900
      9 H4        -68.4202   -7.5617  -47.1341 H      1 LIG       0.32200
@<TRIPOS>BOND
      1       1       2 1
      2       1       3 2
      3       2       4 2
      4       3       5 1
      5       4       5 1
      6       1       6 1
      7       2       7 1
      8       3       8 1
      9       5       9 1
@<TRIPOS>ALT_TYPE
CGenFF_4.0_ALT_TYPE_SET
CGenFF_4.0 1 CG2R51 2 CG2R52 3 CG2R51 4 NG2R50 5 NG2R51 6 HGR51 7 HGR52 8 HGR52 9 HGP1
@<TRIPOS>MOLECULE
pyrazole
 9 9 0 0 0
****
USER_CHARGES
INVALID_CHARGES
Pose:   4 Cluster:   4 Fr_nu: 548855 TotEn:   -17.94
@<TRIPOS>ATOM
      1 C1        -66.5026   -8.1048  -47.2327 C.2    1 LIG      -0.25100
      2 C2        -67.4514   -8.2530  -46.2033 C.2    1 LIG       0.13200
      3 C3        -65.2988   -8.3827  -46.6327 C.2    1 LIG      -0.03800
      4 N1        -66.8980   -8.5985  -45.0378 N.2    1 LIG      -0.57800
      5 N2        -65.5885   -8.6698  -45.3311 N.pl3  1 LIG      -0.05900
      6 H1        -66.6674   -7.8350  -48.2654 H      1 LIG       0.15700
      7 H2        -68.5230   -8.1232  -46.2537 H      1 LIG       0.15600
      8 H3        -64.2848   -8.3995  -47.0055 H      1 LIG       0.15900
      9 H4        -64.9443   -8.9193  -44.5911 H      1 LIG       0.32200
@<TRIPOS>BOND
      1       1       2 1
      2       1       3 2
      3       2       4 2
      4       3       5 1
      5       4       5 1
      6       1       6 1
      7       2       7 1
      8       3       8 1
      9       5       9 1
@<TRIPOS>ALT_TYPE
CGenFF_4.0_ALT_TYPE_SET
CGenFF_4.0 1 CG2R51 2 CG2R52 3 CG2R51 4 NG2R50 5 NG2R51 6 HGR51 7 HGR52 8 HGR52 9 HGP1
@<TRIPOS>MOLECULE
pyrazole
 9 9 0 0 0
****
USER_CHARGES
INVALID_CHARGES
Pose:   5 Cluster:   5 Fr_nu: 3808139 TotEn:   -16.99
@<TRIPOS>ATOM
      1 C1        -80.2050  -27.0019  -54.0055 C.2    1 LIG      -0.25100
      2 C2        -79.5912  -26.3492  -55.0914 C.2    1 LIG       0.13200
      3 C3        -81.4212  -26.3777  -53.8727 C.2    1 LIG      -0.03800
      4 N1        -80.3545  -25.3845  -55.6114 N.2    1 LIG      -0.57800
      5 N2        -81.4605  -25.4263  -54.8492 N.pl3  1 LIG      -0.05900
      6 H1        -79.8207  -27.8120  -53.4034 H      1 LIG       0.15700
      7 H2        -78.6192  -26.5360  -55.5251 H      1 LIG       0.15600
      8 H3        -82.2426  -26.5199  -53.1853 H      1 LIG       0.15900
      9 H4        -82.2066  -24.7723  -55.0506 H      1 LIG       0.32200
@<TRIPOS>BOND
      1       1       2 1
      2       1       3 2
      3       2       4 2
      4       3       5 1
      5       4       5 1
      6       1       6 1
      7       2       7 1
      8       3       8 1
      9       5       9 1
@<TRIPOS>ALT_TYPE
CGenFF_4.0_ALT_TYPE_SET
CGenFF_4.0 1 CG2R51 2 CG2R52 3 CG2R51 4 NG2R50 5 NG2R51 6 HGR51 7 HGR52 8 HGR52 9 HGP1
@<TRIPOS>MOLECULE
pyrazole
 9 9 0 0 0
****
USER_CHARGES
INVALID_CHARGES
Pose:   6 Cluster:   6 Fr_nu: 380161 TotEn:   -16.86
@<TRIPOS>ATOM
      1 C1        -68.8600   -7.5860  -46.7200 C.2    1 LIG      -0.25100
      2 C2        -67.9680   -8.2520  -45.8582 C.2    1 LIG       0.13200
      3 C3        -68.3641   -7.8245  -47.9785 C.2    1 LIG      -0.03800
      4 N1        -66.9804   -8.8675  -46.5137 N.2    1 LIG      -0.57800
      5 N2        -67.2488   -8.5894  -47.8009 N.pl3  1 LIG      -0.05900
      6 H1        -69.7398   -7.0137  -46.4656 H      1 LIG       0.15700
      7 H2        -67.9962   -8.3140  -44.7797 H      1 LIG       0.15600
      8 H3        -68.6954   -7.5237  -48.9619 H      1 LIG       0.15900
      9 H4        -66.6251   -8.9536  -48.5102 H      1 LIG       0.32200
@<TRIPOS>BOND
      1       1       2 1
      2       1       3 2
      3       2       4 2
      4       3       5 1
      5       4       5 1
      6       1       6 1
      7       2       7 1
      8       3       8 1
      9       5       9 1
@<TRIPOS>ALT_TYPE
CGenFF_4.0_ALT_TYPE_SET
CGenFF_4.0 1 CG2R51 2 CG2R52 3 CG2R51 4 NG2R50 5 NG2R51 6 HGR51 7 HGR52 8 HGR52 9 HGP1
@<TRIPOS>MOLECULE
pyrazole
 9 9 0 0 0
****
USER_CHARGES
INVALID_CHARGES
Pose:   7 Cluster:   7 Fr_nu: 351299 TotEn:   -16.63
@<TRIPOS>ATOM
      1 C1        -63.7889   -1.4710  -24.8266 C.2    1 LIG      -0.25100
      2 C2        -62.7367   -0.5444  -24.9532 C.2    1 LIG       0.13200
      3 C3        -63.2638   -2.6522  -25.2908 C.2    1 LIG      -0.03800
      4 N1        -61.6270   -1.0900  -25.4580 N.2    1 LIG      -0.57800
      5 N2        -61.9789   -2.3723  -25.6527 N.pl3  1 LIG      -0.05900
      6 H1        -64.7880   -1.3068  -24.4510 H      1 LIG       0.15700
      7 H2        -62.7324    0.5059  -24.6990 H      1 LIG       0.15600
      8 H3        -63.6800   -3.6438  -25.3960 H      1 LIG       0.15900
      9 H4        -61.2899   -3.0051  -26.0397 H      1 LIG       0.32200
@<TRIPOS>BOND
      1       1       2 1
      2       1       3 2
      3       2       4 2
      4       3       5 1
      5       4       5 1
      6       1       6 1
      7       2       7 1
      8       3       8 1
      9       5       9 1
@<TRIPOS>ALT_TYPE
CGenFF_4.0_ALT_TYPE_SET
CGenFF_4.0 1 CG2R51 2 CG2R52 3 CG2R51 4 NG2R50 5 NG2R51 6 HGR51 7 HGR52 8 HGR52 9 HGP1
@<TRIPOS>MOLECULE
pyrazole
 9 9 0 0 0
****
USER_CHARGES
INVALID_CHARGES
Pose:   8 Cluster:   8 Fr_nu: 251835 TotEn:   -16.41
@<TRIPOS>ATOM
      1 C1        -67.2710   -7.5993  -47.9870 C.2    1 LIG      -0.25100
      2 C2        -68.0958   -7.8673  -46.8781 C.2    1 LIG       0.13200
      3 C3        -66.0223   -8.0155  -47.5947 C.2    1 LIG      -0.03800
      4 N1        -67.4274   -8.4117  -45.8579 N.2    1 LIG      -0.57800
      5 N2        -66.1694   -8.4894  -46.3242 N.pl3  1 LIG      -0.05900
      6 H1        -67.5429   -7.1659  -48.9381 H      1 LIG       0.15700
      7 H2        -69.1560   -7.6881  -46.7706 H      1 LIG       0.15600
      8 H3        -65.0636   -8.0150  -48.0929 H      1 LIG       0.15900
      9 H4        -65.4566   -8.8767  -45.7185 H      1 LIG       0.32200
@<TRIPOS>BOND
      1       1       2 1
      2       1       3 2
      3       2       4 2
      4       3       5 1
      5       4       5 1
      6       1       6 1
      7       2       7 1
      8       3       8 1
      9       5       9 1
@<TRIPOS>ALT_TYPE
CGenFF_4.0_ALT_TYPE_SET
CGenFF_4.0 1 CG2R51 2 CG2R52 3 CG2R51 4 NG2R50 5 NG2R51 6 HGR51 7 HGR52 8 HGR52 9 HGP1
@<TRIPOS>MOLECULE
pyrazole
 9 9 0 0 0
****
USER_CHARGES
INVALID_CHARGES
Pose:   9 Cluster:   9 Fr_nu: 435259 TotEn:   -16.28
@<TRIPOS>ATOM
      1 C1        -69.0310   -7.3919  -46.0063 C.2    1 LIG      -0.25100
      2 C2        -68.1457   -8.1183  -45.1876 C.2    1 LIG       0.13200
      3 C3        -69.9900   -6.9219  -45.1426 C.2    1 LIG      -0.03800
      4 N1        -68.5097   -8.1130  -43.9026 N.2    1 LIG      -0.57800
      5 N2        -69.6344   -7.3774  -43.9071 N.pl3  1 LIG      -0.05900
      6 H1        -68.9814   -7.2304  -47.0730 H      1 LIG       0.15700
      7 H2        -67.2506   -8.6519  -45.4739 H      1 LIG       0.15600
      8 H3        -70.8746   -6.3200  -45.2928 H      1 LIG       0.15900
      9 H4        -70.1122   -7.2265  -43.0275 H      1 LIG       0.32200
@<TRIPOS>BOND
      1       1       2 1
      2       1       3 2
      3       2       4 2
      4       3       5 1
      5       4       5 1
      6       1       6 1
      7       2       7 1
      8       3       8 1
      9       5       9 1
@<TRIPOS>ALT_TYPE
CGenFF_4.0_ALT_TYPE_SET
CGenFF_4.0 1 CG2R51 2 CG2R52 3 CG2R51 4 NG2R50 5 NG2R51 6 HGR51 7 HGR52 8 HGR52 9 HGP1
@<TRIPOS>MOLECULE
pyrazole
 9 9 0 0 0
****
USER_CHARGES
INVALID_CHARGES
Pose:  10 Cluster:  10 Fr_nu: 9296842 TotEn:   -16.06
@<TRIPOS>ATOM
      1 C1        -83.1657   -1.4379  -46.4281 C.2    1 LIG      -0.25100
      2 C2        -82.7185   -1.3921  -45.0940 C.2    1 LIG       0.13200
      3 C3        -83.9528   -0.3207  -46.5649 C.2    1 LIG      -0.03800
      4 N1        -83.1829   -0.3299  -44.4307 N.2    1 LIG      -0.57800
      5 N2        -83.9300    0.3023  -45.3518 N.pl3  1 LIG      -0.05900
      6 H1        -82.9477   -2.1765  -47.1854 H      1 LIG       0.15700
      7 H2        -82.0741   -2.0888  -44.5773 H      1 LIG       0.15600
      8 H3        -84.5164    0.0768  -47.3967 H      1 LIG       0.15900
      9 H4        -84.4006    1.1572  -45.0828 H      1 LIG       0.32200
@<TRIPOS>BOND
      1       1       2 1
      2       1       3 2
      3       2       4 2
      4       3       5 1
      5       4       5 1
      6       1       6 1
      7       2       7 1
      8       3       8 1
      9       5       9 1
@<TRIPOS>ALT_TYPE
CGenFF_4.0_ALT_TYPE_SET
CGenFF_4.0 1 CG2R51 2 CG2R52 3 CG2R51 4 NG2R50 5 NG2R51 6 HGR51 7 HGR52 8 HGR52 9 HGP1
@<TRIPOS>MOLECULE
pyrazole
 9 9 0 0 0
****
USER_CHARGES
INVALID_CHARGES
Pose:  11 Cluster:  11 Fr_nu: 9084373 TotEn:   -15.18
@<TRIPOS>ATOM
      1 C1        -84.4538    0.5278  -46.5820 C.2    1 LIG      -0.25100
      2 C2        -83.8750    0.5050  -45.2990 C.2    1 LIG       0.13200
      3 C3        -84.4058   -0.7785  -47.0036 C.2    1 LIG      -0.03800
      4 N1        -83.4878   -0.7188  -44.9297 N.2    1 LIG      -0.57800
      5 N2        -83.8240   -1.4772  -45.9869 N.pl3  1 LIG      -0.05900
      6 H1        -84.8512    1.3722  -47.1256 H      1 LIG       0.15700
      7 H2        -83.7187    1.3293  -44.6179 H      1 LIG       0.15600
      8 H3        -84.7237   -1.2625  -47.9158 H      1 LIG       0.15900
      9 H4        -83.6250   -2.4690  -45.9481 H      1 LIG       0.32200
@<TRIPOS>BOND
      1       1       2 1
      2       1       3 2
      3       2       4 2
      4       3       5 1
      5       4       5 1
      6       1       6 1
      7       2       7 1
      8       3       8 1
      9       5       9 1
@<TRIPOS>ALT_TYPE
CGenFF_4.0_ALT_TYPE_SET
CGenFF_4.0 1 CG2R51 2 CG2R52 3 CG2R51 4 NG2R50 5 NG2R51 6 HGR51 7 HGR52 8 HGR52 9 HGP1
@<TRIPOS>MOLECULE
pyrazole
 9 9 0 0 0
****
USER_CHARGES
INVALID_CHARGES
Pose:  12 Cluster:  12 Fr_nu: 9314962 TotEn:   -15.15
@<TRIPOS>ATOM
      1 C1        -48.9030    5.8367  -34.5477 C.2    1 LIG      -0.25100
      2 C2        -48.4911    5.5375  -33.2352 C.2    1 LIG       0.13200
      3 C3        -50.2254    5.4676  -34.5851 C.2    1 LIG      -0.03800
      4 N1        -49.4724    5.0185  -32.4925 N.2    1 LIG      -0.57800
      5 N2        -50.5141    4.9888  -33.3410 N.pl3  1 LIG      -0.05900
      6 H1        -48.3233    6.2612  -35.3540 H      1 LIG       0.15700
      7 H2        -47.5166    5.6755  -32.7890 H      1 LIG       0.15600
      8 H3        -50.9695    5.4997  -35.3678 H      1 LIG       0.15900
      9 H4        -51.3968    4.6255  -33.0040 H      1 LIG       0.32200
@<TRIPOS>BOND
      1       1       2 1
      2       1       3 2
      3       2       4 2
      4       3       5 1
      5       4       5 1
      6       1       6 1
      7       2       7 1
      8       3       8 1
      9       5       9 1
@<TRIPOS>ALT_TYPE
CGenFF_4.0_ALT_TYPE_SET
CGenFF_4.0 1 CG2R51 2 CG2R52 3 CG2R51 4 NG2R50 5 NG2R51 6 HGR51 7 HGR52 8 HGR52 9 HGP1
@<TRIPOS>MOLECULE
pyrazole
 9 9 0 0 0
****
USER_CHARGES
INVALID_CHARGES
Pose:  13 Cluster:  13 Fr_nu: 942521 TotEn:   -14.94
@<TRIPOS>ATOM
      1 C1        -62.8663   -0.7765  -24.5704 C.2    1 LIG      -0.25100
      2 C2        -61.7940   -0.8591  -23.6621 C.2    1 LIG       0.13200
      3 C3        -62.6139   -1.7647  -25.4904 C.2    1 LIG      -0.03800
      4 N1        -60.9252   -1.8237  -23.9764 N.2    1 LIG      -0.57800
      5 N2        -61.4512   -2.3564  -25.0924 N.pl3  1 LIG      -0.05900
      6 H1        -63.7055   -0.0967  -24.5601 H      1 LIG       0.15700
      7 H2        -61.6091   -0.2563  -22.7845 H      1 LIG       0.15600
      8 H3        -63.1437   -2.0912  -26.3736 H      1 LIG       0.15900
      9 H4        -60.9611   -3.1240  -25.5344 H      1 LIG       0.32200
@<TRIPOS>BOND
      1       1       2 1
      2       1       3 2
      3       2       4 2
      4       3       5 1
      5       4       5 1
      6       1       6 1
      7       2       7 1
      8       3       8 1
      9       5       9 1
@<TRIPOS>ALT_TYPE
CGenFF_4.0_ALT_TYPE_SET
CGenFF_4.0 1 CG2R51 2 CG2R52 3 CG2R51 4 NG2R50 5 NG2R51 6 HGR51 7 HGR52 8 HGR52 9 HGP1
@<TRIPOS>MOLECULE
pyrazole
 9 9 0 0 0
****
USER_CHARGES
INVALID_CHARGES
Pose:  14 Cluster:  14 Fr_nu: 509587 TotEn:   -14.59
@<TRIPOS>ATOM
      1 C1        -60.9422  -22.7528  -26.1387 C.2    1 LIG      -0.25100
      2 C2        -59.5999  -22.4499  -25.8416 C.2    1 LIG       0.13200
      3 C3        -61.5710  -21.5321  -26.1690 C.2    1 LIG      -0.03800
      4 N1        -59.3875  -21.1396  -25.6939 N.2    1 LIG      -0.57800
      5 N2        -60.6046  -20.6081  -25.8991 N.pl3  1 LIG      -0.05900
      6 H1        -61.3918  -23.7201  -26.3080 H      1 LIG       0.15700
      7 H2        -58.7677  -23.1295  -25.7261 H      1 LIG       0.15600
      8 H3        -62.5963  -21.2443  -26.3518 H      1 LIG       0.15900
      9 H4        -60.7054  -19.6027  -25.8376 H      1 LIG       0.32200
@<TRIPOS>BOND
      1       1       2 1
      2       1       3 2
      3       2       4 2
      4       3       5 1
      5       4       5 1
      6       1       6 1
      7       2       7 1
      8       3       8 1
      9       5       9 1
@<TRIPOS>ALT_TYPE
CGenFF_4.0_ALT_TYPE_SET
CGenFF_4.0 1 CG2R51 2 CG2R52 3 CG2R51 4 NG2R50 5 NG2R51 6 HGR51 7 HGR52 8 HGR52 9 HGP1
@<TRIPOS>MOLECULE
pyrazole
 9 9 0 0 0
****
USER_CHARGES
INVALID_CHARGES
Pose:  15 Cluster:  15 Fr_nu: 1646850 TotEn:   -13.85
@<TRIPOS>ATOM
      1 C1        -49.4205   -6.6407  -27.3251 C.2    1 LIG      -0.25100
      2 C2        -48.6419   -7.0661  -28.4180 C.2    1 LIG       0.13200
      3 C3        -50.7175   -6.7556  -27.7621 C.2    1 LIG      -0.03800
      4 N1        -49.3824   -7.4247  -29.4701 N.2    1 LIG      -0.57800
      5 N2        -50.6400   -7.2250  -29.0404 N.pl3  1 LIG      -0.05900
      6 H1        -49.0889   -6.2991  -26.3556 H      1 LIG       0.15700
      7 H2        -47.5656   -7.1293  -28.4919 H      1 LIG       0.15600
      8 H3        -51.6671   -6.5482  -27.2902 H      1 LIG       0.15900
      9 H4        -51.4016   -7.4288  -29.6753 H      1 LIG       0.32200
@<TRIPOS>BOND
      1       1       2 1
      2       1       3 2
      3       2       4 2
      4       3       5 1
      5       4       5 1
      6       1       6 1
      7       2       7 1
      8       3       8 1
      9       5       9 1
@<TRIPOS>ALT_TYPE
CGenFF_4.0_ALT_TYPE_SET
CGenFF_4.0 1 CG2R51 2 CG2R52 3 CG2R51 4 NG2R50 5 NG2R51 6 HGR51 7 HGR52 8 HGR52 9 HGP1
@<TRIPOS>MOLECULE
pyrazole
 9 9 0 0 0
****
USER_CHARGES
INVALID_CHARGES
Pose:  16 Cluster:  16 Fr_nu:  17830 TotEn:   -13.82
@<TRIPOS>ATOM
      1 C1        -74.0575   -6.6848  -25.7360 C.2    1 LIG      -0.25100
      2 C2        -74.5269   -7.8417  -26.3864 C.2    1 LIG       0.13200
      3 C3        -72.8871   -6.3768  -26.3853 C.2    1 LIG      -0.03800
      4 N1        -73.7206   -8.2414  -27.3733 N.2    1 LIG      -0.57800
      5 N2        -72.7328   -7.3306  -27.3480 N.pl3  1 LIG      -0.05900
      6 H1        -74.5047   -6.1482  -24.9122 H      1 LIG       0.15700
      7 H2        -75.4227   -8.4105  -26.1820 H      1 LIG       0.15600
      8 H3        -72.1653   -5.5842  -26.2506 H      1 LIG       0.15900
      9 H4        -71.9796   -7.4215  -28.0182 H      1 LIG       0.32200
@<TRIPOS>BOND
      1       1       2 1
      2       1       3 2
      3       2       4 2
      4       3       5 1
      5       4       5 1
      6       1       6 1
      7       2       7 1
      8       3       8 1
      9       5       9 1
@<TRIPOS>ALT_TYPE
CGenFF_4.0_ALT_TYPE_SET
CGenFF_4.0 1 CG2R51 2 CG2R52 3 CG2R51 4 NG2R50 5 NG2R51 6 HGR51 7 HGR52 8 HGR52 9 HGP1
@<TRIPOS>MOLECULE
pyrazole
 9 9 0 0 0
****
USER_CHARGES
INVALID_CHARGES
Pose:  17 Cluster:  17 Fr_nu: 2190319 TotEn:   -13.78
@<TRIPOS>ATOM
      1 C1        -81.0033  -27.8667  -53.4140 C.2    1 LIG      -0.25100
      2 C2        -79.9614  -27.0071  -53.8105 C.2    1 LIG       0.13200
      3 C3        -82.0984  -27.0464  -53.2944 C.2    1 LIG      -0.03800
      4 N1        -80.3589  -25.7381  -53.9348 N.2    1 LIG      -0.57800
      5 N2        -81.6629  -25.7941  -53.6146 N.pl3  1 LIG      -0.05900
      6 H1        -80.9668  -28.9319  -53.2397 H      1 LIG       0.15700
      7 H2        -78.9288  -27.2525  -54.0136 H      1 LIG       0.15600
      8 H3        -83.1246  -27.2362  -53.0145 H      1 LIG       0.15900
      9 H4        -82.1985  -24.9353  -53.6334 H      1 LIG       0.32200
@<TRIPOS>BOND
      1       1       2 1
      2       1       3 2
      3       2       4 2
      4       3       5 1
      5       4       5 1
      6       1       6 1
      7       2       7 1
      8       3       8 1
      9       5       9 1
@<TRIPOS>ALT_TYPE
CGenFF_4.0_ALT_TYPE_SET
CGenFF_4.0 1 CG2R51 2 CG2R52 3 CG2R51 4 NG2R50 5 NG2R51 6 HGR51 7 HGR52 8 HGR52 9 HGP1
@<TRIPOS>MOLECULE
pyrazole
 9 9 0 0 0
****
USER_CHARGES
INVALID_CHARGES
Pose:  18 Cluster:  18 Fr_nu: 252271 TotEn:   -13.73
@<TRIPOS>ATOM
      1 C1        -66.3190   -8.1119  -47.1400 C.2    1 LIG      -0.25100
      2 C2        -67.0064   -8.3353  -45.9319 C.2    1 LIG       0.13200
      3 C3        -67.2710   -7.5993  -47.9870 C.2    1 LIG      -0.03800
      4 N1        -68.2955   -7.9925  -46.0012 N.2    1 LIG      -0.57800
      5 N2        -68.4258   -7.5484  -47.2628 N.pl3  1 LIG      -0.05900
      6 H1        -65.2790   -8.2958  -47.3658 H      1 LIG       0.15700
      7 H2        -66.6219   -8.7341  -45.0041 H      1 LIG       0.15600
      8 H3        -67.2323   -7.2757  -49.0171 H      1 LIG       0.15900
      9 H4        -69.3360   -7.2253  -47.5658 H      1 LIG       0.32200
@<TRIPOS>BOND
      1       1       2 1
      2       1       3 2
      3       2       4 2
      4       3       5 1
      5       4       5 1
      6       1       6 1
      7       2       7 1
      8       3       8 1
      9       5       9 1
@<TRIPOS>ALT_TYPE
CGenFF_4.0_ALT_TYPE_SET
CGenFF_4.0 1 CG2R51 2 CG2R52 3 CG2R51 4 NG2R50 5 NG2R51 6 HGR51 7 HGR52 8 HGR52 9 HGP1
@<TRIPOS>MOLECULE
pyrazole
 9 9 0 0 0
****
USER_CHARGES
INVALID_CHARGES
Pose:  19 Cluster:  19 Fr_nu: 252401 TotEn:   -13.39
@<TRIPOS>ATOM
      1 C1        -66.4611   -8.0008  -46.9530 C.2    1 LIG      -0.25100
      2 C2        -67.0844   -9.1568  -46.4461 C.2    1 LIG       0.13200
      3 C3        -67.2710   -7.5993  -47.9870 C.2    1 LIG      -0.03800
      4 N1        -68.2041   -9.4694  -47.1038 N.2    1 LIG      -0.57800
      5 N2        -68.2908   -8.5038  -48.0345 N.pl3  1 LIG      -0.05900
      6 H1        -65.5523   -7.5242  -46.6161 H      1 LIG       0.15700
      7 H2        -66.7691   -9.7848  -45.6251 H      1 LIG       0.15600
      8 H3        -67.2137   -6.7716  -48.6791 H      1 LIG       0.15900
      9 H4        -69.0749   -8.5239  -48.6745 H      1 LIG       0.32200
@<TRIPOS>BOND
      1       1       2 1
      2       1       3 2
      3       2       4 2
      4       3       5 1
      5       4       5 1
      6       1       6 1
      7       2       7 1
      8       3       8 1
      9       5       9 1
@<TRIPOS>ALT_TYPE
CGenFF_4.0_ALT_TYPE_SET
CGenFF_4.0 1 CG2R51 2 CG2R52 3 CG2R51 4 NG2R50 5 NG2R51 6 HGR51 7 HGR52 8 HGR52 9 HGP1
@<TRIPOS>MOLECULE
pyrazole
 9 9 0 0 0
****
USER_CHARGES
INVALID_CHARGES
Pose:  20 Cluster:  20 Fr_nu: 1898096 TotEn:   -13.03
@<TRIPOS>ATOM
      1 C1        -79.4108  -26.2521  -56.1846 C.2    1 LIG      -0.25100
      2 C2        -79.2441  -26.5799  -54.8257 C.2    1 LIG       0.13200
      3 C3        -80.7362  -25.9094  -56.2950 C.2    1 LIG      -0.03800
      4 N1        -80.3733  -26.4564  -54.1232 N.2    1 LIG      -0.57800
      5 N2        -81.2623  -26.0470  -55.0441 N.pl3  1 LIG      -0.05900
      6 H1        -78.6738  -26.2618  -56.9740 H      1 LIG       0.15700
      7 H2        -78.3469  -26.9042  -54.3181 H      1 LIG       0.15600
      8 H3        -81.3393  -25.5895  -57.1325 H      1 LIG       0.15900
      9 H4        -82.2164  -25.8813  -54.7491 H      1 LIG       0.32200
@<TRIPOS>BOND
      1       1       2 1
      2       1       3 2
      3       2       4 2
      4       3       5 1
      5       4       5 1
      6       1       6 1
      7       2       7 1
      8       3       8 1
      9       5       9 1
@<TRIPOS>ALT_TYPE
CGenFF_4.0_ALT_TYPE_SET
CGenFF_4.0 1 CG2R51 2 CG2R52 3 CG2R51 4 NG2R50 5 NG2R51 6 HGR51 7 HGR52 8 HGR52 9 HGP1
@<TRIPOS>MOLECULE
pyrazole
 9 9 0 0 0
****
USER_CHARGES
INVALID_CHARGES
Pose:  21 Cluster:  21 Fr_nu: 9314173 TotEn:   -12.75
@<TRIPOS>ATOM
      1 C1        -50.0420    6.0397  -34.4237 C.2    1 LIG      -0.25100
      2 C2        -50.0420    5.2122  -33.2848 C.2    1 LIG       0.13200
      3 C3        -48.8323    6.6884  -34.3767 C.2    1 LIG      -0.03800
      4 N1        -48.9212    5.3231  -32.5669 N.2    1 LIG      -0.57800
      5 N2        -48.2055    6.2277  -33.2563 N.pl3  1 LIG      -0.05900
      6 H1        -50.8105    6.1504  -35.1744 H      1 LIG       0.15700
      7 H2        -50.8123    4.5334  -32.9477 H      1 LIG       0.15600
      8 H3        -48.3724    7.4215  -35.0236 H      1 LIG       0.15900
      9 H4        -47.2933    6.4879  -32.9027 H      1 LIG       0.32200
@<TRIPOS>BOND
      1       1       2 1
      2       1       3 2
      3       2       4 2
      4       3       5 1
      5       4       5 1
      6       1       6 1
      7       2       7 1
      8       3       8 1
      9       5       9 1
@<TRIPOS>ALT_TYPE
CGenFF_4.0_ALT_TYPE_SET
CGenFF_4.0 1 CG2R51 2 CG2R52 3 CG2R51 4 NG2R50 5 NG2R51 6 HGR51 7 HGR52 8 HGR52 9 HGP1
@<TRIPOS>MOLECULE
pyrazole
 9 9 0 0 0
****
USER_CHARGES
INVALID_CHARGES
Pose:  22 Cluster:  22 Fr_nu: 220877 TotEn:   -12.59
@<TRIPOS>ATOM
      1 C1        -53.2517  -10.1399  -31.0296 C.2    1 LIG      -0.25100
      2 C2        -52.5035   -8.9475  -31.0213 C.2    1 LIG       0.13200
      3 C3        -52.3078  -11.1376  -31.0158 C.2    1 LIG      -0.03800
      4 N1        -51.1859   -9.1655  -31.0035 N.2    1 LIG      -0.57800
      5 N2        -51.0986  -10.5066  -31.0003 N.pl3  1 LIG      -0.05900
      6 H1        -54.3249  -10.2604  -31.0429 H      1 LIG       0.15700
      7 H2        -52.8635   -7.9286  -31.0280 H      1 LIG       0.15600
      8 H3        -52.3857  -12.2152  -31.0180 H      1 LIG       0.15900
      9 H4        -50.1779  -10.9271  -30.9893 H      1 LIG       0.32200
@<TRIPOS>BOND
      1       1       2 1
      2       1       3 2
      3       2       4 2
      4       3       5 1
      5       4       5 1
      6       1       6 1
      7       2       7 1
      8       3       8 1
      9       5       9 1
@<TRIPOS>ALT_TYPE
CGenFF_4.0_ALT_TYPE_SET
CGenFF_4.0 1 CG2R51 2 CG2R52 3 CG2R51 4 NG2R50 5 NG2R51 6 HGR51 7 HGR52 8 HGR52 9 HGP1
@<TRIPOS>MOLECULE
pyrazole
 9 9 0 0 0
****
USER_CHARGES
INVALID_CHARGES
Pose:  23 Cluster:  23 Fr_nu: 2527341 TotEn:   -12.46
@<TRIPOS>ATOM
      1 C1        -55.5809    6.4680  -36.3536 C.2    1 LIG      -0.25100
      2 C2        -54.5030    5.8274  -35.7138 C.2    1 LIG       0.13200
      3 C3        -56.0749    5.5247  -37.2211 C.2    1 LIG      -0.03800
      4 N1        -54.3224    4.5740  -36.1384 N.2    1 LIG      -0.57800
      5 N2        -55.2935    4.4192  -37.0543 N.pl3  1 LIG      -0.05900
      6 H1        -55.9493    7.4725  -36.2067 H      1 LIG       0.15700
      7 H2        -53.8411    6.2218  -34.9561 H      1 LIG       0.15600
      8 H3        -56.8921    5.5408  -37.9277 H      1 LIG       0.15900
      9 H4        -55.3650    3.5294  -37.5317 H      1 LIG       0.32200
@<TRIPOS>BOND
      1       1       2 1
      2       1       3 2
      3       2       4 2
      4       3       5 1
      5       4       5 1
      6       1       6 1
      7       2       7 1
      8       3       8 1
      9       5       9 1
@<TRIPOS>ALT_TYPE
CGenFF_4.0_ALT_TYPE_SET
CGenFF_4.0 1 CG2R51 2 CG2R52 3 CG2R51 4 NG2R50 5 NG2R51 6 HGR51 7 HGR52 8 HGR52 9 HGP1
@<TRIPOS>MOLECULE
pyrazole
 9 9 0 0 0
****
USER_CHARGES
INVALID_CHARGES
Pose:  24 Cluster:  24 Fr_nu: 5577830 TotEn:   -12.45
@<TRIPOS>ATOM
      1 C1        -61.7768   -9.7488  -53.1289 C.2    1 LIG      -0.25100
      2 C2        -60.4866  -10.2253  -52.8287 C.2    1 LIG       0.13200
      3 C3        -62.5677  -10.2397  -52.1190 C.2    1 LIG      -0.03800
      4 N1        -60.4553  -10.9621  -51.7151 N.2    1 LIG      -0.57800
      5 N2        -61.7355  -10.9523  -51.3066 N.pl3  1 LIG      -0.05900
      6 H1        -62.0903   -9.1349  -53.9603 H      1 LIG       0.15700
      7 H2        -59.5679  -10.0668  -53.3752 H      1 LIG       0.15600
      8 H3        -63.6242  -10.1501  -51.9112 H      1 LIG       0.15900
      9 H4        -61.9731  -11.4568  -50.4617 H      1 LIG       0.32200
@<TRIPOS>BOND
      1       1       2 1
      2       1       3 2
      3       2       4 2
      4       3       5 1
      5       4       5 1
      6       1       6 1
      7       2       7 1
      8       3       8 1
      9       5       9 1
@<TRIPOS>ALT_TYPE
CGenFF_4.0_ALT_TYPE_SET
CGenFF_4.0 1 CG2R51 2 CG2R52 3 CG2R51 4 NG2R50 5 NG2R51 6 HGR51 7 HGR52 8 HGR52 9 HGP1
@<TRIPOS>MOLECULE
pyrazole
 9 9 0 0 0
****
USER_CHARGES
INVALID_CHARGES
Pose:  25 Cluster:  25 Fr_nu: 727032 TotEn:   -12.19
@<TRIPOS>ATOM
      1 C1        -49.4604   -8.0321  -28.4569 C.2    1 LIG      -0.25100
      2 C2        -49.4985   -7.2292  -29.6126 C.2    1 LIG       0.13200
      3 C3        -48.8389   -7.2489  -27.5151 C.2    1 LIG      -0.03800
      4 N1        -48.9455   -6.0281  -29.4246 N.2    1 LIG      -0.57800
      5 N2        -48.5540   -6.0702  -28.1397 N.pl3  1 LIG      -0.05900
      6 H1        -49.8318   -9.0374  -28.3239 H      1 LIG       0.15700
      7 H2        -49.9058   -7.4696  -30.5843 H      1 LIG       0.15600
      8 H3        -48.5776   -7.4210  -26.4810 H      1 LIG       0.15900
      9 H4        -48.0943   -5.2561  -27.7516 H      1 LIG       0.32200
@<TRIPOS>BOND
      1       1       2 1
      2       1       3 2
      3       2       4 2
      4       3       5 1
      5       4       5 1
      6       1       6 1
      7       2       7 1
      8       3       8 1
      9       5       9 1
@<TRIPOS>ALT_TYPE
CGenFF_4.0_ALT_TYPE_SET
CGenFF_4.0 1 CG2R51 2 CG2R52 3 CG2R51 4 NG2R50 5 NG2R51 6 HGR51 7 HGR52 8 HGR52 9 HGP1
@<TRIPOS>MOLECULE
pyrazole
 9 9 0 0 0
****
USER_CHARGES
INVALID_CHARGES
Pose:  26 Cluster:  26 Fr_nu: 4407176 TotEn:   -12.06
@<TRIPOS>ATOM
      1 C1        -80.3095  -26.6200  -54.0810 C.2    1 LIG      -0.25100
      2 C2        -81.6352  -26.3382  -53.7005 C.2    1 LIG       0.13200
      3 C3        -79.9480  -27.6899  -53.2993 C.2    1 LIG      -0.03800
      4 N1        -82.0855  -27.1627  -52.7510 N.2    1 LIG      -0.57800
      5 N2        -81.0369  -27.9732  -52.5284 N.pl3  1 LIG      -0.05900
      6 H1        -79.7007  -26.1188  -54.8190 H      1 LIG       0.15700
      7 H2        -82.2919  -25.5661  -54.0751 H      1 LIG       0.15600
      8 H3        -79.0339  -28.2608  -53.2223 H      1 LIG       0.15900
      9 H4        -81.1330  -28.7010  -51.8313 H      1 LIG       0.32200
@<TRIPOS>BOND
      1       1       2 1
      2       1       3 2
      3       2       4 2
      4       3       5 1
      5       4       5 1
      6       1       6 1
      7       2       7 1
      8       3       8 1
      9       5       9 1
@<TRIPOS>ALT_TYPE
CGenFF_4.0_ALT_TYPE_SET
CGenFF_4.0 1 CG2R51 2 CG2R52 3 CG2R51 4 NG2R50 5 NG2R51 6 HGR51 7 HGR52 8 HGR52 9 HGP1
@<TRIPOS>MOLECULE
pyrazole
 9 9 0 0 0
****
USER_CHARGES
INVALID_CHARGES
Pose:  27 Cluster:  27 Fr_nu: 5044457 TotEn:   -11.70
@<TRIPOS>ATOM
      1 C1        -68.4984   -7.1542  -47.5315 C.2    1 LIG      -0.25100
      2 C2        -67.7204   -8.3212  -47.4111 C.2    1 LIG       0.13200
      3 C3        -69.1408   -7.0436  -46.3226 C.2    1 LIG      -0.03800
      4 N1        -67.8546   -8.9098  -46.2197 N.2    1 LIG      -0.57800
      5 N2        -68.7244   -8.1094  -45.5803 N.pl3  1 LIG      -0.05900
      6 H1        -68.5819   -6.4857  -48.3757 H      1 LIG       0.15700
      7 H2        -67.0615   -8.7676  -48.1421 H      1 LIG       0.15600
      8 H3        -69.8426   -6.3202  -45.9333 H      1 LIG       0.15900
      9 H4        -68.9936   -8.3521  -44.6351 H      1 LIG       0.32200
@<TRIPOS>BOND
      1       1       2 1
      2       1       3 2
      3       2       4 2
      4       3       5 1
      5       4       5 1
      6       1       6 1
      7       2       7 1
      8       3       8 1
      9       5       9 1
@<TRIPOS>ALT_TYPE
CGenFF_4.0_ALT_TYPE_SET
CGenFF_4.0 1 CG2R51 2 CG2R52 3 CG2R51 4 NG2R50 5 NG2R51 6 HGR51 7 HGR52 8 HGR52 9 HGP1
@<TRIPOS>MOLECULE
pyrazole
 9 9 0 0 0
****
USER_CHARGES
INVALID_CHARGES
Pose:  28 Cluster:  28 Fr_nu: 253015 TotEn:   -11.47
@<TRIPOS>ATOM
      1 C1        -67.7049   -9.4522  -47.4645 C.2    1 LIG      -0.25100
      2 C2        -66.9555   -8.7737  -46.4848 C.2    1 LIG       0.13200
      3 C3        -67.9454   -8.5052  -48.4298 C.2    1 LIG      -0.03800
      4 N1        -66.7343   -7.4945  -46.7990 N.2    1 LIG      -0.57800
      5 N2        -67.3483   -7.3616  -47.9870 N.pl3  1 LIG      -0.05900
      6 H1        -68.0256  -10.4835  -47.4712 H      1 LIG       0.15700
      7 H2        -66.5617   -9.1579  -45.5547 H      1 LIG       0.15600
      8 H3        -68.4775   -8.5405  -49.3695 H      1 LIG       0.15900
      9 H4        -67.3223   -6.4575  -48.4416 H      1 LIG       0.32200
@<TRIPOS>BOND
      1       1       2 1
      2       1       3 2
      3       2       4 2
      4       3       5 1
      5       4       5 1
      6       1       6 1
      7       2       7 1
      8       3       8 1
      9       5       9 1
@<TRIPOS>ALT_TYPE
CGenFF_4.0_ALT_TYPE_SET
CGenFF_4.0 1 CG2R51 2 CG2R52 3 CG2R51 4 NG2R50 5 NG2R51 6 HGR51 7 HGR52 8 HGR52 9 HGP1
@<TRIPOS>MOLECULE
pyrazole
 9 9 0 0 0
****
USER_CHARGES
INVALID_CHARGES
Pose:  29 Cluster:  29 Fr_nu: 224202 TotEn:   -11.28
@<TRIPOS>ATOM
      1 C1        -72.0736  -25.8121  -42.9940 C.2    1 LIG      -0.25100
      2 C2        -72.7817  -26.5763  -42.0473 C.2    1 LIG       0.13200
      3 C3        -72.7696  -25.9856  -44.1653 C.2    1 LIG      -0.03800
      4 N1        -73.8461  -27.1895  -42.5717 N.2    1 LIG      -0.57800
      5 N2        -73.8121  -26.8108  -43.8606 N.pl3  1 LIG      -0.05900
      6 H1        -71.1836  -25.2179  -42.8485 H      1 LIG       0.15700
      7 H2        -72.5663  -26.7124  -40.9971 H      1 LIG       0.15600
      8 H3        -72.6192  -25.6068  -45.1659 H      1 LIG       0.15900
      9 H4        -74.5338  -27.1559  -44.4810 H      1 LIG       0.32200
@<TRIPOS>BOND
      1       1       2 1
      2       1       3 2
      3       2       4 2
      4       3       5 1
      5       4       5 1
      6       1       6 1
      7       2       7 1
      8       3       8 1
      9       5       9 1
@<TRIPOS>ALT_TYPE
CGenFF_4.0_ALT_TYPE_SET
CGenFF_4.0 1 CG2R51 2 CG2R52 3 CG2R51 4 NG2R50 5 NG2R51 6 HGR51 7 HGR52 8 HGR52 9 HGP1
@<TRIPOS>MOLECULE
pyrazole
 9 9 0 0 0
****
USER_CHARGES
INVALID_CHARGES
Pose:  30 Cluster:  30 Fr_nu: 661545 TotEn:   -11.23
@<TRIPOS>ATOM
      1 C1        -60.2740  -10.8107  -52.0525 C.2    1 LIG      -0.25100
      2 C2        -60.7557   -9.9595  -53.0651 C.2    1 LIG       0.13200
      3 C3        -61.3409  -10.9709  -51.2025 C.2    1 LIG      -0.03800
      4 N1        -62.0293   -9.6040  -52.8773 N.2    1 LIG      -0.57800
      5 N2        -62.3573  -10.2349  -51.7370 N.pl3  1 LIG      -0.05900
      6 H1        -59.2916  -11.2480  -51.9525 H      1 LIG       0.15700
      7 H2        -60.2314   -9.5830  -53.9318 H      1 LIG       0.15600
      8 H3        -61.4649  -11.5279  -50.2849 H      1 LIG       0.15900
      9 H4        -63.2960  -10.1174  -51.3768 H      1 LIG       0.32200
@<TRIPOS>BOND
      1       1       2 1
      2       1       3 2
      3       2       4 2
      4       3       5 1
      5       4       5 1
      6       1       6 1
      7       2       7 1
      8       3       8 1
      9       5       9 1
@<TRIPOS>ALT_TYPE
CGenFF_4.0_ALT_TYPE_SET
CGenFF_4.0 1 CG2R51 2 CG2R52 3 CG2R51 4 NG2R50 5 NG2R51 6 HGR51 7 HGR52 8 HGR52 9 HGP1
@<TRIPOS>MOLECULE
pyrazole
 9 9 0 0 0
****
USER_CHARGES
INVALID_CHARGES
Pose:  31 Cluster:  31 Fr_nu: 323523 TotEn:   -11.10
@<TRIPOS>ATOM
      1 C1        -67.9865   -8.0548  -46.6309 C.2    1 LIG      -0.25100
      2 C2        -66.7653   -8.5358  -46.1220 C.2    1 LIG       0.13200
      3 C3        -67.7376   -7.8268  -47.9623 C.2    1 LIG      -0.03800
      4 N1        -65.8115   -8.6096  -47.0540 N.2    1 LIG      -0.57800
      5 N2        -66.4333   -8.1720  -48.1621 N.pl3  1 LIG      -0.05900
      6 H1        -68.9175   -7.8960  -46.1070 H      1 LIG       0.15700
      7 H2        -66.5305   -8.8352  -45.1105 H      1 LIG       0.15600
      8 H3        -68.3564   -7.4561  -48.7668 H      1 LIG       0.15900
      9 H4        -65.9047   -8.1325  -49.0246 H      1 LIG       0.32200
@<TRIPOS>BOND
      1       1       2 1
      2       1       3 2
      3       2       4 2
      4       3       5 1
      5       4       5 1
      6       1       6 1
      7       2       7 1
      8       3       8 1
      9       5       9 1
@<TRIPOS>ALT_TYPE
CGenFF_4.0_ALT_TYPE_SET
CGenFF_4.0 1 CG2R51 2 CG2R52 3 CG2R51 4 NG2R50 5 NG2R51 6 HGR51 7 HGR52 8 HGR52 9 HGP1
@<TRIPOS>MOLECULE
pyrazole
 9 9 0 0 0
****
USER_CHARGES
INVALID_CHARGES
Pose:  32 Cluster:  32 Fr_nu: 223312 TotEn:   -10.79
@<TRIPOS>ATOM
      1 C1        -66.2211  -25.3451  -36.0969 C.2    1 LIG      -0.25100
      2 C2        -66.8451  -26.1705  -35.1423 C.2    1 LIG       0.13200
      3 C3        -67.0158  -24.2264  -36.1553 C.2    1 LIG      -0.03800
      4 N1        -67.9508  -25.6229  -34.6311 N.2    1 LIG      -0.57800
      5 N2        -68.0279  -24.4412  -35.2665 N.pl3  1 LIG      -0.05900
      6 H1        -65.3209  -25.5336  -36.6631 H      1 LIG       0.15700
      7 H2        -66.5405  -27.1486  -34.7983 H      1 LIG       0.15600
      8 H3        -66.9550  -23.3184  -36.7378 H      1 LIG       0.15900
      9 H4        -68.8023  -23.8278  -35.0458 H      1 LIG       0.32200
@<TRIPOS>BOND
      1       1       2 1
      2       1       3 2
      3       2       4 2
      4       3       5 1
      5       4       5 1
      6       1       6 1
      7       2       7 1
      8       3       8 1
      9       5       9 1
@<TRIPOS>ALT_TYPE
CGenFF_4.0_ALT_TYPE_SET
CGenFF_4.0 1 CG2R51 2 CG2R52 3 CG2R51 4 NG2R50 5 NG2R51 6 HGR51 7 HGR52 8 HGR52 9 HGP1
@<TRIPOS>MOLECULE
pyrazole
 9 9 0 0 0
****
USER_CHARGES
INVALID_CHARGES
Pose:  33 Cluster:  33 Fr_nu: 259106 TotEn:   -10.77
@<TRIPOS>ATOM
      1 C1        -72.3928   -9.9143  -43.9769 C.2    1 LIG      -0.25100
      2 C2        -72.7770  -11.0324  -43.2126 C.2    1 LIG       0.13200
      3 C3        -73.0440   -8.8570  -43.3900 C.2    1 LIG      -0.03800
      4 N1        -73.6078  -10.7149  -42.2161 N.2    1 LIG      -0.57800
      5 N2        -73.7509   -9.3854  -42.3501 N.pl3  1 LIG      -0.05900
      6 H1        -71.7353   -9.8788  -44.8330 H      1 LIG       0.15700
      7 H2        -72.4867  -12.0654  -43.3405 H      1 LIG       0.15600
      8 H3        -73.0694   -7.8005  -43.6150 H      1 LIG       0.15900
      9 H4        -74.3507   -8.8994  -41.6952 H      1 LIG       0.32200
@<TRIPOS>BOND
      1       1       2 1
      2       1       3 2
      3       2       4 2
      4       3       5 1
      5       4       5 1
      6       1       6 1
      7       2       7 1
      8       3       8 1
      9       5       9 1
@<TRIPOS>ALT_TYPE
CGenFF_4.0_ALT_TYPE_SET
CGenFF_4.0 1 CG2R51 2 CG2R52 3 CG2R51 4 NG2R50 5 NG2R51 6 HGR51 7 HGR52 8 HGR52 9 HGP1
@<TRIPOS>MOLECULE
pyrazole
 9 9 0 0 0
****
USER_CHARGES
INVALID_CHARGES
Pose:  34 Cluster:  34 Fr_nu: 4781221 TotEn:   -10.23
@<TRIPOS>ATOM
      1 C1        -66.8146  -25.4953  -35.0920 C.2    1 LIG      -0.25100
      2 C2        -67.8052  -26.4842  -35.2417 C.2    1 LIG       0.13200
      3 C3        -67.5064  -24.3091  -35.1212 C.2    1 LIG      -0.03800
      4 N1        -69.0329  -25.9711  -35.3571 N.2    1 LIG      -0.57800
      5 N2        -68.8184  -24.6466  -35.2800 N.pl3  1 LIG      -0.05900
      6 H1        -65.7483  -25.6233  -34.9782 H      1 LIG       0.15700
      7 H2        -67.6836  -27.5576  -35.2719 H      1 LIG       0.15600
      8 H3        -67.1904  -23.2786  -35.0474 H      1 LIG       0.15900
      9 H4        -69.6164  -24.0272  -35.3453 H      1 LIG       0.32200
@<TRIPOS>BOND
      1       1       2 1
      2       1       3 2
      3       2       4 2
      4       3       5 1
      5       4       5 1
      6       1       6 1
      7       2       7 1
      8       3       8 1
      9       5       9 1
@<TRIPOS>ALT_TYPE
CGenFF_4.0_ALT_TYPE_SET
CGenFF_4.0 1 CG2R51 2 CG2R52 3 CG2R51 4 NG2R50 5 NG2R51 6 HGR51 7 HGR52 8 HGR52 9 HGP1
@<TRIPOS>MOLECULE
pyrazole
 9 9 0 0 0
****
USER_CHARGES
INVALID_CHARGES
Pose:  35 Cluster:  35 Fr_nu: 221097 TotEn:    -9.95
@<TRIPOS>ATOM
      1 C1        -51.4431   -9.1027  -30.8850 C.2    1 LIG      -0.25100
      2 C2        -52.8502   -9.0693  -30.8582 C.2    1 LIG       0.13200
      3 C3        -51.1375  -10.3828  -31.2777 C.2    1 LIG      -0.03800
      4 N1        -53.4004  -10.2355  -31.2063 N.2    1 LIG      -0.57800
      5 N2        -52.3336  -11.0138  -31.4557 N.pl3  1 LIG      -0.05900
      6 H1        -50.7471   -8.3101  -30.6530 H      1 LIG       0.15700
      7 H2        -53.4977   -8.2439  -30.5989 H      1 LIG       0.15600
      8 H3        -50.1979  -10.8909  -31.4406 H      1 LIG       0.15900
      9 H4        -52.4950  -11.9709  -31.7431 H      1 LIG       0.32200
@<TRIPOS>BOND
      1       1       2 1
      2       1       3 2
      3       2       4 2
      4       3       5 1
      5       4       5 1
      6       1       6 1
      7       2       7 1
      8       3       8 1
      9       5       9 1
@<TRIPOS>ALT_TYPE
CGenFF_4.0_ALT_TYPE_SET
CGenFF_4.0 1 CG2R51 2 CG2R52 3 CG2R51 4 NG2R50 5 NG2R51 6 HGR51 7 HGR52 8 HGR52 9 HGP1
@<TRIPOS>MOLECULE
pyrazole
 9 9 0 0 0
****
USER_CHARGES
INVALID_CHARGES
Pose:  36 Cluster:  36 Fr_nu: 282179 TotEn:    -9.34
@<TRIPOS>ATOM
      1 C1        -66.9133   -8.3209  -45.1906 C.2    1 LIG      -0.25100
      2 C2        -66.0718   -8.4945  -46.3057 C.2    1 LIG       0.13200
      3 C3        -66.0530   -8.1130  -44.1403 C.2    1 LIG      -0.03800
      4 N1        -64.7764   -8.4044  -45.9932 N.2    1 LIG      -0.57800
      5 N2        -64.7974   -8.1719  -44.6697 N.pl3  1 LIG      -0.05900
      6 H1        -67.9924   -8.3427  -45.1527 H      1 LIG       0.15700
      7 H2        -66.3485   -8.6833  -47.3331 H      1 LIG       0.15600
      8 H3        -66.2174   -7.9348  -43.0874 H      1 LIG       0.15900
      9 H4        -63.9136   -8.0649  -44.1877 H      1 LIG       0.32200
@<TRIPOS>BOND
      1       1       2 1
      2       1       3 2
      3       2       4 2
      4       3       5 1
      5       4       5 1
      6       1       6 1
      7       2       7 1
      8       3       8 1
      9       5       9 1
@<TRIPOS>ALT_TYPE
CGenFF_4.0_ALT_TYPE_SET
CGenFF_4.0 1 CG2R51 2 CG2R52 3 CG2R51 4 NG2R50 5 NG2R51 6 HGR51 7 HGR52 8 HGR52 9 HGP1
@<TRIPOS>MOLECULE
pyrazole
 9 9 0 0 0
****
USER_CHARGES
INVALID_CHARGES
Pose:  37 Cluster:  37 Fr_nu: 8884587 TotEn:    -8.41
@<TRIPOS>ATOM
      1 C1        -37.1730    1.3149  -42.2618 C.2    1 LIG      -0.25100
      2 C2        -37.2636   -0.0620  -41.9831 C.2    1 LIG       0.13200
      3 C3        -38.0420    1.9025  -41.3751 C.2    1 LIG      -0.03800
      4 N1        -38.1221   -0.3331  -40.9966 N.2    1 LIG      -0.57800
      5 N2        -38.5790    0.8815  -40.6473 N.pl3  1 LIG      -0.05900
      6 H1        -36.5631    1.8127  -43.0010 H      1 LIG       0.15700
      7 H2        -36.7401   -0.8793  -42.4582 H      1 LIG       0.15600
      8 H3        -38.3220    2.9316  -41.2020 H      1 LIG       0.15900
      9 H4        -39.2611    0.9410  -39.9017 H      1 LIG       0.32200
@<TRIPOS>BOND
      1       1       2 1
      2       1       3 2
      3       2       4 2
      4       3       5 1
      5       4       5 1
      6       1       6 1
      7       2       7 1
      8       3       8 1
      9       5       9 1
@<TRIPOS>ALT_TYPE
CGenFF_4.0_ALT_TYPE_SET
CGenFF_4.0 1 CG2R51 2 CG2R52 3 CG2R51 4 NG2R50 5 NG2R51 6 HGR51 7 HGR52 8 HGR52 9 HGP1
@<TRIPOS>MOLECULE
4_lactone
 9 9 0 0 0
****
USER_CHARGES
INVALID_CHARGES
Pose:   1 Cluster:   1 Fr_nu:  60182 TotEn:   -22.12
@<TRIPOS>ATOM
      1 C1        -67.3765   -8.6044  -46.2306 C.2    1 LIG       0.04000
      2 C2        -66.6820   -8.0733  -47.4974 C.3    1 LIG       0.11000
      3 C3        -67.8345   -8.7787  -48.2060 C.3    1 LIG       0.08100
      4 O1        -67.2018   -8.5664  -45.0338 O.2    1 LIG      -0.32000
      5 O2        -68.3747   -9.2116  -46.9268 O.3    1 LIG      -0.27100
      6 H1        -66.6720   -6.9852  -47.5771 H      1 LIG       0.09000
      7 H2        -65.6900   -8.4936  -47.6708 H      1 LIG       0.09000
      8 H3        -68.5326   -8.1274  -48.7389 H      1 LIG       0.09000
      9 H4        -67.5530   -9.6300  -48.8320 H      1 LIG       0.09000
@<TRIPOS>BOND
      1       1       2 1
      2       1       4 2
      3       1       5 1
      4       2       3 1
      5       3       5 1
      6       2       6 1
      7       2       7 1
      8       3       8 1
      9       3       9 1
@<TRIPOS>ALT_TYPE
CGenFF_4.0_ALT_TYPE_SET
CGenFF_4.0 1 CG2O4 2 CG3C41 3 CG3C41 4 OG2D1 5 OG3C51 6 HGA2 7 HGA2 8 HGA2 9 HGA2
@<TRIPOS>MOLECULE
4_lactone
 9 9 0 0 0
****
USER_CHARGES
INVALID_CHARGES
Pose:   2 Cluster:   2 Fr_nu: 6594702 TotEn:   -20.68
@<TRIPOS>ATOM
      1 C1        -83.3894   -0.8138  -45.3971 C.2    1 LIG       0.04000
      2 C2        -83.3444   -0.5611  -46.9148 C.3    1 LIG       0.11000
      3 C3        -83.9593   -1.9558  -46.9825 C.3    1 LIG       0.08100
      4 O1        -83.0863   -0.2249  -44.3844 O.2    1 LIG      -0.32000
      5 O2        -83.9369   -2.0515  -45.5313 O.3    1 LIG      -0.27100
      6 H1        -83.9855    0.2559  -47.2496 H      1 LIG       0.09000
      7 H2        -82.3360   -0.4669  -47.3209 H      1 LIG       0.09000
      8 H3        -84.9790   -2.0055  -47.3742 H      1 LIG       0.09000
      9 H4        -83.3346   -2.7247  -47.4455 H      1 LIG       0.09000
@<TRIPOS>BOND
      1       1       2 1
      2       1       4 2
      3       1       5 1
      4       2       3 1
      5       3       5 1
      6       2       6 1
      7       2       7 1
      8       3       8 1
      9       3       9 1
@<TRIPOS>ALT_TYPE
CGenFF_4.0_ALT_TYPE_SET
CGenFF_4.0 1 CG2O4 2 CG3C41 3 CG3C41 4 OG2D1 5 OG3C51 6 HGA2 7 HGA2 8 HGA2 9 HGA2
@<TRIPOS>MOLECULE
4_lactone
 9 9 0 0 0
****
USER_CHARGES
INVALID_CHARGES
Pose:   3 Cluster:   3 Fr_nu: 700317 TotEn:   -20.39
@<TRIPOS>ATOM
      1 C1        -49.2410   -5.9411  -29.1304 C.2    1 LIG       0.04000
      2 C2        -50.1706   -6.9572  -28.4430 C.3    1 LIG       0.11000
      3 C3        -49.1792   -6.8128  -27.2923 C.3    1 LIG       0.08100
      4 O1        -49.1770   -5.3657  -30.1930 O.2    1 LIG      -0.32000
      5 O2        -48.3972   -5.8618  -28.0667 O.3    1 LIG      -0.27100
      6 H1        -51.1769   -6.5816  -28.2511 H      1 LIG       0.09000
      7 H2        -50.1969   -7.9349  -28.9267 H      1 LIG       0.09000
      8 H3        -49.5757   -6.3600  -26.3794 H      1 LIG       0.09000
      9 H4        -48.6000   -7.7090  -27.0535 H      1 LIG       0.09000
@<TRIPOS>BOND
      1       1       2 1
      2       1       4 2
      3       1       5 1
      4       2       3 1
      5       3       5 1
      6       2       6 1
      7       2       7 1
      8       3       8 1
      9       3       9 1
@<TRIPOS>ALT_TYPE
CGenFF_4.0_ALT_TYPE_SET
CGenFF_4.0 1 CG2O4 2 CG3C41 3 CG3C41 4 OG2D1 5 OG3C51 6 HGA2 7 HGA2 8 HGA2 9 HGA2
@<TRIPOS>MOLECULE
4_lactone
 9 9 0 0 0
****
USER_CHARGES
INVALID_CHARGES
Pose:   4 Cluster:   4 Fr_nu: 527556 TotEn:   -20.27
@<TRIPOS>ATOM
      1 C1        -68.2626   -7.8965  -46.2923 C.2    1 LIG       0.04000
      2 C2        -68.2609   -7.9380  -47.8310 C.3    1 LIG       0.11000
      3 C3        -66.7512   -7.8076  -47.6526 C.3    1 LIG       0.08100
      4 O1        -69.0774   -7.9396  -45.3987 O.2    1 LIG      -0.32000
      5 O2        -66.9102   -7.7805  -46.2070 O.3    1 LIG      -0.27100
      6 H1        -68.6082   -8.8830  -48.2516 H      1 LIG       0.09000
      7 H2        -68.7585   -7.0875  -48.2999 H      1 LIG       0.09000
      8 H3        -66.1598   -8.6681  -47.9771 H      1 LIG       0.09000
      9 H4        -66.3107   -6.8789  -48.0257 H      1 LIG       0.09000
@<TRIPOS>BOND
      1       1       2 1
      2       1       4 2
      3       1       5 1
      4       2       3 1
      5       3       5 1
      6       2       6 1
      7       2       7 1
      8       3       8 1
      9       3       9 1
@<TRIPOS>ALT_TYPE
CGenFF_4.0_ALT_TYPE_SET
CGenFF_4.0 1 CG2O4 2 CG3C41 3 CG3C41 4 OG2D1 5 OG3C51 6 HGA2 7 HGA2 8 HGA2 9 HGA2
@<TRIPOS>MOLECULE
4_lactone
 9 9 0 0 0
****
USER_CHARGES
INVALID_CHARGES
Pose:   5 Cluster:   5 Fr_nu: 6532592 TotEn:   -19.37
@<TRIPOS>ATOM
      1 C1        -83.2360   -0.6966  -45.2990 C.2    1 LIG       0.04000
      2 C2        -83.3748   -0.6775  -46.8318 C.3    1 LIG       0.11000
      3 C3        -84.3411    0.4689  -46.5491 C.3    1 LIG       0.08100
      4 O1        -82.6264   -1.3272  -44.4653 O.2    1 LIG      -0.32000
      5 O2        -84.1093    0.3305  -45.1199 O.3    1 LIG      -0.27100
      6 H1        -82.4588   -0.4058  -47.3587 H      1 LIG       0.09000
      7 H2        -83.8205   -1.5815  -47.2499 H      1 LIG       0.09000
      8 H3        -84.0303    1.4515  -46.9146 H      1 LIG       0.09000
      9 H4        -85.3866    0.2789  -46.8067 H      1 LIG       0.09000
@<TRIPOS>BOND
      1       1       2 1
      2       1       4 2
      3       1       5 1
      4       2       3 1
      5       3       5 1
      6       2       6 1
      7       2       7 1
      8       3       8 1
      9       3       9 1
@<TRIPOS>ALT_TYPE
CGenFF_4.0_ALT_TYPE_SET
CGenFF_4.0 1 CG2O4 2 CG3C41 3 CG3C41 4 OG2D1 5 OG3C51 6 HGA2 7 HGA2 8 HGA2 9 HGA2
@<TRIPOS>MOLECULE
4_lactone
 9 9 0 0 0
****
USER_CHARGES
INVALID_CHARGES
Pose:   6 Cluster:   6 Fr_nu:   7482 TotEn:   -19.00
@<TRIPOS>ATOM
      1 C1        -51.1346   -8.9464  -30.4188 C.2    1 LIG       0.04000
      2 C2        -51.4225  -10.3833  -30.8897 C.3    1 LIG       0.11000
      3 C3        -52.7279   -9.7669  -31.3835 C.3    1 LIG       0.08100
      4 O1        -50.2461   -8.3544  -29.8492 O.2    1 LIG      -0.32000
      5 O2        -52.3185   -8.4640  -30.8829 O.3    1 LIG      -0.27100
      6 H1        -50.7447  -10.7419  -31.6659 H      1 LIG       0.09000
      7 H2        -51.5166  -11.1072  -30.0787 H      1 LIG       0.09000
      8 H3        -52.8665   -9.7567  -32.4681 H      1 LIG       0.09000
      9 H4        -53.6348  -10.1215  -30.8860 H      1 LIG       0.09000
@<TRIPOS>BOND
      1       1       2 1
      2       1       4 2
      3       1       5 1
      4       2       3 1
      5       3       5 1
      6       2       6 1
      7       2       7 1
      8       3       8 1
      9       3       9 1
@<TRIPOS>ALT_TYPE
CGenFF_4.0_ALT_TYPE_SET
CGenFF_4.0 1 CG2O4 2 CG3C41 3 CG3C41 4 OG2D1 5 OG3C51 6 HGA2 7 HGA2 8 HGA2 9 HGA2
@<TRIPOS>MOLECULE
4_lactone
 9 9 0 0 0
****
USER_CHARGES
INVALID_CHARGES
Pose:   7 Cluster:   7 Fr_nu:  40487 TotEn:   -18.95
@<TRIPOS>ATOM
      1 C1        -50.6621   -9.4416  -30.6883 C.2    1 LIG       0.04000
      2 C2        -51.8172  -10.2007  -31.3656 C.3    1 LIG       0.11000
      3 C3        -51.7391  -11.0705  -30.1146 C.3    1 LIG       0.08100
      4 O1        -49.9607   -8.4849  -30.9271 O.2    1 LIG      -0.32000
      5 O2        -50.6473  -10.2583  -29.6009 O.3    1 LIG      -0.27100
      6 H1        -52.7302   -9.6140  -31.4784 H      1 LIG       0.09000
      7 H2        -51.5408  -10.6894  -32.3013 H      1 LIG       0.09000
      8 H3        -52.6123  -11.0345  -29.4574 H      1 LIG       0.09000
      9 H4        -51.4272  -12.1056  -30.2785 H      1 LIG       0.09000
@<TRIPOS>BOND
      1       1       2 1
      2       1       4 2
      3       1       5 1
      4       2       3 1
      5       3       5 1
      6       2       6 1
      7       2       7 1
      8       3       8 1
      9       3       9 1
@<TRIPOS>ALT_TYPE
CGenFF_4.0_ALT_TYPE_SET
CGenFF_4.0 1 CG2O4 2 CG3C41 3 CG3C41 4 OG2D1 5 OG3C51 6 HGA2 7 HGA2 8 HGA2 9 HGA2
@<TRIPOS>MOLECULE
4_lactone
 9 9 0 0 0
****
USER_CHARGES
INVALID_CHARGES
Pose:   8 Cluster:   8 Fr_nu: 3488305 TotEn:   -18.50
@<TRIPOS>ATOM
      1 C1        -83.7022    0.2431  -44.3385 C.2    1 LIG       0.04000
      2 C2        -83.7077    1.1194  -45.6039 C.3    1 LIG       0.11000
      3 C3        -83.7042   -0.2287  -46.3184 C.3    1 LIG       0.08100
      4 O1        -83.7000    0.4059  -43.1394 O.2    1 LIG      -0.32000
      5 O2        -83.6982   -0.9222  -45.0399 O.3    1 LIG      -0.27100
      6 H1        -84.6113    1.7184  -45.7271 H      1 LIG       0.09000
      7 H2        -82.8090    1.7254  -45.7298 H      1 LIG       0.09000
      8 H3        -84.6020   -0.4598  -46.8982 H      1 LIG       0.09000
      9 H4        -82.8059   -0.4516  -46.9006 H      1 LIG       0.09000
@<TRIPOS>BOND
      1       1       2 1
      2       1       4 2
      3       1       5 1
      4       2       3 1
      5       3       5 1
      6       2       6 1
      7       2       7 1
      8       3       8 1
      9       3       9 1
@<TRIPOS>ALT_TYPE
CGenFF_4.0_ALT_TYPE_SET
CGenFF_4.0 1 CG2O4 2 CG3C41 3 CG3C41 4 OG2D1 5 OG3C51 6 HGA2 7 HGA2 8 HGA2 9 HGA2
@<TRIPOS>MOLECULE
4_lactone
 9 9 0 0 0
****
USER_CHARGES
INVALID_CHARGES
Pose:   9 Cluster:   9 Fr_nu: 815996 TotEn:   -18.14
@<TRIPOS>ATOM
      1 C1        -49.1749   -6.4375  -29.1508 C.2    1 LIG       0.04000
      2 C2        -50.4174   -7.0978  -28.5269 C.3    1 LIG       0.11000
      3 C3        -50.0478   -8.2507  -29.4554 C.3    1 LIG       0.08100
      4 O1        -48.5751   -5.3911  -29.0521 O.2    1 LIG      -0.32000
      5 O2        -48.9046   -7.5018  -29.9532 O.3    1 LIG      -0.27100
      6 H1        -50.3249   -7.3014  -27.4590 H      1 LIG       0.09000
      7 H2        -51.3546   -6.5871  -28.7543 H      1 LIG       0.09000
      8 H3        -49.7395   -9.1763  -28.9617 H      1 LIG       0.09000
      9 H4        -50.7661   -8.4638  -30.2518 H      1 LIG       0.09000
@<TRIPOS>BOND
      1       1       2 1
      2       1       4 2
      3       1       5 1
      4       2       3 1
      5       3       5 1
      6       2       6 1
      7       2       7 1
      8       3       8 1
      9       3       9 1
@<TRIPOS>ALT_TYPE
CGenFF_4.0_ALT_TYPE_SET
CGenFF_4.0 1 CG2O4 2 CG3C41 3 CG3C41 4 OG2D1 5 OG3C51 6 HGA2 7 HGA2 8 HGA2 9 HGA2
@<TRIPOS>MOLECULE
4_lactone
 9 9 0 0 0
****
USER_CHARGES
INVALID_CHARGES
Pose:  10 Cluster:  10 Fr_nu:  46937 TotEn:   -17.94
@<TRIPOS>ATOM
      1 C1        -66.1106   -8.2651  -46.3642 C.2    1 LIG       0.04000
      2 C2        -66.2398   -7.5101  -47.6994 C.3    1 LIG       0.11000
      3 C3        -67.5388   -8.3021  -47.8138 C.3    1 LIG       0.08100
      4 O1        -65.3270   -8.3243  -45.4440 O.2    1 LIG      -0.32000
      5 O2        -67.2800   -8.9389  -46.5319 O.3    1 LIG      -0.27100
      6 H1        -66.3514   -6.4301  -47.5915 H      1 LIG       0.09000
      7 H2        -65.4667   -7.7589  -48.4282 H      1 LIG       0.09000
      8 H3        -68.4580   -7.7103  -47.7916 H      1 LIG       0.09000
      9 H4        -67.5753   -9.0337  -48.6257 H      1 LIG       0.09000
@<TRIPOS>BOND
      1       1       2 1
      2       1       4 2
      3       1       5 1
      4       2       3 1
      5       3       5 1
      6       2       6 1
      7       2       7 1
      8       3       8 1
      9       3       9 1
@<TRIPOS>ALT_TYPE
CGenFF_4.0_ALT_TYPE_SET
CGenFF_4.0 1 CG2O4 2 CG3C41 3 CG3C41 4 OG2D1 5 OG3C51 6 HGA2 7 HGA2 8 HGA2 9 HGA2
@<TRIPOS>MOLECULE
4_lactone
 9 9 0 0 0
****
USER_CHARGES
INVALID_CHARGES
Pose:  11 Cluster:  11 Fr_nu: 3436550 TotEn:   -17.87
@<TRIPOS>ATOM
      1 C1        -67.7532   -7.9994  -45.4869 C.2    1 LIG       0.04000
      2 C2        -68.4826   -7.4449  -46.7237 C.3    1 LIG       0.11000
      3 C3        -67.6044   -8.4471  -47.4668 C.3    1 LIG       0.08100
      4 O1        -67.7569   -7.8155  -44.2909 O.2    1 LIG      -0.32000
      5 O2        -67.0009   -8.8696  -46.2126 O.3    1 LIG      -0.27100
      6 H1        -69.5539   -7.6513  -46.7389 H      1 LIG       0.09000
      7 H2        -68.2778   -6.3925  -46.9268 H      1 LIG       0.09000
      8 H3        -68.1338   -9.2690  -47.9564 H      1 LIG       0.09000
      9 H4        -66.8629   -8.0137  -48.1434 H      1 LIG       0.09000
@<TRIPOS>BOND
      1       1       2 1
      2       1       4 2
      3       1       5 1
      4       2       3 1
      5       3       5 1
      6       2       6 1
      7       2       7 1
      8       3       8 1
      9       3       9 1
@<TRIPOS>ALT_TYPE
CGenFF_4.0_ALT_TYPE_SET
CGenFF_4.0 1 CG2O4 2 CG3C41 3 CG3C41 4 OG2D1 5 OG3C51 6 HGA2 7 HGA2 8 HGA2 9 HGA2
@<TRIPOS>MOLECULE
4_lactone
 9 9 0 0 0
****
USER_CHARGES
INVALID_CHARGES
Pose:  12 Cluster:  12 Fr_nu: 5563790 TotEn:   -17.82
@<TRIPOS>ATOM
      1 C1        -68.6554   -7.4342  -46.8479 C.2    1 LIG       0.04000
      2 C2        -68.0290   -7.1245  -48.2193 C.3    1 LIG       0.11000
      3 C3        -67.3042   -8.4465  -47.9845 C.3    1 LIG       0.08100
      4 O1        -69.4486   -6.9206  -46.0919 O.2    1 LIG      -0.32000
      5 O2        -67.9750   -8.6029  -46.7034 O.3    1 LIG      -0.27100
      6 H1        -68.7435   -7.1160  -49.0438 H      1 LIG       0.09000
      7 H2        -67.3991   -6.2335  -48.2301 H      1 LIG       0.09000
      8 H3        -67.5592   -9.2554  -48.6745 H      1 LIG       0.09000
      9 H4        -66.2198   -8.3749  -47.8641 H      1 LIG       0.09000
@<TRIPOS>BOND
      1       1       2 1
      2       1       4 2
      3       1       5 1
      4       2       3 1
      5       3       5 1
      6       2       6 1
      7       2       7 1
      8       3       8 1
      9       3       9 1
@<TRIPOS>ALT_TYPE
CGenFF_4.0_ALT_TYPE_SET
CGenFF_4.0 1 CG2O4 2 CG3C41 3 CG3C41 4 OG2D1 5 OG3C51 6 HGA2 7 HGA2 8 HGA2 9 HGA2
@<TRIPOS>MOLECULE
4_lactone
 9 9 0 0 0
****
USER_CHARGES
INVALID_CHARGES
Pose:  13 Cluster:  13 Fr_nu: 721204 TotEn:   -16.86
@<TRIPOS>ATOM
      1 C1        -67.6826   -8.4158  -47.2393 C.2    1 LIG       0.04000
      2 C2        -68.2861   -7.1339  -47.8407 C.3    1 LIG       0.11000
      3 C3        -66.8325   -6.8301  -48.1909 C.3    1 LIG       0.08100
      4 O1        -68.0777   -9.4038  -46.6631 O.2    1 LIG      -0.32000
      5 O2        -66.4094   -8.0810  -47.5811 O.3    1 LIG      -0.27100
      6 H1        -68.9507   -7.3094  -48.6880 H      1 LIG       0.09000
      7 H2        -68.7456   -6.4708  -47.1059 H      1 LIG       0.09000
      8 H3        -66.5983   -6.8026  -49.2586 H      1 LIG       0.09000
      9 H4        -66.3951   -5.9669  -47.6817 H      1 LIG       0.09000
@<TRIPOS>BOND
      1       1       2 1
      2       1       4 2
      3       1       5 1
      4       2       3 1
      5       3       5 1
      6       2       6 1
      7       2       7 1
      8       3       8 1
      9       3       9 1
@<TRIPOS>ALT_TYPE
CGenFF_4.0_ALT_TYPE_SET
CGenFF_4.0 1 CG2O4 2 CG3C41 3 CG3C41 4 OG2D1 5 OG3C51 6 HGA2 7 HGA2 8 HGA2 9 HGA2
@<TRIPOS>MOLECULE
4_lactone
 9 9 0 0 0
****
USER_CHARGES
INVALID_CHARGES
Pose:  14 Cluster:  14 Fr_nu: 3436871 TotEn:   -16.70
@<TRIPOS>ATOM
      1 C1        -66.7904   -8.5100  -44.9313 C.2    1 LIG       0.04000
      2 C2        -65.7366   -8.4065  -46.0485 C.3    1 LIG       0.11000
      3 C3        -66.9573   -8.1539  -46.9282 C.3    1 LIG       0.08100
      4 O1        -66.8105   -8.7134  -43.7386 O.2    1 LIG      -0.32000
      5 O2        -67.8330   -8.2799  -45.7737 O.3    1 LIG      -0.27100
      6 H1        -65.0507   -7.5653  -45.9373 H      1 LIG       0.09000
      7 H2        -65.1979   -9.3359  -46.2400 H      1 LIG       0.09000
      8 H3        -67.0209   -7.1582  -47.3757 H      1 LIG       0.09000
      9 H4        -67.1664   -8.9230  -47.6769 H      1 LIG       0.09000
@<TRIPOS>BOND
      1       1       2 1
      2       1       4 2
      3       1       5 1
      4       2       3 1
      5       3       5 1
      6       2       6 1
      7       2       7 1
      8       3       8 1
      9       3       9 1
@<TRIPOS>ALT_TYPE
CGenFF_4.0_ALT_TYPE_SET
CGenFF_4.0 1 CG2O4 2 CG3C41 3 CG3C41 4 OG2D1 5 OG3C51 6 HGA2 7 HGA2 8 HGA2 9 HGA2
@<TRIPOS>MOLECULE
4_lactone
 9 9 0 0 0
****
USER_CHARGES
INVALID_CHARGES
Pose:  15 Cluster:  15 Fr_nu:  10267 TotEn:   -16.40
@<TRIPOS>ATOM
      1 C1        -49.8689   -7.7946  -30.3838 C.2    1 LIG       0.04000
      2 C2        -50.9985   -8.4117  -29.5399 C.3    1 LIG       0.11000
      3 C3        -51.1771   -9.3071  -30.7622 C.3    1 LIG       0.08100
      4 O1        -49.0464   -6.9145  -30.2682 O.2    1 LIG      -0.32000
      5 O2        -50.0843   -8.6259  -31.4384 O.3    1 LIG      -0.27100
      6 H1        -50.6550   -8.9113  -28.6328 H      1 LIG       0.09000
      7 H2        -51.8217   -7.7270  -29.3289 H      1 LIG       0.09000
      8 H3        -50.9578  -10.3673  -30.6088 H      1 LIG       0.09000
      9 H4        -52.1206   -9.1865  -31.3014 H      1 LIG       0.09000
@<TRIPOS>BOND
      1       1       2 1
      2       1       4 2
      3       1       5 1
      4       2       3 1
      5       3       5 1
      6       2       6 1
      7       2       7 1
      8       3       8 1
      9       3       9 1
@<TRIPOS>ALT_TYPE
CGenFF_4.0_ALT_TYPE_SET
CGenFF_4.0 1 CG2O4 2 CG3C41 3 CG3C41 4 OG2D1 5 OG3C51 6 HGA2 7 HGA2 8 HGA2 9 HGA2
@<TRIPOS>MOLECULE
4_lactone
 9 9 0 0 0
****
USER_CHARGES
INVALID_CHARGES
Pose:  16 Cluster:  16 Fr_nu: 133142 TotEn:   -16.34
@<TRIPOS>ATOM
      1 C1        -68.1614   -9.2567  -47.5276 C.2    1 LIG       0.04000
      2 C2        -68.0405   -7.7978  -48.0033 C.3    1 LIG       0.11000
      3 C3        -68.8537   -7.5102  -46.7448 C.3    1 LIG       0.08100
      4 O1        -67.8014  -10.3502  -47.9002 O.2    1 LIG      -0.32000
      5 O2        -68.8851   -8.9285  -46.4239 O.3    1 LIG      -0.27100
      6 H1        -67.0194   -7.4131  -48.0056 H      1 LIG       0.09000
      7 H2        -68.5437   -7.5950  -48.9500 H      1 LIG       0.09000
      8 H3        -68.3405   -6.9330  -45.9708 H      1 LIG       0.09000
      9 H4        -69.8589   -7.1141  -46.9131 H      1 LIG       0.09000
@<TRIPOS>BOND
      1       1       2 1
      2       1       4 2
      3       1       5 1
      4       2       3 1
      5       3       5 1
      6       2       6 1
      7       2       7 1
      8       3       8 1
      9       3       9 1
@<TRIPOS>ALT_TYPE
CGenFF_4.0_ALT_TYPE_SET
CGenFF_4.0 1 CG2O4 2 CG3C41 3 CG3C41 4 OG2D1 5 OG3C51 6 HGA2 7 HGA2 8 HGA2 9 HGA2
@<TRIPOS>MOLECULE
4_lactone
 9 9 0 0 0
****
USER_CHARGES
INVALID_CHARGES
Pose:  17 Cluster:  17 Fr_nu:  87777 TotEn:   -15.94
@<TRIPOS>ATOM
      1 C1        -72.5540  -11.1651  -42.3371 C.2    1 LIG       0.04000
      2 C2        -72.4907  -10.8457  -43.8415 C.3    1 LIG       0.11000
      3 C3        -71.9499   -9.5064  -43.3500 C.3    1 LIG       0.08100
      4 O1        -72.8868  -12.0922  -41.6342 O.2    1 LIG      -0.32000
      5 O2        -72.0676   -9.9494  -41.9696 O.3    1 LIG      -0.27100
      6 H1        -71.7864  -11.4650  -44.3991 H      1 LIG       0.09000
      7 H2        -73.4653  -10.8130  -44.3312 H      1 LIG       0.09000
      8 H3        -70.9121   -9.2881  -43.6163 H      1 LIG       0.09000
      9 H4        -72.5856   -8.6393  -43.5493 H      1 LIG       0.09000
@<TRIPOS>BOND
      1       1       2 1
      2       1       4 2
      3       1       5 1
      4       2       3 1
      5       3       5 1
      6       2       6 1
      7       2       7 1
      8       3       8 1
      9       3       9 1
@<TRIPOS>ALT_TYPE
CGenFF_4.0_ALT_TYPE_SET
CGenFF_4.0 1 CG2O4 2 CG3C41 3 CG3C41 4 OG2D1 5 OG3C51 6 HGA2 7 HGA2 8 HGA2 9 HGA2
@<TRIPOS>MOLECULE
4_lactone
 9 9 0 0 0
****
USER_CHARGES
INVALID_CHARGES
Pose:  18 Cluster:  18 Fr_nu: 527329 TotEn:   -15.75
@<TRIPOS>ATOM
      1 C1        -67.9476   -7.8549  -46.0381 C.2    1 LIG       0.04000
      2 C2        -66.6967   -7.9056  -46.9336 C.3    1 LIG       0.11000
      3 C3        -67.7236   -8.0811  -48.0483 C.3    1 LIG       0.08100
      4 O1        -68.1988   -7.7284  -44.8611 O.2    1 LIG      -0.32000
      5 O2        -68.8069   -8.0158  -47.0799 O.3    1 LIG      -0.27100
      6 H1        -66.1271   -6.9753  -46.9564 H      1 LIG       0.09000
      7 H2        -66.0491   -8.7636  -46.7458 H      1 LIG       0.09000
      8 H3        -67.7806   -7.2640  -48.7727 H      1 LIG       0.09000
      9 H4        -67.7018   -9.0460  -48.5622 H      1 LIG       0.09000
@<TRIPOS>BOND
      1       1       2 1
      2       1       4 2
      3       1       5 1
      4       2       3 1
      5       3       5 1
      6       2       6 1
      7       2       7 1
      8       3       8 1
      9       3       9 1
@<TRIPOS>ALT_TYPE
CGenFF_4.0_ALT_TYPE_SET
CGenFF_4.0 1 CG2O4 2 CG3C41 3 CG3C41 4 OG2D1 5 OG3C51 6 HGA2 7 HGA2 8 HGA2 9 HGA2
@<TRIPOS>MOLECULE
4_lactone
 9 9 0 0 0
****
USER_CHARGES
INVALID_CHARGES
Pose:  19 Cluster:  19 Fr_nu: 6584934 TotEn:   -15.71
@<TRIPOS>ATOM
      1 C1        -49.4252    5.4937  -33.0723 C.2    1 LIG       0.04000
      2 C2        -50.7379    5.5712  -33.8723 C.3    1 LIG       0.11000
      3 C3        -50.5132    7.0752  -33.7487 C.3    1 LIG       0.08100
      4 O1        -48.7022    4.6333  -32.6237 O.2    1 LIG      -0.32000
      5 O2        -49.2881    6.8449  -32.9993 O.3    1 LIG      -0.27100
      6 H1        -50.6690    5.1634  -34.8820 H      1 LIG       0.09000
      7 H2        -51.6062    5.1760  -33.3426 H      1 LIG       0.09000
      8 H3        -50.3191    7.6037  -34.6860 H      1 LIG       0.09000
      9 H4        -51.2536    7.6152  -33.1522 H      1 LIG       0.09000
@<TRIPOS>BOND
      1       1       2 1
      2       1       4 2
      3       1       5 1
      4       2       3 1
      5       3       5 1
      6       2       6 1
      7       2       7 1
      8       3       8 1
      9       3       9 1
@<TRIPOS>ALT_TYPE
CGenFF_4.0_ALT_TYPE_SET
CGenFF_4.0 1 CG2O4 2 CG3C41 3 CG3C41 4 OG2D1 5 OG3C51 6 HGA2 7 HGA2 8 HGA2 9 HGA2
@<TRIPOS>MOLECULE
4_lactone
 9 9 0 0 0
****
USER_CHARGES
INVALID_CHARGES
Pose:  20 Cluster:  20 Fr_nu: 6608671 TotEn:   -14.65
@<TRIPOS>ATOM
      1 C1        -48.1467    6.2917  -32.7384 C.2    1 LIG       0.04000
      2 C2        -49.1655    6.5633  -33.8598 C.3    1 LIG       0.11000
      3 C3        -49.9315    5.4252  -33.1922 C.3    1 LIG       0.08100
      4 O1        -47.0782    6.7300  -32.3772 O.2    1 LIG      -0.32000
      5 O2        -48.8818    5.2845  -32.1953 O.3    1 LIG      -0.27100
      6 H1        -49.6357    7.5464  -33.8060 H      1 LIG       0.09000
      7 H2        -48.7888    6.3574  -34.8631 H      1 LIG       0.09000
      8 H3        -50.8864    5.7005  -32.7361 H      1 LIG       0.09000
      9 H4        -50.0420    4.5165  -33.7903 H      1 LIG       0.09000
@<TRIPOS>BOND
      1       1       2 1
      2       1       4 2
      3       1       5 1
      4       2       3 1
      5       3       5 1
      6       2       6 1
      7       2       7 1
      8       3       8 1
      9       3       9 1
@<TRIPOS>ALT_TYPE
CGenFF_4.0_ALT_TYPE_SET
CGenFF_4.0 1 CG2O4 2 CG3C41 3 CG3C41 4 OG2D1 5 OG3C51 6 HGA2 7 HGA2 8 HGA2 9 HGA2
@<TRIPOS>MOLECULE
4_lactone
 9 9 0 0 0
****
USER_CHARGES
INVALID_CHARGES
Pose:  21 Cluster:  21 Fr_nu: 6608176 TotEn:   -14.24
@<TRIPOS>ATOM
      1 C1        -50.0420    4.8886  -33.5199 C.2    1 LIG       0.04000
      2 C2        -51.5071    5.2546  -33.8180 C.3    1 LIG       0.11000
      3 C3        -50.9425    5.6478  -35.1798 C.3    1 LIG       0.08100
      4 O1        -49.4037    4.4418  -32.5940 O.2    1 LIG      -0.32000
      5 O2        -49.6070    5.2597  -34.7539 O.3    1 LIG      -0.27100
      6 H1        -52.1884    4.4024  -33.8159 H      1 LIG       0.09000
      7 H2        -51.8939    6.0742  -33.2101 H      1 LIG       0.09000
      8 H3        -51.2861    5.0472  -36.0264 H      1 LIG       0.09000
      9 H4        -50.9933    6.7130  -35.4217 H      1 LIG       0.09000
@<TRIPOS>BOND
      1       1       2 1
      2       1       4 2
      3       1       5 1
      4       2       3 1
      5       3       5 1
      6       2       6 1
      7       2       7 1
      8       3       8 1
      9       3       9 1
@<TRIPOS>ALT_TYPE
CGenFF_4.0_ALT_TYPE_SET
CGenFF_4.0 1 CG2O4 2 CG3C41 3 CG3C41 4 OG2D1 5 OG3C51 6 HGA2 7 HGA2 8 HGA2 9 HGA2
@<TRIPOS>MOLECULE
4_lactone
 9 9 0 0 0
****
USER_CHARGES
INVALID_CHARGES
Pose:  22 Cluster:  22 Fr_nu: 526900 TotEn:   -14.23
@<TRIPOS>ATOM
      1 C1        -59.8065  -22.0429  -25.5332 C.2    1 LIG       0.04000
      2 C2        -61.1149  -21.2335  -25.5788 C.3    1 LIG       0.11000
      3 C3        -60.2702  -20.1714  -24.8812 C.3    1 LIG       0.08100
      4 O1        -59.4202  -23.1362  -25.8793 O.2    1 LIG      -0.32000
      5 O2        -59.1135  -21.0528  -24.9095 O.3    1 LIG      -0.27100
      6 H1        -61.4502  -20.9851  -26.5869 H      1 LIG       0.09000
      7 H2        -61.9242  -21.6614  -24.9849 H      1 LIG       0.09000
      8 H3        -60.0937  -19.2561  -25.4526 H      1 LIG       0.09000
      9 H4        -60.5670  -19.9308  -23.8567 H      1 LIG       0.09000
@<TRIPOS>BOND
      1       1       2 1
      2       1       4 2
      3       1       5 1
      4       2       3 1
      5       3       5 1
      6       2       6 1
      7       2       7 1
      8       3       8 1
      9       3       9 1
@<TRIPOS>ALT_TYPE
CGenFF_4.0_ALT_TYPE_SET
CGenFF_4.0 1 CG2O4 2 CG3C41 3 CG3C41 4 OG2D1 5 OG3C51 6 HGA2 7 HGA2 8 HGA2 9 HGA2
@<TRIPOS>MOLECULE
4_lactone
 9 9 0 0 0
****
USER_CHARGES
INVALID_CHARGES
Pose:  23 Cluster:  23 Fr_nu: 5563540 TotEn:   -14.07
@<TRIPOS>ATOM
      1 C1        -66.7715   -8.2425  -45.8362 C.2    1 LIG       0.04000
      2 C2        -67.8604   -8.3263  -46.9209 C.3    1 LIG       0.11000
      3 C3        -66.8825   -7.4641  -47.7135 C.3    1 LIG       0.08100
      4 O1        -66.5984   -8.6528  -44.7110 O.2    1 LIG      -0.32000
      5 O2        -65.9488   -7.4732  -46.5983 O.3    1 LIG      -0.27100
      6 H1        -68.0265   -9.3326  -47.3087 H      1 LIG       0.09000
      7 H2        -68.8010   -7.8463  -46.6457 H      1 LIG       0.09000
      8 H3        -66.4524   -7.9318  -48.6033 H      1 LIG       0.09000
      9 H4        -67.2252   -6.4512  -47.9423 H      1 LIG       0.09000
@<TRIPOS>BOND
      1       1       2 1
      2       1       4 2
      3       1       5 1
      4       2       3 1
      5       3       5 1
      6       2       6 1
      7       2       7 1
      8       3       8 1
      9       3       9 1
@<TRIPOS>ALT_TYPE
CGenFF_4.0_ALT_TYPE_SET
CGenFF_4.0 1 CG2O4 2 CG3C41 3 CG3C41 4 OG2D1 5 OG3C51 6 HGA2 7 HGA2 8 HGA2 9 HGA2
@<TRIPOS>MOLECULE
4_lactone
 9 9 0 0 0
****
USER_CHARGES
INVALID_CHARGES
Pose:  24 Cluster:  24 Fr_nu: 1110687 TotEn:   -13.99
@<TRIPOS>ATOM
      1 C1        -50.3849    6.0580  -33.3264 C.2    1 LIG       0.04000
      2 C2        -51.8106    5.9114  -33.8877 C.3    1 LIG       0.11000
      3 C3        -51.3714    7.0481  -34.8058 C.3    1 LIG       0.08100
      4 O1        -49.7046    5.5400  -32.4700 O.2    1 LIG      -0.32000
      5 O2        -50.0609    7.0699  -34.1753 O.3    1 LIG      -0.27100
      6 H1        -52.0009    4.9545  -34.3762 H      1 LIG       0.09000
      7 H2        -52.5979    6.1561  -33.1728 H      1 LIG       0.09000
      8 H3        -51.3035    6.7993  -35.8684 H      1 LIG       0.09000
      9 H4        -51.8991    7.9959  -34.6686 H      1 LIG       0.09000
@<TRIPOS>BOND
      1       1       2 1
      2       1       4 2
      3       1       5 1
      4       2       3 1
      5       3       5 1
      6       2       6 1
      7       2       7 1
      8       3       8 1
      9       3       9 1
@<TRIPOS>ALT_TYPE
CGenFF_4.0_ALT_TYPE_SET
CGenFF_4.0 1 CG2O4 2 CG3C41 3 CG3C41 4 OG2D1 5 OG3C51 6 HGA2 7 HGA2 8 HGA2 9 HGA2
@<TRIPOS>MOLECULE
4_lactone
 9 9 0 0 0
****
USER_CHARGES
INVALID_CHARGES
Pose:  25 Cluster:  25 Fr_nu: 481565 TotEn:   -13.97
@<TRIPOS>ATOM
      1 C1        -66.9479   -8.1186  -47.0940 C.2    1 LIG       0.04000
      2 C2        -68.0310   -8.6929  -48.0248 C.3    1 LIG       0.11000
      3 C3        -68.5275   -7.2503  -48.0392 C.3    1 LIG       0.08100
      4 O1        -65.9839   -8.5268  -46.4870 O.2    1 LIG      -0.32000
      5 O2        -67.4459   -6.8543  -47.1510 O.3    1 LIG      -0.27100
      6 H1        -67.6479   -9.0714  -48.9738 H      1 LIG       0.09000
      7 H2        -68.6915   -9.4173  -47.5456 H      1 LIG       0.09000
      8 H3        -68.4659   -6.7377  -49.0030 H      1 LIG       0.09000
      9 H4        -69.5058   -7.0836  -47.5800 H      1 LIG       0.09000
@<TRIPOS>BOND
      1       1       2 1
      2       1       4 2
      3       1       5 1
      4       2       3 1
      5       3       5 1
      6       2       6 1
      7       2       7 1
      8       3       8 1
      9       3       9 1
@<TRIPOS>ALT_TYPE
CGenFF_4.0_ALT_TYPE_SET
CGenFF_4.0 1 CG2O4 2 CG3C41 3 CG3C41 4 OG2D1 5 OG3C51 6 HGA2 7 HGA2 8 HGA2 9 HGA2
@<TRIPOS>MOLECULE
4_lactone
 9 9 0 0 0
****
USER_CHARGES
INVALID_CHARGES
Pose:  26 Cluster:  26 Fr_nu: 4417613 TotEn:   -13.36
@<TRIPOS>ATOM
      1 C1        -57.4245  -25.2555  -26.3881 C.2    1 LIG       0.04000
      2 C2        -57.9083  -26.6143  -26.9254 C.3    1 LIG       0.11000
      3 C3        -58.5980  -25.7492  -27.9761 C.3    1 LIG       0.08100
      4 O1        -56.7421  -24.8476  -25.4759 O.2    1 LIG      -0.32000
      5 O2        -58.0668  -24.5462  -27.3547 O.3    1 LIG      -0.27100
      6 H1        -57.1082  -27.2585  -27.2932 H      1 LIG       0.09000
      7 H2        -58.5703  -27.1522  -26.2448 H      1 LIG       0.09000
      8 H3        -58.2345  -25.8681  -29.0004 H      1 LIG       0.09000
      9 H4        -59.6912  -25.7632  -27.9549 H      1 LIG       0.09000
@<TRIPOS>BOND
      1       1       2 1
      2       1       4 2
      3       1       5 1
      4       2       3 1
      5       3       5 1
      6       2       6 1
      7       2       7 1
      8       3       8 1
      9       3       9 1
@<TRIPOS>ALT_TYPE
CGenFF_4.0_ALT_TYPE_SET
CGenFF_4.0 1 CG2O4 2 CG3C41 3 CG3C41 4 OG2D1 5 OG3C51 6 HGA2 7 HGA2 8 HGA2 9 HGA2
@<TRIPOS>MOLECULE
4_lactone
 9 9 0 0 0
****
USER_CHARGES
INVALID_CHARGES
Pose:  27 Cluster:  27 Fr_nu: 5724612 TotEn:   -12.71
@<TRIPOS>ATOM
      1 C1        -79.7073  -26.5462  -54.1158 C.2    1 LIG       0.04000
      2 C2        -81.0259  -26.1772  -54.8190 C.3    1 LIG       0.11000
      3 C3        -81.6522  -26.7541  -53.5529 C.3    1 LIG       0.08100
      4 O1        -78.5216  -26.4733  -54.3461 O.2    1 LIG      -0.32000
      5 O2        -80.3322  -27.0462  -53.0162 O.3    1 LIG      -0.27100
      6 H1        -81.1653  -25.1058  -54.9706 H      1 LIG       0.09000
      7 H2        -81.2122  -26.7361  -55.7376 H      1 LIG       0.09000
      8 H3        -82.1939  -26.0412  -52.9253 H      1 LIG       0.09000
      9 H4        -82.2405  -27.6654  -53.6908 H      1 LIG       0.09000
@<TRIPOS>BOND
      1       1       2 1
      2       1       4 2
      3       1       5 1
      4       2       3 1
      5       3       5 1
      6       2       6 1
      7       2       7 1
      8       3       8 1
      9       3       9 1
@<TRIPOS>ALT_TYPE
CGenFF_4.0_ALT_TYPE_SET
CGenFF_4.0 1 CG2O4 2 CG3C41 3 CG3C41 4 OG2D1 5 OG3C51 6 HGA2 7 HGA2 8 HGA2 9 HGA2
@<TRIPOS>MOLECULE
4_lactone
 9 9 0 0 0
****
USER_CHARGES
INVALID_CHARGES
Pose:  28 Cluster:  28 Fr_nu:  87751 TotEn:   -12.63
@<TRIPOS>ATOM
      1 C1        -72.6580  -10.8409  -43.0555 C.2    1 LIG       0.04000
      2 C2        -71.9499   -9.5064  -43.3500 C.3    1 LIG       0.11000
      3 C3        -73.2364   -8.9078  -42.7892 C.3    1 LIG       0.08100
      4 O1        -72.4204  -12.0221  -43.1689 O.2    1 LIG      -0.32000
      5 O2        -73.7767  -10.2401  -42.5684 O.3    1 LIG      -0.27100
      6 H1        -71.0507   -9.3384  -42.7552 H      1 LIG       0.09000
      7 H2        -71.7648   -9.3249  -44.4100 H      1 LIG       0.09000
      8 H3        -73.1321   -8.3546  -41.8518 H      1 LIG       0.09000
      9 H4        -73.8426   -8.3414  -43.5014 H      1 LIG       0.09000
@<TRIPOS>BOND
      1       1       2 1
      2       1       4 2
      3       1       5 1
      4       2       3 1
      5       3       5 1
      6       2       6 1
      7       2       7 1
      8       3       8 1
      9       3       9 1
@<TRIPOS>ALT_TYPE
CGenFF_4.0_ALT_TYPE_SET
CGenFF_4.0 1 CG2O4 2 CG3C41 3 CG3C41 4 OG2D1 5 OG3C51 6 HGA2 7 HGA2 8 HGA2 9 HGA2
@<TRIPOS>MOLECULE
4_lactone
 9 9 0 0 0
****
USER_CHARGES
INVALID_CHARGES
Pose:  29 Cluster:  29 Fr_nu: 3752621 TotEn:   -12.09
@<TRIPOS>ATOM
      1 C1        -64.8167   -1.7240  -26.1049 C.2    1 LIG       0.04000
      2 C2        -64.7404   -2.7725  -24.9807 C.3    1 LIG       0.11000
      3 C3        -63.2678   -2.3744  -24.9559 C.3    1 LIG       0.08100
      4 O1        -65.6593   -1.2645  -26.8420 O.2    1 LIG      -0.32000
      5 O2        -63.4934   -1.4190  -26.0291 O.3    1 LIG      -0.27100
      6 H1        -65.3161   -2.5140  -24.0906 H      1 LIG       0.09000
      7 H2        -64.9509   -3.7921  -25.3077 H      1 LIG       0.09000
      8 H3        -62.9258   -1.8810  -24.0420 H      1 LIG       0.09000
      9 H4        -62.5630   -3.1552  -25.2548 H      1 LIG       0.09000
@<TRIPOS>BOND
      1       1       2 1
      2       1       4 2
      3       1       5 1
      4       2       3 1
      5       3       5 1
      6       2       6 1
      7       2       7 1
      8       3       8 1
      9       3       9 1
@<TRIPOS>ALT_TYPE
CGenFF_4.0_ALT_TYPE_SET
CGenFF_4.0 1 CG2O4 2 CG3C41 3 CG3C41 4 OG2D1 5 OG3C51 6 HGA2 7 HGA2 8 HGA2 9 HGA2
@<TRIPOS>MOLECULE
4_lactone
 9 9 0 0 0
****
USER_CHARGES
INVALID_CHARGES
Pose:  30 Cluster:  30 Fr_nu:  78831 TotEn:   -11.98
@<TRIPOS>ATOM
      1 C1        -73.2525  -27.2682  -42.2023 C.2    1 LIG       0.04000
      2 C2        -73.0539  -27.0827  -43.7173 C.3    1 LIG       0.11000
      3 C3        -72.2616  -25.8543  -43.2800 C.3    1 LIG       0.08100
      4 O1        -73.8078  -28.0492  -41.4634 O.2    1 LIG      -0.32000
      5 O2        -72.5341  -26.1581  -41.8839 O.3    1 LIG      -0.27100
      6 H1        -72.4741  -27.8763  -44.1911 H      1 LIG       0.09000
      7 H2        -73.9756  -26.8821  -44.2660 H      1 LIG       0.09000
      8 H3        -71.1902  -25.8800  -43.4965 H      1 LIG       0.09000
      9 H4        -72.6871  -24.8902  -43.5718 H      1 LIG       0.09000
@<TRIPOS>BOND
      1       1       2 1
      2       1       4 2
      3       1       5 1
      4       2       3 1
      5       3       5 1
      6       2       6 1
      7       2       7 1
      8       3       8 1
      9       3       9 1
@<TRIPOS>ALT_TYPE
CGenFF_4.0_ALT_TYPE_SET
CGenFF_4.0 1 CG2O4 2 CG3C41 3 CG3C41 4 OG2D1 5 OG3C51 6 HGA2 7 HGA2 8 HGA2 9 HGA2
@<TRIPOS>MOLECULE
4_lactone
 9 9 0 0 0
****
USER_CHARGES
INVALID_CHARGES
Pose:  31 Cluster:  31 Fr_nu: 1122153 TotEn:   -11.45
@<TRIPOS>ATOM
      1 C1        -48.5108   -6.7261  -27.8391 C.2    1 LIG       0.04000
      2 C2        -49.7970   -7.5181  -27.5434 C.3    1 LIG       0.11000
      3 C3        -49.8750   -7.6093  -29.0644 C.3    1 LIG       0.08100
      4 O1        -47.6416   -6.1669  -27.2097 O.2    1 LIG      -0.32000
      5 O2        -48.6436   -6.8452  -29.1874 O.3    1 LIG      -0.27100
      6 H1        -49.6294   -8.4609  -27.0203 H      1 LIG       0.09000
      7 H2        -50.5810   -6.9308  -27.0624 H      1 LIG       0.09000
      8 H3        -49.7703   -8.6133  -29.4847 H      1 LIG       0.09000
      9 H4        -50.7188   -7.0885  -29.5254 H      1 LIG       0.09000
@<TRIPOS>BOND
      1       1       2 1
      2       1       4 2
      3       1       5 1
      4       2       3 1
      5       3       5 1
      6       2       6 1
      7       2       7 1
      8       3       8 1
      9       3       9 1
@<TRIPOS>ALT_TYPE
CGenFF_4.0_ALT_TYPE_SET
CGenFF_4.0 1 CG2O4 2 CG3C41 3 CG3C41 4 OG2D1 5 OG3C51 6 HGA2 7 HGA2 8 HGA2 9 HGA2
@<TRIPOS>MOLECULE
4_lactone
 9 9 0 0 0
****
USER_CHARGES
INVALID_CHARGES
Pose:  32 Cluster:  32 Fr_nu: 1289722 TotEn:   -11.42
@<TRIPOS>ATOM
      1 C1        -66.0511   -8.6952  -45.5191 C.2    1 LIG       0.04000
      2 C2        -64.8561   -8.6266  -44.5514 C.3    1 LIG       0.11000
      3 C3        -65.9350   -8.2776  -43.5305 C.3    1 LIG       0.08100
      4 O1        -66.2383   -8.9269  -46.6920 O.2    1 LIG      -0.32000
      5 O2        -66.9596   -8.3781  -44.5580 O.3    1 LIG      -0.27100
      6 H1        -64.3509   -9.5816  -44.3989 H      1 LIG       0.09000
      7 H2        -64.1437   -7.8320  -44.7792 H      1 LIG       0.09000
      8 H3        -66.0889   -9.0112  -42.7345 H      1 LIG       0.09000
      9 H4        -65.8813   -7.2680  -43.1141 H      1 LIG       0.09000
@<TRIPOS>BOND
      1       1       2 1
      2       1       4 2
      3       1       5 1
      4       2       3 1
      5       3       5 1
      6       2       6 1
      7       2       7 1
      8       3       8 1
      9       3       9 1
@<TRIPOS>ALT_TYPE
CGenFF_4.0_ALT_TYPE_SET
CGenFF_4.0 1 CG2O4 2 CG3C41 3 CG3C41 4 OG2D1 5 OG3C51 6 HGA2 7 HGA2 8 HGA2 9 HGA2
@<TRIPOS>MOLECULE
4_lactone
 9 9 0 0 0
****
USER_CHARGES
INVALID_CHARGES
Pose:  33 Cluster:  33 Fr_nu: 666549 TotEn:   -11.37
@<TRIPOS>ATOM
      1 C1        -72.2790  -11.2689  -43.6172 C.2    1 LIG       0.04000
      2 C2        -72.9563  -10.8863  -42.2890 C.3    1 LIG       0.11000
      3 C3        -72.5741   -9.4707  -42.7107 C.3    1 LIG       0.08100
      4 O1        -72.0488  -12.2781  -44.2440 O.2    1 LIG      -0.32000
      5 O2        -71.9684   -9.9823  -43.9301 O.3    1 LIG      -0.27100
      6 H1        -74.0260  -11.0985  -42.2570 H      1 LIG       0.09000
      7 H2        -72.4483  -11.2710  -41.4031 H      1 LIG       0.09000
      8 H3        -73.4094   -8.7990  -42.9265 H      1 LIG       0.09000
      9 H4        -71.8375   -8.9718  -42.0749 H      1 LIG       0.09000
@<TRIPOS>BOND
      1       1       2 1
      2       1       4 2
      3       1       5 1
      4       2       3 1
      5       3       5 1
      6       2       6 1
      7       2       7 1
      8       3       8 1
      9       3       9 1
@<TRIPOS>ALT_TYPE
CGenFF_4.0_ALT_TYPE_SET
CGenFF_4.0 1 CG2O4 2 CG3C41 3 CG3C41 4 OG2D1 5 OG3C51 6 HGA2 7 HGA2 8 HGA2 9 HGA2
@<TRIPOS>MOLECULE
4_lactone
 9 9 0 0 0
****
USER_CHARGES
INVALID_CHARGES
Pose:  34 Cluster:  34 Fr_nu:  54811 TotEn:   -10.65
@<TRIPOS>ATOM
      1 C1        -67.3448   -8.2294  -44.4247 C.2    1 LIG       0.04000
      2 C2        -66.6232   -8.2061  -45.7840 C.3    1 LIG       0.11000
      3 C3        -65.3753   -8.0788  -44.9154 C.3    1 LIG       0.08100
      4 O1        -68.4816   -8.3124  -44.0184 O.2    1 LIG      -0.32000
      5 O2        -66.1921   -8.1130  -43.7124 O.3    1 LIG      -0.27100
      6 H1        -66.7124   -9.1335  -46.3518 H      1 LIG       0.09000
      7 H2        -66.8627   -7.3382  -46.4006 H      1 LIG       0.09000
      8 H3        -64.6818   -8.9231  -44.9560 H      1 LIG       0.09000
      9 H4        -64.8323   -7.1340  -45.0055 H      1 LIG       0.09000
@<TRIPOS>BOND
      1       1       2 1
      2       1       4 2
      3       1       5 1
      4       2       3 1
      5       3       5 1
      6       2       6 1
      7       2       7 1
      8       3       8 1
      9       3       9 1
@<TRIPOS>ALT_TYPE
CGenFF_4.0_ALT_TYPE_SET
CGenFF_4.0 1 CG2O4 2 CG3C41 3 CG3C41 4 OG2D1 5 OG3C51 6 HGA2 7 HGA2 8 HGA2 9 HGA2
@<TRIPOS>MOLECULE
4_lactone
 9 9 0 0 0
****
USER_CHARGES
INVALID_CHARGES
Pose:  35 Cluster:  35 Fr_nu: 6584749 TotEn:   -10.24
@<TRIPOS>ATOM
      1 C1        -50.0927    5.6749  -33.6042 C.2    1 LIG       0.04000
      2 C2        -50.1369    5.5794  -35.1398 C.3    1 LIG       0.11000
      3 C3        -51.6104    5.2665  -34.8973 C.3    1 LIG       0.08100
      4 O1        -49.2700    5.9045  -32.7470 O.2    1 LIG      -0.32000
      5 O2        -51.4146    5.3889  -33.4612 O.3    1 LIG      -0.27100
      6 H1        -49.9305    6.5210  -35.6509 H      1 LIG       0.09000
      7 H2        -49.5404    4.7641  -35.5525 H      1 LIG       0.09000
      8 H3        -52.3202    6.0089  -35.2721 H      1 LIG       0.09000
      9 H4        -51.9303    4.2583  -35.1746 H      1 LIG       0.09000
@<TRIPOS>BOND
      1       1       2 1
      2       1       4 2
      3       1       5 1
      4       2       3 1
      5       3       5 1
      6       2       6 1
      7       2       7 1
      8       3       8 1
      9       3       9 1
@<TRIPOS>ALT_TYPE
CGenFF_4.0_ALT_TYPE_SET
CGenFF_4.0 1 CG2O4 2 CG3C41 3 CG3C41 4 OG2D1 5 OG3C51 6 HGA2 7 HGA2 8 HGA2 9 HGA2
@<TRIPOS>MOLECULE
4_lactone
 9 9 0 0 0
****
USER_CHARGES
INVALID_CHARGES
Pose:  36 Cluster:  36 Fr_nu: 5972068 TotEn:    -9.62
@<TRIPOS>ATOM
      1 C1        -49.4576    5.5897  -33.2313 C.2    1 LIG       0.04000
      2 C2        -50.5617    5.9011  -34.2576 C.3    1 LIG       0.11000
      3 C3        -49.3870    6.3780  -35.1064 C.3    1 LIG       0.08100
      4 O1        -49.3806    5.1328  -32.1134 O.2    1 LIG      -0.32000
      5 O2        -48.4589    6.0332  -34.0410 O.3    1 LIG      -0.27100
      6 H1        -51.0868    5.0194  -34.6284 H      1 LIG       0.09000
      7 H2        -51.2613    6.6751  -33.9380 H      1 LIG       0.09000
      8 H3        -49.1924    5.7995  -36.0136 H      1 LIG       0.09000
      9 H4        -49.3674    7.4492  -35.3251 H      1 LIG       0.09000
@<TRIPOS>BOND
      1       1       2 1
      2       1       4 2
      3       1       5 1
      4       2       3 1
      5       3       5 1
      6       2       6 1
      7       2       7 1
      8       3       8 1
      9       3       9 1
@<TRIPOS>ALT_TYPE
CGenFF_4.0_ALT_TYPE_SET
CGenFF_4.0 1 CG2O4 2 CG3C41 3 CG3C41 4 OG2D1 5 OG3C51 6 HGA2 7 HGA2 8 HGA2 9 HGA2
@<TRIPOS>MOLECULE
4_lactone
 9 9 0 0 0
****
USER_CHARGES
INVALID_CHARGES
Pose:  37 Cluster:  37 Fr_nu: 133152 TotEn:    -9.13
@<TRIPOS>ATOM
      1 C1        -67.7465   -7.5733  -47.2426 C.2    1 LIG       0.04000
      2 C2        -67.1417   -8.8301  -47.8935 C.3    1 LIG       0.11000
      3 C3        -65.8560   -8.0093  -47.8578 C.3    1 LIG       0.08100
      4 O1        -68.8286   -7.2069  -46.8436 O.2    1 LIG      -0.32000
      5 O2        -66.5657   -6.8984  -47.2431 O.3    1 LIG      -0.27100
      6 H1        -67.1571   -9.7142  -47.2543 H      1 LIG       0.09000
      7 H2        -67.5362   -9.0509  -48.8867 H      1 LIG       0.09000
      8 H3        -65.0667   -8.3936  -47.2060 H      1 LIG       0.09000
      9 H4        -65.4453   -7.7334  -48.8329 H      1 LIG       0.09000
@<TRIPOS>BOND
      1       1       2 1
      2       1       4 2
      3       1       5 1
      4       2       3 1
      5       3       5 1
      6       2       6 1
      7       2       7 1
      8       3       8 1
      9       3       9 1
@<TRIPOS>ALT_TYPE
CGenFF_4.0_ALT_TYPE_SET
CGenFF_4.0 1 CG2O4 2 CG3C41 3 CG3C41 4 OG2D1 5 OG3C51 6 HGA2 7 HGA2 8 HGA2 9 HGA2
@<TRIPOS>MOLECULE
4_lactone
 9 9 0 0 0
****
USER_CHARGES
INVALID_CHARGES
Pose:  38 Cluster:  38 Fr_nu: 282257 TotEn:    -9.12
@<TRIPOS>ATOM
      1 C1        -72.6696  -10.8200  -43.9172 C.2    1 LIG       0.04000
      2 C2        -73.0215   -9.8060  -42.8140 C.3    1 LIG       0.11000
      3 C3        -73.5472  -11.0446  -42.0946 C.3    1 LIG       0.08100
      4 O1        -72.1605  -10.8047  -45.0149 O.2    1 LIG      -0.32000
      5 O2        -73.1586  -11.8803  -43.2198 O.3    1 LIG      -0.27100
      6 H1        -72.1548   -9.3254  -42.3577 H      1 LIG       0.09000
      7 H2        -73.7743   -9.0723  -43.1071 H      1 LIG       0.09000
      8 H3        -73.0141  -11.3241  -41.1818 H      1 LIG       0.09000
      9 H4        -74.6277  -11.0708  -41.9290 H      1 LIG       0.09000
@<TRIPOS>BOND
      1       1       2 1
      2       1       4 2
      3       1       5 1
      4       2       3 1
      5       3       5 1
      6       2       6 1
      7       2       7 1
      8       3       8 1
      9       3       9 1
@<TRIPOS>ALT_TYPE
CGenFF_4.0_ALT_TYPE_SET
CGenFF_4.0 1 CG2O4 2 CG3C41 3 CG3C41 4 OG2D1 5 OG3C51 6 HGA2 7 HGA2 8 HGA2 9 HGA2
@<TRIPOS>MOLECULE
4_lactone
 9 9 0 0 0
****
USER_CHARGES
INVALID_CHARGES
Pose:  39 Cluster:  39 Fr_nu: 3746214 TotEn:    -5.97
@<TRIPOS>ATOM
      1 C1        -56.1570   -2.7117  -18.6043 C.2    1 LIG       0.04000
      2 C2        -55.7915   -1.2203  -18.4982 C.3    1 LIG       0.11000
      3 C3        -55.9732   -1.2540  -20.0128 C.3    1 LIG       0.08100
      4 O1        -56.2935   -3.6531  -17.8563 O.2    1 LIG      -0.32000
      5 O2        -56.3009   -2.6700  -19.9561 O.3    1 LIG      -0.27100
      6 H1        -56.5184   -0.6215  -17.9472 H      1 LIG       0.09000
      7 H2        -54.7754   -1.0347  -18.1463 H      1 LIG       0.09000
      8 H3        -56.8060   -0.6628  -20.4032 H      1 LIG       0.09000
      9 H4        -55.0687   -1.0742  -20.6004 H      1 LIG       0.09000
@<TRIPOS>BOND
      1       1       2 1
      2       1       4 2
      3       1       5 1
      4       2       3 1
      5       3       5 1
      6       2       6 1
      7       2       7 1
      8       3       8 1
      9       3       9 1
@<TRIPOS>ALT_TYPE
CGenFF_4.0_ALT_TYPE_SET
CGenFF_4.0 1 CG2O4 2 CG3C41 3 CG3C41 4 OG2D1 5 OG3C51 6 HGA2 7 HGA2 8 HGA2 9 HGA2
@<TRIPOS>MOLECULE
pyridine
 11 11 0 0 0
****
USER_CHARGES
INVALID_CHARGES
Pose:   1 Cluster:   1 Fr_nu: 141578 TotEn:   -19.27
@<TRIPOS>ATOM
      1 C1        -65.3048   -8.2091  -46.6329 C.ar   1 LIG      -0.11300
      2 C2        -65.1990   -8.4999  -45.2774 C.ar   1 LIG      -0.11700
      3 C3        -66.5609   -8.0612  -47.2106 C.ar   1 LIG      -0.11700
      4 C4        -66.3703   -8.6319  -44.5491 C.ar   1 LIG       0.17700
      5 C5        -67.6712   -8.2131  -46.3958 C.ar   1 LIG       0.17700
      6 N1        -67.6081   -8.4956  -45.0752 N.ar   1 LIG      -0.60000
      7 H1        -64.4101   -8.0986  -47.2382 H      1 LIG       0.11500
      8 H2        -64.2305   -8.6191  -44.8058 H      1 LIG       0.11500
      9 H3        -66.6674   -7.8350  -48.2654 H      1 LIG       0.11500
     10 H4        -66.3414   -8.8587  -43.4885 H      1 LIG       0.12400
     11 H5        -68.6738   -8.1085  -46.7974 H      1 LIG       0.12400
@<TRIPOS>BOND
      1       1       2 ar
      2       1       3 ar
      3       2       4 ar
      4       3       5 ar
      5       4       6 ar
      6       5       6 ar
      7       1       7 1
      8       2       8 1
      9       3       9 1
     10       4      10 1
     11       5      11 1
@<TRIPOS>ALT_TYPE
CGenFF_4.0_ALT_TYPE_SET
CGenFF_4.0 1 CG2R61 2 CG2R61 3 CG2R61 4 CG2R61 5 CG2R61 6 NG2R60 7 HGR61 8 HGR61 9 HGR61 10 HGR62 11 HGR62
@<TRIPOS>MOLECULE
pyridine
 11 11 0 0 0
****
USER_CHARGES
INVALID_CHARGES
Pose:   2 Cluster:   2 Fr_nu: 148121 TotEn:   -19.12
@<TRIPOS>ATOM
      1 C1        -66.6594   -8.0259  -46.2562 C.ar   1 LIG      -0.11300
      2 C2        -67.9739   -8.0505  -45.8039 C.ar   1 LIG      -0.11700
      3 C3        -65.6146   -8.1412  -45.3460 C.ar   1 LIG      -0.11700
      4 C4        -68.1888   -8.1913  -44.4423 C.ar   1 LIG       0.17700
      5 C5        -65.9351   -8.2777  -44.0049 C.ar   1 LIG       0.17700
      6 N1        -67.1998   -8.3059  -43.5279 N.ar   1 LIG      -0.60000
      7 H1        -66.4495   -7.9162  -47.3159 H      1 LIG       0.11500
      8 H2        -68.8040   -7.9626  -46.4952 H      1 LIG       0.11500
      9 H3        -64.5821   -8.1240  -45.6758 H      1 LIG       0.11500
     10 H4        -69.1959   -8.2159  -44.0394 H      1 LIG       0.12400
     11 H5        -65.1571   -8.3706  -43.2542 H      1 LIG       0.12400
@<TRIPOS>BOND
      1       1       2 ar
      2       1       3 ar
      3       2       4 ar
      4       3       5 ar
      5       4       6 ar
      6       5       6 ar
      7       1       7 1
      8       2       8 1
      9       3       9 1
     10       4      10 1
     11       5      11 1
@<TRIPOS>ALT_TYPE
CGenFF_4.0_ALT_TYPE_SET
CGenFF_4.0 1 CG2R61 2 CG2R61 3 CG2R61 4 CG2R61 5 CG2R61 6 NG2R60 7 HGR61 8 HGR61 9 HGR61 10 HGR62 11 HGR62
@<TRIPOS>MOLECULE
pyridine
 11 11 0 0 0
****
USER_CHARGES
INVALID_CHARGES
Pose:   3 Cluster:   3 Fr_nu:  90656 TotEn:   -17.75
@<TRIPOS>ATOM
      1 C1        -69.9505   -6.5072  -46.6684 C.ar   1 LIG      -0.11300
      2 C2        -70.3470   -6.7126  -45.3516 C.ar   1 LIG      -0.11700
      3 C3        -68.9559   -7.3059  -47.2217 C.ar   1 LIG      -0.11700
      4 C4        -69.7227   -7.7216  -44.6362 C.ar   1 LIG       0.17700
      5 C5        -68.3936   -8.2882  -46.4224 C.ar   1 LIG       0.17700
      6 N1        -68.7527   -8.5175  -45.1394 N.ar   1 LIG      -0.60000
      7 H1        -70.4153   -5.7258  -47.2620 H      1 LIG       0.11500
      8 H2        -71.1204   -6.1025  -44.8998 H      1 LIG       0.11500
      9 H3        -68.6305   -7.1634  -48.2459 H      1 LIG       0.11500
     10 H4        -69.9960   -7.9215  -43.6054 H      1 LIG       0.12400
     11 H5        -67.6135   -8.9376  -46.8059 H      1 LIG       0.12400
@<TRIPOS>BOND
      1       1       2 ar
      2       1       3 ar
      3       2       4 ar
      4       3       5 ar
      5       4       6 ar
      6       5       6 ar
      7       1       7 1
      8       2       8 1
      9       3       9 1
     10       4      10 1
     11       5      11 1
@<TRIPOS>ALT_TYPE
CGenFF_4.0_ALT_TYPE_SET
CGenFF_4.0 1 CG2R61 2 CG2R61 3 CG2R61 4 CG2R61 5 CG2R61 6 NG2R60 7 HGR61 8 HGR61 9 HGR61 10 HGR62 11 HGR62
@<TRIPOS>MOLECULE
pyridine
 11 11 0 0 0
****
USER_CHARGES
INVALID_CHARGES
Pose:   4 Cluster:   4 Fr_nu:  68620 TotEn:   -16.21
@<TRIPOS>ATOM
      1 C1        -68.8516   -7.4840  -46.7533 C.ar   1 LIG      -0.11300
      2 C2        -67.6177   -8.1194  -46.6695 C.ar   1 LIG      -0.11700
      3 C3        -69.5425   -7.1632  -45.5901 C.ar   1 LIG      -0.11700
      4 C4        -67.1221   -8.4100  -45.4086 C.ar   1 LIG       0.17700
      5 C5        -68.9610   -7.4969  -44.3776 C.ar   1 LIG       0.17700
      6 N1        -67.7643   -8.1142  -44.2564 N.ar   1 LIG      -0.60000
      7 H1        -69.2743   -7.2400  -47.7233 H      1 LIG       0.11500
      8 H2        -67.0613   -8.3786  -47.5627 H      1 LIG       0.11500
      9 H3        -70.5061   -6.6683  -45.6314 H      1 LIG       0.11500
     10 H4        -66.1641   -8.9053  -45.2898 H      1 LIG       0.12400
     11 H5        -69.4591   -7.2692  -43.4409 H      1 LIG       0.12400
@<TRIPOS>BOND
      1       1       2 ar
      2       1       3 ar
      3       2       4 ar
      4       3       5 ar
      5       4       6 ar
      6       5       6 ar
      7       1       7 1
      8       2       8 1
      9       3       9 1
     10       4      10 1
     11       5      11 1
@<TRIPOS>ALT_TYPE
CGenFF_4.0_ALT_TYPE_SET
CGenFF_4.0 1 CG2R61 2 CG2R61 3 CG2R61 4 CG2R61 5 CG2R61 6 NG2R60 7 HGR61 8 HGR61 9 HGR61 10 HGR62 11 HGR62
@<TRIPOS>MOLECULE
pyridine
 11 11 0 0 0
****
USER_CHARGES
INVALID_CHARGES
Pose:   5 Cluster:   5 Fr_nu:   5029 TotEn:   -15.75
@<TRIPOS>ATOM
      1 C1        -52.5933   -8.6983  -30.6105 C.ar   1 LIG      -0.11300
      2 C2        -52.3574   -7.4753  -29.9927 C.ar   1 LIG      -0.11700
      3 C3        -51.5238   -9.4475  -31.0880 C.ar   1 LIG      -0.11700
      4 C4        -51.0439   -7.0493  -29.8781 C.ar   1 LIG       0.17700
      5 C5        -50.2476   -8.9332  -30.9246 C.ar   1 LIG       0.17700
      6 N1        -49.9791   -7.7492  -30.3297 N.ar   1 LIG      -0.60000
      7 H1        -53.6089   -9.0666  -30.7203 H      1 LIG       0.11500
      8 H2        -53.1755   -6.8746  -29.6128 H      1 LIG       0.11500
      9 H3        -51.6840  -10.4034  -31.5735 H      1 LIG       0.11500
     10 H4        -50.8073   -6.1022  -29.4045 H      1 LIG       0.12400
     11 H5        -49.3791   -9.4779  -31.2800 H      1 LIG       0.12400
@<TRIPOS>BOND
      1       1       2 ar
      2       1       3 ar
      3       2       4 ar
      4       3       5 ar
      5       4       6 ar
      6       5       6 ar
      7       1       7 1
      8       2       8 1
      9       3       9 1
     10       4      10 1
     11       5      11 1
@<TRIPOS>ALT_TYPE
CGenFF_4.0_ALT_TYPE_SET
CGenFF_4.0 1 CG2R61 2 CG2R61 3 CG2R61 4 CG2R61 5 CG2R61 6 NG2R60 7 HGR61 8 HGR61 9 HGR61 10 HGR62 11 HGR62
@<TRIPOS>MOLECULE
pyridine
 11 11 0 0 0
****
USER_CHARGES
INVALID_CHARGES
Pose:   6 Cluster:   6 Fr_nu:  15062 TotEn:   -13.74
@<TRIPOS>ATOM
      1 C1        -66.0877   -7.7710  -47.3722 C.ar   1 LIG      -0.11300
      2 C2        -66.0686   -8.3233  -46.0964 C.ar   1 LIG      -0.11700
      3 C3        -67.3043   -7.4970  -47.9870 C.ar   1 LIG      -0.11700
      4 C4        -67.2840   -8.5810  -45.4830 C.ar   1 LIG       0.17700
      5 C5        -68.4644   -7.7919  -47.2891 C.ar   1 LIG       0.17700
      6 N1        -68.4857   -8.3287  -46.0485 N.ar   1 LIG      -0.60000
      7 H1        -65.1561   -7.5551  -47.8867 H      1 LIG       0.11500
      8 H2        -65.1322   -8.5449  -45.5977 H      1 LIG       0.11500
      9 H3        -67.3432   -7.0670  -48.9813 H      1 LIG       0.11500
     10 H4        -67.3228   -9.0118  -44.4879 H      1 LIG       0.12400
     11 H5        -69.4393   -7.5980  -47.7243 H      1 LIG       0.12400
@<TRIPOS>BOND
      1       1       2 ar
      2       1       3 ar
      3       2       4 ar
      4       3       5 ar
      5       4       6 ar
      6       5       6 ar
      7       1       7 1
      8       2       8 1
      9       3       9 1
     10       4      10 1
     11       5      11 1
@<TRIPOS>ALT_TYPE
CGenFF_4.0_ALT_TYPE_SET
CGenFF_4.0 1 CG2R61 2 CG2R61 3 CG2R61 4 CG2R61 5 CG2R61 6 NG2R60 7 HGR61 8 HGR61 9 HGR61 10 HGR62 11 HGR62
@<TRIPOS>MOLECULE
pyridine
 11 11 0 0 0
****
USER_CHARGES
INVALID_CHARGES
Pose:   7 Cluster:   7 Fr_nu: 125022 TotEn:   -13.66
@<TRIPOS>ATOM
      1 C1        -62.0248  -22.7517  -26.4437 C.ar   1 LIG      -0.11300
      2 C2        -61.0942  -23.7773  -26.5673 C.ar   1 LIG      -0.11700
      3 C3        -61.6027  -21.4773  -26.0819 C.ar   1 LIG      -0.11700
      4 C4        -59.7639  -23.4792  -26.3202 C.ar   1 LIG       0.17700
      5 C5        -60.2496  -21.2822  -25.8563 C.ar   1 LIG       0.17700
      6 N1        -59.3159  -22.2537  -25.9666 N.ar   1 LIG      -0.60000
      7 H1        -63.0772  -22.9454  -26.6282 H      1 LIG       0.11500
      8 H2        -61.4004  -24.7782  -26.8484 H      1 LIG       0.11500
      9 H3        -62.3105  -20.6627  -25.9790 H      1 LIG       0.11500
     10 H4        -58.9994  -24.2446  -26.4029 H      1 LIG       0.12400
     11 H5        -59.8686  -20.3070  -25.5710 H      1 LIG       0.12400
@<TRIPOS>BOND
      1       1       2 ar
      2       1       3 ar
      3       2       4 ar
      4       3       5 ar
      5       4       6 ar
      6       5       6 ar
      7       1       7 1
      8       2       8 1
      9       3       9 1
     10       4      10 1
     11       5      11 1
@<TRIPOS>ALT_TYPE
CGenFF_4.0_ALT_TYPE_SET
CGenFF_4.0 1 CG2R61 2 CG2R61 3 CG2R61 4 CG2R61 5 CG2R61 6 NG2R60 7 HGR61 8 HGR61 9 HGR61 10 HGR62 11 HGR62
@<TRIPOS>MOLECULE
pyridine
 11 11 0 0 0
****
USER_CHARGES
INVALID_CHARGES
Pose:   8 Cluster:   8 Fr_nu:  68665 TotEn:   -13.55
@<TRIPOS>ATOM
      1 C1        -68.8516   -7.4840  -46.7533 C.ar   1 LIG      -0.11300
      2 C2        -68.7708   -7.6002  -45.3701 C.ar   1 LIG      -0.11700
      3 C3        -67.8065   -7.9448  -47.5463 C.ar   1 LIG      -0.11700
      4 C4        -67.6326   -8.1800  -44.8333 C.ar   1 LIG       0.17700
      5 C5        -66.7114   -8.5090  -46.9121 C.ar   1 LIG       0.17700
      6 N1        -66.5971   -8.6390  -45.5713 N.ar   1 LIG      -0.60000
      7 H1        -69.7270   -7.0346  -47.2124 H      1 LIG       0.11500
      8 H2        -69.5734   -7.2483  -44.7324 H      1 LIG       0.11500
      9 H3        -67.8476   -7.8641  -48.6265 H      1 LIG       0.11500
     10 H4        -67.5213   -8.2933  -43.7600 H      1 LIG       0.12400
     11 H5        -65.8692   -8.8831  -47.4849 H      1 LIG       0.12400
@<TRIPOS>BOND
      1       1       2 ar
      2       1       3 ar
      3       2       4 ar
      4       3       5 ar
      5       4       6 ar
      6       5       6 ar
      7       1       7 1
      8       2       8 1
      9       3       9 1
     10       4      10 1
     11       5      11 1
@<TRIPOS>ALT_TYPE
CGenFF_4.0_ALT_TYPE_SET
CGenFF_4.0 1 CG2R61 2 CG2R61 3 CG2R61 4 CG2R61 5 CG2R61 6 NG2R60 7 HGR61 8 HGR61 9 HGR61 10 HGR62 11 HGR62
@<TRIPOS>MOLECULE
pyridine
 11 11 0 0 0
****
USER_CHARGES
INVALID_CHARGES
Pose:   9 Cluster:   9 Fr_nu:   5292 TotEn:   -13.55
@<TRIPOS>ATOM
      1 C1        -72.1147  -25.7127  -42.9940 C.ar   1 LIG      -0.11300
      2 C2        -73.0686  -26.1078  -43.9253 C.ar   1 LIG      -0.11700
      3 C3        -71.9744  -26.4227  -41.8068 C.ar   1 LIG      -0.11700
      4 C4        -73.8511  -27.2109  -43.6241 C.ar   1 LIG       0.17700
      5 C5        -72.8061  -27.5115  -41.6003 C.ar   1 LIG       0.17700
      6 N1        -73.7441  -27.9254  -42.4815 N.ar   1 LIG      -0.60000
      7 H1        -71.4823  -24.8527  -43.1928 H      1 LIG       0.11500
      8 H2        -73.1953  -25.5697  -44.8574 H      1 LIG       0.11500
      9 H3        -71.2380  -26.1325  -41.0662 H      1 LIG       0.11500
     10 H4        -74.6095  -27.5589  -44.3175 H      1 LIG       0.12400
     11 H5        -72.7377  -28.0985  -40.6903 H      1 LIG       0.12400
@<TRIPOS>BOND
      1       1       2 ar
      2       1       3 ar
      3       2       4 ar
      4       3       5 ar
      5       4       6 ar
      6       5       6 ar
      7       1       7 1
      8       2       8 1
      9       3       9 1
     10       4      10 1
     11       5      11 1
@<TRIPOS>ALT_TYPE
CGenFF_4.0_ALT_TYPE_SET
CGenFF_4.0 1 CG2R61 2 CG2R61 3 CG2R61 4 CG2R61 5 CG2R61 6 NG2R60 7 HGR61 8 HGR61 9 HGR61 10 HGR62 11 HGR62
@<TRIPOS>MOLECULE
pyridine
 11 11 0 0 0
****
USER_CHARGES
INVALID_CHARGES
Pose:  10 Cluster:  10 Fr_nu: 3543568 TotEn:   -13.41
@<TRIPOS>ATOM
      1 C1        -84.1921    1.1080  -46.5328 C.ar   1 LIG      -0.11300
      2 C2        -84.4581    1.7503  -45.3287 C.ar   1 LIG      -0.11700
      3 C3        -83.6600   -0.1765  -46.5264 C.ar   1 LIG      -0.11700
      4 C4        -84.1764    1.0702  -44.1548 C.ar   1 LIG       0.17700
      5 C5        -83.4137   -0.7703  -45.2990 C.ar   1 LIG       0.17700
      6 N1        -83.6591   -0.1779  -44.1088 N.ar   1 LIG      -0.60000
      7 H1        -84.3984    1.6079  -47.4745 H      1 LIG       0.11500
      8 H2        -84.8731    2.7513  -45.3096 H      1 LIG       0.11500
      9 H3        -83.4442   -0.6963  -47.4530 H      1 LIG       0.11500
     10 H4        -84.3656    1.5280  -43.1896 H      1 LIG       0.12400
     11 H5        -82.9984   -1.7709  -45.2389 H      1 LIG       0.12400
@<TRIPOS>BOND
      1       1       2 ar
      2       1       3 ar
      3       2       4 ar
      4       3       5 ar
      5       4       6 ar
      6       5       6 ar
      7       1       7 1
      8       2       8 1
      9       3       9 1
     10       4      10 1
     11       5      11 1
@<TRIPOS>ALT_TYPE
CGenFF_4.0_ALT_TYPE_SET
CGenFF_4.0 1 CG2R61 2 CG2R61 3 CG2R61 4 CG2R61 5 CG2R61 6 NG2R60 7 HGR61 8 HGR61 9 HGR61 10 HGR62 11 HGR62
@<TRIPOS>MOLECULE
pyridine
 11 11 0 0 0
****
USER_CHARGES
INVALID_CHARGES
Pose:  11 Cluster:  11 Fr_nu: 3483258 TotEn:   -12.71
@<TRIPOS>ATOM
      1 C1        -84.4140   -0.0667  -47.4835 C.ar   1 LIG      -0.11300
      2 C2        -84.0893   -1.3916  -47.2146 C.ar   1 LIG      -0.11700
      3 C3        -84.2019    0.9060  -46.5128 C.ar   1 LIG      -0.11700
      4 C4        -83.5596   -1.6898  -45.9695 C.ar   1 LIG       0.17700
      5 C5        -83.6674    0.5050  -45.2990 C.ar   1 LIG       0.17700
      6 N1        -83.3396   -0.7724  -45.0013 N.ar   1 LIG      -0.60000
      7 H1        -84.8321    0.2073  -48.4475 H      1 LIG       0.11500
      8 H2        -84.2457   -2.1663  -47.9562 H      1 LIG       0.11500
      9 H3        -84.4480    1.9450  -46.7001 H      1 LIG       0.11500
     10 H4        -83.2904   -2.7084  -45.7108 H      1 LIG       0.12400
     11 H5        -83.4832    1.2245  -44.5079 H      1 LIG       0.12400
@<TRIPOS>BOND
      1       1       2 ar
      2       1       3 ar
      3       2       4 ar
      4       3       5 ar
      5       4       6 ar
      6       5       6 ar
      7       1       7 1
      8       2       8 1
      9       3       9 1
     10       4      10 1
     11       5      11 1
@<TRIPOS>ALT_TYPE
CGenFF_4.0_ALT_TYPE_SET
CGenFF_4.0 1 CG2R61 2 CG2R61 3 CG2R61 4 CG2R61 5 CG2R61 6 NG2R60 7 HGR61 8 HGR61 9 HGR61 10 HGR62 11 HGR62
@<TRIPOS>MOLECULE
pyridine
 11 11 0 0 0
****
USER_CHARGES
INVALID_CHARGES
Pose:  12 Cluster:  12 Fr_nu: 512044 TotEn:   -11.93
@<TRIPOS>ATOM
      1 C1        -80.0114  -26.9863  -53.9032 C.ar   1 LIG      -0.11300
      2 C2        -78.9108  -26.9366  -54.7514 C.ar   1 LIG      -0.11700
      3 C3        -81.2124  -26.4069  -54.2971 C.ar   1 LIG      -0.11700
      4 C4        -79.0618  -26.3008  -55.9732 C.ar   1 LIG       0.17700
      5 C5        -81.2603  -25.7946  -55.5391 C.ar   1 LIG       0.17700
      6 N1        -80.2122  -25.7264  -56.3904 N.ar   1 LIG      -0.60000
      7 H1        -79.9331  -27.4750  -52.9367 H      1 LIG       0.11500
      8 H2        -77.9649  -27.3817  -54.4654 H      1 LIG       0.11500
      9 H3        -82.0832  -26.4331  -53.6520 H      1 LIG       0.11500
     10 H4        -78.2330  -26.2349  -56.6702 H      1 LIG       0.12400
     11 H5        -82.1731  -25.3269  -55.8934 H      1 LIG       0.12400
@<TRIPOS>BOND
      1       1       2 ar
      2       1       3 ar
      3       2       4 ar
      4       3       5 ar
      5       4       6 ar
      6       5       6 ar
      7       1       7 1
      8       2       8 1
      9       3       9 1
     10       4      10 1
     11       5      11 1
@<TRIPOS>ALT_TYPE
CGenFF_4.0_ALT_TYPE_SET
CGenFF_4.0 1 CG2R61 2 CG2R61 3 CG2R61 4 CG2R61 5 CG2R61 6 NG2R60 7 HGR61 8 HGR61 9 HGR61 10 HGR62 11 HGR62
@<TRIPOS>MOLECULE
pyridine
 11 11 0 0 0
****
USER_CHARGES
INVALID_CHARGES
Pose:  13 Cluster:  13 Fr_nu: 858926 TotEn:   -11.46
@<TRIPOS>ATOM
      1 C1        -71.2837  -27.0718  -41.4491 C.ar   1 LIG      -0.11300
      2 C2        -72.4077  -26.6103  -42.1250 C.ar   1 LIG      -0.11700
      3 C3        -71.3132  -28.3174  -40.8319 C.ar   1 LIG      -0.11700
      4 C4        -73.5273  -27.4261  -42.1545 C.ar   1 LIG       0.17700
      5 C5        -72.4818  -29.0567  -40.9190 C.ar   1 LIG       0.17700
      6 N1        -73.5936  -28.6417  -41.5667 N.ar   1 LIG      -0.60000
      7 H1        -70.3867  -26.4616  -41.4027 H      1 LIG       0.11500
      8 H2        -72.4073  -25.6429  -42.6136 H      1 LIG       0.11500
      9 H3        -70.4490  -28.6972  -40.2989 H      1 LIG       0.11500
     10 H4        -74.4294  -27.1114  -42.6685 H      1 LIG       0.12400
     11 H5        -72.5570  -30.0343  -40.4542 H      1 LIG       0.12400
@<TRIPOS>BOND
      1       1       2 ar
      2       1       3 ar
      3       2       4 ar
      4       3       5 ar
[truncated: 4,480,558 more chars]
