# Supplementary material for: The pocketome of G-protein-coupled receptors reveals previously untargeted allosteric sites
Source: Nat Commun. 2022 May 10;13:2567. doi: 10.1038/s41467-022-29609-6 (PMC9091257; doi:10.1038/s41467-022-29609-6)
Supplement: Supplementary file 4 — Supplementary Data 1 [file 41467_2022_29609_MOESM4_ESM.zip › docking_files/3aym/rec.mol2]

@<TRIPOS>MOLECULE
3aym_align.pdb
5530 5615 347 0 0
PROTEIN
NO_CHARGES


@<TRIPOS>ATOM
      1 N         -98.8130  -20.2250  -52.4980 N.4       1 GLU   -0.2700
      2 CA        -98.3030  -21.5660  -52.7590 C.3       1 GLU    0.0900
      3 CAY       -99.3810  -18.2040  -51.3660 C.3       1 GLU    0.0900
      4 C         -96.8120  -21.6820  -53.1160 C.2       1 GLU    0.0900
      5 O         -96.4250  -22.2840  -54.1170 O.2       1 GLU    0.5100
      6 CB        -99.1220  -22.2080  -53.9230 C.3       1 GLU   -0.5100
      7 CG       -100.6680  -22.0480  -53.8690 C.3       1 GLU   -0.4700
      8 CD       -101.2610  -21.9630  -52.4640 C.2       1 GLU    0.3100
      9 OE1      -101.2560  -22.9930  -51.7490 O.co2     1 GLU    0.0700
     10 OE2      -101.6970  -20.8360  -52.1060 O.co2     1 GLU    0.0900
     11 CY        -98.4810  -19.3700  -51.5190 C.2       1 GLU   -0.1800
     12 OY        -97.5100  -19.5030  -50.7800 O.2       1 GLU    0.0900
     13 HN        -99.4980  -19.9430  -53.1600 H         1 GLU    0.0900
     14 HA        -98.4010  -22.1500  -51.8550 H         1 GLU   -0.2800
     15 HB1       -98.8960  -23.2940  -53.9330 H         1 GLU    0.0900
     16 HB2       -98.7690  -21.7550  -54.8720 H         1 GLU    0.0900
     17 HG1      -101.1280  -22.9200  -54.3800 H         1 GLU    0.6200
     18 HG2      -100.9430  -21.1190  -54.4120 H         1 GLU   -0.7600
     19 HY1       -99.2550  -17.5220  -52.2330 H         1 GLU   -0.7600
     20 HY2       -99.1280  -17.6540  -50.4350 H         1 GLU    0.5100
     21 HY3      -100.4370  -18.5480  -51.3290 H         1 GLU   -0.5100
     22 N         -95.9120  -21.1060  -52.3050 N.am      2 THR   -0.4700
     23 CA        -94.4500  -21.1150  -52.5070 C.3       2 THR    0.3100
     24 C         -93.8410  -21.7200  -51.2530 C.2       2 THR    0.0700
     25 O         -94.5730  -22.2100  -50.3880 O.2       2 THR    0.0900
     26 CB        -93.8320  -19.6740  -52.7390 C.3       2 THR    0.1400
     27 CG2       -94.9400  -18.6090  -52.8890 C.3       2 THR    0.0900
     28 OG1       -92.9600  -19.3160  -51.6550 O.3       2 THR   -0.6600
     29 HN        -96.2090  -20.6220  -51.4870 H         2 THR    0.4300
     30 HA        -94.2500  -21.7380  -53.3650 H         2 THR   -0.2700
     31 HB        -93.2500  -19.6660  -53.6840 H         2 THR    0.0900
     32 HG1       -93.5270  -19.1730  -50.8940 H         2 THR    0.0900
     33 HG21      -95.5650  -18.5760  -51.9710 H         2 THR    0.0900
     34 HG22      -95.5910  -18.8590  -53.7530 H         2 THR    0.5100
     35 HG23      -94.4830  -17.6080  -53.0430 H         2 THR   -0.5100
     36 N         -92.5090  -21.6960  -51.1580 N.am      3 TRP   -0.4700
     37 CA        -91.8250  -22.2390  -49.9990 C.3       3 TRP    0.3100
     38 C         -90.8220  -21.2630  -49.4150 C.2       3 TRP    0.0700
     39 O         -90.3720  -21.4460  -48.2900 O.2       3 TRP    0.0900
     40 CB        -91.0680  -23.5020  -50.3750 C.3       3 TRP   -0.1800
     41 CG        -89.9220  -23.2010  -51.2510 C.ar      3 TRP    0.0900
     42 CD1       -89.9090  -23.2400  -52.6070 C.ar      3 TRP    0.0900
     43 CD2       -88.6140  -22.7580  -50.8410 C.ar      3 TRP   -0.0300
     44 CE2       -87.8600  -22.5490  -52.0150 C.ar      3 TRP   -0.1500
     45 CE3       -88.0100  -22.5170  -49.6030 C.ar      3 TRP    0.2200
     46 NE1       -88.6710  -22.8490  -53.0770 N.ar      3 TRP   -0.5100
     47 CZ2       -86.5290  -22.1170  -51.9840 C.ar      3 TRP    0.3700
     48 CZ3       -86.6810  -22.0890  -49.5720 C.ar      3 TRP    0.2400
     49 CH2       -85.9570  -21.8920  -50.7510 C.ar      3 TRP    0.1100
     50 HN        -91.9310  -21.3080  -51.8710 H         3 TRP   -0.2500
     51 HA        -92.5650  -22.4550  -49.2420 H         3 TRP    0.1700
     52 HB1       -91.7530  -24.1960  -50.9060 H         3 TRP   -0.2000
     53 HB2       -90.6940  -23.9940  -49.4520 H         3 TRP    0.1400
     54 HD1       -90.7430  -23.5320  -53.2270 H         3 TRP   -0.2700
     55 HE1       -88.4160  -22.7950  -54.0170 H         3 TRP    0.1600
     56 HE3       -88.5470  -22.6530  -48.6760 H         3 TRP   -0.1400
     57 HZ2       -85.9540  -21.9600  -52.8850 H         3 TRP    0.1400
     58 HZ3       -86.2040  -21.9060  -48.6200 H         3 TRP    0.5100
     59 HH2       -84.9310  -21.5580  -50.6940 H         3 TRP   -0.5100
     60 N         -90.4430  -20.2500  -50.2020 N.am      4 TRP   -0.4700
     61 CA        -89.4590  -19.2270  -49.7840 C.3       4 TRP    0.3100
     62 C         -90.1300  -17.9650  -49.2000 C.2       4 TRP    0.0700
     63 O         -89.4920  -17.1740  -48.4730 O.2       4 TRP    0.0900
     64 CB        -88.5580  -18.7980  -50.9780 C.3       4 TRP   -0.1800
     65 CG        -89.3530  -18.3980  -52.1410 C.ar      4 TRP    0.0900
     66 CD1       -89.7030  -19.1930  -53.1650 C.ar      4 TRP    0.0900
     67 CD2       -90.0920  -17.1750  -52.3140 C.ar      4 TRP   -0.0300
     68 CE2       -90.8940  -17.3290  -53.4750 C.ar      4 TRP   -0.1500
     69 CE3       -90.1630  -15.9660  -51.5970 C.ar      4 TRP    0.2200
     70 NE1       -90.6390  -18.5680  -53.9780 N.ar      4 TRP   -0.5100
     71 CZ2       -91.7560  -16.3340  -53.9400 C.ar      4 TRP    0.3700
     72 CZ3       -91.0250  -14.9570  -52.0540 C.ar      4 TRP    0.2400
     73 CH2       -91.8120  -15.1540  -53.2190 C.ar      4 TRP    0.1100
     74 HN        -90.8150  -20.1380  -51.1200 H         4 TRP   -0.2500
     75 HA        -88.8550  -19.6490  -48.9940 H         4 TRP    0.1700
     76 HB1       -87.9060  -19.6500  -51.2670 H         4 TRP   -0.2000
     77 HB2       -87.9230  -17.9420  -50.6680 H         4 TRP    0.1400
     78 HD1       -89.3100  -20.1850  -53.3330 H         4 TRP   -0.2700
     79 HE1       -91.0450  -18.9520  -54.7790 H         4 TRP    0.1600
     80 HE3       -89.5720  -15.8000  -50.7080 H         4 TRP   -0.1400
     81 HZ2       -92.3610  -16.4610  -54.8240 H         4 TRP    0.1400
     82 HZ3       -91.0900  -14.0230  -51.5140 H         4 TRP    0.5100
     83 HH2       -92.4700  -14.3650  -53.5520 H         4 TRP   -0.5100
     84 N         -91.4110  -17.7850  -49.5490 N.am      5 TYR   -0.4700
     85 CA        -92.2140  -16.6300  -49.1250 C.3       5 TYR    0.3100
     86 C         -92.0680  -16.2060  -47.6890 C.2       5 TYR    0.0700
     87 O         -92.1730  -17.0140  -46.7820 O.2       5 TYR    0.0900
     88 CB        -93.6980  -16.8720  -49.3420 C.3       5 TYR   -0.1800
     89 CG        -94.4800  -15.6570  -48.9540 C.ar      5 TYR    0.0900
     90 CD1       -95.4500  -15.6870  -47.9370 C.ar      5 TYR    0.0900
     91 CD2       -94.2520  -14.4510  -49.6270 C.ar      5 TYR    0.0000
     92 CE1       -96.1940  -14.5150  -47.6070 C.ar      5 TYR   -0.1150
     93 CE2       -94.9690  -13.2720  -49.3270 C.ar      5 TYR    0.1150
     94 CZ        -95.9480  -13.2930  -48.3160 C.ar      5 TYR   -0.1150
     95 OH        -96.6490  -12.0880  -48.0870 O.3       5 TYR    0.1150
     96 HN        -91.8870  -18.4440  -50.1250 H         5 TYR    0.1100
     97 HA        -91.8890  -15.7750  -49.6980 H         5 TYR   -0.5400
     98 HB1       -94.0430  -17.7210  -48.7150 H         5 TYR    0.4300
     99 HB2       -93.8980  -17.0840  -50.4140 H         5 TYR   -0.1150
    100 HD1       -95.6340  -16.6060  -47.4000 H         5 TYR    0.1150
    101 HD2       -93.5020  -14.4210  -50.4030 H         5 TYR   -0.1150
    102 HE1       -96.9390  -14.5490  -46.8260 H         5 TYR    0.1150
    103 HE2       -94.7660  -12.3590  -49.8690 H         5 TYR    0.5100
    104 HH        -96.2010  -11.3880  -48.5670 H         5 TYR   -0.5100
    105 N         -91.8610  -14.9230  -47.4700 N.am      6 ASN   -0.4700
    106 CA        -91.7370  -14.4580  -46.1010 C.3       6 ASN    0.3100
    107 C         -92.6290  -13.2550  -45.9140 C.2       6 ASN    0.0700
    108 O         -92.4460  -12.2380  -46.5840 O.2       6 ASN    0.0900
    109 CB        -90.2950  -14.0720  -45.7770 C.3       6 ASN   -0.1800
    110 CG        -90.0910  -13.8220  -44.2930 C.2       6 ASN    0.0900
    111 ND2       -89.2190  -14.6130  -43.6810 N.am      6 ASN    0.0900
    112 OD1       -90.7130  -12.9350  -43.7030 O.2       6 ASN    0.5500
    113 HN        -91.7830  -14.2450  -48.1960 H         6 ASN   -0.5500
    114 HA        -92.0650  -15.2550  -45.4500 H         6 ASN   -0.6200
    115 HB1       -90.0320  -13.1470  -46.3330 H         6 ASN    0.3200
    116 HB2       -89.6180  -14.8930  -46.0950 H         6 ASN    0.3000
    117 HD21      -89.0400  -14.4990  -42.7040 H         6 ASN    0.5100
    118 HD22      -88.7400  -15.3230  -44.1970 H         6 ASN   -0.5100
    119 N         -93.5930  -13.3370  -44.9880 N.am      7 PRO   -0.2900
    120 CA        -94.4820  -12.2000  -44.7720 C.3       7 PRO    0.0000
    121 C         -93.7340  -10.9320  -44.4190 C.2       7 PRO    0.0900
    122 O         -94.1890   -9.8620  -44.7620 O.2       7 PRO    0.0900
    123 CB        -95.3490  -12.6690  -43.6230 C.3       7 PRO    0.0200
    124 CG        -94.3700  -13.5130  -42.8110 C.3       7 PRO    0.0900
    125 CD        -93.7350  -14.3270  -43.9050 C.3       7 PRO   -0.1800
    126 HA        -95.0180  -11.9620  -45.6770 H         7 PRO    0.0900
    127 HB1       -96.2070  -13.2760  -43.9840 H         7 PRO    0.0900
    128 HB2       -95.7370  -11.8130  -43.0310 H         7 PRO   -0.1800
    129 HG1       -93.6250  -12.8840  -42.2800 H         7 PRO    0.0900
    130 HG2       -94.8930  -14.1530  -42.0710 H         7 PRO    0.0900
    131 HD1       -92.7410  -14.7170  -43.6040 H         7 PRO    0.5100
    132 HD2       -94.3890  -15.1630  -44.2300 H         7 PRO   -0.5100
    133 N         -92.5750  -11.0550  -43.7710 N.am      8 SER   -0.4700
    134 CA        -91.8310   -9.8830  -43.3270 C.3       8 SER    0.3100
    135 C         -90.8790   -9.2200  -44.3000 C.2       8 SER    0.0700
    136 O         -90.8770   -7.9950  -44.4740 O.2       8 SER    0.0900
    137 CB        -91.0040  -10.1960  -42.0680 C.3       8 SER    0.0500
    138 OG        -91.7340  -10.7960  -41.0250 O.3       8 SER    0.0900
    139 HN        -92.1690  -11.9430  -43.5650 H         8 SER    0.0900
    140 HA        -92.5410   -9.0970  -43.1210 H         8 SER   -0.6600
    141 HB1       -90.5770   -9.2480  -41.6780 H         8 SER    0.4300
    142 HB2       -90.1810  -10.8880  -42.3460 H         8 SER    0.5100
    143 HG1       -92.2070  -11.5310  -41.4220 H         8 SER   -0.5100
    144 N         -90.0280  -10.0360  -44.8980 N.am      9 ILE   -0.4700
    145 CA        -88.9990   -9.5600  -45.8070 C.3       9 ILE    0.3100
    146 C         -89.2770   -9.9220  -47.2580 C.2       9 ILE    0.0700
    147 O         -89.8220  -11.0020  -47.5460 O.2       9 ILE    0.0900
    148 CB        -87.6690  -10.1550  -45.3660 C.3       9 ILE   -0.0900
    149 CG1       -87.4220   -9.7800  -43.9170 C.3       9 ILE    0.0900
    150 CG2       -86.5400   -9.6190  -46.1860 C.3       9 ILE   -0.2700
    151 CD        -86.1790  -10.3720  -43.4170 C.3       9 ILE    0.0900
    152 HN        -90.0550  -11.0210  -44.7520 H         9 ILE    0.0900
    153 HA        -88.9720   -8.4820  -45.7650 H         9 ILE    0.0900
    154 HB        -87.7070  -11.2590  -45.4760 H         9 ILE   -0.1800
    155 HG11      -88.2720  -10.1410  -43.3000 H         9 ILE    0.0900
    156 HG12      -87.3600   -8.6740  -43.8330 H         9 ILE    0.0900
    157 HG21      -86.4810   -8.5150  -46.0790 H         9 ILE   -0.2700
    158 HG22      -86.7020   -9.8630  -47.2570 H         9 ILE    0.0900
    159 HG23      -85.5800  -10.0600  -45.8420 H         9 ILE    0.0900
    160 HD1       -85.3030   -9.8810  -43.8930 H         9 ILE    0.0900
    161 HD2       -86.1520  -11.4560  -43.6550 H         9 ILE    0.5100
    162 HD3       -86.1080  -10.2300  -42.3160 H         9 ILE   -0.5100
    163 N         -88.9460   -9.0150  -48.1860 N.am     10 VAL   -0.4700
    164 CA        -89.1510   -9.3540  -49.5950 C.3      10 VAL    0.3100
    165 C         -87.8920  -10.1540  -50.0140 C.2      10 VAL    0.0700
    166 O         -86.7740   -9.6670  -49.9500 O.2      10 VAL    0.0900
    167 CB        -89.3730   -8.0950  -50.5080 C.3      10 VAL   -0.0900
    168 CG1       -89.1550   -8.4750  -51.9320 C.3      10 VAL    0.0900
    169 CG2       -90.8040   -7.5510  -50.3820 C.3      10 VAL   -0.2700
    170 HN        -88.5690   -8.1170  -47.9740 H        10 VAL    0.0900
    171 HA        -90.0130  -10.0000  -49.6500 H        10 VAL    0.0900
    172 HB        -88.6580   -7.2950  -50.2200 H        10 VAL    0.0900
    173 HG11      -89.7390   -9.3880  -52.1770 H        10 VAL   -0.2700
    174 HG12      -88.0790   -8.6850  -52.1080 H        10 VAL    0.0900
    175 HG13      -89.4900   -7.6520  -52.5990 H        10 VAL    0.0900
    176 HG21      -91.0080   -7.2560  -49.3300 H        10 VAL    0.0900
    177 HG22      -91.5340   -8.3350  -50.6780 H        10 VAL    0.5100
    178 HG23      -90.9280   -6.6590  -51.0320 H        10 VAL   -0.5100
    179 N         -88.0840  -11.4280  -50.3380 N.am     11 VAL   -0.4700
    180 CA        -86.9990  -12.2710  -50.7670 C.3      11 VAL    0.3100
    181 C         -86.6980  -11.8690  -52.2240 C.2      11 VAL    0.0700
    182 O         -87.6210  -11.7040  -53.0580 O.2      11 VAL    0.0900
    183 CB        -87.3960  -13.7530  -50.7030 C.3      11 VAL   -0.0900
    184 CG1       -86.4040  -14.6020  -51.4370 C.3      11 VAL    0.0900
    185 CG2       -87.4840  -14.2060  -49.2790 C.3      11 VAL   -0.2700
    186 HN        -88.9840  -11.8560  -50.3000 H        11 VAL    0.0900
    187 HA        -86.1560  -12.0820  -50.1180 H        11 VAL    0.0900
    188 HB        -88.4000  -13.8840  -51.1620 H        11 VAL    0.0900
    189 HG11      -85.3720  -14.3550  -51.1060 H        11 VAL   -0.2700
    190 HG12      -86.4800  -14.4140  -52.5290 H        11 VAL    0.0900
    191 HG13      -86.5960  -15.6760  -51.2280 H        11 VAL    0.0900
    192 HG21      -88.1070  -13.4980  -48.6910 H        11 VAL    0.0900
    193 HG22      -86.4680  -14.2410  -48.8310 H        11 VAL    0.5100
    194 HG23      -87.9490  -15.2130  -49.2290 H        11 VAL   -0.5100
    195 N         -85.4010  -11.6780  -52.5110 N.am     12 HSE   -0.4700
    196 CA        -84.9460  -11.2940  -53.8290 C.3      12 HSE    0.3100
    197 C         -85.2690  -12.4280  -54.7440 C.2      12 HSE    0.0700
    198 O         -84.9420  -13.5660  -54.4160 O.2      12 HSE    0.0900
    199 CB        -83.4470  -11.0940  -53.8600 C.3      12 HSE   -0.0800
    200 CG        -82.9720  -10.5000  -55.1500 C.ar     12 HSE    0.0900
    201 CD2       -82.6320   -9.2270  -55.4700 C.ar     12 HSE    0.0900
    202 ND1       -82.9580  -11.2070  -56.3310 N.ar     12 HSE   -0.7000
    203 CE1       -82.6400  -10.3920  -57.3230 C.ar     12 HSE    0.2200
    204 NE2       -82.4380   -9.1840  -56.8300 N.ar     12 HSE    0.2500
    205 HN        -84.6890  -11.7950  -51.8240 H        12 HSE    0.1300
    206 HA        -85.4500  -10.3780  -54.0990 H        12 HSE   -0.3600
    207 HB1       -82.9470  -12.0770  -53.7200 H        12 HSE    0.3200
    208 HB2       -83.1540  -10.4160  -53.0310 H        12 HSE   -0.0500
    209 HD2       -82.5190   -8.3640  -54.8260 H        12 HSE    0.0900
    210 HE1       -82.5540  -10.6480  -58.3780 H        12 HSE    0.5100
    211 HE2       -82.1840   -8.3660  -57.3460 H        12 HSE   -0.5100
    212 N         -85.8590  -12.1390  -55.9190 N.am     13 PRO   -0.2900
    213 CA        -86.2520  -13.1360  -56.9240 C.3      13 PRO    0.0000
    214 C         -85.2230  -14.2210  -57.2030 C.2      13 PRO    0.0900
    215 O         -85.5820  -15.3860  -57.4870 O.2      13 PRO    0.0900
    216 CB        -86.5350  -12.2870  -58.1600 C.3      13 PRO    0.0200
    217 CG        -87.0420  -11.0540  -57.5920 C.3      13 PRO    0.0900
    218 CD        -86.0330  -10.7910  -56.4740 C.3      13 PRO   -0.1800
    219 HA        -87.0900  -13.7150  -56.5730 H        13 PRO    0.0900
    220 HB1       -87.2910  -12.7700  -58.8160 H        13 PRO    0.0900
    221 HB2       -85.6100  -12.1100  -58.7480 H        13 PRO   -0.1800
    222 HG1       -87.0480  -10.2330  -58.3390 H        13 PRO    0.0900
    223 HG2       -88.0700  -11.1830  -57.1910 H        13 PRO    0.0900
    224 HD1       -85.0700  -10.4030  -56.8670 H        13 PRO    0.5100
    225 HD2       -86.4360  -10.1000  -55.7040 H        13 PRO   -0.5100
    226 N         -83.9450  -13.8200  -57.1240 N.am     14 HSP   -0.4700
    227 CA        -82.7950  -14.7110  -57.3560 C.3      14 HSP    0.3100
    228 C         -82.7930  -15.8970  -56.4000 C.2      14 HSP    0.0700
    229 O         -82.1740  -16.9350  -56.6580 O.2      14 HSP    0.0900
    230 CB        -81.4460  -13.9660  -57.1800 C.3      14 HSP   -0.0500
    231 CG        -80.2480  -14.8580  -57.3210 C.ar     14 HSP    0.0900
    232 CD2       -79.2390  -15.1440  -56.4610 C.ar     14 HSP    0.0900
    233 ND1       -80.0310  -15.6360  -58.4410 N.ar     14 HSP    0.1900
    234 CE1       -78.9460  -16.3650  -58.2620 C.ar     14 HSP    0.1300
    235 NE2       -78.4420  -16.0860  -57.0700 N.ar     14 HSP    0.1900
    236 HN        -83.7120  -12.8770  -56.9000 H        14 HSP   -0.5100
    237 HA        -82.8760  -15.0970  -58.3620 H        14 HSP    0.4400
    238 HB1       -81.4220  -13.5070  -56.1690 H        14 HSP   -0.5100
    239 HB2       -81.3780  -13.1650  -57.9460 H        14 HSP    0.4400
    240 HD1       -80.6050  -15.6440  -59.2600 H        14 HSP    0.3200
    241 HD2       -79.0260  -14.7540  -55.4730 H        14 HSP    0.1800
    242 HE1       -78.5410  -17.0650  -58.9630 H        14 HSP    0.5100
    243 HE2       -77.6170  -16.4930  -56.6770 H        14 HSP   -0.5100
    244 N         -83.4790  -15.7340  -55.2790 N.am     15 TRP   -0.4700
    245 CA        -83.4820  -16.7840  -54.2950 C.3      15 TRP    0.3100
    246 C         -84.7160  -17.6170  -54.3970 C.2      15 TRP    0.0700
    247 O         -84.6900  -18.7640  -53.9240 O.2      15 TRP    0.0900
    248 CB        -83.3750  -16.2090  -52.8760 C.3      15 TRP   -0.1800
    249 CG        -82.1080  -15.5080  -52.5630 C.ar     15 TRP    0.0900
    250 CD1       -81.9810  -14.2460  -52.1060 C.ar     15 TRP    0.0900
    251 CD2       -80.7940  -16.0390  -52.6620 C.ar     15 TRP   -0.0300
    252 CE2       -79.9060  -15.0320  -52.2430 C.ar     15 TRP   -0.1500
    253 CE3       -80.2790  -17.2640  -53.0580 C.ar     15 TRP    0.2200
    254 NE1       -80.6600  -13.9460  -51.9070 N.ar     15 TRP   -0.5100
    255 CZ2       -78.5190  -15.2100  -52.2090 C.ar     15 TRP    0.3700
    256 CZ3       -78.8840  -17.4470  -53.0250 C.ar     15 TRP    0.2400
    257 CH2       -78.0250  -16.4240  -52.6010 C.ar     15 TRP    0.1100
    258 HN        -84.0040  -14.9120  -55.0730 H        15 TRP   -0.2500
    259 HA        -82.6430  -17.4320  -54.4990 H        15 TRP    0.1700
    260 HB1       -83.4870  -17.0450  -52.1540 H        15 TRP   -0.2000
    261 HB2       -84.2060  -15.4880  -52.7310 H        15 TRP    0.1400
    262 HD1       -82.8040  -13.5700  -51.9220 H        15 TRP   -0.2700
    263 HE1       -80.3150  -13.0940  -51.5800 H        15 TRP    0.1600
    264 HE3       -80.9190  -18.0690  -53.3880 H        15 TRP   -0.1400
    265 HZ2       -77.8460  -14.4280  -51.8890 H        15 TRP    0.1400
    266 HZ3       -78.4670  -18.3950  -53.3330 H        15 TRP    0.5100
    267 HH2       -76.9580  -16.5970  -52.5830 H        15 TRP   -0.5100
    268 N         -85.7840  -17.0480  -54.9970 N.am     16 ARG   -0.4700
    269 CA        -87.0980  -17.7320  -55.1750 C.3      16 ARG    0.3100
    270 C         -87.0940  -18.6860  -56.3330 C.2      16 ARG    0.0700
    271 O         -87.9930  -19.4980  -56.4800 O.2      16 ARG    0.0900
    272 CB        -88.2390  -16.7620  -55.4850 C.3      16 ARG   -0.1800
    273 CG        -87.9960  -15.3350  -55.1440 C.3      16 ARG    0.0900
    274 CD        -89.2590  -14.5300  -55.3270 C.3      16 ARG    0.0900
    275 NE        -89.0490  -13.1490  -54.9060 N.pl3    16 ARG   -0.1800
    276 CZ        -89.8820  -12.1560  -55.1980 C.cat    16 ARG    0.0900
    277 NH1       -90.9790  -12.4170  -55.9170 N.pl3    16 ARG    0.0900
    278 NH2       -89.6160  -10.9110  -54.7810 N.pl3    16 ARG    0.2000
    279 HN        -85.7380  -16.1210  -55.3580 H        16 ARG    0.0900
    280 HA        -87.3110  -18.2640  -54.2600 H        16 ARG    0.0900
    281 HB1       -89.1350  -17.1000  -54.9250 H        16 ARG   -0.7000
    282 HB2       -88.4500  -16.8210  -56.5730 H        16 ARG    0.4400
    283 HG1       -87.2000  -14.9290  -55.8030 H        16 ARG    0.6400
    284 HG2       -87.6610  -15.2610  -54.0880 H        16 ARG   -0.8000
    285 HD1       -90.0770  -14.9580  -54.7110 H        16 ARG    0.4600
    286 HD2       -89.5530  -14.5210  -56.3990 H        16 ARG    0.4600
    287 HE        -88.2340  -12.9380  -54.3670 H        16 ARG   -0.8000
    288 HH11      -91.1640  -13.3500  -56.2280 H        16 ARG    0.4600
    289 HH12      -91.6160  -11.6800  -56.1450 H        16 ARG    0.4600
    290 HH21      -90.1570  -10.1430  -55.1230 H        16 ARG    0.5100
    291 HH22      -88.8760  -10.7510  -54.1280 H        16 ARG   -0.5100
    292 N         -86.0890  -18.5420  -57.1840 N.am     17 GLU   -0.4700
    293 CA        -86.0130  -19.3790  -58.3240 C.3      17 GLU    0.3100
    294 C         -85.4290  -20.7250  -58.0030 C.2      17 GLU    0.0700
    295 O         -85.4820  -21.6450  -58.8150 O.2      17 GLU    0.0900
    296 CB        -85.2510  -18.6710  -59.4040 C.3      17 GLU   -0.1800
    297 CG        -83.8580  -18.4240  -59.1010 C.3      17 GLU    0.0900
    298 CD        -83.1510  -18.0940  -60.3840 C.2      17 GLU    0.0900
    299 OE1       -83.6990  -17.2160  -61.0790 O.co2    17 GLU   -0.2800
    300 OE2       -82.0890  -18.7040  -60.7020 O.co2    17 GLU    0.0900
    301 HN        -85.3660  -17.8650  -57.0660 H        17 GLU    0.0900
    302 HA        -87.0190  -19.6020  -58.6500 H        17 GLU    0.6200
    303 HB1       -85.7440  -17.6950  -59.5950 H        17 GLU   -0.7600
    304 HB2       -85.3010  -19.2870  -60.3270 H        17 GLU   -0.7600
    305 HG1       -83.4010  -19.3280  -58.6430 H        17 GLU    0.5100
    306 HG2       -83.7670  -17.5730  -58.3930 H        17 GLU   -0.5100
    307 N         -84.8950  -20.9000  -56.8090 N.am     18 PHE   -0.4700
    308 CA        -84.3790  -22.2330  -56.5170 C.3      18 PHE    0.3100
    309 C         -85.4150  -23.2690  -56.0000 C.2      18 PHE    0.0700
    310 O         -86.5980  -23.3210  -56.4400 O.2      18 PHE    0.0900
    311 CB        -83.1870  -22.1190  -55.5770 C.3      18 PHE   -0.1800
    312 CG        -82.0170  -21.4860  -56.2380 C.ar     18 PHE    0.0900
    313 CD1       -81.1250  -22.2490  -56.9630 C.ar     18 PHE    0.0900
    314 CD2       -81.8580  -20.1030  -56.2140 C.ar     18 PHE    0.0000
    315 CE1       -80.0990  -21.6460  -57.6580 C.ar     18 PHE   -0.1150
    316 CE2       -80.8280  -19.4830  -56.9100 C.ar     18 PHE    0.1150
    317 CZ        -79.9530  -20.2540  -57.6300 C.ar     18 PHE   -0.1150
    318 HN        -84.8230  -20.1940  -56.1090 H        18 PHE    0.1150
    319 HA        -84.0860  -22.6970  -57.4470 H        18 PHE   -0.1150
    320 HB1       -82.8780  -23.1320  -55.2410 H        18 PHE    0.1150
    321 HB2       -83.4600  -21.4930  -54.7020 H        18 PHE   -0.1150
    322 HD1       -81.2300  -23.3240  -56.9860 H        18 PHE    0.1150
    323 HD2       -82.5500  -19.5000  -55.6450 H        18 PHE   -0.1150
    324 HE1       -79.4050  -22.2480  -58.2260 H        18 PHE    0.1150
    325 HE2       -80.7180  -18.4090  -56.8820 H        18 PHE    0.5100
    326 HZ        -79.1500  -19.7840  -58.1800 H        18 PHE   -0.5100
    327 N         -84.9400  -24.1320  -55.1050 N.am     19 ASP   -0.4700
    328 CA        -85.7620  -25.1790  -54.5150 C.3      19 ASP    0.3100
    329 C         -85.4280  -25.1370  -53.0510 C.2      19 ASP    0.0700
    330 O         -84.4640  -24.4680  -52.6590 O.2      19 ASP    0.0900
    331 CB        -85.3710  -26.5560  -55.0400 C.3      19 ASP   -0.2800
    332 CG        -86.0450  -26.8950  -56.3150 C.2      19 ASP    0.0900
    333 OD1       -86.9330  -26.1470  -56.7830 O.co2    19 ASP    0.0900
    334 OD2       -85.6650  -27.9410  -56.8340 O.co2    19 ASP    0.6200
    335 HN        -83.9920  -24.1000  -54.7980 H        19 ASP   -0.7600
    336 HA        -86.7930  -24.9670  -54.7580 H        19 ASP   -0.7600
    337 HB1       -85.6420  -27.3220  -54.2830 H        19 ASP    0.5100
    338 HB2       -84.2730  -26.5790  -55.2060 H        19 ASP   -0.5100
    339 N         -86.2030  -25.8410  -52.2340 N.am     20 GLN   -0.4700
    340 CA        -85.9310  -25.8610  -50.8100 C.3      20 GLN    0.3100
    341 C         -84.9200  -26.9730  -50.4980 C.2      20 GLN    0.0700
    342 O         -85.1510  -28.1330  -50.8490 O.2      20 GLN    0.0900
    343 CB        -87.2420  -26.1030  -50.0510 C.3      20 GLN   -0.1800
    344 CG        -87.1310  -26.2340  -48.5320 C.3      20 GLN    0.0900
    345 CD        -87.7850  -25.0570  -47.8050 C.2      20 GLN    0.0900
    346 NE2       -88.9290  -24.6480  -48.1460 N.am     20 GLN   -0.1800
    347 OE1       -87.1030  -24.5240  -46.8090 O.2      20 GLN    0.0900
    348 HN        -86.9850  -26.3720  -52.5510 H        20 GLN    0.0900
    349 HA        -85.4980  -24.9120  -50.5310 H        20 GLN    0.5500
    350 HB1       -87.6940  -27.0380  -50.4410 H        20 GLN   -0.5500
    351 HB2       -87.9230  -25.2540  -50.2700 H        20 GLN   -0.6200
    352 HG1       -86.0580  -26.2760  -48.2470 H        20 GLN    0.3200
    353 HG2       -87.6300  -27.1730  -48.2100 H        20 GLN    0.3000
    354 HE21      -89.3490  -23.8780  -47.6660 H        20 GLN    0.5100
    355 HE22      -89.4160  -25.0930  -48.8970 H        20 GLN   -0.5100
    356 N         -83.7960  -26.6340  -49.8500 N.am     21 VAL   -0.4700
    357 CA        -82.8240  -27.6700  -49.4990 C.3      21 VAL    0.3100
    358 C         -83.4720  -28.5740  -48.4290 C.2      21 VAL    0.0700
    359 O         -84.5190  -28.2480  -47.8300 O.2      21 VAL    0.0900
    360 CB        -81.4990  -27.0890  -48.9510 C.3      21 VAL   -0.0900
    361 CG1       -81.2250  -25.7690  -49.5940 C.3      21 VAL    0.0900
    362 CG2       -81.5600  -26.9330  -47.4490 C.3      21 VAL   -0.2700
    363 HN        -83.5790  -25.6980  -49.5870 H        21 VAL    0.0900
    364 HA        -82.6290  -28.2480  -50.3900 H        21 VAL    0.0900
    365 HB        -80.6670  -27.7900  -49.1710 H        21 VAL    0.0900
    366 HG11      -81.9500  -25.0100  -49.2320 H        21 VAL   -0.2700
    367 HG12      -81.3260  -25.8580  -50.6980 H        21 VAL    0.0900
    368 HG13      -80.1980  -25.4310  -49.3390 H        21 VAL    0.0900
    369 HG21      -81.7360  -27.9190  -46.9690 H        21 VAL    0.0900
    370 HG22      -82.3920  -26.2510  -47.1730 H        21 VAL    0.5100
    371 HG23      -80.5990  -26.5220  -47.0720 H        21 VAL   -0.5100
    372 N         -82.8530  -29.7240  -48.1760 N.am     22 PRO   -0.2900
    373 CA        -83.2910  -30.7390  -47.2010 C.3      22 PRO    0.0000
    374 C         -83.2280  -30.3240  -45.7360 C.2      22 PRO    0.0900
    375 O         -82.2260  -29.7600  -45.2920 O.2      22 PRO    0.0900
    376 CB        -82.3560  -31.9230  -47.4860 C.3      22 PRO    0.0200
    377 CG        -81.9490  -31.6990  -48.9520 C.3      22 PRO    0.0900
    378 CD        -81.7120  -30.2040  -48.9680 C.3      22 PRO   -0.1800
    379 HA        -84.3410  -30.9520  -47.3260 H        22 PRO    0.0900
    380 HB1       -82.8860  -32.8920  -47.3600 H        22 PRO    0.0900
    381 HB2       -81.4710  -31.9060  -46.8150 H        22 PRO   -0.1800
    382 HG1       -81.0280  -32.2620  -49.2110 H        22 PRO    0.0900
    383 HG2       -82.7600  -31.9920  -49.6520 H        22 PRO    0.0900
    384 HD1       -80.7540  -29.9300  -48.4790 H        22 PRO    0.5100
    385 HD2       -81.7480  -29.7880  -49.9950 H        22 PRO   -0.5100
    386 N         -84.2830  -30.6510  -44.9850 N.am     23 ASP   -0.4700
    387 CA        -84.3230  -30.3130  -43.5770 C.3      23 ASP    0.3100
    388 C         -82.9680  -30.4910  -42.9070 C.2      23 ASP    0.0700
    389 O         -82.5780  -29.6950  -42.0510 O.2      23 ASP    0.0900
    390 CB        -85.2900  -31.2080  -42.8260 C.3      23 ASP   -0.2800
    391 CG        -86.6760  -31.2610  -43.4620 C.2      23 ASP    0.0900
    392 OD1       -87.1680  -30.2260  -44.0100 O.co2    23 ASP    0.0900
    393 OD2       -87.2880  -32.3610  -43.3680 O.co2    23 ASP    0.6200
    394 HN        -85.0760  -31.1300  -45.3520 H        23 ASP   -0.7600
    395 HA        -84.6270  -29.2800  -43.4920 H        23 ASP   -0.7600
    396 HB1       -85.3950  -30.8290  -41.7870 H        23 ASP    0.5100
    397 HB2       -84.8770  -32.2390  -42.7980 H        23 ASP   -0.5100
    398 N         -82.2490  -31.5470  -43.2970 N.am     24 ALA   -0.4700
    399 CA        -80.9660  -31.8430  -42.7050 C.3      24 ALA    0.3100
    400 C         -80.0030  -30.7050  -42.8850 C.2      24 ALA    0.0700
    401 O         -79.2840  -30.3570  -41.9540 O.2      24 ALA    0.0900
    402 CB        -80.4100  -33.1050  -43.3030 C.3      24 ALA   -0.2700
    403 HN        -82.5630  -32.1730  -44.0070 H        24 ALA    0.0900
    404 HA        -81.1010  -31.9560  -41.6400 H        24 ALA    0.0900
    405 HB1       -80.2830  -32.9860  -44.3990 H        24 ALA    0.0900
    406 HB2       -81.1060  -33.9500  -43.1150 H        24 ALA    0.5100
    407 HB3       -79.4180  -33.3320  -42.8540 H        24 ALA   -0.5100
    408 N         -79.9870  -30.1040  -44.0810 N.am     25 VAL   -0.4700
    409 CA        -79.0890  -28.9720  -44.3490 C.3      25 VAL    0.3100
    410 C         -79.4270  -27.8490  -43.3700 C.2      25 VAL    0.0700
    411 O         -78.5440  -27.3610  -42.6580 O.2      25 VAL    0.0900
    412 CB        -79.2250  -28.4750  -45.7920 C.3      25 VAL   -0.0900
    413 CG1       -78.4370  -27.2290  -45.9870 C.3      25 VAL    0.0900
    414 CG2       -78.7240  -29.5450  -46.7280 C.3      25 VAL   -0.2700
    415 HN        -80.5750  -30.3920  -44.8320 H        25 VAL    0.0900
    416 HA        -78.0780  -29.3020  -44.1640 H        25 VAL    0.0900
    417 HB        -80.2940  -28.2750  -46.0140 H        25 VAL    0.0900
    418 HG11      -77.4030  -27.3660  -45.6060 H        25 VAL   -0.2700
    419 HG12      -78.9110  -26.3910  -45.4320 H        25 VAL    0.0900
    420 HG13      -78.3850  -26.9790  -47.0680 H        25 VAL    0.0900
    421 HG21      -79.3200  -30.4740  -46.6000 H        25 VAL    0.0900
    422 HG22      -77.6600  -29.7740  -46.5070 H        25 VAL    0.5100
    423 HG23      -78.8220  -29.2030  -47.7800 H        25 VAL   -0.5100
    424 N         -80.7130  -27.4710  -43.3160 N.am     26 TYR   -0.4700
    425 CA        -81.2060  -26.4410  -42.4030 C.3      26 TYR    0.3100
    426 C         -80.8280  -26.7330  -40.9580 C.2      26 TYR    0.0700
    427 O         -80.2910  -25.8720  -40.2540 O.2      26 TYR    0.0900
    428 CB        -82.7170  -26.3590  -42.4730 C.3      26 TYR   -0.1800
    429 CG        -83.2520  -25.5250  -43.6130 C.ar     26 TYR    0.0900
    430 CD1       -83.0930  -24.1510  -43.6310 C.ar     26 TYR    0.0900
    431 CD2       -83.9910  -26.1080  -44.6330 C.ar     26 TYR    0.0000
    432 CE1       -83.6610  -23.3750  -44.6240 C.ar     26 TYR   -0.1150
    433 CE2       -84.5650  -25.3440  -45.6400 C.ar     26 TYR    0.1150
    434 CZ        -84.3900  -23.9790  -45.6150 C.ar     26 TYR   -0.1150
    435 OH        -84.9490  -23.2150  -46.5940 O.3      26 TYR    0.1150
    436 HN        -81.4020  -27.8820  -43.9090 H        26 TYR    0.1100
    437 HA        -80.7640  -25.4980  -42.6880 H        26 TYR   -0.5400
    438 HB1       -83.1000  -25.9080  -41.5330 H        26 TYR    0.4300
    439 HB2       -83.1280  -27.3830  -42.6000 H        26 TYR   -0.1150
    440 HD1       -82.5130  -23.6750  -42.8550 H        26 TYR    0.1150
    441 HD2       -84.1220  -27.1800  -44.6440 H        26 TYR   -0.1150
    442 HE1       -83.5320  -22.3030  -44.6180 H        26 TYR    0.1150
    443 HE2       -85.1390  -25.8120  -46.4280 H        26 TYR    0.5100
    444 HH        -85.8220  -23.5670  -46.7820 H        26 TYR   -0.5100
    445 N         -81.1250  -27.9560  -40.5180 N.am     27 TYR   -0.4700
    446 CA        -80.8350  -28.3960  -39.1580 C.3      27 TYR    0.3100
    447 C         -79.3430  -28.3830  -38.9040 C.2      27 TYR    0.0700
    448 O         -78.8890  -27.9850  -37.8380 O.2      27 TYR    0.0900
    449 CB        -81.4210  -29.7960  -38.9190 C.3      27 TYR   -0.1800
    450 CG        -82.9370  -29.8590  -39.1090 C.ar     27 TYR    0.0900
    451 CD1       -83.6090  -31.0930  -39.2080 C.ar     27 TYR    0.0900
    452 CD2       -83.6950  -28.6860  -39.2190 C.ar     27 TYR    0.0000
    453 CE1       -84.9950  -31.1540  -39.4160 C.ar     27 TYR   -0.1150
    454 CE2       -85.0800  -28.7280  -39.4270 C.ar     27 TYR    0.1150
    455 CZ        -85.7280  -29.9590  -39.5230 C.ar     27 TYR   -0.1150
    456 OH        -87.1070  -29.9790  -39.7220 O.3      27 TYR    0.1150
    457 HN        -81.5640  -28.6320  -41.1060 H        27 TYR    0.1100
    458 HA        -81.2700  -27.6820  -38.4740 H        27 TYR   -0.5400
    459 HB1       -81.2060  -30.1110  -37.8750 H        27 TYR    0.4300
    460 HB2       -80.9680  -30.5110  -39.6360 H        27 TYR   -0.1150
    461 HD1       -83.0460  -32.0110  -39.1230 H        27 TYR    0.1150
    462 HD2       -83.2010  -27.7280  -39.1410 H        27 TYR   -0.1150
    463 HE1       -85.4940  -32.1090  -39.4920 H        27 TYR    0.1150
    464 HE2       -85.6440  -27.8100  -39.5120 H        27 TYR    0.5100
    465 HH        -87.3660  -30.8830  -39.9180 H        27 TYR   -0.5100
    466 N         -78.5670  -28.8110  -39.8900 N.am     28 SER   -0.4700
    467 CA        -77.1230  -28.8100  -39.7400 C.3      28 SER    0.3100
    468 C         -76.6960  -27.3620  -39.5820 C.2      28 SER    0.0700
    469 O         -75.8960  -27.0230  -38.7090 O.2      28 SER    0.0900
    470 CB        -76.4590  -29.4250  -40.9720 C.3      28 SER    0.0500
    471 OG        -76.7910  -30.7990  -41.0970 O.3      28 SER    0.0900
    472 HN        -78.9290  -29.1430  -40.7570 H        28 SER    0.0900
    473 HA        -76.8780  -29.3800  -38.8560 H        28 SER   -0.6600
    474 HB1       -75.3550  -29.3340  -40.8830 H        28 SER    0.4300
    475 HB2       -76.8010  -28.8930  -41.8850 H        28 SER    0.5100
    476 HG1       -77.7200  -30.8250  -41.3380 H        28 SER   -0.5100
    477 N         -77.2650  -26.4910  -40.4130 N.am     29 LEU   -0.4700
    478 CA        -76.9100  -25.0710  -40.3730 C.3      29 LEU    0.3100
    479 C         -77.1720  -24.4470  -39.0120 C.2      29 LEU    0.0700
    480 O         -76.3040  -23.7720  -38.4420 O.2      29 LEU    0.0900
    481 CB        -77.6620  -24.2900  -41.4690 C.3      29 LEU   -0.1800
    482 CG        -77.2130  -24.5410  -42.9140 C.3      29 LEU    0.0900
    483 CD1       -78.2520  -23.9630  -43.8290 C.3      29 LEU    0.0900
    484 CD2       -75.8200  -23.9420  -43.1730 C.3      29 LEU   -0.0900
    485 HN        -77.9470  -26.7620  -41.0890 H        29 LEU    0.0900
    486 HA        -75.8440  -24.9890  -40.5200 H        29 LEU   -0.2700
    487 HB1       -77.5410  -23.2070  -41.2580 H        29 LEU    0.0900
    488 HB2       -78.7380  -24.5550  -41.3970 H        29 LEU    0.0900
    489 HG        -77.1090  -25.6320  -43.0960 H        29 LEU    0.0900
    490 HD11      -78.3550  -22.8720  -43.6500 H        29 LEU   -0.2700
    491 HD12      -79.2330  -24.4490  -43.6420 H        29 LEU    0.0900
    492 HD13      -77.9510  -24.1220  -44.8880 H        29 LEU    0.0900
    493 HD21      -75.0730  -24.4020  -42.4910 H        29 LEU    0.0900
    494 HD22      -75.8390  -22.8460  -42.9910 H        29 LEU    0.5100
    495 HD23      -75.5130  -24.1420  -44.2220 H        29 LEU   -0.5100
    496 N         -78.3850  -24.6850  -38.5010 N.am     30 GLY   -0.4700
    497 CA        -78.7900  -24.1680  -37.1950 C.3      30 GLY    0.3100
    498 C         -77.8690  -24.5490  -36.0370 C.2      30 GLY   -0.0200
    499 O         -77.5210  -23.6880  -35.2260 O.2      30 GLY    0.0900
    500 HN        -79.0670  -25.2240  -38.9880 H        30 GLY    0.0900
    501 HA1       -79.7770  -24.5540  -36.9890 H        30 GLY    0.5100
    502 HA2       -78.8180  -23.0910  -37.2700 H        30 GLY   -0.5100
    503 N         -77.4760  -25.8290  -35.9670 N.am     31 ILE   -0.4700
    504 CA        -76.5970  -26.2940  -34.9080 C.3      31 ILE    0.3100
    505 C         -75.1800  -25.8760  -35.1670 C.2      31 ILE    0.0700
    506 O         -74.4340  -25.6150  -34.2270 O.2      31 ILE    0.0900
    507 CB        -76.6580  -27.8190  -34.6900 C.3      31 ILE   -0.0900
    508 CG1       -76.4820  -28.5530  -35.9980 C.3      31 ILE    0.0900
    509 CG2       -77.9930  -28.2040  -34.0990 C.3      31 ILE   -0.2700
    510 CD        -76.6240  -30.0610  -35.8440 C.3      31 ILE    0.0900
    511 HN        -77.7640  -26.5130  -36.6330 H        31 ILE    0.0900
    512 HA        -76.8900  -25.7860  -34.0010 H        31 ILE    0.0900
    513 HB        -75.8450  -28.1280  -34.0000 H        31 ILE   -0.1800
    514 HG11      -75.4720  -28.3270  -36.4010 H        31 ILE    0.0900
    515 HG12      -77.2460  -28.1920  -36.7180 H        31 ILE    0.0900
    516 HG21      -78.7970  -28.0720  -34.8550 H        31 ILE   -0.2700
    517 HG22      -78.2190  -27.5580  -33.2240 H        31 ILE    0.0900
    518 HG23      -77.9730  -29.2690  -33.7830 H        31 ILE    0.0900
    519 HD1       -77.6810  -30.3250  -35.6270 H        31 ILE    0.0900
    520 HD2       -75.9900  -30.4170  -35.0030 H        31 ILE    0.5100
    521 HD3       -76.3170  -30.5670  -36.7840 H        31 ILE   -0.5100
    522 N         -74.7940  -25.7790  -36.4390 N.am     32 PHE   -0.4700
    523 CA        -73.4290  -25.3360  -36.7510 C.3      32 PHE    0.3100
    524 C         -73.2170  -23.9070  -36.1970 C.2      32 PHE    0.0700
    525 O         -72.2570  -23.6170  -35.4570 O.2      32 PHE    0.0900
    526 CB        -73.1660  -25.3140  -38.2750 C.3      32 PHE   -0.1800
    527 CG        -71.8490  -24.6910  -38.6440 C.ar     32 PHE    0.0900
    528 CD1       -70.6520  -25.3800  -38.4410 C.ar     32 PHE    0.0900
    529 CD2       -71.7850  -23.3760  -39.1010 C.ar     32 PHE    0.0000
    530 CE1       -69.4020  -24.7560  -38.6920 C.ar     32 PHE   -0.1150
    531 CE2       -70.5450  -22.7510  -39.3500 C.ar     32 PHE    0.1150
    532 CZ        -69.3480  -23.4380  -39.1470 C.ar     32 PHE   -0.1150
    533 HN        -75.3910  -25.9940  -37.2080 H        32 PHE    0.1150
    534 HA        -72.7430  -26.0160  -36.2680 H        32 PHE   -0.1150
    535 HB1       -73.9630  -24.7250  -38.7770 H        32 PHE    0.1150
    536 HB2       -73.1590  -26.3550  -38.6630 H        32 PHE   -0.1150
    537 HD1       -70.6770  -26.4000  -38.0880 H        32 PHE    0.1150
    538 HD2       -72.7010  -22.8260  -39.2680 H        32 PHE   -0.1150
    539 HE1       -68.4860  -25.3050  -38.5290 H        32 PHE    0.1150
    540 HE2       -70.5220  -21.7300  -39.7010 H        32 PHE    0.5100
    541 HZ        -68.4000  -22.9590  -39.3380 H        32 PHE   -0.5100
    542 N         -74.1450  -23.0210  -36.5530 N.am     33 ILE   -0.4700
    543 CA        -74.0620  -21.6410  -36.1360 C.3      33 ILE    0.3100
    544 C         -74.3610  -21.5510  -34.6520 C.2      33 ILE    0.0700
    545 O         -73.8630  -20.6590  -33.9540 O.2      33 ILE    0.0900
    546 CB        -75.0440  -20.7630  -36.9380 C.3      33 ILE   -0.0900
    547 CG1       -74.6380  -19.2840  -36.8040 C.3      33 ILE    0.0900
    548 CG2       -76.4880  -21.0470  -36.5000 C.3      33 ILE   -0.2700
    549 CD        -73.2190  -18.9690  -37.3230 C.3      33 ILE    0.0900
    550 HN        -74.9300  -23.2670  -37.1190 H        33 ILE    0.0900
    551 HA        -73.0480  -21.3060  -36.2920 H        33 ILE    0.0900
    552 HB        -74.9370  -20.9830  -38.0220 H        33 ILE   -0.1800
    553 HG11      -74.6880  -19.0010  -35.7320 H        33 ILE    0.0900
    554 HG12      -75.3640  -18.6670  -37.3740 H        33 ILE    0.0900
    555 HG21      -76.6100  -20.8230  -35.4190 H        33 ILE   -0.2700
    556 HG22      -76.7310  -22.1170  -36.6710 H        33 ILE    0.0900
    557 HG23      -77.1900  -20.4060  -37.0760 H        33 ILE    0.0900
    558 HD1       -73.0840  -19.3880  -38.3430 H        33 ILE    0.0900
    559 HD2       -72.4610  -19.4240  -36.6490 H        33 ILE    0.5100
    560 HD3       -73.0690  -17.8690  -37.3680 H        33 ILE   -0.5100
    561 N         -75.1870  -22.4720  -34.1670 N.am     34 GLY   -0.4700
    562 CA        -75.4810  -22.4910  -32.7420 C.3      34 GLY    0.3100
    563 C         -74.1920  -22.7330  -31.9410 C.2      34 GLY   -0.0200
    564 O         -73.9060  -22.0460  -30.9490 O.2      34 GLY    0.0900
    565 HN        -75.6270  -23.1640  -34.7330 H        34 GLY    0.0900
    566 HA1       -76.1850  -23.2850  -32.5450 H        34 GLY    0.5100
    567 HA2       -75.9070  -21.5390  -32.4660 H        34 GLY   -0.5100
    568 N         -73.4000  -23.7180  -32.3750 N.am     35 ILE   -0.4700
    569 CA        -72.1330  -24.0400  -31.7360 C.3      35 ILE    0.3100
    570 C         -71.1270  -22.8930  -31.8460 C.2      35 ILE    0.0700
    571 O         -70.2440  -22.7340  -30.9850 O.2      35 ILE    0.0900
    572 CB        -71.5350  -25.2810  -32.3470 C.3      35 ILE   -0.0900
    573 CG1       -72.4350  -26.4520  -32.0510 C.3      35 ILE    0.0900
    574 CG2       -70.1590  -25.5410  -31.7550 C.3      35 ILE   -0.2700
    575 CD        -71.8040  -27.7630  -32.4400 C.3      35 ILE    0.0900
    576 HN        -73.6450  -24.2800  -33.1610 H        35 ILE    0.0900
    577 HA        -72.3180  -24.1910  -30.6830 H        35 ILE    0.0900
    578 HB        -71.4460  -25.1470  -33.4460 H        35 ILE   -0.1800
    579 HG11      -73.3850  -26.3280  -32.6130 H        35 ILE    0.0900
    580 HG12      -72.6610  -26.4680  -30.9640 H        35 ILE    0.0900
    581 HG21      -70.2370  -25.6830  -30.6560 H        35 ILE   -0.2700
    582 HG22      -69.4910  -24.6760  -31.9540 H        35 ILE    0.0900
    583 HG23      -69.7220  -26.4600  -32.2010 H        35 ILE    0.0900
    584 HD1       -70.9600  -27.9990  -31.7570 H        35 ILE    0.0900
    585 HD2       -71.4120  -27.7010  -33.4780 H        35 ILE    0.5100
    586 HD3       -72.5540  -28.5800  -32.3710 H        35 ILE   -0.5100
    587 N         -71.2520  -22.0920  -32.9070 N.am     36 CYS   -0.4700
    588 CA        -70.3630  -20.9380  -33.0800 C.3      36 CYS    0.3100
    589 C         -70.7100  -19.9080  -32.0020 C.2      36 CYS    0.0700
    590 O         -69.8310  -19.2660  -31.4360 O.2      36 CYS    0.0900
    591 CB        -70.5260  -20.2980  -34.4760 C.3      36 CYS   -0.1100
    592 SG        -69.8170  -21.2120  -35.9200 S.3      36 CYS    0.0900
    593 HN        -71.9390  -22.2390  -33.6140 H        36 CYS    0.0900
    594 HA        -69.3490  -21.2800  -32.9460 H        36 CYS   -0.2300
    595 HB1       -70.0510  -19.2970  -34.4340 H        36 CYS    0.1600
    596 HB2       -71.6130  -20.1650  -34.6500 H        36 CYS    0.5100
    597 HG1       -70.7060  -22.1940  -35.8830 H        36 CYS   -0.5100
    598 N         -72.0040  -19.7560  -31.7260 N.am     37 GLY   -0.4700
    599 CA        -72.4150  -18.8310  -30.7010 C.3      37 GLY    0.3100
    600 C         -71.8360  -19.3070  -29.3780 C.2      37 GLY   -0.0200
    601 O         -71.2890  -18.5230  -28.6010 O.2      37 GLY    0.0900
    602 HN        -72.7230  -20.2580  -32.2000 H        37 GLY    0.0900
    603 HA1       -73.4930  -18.8150  -30.6510 H        37 GLY    0.5100
    604 HA2       -72.0390  -17.8480  -30.9400 H        37 GLY   -0.5100
    605 N         -71.9520  -20.5990  -29.1070 N.am     38 ILE   -0.4700
    606 CA        -71.4310  -21.1390  -27.8730 C.3      38 ILE    0.3100
    607 C         -69.9270  -20.9070  -27.7520 C.2      38 ILE    0.0700
    608 O         -69.4590  -20.2250  -26.8100 O.2      38 ILE    0.0900
    609 CB        -71.7110  -22.6300  -27.7790 C.3      38 ILE   -0.0900
    610 CG1       -73.1960  -22.8390  -27.5880 C.3      38 ILE    0.0900
    611 CG2       -70.8910  -23.2560  -26.6650 C.3      38 ILE   -0.2700
    612 CD        -73.5710  -24.2790  -27.6310 C.3      38 ILE    0.0900
    613 HN        -72.3940  -21.2430  -29.7270 H        38 ILE    0.0900
    614 HA        -71.9030  -20.6180  -27.0540 H        38 ILE    0.0900
    615 HB        -71.4510  -23.1150  -28.7440 H        38 ILE   -0.1800
    616 HG11      -73.7410  -22.2990  -28.3910 H        38 ILE    0.0900
    617 HG12      -73.4940  -22.4170  -26.6050 H        38 ILE    0.0900
    618 HG21      -71.0110  -22.6710  -25.7280 H        38 ILE   -0.2700
    619 HG22      -69.8160  -23.2630  -26.9440 H        38 ILE    0.0900
    620 HG23      -71.2360  -24.2960  -26.4790 H        38 ILE    0.0900
    621 HD1       -73.1920  -24.8000  -26.7260 H        38 ILE    0.0900
    622 HD2       -73.1270  -24.7590  -28.5290 H        38 ILE    0.5100
    623 HD3       -74.6770  -24.3800  -27.6610 H        38 ILE   -0.5100
    624 N         -69.1670  -21.4710  -28.7010 N.am     39 ILE   -0.4700
    625 CA        -67.7070  -21.3330  -28.7080 C.3      39 ILE    0.3100
    626 C         -67.2110  -19.8780  -28.8240 C.2      39 ILE    0.0700
    627 O         -66.2130  -19.5000  -28.1920 O.2      39 ILE    0.0900
    628 CB        -67.0820  -22.1750  -29.8320 C.3      39 ILE   -0.0900
    629 CG1       -67.4390  -23.6470  -29.6130 C.3      39 ILE    0.0900
    630 CG2       -65.5750  -21.9460  -29.8900 C.3      39 ILE   -0.2700
    631 CD        -66.9970  -24.5660  -30.7200 C.3      39 ILE    0.0900
    632 HN        -69.5600  -22.0080  -29.4440 H        39 ILE    0.0900
    633 HA        -67.3350  -21.6580  -27.7480 H        39 ILE    0.0900
    634 HB        -67.5380  -21.8880  -30.8050 H        39 ILE   -0.1800
    635 HG11      -68.5410  -23.7290  -29.5100 H        39 ILE    0.0900
    636 HG12      -66.9630  -23.9840  -28.6680 H        39 ILE    0.0900
    637 HG21      -65.1310  -22.0620  -28.8780 H        39 ILE   -0.2700
    638 HG22      -65.3620  -20.9180  -30.2540 H        39 ILE    0.0900
    639 HG23      -65.1050  -22.6880  -30.5710 H        39 ILE    0.0900
    640 HD1       -65.8900  -24.6600  -30.7190 H        39 ILE    0.0900
    641 HD2       -67.3180  -24.1580  -31.7020 H        39 ILE    0.5100
    642 HD3       -67.4390  -25.5750  -30.5720 H        39 ILE   -0.5100
    643 N         -67.9090  -19.0680  -29.6240 N.am     40 GLY   -0.4700
    644 CA        -67.5510  -17.6690  -29.7810 C.3      40 GLY    0.3100
    645 C         -67.8220  -16.8380  -28.5220 C.2      40 GLY   -0.0200
    646 O         -66.9290  -16.1510  -28.0220 O.2      40 GLY    0.0900
    647 HN        -68.6990  -19.3840  -30.1440 H        40 GLY    0.0900
    648 HA1       -68.1320  -17.2680  -30.5980 H        40 GLY    0.5100
    649 HA2       -66.4980  -17.6210  -30.0140 H        40 GLY   -0.5100
    650 N         -69.0480  -16.8790  -27.9910 N.am     41 CYS   -0.4700
    651 CA        -69.3680  -16.1010  -26.7960 C.3      41 CYS    0.3100
    652 C         -68.5260  -16.5640  -25.6280 C.2      41 CYS    0.0700
    653 O         -67.9710  -15.7530  -24.8640 O.2      41 CYS    0.0900
    654 CB        -70.8400  -16.2290  -26.4670 C.3      41 CYS   -0.1100
    655 SG        -71.8170  -15.5100  -27.7930 S.3      41 CYS    0.0900
    656 HN        -69.7840  -17.4310  -28.3770 H        41 CYS    0.0900
    657 HA        -69.1130  -15.0690  -26.9880 H        41 CYS   -0.2300
    658 HB1       -71.0490  -15.7060  -25.5090 H        41 CYS    0.1600
    659 HB2       -71.0960  -17.3030  -26.3400 H        41 CYS    0.5100
    660 HG1       -71.7210  -16.5630  -28.5910 H        41 CYS   -0.5100
    661 N         -68.4090  -17.8800  -25.5010 N.am     42 GLY   -0.4700
    662 CA        -67.6010  -18.3960  -24.4280 C.3      42 GLY    0.3100
    663 C         -66.1480  -17.9370  -24.5460 C.2      42 GLY   -0.0200
    664 O         -65.6370  -17.2050  -23.6790 O.2      42 GLY    0.0900
    665 HN        -68.8490  -18.5370  -26.1080 H        42 GLY    0.0900
    666 HA1       -67.6390  -19.4740  -24.4660 H        42 GLY    0.5100
    667 HA2       -68.0140  -18.0400  -23.4950 H        42 GLY   -0.5100
    668 N         -65.4720  -18.3810  -25.6180 N.am     43 GLY   -0.4700
    669 CA        -64.0730  -18.0490  -25.8130 C.3      43 GLY    0.3100
    670 C         -63.7700  -16.5700  -25.6880 C.2      43 GLY   -0.0200
    671 O         -62.8750  -16.1580  -24.9470 O.2      43 GLY    0.0900
    672 HN        -65.8940  -18.9510  -26.3190 H        43 GLY    0.0900
    673 HA1       -63.7930  -18.3790  -26.8020 H        43 GLY    0.5100
    674 HA2       -63.5030  -18.5850  -25.0670 H        43 GLY   -0.5100
    675 N         -64.5300  -15.7610  -26.4100 N.am     44 ASN   -0.4700
    676 CA        -64.2980  -14.3420  -26.4040 C.3      44 ASN    0.3100
    677 C         -64.6490  -13.7640  -25.0780 C.2      44 ASN    0.0700
    678 O         -64.1500  -12.6890  -24.7210 O.2      44 ASN    0.0900
    679 CB        -65.0860  -13.6620  -27.5130 C.3      44 ASN   -0.1800
    680 CG        -64.3670  -13.7540  -28.8350 C.2      44 ASN    0.0900
    681 ND2       -65.0300  -14.3130  -29.8660 N.am     44 ASN    0.0900
    682 OD1       -63.2170  -13.3330  -28.9260 O.2      44 ASN    0.5500
    683 HN        -65.2800  -16.0900  -26.9780 H        44 ASN   -0.5500
    684 HA        -63.2400  -14.1760  -26.5410 H        44 ASN   -0.6200
    685 HB1       -65.2310  -12.5910  -27.2560 H        44 ASN    0.3200
    686 HB2       -66.0790  -14.1510  -27.6100 H        44 ASN    0.3000
    687 HD21      -64.5890  -14.3930  -30.7600 H        44 ASN    0.5100
    688 HD22      -65.9640  -14.6480  -29.7370 H        44 ASN   -0.5100
    689 N         -65.5240  -14.4790  -24.3620 N.am     45 GLY   -0.4700
    690 CA        -65.9270  -14.0620  -23.0250 C.3      45 GLY    0.3100
    691 C         -64.7280  -14.2010  -22.0830 C.2      45 GLY   -0.0200
    692 O         -64.3810  -13.2870  -21.3040 O.2      45 GLY    0.0900
    693 HN        -65.9340  -15.3190  -24.7060 H        45 GLY    0.0900
    694 HA1       -66.7350  -14.6950  -22.6900 H        45 GLY    0.5100
    695 HA2       -66.2510  -13.0330  -23.0630 H        45 GLY   -0.5100
    696 N         -64.0790  -15.3670  -22.1710 N.am     46 ILE   -0.4700
    697 CA        -62.8960  -15.6730  -21.3770 C.3      46 ILE    0.3100
    698 C         -61.8290  -14.6080  -21.6420 C.2      46 ILE    0.0700
    699 O         -61.3560  -13.9590  -20.7070 O.2      46 ILE    0.0900
    700 CB        -62.3280  -17.0900  -21.7230 C.3      46 ILE   -0.0900
    701 CG1       -63.2790  -18.1710  -21.2370 C.3      46 ILE    0.0900
    702 CG2       -60.9640  -17.2840  -21.0920 C.3      46 ILE   -0.2700
    703 CD        -62.9270  -19.4960  -21.7530 C.3      46 ILE    0.0900
    704 HN        -64.3810  -16.0860  -22.7910 H        46 ILE    0.0900
    705 HA        -63.1760  -15.6290  -20.3350 H        46 ILE    0.0900
    706 HB        -62.2410  -17.1930  -22.8260 H        46 ILE   -0.1800
    707 HG11      -64.3100  -17.9190  -21.5660 H        46 ILE    0.0900
    708 HG12      -63.2550  -18.2000  -20.1270 H        46 ILE    0.0900
    709 HG21      -61.0380  -17.1910  -19.9870 H        46 ILE   -0.2700
    710 HG22      -60.2600  -16.5100  -21.4660 H        46 ILE    0.0900
    711 HG23      -60.5740  -18.2950  -21.3370 H        46 ILE    0.0900
    712 HD1       -61.9860  -19.8520  -21.2810 H        46 ILE    0.0900
    713 HD2       -62.7760  -19.4450  -22.8520 H        46 ILE    0.5100
    714 HD3       -63.7370  -20.2200  -21.5200 H        46 ILE   -0.5100
    715 N         -61.4740  -14.4070  -22.9110 N.am     47 VAL   -0.4700
    716 CA        -60.4680  -13.4010  -23.2460 C.3      47 VAL    0.3100
    717 C         -60.8120  -11.9910  -22.7310 C.2      47 VAL    0.0700
    718 O         -59.9300  -11.2910  -22.2310 O.2      47 VAL    0.0900
    719 CB        -60.1670  -13.3660  -24.7920 C.3      47 VAL   -0.0900
    720 CG1       -61.4440  -13.4090  -25.5570 C.3      47 VAL    0.0900
    721 CG2       -59.3790  -12.1170  -25.1820 C.3      47 VAL   -0.2700
    722 HN        -61.8670  -14.9200  -23.6710 H        47 VAL    0.0900
    723 HA        -59.5680  -13.6410  -22.6990 H        47 VAL    0.0900
    724 HB        -59.5380  -14.2390  -25.0670 H        47 VAL    0.0900
    725 HG11      -61.9970  -12.4530  -25.4340 H        47 VAL   -0.2700
    726 HG12      -62.0810  -14.2390  -25.1820 H        47 VAL    0.0900
    727 HG13      -61.2330  -13.5580  -26.6380 H        47 VAL    0.0900
    728 HG21      -58.4990  -11.9970  -24.5160 H        47 VAL    0.0900
    729 HG22      -60.0240  -11.2170  -25.0840 H        47 VAL    0.5100
    730 HG23      -59.0210  -12.2080  -26.2300 H        47 VAL   -0.5100
    731 N         -62.0750  -11.5660  -22.8180 N.am     48 ILE   -0.4700
    732 CA        -62.3930  -10.2260  -22.3270 C.3      48 ILE    0.3100
    733 C         -62.1430  -10.2200  -20.8370 C.2      48 ILE    0.0700
    734 O         -61.4540   -9.3330  -20.2990 O.2      48 ILE    0.0900
    735 CB        -63.8600   -9.8080  -22.5520 C.3      48 ILE   -0.0900
    736 CG1       -64.1520   -9.6340  -24.0390 C.3      48 ILE    0.0900
    737 CG2       -64.1170   -8.4920  -21.8780 C.3      48 ILE   -0.2700
    738 CD        -65.5780   -9.2130  -24.3000 C.3      48 ILE    0.0900
    739 HN        -62.8190  -12.1100  -23.1990 H        48 ILE    0.0900
    740 HA        -61.7390   -9.5350  -22.8390 H        48 ILE    0.0900
    741 HB        -64.5370  -10.5810  -22.1300 H        48 ILE   -0.1800
    742 HG11      -63.9600  -10.5970  -24.5580 H        48 ILE    0.0900
    743 HG12      -63.4680   -8.8620  -24.4510 H        48 ILE    0.0900
    744 HG21      -63.4490   -7.7110  -22.2980 H        48 ILE   -0.2700
    745 HG22      -63.9200   -8.5800  -20.7890 H        48 ILE    0.0900
    746 HG23      -65.1720   -8.1820  -22.0430 H        48 ILE    0.0900
    747 HD1       -65.6550   -8.1050  -24.3040 H        48 ILE    0.0900
    748 HD2       -66.2420   -9.6120  -23.5030 H        48 ILE    0.5100
    749 HD3       -65.9100   -9.5960  -25.2880 H        48 ILE   -0.5100
    750 N         -62.6800  -11.2480  -20.1790 N.am     49 TYR   -0.4700
    751 CA        -62.5750  -11.3960  -18.7200 C.3      49 TYR    0.3100
    752 C         -61.1220  -11.4000  -18.1860 C.2      49 TYR    0.0700
    753 O         -60.7080  -10.5400  -17.3690 O.2      49 TYR    0.0900
    754 CB        -63.3280  -12.6800  -18.2820 C.3      49 TYR   -0.1800
    755 CG        -63.2440  -12.9650  -16.7990 C.ar     49 TYR    0.0900
    756 CD1       -62.3020  -13.8870  -16.3040 C.ar     49 TYR    0.0900
    757 CD2       -64.0650  -12.2720  -15.8790 C.ar     49 TYR    0.0000
    758 CE1       -62.1820  -14.1080  -14.9420 C.ar     49 TYR   -0.1150
    759 CE2       -63.9520  -12.4850  -14.5170 C.ar     49 TYR    0.1150
    760 CZ        -63.0170  -13.3970  -14.0550 C.ar     49 TYR   -0.1150
    761 OH        -62.9210  -13.5880  -12.6880 O.3      49 TYR    0.1150
    762 HN        -63.1800  -11.9690  -20.6510 H        49 TYR    0.1100
    763 HA        -63.0070  -10.5230  -18.2550 H        49 TYR   -0.5400
    764 HB1       -62.8950  -13.5560  -18.8090 H        49 TYR    0.4300
    765 HB2       -64.4050  -12.5750  -18.5340 H        49 TYR   -0.1150
    766 HD1       -61.6690  -14.4260  -16.9920 H        49 TYR    0.1150
    767 HD2       -64.7920  -11.5640  -16.2460 H        49 TYR   -0.1150
    768 HE1       -61.4580  -14.8160  -14.5650 H        49 TYR    0.1150
    769 HE2       -64.5830  -11.9490  -13.8240 H        49 TYR    0.5100
    770 HH        -62.2330  -14.2400  -12.5280 H        49 TYR   -0.5100
    771 N         -60.3480  -12.3720  -18.6660 N.am     50 LEU   -0.4700
    772 CA        -58.9560  -12.5200  -18.2480 C.3      50 LEU    0.3100
    773 C         -58.0470  -11.3210  -18.5690 C.2      50 LEU    0.0700
    774 O         -57.1900  -10.9520  -17.7540 O.2      50 LEU    0.0900
    775 CB        -58.3590  -13.7990  -18.8600 C.3      50 LEU   -0.1800
    776 CG        -58.1810  -14.9880  -17.9480 C.3      50 LEU    0.0900
    777 CD1       -59.4450  -15.1980  -17.1510 C.3      50 LEU    0.0900
    778 CD2       -57.8540  -16.1750  -18.7910 C.3      50 LEU   -0.0900
    779 HN        -60.6810  -13.0390  -19.3280 H        50 LEU    0.0900
    780 HA        -58.9290  -12.5680  -17.1700 H        50 LEU   -0.2700
    781 HB1       -57.3620  -13.5390  -19.2720 H        50 LEU    0.0900
    782 HB2       -59.0240  -14.1110  -19.6930 H        50 LEU    0.0900
    783 HG        -57.3290  -14.8050  -17.2590 H        50 LEU    0.0900
    784 HD11      -60.3010  -15.3860  -17.8340 H        50 LEU   -0.2700
    785 HD12      -59.6660  -14.2930  -16.5460 H        50 LEU    0.0900
    786 HD13      -59.3270  -16.0760  -16.4800 H        50 LEU    0.0900
    787 HD21      -56.9160  -15.9940  -19.3600 H        50 LEU    0.0900
    788 HD22      -58.6760  -16.3660  -19.5130 H        50 LEU    0.5100
    789 HD23      -57.7090  -17.0690  -18.1460 H        50 LEU   -0.5100
    790 N         -58.2150  -10.7240  -19.7490 N.am     51 PHE   -0.4700
    791 CA        -57.3690   -9.5970  -20.1260 C.3      51 PHE    0.3100
    792 C         -57.6730   -8.3320  -19.3510 C.2      51 PHE    0.0700
    793 O         -56.7730   -7.5420  -19.0990 O.2      51 PHE    0.0900
    794 CB        -57.4510   -9.2990  -21.6230 C.3      51 PHE   -0.1800
    795 CG        -56.4490  -10.0610  -22.4330 C.ar     51 PHE    0.0900
    796 CD1       -56.6540  -11.3970  -22.7720 C.ar     51 PHE    0.0900
    797 CD2       -55.2680   -9.4570  -22.8240 C.ar     51 PHE    0.0000
    798 CE1       -55.6940  -12.1140  -23.4830 C.ar     51 PHE   -0.1150
    799 CE2       -54.3000  -10.1670  -23.5370 C.ar     51 PHE    0.1150
    800 CZ        -54.5170  -11.4930  -23.8640 C.ar     51 PHE   -0.1150
    801 HN        -58.9050  -11.0110  -20.4090 H        51 PHE    0.1150
    802 HA        -56.3530   -9.8420  -19.8530 H        51 PHE   -0.1150
    803 HB1       -57.2620   -8.2180  -21.7950 H        51 PHE    0.1150
    804 HB2       -58.4590   -9.5750  -21.9990 H        51 PHE   -0.1150
    805 HD1       -57.5720  -11.8850  -22.4780 H        51 PHE    0.1150
    806 HD2       -55.0920   -8.4220  -22.5740 H        51 PHE   -0.1150
    807 HE1       -55.8660  -13.1490  -23.7370 H        51 PHE    0.1150
    808 HE2       -53.3830   -9.6810  -23.8330 H        51 PHE    0.5100
    809 HZ        -53.7680  -12.0440  -24.4150 H        51 PHE   -0.5100
    810 N         -58.9310   -8.1200  -18.9640 N.am     52 THR   -0.4700
    811 CA        -59.2350   -6.9250  -18.2040 C.3      52 THR    0.3100
    812 C         -58.9800   -7.1140  -16.7180 C.2      52 THR    0.0700
    813 O         -58.9070   -6.1320  -15.9840 O.2      52 THR    0.0900
    814 CB        -60.6690   -6.5150  -18.3530 C.3      52 THR    0.1400
    815 CG2       -61.0170   -6.3810  -19.7870 C.3      52 THR    0.0900
    816 OG1       -61.5170   -7.4890  -17.7540 O.3      52 THR   -0.6600
    817 HN        -59.6830   -8.7410  -19.1690 H        52 THR    0.4300
    818 HA        -58.5860   -6.1380  -18.5580 H        52 THR   -0.2700
    819 HB        -60.8360   -5.5360  -17.8520 H        52 THR    0.0900
    820 HG1       -61.4640   -8.2660  -18.3150 H        52 THR    0.0900
    821 HG21      -60.5440   -7.1980  -20.3720 H        52 THR    0.0900
    822 HG22      -60.6490   -5.4080  -20.1760 H        52 THR    0.5100
    823 HG23      -62.1180   -6.4440  -19.9160 H        52 THR   -0.5100
    824 N         -58.8320   -8.3660  -16.2630 N.am     53 LYS   -0.4700
    825 CA        -58.6160   -8.6370  -14.8330 C.3      53 LYS    0.3100
    826 C         -57.2020   -9.0270  -14.4470 C.2      53 LYS    0.0700
    827 O         -56.6210   -8.4670  -13.5170 O.2      53 LYS    0.0900
    828 CB        -59.5880   -9.7310  -14.3710 C.3      53 LYS   -0.1800
    829 CG        -61.0650   -9.4030  -14.6120 C.3      53 LYS    0.0900
    830 CD        -61.4730   -8.1420  -13.8770 C.3      53 LYS    0.0900
    831 CE        -62.8970   -7.7770  -14.2340 C.3      53 LYS   -0.1800
    832 NZ        -63.3700   -6.5030  -13.5830 N.4      53 LYS    0.0900
    833 HN        -58.8590   -9.1590  -16.8660 H        53 LYS    0.0900
    834 HA        -58.7830   -7.7230  -14.2840 H        53 LYS   -0.1800
    835 HB1       -59.4380   -9.8970  -13.2840 H        53 LYS    0.0900
    836 HB2       -59.3450  -10.6690  -14.9160 H        53 LYS    0.0900
    837 HG1       -61.6890  -10.2510  -14.2560 H        53 LYS    0.2100
    838 HG2       -61.2350   -9.2640  -15.7000 H        53 LYS    0.0500
    839 HD1       -60.7940   -7.3110  -14.1640 H        53 LYS    0.0500
    840 HD2       -61.3950   -8.3080  -12.7820 H        53 LYS   -0.3000
    841 HE1       -63.5780   -8.5890  -13.9020 H        53 LYS    0.3300
    842 HE2       -62.9770   -7.6350  -15.3330 H        53 LYS    0.3300
    843 HZ1       -62.7610   -5.7150  -13.8830 H        53 LYS    0.3300
    844 HZ2       -63.3230   -6.6050  -12.5500 H        53 LYS    0.5100
    845 HZ3       -64.3520   -6.3130  -13.8690 H        53 LYS   -0.5100
    846 N         -56.6820  -10.0270  -15.1510 N.am     54 THR   -0.4700
    847 CA        -55.3380  -10.5240  -14.9260 C.3      54 THR    0.3100
    848 C         -54.4200   -9.3190  -15.0450 C.2      54 THR    0.0700
    849 O         -54.1880   -8.8340  -16.1550 O.2      54 THR    0.0900
    850 CB        -54.9680  -11.5700  -15.9810 C.3      54 THR    0.1400
    851 CG2       -53.6210  -12.1890  -15.6600 C.3      54 THR    0.0900
    852 OG1       -55.9660  -12.5950  -16.0100 O.3      54 THR   -0.6600
    853 HN        -57.1970  -10.4840  -15.8720 H        54 THR    0.4300
    854 HA        -55.3030  -10.9590  -13.9380 H        54 THR   -0.2700
    855 HB        -54.9110  -11.0920  -16.9830 H        54 THR    0.0900
    856 HG1       -56.6200  -12.3090  -16.6510 H        54 THR    0.0900
    857 HG21      -53.6550  -12.6840  -14.6650 H        54 THR    0.0900
    858 HG22      -52.8380  -11.4020  -15.6380 H        54 THR    0.5100
    859 HG23      -53.3630  -12.9520  -16.4250 H        54 THR   -0.5100
    860 N         -53.9020   -8.8470  -13.9080 N.am     55 LYS   -0.4700
    861 CA        -53.0650   -7.6540  -13.8890 C.3      55 LYS    0.3100
    862 C         -51.8970   -7.6640  -14.8610 C.2      55 LYS    0.0700
    863 O         -51.4960   -6.5950  -15.3760 O.2      55 LYS    0.0900
    864 CB        -52.5210   -7.3940  -12.4950 C.3      55 LYS   -0.1800
    865 CG        -52.5410   -5.9120  -12.1020 C.3      55 LYS    0.0900
    866 CD        -53.8330   -5.5910  -11.2960 C.3      55 LYS    0.0900
    867 CE        -53.7690   -4.2530  -10.4700 C.3      55 LYS   -0.1800
    868 NZ        -52.5720   -4.0050   -9.5570 N.4      55 LYS    0.0900
    869 HN        -54.0630   -9.2860  -13.0270 H        55 LYS    0.0900
    870 HA        -53.6660   -6.8200  -14.2170 H        55 LYS   -0.1800
    871 HB1       -51.4720   -7.7590  -12.4490 H        55 LYS    0.0900
    872 HB2       -53.1320   -7.9640  -11.7630 H        55 LYS    0.0900
    873 HG1       -52.5120   -5.2860  -13.0200 H        55 LYS    0.2100
    874 HG2       -51.6500   -5.6820  -11.4810 H        55 LYS    0.0500
    875 HD1       -54.0230   -6.4280  -10.5900 H        55 LYS    0.0500
    876 HD2       -54.6820   -5.5220  -12.0080 H        55 LYS   -0.3000
    877 HE1       -54.6630   -4.2120   -9.8140 H        55 LYS    0.3300
    878 HE2       -53.7800   -3.4070  -11.1890 H        55 LYS    0.3300
    879 HZ1       -51.6990   -4.0050  -10.1210 H        55 LYS    0.3300
    880 HZ2       -52.5220   -4.7570   -8.8390 H        55 LYS    0.5100
    881 HZ3       -52.6800   -3.0840   -9.0860 H        55 LYS   -0.5100
    882 N         -51.3650   -8.8780  -15.0950 N.am     56 SER   -0.4700
    883 CA        -50.2130   -9.1270  -15.9910 C.3      56 SER    0.3100
    884 C         -50.4870   -8.6850  -17.4130 C.2      56 SER    0.0700
    885 O         -49.5800   -8.2410  -18.1290 O.2      56 SER    0.0900
    886 CB        -49.8440  -10.6300  -16.0260 C.3      56 SER    0.0500
    887 OG        -50.7150  -11.4040  -16.8580 O.3      56 SER    0.0900
    888 HN        -51.7390   -9.6910  -14.6590 H        56 SER    0.0900
    889 HA        -49.3770   -8.5490  -15.6260 H        56 SER   -0.6600
    890 HB1       -49.8990  -11.0400  -14.9960 H        56 SER    0.4300
    891 HB2       -48.8100  -10.7400  -16.4150 H        56 SER    0.5100
    892 HG1       -50.5010  -12.3230  -16.6830 H        56 SER   -0.5100
    893 N         -51.7500   -8.8310  -17.8070 N.am     57 LEU   -0.4700
    894 CA        -52.2180   -8.4860  -19.1310 C.3      57 LEU    0.3100
    895 C         -52.7480   -7.0680  -19.2120 C.2      57 LEU    0.0700
    896 O         -53.5510   -6.7880  -20.0920 O.2      57 LEU    0.0900
    897 CB        -53.3330   -9.4510  -19.5510 C.3      57 LEU   -0.1800
    898 CG        -53.0190  -10.9350  -19.6220 C.3      57 LEU    0.0900
    899 CD1       -54.3120  -11.6530  -19.9050 C.3      57 LEU    0.0900
    900 CD2       -51.9720  -11.2150  -20.7010 C.3      57 LEU   -0.0900
    901 HN        -52.4450   -9.1950  -17.1920 H        57 LEU    0.0900
    902 HA        -51.3830   -8.5500  -19.8130 H        57 LEU   -0.2700
    903 HB1       -53.6750   -9.1380  -20.5580 H        57 LEU    0.0900
    904 HB2       -54.1660   -9.3240  -18.8290 H        57 LEU    0.0900
    905 HG        -52.5910  -11.2830  -18.6580 H        57 LEU    0.0900
    906 HD11      -54.7390  -11.3040  -20.8690 H        57 LEU   -0.2700
    907 HD12      -55.0450  -11.4450  -19.0960 H        57 LEU    0.0900
    908 HD13      -54.1310  -12.7470  -19.9730 H        57 LEU    0.0900
    909 HD21      -51.0330  -10.6650  -20.4740 H        57 LEU    0.0900
    910 HD22      -52.3490  -10.8770  -21.6910 H        57 LEU    0.5100
    911 HD23      -51.7460  -12.3010  -20.7370 H        57 LEU   -0.5100
    912 N         -52.3240   -6.1650  -18.3260 N.am     58 GLN   -0.4700
    913 CA        -52.8420   -4.7990  -18.3950 C.3      58 GLN    0.3100
    914 C         -52.0600   -3.7380  -19.2160 C.2      58 GLN    0.0700
    915 O         -52.2380   -2.5300  -18.9960 O.2      58 GLN    0.0900
    916 CB        -53.1060   -4.2540  -16.9890 C.3      58 GLN   -0.1800
    917 CG        -54.5640   -4.2810  -16.5410 C.3      58 GLN    0.0900
    918 CD        -54.9340   -5.5780  -15.7720 C.2      58 GLN    0.0900
    919 NE2       -54.8340   -6.6910  -16.3540 N.am     58 GLN   -0.1800
    920 OE1       -55.3640   -5.4470  -14.5000 O.2      58 GLN    0.0900
    921 HN        -51.6630   -6.3710  -17.6090 H        58 GLN    0.0900
    922 HA        -53.7580   -4.8140  -18.9680 H        58 GLN    0.5500
    923 HB1       -52.7540   -3.2010  -16.9560 H        58 GLN   -0.5500
    924 HB2       -52.5120   -4.8550  -16.2700 H        58 GLN   -0.6200
    925 HG1       -55.2180   -4.2050  -17.4350 H        58 GLN    0.3200
    926 HG2       -54.7530   -3.4120  -15.8740 H        58 GLN    0.3000
    927 HE21      -55.0700   -7.5330  -15.8670 H        58 GLN    0.5100
    928 HE22      -54.5190   -6.7330  -17.3020 H        58 GLN   -0.5100
    929 N         -51.2160   -4.1640  -20.1640 N.am     59 THR   -0.4700
    930 CA        -50.4950   -3.2190  -21.0270 C.3      59 THR    0.3100
    931 C         -51.4860   -2.6570  -22.1020 C.2      59 THR    0.0700
    932 O         -52.4330   -3.3500  -22.5110 O.2      59 THR    0.0900
    933 CB        -49.2980   -3.9110  -21.7320 C.3      59 THR    0.1400
    934 CG2       -48.8560   -5.1270  -20.9190 C.3      59 THR    0.0900
    935 OG1       -49.6550   -4.3230  -23.0690 O.3      59 THR   -0.6600
    936 HN        -51.0400   -5.1310  -20.3240 H        59 THR    0.4300
    937 HA        -50.1450   -2.4050  -20.4100 H        59 THR   -0.2700
    938 HB        -48.4440   -3.2050  -21.7950 H        59 THR    0.0900
    939 HG1       -48.8710   -4.7390  -23.4350 H        59 THR    0.0900
    940 HG21      -49.6240   -5.9270  -20.9790 H        59 THR    0.0900
    941 HG22      -48.7240   -4.8420  -19.8540 H        59 THR    0.5100
    942 HG23      -47.8990   -5.5230  -21.3210 H        59 THR   -0.5100
    943 N         -51.2630   -1.4050  -22.5780 N.am     60 PRO   -0.2900
    944 CA        -52.1070   -0.7280  -23.5800 C.3      60 PRO    0.0000
    945 C         -52.5180   -1.4980  -24.8480 C.2      60 PRO    0.0900
    946 O         -53.7230   -1.6970  -25.1250 O.2      60 PRO    0.0900
    947 CB        -51.2980    0.5290  -23.9120 C.3      60 PRO    0.0200
    948 CG        -50.6230    0.8240  -22.6500 C.3      60 PRO    0.0900
    949 CD        -50.1290   -0.5410  -22.2150 C.3      60 PRO   -0.1800
    950 HA        -53.0920   -0.5410  -23.1820 H        60 PRO    0.0900
    951 HB1       -51.9620    1.3650  -24.2190 H        60 PRO    0.0900
    952 HB2       -50.5670    0.3340  -24.7240 H        60 PRO   -0.1800
    953 HG1       -49.7790    1.5310  -22.7990 H        60 PRO    0.0900
    954 HG2       -51.3260    1.2550  -21.9070 H        60 PRO    0.0900
    955 HD1       -49.2160   -0.8470  -22.7680 H        60 PRO    0.5100
    956 HD2       -49.9430   -0.5840  -21.1220 H        60 PRO   -0.5100
    957 N         -51.5200   -1.9270  -25.6210 N.am     61 ALA   -0.4700
    958 CA        -51.7920   -2.6290  -26.8610 C.3      61 ALA    0.3100
    959 C         -52.8490   -3.6730  -26.6100 C.2      61 ALA    0.0700
    960 O         -53.7120   -3.8960  -27.4630 O.2      61 ALA    0.0900
    961 CB        -50.5320   -3.2740  -27.4110 C.3      61 ALA   -0.2700
    962 HN        -50.5610   -1.7900  -25.3870 H        61 ALA    0.0900
    963 HA        -52.1850   -1.9130  -27.5690 H        61 ALA    0.0900
    964 HB1       -50.1260   -4.0040  -26.6790 H        61 ALA    0.0900
    965 HB2       -49.7610   -2.4970  -27.6020 H        61 ALA    0.5100
    966 HB3       -50.7630   -3.8110  -28.3560 H        61 ALA   -0.5100
    967 N         -52.8220   -4.2920  -25.4280 N.am     62 ASN   -0.4700
    968 CA        -53.8270   -5.3160  -25.1250 C.3      62 ASN    0.3100
    969 C         -55.2930   -4.8300  -25.2550 C.2      62 ASN    0.0700
    970 O         -56.2210   -5.6210  -25.5080 O.2      62 ASN    0.0900
    971 CB        -53.5670   -5.9200  -23.7420 C.3      62 ASN   -0.1800
    972 CG        -52.5150   -7.0180  -23.7920 C.2      62 ASN    0.0900
    973 ND2       -52.1370   -7.5630  -22.7440 N.am     62 ASN    0.0900
    974 OD1       -52.0440   -7.3610  -24.9720 O.2      62 ASN    0.5500
    975 HN        -52.1440   -4.0970  -24.7230 H        62 ASN   -0.5500
    976 HA        -53.7700   -6.0790  -25.8870 H        62 ASN   -0.6200
    977 HB1       -54.5130   -6.3510  -23.3490 H        62 ASN    0.3200
    978 HB2       -53.2160   -5.1220  -23.0550 H        62 ASN    0.3000
    979 HD21      -52.5230   -7.2800  -21.8660 H        62 ASN    0.5100
    980 HD22      -51.4450   -8.2840  -22.7770 H        62 ASN   -0.5100
    981 N         -55.5020   -3.5280  -25.1150 N.am     63 MET   -0.4700
    982 CA        -56.8240   -3.0010  -25.2520 C.3      63 MET    0.3100
    983 C         -57.3740   -3.4340  -26.6260 C.2      63 MET    0.0700
    984 O         -58.5800   -3.6760  -26.8000 O.2      63 MET    0.0900
    985 CB        -56.7810   -1.4860  -25.1660 C.3      63 MET   -0.1800
    986 CG        -56.4450   -0.9620  -23.8130 C.3      63 MET    0.0900
    987 SD        -56.2320    0.8310  -23.7530 S.3      63 MET    0.0900
    988 CE        -57.8860    1.4000  -23.9860 C.3      63 MET   -0.1400
    989 HN        -54.7740   -2.8770  -24.9140 H        63 MET    0.0900
    990 HA        -57.4360   -3.4090  -24.4600 H        63 MET    0.0900
    991 HB1       -57.7770   -1.0900  -25.4580 H        63 MET   -0.0900
    992 HB2       -56.0210   -1.1160  -25.8850 H        63 MET   -0.2200
    993 HG1       -55.5060   -1.4510  -23.4760 H        63 MET    0.0900
    994 HG2       -57.2590   -1.2540  -23.1170 H        63 MET    0.0900
    995 HE1       -58.5590    1.0270  -23.1840 H        63 MET    0.0900
    996 HE2       -58.2810    1.0420  -24.9600 H        63 MET    0.5100
    997 HE3       -57.9160    2.5100  -23.9690 H        63 MET   -0.5100
    998 N         -56.4820   -3.5540  -27.6160 N.am     64 PHE   -0.4700
    999 CA        -56.8820   -3.9320  -28.9740 C.3      64 PHE    0.3100
   1000 C         -57.4330   -5.3320  -28.9730 C.2      64 PHE    0.0700
   1001 O         -58.4260   -5.6070  -29.6650 O.2      64 PHE    0.0900
   1002 CB        -55.6970   -3.8190  -29.9590 C.3      64 PHE   -0.1800
   1003 CG        -55.2090   -2.3990  -30.1410 C.ar     64 PHE    0.0900
   1004 CD1       -56.1150   -1.3360  -30.2630 C.ar     64 PHE    0.0900
   1005 CD2       -53.8620   -2.0980  -30.1600 C.ar     64 PHE    0.0000
   1006 CE1       -55.6710   -0.0030  -30.3970 C.ar     64 PHE   -0.1150
   1007 CE2       -53.4340   -0.7660  -30.2930 C.ar     64 PHE    0.1150
   1008 CZ        -54.3420    0.2730  -30.4120 C.ar     64 PHE   -0.1150
   1009 HN        -55.5090   -3.3920  -27.4760 H        64 PHE    0.1150
   1010 HA        -57.6840   -3.2760  -29.2790 H        64 PHE   -0.1150
   1011 HB1       -56.0090   -4.1930  -30.9570 H        64 PHE    0.1150
   1012 HB2       -54.8430   -4.4180  -29.5770 H        64 PHE   -0.1150
   1013 HD1       -57.1750   -1.5420  -30.2540 H        64 PHE    0.1150
   1014 HD2       -53.1320   -2.8900  -30.0730 H        64 PHE   -0.1150
   1015 HE1       -56.3890    0.7980  -30.4870 H        64 PHE    0.1150
   1016 HE2       -52.3770   -0.5480  -30.3020 H        64 PHE    0.5100
   1017 HZ        -53.9980    1.2920  -30.5160 H        64 PHE   -0.5100
   1018 N         -56.8050   -6.2190  -28.1880 N.am     65 ILE   -0.4700
   1019 CA        -57.2740   -7.5980  -28.1110 C.3      65 ILE    0.3100
   1020 C         -58.6620   -7.6070  -27.5110 C.2      65 ILE    0.0700
   1021 O         -59.5980   -8.2240  -28.0630 O.2      65 ILE    0.0900
   1022 CB        -56.3520   -8.4420  -27.2680 C.3      65 ILE   -0.0900
   1023 CG1       -55.0260   -8.5900  -28.0240 C.3      65 ILE    0.0900
   1024 CG2       -56.9870   -9.8160  -26.9800 C.3      65 ILE   -0.2700
   1025 CD        -53.9510   -9.3950  -27.2690 C.3      65 ILE    0.0900
   1026 HN        -56.0080   -5.9850  -27.6360 H        65 ILE    0.0900
   1027 HA        -57.3230   -7.9890  -29.1160 H        65 ILE    0.0900
   1028 HB        -56.1500   -7.9210  -26.3080 H        65 ILE   -0.1800
   1029 HG11      -54.6240   -7.5750  -28.2280 H        65 ILE    0.0900
   1030 HG12      -55.2290   -9.0970  -28.9910 H        65 ILE    0.0900
   1031 HG21      -57.3500  -10.2750  -27.9250 H        65 ILE   -0.2700
   1032 HG22      -57.8480   -9.6970  -26.2890 H        65 ILE    0.0900
   1033 HG23      -56.2330  -10.4930  -26.5250 H        65 ILE    0.0900
   1034 HD1       -54.2400  -10.4680  -27.2240 H        65 ILE    0.0900
   1035 HD2       -53.8490   -9.0110  -26.2320 H        65 ILE    0.5100
   1036 HD3       -52.9770   -9.3120  -27.7970 H        65 ILE   -0.5100
   1037 N         -58.7970   -6.8920  -26.3880 N.am     66 ILE   -0.4700
   1038 CA        -60.0810   -6.7770  -25.7220 C.3      66 ILE    0.3100
   1039 C         -61.1490   -6.2960  -26.7200 C.2      66 ILE    0.0700
   1040 O         -62.1660   -6.9640  -26.8990 O.2      66 ILE    0.0900
   1041 CB        -59.9830   -5.8400  -24.5070 C.3      66 ILE   -0.0900
   1042 CG1       -58.9930   -6.4480  -23.5020 C.3      66 ILE    0.0900
   1043 CG2       -61.3630   -5.6610  -23.8600 C.3      66 ILE   -0.2700
   1044 CD        -58.6630   -5.5700  -22.2740 C.3      66 ILE    0.0900
   1045 HN        -58.0330   -6.4120  -25.9640 H        66 ILE    0.0900
   1046 HA        -60.3840   -7.7650  -25.4100 H        66 ILE    0.0900
   1047 HB        -59.5980   -4.8510  -24.8340 H        66 ILE   -0.1800
   1048 HG11      -58.0440   -6.6570  -24.0390 H        66 ILE    0.0900
   1049 HG12      -59.4190   -7.4050  -23.1360 H        66 ILE    0.0900
   1050 HG21      -61.7560   -6.6430  -23.5210 H        66 ILE   -0.2700
   1051 HG22      -62.0740   -5.2290  -24.5970 H        66 ILE    0.0900
   1052 HG23      -61.2830   -4.9890  -22.9790 H        66 ILE    0.0900
   1053 HD1       -59.6020   -5.2060  -21.8020 H        66 ILE    0.0900
   1054 HD2       -58.0600   -4.6910  -22.5880 H        66 ILE    0.5100
   1055 HD3       -58.0970   -6.1640  -21.5260 H        66 ILE   -0.5100
   1056 N         -60.9270   -5.1710  -27.3990 N.am     67 ASN   -0.4700
   1057 CA        -61.9210   -4.7180  -28.3670 C.3      67 ASN    0.3100
   1058 C         -62.1750   -5.7750  -29.4750 C.2      67 ASN    0.0700
   1059 O         -63.2950   -5.8980  -29.9940 O.2      67 ASN    0.0900
   1060 CB        -61.5060   -3.4110  -29.0160 C.3      67 ASN   -0.1800
   1061 CG        -62.6220   -2.8220  -29.8520 C.2      67 ASN    0.0900
   1062 ND2       -62.4950   -2.8740  -31.1880 N.am     67 ASN    0.0900
   1063 OD1       -63.5970   -2.3420  -29.3080 O.2      67 ASN    0.5500
   1064 HN        -60.1100   -4.6100  -27.2840 H        67 ASN   -0.5500
   1065 HA        -62.8580   -4.5930  -27.8450 H        67 ASN   -0.6200
   1066 HB1       -60.6260   -3.5910  -29.6700 H        67 ASN    0.3200
   1067 HB2       -61.2280   -2.6820  -28.2250 H        67 ASN    0.3000
   1068 HD21      -63.2120   -2.4950  -31.7730 H        67 ASN    0.5100
   1069 HD22      -61.6840   -3.2910  -31.5970 H        67 ASN   -0.5100
   1070 N         -61.1400   -6.5310  -29.8510 N.am     68 LEU   -0.4700
   1071 CA        -61.2940   -7.5720  -30.8720 C.3      68 LEU    0.3100
   1072 C         -62.2280   -8.6830  -30.3360 C.2      68 LEU    0.0700
   1073 O         -63.0840   -9.2200  -31.0510 O.2      68 LEU    0.0900
   1074 CB        -59.9250   -8.1920  -31.2250 C.3      68 LEU   -0.1800
   1075 CG        -59.6590   -8.5170  -32.7150 C.3      68 LEU    0.0900
   1076 CD1       -58.5290   -9.5040  -32.7750 C.3      68 LEU    0.0900
   1077 CD2       -60.8590   -9.1290  -33.4450 C.3      68 LEU   -0.0900
   1078 HN        -60.2280   -6.4250  -29.4610 H        68 LEU    0.0900
   1079 HA        -61.7380   -7.1200  -31.7470 H        68 LEU   -0.2700
   1080 HB1       -59.8270   -9.1370  -30.6510 H        68 LEU    0.0900
   1081 HB2       -59.1400   -7.4820  -30.8910 H        68 LEU    0.0900
   1082 HG        -59.3850   -7.5920  -33.2650 H        68 LEU    0.0900
   1083 HD11      -58.8010  -10.4300  -32.2270 H        68 LEU   -0.2700
   1084 HD12      -57.6210   -9.0670  -32.3060 H        68 LEU    0.0900
   1085 HD13      -58.3130   -9.7670  -33.8330 H        68 LEU    0.0900
   1086 HD21      -61.7200   -8.4270  -33.4200 H        68 LEU    0.0900
   1087 HD22      -61.1600  -10.0770  -32.9500 H        68 LEU    0.5100
   1088 HD23      -60.5960   -9.3280  -34.5060 H        68 LEU   -0.5100
   1089 N         -62.0250   -9.0350  -29.0650 N.am     69 ALA   -0.4700
   1090 CA        -62.8390  -10.0590  -28.4060 C.3      69 ALA    0.3100
   1091 C         -64.2960   -9.5840  -28.2940 C.2      69 ALA    0.0700
   1092 O         -65.2490  -10.2840  -28.6620 O.2      69 ALA    0.0900
   1093 CB        -62.2720  -10.3830  -26.9810 C.3      69 ALA   -0.2700
   1094 HN        -61.3100   -8.6180  -28.5080 H        69 ALA    0.0900
   1095 HA        -62.8280  -10.9450  -29.0250 H        69 ALA    0.0900
   1096 HB1       -62.1070   -9.4430  -26.4130 H        69 ALA    0.0900
   1097 HB2       -61.3020  -10.9160  -27.0720 H        69 ALA    0.5100
   1098 HB3       -62.9950  -11.0130  -26.4200 H        69 ALA   -0.5100
   1099 N         -64.4710   -8.3760  -27.7910 N.am     70 PHE   -0.4700
   1100 CA        -65.7940   -7.8480  -27.6160 C.3      70 PHE    0.3100
   1101 C         -66.5460   -7.9270  -28.9310 C.2      70 PHE    0.0700
   1102 O         -67.6790   -8.3990  -28.9840 O.2      70 PHE    0.0900
   1103 CB        -65.7000   -6.4070  -27.1240 C.3      70 PHE   -0.1800
   1104 CG        -67.0100   -5.7310  -27.0500 C.ar     70 PHE    0.0900
   1105 CD1       -67.8650   -5.9860  -25.9830 C.ar     70 PHE    0.0900
   1106 CD2       -67.4330   -4.8910  -28.0870 C.ar     70 PHE    0.0000
   1107 CE1       -69.1380   -5.4120  -25.9530 C.ar     70 PHE   -0.1150
   1108 CE2       -68.6890   -4.3100  -28.0750 C.ar     70 PHE    0.1150
   1109 CZ        -69.5530   -4.5680  -27.0080 C.ar     70 PHE   -0.1150
   1110 HN        -63.7120   -7.7900  -27.5160 H        70 PHE    0.1150
   1111 HA        -66.3140   -8.4630  -26.8970 H        70 PHE   -0.1150
   1112 HB1       -65.0630   -5.8200  -27.8190 H        70 PHE    0.1150
   1113 HB2       -65.2630   -6.3950  -26.1020 H        70 PHE   -0.1150
   1114 HD1       -67.5430   -6.6270  -25.1760 H        70 PHE    0.1150
   1115 HD2       -66.7650   -4.6910  -28.9120 H        70 PHE   -0.1150
   1116 HE1       -69.8030   -5.6130  -25.1270 H        70 PHE    0.1150
   1117 HE2       -68.9990   -3.6630  -28.8830 H        70 PHE    0.5100
   1118 HZ        -70.5380   -4.1240  -26.9890 H        70 PHE   -0.5100
   1119 N         -65.8980   -7.4650  -29.9960 N.am     71 SER   -0.4700
   1120 CA        -66.4720   -7.4610  -31.3470 C.3      71 SER    0.3100
   1121 C         -66.8530   -8.8780  -31.7920 C.2      71 SER    0.0700
   1122 O         -67.9920   -9.1580  -32.1860 O.2      71 SER    0.0900
   1123 CB        -65.4420   -6.8390  -32.3270 C.3      71 SER    0.0500
   1124 OG        -65.9080   -6.7520  -33.6690 O.3      71 SER    0.0900
   1125 HN        -64.9760   -7.0950  -29.9220 H        71 SER    0.0900
   1126 HA        -67.3830   -6.8820  -31.3310 H        71 SER   -0.6600
   1127 HB1       -64.5220   -7.4620  -32.3240 H        71 SER    0.4300
   1128 HB2       -65.1950   -5.8120  -31.9840 H        71 SER    0.5100
   1129 HG1       -65.5180   -7.4970  -34.1330 H        71 SER   -0.5100
   1130 N         -65.8750   -9.7760  -31.7260 N.am     72 ASP   -0.4700
   1131 CA        -66.0920  -11.1740  -32.1130 C.3      72 ASP    0.3100
   1132 C         -67.1530  -11.7870  -31.1940 C.2      72 ASP    0.0700
   1133 O         -67.9280  -12.6750  -31.6190 O.2      72 ASP    0.0900
   1134 CB        -64.7860  -11.9750  -32.0300 C.3      72 ASP   -0.2800
   1135 CG        -63.7840  -11.5700  -33.0990 C.2      72 ASP    0.0900
   1136 OD1       -62.5760  -11.7850  -32.8780 O.co2    72 ASP    0.0900
   1137 OD2       -64.2010  -11.0580  -34.1570 O.co2    72 ASP    0.6200
   1138 HN        -64.9580   -9.5430  -31.4130 H        72 ASP   -0.7600
   1139 HA        -66.4740  -11.1840  -33.1240 H        72 ASP   -0.7600
   1140 HB1       -65.0150  -13.0550  -32.1510 H        72 ASP    0.5100
   1141 HB2       -64.3240  -11.8110  -31.0320 H        72 ASP   -0.5100
   1142 N         -67.1970  -11.3100  -29.9350 N.am     73 PHE   -0.4700
   1143 CA        -68.1940  -11.7980  -28.9960 C.3      73 PHE    0.3100
   1144 C         -69.5730  -11.4690  -29.5420 C.2      73 PHE    0.0700
   1145 O         -70.4010  -12.3590  -29.7330 O.2      73 PHE    0.0900
   1146 CB        -68.0630  -11.1440  -27.6300 C.3      73 PHE   -0.1800
   1147 CG        -69.1040  -11.6130  -26.6570 C.ar     73 PHE    0.0900
   1148 CD1       -68.9390  -12.8040  -25.9650 C.ar     73 PHE    0.0900
   1149 CD2       -70.2650  -10.8890  -26.4670 C.ar     73 PHE    0.0000
   1150 CE1       -69.9140  -13.2680  -25.1000 C.ar     73 PHE   -0.1150
   1151 CE2       -71.2530  -11.3340  -25.6050 C.ar     73 PHE    0.1150
   1152 CZ        -71.0720  -12.5260  -24.9220 C.ar     73 PHE   -0.1150
   1153 HN        -66.5650  -10.6170  -29.5980 H        73 PHE    0.1150
   1154 HA        -68.0640  -12.8660  -28.9060 H        73 PHE   -0.1150
   1155 HB1       -68.1760  -10.0430  -27.7340 H        73 PHE    0.1150
   1156 HB2       -67.0680  -11.3850  -27.1980 H        73 PHE   -0.1150
   1157 HD1       -68.0360  -13.3790  -26.1040 H        73 PHE    0.1150
   1158 HD2       -70.4050   -9.9610  -27.0000 H        73 PHE   -0.1150
   1159 HE1       -69.7750  -14.1980  -24.5680 H        73 PHE    0.1150
   1160 HE2       -72.1570  -10.7580  -25.4660 H        73 PHE    0.5100
   1161 HZ        -71.8360  -12.8800  -24.2470 H        73 PHE   -0.5100
   1162 N         -69.7960  -10.1860  -29.8250 N.am     74 THR   -0.4700
   1163 CA        -71.0800   -9.7070  -30.3250 C.3      74 THR    0.3100
   1164 C         -71.5220  -10.3660  -31.6370 C.2      74 THR    0.0700
   1165 O         -72.7060  -10.7310  -31.8180 O.2      74 THR    0.0900
   1166 CB        -71.0570   -8.1950  -30.4900 C.3      74 THR    0.1400
   1167 CG2       -72.4490   -7.6960  -30.8050 C.3      74 THR    0.0900
   1168 OG1       -70.5750   -7.5910  -29.2680 O.3      74 THR   -0.6600
   1169 HN        -69.0900   -9.4920  -29.7060 H        74 THR    0.4300
   1170 HA        -71.8450   -9.9970  -29.6200 H        74 THR   -0.2700
   1171 HB        -70.3810   -7.9140  -31.3250 H        74 THR    0.0900
   1172 HG1       -69.6180   -7.6730  -29.2910 H        74 THR    0.0900
   1173 HG21      -73.1790   -8.1120  -30.0770 H        74 THR    0.0900
   1174 HG22      -72.7460   -8.0190  -31.8250 H        74 THR    0.5100
   1175 HG23      -72.4780   -6.5870  -30.7400 H        74 THR   -0.5100
   1176 N         -70.5630  -10.5370  -32.5470 N.am     75 PHE   -0.4700
   1177 CA        -70.8450  -11.1720  -33.8320 C.3      75 PHE    0.3100
   1178 C         -71.3690  -12.5960  -33.6050 C.2      75 PHE    0.0700
   1179 O         -72.3700  -13.0080  -34.2030 O.2      75 PHE    0.0900
   1180 CB        -69.5740  -11.2060  -34.6850 C.3      75 PHE   -0.1800
   1181 CG        -69.8060  -11.6940  -36.0670 C.ar     75 PHE    0.0900
   1182 CD1       -70.0150  -13.0500  -36.3280 C.ar     75 PHE    0.0900
   1183 CD2       -69.8620  -10.7930  -37.1190 C.ar     75 PHE    0.0000
   1184 CE1       -70.2820  -13.5050  -37.6320 C.ar     75 PHE   -0.1150
   1185 CE2       -70.1280  -11.2160  -38.4350 C.ar     75 PHE    0.1150
   1186 CZ        -70.3400  -12.5750  -38.6910 C.ar     75 PHE   -0.1150
   1187 HN        -69.6220  -10.2440  -32.3950 H        75 PHE    0.1150
   1188 HA        -71.6180  -10.6030  -34.3270 H        75 PHE   -0.1150
   1189 HB1       -68.8330  -11.8870  -34.2140 H        75 PHE    0.1150
   1190 HB2       -69.1550  -10.1800  -34.7620 H        75 PHE   -0.1150
   1191 HD1       -69.9720  -13.7610  -35.5150 H        75 PHE    0.1150
   1192 HD2       -69.6960   -9.7440  -36.9230 H        75 PHE   -0.1150
   1193 HE1       -70.4410  -14.5560  -37.8200 H        75 PHE    0.1150
   1194 HE2       -70.1670  -10.4970  -39.2400 H        75 PHE    0.5100
   1195 HZ        -70.5490  -12.9110  -39.6970 H        75 PHE   -0.5100
   1196 N         -70.6940  -13.3430  -32.7310 N.am     76 SER   -0.4700
   1197 CA        -71.0890  -14.7130  -32.4300 C.3      76 SER    0.3100
   1198 C         -72.4450  -14.7630  -31.7270 C.2      76 SER    0.0700
   1199 O         -73.2300  -15.7160  -31.9120 O.2      76 SER    0.0900
   1200 CB        -70.0600  -15.3750  -31.5040 C.3      76 SER    0.0500
   1201 OG        -68.7240  -15.2730  -32.0110 O.3      76 SER    0.0900
   1202 HN        -69.8930  -13.0000  -32.2480 H        76 SER    0.0900
   1203 HA        -71.1600  -15.2530  -33.3620 H        76 SER   -0.6600
   1204 HB1       -70.3080  -16.4520  -31.3930 H        76 SER    0.4300
   1205 HB2       -70.0940  -14.8830  -30.5090 H        76 SER    0.5100
   1206 HG1       -68.4830  -14.3470  -31.9330 H        76 SER   -0.5100
   1207 N         -72.7120  -13.7410  -30.9020 N.am     77 LEU   -0.4700
   1208 CA        -73.9470  -13.6790  -30.1560 C.3      77 LEU    0.3100
   1209 C         -75.0610  -13.4360  -31.1020 C.2      77 LEU    0.0700
   1210 O         -75.9710  -14.2290  -31.1770 O.2      77 LEU    0.0900
   1211 CB        -73.9260  -12.5410  -29.1700 C.3      77 LEU   -0.1800
   1212 CG        -74.8030  -12.7710  -27.9460 C.3      77 LEU    0.0900
   1213 CD1       -75.2260  -11.4150  -27.4690 C.3      77 LEU    0.0900
   1214 CD2       -76.0230  -13.6220  -28.2490 C.3      77 LEU   -0.0900
   1215 HN        -72.0760  -12.9850  -30.7680 H        77 LEU    0.0900
   1216 HA        -74.0700  -14.6190  -29.6380 H        77 LEU   -0.2700
   1217 HB1       -74.2750  -11.6210  -29.6860 H        77 LEU    0.0900
   1218 HB2       -72.8800  -12.3870  -28.8300 H        77 LEU    0.0900
   1219 HG        -74.2310  -13.3000  -27.1540 H        77 LEU    0.0900
   1220 HD11      -75.7940  -10.8900  -28.2660 H        77 LEU   -0.2700
   1221 HD12      -74.3310  -10.8080  -27.2130 H        77 LEU    0.0900
   1222 HD13      -75.8790  -11.5150  -26.5760 H        77 LEU    0.0900
   1223 HD21      -75.7090  -14.6200  -28.6280 H        77 LEU    0.0900
   1224 HD22      -76.6450  -13.1280  -29.0270 H        77 LEU    0.5100
   1225 HD23      -76.6240  -13.7670  -27.3260 H        77 LEU   -0.5100
   1226 N         -74.9720  -12.3400  -31.8480 N.am     78 VAL   -0.4700
   1227 CA        -76.0270  -11.9420  -32.7890 C.3      78 VAL    0.3100
   1228 C         -76.2080  -12.8390  -34.0260 C.2      78 VAL    0.0700
   1229 O         -77.3250  -13.1210  -34.4620 O.2      78 VAL    0.0900
   1230 CB        -75.8240  -10.4340  -33.2620 C.3      78 VAL   -0.0900
   1231 CG1       -76.9500   -9.9650  -34.1600 C.3      78 VAL    0.0900
   1232 CG2       -75.8010   -9.5050  -32.0760 C.3      78 VAL   -0.2700
   1233 HN        -74.1800  -11.7360  -31.8020 H        78 VAL    0.0900
   1234 HA        -76.9780  -12.0520  -32.2890 H        78 VAL    0.0900
   1235 HB        -74.8640  -10.3560  -33.8160 H        78 VAL    0.0900
   1236 HG11      -77.9190  -10.0260  -33.6210 H        78 VAL   -0.2700
   1237 HG12      -77.0080  -10.6100  -35.0630 H        78 VAL    0.0900
   1238 HG13      -76.7780   -8.9110  -34.4640 H        78 VAL    0.0900
   1239 HG21      -74.8700   -9.6580  -31.4900 H        78 VAL    0.0900
   1240 HG22      -76.6720   -9.7100  -31.4180 H        78 VAL    0.5100
   1241 HG23      -75.8350   -8.4500  -32.4230 H        78 VAL   -0.5100
   1242 N         -75.1190  -13.3120  -34.5970 N.am     79 ASN   -0.4700
   1243 CA        -75.2610  -14.1010  -35.7960 C.3      79 ASN    0.3100
   1244 C         -75.6040  -15.5650  -35.6290 C.2      79 ASN    0.0700
   1245 O         -75.8970  -16.2490  -36.6110 O.2      79 ASN    0.0900
   1246 CB        -73.9990  -13.9580  -36.6380 C.3      79 ASN   -0.1800
   1247 CG        -73.8900  -12.6000  -37.2630 C.2      79 ASN    0.0900
   1248 ND2       -73.2810  -11.6440  -36.5200 N.am     79 ASN    0.0900
   1249 OD1       -74.3560  -12.3880  -38.4030 O.2      79 ASN    0.5500
   1250 HN        -74.1980  -13.1590  -34.2470 H        79 ASN   -0.5500
   1251 HA        -76.1250  -13.7450  -36.3390 H        79 ASN   -0.6200
   1252 HB1       -74.0120  -14.7200  -37.4450 H        79 ASN    0.3200
   1253 HB2       -73.1110  -14.1240  -35.9930 H        79 ASN    0.3000
   1254 HD21      -72.9350  -11.8670  -35.6080 H        79 ASN    0.5100
   1255 HD22      -73.1770  -10.7190  -36.8820 H        79 ASN   -0.5100
   1256 N         -75.5620  -16.0510  -34.3990 N.am     80 GLY   -0.4700
   1257 CA        -75.8750  -17.4480  -34.1690 C.3      80 GLY    0.3100
   1258 C         -77.2580  -17.6750  -33.5580 C.2      80 GLY   -0.0200
   1259 O         -78.3110  -17.5470  -34.2290 O.2      80 GLY    0.0900
   1260 HN        -75.3230  -15.5010  -33.6030 H        80 GLY    0.0900
   1261 HA1       -75.1280  -17.8440  -33.4980 H        80 GLY    0.5100
   1262 HA2       -75.8270  -17.9550  -35.1200 H        80 GLY   -0.5100
   1263 N         -77.2580  -18.0230  -32.2640 N.am     81 PHE   -0.4700
   1264 CA        -78.4910  -18.2680  -31.5400 C.3      81 PHE    0.3100
   1265 C         -78.9330  -16.9990  -30.8230 C.2      81 PHE    0.0700
   1266 O         -78.1270  -16.3410  -30.1850 O.2      81 PHE    0.0900
   1267 CB        -78.2710  -19.3790  -30.5230 C.3      81 PHE   -0.1800
   1268 CG        -79.4220  -19.5360  -29.5760 C.ar     81 PHE    0.0900
   1269 CD1       -79.4830  -18.7950  -28.3910 C.ar     81 PHE    0.0900
   1270 CD2       -80.4980  -20.3470  -29.9110 C.ar     81 PHE    0.0000
   1271 CE1       -80.6000  -18.8590  -27.5670 C.ar     81 PHE   -0.1150
   1272 CE2       -81.6160  -20.4180  -29.0950 C.ar     81 PHE    0.1150
   1273 CZ        -81.6750  -19.6740  -27.9190 C.ar     81 PHE   -0.1150
   1274 HN        -76.4140  -18.1280  -31.7430 H        81 PHE    0.1150
   1275 HA        -79.2520  -18.5500  -32.2520 H        81 PHE   -0.1150
   1276 HB1       -77.3690  -19.1520  -29.9150 H        81 PHE    0.1150
   1277 HB2       -78.1410  -20.3460  -31.0530 H        81 PHE   -0.1150
   1278 HD1       -78.6510  -18.1640  -28.1140 H        81 PHE    0.1150
   1279 HD2       -80.4630  -20.9320  -30.8180 H        81 PHE   -0.1150
   1280 HE1       -80.6350  -18.2790  -26.6560 H        81 PHE    0.1150
   1281 HE2       -82.4450  -21.0510  -29.3730 H        81 PHE    0.5100
   1282 HZ        -82.5470  -19.7280  -27.2840 H        81 PHE   -0.5100
   1283 N         -80.2280  -16.6820  -30.8540 N.am     82 PRO   -0.2900
   1284 CA        -81.3190  -17.4270  -31.4830 C.3      82 PRO    0.0000
   1285 C         -81.7240  -17.0400  -32.9280 C.2      82 PRO    0.0900
   1286 O         -82.3630  -17.8200  -33.6610 O.2      82 PRO    0.0900
   1287 CB        -82.4790  -17.1800  -30.5030 C.3      82 PRO    0.0200
   1288 CG        -82.3040  -15.7470  -30.1820 C.3      82 PRO    0.0900
   1289 CD        -80.7940  -15.6890  -29.9170 C.3      82 PRO   -0.1800
   1290 HA        -81.0480  -18.4630  -31.6180 H        82 PRO    0.0900
   1291 HB1       -82.3880  -17.8150  -29.5960 H        82 PRO    0.0900
   1292 HB2       -83.4620  -17.3730  -30.9800 H        82 PRO   -0.1800
   1293 HG1       -82.5970  -15.0980  -31.0330 H        82 PRO    0.0900
   1294 HG2       -82.8900  -15.4540  -29.2850 H        82 PRO    0.0900
   1295 HD1       -80.3820  -14.6810  -30.1380 H        82 PRO    0.5100
   1296 HD2       -80.5540  -15.9740  -28.8700 H        82 PRO   -0.5100
   1297 N         -81.3800  -15.8270  -33.3380 N.am     83 LEU   -0.4700
   1298 CA        -81.7640  -15.3510  -34.6640 C.3      83 LEU    0.3100
   1299 C         -81.6000  -16.3550  -35.7910 C.2      83 LEU    0.0700
   1300 O         -82.5950  -16.7420  -36.4080 O.2      83 LEU    0.0900
   1301 CB        -81.0300  -14.0470  -35.0020 C.3      83 LEU   -0.1800
   1302 CG        -81.4610  -12.9390  -34.0590 C.3      83 LEU    0.0900
   1303 CD1       -80.9490  -11.6380  -34.6210 C.3      83 LEU    0.0900
   1304 CD2       -83.0040  -12.9200  -33.9080 C.3      83 LEU   -0.0900
   1305 HN        -80.8520  -15.1980  -32.7720 H        83 LEU    0.0900
   1306 HA        -82.8320  -15.1920  -34.6670 H        83 LEU   -0.2700
   1307 HB1       -81.2630  -13.7540  -36.0480 H        83 LEU    0.0900
   1308 HB2       -79.9350  -14.2060  -34.9080 H        83 LEU    0.0900
   1309 HG        -81.0360  -13.1110  -33.0470 H        83 LEU    0.0900
   1310 HD11      -81.2240  -11.5490  -35.6930 H        83 LEU   -0.2700
   1311 HD12      -79.8410  -11.5980  -34.5350 H        83 LEU    0.0900
   1312 HD13      -81.3970  -10.7840  -34.0690 H        83 LEU    0.0900
   1313 HD21      -83.3420  -13.8110  -33.3370 H        83 LEU    0.0900
   1314 HD22      -83.4820  -12.9390  -34.9110 H        83 LEU    0.5100
   1315 HD23      -83.3190  -12.0070  -33.3600 H        83 LEU   -0.5100
   1316 N         -80.3790  -16.8140  -36.0580 N.am     84 MET   -0.4700
   1317 CA        -80.2360  -17.7390  -37.1570 C.3      84 MET    0.3100
   1318 C         -80.6210  -19.1700  -36.7930 C.2      84 MET    0.0700
   1319 O         -81.3780  -19.8470  -37.5210 O.2      84 MET    0.0900
   1320 CB        -78.8150  -17.7090  -37.7470 C.3      84 MET   -0.1800
   1321 CG        -78.7600  -18.4990  -39.0760 C.3      84 MET    0.0900
   1322 SD        -77.1730  -18.7750  -39.8200 S.3      84 MET    0.0900
   1323 CE        -77.5650  -19.4260  -41.3900 C.3      84 MET   -0.1400
   1324 HN        -79.5620  -16.5600  -35.5470 H        84 MET    0.0900
   1325 HA        -80.9570  -17.4660  -37.9130 H        84 MET    0.0900
   1326 HB1       -78.1060  -18.1610  -37.0220 H        84 MET   -0.0900
   1327 HB2       -78.5160  -16.6560  -37.9330 H        84 MET   -0.2200
   1328 HG1       -79.3890  -17.9500  -39.8060 H        84 MET    0.0900
   1329 HG2       -79.2250  -19.4890  -38.8850 H        84 MET    0.0900
   1330 HE1       -78.5380  -19.0350  -41.7570 H        84 MET    0.0900
   1331 HE2       -77.6370  -20.5330  -41.3400 H        84 MET    0.5100
   1332 HE3       -76.7820  -19.1460  -42.1270 H        84 MET   -0.5100
   1333 N         -80.1370  -19.6440  -35.6540 N.am     85 THR   -0.4700
   1334 CA        -80.4360  -21.0230  -35.2780 C.3      85 THR    0.3100
   1335 C         -81.9340  -21.3620  -35.3560 C.2      85 THR    0.0700
   1336 O         -82.3430  -22.2240  -36.1230 O.2      85 THR    0.0900
   1337 CB        -79.8910  -21.3660  -33.8710 C.3      85 THR    0.1400
   1338 CG2       -80.1860  -22.8140  -33.5850 C.3      85 THR    0.0900
   1339 OG1       -78.4640  -21.2070  -33.8180 O.3      85 THR   -0.6600
   1340 HN        -79.5740  -19.1080  -35.0290 H        85 THR    0.4300
   1341 HA        -79.9850  -21.6700  -36.0180 H        85 THR   -0.2700
   1342 HB        -80.3520  -20.6890  -33.1190 H        85 THR    0.0900
   1343 HG1       -78.0980  -21.9170  -34.3520 H        85 THR    0.0900
   1344 HG21      -79.8520  -23.4480  -34.4340 H        85 THR    0.0900
   1345 HG22      -81.2790  -22.9580  -33.4440 H        85 THR    0.5100
   1346 HG23      -79.6460  -23.1370  -32.6680 H        85 THR   -0.5100
   1347 N         -82.7500  -20.6700  -34.5740 N.am     86 ILE   -0.4700
   1348 CA        -84.1980  -20.8950  -34.5690 C.3      86 ILE    0.3100
   1349 C         -84.8470  -20.7640  -35.9790 C.2      86 ILE    0.0700
   1350 O         -85.8590  -21.4350  -36.3040 O.2      86 ILE    0.0900
   1351 CB        -84.9050  -19.9130  -33.5550 C.3      86 ILE   -0.0900
   1352 CG1       -84.3180  -20.1160  -32.1480 C.3      86 ILE    0.0900
   1353 CG2       -86.4110  -20.1470  -33.5240 C.3      86 ILE   -0.2700
   1354 CD        -84.3150  -21.5500  -31.6800 C.3      86 ILE    0.0900
   1355 HN        -82.4150  -19.9660  -33.9530 H        86 ILE    0.0900
   1356 HA        -84.3780  -21.9210  -34.2850 H        86 ILE    0.0900
   1357 HB        -84.7040  -18.8650  -33.8620 H        86 ILE   -0.1800
   1358 HG11      -84.9130  -19.5140  -31.4300 H        86 ILE    0.0900
   1359 HG12      -83.2710  -19.7450  -32.1490 H        86 ILE    0.0900
   1360 HG21      -86.6270  -21.2280  -33.3870 H        86 ILE   -0.2700
   1361 HG22      -86.8660  -19.8120  -34.4810 H        86 ILE    0.0900
   1362 HG23      -86.8630  -19.5850  -32.6780 H        86 ILE    0.0900
   1363 HD1       -83.5720  -22.1400  -32.2600 H        86 ILE    0.0900
   1364 HD2       -85.3190  -22.0000  -31.8310 H        86 ILE    0.5100
   1365 HD3       -84.0420  -21.5970  -30.6040 H        86 ILE   -0.5100
   1366 N         -84.2800  -19.8930  -36.8200 N.am     87 SER   -0.4700
   1367 CA        -84.8110  -19.6950  -38.1670 C.3      87 SER    0.3100
   1368 C         -84.5160  -20.9480  -38.9620 C.2      87 SER    0.0700
   1369 O         -85.3480  -21.3770  -39.7440 O.2      87 SER    0.0900
   1370 CB        -84.1600  -18.4890  -38.8570 C.3      87 SER    0.0500
   1371 OG        -84.5690  -17.2610  -38.2770 O.3      87 SER    0.0900
   1372 HN        -83.4830  -19.3470  -36.5700 H        87 SER    0.0900
   1373 HA        -85.8770  -19.5450  -38.0840 H        87 SER   -0.6600
   1374 HB1       -84.4450  -18.4810  -39.9300 H        87 SER    0.4300
   1375 HB2       -83.0550  -18.5670  -38.7680 H        87 SER    0.5100
   1376 HG1       -83.9390  -17.0750  -37.5780 H        87 SER   -0.5100
   1377 N         -83.3330  -21.5390  -38.7650 N.am     88 CYS   -0.4700
   1378 CA        -82.9800  -22.7510  -39.4850 C.3      88 CYS    0.3100
   1379 C         -83.9190  -23.8910  -39.1060 C.2      88 CYS    0.0700
   1380 O         -84.5280  -24.5350  -39.9520 O.2      88 CYS    0.0900
   1381 CB        -81.5470  -23.1630  -39.1730 C.3      88 CYS   -0.1100
   1382 SG        -80.3280  -22.1090  -39.8500 S.3      88 CYS    0.0900
   1383 HN        -82.6530  -21.1830  -38.1290 H        88 CYS    0.0900
   1384 HA        -83.0920  -22.5570  -40.5420 H        88 CYS   -0.2300
   1385 HB1       -81.3920  -24.1910  -39.5640 H        88 CYS    0.1600
   1386 HB2       -81.4300  -23.1880  -38.0700 H        88 CYS    0.5100
   1387 HG1       -80.5970  -21.0910  -39.0460 H        88 CYS   -0.5100
   1388 N         -84.0540  -24.1320  -37.8130 N.am     89 PHE   -0.4700
   1389 CA        -84.9050  -25.2020  -37.3150 C.3      89 PHE    0.3100
   1390 C         -86.3390  -25.0650  -37.7950 C.2      89 PHE    0.0700
   1391 O         -87.0890  -26.0410  -37.8360 O.2      89 PHE    0.0900
   1392 CB        -84.8670  -25.2230  -35.7800 C.3      89 PHE   -0.1800
   1393 CG        -83.5250  -25.5970  -35.2130 C.ar     89 PHE    0.0900
   1394 CD1       -83.1920  -25.2900  -33.9010 C.ar     89 PHE    0.0900
   1395 CD2       -82.5810  -26.2670  -36.0080 C.ar     89 PHE    0.0000
   1396 CE1       -81.9260  -25.6500  -33.3850 C.ar     89 PHE   -0.1150
   1397 CE2       -81.3120  -26.6260  -35.5010 C.ar     89 PHE    0.1150
   1398 CZ        -80.9790  -26.3210  -34.1910 C.ar     89 PHE   -0.1150
   1399 HN        -83.5800  -23.5930  -37.1230 H        89 PHE    0.1150
   1400 HA        -84.5440  -26.1370  -37.7160 H        89 PHE   -0.1150
   1401 HB1       -85.6010  -25.9680  -35.4070 H        89 PHE    0.1150
   1402 HB2       -85.1180  -24.2130  -35.3940 H        89 PHE   -0.1150
   1403 HD1       -83.9030  -24.7730  -33.2720 H        89 PHE    0.1150
   1404 HD2       -82.8310  -26.5130  -37.0300 H        89 PHE   -0.1150
   1405 HE1       -81.6790  -25.4100  -32.3610 H        89 PHE    0.1150
   1406 HE2       -80.6020  -27.1380  -36.1340 H        89 PHE    0.5100
   1407 HZ        -80.0120  -26.5920  -33.7920 H        89 PHE   -0.5100
   1408 N         -86.7310  -23.8410  -38.1530 N.am     90 LEU   -0.4700
   1409 CA        -88.0890  -23.5770  -38.6480 C.3      90 LEU    0.3100
   1410 C         -88.1000  -23.3050  -40.1470 C.2      90 LEU    0.0700
   1411 O         -89.1410  -22.9680  -40.7040 O.2      90 LEU    0.0900
   1412 CB        -88.6960  -22.3710  -37.9220 C.3      90 LEU   -0.1800
   1413 CG        -89.5870  -22.6630  -36.7200 C.3      90 LEU    0.0900
   1414 CD1       -88.8520  -23.5920  -35.7840 C.3      90 LEU    0.0900
   1415 CD2       -89.9780  -21.3450  -36.0320 C.3      90 LEU   -0.0900
   1416 HN        -86.1210  -23.0540  -38.1000 H        90 LEU    0.0900
   1417 HA        -88.6870  -24.4590  -38.4770 H        90 LEU   -0.2700
   1418 HB1       -89.2990  -21.8020  -38.6600 H        90 LEU    0.0900
   1419 HB2       -87.8570  -21.7330  -37.5720 H        90 LEU    0.0900
   1420 HG        -90.5310  -23.1390  -37.0600 H        90 LEU    0.0900
   1421 HD11      -87.8310  -23.2030  -35.5820 H        90 LEU   -0.2700
   1422 HD12      -88.7620  -24.6000  -36.2450 H        90 LEU    0.0900
   1423 HD13      -89.3990  -23.6700  -34.8210 H        90 LEU    0.0900
   1424 HD21      -90.5290  -20.6920  -36.7420 H        90 LEU    0.0900
   1425 HD22      -89.0660  -20.8110  -35.6930 H        90 LEU    0.5100
   1426 HD23      -90.6340  -21.5540  -35.1600 H        90 LEU   -0.5100
   1427 N         -86.9330  -23.4410  -40.7870 N.am     91 LYS   -0.4700
   1428 CA        -86.7840  -23.1890  -42.2260 C.3      91 LYS    0.3100
   1429 C         -87.5070  -21.8720  -42.5760 C.2      91 LYS    0.0700
   1430 O         -88.2890  -21.7880  -43.5400 O.2      91 LYS    0.0900
   1431 CB        -87.3810  -24.3730  -43.0170 C.3      91 LYS   -0.1800
   1432 CG        -86.9420  -25.7260  -42.4530 C.3      91 LYS    0.0900
   1433 CD        -87.3020  -26.9090  -43.3400 C.3      91 LYS    0.0900
   1434 CE        -88.7850  -27.0150  -43.6480 C.3      91 LYS   -0.1800
   1435 NZ        -88.9080  -28.1920  -44.5520 N.4      91 LYS    0.0900
   1436 HN        -86.1050  -23.7230  -40.3110 H        91 LYS    0.0900
   1437 HA        -85.7320  -23.0770  -42.4440 H        91 LYS   -0.1800
   1438 HB1       -87.0530  -24.3020  -44.0760 H        91 LYS    0.0900
   1439 HB2       -88.4900  -24.3100  -42.9800 H        91 LYS    0.0900
   1440 HG1       -87.4240  -25.8680  -41.4620 H        91 LYS    0.2100
   1441 HG2       -85.8400  -25.7100  -42.3170 H        91 LYS    0.0500
   1442 HD1       -86.9800  -27.8420  -42.8310 H        91 LYS    0.0500
   1443 HD2       -86.7490  -26.8120  -44.2980 H        91 LYS   -0.3000
   1444 HE1       -89.1540  -26.1080  -44.1700 H        91 LYS    0.3300
   1445 HE2       -89.3760  -27.1950  -42.7250 H        91 LYS    0.3300
   1446 HZ1       -88.2710  -28.9480  -44.2290 H        91 LYS    0.3300
   1447 HZ2       -88.6510  -27.9130  -45.5210 H        91 LYS    0.5100
   1448 HZ3       -89.8890  -28.5370  -44.5400 H        91 LYS   -0.5100
   1449 N         -87.2520  -20.8360  -41.7820 N.am     92 LYS   -0.4700
   1450 CA        -87.9330  -19.5770  -41.9900 C.3      92 LYS    0.3100
   1451 C         -87.3920  -18.5250  -41.0250 C.2      92 LYS    0.0700
   1452 O         -87.1580  -18.8040  -39.8460 O.2      92 LYS    0.0900
   1453 CB        -89.4090  -19.8010  -41.7260 C.3      92 LYS   -0.1800
   1454 CG        -90.2700  -18.6710  -42.1260 C.3      92 LYS    0.0900
   1455 CD        -90.3460  -18.6080  -43.6040 C.3      92 LYS    0.0900
   1456 CE        -91.3700  -19.5770  -44.0550 C.3      92 LYS   -0.1800
   1457 NZ        -91.5570  -19.4420  -45.5350 N.4      92 LYS    0.0900
   1458 HN        -86.6000  -20.8760  -41.0290 H        92 LYS    0.0900
   1459 HA        -87.7660  -19.2560  -43.0080 H        92 LYS   -0.1800
   1460 HB1       -89.5490  -19.9810  -40.6400 H        92 LYS    0.0900
   1461 HB2       -89.7340  -20.7040  -42.2850 H        92 LYS    0.0900
   1462 HG1       -89.8460  -17.7220  -41.7330 H        92 LYS    0.2100
   1463 HG2       -91.2880  -18.8100  -41.7050 H        92 LYS    0.0500
   1464 HD1       -89.3600  -18.8650  -44.0460 H        92 LYS    0.0500
   1465 HD2       -90.6270  -17.5820  -43.9250 H        92 LYS   -0.3000
   1466 HE1       -92.3420  -19.3710  -43.5600 H        92 LYS    0.3300
   1467 HE2       -91.0420  -20.6160  -43.8370 H        92 LYS    0.3300
   1468 HZ1       -90.7120  -19.7970  -46.0260 H        92 LYS    0.3300
   1469 HZ2       -91.7030  -18.4420  -45.7760 H        92 LYS    0.5100
   1470 HZ3       -92.3880  -19.9950  -45.8310 H        92 LYS   -0.5100
   1471 N         -87.1550  -17.3180  -41.5280 N.am     93 TRP   -0.4700
   1472 CA        -86.6830  -16.2510  -40.6620 C.3      93 TRP    0.3100
   1473 C         -87.9680  -15.6530  -40.1050 C.2      93 TRP    0.0700
   1474 O         -88.6370  -14.8660  -40.7760 O.2      93 TRP    0.0900
   1475 CB        -85.9150  -15.1990  -41.4600 C.3      93 TRP   -0.1800
   1476 CG        -85.6660  -13.9260  -40.6640 C.ar     93 TRP    0.0900
   1477 CD1       -86.5030  -12.8440  -40.5280 C.ar     93 TRP    0.0900
   1478 CD2       -84.4800  -13.6010  -39.9310 C.ar     93 TRP   -0.0300
   1479 CE2       -84.6590  -12.3120  -39.3890 C.ar     93 TRP   -0.1500
   1480 CE3       -83.2850  -14.2750  -39.6970 C.ar     93 TRP    0.2200
   1481 NE1       -85.8920  -11.8670  -39.7690 N.ar     93 TRP   -0.5100
   1482 CZ2       -83.6990  -11.7010  -38.6340 C.ar     93 TRP    0.3700
   1483 CZ3       -82.3260  -13.6600  -38.9500 C.ar     93 TRP    0.2400
   1484 CH2       -82.5340  -12.3860  -38.4230 C.ar     93 TRP    0.1100
   1485 HN        -87.2860  -17.0950  -42.4910 H        93 TRP   -0.2500
   1486 HA        -86.0430  -16.6910  -39.9110 H        93 TRP    0.1700
   1487 HB1       -86.4990  -14.9370  -42.3680 H        93 TRP   -0.2000
   1488 HB2       -84.9340  -15.6210  -41.7660 H        93 TRP    0.1400
   1489 HD1       -87.4930  -12.7680  -40.9530 H        93 TRP   -0.2700
   1490 HE1       -86.2780  -11.0010  -39.5400 H        93 TRP    0.1600
   1491 HE3       -83.1050  -15.2640  -40.0900 H        93 TRP   -0.1400
   1492 HZ2       -83.8370  -10.7160  -38.2120 H        93 TRP    0.1400
   1493 HZ3       -81.3910  -14.1680  -38.7630 H        93 TRP    0.5100
   1494 HH2       -81.7530  -11.9270  -37.8330 H        93 TRP   -0.5100
   1495 N         -88.3220  -16.0150  -38.8800 N.am     94 ILE   -0.4700
   1496 CA        -89.5650  -15.4900  -38.3380 C.3      94 ILE    0.3100
   1497 C         -89.4590  -14.2340  -37.4460 C.2      94 ILE    0.0700
   1498 O         -90.4760  -13.7960  -36.8530 O.2      94 ILE    0.0900
   1499 CB        -90.3950  -16.6280  -37.5840 C.3      94 ILE   -0.0900
   1500 CG1       -90.0430  -16.7260  -36.0710 C.3      94 ILE    0.0900
   1501 CG2       -90.2090  -17.9660  -38.3230 C.3      94 ILE   -0.2700
   1502 CD        -88.6520  -17.1660  -35.7050 C.3      94 ILE    0.0900
   1503 HN        -87.7860  -16.6290  -38.3050 H        94 ILE    0.0900
   1504 HA        -90.1420  -15.0900  -39.1590 H        94 ILE    0.0900
   1505 HB        -91.4720  -16.3570  -37.5660 H        94 ILE   -0.1800
   1506 HG11      -90.7530  -17.4440  -35.6100 H        94 ILE    0.0900
   1507 HG12      -90.2040  -15.7220  -35.6260 H        94 ILE    0.0900
   1508 HG21      -89.1710  -18.3360  -38.1860 H        94 ILE   -0.2700
   1509 HG22      -90.3970  -17.8270  -39.4090 H        94 ILE    0.0900
   1510 HG23      -90.9130  -18.7230  -37.9150 H        94 ILE    0.0900
   1511 HD1       -87.9050  -16.4600  -36.1260 H        94 ILE    0.0900
   1512 HD2       -88.4550  -18.1790  -36.1170 H        94 ILE    0.5100
   1513 HD3       -88.5400  -17.1840  -34.6000 H        94 ILE   -0.5100
   1514 N         -88.2610  -13.6340  -37.3740 N.am     95 PHE   -0.4700
   1515 CA        -88.0310  -12.4600  -36.5180 C.3      95 PHE    0.3100
   1516 C         -88.3230  -11.0480  -37.1250 C.2      95 PHE    0.0700
   1517 O         -88.1650  -10.0030  -36.4700 O.2      95 PHE    0.0900
   1518 CB        -86.6010  -12.5830  -35.9540 C.3      95 PHE   -0.1800
   1519 CG        -86.3500  -13.9110  -35.2860 C.ar     95 PHE    0.0900
   1520 CD1       -86.9940  -14.2380  -34.0910 C.ar     95 PHE    0.0900
   1521 CD2       -85.5270  -14.8690  -35.8850 C.ar     95 PHE    0.0000
   1522 CE1       -86.8300  -15.5080  -33.4980 C.ar     95 PHE   -0.1150
   1523 CE2       -85.3440  -16.1540  -35.3080 C.ar     95 PHE    0.1150
   1524 CZ        -85.9950  -16.4740  -34.1140 C.ar     95 PHE   -0.1150
   1525 HN        -87.4760  -13.9560  -37.8960 H        95 PHE    0.1150
   1526 HA        -88.7650  -12.4560  -35.7240 H        95 PHE   -0.1150
   1527 HB1       -86.4330  -11.7910  -35.1930 H        95 PHE    0.1150
   1528 HB2       -85.8670  -12.4810  -36.7800 H        95 PHE   -0.1150
   1529 HD1       -87.6300  -13.5070  -33.6120 H        95 PHE    0.1150
   1530 HD2       -85.0190  -14.6270  -36.8070 H        95 PHE   -0.1150
   1531 HE1       -87.3390  -15.7440  -32.5750 H        95 PHE    0.1150
   1532 HE2       -84.7040  -16.8790  -35.7880 H        95 PHE    0.5100
   1533 HZ        -85.8640  -17.4460  -33.6630 H        95 PHE   -0.5100
   1534 N         -88.7950  -11.0180  -38.3750 N.am     96 GLY   -0.4700
   1535 CA        -89.0930   -9.7460  -39.0050 C.3      96 GLY    0.3100
   1536 C         -87.9440   -9.0290  -39.7250 C.2      96 GLY   -0.0200
   1537 O         -86.7320   -9.3860  -39.7030 O.2      96 GLY    0.0900
   1538 HN        -88.9620  -11.8400  -38.9130 H        96 GLY    0.0900
   1539 HA1       -89.4560   -9.0910  -38.2280 H        96 GLY    0.5100
   1540 HA2       -89.8710   -9.9330  -39.7300 H        96 GLY   -0.5100
   1541 N         -88.3840   -7.9610  -40.3900 N.am     97 PHE   -0.4700
   1542 CA        -87.5040   -7.1050  -41.1700 C.3      97 PHE    0.3100
   1543 C         -86.5120   -6.3280  -40.3000 C.2      97 PHE    0.0700
   1544 O         -85.3180   -6.2810  -40.5870 O.2      97 PHE    0.0900
   1545 CB        -88.3450   -6.1190  -42.0130 C.3      97 PHE   -0.1800
   1546 CG        -87.6150   -5.5750  -43.2310 C.ar     97 PHE    0.0900
   1547 CD1       -88.1140   -4.4570  -43.9280 C.ar     97 PHE    0.0900
   1548 CD2       -86.4180   -6.1830  -43.6830 C.ar     97 PHE    0.0000
   1549 CE1       -87.4330   -3.9510  -45.0470 C.ar     97 PHE   -0.1150
   1550 CE2       -85.7300   -5.6850  -44.8010 C.ar     97 PHE    0.1150
   1551 CZ        -86.2410   -4.5630  -45.4850 C.ar     97 PHE   -0.1150
   1552 HN        -89.3450   -7.6990  -40.3810 H        97 PHE    0.1150
   1553 HA        -86.9010   -7.7320  -41.8100 H        97 PHE   -0.1150
   1554 HB1       -88.6280   -5.2490  -41.3850 H        97 PHE    0.1150
   1555 HB2       -89.2560   -6.6370  -42.3810 H        97 PHE   -0.1150
   1556 HD1       -89.0280   -3.9860  -43.5990 H        97 PHE    0.1150
   1557 HD2       -86.0290   -7.0430  -43.1590 H        97 PHE   -0.1150
   1558 HE1       -87.8230   -3.0920  -45.5720 H        97 PHE    0.1150
   1559 HE2       -84.8180   -6.1560  -45.1340 H        97 PHE    0.5100
   1560 HZ        -85.7200   -4.1730  -46.3460 H        97 PHE   -0.5100
   1561 N         -87.0010   -5.7210  -39.2330 N.am     98 ALA   -0.4700
   1562 CA        -86.1240   -4.9660  -38.3900 C.3      98 ALA    0.3100
   1563 C         -85.0340   -5.8400  -37.8290 C.2      98 ALA    0.0700
   1564 O         -83.8700   -5.4300  -37.7870 O.2      98 ALA    0.0900
   1565 CB        -86.9030   -4.3540  -37.2720 C.3      98 ALA   -0.2700
   1566 HN        -87.9630   -5.7570  -38.9760 H        98 ALA    0.0900
   1567 HA        -85.6540   -4.2000  -38.9890 H        98 ALA    0.0900
   1568 HB1       -87.3930   -5.1470  -36.6680 H        98 ALA    0.0900
   1569 HB2       -87.6890   -3.6840  -37.6820 H        98 ALA    0.5100
   1570 HB3       -86.2240   -3.7730  -36.6110 H        98 ALA   -0.5100
   1571 N         -85.4050   -7.0410  -37.3800 N.am     99 ALA   -0.4700
   1572 CA        -84.4090   -7.9480  -36.8010 C.3      99 ALA    0.3100
   1573 C         -83.3440   -8.2180  -37.8350 C.2      99 ALA    0.0700
   1574 O         -82.1490   -8.1490  -37.5400 O.2      99 ALA    0.0900
   1575 CB        -85.0570   -9.2630  -36.3640 C.3      99 ALA   -0.2700
   1576 HN        -86.3460   -7.3660  -37.4160 H        99 ALA    0.0900
   1577 HA        -83.9600   -7.4540  -35.9530 H        99 ALA    0.0900
   1578 HB1       -85.5250   -9.7660  -37.2360 H        99 ALA    0.0900
   1579 HB2       -85.8450   -9.0630  -35.6050 H        99 ALA    0.5100
   1580 HB3       -84.2870   -9.9400  -35.9360 H        99 ALA   -0.5100
   1581 N         -83.8100   -8.5150  -39.0590 N.am    100 CYS   -0.4700
   1582 CA        -82.9540   -8.7830  -40.2210 C.3     100 CYS    0.3100
   1583 C         -81.9830   -7.6250  -40.4850 C.2     100 CYS    0.0700
   1584 O         -80.8040   -7.8560  -40.6830 O.2     100 CYS    0.0900
   1585 CB        -83.8400   -9.0340  -41.4320 C.3     100 CYS   -0.1000
   1586 SG        -82.9770   -9.2580  -43.0190 S.3     100 CYS    0.0900
   1587 HN        -84.7890   -8.5680  -39.2370 H       100 CYS    0.0900
   1588 HA        -82.3450   -9.6470  -40.0070 H       100 CYS   -0.0800
   1589 HB1       -84.5320   -8.1710  -41.5280 H       100 CYS    0.5100
   1590 HB2       -84.4390   -9.9450  -41.2280 H       100 CYS   -0.5100
   1591 N         -82.4660   -6.3810  -40.4830 N.am    101 LYS   -0.4700
   1592 CA        -81.5790   -5.2550  -40.6600 C.3     101 LYS    0.3100
   1593 C         -80.5530   -5.2210  -39.5440 C.2     101 LYS    0.0700
   1594 O         -79.3570   -5.1480  -39.8240 O.2     101 LYS    0.0900
   1595 CB        -82.3470   -3.9610  -40.6330 C.3     101 LYS   -0.1800
   1596 CG        -83.4740   -3.9860  -41.6190 C.3     101 LYS    0.0900
   1597 CD        -84.0750   -2.6110  -41.8020 C.3     101 LYS    0.0900
   1598 CE        -85.1970   -2.7100  -42.8200 C.3     101 LYS   -0.1800
   1599 NZ        -85.6790   -1.3510  -43.1570 N.4     101 LYS    0.0900
   1600 HN        -83.4350   -6.1780  -40.3640 H       101 LYS    0.0900
   1601 HA        -81.0760   -5.3720  -41.6080 H       101 LYS   -0.1800
   1602 HB1       -81.6610   -3.1230  -40.8810 H       101 LYS    0.0900
   1603 HB2       -82.7560   -3.7990  -39.6130 H       101 LYS    0.0900
   1604 HG1       -84.2600   -4.6820  -41.2560 H       101 LYS    0.2100
   1605 HG2       -83.0950   -4.3510  -42.5970 H       101 LYS    0.0500
   1606 HD1       -83.2980   -1.9040  -42.1640 H       101 LYS    0.0500
   1607 HD2       -84.4740   -2.2410  -40.8340 H       101 LYS   -0.3000
   1608 HE1       -86.0480   -3.2880  -42.4000 H       101 LYS    0.3300
   1609 HE2       -84.8300   -3.1920  -43.7510 H       101 LYS    0.3300
   1610 HZ1       -84.8960   -0.7950  -43.5580 H       101 LYS    0.3300
   1611 HZ2       -86.0310   -0.8840  -42.2970 H       101 LYS    0.5100
   1612 HZ3       -86.4470   -1.4180  -43.8540 H       101 LYS   -0.5100
   1613 N         -81.0060   -5.2660  -38.2810 N.am    102 VAL   -0.4700
   1614 CA        -80.0940   -5.2600  -37.1410 C.3     102 VAL    0.3100
   1615 C         -79.0440   -6.3580  -37.2760 C.2     102 VAL    0.0700
   1616 O         -77.8520   -6.0820  -37.1640 O.2     102 VAL    0.0900
   1617 CB        -80.8240   -5.5030  -35.8330 C.3     102 VAL   -0.0900
   1618 CG1       -79.8030   -5.5890  -34.6710 C.3     102 VAL    0.0900
   1619 CG2       -81.8130   -4.4030  -35.6170 C.3     102 VAL   -0.2700
   1620 HN        -81.9790   -5.3050  -38.0670 H       102 VAL    0.0900
   1621 HA        -79.6050   -4.2980  -37.1170 H       102 VAL    0.0900
   1622 HB        -81.3950   -6.4530  -35.8990 H       102 VAL    0.0900
   1623 HG11      -79.1110   -4.7220  -34.7050 H       102 VAL   -0.2700
   1624 HG12      -79.2060   -6.5230  -34.7590 H       102 VAL    0.0900
   1625 HG13      -80.3380   -5.5790  -33.6970 H       102 VAL    0.0900
   1626 HG21      -82.4330   -4.2620  -36.5280 H       102 VAL    0.0900
   1627 HG22      -81.2800   -3.4520  -35.4000 H       102 VAL    0.5100
   1628 HG23      -82.4830   -4.6580  -34.7680 H       102 VAL   -0.5100
   1629 N         -79.4800   -7.5920  -37.5220 N.am    103 TYR   -0.4700
   1630 CA        -78.5600   -8.7090  -37.6690 C.3     103 TYR    0.3100
   1631 C         -77.4850   -8.3650  -38.7290 C.2     103 TYR    0.0700
   1632 O         -76.2530   -8.3800  -38.5030 O.2     103 TYR    0.0900
   1633 CB        -79.3790   -9.9250  -38.0980 C.3     103 TYR   -0.1800
   1634 CG        -78.6340  -11.2200  -38.2650 C.ar    103 TYR    0.0900
   1635 CD1       -78.7070  -12.2100  -37.2920 C.ar    103 TYR    0.0900
   1636 CD2       -77.9280  -11.4940  -39.4430 C.ar    103 TYR    0.0000
   1637 CE1       -78.1060  -13.4530  -37.4850 C.ar    103 TYR   -0.1150
   1638 CE2       -77.3150  -12.7340  -39.6530 C.ar    103 TYR    0.1150
   1639 CZ        -77.4130  -13.7170  -38.6640 C.ar    103 TYR   -0.1150
   1640 OH        -76.8540  -14.9710  -38.8400 O.3     103 TYR    0.1150
   1641 HN        -80.4490   -7.8050  -37.6140 H       103 TYR    0.1100
   1642 HA        -78.0700   -8.8850  -36.7240 H       103 TYR   -0.5400
   1643 HB1       -79.8480   -9.7040  -39.0800 H       103 TYR    0.4300
   1644 HB2       -80.1620  -10.1090  -37.3330 H       103 TYR   -0.1150
   1645 HD1       -79.2380  -12.0140  -36.3720 H       103 TYR    0.1150
   1646 HD2       -77.8550  -10.7330  -40.2060 H       103 TYR   -0.1150
   1647 HE1       -78.1790  -14.2130  -36.7210 H       103 TYR    0.1150
   1648 HE2       -76.7730  -12.9300  -40.5660 H       103 TYR    0.5100
   1649 HH        -76.9100  -15.4410  -38.0040 H       103 TYR   -0.5100
   1650 N         -77.9620   -7.9940  -39.9000 N.am    104 GLY   -0.4700
   1651 CA        -77.0270   -7.7010  -40.9620 C.3     104 GLY    0.3100
   1652 C         -76.1200   -6.5840  -40.5670 C.2     104 GLY   -0.0200
   1653 O         -74.9160   -6.6210  -40.7670 O.2     104 GLY    0.0900
   1654 HN        -78.9350   -7.9030  -40.1000 H       104 GLY    0.0900
   1655 HA1       -77.5850   -7.4200  -41.8420 H       104 GLY    0.5100
   1656 HA2       -76.4440   -8.5890  -41.1580 H       104 GLY   -0.5100
   1657 N         -76.7140   -5.5740  -39.9800 N.am    105 PHE   -0.4700
   1658 CA        -75.9720   -4.4120  -39.5980 C.3     105 PHE    0.3100
   1659 C         -74.8880   -4.7810  -38.6250 C.2     105 PHE    0.0700
   1660 O         -73.7350   -4.3700  -38.7780 O.2     105 PHE    0.0900
   1661 CB        -76.9300   -3.3870  -38.9810 C.3     105 PHE   -0.1800
   1662 CG        -76.2580   -2.1440  -38.4430 C.ar    105 PHE    0.0900
   1663 CD1       -75.2220   -1.5260  -39.1460 C.ar    105 PHE    0.0900
   1664 CD2       -76.7530   -1.5180  -37.3060 C.ar    105 PHE    0.0000
   1665 CE1       -74.7060   -0.3120  -38.7440 C.ar    105 PHE   -0.1150
   1666 CE2       -76.2400   -0.3080  -36.9020 C.ar    105 PHE    0.1150
   1667 CZ        -75.2150    0.2970  -37.6280 C.ar    105 PHE   -0.1150
   1668 HN        -77.6900   -5.5670  -39.7760 H       105 PHE    0.1150
   1669 HA        -75.4950   -4.0070  -40.4780 H       105 PHE   -0.1150
   1670 HB1       -77.4670   -3.8590  -38.1310 H       105 PHE    0.1150
   1671 HB2       -77.6550   -3.0570  -39.7540 H       105 PHE   -0.1150
   1672 HD1       -74.8180   -2.0090  -40.0230 H       105 PHE    0.1150
   1673 HD2       -77.5440   -1.9850  -36.7360 H       105 PHE   -0.1150
   1674 HE1       -73.9070    0.1530  -39.3030 H       105 PHE    0.1150
   1675 HE2       -76.6330    0.1750  -36.0200 H       105 PHE    0.5100
   1676 HZ        -74.8200    1.2500  -37.3080 H       105 PHE   -0.5100
   1677 N         -75.2620   -5.5620  -37.6200 N.am    106 ILE   -0.4700
   1678 CA        -74.3190   -5.9400  -36.5910 C.3     106 ILE    0.3100
   1679 C         -73.2470   -6.8360  -37.1940 C.2     106 ILE    0.0700
   1680 O         -72.0510   -6.6080  -36.9800 O.2     106 ILE    0.0900
   1681 CB        -75.0290   -6.6110  -35.3850 C.3     106 ILE   -0.0900
   1682 CG1       -75.6750   -5.5530  -34.4980 C.3     106 ILE    0.0900
   1683 CG2       -74.0530   -7.4020  -34.5670 C.3     106 ILE   -0.2700
   1684 CD        -76.1330   -6.1250  -33.2020 C.3     106 ILE    0.0900
   1685 HN        -76.1890   -5.9180  -37.5310 H       106 ILE    0.0900
   1686 HA        -73.8050   -5.0460  -36.2680 H       106 ILE    0.0900
   1687 HB        -75.8280   -7.2870  -35.7580 H       106 ILE   -0.1800
   1688 HG11      -76.5450   -5.1160  -35.0300 H       106 ILE    0.0900
   1689 HG12      -74.9350   -4.7480  -34.2980 H       106 ILE    0.0900
   1690 HG21      -73.3580   -6.7170  -34.0340 H       106 ILE   -0.2700
   1691 HG22      -73.4560   -8.0660  -35.2290 H       106 ILE    0.0900
   1692 HG23      -74.5960   -8.0130  -33.8150 H       106 ILE    0.0900
   1693 HD1       -75.2580   -6.3940  -32.5730 H       106 ILE    0.0900
   1694 HD2       -76.7340   -7.0410  -33.3850 H       106 ILE    0.5100
   1695 HD3       -76.7480   -5.3780  -32.6560 H       106 ILE   -0.5100
   1696 N         -73.6340   -7.8480  -37.9620 N.am    107 GLY   -0.4700
   1697 CA        -72.5980   -8.6750  -38.5590 C.3     107 GLY    0.3100
   1698 C         -71.6030   -7.7900  -39.3110 C.2     107 GLY   -0.0200
   1699 O         -70.3740   -7.9250  -39.2050 O.2     107 GLY    0.0900
   1700 HN        -74.5860   -8.0750  -38.1530 H       107 GLY    0.0900
   1701 HA1       -73.0610   -9.3690  -39.2450 H       107 GLY    0.5100
   1702 HA2       -72.0880   -9.2130  -37.7720 H       107 GLY   -0.5100
   1703 N         -72.1480   -6.8430  -40.0710 N.am    108 GLY   -0.4700
   1704 CA        -71.3210   -5.9300  -40.8240 C.3     108 GLY    0.3100
   1705 C         -70.3940   -5.0360  -40.0280 C.2     108 GLY   -0.0200
   1706 O         -69.2130   -5.0030  -40.3140 O.2     108 GLY    0.0900
   1707 HN        -73.1350   -6.7230  -40.1520 H       108 GLY    0.0900
   1708 HA1       -71.9880   -5.2990  -41.3930 H       108 GLY    0.5100
   1709 HA2       -70.7170   -6.5300  -41.4900 H       108 GLY   -0.5100
   1710 N         -70.8980   -4.3280  -39.0230 N.am    109 ILE   -0.4700
   1711 CA        -70.0320   -3.4220  -38.2760 C.3     109 ILE    0.3100
   1712 C         -68.9010   -4.1580  -37.5620 C.2     109 ILE    0.0700
   1713 O         -67.7620   -3.6660  -37.5270 O.2     109 ILE    0.0900
   1714 CB        -70.8380   -2.5140  -37.2660 C.3     109 ILE   -0.0900
   1715 CG1       -70.8790   -3.1120  -35.8970 C.3     109 ILE    0.0900
   1716 CG2       -72.2620   -2.4020  -37.6570 C.3     109 ILE   -0.2700
   1717 CD        -69.7200   -2.6460  -35.0940 C.3     109 ILE    0.0900
   1718 HN        -71.8540   -4.3810  -38.7430 H       109 ILE    0.0900
   1719 HA        -69.5130   -2.8030  -38.9930 H       109 ILE    0.0900
   1720 HB        -70.3850   -1.5000  -37.2470 H       109 ILE   -0.1800
   1721 HG11      -70.8520   -4.2190  -35.9780 H       109 ILE    0.0900
   1722 HG12      -71.8220   -2.8130  -35.3910 H       109 ILE    0.0900
   1723 HG21      -72.8540   -3.2130  -37.1820 H       109 ILE   -0.2700
   1724 HG22      -72.3590   -2.4910  -38.7600 H       109 ILE    0.0900
   1725 HG23      -72.6700   -1.4230  -37.3240 H       109 ILE    0.0900
   1726 HD1       -69.3000   -1.7160  -35.5330 H       109 ILE    0.0900
   1727 HD2       -68.9260   -3.4250  -35.0890 H       109 ILE    0.5100
   1728 HD3       -70.0420   -2.4340  -34.0530 H       109 ILE   -0.5100
   1729 N         -69.1960   -5.3480  -37.0180 N.am    110 PHE   -0.4700
   1730 CA        -68.1890   -6.1070  -36.2790 C.3     110 PHE    0.3100
   1731 C         -67.2560   -6.9270  -37.1600 C.2     110 PHE    0.0700
   1732 O         -66.1470   -7.3010  -36.7380 O.2     110 PHE    0.0900
   1733 CB        -68.8650   -6.9240  -35.1770 C.3     110 PHE   -0.1800
   1734 CG        -69.3510   -6.0620  -34.0510 C.ar    110 PHE    0.0900
   1735 CD1       -68.4480   -5.2960  -33.3190 C.ar    110 PHE    0.0900
   1736 CD2       -70.6960   -5.9250  -33.7900 C.ar    110 PHE    0.0000
   1737 CE1       -68.8900   -4.4000  -32.3570 C.ar    110 PHE   -0.1150
   1738 CE2       -71.1440   -5.0330  -32.8340 C.ar    110 PHE    0.1150
   1739 CZ        -70.2460   -4.2720  -32.1180 C.ar    110 PHE   -0.1150
   1740 HN        -70.1000   -5.7610  -37.0910 H       110 PHE    0.1150
   1741 HA        -67.4820   -5.4100  -35.8540 H       110 PHE   -0.1150
   1742 HB1       -68.1410   -7.6530  -34.7550 H       110 PHE    0.1150
   1743 HB2       -69.7450   -7.4580  -35.5950 H       110 PHE   -0.1150
   1744 HD1       -67.3880   -5.4010  -33.5020 H       110 PHE    0.1150
   1745 HD2       -71.4110   -6.5200  -34.3400 H       110 PHE   -0.1150
   1746 HE1       -68.1810   -3.8070  -31.7970 H       110 PHE    0.1150
   1747 HE2       -72.2020   -4.9330  -32.6470 H       110 PHE    0.5100
   1748 HZ        -70.6010   -3.5750  -31.3730 H       110 PHE   -0.5100
   1749 N         -67.6790   -7.1890  -38.4050 N.am    111 GLY   -0.4700
   1750 CA        -66.7840   -7.8570  -39.3390 C.3     111 GLY    0.3100
   1751 C         -65.6760   -6.8240  -39.6310 C.2     111 GLY   -0.0200
   1752 O         -64.4800   -7.0900  -39.5340 O.2     111 GLY    0.0900
   1753 HN        -68.5900   -6.9490  -38.7350 H       111 GLY    0.0900
   1754 HA1       -67.3200   -8.1130  -40.2410 H       111 GLY    0.5100
   1755 HA2       -66.3740   -8.7450  -38.8830 H       111 GLY   -0.5100
   1756 N         -66.1040   -5.6120  -39.9660 N.am    112 PHE   -0.4700
   1757 CA        -65.1970   -4.5350  -40.2530 C.3     112 PHE    0.3100
   1758 C         -64.3970   -4.2180  -39.0320 C.2     112 PHE    0.0700
   1759 O         -63.2360   -3.7990  -39.1650 O.2     112 PHE    0.0900
   1760 CB        -65.9500   -3.2690  -40.6280 C.3     112 PHE   -0.1800
   1761 CG        -66.7130   -3.3820  -41.8970 C.ar    112 PHE    0.0900
   1762 CD1       -67.9080   -2.6590  -42.0850 C.ar    112 PHE    0.0900
   1763 CD2       -66.2730   -4.2270  -42.9090 C.ar    112 PHE    0.0000
   1764 CE1       -68.6750   -2.7860  -43.2720 C.ar    112 PHE   -0.1150
   1765 CE2       -67.0220   -4.3600  -44.0960 C.ar    112 PHE    0.1150
   1766 CZ        -68.2360   -3.6320  -44.2810 C.ar    112 PHE   -0.1150
   1767 HN        -67.0740   -5.3950  -40.0350 H       112 PHE    0.1150
   1768 HA        -64.5590   -4.8450  -41.0670 H       112 PHE   -0.1150
   1769 HB1       -65.2270   -2.4360  -40.7510 H       112 PHE    0.1150
   1770 HB2       -66.6800   -3.0260  -39.8260 H       112 PHE   -0.1150
   1771 HD1       -68.2480   -1.9940  -41.3060 H       112 PHE    0.1150
   1772 HD2       -65.3550   -4.7840  -42.7850 H       112 PHE   -0.1150
   1773 HE1       -69.5930   -2.2270  -43.3920 H       112 PHE    0.1150
   1774 HE2       -66.6720   -5.0220  -44.8750 H       112 PHE    0.5100
   1775 HZ        -68.8040   -3.7390  -45.1940 H       112 PHE   -0.5100
   1776 N         -65.0000   -4.3880  -37.8390 N.am    113 MET   -0.4700
   1777 CA        -64.3340   -4.0190  -36.5780 C.3     113 MET    0.3100
   1778 C         -63.1440   -4.8790  -36.2670 C.2     113 MET    0.0700
   1779 O         -62.1240   -4.3860  -35.7500 O.2     113 MET    0.0900
   1780 CB        -65.3040   -4.0420  -35.3920 C.3     113 MET   -0.1800
   1781 CG        -64.6550   -3.5270  -34.0920 C.3     113 MET    0.0900
   1782 SD        -65.8750   -2.6710  -32.9890 S.3     113 MET    0.0900
   1783 CE        -65.6160   -3.5400  -31.5680 C.3     113 MET   -0.1400
   1784 HN        -65.9180   -4.7690  -37.7590 H       113 MET    0.0900
   1785 HA        -63.9240   -3.0280  -36.7010 H       113 MET    0.0900
   1786 HB1       -65.6510   -5.0840  -35.2320 H       113 MET   -0.0900
   1787 HB2       -66.1800   -3.4030  -35.6320 H       113 MET   -0.2200
   1788 HG1       -63.8380   -2.8240  -34.3590 H       113 MET    0.0900
   1789 HG2       -64.2100   -4.3910  -33.5540 H       113 MET    0.0900
   1790 HE1       -64.6310   -4.0540  -31.5830 H       113 MET    0.0900
   1791 HE2       -66.4040   -4.3130  -31.4420 H       113 MET    0.5100
   1792 HE3       -65.6330   -2.8570  -30.6920 H       113 MET   -0.5100
   1793 N         -63.2570   -6.1600  -36.6190 N.am    114 SER   -0.4700
   1794 CA        -62.1580   -7.0830  -36.3680 C.3     114 SER    0.3100
   1795 C         -60.9070   -6.8540  -37.2280 C.2     114 SER    0.0700
   1796 O         -59.8100   -6.8790  -36.6870 O.2     114 SER    0.0900
   1797 CB        -62.6520   -8.5280  -36.4710 C.3     114 SER    0.0500
   1798 OG        -63.4690   -8.8420  -35.3490 O.3     114 SER    0.0900
   1799 HN        -64.0710   -6.5330  -37.0570 H       114 SER    0.0900
   1800 HA        -61.7710   -6.8860  -35.3780 H       114 SER   -0.6600
   1801 HB1       -61.7850   -9.2230  -36.4900 H       114 SER    0.4300
   1802 HB2       -63.2490   -8.6580  -37.3980 H       114 SER    0.5100
   1803 HG1       -63.4840   -9.8000  -35.2900 H       114 SER   -0.5100
   1804 N         -61.0450   -6.6280  -38.5390 N.am    115 ILE   -0.4700
   1805 CA        -59.8710   -6.3670  -39.3610 C.3     115 ILE    0.3100
   1806 C         -59.2650   -5.0090  -38.9980 C.2     115 ILE    0.0700
   1807 O         -58.0430   -4.8890  -38.8490 O.2     115 ILE    0.0900
   1808 CB        -60.1690   -6.3270  -40.8660 C.3     115 ILE   -0.0900
   1809 CG1       -61.6590   -6.4390  -41.1030 C.3     115 ILE    0.0900
   1810 CG2       -59.3860   -7.4140  -41.5740 C.3     115 ILE   -0.2700
   1811 CD        -62.0300   -6.3560  -42.5400 C.3     115 ILE    0.0900
   1812 HN        -61.9290   -6.6270  -39.0000 H       115 ILE    0.0900
   1813 HA        -59.1560   -7.1500  -39.1540 H       115 ILE    0.0900
   1814 HB        -59.8830   -5.3350  -41.2760 H       115 ILE   -0.1800
   1815 HG11      -62.1680   -5.6180  -40.5560 H       115 ILE    0.0900
   1816 HG12      -62.0110   -7.4120  -40.7000 H       115 ILE    0.0900
   1817 HG21      -59.6690   -8.4120  -41.1750 H       115 ILE   -0.2700
   1818 HG22      -58.2970   -7.2640  -41.4100 H       115 ILE    0.0900
   1819 HG23      -59.6070   -7.3920  -42.6620 H       115 ILE    0.0900
   1820 HD1       -61.6960   -7.2710  -43.0740 H       115 ILE    0.0900
   1821 HD2       -61.5410   -5.4740  -43.0060 H       115 ILE    0.5100
   1822 HD3       -63.1330   -6.2690  -42.6410 H       115 ILE   -0.5100
   1823 N         -60.1020   -3.9790  -38.8520 N.am    116 MET   -0.4700
   1824 CA        -59.5640   -2.6710  -38.5300 C.3     116 MET    0.3100
   1825 C         -58.8520   -2.7060  -37.1790 C.2     116 MET    0.0700
   1826 O         -57.8700   -1.9910  -36.9690 O.2     116 MET    0.0900
   1827 CB        -60.6620   -1.6110  -38.5210 C.3     116 MET   -0.1800
   1828 CG        -60.0990   -0.1730  -38.5070 C.3     116 MET    0.0900
   1829 SD        -58.7380    0.0720  -39.7260 S.3     116 MET    0.0900
   1830 CE        -59.6310    0.1360  -41.3000 C.3     116 MET   -0.1400
   1831 HN        -61.0910   -4.0570  -38.9510 H       116 MET    0.0900
   1832 HA        -58.8180   -2.4280  -39.2710 H       116 MET    0.0900
   1833 HB1       -61.2930   -1.7570  -37.6190 H       116 MET   -0.0900
   1834 HB2       -61.2920   -1.7390  -39.4270 H       116 MET   -0.2200
   1835 HG1       -59.7240    0.0470  -37.4860 H       116 MET    0.0900
   1836 HG2       -60.9270    0.5310  -38.7330 H       116 MET    0.0900
   1837 HE1       -60.2290    1.0680  -41.3890 H       116 MET    0.0900
   1838 HE2       -60.3260   -0.7260  -41.3830 H       116 MET    0.5100
   1839 HE3       -58.9150    0.1060  -42.1490 H       116 MET   -0.5100
   1840 N         -59.3390   -3.5340  -36.2520 N.am    117 THR   -0.4700
   1841 CA        -58.6830   -3.6450  -34.9670 C.3     117 THR    0.3100
   1842 C         -57.3850   -4.3520  -35.2260 C.2     117 THR    0.0700
   1843 O         -56.3940   -4.0680  -34.6000 O.2     117 THR    0.0900
   1844 CB        -59.5230   -4.4460  -33.9820 C.3     117 THR    0.1400
   1845 CG2       -58.7620   -4.7320  -32.6850 C.3     117 THR    0.0900
   1846 OG1       -60.6840   -3.6760  -33.6660 O.3     117 THR   -0.6600
   1847 HN        -60.1500   -4.0950  -36.3960 H       117 THR    0.4300
   1848 HA        -58.5200   -2.6460  -34.5920 H       117 THR   -0.2700
   1849 HB        -59.8320   -5.4120  -34.4350 H       117 THR    0.0900
   1850 HG1       -61.2930   -3.8030  -34.3970 H       117 THR    0.0900
   1851 HG21      -58.3200   -3.7940  -32.2870 H       117 THR    0.0900
   1852 HG22      -57.9420   -5.4560  -32.8790 H       117 THR    0.5100
   1853 HG23      -59.4560   -5.1480  -31.9230 H       117 THR   -0.5100
   1854 N         -57.3770   -5.2810  -36.1630 N.am    118 MET   -0.4700
   1855 CA        -56.1540   -5.9860  -36.4870 C.3     118 MET    0.3100
   1856 C         -55.1580   -5.0200  -37.1500 C.2     118 MET    0.0700
   1857 O         -53.9370   -5.0850  -36.9130 O.2     118 MET    0.0900
   1858 CB        -56.4700   -7.1700  -37.4020 C.3     118 MET   -0.1800
   1859 CG        -57.0120   -8.3950  -36.6340 C.3     118 MET    0.0900
   1860 SD        -57.5760   -9.7980  -37.6650 S.3     118 MET    0.0900
   1861 CE        -59.1320  -10.1630  -36.9520 C.3     118 MET   -0.1400
   1862 HN        -58.1930   -5.5340  -36.6780 H       118 MET    0.0900
   1863 HA        -55.7060   -6.3280  -35.5660 H       118 MET    0.0900
   1864 HB1       -55.5420   -7.4660  -37.9360 H       118 MET   -0.0900
   1865 HB2       -57.2280   -6.8530  -38.1490 H       118 MET   -0.2200
   1866 HG1       -57.8620   -8.0500  -36.0090 H       118 MET    0.0900
   1867 HG2       -56.2060   -8.7530  -35.9610 H       118 MET    0.0900
   1868 HE1       -59.8720   -9.3620  -37.1670 H       118 MET    0.0900
   1869 HE2       -59.0380  -10.2550  -35.8500 H       118 MET    0.5100
   1870 HE3       -59.5280  -11.1160  -37.3640 H       118 MET   -0.5100
   1871 N         -55.6600   -4.1080  -37.9800 N.am    119 ALA   -0.4700
   1872 CA        -54.7660   -3.1380  -38.5970 C.3     119 ALA    0.3100
   1873 C         -54.1630   -2.2960  -37.4740 C.2     119 ALA    0.0700
   1874 O         -52.9820   -1.9530  -37.5150 O.2     119 ALA    0.0900
   1875 CB        -55.5200   -2.2380  -39.5920 C.3     119 ALA   -0.2700
   1876 HN        -56.6280   -4.0490  -38.2080 H       119 ALA    0.0900
   1877 HA        -53.9850   -3.6820  -39.1060 H       119 ALA    0.0900
   1878 HB1       -56.3290   -1.6840  -39.0690 H       119 ALA    0.0900
   1879 HB2       -55.9780   -2.8600  -40.3920 H       119 ALA    0.5100
   1880 HB3       -54.8200   -1.5040  -40.0430 H       119 ALA   -0.5100
   1881 N         -54.9740   -1.9620  -36.4690 N.am    120 MET   -0.4700
   1882 CA        -54.4810   -1.1980  -35.3270 C.3     120 MET    0.3100
   1883 C         -53.3620   -1.9690  -34.5940 C.2     120 MET    0.0700
   1884 O         -52.3520   -1.4000  -34.1580 O.2     120 MET    0.0900
   1885 CB        -55.6160   -0.8940  -34.3610 C.3     120 MET   -0.1800
   1886 CG        -56.6540   -0.0150  -34.9510 C.3     120 MET    0.0900
   1887 SD        -55.9520    1.4560  -35.6980 S.3     120 MET    0.0900
   1888 CE        -55.7850    0.9370  -37.4280 C.3     120 MET   -0.1400
   1889 HN        -55.9380   -2.2170  -36.4510 H       120 MET    0.0900
   1890 HA        -54.0480   -0.2820  -35.6990 H       120 MET    0.0900
   1891 HB1       -55.1960   -0.3970  -33.4610 H       120 MET   -0.0900
   1892 HB2       -56.0900   -1.8500  -34.0530 H       120 MET   -0.2200
   1893 HG1       -57.3650    0.2790  -34.1520 H       120 MET    0.0900
   1894 HG2       -57.2100   -0.5910  -35.7200 H       120 MET    0.0900
   1895 HE1       -56.5650    0.1960  -37.7040 H       120 MET    0.0900
   1896 HE2       -54.7920    0.4680  -37.5930 H       120 MET    0.5100
   1897 HE3       -55.8900    1.8130  -38.1020 H       120 MET   -0.5100
   1898 N         -53.5390   -3.2760  -34.4660 N.am    121 ILE   -0.4700
   1899 CA        -52.5450   -4.1110  -33.8260 C.3     121 ILE    0.3100
   1900 C         -51.2620   -4.0950  -34.6540 C.2     121 ILE    0.0700
   1901 O         -50.1500   -3.8970  -34.1260 O.2     121 ILE    0.0900
   1902 CB        -53.0660   -5.5410  -33.7150 C.3     121 ILE   -0.0900
   1903 CG1       -54.0790   -5.5940  -32.5580 C.3     121 ILE    0.0900
   1904 CG2       -51.9210   -6.5230  -33.5500 C.3     121 ILE   -0.2700
   1905 CD        -55.0000   -6.8500  -32.5730 C.3     121 ILE    0.0900
   1906 HN        -54.3550   -3.7390  -34.8010 H       121 ILE    0.0900
   1907 HA        -52.3420   -3.7040  -32.8460 H       121 ILE    0.0900
   1908 HB        -53.6380   -5.7950  -34.6320 H       121 ILE   -0.1800
   1909 HG11      -54.7200   -4.6890  -32.6120 H       121 ILE    0.0900
   1910 HG12      -53.5180   -5.5820  -31.6000 H       121 ILE    0.0900
   1911 HG21      -51.2410   -6.1840  -32.7400 H       121 ILE   -0.2700
   1912 HG22      -51.3410   -6.5900  -34.4950 H       121 ILE    0.0900
   1913 HG23      -52.3190   -7.5260  -33.2840 H       121 ILE    0.0900
   1914 HD1       -54.3870   -7.7740  -32.5040 H       121 ILE    0.0900
   1915 HD2       -55.5820   -6.8820  -33.5190 H       121 ILE    0.5100
   1916 HD3       -55.6950   -6.8200  -31.7070 H       121 ILE   -0.5100
   1917 N         -51.4160   -4.2740  -35.9730 N.am    122 SER   -0.4700
   1918 CA        -50.2530   -4.3070  -36.8820 C.3     122 SER    0.3100
   1919 C         -49.4650   -3.0270  -36.7500 C.2     122 SER    0.0700
   1920 O         -48.2340   -3.0530  -36.6860 O.2     122 SER    0.0900
   1921 CB        -50.7100   -4.5150  -38.3260 C.3     122 SER    0.0500
   1922 OG        -51.7480   -3.6250  -38.6480 O.3     122 SER    0.0900
   1923 HN        -52.3120   -4.3920  -36.3950 H       122 SER    0.0900
   1924 HA        -49.6080   -5.1150  -36.5710 H       122 SER   -0.6600
   1925 HB1       -51.0790   -5.5550  -38.4560 H       122 SER    0.4300
   1926 HB2       -49.8590   -4.3360  -39.0180 H       122 SER    0.5100
   1927 HG1       -51.9030   -3.1040  -37.8580 H       122 SER   -0.5100
   1928 N         -50.1900   -1.9150  -36.6820 N.am    123 ILE   -0.4700
   1929 CA        -49.5730   -0.6120  -36.4980 C.3     123 ILE    0.3100
   1930 C         -48.6280   -0.6530  -35.2580 C.2     123 ILE    0.0700
   1931 O         -47.4770   -0.1530  -35.2840 O.2     123 ILE    0.0900
   1932 CB        -50.6650    0.4870  -36.3090 C.3     123 ILE   -0.0900
   1933 CG1       -51.4040    0.7130  -37.6260 C.3     123 ILE    0.0900
   1934 CG2       -50.0420    1.7820  -35.7770 C.3     123 ILE   -0.2700
   1935 CD        -52.4140    1.7740  -37.5260 C.3     123 ILE    0.0900
   1936 HN        -51.1840   -1.9250  -36.7540 H       123 ILE    0.0900
   1937 HA        -48.9720   -0.3990  -37.3700 H       123 ILE    0.0900
   1938 HB        -51.4310    0.1250  -35.5900 H       123 ILE   -0.1800
   1939 HG11      -51.9050   -0.2330  -37.9240 H       123 ILE    0.0900
   1940 HG12      -50.6670    0.9910  -38.4080 H       123 ILE    0.0900
   1941 HG21      -49.2790    2.1600  -36.4910 H       123 ILE   -0.2700
   1942 HG22      -49.5490    1.5910  -34.8000 H       123 ILE    0.0900
   1943 HG23      -50.8280    2.5570  -35.6540 H       123 ILE    0.0900
   1944 HD1       -51.9190    2.7630  -37.4210 H       123 ILE    0.0900
   1945 HD2       -53.0570    1.6010  -36.6380 H       123 ILE    0.5100
   1946 HD3       -53.0400    1.7870  -38.4440 H       123 ILE   -0.5100
   1947 N         -49.1180   -1.2510  -34.1640 N.am    124 ASP   -0.4700
   1948 CA        -48.3200   -1.3670  -32.9380 C.3     124 ASP    0.3100
   1949 C         -47.1550   -2.3440  -33.1780 C.2     124 ASP    0.0700
   1950 O         -45.9810   -2.0210  -32.9250 O.2     124 ASP    0.0900
   1951 CB        -49.1800   -1.8840  -31.7870 C.3     124 ASP   -0.2800
   1952 CG        -48.4100   -1.9770  -30.4960 C.2     124 ASP    0.0900
   1953 OD1       -48.4770   -3.0220  -29.8120 O.co2   124 ASP    0.0900
   1954 OD2       -47.7270   -0.9910  -30.1660 O.co2   124 ASP    0.6200
   1955 HN        -50.0360   -1.6400  -34.1340 H       124 ASP   -0.7600
   1956 HA        -47.9240   -0.3900  -32.7030 H       124 ASP   -0.7600
   1957 HB1       -49.5640   -2.8930  -32.0450 H       124 ASP    0.5100
   1958 HB2       -50.0390   -1.1940  -31.6380 H       124 ASP   -0.5100
   1959 N         -47.4970   -3.5390  -33.6680 N.am    125 ARG   -0.4700
   1960 CA        -46.5220   -4.5560  -33.9720 C.3     125 ARG    0.3100
   1961 C         -45.4010   -3.9610  -34.8180 C.2     125 ARG    0.0700
   1962 O         -44.2310   -4.2940  -34.6410 O.2     125 ARG    0.0900
   1963 CB        -47.1970   -5.6890  -34.7290 C.3     125 ARG   -0.1800
   1964 CG        -47.1670   -7.0110  -33.9930 C.3     125 ARG    0.0900
   1965 CD        -47.7000   -6.8690  -32.5770 C.3     125 ARG    0.0900
   1966 NE        -46.6640   -6.9880  -31.5430 N.pl3   125 ARG   -0.1800
   1967 CZ        -46.4090   -6.0490  -30.6270 C.cat   125 ARG    0.0900
   1968 NH1       -47.1100   -4.9090  -30.6280 N.pl3   125 ARG    0.0900
   1969 NH2       -45.4630   -6.2610  -29.7110 N.pl3   125 ARG    0.2000
   1970 HN        -48.4480   -3.7830  -33.8450 H       125 ARG    0.0900
   1971 HA        -46.1030   -4.9150  -33.0440 H       125 ARG    0.0900
   1972 HB1       -46.6860   -5.8170  -35.7060 H       125 ARG   -0.7000
   1973 HB2       -48.2570   -5.4100  -34.9120 H       125 ARG    0.4400
   1974 HG1       -46.1210   -7.3810  -33.9540 H       125 ARG    0.6400
   1975 HG2       -47.7890   -7.7480  -34.5440 H       125 ARG   -0.8000
   1976 HD1       -48.4500   -7.6660  -32.3870 H       125 ARG    0.4600
   1977 HD2       -48.1680   -5.8680  -32.4610 H       125 ARG    0.4600
   1978 HE        -46.1170   -7.8240  -31.5220 H       125 ARG   -0.8000
   1979 HH11      -47.0280   -4.2710  -29.8610 H       125 ARG    0.4600
   1980 HH12      -47.7160   -4.6950  -31.3930 H       125 ARG    0.4600
   1981 HH21      -44.9490   -7.1190  -29.7120 H       125 ARG    0.5100
   1982 HH22      -45.2670   -5.5620  -29.0240 H       125 ARG   -0.5100
   1983 N         -45.7530   -3.0670  -35.7380 N.am    126 TYR   -0.4700
   1984 CA        -44.7500   -2.4370  -36.5890 C.3     126 TYR    0.3100
   1985 C         -43.9080   -1.3890  -35.8330 C.2     126 TYR    0.0700
   1986 O         -42.7500   -1.1350  -36.1940 O.2     126 TYR    0.0900
   1987 CB        -45.4300   -1.8320  -37.8290 C.3     126 TYR   -0.1800
   1988 CG        -44.7130   -0.6530  -38.4240 C.ar    126 TYR    0.0900
   1989 CD1       -44.9990    0.6350  -38.0020 C.ar    126 TYR    0.0900
   1990 CD2       -43.7270   -0.8260  -39.3900 C.ar    126 TYR    0.0000
   1991 CE1       -44.3200    1.7390  -38.5320 C.ar    126 TYR   -0.1150
   1992 CE2       -43.0330    0.2760  -39.9240 C.ar    126 TYR    0.1150
   1993 CZ        -43.3390    1.5560  -39.4930 C.ar    126 TYR   -0.1150
   1994 OH        -42.6750    2.6390  -40.0380 O.3     126 TYR    0.1150
   1995 HN        -46.7000   -2.7920  -35.8870 H       126 TYR    0.1100
   1996 HA        -44.0310   -3.1890  -36.8800 H       126 TYR   -0.5400
   1997 HB1       -46.4480   -1.4850  -37.5500 H       126 TYR    0.4300
   1998 HB2       -45.4950   -2.6080  -38.6210 H       126 TYR   -0.1150
   1999 HD1       -45.7590    0.7910  -37.2510 H       126 TYR    0.1150
   2000 HD2       -43.4900   -1.8220  -39.7350 H       126 TYR   -0.1150
   2001 HE1       -44.5610    2.7350  -38.1910 H       126 TYR    0.1150
   2002 HE2       -42.2640    0.1230  -40.6670 H       126 TYR    0.5100
   2003 HH        -42.1580    2.3260  -40.7840 H       126 TYR   -0.5100
   2004 N         -44.4640   -0.8040  -34.7690 N.am    127 ASN   -0.4700
   2005 CA        -43.7260    0.1880  -33.9860 C.3     127 ASN    0.3100
   2006 C         -42.7360   -0.3920  -32.9560 C.2     127 ASN    0.0700
   2007 O         -41.8520    0.3210  -32.4540 O.2     127 ASN    0.0900
   2008 CB        -44.7030    1.1190  -33.2810 C.3     127 ASN   -0.1800
   2009 CG        -45.3460    2.0730  -34.2280 C.2     127 ASN    0.0900
   2010 ND2       -46.6580    2.2180  -34.1230 N.am    127 ASN    0.0900
   2011 OD1       -44.6730    2.6930  -35.0440 O.2     127 ASN    0.5500
   2012 HN        -45.3900   -1.0130  -34.4630 H       127 ASN   -0.5500
   2013 HA        -43.0910    0.7450  -34.6590 H       127 ASN   -0.6200
   2014 HB1       -44.1580    1.6990  -32.5070 H       127 ASN    0.3200
   2015 HB2       -45.4960    0.5120  -32.7930 H       127 ASN    0.3000
   2016 HD21      -47.1420    2.8460  -34.7320 H       127 ASN    0.5100
   2017 HD22      -47.1650    1.7010  -33.4330 H       127 ASN   -0.5100
   2018 N         -42.8790   -1.6820  -32.6510 N.am    128 VAL   -0.4700
   2019 CA        -42.0120   -2.3340  -31.6830 C.3     128 VAL    0.3100
   2020 C         -41.0360   -3.2720  -32.3610 C.2     128 VAL    0.0700
   2021 O         -39.9700   -3.5590  -31.8250 O.2     128 VAL    0.0900
   2022 CB        -42.8210   -3.1280  -30.6770 C.3     128 VAL   -0.0900
   2023 CG1       -43.7240   -2.2000  -29.8970 C.3     128 VAL    0.0900
   2024 CG2       -43.6450   -4.1560  -31.4020 C.3     128 VAL   -0.2700
   2025 HN        -43.5820   -2.2530  -33.0680 H       128 VAL    0.0900
   2026 HA        -41.4400   -1.5670  -31.1810 H       128 VAL    0.0900
   2027 HB        -42.1350   -3.6530  -29.9800 H       128 VAL    0.0900
   2028 HG11      -44.4190   -1.6750  -30.5860 H       128 VAL   -0.2700
   2029 HG12      -43.1130   -1.4420  -29.3620 H       128 VAL    0.0900
   2030 HG13      -44.3230   -2.7820  -29.1640 H       128 VAL    0.0900
   2031 HG21      -43.2540   -5.1750  -31.1940 H       128 VAL    0.0900
   2032 HG22      -43.5970   -3.9750  -32.4980 H       128 VAL    0.5100
   2033 HG23      -44.7000   -4.1050  -31.0600 H       128 VAL   -0.5100
   2034 N         -41.3970   -3.7570  -33.5450 N.am    129 ILE   -0.4700
   2035 CA        -40.5290   -4.6620  -34.3010 C.3     129 ILE    0.3100
   2036 C         -40.1050   -4.0060  -35.6240 C.2     129 ILE    0.0700
   2037 O         -38.9200   -3.7340  -35.8500 O.2     129 ILE    0.0900
   2038 CB        -41.2460   -6.0030  -34.6180 C.3     129 ILE   -0.0900
   2039 CG1       -41.8920   -6.5680  -33.3520 C.3     129 ILE    0.0900
   2040 CG2       -40.2590   -7.0010  -35.1980 C.3     129 ILE   -0.2700
   2041 CD        -40.9440   -6.7200  -32.1950 C.3     129 ILE    0.0900
   2042 HN        -42.2700   -3.5270  -33.9680 H       129 ILE    0.0900
   2043 HA        -39.6450   -4.8450  -33.7090 H       129 ILE    0.0900
   2044 HB        -42.0620   -5.8210  -35.3520 H       129 ILE   -0.1800
   2045 HG11      -42.3180   -7.5650  -33.5910 H       129 ILE    0.0900
   2046 HG12      -42.7150   -5.8880  -33.0460 H       129 ILE    0.0900
   2047 HG21      -39.4420   -7.1960  -34.4710 H       129 ILE   -0.2700
   2048 HG22      -39.8130   -6.5940  -36.1310 H       129 ILE    0.0900
   2049 HG23      -40.7740   -7.9600  -35.4160 H       129 ILE    0.0900
   2050 HD1       -41.1850   -5.9760  -31.4050 H       129 ILE    0.0900
   2051 HD2       -39.9010   -6.5490  -32.5360 H       129 ILE    0.5100
   2052 HD3       -41.0360   -7.7380  -31.7640 H       129 ILE   -0.5100
   2053 N         -41.0920   -3.7430  -36.4830 N.am    130 GLY   -0.4700
   2054 CA        -40.8350   -3.1350  -37.7770 C.3     130 GLY    0.3100
   2055 C         -39.9850   -1.8660  -37.8180 C.2     130 GLY   -0.0200
   2056 O         -39.9820   -1.1020  -38.7910 O.2     130 GLY    0.0900
   2057 HN        -42.0450   -3.9510  -36.2780 H       130 GLY    0.0900
   2058 HA1       -41.7990   -2.8980  -38.2020 H       130 GLY    0.5100
   2059 HA2       -40.3370   -3.8830  -38.3750 H       130 GLY   -0.5100
   2060 N         -39.2480   -1.6030  -36.7660 N.am    131 ARG   -0.4700
   2061 CA        -38.4310   -0.4380  -36.7840 C.3     131 ARG    0.3100
   2062 C         -37.1570   -0.7090  -36.0360 C.2     131 ARG    0.0700
   2063 O         -36.9720   -1.7640  -35.4300 O.2     131 ARG    0.0900
   2064 CB        -39.2080    0.7340  -36.2080 C.3     131 ARG   -0.1800
   2065 CG        -40.4590    1.0030  -37.0090 C.3     131 ARG    0.0900
   2066 CD        -41.0650    2.2980  -36.5970 C.3     131 ARG    0.0900
   2067 NE        -40.4190    3.4340  -37.2450 N.pl3   131 ARG   -0.1800
   2068 CZ        -40.2570    4.6090  -36.6490 C.cat   131 ARG    0.0900
   2069 NH1       -40.6820    4.7740  -35.3960 N.pl3   131 ARG    0.0900
   2070 NH2       -39.6940    5.6190  -37.3070 N.pl3   131 ARG    0.2000
   2071 HN        -39.2260   -2.1730  -35.9480 H       131 ARG    0.0900
   2072 HA        -38.1460   -0.2400  -37.8070 H       131 ARG    0.0900
   2073 HB1       -38.5650    1.6400  -36.2190 H       131 ARG   -0.7000
   2074 HB2       -39.4870    0.5070  -35.1570 H       131 ARG    0.4400
   2075 HG1       -41.1890    0.1830  -36.8420 H       131 ARG    0.6400
   2076 HG2       -40.2040    1.0400  -38.0900 H       131 ARG   -0.8000
   2077 HD1       -40.9560    2.4290  -35.4990 H       131 ARG    0.4600
   2078 HD2       -42.1400    2.3150  -36.8780 H       131 ARG    0.4600
   2079 HE        -40.0840    3.3230  -38.1800 H       131 ARG   -0.8000
   2080 HH11      -41.1180    4.0160  -34.9130 H       131 ARG    0.4600
   2081 HH12      -40.5630    5.6560  -34.9400 H       131 ARG    0.4600
   2082 HH21      -39.3920    5.4940  -38.2510 H       131 ARG    0.5100
   2083 HH22      -39.5720    6.5040  -36.8560 H       131 ARG   -0.5100
   2084 N         -36.2380    0.2320  -36.0980 N.am    132 PRO   -0.2900
   2085 CA        -34.9690    0.0550  -35.4130 C.3     132 PRO    0.0000
   2086 C         -35.0810   -0.0520  -33.8860 C.2     132 PRO    0.0900
   2087 O         -36.0710    0.3740  -33.2820 O.2     132 PRO    0.0900
   2088 CB        -34.1710    1.2670  -35.8940 C.3     132 PRO    0.0200
   2089 CG        -34.7200    1.4600  -37.3040 C.3     132 PRO    0.0900
   2090 CD        -36.1850    1.3530  -37.0470 C.3     132 PRO   -0.1800
   2091 HA        -34.5340   -0.9020  -35.6530 H       132 PRO    0.0900
   2092 HB1       -33.0810    1.0570  -35.9080 H       132 PRO    0.0900
   2093 HB2       -34.3580    2.1580  -35.2570 H       132 PRO   -0.1800
   2094 HG1       -34.4460    2.4530  -37.7200 H       132 PRO    0.0900
   2095 HG2       -34.3650    0.6700  -37.9970 H       132 PRO    0.0900
   2096 HD1       -36.5940    2.2750  -36.5810 H       132 PRO    0.5100
   2097 HD2       -36.7530    1.1110  -37.9680 H       132 PRO   -0.5100
   2098 N         -34.0580   -0.6570  -33.2820 N.am    133 MET   -0.4700
   2099 CA        -33.9810   -0.8370  -31.8450 C.3     133 MET    0.3100
   2100 C         -34.2280    0.4960  -31.1540 C.2     133 MET    0.0700
   2101 O         -35.0170    0.5860  -30.2150 O.2     133 MET    0.0900
   2102 CB        -32.5860   -1.3630  -31.4660 C.3     133 MET   -0.1800
   2103 CG        -32.2360   -2.7350  -32.0640 C.3     133 MET    0.0900
   2104 SD        -32.9860   -4.1560  -31.1650 S.3     133 MET    0.0900
   2105 CE        -34.8490   -3.8220  -31.4100 C.3     133 MET   -0.1400
   2106 HN        -33.2870   -1.0180  -33.8000 H       133 MET    0.0900
   2107 HA        -34.7450   -1.5400  -31.5490 H       133 MET    0.0900
   2108 HB1       -32.5320   -1.4400  -30.3600 H       133 MET   -0.0900
   2109 HB2       -31.8310   -0.6280  -31.8140 H       133 MET   -0.2200
   2110 HG1       -31.1310   -2.8420  -32.0560 H       133 MET    0.0900
   2111 HG2       -32.5810   -2.7500  -33.1200 H       133 MET    0.0900
   2112 HE1       -35.0420   -3.2920  -32.3680 H       133 MET    0.0900
   2113 HE2       -35.2370   -3.1880  -30.5840 H       133 MET    0.5100
   2114 HE3       -35.4110   -4.7790  -31.4280 H       133 MET   -0.5100
   2115 N         -33.5610    1.5390  -31.6500 N.am    134 ALA   -0.4700
   2116 CA        -33.6740    2.8670  -31.0740 C.3     134 ALA    0.3100
   2117 C         -34.9720    3.5470  -31.4110 C.2     134 ALA    0.0700
   2118 O         -35.3650    4.4880  -30.7300 O.2     134 ALA    0.0900
   2119 CB        -32.5170    3.7400  -31.5290 C.3     134 ALA   -0.2700
   2120 HN        -32.9550    1.4520  -32.4360 H       134 ALA    0.0900
   2121 HA        -33.6700    2.7700  -29.9980 H       134 ALA    0.0900
   2122 HB1       -32.5190    3.8300  -32.6360 H       134 ALA    0.0900
   2123 HB2       -31.5530    3.2860  -31.2130 H       134 ALA    0.5100
   2124 HB3       -32.6130    4.7560  -31.0910 H       134 ALA   -0.5100
   2125 N         -35.6360    3.0710  -32.4590 N.am    135 ALA   -0.4700
   2126 CA        -36.9080    3.6420  -32.8990 C.3     135 ALA    0.3100
   2127 C         -38.1420    3.0050  -32.2510 C.2     135 ALA    0.0700
   2128 O         -39.2030    3.6370  -32.1670 O.2     135 ALA    0.0900
   2129 CB        -37.0200    3.5280  -34.4110 C.3     135 ALA   -0.2700
   2130 HN        -35.2960    2.3000  -32.9930 H       135 ALA    0.0900
   2131 HA        -36.9380    4.6780  -32.5920 H       135 ALA    0.0900
   2132 HB1       -37.1570    2.4660  -34.7050 H       135 ALA    0.0900
   2133 HB2       -36.0940    3.9120  -34.8890 H       135 ALA    0.5100
   2134 HB3       -37.8960    4.1110  -34.7690 H       135 ALA   -0.5100
   2135 N         -38.0020    1.7530  -31.8090 N.am    136 SER   -0.4700
   2136 CA        -39.0850    1.0110  -31.1800 C.3     136 SER    0.3100
   2137 C         -39.8840    1.8670  -30.1880 C.2     136 SER    0.0700
   2138 O         -39.3180    2.6070  -29.3730 O.2     136 SER    0.0900
   2139 CB        -38.5270   -0.2300  -30.4740 C.3     136 SER    0.0500
   2140 OG        -39.5820   -1.0950  -30.0820 O.3     136 SER    0.0900
   2141 HN        -37.1370    1.2640  -31.8920 H       136 SER    0.0900
   2142 HA        -39.7900    0.7250  -31.9470 H       136 SER   -0.6600
   2143 HB1       -37.9610    0.0760  -29.5690 H       136 SER    0.4300
   2144 HB2       -37.8520   -0.7810  -31.1640 H       136 SER    0.5100
   2145 HG1       -39.5170   -1.8670  -30.6490 H       136 SER   -0.5100
   2146 N         -41.2110    1.7530  -30.2740 N.am    137 LYS   -0.4700
   2147 CA        -42.1240    2.5020  -29.4270 C.3     137 LYS    0.3100
   2148 C         -43.2430    1.5930  -28.9220 C.2     137 LYS    0.0700
   2149 O         -43.9450    0.9510  -29.7140 O.2     137 LYS    0.0900
   2150 CB        -42.7270    3.6600  -30.2320 C.3     137 LYS   -0.1800
   2151 CG        -43.7420    4.5160  -29.4830 C.3     137 LYS    0.0900
   2152 CD        -44.5750    5.3800  -30.4310 C.3     137 LYS    0.0900
   2153 CE        -43.8130    6.5870  -30.9650 C.3     137 LYS   -0.1800
   2154 NZ        -43.5720    7.6550  -29.9330 N.4     137 LYS    0.0900
   2155 HN        -41.6390    1.1400  -30.9340 H       137 LYS    0.0900
   2156 HA        -41.5720    2.8740  -28.5770 H       137 LYS   -0.1800
   2157 HB1       -43.2280    3.2340  -31.1270 H       137 LYS    0.0900
   2158 HB2       -41.8960    4.3190  -30.5620 H       137 LYS    0.0900
   2159 HG1       -43.2020    5.1770  -28.7730 H       137 LYS    0.2100
   2160 HG2       -44.4220    3.8520  -28.9090 H       137 LYS    0.0500
   2161 HD1       -45.4740    5.7400  -29.8870 H       137 LYS    0.0500
   2162 HD2       -44.8990    4.7550  -31.2900 H       137 LYS   -0.3000
   2163 HE1       -44.3950    7.0510  -31.7900 H       137 LYS    0.3300
   2164 HE2       -42.8190    6.2570  -31.3370 H       137 LYS    0.3300
   2165 HZ1       -43.0150    7.2600  -29.1490 H       137 LYS    0.3300
   2166 HZ2       -44.4840    8.0010  -29.5730 H       137 LYS    0.5100
   2167 HZ3       -43.0500    8.4430  -30.3670 H       137 LYS   -0.5100
   2168 N         -43.4080    1.5360  -27.5960 N.am    138 LYS   -0.4700
   2169 CA        -44.4580    0.7240  -26.9600 C.3     138 LYS    0.3100
   2170 C         -45.7940    1.4730  -27.0630 C.2     138 LYS    0.0700
   2171 O         -45.8330    2.6970  -26.9860 O.2     138 LYS    0.0900
   2172 CB        -44.1240    0.5100  -25.4790 C.3     138 LYS   -0.1800
   2173 CG        -44.0410   -0.9440  -25.0260 C.3     138 LYS    0.0900
   2174 CD        -42.7890   -1.6240  -25.5270 C.3     138 LYS    0.0900
   2175 CE        -42.6980   -3.0620  -25.0180 C.3     138 LYS   -0.1800
   2176 NZ        -41.4170   -3.7520  -25.4610 N.4     138 LYS    0.0900
   2177 HN        -42.8200    2.0460  -26.9740 H       138 LYS    0.0900
   2178 HA        -44.5150   -0.2230  -27.4770 H       138 LYS   -0.1800
   2179 HB1       -44.9060    1.0140  -24.8740 H       138 LYS    0.0900
   2180 HB2       -43.1440    0.9900  -25.2750 H       138 LYS    0.0900
   2181 HG1       -44.9280   -1.4920  -25.4080 H       138 LYS    0.2100
   2182 HG2       -44.0490   -0.9760  -23.9160 H       138 LYS    0.0500
   2183 HD1       -41.9010   -1.0550  -25.1790 H       138 LYS    0.0500
   2184 HD2       -42.7990   -1.6310  -26.6380 H       138 LYS   -0.3000
   2185 HE1       -43.5520   -3.6520  -25.4130 H       138 LYS    0.3300
   2186 HE2       -42.7140   -3.0640  -23.9070 H       138 LYS    0.3300
   2187 HZ1       -40.7110   -3.0370  -25.7280 H       138 LYS    0.3300
   2188 HZ2       -41.6180   -4.3630  -26.2780 H       138 LYS    0.5100
   2189 HZ3       -41.0470   -4.3300  -24.6790 H       138 LYS   -0.5100
   2190 N         -46.9000    0.7620  -27.2280 N.am    139 MET   -0.4700
   2191 CA        -48.1770    1.4560  -27.3300 C.3     139 MET    0.3100
   2192 C         -48.5320    2.1220  -26.0110 C.2     139 MET    0.0700
   2193 O         -48.1530    1.6250  -24.9560 O.2     139 MET    0.0900
   2194 CB        -49.2910    0.4790  -27.6950 C.3     139 MET   -0.1800
   2195 CG        -50.6850    1.1330  -27.7470 C.3     139 MET    0.0900
   2196 SD        -50.7920    2.4620  -28.9800 S.3     139 MET    0.0900
   2197 CE        -50.7400    1.4700  -30.4860 C.3     139 MET   -0.1400
   2198 HN        -46.9110   -0.2320  -27.2890 H       139 MET    0.0900
   2199 HA        -48.0850    2.2190  -28.0880 H       139 MET    0.0900
   2200 HB1       -49.3110   -0.3350  -26.9410 H       139 MET   -0.0900
   2201 HB2       -49.0680    0.0420  -28.6910 H       139 MET   -0.2200
   2202 HG1       -50.9190    1.5420  -26.7430 H       139 MET    0.0900
   2203 HG2       -51.4330    0.3480  -27.9870 H       139 MET    0.0900
   2204 HE1       -51.7560    1.3270  -30.9100 H       139 MET    0.0900
   2205 HE2       -50.3130    0.4680  -30.2690 H       139 MET    0.5100
   2206 HE3       -50.1140    1.9730  -31.2540 H       139 MET   -0.5100
   2207 N         -49.2610    3.2310  -26.0610 N.am    140 SER   -0.4700
   2208 CA        -49.6520    3.9070  -24.8420 C.3     140 SER    0.3100
   2209 C         -51.1610    3.9030  -24.7530 C.2     140 SER    0.0700
   2210 O         -51.8360    3.6550  -25.7640 O.2     140 SER    0.0900
   2211 CB        -49.1590    5.3420  -24.8480 C.3     140 SER    0.0500
   2212 OG        -49.9110    6.1340  -25.7470 O.3     140 SER    0.0900
   2213 HN        -49.5650    3.6400  -26.9190 H       140 SER    0.0900
   2214 HA        -49.2270    3.3670  -24.0080 H       140 SER   -0.6600
   2215 HB1       -48.0930    5.3670  -25.1590 H       140 SER    0.4300
   2216 HB2       -49.2570    5.7740  -23.8290 H       140 SER    0.5100
   2217 HG1       -49.7940    5.7350  -26.6120 H       140 SER   -0.5100
   2218 N         -51.7020    4.1740  -23.5630 N.am    141 HSD   -0.4700
   2219 CA        -53.1470    4.1990  -23.3960 C.3     141 HSD    0.3100
   2220 C         -53.7380    5.3270  -24.2430 C.2     141 HSD    0.0700
   2221 O         -54.8090    5.1760  -24.8380 O.2     141 HSD    0.0900
   2222 CB        -53.5080    4.3910  -21.9220 C.3     141 HSD   -0.0900
   2223 CG        -54.9760    4.5440  -21.6710 C.ar    141 HSD    0.0900
   2224 CD2       -55.4780    5.1770  -20.5580 C.ar    141 HSD    0.0900
   2225 ND1       -56.0570    4.1560  -22.4050 N.ar    141 HSD   -0.3600
   2226 CE1       -57.1780    4.5670  -21.7220 C.ar    141 HSD    0.3200
   2227 NE2       -56.8080    5.1810  -20.6090 N.ar    141 HSD   -0.0500
   2228 HN        -51.1540    4.3680  -22.7520 H       141 HSD    0.2500
   2229 HA        -53.5440    3.2640  -23.7620 H       141 HSD    0.1300
   2230 HB1       -52.9970    5.3020  -21.5470 H       141 HSD   -0.7000
   2231 HB2       -53.1500    3.5090  -21.3500 H       141 HSD    0.2200
   2232 HD1       -56.0250    3.6650  -23.2750 H       141 HSD    0.1000
   2233 HD2       -54.9630    5.6330  -19.7200 H       141 HSD    0.5100
   2234 HE1       -58.1980    4.4010  -22.0650 H       141 HSD   -0.5100
   2235 N         -53.0140    6.4410  -24.3190 N.am    142 ARG   -0.4700
   2236 CA        -53.4390    7.6160  -25.0750 C.3     142 ARG    0.3100
   2237 C         -53.7070    7.2810  -26.5300 C.2     142 ARG    0.0700
   2238 O         -54.8150    7.4710  -27.0100 O.2     142 ARG    0.0900
   2239 CB        -52.3750    8.7190  -24.9680 C.3     142 ARG   -0.1800
   2240 CG        -51.8480    8.9580  -23.5130 C.3     142 ARG    0.0900
   2241 CD        -50.8690    7.8540  -23.0370 C.3     142 ARG    0.0900
   2242 NE        -50.8500    7.6740  -21.5820 N.pl3   142 ARG   -0.1800
   2243 CZ        -50.2460    6.6600  -20.9590 C.cat   142 ARG    0.0900
   2244 NH1       -50.2860    6.5800  -19.6370 N.pl3   142 ARG    0.0900
   2245 NH2       -49.6000    5.7210  -21.6420 N.pl3   142 ARG    0.2000
   2246 HN        -52.1360    6.5240  -23.8550 H       142 ARG    0.0900
   2247 HA        -54.3800    7.9580  -24.6680 H       142 ARG    0.0900
   2248 HB1       -52.8120    9.6670  -25.3440 H       142 ARG   -0.7000
   2249 HB2       -51.5140    8.4390  -25.6120 H       142 ARG    0.4400
   2250 HG1       -52.7150    8.9890  -22.8200 H       142 ARG    0.6400
   2251 HG2       -51.3240    9.9380  -23.4790 H       142 ARG   -0.8000
   2252 HD1       -49.8380    8.1190  -23.3500 H       142 ARG    0.4600
   2253 HD2       -51.1670    6.8820  -23.4860 H       142 ARG    0.4600
   2254 HE        -51.3200    8.3540  -21.0210 H       142 ARG   -0.8000
   2255 HH11      -50.7690    7.2790  -19.1080 H       142 ARG    0.4600
   2256 HH12      -49.8330    5.8220  -19.1680 H       142 ARG    0.4600
   2257 HH21      -49.5610    5.7670  -22.6410 H       142 ARG    0.5100
   2258 HH22      -49.1520    4.9690  -21.1580 H       142 ARG   -0.5100
   2259 N         -52.7020    6.7750  -27.2360 N.am    143 ARG   -0.4700
   2260 CA        -52.8860    6.4000  -28.6380 C.3     143 ARG    0.3100
   2261 C         -53.8630    5.2350  -28.8420 C.2     143 ARG    0.0700
   2262 O         -54.6920    5.2520  -29.7610 O.2     143 ARG    0.0900
   2263 CB        -51.5480    6.0370  -29.2860 C.3     143 ARG   -0.1800
   2264 CG        -50.8210    7.2180  -29.8920 C.3     143 ARG    0.0900
   2265 CD        -49.5040    6.8030  -30.5330 C.3     143 ARG    0.0900
   2266 NE        -48.4730    6.5190  -29.5370 N.pl3   143 ARG   -0.1800
   2267 CZ        -47.7990    5.3660  -29.4760 C.cat   143 ARG    0.0900
   2268 NH1       -48.0500    4.3880  -30.3580 N.pl3   143 ARG    0.0900
   2269 NH2       -46.8760    5.1930  -28.5170 N.pl3   143 ARG    0.2000
   2270 HN        -51.7930    6.6300  -26.8510 H       143 ARG    0.0900
   2271 HA        -53.3340    7.2380  -29.1510 H       143 ARG    0.0900
   2272 HB1       -51.7350    5.2890  -30.0850 H       143 ARG   -0.7000
   2273 HB2       -50.8940    5.5810  -28.5120 H       143 ARG    0.4400
   2274 HG1       -50.6160    7.9660  -29.0950 H       143 ARG    0.6400
   2275 HG2       -51.4690    7.6850  -30.6640 H       143 ARG   -0.8000
   2276 HD1       -49.1300    7.6240  -31.1810 H       143 ARG    0.4600
   2277 HD2       -49.6560    5.8810  -31.1330 H       143 ARG    0.4600
   2278 HE        -48.2590    7.2260  -28.8650 H       143 ARG   -0.8000
   2279 HH11      -48.7440    4.5180  -31.0660 H       143 ARG    0.4600
   2280 HH12      -47.5430    3.5270  -30.3070 H       143 ARG    0.4600
   2281 HH21      -46.6980    5.9220  -27.8570 H       143 ARG    0.5100
   2282 HH22      -46.3670    4.3340  -28.4620 H       143 ARG   -0.5100
   2283 N         -53.7610    4.2090  -27.9960 N.am    144 ALA   -0.4700
   2284 CA        -54.6330    3.0570  -28.1160 C.3     144 ALA    0.3100
   2285 C         -56.0850    3.4890  -28.1000 C.2     144 ALA    0.0700
   2286 O         -56.9080    3.0010  -28.8740 O.2     144 ALA    0.0900
   2287 CB        -54.3680    2.1230  -26.9870 C.3     144 ALA   -0.2700
   2288 HN        -53.0930    4.1890  -27.2560 H       144 ALA    0.0900
   2289 HA        -54.4350    2.5770  -29.0630 H       144 ALA    0.0900
   2290 HB1       -54.5610    2.6300  -26.0180 H       144 ALA    0.0900
   2291 HB2       -53.3080    1.7930  -27.0100 H       144 ALA    0.5100
   2292 HB3       -55.0360    1.2380  -27.0650 H       144 ALA   -0.5100
   2293 N         -56.3850    4.4270  -27.2060 N.am    145 PHE   -0.4700
   2294 CA        -57.7240    4.9620  -27.0350 C.3     145 PHE    0.3100
   2295 C         -58.1960    5.7110  -28.2620 C.2     145 PHE    0.0700
   2296 O         -59.3230    5.5320  -28.6840 O.2     145 PHE    0.0900
   2297 CB        -57.7520    5.8870  -25.8320 C.3     145 PHE   -0.1800
   2298 CG        -59.1260    6.2210  -25.3710 C.ar    145 PHE    0.0900
   2299 CD1       -59.9900    5.2110  -24.9430 C.ar    145 PHE    0.0900
   2300 CD2       -59.5700    7.5540  -25.3540 C.ar    145 PHE    0.0000
   2301 CE1       -61.2830    5.5240  -24.5030 C.ar    145 PHE   -0.1150
   2302 CE2       -60.8640    7.8910  -24.9140 C.ar    145 PHE    0.1150
   2303 CZ        -61.7260    6.8790  -24.4870 C.ar    145 PHE   -0.1150
   2304 HN        -55.6900    4.8120  -26.6030 H       145 PHE    0.1150
   2305 HA        -58.4040    4.1350  -26.8940 H       145 PHE   -0.1150
   2306 HB1       -57.2500    6.8420  -26.0930 H       145 PHE    0.1150
   2307 HB2       -57.2280    5.3980  -24.9830 H       145 PHE   -0.1150
   2308 HD1       -59.6600    4.1820  -24.9520 H       145 PHE    0.1150
   2309 HD2       -58.9030    8.3370  -25.6850 H       145 PHE   -0.1150
   2310 HE1       -61.9450    4.7370  -24.1740 H       145 PHE    0.1150
   2311 HE2       -61.1860    8.9220  -24.9070 H       145 PHE    0.5100
   2312 HZ        -62.7220    7.1210  -24.1470 H       145 PHE   -0.5100
   2313 N         -57.3530    6.5700  -28.8310 N.am    146 ILE   -0.4700
   2314 CA        -57.7260    7.2960  -30.0450 C.3     146 ILE    0.3100
   2315 C         -58.0310    6.2440  -31.1300 C.2     146 ILE    0.0700
   2316 O         -59.0470    6.3050  -31.8590 O.2     146 ILE    0.0900
   2317 CB        -56.5700    8.1790  -30.5600 C.3     146 ILE   -0.0900
   2318 CG1       -56.2670    9.2690  -29.5510 C.3     146 ILE    0.0900
   2319 CG2       -56.9160    8.7620  -31.9010 C.3     146 ILE   -0.2700
   2320 CD        -55.0230   10.0340  -29.8720 C.3     146 ILE    0.0900
   2321 HN        -56.4450    6.7540  -28.4620 H       146 ILE    0.0900
   2322 HA        -58.5850    7.9080  -29.8100 H       146 ILE    0.0900
   2323 HB        -55.6490    7.5650  -30.6510 H       146 ILE   -0.1800
   2324 HG11      -56.1510    8.8040  -28.5490 H       146 ILE    0.0900
   2325 HG12      -57.1230    9.9760  -29.5220 H       146 ILE    0.0900
   2326 HG21      -57.9220    9.2330  -31.8650 H       146 ILE   -0.2700
   2327 HG22      -56.9270    7.9610  -32.6700 H       146 ILE    0.0900
   2328 HG23      -56.1720    9.5370  -32.1790 H       146 ILE    0.0900
   2329 HD1       -55.1840   10.6630  -30.7730 H       146 ILE    0.0900
   2330 HD2       -54.1880    9.3290  -30.0760 H       146 ILE    0.5100
   2331 HD3       -54.7550   10.6950  -29.0200 H       146 ILE   -0.5100
   2332 N         -57.1440    5.2520  -31.2250 N.am    147 MET   -0.4700
   2333 CA        -57.3010    4.2300  -32.2270 C.3     147 MET    0.3100
   2334 C         -58.6160    3.4680  -32.1240 C.2     147 MET    0.0700
   2335 O         -59.2990    3.3130  -33.1330 O.2     147 MET    0.0900
   2336 CB        -56.0950    3.2770  -32.1830 C.3     147 MET   -0.1800
   2337 CG        -54.9020    3.7800  -32.9820 C.3     147 MET    0.0900
   2338 SD        -53.2630    3.3360  -32.3170 S.3     147 MET    0.0900
   2339 CE        -52.7830    1.8660  -33.3410 C.3     147 MET   -0.1400
   2340 HN        -56.3520    5.1750  -30.6230 H       147 MET    0.0900
   2341 HA        -57.3720    4.7080  -33.1920 H       147 MET    0.0900
   2342 HB1       -56.4060    2.2910  -32.5910 H       147 MET   -0.0900
   2343 HB2       -55.7850    3.1450  -31.1250 H       147 MET   -0.2200
   2344 HG1       -54.9740    4.8860  -33.0360 H       147 MET    0.0900
   2345 HG2       -54.9880    3.3740  -34.0110 H       147 MET    0.0900
   2346 HE1       -52.9070    2.0720  -34.4250 H       147 MET    0.0900
   2347 HE2       -53.4200    0.9940  -33.0820 H       147 MET    0.5100
   2348 HE3       -51.7180    1.6040  -33.1610 H       147 MET   -0.5100
   2349 N         -59.0040    3.0090  -30.9280 N.am    148 ILE   -0.4700
   2350 CA        -60.2380    2.2410  -30.8250 C.3     148 ILE    0.3100
   2351 C         -61.4490    3.1060  -31.1710 C.2     148 ILE    0.0700
   2352 O         -62.4030    2.6260  -31.7750 O.2     148 ILE    0.0900
   2353 CB        -60.4180    1.6350  -29.4420 C.3     148 ILE   -0.0900
   2354 CG1       -60.6410    2.7510  -28.4400 C.3     148 ILE    0.0900
   2355 CG2       -59.2120    0.7800  -29.0700 C.3     148 ILE   -0.2700
   2356 CD        -61.1320    2.2970  -27.0570 C.3     148 ILE    0.0900
   2357 HN        -58.4900    3.1650  -30.0890 H       148 ILE    0.0900
   2358 HA        -60.2010    1.4600  -31.5700 H       148 ILE    0.0900
   2359 HB        -61.3330    1.0040  -29.4330 H       148 ILE   -0.1800
   2360 HG11      -61.3940    3.4500  -28.8610 H       148 ILE    0.0900
   2361 HG12      -59.6820    3.2930  -28.3050 H       148 ILE    0.0900
   2362 HG21      -58.3800    1.4250  -28.7170 H       148 ILE   -0.2700
   2363 HG22      -58.8650    0.2080  -29.9580 H       148 ILE    0.0900
   2364 HG23      -59.4850    0.0750  -28.2550 H       148 ILE    0.0900
   2365 HD1       -60.3910    1.6090  -26.5960 H       148 ILE    0.0900
   2366 HD2       -62.0990    1.7600  -27.1570 H       148 ILE    0.5100
   2367 HD3       -61.2590    3.1780  -26.3930 H       148 ILE   -0.5100
   2368 N         -61.4190    4.3950  -30.8140 N.am    149 ILE   -0.4700
   2369 CA        -62.5290    5.2900  -31.1450 C.3     149 ILE    0.3100
   2370 C         -62.5980    5.3720  -32.6680 C.2     149 ILE    0.0700
   2371 O         -63.6950    5.3330  -33.2750 O.2     149 ILE    0.0900
   2372 CB        -62.3200    6.6530  -30.5180 C.3     149 ILE   -0.0900
   2373 CG1       -62.4780    6.5130  -28.9950 C.3     149 ILE    0.0900
   2374 CG2       -63.3160    7.6220  -31.0630 C.3     149 ILE   -0.2700
   2375 CD        -62.2240    7.7610  -28.2080 C.3     149 ILE    0.0900
   2376 HN        -60.6560    4.7980  -30.3140 H       149 ILE    0.0900
   2377 HA        -63.4410    4.8430  -30.7770 H       149 ILE    0.0900
   2378 HB        -61.2940    7.0110  -30.7430 H       149 ILE   -0.1800
   2379 HG11      -61.7680    5.7350  -28.6450 H       149 ILE    0.0900
   2380 HG12      -63.5150    6.1760  -28.7850 H       149 ILE    0.0900
   2381 HG21      -64.3390    7.1940  -31.0000 H       149 ILE   -0.2700
   2382 HG22      -63.0880    7.8400  -32.1280 H       149 ILE    0.0900
   2383 HG23      -63.2890    8.5640  -30.4740 H       149 ILE    0.0900
   2384 HD1       -63.0390    8.4950  -28.3850 H       149 ILE    0.0900
   2385 HD2       -61.2610    8.2170  -28.5200 H       149 ILE    0.5100
   2386 HD3       -62.1920    7.5230  -27.1230 H       149 ILE   -0.5100
   2387 N         -61.4110    5.4460  -33.2930 N.am    150 PHE   -0.4700
   2388 CA        -61.3550    5.4570  -34.7510 C.3     150 PHE    0.3100
   2389 C         -62.0430    4.1920  -35.2830 C.2     150 PHE    0.0700
   2390 O         -62.9690    4.2880  -36.1040 O.2     150 PHE    0.0900
   2391 CB        -59.9320    5.4750  -35.2860 C.3     150 PHE   -0.1800
   2392 CG        -59.8740    5.2360  -36.7570 C.ar    150 PHE    0.0900
   2393 CD1       -60.4010    6.1680  -37.6400 C.ar    150 PHE    0.0900
   2394 CD2       -59.3540    4.0540  -37.2510 C.ar    150 PHE    0.0000
   2395 CE1       -60.4130    5.9210  -38.9910 C.ar    150 PHE   -0.1150
   2396 CE2       -59.3630    3.8030  -38.6060 C.ar    150 PHE    0.1150
   2397 CZ        -59.8920    4.7310  -39.4760 C.ar    150 PHE   -0.1150
   2398 HN        -60.5430    5.4960  -32.8070 H       150 PHE    0.1150
   2399 HA        -61.8840    6.3350  -35.0890 H       150 PHE   -0.1150
   2400 HB1       -59.3390    4.6760  -34.7930 H       150 PHE    0.1150
   2401 HB2       -59.4730    6.4680  -35.0890 H       150 PHE   -0.1150
   2402 HD1       -60.8050    7.0960  -37.2620 H       150 PHE    0.1150
   2403 HD2       -58.9390    3.3240  -36.5720 H       150 PHE   -0.1150
   2404 HE1       -60.8260    6.6510  -39.6710 H       150 PHE    0.1150
   2405 HE2       -58.9560    2.8780  -38.9860 H       150 PHE    0.5100
   2406 HZ        -59.9020    4.5320  -40.5370 H       150 PHE   -0.5100
   2407 N         -61.6060    3.0130  -34.8140 N.am    151 VAL   -0.4700
   2408 CA        -62.2240    1.7500  -35.2390 C.3     151 VAL    0.3100
   2409 C         -63.7660    1.7510  -35.1230 C.2     151 VAL    0.0700
   2410 O         -64.4750    1.2920  -36.0330 O.2     151 VAL    0.0900
   2411 CB        -61.7090    0.5740  -34.4270 C.3     151 VAL   -0.0900
   2412 CG1       -62.3480   -0.7200  -34.9500 C.3     151 VAL    0.0900
   2413 CG2       -60.2180    0.5240  -34.5190 C.3     151 VAL   -0.2700
   2414 HN        -60.8530    2.9420  -34.1640 H       151 VAL    0.0900
   2415 HA        -61.9960    1.6070  -36.2840 H       151 VAL    0.0900
   2416 HB        -61.9710    0.7150  -33.3570 H       151 VAL    0.0900
   2417 HG11      -62.2410   -0.7800  -36.0540 H       151 VAL   -0.2700
   2418 HG12      -63.4290   -0.7370  -34.6970 H       151 VAL    0.0900
   2419 HG13      -61.8450   -1.6010  -34.4960 H       151 VAL    0.0900
   2420 HG21      -59.7680    1.2610  -33.8200 H       151 VAL    0.0900
   2421 HG22      -59.8950    0.7710  -35.5530 H       151 VAL    0.5100
   2422 HG23      -59.8570   -0.4910  -34.2470 H       151 VAL   -0.5100
   2423 N         -64.2810    2.2780  -34.0060 N.am    152 TRP   -0.4700
   2424 CA        -65.7140    2.3090  -33.7990 C.3     152 TRP    0.3100
   2425 C         -66.3960    3.1970  -34.8120 C.2     152 TRP    0.0700
   2426 O         -67.3550    2.7640  -35.4700 O.2     152 TRP    0.0900
   2427 CB        -66.0500    2.7590  -32.3740 C.3     152 TRP   -0.1800
   2428 CG        -65.9820    1.5960  -31.4150 C.ar    152 TRP    0.0900
   2429 CD1       -64.8590    1.0660  -30.8240 C.ar    152 TRP    0.0900
   2430 CD2       -67.0650    0.7360  -31.0510 C.ar    152 TRP   -0.0300
   2431 CE2       -66.5220   -0.3080  -30.2500 C.ar    152 TRP   -0.1500
   2432 CE3       -68.4490    0.7400  -31.3310 C.ar    152 TRP    0.2200
   2433 NE1       -65.1770   -0.0780  -30.1270 N.ar    152 TRP   -0.5100
   2434 CZ2       -67.3120   -1.3410  -29.7300 C.ar    152 TRP    0.3700
   2435 CZ3       -69.2330   -0.2840  -30.8210 C.ar    152 TRP    0.2400
   2436 CH2       -68.6530   -1.3190  -30.0250 C.ar    152 TRP    0.1100
   2437 HN        -63.7160    2.6650  -33.2820 H       152 TRP   -0.2500
   2438 HA        -66.0970    1.3150  -33.9780 H       152 TRP    0.1700
   2439 HB1       -67.0760    3.1850  -32.3520 H       152 TRP   -0.2000
   2440 HB2       -65.3250    3.5370  -32.0510 H       152 TRP    0.1400
   2441 HD1       -63.8670    1.4870  -30.8960 H       152 TRP   -0.2700
   2442 HE1       -64.5480   -0.6330  -29.6290 H       152 TRP    0.1600
   2443 HE3       -68.9040    1.5150  -31.9290 H       152 TRP   -0.1400
   2444 HZ2       -66.9010   -2.1320  -29.1200 H       152 TRP    0.1400
   2445 HZ3       -70.2920   -0.2990  -31.0280 H       152 TRP    0.5100
   2446 HH2       -69.2880   -2.1060  -29.6450 H       152 TRP   -0.5100
   2447 N         -65.9050    4.4270  -34.9690 N.am    153 LEU   -0.4700
   2448 CA        -66.5260    5.3390  -35.9230 C.3     153 LEU    0.3100
   2449 C         -66.4770    4.7420  -37.3450 C.2     153 LEU    0.0700
   2450 O         -67.4940    4.7100  -38.0820 O.2     153 LEU    0.0900
   2451 CB        -65.8100    6.6850  -35.8750 C.3     153 LEU   -0.1800
   2452 CG        -66.0760    7.5010  -34.6160 C.3     153 LEU    0.0900
   2453 CD1       -65.0710    8.6180  -34.5510 C.3     153 LEU    0.0900
   2454 CD2       -67.5040    8.0380  -34.6280 C.3     153 LEU   -0.0900
   2455 HN        -65.1200    4.7700  -34.4590 H       153 LEU    0.0900
   2456 HA        -67.5680    5.4520  -35.6580 H       153 LEU   -0.2700
   2457 HB1       -66.1330    7.2820  -36.7540 H       153 LEU    0.0900
   2458 HB2       -64.7180    6.5010  -35.9470 H       153 LEU    0.0900
   2459 HG        -65.9800    6.8530  -33.7180 H       153 LEU    0.0900
   2460 HD11      -65.1680    9.2690  -35.4450 H       153 LEU   -0.2700
   2461 HD12      -64.0420    8.2000  -34.5240 H       153 LEU    0.0900
   2462 HD13      -65.2480    9.2330  -33.6430 H       153 LEU    0.0900
   2463 HD21      -68.2280    7.1970  -34.6690 H       153 LEU    0.0900
   2464 HD22      -67.6580    8.6830  -35.5200 H       153 LEU    0.5100
   2465 HD23      -67.6940    8.6270  -33.7050 H       153 LEU   -0.5100
   2466 N         -65.2970    4.2440  -37.7080 N.am    154 TRP   -0.4700
   2467 CA        -65.1150    3.6590  -39.0080 C.3     154 TRP    0.3100
   2468 C         -66.1250    2.5550  -39.2090 C.2     154 TRP    0.0700
   2469 O         -67.0440    2.6680  -40.0340 O.2     154 TRP    0.0900
   2470 CB        -63.7320    3.0670  -39.1210 C.3     154 TRP   -0.1800
   2471 CG        -63.3540    2.7270  -40.4990 C.ar    154 TRP    0.0900
   2472 CD1       -63.1820    1.4840  -41.0140 C.ar    154 TRP    0.0900
   2473 CD2       -63.0200    3.6510  -41.5390 C.ar    154 TRP   -0.0300
   2474 CE2       -62.6420    2.8890  -42.6580 C.ar    154 TRP   -0.1500
   2475 CE3       -63.0020    5.0540  -41.6340 C.ar    154 TRP    0.2200
   2476 NE1       -62.7530    1.5660  -42.3090 N.ar    154 TRP   -0.5100
   2477 CZ2       -62.2400    3.4850  -43.8620 C.ar    154 TRP    0.3700
   2478 CZ3       -62.6070    5.6370  -42.8250 C.ar    154 TRP    0.2400
   2479 CH2       -62.2310    4.8560  -43.9240 C.ar    154 TRP    0.1100
   2480 HN        -64.5030    4.2530  -37.1070 H       154 TRP   -0.2500
   2481 HA        -65.2550    4.4330  -39.7490 H       154 TRP    0.1700
   2482 HB1       -63.6890    2.1410  -38.5090 H       154 TRP   -0.2000
   2483 HB2       -62.9970    3.8000  -38.7270 H       154 TRP    0.1400
   2484 HD1       -63.3580    0.5630  -40.4790 H       154 TRP   -0.2700
   2485 HE1       -62.5570    0.8080  -42.8900 H       154 TRP    0.1600
   2486 HE3       -63.2890    5.6810  -40.8020 H       154 TRP   -0.1400
   2487 HZ2       -61.9450    2.9010  -44.7210 H       154 TRP    0.1400
   2488 HZ3       -62.5890    6.7140  -42.9080 H       154 TRP    0.5100
   2489 HH2       -61.9270    5.3420  -44.8380 H       154 TRP   -0.5100
   2490 N         -65.9660    1.4820  -38.4250 N.am    155 SER   -0.4700
   2491 CA        -66.8450    0.2970  -38.5160 C.3     155 SER    0.3100
   2492 C         -68.3530    0.5870  -38.6050 C.2     155 SER    0.0700
   2493 O         -69.0750   -0.0130  -39.4190 O.2     155 SER    0.0900
   2494 CB        -66.5880   -0.6660  -37.3440 C.3     155 SER    0.0500
   2495 OG        -65.2300   -1.0980  -37.2970 O.3     155 SER    0.0900
   2496 HN        -65.2430    1.4340  -37.7400 H       155 SER    0.0900
   2497 HA        -66.6440   -0.1960  -39.4560 H       155 SER   -0.6600
   2498 HB1       -67.2370   -1.5620  -37.4550 H       155 SER    0.4300
   2499 HB2       -66.8270   -0.1530  -36.3880 H       155 SER    0.5100
   2500 HG1       -64.7410   -0.3840  -36.8830 H       155 SER   -0.5100
   2501 N         -68.8580    1.4870  -37.7700 N.am    156 VAL   -0.4700
   2502 CA        -70.2800    1.7730  -37.8650 C.3     156 VAL    0.3100
   2503 C         -70.5570    2.5630  -39.1460 C.2     156 VAL    0.0700
   2504 O         -71.5450    2.2920  -39.8480 O.2     156 VAL    0.0900
   2505 CB        -70.7860    2.5470  -36.6390 C.3     156 VAL   -0.0900
   2506 CG1       -72.2350    3.0020  -36.8740 C.3     156 VAL    0.0900
   2507 CG2       -70.7280    1.6310  -35.4060 C.3     156 VAL   -0.2700
   2508 HN        -68.3250    1.9770  -37.0850 H       156 VAL    0.0900
   2509 HA        -70.8000    0.8310  -37.9500 H       156 VAL    0.0900
   2510 HB        -70.1410    3.4340  -36.4660 H       156 VAL    0.0900
   2511 HG11      -72.8530    2.1460  -37.2180 H       156 VAL   -0.2700
   2512 HG12      -72.2600    3.7940  -37.6530 H       156 VAL    0.0900
   2513 HG13      -72.6660    3.3940  -35.9280 H       156 VAL    0.0900
   2514 HG21      -69.6820    1.3000  -35.2270 H       156 VAL    0.0900
   2515 HG22      -71.3610    0.7330  -35.5710 H       156 VAL    0.5100
   2516 HG23      -71.0840    2.1810  -34.5100 H       156 VAL   -0.5100
   2517 N         -69.6770    3.5170  -39.4790 N.am    157 LEU   -0.4700
   2518 CA        -69.8850    4.3020  -40.7020 C.3     157 LEU    0.3100
   2519 C         -70.0350    3.4640  -41.9850 C.2     157 LEU    0.0700
   2520 O         -70.9680    3.6910  -42.7780 O.2     157 LEU    0.0900
   2521 CB        -68.7530    5.3040  -40.8890 C.3     157 LEU   -0.1800
   2522 CG        -68.7540    6.0400  -42.2310 C.3     157 LEU    0.0900
   2523 CD1       -70.0830    6.7730  -42.4890 C.3     157 LEU    0.0900
   2524 CD2       -67.5770    6.9850  -42.2270 C.3     157 LEU   -0.0900
   2525 HN        -68.8710    3.7300  -38.9330 H       157 LEU    0.0900
   2526 HA        -70.8310    4.8150  -40.6150 H       157 LEU   -0.2700
   2527 HB1       -67.7900    4.7600  -40.7930 H       157 LEU    0.0900
   2528 HB2       -68.8230    6.0600  -40.0790 H       157 LEU    0.0900
   2529 HG        -68.5830    5.3050  -43.0460 H       157 LEU    0.0900
   2530 HD11      -70.2670    7.5230  -41.6900 H       157 LEU   -0.2700
   2531 HD12      -70.9220    6.0450  -42.4910 H       157 LEU    0.0900
   2532 HD13      -70.0410    7.2990  -43.4660 H       157 LEU    0.0900
   2533 HD21      -66.6320    6.4160  -42.1020 H       157 LEU    0.0900
   2534 HD22      -67.6730    7.7050  -41.3850 H       157 LEU    0.5100
   2535 HD23      -67.5340    7.5390  -43.1890 H       157 LEU   -0.5100
   2536 N         -69.1350    2.4980  -42.1940 N.am    158 TRP   -0.4700
   2537 CA        -69.2350    1.6720  -43.3900 C.3     158 TRP    0.3100
   2538 C         -70.2510    0.5240  -43.3180 C.2     158 TRP    0.0700
   2539 O         -70.3300   -0.3030  -44.2320 O.2     158 TRP    0.0900
   2540 CB        -67.8540    1.1670  -43.7890 C.3     158 TRP   -0.1800
   2541 CG        -66.9790    2.3190  -44.1130 C.ar    158 TRP    0.0900
   2542 CD1       -65.9190    2.7820  -43.3800 C.ar    158 TRP    0.0900
   2543 CD2       -67.2320    3.3120  -45.1120 C.ar    158 TRP   -0.0300
   2544 CE2       -66.3130    4.3610  -44.8990 C.ar    158 TRP   -0.1500
   2545 CE3       -68.1610    3.4250  -46.1600 C.ar    158 TRP    0.2200
   2546 NE1       -65.5190    4.0090  -43.8400 N.ar    158 TRP   -0.5100
   2547 CZ2       -66.3060    5.5090  -45.6870 C.ar    158 TRP    0.3700
   2548 CZ3       -68.1510    4.5790  -46.9500 C.ar    158 TRP    0.2400
   2549 CH2       -67.2360    5.6000  -46.7030 C.ar    158 TRP    0.1100
   2550 HN        -68.3840    2.3050  -41.5670 H       158 TRP   -0.2500
   2551 HA        -69.6620    2.2730  -44.1790 H       158 TRP    0.1700
   2552 HB1       -67.9370    0.5080  -44.6790 H       158 TRP   -0.2000
   2553 HB2       -67.4070    0.5920  -42.9500 H       158 TRP    0.1400
   2554 HD1       -65.4620    2.2550  -42.5560 H       158 TRP   -0.2700
   2555 HE1       -64.7900    4.5440  -43.4740 H       158 TRP    0.1600
   2556 HE3       -68.8780    2.6430  -46.3670 H       158 TRP   -0.1400
   2557 HZ2       -65.6040    6.3130  -45.5210 H       158 TRP    0.1400
   2558 HZ3       -68.8590    4.6800  -47.7590 H       158 TRP    0.5100
   2559 HH2       -67.2550    6.4840  -47.3230 H       158 TRP   -0.5100
   2560 N         -71.0460    0.4650  -42.2490 N.am    159 ALA   -0.4700
   2561 CA        -72.0670   -0.5770  -42.1270 C.3     159 ALA    0.3100
   2562 C         -73.4670    0.0690  -42.0350 C.2     159 ALA    0.0700
   2563 O         -74.4830   -0.5300  -42.3570 O.2     159 ALA    0.0900
   2564 CB        -71.7800   -1.4330  -40.8990 C.3     159 ALA   -0.2700
   2565 HN        -70.9830    1.1160  -41.4960 H       159 ALA    0.0900
   2566 HA        -72.0440   -1.1810  -43.0230 H       159 ALA    0.0900
   2567 HB1       -71.7930   -0.8030  -39.9840 H       159 ALA    0.0900
   2568 HB2       -70.7780   -1.9030  -40.9920 H       159 ALA    0.5100
   2569 HB3       -72.5560   -2.2210  -40.7990 H       159 ALA   -0.5100
   2570 N         -73.4970    1.3280  -41.6330 N.am    160 ILE   -0.4700
   2571 CA        -74.7280    2.0590  -41.4780 C.3     160 ILE    0.3100
   2572 C         -75.4820    2.2860  -42.7760 C.2     160 ILE    0.0700
   2573 O         -76.7030    2.3310  -42.7920 O.2     160 ILE    0.0900
   2574 CB        -74.4330    3.4360  -40.8140 C.3     160 ILE   -0.0900
   2575 CG1       -75.6610    3.9320  -40.0430 C.3     160 ILE    0.0900
   2576 CG2       -74.0150    4.4740  -41.8420 C.3     160 ILE   -0.2700
   2577 CD        -75.9240    3.1170  -38.7420 C.3     160 ILE    0.0900
   2578 HN        -72.6640    1.8310  -41.4190 H       160 ILE    0.0900
   2579 HA        -75.3940    1.4740  -40.8630 H       160 ILE    0.0900
   2580 HB        -73.6160    3.3130  -40.0710 H       160 ILE   -0.1800
   2581 HG11      -76.5520    3.8530  -40.7020 H       160 ILE    0.0900
   2582 HG12      -75.5070    4.9980  -39.7730 H       160 ILE    0.0900
   2583 HG21      -74.8830    4.7510  -42.4790 H       160 ILE   -0.2700
   2584 HG22      -73.2150    4.0620  -42.4930 H       160 ILE    0.0900
   2585 HG23      -73.6470    5.3880  -41.3280 H       160 ILE    0.0900
   2586 HD1       -74.9920    3.0410  -38.1430 H       160 ILE    0.0900
   2587 HD2       -76.2640    2.0910  -39.0010 H       160 ILE    0.5100
   2588 HD3       -76.6990    3.6230  -38.1280 H       160 ILE   -0.5100
   2589 N         -74.7550    2.4510  -43.8680 N.am    161 GLY   -0.4700
   2590 CA        -75.3840    2.7270  -45.1520 C.3     161 GLY    0.3100
   2591 C         -76.6880    2.0370  -45.5070 C.2     161 GLY   -0.0200
   2592 O         -77.6720    2.6740  -45.8640 O.2     161 GLY    0.0900
   2593 HN        -73.7590    2.3940  -43.8620 H       161 GLY    0.0900
   2594 HA1       -74.6620    2.4540  -45.9060 H       161 GLY    0.5100
   2595 HA2       -75.5670    3.7900  -45.1750 H       161 GLY   -0.5100
   2596 N         -76.7340    0.7100  -45.4420 N.am    162 PRO   -0.2900
   2597 CA        -78.0220    0.1090  -45.8010 C.3     162 PRO    0.0000
   2598 C         -79.1750    0.4970  -44.8880 C.2     162 PRO    0.0900
   2599 O         -80.3350    0.5050  -45.2990 O.2     162 PRO    0.0900
   2600 CB        -77.7130   -1.3850  -45.7660 C.3     162 PRO    0.0200
   2601 CG        -76.2610   -1.4230  -46.2100 C.3     162 PRO    0.0900
   2602 CD        -75.6540   -0.3050  -45.4130 C.3     162 PRO   -0.1800
   2603 HA        -78.3630    0.4800  -46.7540 H       162 PRO    0.0900
   2604 HB1       -78.3640   -1.9510  -46.4650 H       162 PRO    0.0900
   2605 HB2       -77.8340   -1.8010  -44.7430 H       162 PRO   -0.1800
   2606 HG1       -75.7880   -2.3970  -45.9660 H       162 PRO    0.0900
   2607 HG2       -76.1660   -1.2390  -47.3010 H       162 PRO    0.0900
   2608 HD1       -75.4380   -0.6110  -44.3680 H       162 PRO    0.5100
   2609 HD2       -74.7350    0.0930  -45.8900 H       162 PRO   -0.5100
   2610 N         -78.8680    0.8400  -43.6510 N.am    163 ILE   -0.4700
   2611 CA        -79.9300    1.2000  -42.7400 C.3     163 ILE    0.3100
   2612 C         -80.7030    2.3640  -43.2410 C.2     163 ILE    0.0700
   2613 O         -81.9020    2.4470  -42.9630 O.2     163 ILE    0.0900
   2614 CB        -79.4350    1.5330  -41.3460 C.3     163 ILE   -0.0900
   2615 CG1       -78.8350    0.2460  -40.7020 C.3     163 ILE    0.0900
   2616 CG2       -80.5820    2.1180  -40.5320 C.3     163 ILE   -0.2700
   2617 CD        -79.7670   -1.0390  -40.6490 C.3     163 ILE    0.0900
   2618 HN        -77.9340    0.8670  -43.3040 H       163 ILE    0.0900
   2619 HA        -80.6110    0.3640  -42.6930 H       163 ILE    0.0900
   2620 HB        -78.6070    2.2720  -41.4090 H       163 ILE   -0.1800
   2621 HG11      -78.5480    0.4940  -39.6590 H       163 ILE    0.0900
   2622 HG12      -77.9240   -0.0230  -41.2740 H       163 ILE    0.0900
   2623 HG21      -81.5230    1.5700  -40.7510 H       163 ILE   -0.2700
   2624 HG22      -80.7250    3.1880  -40.7950 H       163 ILE    0.0900
   2625 HG23      -80.3610    2.0250  -39.4470 H       163 ILE    0.0900
   2626 HD1       -79.9140   -1.4450  -41.6730 H       163 ILE    0.0900
   2627 HD2       -80.7600   -0.7700  -40.2290 H       163 ILE    0.5100
   2628 HD3       -79.2950   -1.8230  -40.0210 H       163 ILE   -0.5100
   2629 N         -80.0150    3.2550  -43.9800 N.am    164 PHE   -0.4700
   2630 CA        -80.6210    4.4670  -44.5580 C.3     164 PHE    0.3100
   2631 C         -81.0390    4.3130  -45.9870 C.2     164 PHE    0.0700
   2632 O         -81.6120    5.2470  -46.5350 O.2     164 PHE    0.0900
   2633 CB        -79.6930    5.6590  -44.4190 C.3     164 PHE   -0.1800
   2634 CG        -79.5090    6.0620  -43.0010 C.ar    164 PHE    0.0900
   2635 CD1       -80.4980    6.8050  -42.3480 C.ar    164 PHE    0.0900
   2636 CD2       -78.3870    5.6230  -42.2820 C.ar    164 PHE    0.0000
   2637 CE1       -80.3830    7.1010  -41.0120 C.ar    164 PHE   -0.1150
   2638 CE2       -78.2520    5.9080  -40.9350 C.ar    164 PHE    0.1150
   2639 CZ        -79.2560    6.6530  -40.2910 C.ar    164 PHE   -0.1150
   2640 HN        -79.0440    3.1300  -44.1710 H       164 PHE    0.1150
   2641 HA        -81.5490    4.6560  -44.0400 H       164 PHE   -0.1150
   2642 HB1       -80.1170    6.5280  -44.9640 H       164 PHE    0.1150
   2643 HB2       -78.6920    5.4020  -44.8290 H       164 PHE   -0.1150
   2644 HD1       -81.3600    7.1500  -42.9000 H       164 PHE    0.1150
   2645 HD2       -77.6190    5.0550  -42.7860 H       164 PHE   -0.1150
   2646 HE1       -81.1520    7.6750  -40.5150 H       164 PHE    0.1150
   2647 HE2       -77.3890    5.5630  -40.3860 H       164 PHE    0.5100
   2648 HZ        -79.1640    6.8830  -39.2400 H       164 PHE   -0.5100
   2649 N         -80.7790    3.1280  -46.5690 N.am    165 GLY   -0.4700
   2650 CA        -81.1830    2.8370  -47.9470 C.3     165 GLY    0.3100
   2651 C         -80.0950    2.8030  -49.0130 C.2     165 GLY   -0.0200
   2652 O         -80.3230    2.5080  -50.2040 O.2     165 GLY    0.0900
   2653 HN        -80.3000    2.3970  -46.0890 H       165 GLY    0.0900
   2654 HA1       -81.8950    3.5990  -48.2270 H       165 GLY    0.5100
   2655 HA2       -81.6600    1.8680  -47.9310 H       165 GLY   -0.5100
   2656 N         -78.8890    3.1310  -48.5850 N.am    166 TRP   -0.4700
   2657 CA        -77.7920    3.1140  -49.4960 C.3     166 TRP    0.3100
   2658 C         -77.2400    1.7050  -49.3170 C.2     166 TRP    0.0700
   2659 O         -76.3710    1.4530  -48.4900 O.2     166 TRP    0.0900
   2660 CB        -76.7840    4.2020  -49.1080 C.3     166 TRP   -0.1800
   2661 CG        -75.5360    4.1830  -49.9400 C.ar    166 TRP    0.0900
   2662 CD1       -75.4310    3.8510  -51.2820 C.ar    166 TRP    0.0900
   2663 CD2       -74.2080    4.5160  -49.4980 C.ar    166 TRP   -0.0300
   2664 CE2       -73.3510    4.3630  -50.6210 C.ar    166 TRP   -0.1500
   2665 CE3       -73.6620    4.9330  -48.2640 C.ar    166 TRP    0.2200
   2666 NE1       -74.1230    3.9570  -51.6820 N.ar    166 TRP   -0.5100
   2667 CZ2       -71.9840    4.6100  -50.5510 C.ar    166 TRP    0.3700
   2668 CZ3       -72.2920    5.1800  -48.1950 C.ar    166 TRP    0.2400
   2669 CH2       -71.4680    5.0140  -49.3410 C.ar    166 TRP    0.1100
   2670 HN        -78.6970    3.3940  -47.6430 H       166 TRP   -0.2500
   2671 HA        -78.1730    3.2880  -50.4910 H       166 TRP    0.1700
   2672 HB1       -76.4970    4.0600  -48.0440 H       166 TRP   -0.2000
   2673 HB2       -77.2670    5.1960  -49.2250 H       166 TRP    0.1400
   2674 HD1       -76.2520    3.5550  -51.9160 H       166 TRP   -0.2700
   2675 HE1       -73.7930    3.7720  -52.5810 H       166 TRP    0.1600
   2676 HE3       -74.2750    5.0620  -47.3850 H       166 TRP   -0.1400
   2677 HZ2       -71.3350    4.4930  -51.4070 H       166 TRP    0.1400
   2678 HZ3       -71.8520    5.5020  -47.2620 H       166 TRP    0.5100
   2679 HH2       -70.4090    5.2100  -49.2600 H       166 TRP   -0.5100
   2680 N         -77.7680    0.7810  -50.1040 N.am    167 GLY   -0.4700
   2681 CA        -77.3550   -0.5940  -49.9890 C.3     167 GLY    0.3100
   2682 C         -78.5540   -1.1970  -49.3160 C.2     167 GLY   -0.0200
   2683 O         -79.5880   -0.5300  -49.1610 O.2     167 GLY    0.0900
   2684 HN        -78.4580    0.9880  -50.7930 H       167 GLY    0.0900
   2685 HA1       -76.4700   -0.6780  -49.3790 H       167 GLY    0.5100
   2686 HA2       -77.1840   -1.0250  -50.9630 H       167 GLY   -0.5100
   2687 N         -78.4690   -2.4440  -48.8860 N.am    168 ALA   -0.4700
   2688 CA        -79.6340   -3.0160  -48.2450 C.3     168 ALA    0.3100
   2689 C         -79.2790   -4.2060  -47.4190 C.2     168 ALA    0.0700
   2690 O         -78.3530   -4.9320  -47.7390 O.2     168 ALA    0.0900
   2691 CB        -80.6400   -3.4060  -49.2920 C.3     168 ALA   -0.2700
   2692 HN        -77.6540   -3.0120  -48.9750 H       168 ALA    0.0900
   2693 HA        -80.0500   -2.2790  -47.5750 H       168 ALA    0.0900
   2694 HB1       -80.2000   -4.1540  -49.9850 H       168 ALA    0.0900
   2695 HB2       -80.9400   -2.5120  -49.8800 H       168 ALA    0.5100
   2696 HB3       -81.5350   -3.8530  -48.8090 H       168 ALA   -0.5100
   2697 N         -79.9940   -4.3910  -46.3240 N.am    169 TYR   -0.4700
   2698 CA        -79.7420   -5.5600  -45.5270 C.3     169 TYR    0.3100
   2699 C         -80.9910   -6.4000  -45.6880 C.2     169 TYR    0.0700
   2700 O         -82.0920   -5.9120  -45.4040 O.2     169 TYR    0.0900
   2701 CB        -79.5160   -5.2070  -44.0870 C.3     169 TYR   -0.1800
   2702 CG        -78.1330   -4.6960  -43.8040 C.ar    169 TYR    0.0900
   2703 CD1       -77.0180   -5.4680  -44.0810 C.ar    169 TYR    0.0900
   2704 CD2       -77.9540   -3.4730  -43.1170 C.ar    169 TYR    0.0000
   2705 CE1       -75.7460   -5.0260  -43.6530 C.ar    169 TYR   -0.1150
   2706 CE2       -76.7180   -3.0320  -42.6990 C.ar    169 TYR    0.1150
   2707 CZ        -75.6070   -3.8030  -42.9570 C.ar    169 TYR   -0.1150
   2708 OH        -74.3690   -3.3880  -42.5100 O.3     169 TYR    0.1150
   2709 HN        -80.7050   -3.7630  -46.0140 H       169 TYR    0.1100
   2710 HA        -78.8680   -6.0510  -45.9300 H       169 TYR   -0.5400
   2711 HB1       -79.6680   -6.1110  -43.4600 H       169 TYR    0.4300
   2712 HB2       -80.2300   -4.4100  -43.7880 H       169 TYR   -0.1150
   2713 HD1       -77.1200   -6.3990  -44.6190 H       169 TYR    0.1150
   2714 HD2       -78.8200   -2.8610  -42.9140 H       169 TYR   -0.1150
   2715 HE1       -74.8720   -5.6270  -43.8590 H       169 TYR    0.1150
   2716 HE2       -76.6210   -2.0930  -42.1740 H       169 TYR    0.5100
   2717 HH        -74.4120   -2.4420  -42.3580 H       169 TYR   -0.5100
   2718 N         -80.8170   -7.6440  -46.1820 N.am    170 THR   -0.4700
   2719 CA        -81.9260   -8.5540  -46.4520 C.3     170 THR    0.3100
   2720 C         -81.5660  -10.0190  -46.3430 C.2     170 THR    0.0700
   2721 O         -80.4710  -10.3730  -45.9130 O.2     170 THR    0.0900
   2722 CB        -82.4760   -8.3300  -47.8570 C.3     170 THR    0.1400
   2723 CG2       -81.4960   -8.8880  -48.9320 C.3     170 THR    0.0900
   2724 OG1       -83.7480   -8.9700  -47.9620 O.3     170 THR   -0.6600
   2725 HN        -79.9080   -8.0010  -46.3870 H       170 THR    0.4300
   2726 HA        -82.6950   -8.3710  -45.7170 H       170 THR   -0.2700
   2727 HB        -82.5970   -7.2440  -48.0510 H       170 THR    0.0900
   2728 HG1       -84.1250   -8.6750  -48.7940 H       170 THR    0.0900
   2729 HG21      -81.4840   -9.9980  -48.8990 H       170 THR    0.0900
   2730 HG22      -80.4680   -8.5150  -48.7350 H       170 THR    0.5100
   2731 HG23      -81.8230   -8.5670  -49.9440 H       170 THR   -0.5100
   2732 N         -82.5020  -10.8690  -46.7390 N.am    171 LEU   -0.4700
   2733 CA        -82.2950  -12.2930  -46.7080 C.3     171 LEU    0.3100
   2734 C         -81.4110  -12.8100  -47.8710 C.2     171 LEU    0.0700
   2735 O         -81.4480  -12.2860  -48.9960 O.2     171 LEU    0.0900
   2736 CB        -83.6670  -12.9810  -46.6960 C.3     171 LEU   -0.1800
   2737 CG        -84.4910  -12.7700  -45.4080 C.3     171 LEU    0.0900
   2738 CD1       -85.9460  -13.1040  -45.6760 C.3     171 LEU    0.0900
   2739 CD2       -83.9440  -13.6340  -44.2500 C.3     171 LEU   -0.0900
   2740 HN        -83.3890  -10.5610  -47.0760 H       171 LEU    0.0900
   2741 HA        -81.7320  -12.5400  -45.8200 H       171 LEU   -0.2700
   2742 HB1       -83.5090  -14.0710  -46.8300 H       171 LEU    0.0900
   2743 HB2       -84.2580  -12.5930  -47.5520 H       171 LEU    0.0900
   2744 HG        -84.4060  -11.7110  -45.0810 H       171 LEU    0.0900
   2745 HD11      -86.0410  -14.1630  -45.9990 H       171 LEU   -0.2700
   2746 HD12      -86.3420  -12.4510  -46.4820 H       171 LEU    0.0900
   2747 HD13      -86.5440  -12.9600  -44.7510 H       171 LEU    0.0900
   2748 HD21      -82.9580  -13.2470  -43.9160 H       171 LEU    0.0900
   2749 HD22      -83.8170  -14.6840  -44.5890 H       171 LEU    0.5100
   2750 HD23      -84.6470  -13.6020  -43.3900 H       171 LEU   -0.5100
   2751 N         -80.6210  -13.8500  -47.5750 N.am    172 GLU   -0.4700
   2752 CA        -79.7040  -14.4990  -48.5290 C.3     172 GLU    0.3100
   2753 C         -79.6890  -16.0490  -48.4570 C.2     172 GLU    0.0700
   2754 O         -79.9680  -16.6290  -47.4100 O.2     172 GLU    0.0900
   2755 CB        -78.2560  -14.0130  -48.2890 C.3     172 GLU   -0.1800
   2756 CG        -77.6530  -14.3410  -46.8860 C.3     172 GLU    0.0900
   2757 CD        -76.1170  -14.3470  -46.8540 C.2     172 GLU    0.0900
   2758 OE1       -75.4920  -14.1760  -47.9230 O.co2   172 GLU   -0.2800
   2759 OE2       -75.5300  -14.5330  -45.7680 O.co2   172 GLU    0.0900
   2760 HN        -80.6200  -14.2440  -46.6600 H       172 GLU    0.0900
   2761 HA        -80.0260  -14.2490  -49.5280 H       172 GLU    0.6200
   2762 HB1       -78.2380  -12.9110  -48.4200 H       172 GLU   -0.7600
   2763 HB2       -77.6060  -14.4790  -49.0590 H       172 GLU   -0.7600
   2764 HG1       -78.0090  -15.3440  -46.5720 H       172 GLU    0.5100
   2765 HG2       -78.0110  -13.5810  -46.1580 H       172 GLU   -0.5100
   2766 N         -79.3370  -16.7190  -49.5560 N.am    173 GLY   -0.4700
   2767 CA        -79.2400  -18.1740  -49.5470 C.3     173 GLY    0.3100
   2768 C         -80.5110  -18.9240  -49.2000 C.2     173 GLY   -0.0200
   2769 O         -81.5300  -18.7600  -49.8890 O.2     173 GLY    0.0900
   2770 HN        -79.1280  -16.2630  -50.4180 H       173 GLY    0.0900
   2771 HA1       -78.4840  -18.4360  -48.8210 H       173 GLY    0.5100
   2772 HA2       -78.9280  -18.4770  -50.5350 H       173 GLY   -0.5100
   2773 N         -80.4560  -19.7540  -48.1480 N.am    174 VAL   -0.4700
   2774 CA        -81.6150  -20.5460  -47.6910 C.3     174 VAL    0.3100
   2775 C         -82.6530  -19.7830  -46.8410 C.2     174 VAL    0.0700
   2776 O         -83.4900  -20.4200  -46.1700 O.2     174 VAL    0.0900
   2777 CB        -81.1680  -21.7930  -46.8880 C.3     174 VAL   -0.0900
   2778 CG1       -80.3330  -22.7230  -47.7820 C.3     174 VAL    0.0900
   2779 CG2       -80.3580  -21.3720  -45.6660 C.3     174 VAL   -0.2700
   2780 HN        -79.6190  -19.8740  -47.6210 H       174 VAL    0.0900
   2781 HA        -82.1740  -20.8480  -48.5650 H       174 VAL    0.0900
   2782 HB        -82.0630  -22.3370  -46.5200 H       174 VAL    0.0900
   2783 HG11      -79.3490  -22.2580  -48.0020 H       174 VAL   -0.2700
   2784 HG12      -80.8640  -22.9020  -48.7410 H       174 VAL    0.0900
   2785 HG13      -80.1600  -23.6900  -47.2630 H       174 VAL    0.0900
   2786 HG21      -80.2720  -20.2650  -45.6280 H       174 VAL    0.0900
   2787 HG22      -79.3370  -21.8050  -45.7210 H       174 VAL    0.5100
   2788 HG23      -80.8630  -21.7210  -44.7390 H       174 VAL   -0.5100
   2789 N         -82.5360  -18.4340  -46.8690 N.am    175 LEU   -0.4700
   2790 CA        -83.3780  -17.4020  -46.2190 C.3     175 LEU    0.3100
   2791 C         -83.5570  -17.3460  -44.6750 C.2     175 LEU    0.0700
   2792 O         -84.5250  -16.7460  -44.1560 O.2     175 LEU    0.0900
   2793 CB        -84.7370  -17.3760  -46.9370 C.3     175 LEU   -0.1800
   2794 CG        -84.5450  -17.5670  -48.4530 C.3     175 LEU    0.0900
   2795 CD1       -85.8370  -17.6790  -49.1830 C.3     175 LEU    0.0900
   2796 CD2       -83.7850  -16.3840  -48.9900 C.3     175 LEU   -0.0900
   2797 HN        -81.7890  -18.0380  -47.3910 H       175 LEU    0.0900
   2798 HA        -82.8810  -16.4480  -46.2990 H       175 LEU   -0.2700
   2799 HB1       -85.2360  -16.4000  -46.7480 H       175 LEU    0.0900
   2800 HB2       -85.3810  -18.1900  -46.5400 H       175 LEU    0.0900
   2801 HG        -83.9550  -18.4920  -48.6250 H       175 LEU    0.0900
   2802 HD11      -86.4400  -16.7580  -49.0350 H       175 LEU   -0.2700
   2803 HD12      -86.4150  -18.5460  -48.7980 H       175 LEU    0.0900
   2804 HD13      -85.6480  -17.8090  -50.2700 H       175 LEU    0.0900
   2805 HD21      -82.7940  -16.3090  -48.4940 H       175 LEU    0.0900
   2806 HD22      -84.3530  -15.4500  -48.7930 H       175 LEU    0.5100
   2807 HD23      -83.6260  -16.5020  -50.0840 H       175 LEU   -0.5100
   2808 N         -82.5760  -17.9130  -43.9600 N.am    176 CYS   -0.4700
   2809 CA        -82.5490  -17.9620  -42.4910 C.3     176 CYS    0.3100
   2810 C         -81.5600  -17.0200  -41.7960 C.2     176 CYS    0.0700
   2811 O         -81.3960  -17.0820  -40.5700 O.2     176 CYS    0.0900
   2812 CB        -82.2410  -19.3900  -42.0410 C.3     176 CYS   -0.1100
   2813 SG        -83.6220  -20.4300  -42.4170 S.3     176 CYS    0.0900
   2814 HN        -81.7960  -18.3400  -44.4090 H       176 CYS    0.0900
   2815 HA        -83.5130  -17.6460  -42.1210 H       176 CYS   -0.2300
   2816 HB1       -82.0410  -19.3970  -40.9480 H       176 CYS    0.1600
   2817 HB2       -81.3320  -19.7540  -42.5640 H       176 CYS    0.5100
   2818 HG1       -83.5820  -20.2070  -43.7220 H       176 CYS   -0.5100
   2819 N         -80.8480  -16.1950  -42.5640 N.am    177 ASN   -0.4700
   2820 CA        -79.9360  -15.2520  -41.9550 C.3     177 ASN    0.3100
   2821 C         -79.9430  -14.0660  -42.8410 C.2     177 ASN    0.0700
   2822 O         -80.4970  -14.1210  -43.9410 O.2     177 ASN    0.0900
   2823 CB        -78.5030  -15.8140  -41.7410 C.3     177 ASN   -0.1800
   2824 CG        -77.6880  -15.9830  -43.0270 C.2     177 ASN    0.0900
   2825 ND2       -76.6950  -15.1070  -43.2070 N.am    177 ASN    0.0900
   2826 OD1       -77.9220  -16.9000  -43.8260 O.2     177 ASN    0.5500
   2827 HN        -80.9090  -16.1900  -43.5590 H       177 ASN   -0.5500
   2828 HA        -80.3580  -14.9680  -41.0030 H       177 ASN   -0.6200
   2829 HB1       -78.5840  -16.8080  -41.2520 H       177 ASN    0.3200
   2830 HB2       -77.9490  -15.1230  -41.0720 H       177 ASN    0.3000
   2831 HD21      -76.1230  -15.1600  -44.0260 H       177 ASN    0.5100
   2832 HD22      -76.5240  -14.3970  -42.5240 H       177 ASN   -0.5100
   2833 N         -79.3810  -12.9690  -42.3570 N.am    178 CYS   -0.4700
   2834 CA        -79.3780  -11.7790  -43.1590 C.3     178 CYS    0.3100
   2835 C         -77.9730  -11.3280  -43.5090 C.2     178 CYS    0.0700
   2836 O         -76.9850  -11.7810  -42.9050 O.2     178 CYS    0.0900
   2837 CB        -80.2460  -10.7020  -42.4740 C.3     178 CYS   -0.1000
   2838 SG        -82.0260  -11.0350  -42.8420 S.3     178 CYS    0.0900
   2839 HN        -78.9540  -12.9200  -41.4580 H       178 CYS    0.0900
   2840 HA        -79.7740  -12.0240  -44.1330 H       178 CYS   -0.0800
   2841 HB1       -79.9580   -9.6970  -42.8520 H       178 CYS    0.5100
   2842 HB2       -80.0700  -10.7270  -41.3770 H       178 CYS   -0.5100
   2843 N         -77.8920  -10.4790  -44.5360 N.am    179 SER   -0.4700
   2844 CA        -76.6140   -9.9750  -45.0510 C.3     179 SER    0.3100
   2845 C         -76.8980   -8.8060  -45.9650 C.2     179 SER    0.0700
   2846 O         -78.0590   -8.5290  -46.2400 O.2     179 SER    0.0900
   2847 CB        -75.9290  -11.0570  -45.8700 C.3     179 SER    0.0500
   2848 OG        -74.7710  -10.5440  -46.4710 O.3     179 SER    0.0900
   2849 HN        -78.7050  -10.1450  -45.0050 H       179 SER    0.0900
   2850 HA        -75.9990   -9.6900  -44.2100 H       179 SER   -0.6600
   2851 HB1       -76.6170  -11.4190  -46.6640 H       179 SER    0.4300
   2852 HB2       -75.6460  -11.9060  -45.2110 H       179 SER    0.5100
   2853 HG1       -74.3890  -11.2690  -46.9700 H       179 SER   -0.5100
   2854 N         -75.8590   -8.1310  -46.4480 N.am    180 PHE   -0.4700
   2855 CA        -76.0480   -7.0020  -47.3460 C.3     180 PHE    0.3100
   2856 C         -76.5220   -7.5170  -48.7040 C.2     180 PHE    0.0700
   2857 O         -76.4850   -8.7310  -48.9560 O.2     180 PHE    0.0900
   2858 CB        -74.7520   -6.1330  -47.4820 C.3     180 PHE   -0.1800
   2859 CG        -73.6010   -6.7950  -48.2350 C.ar    180 PHE    0.0900
   2860 CD1       -73.1580   -6.2780  -49.4560 C.ar    180 PHE    0.0900
   2861 CD2       -72.9550   -7.9200  -47.7140 C.ar    180 PHE    0.0000
   2862 CE1       -72.0980   -6.8800  -50.1320 C.ar    180 PHE   -0.1150
   2863 CE2       -71.9080   -8.5200  -48.3750 C.ar    180 PHE    0.1150
   2864 CZ        -71.4740   -8.0110  -49.5820 C.ar    180 PHE   -0.1150
   2865 HN        -74.9170   -8.3650  -46.2200 H       180 PHE    0.1150
   2866 HA        -76.8550   -6.4020  -46.9520 H       180 PHE   -0.1150
   2867 HB1       -74.3730   -5.8900  -46.4670 H       180 PHE    0.1150
   2868 HB2       -75.0000   -5.2000  -48.0310 H       180 PHE   -0.1150
   2869 HD1       -73.6400   -5.4080  -49.8780 H       180 PHE    0.1150
   2870 HD2       -73.2860   -8.3280  -46.7710 H       180 PHE   -0.1150
   2871 HE1       -71.7570   -6.4790  -51.0760 H       180 PHE    0.1150
   2872 HE2       -71.4280   -9.3890  -47.9500 H       180 PHE    0.5100
   2873 HZ        -70.6530   -8.4820  -50.1030 H       180 PHE   -0.5100
   2874 N         -76.9690   -6.5910  -49.5580 N.am    181 ASP   -0.4700
   2875 CA        -77.4780   -6.9260  -50.8760 C.3     181 ASP    0.3100
   2876 C         -76.4340   -6.8580  -51.9350 C.2     181 ASP    0.0700
   2877 O         -76.0980   -5.7660  -52.4200 O.2     181 ASP    0.0900
   2878 CB        -78.6020   -5.9820  -51.2970 C.3     181 ASP   -0.2800
   2879 CG        -79.2830   -6.4170  -52.6150 C.2     181 ASP    0.0900
   2880 OD1       -79.0790   -7.5960  -53.0270 O.co2   181 ASP    0.0900
   2881 OD2       -80.0230   -5.5880  -53.2140 O.co2   181 ASP    0.6200
   2882 HN        -76.9730   -5.6210  -49.3260 H       181 ASP   -0.7600
   2883 HA        -77.8410   -7.9430  -50.8410 H       181 ASP   -0.7600
   2884 HB1       -78.1830   -4.9620  -51.4360 H       181 ASP    0.5100
   2885 HB2       -79.3700   -5.9530  -50.4950 H       181 ASP   -0.5100
   2886 N         -75.9410   -8.0260  -52.3290 N.am    182 TYR   -0.4700
   2887 CA        -74.9310   -8.1060  -53.3850 C.3     182 TYR    0.3100
   2888 C         -75.5020   -8.5550  -54.7470 C.2     182 TYR    0.0700
   2889 O         -74.7440   -8.7620  -55.6930 O.2     182 TYR    0.0900
   2890 CB        -73.7780   -9.0510  -52.9670 C.3     182 TYR   -0.1800
   2891 CG        -74.2030  -10.4080  -52.4120 C.ar    182 TYR    0.0900
   2892 CD1       -73.9830  -10.7370  -51.0670 C.ar    182 TYR    0.0900
   2893 CD2       -74.8420  -11.3550  -53.2180 C.ar    182 TYR    0.0000
   2894 CE1       -74.3930  -11.9700  -50.5390 C.ar    182 TYR   -0.1150
   2895 CE2       -75.2540  -12.5910  -52.7040 C.ar    182 TYR    0.1150
   2896 CZ        -75.0270  -12.8870  -51.3640 C.ar    182 TYR   -0.1150
   2897 OH        -75.4560  -14.0890  -50.8430 O.3     182 TYR    0.1150
   2898 HN        -76.2340   -8.8900  -51.9280 H       182 TYR    0.1100
   2899 HA        -74.5530   -7.1100  -53.5640 H       182 TYR   -0.5400
   2900 HB1       -73.1790   -8.5550  -52.1740 H       182 TYR    0.4300
   2901 HB2       -73.1420   -9.2540  -53.8550 H       182 TYR   -0.1150
   2902 HD1       -73.4870  -10.0260  -50.4230 H       182 TYR    0.1150
   2903 HD2       -75.0210  -11.1280  -54.2580 H       182 TYR   -0.1150
   2904 HE1       -74.2170  -12.2030  -49.5000 H       182 TYR    0.1150
   2905 HE2       -75.7450  -13.3100  -53.3440 H       182 TYR    0.5100
   2906 HH        -75.3760  -14.0450  -49.8870 H       182 TYR   -0.5100
   2907 N         -76.8280   -8.6850  -54.8580 N.am    183 ILE   -0.4700
   2908 CA        -77.4550   -9.1460  -56.1020 C.3     183 ILE    0.3100
   2909 C         -77.9010   -8.0220  -57.0090 C.2     183 ILE    0.0700
   2910 O         -77.7350   -8.0870  -58.2340 O.2     183 ILE    0.0900
   2911 CB        -78.6250  -10.0610  -55.7740 C.3     183 ILE   -0.0900
   2912 CG1       -78.0400  -11.2520  -54.9690 C.3     183 ILE    0.0900
   2913 CG2       -79.4260  -10.3720  -57.0430 C.3     183 ILE   -0.2700
   2914 CD        -79.0430  -12.3100  -54.3850 C.3     183 ILE    0.0900
   2915 HN        -77.4470   -8.4760  -54.1040 H       183 ILE    0.0900
   2916 HA        -76.7110   -9.6720  -56.6820 H       183 ILE    0.0900
   2917 HB        -79.2860   -9.5640  -55.0330 H       183 ILE   -0.1800
   2918 HG11      -77.4700  -10.8300  -54.1160 H       183 ILE    0.0900
   2919 HG12      -77.3400  -11.7940  -55.6390 H       183 ILE    0.0900
   2920 HG21      -78.7430  -10.7070  -57.8530 H       183 ILE   -0.2700
   2921 HG22      -79.9600   -9.4590  -57.3860 H       183 ILE    0.0900
   2922 HG23      -80.1590  -11.1800  -56.8400 H       183 ILE    0.0900
   2923 HD1       -79.6210  -12.7830  -55.2060 H       183 ILE    0.0900
   2924 HD2       -79.7540  -11.8140  -53.6900 H       183 ILE    0.5100
   2925 HD3       -78.4840  -13.1030  -53.8430 H       183 ILE   -0.5100
   2926 N         -78.4550   -6.9780  -56.4020 N.am    184 SER   -0.4700
   2927 CA        -78.9050   -5.8160  -57.1480 C.3     184 SER    0.3100
   2928 C         -77.6930   -5.0610  -57.6950 C.2     184 SER    0.0700
   2929 O         -76.7450   -4.7700  -56.9620 O.2     184 SER    0.0900
   2930 CB        -79.7450   -4.9200  -56.2440 C.3     184 SER    0.0500
   2931 OG        -80.8750   -5.6670  -55.8110 O.3     184 SER    0.0900
   2932 HN        -78.5860   -6.9450  -55.4150 H       184 SER    0.0900
   2933 HA        -79.4880   -6.1580  -57.9910 H       184 SER   -0.6600
   2934 HB1       -80.0880   -4.0220  -56.8020 H       184 SER    0.4300
   2935 HB2       -79.1530   -4.6010  -55.3600 H       184 SER    0.5100
   2936 HG1       -80.8220   -5.6980  -54.8530 H       184 SER   -0.5100
   2937 N         -77.7340   -4.7620  -58.9970 N.am    185 ARG   -0.4700
   2938 CA        -76.6540   -4.1010  -59.6940 C.3     185 ARG    0.3100
   2939 C         -76.9400   -2.6850  -59.9940 C.2     185 ARG    0.0700
   2940 O         -76.3880   -2.1680  -60.9440 O.2     185 ARG    0.0900
   2941 CB        -76.3750   -4.8160  -61.0010 C.3     185 ARG   -0.1800
   2942 CG        -76.3810   -6.3240  -60.8320 C.3     185 ARG    0.0900
   2943 CD        -75.5040   -6.9470  -61.8670 C.3     185 ARG    0.0900
   2944 NE        -75.4350   -8.3680  -61.6670 N.pl3   185 ARG   -0.1800
   2945 CZ        -74.4970   -9.1140  -62.2150 C.cat   185 ARG    0.0900
   2946 NH1       -74.4800  -10.4330  -62.0030 N.pl3   185 ARG    0.0900
   2947 NH2       -73.5780   -8.5390  -62.9800 N.pl3   185 ARG    0.2000
   2948 HN        -78.5280   -4.9880  -59.5550 H       185 ARG    0.0900
   2949 HA        -75.7810   -4.1170  -59.0590 H       185 ARG    0.0900
   2950 HB1       -75.3820   -4.4990  -61.3830 H       185 ARG   -0.7000
   2951 HB2       -77.1520   -4.5320  -61.7430 H       185 ARG    0.4400
   2952 HG1       -77.4190   -6.7080  -60.9440 H       185 ARG    0.6400
   2953 HG2       -76.0090   -6.5870  -59.8190 H       185 ARG   -0.8000
   2954 HD1       -74.4740   -6.5370  -61.7910 H       185 ARG    0.4600
   2955 HD2       -75.9150   -6.7600  -62.8810 H       185 ARG    0.4600
   2956 HE        -76.1250   -8.8080  -61.0910 H       185 ARG   -0.8000
   2957 HH11      -75.1790  -10.8570  -61.4280 H       185 ARG    0.4600
   2958 HH12      -73.7660  -10.9970  -62.4190 H       185 ARG    0.4600
   2959 HH21      -73.6030   -7.5510  -63.1350 H       185 ARG    0.5100
   2960 HH22      -72.8610   -9.0940  -63.4010 H       185 ARG   -0.5100
   2961 N         -77.8110   -2.0470  -59.2240 N.am    186 ASP   -0.4700
   2962 CA        -78.0790   -0.6280  -59.4720 C.3     186 ASP    0.3100
   2963 C         -76.9330    0.2410  -58.9120 C.2     186 ASP    0.0700
   2964 O         -75.9610   -0.2470  -58.3060 O.2     186 ASP    0.0900
   2965 CB        -79.4440   -0.1490  -58.8610 C.3     186 ASP   -0.2800
   2966 CG        -79.4150    0.0290  -57.2990 C.2     186 ASP    0.0900
   2967 OD1       -79.7170   -0.9700  -56.5880 O.co2   186 ASP    0.0900
   2968 OD2       -79.0930    1.1490  -56.7940 O.co2   186 ASP    0.6200
   2969 HN        -78.3030   -2.4820  -58.4740 H       186 ASP   -0.7600
   2970 HA        -78.0860   -0.4810  -60.5410 H       186 ASP   -0.7600
   2971 HB1       -80.2260   -0.8970  -59.1100 H       186 ASP    0.5100
   2972 HB2       -79.7140    0.8270  -59.3170 H       186 ASP   -0.5100
   2973 N         -77.0830    1.5420  -59.1200 N.am    187 SER   -0.4700
   2974 CA        -76.1090    2.5050  -58.6570 C.3     187 SER    0.3100
   2975 C         -75.9380    2.4900  -57.1520 C.2     187 SER    0.0700
   2976 O         -74.8250    2.2880  -56.6240 O.2     187 SER    0.0900
   2977 CB        -76.5210    3.9120  -59.0650 C.3     187 SER    0.0500
   2978 OG        -76.2800    4.1290  -60.4450 O.3     187 SER    0.0900
   2979 HN        -77.8720    1.9150  -59.6020 H       187 SER    0.0900
   2980 HA        -75.1530    2.2520  -59.0920 H       187 SER   -0.6600
   2981 HB1       -75.9370    4.6550  -58.4810 H       187 SER    0.4300
   2982 HB2       -77.6050    4.0550  -58.8660 H       187 SER    0.5100
   2983 HG1       -76.5620    5.0280  -60.6260 H       187 SER   -0.5100
   2984 N         -77.0600    2.7160  -56.4600 N.am    188 THR   -0.4700
   2985 CA        -77.0880    2.7660  -54.9960 C.3     188 THR    0.3100
   2986 C         -76.5190    1.5130  -54.3400 C.2     188 THR    0.0700
   2987 O         -75.5940    1.6280  -53.5030 O.2     188 THR    0.0900
   2988 CB        -78.5000    2.9830  -54.4830 C.3     188 THR    0.1400
   2989 CG2       -78.4540    3.3250  -52.9980 C.3     188 THR    0.0900
   2990 OG1       -79.0990    4.0710  -55.2010 O.3     188 THR   -0.6600
   2991 HN        -77.9350    2.8620  -56.9140 H       188 THR    0.4300
   2992 HA        -76.4480    3.5750  -54.6780 H       188 THR   -0.2700
   2993 HB        -79.1070    2.0660  -54.6420 H       188 THR    0.0900
   2994 HG1       -79.7750    3.6790  -55.7580 H       188 THR    0.0900
   2995 HG21      -77.8620    4.2510  -52.8380 H       188 THR    0.0900
   2996 HG22      -77.9770    2.4950  -52.4340 H       188 THR    0.5100
   2997 HG23      -79.4840    3.4930  -52.6180 H       188 THR   -0.5100
   2998 N         -77.0430    0.3320  -54.7210 N.am    189 THR   -0.4700
   2999 CA        -76.5520   -0.9000  -54.1410 C.3     189 THR    0.3100
   3000 C         -75.0850   -1.0990  -54.4260 C.2     189 THR    0.0700
   3001 O         -74.2920   -1.3860  -53.5140 O.2     189 THR    0.0900
   3002 CB        -77.2630   -2.1240  -54.6780 C.3     189 THR    0.1400
   3003 CG2       -76.7510   -3.3930  -53.9340 C.3     189 THR    0.0900
   3004 OG1       -78.6660   -1.9920  -54.4630 O.3     189 THR   -0.6600
   3005 HN        -77.7690    0.2550  -55.3990 H       189 THR    0.4300
   3006 HA        -76.6930   -0.8350  -53.0720 H       189 THR   -0.2700
   3007 HB        -77.0710   -2.2260  -55.7670 H       189 THR    0.0900
   3008 HG1       -79.0130   -1.5560  -55.2460 H       189 THR    0.0900
   3009 HG21      -76.2770   -3.1060  -52.9710 H       189 THR    0.0900
   3010 HG22      -75.9960   -3.9180  -54.5580 H       189 THR    0.5100
   3011 HG23      -77.6010   -4.0760  -53.7230 H       189 THR   -0.5100
   3012 N         -74.7220   -0.9270  -55.7010 N.am    190 ARG   -0.4700
   3013 CA        -73.3400   -1.1140  -56.1310 C.3     190 ARG    0.3100
   3014 C         -72.3590   -0.1490  -55.4660 C.2     190 ARG    0.0700
   3015 O         -71.3180   -0.5710  -54.9170 O.2     190 ARG    0.0900
   3016 CB        -73.2530   -0.9730  -57.6510 C.3     190 ARG   -0.1800
   3017 CG        -71.8230   -1.0770  -58.2070 C.3     190 ARG    0.0900
   3018 CD        -71.8260   -1.4820  -59.6710 C.3     190 ARG    0.0900
   3019 NE        -72.2560   -2.8720  -59.8230 N.pl3   190 ARG   -0.1800
   3020 CZ        -72.4580   -3.4410  -61.0060 C.cat   190 ARG    0.0900
   3021 NH1       -72.2640   -2.7150  -62.1070 N.pl3   190 ARG    0.0900
   3022 NH2       -72.8300   -4.7180  -61.1000 N.pl3   190 ARG    0.2000
   3023 HN        -75.3740   -0.6670  -56.4090 H       190 ARG    0.0900
   3024 HA        -73.0180   -2.0970  -55.8220 H       190 ARG    0.0900
   3025 HB1       -73.6700    0.0170  -57.9370 H       190 ARG   -0.7000
   3026 HB2       -73.8710   -1.7700  -58.1140 H       190 ARG    0.4400
   3027 HG1       -71.2600   -1.8350  -57.6210 H       190 ARG    0.6400
   3028 HG2       -71.3180   -0.0940  -58.1020 H       190 ARG   -0.8000
   3029 HD1       -70.8020   -1.3910  -60.0920 H       190 ARG    0.4600
   3030 HD2       -72.5310   -0.8390  -60.2410 H       190 ARG    0.4600
   3031 HE        -72.4060   -3.4170  -58.9990 H       190 ARG   -0.8000
   3032 HH11      -71.9730   -1.7620  -62.0310 H       190 ARG    0.4600
   3033 HH12      -72.4110   -3.1250  -63.0070 H       190 ARG    0.4600
   3034 HH21      -73.1050   -5.2210  -60.2800 H       190 ARG    0.5100
   3035 HH22      -72.8330   -5.1740  -61.9900 H       190 ARG   -0.5100
   3036 N         -72.6920    1.1470  -55.5070 N.am    191 SER   -0.4700
   3037 CA        -71.8270    2.1380  -54.9090 C.3     191 SER    0.3100
   3038 C         -71.5740    1.7890  -53.4630 C.2     191 SER    0.0700
   3039 O         -70.4440    1.9240  -52.9870 O.2     191 SER    0.0900
   3040 CB        -72.4320    3.5260  -54.9850 C.3     191 SER    0.0500
   3041 OG        -73.6940    3.5010  -54.3840 O.3     191 SER    0.0900
   3042 HN        -73.5270    1.4770  -55.9370 H       191 SER    0.0900
   3043 HA        -70.8840    2.1150  -55.4370 H       191 SER   -0.6600
   3044 HB1       -72.5390    3.8380  -56.0460 H       191 SER    0.4300
   3045 HB2       -71.7860    4.2530  -54.4480 H       191 SER    0.5100
   3046 HG1       -74.2560    2.9900  -54.9710 H       191 SER   -0.5100
   3047 N         -72.6040    1.3290  -52.7410 N.am    192 ASN   -0.4700
   3048 CA        -72.3890    0.9920  -51.3290 C.3     192 ASN    0.3100
   3049 C         -71.5340   -0.2900  -51.1700 C.2     192 ASN    0.0700
   3050 O         -70.6460   -0.3940  -50.2820 O.2     192 ASN    0.0900
   3051 CB        -73.7380    0.8730  -50.5820 C.3     192 ASN   -0.1800
   3052 CG        -73.5560    0.5980  -49.0660 C.2     192 ASN    0.0900
   3053 ND2       -73.1140    1.6240  -48.3390 N.am    192 ASN    0.0900
   3054 OD1       -73.7870   -0.5230  -48.5630 O.2     192 ASN    0.5500
   3055 HN        -73.5200    1.1990  -53.1120 H       192 ASN   -0.5500
   3056 HA        -71.7850    1.7710  -50.8880 H       192 ASN   -0.6200
   3057 HB1       -74.3240    0.0390  -51.0240 H       192 ASN    0.3200
   3058 HB2       -74.3040    1.8200  -50.7040 H       192 ASN    0.3000
   3059 HD21      -73.0640    2.5380  -48.7420 H       192 ASN    0.5100
   3060 HD22      -72.8310    1.4800  -47.3900 H       192 ASN   -0.5100
   3061 N         -71.7840   -1.2640  -52.0450 N.am    193 ILE   -0.4700
   3062 CA        -71.0310   -2.5050  -52.0010 C.3     193 ILE    0.3100
   3063 C         -69.5510   -2.1360  -52.1620 C.2     193 ILE    0.0700
   3064 O         -68.7120   -2.4880  -51.3250 O.2     193 ILE    0.0900
   3065 CB        -71.4430   -3.4530  -53.1490 C.3     193 ILE   -0.0900
   3066 CG1       -72.9140   -3.8670  -53.0050 C.3     193 ILE    0.0900
   3067 CG2       -70.5360   -4.6620  -53.1460 C.3     193 ILE   -0.2700
   3068 CD        -73.5040   -4.5410  -54.2240 C.3     193 ILE    0.0900
   3069 HN        -72.4820   -1.1880  -52.7530 H       193 ILE    0.0900
   3070 HA        -71.2200   -2.9740  -51.0470 H       193 ILE    0.0900
   3071 HB        -71.3570   -2.9220  -54.1210 H       193 ILE   -0.1800
   3072 HG11      -73.5110   -2.9570  -52.7860 H       193 ILE    0.0900
   3073 HG12      -72.9950   -4.5660  -52.1460 H       193 ILE    0.0900
   3074 HG21      -70.4820   -5.0960  -52.1260 H       193 ILE   -0.2700
   3075 HG22      -69.5130   -4.3670  -53.4630 H       193 ILE    0.0900
   3076 HG23      -70.9340   -5.4340  -53.8400 H       193 ILE    0.0900
   3077 HD1       -72.8370   -5.3620  -54.5670 H       193 ILE    0.0900
   3078 HD2       -73.6120   -3.8040  -55.0490 H       193 ILE    0.5100
   3079 HD3       -74.4970   -4.9720  -53.9760 H       193 ILE   -0.5100
   3080 N         -69.2380   -1.3710  -53.2120 N.am    194 LEU   -0.4700
   3081 CA        -67.8510   -1.0240  -53.4700 C.3     194 LEU    0.3100
   3082 C         -67.1830   -0.3370  -52.2970 C.2     194 LEU    0.0700
   3083 O         -66.0240   -0.6390  -51.9520 O.2     194 LEU    0.0900
   3084 CB        -67.7310   -0.1690  -54.7270 C.3     194 LEU   -0.1800
   3085 CG        -68.0460   -0.9680  -55.9970 C.3     194 LEU    0.0900
   3086 CD1       -68.0170   -0.0430  -57.2250 C.3     194 LEU    0.0900
   3087 CD2       -67.0410   -2.1300  -56.1130 C.3     194 LEU   -0.0900
   3088 HN        -69.9200   -1.0140  -53.8460 H       194 LEU    0.0900
   3089 HA        -67.2940   -1.9410  -53.5880 H       194 LEU   -0.2700
   3090 HB1       -66.6960    0.2290  -54.7960 H       194 LEU    0.0900
   3091 HB2       -68.4400    0.6840  -54.6520 H       194 LEU    0.0900
   3092 HG        -69.0510   -1.4300  -55.9040 H       194 LEU    0.0900
   3093 HD11      -67.0130    0.4200  -57.3320 H       194 LEU   -0.2700
   3094 HD12      -68.7700    0.7660  -57.1070 H       194 LEU    0.0900
   3095 HD13      -68.2390   -0.6280  -58.1430 H       194 LEU    0.0900
   3096 HD21      -67.2420   -2.8880  -55.3270 H       194 LEU    0.0900
   3097 HD22      -66.0060   -1.7490  -55.9830 H       194 LEU    0.5100
   3098 HD23      -67.1380   -2.6140  -57.1080 H       194 LEU   -0.5100
   3099 N         -67.9060    0.5880  -51.6730 N.am    195 CYS   -0.4700
   3100 CA        -67.3760    1.2900  -50.5020 C.3     195 CYS    0.3100
   3101 C         -67.1260    0.2850  -49.3560 C.2     195 CYS    0.0700
   3102 O         -66.0980    0.3540  -48.6460 O.2     195 CYS    0.0900
   3103 CB        -68.3660    2.3640  -50.0350 C.3     195 CYS   -0.1100
   3104 SG        -68.3090    3.8480  -51.0020 S.3     195 CYS    0.0900
   3105 HN        -68.8240    0.8400  -51.9680 H       195 CYS    0.0900
   3106 HA        -66.4330    1.7390  -50.7770 H       195 CYS   -0.2300
   3107 HB1       -68.1370    2.6100  -48.9770 H       195 CYS    0.1600
   3108 HB2       -69.3890    1.9380  -50.0820 H       195 CYS    0.5100
   3109 HG1       -69.0440    3.3670  -51.9940 H       195 CYS   -0.5100
   3110 N         -68.0660   -0.6490  -49.1790 N.am    196 MET   -0.4700
   3111 CA        -67.8830   -1.6470  -48.1390 C.3     196 MET    0.3100
   3112 C         -66.5420   -2.3430  -48.3260 C.2     196 MET    0.0700
   3113 O         -65.7170   -2.3930  -47.3860 O.2     196 MET    0.0900
   3114 CB        -68.9970   -2.7040  -48.1560 C.3     196 MET   -0.1800
   3115 CG        -70.0980   -2.4820  -47.0790 C.3     196 MET    0.0900
   3116 SD        -71.5070   -3.7090  -46.9520 S.3     196 MET    0.0900
   3117 CE        -72.7500   -2.7230  -46.1150 C.3     196 MET   -0.1400
   3118 HN        -68.8980   -0.7020  -49.7260 H       196 MET    0.0900
   3119 HA        -67.8740   -1.1330  -47.1900 H       196 MET    0.0900
   3120 HB1       -68.5380   -3.7000  -47.9870 H       196 MET   -0.0900
   3121 HB2       -69.4770   -2.6930  -49.1570 H       196 MET   -0.2200
   3122 HG1       -70.5380   -1.4820  -47.2740 H       196 MET    0.0900
   3123 HG2       -69.5840   -2.4550  -46.0980 H       196 MET    0.0900
   3124 HE1       -73.0170   -1.8210  -46.7070 H       196 MET    0.0900
   3125 HE2       -72.3700   -2.3840  -45.1280 H       196 MET    0.5100
   3126 HE3       -73.6750   -3.3180  -45.9630 H       196 MET   -0.5100
   3127 N         -66.3330   -2.8730  -49.5430 N.am    197 PHE   -0.4700
   3128 CA        -65.0950   -3.5670  -49.8890 C.3     197 PHE    0.3100
   3129 C         -63.8490   -2.6890  -49.7200 C.2     197 PHE    0.0700
   3130 O         -62.8950   -3.0680  -49.0260 O.2     197 PHE    0.0900
   3131 CB        -65.1520   -4.0760  -51.3350 C.3     197 PHE   -0.1800
   3132 CG        -65.7850   -5.4170  -51.4650 C.ar    197 PHE    0.0900
   3133 CD1       -65.0270   -6.5760  -51.3620 C.ar    197 PHE    0.0900
   3134 CD2       -67.1630   -5.5270  -51.6610 C.ar    197 PHE    0.0000
   3135 CE1       -65.6320   -7.8350  -51.4520 C.ar    197 PHE   -0.1150
   3136 CE2       -67.7900   -6.7850  -51.7520 C.ar    197 PHE    0.1150
   3137 CZ        -67.0210   -7.9380  -51.6470 C.ar    197 PHE   -0.1150
   3138 HN        -67.0160   -2.8150  -50.2660 H       197 PHE    0.1150
   3139 HA        -64.9700   -4.3930  -49.2040 H       197 PHE   -0.1150
   3140 HB1       -64.1200   -4.1580  -51.7370 H       197 PHE    0.1150
   3141 HB2       -65.7470   -3.3680  -51.9500 H       197 PHE   -0.1150
   3142 HD1       -63.9600   -6.5050  -51.2120 H       197 PHE    0.1150
   3143 HD2       -67.7600   -4.6300  -51.7440 H       197 PHE   -0.1150
   3144 HE1       -65.0320   -8.7290  -51.3700 H       197 PHE    0.1150
   3145 HE2       -68.8570   -6.8520  -51.9010 H       197 PHE    0.5100
   3146 HZ        -67.4890   -8.9100  -51.7140 H       197 PHE   -0.5100
   3147 N         -63.8610   -1.5070  -50.3390 N.am    198 ILE   -0.4700
   3148 CA        -62.7110   -0.6140  -50.2950 C.3     198 ILE    0.3100
   3149 C         -62.3650   -0.0410  -48.9160 C.2     198 ILE    0.0700
   3150 O         -61.2300   -0.1960  -48.4450 O.2     198 ILE    0.0900
   3151 CB        -62.8920    0.5350  -51.3260 C.3     198 ILE   -0.0900
   3152 CG1       -62.9730   -0.0660  -52.7360 C.3     198 ILE    0.0900
   3153 CG2       -61.7460    1.5360  -51.2310 C.3     198 ILE   -0.2700
   3154 CD        -63.2180    0.9370  -53.8440 C.3     198 ILE    0.0900
   3155 HN        -64.6510   -1.1850  -50.8550 H       198 ILE    0.0900
   3156 HA        -61.8260   -1.1900  -50.5230 H       198 ILE    0.0900
   3157 HB        -63.8520    1.0570  -51.1280 H       198 ILE   -0.1800
   3158 HG11      -63.8000   -0.8080  -52.7490 H       198 ILE    0.0900
   3159 HG12      -62.0160   -0.5890  -52.9450 H       198 ILE    0.0900
   3160 HG21      -60.7780    1.0300  -51.4360 H       198 ILE   -0.2700
   3161 HG22      -61.7080    1.9730  -50.2100 H       198 ILE    0.0900
   3162 HG23      -61.8870    2.3460  -51.9790 H       198 ILE    0.0900
   3163 HD1       -62.3180    1.5720  -53.9900 H       198 ILE    0.0900
   3164 HD2       -64.0750    1.5920  -53.5790 H       198 ILE    0.5100
   3165 HD3       -63.4340    0.4050  -54.7950 H       198 ILE   -0.5100
   3166 N         -63.3090    0.6230  -48.2580 N.am    199 LEU   -0.4700
   3167 CA        -63.0070    1.1780  -46.9440 C.3     199 LEU    0.3100
   3168 C         -63.0200    0.1380  -45.8050 C.2     199 LEU    0.0700
   3169 O         -62.1620    0.1570  -44.9030 O.2     199 LEU    0.0900
   3170 CB        -63.9870    2.3100  -46.6220 C.3     199 LEU   -0.1800
   3171 CG        -63.9320    3.5330  -47.5380 C.3     199 LEU    0.0900
   3172 CD1       -62.5020    3.8100  -47.8420 C.3     199 LEU    0.0900
   3173 CD2       -64.6870    3.3150  -48.8290 C.3     199 LEU   -0.0900
   3174 HN        -64.2280    0.7670  -48.6160 H       199 LEU    0.0900
   3175 HA        -61.9920    1.5470  -46.9570 H       199 LEU   -0.2700
   3176 HB1       -63.7850    2.6500  -45.5860 H       199 LEU    0.0900
   3177 HB2       -65.0150    1.8940  -46.6710 H       199 LEU    0.0900
   3178 HG        -64.3900    4.4090  -47.0310 H       199 LEU    0.0900
   3179 HD11      -62.0920    3.0180  -48.5040 H       199 LEU   -0.2700
   3180 HD12      -61.9110    3.8270  -46.9020 H       199 LEU    0.0900
   3181 HD13      -62.4080    4.7890  -48.3610 H       199 LEU    0.0900
   3182 HD21      -65.7050    2.9250  -48.6140 H       199 LEU    0.0900
   3183 HD22      -64.1490    2.5750  -49.4600 H       199 LEU    0.5100
   3184 HD23      -64.7830    4.2750  -49.3780 H       199 LEU   -0.5100
   3185 N         -63.9950   -0.7790  -45.8770 N.am    200 GLY   -0.4700
   3186 CA        -64.1850   -1.7940  -44.8490 C.3     200 GLY    0.3100
   3187 C         -63.2700   -2.9880  -44.8760 C.2     200 GLY   -0.0200
   3188 O         -63.0300   -3.5780  -43.8310 O.2     200 GLY    0.0900
   3189 HN        -64.6360   -0.8070  -46.6400 H       200 GLY    0.0900
   3190 HA1       -65.1980   -2.1520  -44.9510 H       200 GLY    0.5100
   3191 HA2       -64.0570   -1.3000  -43.8990 H       200 GLY   -0.5100
   3192 N         -62.7600   -3.3340  -46.0600 N.am    201 PHE   -0.4700
   3193 CA        -61.8690   -4.4660  -46.2270 C.3     201 PHE    0.3100
   3194 C         -60.4920   -4.0800  -46.7260 C.2     201 PHE    0.0700
   3195 O         -59.4970   -4.2580  -46.0240 O.2     201 PHE    0.0900
   3196 CB        -62.4550   -5.4350  -47.2130 C.3     201 PHE   -0.1800
   3197 CG        -61.9140   -6.7930  -47.0890 C.ar    201 PHE    0.0900
   3198 CD1       -61.9190   -7.6390  -48.1660 C.ar    201 PHE    0.0900
   3199 CD2       -61.4640   -7.2630  -45.8710 C.ar    201 PHE    0.0000
   3200 CE1       -61.4820   -8.9630  -48.0400 C.ar    201 PHE   -0.1150
   3201 CE2       -61.0240   -8.5870  -45.7180 C.ar    201 PHE    0.1150
   3202 CZ        -61.0330   -9.4370  -46.8040 C.ar    201 PHE   -0.1150
   3203 HN        -62.9710   -2.8240  -46.8900 H       201 PHE    0.1150
   3204 HA        -61.7380   -4.9390  -45.2640 H       201 PHE   -0.1150
   3205 HB1       -62.2390   -5.0860  -48.2440 H       201 PHE    0.1150
   3206 HB2       -63.5530   -5.5010  -47.0540 H       201 PHE   -0.1150
   3207 HD1       -62.2630   -7.2790  -49.1250 H       201 PHE    0.1150
   3208 HD2       -61.4500   -6.6000  -45.0190 H       201 PHE   -0.1150
   3209 HE1       -61.4910   -9.6180  -48.8980 H       201 PHE    0.1150
   3210 HE2       -60.6800   -8.9380  -44.7570 H       201 PHE    0.5100
   3211 HZ        -60.6980  -10.4590  -46.7010 H       201 PHE   -0.5100
   3212 N         -60.4080   -3.5520  -47.9480 N.am    202 PHE   -0.4700
   3213 CA        -59.1060   -3.1640  -48.5200 C.3     202 PHE    0.3100
   3214 C         -58.3220   -2.1800  -47.6470 C.2     202 PHE    0.0700
   3215 O         -57.1270   -2.3770  -47.4310 O.2     202 PHE    0.0900
   3216 CB        -59.2880   -2.6040  -49.9440 C.3     202 PHE   -0.1800
   3217 CG        -59.9370   -3.5800  -50.8940 C.ar    202 PHE    0.0900
   3218 CD1       -59.7270   -4.9700  -50.7490 C.ar    202 PHE    0.0900
   3219 CD2       -60.7590   -3.1280  -51.9160 C.ar    202 PHE    0.0000
   3220 CE1       -60.3230   -5.9000  -51.6000 C.ar    202 PHE   -0.1150
   3221 CE2       -61.3650   -4.0580  -52.7760 C.ar    202 PHE    0.1150
   3222 CZ        -61.1410   -5.4570  -52.6070 C.ar    202 PHE   -0.1150
   3223 HN        -61.2080   -3.3990  -48.5220 H       202 PHE    0.1150
   3224 HA        -58.4730   -4.0400  -48.5370 H       202 PHE   -0.1150
   3225 HB1       -58.2940   -2.3430  -50.3670 H       202 PHE    0.1150
   3226 HB2       -59.9350   -1.7020  -49.9040 H       202 PHE   -0.1150
   3227 HD1       -59.0840   -5.3220  -49.9550 H       202 PHE    0.1150
   3228 HD2       -60.9320   -2.0700  -52.0490 H       202 PHE   -0.1150
   3229 HE1       -60.1430   -6.9560  -51.4670 H       202 PHE    0.1150
   3230 HE2       -62.0070   -3.7130  -53.5720 H       202 PHE    0.5100
   3231 HZ        -61.6140   -6.1650  -53.2710 H       202 PHE   -0.5100
   3232 N         -58.9900   -1.1440  -47.1290 N.am    203 GLY   -0.4700
   3233 CA        -58.3230   -0.1750  -46.2730 C.3     203 GLY    0.3100
   3234 C         -57.5080   -0.8240  -45.1680 C.2     203 GLY   -0.0200
   3235 O         -56.2830   -0.6520  -45.1100 O.2     203 GLY    0.0900
   3236 HN        -59.9590   -0.9920  -47.3020 H       203 GLY    0.0900
   3237 HA1       -59.0830    0.4520  -45.8280 H       203 GLY    0.5100
   3238 HA2       -57.6670    0.4190  -46.8930 H       203 GLY   -0.5100
   3239 N         -58.1510   -1.5870  -44.2660 N.am    204 PRO   -0.2900
   3240 CA        -57.3720   -2.2240  -43.1940 C.3     204 PRO    0.0000
   3241 C         -56.2910   -3.1480  -43.7220 C.2     204 PRO    0.0900
   3242 O         -55.2000   -3.1880  -43.1680 O.2     204 PRO    0.0900
   3243 CB        -58.4290   -2.9580  -42.3450 C.3     204 PRO    0.0200
   3244 CG        -59.5500   -3.1770  -43.2910 C.3     204 PRO    0.0900
   3245 CD        -59.5870   -1.8660  -44.0950 C.3     204 PRO   -0.1800
   3246 HA        -56.8040   -1.4820  -42.6560 H       204 PRO    0.0900
   3247 HB1       -58.7490   -2.3370  -41.4820 H       204 PRO    0.0900
   3248 HB2       -58.0340   -3.9250  -41.9660 H       204 PRO   -0.1800
   3249 HG1       -59.3560   -4.0470  -43.9510 H       204 PRO    0.0900
   3250 HG2       -60.5060   -3.3410  -42.7480 H       204 PRO    0.0900
   3251 HD1       -60.0780   -1.9970  -45.0800 H       204 PRO    0.5100
   3252 HD2       -60.0780   -1.0460  -43.5310 H       204 PRO   -0.5100
   3253 N         -56.5770   -3.8740  -44.7980 N.am    205 ILE   -0.4700
   3254 CA        -55.5760   -4.7860  -45.3750 C.3     205 ILE    0.3100
   3255 C         -54.2930   -4.0420  -45.8610 C.2     205 ILE    0.0700
   3256 O         -53.1550   -4.4930  -45.6930 O.2     205 ILE    0.0900
   3257 CB        -56.1890   -5.6210  -46.5640 C.3     205 ILE   -0.0900
   3258 CG1       -57.2980   -6.5440  -46.0550 C.3     205 ILE    0.0900
   3259 CG2       -55.1220   -6.4630  -47.1960 C.3     205 ILE   -0.2700
   3260 CD        -57.9620   -7.3960  -47.1080 C.3     205 ILE    0.0900
   3261 HN        -57.4630   -3.8360  -45.2540 H       205 ILE    0.0900
   3262 HA        -55.2360   -5.4460  -44.5910 H       205 ILE    0.0900
   3263 HB        -56.6160   -4.9310  -47.3220 H       205 ILE   -0.1800
   3264 HG11      -58.0780   -5.9150  -45.5780 H       205 ILE    0.0900
   3265 HG12      -56.8600   -7.2190  -45.2910 H       205 ILE    0.0900
   3266 HG21      -54.6940   -7.1620  -46.4450 H       205 ILE   -0.2700
   3267 HG22      -54.3080   -5.8130  -47.5820 H       205 ILE    0.0900
   3268 HG23      -55.5540   -7.0580  -48.0290 H       205 ILE    0.0900
   3269 HD1       -57.2580   -8.1760  -47.4690 H       205 ILE    0.0900
   3270 HD2       -58.2630   -6.7640  -47.9720 H       205 ILE    0.5100
   3271 HD3       -58.8570   -7.8950  -46.6810 H       205 ILE   -0.5100
   3272 N         -54.4980   -2.8840  -46.4650 N.am    206 LEU   -0.4700
   3273 CA        -53.4080   -2.1300  -46.9780 C.3     206 LEU    0.3100
   3274 C         -52.5100   -1.8550  -45.8350 C.2     206 LEU    0.0700
   3275 O         -51.3210   -2.0460  -45.9620 O.2     206 LEU    0.0900
   3276 CB        -53.9020   -0.8240  -47.5390 C.3     206 LEU   -0.1800
   3277 CG        -52.8080   -0.0480  -48.2420 C.3     206 LEU    0.0900
   3278 CD1       -52.6290   -0.6130  -49.6600 C.3     206 LEU    0.0900
   3279 CD2       -53.1770    1.4260  -48.2730 C.3     206 LEU   -0.0900
   3280 HN        -55.4070   -2.4940  -46.5860 H       206 LEU    0.0900
   3281 HA        -52.9270   -2.7140  -47.7480 H       206 LEU   -0.2700
   3282 HB1       -54.3040   -0.2050  -46.7090 H       206 LEU    0.0900
   3283 HB2       -54.7190   -1.0280  -48.2620 H       206 LEU    0.0900
   3284 HG        -51.8560   -0.1440  -47.6770 H       206 LEU    0.0900
   3285 HD11      -53.5760   -0.5170  -50.2320 H       206 LEU   -0.2700
   3286 HD12      -52.3540   -1.6890  -49.6060 H       206 LEU    0.0900
   3287 HD13      -51.8340   -0.0500  -50.1940 H       206 LEU    0.0900
   3288 HD21      -53.2920    1.8120  -47.2370 H       206 LEU    0.0900
   3289 HD22      -54.1390    1.5640  -48.8110 H       206 LEU    0.5100
   3290 HD23      -52.3780    2.0060  -48.7820 H       206 LEU   -0.5100
   3291 N         -53.0890   -1.4030  -44.7170 N.am    207 ILE   -0.4700
   3292 CA        -52.3460   -1.0730  -43.4800 C.3     207 ILE    0.3100
   3293 C         -51.5990   -2.2780  -42.9110 C.2     207 ILE    0.0700
   3294 O         -50.4690   -2.1740  -42.4230 O.2     207 ILE    0.0900
   3295 CB        -53.2890   -0.5800  -42.3590 C.3     207 ILE   -0.0900
   3296 CG1       -54.0090    0.6940  -42.8020 C.3     207 ILE    0.0900
   3297 CG2       -52.4860   -0.3440  -41.0670 C.3     207 ILE   -0.2700
   3298 CD        -55.0970    1.1550  -41.8350 C.3     207 ILE    0.0900
   3299 HN        -54.0740   -1.2660  -44.6670 H       207 ILE    0.0900
   3300 HA        -51.6280   -0.3030  -43.7240 H       207 ILE    0.0900
   3301 HB        -54.0750   -1.3430  -42.1730 H       207 ILE   -0.1800
   3302 HG11      -54.4740    0.5090  -43.7940 H       207 ILE    0.0900
   3303 HG12      -53.2590    1.5060  -42.9020 H       207 ILE    0.0900
   3304 HG21      -51.5940    0.2810  -41.2820 H       207 ILE   -0.2700
   3305 HG22      -52.1460   -1.3160  -40.6500 H       207 ILE    0.0900
   3306 HG23      -53.1180    0.1830  -40.3210 H       207 ILE    0.0900
   3307 HD1       -54.6390    1.5340  -40.8960 H       207 ILE    0.0900
   3308 HD2       -55.7650    0.3030  -41.5840 H       207 ILE    0.5100
   3309 HD3       -55.6910    1.9740  -42.2950 H       207 ILE   -0.5100
   3310 N         -52.2720   -3.4220  -42.9490 N.am    208 ILE   -0.4700
   3311 CA        -51.7300   -4.6740  -42.4590 C.3     208 ILE    0.3100
   3312 C         -50.5780   -5.1110  -43.3360 C.2     208 ILE    0.0700
   3313 O         -49.5710   -5.5930  -42.8130 O.2     208 ILE    0.0900
   3314 CB        -52.8130   -5.7490  -42.4560 C.3     208 ILE   -0.0900
   3315 CG1       -53.8440   -5.3970  -41.3910 C.3     208 ILE    0.0900
   3316 CG2       -52.2290   -7.1260  -42.2140 C.3     208 ILE   -0.2700
   3317 CD        -55.1030   -6.2560  -41.4610 C.3     208 ILE    0.0900
   3318 HN        -53.1950   -3.4720  -43.3230 H       208 ILE    0.0900
   3319 HA        -51.3580   -4.5110  -41.4580 H       208 ILE    0.0900
   3320 HB        -53.3350   -5.7420  -43.4370 H       208 ILE   -0.1800
   3321 HG11      -54.1340   -4.3320  -41.5140 H       208 ILE    0.0900
   3322 HG12      -53.3800   -5.5300  -40.3910 H       208 ILE    0.0900
   3323 HG21      -51.5640   -7.1070  -41.3240 H       208 ILE   -0.2700
   3324 HG22      -51.6340   -7.4450  -43.0960 H       208 ILE    0.0900
   3325 HG23      -53.0450   -7.8570  -42.0300 H       208 ILE    0.0900
   3326 HD1       -54.8730   -7.2970  -41.1480 H       208 ILE    0.0900
   3327 HD2       -55.4890   -6.2770  -42.5020 H       208 ILE    0.5100
   3328 HD3       -55.8800   -5.8450  -40.7820 H       208 ILE   -0.5100
   3329 N         -50.7210   -4.9690  -44.6660 N.am    209 PHE   -0.4700
   3330 CA        -49.6420   -5.3210  -45.5940 C.3     209 PHE    0.3100
   3331 C         -48.3980   -4.4390  -45.3660 C.2     209 PHE    0.0700
   3332 O         -47.2880   -4.9550  -45.2030 O.2     209 PHE    0.0900
   3333 CB        -50.0940   -5.1700  -47.0370 C.3     209 PHE   -0.1800
   3334 CG        -48.9610   -5.2650  -48.0210 C.ar    209 PHE    0.0900
   3335 CD1       -48.3570   -4.1100  -48.5440 C.ar    209 PHE    0.0900
   3336 CD2       -48.4650   -6.5060  -48.3920 C.ar    209 PHE    0.0000
   3337 CE1       -47.2650   -4.2050  -49.4240 C.ar    209 PHE   -0.1150
   3338 CE2       -47.3830   -6.6150  -49.2660 C.ar    209 PHE    0.1150
   3339 CZ        -46.7810   -5.4650  -49.7820 C.ar    209 PHE   -0.1150
   3340 HN        -51.5590   -4.6200  -45.0770 H       209 PHE    0.1150
   3341 HA        -49.3540   -6.3420  -45.3970 H       209 PHE   -0.1150
   3342 HB1       -50.5700   -4.1770  -47.1730 H       209 PHE    0.1150
   3343 HB2       -50.8160   -5.9780  -47.2840 H       209 PHE   -0.1150
   3344 HD1       -48.7360   -3.1380  -48.2660 H       209 PHE    0.1150
   3345 HD2       -48.9220   -7.4020  -47.9970 H       209 PHE   -0.1150
   3346 HE1       -46.8050   -3.3120  -49.8190 H       209 PHE    0.1150
   3347 HE2       -47.0100   -7.5890  -49.5450 H       209 PHE    0.5100
   3348 HZ        -45.9420   -5.5490  -50.4570 H       209 PHE   -0.5100
   3349 N         -48.5890   -3.1140  -45.3630 N.am    210 PHE   -0.4700
   3350 CA        -47.4970   -2.1750  -45.1100 C.3     210 PHE    0.3100
   3351 C         -46.7770   -2.5300  -43.7860 C.2     210 PHE    0.0700
   3352 O         -45.5600   -2.7530  -43.7600 O.2     210 PHE    0.0900
   3353 CB        -48.0150   -0.7240  -45.0460 C.3     210 PHE   -0.1800
   3354 CG        -46.9600    0.2700  -44.6680 C.ar    210 PHE    0.0900
   3355 CD1       -46.5700    0.4340  -43.3300 C.ar    210 PHE    0.0900
   3356 CD2       -46.3280    1.0340  -45.6440 C.ar    210 PHE    0.0000
   3357 CE1       -45.5450    1.3670  -42.9650 C.ar    210 PHE   -0.1150
   3358 CE2       -45.3070    1.9630  -45.3000 C.ar    210 PHE    0.1150
   3359 CZ        -44.9160    2.1330  -43.9520 C.ar    210 PHE   -0.1150
   3360 HN        -49.4830   -2.7090  -45.5350 H       210 PHE    0.1150
   3361 HA        -46.7770   -2.2790  -45.9070 H       210 PHE   -0.1150
   3362 HB1       -48.8220   -0.6540  -44.2860 H       210 PHE    0.1150
   3363 HB2       -48.4040   -0.4290  -46.0440 H       210 PHE   -0.1150
   3364 HD1       -47.0510   -0.1530  -42.5630 H       210 PHE    0.1150
   3365 HD2       -46.6160    0.9200  -46.6780 H       210 PHE   -0.1150
   3366 HE1       -45.2610    1.4790  -41.9290 H       210 PHE    0.1150
   3367 HE2       -44.8270    2.5420  -46.0740 H       210 PHE    0.5100
   3368 HZ        -44.1440    2.8390  -43.6890 H       210 PHE   -0.5100
   3369 N         -47.5290   -2.5990  -42.6930 N.am    211 CYS   -0.4700
   3370 CA        -46.9380   -2.9340  -41.4180 C.3     211 CYS    0.3100
   3371 C         -46.1380   -4.2300  -41.4100 C.2     211 CYS    0.0700
   3372 O         -44.9470   -4.2150  -41.0900 O.2     211 CYS    0.0900
   3373 CB        -48.0140   -2.9860  -40.3510 C.3     211 CYS   -0.1100
   3374 SG        -48.5090   -1.3510  -39.8790 S.3     211 CYS    0.0900
   3375 HN        -48.5120   -2.4290  -42.7010 H       211 CYS    0.0900
   3376 HA        -46.2020   -2.1800  -41.1780 H       211 CYS   -0.2300
   3377 HB1       -47.6220   -3.5320  -39.4670 H       211 CYS    0.1600
   3378 HB2       -48.8880   -3.5460  -40.7450 H       211 CYS    0.5100
   3379 HG1       -49.4690   -1.2540  -40.7860 H       211 CYS   -0.5100
   3380 N         -46.7670   -5.3500  -41.7630 N.am    212 TYR   -0.4700
   3381 CA        -46.0490   -6.6230  -41.7500 C.3     212 TYR    0.3100
   3382 C         -44.9600   -6.6570  -42.7970 C.2     212 TYR    0.0700
   3383 O         -43.9860   -7.3990  -42.6560 O.2     212 TYR    0.0900
   3384 CB        -46.9950   -7.8260  -41.9350 C.3     212 TYR   -0.1800
   3385 CG        -47.8760   -8.0430  -40.7250 C.ar    212 TYR    0.0900
   3386 CD1       -47.3180   -8.1460  -39.4500 C.ar    212 TYR    0.0900
   3387 CD2       -49.2630   -8.0050  -40.8330 C.ar    212 TYR    0.0000
   3388 CE1       -48.1080   -8.1790  -38.3190 C.ar    212 TYR   -0.1150
   3389 CE2       -50.0560   -8.0350  -39.7070 C.ar    212 TYR    0.1150
   3390 CZ        -49.4640   -8.1120  -38.4560 C.ar    212 TYR   -0.1150
   3391 OH        -50.2250   -8.0500  -37.3200 O.3     212 TYR    0.1150
   3392 HN        -47.7240   -5.3720  -42.0440 H       212 TYR    0.1100
   3393 HA        -45.5360   -6.7000  -40.8020 H       212 TYR   -0.5400
   3394 HB1       -46.3990   -8.7510  -42.0890 H       212 TYR    0.4300
   3395 HB2       -47.6580   -7.6490  -42.8090 H       212 TYR   -0.1150
   3396 HD1       -46.2450   -8.2000  -39.3460 H       212 TYR    0.1150
   3397 HD2       -49.7230   -7.9510  -41.8090 H       212 TYR   -0.1150
   3398 HE1       -47.6590   -8.2570  -37.3400 H       212 TYR    0.1150
   3399 HE2       -51.1320   -7.9980  -39.7990 H       212 TYR    0.5100
   3400 HH        -51.1480   -8.0080  -37.5830 H       212 TYR   -0.5100
   3401 N         -45.1080   -5.8640  -43.8560 N.am    213 PHE   -0.4700
   3402 CA        -44.0630   -5.8320  -44.8720 C.3     213 PHE    0.3100
   3403 C         -42.8250   -5.2100  -44.2160 C.2     213 PHE    0.0700
   3404 O         -41.7520   -5.8240  -44.1560 O.2     213 PHE    0.0900
   3405 CB        -44.4840   -4.9970  -46.0880 C.3     213 PHE   -0.1800
   3406 CG        -43.4920   -5.0450  -47.2100 C.ar    213 PHE    0.0900
   3407 CD1       -43.2110   -6.2600  -47.8490 C.ar    213 PHE    0.0900
   3408 CD2       -42.7980   -3.9100  -47.5840 C.ar    213 PHE    0.0000
   3409 CE1       -42.2500   -6.3450  -48.8370 C.ar    213 PHE   -0.1150
   3410 CE2       -41.8410   -3.9830  -48.5660 C.ar    213 PHE    0.1150
   3411 CZ        -41.5640   -5.2090  -49.1970 C.ar    213 PHE   -0.1150
   3412 HN        -45.9040   -5.2800  -43.9980 H       213 PHE    0.1150
   3413 HA        -43.8630   -6.8510  -45.1720 H       213 PHE   -0.1150
   3414 HB1       -44.5900   -3.9330  -45.7860 H       213 PHE    0.1150
   3415 HB2       -45.4490   -5.3800  -46.4830 H       213 PHE   -0.1150
   3416 HD1       -43.7560   -7.1470  -47.5650 H       213 PHE    0.1150
   3417 HD2       -43.0080   -2.9650  -47.1060 H       213 PHE   -0.1150
   3418 HE1       -42.0410   -7.2890  -49.3190 H       213 PHE    0.1150
   3419 HE2       -41.2970   -3.0960  -48.8540 H       213 PHE    0.5100
   3420 HZ        -40.8090   -5.2590  -49.9680 H       213 PHE   -0.5100
   3421 N         -43.0050   -3.9850  -43.7040 N.am    214 ASN   -0.4700
   3422 CA        -41.9440   -3.2590  -43.0320 C.3     214 ASN    0.3100
   3423 C         -41.3250   -4.1290  -41.9670 C.2     214 ASN    0.0700
   3424 O         -40.1160   -4.1470  -41.8130 O.2     214 ASN    0.0900
   3425 CB        -42.4870   -1.9760  -42.3960 C.3     214 ASN   -0.1800
   3426 CG        -42.3140   -0.7440  -43.3060 C.2     214 ASN    0.0900
   3427 ND2       -43.3550   -0.4600  -44.1210 N.am    214 ASN    0.0900
   3428 OD1       -41.2580   -0.0620  -43.2810 O.2     214 ASN    0.5500
   3429 HN        -43.8820   -3.5160  -43.7630 H       214 ASN   -0.5500
   3430 HA        -41.1840   -3.0230  -43.7620 H       214 ASN   -0.6200
   3431 HB1       -41.9490   -1.7880  -41.4430 H       214 ASN    0.3200
   3432 HB2       -43.5700   -2.1070  -42.1840 H       214 ASN    0.3000
   3433 HD21      -43.3080    0.3260  -44.7380 H       214 ASN    0.5100
   3434 HD22      -44.1710   -1.0360  -44.1080 H       214 ASN   -0.5100
   3435 N         -42.1480   -4.8550  -41.2220 N.am    215 ILE   -0.4700
   3436 CA        -41.6220   -5.7390  -40.1900 C.3     215 ILE    0.3100
   3437 C         -40.7030   -6.7780  -40.8450 C.2     215 ILE    0.0700
   3438 O         -39.4800   -6.6950  -40.7190 O.2     215 ILE    0.0900
   3439 CB        -42.7850   -6.4300  -39.3930 C.3     215 ILE   -0.0900
   3440 CG1       -43.4750   -5.3880  -38.5090 C.3     215 ILE    0.0900
   3441 CG2       -42.2590   -7.5640  -38.5170 C.3     215 ILE   -0.2700
   3442 CD        -44.8090   -5.8050  -38.0130 C.3     215 ILE    0.0900
   3443 HN        -43.1390   -4.8300  -41.3300 H       215 ILE    0.0900
   3444 HA        -41.0130   -5.1470  -39.5240 H       215 ILE    0.0900
   3445 HB        -43.5280   -6.8380  -40.1100 H       215 ILE   -0.1800
   3446 HG11      -43.5940   -4.4530  -39.0970 H       215 ILE    0.0900
   3447 HG12      -42.8220   -5.1820  -37.6330 H       215 ILE    0.0900
   3448 HG21      -41.3960   -7.2120  -37.9130 H       215 ILE   -0.2700
   3449 HG22      -41.9220   -8.4090  -39.1550 H       215 ILE    0.0900
   3450 HG23      -43.0570   -7.9120  -37.8280 H       215 ILE    0.0900
   3451 HD1       -44.7180   -6.7310  -37.4070 H       215 ILE    0.0900
   3452 HD2       -45.4850   -6.0070  -38.8720 H       215 ILE    0.5100
   3453 HD3       -45.2420   -5.0050  -37.3770 H       215 ILE   -0.5100
   3454 N         -41.2900   -7.7410  -41.5540 N.am    216 VAL   -0.4700
   3455 CA        -40.5250   -8.7900  -42.2260 C.3     216 VAL    0.3100
   3456 C         -39.1980   -8.2560  -42.7520 C.2     216 VAL    0.0700
   3457 O         -38.1420   -8.7750  -42.4090 O.2     216 VAL    0.0900
   3458 CB        -41.3060   -9.3970  -43.4230 C.3     216 VAL   -0.0900
   3459 CG1       -40.4260  -10.3710  -44.1710 C.3     216 VAL    0.0900
   3460 CG2       -42.5700  -10.1000  -42.9350 C.3     216 VAL   -0.2700
   3461 HN        -42.2800   -7.7910  -41.6580 H       216 VAL    0.0900
   3462 HA        -40.3080   -9.5570  -41.4980 H       216 VAL    0.0900
   3463 HB        -41.6250   -8.5840  -44.1090 H       216 VAL    0.0900
   3464 HG11      -39.9620  -11.0890  -43.4590 H       216 VAL   -0.2700
   3465 HG12      -39.6180   -9.8220  -44.6990 H       216 VAL    0.0900
   3466 HG13      -41.0340  -10.9430  -44.9040 H       216 VAL    0.0900
   3467 HG21      -43.1420   -9.4300  -42.2580 H       216 VAL    0.0900
   3468 HG22      -42.2980  -11.0210  -42.3750 H       216 VAL    0.5100
   3469 HG23      -43.2140  -10.3650  -43.7990 H       216 VAL   -0.5100
   3470 N         -39.2580   -7.2020  -43.5680 N.am    217 MET   -0.4700
   3471 CA        -38.0720   -6.5910  -44.1630 C.3     217 MET    0.3100
   3472 C         -37.3460   -5.7210  -43.1650 C.2     217 MET    0.0700
   3473 O         -37.1790   -4.5240  -43.3800 O.2     217 MET    0.0900
   3474 CB        -38.4680   -5.7310  -45.3650 C.3     217 MET   -0.1800
   3475 CG        -37.7760   -6.1080  -46.6570 C.3     217 MET    0.0900
   3476 SD        -38.2510   -7.7470  -47.2410 S.3     217 MET    0.0900
   3477 CE        -36.8960   -8.8120  -46.5000 C.3     217 MET   -0.1400
   3478 HN        -40.1280   -6.7800  -43.8110 H       217 MET    0.0900
   3479 HA        -37.4030   -7.3810  -44.4690 H       217 MET    0.0900
   3480 HB1       -38.2240   -4.6720  -45.1340 H       217 MET   -0.0900
   3481 HB2       -39.5650   -5.8230  -45.5150 H       217 MET   -0.2200
   3482 HG1       -36.6790   -6.0780  -46.4920 H       217 MET    0.0900
   3483 HG2       -38.0330   -5.3530  -47.4290 H       217 MET    0.0900
   3484 HE1       -37.1780   -9.1780  -45.4900 H       217 MET    0.0900
   3485 HE2       -35.9580   -8.2250  -46.4030 H       217 MET    0.5100
   3486 HE3       -36.7070   -9.6960  -47.1440 H       217 MET   -0.5100
   3487 N         -36.9060   -6.3200  -42.0700 N.am    218 SER   -0.4700
   3488 CA        -36.2110   -5.5580  -41.0490 C.3     218 SER    0.3100
   3489 C         -35.4970   -6.4960  -40.0810 C.2     218 SER    0.0700
   3490 O         -34.6490   -6.0700  -39.2930 O.2     218 SER    0.0900
   3491 CB        -37.2150   -4.6950  -40.2930 C.3     218 SER    0.0500
   3492 OG        -36.5560   -3.8750  -39.3620 O.3     218 SER    0.0900
   3493 HN        -37.0270   -7.2950  -41.9010 H       218 SER    0.0900
   3494 HA        -35.4660   -4.9420  -41.5310 H       218 SER   -0.6600
   3495 HB1       -37.9330   -5.3450  -39.7510 H       218 SER    0.4300
   3496 HB2       -37.7680   -4.0500  -41.0090 H       218 SER    0.5100
   3497 HG1       -36.2340   -4.4620  -38.6750 H       218 SER   -0.5100
   3498 N         -35.8400   -7.7830  -40.1540 N.am    219 VAL   -0.4700
   3499 CA        -35.2450   -8.7800  -39.2900 C.3     219 VAL    0.3100
   3500 C         -33.7560   -8.7870  -39.4960 C.2     219 VAL    0.0700
   3501 O         -32.9960   -9.1220  -38.5970 O.2     219 VAL    0.0900
   3502 CB        -35.7880  -10.1770  -39.5860 C.3     219 VAL   -0.0900
   3503 CG1       -37.2770  -10.2010  -39.3280 C.3     219 VAL    0.0900
   3504 CG2       -35.4800  -10.5640  -41.0140 C.3     219 VAL   -0.2700
   3505 HN        -36.5170   -8.1150  -40.8050 H       219 VAL    0.0900
   3506 HA        -35.4650   -8.5060  -38.2700 H       219 VAL    0.0900
   3507 HB        -35.2840  -10.9210  -38.9320 H       219 VAL    0.0900
   3508 HG11      -37.7900   -9.4640  -39.9820 H       219 VAL   -0.2700
   3509 HG12      -37.4820   -9.9380  -38.2680 H       219 VAL    0.0900
   3510 HG13      -37.6830  -11.2120  -39.5480 H       219 VAL    0.0900
   3511 HG21      -34.3900  -10.7400  -41.1360 H       219 VAL    0.0900
   3512 HG22      -35.7870   -9.7470  -41.7020 H       219 VAL    0.5100
   3513 HG23      -36.0210  -11.4990  -41.2780 H       219 VAL   -0.5100
   3514 N         -33.3310   -8.3980  -40.6870 N.am    220 SER   -0.4700
   3515 CA        -31.9160   -8.3770  -40.9760 C.3     220 SER    0.3100
   3516 C         -31.1540   -7.4360  -40.0410 C.2     220 SER    0.0700
   3517 O         -30.2310   -7.8570  -39.3330 O.2     220 SER    0.0900
   3518 CB        -31.6870   -7.9710  -42.4320 C.3     220 SER    0.0500
   3519 OG        -32.2740   -6.7120  -42.6970 O.3     220 SER    0.0900
   3520 HN        -33.9460   -8.1130  -41.4170 H       220 SER    0.0900
   3521 HA        -31.5180   -9.3630  -40.7920 H       220 SER   -0.6600
   3522 HB1       -32.1420   -8.7270  -43.1070 H       220 SER    0.4300
   3523 HB2       -30.5950   -7.9050  -42.6350 H       220 SER    0.5100
   3524 HG1       -32.0910   -6.5240  -43.6210 H       220 SER   -0.5100
   3525 N         -31.5430   -6.1630  -40.0190 N.am    221 ASN   -0.4700
   3526 CA        -30.8640   -5.1820  -39.1780 C.3     221 ASN    0.3100
   3527 C         -31.0770   -5.4240  -37.7020 C.2     221 ASN    0.0700
   3528 O         -30.2140   -5.0970  -36.8890 O.2     221 ASN    0.0900
   3529 CB        -31.3300   -3.7730  -39.5160 C.3     221 ASN   -0.1800
   3530 CG        -31.1240   -3.4360  -40.9740 C.2     221 ASN    0.0900
   3531 ND2       -32.2230   -3.1790  -41.6810 N.am    221 ASN    0.0900
   3532 OD1       -29.9940   -3.4110  -41.4690 O.2     221 ASN    0.5500
   3533 HN        -32.3050   -5.8270  -40.5670 H       221 ASN   -0.5500
   3534 HA        -29.8010   -5.2760  -39.3450 H       221 ASN   -0.6200
   3535 HB1       -30.7610   -3.0440  -38.9010 H       221 ASN    0.3200
   3536 HB2       -32.4120   -3.6830  -39.2820 H       221 ASN    0.3000
   3537 HD21      -32.1520   -2.9490  -42.6520 H       221 ASN    0.5100
   3538 HD22      -33.1210   -3.2150  -41.2410 H       221 ASN   -0.5100
   3539 N         -32.2300   -5.9870  -37.3500 N.am    222 HSD   -0.4700
   3540 CA        -32.5150   -6.2560  -35.9570 C.3     222 HSD    0.3100
   3541 C         -31.3770   -7.0480  -35.3390 C.2     222 HSD    0.0700
   3542 O         -30.7600   -6.6040  -34.3730 O.2     222 HSD    0.0900
   3543 CB        -33.8180   -7.0360  -35.8040 C.3     222 HSD   -0.0900
   3544 CG        -34.1830   -7.3150  -34.3800 C.ar    222 HSD    0.0900
   3545 CD2       -35.2520   -8.1030  -34.0220 C.ar    222 HSD    0.0900
   3546 ND1       -33.6140   -6.9020  -33.2150 N.ar    222 HSD   -0.3600
   3547 CE1       -34.3460   -7.4480  -32.1930 C.ar    222 HSD    0.3200
   3548 NE2       -35.3300   -8.1690  -32.6990 N.ar    222 HSD   -0.0500
   3549 HN        -32.9320   -6.2440  -38.0110 H       222 HSD    0.2500
   3550 HA        -32.5850   -5.3080  -35.4430 H       222 HSD    0.1300
   3551 HB1       -33.7170   -8.0070  -36.3330 H       222 HSD   -0.7000
   3552 HB2       -34.6410   -6.4510  -36.2670 H       222 HSD    0.2200
   3553 HD1       -32.8120   -6.3090  -33.1360 H       222 HSD    0.1000
   3554 HD2       -35.9720   -8.6260  -34.6380 H       222 HSD    0.5100
   3555 HE1       -34.1270   -7.2950  -31.1360 H       222 HSD   -0.5100
   3556 N         -31.0890   -8.2190  -35.9020 N.am    223 GLU   -0.4700
   3557 CA        -30.0200   -9.0520  -35.3800 C.3     223 GLU    0.3100
   3558 C         -28.6680   -8.3540  -35.4250 C.2     223 GLU    0.0700
   3559 O         -27.8660   -8.4910  -34.4980 O.2     223 GLU    0.0900
   3560 CB        -29.9560  -10.3660  -36.1470 C.3     223 GLU   -0.1800
   3561 CG        -29.7830  -10.1970  -37.6320 C.3     223 GLU    0.0900
   3562 CD        -29.9470  -11.5100  -38.3730 C.2     223 GLU    0.0900
   3563 OE1       -31.0530  -12.0860  -38.3100 O.co2   223 GLU   -0.2800
   3564 OE2       -28.9750  -11.9740  -39.0140 O.co2   223 GLU    0.0900
   3565 HN        -31.5840   -8.5700  -36.6930 H       223 GLU    0.0900
   3566 HA        -30.2160   -9.2360  -34.3350 H       223 GLU    0.6200
   3567 HB1       -30.8970  -10.9270  -35.9650 H       223 GLU   -0.7600
   3568 HB2       -29.1020  -10.9600  -35.7580 H       223 GLU   -0.7600
   3569 HG1       -28.7670   -9.7960  -37.8370 H       223 GLU    0.5100
   3570 HG2       -30.5410   -9.4770  -38.0080 H       223 GLU   -0.5100
   3571 N         -28.4080   -7.5950  -36.4890 N.am    224 LYS   -0.4700
   3572 CA        -27.1420   -6.8740  -36.6120 C.3     224 LYS    0.3100
   3573 C         -26.9850   -5.8040  -35.5080 C.2     224 LYS    0.0700
   3574 O         -25.8680   -5.5340  -35.0480 O.2     224 LYS    0.0900
   3575 CB        -27.0310   -6.2370  -38.0060 C.3     224 LYS   -0.1800
   3576 CG        -25.6570   -5.6300  -38.2980 C.3     224 LYS    0.0900
   3577 CD        -25.4200   -5.3960  -39.7890 C.3     224 LYS    0.0900
   3578 CE        -26.3400   -4.3230  -40.3660 C.3     224 LYS   -0.1800
   3579 NZ        -26.1570   -4.1560  -41.8430 N.4     224 LYS    0.0900
   3580 HN        -29.0550   -7.4870  -37.2400 H       224 LYS    0.0900
   3581 HA        -26.3380   -7.5750  -36.4520 H       224 LYS   -0.1800
   3582 HB1       -27.7950   -5.4360  -38.0910 H       224 LYS    0.0900
   3583 HB2       -27.2410   -7.0170  -38.7690 H       224 LYS    0.0900
   3584 HG1       -24.8740   -6.3180  -37.9150 H       224 LYS    0.2100
   3585 HG2       -25.5740   -4.6590  -37.7650 H       224 LYS    0.0500
   3586 HD1       -25.5940   -6.3480  -40.3350 H       224 LYS    0.0500
   3587 HD2       -24.3650   -5.0820  -39.9400 H       224 LYS   -0.3000
   3588 HE1       -26.1180   -3.3460  -39.8870 H       224 LYS    0.3300
   3589 HE2       -27.3990   -4.6050  -40.1870 H       224 LYS    0.3300
   3590 HZ1       -26.2010   -5.0870  -42.3050 H       224 LYS    0.3300
   3591 HZ2       -25.2320   -3.7190  -42.0300 H       224 LYS    0.5100
   3592 HZ3       -26.9100   -3.5460  -42.2170 H       224 LYS   -0.5100
   3593 N         -28.1090   -5.2070  -35.0850 N.am    225 GLU   -0.4700
   3594 CA        -28.1280   -4.1940  -34.0170 C.3     225 GLU    0.3100
   3595 C         -27.9600   -4.9150  -32.6780 C.2     225 GLU    0.0700
   3596 O         -27.4670   -4.3590  -31.6960 O.2     225 GLU    0.0900
   3597 CB        -29.4660   -3.4370  -33.9970 C.3     225 GLU   -0.1800
   3598 CG        -29.7800   -2.6160  -35.2380 C.3     225 GLU    0.0900
   3599 CD        -31.2120   -2.0800  -35.2280 C.2     225 GLU    0.0900
   3600 OE1       -32.1650   -2.8890  -35.3010 O.co2   225 GLU   -0.2800
   3601 OE2       -31.3890   -0.8450  -35.1430 O.co2   225 GLU    0.0900
   3602 HN        -28.9970   -5.4270  -35.4820 H       225 GLU    0.0900
   3603 HA        -27.3140   -3.5070  -34.1960 H       225 GLU    0.6200
   3604 HB1       -29.4590   -2.7500  -33.1250 H       225 GLU   -0.7600
   3605 HB2       -30.2790   -4.1810  -33.8630 H       225 GLU   -0.7600
   3606 HG1       -29.6450   -3.2520  -36.1390 H       225 GLU    0.5100
   3607 HG2       -29.0790   -1.7550  -35.2910 H       225 GLU   -0.5100
   3608 N         -28.3840   -6.1720  -32.6600 N.am    226 MET   -0.4700
   3609 CA        -28.3020   -7.0010  -31.4800 C.3     226 MET    0.3100
   3610 C         -26.8450   -7.3660  -31.2950 C.2     226 MET    0.0700
   3611 O         -26.3140   -7.3240  -30.1930 O.2     226 MET    0.0900
   3612 CB        -29.1420   -8.2700  -31.6920 C.3     226 MET   -0.1800
   3613 CG        -29.4960   -9.0640  -30.4290 C.3     226 MET    0.0900
   3614 SD        -30.7360   -8.2090  -29.3870 S.3     226 MET    0.0900
   3615 CE        -29.5750   -7.2100  -28.3300 C.3     226 MET   -0.1400
   3616 HN        -28.7810   -6.6040  -33.4660 H       226 MET    0.0900
   3617 HA        -28.6740   -6.4350  -30.6390 H       226 MET    0.0900
   3618 HB1       -28.5770   -8.9450  -32.3710 H       226 MET   -0.0900
   3619 HB2       -30.0910   -7.9740  -32.1860 H       226 MET   -0.2200
   3620 HG1       -28.5680   -9.2240  -29.8410 H       226 MET    0.0900
   3621 HG2       -29.8910  -10.0560  -30.7340 H       226 MET    0.0900
   3622 HE1       -29.3660   -6.2180  -28.7860 H       226 MET    0.0900
   3623 HE2       -28.6080   -7.7430  -28.2100 H       226 MET    0.5100
   3624 HE3       -30.0210   -7.0380  -27.3260 H       226 MET   -0.5100
   3625 N         -26.1980   -7.7190  -32.4010 N.am    227 ALA   -0.4700
   3626 CA        -24.8020   -8.1110  -32.3910 C.3     227 ALA    0.3100
   3627 C         -23.9400   -6.9460  -31.9540 C.2     227 ALA    0.0700
   3628 O         -22.9920   -7.1210  -31.1810 O.2     227 ALA    0.0900
   3629 CB        -24.3760   -8.5810  -33.7780 C.3     227 ALA   -0.2700
   3630 HN        -26.6480   -7.7310  -33.2910 H       227 ALA    0.0900
   3631 HA        -24.6800   -8.9070  -31.6710 H       227 ALA    0.0900
   3632 HB1       -24.5130   -7.7620  -34.5180 H       227 ALA    0.0900
   3633 HB2       -24.9970   -9.4470  -34.0910 H       227 ALA    0.5100
   3634 HB3       -23.3040   -8.8720  -33.7670 H       227 ALA   -0.5100
   3635 N         -24.2670   -5.7480  -32.4490 N.am    228 ALA   -0.4700
   3636 CA        -23.5200   -4.5390  -32.0960 C.3     228 ALA    0.3100
   3637 C         -23.7420   -4.1860  -30.6340 C.2     228 ALA    0.0700
   3638 O         -23.2960   -3.1370  -30.1690 O.2     228 ALA    0.0900
   3639 CB        -23.9400   -3.3650  -32.9780 C.3     228 ALA   -0.2700
   3640 HN        -25.0320   -5.6260  -33.0780 H       228 ALA    0.0900
   3641 HA        -22.4680   -4.7470  -32.2250 H       228 ALA    0.0900
   3642 HB1       -25.0230   -3.1600  -32.8500 H       228 ALA    0.0900
   3643 HB2       -23.7490   -3.6070  -34.0460 H       228 ALA    0.5100
   3644 HB3       -23.3690   -2.4550  -32.6940 H       228 ALA   -0.5100
   3645 N         -24.4400   -5.0710  -29.9210 N.am    229 MET   -0.4700
   3646 CA        -24.7270   -4.8870  -28.5030 C.3     229 MET    0.3100
   3647 C         -24.4040   -6.1400  -27.6980 C.2     229 MET    0.0700
   3648 O         -24.1380   -6.0750  -26.5070 O.2     229 MET    0.0900
   3649 CB        -26.1940   -4.4930  -28.3150 C.3     229 MET   -0.1800
   3650 CG        -26.5140   -3.1300  -28.9030 C.3     229 MET    0.0900
   3651 SD        -28.0740   -2.4760  -28.3090 S.3     229 MET    0.0900
   3652 CE        -29.1810   -2.8700  -29.6760 C.3     229 MET   -0.1400
   3653 HN        -24.7990   -5.9060  -30.3290 H       229 MET    0.0900
   3654 HA        -24.0770   -4.1120  -28.1250 H       229 MET    0.0900
   3655 HB1       -26.4240   -4.4770  -27.2290 H       229 MET   -0.0900
   3656 HB2       -26.8350   -5.2560  -28.8070 H       229 MET   -0.2200
   3657 HG1       -26.5500   -3.2220  -30.0090 H       229 MET    0.0900
   3658 HG2       -25.6950   -2.4290  -28.6380 H       229 MET    0.0900
   3659 HE1       -29.2210   -3.9650  -29.8590 H       229 MET    0.0900
   3660 HE2       -28.8290   -2.3800  -30.6080 H       229 MET    0.5100
   3661 HE3       -30.2110   -2.5210  -29.4490 H       229 MET   -0.5100
   3662 N         -24.4100   -7.2860  -28.3700 N.am    230 ALA   -0.4700
   3663 CA        -24.0900   -8.5400  -27.7200 C.3     230 ALA    0.3100
   3664 C         -22.6400   -8.4510  -27.2500 C.2     230 ALA    0.0700
   3665 O         -22.2090   -9.2160  -26.3850 O.2     230 ALA    0.0900
   3666 CB        -24.2640   -9.6930  -28.7020 C.3     230 ALA   -0.2700
   3667 HN        -24.6330   -7.3350  -29.3410 H       230 ALA    0.0900
   3668 HA        -24.7520   -8.6610  -26.8740 H       230 ALA    0.0900
   3669 HB1       -23.5880   -9.5570  -29.5740 H       230 ALA    0.0900
   3670 HB2       -25.3120   -9.7250  -29.0680 H       230 ALA    0.5100
   3671 HB3       -24.0110  -10.6550  -28.2060 H       230 ALA   -0.5100
   3672 N         -21.8980   -7.4970  -27.8200 N.am    231 LYS   -0.4700
   3673 CA        -20.4880   -7.3020  -27.4960 C.3     231 LYS    0.3100
   3674 C         -20.2920   -6.1810  -26.5000 C.2     231 LYS    0.0700
   3675 O         -19.6710   -6.3590  -25.4420 O.2     231 LYS    0.0900
   3676 CB        -19.6820   -6.9230  -28.7460 C.3     231 LYS   -0.1800
   3677 CG        -20.0220   -7.6700  -30.0100 C.3     231 LYS    0.0900
   3678 CD        -19.7190   -6.7990  -31.2080 C.3     231 LYS    0.0900
   3679 CE        -20.2730   -7.4040  -32.4650 C.3     231 LYS   -0.1800
   3680 NZ        -20.2300   -6.4170  -33.5730 N.4     231 LYS    0.0900
   3681 HN        -22.2770   -6.8720  -28.4980 H       231 LYS    0.0900
   3682 HA        -20.1130   -8.2230  -27.0750 H       231 LYS   -0.1800
   3683 HB1       -18.6080   -7.0980  -28.5250 H       231 LYS    0.0900
   3684 HB2       -19.8390   -5.8410  -28.9370 H       231 LYS    0.0900
   3685 HG1       -21.1000   -7.9390  -30.0060 H       231 LYS    0.2100
   3686 HG2       -19.4200   -8.6030  -30.0650 H       231 LYS    0.0500
   3687 HD1       -18.6190   -6.6870  -31.3110 H       231 LYS    0.0500
   3688 HD2       -20.1700   -5.7960  -31.0550 H       231 LYS   -0.3000
   3689 HE1       -21.3330   -7.7030  -32.3100 H       231 LYS    0.3300
   3690 HE2       -19.6680   -8.2860  -32.7640 H       231 LYS    0.3300
   3691 HZ1       -19.2460   -6.1280  -33.7410 H       231 LYS    0.3300
   3692 HZ2       -20.7980   -5.5840  -33.3170 H       231 LYS    0.5100
   3693 HZ3       -20.6180   -6.8490  -34.4360 H       231 LYS   -0.5100
   3694 N         -20.7970   -5.0050  -26.8640 N.am    232 ARG   -0.4700
   3695 CA        -20.6160   -3.8510  -26.0110 C.3     232 ARG    0.3100
   3696 C         -21.8140   -3.5800  -25.1320 C.2     232 ARG    0.0700
   3697 O         -22.9490   -3.6370  -25.5800 O.2     232 ARG    0.0900
   3698 CB        -20.2560   -2.6180  -26.8600 C.3     232 ARG   -0.1800
   3699 CG        -21.3100   -2.2060  -27.8630 C.3     232 ARG    0.0900
   3700 CD        -21.9730   -0.9050  -27.4280 C.3     232 ARG    0.0900
   3701 NE        -23.3120   -0.7790  -28.0000 N.pl3   232 ARG   -0.1800
   3702 CZ        -24.1650    0.1920  -27.7090 C.cat   232 ARG    0.0900
   3703 NH1       -23.8270    1.1500  -26.8470 N.pl3   232 ARG    0.0900
   3704 NH2       -25.3660    0.1890  -28.2770 N.pl3   232 ARG    0.2000
   3705 HN        -21.3050   -4.8690  -27.7110 H       232 ARG    0.0900
   3706 HA        -19.8260   -4.0720  -25.3090 H       232 ARG    0.0900
   3707 HB1       -19.3190   -2.8380  -27.4110 H       232 ARG   -0.7000
   3708 HB2       -20.0790   -1.7640  -26.1730 H       232 ARG    0.4400
   3709 HG1       -22.0780   -3.0040  -27.9420 H       232 ARG    0.6400
   3710 HG2       -20.8360   -2.0640  -28.8580 H       232 ARG   -0.8000
   3711 HD1       -21.3710   -0.0380  -27.7750 H       232 ARG    0.4600
   3712 HD2       -22.0720   -0.8830  -26.3220 H       232 ARG    0.4600
   3713 HE        -23.6040   -1.4740  -28.6570 H       232 ARG   -0.8000
   3714 HH11      -22.9240    1.1380  -26.4160 H       232 ARG    0.4600
   3715 HH12      -24.4740    1.8810  -26.6310 H       232 ARG    0.4600
   3716 HH21      -25.6150   -0.5380  -28.9150 H       232 ARG    0.5100
   3717 HH22      -26.0200    0.9160  -28.0660 H       232 ARG   -0.5100
   3718 N         -21.5250   -3.3240  -23.8590 N.am    233 LEU   -0.4700
   3719 CA        -22.5150   -3.0250  -22.8290 C.3     233 LEU    0.3100
   3720 C         -23.6160   -4.0860  -22.6950 C.2     233 LEU    0.0700
   3721 O         -24.7940   -3.7540  -22.5430 O.2     233 LEU    0.0900
   3722 CB        -23.1270   -1.6280  -23.0910 C.3     233 LEU   -0.1800
   3723 CG        -23.9060   -0.8780  -21.9940 C.3     233 LEU    0.0900
   3724 CD1       -23.0230   -0.6670  -20.7630 C.3     233 LEU    0.0900
   3725 CD2       -24.3810    0.4670  -22.5320 C.3     233 LEU   -0.0900
   3726 HN        -20.5810   -3.3260  -23.5410 H       233 LEU    0.0900
   3727 HA        -22.0240   -3.0490  -21.8680 H       233 LEU   -0.2700
   3728 HB1       -23.8210   -1.7430  -23.9480 H       233 LEU    0.0900
   3729 HB2       -22.2880   -0.9680  -23.3890 H       233 LEU    0.0900
   3730 HG        -24.8020   -1.4690  -21.7090 H       233 LEU    0.0900
   3731 HD11      -22.1260   -0.0690  -21.0340 H       233 LEU   -0.2700
   3732 HD12      -22.6880   -1.6480  -20.3660 H       233 LEU    0.0900
   3733 HD13      -23.5910   -0.1190  -19.9800 H       233 LEU    0.0900
   3734 HD21      -25.0450    0.3150  -23.4100 H       233 LEU    0.0900
   3735 HD22      -23.5080    1.0770  -22.8490 H       233 LEU    0.5100
   3736 HD23      -24.9500    1.0100  -21.7470 H       233 LEU   -0.5100
   3737 N         -23.2320   -5.3640  -22.7420 N.am    234 ASN   -0.4700
   3738 CA        -24.1940   -6.4490  -22.6140 C.3     234 ASN    0.3100
   3739 C         -23.6210   -7.5870  -21.7970 C.2     234 ASN    0.0700
   3740 O         -22.7570   -8.3320  -22.2490 O.2     234 ASN    0.0900
   3741 CB        -24.6400   -6.9720  -23.9910 C.3     234 ASN   -0.1800
   3742 CG        -26.0750   -6.5240  -24.3800 C.2     234 ASN    0.0900
   3743 ND2       -26.6820   -5.6650  -23.5470 N.am    234 ASN    0.0900
   3744 OD1       -26.6210   -6.9480  -25.4140 O.2     234 ASN    0.5500
   3745 HN        -22.2790   -5.6290  -22.8660 H       234 ASN   -0.5500
   3746 HA        -25.0460   -6.0730  -22.0660 H       234 ASN   -0.6200
   3747 HB1       -24.6100   -8.0810  -23.9810 H       234 ASN    0.3200
   3748 HB2       -23.9340   -6.5960  -24.7620 H       234 ASN    0.3000
   3749 HD21      -26.1400   -5.1190  -22.9070 H       234 ASN    0.5100
   3750 HD22      -27.6770   -5.5710  -23.5640 H       234 ASN   -0.5100
   3751 N         -24.1270   -7.7110  -20.5800 N.am    235 ALA   -0.4700
   3752 CA        -23.6910   -8.7370  -19.6660 C.3     235 ALA    0.3100
   3753 C         -24.7160   -9.8340  -19.6770 C.2     235 ALA    0.0700
   3754 O         -24.6740  -10.7740  -20.4680 O.2     235 ALA    0.0900
   3755 CB        -23.5860   -8.1550  -18.2700 C.3     235 ALA   -0.2700
   3756 HN        -24.8350   -7.0980  -20.2400 H       235 ALA    0.0900
   3757 HA        -22.7300   -9.1030  -19.9980 H       235 ALA    0.0900
   3758 HB1       -24.5210   -7.6120  -18.0120 H       235 ALA    0.0900
   3759 HB2       -22.7360   -7.4420  -18.2190 H       235 ALA    0.5100
   3760 HB3       -23.4350   -8.9700  -17.5300 H       235 ALA   -0.5100
   3761 N         -25.6430   -9.7020  -18.7440 N.am    236 LYS   -0.4700
   3762 CA        -26.7280  -10.6410  -18.6190 C.3     236 LYS    0.3100
   3763 C         -27.9070   -9.9180  -19.2430 C.2     236 LYS    0.0700
   3764 O         -28.8690  -10.5430  -19.7060 O.2     236 LYS    0.0900
   3765 CB        -26.9920  -10.9440  -17.1340 C.3     236 LYS   -0.1800
   3766 CG        -28.2590  -11.7480  -16.8510 C.3     236 LYS    0.0900
   3767 CD        -28.4140  -12.9400  -17.7880 C.3     236 LYS    0.0900
   3768 CE        -27.3170  -13.9740  -17.6190 C.3     236 LYS   -0.1800
   3769 NZ        -27.3410  -14.9730  -18.7420 N.4     236 LYS    0.0900
   3770 HN        -25.6320   -8.9510  -18.0880 H       236 LYS    0.0900
   3771 HA        -26.4570  -11.5430  -19.1470 H       236 LYS   -0.1800
   3772 HB1       -27.0670   -9.9790  -16.5920 H       236 LYS    0.0900
   3773 HB2       -26.1250  -11.5140  -16.7390 H       236 LYS    0.0900
   3774 HG1       -29.1400  -11.0820  -16.9680 H       236 LYS    0.2100
   3775 HG2       -28.2230  -12.1170  -15.8030 H       236 LYS    0.0500
   3776 HD1       -28.4000  -12.5740  -18.8360 H       236 LYS    0.0500
   3777 HD2       -29.3940  -13.4250  -17.5900 H       236 LYS   -0.3000
   3778 HE1       -27.4620  -14.5270  -16.6650 H       236 LYS    0.3300
   3779 HE2       -26.3240  -13.4760  -17.6240 H       236 LYS    0.3300
   3780 HZ1       -27.1990  -14.4810  -19.6460 H       236 LYS    0.3300
   3781 HZ2       -28.2600  -15.4600  -18.7520 H       236 LYS    0.5100
   3782 HZ3       -26.5810  -15.6690  -18.6020 H       236 LYS   -0.5100
   3783 N         -27.8120   -8.5820  -19.2670 N.am    237 GLU   -0.4700
   3784 CA        -28.8480   -7.7210  -19.8220 C.3     237 GLU    0.3100
   3785 C         -29.0790   -8.0780  -21.2830 C.2     237 GLU    0.0700
   3786 O         -30.0380   -7.6290  -21.9030 O.2     237 GLU    0.0900
   3787 CB        -28.4520   -6.2460  -19.6610 C.3     237 GLU   -0.1800
   3788 CG        -27.0550   -5.8880  -20.1910 C.3     237 GLU    0.0900
   3789 CD        -26.1340   -5.2690  -19.1240 C.2     237 GLU    0.0900
   3790 OE1       -26.6290   -4.4390  -18.3380 O.co2   237 GLU   -0.2800
   3791 OE2       -24.9220   -5.5980  -19.0750 O.co2   237 GLU    0.0900
   3792 HN        -27.0150   -8.1100  -18.8990 H       237 GLU    0.0900
   3793 HA        -29.7710   -7.9220  -19.2980 H       237 GLU    0.6200
   3794 HB1       -28.4890   -5.9940  -18.5800 H       237 GLU   -0.7600
   3795 HB2       -29.1980   -5.6260  -20.2010 H       237 GLU   -0.7600
   3796 HG1       -27.1640   -5.1590  -21.0220 H       237 GLU    0.5100
   3797 HG2       -26.5710   -6.8100  -20.5770 H       237 GLU   -0.5100
   3798 N         -28.1910   -8.9120  -21.8250 N.am    238 LEU   -0.4700
   3799 CA        -28.3190   -9.3700  -23.2010 C.3     238 LEU    0.3100
   3800 C         -29.4660  -10.3640  -23.2210 C.2     238 LEU    0.0700
   3801 O         -30.2460  -10.4180  -24.1740 O.2     238 LEU    0.0900
   3802 CB        -27.0460  -10.0840  -23.6590 C.3     238 LEU   -0.1800
   3803 CG        -27.1060  -10.6870  -25.0660 C.3     238 LEU    0.0900
   3804 CD1       -27.1100   -9.5610  -26.1050 C.3     238 LEU    0.0900
   3805 CD2       -25.9140  -11.6310  -25.2740 C.3     238 LEU   -0.0900
   3806 HN        -27.4070   -9.2570  -21.3160 H       238 LEU    0.0900
   3807 HA        -28.5090   -8.5080  -23.8230 H       238 LEU   -0.2700
   3808 HB1       -26.8320  -10.9030  -22.9410 H       238 LEU    0.0900
   3809 HB2       -26.2110   -9.3530  -23.6310 H       238 LEU    0.0900
   3810 HG        -28.0300  -11.2960  -25.1720 H       238 LEU    0.0900
   3811 HD11      -26.1870   -8.9500  -26.0100 H       238 LEU   -0.2700
   3812 HD12      -27.9900   -8.9020  -25.9460 H       238 LEU    0.0900
   3813 HD13      -27.1460   -9.9910  -27.1290 H       238 LEU    0.0900
   3814 HD21      -25.9430  -12.4520  -24.5250 H       238 LEU    0.0900
   3815 HD22      -24.9630  -11.0710  -25.1500 H       238 LEU    0.5100
   3816 HD23      -25.9570  -12.0760  -26.2910 H       238 LEU   -0.5100
   3817 N         -29.5490  -11.1560  -22.1490 N.am    239 ARG   -0.4700
   3818 CA        -30.5910  -12.1620  -21.9950 C.3     239 ARG    0.3100
   3819 C         -31.9530  -11.4790  -21.9630 C.2     239 ARG    0.0700
   3820 O         -32.9330  -11.9990  -22.4950 O.2     239 ARG    0.0900
   3821 CB        -30.3910  -12.9510  -20.6930 C.3     239 ARG   -0.1800
   3822 CG        -30.5380  -14.4740  -20.8220 C.3     239 ARG    0.0900
   3823 CD        -31.8910  -14.9250  -21.4350 C.3     239 ARG    0.0900
   3824 NE        -31.9150  -14.8950  -22.9090 N.pl3   239 ARG   -0.1800
   3825 CZ        -32.8720  -15.4400  -23.6700 C.cat   239 ARG    0.0900
   3826 NH1       -32.8060  -15.3660  -25.0010 N.pl3   239 ARG    0.0900
   3827 NH2       -33.8960  -16.0650  -23.1110 N.pl3   239 ARG    0.2000
   3828 HN        -28.8950  -11.0930  -21.3990 H       239 ARG    0.0900
   3829 HA        -30.5460  -12.8230  -22.8470 H       239 ARG    0.0900
   3830 HB1       -31.1390  -12.5930  -19.9540 H       239 ARG   -0.7000
   3831 HB2       -29.3730  -12.7340  -20.3100 H       239 ARG    0.4400
   3832 HG1       -30.4420  -14.9230  -19.8110 H       239 ARG    0.6400
   3833 HG2       -29.7150  -14.8540  -21.4640 H       239 ARG   -0.8000
   3834 HD1       -32.6980  -14.2490  -21.0800 H       239 ARG    0.4600
   3835 HD2       -32.1040  -15.9690  -21.1240 H       239 ARG    0.4600
   3836 HE        -31.1580  -14.4340  -23.3740 H       239 ARG   -0.8000
   3837 HH11      -32.0370  -14.9000  -25.4390 H       239 ARG    0.4600
   3838 HH12      -33.5270  -15.7760  -25.5610 H       239 ARG    0.4600
   3839 HH21      -33.9570  -16.1340  -22.1160 H       239 ARG    0.5100
   3840 HH22      -34.6080  -16.4690  -23.6850 H       239 ARG   -0.5100
   3841 N         -32.0060  -10.3080  -21.3240 N.am    240 LYS   -0.4700
   3842 CA        -33.2440   -9.5570  -21.2130 C.3     240 LYS    0.3100
   3843 C         -33.6170   -8.8790  -22.5250 C.2     240 LYS    0.0700
   3844 O         -34.7340   -9.0150  -23.0150 O.2     240 LYS    0.0900
   3845 CB        -33.1230   -8.5170  -20.1060 C.3     240 LYS   -0.1800
   3846 CG        -34.3560   -7.6690  -19.9570 C.3     240 LYS    0.0900
   3847 CD        -34.2460   -6.7020  -18.7910 C.3     240 LYS    0.0900
   3848 CE        -35.4690   -5.7880  -18.7020 C.3     240 LYS   -0.1800
   3849 NZ        -35.3870   -4.9070  -17.5160 N.4     240 LYS    0.0900
   3850 HN        -31.2030   -9.9000  -20.8970 H       240 LYS    0.0900
   3851 HA        -34.0420  -10.2510  -20.9940 H       240 LYS   -0.1800
   3852 HB1       -32.2610   -7.8540  -20.3320 H       240 LYS    0.0900
   3853 HB2       -32.9330   -9.0400  -19.1450 H       240 LYS    0.0900
   3854 HG1       -35.2330   -8.3310  -19.7960 H       240 LYS    0.2100
   3855 HG2       -34.5120   -7.0900  -20.8930 H       240 LYS    0.0500
   3856 HD1       -33.3350   -6.0790  -18.9200 H       240 LYS    0.0500
   3857 HD2       -34.1550   -7.2790  -17.8470 H       240 LYS   -0.3000
   3858 HE1       -36.3930   -6.3980  -18.6120 H       240 LYS    0.3300
   3859 HE2       -35.5250   -5.1410  -19.6040 H       240 LYS    0.3300
   3860 HZ1       -34.5330   -4.3170  -17.5800 H       240 LYS    0.3300
   3861 HZ2       -35.3430   -5.4890  -16.6550 H       240 LYS    0.5100
   3862 HZ3       -36.2290   -4.2980  -17.4790 H       240 LYS   -0.5100
   3863 N         -32.6740   -8.1460  -23.1050 N.am    241 ALA   -0.4700
   3864 CA        -32.9110   -7.4640  -24.3750 C.3     241 ALA    0.3100
   3865 C         -33.2890   -8.4480  -25.4770 C.2     241 ALA    0.0700
   3866 O         -34.0390   -8.1150  -26.3760 O.2     241 ALA    0.0900
   3867 CB        -31.6720   -6.6910  -24.7860 C.3     241 ALA   -0.2700
   3868 HN        -31.7700   -8.0280  -22.7020 H       241 ALA    0.0900
   3869 HA        -33.7490   -6.7950  -24.2480 H       241 ALA    0.0900
   3870 HB1       -30.8100   -7.3830  -24.9040 H       241 ALA    0.0900
   3871 HB2       -31.4180   -5.9410  -24.0070 H       241 ALA    0.5100
   3872 HB3       -31.8500   -6.1790  -25.7550 H       241 ALA   -0.5100
   3873 N         -32.7490   -9.6540  -25.4100 N.am    242 GLN   -0.4700
   3874 CA        -33.0600  -10.6640  -26.3930 C.3     242 GLN    0.3100
   3875 C         -34.3130  -11.4220  -25.9500 C.2     242 GLN    0.0700
   3876 O         -34.9550  -12.1330  -26.7330 O.2     242 GLN    0.0900
   3877 CB        -31.8850  -11.6290  -26.5190 C.3     242 GLN   -0.1800
   3878 CG        -32.0290  -12.6360  -27.6570 C.3     242 GLN    0.0900
   3879 CD        -32.1790  -11.9550  -29.0160 C.2     242 GLN    0.0900
   3880 NE2       -33.2090  -12.3450  -29.7750 N.am    242 GLN   -0.1800
   3881 OE1       -31.3710  -11.0920  -29.3790 O.2     242 GLN    0.0900
   3882 HN        -32.1140   -9.9170  -24.6870 H       242 GLN    0.0900
   3883 HA        -33.2510  -10.1740  -27.3360 H       242 GLN    0.5500
   3884 HB1       -31.7860  -12.1890  -25.5650 H       242 GLN   -0.5500
   3885 HB2       -30.9610  -11.0370  -26.6880 H       242 GLN   -0.6200
   3886 HG1       -32.9260  -13.2660  -27.4750 H       242 GLN    0.3200
   3887 HG2       -31.1280  -13.2850  -27.6830 H       242 GLN    0.3000
   3888 HE21      -33.9190  -12.9360  -29.3900 H       242 GLN    0.5100
   3889 HE22      -33.2710  -12.0450  -30.7270 H       242 GLN   -0.5100
   3890 N         -34.6520  -11.2830  -24.6730 N.am    243 ALA   -0.4700
   3891 CA        -35.8330  -11.9380  -24.1220 C.3     243 ALA    0.3100
   3892 C         -37.0390  -11.1210  -24.5730 C.2     243 ALA    0.0700
   3893 O         -38.0170  -11.6660  -25.0920 O.2     243 ALA    0.0900
   3894 CB        -35.7510  -11.9670  -22.5940 C.3     243 ALA   -0.2700
   3895 HN        -34.1180  -10.7310  -24.0370 H       243 ALA    0.0900
   3896 HA        -35.8780  -12.9410  -24.5170 H       243 ALA    0.0900
   3897 HB1       -35.3410  -11.0060  -22.2160 H       243 ALA    0.0900
   3898 HB2       -35.0830  -12.7920  -22.2670 H       243 ALA    0.5100
   3899 HB3       -36.7650  -12.1130  -22.1640 H       243 ALA   -0.5100
   3900 N         -36.9520   -9.7980  -24.3800 N.am    244 GLY   -0.4700
   3901 CA        -38.0190   -8.9110  -24.7900 C.3     244 GLY    0.3100
   3902 C         -38.1740   -8.9120  -26.3000 C.2     244 GLY   -0.0200
   3903 O         -39.2420   -8.6030  -26.8090 O.2     244 GLY    0.0900
   3904 HN        -36.1590   -9.3710  -23.9520 H       244 GLY    0.0900
   3905 HA1       -37.7800   -7.9130  -24.4530 H       244 GLY    0.5100
   3906 HA2       -38.9370   -9.2490  -24.3320 H       244 GLY   -0.5100
   3907 N         -37.1140   -9.2650  -27.0260 N.am    245 ALA   -0.4700
   3908 CA        -37.1550   -9.3040  -28.4860 C.3     245 ALA    0.3100
   3909 C         -37.9100  -10.5310  -28.9900 C.2     245 ALA    0.0700
   3910 O         -38.8010  -10.4420  -29.8400 O.2     245 ALA    0.0900
   3911 CB        -35.7440   -9.3080  -29.0410 C.3     245 ALA   -0.2700
   3912 HN        -36.2460   -9.5180  -26.6060 H       245 ALA    0.0900
   3913 HA        -37.6950   -8.4350  -28.8330 H       245 ALA    0.0900
   3914 HB1       -35.1910  -10.1980  -28.6720 H       245 ALA    0.0900
   3915 HB2       -35.2060   -8.3940  -28.7120 H       245 ALA    0.5100
   3916 HB3       -35.7740   -9.3440  -30.1520 H       245 ALA   -0.5100
   3917 N         -37.5510  -11.6950  -28.4690 N.am    246 ASN   -0.4700
   3918 CA        -38.2270  -12.9020  -28.8900 C.3     246 ASN    0.3100
   3919 C         -39.7050  -12.8140  -28.5360 C.2     246 ASN    0.0700
   3920 O         -40.5590  -13.1730  -29.3310 O.2     246 ASN    0.0900
   3921 CB        -37.5860  -14.1240  -28.2180 C.3     246 ASN   -0.1800
   3922 CG        -36.2160  -14.4570  -28.7960 C.2     246 ASN    0.0900
   3923 ND2       -36.0080  -15.7280  -29.1630 N.am    246 ASN    0.0900
   3924 OD1       -35.3570  -13.5900  -28.9130 O.2     246 ASN    0.5500
   3925 HN        -36.8280  -11.7900  -27.7910 H       246 ASN   -0.5500
   3926 HA        -38.1480  -12.9760  -29.9640 H       246 ASN   -0.6200
   3927 HB1       -38.2500  -15.0030  -28.3560 H       246 ASN    0.3200
   3928 HB2       -37.4710  -13.9210  -27.1320 H       246 ASN    0.3000
   3929 HD21      -35.1890  -15.9710  -29.6820 H       246 ASN    0.5100
   3930 HD22      -36.6720  -16.4340  -28.9170 H       246 ASN   -0.5100
   3931 N         -39.9940  -12.3140  -27.3440 N.am    247 ALA   -0.4700
   3932 CA        -41.3510  -12.2010  -26.8870 C.3     247 ALA    0.3100
   3933 C         -42.2150  -11.3790  -27.8490 C.2     247 ALA    0.0700
   3934 O         -43.2420  -11.8500  -28.3520 O.2     247 ALA    0.0900
   3935 CB        -41.3560  -11.5810  -25.5210 C.3     247 ALA   -0.2700
   3936 HN        -39.2880  -11.9980  -26.7150 H       247 ALA    0.0900
   3937 HA        -41.7860  -13.1880  -26.8610 H       247 ALA    0.0900
   3938 HB1       -40.8940  -10.5720  -25.5580 H       247 ALA    0.0900
   3939 HB2       -40.7740  -12.2130  -24.8170 H       247 ALA    0.5100
   3940 HB3       -42.4000  -11.4800  -25.1570 H       247 ALA   -0.5100
   3941 N         -41.7970  -10.1510  -28.1250 N.am    248 GLU   -0.4700
   3942 CA        -42.5520   -9.2820  -29.0100 C.3     248 GLU    0.3100
   3943 C         -42.7980   -9.9250  -30.3690 C.2     248 GLU    0.0700
   3944 O         -43.9130   -9.9040  -30.9040 O.2     248 GLU    0.0900
   3945 CB        -41.8120   -7.9520  -29.1840 C.3     248 GLU   -0.1800
   3946 CG        -41.6720   -7.1520  -27.8900 C.3     248 GLU    0.0900
   3947 CD        -42.9150   -6.3540  -27.5500 C.2     248 GLU    0.0900
   3948 OE1       -44.0270   -6.8870  -27.7210 O.co2   248 GLU   -0.2800
   3949 OE2       -42.7910   -5.1960  -27.1060 O.co2   248 GLU    0.0900
   3950 HN        -40.9560   -9.7750  -27.7420 H       248 GLU    0.0900
   3951 HA        -43.5260   -9.1190  -28.5730 H       248 GLU    0.6200
   3952 HB1       -42.3660   -7.3340  -29.9230 H       248 GLU   -0.7600
   3953 HB2       -40.7960   -8.1620  -29.5810 H       248 GLU   -0.7600
   3954 HG1       -40.8200   -6.4460  -27.9940 H       248 GLU    0.5100
   3955 HG2       -41.4660   -7.8530  -27.0550 H       248 GLU   -0.5100
   3956 N         -41.7510  -10.5030  -30.9270 N.am    249 MET   -0.4700
   3957 CA        -41.8560  -11.1500  -32.2180 C.3     249 MET    0.3100
   3958 C         -42.8960  -12.2820  -32.1960 C.2     249 MET    0.0700
   3959 O         -43.4390  -12.6600  -33.2460 O.2     249 MET    0.0900
   3960 CB        -40.4790  -11.6900  -32.6100 C.3     249 MET   -0.1800
   3961 CG        -40.4280  -12.5310  -33.8760 C.3     249 MET    0.0900
   3962 SD        -41.0350  -11.6800  -35.3370 S.3     249 MET    0.0900
   3963 CE        -39.8440  -10.5000  -35.5940 C.3     249 MET   -0.1400
   3964 HN        -40.8540  -10.5200  -30.4930 H       249 MET    0.0900
   3965 HA        -42.2020  -10.4240  -32.9390 H       249 MET    0.0900
   3966 HB1       -40.1050  -12.3130  -31.7710 H       249 MET   -0.0900
   3967 HB2       -39.7990  -10.8230  -32.7470 H       249 MET   -0.2200
   3968 HG1       -41.0340  -13.4450  -33.7100 H       249 MET    0.0900
   3969 HG2       -39.3740  -12.8370  -34.0470 H       249 MET    0.0900
   3970 HE1       -38.8480  -10.9630  -35.7640 H       249 MET    0.0900
   3971 HE2       -39.7660   -9.8330  -34.7100 H       249 MET    0.5100
   3972 HE3       -40.0940   -9.8890  -36.4880 H       249 MET   -0.5100
   3973 N         -43.1850  -12.8210  -31.0060 N.am    250 ARG   -0.4700
   3974 CA        -44.1580  -13.9080  -30.8780 C.3     250 ARG    0.3100
   3975 C         -45.5700  -13.3660  -30.9900 C.2     250 ARG    0.0700
   3976 O         -46.4390  -13.9570  -31.6530 O.2     250 ARG    0.0900
   3977 CB        -44.0230  -14.6220  -29.5360 C.3     250 ARG   -0.1800
   3978 CG        -44.7660  -15.9460  -29.4940 C.3     250 ARG    0.0900
   3979 CD        -44.7880  -16.5440  -28.0940 C.3     250 ARG    0.0900
   3980 NE        -44.9840  -17.9930  -28.1520 N.pl3   250 ARG   -0.1800
   3981 CZ        -44.0200  -18.8790  -28.4250 C.cat   250 ARG    0.0900
   3982 NH1       -42.7670  -18.4730  -28.6670 N.pl3   250 ARG    0.0900
   3983 NH2       -44.3090  -20.1820  -28.4650 N.pl3   250 ARG    0.2000
   3984 HN        -42.7560  -12.5090  -30.1620 H       250 ARG    0.0900
   3985 HA        -43.9870  -14.6020  -31.6870 H       250 ARG    0.0900
   3986 HB1       -44.4250  -13.9620  -28.7390 H       250 ARG   -0.7000
   3987 HB2       -42.9470  -14.8110  -29.3390 H       250 ARG    0.4400
   3988 HG1       -44.2700  -16.6600  -30.1850 H       250 ARG    0.6400
   3989 HG2       -45.8110  -15.7840  -29.8340 H       250 ARG   -0.8000
   3990 HD1       -45.6240  -16.1080  -27.5070 H       250 ARG    0.4600
   3991 HD2       -43.8210  -16.3500  -27.5830 H       250 ARG    0.4600
   3992 HE        -45.9030  -18.3460  -27.9760 H       250 ARG   -0.8000
   3993 HH11      -42.5440  -17.4990  -28.6460 H       250 ARG    0.4600
   3994 HH12      -42.0550  -19.1460  -28.8690 H       250 ARG    0.4600
   3995 HH21      -45.2440  -20.4930  -28.2920 H       250 ARG    0.5100
   3996 HH22      -43.5910  -20.8480  -28.6680 H       250 ARG   -0.5100
   3997 N         -45.8140  -12.2440  -30.3230 N.am    251 LEU   -0.4700
   3998 CA        -47.1190  -11.6290  -30.4070 C.3     251 LEU    0.3100
   3999 C         -47.3850  -11.3040  -31.8750 C.2     251 LEU    0.0700
   4000 O         -48.4790  -11.5640  -32.4020 O.2     251 LEU    0.0900
   4001 CB        -47.1710  -10.3480  -29.5770 C.3     251 LEU   -0.1800
   4002 CG        -47.2430  -10.4850  -28.0320 C.3     251 LEU    0.0900
   4003 CD1       -48.2570  -11.5610  -27.6600 C.3     251 LEU    0.0900
   4004 CD2       -45.8920  -10.8410  -27.4290 C.3     251 LEU   -0.0900
   4005 HN        -45.1330  -11.7900  -29.7540 H       251 LEU    0.0900
   4006 HA        -47.8470  -12.3400  -30.0440 H       251 LEU   -0.2700
   4007 HB1       -48.0660   -9.7780  -29.9020 H       251 LEU    0.0900
   4008 HB2       -46.2610   -9.7600  -29.8160 H       251 LEU    0.0900
   4009 HG        -47.5500   -9.5140  -27.5850 H       251 LEU    0.0900
   4010 HD11      -47.8690  -12.5640  -27.9400 H       251 LEU   -0.2700
   4011 HD12      -49.2110  -11.3860  -28.2030 H       251 LEU    0.0900
   4012 HD13      -48.4410  -11.5450  -26.5640 H       251 LEU    0.0900
   4013 HD21      -45.1090  -10.1520  -27.8140 H       251 LEU    0.0900
   4014 HD22      -45.6150  -11.8800  -27.7070 H       251 LEU    0.5100
   4015 HD23      -45.9340  -10.7470  -26.3230 H       251 LEU   -0.5100
   4016 N         -46.3650  -10.7570  -32.5400 N.am    252 ALA   -0.4700
   4017 CA        -46.4460  -10.4140  -33.9540 C.3     252 ALA    0.3100
   4018 C         -46.8700  -11.6170  -34.7930 C.2     252 ALA    0.0700
   4019 O         -47.7870  -11.5210  -35.6220 O.2     252 ALA    0.0900
   4020 CB        -45.1080   -9.8920  -34.4370 C.3     252 ALA   -0.2700
   4021 HN        -45.4940  -10.5570  -32.0950 H       252 ALA    0.0900
   4022 HA        -47.2120   -9.6610  -34.0760 H       252 ALA    0.0900
   4023 HB1       -44.3650  -10.7180  -34.4690 H       252 ALA    0.0900
   4024 HB2       -44.7360   -9.1060  -33.7450 H       252 ALA    0.5100
   4025 HB3       -45.2130   -9.4700  -35.4590 H       252 ALA   -0.5100
   4026 N         -46.2210  -12.7590  -34.5850 N.am    253 LYS   -0.4700
   4027 CA        -46.5950  -13.9430  -35.3600 C.3     253 LYS    0.3100
   4028 C         -48.0410  -14.2770  -35.0870 C.2     253 LYS    0.0700
   4029 O         -48.7880  -14.5740  -36.0200 O.2     253 LYS    0.0900
   4030 CB        -45.7260  -15.1580  -35.0130 C.3     253 LYS   -0.1800
   4031 CG        -44.2610  -14.9420  -35.2440 C.3     253 LYS    0.0900
   4032 CD        -43.5550  -16.2790  -35.3570 C.3     253 LYS    0.0900
   4033 CE        -42.0300  -16.1330  -35.4870 C.3     253 LYS   -0.1800
   4034 NZ        -41.4010  -15.5520  -34.2470 N.4     253 LYS    0.0900
   4035 HN        -45.4830  -12.8590  -33.9220 H       253 LYS    0.0900
   4036 HA        -46.4850  -13.6980  -36.4070 H       253 LYS   -0.1800
   4037 HB1       -46.0580  -16.0160  -35.6330 H       253 LYS    0.0900
   4038 HB2       -45.8810  -15.4060  -33.9420 H       253 LYS    0.0900
   4039 HG1       -43.8320  -14.3670  -34.3960 H       253 LYS    0.2100
   4040 HG2       -44.1130  -14.3640  -36.1810 H       253 LYS    0.0500
   4041 HD1       -43.9410  -16.8130  -36.2510 H       253 LYS    0.0500
   4042 HD2       -43.7830  -16.8820  -34.4530 H       253 LYS   -0.3000
   4043 HE1       -41.7910  -15.4550  -36.3340 H       253 LYS    0.3300
   4044 HE2       -41.5740  -17.1320  -35.6570 H       253 LYS    0.3300
   4045 HZ1       -41.4480  -16.2470  -33.4750 H       253 LYS    0.3300
   4046 HZ2       -41.9130  -14.6900  -33.9690 H       253 LYS    0.5100
   4047 HZ3       -40.4060  -15.3150  -34.4410 H       253 LYS   -0.5100
   4048 N         -48.4340  -14.2020  -33.8110 N.am    254 ILE   -0.4700
   4049 CA        -49.8040  -14.5120  -33.4280 C.3     254 ILE    0.3100
   4050 C         -50.7550  -13.6320  -34.2120 C.2     254 ILE    0.0700
   4051 O         -51.7550  -14.1110  -34.7950 O.2     254 ILE    0.0900
   4052 CB        -50.0430  -14.2930  -31.9330 C.3     254 ILE   -0.0900
   4053 CG1       -49.2750  -15.3420  -31.1310 C.3     254 ILE    0.0900
   4054 CG2       -51.5410  -14.4050  -31.6160 C.3     254 ILE   -0.2700
   4055 CD        -49.2650  -15.0650  -29.6460 C.3     254 ILE    0.0900
   4056 HN        -47.8180  -13.9330  -33.0750 H       254 ILE    0.0900
   4057 HA        -49.9910  -15.5440  -33.6840 H       254 ILE    0.0900
   4058 HB        -49.6780  -13.2850  -31.6440 H       254 ILE   -0.1800
   4059 HG11      -48.2250  -15.3700  -31.4940 H       254 ILE    0.0900
   4060 HG12      -49.7420  -16.3350  -31.3050 H       254 ILE    0.0900
   4061 HG21      -51.9560  -15.3370  -32.0560 H       254 ILE   -0.2700
   4062 HG22      -52.0850  -13.5370  -32.0470 H       254 ILE    0.0900
   4063 HG23      -51.6940  -14.4330  -30.5170 H       254 ILE    0.0900
   4064 HD1       -50.2790  -15.2240  -29.2210 H       254 ILE    0.0900
   4065 HD2       -48.9640  -14.0110  -29.4600 H       254 ILE    0.5100
   4066 HD3       -48.5560  -15.7510  -29.1360 H       254 ILE   -0.5100
   4067 N         -50.4300  -12.3390  -34.2470 N.am    255 SER   -0.4700
   4068 CA        -51.2460  -11.3740  -34.9800 C.3     255 SER    0.3100
   4069 C         -51.4070  -11.8360  -36.4310 C.2     255 SER    0.0700
   4070 O         -52.5190  -11.8250  -36.9720 O.2     255 SER    0.0900
   4071 CB        -50.5820  -10.0040  -34.9550 C.3     255 SER    0.0500
   4072 OG        -49.9350   -9.8400  -33.7180 O.3     255 SER    0.0900
   4073 HN        -49.6270  -11.9770  -33.7810 H       255 SER    0.0900
   4074 HA        -52.2190  -11.3300  -34.5130 H       255 SER   -0.6600
   4075 HB1       -51.3470   -9.2060  -35.0760 H       255 SER    0.4300
   4076 HB2       -49.8350   -9.9260  -35.7720 H       255 SER    0.5100
   4077 HG1       -49.2870  -10.5470  -33.6630 H       255 SER   -0.5100
   4078 N         -50.2970  -12.2520  -37.0540 N.am    256 ILE   -0.4700
   4079 CA        -50.3160  -12.7060  -38.4390 C.3     256 ILE    0.3100
   4080 C         -51.2840  -13.8720  -38.5960 C.2     256 ILE    0.0700
   4081 O         -52.0420  -13.9570  -39.5740 O.2     256 ILE    0.0900
   4082 CB        -48.9170  -13.1750  -38.8940 C.3     256 ILE   -0.0900
   4083 CG1       -47.9040  -12.0560  -38.7220 C.3     256 ILE    0.0900
   4084 CG2       -48.9490  -13.5870  -40.3500 C.3     256 ILE   -0.2700
   4085 CD        -46.4640  -12.5270  -38.9230 C.3     256 ILE    0.0900
   4086 HN        -49.4100  -12.2700  -36.5990 H       256 ILE    0.0900
   4087 HA        -50.6510  -11.8820  -39.0530 H       256 ILE    0.0900
   4088 HB        -48.5970  -14.0390  -38.2720 H       256 ILE   -0.1800
   4089 HG11      -48.0030  -11.6370  -37.6980 H       256 ILE    0.0900
   4090 HG12      -48.1250  -11.2560  -39.4600 H       256 ILE    0.0900
   4091 HG21      -49.2610  -12.7290  -40.9830 H       256 ILE   -0.2700
   4092 HG22      -49.6760  -14.4160  -40.4930 H       256 ILE    0.0900
   4093 HG23      -47.9380  -13.9170  -40.6720 H       256 ILE    0.0900
   4094 HD1       -46.2330  -12.5960  -40.0070 H       256 ILE    0.0900
   4095 HD2       -46.3280  -13.5300  -38.4660 H       256 ILE    0.5100
   4096 HD3       -45.7610  -11.8050  -38.4560 H       256 ILE   -0.5100
   4097 N         -51.2780  -14.7710  -37.6230 N.am    257 VAL   -0.4700
   4098 CA        -52.1350  -15.9170  -37.7320 C.3     257 VAL    0.3100
   4099 C         -53.5780  -15.5390  -37.6630 C.2     257 VAL    0.0700
   4100 O         -54.3650  -16.0720  -38.4320 O.2     257 VAL    0.0900
   4101 CB        -51.8240  -16.9690  -36.6660 C.3     257 VAL   -0.0900
   4102 CG1       -52.8040  -18.1400  -36.7980 C.3     257 VAL    0.0900
   4103 CG2       -50.3920  -17.4530  -36.8360 C.3     257 VAL   -0.2700
   4104 HN        -50.7050  -14.6980  -36.8100 H       257 VAL    0.0900
   4105 HA        -51.9990  -16.3370  -38.7160 H       257 VAL    0.0900
   4106 HB        -51.9210  -16.5150  -35.6560 H       257 VAL    0.0900
   4107 HG11      -52.8440  -18.4880  -37.8530 H       257 VAL   -0.2700
   4108 HG12      -53.8220  -17.8180  -36.4930 H       257 VAL    0.0900
   4109 HG13      -52.4720  -18.9850  -36.1590 H       257 VAL    0.0900
   4110 HG21      -49.6850  -16.6010  -36.7260 H       257 VAL    0.0900
   4111 HG22      -50.2590  -17.8950  -37.8470 H       257 VAL    0.5100
   4112 HG23      -50.1550  -18.2120  -36.0610 H       257 VAL   -0.5100
   4113 N         -53.9490  -14.6250  -36.7670 N.am    258 ILE   -0.4700
   4114 CA        -55.3650  -14.2470  -36.6840 C.3     258 ILE    0.3100
   4115 C         -55.8110  -13.4600  -37.9460 C.2     258 ILE    0.0700
   4116 O         -56.9670  -13.5430  -38.3960 O.2     258 ILE    0.0900
   4117 CB        -55.6860  -13.4240  -35.4270 C.3     258 ILE   -0.0900
   4118 CG1       -55.0850  -12.0330  -35.5490 C.3     258 ILE    0.0900
   4119 CG2       -55.1370  -14.1080  -34.2110 C.3     258 ILE   -0.2700
   4120 CD        -55.5690  -11.0690  -34.4670 C.3     258 ILE    0.0900
   4121 HN        -53.3150  -14.1770  -36.1420 H       258 ILE    0.0900
   4122 HA        -55.9450  -15.1580  -36.6830 H       258 ILE    0.0900
   4123 HB        -56.7870  -13.3150  -35.3270 H       258 ILE   -0.1800
   4124 HG11      -55.3550  -11.6170  -36.5430 H       258 ILE    0.0900
   4125 HG12      -53.9810  -12.1170  -35.4830 H       258 ILE    0.0900
   4126 HG21      -54.0280  -14.0560  -34.2110 H       258 ILE   -0.2700
   4127 HG22      -55.4420  -15.1760  -34.2080 H       258 ILE    0.0900
   4128 HG23      -55.5160  -13.6070  -33.2930 H       258 ILE    0.0900
   4129 HD1       -55.2980  -11.4550  -33.4620 H       258 ILE    0.0900
   4130 HD2       -56.6730  -10.9630  -34.5200 H       258 ILE    0.5100
   4131 HD3       -55.0920  -10.0750  -34.6050 H       258 ILE   -0.5100
   4132 N         -54.8890  -12.6990  -38.5240 N.am    259 VAL   -0.4700
   4133 CA        -55.1820  -11.9710  -39.7280 C.3     259 VAL    0.3100
   4134 C         -55.4060  -12.9810  -40.8380 C.2     259 VAL    0.0700
   4135 O         -56.2760  -12.7890  -41.6750 O.2     259 VAL    0.0900
   4136 CB        -54.0270  -11.0970  -40.1330 C.3     259 VAL   -0.0900
   4137 CG1       -54.1510  -10.7570  -41.5970 C.3     259 VAL    0.0900
   4138 CG2       -53.9960   -9.8580  -39.2890 C.3     259 VAL   -0.2700
   4139 HN        -53.9670  -12.5990  -38.1550 H       259 VAL    0.0900
   4140 HA        -56.0590  -11.3690  -39.5470 H       259 VAL    0.0900
   4141 HB        -53.0710  -11.6320  -39.9530 H       259 VAL    0.0900
   4142 HG11      -55.1730  -10.3830  -41.8170 H       259 VAL   -0.2700
   4143 HG12      -53.9660  -11.6640  -42.2120 H       259 VAL    0.0900
   4144 HG13      -53.4180   -9.9670  -41.8650 H       259 VAL    0.0900
   4145 HG21      -53.8820  -10.1270  -38.2190 H       259 VAL    0.0900
   4146 HG22      -54.9440   -9.2920  -39.4140 H       259 VAL    0.5100
   4147 HG23      -53.1380   -9.2190  -39.5880 H       259 VAL   -0.5100
   4148 N         -54.6140  -14.0650  -40.8540 N.am    260 SER   -0.4700
   4149 CA        -54.7520  -15.1170  -41.8970 C.3     260 SER    0.3100
   4150 C         -56.0750  -15.8790  -41.7870 C.2     260 SER    0.0700
   4151 O         -56.7030  -16.2420  -42.7930 O.2     260 SER    0.0900
   4152 CB        -53.6060  -16.1190  -41.8030 C.3     260 SER    0.0500
   4153 OG        -52.3740  -15.4280  -41.8260 O.3     260 SER    0.0900
   4154 HN        -53.9040  -14.2130  -40.1700 H       260 SER    0.0900
   4155 HA        -54.7490  -14.6330  -42.8620 H       260 SER   -0.6600
   4156 HB1       -53.6450  -16.8200  -42.6650 H       260 SER    0.4300
   4157 HB2       -53.6820  -16.6940  -40.8560 H       260 SER    0.5100
   4158 HG1       -52.3150  -14.9640  -40.9870 H       260 SER   -0.5100
   4159 N         -56.4680  -16.1150  -40.5350 N.am    261 GLN   -0.4700
   4160 CA        -57.7040  -16.7670  -40.1740 C.3     261 GLN    0.3100
   4161 C         -58.8910  -15.9070  -40.6550 C.2     261 GLN    0.0700
   4162 O         -59.8500  -16.4090  -41.2430 O.2     261 GLN    0.0900
   4163 CB        -57.7030  -16.9160  -38.6570 C.3     261 GLN   -0.1800
   4164 CG        -59.0100  -17.3570  -38.0320 C.3     261 GLN    0.0900
   4165 CD        -60.0000  -16.2230  -37.8090 C.2     261 GLN    0.0900
   4166 NE2       -59.6780  -15.2430  -37.1370 N.am    261 GLN   -0.1800
   4167 OE1       -61.1940  -16.3580  -38.3420 O.2     261 GLN    0.0900
   4168 HN        -55.9010  -15.8390  -39.7640 H       261 GLN    0.0900
   4169 HA        -57.7480  -17.7300  -40.6610 H       261 GLN    0.5500
   4170 HB1       -57.4290  -15.9330  -38.2180 H       261 GLN   -0.5500
   4171 HB2       -56.9260  -17.6610  -38.3870 H       261 GLN   -0.6200
   4172 HG1       -58.7930  -17.8260  -37.0490 H       261 GLN    0.3200
   4173 HG2       -59.4860  -18.1070  -38.6980 H       261 GLN    0.3000
   4174 HE21      -60.3320  -14.5010  -36.9920 H       261 GLN    0.5100
   4175 HE22      -58.7640  -15.1910  -36.7350 H       261 GLN   -0.5100
   4176 N         -58.8260  -14.6030  -40.4090 N.am    262 PHE   -0.4700
   4177 CA        -59.8830  -13.7250  -40.8400 C.3     262 PHE    0.3100
   4178 C         -59.9610  -13.6900  -42.3590 C.2     262 PHE    0.0700
   4179 O         -61.0260  -13.9560  -42.9150 O.2     262 PHE    0.0900
   4180 CB        -59.6640  -12.3150  -40.3060 C.3     262 PHE   -0.1800
   4181 CG        -60.7560  -11.3500  -40.6940 C.ar    262 PHE    0.0900
   4182 CD1       -60.7640  -10.7550  -41.9510 C.ar    262 PHE    0.0900
   4183 CD2       -61.7970  -11.0580  -39.7990 C.ar    262 PHE    0.0000
   4184 CE1       -61.7940   -9.8850  -42.3090 C.ar    262 PHE   -0.1150
   4185 CE2       -62.8270  -10.1920  -40.1440 C.ar    262 PHE    0.1150
   4186 CZ        -62.8320   -9.6020  -41.3960 C.ar    262 PHE   -0.1150
   4187 HN        -58.0600  -14.1830  -39.9270 H       262 PHE    0.1150
   4188 HA        -60.8170  -14.1230  -40.4730 H       262 PHE   -0.1150
   4189 HB1       -58.7110  -11.9130  -40.7100 H       262 PHE    0.1150
   4190 HB2       -59.6280  -12.3440  -39.1960 H       262 PHE   -0.1150
   4191 HD1       -59.9710  -10.9660  -42.6530 H       262 PHE    0.1150
   4192 HD2       -61.7980  -11.5150  -38.8210 H       262 PHE   -0.1150
   4193 HE1       -61.7970   -9.4260  -43.2870 H       262 PHE    0.1150
   4194 HE2       -63.6190   -9.9810  -39.4400 H       262 PHE    0.5100
   4195 HZ        -63.6290   -8.9260  -41.6730 H       262 PHE   -0.5100
   4196 N         -58.8470  -13.3650  -43.0320 N.am    263 LEU   -0.4700
   4197 CA        -58.7890  -13.3000  -44.5030 C.3     263 LEU    0.3100
   4198 C         -59.2220  -14.6040  -45.1870 C.2     263 LEU    0.0700
   4199 O         -59.9100  -14.6080  -46.2130 O.2     263 LEU    0.0900
   4200 CB        -57.3640  -12.9720  -44.9620 C.3     263 LEU   -0.1800
   4201 CG        -56.8100  -11.5790  -44.6280 C.3     263 LEU    0.0900
   4202 CD1       -55.3390  -11.5230  -44.9650 C.3     263 LEU    0.0900
   4203 CD2       -57.6110  -10.4850  -45.3790 C.3     263 LEU   -0.0900
   4204 HN        -57.9970  -13.1500  -42.5580 H       263 LEU    0.0900
   4205 HA        -59.4750  -12.5350  -44.8330 H       263 LEU   -0.2700
   4206 HB1       -57.3350  -13.0880  -46.0650 H       263 LEU    0.0900
   4207 HB2       -56.6850  -13.7190  -44.5010 H       263 LEU    0.0900
   4208 HG        -56.9530  -11.3710  -43.5460 H       263 LEU    0.0900
   4209 HD11      -55.1860  -11.7240  -46.0470 H       263 LEU   -0.2700
   4210 HD12      -54.7860  -12.2900  -44.3810 H       263 LEU    0.0900
   4211 HD13      -54.9360  -10.5140  -44.7320 H       263 LEU    0.0900
   4212 HD21      -58.6810  -10.5230  -45.0810 H       263 LEU    0.0900
   4213 HD22      -57.5410  -10.6510  -46.4750 H       263 LEU    0.5100
   4214 HD23      -57.2080   -9.4810  -45.1250 H       263 LEU   -0.5100
   4215 N         -58.7920  -15.7190  -44.6280 N.am    264 LEU   -0.4700
   4216 CA        -59.1660  -16.9850  -45.1780 C.3     264 LEU    0.3100
   4217 C         -60.6340  -17.2880  -44.9620 C.2     264 LEU    0.0700
   4218 O         -61.2480  -17.9620  -45.7730 O.2     264 LEU    0.0900
   4219 CB        -58.3360  -18.0740  -44.5390 C.3     264 LEU   -0.1800
   4220 CG        -57.0270  -18.3530  -45.2460 C.3     264 LEU    0.0900
   4221 CD1       -56.0060  -18.9890  -44.2910 C.3     264 LEU    0.0900
   4222 CD2       -57.3560  -19.2680  -46.4290 C.3     264 LEU   -0.0900
   4223 HN        -58.2060  -15.7310  -43.8200 H       264 LEU    0.0900
   4224 HA        -58.9990  -16.9550  -46.2440 H       264 LEU   -0.2700
   4225 HB1       -58.9340  -19.0100  -44.5290 H       264 LEU    0.0900
   4226 HB2       -58.1130  -17.7780  -43.4930 H       264 LEU    0.0900
   4227 HG        -56.6140  -17.4000  -45.6390 H       264 LEU    0.0900
   4228 HD11      -56.4000  -19.9500  -43.8960 H       264 LEU   -0.2700
   4229 HD12      -55.8110  -18.3060  -43.4370 H       264 LEU    0.0900
   4230 HD13      -55.0570  -19.1910  -44.8330 H       264 LEU    0.0900
   4231 HD21      -58.0690  -18.7640  -47.1150 H       264 LEU    0.0900
   4232 HD22      -57.8190  -20.2080  -46.0630 H       264 LEU    0.5100
   4233 HD23      -56.4280  -19.5020  -46.9940 H       264 LEU   -0.5100
   4234 N         -61.2080  -16.8100  -43.8640 N.am    265 SER   -0.4700
   4235 CA        -62.6070  -17.0950  -43.5790 C.3     265 SER    0.3100
   4236 C         -63.5670  -16.2130  -44.3710 C.2     265 SER    0.0700
   4237 O         -64.6230  -16.6840  -44.8320 O.2     265 SER    0.0900
   4238 CB        -62.8710  -16.9490  -42.0770 C.3     265 SER    0.0500
   4239 OG        -62.0570  -17.8420  -41.3420 O.3     265 SER    0.0900
   4240 HN        -60.7190  -16.2490  -43.2000 H       265 SER    0.0900
   4241 HA        -62.8200  -18.1020  -43.9050 H       265 SER   -0.6600
   4242 HB1       -63.9360  -17.1770  -41.8610 H       265 SER    0.4300
   4243 HB2       -62.6420  -15.9100  -41.7560 H       265 SER    0.5100
   4244 HG1       -61.1920  -17.4280  -41.2880 H       265 SER   -0.5100
   4245 N         -63.1900  -14.9440  -44.5530 N.am    266 TRP   -0.4700
   4246 CA        -64.0380  -13.9840  -45.2670 C.3     266 TRP    0.3100
   4247 C         -63.8880  -13.9000  -46.7950 C.2     266 TRP    0.0700
   4248 O         -64.8800  -13.6300  -47.5010 O.2     266 TRP    0.0900
   4249 CB        -63.8590  -12.5780  -44.6850 C.3     266 TRP   -0.1800
   4250 CG        -64.6310  -12.3370  -43.4420 C.ar    266 TRP    0.0900
   4251 CD1       -64.1520  -12.3700  -42.1590 C.ar    266 TRP    0.0900
   4252 CD2       -66.0120  -11.9960  -43.3510 C.ar    266 TRP   -0.0300
   4253 CE2       -66.3100  -11.8320  -41.9850 C.ar    266 TRP   -0.1500
   4254 CE3       -67.0270  -11.8150  -44.2880 C.ar    266 TRP    0.2200
   4255 NE1       -65.1530  -12.0630  -41.2780 N.ar    266 TRP   -0.5100
   4256 CZ2       -67.5990  -11.4930  -41.5360 C.ar    266 TRP    0.3700
   4257 CZ3       -68.3110  -11.4750  -43.8390 C.ar    266 TRP    0.2400
   4258 CH2       -68.5800  -11.3200  -42.4830 C.ar    266 TRP    0.1100
   4259 HN        -62.3200  -14.5950  -44.2120 H       266 TRP   -0.2500
   4260 HA        -65.0640  -14.3030  -45.1680 H       266 TRP    0.1700
   4261 HB1       -64.1860  -11.8360  -45.4440 H       266 TRP   -0.2000
   4262 HB2       -62.7830  -12.4200  -44.4610 H       266 TRP    0.1400
   4263 HD1       -63.1350  -12.6040  -41.8820 H       266 TRP   -0.2700
   4264 HE1       -65.0630  -12.0160  -40.3090 H       266 TRP    0.1600
   4265 HE3       -66.8460  -11.9310  -45.3460 H       266 TRP   -0.1400
   4266 HZ2       -67.8280  -11.3670  -40.4880 H       266 TRP    0.1400
   4267 HZ3       -69.1050  -11.3310  -44.5580 H       266 TRP    0.5100
   4268 HH2       -69.5790  -11.0590  -42.1680 H       266 TRP   -0.5100
   4269 N         -62.6720  -14.1320  -47.3080 N.am    267 SER   -0.4700
   4270 CA        -62.4210  -14.0770  -48.7480 C.3     267 SER    0.3100
   4271 C         -63.3310  -14.9220  -49.6310 C.2     267 SER    0.0700
   4272 O         -63.8950  -14.4030  -50.6080 O.2     267 SER    0.0900
   4273 CB        -60.9780  -14.4060  -49.0390 C.3     267 SER    0.0500
   4274 OG        -60.1740  -13.2990  -48.6460 O.3     267 SER    0.0900
   4275 HN        -61.8890  -14.3520  -46.7320 H       267 SER    0.0900
   4276 HA        -62.6560  -13.0800  -49.0920 H       267 SER   -0.6600
   4277 HB1       -60.8390  -14.5930  -50.1250 H       267 SER    0.4300
   4278 HB2       -60.6680  -15.3060  -48.4660 H       267 SER    0.5100
   4279 HG1       -59.9380  -13.4560  -47.7280 H       267 SER   -0.5100
   4280 N         -63.5160  -16.2190  -49.3190 N.am    268 PRO   -0.2900
   4281 CA        -64.4040  -17.0060  -50.1850 C.3     268 PRO    0.0000
   4282 C         -65.7790  -16.3290  -50.3270 C.2     268 PRO    0.0900
   4283 O         -66.3000  -16.1190  -51.4310 O.2     268 PRO    0.0900
   4284 CB        -64.4750  -18.3570  -49.4680 C.3     268 PRO    0.0200
   4285 CG        -63.1340  -18.4550  -48.8340 C.3     268 PRO    0.0900
   4286 CD        -62.9330  -17.0600  -48.2680 C.3     268 PRO   -0.1800
   4287 HA        -64.0140  -17.0470  -51.1890 H       268 PRO    0.0900
   4288 HB1       -64.6450  -19.1870  -50.1850 H       268 PRO    0.0900
   4289 HB2       -65.2830  -18.3680  -48.7060 H       268 PRO   -0.1800
   4290 HG1       -63.1210  -19.2230  -48.0310 H       268 PRO    0.0900
   4291 HG2       -62.3510  -18.7050  -49.5820 H       268 PRO    0.0900
   4292 HD1       -63.4780  -16.9190  -47.3130 H       268 PRO    0.5100
   4293 HD2       -61.8590  -16.8200  -48.1310 H       268 PRO   -0.5100
   4294 N         -66.3480  -15.9530  -49.1900 N.am    269 TYR   -0.4700
   4295 CA        -67.6330  -15.3010  -49.2080 C.3     269 TYR    0.3100
   4296 C         -67.5680  -13.9500  -49.8870 C.2     269 TYR    0.0700
   4297 O         -68.4830  -13.5470  -50.6120 O.2     269 TYR    0.0900
   4298 CB        -68.1570  -15.1220  -47.7850 C.3     269 TYR   -0.1800
   4299 CG        -69.5190  -14.4550  -47.7090 C.ar    269 TYR    0.0900
   4300 CD1       -69.6300  -13.1540  -47.2440 C.ar    269 TYR    0.0900
   4301 CD2       -70.7000  -15.1330  -48.1050 C.ar    269 TYR    0.0000
   4302 CE1       -70.8370  -12.5450  -47.1670 C.ar    269 TYR   -0.1150
   4303 CE2       -71.9230  -14.5220  -48.0330 C.ar    269 TYR    0.1150
   4304 CZ        -71.9780  -13.2290  -47.5650 C.ar    269 TYR   -0.1150
   4305 OH        -73.2090  -12.6190  -47.5280 O.3     269 TYR    0.1150
   4306 HN        -65.9260  -16.0980  -48.2990 H       269 TYR    0.1100
   4307 HA        -68.3110  -15.9110  -49.7860 H       269 TYR   -0.5400
   4308 HB1       -67.4480  -14.4880  -47.2130 H       269 TYR    0.4300
   4309 HB2       -68.2530  -16.1190  -47.3040 H       269 TYR   -0.1150
   4310 HD1       -68.7420  -12.6200  -46.9400 H       269 TYR    0.1150
   4311 HD2       -70.6330  -16.1470  -48.4690 H       269 TYR   -0.1150
   4312 HE1       -70.9110  -11.5320  -46.7990 H       269 TYR    0.1150
   4313 HE2       -72.8210  -15.0420  -48.3360 H       269 TYR    0.5100
   4314 HH        -73.8800  -13.3060  -47.5260 H       269 TYR   -0.5100
   4315 N         -66.4940  -13.2240  -49.6490 N.am    270 ALA   -0.4700
   4316 CA        -66.3770  -11.9150  -50.2640 C.3     270 ALA    0.3100
   4317 C         -66.3780  -12.0700  -51.7730 C.2     270 ALA    0.0700
   4318 O         -66.9790  -11.2690  -52.4890 O.2     270 ALA    0.0900
   4319 CB        -65.0990  -11.2200  -49.8170 C.3     270 ALA   -0.2700
   4320 HN        -65.7460  -13.5240  -49.0630 H       270 ALA    0.0900
   4321 HA        -67.2400  -11.3330  -49.9770 H       270 ALA    0.0900
   4322 HB1       -64.2140  -11.7250  -50.2580 H       270 ALA    0.0900
   4323 HB2       -65.0150  -11.2600  -48.7090 H       270 ALA    0.5100
   4324 HB3       -65.1070  -10.1610  -50.1530 H       270 ALA   -0.5100
   4325 N         -65.7060  -13.1130  -52.2540 N.am    271 VAL   -0.4700
   4326 CA        -65.6330  -13.3560  -53.6710 C.3     271 VAL    0.3100
   4327 C         -66.9820  -13.8060  -54.2070 C.2     271 VAL    0.0700
   4328 O         -67.4590  -13.2790  -55.2280 O.2     271 VAL    0.0900
   4329 CB        -64.5740  -14.3780  -53.9670 C.3     271 VAL   -0.0900
   4330 CG1       -64.6890  -14.8390  -55.3750 C.3     271 VAL    0.0900
   4331 CG2       -63.2080  -13.7490  -53.7450 C.3     271 VAL   -0.2700
   4332 HN        -65.2310  -13.7640  -51.6660 H       271 VAL    0.0900
   4333 HA        -65.4050  -12.4220  -54.1620 H       271 VAL    0.0900
   4334 HB        -64.6930  -15.2440  -53.2830 H       271 VAL    0.0900
   4335 HG11      -64.7460  -13.9670  -56.0600 H       271 VAL   -0.2700
   4336 HG12      -65.6100  -15.4490  -55.5000 H       271 VAL    0.0900
   4337 HG13      -63.7990  -15.4470  -55.6480 H       271 VAL    0.0900
   4338 HG21      -63.1110  -13.4090  -52.6910 H       271 VAL    0.0900
   4339 HG22      -63.0820  -12.8700  -54.4130 H       271 VAL    0.5100
   4340 HG23      -62.4090  -14.4930  -53.9530 H       271 VAL   -0.5100
   4341 N         -67.6220  -14.7610  -53.5330 N.am    272 VAL   -0.4700
   4342 CA        -68.9440  -15.1970  -53.9750 C.3     272 VAL    0.3100
   4343 C         -69.8500  -13.9380  -54.1270 C.2     272 VAL    0.0700
   4344 O         -70.6690  -13.8480  -55.0380 O.2     272 VAL    0.0900
   4345 CB        -69.5720  -16.2190  -52.9530 C.3     272 VAL   -0.0900
   4346 CG1       -71.0330  -16.5240  -53.2990 C.3     272 VAL    0.0900
   4347 CG2       -68.7770  -17.5050  -52.9730 C.3     272 VAL   -0.2700
   4348 HN        -67.2420  -15.2060  -52.7260 H       272 VAL    0.0900
   4349 HA        -68.8360  -15.6580  -54.9460 H       272 VAL    0.0900
   4350 HB        -69.5200  -15.7910  -51.9300 H       272 VAL    0.0900
   4351 HG11      -71.1020  -16.9630  -54.3170 H       272 VAL   -0.2700
   4352 HG12      -71.6300  -15.5870  -53.2770 H       272 VAL    0.0900
   4353 HG13      -71.4500  -17.2510  -52.5700 H       272 VAL    0.0900
   4354 HG21      -67.6930  -17.2860  -52.8660 H       272 VAL    0.0900
   4355 HG22      -68.9390  -18.0340  -53.9370 H       272 VAL    0.5100
   4356 HG23      -69.0920  -18.1580  -52.1310 H       272 VAL   -0.5100
   4357 N         -69.6620  -12.9460  -53.2600 N.am    273 ALA   -0.4700
   4358 CA        -70.4650  -11.7340  -53.3020 C.3     273 ALA    0.3100
   4359 C         -70.1300  -10.9220  -54.5040 C.2     273 ALA    0.0700
   4360 O         -71.0260  -10.3910  -55.1560 O.2     273 ALA    0.0900
   4361 CB        -70.2360  -10.8970  -52.0530 C.3     273 ALA   -0.2700
   4362 HN        -68.9670  -12.9890  -52.5470 H       273 ALA    0.0900
   4363 HA        -71.5030  -12.0220  -53.3750 H       273 ALA    0.0900
   4364 HB1       -69.1660  -10.6100  -51.9750 H       273 ALA    0.0900
   4365 HB2       -70.5120  -11.4820  -51.1500 H       273 ALA    0.5100
   4366 HB3       -70.8490   -9.9700  -52.1010 H       273 ALA   -0.5100
   4367 N         -68.8310  -10.8020  -54.7910 N.am    274 LEU   -0.4700
   4368 CA        -68.3660  -10.0360  -55.9640 C.3     274 LEU    0.3100
   4369 C         -68.8480  -10.6580  -57.3070 C.2     274 LEU    0.0700
   4370 O         -69.1820   -9.9300  -58.2700 O.2     274 LEU    0.0900
   4371 CB        -66.8360   -9.9020  -55.9390 C.3     274 LEU   -0.1800
   4372 CG        -66.2780   -8.8560  -54.9760 C.3     274 LEU    0.0900
   4373 CD1       -64.8370   -8.6480  -55.2580 C.3     274 LEU    0.0900
   4374 CD2       -66.9750   -7.5490  -55.1500 C.3     274 LEU   -0.0900
   4375 HN        -68.1210  -11.2200  -54.2300 H       274 LEU    0.0900
   4376 HA        -68.8300   -9.0620  -55.9350 H       274 LEU   -0.2700
   4377 HB1       -66.4980   -9.6410  -56.9640 H       274 LEU    0.0900
   4378 HB2       -66.4100  -10.8880  -55.6590 H       274 LEU    0.0900
   4379 HG        -66.4080   -9.2040  -53.9290 H       274 LEU    0.0900
   4380 HD11      -64.7000   -8.2950  -56.3020 H       274 LEU   -0.2700
   4381 HD12      -64.2850   -9.6040  -55.1330 H       274 LEU    0.0900
   4382 HD13      -64.4230   -7.8830  -54.5680 H       274 LEU    0.0900
   4383 HD21      -68.0200   -7.6210  -54.7780 H       274 LEU    0.0900
   4384 HD22      -66.9990   -7.2730  -56.2250 H       274 LEU    0.5100
   4385 HD23      -66.4480   -6.7600  -54.5710 H       274 LEU   -0.5100
   4386 N         -68.8980  -12.0030  -57.3380 N.am    275 LEU   -0.4700
   4387 CA        -69.3700  -12.7690  -58.4850 C.3     275 LEU    0.3100
   4388 C         -70.8410  -12.4750  -58.7180 C.2     275 LEU    0.0700
   4389 O         -71.3020  -12.3320  -59.8460 O.2     275 LEU    0.0900
   4390 CB        -69.2070  -14.2600  -58.2290 C.3     275 LEU   -0.1800
   4391 CG        -67.9340  -14.8640  -58.7960 C.3     275 LEU    0.0900
   4392 CD1       -66.7410  -14.0780  -58.3250 C.3     275 LEU    0.0900
   4393 CD2       -67.8480  -16.3230  -58.3830 C.3     275 LEU   -0.0900
   4394 HN        -68.6060  -12.5480  -56.5570 H       275 LEU    0.0900
   4395 HA        -68.7960  -12.4700  -59.3480 H       275 LEU   -0.2700
   4396 HB1       -70.0740  -14.7880  -58.6800 H       275 LEU    0.0900
   4397 HB2       -69.2130  -14.4280  -57.1320 H       275 LEU    0.0900
   4398 HG        -67.9770  -14.8450  -59.9060 H       275 LEU    0.0900
   4399 HD11      -66.6850  -14.0960  -57.2160 H       275 LEU   -0.2700
   4400 HD12      -66.8280  -13.0220  -58.6590 H       275 LEU    0.0900
   4401 HD13      -65.8090  -14.5230  -58.7350 H       275 LEU    0.0900
   4402 HD21      -68.8020  -16.8430  -58.6120 H       275 LEU    0.0900
   4403 HD22      -67.6570  -16.3960  -57.2910 H       275 LEU    0.5100
   4404 HD23      -67.0280  -16.8260  -58.9400 H       275 LEU   -0.5100
   4405 N         -71.5790  -12.3840  -57.6270 N.am    276 ALA   -0.4700
   4406 CA        -72.9860  -12.1220  -57.7060 C.3     276 ALA    0.3100
   4407 C         -73.2240  -10.7300  -58.2030 C.2     276 ALA    0.0700
   4408 O         -74.2090  -10.4950  -58.8870 O.2     276 ALA    0.0900
   4409 CB        -73.6220  -12.2890  -56.3540 C.3     276 ALA   -0.2700
   4410 HN        -71.1970  -12.4910  -56.7120 H       276 ALA    0.0900
   4411 HA        -73.4170  -12.8130  -58.4130 H       276 ALA    0.0900
   4412 HB1       -73.7720  -11.2980  -55.8770 H       276 ALA    0.0900
   4413 HB2       -72.9650  -12.9020  -55.7010 H       276 ALA    0.5100
   4414 HB3       -74.6100  -12.7840  -56.4610 H       276 ALA   -0.5100
   4415 N         -72.3420   -9.7940  -57.8710 N.am    277 GLN   -0.4700
   4416 CA        -72.5580   -8.4120  -58.3040 C.3     277 GLN    0.3100
   4417 C         -72.0920   -8.1650  -59.7210 C.2     277 GLN    0.0700
   4418 O         -72.7590   -7.4820  -60.5040 O.2     277 GLN    0.0900
   4419 CB        -71.8450   -7.4240  -57.3480 C.3     277 GLN   -0.1800
   4420 CG        -72.0050   -5.9330  -57.6870 C.3     277 GLN    0.0900
   4421 CD        -73.4230   -5.4380  -57.6140 C.2     277 GLN    0.0900
   4422 NE2       -74.3160   -6.2170  -57.0140 N.am    277 GLN   -0.1800
   4423 OE1       -73.7070   -4.3520  -58.0880 O.2     277 GLN    0.0900
   4424 HN        -71.5240   -9.9810  -57.3330 H       277 GLN    0.0900
   4425 HA        -73.6210   -8.2240  -58.3120 H       277 GLN    0.5500
   4426 HB1       -70.7610   -7.6620  -57.3540 H       277 GLN   -0.5500
   4427 HB2       -72.2450   -7.5880  -56.3250 H       277 GLN   -0.6200
   4428 HG1       -71.6320   -5.7610  -58.7200 H       277 GLN    0.3200
   4429 HG2       -71.3940   -5.3390  -56.9760 H       277 GLN    0.3000
   4430 HE21      -75.2690   -5.9240  -56.9440 H       277 GLN    0.5100
   4431 HE22      -74.0350   -7.0980  -56.6310 H       277 GLN   -0.5100
   4432 N         -70.9410   -8.7440  -60.0570 N.am    278 PHE   -0.4700
   4433 CA        -70.3690   -8.5270  -61.3720 C.3     278 PHE    0.3100
   4434 C         -70.3040   -9.7510  -62.2730 C.2     278 PHE    0.0700
   4435 O         -70.4160   -9.6090  -63.4890 O.2     278 PHE    0.0900
   4436 CB        -68.9750   -7.9210  -61.2120 C.3     278 PHE   -0.1800
   4437 CG        -68.9430   -6.7190  -60.3020 C.ar    278 PHE    0.0900
   4438 CD1       -68.5830   -6.8400  -58.9620 C.ar    278 PHE    0.0900
   4439 CD2       -69.2750   -5.4570  -60.7890 C.ar    278 PHE    0.0000
   4440 CE1       -68.5450   -5.7060  -58.1300 C.ar    278 PHE   -0.1150
   4441 CE2       -69.2380   -4.3240  -59.9670 C.ar    278 PHE    0.1150
   4442 CZ        -68.8730   -4.4410  -58.6440 C.ar    278 PHE   -0.1150
   4443 HN        -70.4330   -9.3360  -59.4370 H       278 PHE    0.1150
   4444 HA        -71.0160   -7.8590  -61.9210 H       278 PHE   -0.1150
   4445 HB1       -68.5990   -7.5950  -62.2050 H       278 PHE    0.1150
   4446 HB2       -68.2920   -8.6830  -60.7780 H       278 PHE   -0.1150
   4447 HD1       -68.3300   -7.8090  -58.5590 H       278 PHE    0.1150
   4448 HD2       -69.5660   -5.3500  -61.8230 H       278 PHE   -0.1150
   4449 HE1       -68.2620   -5.8080  -57.0930 H       278 PHE    0.1150
   4450 HE2       -69.4990   -3.3560  -60.3700 H       278 PHE    0.5100
   4451 HZ        -68.8390   -3.5690  -58.0100 H       278 PHE   -0.5100
   4452 N         -70.1780  -10.9440  -61.6920 N.am    279 GLY   -0.4700
   4453 CA        -70.0510  -12.1500  -62.4790 C.3     279 GLY    0.3100
   4454 C         -71.3300  -12.8200  -62.8950 C.2     279 GLY   -0.0200
   4455 O         -72.3720  -12.1650  -62.9810 O.2     279 GLY    0.0900
   4456 HN        -70.1660  -11.0580  -60.7020 H       279 GLY    0.0900
   4457 HA1       -69.4820  -12.8520  -61.8890 H       279 GLY    0.5100
   4458 HA2       -69.5050  -11.8850  -63.3720 H       279 GLY   -0.5100
   4459 N         -71.2670  -14.1490  -63.1790 N.am    280 PRO   -0.2900
   4460 CA        -72.4140  -14.9810  -63.6030 C.3     280 PRO    0.0000
   4461 C         -73.2840  -15.3060  -62.3860 C.2     280 PRO    0.0900
   4462 O         -72.9880  -16.2090  -61.5850 O.2     280 PRO    0.0900
   4463 CB        -71.7530  -16.2430  -64.1970 C.3     280 PRO    0.0200
   4464 CG        -70.3070  -15.8740  -64.3910 C.3     280 PRO    0.0900
   4465 CD        -70.0200  -14.9450  -63.2300 C.3     280 PRO   -0.1800
   4466 HA        -73.0370  -14.4340  -64.2920 H       280 PRO    0.0900
   4467 HB1       -72.2240  -16.5130  -65.1660 H       280 PRO    0.0900
   4468 HB2       -71.8490  -17.1020  -63.4980 H       280 PRO   -0.1800
   4469 HG1       -69.6560  -16.7730  -64.3540 H       280 PRO    0.0900
   4470 HG2       -70.1520  -15.3590  -65.3630 H       280 PRO    0.0900
   4471 HD1       -69.8720  -15.4990  -62.2800 H       280 PRO    0.5100
   4472 HD2       -69.1480  -14.2890  -63.4280 H       280 PRO   -0.5100
   4473 N         -74.3680  -14.5570  -62.2530 N.am    281 LEU   -0.4700
   4474 CA        -75.2350  -14.7420  -61.1130 C.3     281 LEU    0.3100
   4475 C         -75.7010  -16.1580  -60.9770 C.2     281 LEU    0.0700
   4476 O         -76.0410  -16.5860  -59.8800 O.2     281 LEU    0.0900
   4477 CB        -76.4440  -13.8100  -61.1960 C.3     281 LEU   -0.1800
   4478 CG        -77.3810  -13.8060  -59.9920 C.3     281 LEU    0.0900
   4479 CD1       -76.5790  -13.4230  -58.7570 C.3     281 LEU    0.0900
   4480 CD2       -78.5310  -12.8390  -60.2330 C.3     281 LEU   -0.0900
   4481 HN        -74.6280  -13.8540  -62.9110 H       281 LEU    0.0900
   4482 HA        -74.6630  -14.5350  -60.2210 H       281 LEU   -0.2700
   4483 HB1       -77.0380  -14.1020  -62.0880 H       281 LEU    0.0900
   4484 HB2       -76.0670  -12.7750  -61.3360 H       281 LEU    0.0900
   4485 HG        -77.8250  -14.8160  -59.8550 H       281 LEU    0.0900
   4486 HD11      -75.9920  -12.5010  -58.9550 H       281 LEU   -0.2700
   4487 HD12      -75.8770  -14.2420  -58.4930 H       281 LEU    0.0900
   4488 HD13      -77.2660  -13.2300  -57.9050 H       281 LEU    0.0900
   4489 HD21      -79.1040  -13.1450  -61.1350 H       281 LEU    0.0900
   4490 HD22      -78.1360  -11.8130  -60.3950 H       281 LEU    0.5100
   4491 HD23      -79.2170  -12.8410  -59.3600 H       281 LEU   -0.5100
   4492 N         -75.6890  -16.8960  -62.0800 N.am    282 GLU   -0.4700
   4493 CA        -76.1570  -18.2630  -62.0300 C.3     282 GLU    0.3100
   4494 C         -75.2130  -19.1620  -61.2720 C.2     282 GLU    0.0700
   4495 O         -75.5030  -20.3340  -61.0770 O.2     282 GLU    0.0900
   4496 CB        -76.3780  -18.8000  -63.4290 C.3     282 GLU   -0.1800
   4497 CG        -75.1310  -18.8970  -64.2340 C.3     282 GLU    0.0900
   4498 CD        -75.3120  -18.2400  -65.5540 C.2     282 GLU    0.0900
   4499 OE1       -74.9480  -18.8650  -66.5720 O.co2   282 GLU   -0.2800
   4500 OE2       -75.8140  -17.0940  -65.5610 O.co2   282 GLU    0.0900
   4501 HN        -75.3710  -16.5550  -62.9600 H       282 GLU    0.0900
   4502 HA        -77.0810  -18.2810  -61.4710 H       282 GLU    0.6200
   4503 HB1       -77.0870  -18.1290  -63.9580 H       282 GLU   -0.7600
   4504 HB2       -76.8280  -19.8120  -63.3520 H       282 GLU   -0.7600
   4505 HG1       -74.8740  -19.9660  -64.3940 H       282 GLU    0.5100
   4506 HG2       -74.2990  -18.3990  -63.6920 H       282 GLU   -0.5100
   4507 N         -74.0820  -18.6130  -60.8420 N.am    283 TRP   -0.4700
   4508 CA        -73.1350  -19.3850  -60.0720 C.3     283 TRP    0.3100
   4509 C         -73.4860  -19.2850  -58.5960 C.2     283 TRP    0.0700
   4510 O         -73.3840  -20.2540  -57.8480 O.2     283 TRP    0.0900
   4511 CB        -71.7300  -18.8510  -60.2870 C.3     283 TRP   -0.1800
   4512 CG        -71.1050  -19.1870  -61.6170 C.ar    283 TRP    0.0900
   4513 CD1       -71.7150  -19.6930  -62.7570 C.ar    283 TRP    0.0900
   4514 CD2       -69.7270  -19.0060  -61.9480 C.ar    283 TRP   -0.0300
   4515 CE2       -69.5600  -19.4140  -63.2870 C.ar    283 TRP   -0.1500
   4516 CE3       -68.6110  -18.5340  -61.2330 C.ar    283 TRP    0.2200
   4517 NE1       -70.7850  -19.8280  -63.7560 N.ar    283 TRP   -0.5100
   4518 CZ2       -68.3220  -19.3660  -63.9160 C.ar    283 TRP    0.3700
   4519 CZ3       -67.3820  -18.4930  -61.8680 C.ar    283 TRP    0.2400
   4520 CH2       -67.2470  -18.9020  -63.1860 C.ar    283 TRP    0.1100
   4521 HN        -73.8410  -17.6640  -61.0280 H       283 TRP   -0.2500
   4522 HA        -73.2000  -20.4140  -60.3900 H       283 TRP    0.1700
   4523 HB1       -71.0760  -19.2640  -59.4900 H       283 TRP   -0.2000
   4524 HB2       -71.7610  -17.7440  -60.1970 H       283 TRP    0.1400
   4525 HD1       -72.7620  -19.9430  -62.8430 H       283 TRP   -0.2700
   4526 HE1       -70.9630  -20.1640  -64.6540 H       283 TRP    0.1600
   4527 HE3       -68.6930  -18.2060  -60.2080 H       283 TRP   -0.1400
   4528 HZ2       -68.1870  -19.6780  -64.9410 H       283 TRP    0.1400
   4529 HZ3       -66.5160  -18.1380  -61.3290 H       283 TRP    0.5100
   4530 HH2       -66.2740  -18.8550  -63.6540 H       283 TRP   -0.5100
   4531 N         -73.9040  -18.1010  -58.1690 N.am    284 VAL   -0.4700
   4532 CA        -74.2460  -17.9050  -56.7700 C.3     284 VAL    0.3100
   4533 C         -75.5390  -18.6140  -56.4180 C.2     284 VAL    0.0700
   4534 O         -76.6140  -18.0090  -56.4180 O.2     284 VAL    0.0900
   4535 CB        -74.4030  -16.4030  -56.4040 C.3     284 VAL   -0.0900
   4536 CG1       -74.6260  -16.2650  -54.8850 C.3     284 VAL    0.0900
   4537 CG2       -73.1530  -15.6070  -56.8500 C.3     284 VAL   -0.2700
   4538 HN        -74.0010  -17.3120  -58.7700 H       284 VAL    0.0900
   4539 HA        -73.4600  -18.3480  -56.1770 H       284 VAL    0.0900
   4540 HB        -75.2700  -15.9750  -56.9500 H       284 VAL    0.0900
   4541 HG11      -73.8550  -16.8410  -54.3310 H       284 VAL   -0.2700
   4542 HG12      -75.6270  -16.6600  -54.6120 H       284 VAL    0.0900
   4543 HG13      -74.5520  -15.1970  -54.5880 H       284 VAL    0.0900
   4544 HG21      -73.2890  -15.2310  -57.8870 H       284 VAL    0.0900
   4545 HG22      -72.2570  -16.2640  -56.8260 H       284 VAL    0.5100
   4546 HG23      -72.9980  -14.7380  -56.1750 H       284 VAL   -0.5100
   4547 N         -75.4230  -19.9060  -56.1240 N.am    285 THR   -0.4700
   4548 CA        -76.5550  -20.7350  -55.7280 C.3     285 THR    0.3100
   4549 C         -76.6950  -20.7240  -54.2280 C.2     285 THR    0.0700
   4550 O         -75.8220  -20.2150  -53.5110 O.2     285 THR    0.0900
   4551 CB        -76.3620  -22.1950  -56.0630 C.3     285 THR    0.1400
   4552 CG2       -76.8040  -22.4770  -57.4500 C.3     285 THR    0.0900
   4553 OG1       -74.9860  -22.5410  -55.8880 O.3     285 THR   -0.6600
   4554 HN        -74.5430  -20.3720  -56.1640 H       285 THR    0.4300
   4555 HA        -77.4280  -20.3560  -56.2390 H       285 THR   -0.2700
   4556 HB        -76.9840  -22.8240  -55.3910 H       285 THR    0.0900
   4557 HG1       -74.5340  -22.2340  -56.6770 H       285 THR    0.0900
   4558 HG21      -75.9260  -22.5190  -58.1300 H       285 THR    0.0900
   4559 HG22      -77.4850  -21.6720  -57.8010 H       285 THR    0.5100
   4560 HG23      -77.3300  -23.4550  -57.4870 H       285 THR   -0.5100
   4561 N         -77.7830  -21.3220  -53.7250 N.am    286 PRO   -0.2900
   4562 CA        -77.9970  -21.3670  -52.2810 C.3     286 PRO    0.0000
   4563 C         -76.7390  -21.8200  -51.4910 C.2     286 PRO    0.0900
   4564 O         -76.3320  -21.1540  -50.5250 O.2     286 PRO    0.0900
   4565 CB        -79.1700  -22.3210  -52.1520 C.3     286 PRO    0.0200
   4566 CG        -79.9650  -21.9700  -53.3630 C.3     286 PRO    0.0900
   4567 CD        -78.9240  -21.9150  -54.4420 C.3     286 PRO   -0.1800
   4568 HA        -78.1720  -20.3770  -51.8910 H       286 PRO    0.0900
   4569 HB1       -79.7450  -22.1410  -51.2190 H       286 PRO    0.0900
   4570 HB2       -78.8400  -23.3810  -52.1720 H       286 PRO   -0.1800
   4571 HG1       -80.7290  -22.7460  -53.5820 H       286 PRO    0.0900
   4572 HG2       -80.4720  -20.9900  -53.2420 H       286 PRO    0.0900
   4573 HD1       -78.6630  -22.9250  -54.8190 H       286 PRO    0.5100
   4574 HD2       -79.2350  -21.2630  -55.2840 H       286 PRO   -0.5100
   4575 N         -76.1060  -22.9260  -51.9030 N.am    287 TYR   -0.4700
   4576 CA        -74.9060  -23.4260  -51.2350 C.3     287 TYR    0.3100
   4577 C         -73.6620  -22.6200  -51.5970 C.2     287 TYR    0.0700
   4578 O         -72.7280  -22.4680  -50.7840 O.2     287 TYR    0.0900
   4579 CB        -74.6790  -24.8790  -51.6040 C.3     287 TYR   -0.1800
   4580 CG        -75.7920  -25.7760  -51.1460 C.ar    287 TYR    0.0900
   4581 CD1       -76.0980  -26.9450  -51.8560 C.ar    287 TYR    0.0900
   4582 CD2       -76.5290  -25.4830  -49.9980 C.ar    287 TYR    0.0000
   4583 CE1       -77.1100  -27.8120  -51.4340 C.ar    287 TYR   -0.1150
   4584 CE2       -77.5470  -26.3450  -49.5680 C.ar    287 TYR    0.1150
   4585 CZ        -77.8330  -27.5100  -50.2910 C.ar    287 TYR   -0.1150
   4586 OH        -78.8430  -28.3600  -49.8800 O.3     287 TYR    0.1150
   4587 HN        -76.4250  -23.4570  -52.6840 H       287 TYR    0.1100
   4588 HA        -75.0460  -23.3240  -50.1680 H       287 TYR   -0.5400
   4589 HB1       -73.7420  -25.2410  -51.1280 H       287 TYR    0.4300
   4590 HB2       -74.6070  -24.9740  -52.7090 H       287 TYR   -0.1150
   4591 HD1       -75.5380  -27.1820  -52.7490 H       287 TYR    0.1150
   4592 HD2       -76.3130  -24.5860  -49.4370 H       287 TYR   -0.1150
   4593 HE1       -77.3260  -28.7100  -51.9940 H       287 TYR    0.1150
   4594 HE2       -78.1110  -26.1100  -48.6770 H       287 TYR    0.5100
   4595 HH        -78.8880  -29.0880  -50.5030 H       287 TYR   -0.5100
   4596 N         -73.6360  -22.0880  -52.8190 N.am    288 ALA   -0.4700
   4597 CA        -72.4840  -21.2910  -53.2570 C.3     288 ALA    0.3100
   4598 C         -72.3130  -20.0740  -52.3590 C.2     288 ALA    0.0700
   4599 O         -71.1950  -19.5680  -52.1890 O.2     288 ALA    0.0900
   4600 CB        -72.6680  -20.8490  -54.7140 C.3     288 ALA   -0.2700
   4601 HN        -74.3780  -22.2030  -53.4730 H       288 ALA    0.0900
   4602 HA        -71.5970  -21.8990  -53.1580 H       288 ALA    0.0900
   4603 HB1       -73.5870  -20.2320  -54.8120 H       288 ALA    0.0900
   4604 HB2       -72.7660  -21.7390  -55.3700 H       288 ALA    0.5100
   4605 HB3       -71.7960  -20.2400  -55.0370 H       288 ALA   -0.5100
   4606 N         -73.4470  -19.6130  -51.7950 N.am    289 ALA   -0.4700
   4607 CA        -73.4900  -18.4550  -50.9040 C.3     289 ALA    0.3100
   4608 C         -73.4870  -18.8890  -49.4590 C.2     289 ALA    0.0700
   4609 O         -72.6200  -18.4740  -48.6800 O.2     289 ALA    0.0900
   4610 CB        -74.7270  -17.6180  -51.1910 C.3     289 ALA   -0.2700
   4611 HN        -74.3240  -20.0520  -51.9640 H       289 ALA    0.0900
   4612 HA        -72.5960  -17.8710  -51.0640 H       289 ALA    0.0900
   4613 HB1       -75.6440  -18.2260  -51.0330 H       289 ALA    0.0900
   4614 HB2       -74.7110  -17.2680  -52.2450 H       289 ALA    0.5100
   4615 HB3       -74.7600  -16.7440  -50.5060 H       289 ALA   -0.5100
   4616 N         -74.4390  -19.7540  -49.1150 N.am    290 GLN   -0.4700
   4617 CA        -74.5920  -20.2660  -47.7560 C.3     290 GLN    0.3100
   4618 C         -73.3460  -20.8740  -47.0830 C.2     290 GLN    0.0700
   4619 O         -72.9410  -20.4160  -46.0140 O.2     290 GLN    0.0900
   4620 CB        -75.7190  -21.2810  -47.7180 C.3     290 GLN   -0.1800
   4621 CG        -76.2860  -21.4350  -46.3520 C.3     290 GLN    0.0900
   4622 CD        -76.9280  -20.1650  -45.8550 C.2     290 GLN    0.0900
   4623 NE2       -76.2610  -19.4700  -44.9540 N.am    290 GLN   -0.1800
   4624 OE1       -77.9990  -19.8090  -46.2770 O.2     290 GLN    0.0900
   4625 HN        -75.0980  -20.0970  -49.7790 H       290 GLN    0.0900
   4626 HA        -74.8080  -19.4330  -47.1020 H       290 GLN    0.5500
   4627 HB1       -75.3310  -22.2630  -48.0610 H       290 GLN   -0.5500
   4628 HB2       -76.5250  -20.9520  -48.4080 H       290 GLN   -0.6200
   4629 HG1       -75.4730  -21.7190  -45.6500 H       290 GLN    0.3200
   4630 HG2       -77.0530  -22.2380  -46.3650 H       290 GLN    0.3000
   4631 HE21      -76.6460  -18.6190  -44.5940 H       290 GLN    0.5100
   4632 HE22      -75.3710  -19.7920  -44.6310 H       290 GLN   -0.5100
   4633 N         -72.7300  -21.8930  -47.6930 N.am    291 LEU   -0.4700
   4634 CA        -71.5550  -22.5270  -47.0960 C.3     291 LEU    0.3100
   4635 C         -70.4660  -21.5430  -46.7970 C.2     291 LEU    0.0700
   4636 O         -69.9760  -21.4980  -45.6740 O.2     291 LEU    0.0900
   4637 CB        -70.9950  -23.6450  -47.9830 C.3     291 LEU   -0.1800
   4638 CG        -71.6830  -25.0150  -47.7880 C.3     291 LEU    0.0900
   4639 CD1       -73.2250  -24.9390  -48.0000 C.3     291 LEU    0.0900
   4640 CD2       -71.0660  -26.0240  -48.7660 C.3     291 LEU   -0.0900
   4641 HN        -73.0390  -22.2610  -48.5670 H       291 LEU    0.0900
   4642 HA        -71.8490  -22.9280  -46.1390 H       291 LEU   -0.2700
   4643 HB1       -69.9130  -23.7610  -47.7570 H       291 LEU    0.0900
   4644 HB2       -71.1110  -23.3420  -49.0440 H       291 LEU    0.0900
   4645 HG        -71.4790  -25.3770  -46.7570 H       291 LEU    0.0900
   4646 HD11      -73.4530  -24.4250  -48.9580 H       291 LEU   -0.2700
   4647 HD12      -73.6930  -24.3690  -47.1700 H       291 LEU    0.0900
   4648 HD13      -73.6510  -25.9640  -48.0370 H       291 LEU    0.0900
   4649 HD21      -69.9770  -26.1260  -48.5720 H       291 LEU    0.0900
   4650 HD22      -71.2090  -25.6750  -49.8100 H       291 LEU    0.5100
   4651 HD23      -71.5440  -27.0190  -48.6350 H       291 LEU   -0.5100
   4652 N         -70.0840  -20.7190  -47.7810 N.am    292 PRO   -0.2900
   4653 CA        -69.0150  -19.7230  -47.5920 C.3     292 PRO    0.0000
   4654 C         -69.3430  -18.7100  -46.5290 C.2     292 PRO    0.0900
   4655 O         -68.4350  -18.1840  -45.8790 O.2     292 PRO    0.0900
   4656 CB        -68.8800  -19.0570  -48.9550 C.3     292 PRO    0.0200
   4657 CG        -69.4410  -20.1070  -49.9040 C.3     292 PRO    0.0900
   4658 CD        -70.6130  -20.6770  -49.1540 C.3     292 PRO   -0.1800
   4659 HA        -68.1180  -20.2040  -47.2370 H       292 PRO    0.0900
   4660 HB1       -67.8170  -18.8300  -49.1890 H       292 PRO    0.0900
   4661 HB2       -69.4660  -18.1150  -49.0040 H       292 PRO   -0.1800
   4662 HG1       -69.7660  -19.6450  -50.8610 H       292 PRO    0.0900
   4663 HG2       -68.6860  -20.8920  -50.1210 H       292 PRO    0.0900
   4664 HD1       -71.5030  -20.0170  -49.2090 H       292 PRO    0.5100
   4665 HD2       -70.8740  -21.6970  -49.5040 H       292 PRO   -0.5100
   4666 N         -70.6320  -18.4140  -46.3390 N.am    293 VAL   -0.4700
   4667 CA        -71.0220  -17.4280  -45.3190 C.3     293 VAL    0.3100
   4668 C         -71.0350  -18.0160  -43.9180 C.2     293 VAL    0.0700
   4669 O         -70.9450  -17.2680  -42.9530 O.2     293 VAL    0.0900
   4670 CB        -72.3990  -16.7980  -45.5960 C.3     293 VAL   -0.0900
   4671 CG1       -73.5080  -17.7690  -45.2130 C.3     293 VAL    0.0900
   4672 CG2       -72.5190  -15.4660  -44.8570 C.3     293 VAL   -0.2700
   4673 HN        -71.3680  -18.8350  -46.8640 H       293 VAL    0.0900
   4674 HA        -70.2630  -16.6600  -45.3050 H       293 VAL    0.0900
   4675 HB        -72.4810  -16.5490  -46.6760 H       293 VAL    0.0900
   4676 HG11      -73.2470  -18.2930  -44.2690 H       293 VAL   -0.2700
   4677 HG12      -73.6420  -18.5260  -46.0150 H       293 VAL    0.0900
   4678 HG13      -74.4590  -17.2140  -45.0590 H       293 VAL    0.0900
   4679 HG21      -71.6270  -14.8350  -45.0620 H       293 VAL    0.0900
   4680 HG22      -72.5820  -15.6460  -43.7630 H       293 VAL    0.5100
   4681 HG23      -73.4250  -14.9240  -45.2000 H       293 VAL   -0.5100
   4682 N         -71.1710  -19.3420  -43.8000 N.am    294 MET   -0.4700
   4683 CA        -71.1530  -19.9960  -42.4900 C.3     294 MET    0.3100
   4684 C         -69.6930  -19.9950  -41.9990 C.2     294 MET    0.0700
   4685 O         -69.4140  -19.9530  -40.8030 O.2     294 MET    0.0900
   4686 CB        -71.6700  -21.4320  -42.5880 C.3     294 MET   -0.1800
   4687 CG        -73.1050  -21.5660  -43.0880 C.3     294 MET    0.0900
   4688 SD        -74.3430  -20.5760  -42.2540 S.3     294 MET    0.0900
   4689 CE        -74.1850  -21.2090  -40.6430 C.3     294 MET   -0.1400
   4690 HN        -71.2900  -19.9400  -44.5890 H       294 MET    0.0900
   4691 HA        -71.7750  -19.4190  -41.8220 H       294 MET    0.0900
   4692 HB1       -71.6100  -21.8920  -41.5790 H       294 MET   -0.0900
   4693 HB2       -71.0070  -21.9930  -43.2800 H       294 MET   -0.2200
   4694 HG1       -73.3900  -22.6340  -42.9940 H       294 MET    0.0900
   4695 HG2       -73.1070  -21.2960  -44.1640 H       294 MET    0.0900
   4696 HE1       -73.2230  -20.9020  -40.1820 H       294 MET    0.0900
   4697 HE2       -74.2190  -22.3180  -40.6620 H       294 MET    0.5100
   4698 HE3       -75.0090  -20.8320  -40.0000 H       294 MET   -0.5100
   4699 N         -68.7560  -20.0230  -42.9400 N.am    295 PHE   -0.4700
   4700 CA        -67.3530  -20.0060  -42.5930 C.3     295 PHE    0.3100
   4701 C         -66.9170  -18.5820  -42.2170 C.2     295 PHE    0.0700
   4702 O         -66.0380  -18.3920  -41.3580 O.2     295 PHE    0.0900
   4703 CB        -66.5330  -20.5060  -43.7760 C.3     295 PHE   -0.1800
   4704 CG        -65.3730  -21.3430  -43.3750 C.ar    295 PHE    0.0900
   4705 CD1       -64.0620  -20.8630  -43.5030 C.ar    295 PHE    0.0900
   4706 CD2       -65.5860  -22.6200  -42.8440 C.ar    295 PHE    0.0000
   4707 CE1       -62.9640  -21.6530  -43.1000 C.ar    295 PHE   -0.1150
   4708 CE2       -64.5130  -23.4230  -42.4320 C.ar    295 PHE    0.1150
   4709 CZ        -63.1920  -22.9420  -42.5590 C.ar    295 PHE   -0.1150
   4710 HN        -68.9740  -20.0570  -43.9130 H       295 PHE    0.1150
   4711 HA        -67.2080  -20.6420  -41.7330 H       295 PHE   -0.1150
   4712 HB1       -66.1350  -19.6370  -44.3420 H       295 PHE    0.1150
   4713 HB2       -67.1780  -21.1270  -44.4340 H       295 PHE   -0.1150
   4714 HD1       -63.8910  -19.8790  -43.9160 H       295 PHE    0.1150
   4715 HD2       -66.5940  -22.9940  -42.7500 H       295 PHE   -0.1150
   4716 HE1       -61.9560  -21.2760  -43.2030 H       295 PHE    0.1150
   4717 HE2       -64.6960  -24.4050  -42.0220 H       295 PHE    0.5100
   4718 HZ        -62.3590  -23.5540  -42.2440 H       295 PHE   -0.5100
   4719 N         -67.5180  -17.5730  -42.8560 N.am    296 ALA   -0.4700
   4720 CA        -67.1520  -16.2050  -42.5250 C.3     296 ALA    0.3100
   4721 C         -67.6850  -15.9470  -41.1350 C.2     296 ALA    0.0700
   4722 O         -67.0510  -15.2840  -40.3370 O.2     296 ALA    0.0900
   4723 CB        -67.7510  -15.2280  -43.5140 C.3     296 ALA   -0.2700
   4724 HN        -68.2140  -17.7040  -43.5570 H       296 ALA    0.0900
   4725 HA        -66.0750  -16.1370  -42.5380 H       296 ALA    0.0900
   4726 HB1       -68.8600  -15.3060  -43.5050 H       296 ALA    0.0900
   4727 HB2       -67.3890  -15.4580  -44.5390 H       296 ALA    0.5100
   4728 HB3       -67.4670  -14.1900  -43.2410 H       296 ALA   -0.5100
   4729 N         -68.8470  -16.5120  -40.8390 N.am    297 LYS   -0.4700
   4730 CA        -69.4350  -16.3310  -39.5350 C.3     297 LYS    0.3100
   4731 C         -68.6070  -17.0280  -38.4810 C.2     297 LYS    0.0700
   4732 O         -68.4220  -16.4890  -37.3990 O.2     297 LYS    0.0900
   4733 CB        -70.8750  -16.8730  -39.4860 C.3     297 LYS   -0.1800
   4734 CG        -71.8790  -16.0720  -40.3110 C.3     297 LYS    0.0900
   4735 CD        -73.2690  -16.5640  -40.0930 C.3     297 LYS    0.0900
   4736 CE        -74.2360  -15.9560  -41.0730 C.3     297 LYS   -0.1800
   4737 NZ        -74.4110  -14.5330  -40.7980 N.4     297 LYS    0.0900
   4738 HN        -69.3550  -17.0740  -41.4880 H       297 LYS    0.0900
   4739 HA        -69.4290  -15.2730  -39.3130 H       297 LYS   -0.1800
   4740 HB1       -71.2120  -16.8730  -38.4280 H       297 LYS    0.0900
   4741 HB2       -70.8680  -17.9180  -39.8610 H       297 LYS    0.0900
   4742 HG1       -71.6230  -16.1660  -41.3870 H       297 LYS    0.2100
   4743 HG2       -71.8200  -15.0030  -40.0190 H       297 LYS    0.0500
   4744 HD1       -73.5880  -16.3050  -39.0610 H       297 LYS    0.0500
   4745 HD2       -73.2850  -17.6690  -40.2070 H       297 LYS   -0.3000
   4746 HE1       -75.2280  -16.4480  -40.9870 H       297 LYS    0.3300
   4747 HE2       -73.8460  -16.0610  -42.1080 H       297 LYS    0.3300
   4748 HZ1       -73.4930  -14.1130  -40.5460 H       297 LYS    0.3300
   4749 HZ2       -75.0760  -14.4110  -40.0070 H       297 LYS    0.5100
   4750 HZ3       -74.7880  -14.0590  -41.6430 H       297 LYS   -0.5100
   4751 N         -68.1020  -18.2180  -38.7770 N.am    298 ALA   -0.4700
   4752 CA        -67.3390  -18.9440  -37.7990 C.3     298 ALA    0.3100
   4753 C         -66.0200  -18.2480  -37.4950 C.2     298 ALA    0.0700
   4754 O         -65.3440  -18.5400  -36.4960 O.2     298 ALA    0.0900
   4755 CB        -67.0950  -20.3260  -38.2840 C.3     298 ALA   -0.2700
   4756 HN        -68.2240  -18.6510  -39.6660 H       298 ALA    0.0900
   4757 HA        -67.8970  -18.9590  -36.8750 H       298 ALA    0.0900
   4758 HB1       -66.5300  -20.3010  -39.2410 H       298 ALA    0.0900
   4759 HB2       -68.0630  -20.8420  -38.4570 H       298 ALA    0.5100
   4760 HB3       -66.4990  -20.8900  -37.5340 H       298 ALA   -0.5100
   4761 N         -65.6440  -17.2980  -38.3470 N.am    299 SER   -0.4700
   4762 CA        -64.3880  -16.5710  -38.1520 C.3     299 SER    0.3100
   4763 C         -64.2720  -15.8960  -36.8000 C.2     299 SER    0.0700
   4764 O         -63.1760  -15.7920  -36.2530 O.2     299 SER    0.0900
   4765 CB        -64.2110  -15.4910  -39.2180 C.3     299 SER    0.0500
   4766 OG        -63.0540  -14.6970  -38.9340 O.3     299 SER    0.0900
   4767 HN        -66.1880  -17.0420  -39.1420 H       299 SER    0.0900
   4768 HA        -63.5780  -17.2830  -38.2040 H       299 SER   -0.6600
   4769 HB1       -65.1040  -14.8310  -39.2340 H       299 SER    0.4300
   4770 HB2       -64.0840  -15.9660  -40.2140 H       299 SER    0.5100
   4771 HG1       -62.3370  -15.3170  -38.7790 H       299 SER   -0.5100
   4772 N         -65.3970  -15.4180  -36.2680 N.am    300 ALA   -0.4700
   4773 CA        -65.4040  -14.7250  -34.9840 C.3     300 ALA    0.3100
   4774 C         -65.2000  -15.6120  -33.7680 C.2     300 ALA    0.0700
   4775 O         -65.4050  -15.1720  -32.6180 O.2     300 ALA    0.0900
   4776 CB        -66.7020  -13.9640  -34.8170 C.3     300 ALA   -0.2700
   4777 HN        -66.2800  -15.5130  -36.7210 H       300 ALA    0.0900
   4778 HA        -64.5630  -14.0460  -34.9610 H       300 ALA    0.0900
   4779 HB1       -67.5640  -14.6650  -34.8520 H       300 ALA    0.0900
   4780 HB2       -66.8150  -13.2220  -35.6370 H       300 ALA    0.5100
   4781 HB3       -66.7120  -13.4410  -33.8360 H       300 ALA   -0.5100
   4782 N         -64.8100  -16.8640  -33.9970 N.am    301 ILE   -0.4700
   4783 CA        -64.6160  -17.7470  -32.8600 C.3     301 ILE    0.3100
   4784 C         -63.2200  -18.3230  -32.7650 C.2     301 ILE    0.0700
   4785 O         -62.8900  -18.9750  -31.7710 O.2     301 ILE    0.0900
   4786 CB        -65.6130  -18.9250  -32.8790 C.3     301 ILE   -0.0900
   4787 CG1       -65.1670  -19.9550  -33.9270 C.3     301 ILE    0.0900
   4788 CG2       -67.0430  -18.3980  -33.1590 C.3     301 ILE   -0.2700
   4789 CD        -65.9190  -21.2640  -33.8260 C.3     301 ILE    0.0900
   4790 HN        -64.6410  -17.2350  -34.9080 H       301 ILE    0.0900
   4791 HA        -64.7500  -17.1620  -31.9620 H       301 ILE    0.0900
   4792 HB        -65.5940  -19.4440  -31.8970 H       301 ILE   -0.1800
   4793 HG11      -64.0840  -20.1550  -33.7920 H       301 ILE    0.0900
   4794 HG12      -65.3310  -19.5280  -34.9390 H       301 ILE    0.0900
   4795 HG21      -67.1210  -18.0450  -34.2100 H       301 ILE   -0.2700
   4796 HG22      -67.2710  -17.5480  -32.4810 H       301 ILE    0.0900
   4797 HG23      -67.7830  -19.2120  -33.0030 H       301 ILE    0.0900
   4798 HD1       -67.0060  -21.0920  -33.9720 H       301 ILE    0.0900
   4799 HD2       -65.7630  -21.7130  -32.8220 H       301 ILE    0.5100
   4800 HD3       -65.5620  -21.9670  -34.6100 H       301 ILE   -0.5100
   4801 N         -62.4010  -18.0730  -33.7820 N.am    302 HSD   -0.4700
   4802 CA        -61.0450  -18.5980  -33.8240 C.3     302 HSD    0.3100
   4803 C         -60.0000  -17.9210  -32.9500 C.2     302 HSD    0.0700
   4804 O         -59.1400  -18.5900  -32.3660 O.2     302 HSD    0.0900
   4805 CB        -60.5640  -18.6170  -35.2680 C.3     302 HSD   -0.0900
   4806 CG        -61.4270  -19.4420  -36.1690 C.ar    302 HSD    0.0900
   4807 CD2       -61.8830  -20.6960  -35.8270 C.ar    302 HSD    0.0900
   4808 ND1       -61.8770  -19.2110  -37.4310 N.ar    302 HSD   -0.3600
   4809 CE1       -62.5790  -20.3290  -37.8190 C.ar    302 HSD    0.3200
   4810 NE2       -62.5720  -21.2150  -36.8370 N.ar    302 HSD   -0.0500
   4811 HN        -62.6790  -17.5160  -34.5610 H       302 HSD    0.2500
   4812 HA        -61.0530  -19.5970  -33.4110 H       302 HSD    0.1300
   4813 HB1       -59.5340  -19.0290  -35.2970 H       302 HSD   -0.7000
   4814 HB2       -60.5520  -17.5750  -35.6540 H       302 HSD    0.2200
   4815 HD1       -61.7190  -18.3810  -37.9640 H       302 HSD    0.1000
   4816 HD2       -61.7550  -21.2600  -34.9110 H       302 HSD    0.5100
   4817 HE1       -63.0570  -20.4410  -38.7910 H       302 HSD   -0.5100
   4818 N         -60.0600  -16.6010  -32.8370 N.am    303 ASN   -0.4700
   4819 CA        -59.0760  -15.8850  -32.0310 C.3     303 ASN    0.3100
   4820 C         -58.8220  -16.4030  -30.6140 C.2     303 ASN    0.0700
   4821 O         -57.6820  -16.6560  -30.2380 O.2     303 ASN    0.0900
   4822 CB        -59.4290  -14.4060  -31.9920 C.3     303 ASN   -0.1800
   4823 CG        -59.3520  -13.7770  -33.3670 C.2     303 ASN    0.0900
   4824 ND2       -59.9710  -12.6100  -33.5270 N.am    303 ASN    0.0900
   4825 OD1       -58.7290  -14.3320  -34.2770 O.2     303 ASN    0.5500
   4826 HN        -60.7600  -16.0520  -33.2860 H       303 ASN   -0.5500
   4827 HA        -58.1020  -16.0310  -32.4730 H       303 ASN   -0.6200
   4828 HB1       -58.7210  -13.8790  -31.3180 H       303 ASN    0.3200
   4829 HB2       -60.4630  -14.2860  -31.6020 H       303 ASN    0.3000
   4830 HD21      -60.6900  -12.3320  -32.8890 H       303 ASN    0.5100
   4831 HD22      -59.7190  -12.0100  -34.2880 H       303 ASN   -0.5100
   4832 N         -59.8590  -16.5510  -29.7950 N.am    304 PRO   -0.2900
   4833 CA        -59.6650  -17.0530  -28.4460 C.3     304 PRO    0.0000
   4834 C         -58.8710  -18.3730  -28.3990 C.2     304 PRO    0.0900
   4835 O         -57.9860  -18.5640  -27.5340 O.2     304 PRO    0.0900
   4836 CB        -61.0890  -17.2230  -27.9560 C.3     304 PRO    0.0200
   4837 CG        -61.7730  -16.1090  -28.5740 C.3     304 PRO    0.0900
   4838 CD        -61.2570  -16.1620  -29.9890 C.3     304 PRO   -0.1800
   4839 HA        -59.0640  -16.3670  -27.8680 H       304 PRO    0.0900
   4840 HB1       -61.1440  -17.1660  -26.8480 H       304 PRO    0.0900
   4841 HB2       -61.5160  -18.1930  -28.2870 H       304 PRO   -0.1800
   4842 HG1       -62.8750  -16.2410  -28.5390 H       304 PRO    0.0900
   4843 HG2       -61.5090  -15.1480  -28.0820 H       304 PRO    0.0900
   4844 HD1       -61.7900  -16.9250  -30.5950 H       304 PRO    0.5100
   4845 HD2       -61.3170  -15.1720  -30.4880 H       304 PRO   -0.5100
   4846 N         -59.1790  -19.2950  -29.3130 N.am    305 MET   -0.4700
   4847 CA        -58.4760  -20.5740  -29.3510 C.3     305 MET    0.3100
   4848 C         -57.0330  -20.3800  -29.8040 C.2     305 MET    0.0700
   4849 O         -56.1150  -20.9320  -29.2120 O.2     305 MET    0.0900
   4850 CB        -59.2140  -21.5770  -30.2520 C.3     305 MET   -0.1800
   4851 CG        -60.6070  -21.9640  -29.7150 C.3     305 MET    0.0900
   4852 SD        -61.5370  -23.2150  -30.6800 S.3     305 MET    0.0900
   4853 CE        -62.0640  -22.2260  -32.1230 C.3     305 MET   -0.1400
   4854 HN        -59.8890  -19.1550  -29.9990 H       305 MET    0.0900
   4855 HA        -58.4150  -20.9520  -28.3420 H       305 MET    0.0900
   4856 HB1       -58.5980  -22.4970  -30.3390 H       305 MET   -0.0900
   4857 HB2       -59.3330  -21.1280  -31.2600 H       305 MET   -0.2200
   4858 HG1       -61.2140  -21.0360  -29.6680 H       305 MET    0.0900
   4859 HG2       -60.4720  -22.3470  -28.6830 H       305 MET    0.0900
   4860 HE1       -61.2080  -21.6750  -32.5680 H       305 MET    0.0900
   4861 HE2       -62.8300  -21.4820  -31.8170 H       305 MET    0.5100
   4862 HE3       -62.4910  -22.8880  -32.9050 H       305 MET   -0.5100
   4863 N         -56.8270  -19.5940  -30.8490 N.am    306 ILE   -0.4700
   4864 CA        -55.4750  -19.3080  -31.3020 C.3     306 ILE    0.3100
   4865 C         -54.6080  -18.8000  -30.1170 C.2     306 ILE    0.0700
   4866 O         -53.4590  -19.1870  -29.9720 O.2     306 ILE    0.0900
   4867 CB        -55.5020  -18.2240  -32.4090 C.3     306 ILE   -0.0900
   4868 CG1       -56.1920  -18.7610  -33.6590 C.3     306 ILE    0.0900
   4869 CG2       -54.0960  -17.7310  -32.7030 C.3     306 ILE   -0.2700
   4870 CD        -56.2520  -17.7820  -34.8140 C.3     306 ILE    0.0900
   4871 HN        -57.5700  -19.1730  -31.3620 H       306 ILE    0.0900
   4872 HA        -55.0460  -20.2240  -31.6820 H       306 ILE    0.0900
   4873 HB        -56.1280  -17.3700  -32.0740 H       306 ILE   -0.1800
   4874 HG11      -57.2300  -19.0460  -33.3900 H       306 ILE    0.0900
   4875 HG12      -55.6460  -19.6660  -33.9980 H       306 ILE    0.0900
   4876 HG21      -53.4600  -18.5750  -33.0470 H       306 ILE   -0.2700
   4877 HG22      -53.6450  -17.3010  -31.7830 H       306 ILE    0.0900
   4878 HG23      -54.1240  -16.9600  -33.5020 H       306 ILE    0.0900
   4879 HD1       -55.2250  -17.4890  -35.1210 H       306 ILE    0.0900
   4880 HD2       -56.8040  -16.8680  -34.5070 H       306 ILE    0.5100
   4881 HD3       -56.7620  -18.2510  -35.6830 H       306 ILE   -0.5100
   4882 N         -55.1500  -17.9280  -29.2660 N.am    307 TYR   -0.4700
   4883 CA        -54.3970  -17.4240  -28.1330 C.3     307 TYR    0.3100
   4884 C         -54.1100  -18.5300  -27.1420 C.2     307 TYR    0.0700
   4885 O         -53.0040  -18.6570  -26.6380 O.2     307 TYR    0.0900
   4886 CB        -55.1770  -16.3340  -27.3890 C.3     307 TYR   -0.1800
   4887 CG        -55.5690  -15.0960  -28.1910 C.ar    307 TYR    0.0900
   4888 CD1       -54.7130  -14.5360  -29.1550 C.ar    307 TYR    0.0900
   4889 CD2       -56.7840  -14.4470  -27.9450 C.ar    307 TYR    0.0000
   4890 CE1       -55.0770  -13.3660  -29.8450 C.ar    307 TYR   -0.1150
   4891 CE2       -57.1400  -13.2890  -28.6240 C.ar    307 TYR    0.1150
   4892 CZ        -56.2960  -12.7660  -29.5620 C.ar    307 TYR   -0.1150
   4893 OH        -56.7040  -11.6640  -30.2350 O.3     307 TYR    0.1150
   4894 HN        -56.0810  -17.5880  -29.3690 H       307 TYR    0.1100
   4895 HA        -53.4640  -17.0260  -28.5050 H       307 TYR   -0.5400
   4896 HB1       -54.5550  -15.9750  -26.5410 H       307 TYR    0.4300
   4897 HB2       -56.1220  -16.7750  -27.0090 H       307 TYR   -0.1150
   4898 HD1       -53.7660  -15.0090  -29.3680 H       307 TYR    0.1150
   4899 HD2       -57.4600  -14.8560  -27.2100 H       307 TYR   -0.1150
   4900 HE1       -54.4150  -12.9390  -30.5850 H       307 TYR    0.1150
   4901 HE2       -58.0810  -12.8030  -28.4110 H       307 TYR    0.5100
   4902 HH        -57.5640  -11.4090  -29.8940 H       307 TYR   -0.5100
   4903 N         -55.1280  -19.3230  -26.8450 N.am    308 SER   -0.4700
   4904 CA        -55.0060  -20.4160  -25.8910 C.3     308 SER    0.3100
   4905 C         -53.9190  -21.4190  -26.2450 C.2     308 SER    0.0700
   4906 O         -53.5020  -22.2120  -25.3940 O.2     308 SER    0.0900
   4907 CB        -56.3230  -21.1750  -25.7790 C.3     308 SER    0.0500
   4908 OG        -56.5890  -21.8810  -26.9790 O.3     308 SER    0.0900
   4909 HN        -56.0260  -19.2050  -27.2610 H       308 SER    0.0900
   4910 HA        -54.7300  -19.9980  -24.9340 H       308 SER   -0.6600
   4911 HB1       -57.1530  -20.4600  -25.5950 H       308 SER    0.4300
   4912 HB2       -56.2670  -21.9020  -24.9400 H       308 SER    0.5100
   4913 HG1       -56.3250  -21.2970  -27.6950 H       308 SER   -0.5100
   4914 N         -53.4670  -21.4030  -27.4980 N.am    309 VAL   -0.4700
   4915 CA        -52.4250  -22.3330  -27.9120 C.3     309 VAL    0.3100
   4916 C         -51.1230  -21.6230  -28.3190 C.2     309 VAL    0.0700
   4917 O         -50.2300  -22.2540  -28.8770 O.2     309 VAL    0.0900
   4918 CB        -52.8830  -23.1990  -29.1130 C.3     309 VAL   -0.0900
   4919 CG1       -52.0220  -24.4130  -29.2240 C.3     309 VAL    0.0900
   4920 CG2       -54.3100  -23.6180  -28.9620 C.3     309 VAL   -0.2700
   4921 HN        -53.8090  -20.7710  -28.1900 H       309 VAL    0.0900
   4922 HA        -52.1890  -22.9640  -27.0680 H       309 VAL    0.0900
   4923 HB        -52.8090  -22.6050  -30.0490 H       309 VAL    0.0900
   4924 HG11      -51.8020  -24.8200  -28.2130 H       309 VAL   -0.2700
   4925 HG12      -51.0610  -24.1510  -29.7170 H       309 VAL    0.0900
   4926 HG13      -52.5450  -25.1950  -29.8150 H       309 VAL    0.0900
   4927 HG21      -54.9810  -22.7410  -29.0860 H       309 VAL    0.0900
   4928 HG22      -54.4730  -24.0470  -27.9510 H       309 VAL    0.5100
   4929 HG23      -54.5670  -24.3730  -29.7350 H       309 VAL   -0.5100
   4930 N         -50.9990  -20.3230  -28.0430 N.am    310 SER   -0.4700
   4931 CA        -49.7900  -19.5830  -28.4260 C.3     310 SER    0.3100
   4932 C         -49.4550  -18.3800  -27.5260 C.2     310 SER    0.0700
   4933 O         -48.2920  -17.9470  -27.4550 O.2     310 SER    0.0900
   4934 CB        -49.9270  -19.0670  -29.8580 C.3     310 SER    0.0500
   4935 OG        -51.0170  -18.1650  -29.9700 O.3     310 SER    0.0900
   4936 HN        -51.7070  -19.8040  -27.5710 H       310 SER    0.0900
   4937 HA        -48.9460  -20.2510  -28.3450 H       310 SER   -0.6600
   4938 HB1       -50.1010  -19.9220  -30.5470 H       310 SER    0.4300
   4939 HB2       -48.9960  -18.5380  -30.1540 H       310 SER    0.5100
   4940 HG1       -51.8060  -18.7080  -30.0320 H       310 SER   -0.5100
   4941 N         -50.4710  -17.8060  -26.8730 N.am    311 HSE   -0.4700
   4942 CA        -50.2320  -16.6920  -25.9780 C.3     311 HSE    0.3100
   4943 C         -49.8400  -17.3040  -24.6410 C.2     311 HSE    0.0700
   4944 O         -50.6550  -18.0080  -24.0120 O.2     311 HSE    0.0900
   4945 CB        -51.4980  -15.8260  -25.7740 C.3     311 HSE   -0.0800
   4946 CG        -51.2100  -14.4050  -25.3290 C.ar    311 HSE    0.0900
   4947 CD2       -51.3470  -13.2230  -25.9870 C.ar    311 HSE    0.0900
   4948 ND1       -50.7130  -14.0870  -24.0780 N.ar    311 HSE   -0.7000
   4949 CE1       -50.5610  -12.7780  -23.9870 C.ar    311 HSE    0.2200
   4950 NE2       -50.9400  -12.2320  -25.1320 N.ar    311 HSE    0.2500
   4951 HN        -51.4160  -18.1110  -26.9680 H       311 HSE    0.1300
   4952 HA        -49.4420  -16.0940  -26.4060 H       311 HSE   -0.3600
   4953 HB1       -52.1360  -16.3080  -25.0020 H       311 HSE    0.3200
   4954 HB2       -52.0560  -15.7820  -26.7340 H       311 HSE   -0.0500
   4955 HD2       -51.7030  -13.0340  -26.9920 H       311 HSE    0.0900
   4956 HE1       -50.1890  -12.2190  -23.1290 H       311 HSE    0.5100
   4957 HE2       -50.9360  -11.2560  -25.3520 H       311 HSE   -0.5100
   4958 N         -48.5730  -17.0800  -24.2130 N.am    312 PRO   -0.2900
   4959 CA        -48.0550  -17.5890  -22.9380 C.3     312 PRO    0.0000
   4960 C         -48.7210  -16.8900  -21.7340 C.2     312 PRO    0.0900
   4961 O         -49.4070  -17.5290  -20.9320 O.2     312 PRO    0.0900
   4962 CB        -46.5500  -17.3020  -23.0360 C.3     312 PRO    0.0200
   4963 CG        -46.4940  -16.0990  -23.9550 C.3     312 PRO    0.0900
   4964 CD        -47.4920  -16.4660  -25.0120 C.3     312 PRO   -0.1800
   4965 HA        -48.3090  -18.6310  -22.8170 H       312 PRO    0.0900
   4966 HB1       -46.0020  -18.1660  -23.4700 H       312 PRO    0.0900
   4967 HB2       -46.1190  -17.0680  -22.0400 H       312 PRO   -0.1800
   4968 HG1       -46.7890  -15.1690  -23.4240 H       312 PRO    0.0900
   4969 HG2       -45.4800  -15.9620  -24.3840 H       312 PRO    0.0900
   4970 HD1       -47.8690  -15.5740  -25.5540 H       312 PRO    0.5100
   4971 HD2       -47.0790  -17.2020  -25.7340 H       312 PRO   -0.5100
   4972 N         -48.5570  -15.5720  -21.6120 N.am    313 LYS   -0.4700
   4973 CA        -49.1420  -14.8860  -20.4660 C.3     313 LYS    0.3100
   4974 C         -50.6470  -15.1300  -20.3920 C.2     313 LYS    0.0700
   4975 O         -51.2250  -15.1270  -19.2990 O.2     313 LYS    0.0900
   4976 CB        -48.7800  -13.3840  -20.4870 C.3     313 LYS   -0.1800
   4977 CG        -47.2660  -13.1470  -20.2600 C.3     313 LYS    0.0900
   4978 CD        -46.8610  -11.6820  -20.3250 C.3     313 LYS    0.0900
   4979 CE        -47.3610  -10.8660  -19.1380 C.3     313 LYS   -0.1800
   4980 NZ        -46.9930   -9.4110  -19.2630 N.4     313 LYS    0.0900
   4981 HN        -48.0510  -15.0200  -22.2690 H       313 LYS    0.0900
   4982 HA        -48.7620  -15.3500  -19.5680 H       313 LYS   -0.1800
   4983 HB1       -49.3510  -12.8650  -19.6880 H       313 LYS    0.0900
   4984 HB2       -49.0690  -12.9570  -21.4700 H       313 LYS    0.0900
   4985 HG1       -46.7010  -13.7030  -21.0360 H       313 LYS    0.2100
   4986 HG2       -46.9920  -13.5440  -19.2600 H       313 LYS    0.0500
   4987 HD1       -47.2720  -11.2410  -21.2570 H       313 LYS    0.0500
   4988 HD2       -45.7530  -11.6200  -20.3560 H       313 LYS   -0.3000
   4989 HE1       -46.9060  -11.2510  -18.2010 H       313 LYS    0.3300
   4990 HE2       -48.4690  -10.9310  -19.0800 H       313 LYS    0.3300
   4991 HZ1       -47.1090   -9.1070  -20.2500 H       313 LYS    0.3300
   4992 HZ2       -46.0020   -9.2780  -18.9730 H       313 LYS    0.5100
   4993 HZ3       -47.6110   -8.8430  -18.6500 H       313 LYS   -0.5100
   4994 N         -51.2750  -15.3900  -21.5370 N.am    314 PHE   -0.4700
   4995 CA        -52.6980  -15.6580  -21.5570 C.3     314 PHE    0.3100
   4996 C         -52.9310  -17.0830  -21.0970 C.2     314 PHE    0.0700
   4997 O         -53.7410  -17.3370  -20.1950 O.2     314 PHE    0.0900
   4998 CB        -53.2850  -15.4680  -22.9660 C.3     314 PHE   -0.1800
   4999 CG        -54.7750  -15.8060  -23.0800 C.ar    314 PHE    0.0900
   5000 CD1       -55.7240  -15.1790  -22.2760 C.ar    314 PHE    0.0900
   5001 CD2       -55.2190  -16.7570  -24.0020 C.ar    314 PHE    0.0000
   5002 CE1       -57.0750  -15.5040  -22.3880 C.ar    314 PHE   -0.1150
   5003 CE2       -56.5780  -17.0760  -24.1130 C.ar    314 PHE    0.1150
   5004 CZ        -57.4990  -16.4540  -23.3070 C.ar    314 PHE   -0.1150
   5005 HN        -50.8020  -15.4120  -22.4150 H       314 PHE    0.1150
   5006 HA        -53.1720  -14.9790  -20.8630 H       314 PHE   -0.1150
   5007 HB1       -52.7450  -16.1290  -23.6770 H       314 PHE    0.1150
   5008 HB2       -53.1680  -14.4050  -23.2690 H       314 PHE   -0.1150
   5009 HD1       -55.4100  -14.4340  -21.5590 H       314 PHE    0.1150
   5010 HD2       -54.5040  -17.2550  -24.6380 H       314 PHE   -0.1150
   5011 HE1       -57.7990  -15.0120  -21.7550 H       314 PHE    0.1150
   5012 HE2       -56.9020  -17.8130  -24.8340 H       314 PHE    0.5100
   5013 HZ        -58.5460  -16.7040  -23.3880 H       314 PHE   -0.5100
   5014 N         -52.2320  -18.0270  -21.7230 N.am    315 ARG   -0.4700
   5015 CA        -52.3750  -19.4350  -21.3570 C.3     315 ARG    0.3100
   5016 C         -52.1240  -19.5990  -19.8590 C.2     315 ARG    0.0700
   5017 O         -52.7260  -20.4640  -19.2100 O.2     315 ARG    0.0900
   5018 CB        -51.3740  -20.2910  -22.1350 C.3     315 ARG   -0.1800
   5019 CG        -51.7420  -20.5210  -23.5790 C.3     315 ARG    0.0900
   5020 CD        -50.5650  -21.0780  -24.3360 C.3     315 ARG    0.0900
   5021 NE        -50.0950  -22.3030  -23.7210 N.pl3   315 ARG   -0.1800
   5022 CZ        -50.6740  -23.4840  -23.8640 C.cat   315 ARG    0.0900
   5023 NH1       -51.7650  -23.6300  -24.6110 N.pl3   315 ARG    0.0900
   5024 NH2       -50.1370  -24.5350  -23.2470 N.pl3   315 ARG    0.2000
   5025 HN        -51.5890  -17.8210  -22.4570 H       315 ARG    0.0900
   5026 HA        -53.3860  -19.7390  -21.5840 H       315 ARG    0.0900
   5027 HB1       -51.2940  -21.2790  -21.6330 H       315 ARG   -0.7000
   5028 HB2       -50.3840  -19.7900  -22.1010 H       315 ARG    0.4400
   5029 HG1       -52.0530  -19.5580  -24.0380 H       315 ARG    0.6400
   5030 HG2       -52.5900  -21.2360  -23.6360 H       315 ARG   -0.8000
   5031 HD1       -49.7280  -20.3470  -24.3290 H       315 ARG    0.4600
   5032 HD2       -50.8610  -21.3100  -25.3810 H       315 ARG    0.4600
   5033 HE        -49.2770  -22.2530  -23.1500 H       315 ARG   -0.8000
   5034 HH11      -52.1030  -24.5450  -24.8300 H       315 ARG    0.4600
   5035 HH12      -52.2480  -22.8240  -24.9540 H       315 ARG    0.4600
   5036 HH21      -50.6330  -25.4020  -23.2130 H       315 ARG    0.5100
   5037 HH22      -49.2380  -24.4550  -22.8170 H       315 ARG   -0.5100
   5038 N         -51.2380  -18.7540  -19.3160 N.am    316 GLU   -0.4700
   5039 CA        -50.8830  -18.7950  -17.9020 C.3     316 GLU    0.3100
   5040 C         -52.0840  -18.3990  -17.0340 C.2     316 GLU    0.0700
   5041 O         -52.4210  -19.0470  -16.0280 O.2     316 GLU    0.0900
   5042 CB        -49.7200  -17.8340  -17.6330 C.3     316 GLU   -0.1800
   5043 CG        -49.0360  -18.0600  -16.2880 C.3     316 GLU    0.0900
   5044 CD        -48.1490  -16.9070  -15.9200 C.2     316 GLU    0.0900
   5045 OE1       -47.4120  -17.0020  -14.9080 O.co2   316 GLU   -0.2800
   5046 OE2       -48.2050  -15.8940  -16.6530 O.co2   316 GLU    0.0900
   5047 HN        -50.7810  -18.0540  -19.8580 H       316 GLU    0.0900
   5048 HA        -50.6020  -19.8080  -17.6520 H       316 GLU    0.6200
   5049 HB1       -50.1090  -16.7940  -17.6610 H       316 GLU   -0.7600
   5050 HB2       -48.9660  -17.9590  -18.4390 H       316 GLU   -0.7600
   5051 HG1       -48.4190  -18.9830  -16.3410 H       316 GLU    0.5100
   5052 HG2       -49.8090  -18.1820  -15.4990 H       316 GLU   -0.5100
   5053 N         -52.7350  -17.3130  -17.4410 N.am    317 ALA   -0.4700
   5054 CA        -53.9010  -16.8180  -16.7260 C.3     317 ALA    0.3100
   5055 C         -55.0480  -17.8390  -16.7270 C.2     317 ALA    0.0700
   5056 O         -55.7520  -17.9910  -15.7250 O.2     317 ALA    0.0900
   5057 CB        -54.3660  -15.4890  -17.3390 C.3     317 ALA   -0.2700
   5058 HN        -52.4570  -16.7950  -18.2460 H       317 ALA    0.0900
   5059 HA        -53.6280  -16.6810  -15.6910 H       317 ALA    0.0900
   5060 HB1       -54.8030  -15.6650  -18.3460 H       317 ALA    0.0900
   5061 HB2       -53.5040  -14.7970  -17.4430 H       317 ALA    0.5100
   5062 HB3       -55.1420  -15.0260  -16.6930 H       317 ALA   -0.5100
   5063 N         -55.2390  -18.5430  -17.8440 N.am    318 ILE   -0.4700
   5064 CA        -56.3110  -19.5220  -17.8960 C.3     318 ILE    0.3100
   5065 C         -56.0600  -20.6580  -16.8890 C.2     318 ILE    0.0700
   5066 O         -56.9210  -20.9730  -16.0440 O.2     318 ILE    0.0900
   5067 CB        -56.4750  -20.1140  -19.3040 C.3     318 ILE   -0.0900
   5068 CG1       -56.5360  -18.9960  -20.3340 C.3     318 ILE    0.0900
   5069 CG2       -57.7810  -20.9000  -19.3680 C.3     318 ILE   -0.2700
   5070 CD        -56.6650  -19.4740  -21.7330 C.3     318 ILE    0.0900
   5071 HN        -54.6790  -18.4350  -18.6610 H       318 ILE    0.0900
   5072 HA        -57.2240  -19.0280  -17.5950 H       318 ILE    0.0900
   5073 HB        -55.6210  -20.7880  -19.5290 H       318 ILE   -0.1800
   5074 HG11      -55.6080  -18.3920  -20.2530 H       318 ILE    0.0900
   5075 HG12      -57.4080  -18.3500  -20.1010 H       318 ILE    0.0900
   5076 HG21      -58.6400  -20.2300  -19.1490 H       318 ILE   -0.2700
   5077 HG22      -57.7670  -21.7180  -18.6150 H       318 ILE    0.0900
   5078 HG23      -57.9150  -21.3280  -20.3840 H       318 ILE    0.0900
   5079 HD1       -57.7380  -19.5730  -22.0040 H       318 ILE    0.0900
   5080 HD2       -56.1790  -20.4670  -21.8400 H       318 ILE    0.5100
   5081 HD3       -56.1890  -18.7470  -22.4250 H       318 ILE   -0.5100
   5082 N         -54.8710  -21.2580  -16.9620 N.am    319 SER   -0.4700
   5083 CA        -54.5230  -22.3430  -16.0540 C.3     319 SER    0.3100
   5084 C         -54.7960  -21.9280  -14.6050 C.2     319 SER    0.0700
   5085 O         -55.2380  -22.7460  -13.7950 O.2     319 SER    0.0900
   5086 CB        -53.0540  -22.7530  -16.2320 C.3     319 SER    0.0500
   5087 OG        -52.2020  -21.6480  -16.0650 O.3     319 SER    0.0900
   5088 HN        -54.1780  -20.9960  -17.6300 H       319 SER    0.0900
   5089 HA        -55.1730  -23.1780  -16.2650 H       319 SER   -0.6600
   5090 HB1       -52.9030  -23.1680  -17.2510 H       319 SER    0.4300
   5091 HB2       -52.7880  -23.5240  -15.4770 H       319 SER    0.5100
   5092 HG1       -52.4590  -21.0130  -16.7370 H       319 SER   -0.5100
   5093 N         -54.5660  -20.6510  -14.2850 N.am    320 GLN   -0.4700
   5094 CA        -54.8050  -20.1430  -12.9340 C.3     320 GLN    0.3100
   5095 C         -56.2700  -19.7910  -12.6380 C.2     320 GLN    0.0700
   5096 O         -56.6000  -19.3970  -11.5110 O.2     320 GLN    0.0900
   5097 CB        -54.0010  -18.8780  -12.6800 C.3     320 GLN   -0.1800
   5098 CG        -52.5420  -19.0740  -12.3620 C.3     320 GLN    0.0900
   5099 CD        -51.8710  -17.7300  -12.0200 C.2     320 GLN    0.0900
   5100 NE2       -50.6710  -17.6870  -11.6410 N.am    320 GLN   -0.1800
   5101 OE1       -52.6220  -16.6420  -12.1430 O.2     320 GLN    0.0900
   5102 HN        -54.2230  -19.9910  -14.9480 H       320 GLN    0.0900
   5103 HA        -54.5220  -20.9140  -12.2330 H       320 GLN    0.5500
   5104 HB1       -54.4660  -18.3420  -11.8270 H       320 GLN   -0.5500
   5105 HB2       -54.0690  -18.2410  -13.5870 H       320 GLN   -0.6200
   5106 HG1       -52.0290  -19.5210  -13.2400 H       320 GLN    0.3200
   5107 HG2       -52.4420  -19.7600  -11.4930 H       320 GLN    0.3000
   5108 HE21      -50.2460  -16.8080  -11.4210 H       320 GLN    0.5100
   5109 HE22      -50.1410  -18.5310  -11.5590 H       320 GLN   -0.5100
   5110 N         -57.1600  -19.9320  -13.6170 N.am    321 THR   -0.4700
   5111 CA        -58.5360  -19.5500  -13.3820 C.3     321 THR    0.3100
   5112 C         -59.5330  -20.5450  -13.9730 C.2     321 THR    0.0700
   5113 O         -60.5180  -20.9430  -13.3420 O.2     321 THR    0.0900
   5114 CB        -58.7750  -18.1290  -13.9640 C.3     321 THR    0.1400
   5115 CG2       -58.4330  -17.0480  -12.9560 C.3     321 THR    0.0900
   5116 OG1       -57.9600  -17.9500  -15.1200 O.3     321 THR   -0.6600
   5117 HN        -56.9320  -20.2920  -14.5180 H       321 THR    0.4300
   5118 HA        -58.7170  -19.5620  -12.3180 H       321 THR   -0.2700
   5119 HB        -59.8420  -18.0110  -14.2500 H       321 THR    0.0900
   5120 HG1       -57.0540  -18.0570  -14.8240 H       321 THR    0.0900
   5121 HG21      -57.3640  -17.1230  -12.6620 H       321 THR    0.0900
   5122 HG22      -59.0600  -17.1650  -12.0470 H       321 THR    0.5100
   5123 HG23      -58.6060  -16.0460  -13.4030 H       321 THR   -0.5100
   5124 N         -59.2830  -20.9420  -15.2080 N.am    322 PHE   -0.4700
   5125 CA        -60.1610  -21.8870  -15.8750 C.3     322 PHE    0.3100
   5126 C         -59.3080  -22.9770  -16.4670 C.2     322 PHE    0.0700
   5127 O         -59.5180  -23.3730  -17.6110 O.2     322 PHE    0.0900
   5128 CB        -60.9180  -21.2150  -17.0150 C.3     322 PHE   -0.1800
   5129 CG        -61.7560  -20.0790  -16.5810 C.ar    322 PHE    0.0900
   5130 CD1       -62.8130  -20.2860  -15.7180 C.ar    322 PHE    0.0900
   5131 CD2       -61.4770  -18.7870  -17.0300 C.ar    322 PHE    0.0000
   5132 CE1       -63.5800  -19.2060  -15.2990 C.ar    322 PHE   -0.1150
   5133 CE2       -62.2400  -17.7010  -16.6140 C.ar    322 PHE    0.1150
   5134 CZ        -63.2870  -17.9050  -15.7470 C.ar    322 PHE   -0.1150
   5135 HN        -58.4990  -20.6170  -15.7290 H       322 PHE    0.1150
   5136 HA        -60.8530  -22.2740  -15.1420 H       322 PHE   -0.1150
   5137 HB1       -61.5920  -21.9570  -17.4950 H       322 PHE    0.1150
   5138 HB2       -60.1910  -20.8240  -17.7570 H       322 PHE   -0.1150
   5139 HD1       -63.0420  -21.2820  -15.3700 H       322 PHE    0.1150
   5140 HD2       -60.6540  -18.6270  -17.7100 H       322 PHE   -0.1150
   5141 HE1       -64.4060  -19.3670  -14.6240 H       322 PHE    0.1150
   5142 HE2       -62.0130  -16.7080  -16.9710 H       322 PHE    0.5100
   5143 HZ        -63.8820  -17.0690  -15.4120 H       322 PHE   -0.5100
   5144 N         -58.3500  -23.4890  -15.6940 N.am    323 PRO   -0.2900
   5145 CA        -57.4410  -24.5450  -16.1490 C.3     323 PRO    0.0000
   5146 C         -58.0630  -25.6710  -16.9740 C.2     323 PRO    0.0900
   5147 O         -57.4550  -26.1580  -17.9350 O.2     323 PRO    0.0900
   5148 CB        -56.8380  -25.0600  -14.8510 C.3     323 PRO    0.0200
   5149 CG        -57.9660  -24.8450  -13.9010 C.3     323 PRO    0.0900
   5150 CD        -58.4030  -23.4600  -14.2280 C.3     323 PRO   -0.1800
   5151 HA        -56.7280  -24.1500  -16.8540 H       323 PRO    0.0900
   5152 HB1       -55.9380  -24.4780  -14.5590 H       323 PRO    0.0900
   5153 HB2       -56.5630  -26.1340  -14.9250 H       323 PRO   -0.1800
   5154 HG1       -58.7840  -25.5780  -14.0720 H       323 PRO    0.0900
   5155 HG2       -57.6280  -24.9240  -12.8460 H       323 PRO    0.0900
   5156 HD1       -59.4350  -23.2540  -13.8780 H       323 PRO    0.5100
   5157 HD2       -57.7050  -22.6970  -13.8270 H       323 PRO   -0.5100
   5158 N         -59.2830  -26.0830  -16.6510 N.am    324 TRP   -0.4700
   5159 CA        -59.8480  -27.1960  -17.4010 C.3     324 TRP    0.3100
   5160 C         -59.8560  -26.9470  -18.8900 C.2     324 TRP    0.0700
   5161 O         -59.8790  -27.8810  -19.6850 O.2     324 TRP    0.0900
   5162 CB        -61.2520  -27.4950  -16.9330 C.3     324 TRP   -0.1800
   5163 CG        -62.1740  -26.4740  -17.3090 C.ar    324 TRP    0.0900
   5164 CD1       -62.6290  -25.4590  -16.5270 C.ar    324 TRP    0.0900
   5165 CD2       -62.8500  -26.3780  -18.5670 C.ar    324 TRP   -0.0300
   5166 CE2       -63.7280  -25.2750  -18.4730 C.ar    324 TRP   -0.1500
   5167 CE3       -62.8040  -27.1200  -19.7690 C.ar    324 TRP    0.2200
   5168 NE1       -63.5720  -24.7330  -17.2120 N.ar    324 TRP   -0.5100
   5169 CZ2       -64.5740  -24.8910  -19.5500 C.ar    324 TRP    0.3700
   5170 CZ3       -63.6410  -26.7380  -20.8350 C.ar    324 TRP    0.2400
   5171 CH2       -64.5100  -25.6360  -20.7150 C.ar    324 TRP    0.1100
   5172 HN        -59.8350  -25.6780  -15.9260 H       324 TRP   -0.2500
   5173 HA        -59.2120  -28.0560  -17.2540 H       324 TRP    0.1700
   5174 HB1       -61.2550  -27.5870  -15.8260 H       324 TRP   -0.2000
   5175 HB2       -61.5870  -28.4570  -17.3790 H       324 TRP    0.1400
   5176 HD1       -62.3010  -25.2530  -15.5190 H       324 TRP   -0.2700
   5177 HE1       -64.0540  -23.9590  -16.8650 H       324 TRP    0.1600
   5178 HE3       -62.1460  -27.9680  -19.8850 H       324 TRP   -0.1400
   5179 HZ2       -65.2480  -24.0510  -19.4800 H       324 TRP    0.1400
   5180 HZ3       -63.6150  -27.2970  -21.7590 H       324 TRP    0.5100
   5181 HH2       -65.1400  -25.3670  -21.5500 H       324 TRP   -0.5100
   5182 N         -59.8520  -25.6680  -19.2540 N.am    325 VAL   -0.4700
   5183 CA        -59.8580  -25.2440  -20.6480 C.3     325 VAL    0.3100
   5184 C         -58.6190  -25.7340  -21.3750 C.2     325 VAL    0.0700
   5185 O         -58.6740  -26.0740  -22.5560 O.2     325 VAL    0.0900
   5186 CB        -59.8860  -23.7030  -20.7870 C.3     325 VAL   -0.0900
   5187 CG1       -59.7360  -23.3240  -22.2380 C.3     325 VAL    0.0900
   5188 CG2       -61.1610  -23.1370  -20.2130 C.3     325 VAL   -0.2700
   5189 HN        -59.8430  -24.9340  -18.5800 H       325 VAL    0.0900
   5190 HA        -60.7320  -25.6720  -21.1160 H       325 VAL    0.0900
   5191 HB        -59.0540  -23.2610  -20.1980 H       325 VAL    0.0900
   5192 HG11      -60.4550  -23.8990  -22.8590 H       325 VAL   -0.2700
   5193 HG12      -58.7050  -23.5540  -22.5840 H       325 VAL    0.0900
   5194 HG13      -59.9410  -22.2400  -22.3680 H       325 VAL    0.0900
   5195 HG21      -61.3330  -23.5430  -19.1920 H       325 VAL    0.0900
   5196 HG22      -62.0230  -23.4180  -20.8560 H       325 VAL    0.5100
   5197 HG23      -61.0880  -22.0310  -20.1480 H       325 VAL   -0.5100
   5198 N         -57.4910  -25.7700  -20.6740 N.am    326 LEU   -0.4700
   5199 CA        -56.2440  -26.1910  -21.2960 C.3     326 LEU    0.3100
   5200 C         -56.0080  -27.6850  -21.1210 C.2     326 LEU    0.0700
   5201 O         -54.8680  -28.1320  -21.2340 O.2     326 LEU    0.0900
   5202 CB        -55.0710  -25.4020  -20.6870 C.3     326 LEU   -0.1800
   5203 CG        -55.0860  -23.8980  -20.9440 C.3     326 LEU    0.0900
   5204 CD1       -54.0750  -23.1910  -20.0630 C.3     326 LEU    0.0900
   5205 CD2       -54.8120  -23.6670  -22.4270 C.3     326 LEU   -0.0900
   5206 HN        -57.4470  -25.5140  -19.7120 H       326 LEU    0.0900
   5207 HA        -56.3140  -26.0070  -22.3570 H       326 LEU   -0.2700
   5208 HB1       -54.1280  -25.8140  -21.1020 H       326 LEU    0.0900
   5209 HB2       -55.0830  -25.5630  -19.5880 H       326 LEU    0.0900
   5210 HG        -56.1000  -23.4980  -20.7330 H       326 LEU    0.0900
   5211 HD11      -53.0530  -23.5740  -20.2710 H       326 LEU   -0.2700
   5212 HD12      -54.3120  -23.3750  -18.9930 H       326 LEU    0.0900
   5213 HD13      -54.0930  -22.0990  -20.2680 H       326 LEU    0.0900
   5214 HD21      -55.5950  -24.1610  -23.0420 H       326 LEU    0.0900
   5215 HD22      -53.8230  -24.0940  -22.7010 H       326 LEU    0.5100
   5216 HD23      -54.8240  -22.5770  -22.6480 H       326 LEU   -0.5100
   5217 N         -57.0610  -28.4640  -20.8510 N.am    327 THR   -0.4700
   5218 CA        -56.8960  -29.9060  -20.6240 C.3     327 THR    0.3100
   5219 C         -55.9920  -30.5580  -21.6520 C.2     327 THR    0.0700
   5220 O         -54.9640  -31.1400  -21.2950 O.2     327 THR    0.0900
   5221 CB        -58.2570  -30.6630  -20.5820 C.3     327 THR    0.1400
   5222 CG2       -58.6960  -30.9420  -19.1270 C.3     327 THR    0.0900
   5223 OG1       -59.2550  -29.8900  -21.2550 O.3     327 THR   -0.6600
   5224 HN        -57.9910  -28.1080  -20.7940 H       327 THR    0.4300
   5225 HA        -56.3780  -30.0310  -19.6850 H       327 THR   -0.2700
   5226 HB        -58.1580  -31.6470  -21.0900 H       327 THR    0.0900
   5227 HG1       -59.5380  -29.2200  -20.6270 H       327 THR    0.0900
   5228 HG21      -58.8120  -29.9850  -18.5740 H       327 THR    0.0900
   5229 HG22      -57.9290  -31.5590  -18.6130 H       327 THR    0.5100
   5230 HG23      -59.6710  -31.4760  -19.1220 H       327 THR   -0.5100
   5231 N         -56.3490  -30.4490  -22.9320 N.am    328 CYS   -0.4700
   5232 CA        -55.5310  -31.0160  -24.0040 C.3     328 CYS    0.3100
   5233 C         -54.2800  -30.1620  -24.2880 C.2     328 CYS    0.0700
   5234 O         -53.4130  -30.5690  -25.0570 O.2     328 CYS    0.0900
   5235 CB        -56.3690  -31.1490  -25.2850 C.3     328 CYS   -0.1100
   5236 SG        -57.3820  -32.6320  -25.3880 S.3     328 CYS    0.0900
   5237 HN        -57.1820  -29.9790  -23.2140 H       328 CYS    0.0900
   5238 HA        -55.1770  -31.9840  -23.6830 H       328 CYS   -0.2300
   5239 HB1       -55.6720  -31.1320  -26.1490 H       328 CYS    0.1600
   5240 HB2       -57.0300  -30.2590  -25.3520 H       328 CYS    0.5100
   5241 HG1       -58.2300  -32.2590  -24.4410 H       328 CYS   -0.5100
   5242 N         -54.1850  -28.9880  -23.6500 N.am    329 CYS   -0.4700
   5243 CA        -53.0780  -28.0370  -23.8390 C.3     329 CYS    0.3100
   5244 C         -52.4630  -27.6250  -22.4850 C.2     329 CYS    0.0700
   5245 O         -52.4130  -26.4480  -22.1460 O.2     329 CYS    0.0900
   5246 CB        -53.6090  -26.7930  -24.6140 C.3     329 CYS   -0.1100
   5247 SG        -55.2430  -27.0980  -25.4060 S.3     329 CYS    0.0900
   5248 HN        -54.8830  -28.6990  -23.0000 H       329 CYS    0.0900
   5249 HA        -52.2940  -28.5290  -24.3960 H       329 CYS   -0.2300
   5250 HB1       -52.8670  -26.5200  -25.3930 H       329 CYS    0.1600
   5251 HB2       -53.6960  -25.9450  -23.9020 H       329 CYS    0.5100
   5252 HG1       -54.8200  -28.0980  -26.1640 H       329 CYS   -0.5100
   5253 N         -51.9990  -28.6010  -21.7050 N.am    330 GLN   -0.4700
   5254 CA        -51.4250  -28.3390  -20.3790 C.3     330 GLN    0.3100
   5255 C         -50.4900  -27.1420  -20.3560 C.2     330 GLN    0.0700
   5256 O         -49.6400  -26.9910  -21.2260 O.2     330 GLN    0.0900
   5257 CB        -50.6590  -29.5780  -19.8960 C.3     330 GLN   -0.1800
   5258 CG        -50.9830  -30.0120  -18.4720 C.3     330 GLN    0.0900
   5259 CD        -52.4010  -30.5830  -18.3230 C.2     330 GLN    0.0900
   5260 NE2       -52.6880  -31.7080  -18.8080 N.am    330 GLN   -0.1800
   5261 OE1       -53.2820  -29.8340  -17.6710 O.2     330 GLN    0.0900
   5262 HN        -52.0190  -29.5560  -21.9890 H       330 GLN    0.0900
   5263 HA        -52.2320  -28.1040  -19.7010 H       330 GLN    0.5500
   5264 HB1       -49.5710  -29.3590  -19.9550 H       330 GLN   -0.5500
   5265 HB2       -50.8930  -30.4220  -20.5800 H       330 GLN   -0.6200
   5266 HG1       -50.8870  -29.1350  -17.7980 H       330 GLN    0.3200
   5267 HG2       -50.2580  -30.7930  -18.1600 H       330 GLN    0.3000
   5268 HE21      -53.6120  -32.0750  -18.7090 H       330 GLN    0.5100
   5269 HE22      -51.9900  -32.2360  -19.2930 H       330 GLN   -0.5100
   5270 N         -50.6340  -26.2770  -19.3670 N.am    331 PHE   -0.4700
   5271 CA        -49.7410  -25.1350  -19.3030 C.3     331 PHE    0.3100
   5272 C         -48.4430  -25.5350  -18.6050 C.2     331 PHE    0.0700
   5273 O         -48.4570  -26.4610  -17.7880 O.2     331 PHE    0.0900
   5274 CB        -50.3850  -23.9880  -18.5370 C.3     331 PHE   -0.1800
   5275 CG        -49.4750  -22.8160  -18.3710 C.ar    331 PHE    0.0900
   5276 CD1       -48.9480  -22.1640  -19.4860 C.ar    331 PHE    0.0900
   5277 CD2       -49.1060  -22.3820  -17.1040 C.ar    331 PHE    0.0000
   5278 CE1       -48.0600  -21.0960  -19.3320 C.ar    331 PHE   -0.1150
   5279 CE2       -48.2130  -21.3110  -16.9430 C.ar    331 PHE    0.1150
   5280 CZ        -47.6930  -20.6710  -18.0530 C.ar    331 PHE   -0.1150
   5281 HN        -51.3260  -26.3640  -18.6540 H       331 PHE    0.1150
   5282 HA        -49.5170  -24.8290  -20.3140 H       331 PHE   -0.1150
   5283 HB1       -50.6680  -24.3360  -17.5210 H       331 PHE    0.1150
   5284 HB2       -51.2840  -23.6360  -19.0840 H       331 PHE   -0.1150
   5285 HD1       -49.2290  -22.4870  -20.4780 H       331 PHE    0.1150
   5286 HD2       -49.5100  -22.8760  -16.2330 H       331 PHE   -0.1150
   5287 HE1       -47.6580  -20.5980  -20.2020 H       331 PHE    0.1150
   5288 HE2       -47.9330  -20.9860  -15.9510 H       331 PHE    0.5100
   5289 HZ        -47.0070  -19.8460  -17.9310 H       331 PHE   -0.5100
   5290 N         -47.3320  -24.8470  -18.9320 N.am    332 ASP   -0.4700
   5291 CA        -45.9800  -25.0850  -18.3490 C.3     332 ASP    0.3100
   5292 C         -45.2570  -23.7730  -18.0790 C.2     332 ASP    0.0700
   5293 O         -45.1790  -22.9200  -18.9560 O.2     332 ASP    0.0900
   5294 CB        -45.0640  -25.9100  -19.2870 C.3     332 ASP   -0.2800
   5295 CG        -43.5610  -25.9040  -18.8450 C.2     332 ASP    0.0900
   5296 OD1       -42.6890  -26.2550  -19.6830 O.co2   332 ASP    0.0900
   5297 OD2       -43.2480  -25.5720  -17.6670 O.co2   332 ASP    0.6200
   5298 HN        -47.3710  -24.1170  -19.6090 H       332 ASP   -0.7600
   5299 HA        -46.1160  -25.6090  -17.4140 H       332 ASP   -0.7600
   5300 HB1       -45.1280  -25.4880  -20.3120 H       332 ASP    0.5100
   5301 HB2       -45.4210  -26.9610  -19.3030 H       332 ASP   -0.5100
   5302 N         -44.6690  -23.6390  -16.8930 N.am    333 ASP   -0.4700
   5303 CA        -43.9640  -22.4190  -16.5160 C.3     333 ASP    0.3100
   5304 C         -42.8660  -22.0080  -17.4730 C.2     333 ASP    0.0700
   5305 O         -42.4510  -20.8450  -17.5080 O.2     333 ASP    0.0900
   5306 CB        -43.3800  -22.5720  -15.1160 C.3     333 ASP   -0.2800
   5307 CG        -44.4460  -22.6140  -14.0640 C.2     333 ASP    0.0900
   5308 OD1       -44.1360  -22.9300  -12.8980 O.co2   333 ASP    0.0900
   5309 OD2       -45.6040  -22.3200  -14.4090 O.co2   333 ASP    0.6200
   5310 HN        -44.6830  -24.3660  -16.2120 H       333 ASP   -0.7600
   5311 HA        -44.6670  -21.6000  -16.5470 H       333 ASP   -0.7600
   5312 HB1       -42.7080  -21.7130  -14.9070 H       333 ASP    0.5100
   5313 HB2       -42.7950  -23.5150  -15.0670 H       333 ASP   -0.5100
   5314 N         -42.3830  -22.9650  -18.2460 N.am    334 LYS   -0.4700
   5315 CA        -41.3330  -22.6800  -19.1950 C.3     334 LYS    0.3100
   5316 C         -41.7920  -21.6700  -20.2420 C.2     334 LYS    0.0700
   5317 O         -40.9870  -20.8710  -20.7220 O.2     334 LYS    0.0900
   5318 CB        -40.8620  -23.9750  -19.8740 C.3     334 LYS   -0.1800
   5319 CG        -39.9590  -24.8780  -18.9930 C.3     334 LYS    0.0900
   5320 CD        -39.4580  -26.0980  -19.7940 C.3     334 LYS    0.0900
   5321 CE        -38.3690  -26.8580  -19.0720 C.3     334 LYS   -0.1800
   5322 NZ        -37.1790  -26.0100  -18.8730 N.4     334 LYS    0.0900
   5323 HN        -42.7140  -23.9040  -18.2110 H       334 LYS    0.0900
   5324 HA        -40.5160  -22.2160  -18.6620 H       334 LYS   -0.1800
   5325 HB1       -40.2940  -23.7020  -20.7880 H       334 LYS    0.0900
   5326 HB2       -41.7580  -24.5600  -20.1690 H       334 LYS    0.0900
   5327 HG1       -40.5380  -25.2290  -18.1140 H       334 LYS    0.2100
   5328 HG2       -39.0870  -24.2890  -18.6380 H       334 LYS    0.0500
   5329 HD1       -39.0650  -25.7490  -20.7720 H       334 LYS    0.0500
   5330 HD2       -40.3140  -26.7840  -19.9750 H       334 LYS   -0.3000
   5331 HE1       -38.0630  -27.7430  -19.6710 H       334 LYS    0.3300
   5332 HE2       -38.7300  -27.1800  -18.0720 H       334 LYS    0.3300
   5333 HZ1       -37.4650  -25.1010  -18.4570 H       334 LYS    0.3300
   5334 HZ2       -36.7150  -25.8410  -19.7890 H       334 LYS    0.5100
   5335 HZ3       -36.5130  -26.4900  -18.2330 H       334 LYS   -0.5100
   5336 N         -43.0860  -21.6930  -20.5830 N.am    335 GLU   -0.4700
   5337 CA        -43.6740  -20.7810  -21.5820 C.3     335 GLU    0.3100
   5338 C         -43.5140  -19.2730  -21.3120 C.2     335 GLU    0.0700
   5339 O         -43.2950  -18.4630  -22.2300 O.2     335 GLU    0.0900
   5340 CB        -45.1690  -21.0380  -21.7250 C.3     335 GLU   -0.1800
   5341 CG        -45.5500  -22.4400  -22.0930 C.3     335 GLU    0.0900
   5342 CD        -47.0410  -22.5550  -22.3460 C.2     335 GLU    0.0900
   5343 OE1       -47.5440  -23.6930  -22.4710 O.co2   335 GLU   -0.2800
   5344 OE2       -47.7160  -21.4990  -22.4230 O.co2   335 GLU    0.0900
   5345 HN        -43.7210  -22.3390  -20.1680 H       335 GLU    0.0900
   5346 HA        -43.1730  -20.9470  -22.5250 H       335 GLU    0.6200
   5347 HB1       -45.5620  -20.3590  -22.5110 H       335 GLU   -0.7600
   5348 HB2       -45.6560  -20.7910  -20.7580 H       335 GLU   -0.7600
   5349 HG1       -45.2730  -23.1250  -21.2640 H       335 GLU    0.5100
   5350 HG2       -45.0060  -22.7400  -23.0120 H       335 GLU   -0.5100
   5351 N         -43.6450  -18.8960  -20.0450 N.am    336 THR   -0.4700
   5352 CA        -43.5580  -17.5110  -19.6460 C.3     336 THR    0.3100
   5353 C         -42.1620  -17.0460  -19.2610 C.2     336 THR    0.0700
   5354 O         -41.9940  -15.8870  -18.9040 O.2     336 THR    0.0900
   5355 CB        -44.5210  -17.2520  -18.4870 C.3     336 THR    0.1400
   5356 CG2       -45.9370  -17.3310  -18.9730 C.3     336 THR    0.0900
   5357 OG1       -44.3340  -18.2440  -17.4710 O.3     336 THR   -0.6600
   5358 HN        -43.8090  -19.5530  -19.3130 H       336 THR    0.4300
   5359 HA        -43.8150  -16.8960  -20.4970 H       336 THR   -0.2700
   5360 HB        -44.3250  -16.2490  -18.0510 H       336 THR    0.0900
   5361 HG1       -45.1360  -18.2380  -16.9440 H       336 THR    0.0900
   5362 HG21      -46.1410  -18.3400  -19.3940 H       336 THR    0.0900
   5363 HG22      -46.1070  -16.5740  -19.7690 H       336 THR    0.5100
   5364 HG23      -46.6390  -17.1510  -18.1300 H       336 THR   -0.5100
   5365 N         -41.1580  -17.9300  -19.3300 N.am    337 GLU   -0.4700
   5366 CA        -39.7720  -17.5580  -18.9870 C.3     337 GLU    0.3100
   5367 C         -39.2810  -16.3180  -19.7480 C.2     337 GLU    0.0700
   5368 O         -38.6640  -15.4330  -19.1620 O.2     337 GLU    0.0900
   5369 CB        -38.8040  -18.7150  -19.2690 C.3     337 GLU   -0.1800
   5370 CG        -39.0760  -19.9600  -18.4560 C.3     337 GLU    0.0900
   5371 CD        -38.1980  -21.1390  -18.8740 C.2     337 GLU    0.0900
   5372 OE1       -38.3740  -22.2500  -18.3010 O.co2   337 GLU   -0.2800
   5373 OE2       -37.3320  -20.9540  -19.7710 O.co2   337 GLU    0.0900
   5374 HN        -41.3010  -18.8750  -19.6160 H       337 GLU    0.0900
   5375 HA        -39.7480  -17.2980  -17.9390 H       337 GLU    0.6200
   5376 HB1       -37.7730  -18.3700  -19.0500 H       337 GLU   -0.7600
   5377 HB2       -38.8760  -18.9770  -20.3460 H       337 GLU   -0.7600
   5378 HG1       -40.1400  -20.2500  -18.5840 H       337 GLU    0.5100
   5379 HG2       -38.8830  -19.7400  -17.3840 H       337 GLU   -0.5100
   5380 N         -39.5780  -16.2510  -21.0510 N.am    338 ASP   -0.4700
   5381 CA        -39.1590  -15.1350  -21.8950 C.3     338 ASP    0.3100
   5382 C         -39.7840  -13.8250  -21.4600 C.2     338 ASP    0.0700
   5383 O         -39.1320  -12.7870  -21.4880 O.2     338 ASP    0.0900
   5384 CB        -39.5120  -15.4260  -23.3540 C.3     338 ASP   -0.2800
   5385 CG        -38.3740  -15.0920  -24.3230 C.2     338 ASP    0.0900
   5386 OD1       -38.5590  -15.3010  -25.5360 O.co2   338 ASP    0.0900
   5387 OD2       -37.2980  -14.6280  -23.8940 O.co2   338 ASP    0.6200
   5388 HN        -40.1040  -16.9650  -21.5070 H       338 ASP   -0.7600
   5389 HA        -38.0920  -15.0090  -21.7820 H       338 ASP   -0.7600
   5390 HB1       -40.4020  -14.8240  -23.6370 H       338 ASP    0.5100
   5391 HB2       -39.7550  -16.5060  -23.4570 H       338 ASP   -0.5100
   5392 N         -41.0530  -13.8690  -21.0570 N.am    339 ASP   -0.4700
   5393 CA        -41.7490  -12.6700  -20.5910 C.3     339 ASP    0.3100
   5394 C         -41.1780  -12.1920  -19.2400 C.2     339 ASP    0.0700
   5395 O         -41.0450  -10.9910  -18.9890 O.2     339 ASP    0.0900
   5396 CB        -43.2560  -12.9440  -20.4300 C.3     339 ASP   -0.2800
   5397 CG        -44.0000  -12.9900  -21.7530 C.2     339 ASP    0.0900
   5398 OD1       -44.0970  -11.9380  -22.4450 O.co2   339 ASP    0.0900
   5399 OD2       -44.4990  -14.0910  -22.0800 O.co2   339 ASP    0.6200
   5400 HN        -41.5810  -14.7150  -21.0570 H       339 ASP   -0.7600
   5401 HA        -41.5870  -11.8850  -21.3150 H       339 ASP   -0.7600
   5402 HB1       -43.7020  -12.1410  -19.8050 H       339 ASP    0.5100
   5403 HB2       -43.3900  -13.9200  -19.9180 H       339 ASP   -0.5100
   5404 N         -40.8610  -13.1500  -18.3630 N.am    340 LYS   -0.4700
   5405 CA        -40.2980  -12.8700  -17.0440 C.3     340 LYS    0.3100
   5406 C         -38.9500  -12.1980  -17.2000 C.2     340 LYS    0.0700
   5407 O         -38.7240  -11.1520  -16.6280 O.2     340 LYS    0.0900
   5408 CB        -40.1280  -14.1730  -16.2550 C.3     340 LYS   -0.1800
   5409 CG        -41.4230  -14.9240  -15.9800 C.3     340 LYS    0.0900
   5410 CD        -41.1150  -16.3330  -15.5090 C.3     340 LYS    0.0900
   5411 CE        -42.3870  -17.1660  -15.3230 C.3     340 LYS   -0.1800
   5412 NZ        -42.1090  -18.6400  -15.1410 N.4     340 LYS    0.0900
   5413 HN        -40.9980  -14.1140  -18.5750 H       340 LYS    0.0900
   5414 HA        -40.9700  -12.2000  -16.5260 H       340 LYS   -0.1800
   5415 HB1       -39.6520  -13.9300  -15.2810 H       340 LYS    0.0900
   5416 HB2       -39.4520  -14.8410  -16.8280 H       340 LYS    0.0900
   5417 HG1       -42.0310  -14.9680  -16.9090 H       340 LYS    0.2100
   5418 HG2       -42.0030  -14.3900  -15.1970 H       340 LYS    0.0500
   5419 HD1       -40.5720  -16.2800  -14.5410 H       340 LYS    0.0500
   5420 HD2       -40.4630  -16.8310  -16.2590 H       340 LYS   -0.3000
   5421 HE1       -43.0320  -17.0580  -16.2200 H       340 LYS    0.3300
   5422 HE2       -42.9280  -16.8160  -14.4190 H       340 LYS    0.3300
   5423 HZ1       -41.2730  -18.7650  -14.5360 H       340 LYS    0.3300
   5424 HZ2       -41.9340  -19.0780  -16.0670 H       340 LYS    0.5100
   5425 HZ3       -42.9310  -19.0940  -14.6930 H       340 LYS   -0.5100
   5426 N         -38.0640  -12.8130  -17.9820 N.am    341 ASP   -0.4700
   5427 CA        -36.7280  -12.2780  -18.2490 C.3     341 ASP    0.3100
   5428 C         -36.7900  -10.8820  -18.8900 C.2     341 ASP    0.0700
   5429 O         -35.9770   -9.9940  -18.5640 O.2     341 ASP    0.0900
   5430 CB        -35.9530  -13.2190  -19.1840 C.3     341 ASP   -0.2800
   5431 CG        -35.5340  -14.4970  -18.5060 C.2     341 ASP    0.0900
   5432 OD1       -36.3860  -15.1390  -17.8690 O.co2   341 ASP    0.0900
   5433 OD2       -34.3520  -14.8720  -18.6160 O.co2   341 ASP    0.6200
   5434 HN        -38.2770  -13.6780  -18.4290 H       341 ASP   -0.7600
   5435 HA        -36.2120  -12.1780  -17.3060 H       341 ASP   -0.7600
   5436 HB1       -35.0430  -12.6980  -19.5490 H       341 ASP    0.5100
   5437 HB2       -36.5970  -13.4770  -20.0530 H       341 ASP   -0.5100
   5438 N         -37.7500  -10.6980  -19.8090 N.am    342 ALA   -0.4700
   5439 CA        -37.9530   -9.4200  -20.5110 C.3     342 ALA    0.3100
   5440 C         -38.4660   -8.3040  -19.5820 C.2     342 ALA    0.0700
   5441 O         -38.0010   -7.1650  -19.6470 O.2     342 ALA    0.0900
   5442 CB        -38.9240   -9.6130  -21.6850 C.3     342 ALA   -0.2700
   5443 HN        -38.3780  -11.4290  -20.0610 H       342 ALA    0.0900
   5444 HA        -36.9930   -9.0750  -20.8670 H       342 ALA    0.0900
   5445 HB1       -39.9040   -9.9780  -21.3140 H       342 ALA    0.0900
   5446 HB2       -38.5130  -10.3610  -22.3960 H       342 ALA    0.5100
   5447 HB3       -39.0800   -8.6440  -22.2080 H       342 ALA   -0.5100
   5448 N         -39.4150   -8.6370  -18.7050 N.am    343 GLU   -0.4700
   5449 CA        -39.9870   -7.6670  -17.7820 C.3     343 GLU    0.3100
   5450 C         -39.1610   -7.4680  -16.5160 C.2     343 GLU    0.0700
   5451 O         -39.1500   -6.3660  -15.9670 O.2     343 GLU    0.0900
   5452 CB        -41.4100   -8.0820  -17.3990 C.3     343 GLU   -0.1800
   5453 CG        -42.3670   -8.2350  -18.5870 C.3     343 GLU    0.0900
   5454 CD        -42.3680   -7.0240  -19.5380 C.2     343 GLU    0.0900
   5455 OE1       -42.1510   -5.8770  -19.0690 O.co2   343 GLU   -0.2800
   5456 OE2       -42.6040   -7.2200  -20.7540 O.co2   343 GLU    0.0900
   5457 HN        -39.7750   -9.5640  -18.6440 H       343 GLU    0.0900
   5458 HA        -39.9920   -6.7030  -18.2660 H       343 GLU    0.6200
   5459 HB1       -41.8240   -7.3140  -16.7130 H       343 GLU   -0.7600
   5460 HB2       -41.3590   -9.0530  -16.8630 H       343 GLU   -0.7600
   5461 HG1       -43.3980   -8.3720  -18.1980 H       343 GLU    0.5100
   5462 HG2       -42.0730   -9.1340  -19.1690 H       343 GLU   -0.5100
   5463 N         -38.4780   -8.5240  -16.0520 N.am    344 THR   -0.4700
   5464 CA        -37.6500   -8.4620  -14.8350 C.3     344 THR    0.3100
   5465 C         -36.6100   -7.3710  -15.0060 C.2     344 THR    0.0700
   5466 O         -35.6310   -7.5020  -15.7580 O.2     344 THR    0.0900
   5467 CB        -36.9370   -9.8390  -14.4960 C.3     344 THR    0.1400
   5468 CG2       -35.8800   -9.6800  -13.3690 C.3     344 THR    0.0900
   5469 OG1       -37.9210  -10.7980  -14.0730 O.3     344 THR   -0.6600
   5470 HN        -38.5010   -9.4070  -16.5150 H       344 THR    0.4300
   5471 HA        -38.2950   -8.1760  -14.0190 H       344 THR   -0.2700
   5472 HB        -36.4160  -10.2270  -15.3980 H       344 THR    0.0900
   5473 HG1       -38.4330  -11.0160  -14.8570 H       344 THR    0.0900
   5474 HG21      -36.3230   -9.1430  -12.5030 H       344 THR    0.0900
   5475 HG22      -35.0120   -9.0970  -13.7440 H       344 THR    0.5100
   5476 HG23      -35.5380  -10.6820  -13.0280 H       344 THR   -0.5100
   5477 N         -36.8510   -6.2760  -14.2990 N.am    345 GLU   -0.4700
   5478 CA        -35.9720   -5.1410  -14.3590 C.3     345 GLU    0.3100
[truncated: 175,242 more chars]
