# Supplementary material for: The pocketome of G-protein-coupled receptors reveals previously untargeted allosteric sites
Source: Nat Commun. 2022 May 10;13:2567. doi: 10.1038/s41467-022-29609-6 (PMC9091257; doi:10.1038/s41467-022-29609-6)
Supplement: Supplementary file 4 — Supplementary Data 1 [file 41467_2022_29609_MOESM4_ESM.zip › docking_files/3ayn/mols.mol2]

# TRIPOS MOL2 file generated by SEED

@<TRIPOS>MOLECULE
methanamine
 8 7 0 0 0
****
USER_CHARGES
INVALID_CHARGES
Pose:   1 Cluster:   1 Fr_nu: 354544 TotEn:   -39.89
@<TRIPOS>ATOM
      1 C1        -81.2012  -26.5326  -53.9517 C.3    1 LIG       0.04000
      2 N1        -81.8023  -26.2637  -55.2721 N.4    1 LIG      -0.30000
      3 H1        -81.3460  -25.6458  -53.3320 H      1 LIG       0.09000
      4 H2        -81.7096  -27.3985  -53.5232 H      1 LIG       0.09000
      5 H3        -80.1394  -26.7362  -54.1033 H      1 LIG       0.09000
      6 H4        -81.6962  -27.0686  -55.9034 H      1 LIG       0.33000
      7 H5        -81.3604  -25.4537  -55.7267 H      1 LIG       0.33000
      8 H6        -82.8081  -26.0634  -55.1923 H      1 LIG       0.33000
@<TRIPOS>BOND
      1       1       2 1
      2       1       3 1
      3       1       4 1
      4       1       5 1
      5       2       6 1
      6       2       7 1
      7       2       8 1
@<TRIPOS>ALT_TYPE
CGenFF_4.0_ALT_TYPE_SET
CGenFF_4.0 1 CG334 2 NG3P3 3 HGA3 4 HGA3 5 HGA3 6 HGP2 7 HGP2 8 HGP2
@<TRIPOS>MOLECULE
methanamine
 8 7 0 0 0
****
USER_CHARGES
INVALID_CHARGES
Pose:   2 Cluster:   2 Fr_nu: 680259 TotEn:   -35.52
@<TRIPOS>ATOM
      1 C1        -80.8061  -26.5242  -55.3912 C.3    1 LIG       0.04000
      2 N1        -81.6927  -26.2291  -56.5332 N.4    1 LIG      -0.30000
      3 H1        -81.3004  -27.2728  -54.7693 H      1 LIG       0.09000
      4 H2        -79.8636  -26.9049  -55.7894 H      1 LIG       0.09000
      5 H3        -80.6522  -25.5951  -54.8390 H      1 LIG       0.09000
      6 H4        -81.2775  -25.5258  -57.1582 H      1 LIG       0.33000
      7 H5        -82.6012  -25.8645  -56.2173 H      1 LIG       0.33000
      8 H6        -81.8752  -27.0720  -57.0936 H      1 LIG       0.33000
@<TRIPOS>BOND
      1       1       2 1
      2       1       3 1
      3       1       4 1
      4       1       5 1
      5       2       6 1
      6       2       7 1
      7       2       8 1
@<TRIPOS>ALT_TYPE
CGenFF_4.0_ALT_TYPE_SET
CGenFF_4.0 1 CG334 2 NG3P3 3 HGA3 4 HGA3 5 HGA3 6 HGP2 7 HGP2 8 HGP2
@<TRIPOS>MOLECULE
methanamine
 8 7 0 0 0
****
USER_CHARGES
INVALID_CHARGES
Pose:   3 Cluster:   3 Fr_nu: 674636 TotEn:   -34.83
@<TRIPOS>ATOM
      1 C1        -81.1665  -26.3030  -54.8390 C.3    1 LIG       0.04000
      2 N1        -82.0795  -25.5125  -53.9912 N.4    1 LIG      -0.30000
      3 H1        -80.8937  -25.6889  -55.6991 H      1 LIG       0.09000
      4 H2        -80.2883  -26.5537  -54.2411 H      1 LIG       0.09000
      5 H3        -81.6979  -27.2036  -55.1528 H      1 LIG       0.09000
      6 H4        -82.3726  -26.0424  -53.1600 H      1 LIG       0.33000
      7 H5        -82.9304  -25.2462  -54.5042 H      1 LIG       0.33000
      8 H6        -81.6315  -24.6463  -53.6640 H      1 LIG       0.33000
@<TRIPOS>BOND
      1       1       2 1
      2       1       3 1
      3       1       4 1
      4       1       5 1
      5       2       6 1
      6       2       7 1
      7       2       8 1
@<TRIPOS>ALT_TYPE
CGenFF_4.0_ALT_TYPE_SET
CGenFF_4.0 1 CG334 2 NG3P3 3 HGA3 4 HGA3 5 HGA3 6 HGP2 7 HGP2 8 HGP2
@<TRIPOS>MOLECULE
methanamine
 8 7 0 0 0
****
USER_CHARGES
INVALID_CHARGES
Pose:   4 Cluster:   4 Fr_nu: 676065 TotEn:   -31.86
@<TRIPOS>ATOM
      1 C1        -81.1665  -26.3030  -54.8390 C.3    1 LIG       0.04000
      2 N1        -81.8009  -27.5743  -55.2373 N.4    1 LIG      -0.30000
      3 H1        -81.3978  -25.5601  -55.6045 H      1 LIG       0.09000
      4 H2        -81.5801  -26.0118  -53.8716 H      1 LIG       0.09000
      5 H3        -80.0904  -26.4738  -54.7705 H      1 LIG       0.09000
      6 H4        -81.6166  -28.3168  -54.5500 H      1 LIG       0.33000
      7 H5        -81.4478  -27.9001  -56.1469 H      1 LIG       0.33000
      8 H6        -82.8214  -27.4745  -55.3190 H      1 LIG       0.33000
@<TRIPOS>BOND
      1       1       2 1
      2       1       3 1
      3       1       4 1
      4       1       5 1
      5       2       6 1
      6       2       7 1
      7       2       8 1
@<TRIPOS>ALT_TYPE
CGenFF_4.0_ALT_TYPE_SET
CGenFF_4.0 1 CG334 2 NG3P3 3 HGA3 4 HGA3 5 HGA3 6 HGP2 7 HGP2 8 HGP2
@<TRIPOS>MOLECULE
methanamine
 8 7 0 0 0
****
USER_CHARGES
INVALID_CHARGES
Pose:   5 Cluster:   5 Fr_nu: 260374 TotEn:   -30.71
@<TRIPOS>ATOM
      1 C1        -80.3248  -26.4484  -53.9920 C.3    1 LIG       0.04000
      2 N1        -81.7782  -26.6665  -54.1237 N.4    1 LIG      -0.30000
      3 H1        -79.9351  -27.2009  -53.3041 H      1 LIG       0.09000
      4 H2        -79.8798  -26.5546  -54.9832 H      1 LIG       0.09000
      5 H3        -80.1724  -25.4413  -53.5992 H      1 LIG       0.09000
      6 H4        -82.2035  -25.9830  -54.7636 H      1 LIG       0.33000
      7 H5        -82.2537  -26.5780  -53.2159 H      1 LIG       0.33000
      8 H6        -81.9846  -27.6047  -54.4912 H      1 LIG       0.33000
@<TRIPOS>BOND
      1       1       2 1
      2       1       3 1
      3       1       4 1
      4       1       5 1
      5       2       6 1
      6       2       7 1
      7       2       8 1
@<TRIPOS>ALT_TYPE
CGenFF_4.0_ALT_TYPE_SET
CGenFF_4.0 1 CG334 2 NG3P3 3 HGA3 4 HGA3 5 HGA3 6 HGP2 7 HGP2 8 HGP2
@<TRIPOS>MOLECULE
methanamine
 8 7 0 0 0
****
USER_CHARGES
INVALID_CHARGES
Pose:   6 Cluster:   6 Fr_nu: 547146 TotEn:   -30.07
@<TRIPOS>ATOM
      1 C1        -81.9266  -28.9370  -53.3542 C.3    1 LIG       0.04000
      2 N1        -82.0224  -27.6191  -54.0109 N.4    1 LIG      -0.30000
      3 H1        -82.6744  -28.9694  -52.5598 H      1 LIG       0.09000
      4 H2        -82.1217  -29.7013  -54.1087 H      1 LIG       0.09000
      5 H3        -80.9181  -29.0350  -52.9478 H      1 LIG       0.09000
      6 H4        -81.3375  -27.5291  -54.7728 H      1 LIG       0.33000
      7 H5        -81.8464  -26.8552  -53.3449 H      1 LIG       0.33000
      8 H6        -82.9563  -27.4686  -54.4148 H      1 LIG       0.33000
@<TRIPOS>BOND
      1       1       2 1
      2       1       3 1
      3       1       4 1
      4       1       5 1
      5       2       6 1
      6       2       7 1
      7       2       8 1
@<TRIPOS>ALT_TYPE
CGenFF_4.0_ALT_TYPE_SET
CGenFF_4.0 1 CG334 2 NG3P3 3 HGA3 4 HGA3 5 HGA3 6 HGP2 7 HGP2 8 HGP2
@<TRIPOS>MOLECULE
methanol
 6 5 0 0 0
****
USER_CHARGES
INVALID_CHARGES
Pose:   1 Cluster:   1 Fr_nu: 964278 TotEn:   -18.11
@<TRIPOS>ATOM
      1 C1        -72.9655  -11.6328  -42.4412 C.3    1 LIG      -0.04000
      2 O1        -72.7526  -12.5472  -41.3814 O.3    1 LIG      -0.65000
      3 H1        -74.0046  -11.6949  -42.7737 H      1 LIG       0.09000
      4 H2        -72.2922  -11.8698  -43.2689 H      1 LIG       0.09000
      5 H3        -72.7593  -10.6210  -42.0845 H      1 LIG       0.09000
      6 H4        -71.8213  -12.4628  -41.1143 H      1 LIG       0.42000
@<TRIPOS>BOND
      1       1       2 1
      2       1       3 1
      3       1       4 1
      4       1       5 1
      5       2       6 1
@<TRIPOS>ALT_TYPE
CGenFF_4.0_ALT_TYPE_SET
CGenFF_4.0 1 CG331 2 OG311 3 HGA3 4 HGA3 5 HGA3 6 HGP1
@<TRIPOS>MOLECULE
methanol
 6 5 0 0 0
****
USER_CHARGES
INVALID_CHARGES
Pose:   2 Cluster:   2 Fr_nu: 1181051 TotEn:   -16.47
@<TRIPOS>ATOM
      1 C1        -73.2160  -11.0790  -42.5332 C.3    1 LIG      -0.04000
      2 O1        -74.5168  -11.0412  -41.9756 O.3    1 LIG      -0.65000
      3 H1        -72.6586  -11.9147  -42.1031 H      1 LIG       0.09000
      4 H2        -72.7014  -10.1378  -42.3239 H      1 LIG       0.09000
      5 H3        -73.2965  -11.2155  -43.6141 H      1 LIG       0.09000
      6 H4        -74.9795  -10.2880  -42.3810 H      1 LIG       0.42000
@<TRIPOS>BOND
      1       1       2 1
      2       1       3 1
      3       1       4 1
      4       1       5 1
      5       2       6 1
@<TRIPOS>ALT_TYPE
CGenFF_4.0_ALT_TYPE_SET
CGenFF_4.0 1 CG331 2 OG311 3 HGA3 4 HGA3 5 HGA3 6 HGP1
@<TRIPOS>MOLECULE
methanol
 6 5 0 0 0
****
USER_CHARGES
INVALID_CHARGES
Pose:   3 Cluster:   3 Fr_nu: 2579857 TotEn:   -14.93
@<TRIPOS>ATOM
      1 C1        -49.7631   -7.0410  -28.9458 C.3    1 LIG      -0.04000
      2 O1        -48.9899   -5.9173  -29.3249 O.3    1 LIG      -0.65000
      3 H1        -49.2009   -7.9561  -29.1477 H      1 LIG       0.09000
      4 H2        -50.7008   -7.0455  -29.5074 H      1 LIG       0.09000
      5 H3        -49.9811   -6.9784  -27.8771 H      1 LIG       0.09000
      6 H4        -49.5214   -5.1264  -29.1310 H      1 LIG       0.42000
@<TRIPOS>BOND
      1       1       2 1
      2       1       3 1
      3       1       4 1
      4       1       5 1
      5       2       6 1
@<TRIPOS>ALT_TYPE
CGenFF_4.0_ALT_TYPE_SET
CGenFF_4.0 1 CG331 2 OG311 3 HGA3 4 HGA3 5 HGA3 6 HGP1
@<TRIPOS>MOLECULE
methanol
 6 5 0 0 0
****
USER_CHARGES
INVALID_CHARGES
Pose:   4 Cluster:   4 Fr_nu: 783493 TotEn:   -14.59
@<TRIPOS>ATOM
      1 C1        -60.0907  -21.0913  -25.5262 C.3    1 LIG      -0.04000
      2 O1        -59.1597  -20.0248  -25.5388 O.3    1 LIG      -0.65000
      3 H1        -59.5677  -22.0303  -25.3290 H      1 LIG       0.09000
      4 H2        -60.6012  -21.1420  -26.4914 H      1 LIG       0.09000
      5 H3        -60.8248  -20.9130  -24.7369 H      1 LIG       0.09000
      6 H4        -59.6606  -19.2105  -25.7165 H      1 LIG       0.42000
@<TRIPOS>BOND
      1       1       2 1
      2       1       3 1
      3       1       4 1
      4       1       5 1
      5       2       6 1
@<TRIPOS>ALT_TYPE
CGenFF_4.0_ALT_TYPE_SET
CGenFF_4.0 1 CG331 2 OG311 3 HGA3 4 HGA3 5 HGA3 6 HGP1
@<TRIPOS>MOLECULE
methanol
 6 5 0 0 0
****
USER_CHARGES
INVALID_CHARGES
Pose:   5 Cluster:   5 Fr_nu: 963104 TotEn:   -14.00
@<TRIPOS>ATOM
      1 C1        -72.9582  -11.9810  -43.0495 C.3    1 LIG      -0.04000
      2 O1        -72.1543  -12.9900  -42.4664 O.3    1 LIG      -0.65000
      3 H1        -73.9583  -12.3770  -43.2423 H      1 LIG       0.09000
      4 H2        -72.5017  -11.6446  -43.9838 H      1 LIG       0.09000
      5 H3        -73.0295  -11.1389  -42.3571 H      1 LIG       0.09000
      6 H4        -71.2766  -12.6012  -42.3106 H      1 LIG       0.42000
@<TRIPOS>BOND
      1       1       2 1
      2       1       3 1
      3       1       4 1
      4       1       5 1
      5       2       6 1
@<TRIPOS>ALT_TYPE
CGenFF_4.0_ALT_TYPE_SET
CGenFF_4.0 1 CG331 2 OG311 3 HGA3 4 HGA3 5 HGA3 6 HGP1
@<TRIPOS>MOLECULE
methanol
 6 5 0 0 0
****
USER_CHARGES
INVALID_CHARGES
Pose:   6 Cluster:   6 Fr_nu: 9192669 TotEn:   -13.47
@<TRIPOS>ATOM
      1 C1        -49.9285    4.8323  -32.8898 C.3    1 LIG      -0.04000
      2 O1        -48.9647    5.7259  -32.3635 O.3    1 LIG      -0.65000
      3 H1        -50.0680    3.9973  -32.1987 H      1 LIG       0.09000
      4 H2        -49.5915    4.4624  -33.8615 H      1 LIG       0.09000
      5 H3        -50.8756    5.3628  -33.0126 H      1 LIG       0.09000
      6 H4        -48.8687    6.4517  -33.0037 H      1 LIG       0.42000
@<TRIPOS>BOND
      1       1       2 1
      2       1       3 1
      3       1       4 1
      4       1       5 1
      5       2       6 1
@<TRIPOS>ALT_TYPE
CGenFF_4.0_ALT_TYPE_SET
CGenFF_4.0 1 CG331 2 OG311 3 HGA3 4 HGA3 5 HGA3 6 HGP1
@<TRIPOS>MOLECULE
methanol
 6 5 0 0 0
****
USER_CHARGES
INVALID_CHARGES
Pose:   7 Cluster:   7 Fr_nu: 233879 TotEn:   -13.41
@<TRIPOS>ATOM
      1 C1        -52.4840  -10.0936  -31.0338 C.3    1 LIG      -0.04000
      2 O1        -51.1562   -9.6120  -31.1307 O.3    1 LIG      -0.65000
      3 H1        -53.0761   -9.4107  -30.4195 H      1 LIG       0.09000
      4 H2        -52.4791  -11.0911  -30.5870 H      1 LIG       0.09000
      5 H3        -52.9167  -10.1472  -32.0355 H      1 LIG       0.09000
      6 H4        -50.6630  -10.2434  -31.6820 H      1 LIG       0.42000
@<TRIPOS>BOND
      1       1       2 1
      2       1       3 1
      3       1       4 1
      4       1       5 1
      5       2       6 1
@<TRIPOS>ALT_TYPE
CGenFF_4.0_ALT_TYPE_SET
CGenFF_4.0 1 CG331 2 OG311 3 HGA3 4 HGA3 5 HGA3 6 HGP1
@<TRIPOS>MOLECULE
methanol
 6 5 0 0 0
****
USER_CHARGES
INVALID_CHARGES
Pose:   8 Cluster:   8 Fr_nu: 8765793 TotEn:   -13.25
@<TRIPOS>ATOM
      1 C1        -81.0695  -26.1695  -54.8390 C.3    1 LIG      -0.04000
      2 O1        -81.4837  -25.3268  -55.8986 O.3    1 LIG      -0.65000
      3 H1        -79.9930  -26.3431  -54.9100 H      1 LIG       0.09000
      4 H2        -81.6070  -27.1195  -54.8964 H      1 LIG       0.09000
      5 H3        -81.2957  -25.6820  -53.8878 H      1 LIG       0.09000
      6 H4        -82.4426  -25.1964  -55.8016 H      1 LIG       0.42000
@<TRIPOS>BOND
      1       1       2 1
      2       1       3 1
      3       1       4 1
      4       1       5 1
      5       2       6 1
@<TRIPOS>ALT_TYPE
CGenFF_4.0_ALT_TYPE_SET
CGenFF_4.0 1 CG331 2 OG311 3 HGA3 4 HGA3 5 HGA3 6 HGP1
@<TRIPOS>MOLECULE
methanol
 6 5 0 0 0
****
USER_CHARGES
INVALID_CHARGES
Pose:   9 Cluster:   9 Fr_nu: 9192856 TotEn:   -12.92
@<TRIPOS>ATOM
      1 C1        -49.9285    4.8323  -32.8898 C.3    1 LIG      -0.04000
      2 O1        -48.9154    4.3303  -32.0377 O.3    1 LIG      -0.65000
      3 H1        -49.9689    5.9212  -32.8070 H      1 LIG       0.09000
      4 H2        -50.8913    4.3988  -32.6074 H      1 LIG       0.09000
      5 H3        -49.6951    4.5560  -33.9207 H      1 LIG       0.09000
      6 H4        -48.9105    3.3631  -32.1388 H      1 LIG       0.42000
@<TRIPOS>BOND
      1       1       2 1
      2       1       3 1
      3       1       4 1
      4       1       5 1
      5       2       6 1
@<TRIPOS>ALT_TYPE
CGenFF_4.0_ALT_TYPE_SET
CGenFF_4.0 1 CG331 2 OG311 3 HGA3 4 HGA3 5 HGA3 6 HGP1
@<TRIPOS>MOLECULE
methanol
 6 5 0 0 0
****
USER_CHARGES
INVALID_CHARGES
Pose:  10 Cluster:  10 Fr_nu: 101790 TotEn:   -12.58
@<TRIPOS>ATOM
      1 C1        -65.3474   -8.3763  -44.4943 C.3    1 LIG      -0.04000
      2 O1        -65.8051   -8.6614  -43.1853 O.3    1 LIG      -0.65000
      3 H1        -66.2004   -8.3181  -45.1748 H      1 LIG       0.09000
      4 H2        -64.6607   -9.1617  -44.8203 H      1 LIG       0.09000
      5 H3        -64.8240   -7.4173  -44.4869 H      1 LIG       0.09000
      6 H4        -65.0210   -8.7052  -42.6118 H      1 LIG       0.42000
@<TRIPOS>BOND
      1       1       2 1
      2       1       3 1
      3       1       4 1
      4       1       5 1
      5       2       6 1
@<TRIPOS>ALT_TYPE
CGenFF_4.0_ALT_TYPE_SET
CGenFF_4.0 1 CG331 2 OG311 3 HGA3 4 HGA3 5 HGA3 6 HGP1
@<TRIPOS>MOLECULE
methanol
 6 5 0 0 0
****
USER_CHARGES
INVALID_CHARGES
Pose:  11 Cluster:  11 Fr_nu: 234163 TotEn:   -12.34
@<TRIPOS>ATOM
      1 C1        -52.1904  -10.1310  -31.0211 C.3    1 LIG      -0.04000
      2 O1        -53.0643   -9.8287  -32.0932 O.3    1 LIG      -0.65000
      3 H1        -52.2648   -9.3517  -30.2586 H      1 LIG       0.09000
      4 H2        -51.1646  -10.1950  -31.3929 H      1 LIG       0.09000
      5 H3        -52.4791  -11.0911  -30.5870 H      1 LIG       0.09000
      6 H4        -52.9699  -10.5414  -32.7481 H      1 LIG       0.42000
@<TRIPOS>BOND
      1       1       2 1
      2       1       3 1
      3       1       4 1
      4       1       5 1
      5       2       6 1
@<TRIPOS>ALT_TYPE
CGenFF_4.0_ALT_TYPE_SET
CGenFF_4.0 1 CG331 2 OG311 3 HGA3 4 HGA3 5 HGA3 6 HGP1
@<TRIPOS>MOLECULE
methanol
 6 5 0 0 0
****
USER_CHARGES
INVALID_CHARGES
Pose:  12 Cluster:  12 Fr_nu: 446180 TotEn:   -12.33
@<TRIPOS>ATOM
      1 C1        -59.8973  -20.5213  -25.5352 C.3    1 LIG      -0.04000
      2 O1        -59.3851  -20.0844  -24.2897 O.3    1 LIG      -0.65000
      3 H1        -59.5722  -21.5473  -25.7240 H      1 LIG       0.09000
      4 H2        -59.5381  -19.8619  -26.3294 H      1 LIG       0.09000
      5 H3        -60.9888  -20.4876  -25.5021 H      1 LIG       0.09000
      6 H4        -59.6943  -19.1719  -24.1579 H      1 LIG       0.42000
@<TRIPOS>BOND
      1       1       2 1
      2       1       3 1
      3       1       4 1
      4       1       5 1
      5       2       6 1
@<TRIPOS>ALT_TYPE
CGenFF_4.0_ALT_TYPE_SET
CGenFF_4.0 1 CG331 2 OG311 3 HGA3 4 HGA3 5 HGA3 6 HGP1
@<TRIPOS>MOLECULE
methanol
 6 5 0 0 0
****
USER_CHARGES
INVALID_CHARGES
Pose:  13 Cluster:  13 Fr_nu: 1532967 TotEn:   -12.06
@<TRIPOS>ATOM
      1 C1        -83.1966   -1.3712  -45.8078 C.3    1 LIG      -0.04000
      2 O1        -83.6352   -0.4823  -44.7969 O.3    1 LIG      -0.65000
      3 H1        -82.9191   -2.3276  -45.3578 H      1 LIG       0.09000
      4 H2        -82.3381   -0.9384  -46.3276 H      1 LIG       0.09000
      5 H3        -84.0099   -1.5287  -46.5201 H      1 LIG       0.09000
      6 H4        -83.8719    0.3533  -45.2345 H      1 LIG       0.42000
@<TRIPOS>BOND
      1       1       2 1
      2       1       3 1
      3       1       4 1
      4       1       5 1
      5       2       6 1
@<TRIPOS>ALT_TYPE
CGenFF_4.0_ALT_TYPE_SET
CGenFF_4.0 1 CG331 2 OG311 3 HGA3 4 HGA3 5 HGA3 6 HGP1
@<TRIPOS>MOLECULE
methanol
 6 5 0 0 0
****
USER_CHARGES
INVALID_CHARGES
Pose:  14 Cluster:  14 Fr_nu: 962852 TotEn:   -12.02
@<TRIPOS>ATOM
      1 C1        -72.9582  -11.9810  -43.0495 C.3    1 LIG      -0.04000
      2 O1        -73.6121  -11.5558  -41.8679 O.3    1 LIG      -0.65000
      3 H1        -72.1659  -12.6888  -42.7938 H      1 LIG       0.09000
      4 H2        -72.5353  -11.1149  -43.5648 H      1 LIG       0.09000
      5 H3        -73.6852  -12.4712  -43.7013 H      1 LIG       0.09000
      6 H4        -74.3069  -10.9301  -42.1354 H      1 LIG       0.42000
@<TRIPOS>BOND
      1       1       2 1
      2       1       3 1
      3       1       4 1
      4       1       5 1
      5       2       6 1
@<TRIPOS>ALT_TYPE
CGenFF_4.0_ALT_TYPE_SET
CGenFF_4.0 1 CG331 2 OG311 3 HGA3 4 HGA3 5 HGA3 6 HGP1
@<TRIPOS>MOLECULE
methanol
 6 5 0 0 0
****
USER_CHARGES
INVALID_CHARGES
Pose:  15 Cluster:  15 Fr_nu: 1666309 TotEn:   -11.97
@<TRIPOS>ATOM
      1 C1        -67.5348   -7.5284  -47.9546 C.3    1 LIG      -0.04000
      2 O1        -67.8152   -8.8814  -48.2631 O.3    1 LIG      -0.65000
      3 H1        -67.6121   -7.3764  -46.8752 H      1 LIG       0.09000
      4 H2        -68.2438   -6.8803  -48.4761 H      1 LIG       0.09000
      5 H3        -66.5195   -7.2922  -48.2818 H      1 LIG       0.09000
      6 H4        -67.7369   -8.9765  -49.2278 H      1 LIG       0.42000
@<TRIPOS>BOND
      1       1       2 1
      2       1       3 1
      3       1       4 1
      4       1       5 1
      5       2       6 1
@<TRIPOS>ALT_TYPE
CGenFF_4.0_ALT_TYPE_SET
CGenFF_4.0 1 CG331 2 OG311 3 HGA3 4 HGA3 5 HGA3 6 HGP1
@<TRIPOS>MOLECULE
methanol
 6 5 0 0 0
****
USER_CHARGES
INVALID_CHARGES
Pose:  16 Cluster:  16 Fr_nu: 9190375 TotEn:   -11.94
@<TRIPOS>ATOM
      1 C1        -50.4766    5.1376  -33.4910 C.3    1 LIG      -0.04000
      2 O1        -49.7854    4.9058  -32.2773 O.3    1 LIG      -0.65000
      3 H1        -49.9448    5.8924  -34.0756 H      1 LIG       0.09000
      4 H2        -51.4920    5.4785  -33.2737 H      1 LIG       0.09000
      5 H3        -50.5210    4.2051  -34.0585 H      1 LIG       0.09000
      6 H4        -50.2869    4.2319  -31.7873 H      1 LIG       0.42000
@<TRIPOS>BOND
      1       1       2 1
      2       1       3 1
      3       1       4 1
      4       1       5 1
      5       2       6 1
@<TRIPOS>ALT_TYPE
CGenFF_4.0_ALT_TYPE_SET
CGenFF_4.0 1 CG331 2 OG311 3 HGA3 4 HGA3 5 HGA3 6 HGP1
@<TRIPOS>MOLECULE
methanol
 6 5 0 0 0
****
USER_CHARGES
INVALID_CHARGES
Pose:  17 Cluster:  17 Fr_nu: 1332485 TotEn:   -11.93
@<TRIPOS>ATOM
      1 C1        -72.9582  -10.7130  -43.0495 C.3    1 LIG      -0.04000
      2 O1        -72.4977  -11.4954  -41.9631 O.3    1 LIG      -0.65000
      3 H1        -74.0501  -10.6715  -43.0326 H      1 LIG       0.09000
      4 H2        -72.6143  -11.1538  -43.9887 H      1 LIG       0.09000
      5 H3        -72.5560   -9.7017  -42.9550 H      1 LIG       0.09000
      6 H4        -71.5266  -11.5086  -42.0122 H      1 LIG       0.42000
@<TRIPOS>BOND
      1       1       2 1
      2       1       3 1
      3       1       4 1
      4       1       5 1
      5       2       6 1
@<TRIPOS>ALT_TYPE
CGenFF_4.0_ALT_TYPE_SET
CGenFF_4.0 1 CG331 2 OG311 3 HGA3 4 HGA3 5 HGA3 6 HGP1
@<TRIPOS>MOLECULE
methanol
 6 5 0 0 0
****
USER_CHARGES
INVALID_CHARGES
Pose:  18 Cluster:  18 Fr_nu: 780994 TotEn:   -11.82
@<TRIPOS>ATOM
      1 C1        -50.6786   -6.9476  -29.5020 C.3    1 LIG      -0.04000
      2 O1        -49.3378   -6.7537  -29.9130 O.3    1 LIG      -0.65000
      3 H1        -51.2939   -6.1188  -29.8606 H      1 LIG       0.09000
      4 H2        -50.7220   -7.0023  -28.4113 H      1 LIG       0.09000
      5 H3        -51.0488   -7.8836  -29.9268 H      1 LIG       0.09000
      6 H4        -48.8240   -7.5077  -29.5766 H      1 LIG       0.42000
@<TRIPOS>BOND
      1       1       2 1
      2       1       3 1
      3       1       4 1
      4       1       5 1
      5       2       6 1
@<TRIPOS>ALT_TYPE
CGenFF_4.0_ALT_TYPE_SET
CGenFF_4.0 1 CG331 2 OG311 3 HGA3 4 HGA3 5 HGA3 6 HGP1
@<TRIPOS>MOLECULE
methanol
 6 5 0 0 0
****
USER_CHARGES
INVALID_CHARGES
Pose:  19 Cluster:  19 Fr_nu: 8766034 TotEn:   -11.79
@<TRIPOS>ATOM
      1 C1        -81.0695  -26.1695  -54.8390 C.3    1 LIG      -0.04000
      2 O1        -81.7902  -25.1041  -54.2473 O.3    1 LIG      -0.65000
      3 H1        -80.0967  -26.2677  -54.3510 H      1 LIG       0.09000
      4 H2        -80.9357  -25.9720  -55.9056 H      1 LIG       0.09000
      5 H3        -81.6345  -27.0957  -54.7100 H      1 LIG       0.09000
      6 H4        -82.6458  -25.0485  -54.7062 H      1 LIG       0.42000
@<TRIPOS>BOND
      1       1       2 1
      2       1       3 1
      3       1       4 1
      4       1       5 1
      5       2       6 1
@<TRIPOS>ALT_TYPE
CGenFF_4.0_ALT_TYPE_SET
CGenFF_4.0 1 CG331 2 OG311 3 HGA3 4 HGA3 5 HGA3 6 HGP1
@<TRIPOS>MOLECULE
methanol
 6 5 0 0 0
****
USER_CHARGES
INVALID_CHARGES
Pose:  20 Cluster:  20 Fr_nu: 179577 TotEn:   -11.61
@<TRIPOS>ATOM
      1 C1        -52.9597  -10.5044  -31.5917 C.3    1 LIG      -0.04000
      2 O1        -51.6452  -10.7428  -31.1232 O.3    1 LIG      -0.65000
      3 H1        -53.5658  -10.0885  -30.7830 H      1 LIG       0.09000
      4 H2        -53.3974  -11.4417  -31.9444 H      1 LIG       0.09000
      5 H3        -52.9187   -9.7902  -32.4175 H      1 LIG       0.09000
      6 H4        -51.1390  -11.1108  -31.8676 H      1 LIG       0.42000
@<TRIPOS>BOND
      1       1       2 1
      2       1       3 1
      3       1       4 1
      4       1       5 1
      5       2       6 1
@<TRIPOS>ALT_TYPE
CGenFF_4.0_ALT_TYPE_SET
CGenFF_4.0 1 CG331 2 OG311 3 HGA3 4 HGA3 5 HGA3 6 HGP1
@<TRIPOS>MOLECULE
methanol
 6 5 0 0 0
****
USER_CHARGES
INVALID_CHARGES
Pose:  21 Cluster:  21 Fr_nu: 192060 TotEn:   -11.35
@<TRIPOS>ATOM
      1 C1        -72.6551   -9.1885  -43.2599 C.3    1 LIG      -0.04000
      2 O1        -72.2157  -10.1216  -44.2297 O.3    1 LIG      -0.65000
      3 H1        -72.0429   -9.2820  -42.3595 H      1 LIG       0.09000
      4 H2        -73.7048   -9.3771  -43.0207 H      1 LIG       0.09000
      5 H3        -72.5514   -8.1792  -43.6650 H      1 LIG       0.09000
      6 H4        -72.7821  -10.0083  -45.0122 H      1 LIG       0.42000
@<TRIPOS>BOND
      1       1       2 1
      2       1       3 1
      3       1       4 1
      4       1       5 1
      5       2       6 1
@<TRIPOS>ALT_TYPE
CGenFF_4.0_ALT_TYPE_SET
CGenFF_4.0 1 CG331 2 OG311 3 HGA3 4 HGA3 5 HGA3 6 HGP1
@<TRIPOS>MOLECULE
methanol
 6 5 0 0 0
****
USER_CHARGES
INVALID_CHARGES
Pose:  22 Cluster:  22 Fr_nu: 318054 TotEn:   -11.02
@<TRIPOS>ATOM
      1 C1        -51.6924   -9.2440  -31.1508 C.3    1 LIG      -0.04000
      2 O1        -50.3052   -8.9639  -31.1124 O.3    1 LIG      -0.65000
      3 H1        -52.2344   -8.4833  -30.5835 H      1 LIG       0.09000
      4 H2        -51.8774  -10.2329  -30.7237 H      1 LIG       0.09000
      5 H3        -52.0294   -9.2292  -32.1900 H      1 LIG       0.09000
      6 H4        -49.8591   -9.6593  -31.6255 H      1 LIG       0.42000
@<TRIPOS>BOND
      1       1       2 1
      2       1       3 1
      3       1       4 1
      4       1       5 1
      5       2       6 1
@<TRIPOS>ALT_TYPE
CGenFF_4.0_ALT_TYPE_SET
CGenFF_4.0 1 CG331 2 OG311 3 HGA3 4 HGA3 5 HGA3 6 HGP1
@<TRIPOS>MOLECULE
methanol
 6 5 0 0 0
****
USER_CHARGES
INVALID_CHARGES
Pose:  23 Cluster:  23 Fr_nu: 1180648 TotEn:   -10.93
@<TRIPOS>ATOM
      1 C1        -73.2160  -11.0790  -42.5332 C.3    1 LIG      -0.04000
      2 O1        -72.6722  -12.2600  -43.0934 O.3    1 LIG      -0.65000
      3 H1        -72.8998  -10.9901  -41.4909 H      1 LIG       0.09000
      4 H2        -74.3068  -11.1154  -42.5922 H      1 LIG       0.09000
      5 H3        -72.8511  -10.2173  -43.0970 H      1 LIG       0.09000
      6 H4        -72.9745  -12.3036  -44.0166 H      1 LIG       0.42000
@<TRIPOS>BOND
      1       1       2 1
      2       1       3 1
      3       1       4 1
      4       1       5 1
      5       2       6 1
@<TRIPOS>ALT_TYPE
CGenFF_4.0_ALT_TYPE_SET
CGenFF_4.0 1 CG331 2 OG311 3 HGA3 4 HGA3 5 HGA3 6 HGP1
@<TRIPOS>MOLECULE
methanol
 6 5 0 0 0
****
USER_CHARGES
INVALID_CHARGES
Pose:  24 Cluster:  24 Fr_nu: 158998 TotEn:   -10.75
@<TRIPOS>ATOM
      1 C1        -72.8958   -9.4255  -42.7779 C.3    1 LIG      -0.04000
      2 O1        -73.9076  -10.1621  -42.1159 O.3    1 LIG      -0.65000
      3 H1        -71.9160   -9.7366  -42.4074 H      1 LIG       0.09000
      4 H2        -73.0435   -8.3578  -42.5968 H      1 LIG       0.09000
      5 H3        -72.9566   -9.6230  -43.8507 H      1 LIG       0.09000
      6 H4        -74.7605   -9.8584  -42.4708 H      1 LIG       0.42000
@<TRIPOS>BOND
      1       1       2 1
      2       1       3 1
      3       1       4 1
      4       1       5 1
      5       2       6 1
@<TRIPOS>ALT_TYPE
CGenFF_4.0_ALT_TYPE_SET
CGenFF_4.0 1 CG331 2 OG311 3 HGA3 4 HGA3 5 HGA3 6 HGP1
@<TRIPOS>MOLECULE
methanol
 6 5 0 0 0
****
USER_CHARGES
INVALID_CHARGES
Pose:  25 Cluster:  25 Fr_nu: 186205 TotEn:   -10.72
@<TRIPOS>ATOM
      1 C1        -67.3345   -7.4578  -47.9710 C.3    1 LIG      -0.04000
      2 O1        -66.0233   -7.9906  -47.9347 O.3    1 LIG      -0.65000
      3 H1        -67.5462   -6.9446  -47.0297 H      1 LIG       0.09000
      4 H2        -68.0532   -8.2663  -48.1271 H      1 LIG       0.09000
      5 H3        -67.4059   -6.7451  -48.7959 H      1 LIG       0.09000
      6 H4        -65.8730   -8.4373  -48.7854 H      1 LIG       0.42000
@<TRIPOS>BOND
      1       1       2 1
      2       1       3 1
      3       1       4 1
      4       1       5 1
      5       2       6 1
@<TRIPOS>ALT_TYPE
CGenFF_4.0_ALT_TYPE_SET
CGenFF_4.0 1 CG331 2 OG311 3 HGA3 4 HGA3 5 HGA3 6 HGP1
@<TRIPOS>MOLECULE
methanol
 6 5 0 0 0
****
USER_CHARGES
INVALID_CHARGES
Pose:  26 Cluster:  26 Fr_nu: 9148404 TotEn:   -10.14
@<TRIPOS>ATOM
      1 C1        -83.7250    0.5170  -45.3020 C.3    1 LIG      -0.04000
      2 O1        -83.5063    0.0551  -43.9817 O.3    1 LIG      -0.65000
      3 H1        -84.7610    0.3222  -45.5900 H      1 LIG       0.09000
      4 H2        -83.0432    0.0050  -45.9858 H      1 LIG       0.09000
      5 H3        -83.5351    1.5923  -45.3384 H      1 LIG       0.09000
      6 H4        -82.5780    0.2451  -43.7628 H      1 LIG       0.42000
@<TRIPOS>BOND
      1       1       2 1
      2       1       3 1
      3       1       4 1
      4       1       5 1
      5       2       6 1
@<TRIPOS>ALT_TYPE
CGenFF_4.0_ALT_TYPE_SET
CGenFF_4.0 1 CG331 2 OG311 3 HGA3 4 HGA3 5 HGA3 6 HGP1
@<TRIPOS>MOLECULE
methanol
 6 5 0 0 0
****
USER_CHARGES
INVALID_CHARGES
Pose:  27 Cluster:  27 Fr_nu: 5996711 TotEn:    -9.25
@<TRIPOS>ATOM
      1 C1        -62.0289   -1.9097  -25.1110 C.3    1 LIG      -0.04000
      2 O1        -61.0889   -1.9423  -26.1692 O.3    1 LIG      -0.65000
      3 H1        -62.4910   -0.9206  -25.0635 H      1 LIG       0.09000
      4 H2        -61.5248   -2.1337  -24.1675 H      1 LIG       0.09000
      5 H3        -62.8000   -2.6610  -25.2972 H      1 LIG       0.09000
      6 H4        -60.7010   -2.8340  -26.1791 H      1 LIG       0.42000
@<TRIPOS>BOND
      1       1       2 1
      2       1       3 1
      3       1       4 1
      4       1       5 1
      5       2       6 1
@<TRIPOS>ALT_TYPE
CGenFF_4.0_ALT_TYPE_SET
CGenFF_4.0 1 CG331 2 OG311 3 HGA3 4 HGA3 5 HGA3 6 HGP1
@<TRIPOS>MOLECULE
methanol
 6 5 0 0 0
****
USER_CHARGES
INVALID_CHARGES
Pose:  28 Cluster:  28 Fr_nu: 233962 TotEn:    -9.17
@<TRIPOS>ATOM
      1 C1        -51.6403  -10.4046  -30.7273 C.3    1 LIG      -0.04000
      2 O1        -52.0097   -9.1102  -30.2884 O.3    1 LIG      -0.65000
      3 H1        -51.3599  -10.3660  -31.7828 H      1 LIG       0.09000
      4 H2        -52.4791  -11.0911  -30.5870 H      1 LIG       0.09000
      5 H3        -50.7872  -10.7496  -30.1384 H      1 LIG       0.09000
      6 H4        -52.2514   -9.1852  -29.3494 H      1 LIG       0.42000
@<TRIPOS>BOND
      1       1       2 1
      2       1       3 1
      3       1       4 1
      4       1       5 1
      5       2       6 1
@<TRIPOS>ALT_TYPE
CGenFF_4.0_ALT_TYPE_SET
CGenFF_4.0 1 CG331 2 OG311 3 HGA3 4 HGA3 5 HGA3 6 HGP1
@<TRIPOS>MOLECULE
methanol
 6 5 0 0 0
****
USER_CHARGES
INVALID_CHARGES
Pose:  29 Cluster:  29 Fr_nu: 527565 TotEn:    -8.82
@<TRIPOS>ATOM
      1 C1        -50.5760   -8.7039  -30.6658 C.3    1 LIG      -0.04000
      2 O1        -49.4163   -7.8949  -30.7376 O.3    1 LIG      -0.65000
      3 H1        -51.0340   -8.7741  -31.6555 H      1 LIG       0.09000
      4 H2        -51.2827   -8.2670  -29.9558 H      1 LIG       0.09000
      5 H3        -50.2921   -9.7028  -30.3265 H      1 LIG       0.09000
      6 H4        -49.0390   -7.8566  -29.8421 H      1 LIG       0.42000
@<TRIPOS>BOND
      1       1       2 1
      2       1       3 1
      3       1       4 1
      4       1       5 1
      5       2       6 1
@<TRIPOS>ALT_TYPE
CGenFF_4.0_ALT_TYPE_SET
CGenFF_4.0 1 CG331 2 OG311 3 HGA3 4 HGA3 5 HGA3 6 HGP1
@<TRIPOS>MOLECULE
methanol
 6 5 0 0 0
****
USER_CHARGES
INVALID_CHARGES
Pose:  30 Cluster:  30 Fr_nu: 3491781 TotEn:    -8.02
@<TRIPOS>ATOM
      1 C1        -59.8604  -20.8184  -39.6918 C.3    1 LIG      -0.04000
      2 O1        -59.8839  -19.4236  -39.4502 O.3    1 LIG      -0.65000
      3 H1        -58.8651  -21.2108  -39.4689 H      1 LIG       0.09000
      4 H2        -60.1144  -21.0124  -40.7370 H      1 LIG       0.09000
      5 H3        -60.5944  -21.3038  -39.0443 H      1 LIG       0.09000
      6 H4        -60.7814  -19.1127  -39.6590 H      1 LIG       0.42000
@<TRIPOS>BOND
      1       1       2 1
      2       1       3 1
      3       1       4 1
      4       1       5 1
      5       2       6 1
@<TRIPOS>ALT_TYPE
CGenFF_4.0_ALT_TYPE_SET
CGenFF_4.0 1 CG331 2 OG311 3 HGA3 4 HGA3 5 HGA3 6 HGP1
@<TRIPOS>MOLECULE
methanol
 6 5 0 0 0
****
USER_CHARGES
INVALID_CHARGES
Pose:  31 Cluster:  31 Fr_nu: 185661 TotEn:    -7.81
@<TRIPOS>ATOM
      1 C1        -52.1535  -10.1199  -30.8675 C.3    1 LIG      -0.04000
      2 O1        -52.7738  -11.1157  -31.6600 O.3    1 LIG      -0.65000
      3 H1        -52.7192   -9.9845  -29.9424 H      1 LIG       0.09000
      4 H2        -52.1159   -9.1804  -31.4249 H      1 LIG       0.09000
      5 H3        -51.1368  -10.4393  -30.6268 H      1 LIG       0.09000
      6 H4        -52.2440  -11.2068  -32.4704 H      1 LIG       0.42000
@<TRIPOS>BOND
      1       1       2 1
      2       1       3 1
      3       1       4 1
      4       1       5 1
      5       2       6 1
@<TRIPOS>ALT_TYPE
CGenFF_4.0_ALT_TYPE_SET
CGenFF_4.0 1 CG331 2 OG311 3 HGA3 4 HGA3 5 HGA3 6 HGP1
@<TRIPOS>MOLECULE
methanol
 6 5 0 0 0
****
USER_CHARGES
INVALID_CHARGES
Pose:  32 Cluster:  32 Fr_nu: 404553 TotEn:    -6.95
@<TRIPOS>ATOM
      1 C1        -72.6120   -9.3840  -43.2527 C.3    1 LIG      -0.04000
      2 O1        -73.6653   -8.5519  -42.8025 O.3    1 LIG      -0.65000
      3 H1        -71.6535   -8.9573  -42.9470 H      1 LIG       0.09000
      4 H2        -72.6541   -9.4697  -44.3415 H      1 LIG       0.09000
      5 H3        -72.7261  -10.3746  -42.8065 H      1 LIG       0.09000
      6 H4        -74.4976   -8.9627  -43.0925 H      1 LIG       0.42000
@<TRIPOS>BOND
      1       1       2 1
      2       1       3 1
      3       1       4 1
      4       1       5 1
      5       2       6 1
@<TRIPOS>ALT_TYPE
CGenFF_4.0_ALT_TYPE_SET
CGenFF_4.0 1 CG331 2 OG311 3 HGA3 4 HGA3 5 HGA3 6 HGP1
@<TRIPOS>MOLECULE
methanol
 6 5 0 0 0
****
USER_CHARGES
INVALID_CHARGES
Pose:  33 Cluster:  33 Fr_nu: 241561 TotEn:    -6.05
@<TRIPOS>ATOM
      1 C1        -52.4552  -10.6090  -31.0790 C.3    1 LIG      -0.04000
      2 O1        -52.3183  -11.0791  -29.7506 O.3    1 LIG      -0.65000
      3 H1        -52.4588  -11.4572  -31.7680 H      1 LIG       0.09000
      4 H2        -51.6263   -9.9371  -31.3160 H      1 LIG       0.09000
      5 H3        -53.3989  -10.0658  -31.1684 H      1 LIG       0.09000
      6 H4        -52.3191  -10.2990  -29.1701 H      1 LIG       0.42000
@<TRIPOS>BOND
      1       1       2 1
      2       1       3 1
      3       1       4 1
      4       1       5 1
      5       2       6 1
@<TRIPOS>ALT_TYPE
CGenFF_4.0_ALT_TYPE_SET
CGenFF_4.0 1 CG331 2 OG311 3 HGA3 4 HGA3 5 HGA3 6 HGP1
@<TRIPOS>MOLECULE
methanol
 6 5 0 0 0
****
USER_CHARGES
INVALID_CHARGES
Pose:  34 Cluster:  34 Fr_nu: 181295 TotEn:    -5.87
@<TRIPOS>ATOM
      1 C1        -51.9543  -10.6261  -31.0456 C.3    1 LIG      -0.04000
      2 O1        -53.1918  -10.1135  -30.5870 O.3    1 LIG      -0.65000
      3 H1        -52.0992  -11.1236  -32.0077 H      1 LIG       0.09000
      4 H2        -51.5584  -11.3343  -30.3132 H      1 LIG       0.09000
      5 H3        -51.2505   -9.7995  -31.1676 H      1 LIG       0.09000
      6 H4        -53.0226   -9.6806  -29.7328 H      1 LIG       0.42000
@<TRIPOS>BOND
      1       1       2 1
      2       1       3 1
      3       1       4 1
      4       1       5 1
      5       2       6 1
@<TRIPOS>ALT_TYPE
CGenFF_4.0_ALT_TYPE_SET
CGenFF_4.0 1 CG331 2 OG311 3 HGA3 4 HGA3 5 HGA3 6 HGP1
@<TRIPOS>MOLECULE
furan
 9 9 0 0 0
****
USER_CHARGES
INVALID_CHARGES
Pose:   1 Cluster:   1 Fr_nu: 329789 TotEn:   -13.07
@<TRIPOS>ATOM
      1 C1        -66.0222   -8.5234  -44.9542 C.2    1 LIG      -0.26000
      2 C2        -66.3663   -8.2025  -46.2891 C.2    1 LIG      -0.26000
      3 C3        -67.1755   -8.3827  -44.2180 C.2    1 LIG       0.09300
      4 C4        -67.7055   -7.8888  -46.2734 C.2    1 LIG       0.09300
      5 O1        -68.2062   -7.9963  -45.0147 O.3    1 LIG      -0.29200
      6 H1        -65.0545   -8.8196  -44.5760 H      1 LIG       0.17500
      7 H2        -65.7193   -8.2004  -47.1544 H      1 LIG       0.17500
      8 H3        -67.4163   -8.5144  -43.1732 H      1 LIG       0.13800
      9 H4        -68.4112   -7.5858  -47.0332 H      1 LIG       0.13800
@<TRIPOS>BOND
      1       1       2 1
      2       1       3 2
      3       2       4 2
      4       3       5 1
      5       4       5 1
      6       1       6 1
      7       2       7 1
      8       3       8 1
      9       4       9 1
@<TRIPOS>ALT_TYPE
CGenFF_4.0_ALT_TYPE_SET
CGenFF_4.0 1 CG2R51 2 CG2R51 3 CG2R51 4 CG2R51 5 OG2R50 6 HGR51 7 HGR51 8 HGR52 9 HGR52
@<TRIPOS>MOLECULE
furan
 9 9 0 0 0
****
USER_CHARGES
INVALID_CHARGES
Pose:   2 Cluster:   2 Fr_nu: 329806 TotEn:   -12.98
@<TRIPOS>ATOM
      1 C1        -65.1860   -8.3207  -45.5171 C.2    1 LIG      -0.26000
      2 C2        -66.3663   -8.2025  -46.2891 C.2    1 LIG      -0.26000
      3 C3        -65.5962   -8.4766  -44.2135 C.2    1 LIG       0.09300
      4 C4        -67.4137   -8.2948  -45.4022 C.2    1 LIG       0.09300
      5 O1        -66.9527   -8.4621  -44.1349 O.3    1 LIG      -0.29200
      6 H1        -64.1641   -8.2949  -45.8669 H      1 LIG       0.17500
      7 H2        -66.4440   -8.0673  -47.3582 H      1 LIG       0.17500
      8 H3        -65.0750   -8.6047  -43.2759 H      1 LIG       0.13800
      9 H4        -68.4883   -8.2623  -45.5085 H      1 LIG       0.13800
@<TRIPOS>BOND
      1       1       2 1
      2       1       3 2
      3       2       4 2
      4       3       5 1
      5       4       5 1
      6       1       6 1
      7       2       7 1
      8       3       8 1
      9       4       9 1
@<TRIPOS>ALT_TYPE
CGenFF_4.0_ALT_TYPE_SET
CGenFF_4.0 1 CG2R51 2 CG2R51 3 CG2R51 4 CG2R51 5 OG2R50 6 HGR51 7 HGR51 8 HGR52 9 HGR52
@<TRIPOS>MOLECULE
furan
 9 9 0 0 0
****
USER_CHARGES
INVALID_CHARGES
Pose:   3 Cluster:   3 Fr_nu:   3555 TotEn:   -12.21
@<TRIPOS>ATOM
      1 C1        -66.9142   -8.4553  -46.2752 C.2    1 LIG      -0.26000
      2 C2        -66.8665   -8.3314  -44.8661 C.2    1 LIG      -0.26000
      3 C3        -65.6064   -8.5057  -46.6987 C.2    1 LIG       0.09300
      4 C4        -65.5330   -8.3150  -44.5290 C.2    1 LIG       0.09300
      5 O1        -64.7584   -8.4209  -45.6404 O.3    1 LIG      -0.29200
      6 H1        -67.7918   -8.5016  -46.9036 H      1 LIG       0.17500
      7 H2        -67.6998   -8.2628  -44.1818 H      1 LIG       0.17500
      8 H3        -65.1373   -8.5970  -47.6676 H      1 LIG       0.13800
      9 H4        -64.9996   -8.2380  -43.5928 H      1 LIG       0.13800
@<TRIPOS>BOND
      1       1       2 1
      2       1       3 2
      3       2       4 2
      4       3       5 1
      5       4       5 1
      6       1       6 1
      7       2       7 1
      8       3       8 1
      9       4       9 1
@<TRIPOS>ALT_TYPE
CGenFF_4.0_ALT_TYPE_SET
CGenFF_4.0 1 CG2R51 2 CG2R51 3 CG2R51 4 CG2R51 5 OG2R50 6 HGR51 7 HGR51 8 HGR52 9 HGR52
@<TRIPOS>MOLECULE
furan
 9 9 0 0 0
****
USER_CHARGES
INVALID_CHARGES
Pose:   4 Cluster:   4 Fr_nu: 234032 TotEn:   -12.15
@<TRIPOS>ATOM
      1 C1        -66.5309   -8.5506  -44.9129 C.2    1 LIG      -0.26000
      2 C2        -67.7996   -8.1803  -45.4193 C.2    1 LIG      -0.26000
      3 C3        -66.5771   -8.3163  -43.5582 C.2    1 LIG       0.09300
      4 C4        -68.5307   -7.7463  -44.3380 C.2    1 LIG       0.09300
      5 O1        -67.7926   -7.8261  -43.1998 O.3    1 LIG      -0.29200
      6 H1        -65.6881   -8.9391  -45.4661 H      1 LIG       0.17500
      7 H2        -68.1388   -8.2245  -46.4441 H      1 LIG       0.17500
      8 H3        -65.8673   -8.4408  -42.7534 H      1 LIG       0.13800
      9 H4        -69.5359   -7.3694  -44.2180 H      1 LIG       0.13800
@<TRIPOS>BOND
      1       1       2 1
      2       1       3 2
      3       2       4 2
      4       3       5 1
      5       4       5 1
      6       1       6 1
      7       2       7 1
      8       3       8 1
      9       4       9 1
@<TRIPOS>ALT_TYPE
CGenFF_4.0_ALT_TYPE_SET
CGenFF_4.0 1 CG2R51 2 CG2R51 3 CG2R51 4 CG2R51 5 OG2R50 6 HGR51 7 HGR51 8 HGR52 9 HGR52
@<TRIPOS>MOLECULE
furan
 9 9 0 0 0
****
USER_CHARGES
INVALID_CHARGES
Pose:   5 Cluster:   5 Fr_nu: 180596 TotEn:   -10.88
@<TRIPOS>ATOM
      1 C1        -65.6279   -8.0728  -47.3061 C.2    1 LIG      -0.26000
      2 C2        -66.9996   -7.7990  -47.5219 C.2    1 LIG      -0.26000
      3 C3        -65.5294   -8.5362  -46.0148 C.2    1 LIG       0.09300
      4 C4        -67.6416   -8.1147  -46.3471 C.2    1 LIG       0.09300
      5 O1        -66.7524   -8.5649  -45.4233 O.3    1 LIG      -0.29200
      6 H1        -64.8129   -7.9475  -48.0042 H      1 LIG       0.17500
      7 H2        -67.4625   -7.4193  -48.4213 H      1 LIG       0.17500
      8 H3        -64.7054   -8.8701  -45.4011 H      1 LIG       0.13800
      9 H4        -68.6721   -8.0777  -46.0250 H      1 LIG       0.13800
@<TRIPOS>BOND
      1       1       2 1
      2       1       3 2
      3       2       4 2
      4       3       5 1
      5       4       5 1
      6       1       6 1
      7       2       7 1
      8       3       8 1
      9       4       9 1
@<TRIPOS>ALT_TYPE
CGenFF_4.0_ALT_TYPE_SET
CGenFF_4.0 1 CG2R51 2 CG2R51 3 CG2R51 4 CG2R51 5 OG2R50 6 HGR51 7 HGR51 8 HGR52 9 HGR52
@<TRIPOS>MOLECULE
furan
 9 9 0 0 0
****
USER_CHARGES
INVALID_CHARGES
Pose:   6 Cluster:   6 Fr_nu: 234151 TotEn:   -10.23
@<TRIPOS>ATOM
      1 C1        -68.1240   -7.4532  -46.5118 C.2    1 LIG      -0.26000
      2 C2        -68.9119   -6.9983  -45.4275 C.2    1 LIG      -0.26000
      3 C3        -67.3174   -8.4466  -46.0074 C.2    1 LIG       0.09300
      4 C4        -68.5307   -7.7463  -44.3380 C.2    1 LIG       0.09300
      5 O1        -67.5591   -8.6315  -44.6831 O.3    1 LIG      -0.29200
      6 H1        -68.1415   -7.1007  -47.5329 H      1 LIG       0.17500
      7 H2        -69.6638   -6.2224  -45.4389 H      1 LIG       0.17500
      8 H3        -66.5600   -9.0854  -46.4380 H      1 LIG       0.13800
      9 H4        -68.8380   -7.7694  -43.3026 H      1 LIG       0.13800
@<TRIPOS>BOND
      1       1       2 1
      2       1       3 2
      3       2       4 2
      4       3       5 1
      5       4       5 1
      6       1       6 1
      7       2       7 1
      8       3       8 1
      9       4       9 1
@<TRIPOS>ALT_TYPE
CGenFF_4.0_ALT_TYPE_SET
CGenFF_4.0 1 CG2R51 2 CG2R51 3 CG2R51 4 CG2R51 5 OG2R50 6 HGR51 7 HGR51 8 HGR52 9 HGR52
@<TRIPOS>MOLECULE
furan
 9 9 0 0 0
****
USER_CHARGES
INVALID_CHARGES
Pose:   7 Cluster:   7 Fr_nu:  32482 TotEn:   -10.05
@<TRIPOS>ATOM
      1 C1        -67.4312   -8.0860  -44.3304 C.2    1 LIG      -0.26000
      2 C2        -66.0340   -8.1160  -44.1063 C.2    1 LIG      -0.26000
      3 C3        -67.6141   -8.4315  -45.6492 C.2    1 LIG       0.09300
      4 C4        -65.4627   -8.4779  -45.3041 C.2    1 LIG       0.09300
      5 O1        -66.4191   -8.6721  -46.2497 O.3    1 LIG      -0.29200
      6 H1        -68.2077   -7.8425  -43.6197 H      1 LIG       0.17500
      7 H2        -65.5091   -7.9010  -43.1868 H      1 LIG       0.17500
      8 H3        -68.4849   -8.5466  -46.2780 H      1 LIG       0.13800
      9 H4        -64.4445   -8.6326  -45.6301 H      1 LIG       0.13800
@<TRIPOS>BOND
      1       1       2 1
      2       1       3 2
      3       2       4 2
      4       3       5 1
      5       4       5 1
      6       1       6 1
      7       2       7 1
      8       3       8 1
      9       4       9 1
@<TRIPOS>ALT_TYPE
CGenFF_4.0_ALT_TYPE_SET
CGenFF_4.0 1 CG2R51 2 CG2R51 3 CG2R51 4 CG2R51 5 OG2R50 6 HGR51 7 HGR51 8 HGR52 9 HGR52
@<TRIPOS>MOLECULE
furan
 9 9 0 0 0
****
USER_CHARGES
INVALID_CHARGES
Pose:   8 Cluster:   8 Fr_nu: 1282256 TotEn:    -9.97
@<TRIPOS>ATOM
      1 C1        -36.9046    0.5394  -41.4670 C.2    1 LIG      -0.26000
      2 C2        -36.9115   -0.4717  -42.4574 C.2    1 LIG      -0.26000
      3 C3        -38.0684    0.3809  -40.7512 C.2    1 LIG       0.09300
      4 C4        -38.0789   -1.1761  -42.2760 C.2    1 LIG       0.09300
      5 O1        -38.7898   -0.6628  -41.2379 O.3    1 LIG      -0.29200
      6 H1        -36.1466    1.2901  -41.2966 H      1 LIG       0.17500
      7 H2        -36.1595   -0.6632  -43.2091 H      1 LIG       0.17500
      8 H3        -38.5058    0.8999  -39.9107 H      1 LIG       0.13800
      9 H4        -38.5259   -2.0236  -42.7751 H      1 LIG       0.13800
@<TRIPOS>BOND
      1       1       2 1
      2       1       3 2
      3       2       4 2
      4       3       5 1
      5       4       5 1
      6       1       6 1
      7       2       7 1
      8       3       8 1
      9       4       9 1
@<TRIPOS>ALT_TYPE
CGenFF_4.0_ALT_TYPE_SET
CGenFF_4.0 1 CG2R51 2 CG2R51 3 CG2R51 4 CG2R51 5 OG2R50 6 HGR51 7 HGR51 8 HGR52 9 HGR52
@<TRIPOS>MOLECULE
furan
 9 9 0 0 0
****
USER_CHARGES
INVALID_CHARGES
Pose:   9 Cluster:   9 Fr_nu: 180479 TotEn:    -9.73
@<TRIPOS>ATOM
      1 C1        -66.6402   -7.7506  -46.1928 C.2    1 LIG      -0.26000
      2 C2        -65.6884   -8.0599  -45.1920 C.2    1 LIG      -0.26000
      3 C3        -66.0084   -7.9559  -47.3973 C.2    1 LIG       0.09300
      4 C4        -64.5429   -8.4322  -45.8562 C.2    1 LIG       0.09300
      5 O1        -64.7297   -8.3716  -47.2009 O.3    1 LIG      -0.29200
      6 H1        -67.6590   -7.4191  -46.0537 H      1 LIG       0.17500
      7 H2        -65.8208   -8.0170  -44.1205 H      1 LIG       0.17500
      8 H3        -66.3148   -7.8575  -48.4285 H      1 LIG       0.13800
      9 H4        -63.5623   -8.7512  -45.5343 H      1 LIG       0.13800
@<TRIPOS>BOND
      1       1       2 1
      2       1       3 2
      3       2       4 2
      4       3       5 1
      5       4       5 1
      6       1       6 1
      7       2       7 1
      8       3       8 1
      9       4       9 1
@<TRIPOS>ALT_TYPE
CGenFF_4.0_ALT_TYPE_SET
CGenFF_4.0 1 CG2R51 2 CG2R51 3 CG2R51 4 CG2R51 5 OG2R50 6 HGR51 7 HGR51 8 HGR52 9 HGR52
@<TRIPOS>MOLECULE
furan
 9 9 0 0 0
****
USER_CHARGES
INVALID_CHARGES
Pose:  10 Cluster:  10 Fr_nu:   3938 TotEn:    -9.34
@<TRIPOS>ATOM
      1 C1        -68.2234   -7.1518  -46.6635 C.2    1 LIG      -0.26000
      2 C2        -67.6131   -7.2245  -47.9384 C.2    1 LIG      -0.26000
      3 C3        -67.6912   -8.1835  -45.9257 C.2    1 LIG       0.09300
      4 C4        -66.7512   -8.2954  -47.8888 C.2    1 LIG       0.09300
      5 O1        -66.7928   -8.8853  -46.6653 O.3    1 LIG      -0.29200
      6 H1        -68.9596   -6.4372  -46.3249 H      1 LIG       0.17500
      7 H2        -67.7802   -6.5772  -48.7872 H      1 LIG       0.17500
      8 H3        -67.8384   -8.5328  -44.9141 H      1 LIG       0.13800
      9 H4        -66.0738   -8.7434  -48.6011 H      1 LIG       0.13800
@<TRIPOS>BOND
      1       1       2 1
      2       1       3 2
      3       2       4 2
      4       3       5 1
      5       4       5 1
      6       1       6 1
      7       2       7 1
      8       3       8 1
      9       4       9 1
@<TRIPOS>ALT_TYPE
CGenFF_4.0_ALT_TYPE_SET
CGenFF_4.0 1 CG2R51 2 CG2R51 3 CG2R51 4 CG2R51 5 OG2R50 6 HGR51 7 HGR51 8 HGR52 9 HGR52
@<TRIPOS>MOLECULE
furan
 9 9 0 0 0
****
USER_CHARGES
INVALID_CHARGES
Pose:  11 Cluster:  11 Fr_nu: 2990611 TotEn:    -9.21
@<TRIPOS>ATOM
      1 C1        -58.6766  -22.0179  -38.3252 C.2    1 LIG      -0.26000
      2 C2        -59.5864  -22.0179  -39.4094 C.2    1 LIG      -0.26000
      3 C3        -58.4311  -20.6965  -38.0326 C.2    1 LIG       0.09300
      4 C4        -59.8321  -20.6965  -39.7020 C.2    1 LIG       0.09300
      5 O1        -59.1317  -19.8846  -38.8672 O.3    1 LIG      -0.29200
      6 H1        -58.2525  -22.8739  -37.8205 H      1 LIG       0.17500
      7 H2        -60.0102  -22.8740  -39.9143 H      1 LIG       0.17500
      8 H3        -57.8170  -20.1948  -37.2990 H      1 LIG       0.13800
      9 H4        -60.4473  -20.1950  -40.4347 H      1 LIG       0.13800
@<TRIPOS>BOND
      1       1       2 1
      2       1       3 2
      3       2       4 2
      4       3       5 1
      5       4       5 1
      6       1       6 1
      7       2       7 1
      8       3       8 1
      9       4       9 1
@<TRIPOS>ALT_TYPE
CGenFF_4.0_ALT_TYPE_SET
CGenFF_4.0 1 CG2R51 2 CG2R51 3 CG2R51 4 CG2R51 5 OG2R50 6 HGR51 7 HGR51 8 HGR52 9 HGR52
@<TRIPOS>MOLECULE
furan
 9 9 0 0 0
****
USER_CHARGES
INVALID_CHARGES
Pose:  12 Cluster:  12 Fr_nu: 1485799 TotEn:    -8.67
@<TRIPOS>ATOM
      1 C1        -67.4625  -24.4102  -35.8393 C.2    1 LIG      -0.26000
      2 C2        -66.6112  -25.5108  -35.5802 C.2    1 LIG      -0.26000
      3 C3        -68.7158  -24.7892  -35.4180 C.2    1 LIG       0.09300
      4 C4        -67.4050  -26.4839  -35.0190 C.2    1 LIG       0.09300
      5 O1        -68.6893  -26.0519  -34.9165 O.3    1 LIG      -0.29200
      6 H1        -67.1960  -23.4598  -36.2786 H      1 LIG       0.17500
      7 H2        -65.5516  -25.5854  -35.7777 H      1 LIG       0.17500
      8 H3        -69.6797  -24.3015  -35.4056 H      1 LIG       0.13800
      9 H4        -67.2180  -27.4845  -34.6572 H      1 LIG       0.13800
@<TRIPOS>BOND
      1       1       2 1
      2       1       3 2
      3       2       4 2
      4       3       5 1
      5       4       5 1
      6       1       6 1
      7       2       7 1
      8       3       8 1
      9       4       9 1
@<TRIPOS>ALT_TYPE
CGenFF_4.0_ALT_TYPE_SET
CGenFF_4.0 1 CG2R51 2 CG2R51 3 CG2R51 4 CG2R51 5 OG2R50 6 HGR51 7 HGR51 8 HGR52 9 HGR52
@<TRIPOS>MOLECULE
furan
 9 9 0 0 0
****
USER_CHARGES
INVALID_CHARGES
Pose:  13 Cluster:  13 Fr_nu: 1282780 TotEn:    -8.66
@<TRIPOS>ATOM
      1 C1        -36.2902   -1.0178  -41.7406 C.2    1 LIG      -0.26000
      2 C2        -36.3647   -1.6933  -42.9822 C.2    1 LIG      -0.26000
      3 C3        -37.5779   -0.6478  -41.4293 C.2    1 LIG       0.09300
      4 C4        -37.6925   -1.6879  -43.3410 C.2    1 LIG       0.09300
      5 O1        -38.4388   -1.0526  -42.3996 O.3    1 LIG      -0.29200
      6 H1        -35.4083   -0.8245  -41.1472 H      1 LIG       0.17500
      7 H2        -35.5521   -2.1296  -43.5449 H      1 LIG       0.17500
      8 H3        -38.0243   -0.1208  -40.5985 H      1 LIG       0.13800
      9 H4        -38.2392   -2.0735  -44.1892 H      1 LIG       0.13800
@<TRIPOS>BOND
      1       1       2 1
      2       1       3 2
      3       2       4 2
      4       3       5 1
      5       4       5 1
      6       1       6 1
      7       2       7 1
      8       3       8 1
      9       4       9 1
@<TRIPOS>ALT_TYPE
CGenFF_4.0_ALT_TYPE_SET
CGenFF_4.0 1 CG2R51 2 CG2R51 3 CG2R51 4 CG2R51 5 OG2R50 6 HGR51 7 HGR51 8 HGR52 9 HGR52
@<TRIPOS>MOLECULE
furan
 9 9 0 0 0
****
USER_CHARGES
INVALID_CHARGES
Pose:  14 Cluster:  14 Fr_nu:  12034 TotEn:    -8.54
@<TRIPOS>ATOM
      1 C1        -65.6568   -8.3775  -46.7656 C.2    1 LIG      -0.26000
      2 C2        -65.9575   -7.7011  -47.9720 C.2    1 LIG      -0.26000
      3 C3        -66.8560   -8.5467  -46.1134 C.2    1 LIG       0.09300
      4 C4        -67.3190   -7.5053  -47.9710 C.2    1 LIG       0.09300
      5 O1        -67.8742   -8.0180  -46.8416 O.3    1 LIG      -0.29200
      6 H1        -64.6873   -8.7008  -46.4151 H      1 LIG       0.17500
      7 H2        -65.2681   -7.3949  -48.7455 H      1 LIG       0.17500
      8 H3        -67.1389   -8.9998  -45.1744 H      1 LIG       0.13800
      9 H4        -68.0083   -7.0433  -48.6627 H      1 LIG       0.13800
@<TRIPOS>BOND
      1       1       2 1
      2       1       3 2
      3       2       4 2
      4       3       5 1
      5       4       5 1
      6       1       6 1
      7       2       7 1
      8       3       8 1
      9       4       9 1
@<TRIPOS>ALT_TYPE
CGenFF_4.0_ALT_TYPE_SET
CGenFF_4.0 1 CG2R51 2 CG2R51 3 CG2R51 4 CG2R51 5 OG2R50 6 HGR51 7 HGR51 8 HGR52 9 HGR52
@<TRIPOS>MOLECULE
furan
 9 9 0 0 0
****
USER_CHARGES
INVALID_CHARGES
Pose:  15 Cluster:  15 Fr_nu: 520042 TotEn:    -8.46
@<TRIPOS>ATOM
      1 C1        -62.7471   -1.6706  -25.1938 C.2    1 LIG      -0.26000
      2 C2        -62.8565   -0.7427  -24.1307 C.2    1 LIG      -0.26000
      3 C3        -61.4878   -2.2156  -25.0971 C.2    1 LIG       0.09300
      4 C4        -61.6564   -0.7869  -23.4600 C.2    1 LIG       0.09300
      5 O1        -60.8166   -1.6823  -24.0428 O.3    1 LIG      -0.29200
      6 H1        -63.4925   -1.9117  -25.9378 H      1 LIG       0.17500
      7 H2        -63.7042   -0.1198  -23.8840 H      1 LIG       0.17500
      8 H3        -60.9474   -2.9554  -25.6694 H      1 LIG       0.13800
      9 H4        -61.2637   -0.2716  -22.5956 H      1 LIG       0.13800
@<TRIPOS>BOND
      1       1       2 1
      2       1       3 2
      3       2       4 2
      4       3       5 1
      5       4       5 1
      6       1       6 1
      7       2       7 1
      8       3       8 1
      9       4       9 1
@<TRIPOS>ALT_TYPE
CGenFF_4.0_ALT_TYPE_SET
CGenFF_4.0 1 CG2R51 2 CG2R51 3 CG2R51 4 CG2R51 5 OG2R50 6 HGR51 7 HGR51 8 HGR52 9 HGR52
@<TRIPOS>MOLECULE
furan
 9 9 0 0 0
****
USER_CHARGES
INVALID_CHARGES
Pose:  16 Cluster:  16 Fr_nu:  58420 TotEn:    -8.29
@<TRIPOS>ATOM
      1 C1        -49.8527  -10.8608  -44.5211 C.2    1 LIG      -0.26000
      2 C2        -50.2572   -9.9538  -45.5296 C.2    1 LIG      -0.26000
      3 C3        -50.9110  -10.9578  -43.6478 C.2    1 LIG       0.09300
      4 C4        -51.5339   -9.5614  -45.2007 C.2    1 LIG       0.09300
      5 O1        -51.9397  -10.1690  -44.0549 O.3    1 LIG      -0.29200
      6 H1        -48.9079  -11.3786  -44.4406 H      1 LIG       0.17500
      7 H2        -49.6893   -9.6272  -46.3888 H      1 LIG       0.17500
      8 H3        -51.0811  -11.5157  -42.7384 H      1 LIG       0.13800
      9 H4        -52.2505   -8.8924  -45.6544 H      1 LIG       0.13800
@<TRIPOS>BOND
      1       1       2 1
      2       1       3 2
      3       2       4 2
      4       3       5 1
      5       4       5 1
      6       1       6 1
      7       2       7 1
      8       3       8 1
      9       4       9 1
@<TRIPOS>ALT_TYPE
CGenFF_4.0_ALT_TYPE_SET
CGenFF_4.0 1 CG2R51 2 CG2R51 3 CG2R51 4 CG2R51 5 OG2R50 6 HGR51 7 HGR51 8 HGR52 9 HGR52
@<TRIPOS>MOLECULE
furan
 9 9 0 0 0
****
USER_CHARGES
INVALID_CHARGES
Pose:  17 Cluster:  17 Fr_nu: 373300 TotEn:    -8.19
@<TRIPOS>ATOM
      1 C1        -67.1301   -1.0251  -26.0963 C.2    1 LIG      -0.26000
      2 C2        -66.5841   -2.2982  -25.8061 C.2    1 LIG      -0.26000
      3 C3        -66.0966   -0.2732  -26.6048 C.2    1 LIG       0.09300
      4 C4        -65.2560   -2.2336  -26.1580 C.2    1 LIG       0.09300
      5 O1        -64.9508   -1.0025  -26.6458 O.3    1 LIG      -0.29200
      6 H1        -68.1492   -0.6965  -25.9524 H      1 LIG       0.17500
      7 H2        -67.0949   -3.1558  -25.3924 H      1 LIG       0.17500
      8 H3        -66.0176    0.7421  -26.9652 H      1 LIG       0.13800
      9 H4        -64.4388   -2.9394  -26.1253 H      1 LIG       0.13800
@<TRIPOS>BOND
      1       1       2 1
      2       1       3 2
      3       2       4 2
      4       3       5 1
      5       4       5 1
      6       1       6 1
      7       2       7 1
      8       3       8 1
      9       4       9 1
@<TRIPOS>ALT_TYPE
CGenFF_4.0_ALT_TYPE_SET
CGenFF_4.0 1 CG2R51 2 CG2R51 3 CG2R51 4 CG2R51 5 OG2R50 6 HGR51 7 HGR51 8 HGR52 9 HGR52
@<TRIPOS>MOLECULE
furan
 9 9 0 0 0
****
USER_CHARGES
INVALID_CHARGES
Pose:  18 Cluster:  18 Fr_nu:  88462 TotEn:    -8.19
@<TRIPOS>ATOM
      1 C1        -51.7774  -10.2083  -45.1240 C.2    1 LIG      -0.26000
      2 C2        -51.3187  -11.2771  -44.3174 C.2    1 LIG      -0.26000
      3 C3        -50.7198   -9.3366  -45.2406 C.2    1 LIG       0.09300
      4 C4        -50.0135  -10.9823  -43.9989 C.2    1 LIG       0.09300
      5 O1        -49.6408   -9.8011  -44.5578 O.3    1 LIG      -0.29200
      6 H1        -52.7565  -10.0881  -45.5647 H      1 LIG       0.17500
      7 H2        -51.8704  -12.1528  -44.0074 H      1 LIG       0.17500
      8 H3        -50.5811   -8.3932  -45.7484 H      1 LIG       0.13800
      9 H4        -49.2549  -11.4836  -43.4155 H      1 LIG       0.13800
@<TRIPOS>BOND
      1       1       2 1
      2       1       3 2
      3       2       4 2
      4       3       5 1
      5       4       5 1
      6       1       6 1
      7       2       7 1
      8       3       8 1
      9       4       9 1
@<TRIPOS>ALT_TYPE
CGenFF_4.0_ALT_TYPE_SET
CGenFF_4.0 1 CG2R51 2 CG2R51 3 CG2R51 4 CG2R51 5 OG2R50 6 HGR51 7 HGR51 8 HGR52 9 HGR52
@<TRIPOS>MOLECULE
furan
 9 9 0 0 0
****
USER_CHARGES
INVALID_CHARGES
Pose:  19 Cluster:  19 Fr_nu:  13593 TotEn:    -8.14
@<TRIPOS>ATOM
      1 C1        -72.3780  -27.1818  -43.7299 C.2    1 LIG      -0.26000
      2 C2        -71.5236  -27.1875  -42.6016 C.2    1 LIG      -0.26000
      3 C3        -72.8869  -25.9068  -43.8171 C.2    1 LIG       0.09300
      4 C4        -71.5712  -25.9157  -42.0798 C.2    1 LIG       0.09300
      5 O1        -72.3999  -25.1289  -42.8151 O.3    1 LIG      -0.29200
      6 H1        -72.5961  -28.0041  -44.3959 H      1 LIG       0.17500
      7 H2        -70.9453  -28.0152  -42.2169 H      1 LIG       0.17500
      8 H3        -73.5693  -25.4192  -44.4980 H      1 LIG       0.13800
      9 H4        -71.0990  -25.4363  -41.2347 H      1 LIG       0.13800
@<TRIPOS>BOND
      1       1       2 1
      2       1       3 2
      3       2       4 2
      4       3       5 1
      5       4       5 1
      6       1       6 1
      7       2       7 1
      8       3       8 1
      9       4       9 1
@<TRIPOS>ALT_TYPE
CGenFF_4.0_ALT_TYPE_SET
CGenFF_4.0 1 CG2R51 2 CG2R51 3 CG2R51 4 CG2R51 5 OG2R50 6 HGR51 7 HGR51 8 HGR52 9 HGR52
@<TRIPOS>MOLECULE
furan
 9 9 0 0 0
****
USER_CHARGES
INVALID_CHARGES
Pose:  20 Cluster:  20 Fr_nu: 177037 TotEn:    -8.04
@<TRIPOS>ATOM
      1 C1        -76.0419  -17.3102  -26.4524 C.2    1 LIG      -0.26000
      2 C2        -76.1736  -18.7151  -26.3425 C.2    1 LIG      -0.26000
      3 C3        -74.9152  -17.0903  -27.2102 C.2    1 LIG       0.09300
      4 C4        -75.1181  -19.2536  -27.0410 C.2    1 LIG       0.09300
      5 O1        -74.3464  -18.2698  -27.5731 O.3    1 LIG      -0.29200
      6 H1        -76.6871  -16.5526  -26.0316 H      1 LIG       0.17500
      7 H2        -76.9420  -19.2662  -25.8196 H      1 LIG       0.17500
      8 H3        -74.4126  -16.2011  -27.5619 H      1 LIG       0.13800
      9 H4        -74.7932  -20.2638  -27.2432 H      1 LIG       0.13800
@<TRIPOS>BOND
      1       1       2 1
      2       1       3 2
      3       2       4 2
      4       3       5 1
      5       4       5 1
      6       1       6 1
      7       2       7 1
      8       3       8 1
      9       4       9 1
@<TRIPOS>ALT_TYPE
CGenFF_4.0_ALT_TYPE_SET
CGenFF_4.0 1 CG2R51 2 CG2R51 3 CG2R51 4 CG2R51 5 OG2R50 6 HGR51 7 HGR51 8 HGR52 9 HGR52
@<TRIPOS>MOLECULE
furan
 9 9 0 0 0
****
USER_CHARGES
INVALID_CHARGES
Pose:  21 Cluster:  21 Fr_nu:  20299 TotEn:    -8.03
@<TRIPOS>ATOM
      1 C1        -70.2218  -25.7571  -42.2338 C.2    1 LIG      -0.26000
      2 C2        -70.6412  -25.4489  -43.5500 C.2    1 LIG      -0.26000
      3 C3        -71.3707  -25.9384  -41.4995 C.2    1 LIG       0.09300
      4 C4        -72.0164  -25.4639  -43.5261 C.2    1 LIG       0.09300
      5 O1        -72.4690  -25.7616  -42.2799 O.3    1 LIG      -0.29200
      6 H1        -69.2090  -25.8367  -41.8663 H      1 LIG       0.17500
      7 H2        -70.0189  -25.2420  -44.4087 H      1 LIG       0.17500
      8 H3        -71.5663  -26.1850  -40.4660 H      1 LIG       0.13800
      9 H4        -72.7789  -25.2931  -44.2721 H      1 LIG       0.13800
@<TRIPOS>BOND
      1       1       2 1
      2       1       3 2
      3       2       4 2
      4       3       5 1
      5       4       5 1
      6       1       6 1
      7       2       7 1
      8       3       8 1
      9       4       9 1
@<TRIPOS>ALT_TYPE
CGenFF_4.0_ALT_TYPE_SET
CGenFF_4.0 1 CG2R51 2 CG2R51 3 CG2R51 4 CG2R51 5 OG2R50 6 HGR51 7 HGR51 8 HGR52 9 HGR52
@<TRIPOS>MOLECULE
furan
 9 9 0 0 0
****
USER_CHARGES
INVALID_CHARGES
Pose:  22 Cluster:  22 Fr_nu:  28068 TotEn:    -7.96
@<TRIPOS>ATOM
      1 C1        -60.5709  -10.8211  -52.0831 C.2    1 LIG      -0.26000
      2 C2        -60.4313   -9.9920  -53.2217 C.2    1 LIG      -0.26000
      3 C3        -61.8789  -10.6945  -51.6766 C.2    1 LIG       0.09300
      4 C4        -61.6638   -9.4180  -53.4298 C.2    1 LIG       0.09300
      5 O1        -62.5519   -9.8412  -52.4923 O.3    1 LIG      -0.29200
      6 H1        -59.8130  -11.4337  -51.6168 H      1 LIG       0.17500
      7 H2        -59.5433   -9.8329  -53.8163 H      1 LIG       0.17500
      8 H3        -62.4558  -11.1228  -50.8699 H      1 LIG       0.13800
      9 H4        -62.0516   -8.7248  -54.1620 H      1 LIG       0.13800
@<TRIPOS>BOND
      1       1       2 1
      2       1       3 2
      3       2       4 2
      4       3       5 1
      5       4       5 1
      6       1       6 1
      7       2       7 1
      8       3       8 1
      9       4       9 1
@<TRIPOS>ALT_TYPE
CGenFF_4.0_ALT_TYPE_SET
CGenFF_4.0 1 CG2R51 2 CG2R51 3 CG2R51 4 CG2R51 5 OG2R50 6 HGR51 7 HGR51 8 HGR52 9 HGR52
@<TRIPOS>MOLECULE
furan
 9 9 0 0 0
****
USER_CHARGES
INVALID_CHARGES
Pose:  23 Cluster:  23 Fr_nu: 2247808 TotEn:    -7.95
@<TRIPOS>ATOM
      1 C1        -73.8173   -0.1259  -33.4859 C.2    1 LIG      -0.26000
      2 C2        -74.2231   -0.7648  -32.2900 C.2    1 LIG      -0.26000
      3 C3        -73.7415   -1.1139  -34.4400 C.2    1 LIG       0.09300
      4 C4        -74.3665   -2.0976  -32.5985 C.2    1 LIG       0.09300
      5 O1        -74.0749   -2.3186  -33.9072 O.3    1 LIG      -0.29200
      6 H1        -73.6060    0.9232  -33.6339 H      1 LIG       0.17500
      7 H2        -74.3905   -0.3106  -31.3240 H      1 LIG       0.17500
      8 H3        -73.4810   -1.1224  -35.4884 H      1 LIG       0.13800
      9 H4        -74.6540   -2.9698  -32.0297 H      1 LIG       0.13800
@<TRIPOS>BOND
      1       1       2 1
      2       1       3 2
      3       2       4 2
      4       3       5 1
      5       4       5 1
      6       1       6 1
      7       2       7 1
      8       3       8 1
      9       4       9 1
@<TRIPOS>ALT_TYPE
CGenFF_4.0_ALT_TYPE_SET
CGenFF_4.0 1 CG2R51 2 CG2R51 3 CG2R51 4 CG2R51 5 OG2R50 6 HGR51 7 HGR51 8 HGR52 9 HGR52
@<TRIPOS>MOLECULE
furan
 9 9 0 0 0
****
USER_CHARGES
INVALID_CHARGES
Pose:  24 Cluster:  24 Fr_nu:  87999 TotEn:    -7.95
@<TRIPOS>ATOM
      1 C1        -58.3580  -21.4316  -39.5528 C.2    1 LIG      -0.26000
      2 C2        -59.0652  -21.3769  -40.7776 C.2    1 LIG      -0.26000
      3 C3        -58.8192  -20.3781  -38.7981 C.2    1 LIG       0.09300
      4 C4        -59.9081  -20.2940  -40.6840 C.2    1 LIG       0.09300
      5 O1        -59.7643  -19.6798  -39.4804 O.3    1 LIG      -0.29200
      6 H1        -57.6059  -22.1488  -39.2572 H      1 LIG       0.17500
      7 H2        -58.9722  -22.0436  -41.6228 H      1 LIG       0.17500
      8 H3        -58.5894  -20.0102  -37.8087 H      1 LIG       0.13800
      9 H4        -60.6338  -19.8518  -41.3509 H      1 LIG       0.13800
@<TRIPOS>BOND
      1       1       2 1
      2       1       3 2
      3       2       4 2
      4       3       5 1
      5       4       5 1
      6       1       6 1
      7       2       7 1
      8       3       8 1
      9       4       9 1
@<TRIPOS>ALT_TYPE
CGenFF_4.0_ALT_TYPE_SET
CGenFF_4.0 1 CG2R51 2 CG2R51 3 CG2R51 4 CG2R51 5 OG2R50 6 HGR51 7 HGR51 8 HGR52 9 HGR52
@<TRIPOS>MOLECULE
furan
 9 9 0 0 0
****
USER_CHARGES
INVALID_CHARGES
Pose:  25 Cluster:  25 Fr_nu: 385452 TotEn:    -7.95
@<TRIPOS>ATOM
      1 C1        -66.4410    4.4337  -28.5104 C.2    1 LIG      -0.26000
      2 C2        -66.0440    4.8862  -27.2294 C.2    1 LIG      -0.26000
      3 C3        -65.3827    3.7063  -29.0034 C.2    1 LIG       0.09300
      4 C4        -64.7716    4.4029  -27.0309 C.2    1 LIG       0.09300
      5 O1        -64.3612    3.6826  -28.1076 O.3    1 LIG      -0.29200
      6 H1        -67.3805    4.6154  -29.0118 H      1 LIG       0.17500
      7 H2        -66.6142    5.4889  -26.5373 H      1 LIG       0.17500
      8 H3        -65.2090    3.1698  -29.9248 H      1 LIG       0.13800
      9 H4        -64.0611    4.4789  -26.2207 H      1 LIG       0.13800
@<TRIPOS>BOND
      1       1       2 1
      2       1       3 2
      3       2       4 2
      4       3       5 1
      5       4       5 1
      6       1       6 1
      7       2       7 1
      8       3       8 1
      9       4       9 1
@<TRIPOS>ALT_TYPE
CGenFF_4.0_ALT_TYPE_SET
CGenFF_4.0 1 CG2R51 2 CG2R51 3 CG2R51 4 CG2R51 5 OG2R50 6 HGR51 7 HGR51 8 HGR52 9 HGR52
@<TRIPOS>MOLECULE
furan
 9 9 0 0 0
****
USER_CHARGES
INVALID_CHARGES
Pose:  26 Cluster:  26 Fr_nu: 192650 TotEn:    -7.91
@<TRIPOS>ATOM
      1 C1        -81.3273  -26.4493  -54.1910 C.2    1 LIG      -0.26000
      2 C2        -80.0557  -27.0004  -53.9039 C.2    1 LIG      -0.26000
      3 C3        -81.2249  -25.8827  -55.4402 C.2    1 LIG       0.09300
      4 C4        -79.2669  -26.7314  -54.9982 C.2    1 LIG       0.09300
      5 O1        -79.9722  -26.0504  -55.9392 O.3    1 LIG      -0.29200
      6 H1        -82.2081  -26.4629  -53.5655 H      1 LIG       0.17500
      7 H2        -79.7521  -27.5278  -53.0111 H      1 LIG       0.17500
      8 H3        -81.9157  -25.3525  -56.0796 H      1 LIG       0.13800
      9 H4        -78.2382  -26.9455  -55.2489 H      1 LIG       0.13800
@<TRIPOS>BOND
      1       1       2 1
      2       1       3 2
      3       2       4 2
      4       3       5 1
      5       4       5 1
      6       1       6 1
      7       2       7 1
      8       3       8 1
      9       4       9 1
@<TRIPOS>ALT_TYPE
CGenFF_4.0_ALT_TYPE_SET
CGenFF_4.0 1 CG2R51 2 CG2R51 3 CG2R51 4 CG2R51 5 OG2R50 6 HGR51 7 HGR51 8 HGR52 9 HGR52
@<TRIPOS>MOLECULE
furan
 9 9 0 0 0
****
USER_CHARGES
INVALID_CHARGES
Pose:  27 Cluster:  27 Fr_nu: 1245414 TotEn:    -7.91
@<TRIPOS>ATOM
      1 C1        -81.7797  -27.2889  -53.5659 C.2    1 LIG      -0.26000
      2 C2        -80.4908  -27.7510  -53.9245 C.2    1 LIG      -0.26000
      3 C3        -81.8140  -25.9552  -53.9005 C.2    1 LIG       0.09300
      4 C4        -79.8296  -26.6668  -54.4528 C.2    1 LIG       0.09300
      5 O1        -80.6293  -25.5682  -54.4419 O.3    1 LIG      -0.29200
      6 H1        -82.5828  -27.8567  -53.1189 H      1 LIG       0.17500
      7 H2        -80.0937  -28.7495  -53.8121 H      1 LIG       0.17500
      8 H3        -82.5666  -25.1840  -53.8229 H      1 LIG       0.13800
      9 H4        -78.8394  -26.5203  -54.8592 H      1 LIG       0.13800
@<TRIPOS>BOND
      1       1       2 1
      2       1       3 2
      3       2       4 2
      4       3       5 1
      5       4       5 1
      6       1       6 1
      7       2       7 1
      8       3       8 1
      9       4       9 1
@<TRIPOS>ALT_TYPE
CGenFF_4.0_ALT_TYPE_SET
CGenFF_4.0 1 CG2R51 2 CG2R51 3 CG2R51 4 CG2R51 5 OG2R50 6 HGR51 7 HGR51 8 HGR52 9 HGR52
@<TRIPOS>MOLECULE
furan
 9 9 0 0 0
****
USER_CHARGES
INVALID_CHARGES
Pose:  28 Cluster:  28 Fr_nu:    206 TotEn:    -7.86
@<TRIPOS>ATOM
      1 C1        -71.9891  -25.5981  -43.7987 C.2    1 LIG      -0.26000
      2 C2        -71.8720  -25.7245  -42.3938 C.2    1 LIG      -0.26000
      3 C3        -73.1215  -26.2945  -44.1517 C.2    1 LIG       0.09300
      4 C4        -72.9413  -26.4890  -41.9886 C.2    1 LIG       0.09300
      5 O1        -73.7078  -26.8404  -43.0542 O.3    1 LIG      -0.29200
      6 H1        -71.3303  -25.0664  -44.4699 H      1 LIG       0.17500
      7 H2        -71.1044  -25.3099  -41.7564 H      1 LIG       0.17500
      8 H3        -73.6192  -26.4855  -45.0914 H      1 LIG       0.13800
      9 H4        -73.2800  -26.8514  -41.0290 H      1 LIG       0.13800
@<TRIPOS>BOND
      1       1       2 1
      2       1       3 2
      3       2       4 2
      4       3       5 1
      5       4       5 1
      6       1       6 1
      7       2       7 1
      8       3       8 1
      9       4       9 1
@<TRIPOS>ALT_TYPE
CGenFF_4.0_ALT_TYPE_SET
CGenFF_4.0 1 CG2R51 2 CG2R51 3 CG2R51 4 CG2R51 5 OG2R50 6 HGR51 7 HGR51 8 HGR52 9 HGR52
@<TRIPOS>MOLECULE
furan
 9 9 0 0 0
****
USER_CHARGES
INVALID_CHARGES
Pose:  29 Cluster:  29 Fr_nu: 2260234 TotEn:    -7.81
@<TRIPOS>ATOM
      1 C1        -73.2920   -1.5377  -32.9949 C.2    1 LIG      -0.26000
      2 C2        -74.0173   -1.8707  -31.8260 C.2    1 LIG      -0.26000
      3 C3        -74.1971   -1.5765  -34.0300 C.2    1 LIG       0.09300
      4 C4        -75.3139   -2.0891  -32.2301 C.2    1 LIG       0.09300
      5 O1        -75.4318   -1.9117  -33.5722 O.3    1 LIG      -0.29200
      6 H1        -72.2411   -1.2997  -33.0732 H      1 LIG       0.17500
      7 H2        -73.6421   -1.9423  -30.8153 H      1 LIG       0.17500
      8 H3        -74.1249   -1.3992  -35.0932 H      1 LIG       0.13800
      9 H4        -76.2220   -2.3628  -31.7130 H      1 LIG       0.13800
@<TRIPOS>BOND
      1       1       2 1
      2       1       3 2
      3       2       4 2
      4       3       5 1
      5       4       5 1
      6       1       6 1
      7       2       7 1
      8       3       8 1
      9       4       9 1
@<TRIPOS>ALT_TYPE
CGenFF_4.0_ALT_TYPE_SET
CGenFF_4.0 1 CG2R51 2 CG2R51 3 CG2R51 4 CG2R51 5 OG2R50 6 HGR51 7 HGR51 8 HGR52 9 HGR52
@<TRIPOS>MOLECULE
furan
 9 9 0 0 0
****
USER_CHARGES
INVALID_CHARGES
Pose:  30 Cluster:  30 Fr_nu: 790694 TotEn:    -7.63
@<TRIPOS>ATOM
      1 C1        -65.2854   -8.4424  -45.9333 C.2    1 LIG      -0.26000
      2 C2        -66.6661   -8.3492  -45.6364 C.2    1 LIG      -0.26000
      3 C3        -64.6231   -8.1733  -44.7581 C.2    1 LIG       0.09300
      4 C4        -66.7491   -8.0300  -44.3010 C.2    1 LIG       0.09300
      5 O1        -65.5080   -7.9210  -43.7583 O.3    1 LIG      -0.29200
      6 H1        -64.8300   -8.6758  -46.8848 H      1 LIG       0.17500
      7 H2        -67.4969   -8.4966  -46.3113 H      1 LIG       0.17500
      8 H3        -63.5797   -8.1256  -44.4820 H      1 LIG       0.13800
      9 H4        -67.5725   -7.8557  -43.6238 H      1 LIG       0.13800
@<TRIPOS>BOND
      1       1       2 1
      2       1       3 2
      3       2       4 2
      4       3       5 1
      5       4       5 1
      6       1       6 1
      7       2       7 1
      8       3       8 1
      9       4       9 1
@<TRIPOS>ALT_TYPE
CGenFF_4.0_ALT_TYPE_SET
CGenFF_4.0 1 CG2R51 2 CG2R51 3 CG2R51 4 CG2R51 5 OG2R50 6 HGR51 7 HGR51 8 HGR52 9 HGR52
@<TRIPOS>MOLECULE
furan
 9 9 0 0 0
****
USER_CHARGES
INVALID_CHARGES
Pose:  31 Cluster:  31 Fr_nu:  23257 TotEn:    -7.63
@<TRIPOS>ATOM
      1 C1        -70.3251  -25.6575  -43.9408 C.2    1 LIG      -0.26000
      2 C2        -71.6965  -25.9763  -43.7963 C.2    1 LIG      -0.26000
      3 C3        -69.8672  -25.3595  -42.6784 C.2    1 LIG       0.09300
      4 C4        -71.9789  -25.8504  -42.4560 C.2    1 LIG       0.09300
      5 O1        -70.8690  -25.4749  -41.7676 O.3    1 LIG      -0.29200
      6 H1        -69.7434  -25.6459  -44.8511 H      1 LIG       0.17500
      7 H2        -72.3921  -26.2622  -44.5721 H      1 LIG       0.17500
      8 H3        -68.9066  -25.0646  -42.2819 H      1 LIG       0.13800
      9 H4        -72.8726  -25.9857  -41.8644 H      1 LIG       0.13800
@<TRIPOS>BOND
      1       1       2 1
      2       1       3 2
      3       2       4 2
      4       3       5 1
      5       4       5 1
      6       1       6 1
      7       2       7 1
      8       3       8 1
      9       4       9 1
@<TRIPOS>ALT_TYPE
CGenFF_4.0_ALT_TYPE_SET
CGenFF_4.0 1 CG2R51 2 CG2R51 3 CG2R51 4 CG2R51 5 OG2R50 6 HGR51 7 HGR51 8 HGR52 9 HGR52
@<TRIPOS>MOLECULE
furan
 9 9 0 0 0
****
USER_CHARGES
INVALID_CHARGES
Pose:  32 Cluster:  32 Fr_nu:  38036 TotEn:    -7.51
@<TRIPOS>ATOM
      1 C1        -75.5730   -2.0501  -33.4590 C.2    1 LIG      -0.26000
      2 C2        -74.4421   -1.8148  -34.2769 C.2    1 LIG      -0.26000
      3 C3        -75.1827   -1.7548  -32.1735 C.2    1 LIG       0.09300
      4 C4        -73.4415   -1.3923  -33.4329 C.2    1 LIG       0.09300
      5 O1        -73.8849   -1.3530  -32.1490 O.3    1 LIG      -0.29200
      6 H1        -76.5501   -2.3926  -33.7677 H      1 LIG       0.17500
      7 H2        -74.3660   -1.9375  -35.3477 H      1 LIG       0.17500
      8 H3        -75.6835   -1.7766  -31.2165 H      1 LIG       0.13800
      9 H4        -72.4131   -1.0968  -33.5818 H      1 LIG       0.13800
@<TRIPOS>BOND
      1       1       2 1
      2       1       3 2
      3       2       4 2
      4       3       5 1
      5       4       5 1
      6       1       6 1
      7       2       7 1
      8       3       8 1
      9       4       9 1
@<TRIPOS>ALT_TYPE
CGenFF_4.0_ALT_TYPE_SET
CGenFF_4.0 1 CG2R51 2 CG2R51 3 CG2R51 4 CG2R51 5 OG2R50 6 HGR51 7 HGR51 8 HGR52 9 HGR52
@<TRIPOS>MOLECULE
furan
 9 9 0 0 0
****
USER_CHARGES
INVALID_CHARGES
Pose:  33 Cluster:  33 Fr_nu: 178018 TotEn:    -7.44
@<TRIPOS>ATOM
      1 C1        -74.7806  -17.0627  -26.7902 C.2    1 LIG      -0.26000
      2 C2        -74.5089  -18.3307  -26.2230 C.2    1 LIG      -0.26000
      3 C3        -75.5364  -17.3012  -27.9144 C.2    1 LIG       0.09300
      4 C4        -75.1181  -19.2536  -27.0410 C.2    1 LIG       0.09300
      5 O1        -75.7467  -18.6341  -28.0743 O.3    1 LIG      -0.29200
      6 H1        -74.4646  -16.0961  -26.4255 H      1 LIG       0.17500
      7 H2        -73.9403  -18.5451  -25.3296 H      1 LIG       0.17500
      8 H3        -75.9800  -16.6645  -28.6659 H      1 LIG       0.13800
      9 H4        -75.1937  -20.3311  -27.0260 H      1 LIG       0.13800
@<TRIPOS>BOND
      1       1       2 1
      2       1       3 2
      3       2       4 2
      4       3       5 1
      5       4       5 1
      6       1       6 1
      7       2       7 1
      8       3       8 1
      9       4       9 1
@<TRIPOS>ALT_TYPE
CGenFF_4.0_ALT_TYPE_SET
CGenFF_4.0 1 CG2R51 2 CG2R51 3 CG2R51 4 CG2R51 5 OG2R50 6 HGR51 7 HGR51 8 HGR52 9 HGR52
@<TRIPOS>MOLECULE
furan
 9 9 0 0 0
****
USER_CHARGES
INVALID_CHARGES
Pose:  34 Cluster:  34 Fr_nu: 549595 TotEn:    -7.43
@<TRIPOS>ATOM
      1 C1        -75.7207  -17.8103  -28.0970 C.2    1 LIG      -0.26000
      2 C2        -75.5555  -19.1989  -27.8783 C.2    1 LIG      -0.26000
      3 C3        -75.1549  -17.1828  -27.0116 C.2    1 LIG       0.09300
      4 C4        -74.9004  -19.3209  -26.6750 C.2    1 LIG       0.09300
      5 O1        -74.6525  -18.0964  -26.1403 O.3    1 LIG      -0.29200
      6 H1        -76.1935  -17.3274  -28.9399 H      1 LIG       0.17500
      7 H2        -75.8740  -20.0094  -28.5179 H      1 LIG       0.17500
      8 H3        -75.0339  -16.1481  -26.7255 H      1 LIG       0.13800
      9 H4        -74.5568  -20.1636  -26.0930 H      1 LIG       0.13800
@<TRIPOS>BOND
      1       1       2 1
      2       1       3 2
      3       2       4 2
      4       3       5 1
      5       4       5 1
      6       1       6 1
      7       2       7 1
      8       3       8 1
      9       4       9 1
@<TRIPOS>ALT_TYPE
CGenFF_4.0_ALT_TYPE_SET
CGenFF_4.0 1 CG2R51 2 CG2R51 3 CG2R51 4 CG2R51 5 OG2R50 6 HGR51 7 HGR51 8 HGR52 9 HGR52
@<TRIPOS>MOLECULE
furan
 9 9 0 0 0
****
USER_CHARGES
INVALID_CHARGES
Pose:  35 Cluster:  35 Fr_nu: 129714 TotEn:    -7.25
@<TRIPOS>ATOM
      1 C1        -54.8745    6.1828  -35.4433 C.2    1 LIG      -0.26000
      2 C2        -55.4792    5.7625  -36.6520 C.2    1 LIG      -0.26000
      3 C3        -53.6588    5.5422  -35.3815 C.2    1 LIG       0.09300
      4 C4        -54.5898    4.8952  -37.2426 C.2    1 LIG       0.09300
      5 O1        -53.4776    4.7556  -36.4745 O.3    1 LIG      -0.29200
      6 H1        -55.2749    6.8666  -34.7089 H      1 LIG       0.17500
      7 H2        -56.4426    6.0552  -37.0437 H      1 LIG       0.17500
      8 H3        -52.8500    5.5410  -34.6653 H      1 LIG       0.13800
      9 H4        -54.5990    4.3251  -38.1602 H      1 LIG       0.13800
@<TRIPOS>BOND
      1       1       2 1
      2       1       3 2
      3       2       4 2
      4       3       5 1
      5       4       5 1
      6       1       6 1
      7       2       7 1
      8       3       8 1
      9       4       9 1
@<TRIPOS>ALT_TYPE
CGenFF_4.0_ALT_TYPE_SET
CGenFF_4.0 1 CG2R51 2 CG2R51 3 CG2R51 4 CG2R51 5 OG2R50 6 HGR51 7 HGR51 8 HGR52 9 HGR52
@<TRIPOS>MOLECULE
furan
 9 9 0 0 0
****
USER_CHARGES
INVALID_CHARGES
Pose:  36 Cluster:  36 Fr_nu: 330577 TotEn:    -7.20
@<TRIPOS>ATOM
      1 C1        -67.9155   -7.4010  -47.2891 C.2    1 LIG      -0.26000
      2 C2        -67.3179   -7.9645  -46.1364 C.2    1 LIG      -0.26000
      3 C3        -66.9175   -7.3112  -48.2315 C.2    1 LIG       0.09300
      4 C4        -65.9975   -8.1790  -46.4566 C.2    1 LIG       0.09300
      5 O1        -65.7454   -7.7835  -47.7320 O.3    1 LIG      -0.29200
      6 H1        -68.9445   -7.0977  -47.4168 H      1 LIG       0.17500
      7 H2        -67.7907   -8.1868  -45.1906 H      1 LIG       0.17500
      8 H3        -66.8816   -6.9548  -49.2507 H      1 LIG       0.13800
      9 H4        -65.1537   -8.5838  -45.9171 H      1 LIG       0.13800
@<TRIPOS>BOND
      1       1       2 1
      2       1       3 2
      3       2       4 2
      4       3       5 1
      5       4       5 1
      6       1       6 1
      7       2       7 1
      8       3       8 1
      9       4       9 1
@<TRIPOS>ALT_TYPE
CGenFF_4.0_ALT_TYPE_SET
CGenFF_4.0 1 CG2R51 2 CG2R51 3 CG2R51 4 CG2R51 5 OG2R50 6 HGR51 7 HGR51 8 HGR52 9 HGR52
@<TRIPOS>MOLECULE
furan
 9 9 0 0 0
****
USER_CHARGES
INVALID_CHARGES
Pose:  37 Cluster:  37 Fr_nu:  19490 TotEn:    -7.16
@<TRIPOS>ATOM
      1 C1        -67.4350  -26.5089  -35.7610 C.2    1 LIG      -0.26000
      2 C2        -66.5486  -25.6387  -36.4395 C.2    1 LIG      -0.26000
      3 C3        -68.2707  -25.7034  -35.0230 C.2    1 LIG       0.09300
      4 C4        -66.9060  -24.3635  -36.0679 C.2    1 LIG       0.09300
      5 O1        -67.9550  -24.3943  -35.2046 O.3    1 LIG      -0.29200
      6 H1        -67.4610  -27.5881  -35.8040 H      1 LIG       0.17500
      7 H2        -65.7494  -25.9074  -37.1151 H      1 LIG       0.17500
      8 H3        -69.0970  -25.8966  -34.3544 H      1 LIG       0.13800
      9 H4        -66.5334  -23.3804  -36.3162 H      1 LIG       0.13800
@<TRIPOS>BOND
      1       1       2 1
      2       1       3 2
      3       2       4 2
      4       3       5 1
      5       4       5 1
      6       1       6 1
      7       2       7 1
      8       3       8 1
      9       4       9 1
@<TRIPOS>ALT_TYPE
CGenFF_4.0_ALT_TYPE_SET
CGenFF_4.0 1 CG2R51 2 CG2R51 3 CG2R51 4 CG2R51 5 OG2R50 6 HGR51 7 HGR51 8 HGR52 9 HGR52
@<TRIPOS>MOLECULE
furan
 9 9 0 0 0
****
USER_CHARGES
INVALID_CHARGES
Pose:  38 Cluster:  38 Fr_nu:  74553 TotEn:    -7.05
@<TRIPOS>ATOM
      1 C1        -53.8041    5.5612  -36.4398 C.2    1 LIG      -0.26000
      2 C2        -54.0228    6.5623  -35.4634 C.2    1 LIG      -0.26000
      3 C3        -55.0019    4.9005  -36.5843 C.2    1 LIG       0.09300
      4 C4        -55.3386    6.4420  -35.0810 C.2    1 LIG       0.09300
      5 O1        -55.9424    5.4313  -35.7596 O.3    1 LIG      -0.29200
      6 H1        -52.8881    5.3477  -36.9713 H      1 LIG       0.17500
      7 H2        -53.3105    7.2817  -35.0859 H      1 LIG       0.17500
      8 H3        -55.3315    4.0762  -37.1998 H      1 LIG       0.13800
      9 H4        -55.9635    6.9707  -34.3760 H      1 LIG       0.13800
@<TRIPOS>BOND
      1       1       2 1
      2       1       3 2
      3       2       4 2
      4       3       5 1
      5       4       5 1
      6       1       6 1
      7       2       7 1
      8       3       8 1
      9       4       9 1
@<TRIPOS>ALT_TYPE
CGenFF_4.0_ALT_TYPE_SET
CGenFF_4.0 1 CG2R51 2 CG2R51 3 CG2R51 4 CG2R51 5 OG2R50 6 HGR51 7 HGR51 8 HGR52 9 HGR52
@<TRIPOS>MOLECULE
furan
 9 9 0 0 0
****
USER_CHARGES
INVALID_CHARGES
Pose:  39 Cluster:  39 Fr_nu: 529678 TotEn:    -6.91
@<TRIPOS>ATOM
      1 C1        -66.8851   -8.2489  -46.1481 C.2    1 LIG      -0.26000
      2 C2        -66.6633   -7.6961  -47.4320 C.2    1 LIG      -0.26000
      3 C3        -68.0608   -7.6986  -45.6932 C.2    1 LIG       0.09300
      4 C4        -67.7194   -6.8475  -47.6702 C.2    1 LIG       0.09300
      5 O1        -68.5757   -6.8434  -46.6151 O.3    1 LIG      -0.29200
      6 H1        -66.2653   -8.9591  -45.6202 H      1 LIG       0.17500
      7 H2        -65.8372   -7.8919  -48.1003 H      1 LIG       0.17500
      8 H3        -68.6349   -7.8075  -44.7845 H      1 LIG       0.13800
      9 H4        -67.9931   -6.2085  -48.4971 H      1 LIG       0.13800
@<TRIPOS>BOND
      1       1       2 1
      2       1       3 2
      3       2       4 2
      4       3       5 1
      5       4       5 1
      6       1       6 1
      7       2       7 1
      8       3       8 1
      9       4       9 1
@<TRIPOS>ALT_TYPE
CGenFF_4.0_ALT_TYPE_SET
CGenFF_4.0 1 CG2R51 2 CG2R51 3 CG2R51 4 CG2R51 5 OG2R50 6 HGR51 7 HGR51 8 HGR52 9 HGR52
@<TRIPOS>MOLECULE
furan
 9 9 0 0 0
****
USER_CHARGES
INVALID_CHARGES
Pose:  40 Cluster:  40 Fr_nu:  85159 TotEn:    -6.78
@<TRIPOS>ATOM
      1 C1        -61.3679   -9.6846  -53.1324 C.2    1 LIG      -0.26000
      2 C2        -61.9039   -9.9203  -51.8438 C.2    1 LIG      -0.26000
      3 C3        -60.3131  -10.5562  -53.2727 C.2    1 LIG       0.09300
      4 C4        -61.1384  -10.9192  -51.2886 C.2    1 LIG       0.09300
      5 O1        -60.1666  -11.3124  -52.1532 O.3    1 LIG      -0.29200
      6 H1        -61.7076   -8.9686  -53.8668 H      1 LIG       0.17500
      7 H2        -62.7432   -9.4243  -51.3781 H      1 LIG       0.17500
      8 H3        -59.6059  -10.7526  -54.0654 H      1 LIG       0.13800
      9 H4        -61.1554  -11.4336  -50.3388 H      1 LIG       0.13800
@<TRIPOS>BOND
      1       1       2 1
      2       1       3 2
      3       2       4 2
      4       3       5 1
      5       4       5 1
      6       1       6 1
      7       2       7 1
      8       3       8 1
      9       4       9 1
@<TRIPOS>ALT_TYPE
CGenFF_4.0_ALT_TYPE_SET
CGenFF_4.0 1 CG2R51 2 CG2R51 3 CG2R51 4 CG2R51 5 OG2R50 6 HGR51 7 HGR51 8 HGR52 9 HGR52
@<TRIPOS>MOLECULE
furan
 9 9 0 0 0
****
USER_CHARGES
INVALID_CHARGES
Pose:  41 Cluster:  41 Fr_nu:  18887 TotEn:    -5.95
@<TRIPOS>ATOM
      1 C1        -67.4484  -26.0396  -34.9830 C.2    1 LIG      -0.26000
      2 C2        -67.6533  -24.6475  -35.1351 C.2    1 LIG      -0.26000
      3 C3        -66.6077  -26.4159  -36.0046 C.2    1 LIG       0.09300
      4 C4        -66.9230  -24.2722  -36.2388 C.2    1 LIG       0.09300
      5 O1        -66.2827  -25.3444  -36.7745 O.3    1 LIG      -0.29200
      6 H1        -67.8621  -26.6878  -34.2241 H      1 LIG       0.17500
      7 H2        -68.2574  -23.9987  -34.5175 H      1 LIG       0.17500
      8 H3        -66.1701  -27.3570  -36.3046 H      1 LIG       0.13800
      9 H4        -66.7632  -23.3312  -36.7447 H      1 LIG       0.13800
@<TRIPOS>BOND
      1       1       2 1
      2       1       3 2
      3       2       4 2
      4       3       5 1
      5       4       5 1
      6       1       6 1
      7       2       7 1
      8       3       8 1
      9       4       9 1
@<TRIPOS>ALT_TYPE
CGenFF_4.0_ALT_TYPE_SET
CGenFF_4.0 1 CG2R51 2 CG2R51 3 CG2R51 4 CG2R51 5 OG2R50 6 HGR51 7 HGR51 8 HGR52 9 HGR52
@<TRIPOS>MOLECULE
furan
 9 9 0 0 0
****
USER_CHARGES
INVALID_CHARGES
Pose:  42 Cluster:  42 Fr_nu:   5959 TotEn:    -5.84
@<TRIPOS>ATOM
      1 C1        -72.2342  -10.0688  -43.8268 C.2    1 LIG      -0.26000
      2 C2        -73.0398   -9.4181  -42.8620 C.2    1 LIG      -0.26000
      3 C3        -72.5820  -11.3988  -43.7805 C.2    1 LIG       0.09300
      4 C4        -73.8226  -10.3967  -42.2951 C.2    1 LIG       0.09300
      5 O1        -73.5498  -11.6070  -42.8495 O.3    1 LIG      -0.29200
      6 H1        -71.4924   -9.6243  -44.4744 H      1 LIG       0.17500
      7 H2        -73.0489   -8.3671  -42.6115 H      1 LIG       0.17500
      8 H3        -72.2528  -12.2768  -44.3169 H      1 LIG       0.13800
      9 H4        -74.5820  -10.3948  -41.5268 H      1 LIG       0.13800
@<TRIPOS>BOND
      1       1       2 1
      2       1       3 2
      3       2       4 2
      4       3       5 1
      5       4       5 1
      6       1       6 1
      7       2       7 1
      8       3       8 1
      9       4       9 1
@<TRIPOS>ALT_TYPE
CGenFF_4.0_ALT_TYPE_SET
CGenFF_4.0 1 CG2R51 2 CG2R51 3 CG2R51 4 CG2R51 5 OG2R50 6 HGR51 7 HGR51 8 HGR52 9 HGR52
@<TRIPOS>MOLECULE
furan
 9 9 0 0 0
****
USER_CHARGES
INVALID_CHARGES
Pose:  43 Cluster:  43 Fr_nu:  93994 TotEn:    -4.99
@<TRIPOS>ATOM
      1 C1        -52.0492   -9.0007  -30.6376 C.2    1 LIG      -0.26000
      2 C2        -52.8518  -10.1387  -30.8904 C.2    1 LIG      -0.26000
      3 C3        -50.8563   -9.4764  -30.1450 C.2    1 LIG       0.09300
      4 C4        -52.0921  -11.2287  -30.5343 C.2    1 LIG       0.09300
      5 O1        -50.8743  -10.8335  -30.0790 O.3    1 LIG      -0.29200
      6 H1        -52.3080   -7.9635  -30.7943 H      1 LIG       0.17500
      7 H2        -53.8581  -10.1616  -31.2832 H      1 LIG       0.17500
      8 H3        -49.9427   -9.0043  -29.8140 H      1 LIG       0.13800
      9 H4        -52.2640  -12.2952  -30.5444 H      1 LIG       0.13800
@<TRIPOS>BOND
      1       1       2 1
      2       1       3 2
      3       2       4 2
      4       3       5 1
      5       4       5 1
      6       1       6 1
      7       2       7 1
      8       3       8 1
      9       4       9 1
@<TRIPOS>ALT_TYPE
CGenFF_4.0_ALT_TYPE_SET
CGenFF_4.0 1 CG2R51 2 CG2R51 3 CG2R51 4 CG2R51 5 OG2R50 6 HGR51 7 HGR51 8 HGR52 9 HGR52
@<TRIPOS>MOLECULE
pyrimidine
 10 10 0 0 0
****
USER_CHARGES
INVALID_CHARGES
Pose:   1 Cluster:   1 Fr_nu:  12030 TotEn:   -17.72
@<TRIPOS>ATOM
      1 C1        -67.3523   -7.4030  -47.9710 C.ar   1 LIG      -0.13100
      2 C2        -67.9690   -7.6034  -46.7528 C.ar   1 LIG       0.28900
      3 C3        -66.0146   -7.7372  -48.0252 C.ar   1 LIG       0.28900
      4 C4        -66.0351   -8.3798  -45.8449 C.ar   1 LIG       0.50700
      5 N1        -67.3382   -8.0919  -45.6648 N.ar   1 LIG      -0.71900
      6 N2        -65.3219   -8.2298  -46.9774 N.ar   1 LIG      -0.71900
      7 H1        -67.8829   -7.0093  -48.8276 H      1 LIG       0.11500
      8 H2        -69.0189   -7.3694  -46.6141 H      1 LIG       0.11400
      9 H3        -65.4454   -7.6137  -48.9401 H      1 LIG       0.11400
     10 H4        -65.5033   -8.7729  -44.9870 H      1 LIG       0.14100
@<TRIPOS>BOND
      1       1       2 ar
      2       1       3 ar
      3       2       5 ar
      4       3       6 ar
      5       4       5 ar
      6       4       6 ar
      7       1       7 1
      8       2       8 1
      9       3       9 1
     10       4      10 1
@<TRIPOS>ALT_TYPE
CGenFF_4.0_ALT_TYPE_SET
CGenFF_4.0 1 CG2R61 2 CG2R61 3 CG2R61 4 CG2R64 5 NG2R62 6 NG2R62 7 HGR61 8 HGR62 9 HGR62 10 HGR62
@<TRIPOS>MOLECULE
pyrimidine
 10 10 0 0 0
****
USER_CHARGES
INVALID_CHARGES
Pose:   2 Cluster:   2 Fr_nu: 362819 TotEn:   -17.68
@<TRIPOS>ATOM
      1 C1        -65.3673   -8.6130  -45.4237 C.ar   1 LIG      -0.13100
      2 C2        -65.7849   -8.6310  -44.1085 C.ar   1 LIG       0.28900
      3 C3        -66.3330   -8.2829  -46.3523 C.ar   1 LIG       0.28900
      4 C4        -67.8943   -8.0426  -44.7178 C.ar   1 LIG       0.50700
      5 N1        -67.0456   -8.3499  -43.7185 N.ar   1 LIG      -0.71900
      6 N2        -67.6111   -7.9910  -46.0334 N.ar   1 LIG      -0.71900
      7 H1        -64.3492   -8.8429  -45.7081 H      1 LIG       0.11500
      8 H2        -65.0965   -8.8795  -43.3081 H      1 LIG       0.11400
      9 H3        -66.0989   -8.2435  -47.4107 H      1 LIG       0.11400
     10 H4        -68.9140   -7.8134  -44.4334 H      1 LIG       0.14100
@<TRIPOS>BOND
      1       1       2 ar
      2       1       3 ar
      3       2       5 ar
      4       3       6 ar
      5       4       5 ar
      6       4       6 ar
      7       1       7 1
      8       2       8 1
      9       3       9 1
     10       4      10 1
@<TRIPOS>ALT_TYPE
CGenFF_4.0_ALT_TYPE_SET
CGenFF_4.0 1 CG2R61 2 CG2R61 3 CG2R61 4 CG2R64 5 NG2R62 6 NG2R62 7 HGR61 8 HGR62 9 HGR62 10 HGR62
@<TRIPOS>MOLECULE
pyrimidine
 10 10 0 0 0
****
USER_CHARGES
INVALID_CHARGES
Pose:   3 Cluster:   3 Fr_nu:   5888 TotEn:   -16.29
@<TRIPOS>ATOM
      1 C1        -73.0305   -9.4278  -42.8229 C.ar   1 LIG      -0.13100
      2 C2        -73.8241  -10.3272  -42.1403 C.ar   1 LIG       0.28900
      3 C3        -72.2117   -9.9699  -43.7923 C.ar   1 LIG       0.28900
      4 C4        -72.9845  -12.0608  -43.3473 C.ar   1 LIG       0.50700
      5 N1        -73.8264  -11.6553  -42.3777 N.ar   1 LIG      -0.71900
      6 N2        -72.1629  -11.2867  -44.0818 N.ar   1 LIG      -0.71900
      7 H1        -73.0489   -8.3671  -42.6115 H      1 LIG       0.11500
      8 H2        -74.5001   -9.9944  -41.3603 H      1 LIG       0.11400
      9 H3        -71.5517   -9.3414  -44.3804 H      1 LIG       0.11400
     10 H4        -72.9651  -13.1230  -43.5584 H      1 LIG       0.14100
@<TRIPOS>BOND
      1       1       2 ar
      2       1       3 ar
      3       2       5 ar
      4       3       6 ar
      5       4       5 ar
      6       4       6 ar
      7       1       7 1
      8       2       8 1
      9       3       9 1
     10       4      10 1
@<TRIPOS>ALT_TYPE
CGenFF_4.0_ALT_TYPE_SET
CGenFF_4.0 1 CG2R61 2 CG2R61 3 CG2R61 4 CG2R64 5 NG2R62 6 NG2R62 7 HGR61 8 HGR62 9 HGR62 10 HGR62
@<TRIPOS>MOLECULE
pyrimidine
 10 10 0 0 0
****
USER_CHARGES
INVALID_CHARGES
Pose:   4 Cluster:   4 Fr_nu:   3834 TotEn:   -14.87
@<TRIPOS>ATOM
      1 C1        -66.3603   -8.4053  -47.0818 C.ar   1 LIG      -0.13100
      2 C2        -67.2449   -8.3855  -46.0228 C.ar   1 LIG       0.28900
      3 C3        -65.0230   -8.3756  -46.7433 C.ar   1 LIG       0.28900
      4 C4        -65.5330   -8.3150  -44.5290 C.ar   1 LIG       0.50700
      5 N1        -66.8644   -8.3403  -44.7291 N.ar   1 LIG      -0.71900
      6 N2        -64.5721   -8.3299  -45.4725 N.ar   1 LIG      -0.71900
      7 H1        -66.6936   -8.4416  -48.1103 H      1 LIG       0.11500
      8 H2        -68.3163   -8.4058  -46.1906 H      1 LIG       0.11400
      9 H3        -64.2537   -8.3874  -47.5078 H      1 LIG       0.11400
     10 H4        -65.1991   -8.2776  -43.4993 H      1 LIG       0.14100
@<TRIPOS>BOND
      1       1       2 ar
      2       1       3 ar
      3       2       5 ar
      4       3       6 ar
      5       4       5 ar
      6       4       6 ar
      7       1       7 1
      8       2       8 1
      9       3       9 1
     10       4      10 1
@<TRIPOS>ALT_TYPE
CGenFF_4.0_ALT_TYPE_SET
CGenFF_4.0 1 CG2R61 2 CG2R61 3 CG2R61 4 CG2R64 5 NG2R62 6 NG2R62 7 HGR61 8 HGR62 9 HGR62 10 HGR62
@<TRIPOS>MOLECULE
pyrimidine
 10 10 0 0 0
****
USER_CHARGES
INVALID_CHARGES
Pose:   5 Cluster:   5 Fr_nu: 2926060 TotEn:   -13.46
@<TRIPOS>ATOM
      1 C1        -73.1893   -5.9762  -27.6541 C.ar   1 LIG      -0.13100
      2 C2        -74.5690   -5.9924  -27.6803 C.ar   1 LIG       0.28900
      3 C3        -72.6007   -6.7811  -26.7003 C.ar   1 LIG       0.28900
      4 C4        -74.6342   -7.4763  -25.9596 C.ar   1 LIG       0.50700
      5 N1        -75.3258   -6.7334  -26.8446 N.ar   1 LIG      -0.71900
      6 N2        -73.2952   -7.5469  -25.8335 N.ar   1 LIG      -0.71900
      7 H1        -72.6071   -5.3718  -28.3368 H      1 LIG       0.11500
      8 H2        -75.1203   -5.3917  -28.3955 H      1 LIG       0.11400
      9 H3        -71.5217   -6.8334  -26.6033 H      1 LIG       0.11400
     10 H4        -75.2169   -8.0807  -25.2752 H      1 LIG       0.14100
@<TRIPOS>BOND
      1       1       2 ar
      2       1       3 ar
      3       2       5 ar
      4       3       6 ar
      5       4       5 ar
      6       4       6 ar
      7       1       7 1
      8       2       8 1
      9       3       9 1
     10       4      10 1
@<TRIPOS>ALT_TYPE
CGenFF_4.0_ALT_TYPE_SET
CGenFF_4.0 1 CG2R61 2 CG2R61 3 CG2R61 4 CG2R64 5 NG2R62 6 NG2R62 7 HGR61 8 HGR62 9 HGR62 10 HGR62
@<TRIPOS>MOLECULE
pyrimidine
 10 10 0 0 0
****
USER_CHARGES
INVALID_CHARGES
Pose:   6 Cluster:   6 Fr_nu:   4215 TotEn:   -13.35
@<TRIPOS>ATOM
      1 C1        -67.5437   -7.1492  -47.9716 C.ar   1 LIG      -0.13100
      2 C2        -66.8583   -8.3418  -47.8606 C.ar   1 LIG       0.28900
      3 C3        -68.2689   -6.7716  -46.8601 C.ar   1 LIG       0.28900
      4 C4        -67.6161   -8.6376  -45.7380 C.ar   1 LIG       0.50700
      5 N1        -66.8723   -9.1142  -46.7544 N.ar   1 LIG      -0.71900
      6 N2        -68.3278   -7.4943  -45.7223 N.ar   1 LIG      -0.71900
      7 H1        -67.5147   -6.5496  -48.8716 H      1 LIG       0.11500
      8 H2        -66.2610   -8.7204  -48.6829 H      1 LIG       0.11400
      9 H3        -68.8405   -5.8499  -46.8536 H      1 LIG       0.11400
     10 H4        -67.6463   -9.2383  -44.8373 H      1 LIG       0.14100
@<TRIPOS>BOND
      1       1       2 ar
      2       1       3 ar
      3       2       5 ar
      4       3       6 ar
      5       4       5 ar
      6       4       6 ar
      7       1       7 1
      8       2       8 1
      9       3       9 1
     10       4      10 1
@<TRIPOS>ALT_TYPE
CGenFF_4.0_ALT_TYPE_SET
CGenFF_4.0 1 CG2R61 2 CG2R61 3 CG2R61 4 CG2R64 5 NG2R62 6 NG2R62 7 HGR61 8 HGR62 9 HGR62 10 HGR62
@<TRIPOS>MOLECULE
pyrimidine
 10 10 0 0 0
****
USER_CHARGES
INVALID_CHARGES
Pose:   7 Cluster:   7 Fr_nu: 197296 TotEn:   -12.99
@<TRIPOS>ATOM
      1 C1        -65.6427   -8.1503  -47.4551 C.ar   1 LIG      -0.13100
      2 C2        -65.2426   -8.3603  -46.1512 C.ar   1 LIG       0.28900
      3 C3        -66.9664   -7.7990  -47.6242 C.ar   1 LIG       0.28900
      4 C4        -67.3298   -7.8917  -45.3823 C.ar   1 LIG       0.50700
      5 N1        -66.0628   -8.2392  -45.0868 N.ar   1 LIG      -0.71900
      6 N2        -67.8411   -7.6603  -46.6065 N.ar   1 LIG      -0.71900
      7 H1        -64.9631   -8.2546  -48.2903 H      1 LIG       0.11500
      8 H2        -64.2206   -8.6401  -45.9197 H      1 LIG       0.11400
      9 H3        -67.3726   -7.6143  -48.6128 H      1 LIG       0.11400
     10 H4        -68.0107   -7.7883  -44.5463 H      1 LIG       0.14100
@<TRIPOS>BOND
      1       1       2 ar
      2       1       3 ar
      3       2       5 ar
      4       3       6 ar
      5       4       5 ar
      6       4       6 ar
      7       1       7 1
      8       2       8 1
      9       3       9 1
     10       4      10 1
@<TRIPOS>ALT_TYPE
CGenFF_4.0_ALT_TYPE_SET
CGenFF_4.0 1 CG2R61 2 CG2R61 3 CG2R61 4 CG2R64 5 NG2R62 6 NG2R62 7 HGR61 8 HGR62 9 HGR62 10 HGR62
@<TRIPOS>MOLECULE
pyrimidine
 10 10 0 0 0
****
USER_CHARGES
INVALID_CHARGES
Pose:   8 Cluster:   8 Fr_nu: 210260 TotEn:   -12.66
@<TRIPOS>ATOM
      1 C1        -81.1793  -26.3096  -54.3231 C.ar   1 LIG      -0.13100
      2 C2        -81.0929  -25.7363  -55.5755 C.ar   1 LIG       0.28900
      3 C3        -80.0254  -26.9073  -53.8592 C.ar   1 LIG       0.28900
      4 C4        -78.9134  -26.3540  -55.7630 C.ar   1 LIG       0.50700
      5 N1        -79.9716  -25.7401  -56.3258 N.ar   1 LIG      -0.71900
      6 N2        -78.8704  -26.9483  -54.5552 N.ar   1 LIG      -0.71900
      7 H1        -82.0923  -26.2918  -53.7430 H      1 LIG       0.11500
      8 H2        -81.9489  -25.2434  -56.0234 H      1 LIG       0.11400
      9 H3        -79.9970  -27.3847  -52.8857 H      1 LIG       0.11400
     10 H4        -77.9996  -26.3730  -56.3441 H      1 LIG       0.14100
@<TRIPOS>BOND
      1       1       2 ar
      2       1       3 ar
      3       2       5 ar
      4       3       6 ar
      5       4       5 ar
      6       4       6 ar
      7       1       7 1
      8       2       8 1
      9       3       9 1
     10       4      10 1
@<TRIPOS>ALT_TYPE
CGenFF_4.0_ALT_TYPE_SET
CGenFF_4.0 1 CG2R61 2 CG2R61 3 CG2R61 4 CG2R64 5 NG2R62 6 NG2R62 7 HGR61 8 HGR62 9 HGR62 10 HGR62
@<TRIPOS>MOLECULE
pyrimidine
 10 10 0 0 0
****
USER_CHARGES
INVALID_CHARGES
Pose:   9 Cluster:   9 Fr_nu:   3783 TotEn:   -12.39
@<TRIPOS>ATOM
      1 C1        -66.5310   -8.0766  -43.6135 C.ar   1 LIG      -0.13100
      2 C2        -67.7824   -8.2592  -44.1658 C.ar   1 LIG       0.28900
      3 C3        -65.4671   -8.2491  -44.4752 C.ar   1 LIG       0.28900
      4 C4        -66.8734   -8.7250  -46.1965 C.ar   1 LIG       0.50700
      5 N1        -67.9909   -8.5850  -45.4584 N.ar   1 LIG      -0.71900
      6 N2        -65.6024   -8.5748  -45.7775 N.ar   1 LIG      -0.71900
      7 H1        -66.3930   -7.8155  -42.5728 H      1 LIG       0.11500
      8 H2        -68.6788   -8.1451  -43.5659 H      1 LIG       0.11400
      9 H3        -64.4456   -8.1272  -44.1317 H      1 LIG       0.11400
     10 H4        -67.0113   -8.9875  -47.2383 H      1 LIG       0.14100
@<TRIPOS>BOND
      1       1       2 ar
      2       1       3 ar
      3       2       5 ar
      4       3       6 ar
      5       4       5 ar
      6       4       6 ar
      7       1       7 1
      8       2       8 1
      9       3       9 1
     10       4      10 1
@<TRIPOS>ALT_TYPE
CGenFF_4.0_ALT_TYPE_SET
CGenFF_4.0 1 CG2R61 2 CG2R61 3 CG2R61 4 CG2R64 5 NG2R62 6 NG2R62 7 HGR61 8 HGR62 9 HGR62 10 HGR62
@<TRIPOS>MOLECULE
pyrimidine
 10 10 0 0 0
****
USER_CHARGES
INVALID_CHARGES
Pose:  10 Cluster:  10 Fr_nu: 725236 TotEn:   -12.01
@<TRIPOS>ATOM
      1 C1        -52.3925  -22.1951  -32.5918 C.ar   1 LIG      -0.13100
      2 C2        -51.5038  -21.1895  -32.2703 C.ar   1 LIG       0.28900
      3 C3        -51.8416  -23.4500  -32.7522 C.ar   1 LIG       0.28900
      4 C4        -49.7629  -22.6508  -32.2974 C.ar   1 LIG       0.50700
      5 N1        -50.1776  -21.3827  -32.1148 N.ar   1 LIG      -0.71900
      6 N2        -50.5261  -23.7148  -32.6122 N.ar   1 LIG      -0.71900
      7 H1        -53.4520  -22.0115  -32.7106 H      1 LIG       0.11500
      8 H2        -51.8441  -20.1700  -32.1247 H      1 LIG       0.11400
      9 H3        -52.4615  -24.3030  -33.0062 H      1 LIG       0.11400
     10 H4        -48.7020  -22.8346  -32.1796 H      1 LIG       0.14100
@<TRIPOS>BOND
      1       1       2 ar
      2       1       3 ar
      3       2       5 ar
      4       3       6 ar
      5       4       5 ar
      6       4       6 ar
      7       1       7 1
      8       2       8 1
      9       3       9 1
     10       4      10 1
@<TRIPOS>ALT_TYPE
CGenFF_4.0_ALT_TYPE_SET
CGenFF_4.0 1 CG2R61 2 CG2R61 3 CG2R61 4 CG2R64 5 NG2R62 6 NG2R62 7 HGR61 8 HGR62 9 HGR62 10 HGR62
@<TRIPOS>MOLECULE
pyrimidine
 10 10 0 0 0
****
USER_CHARGES
INVALID_CHARGES
Pose:  11 Cluster:  11 Fr_nu: 1558438 TotEn:   -11.76
@<TRIPOS>ATOM
      1 C1        -84.4551    0.1662  -46.8327 C.ar   1 LIG      -0.13100
      2 C2        -83.9884   -0.6934  -45.8591 C.ar   1 LIG       0.28900
      3 C3        -84.5104    1.4981  -46.4765 C.ar   1 LIG       0.28900
      4 C4        -83.7034    1.0294  -44.4038 C.ar   1 LIG       0.50700
      5 N1        -83.6026   -0.2944  -44.6294 N.ar   1 LIG      -0.71900
      6 N2        -84.1413    1.9665  -45.2663 N.ar   1 LIG      -0.71900
      7 H1        -84.7580   -0.1816  -47.8112 H      1 LIG       0.11500
      8 H2        -83.9097   -1.7587  -46.0469 H      1 LIG       0.11400
      9 H3        -84.8644    2.2482  -47.1754 H      1 LIG       0.11400
     10 H4        -83.4012    1.3776  -43.4237 H      1 LIG       0.14100
@<TRIPOS>BOND
      1       1       2 ar
      2       1       3 ar
      3       2       5 ar
      4       3       6 ar
      5       4       5 ar
      6       4       6 ar
      7       1       7 1
      8       2       8 1
      9       3       9 1
     10       4      10 1
@<TRIPOS>ALT_TYPE
CGenFF_4.0_ALT_TYPE_SET
CGenFF_4.0 1 CG2R61 2 CG2R61 3 CG2R61 4 CG2R64 5 NG2R62 6 NG2R62 7 HGR61 8 HGR62 9 HGR62 10 HGR62
@<TRIPOS>MOLECULE
pyrimidine
 10 10 0 0 0
****
USER_CHARGES
INVALID_CHARGES
Pose:  12 Cluster:  12 Fr_nu: 890013 TotEn:   -11.66
@<TRIPOS>ATOM
      1 C1        -81.4774  -26.3440  -56.3348 C.ar   1 LIG      -0.13100
      2 C2        -81.4926  -26.1281  -54.9718 C.ar   1 LIG       0.28900
      3 C3        -80.2501  -26.6715  -56.8738 C.ar   1 LIG       0.28900
      4 C4        -79.2632  -26.5483  -54.8298 C.ar   1 LIG       0.50700
      5 N1        -80.4000  -26.2222  -54.1859 N.ar   1 LIG      -0.71900
      6 N2        -79.1182  -26.7826  -56.1481 N.ar   1 LIG      -0.71900
      7 H1        -82.3694  -26.2615  -56.9412 H      1 LIG       0.11500
      8 H2        -82.4115  -25.8655  -54.4590 H      1 LIG       0.11400
      9 H3        -80.1395  -26.8586  -57.9364 H      1 LIG       0.11400
     10 H4        -78.3697  -26.6298  -54.2230 H      1 LIG       0.14100
@<TRIPOS>BOND
      1       1       2 ar
      2       1       3 ar
      3       2       5 ar
      4       3       6 ar
      5       4       5 ar
      6       4       6 ar
      7       1       7 1
      8       2       8 1
      9       3       9 1
     10       4      10 1
@<TRIPOS>ALT_TYPE
CGenFF_4.0_ALT_TYPE_SET
CGenFF_4.0 1 CG2R61 2 CG2R61 3 CG2R61 4 CG2R64 5 NG2R62 6 NG2R62 7 HGR61 8 HGR62 9 HGR62 10 HGR62
@<TRIPOS>MOLECULE
pyrimidine
 10 10 0 0 0
****
USER_CHARGES
INVALID_CHARGES
Pose:  13 Cluster:  13 Fr_nu:   8323 TotEn:   -11.48
@<TRIPOS>ATOM
      1 C1        -73.0942  -26.0068  -43.8716 C.ar   1 LIG      -0.13100
      2 C2        -73.7105  -27.2243  -43.6654 C.ar   1 LIG       0.28900
      3 C3        -72.1817  -25.6287  -42.9080 C.ar   1 LIG       0.28900
      4 C4        -72.5528  -27.5400  -41.7348 C.ar   1 LIG       0.50700
      5 N1        -73.4626  -28.0195  -42.6040 N.ar   1 LIG      -0.71900
      6 N2        -71.8856  -26.3734  -41.8226 N.ar   1 LIG      -0.71900
      7 H1        -73.3124  -25.3891  -44.7324 H      1 LIG       0.11500
      8 H2        -74.4426  -27.6050  -44.3692 H      1 LIG       0.11400
      9 H3        -71.6478  -24.6877  -42.9840 H      1 LIG       0.11400
     10 H4        -72.3350  -28.1578  -40.8722 H      1 LIG       0.14100
@<TRIPOS>BOND
      1       1       2 ar
      2       1       3 ar
      3       2       5 ar
      4       3       6 ar
      5       4       5 ar
      6       4       6 ar
      7       1       7 1
      8       2       8 1
      9       3       9 1
     10       4      10 1
@<TRIPOS>ALT_TYPE
CGenFF_4.0_ALT_TYPE_SET
CGenFF_4.0 1 CG2R61 2 CG2R61 3 CG2R61 4 CG2R64 5 NG2R62 6 NG2R62 7 HGR61 8 HGR62 9 HGR62 10 HGR62
@<TRIPOS>MOLECULE
pyrimidine
 10 10 0 0 0
****
USER_CHARGES
INVALID_CHARGES
Pose:  14 Cluster:  14 Fr_nu:  19744 TotEn:   -11.41
@<TRIPOS>ATOM
      1 C1        -67.2564  -23.9238  -36.2700 C.ar   1 LIG      -0.13100
      2 C2        -66.0166  -24.3327  -36.7173 C.ar   1 LIG       0.28900
      3 C3        -67.7344  -24.5794  -35.1538 C.ar   1 LIG       0.28900
      4 C4        -65.8649  -25.8680  -35.0480 C.ar   1 LIG       0.50700
      5 N1        -65.2905  -25.3053  -36.1282 N.ar   1 LIG      -0.71900
      6 N2        -67.0628  -25.5599  -34.5153 N.ar   1 LIG      -0.71900
      7 H1        -67.8171  -23.1406  -36.7623 H      1 LIG       0.11500
      8 H2        -65.5594  -23.8756  -37.5882 H      1 LIG       0.11400
      9 H3        -68.7003  -24.3271  -34.7296 H      1 LIG       0.11400
     10 H4        -65.3042  -26.6530  -34.5555 H      1 LIG       0.14100
@<TRIPOS>BOND
      1       1       2 ar
      2       1       3 ar
      3       2       5 ar
      4       3       6 ar
      5       4       5 ar
      6       4       6 ar
      7       1       7 1
      8       2       8 1
      9       3       9 1
     10       4      10 1
@<TRIPOS>ALT_TYPE
CGenFF_4.0_ALT_TYPE_SET
CGenFF_4.0 1 CG2R61 2 CG2R61 3 CG2R61 4 CG2R64 5 NG2R62 6 NG2R62 7 HGR61 8 HGR62 9 HGR62 10 HGR62
@<TRIPOS>MOLECULE
pyrimidine
 10 10 0 0 0
****
USER_CHARGES
INVALID_CHARGES
Pose:  15 Cluster:  15 Fr_nu: 2756023 TotEn:   -11.23
@<TRIPOS>ATOM
      1 C1        -42.1627  -11.5650  -38.2218 C.ar   1 LIG      -0.13100
      2 C2        -41.1053  -11.6932  -39.0993 C.ar   1 LIG       0.28900
      3 C3        -42.3214  -12.5998  -37.3229 C.ar   1 LIG       0.28900
      4 C4        -40.5210  -13.6893  -38.1822 C.ar   1 LIG       0.50700
      5 N1        -40.2615  -12.7459  -39.1075 N.ar   1 LIG      -0.71900
      6 N2        -41.5162  -13.6813  -37.2749 N.ar   1 LIG      -0.71900
      7 H1        -42.8242  -10.7092  -38.2378 H      1 LIG       0.11500
      8 H2        -40.9016  -10.9299  -39.8424 H      1 LIG       0.11400
      9 H3        -43.1251  -12.5878  -36.5947 H      1 LIG       0.11400
     10 H4        -39.8595  -14.5469  -38.1668 H      1 LIG       0.14100
@<TRIPOS>BOND
      1       1       2 ar
      2       1       3 ar
      3       2       5 ar
      4       3       6 ar
      5       4       5 ar
      6       4       6 ar
      7       1       7 1
      8       2       8 1
      9       3       9 1
     10       4      10 1
@<TRIPOS>ALT_TYPE
CGenFF_4.0_ALT_TYPE_SET
CGenFF_4.0 1 CG2R61 2 CG2R61 3 CG2R61 4 CG2R64 5 NG2R62 6 NG2R62 7 HGR61 8 HGR62 9 HGR62 10 HGR62
@<TRIPOS>MOLECULE
pyrimidine
 10 10 0 0 0
****
USER_CHARGES
INVALID_CHARGES
Pose:  16 Cluster:  16 Fr_nu:   4831 TotEn:   -11.18
@<TRIPOS>ATOM
      1 C1        -74.7521   -2.3683  -31.5671 C.ar   1 LIG      -0.13100
      2 C2        -73.5998   -1.6111  -31.6249 C.ar   1 LIG       0.28900
      3 C3        -75.5040   -2.4007  -32.7236 C.ar   1 LIG       0.28900
      4 C4        -74.0207   -1.0446  -33.7857 C.ar   1 LIG       0.50700
      5 N1        -73.2024   -0.9338  -32.7220 N.ar   1 LIG      -0.71900
      6 N2        -75.1669   -1.7482  -33.8554 N.ar   1 LIG      -0.71900
      7 H1        -75.0469   -2.9015  -30.6732 H      1 LIG       0.11500
      8 H2        -72.9449   -1.5257  -30.7646 H      1 LIG       0.11400
      9 H3        -76.4265   -2.9689  -32.7736 H      1 LIG       0.11400
     10 H4        -73.7264   -0.5099  -34.6804 H      1 LIG       0.14100
@<TRIPOS>BOND
      1       1       2 ar
      2       1       3 ar
      3       2       5 ar
      4       3       6 ar
      5       4       5 ar
      6       4       6 ar
      7       1       7 1
      8       2       8 1
      9       3       9 1
     10       4      10 1
@<TRIPOS>ALT_TYPE
CGenFF_4.0_ALT_TYPE_SET
CGenFF_4.0 1 CG2R61 2 CG2R61 3 CG2R61 4 CG2R64 5 NG2R62 6 NG2R62 7 HGR61 8 HGR62 9 HGR62 10 HGR62
@<TRIPOS>MOLECULE
pyrimidine
 10 10 0 0 0
****
USER_CHARGES
INVALID_CHARGES
Pose:  17 Cluster:  17 Fr_nu: 3889157 TotEn:   -11.04
@<TRIPOS>ATOM
      1 C1        -50.1164    5.1446  -34.2219 C.ar   1 LIG      -0.13100
      2 C2        -48.9968    5.6658  -34.8377 C.ar   1 LIG       0.28900
      3 C3        -49.9568    4.7831  -32.8998 C.ar   1 LIG       0.28900
      4 C4        -47.7799    5.4366  -32.9314 C.ar   1 LIG       0.50700
      5 N1        -47.8080    5.8265  -34.2201 N.ar   1 LIG      -0.71900
      6 N2        -48.7985    4.9156  -32.2209 N.ar   1 LIG      -0.71900
      7 H1        -51.0577    5.0268  -34.7418 H      1 LIG       0.11500
      8 H2        -49.0258    5.9779  -35.8760 H      1 LIG       0.11400
      9 H3        -50.7808    4.3636  -32.3329 H      1 LIG       0.11400
     10 H4        -46.8372    5.5534  -32.4110 H      1 LIG       0.14100
@<TRIPOS>BOND
      1       1       2 ar
      2       1       3 ar
      3       2       5 ar
      4       3       6 ar
      5       4       5 ar
      6       4       6 ar
      7       1       7 1
      8       2       8 1
      9       3       9 1
     10       4      10 1
@<TRIPOS>ALT_TYPE
CGenFF_4.0_ALT_TYPE_SET
CGenFF_4.0 1 CG2R61 2 CG2R61 3 CG2R61 4 CG2R64 5 NG2R62 6 NG2R62 7 HGR61 8 HGR62 9 HGR62 10 HGR62
@<TRIPOS>MOLECULE
pyrimidine
 10 10 0 0 0
****
USER_CHARGES
INVALID_CHARGES
Pose:  18 Cluster:  18 Fr_nu: 184899 TotEn:   -10.91
@<TRIPOS>ATOM
      1 C1        -62.0611  -21.9498  -25.8248 C.ar   1 LIG      -0.13100
      2 C2        -61.8251  -23.2882  -26.0644 C.ar   1 LIG       0.28900
      3 C3        -60.9425  -21.1425  -25.7937 C.ar   1 LIG       0.28900
      4 C4        -59.5865  -22.9197  -26.2060 C.ar   1 LIG       0.50700
      5 N1        -60.5961  -23.8092  -26.2602 N.ar   1 LIG      -0.71900
      6 N2        -59.6855  -21.5956  -25.9808 N.ar   1 LIG      -0.71900
      7 H1        -63.0580  -21.5590  -25.6711 H      1 LIG       0.11500
      8 H2        -62.6425  -23.9997  -26.1067 H      1 LIG       0.11400
      9 H3        -61.0285  -20.0768  -25.6114 H      1 LIG       0.11400
     10 H4        -58.5881  -23.3109  -26.3588 H      1 LIG       0.14100
@<TRIPOS>BOND
      1       1       2 ar
      2       1       3 ar
      3       2       5 ar
      4       3       6 ar
      5       4       5 ar
      6       4       6 ar
      7       1       7 1
      8       2       8 1
      9       3       9 1
     10       4      10 1
@<TRIPOS>ALT_TYPE
CGenFF_4.0_ALT_TYPE_SET
CGenFF_4.0 1 CG2R61 2 CG2R61 3 CG2R61 4 CG2R64 5 NG2R62 6 NG2R62 7 HGR61 8 HGR62 9 HGR62 10 HGR62
@<TRIPOS>MOLECULE
pyrimidine
 10 10 0 0 0
****
USER_CHARGES
INVALID_CHARGES
Pose:  19 Cluster:  19 Fr_nu:  17009 TotEn:   -10.84
@<TRIPOS>ATOM
      1 C1        -81.0170  -30.2574  -33.7609 C.ar   1 LIG      -0.13100
      2 C2        -80.9453  -30.4345  -35.1277 C.ar   1 LIG       0.28900
      3 C3        -82.2326  -29.8168  -33.2790 C.ar   1 LIG       0.28900
      4 C4        -83.1067  -29.7762  -35.3769 C.ar   1 LIG       0.50700
      5 N1        -81.9746  -30.2025  -35.9685 N.ar   1 LIG      -0.71900
      6 N2        -83.3026  -29.5651  -34.0613 N.ar   1 LIG      -0.71900
      7 H1        -80.1751  -30.4511  -33.1099 H      1 LIG       0.11500
      8 H2        -80.0305  -30.7780  -35.5982 H      1 LIG       0.11400
      9 H3        -82.3842  -29.6481  -32.2183 H      1 LIG       0.11400
     10 H4        -83.9495  -29.5811  -36.0287 H      1 LIG       0.14100
@<TRIPOS>BOND
      1       1       2 ar
      2       1       3 ar
      3       2       5 ar
      4       3       6 ar
      5       4       5 ar
      6       4       6 ar
      7       1       7 1
      8       2       8 1
      9       3       9 1
     10       4      10 1
@<TRIPOS>ALT_TYPE
CGenFF_4.0_ALT_TYPE_SET
CGenFF_4.0 1 CG2R61 2 CG2R61 3 CG2R61 4 CG2R64 5 NG2R62 6 NG2R62 7 HGR61 8 HGR62 9 HGR62 10 HGR62
@<TRIPOS>MOLECULE
pyrimidine
 10 10 0 0 0
****
USER_CHARGES
INVALID_CHARGES
Pose:  20 Cluster:  20 Fr_nu: 193590 TotEn:   -10.82
@<TRIPOS>ATOM
      1 C1        -76.0682  -16.9071  -26.1461 C.ar   1 LIG      -0.13100
      2 C2        -74.9795  -16.9853  -26.9906 C.ar   1 LIG       0.28900
      3 C3        -76.6368  -18.1134  -25.7917 C.ar   1 LIG       0.28900
      4 C4        -75.1181  -19.2536  -27.0410 C.ar   1 LIG       0.50700
      5 N1        -74.4761  -18.1461  -27.4590 N.ar   1 LIG      -0.71900
      6 N2        -76.1860  -19.3099  -26.2223 N.ar   1 LIG      -0.71900
      7 H1        -76.4511  -15.9617  -25.7856 H      1 LIG       0.11500
      8 H2        -74.4668  -16.0895  -27.3238 H      1 LIG       0.11400
      9 H3        -77.4971  -18.1523  -25.1323 H      1 LIG       0.11400
     10 H4        -74.7357  -20.2002  -27.4027 H      1 LIG       0.14100
@<TRIPOS>BOND
      1       1       2 ar
      2       1       3 ar
      3       2       5 ar
      4       3       6 ar
      5       4       5 ar
      6       4       6 ar
      7       1       7 1
      8       2       8 1
      9       3       9 1
     10       4      10 1
@<TRIPOS>ALT_TYPE
CGenFF_4.0_ALT_TYPE_SET
CGenFF_4.0 1 CG2R61 2 CG2R61 3 CG2R61 4 CG2R64 5 NG2R62 6 NG2R62 7 HGR61 8 HGR62 9 HGR62 10 HGR62
@<TRIPOS>MOLECULE
pyrimidine
 10 10 0 0 0
****
USER_CHARGES
INVALID_CHARGES
Pose:  21 Cluster:  21 Fr_nu: 436344 TotEn:   -10.82
@<TRIPOS>ATOM
      1 C1        -55.6326    5.4265  -36.9347 C.ar   1 LIG      -0.13100
      2 C2        -54.3501    4.9293  -37.0456 C.ar   1 LIG       0.28900
      3 C3        -55.8267    6.3606  -35.9377 C.ar   1 LIG       0.28900
      4 C4        -53.6444    6.2249  -35.3163 C.ar   1 LIG       0.50700
      5 N1        -53.3281    5.3078  -36.2502 N.ar   1 LIG      -0.71900
      6 N2        -54.8515    6.7842  -35.1072 N.ar   1 LIG      -0.71900
      7 H1        -56.4337    5.1048  -37.5866 H      1 LIG       0.11500
      8 H2        -54.1017    4.1906  -37.7999 H      1 LIG       0.11400
      9 H3        -56.8014    6.8072  -35.7738 H      1 LIG       0.11400
     10 H4        -52.8427    6.5463  -34.6628 H      1 LIG       0.14100
@<TRIPOS>BOND
      1       1       2 ar
      2       1       3 ar
      3       2       5 ar
      4       3       6 ar
      5       4       5 ar
      6       4       6 ar
      7       1       7 1
      8       2       8 1
      9       3       9 1
     10       4      10 1
@<TRIPOS>ALT_TYPE
CGenFF_4.0_ALT_TYPE_SET
CGenFF_4.0 1 CG2R61 2 CG2R61 3 CG2R61 4 CG2R64 5 NG2R62 6 NG2R62 7 HGR61 8 HGR62 9 HGR62 10 HGR62
@<TRIPOS>MOLECULE
pyrimidine
 10 10 0 0 0
****
USER_CHARGES
INVALID_CHARGES
Pose:  22 Cluster:  22 Fr_nu: 607259 TotEn:   -10.80
@<TRIPOS>ATOM
      1 C1        -74.8049  -16.6786  -26.2070 C.ar   1 LIG      -0.13100
      2 C2        -74.3437  -17.6041  -25.2931 C.ar   1 LIG       0.28900
      3 C3        -75.3181  -17.1996  -27.3771 C.ar   1 LIG       0.28900
      4 C4        -74.9004  -19.3209  -26.6750 C.ar   1 LIG       0.50700
      5 N1        -74.3764  -18.9376  -25.4952 N.ar   1 LIG      -0.71900
      6 N2        -75.3815  -18.5204  -27.6453 N.ar   1 LIG      -0.71900
      7 H1        -74.7663  -15.6141  -26.0186 H      1 LIG       0.11500
      8 H2        -73.9225  -17.2890  -24.3445 H      1 LIG       0.11400
      9 H3        -75.7037  -16.5498  -28.1552 H      1 LIG       0.11400
     10 H4        -74.9382  -20.3866  -26.8644 H      1 LIG       0.14100
@<TRIPOS>BOND
      1       1       2 ar
      2       1       3 ar
      3       2       5 ar
      4       3       6 ar
      5       4       5 ar
      6       4       6 ar
      7       1       7 1
      8       2       8 1
      9       3       9 1
     10       4      10 1
@<TRIPOS>ALT_TYPE
CGenFF_4.0_ALT_TYPE_SET
CGenFF_4.0 1 CG2R61 2 CG2R61 3 CG2R61 4 CG2R64 5 NG2R62 6 NG2R62 7 HGR61 8 HGR62 9 HGR62 10 HGR62
@<TRIPOS>MOLECULE
pyrimidine
 10 10 0 0 0
****
USER_CHARGES
INVALID_CHARGES
Pose:  23 Cluster:  23 Fr_nu:  32601 TotEn:   -10.77
@<TRIPOS>ATOM
      1 C1        -66.3063   -8.3088  -45.0744 C.ar   1 LIG      -0.13100
      2 C2        -67.3008   -7.9616  -45.9660 C.ar   1 LIG       0.28900
      3 C3        -66.6390   -8.2063  -43.7392 C.ar   1 LIG       0.28900
      4 C4        -68.7308   -7.4878  -44.2638 C.ar   1 LIG       0.50700
      5 N1        -68.5290   -7.5454  -45.5940 N.ar   1 LIG      -0.71900
      6 N2        -67.8463   -7.7977  -43.2967 N.ar   1 LIG      -0.71900
      7 H1        -65.3294   -8.6394  -45.4010 H      1 LIG       0.11500
      8 H2        -67.1320   -8.0100  -47.0363 H      1 LIG       0.11400
      9 H3        -65.9221   -8.4569  -42.9648 H      1 LIG       0.11400
     10 H4        -69.7084   -7.1557  -43.9366 H      1 LIG       0.14100
@<TRIPOS>BOND
      1       1       2 ar
      2       1       3 ar
      3       2       5 ar
      4       3       6 ar
      5       4       5 ar
      6       4       6 ar
      7       1       7 1
      8       2       8 1
      9       3       9 1
     10       4      10 1
@<TRIPOS>ALT_TYPE
CGenFF_4.0_ALT_TYPE_SET
CGenFF_4.0 1 CG2R61 2 CG2R61 3 CG2R61 4 CG2R64 5 NG2R62 6 NG2R62 7 HGR61 8 HGR62 9 HGR62 10 HGR62
@<TRIPOS>MOLECULE
pyrimidine
 10 10 0 0 0
****
USER_CHARGES
INVALID_CHARGES
Pose:  24 Cluster:  24 Fr_nu: 586817 TotEn:   -10.55
@<TRIPOS>ATOM
      1 C1        -65.9556   -8.2555  -45.1997 C.ar   1 LIG      -0.13100
      2 C2        -67.2855   -8.4584  -44.8921 C.ar   1 LIG       0.28900
      3 C3        -65.6936   -7.8896  -46.5041 C.ar   1 LIG       0.28900
      4 C4        -67.9062   -7.9573  -47.0206 C.ar   1 LIG       0.50700
      5 N1        -68.2904   -8.3175  -45.7813 N.ar   1 LIG      -0.71900
      6 N2        -66.6481   -7.7309  -47.4444 N.ar   1 LIG      -0.71900
      7 H1        -65.1697   -8.3757  -44.4662 H      1 LIG       0.11500
      8 H2        -67.5886   -8.7486  -43.8919 H      1 LIG       0.11400
      9 H3        -64.6781   -7.7090  -46.8396 H      1 LIG       0.11400
     10 H4        -68.6928   -7.8380  -47.7556 H      1 LIG       0.14100
@<TRIPOS>BOND
      1       1       2 ar
      2       1       3 ar
      3       2       5 ar
      4       3       6 ar
      5       4       5 ar
      6       4       6 ar
      7       1       7 1
      8       2       8 1
      9       3       9 1
     10       4      10 1
@<TRIPOS>ALT_TYPE
CGenFF_4.0_ALT_TYPE_SET
CGenFF_4.0 1 CG2R61 2 CG2R61 3 CG2R61 4 CG2R64 5 NG2R62 6 NG2R62 7 HGR61 8 HGR62 9 HGR62 10 HGR62
@<TRIPOS>MOLECULE
pyrimidine
 10 10 0 0 0
****
USER_CHARGES
INVALID_CHARGES
Pose:  25 Cluster:  25 Fr_nu:  20162 TotEn:   -10.50
@<TRIPOS>ATOM
      1 C1        -66.2627  -24.5166  -37.0821 C.ar   1 LIG      -0.13100
      2 C2        -65.8853  -25.8163  -36.8125 C.ar   1 LIG       0.28900
      3 C3        -67.1735  -23.9651  -36.2044 C.ar   1 LIG       0.28900
      4 C4        -67.2370  -25.8832  -34.9862 C.ar   1 LIG       0.50700
      5 N1        -66.3543  -26.5320  -35.7694 N.ar   1 LIG      -0.71900
      6 N2        -67.6834  -24.6222  -35.1421 N.ar   1 LIG      -0.71900
      7 H1        -65.8703  -23.9660  -37.9265 H      1 LIG       0.11500
      8 H2        -65.1740  -26.3335  -37.4473 H      1 LIG       0.11400
      9 H3        -67.5297  -22.9491  -36.3354 H      1 LIG       0.11400
     10 H4        -67.6309  -26.4346  -34.1413 H      1 LIG       0.14100
@<TRIPOS>BOND
      1       1       2 ar
      2       1       3 ar
      3       2       5 ar
      4       3       6 ar
      5       4       5 ar
      6       4       6 ar
      7       1       7 1
      8       2       8 1
      9       3       9 1
     10       4      10 1
@<TRIPOS>ALT_TYPE
CGenFF_4.0_ALT_TYPE_SET
CGenFF_4.0 1 CG2R61 2 CG2R61 3 CG2R61 4 CG2R64 5 NG2R62 6 NG2R62 7 HGR61 8 HGR62 9 HGR62 10 HGR62
@<TRIPOS>MOLECULE
pyrimidine
 10 10 0 0 0
****
USER_CHARGES
INVALID_CHARGES
Pose:  26 Cluster:  26 Fr_nu: 197468 TotEn:   -10.35
@<TRIPOS>ATOM
      1 C1        -67.2418   -7.6949  -47.2593 C.ar   1 LIG      -0.13100
      2 C2        -68.3983   -6.9636  -47.0798 C.ar   1 LIG       0.28900
      3 C3        -66.7257   -8.2843  -46.1234 C.ar   1 LIG       0.28900
      4 C4        -68.4116   -7.4361  -44.8564 C.ar   1 LIG       0.50700
      5 N1        -69.0123   -6.8128  -45.8879 N.ar   1 LIG      -0.71900
      6 N2        -67.2867   -8.1752  -44.9013 N.ar   1 LIG      -0.71900
      7 H1        -66.7704   -7.7990  -48.2274 H      1 LIG       0.11500
      8 H2        -68.8772   -6.4636  -47.9147 H      1 LIG       0.11400
      9 H3        -65.8191   -8.8781  -46.1658 H      1 LIG       0.11400
     10 H4        -68.8828   -7.3311  -43.8868 H      1 LIG       0.14100
@<TRIPOS>BOND
      1       1       2 ar
      2       1       3 ar
      3       2       5 ar
      4       3       6 ar
      5       4       5 ar
      6       4       6 ar
      7       1       7 1
      8       2       8 1
      9       3       9 1
     10       4      10 1
@<TRIPOS>ALT_TYPE
CGenFF_4.0_ALT_TYPE_SET
CGenFF_4.0 1 CG2R61 2 CG2R61 3 CG2R61 4 CG2R64 5 NG2R62 6 NG2R62 7 HGR61 8 HGR62 9 HGR62 10 HGR62
@<TRIPOS>MOLECULE
pyrimidine
 10 10 0 0 0
****
USER_CHARGES
INVALID_CHARGES
Pose:  27 Cluster:  27 Fr_nu: 287319 TotEn:   -10.27
@<TRIPOS>ATOM
      1 C1        -67.6610  -24.2129  -35.8899 C.ar   1 LIG      -0.13100
      2 C2        -66.4954  -24.7751  -36.3693 C.ar   1 LIG       0.28900
      3 C3        -68.6192  -25.1052  -35.4545 C.ar   1 LIG       0.28900
      4 C4        -67.2824  -26.8699  -35.9698 C.ar   1 LIG       0.50700
      5 N1        -66.2718  -26.1045  -36.4238 N.ar   1 LIG      -0.71900
      6 N2        -68.4629  -26.4450  -35.4802 N.ar   1 LIG      -0.71900
      7 H1        -67.8136  -23.1424  -35.8578 H      1 LIG       0.11500
      8 H2        -65.6850  -24.1532  -36.7338 H      1 LIG       0.11400
      9 H3        -69.5683  -24.7569  -35.0615 H      1 LIG       0.11400
     10 H4        -67.1303  -27.9418  -36.0028 H      1 LIG       0.14100
@<TRIPOS>BOND
      1       1       2 ar
      2       1       3 ar
      3       2       5 ar
      4       3       6 ar
      5       4       5 ar
      6       4       6 ar
      7       1       7 1
      8       2       8 1
      9       3       9 1
     10       4      10 1
@<TRIPOS>ALT_TYPE
CGenFF_4.0_ALT_TYPE_SET
CGenFF_4.0 1 CG2R61 2 CG2R61 3 CG2R61 4 CG2R64 5 NG2R62 6 NG2R62 7 HGR61 8 HGR62 9 HGR62 10 HGR62
@<TRIPOS>MOLECULE
pyrimidine
 10 10 0 0 0
****
USER_CHARGES
INVALID_CHARGES
Pose:  28 Cluster:  28 Fr_nu:   3656 TotEn:   -10.19
@<TRIPOS>ATOM
      1 C1        -65.4671   -8.2491  -44.4752 C.ar   1 LIG      -0.13100
      2 C2        -64.4521   -8.5382  -45.3644 C.ar   1 LIG       0.28900
      3 C3        -66.7345   -8.1830  -45.0168 C.ar   1 LIG       0.28900
      4 C4        -65.9284   -8.6565  -47.0888 C.ar   1 LIG       0.50700
      5 N1        -64.6478   -8.7484  -46.6826 N.ar   1 LIG      -0.71900
      6 N2        -67.0024   -8.3818  -46.3241 N.ar   1 LIG      -0.71900
      7 H1        -65.2813   -8.0849  -43.4222 H      1 LIG       0.11500
      8 H2        -63.4225   -8.6107  -45.0310 H      1 LIG       0.11400
      9 H3        -67.5956   -7.9609  -44.3959 H      1 LIG       0.11400
     10 H4        -66.1145   -8.8198  -48.1432 H      1 LIG       0.14100
@<TRIPOS>BOND
      1       1       2 ar
      2       1       3 ar
      3       2       5 ar
      4       3       6 ar
      5       4       5 ar
      6       4       6 ar
      7       1       7 1
      8       2       8 1
      9       3       9 1
     10       4      10 1
@<TRIPOS>ALT_TYPE
CGenFF_4.0_ALT_TYPE_SET
CGenFF_4.0 1 CG2R61 2 CG2R61 3 CG2R61 4 CG2R64 5 NG2R62 6 NG2R62 7 HGR61 8 HGR62 9 HGR62 10 HGR62
@<TRIPOS>MOLECULE
pyrimidine
 10 10 0 0 0
****
USER_CHARGES
INVALID_CHARGES
Pose:  29 Cluster:  29 Fr_nu: 1405665 TotEn:   -10.14
@<TRIPOS>ATOM
      1 C1        -55.0212   -0.0641  -20.9758 C.ar   1 LIG      -0.13100
      2 C2        -54.6278   -1.3670  -20.7475 C.ar   1 LIG       0.28900
      3 C3        -56.3542    0.2065  -20.7435 C.ar   1 LIG       0.28900
      4 C4        -56.7377   -1.9495  -20.1341 C.ar   1 LIG       0.50700
      5 N1        -55.4627   -2.3389  -20.3247 N.ar   1 LIG      -0.71900
      6 N2        -57.2438   -0.7155  -20.3208 N.ar   1 LIG      -0.71900
      7 H1        -54.3297    0.6955  -21.3150 H      1 LIG       0.11500
      8 H2        -53.5994   -1.6744  -20.9031 H      1 LIG       0.11400
      9 H3        -56.7561    1.2023  -20.8961 H      1 LIG       0.11400
     10 H4        -57.4304   -2.7102  -19.7955 H      1 LIG       0.14100
@<TRIPOS>BOND
      1       1       2 ar
      2       1       3 ar
      3       2       5 ar
      4       3       6 ar
      5       4       5 ar
      6       4       6 ar
      7       1       7 1
      8       2       8 1
      9       3       9 1
     10       4      10 1
@<TRIPOS>ALT_TYPE
CGenFF_4.0_ALT_TYPE_SET
CGenFF_4.0 1 CG2R61 2 CG2R61 3 CG2R61 4 CG2R64 5 NG2R62 6 NG2R62 7 HGR61 8 HGR62 9 HGR62 10 HGR62
@<TRIPOS>MOLECULE
pyrimidine
 10 10 0 0 0
****
USER_CHARGES
INVALID_CHARGES
Pose:  30 Cluster:  30 Fr_nu: 2098108 TotEn:   -10.14
@<TRIPOS>ATOM
      1 C1        -66.2191   -2.7344  -25.1136 C.ar   1 LIG      -0.13100
      2 C2        -67.2893   -1.9234  -25.4322 C.ar   1 LIG       0.28900
      3 C3        -64.9981   -2.3379  -25.6195 C.ar   1 LIG       0.28900
      4 C4        -65.9432   -0.5285  -26.6193 C.ar   1 LIG       0.50700
      5 N1        -67.1868   -0.8088  -26.1855 N.ar   1 LIG      -0.71900
      6 N2        -64.8232   -1.2365  -26.3789 N.ar   1 LIG      -0.71900
      7 H1        -66.3302   -3.6233  -24.5071 H      1 LIG       0.11500
      8 H2        -68.2886   -2.1547  -25.0798 H      1 LIG       0.11400
      9 H3        -64.0995   -2.9126  -25.4228 H      1 LIG       0.11400
     10 H4        -65.8319    0.3608  -27.2276 H      1 LIG       0.14100
@<TRIPOS>BOND
      1       1       2 ar
      2       1       3 ar
      3       2       5 ar
      4       3       6 ar
      5       4       5 ar
      6       4       6 ar
      7       1       7 1
      8       2       8 1
      9       3       9 1
     10       4      10 1
@<TRIPOS>ALT_TYPE
CGenFF_4.0_ALT_TYPE_SET
CGenFF_4.0 1 CG2R61 2 CG2R61 3 CG2R61 4 CG2R64 5 NG2R62 6 NG2R62 7 HGR61 8 HGR62 9 HGR62 10 HGR62
@<TRIPOS>MOLECULE
pyrimidine
 10 10 0 0 0
****
USER_CHARGES
INVALID_CHARGES
Pose:  31 Cluster:  31 Fr_nu:  90767 TotEn:   -10.08
@<TRIPOS>ATOM
      1 C1        -62.0245   -9.9900  -51.8053 C.ar   1 LIG      -0.13100
      2 C2        -61.7386   -9.5383  -53.0776 C.ar   1 LIG       0.28900
      3 C3        -61.2049  -10.9931  -51.3297 C.ar   1 LIG       0.28900
      4 C4        -60.0050  -10.9970  -53.2603 C.ar   1 LIG       0.50700
      5 N1        -60.7326  -10.0211  -53.8360 N.ar   1 LIG      -0.71900
      6 N2        -60.1821  -11.5221  -52.0328 N.ar   1 LIG      -0.71900
      7 H1        -62.8382   -9.5844  -51.2192 H      1 LIG       0.11500
      8 H2        -62.3286   -8.7520  -53.5359 H      1 LIG       0.11400
      9 H3        -61.3529  -11.4123  -50.3404 H      1 LIG       0.11400
     10 H4        -59.1909  -11.4041  -53.8474 H      1 LIG       0.14100
@<TRIPOS>BOND
      1       1       2 ar
      2       1       3 ar
      3       2       5 ar
      4       3       6 ar
      5       4       5 ar
      6       4       6 ar
      7       1       7 1
      8       2       8 1
      9       3       9 1
     10       4      10 1
@<TRIPOS>ALT_TYPE
CGenFF_4.0_ALT_TYPE_SET
CGenFF_4.0 1 CG2R61 2 CG2R61 3 CG2R61 4 CG2R64 5 NG2R62 6 NG2R62 7 HGR61 8 HGR62 9 HGR62 10 HGR62
@<TRIPOS>MOLECULE
pyrimidine
 10 10 0 0 0
****
USER_CHARGES
INVALID_CHARGES
Pose:  32 Cluster:  32 Fr_nu: 358547 TotEn:   -10.01
@<TRIPOS>ATOM
      1 C1        -55.8872    5.3753  -38.7368 C.ar   1 LIG      -0.13100
      2 C2        -56.7558    6.4456  -38.6702 C.ar   1 LIG       0.28900
      3 C3        -55.1775    5.1097  -37.5836 C.ar   1 LIG       0.28900
      4 C4        -56.1775    6.8449  -36.5085 C.ar   1 LIG       0.50700
      5 N1        -56.9265    7.2049  -37.5681 N.ar   1 LIG      -0.71900
      6 N2        -55.2981    5.8267  -36.4472 N.ar   1 LIG      -0.71900
      7 H1        -55.7701    4.7833  -39.6346 H      1 LIG       0.11500
      8 H2        -57.3563    6.7307  -39.5272 H      1 LIG       0.11400
      9 H3        -54.4704    4.2884  -37.5405 H      1 LIG       0.11400
     10 H4        -56.2937    7.4382  -35.6098 H      1 LIG       0.14100
@<TRIPOS>BOND
      1       1       2 ar
      2       1       3 ar
      3       2       5 ar
      4       3       6 ar
      5       4       5 ar
      6       4       6 ar
      7       1       7 1
      8       2       8 1
      9       3       9 1
     10       4      10 1
@<TRIPOS>ALT_TYPE
CGenFF_4.0_ALT_TYPE_SET
CGenFF_4.0 1 CG2R61 2 CG2R61 3 CG2R61 4 CG2R64 5 NG2R62 6 NG2R62 7 HGR61 8 HGR62 9 HGR62 10 HGR62
@<TRIPOS>MOLECULE
pyrimidine
 10 10 0 0 0
****
USER_CHARGES
INVALID_CHARGES
Pose:  33 Cluster:  33 Fr_nu: 2029429 TotEn:    -9.98
@<TRIPOS>ATOM
      1 C1        -64.4794   -2.4755  -25.1708 C.ar   1 LIG      -0.13100
      2 C2        -65.5356   -2.6279  -26.0460 C.ar   1 LIG       0.28900
      3 C3        -64.0380   -1.1811  -24.9875 C.ar   1 LIG       0.28900
      4 C4        -65.6024   -0.3892  -26.4341 C.ar   1 LIG       0.50700
      5 N1        -66.1232   -1.6028  -26.6972 N.ar   1 LIG      -0.71900
      6 N2        -64.5782   -0.1102  -25.6053 N.ar   1 LIG      -0.71900
      7 H1        -64.0269   -3.3161  -24.6620 H      1 LIG       0.11500
      8 H2        -65.9506   -3.6082  -26.2538 H      1 LIG       0.11400
      9 H3        -63.2124   -0.9627  -24.3189 H      1 LIG       0.11400
     10 H4        -66.0546    0.4524  -26.9443 H      1 LIG       0.14100
@<TRIPOS>BOND
      1       1       2 ar
      2       1       3 ar
      3       2       5 ar
      4       3       6 ar
      5       4       5 ar
      6       4       6 ar
      7       1       7 1
      8       2       8 1
      9       3       9 1
     10       4      10 1
@<TRIPOS>ALT_TYPE
CGenFF_4.0_ALT_TYPE_SET
CGenFF_4.0 1 CG2R61 2 CG2R61 3 CG2R61 4 CG2R64 5 NG2R62 6 NG2R62 7 HGR61 8 HGR62 9 HGR62 10 HGR62
@<TRIPOS>MOLECULE
pyrimidine
 10 10 0 0 0
****
USER_CHARGES
INVALID_CHARGES
Pose:  34 Cluster:  34 Fr_nu: 1134778 TotEn:    -9.69
@<TRIPOS>ATOM
      1 C1        -70.6591  -26.7414  -41.9928 C.ar   1 LIG      -0.13100
      2 C2        -71.1291  -25.5731  -42.5572 C.ar   1 LIG       0.28900
      3 C3        -71.5695  -27.7754  -41.9153 C.ar   1 LIG       0.28900
      4 C4        -73.1806  -26.4964  -42.8824 C.ar   1 LIG       0.50700
      5 N1        -72.3887  -25.4153  -43.0141 N.ar   1 LIG      -0.71900
      6 N2        -72.8431  -27.6873  -42.3518 N.ar   1 LIG      -0.71900
      7 H1        -69.6433  -26.8401  -41.6342 H      1 LIG       0.11500
      8 H2        -70.4863  -24.7056  -42.6604 H      1 LIG       0.11400
      9 H3        -71.2918  -28.7322  -41.4864 H      1 LIG       0.11400
     10 H4        -74.1981  -26.3974  -43.2402 H      1 LIG       0.14100
@<TRIPOS>BOND
      1       1       2 ar
      2       1       3 ar
      3       2       5 ar
      4       3       6 ar
      5       4       5 ar
      6       4       6 ar
      7       1       7 1
      8       2       8 1
      9       3       9 1
     10       4      10 1
@<TRIPOS>ALT_TYPE
CGenFF_4.0_ALT_TYPE_SET
CGenFF_4.0 1 CG2R61 2 CG2R61 3 CG2R61 4 CG2R64 5 NG2R62 6 NG2R62 7 HGR61 8 HGR62 9 HGR62 10 HGR62
@<TRIPOS>MOLECULE
pyrimidine
 10 10 0 0 0
****
USER_CHARGES
INVALID_CHARGES
Pose:  35 Cluster:  35 Fr_nu: 906929 TotEn:    -9.51
@<TRIPOS>ATOM
      1 C1        -82.4902  -29.8724  -33.8906 C.ar   1 LIG      -0.13100
      2 C2        -83.7501  -29.3100  -33.8632 C.ar   1 LIG       0.28900
      3 C3        -82.1232  -30.4572  -35.0853 C.ar   1 LIG       0.28900
      4 C4        -84.1211  -29.9132  -36.0231 C.ar   1 LIG       0.50700
      5 N1        -84.5950  -29.3124  -34.9151 N.ar   1 LIG      -0.71900
      6 N2        -82.9167  -30.4961  -36.1758 N.ar   1 LIG      -0.71900
      7 H1        -81.8331  -29.8560  -33.0314 H      1 LIG       0.11500
      8 H2        -84.1261  -28.8276  -32.9675 H      1 LIG       0.11400
      9 H3        -81.1519  -30.9255  -35.2020 H      1 LIG       0.11400
     10 H4        -84.7793  -29.9307  -36.8832 H      1 LIG       0.14100
@<TRIPOS>BOND
      1       1       2 ar
      2       1       3 ar
      3       2       5 ar
      4       3       6 ar
      5       4       5 ar
      6       4       6 ar
      7       1       7 1
      8       2       8 1
      9       3       9 1
     10       4      10 1
@<TRIPOS>ALT_TYPE
CGenFF_4.0_ALT_TYPE_SET
CGenFF_4.0 1 CG2R61 2 CG2R61 3 CG2R61 4 CG2R64 5 NG2R62 6 NG2R62 7 HGR61 8 HGR62 9 HGR62 10 HGR62
@<TRIPOS>MOLECULE
pyrimidine
 10 10 0 0 0
****
USER_CHARGES
INVALID_CHARGES
Pose:  36 Cluster:  36 Fr_nu: 1099614 TotEn:    -9.50
@<TRIPOS>ATOM
      1 C1        -51.6663   -9.8241  -46.3980 C.ar   1 LIG      -0.13100
      2 C2        -51.3123  -11.1428  -46.5985 C.ar   1 LIG       0.28900
      3 C3        -51.9072   -9.4632  -45.0881 C.ar   1 LIG       0.28900
      4 C4        -51.4594  -11.5733  -44.3713 C.ar   1 LIG       0.50700
      5 N1        -51.1989  -12.0479  -45.6043 N.ar   1 LIG      -0.71900
      6 N2        -51.8129  -10.3151  -44.0462 N.ar   1 LIG      -0.71900
      7 H1        -51.7498   -9.1195  -47.2144 H      1 LIG       0.11500
      8 H2        -51.1038  -11.5191  -47.5941 H      1 LIG       0.11400
      9 H3        -52.1921   -8.4483  -44.8325 H      1 LIG       0.11400
     10 H4        -51.3770  -12.2790  -43.5538 H      1 LIG       0.14100
@<TRIPOS>BOND
      1       1       2 ar
      2       1       3 ar
      3       2       5 ar
      4       3       6 ar
      5       4       5 ar
      6       4       6 ar
      7       1       7 1
      8       2       8 1
      9       3       9 1
     10       4      10 1
@<TRIPOS>ALT_TYPE
CGenFF_4.0_ALT_TYPE_SET
CGenFF_4.0 1 CG2R61 2 CG2R61 3 CG2R61 4 CG2R64 5 NG2R62 6 NG2R62 7 HGR61 8 HGR62 9 HGR62 10 HGR62
@<TRIPOS>MOLECULE
pyrimidine
 10 10 0 0 0
****
USER_CHARGES
INVALID_CHARGES
Pose:  37 Cluster:  37 Fr_nu: 3609569 TotEn:    -9.45
@<TRIPOS>ATOM
      1 C1        -81.0357  -26.1229  -54.8390 C.ar   1 LIG      -0.13100
      2 C2        -81.9941  -26.5253  -53.9313 C.ar   1 LIG       0.28900
      3 C3        -79.9216  -26.9321  -54.9292 C.ar   1 LIG       0.28900
      4 C4        -80.7513  -28.3364  -53.3459 C.ar   1 LIG       0.50700
      5 N1        -81.8840  -27.6307  -53.1656 N.ar   1 LIG      -0.71900
      6 N2        -79.7458  -28.0503  -54.1950 N.ar   1 LIG      -0.71900
      7 H1        -81.1501  -25.2311  -55.4404 H      1 LIG       0.11500
      8 H2        -82.9043  -25.9525  -53.7905 H      1 LIG       0.11400
      9 H3        -79.1148  -26.6962  -55.6146 H      1 LIG       0.11400
     10 H4        -80.6360  -29.2288  -52.7430 H      1 LIG       0.14100
@<TRIPOS>BOND
      1       1       2 ar
      2       1       3 ar
      3       2       5 ar
      4       3       6 ar
      5       4       5 ar
      6       4       6 ar
      7       1       7 1
      8       2       8 1
      9       3       9 1
     10       4      10 1
@<TRIPOS>ALT_TYPE
CGenFF_4.0_ALT_TYPE_SET
CGenFF_4.0 1 CG2R61 2 CG2R61 3 CG2R61 4 CG2R64 5 NG2R62 6 NG2R62 7 HGR61 8 HGR62 9 HGR62 10 HGR62
@<TRIPOS>MOLECULE
pyrimidine
 10 10 0 0 0
****
USER_CHARGES
INVALID_CHARGES
Pose:  38 Cluster:  38 Fr_nu: 2477886 TotEn:    -9.43
@<TRIPOS>ATOM
      1 C1        -56.9454   -0.0896  -20.0373 C.ar   1 LIG      -0.13100
      2 C2        -56.0255    0.8034  -20.5481 C.ar   1 LIG       0.28900
      3 C3        -56.4471   -1.3301  -19.6955 C.ar   1 LIG       0.28900
      4 C4        -54.3548   -0.7247  -20.3457 C.ar   1 LIG       0.50700
      5 N1        -54.7176    0.5180  -20.7164 N.ar   1 LIG      -0.71900
      6 N2        -55.1526   -1.6830  -19.8370 N.ar   1 LIG      -0.71900
      7 H1        -57.9891    0.1662  -19.9131 H      1 LIG       0.11500
      8 H2        -56.3240    1.8029  -20.8451 H      1 LIG       0.11400
      9 H3        -57.0947   -2.0981  -19.2866 H      1 LIG       0.11400
     10 H4        -53.3100   -0.9814  -20.4709 H      1 LIG       0.14100
@<TRIPOS>BOND
      1       1       2 ar
      2       1       3 ar
      3       2       5 ar
      4       3       6 ar
      5       4       5 ar
      6       4       6 ar
      7       1       7 1
      8       2       8 1
      9       3       9 1
     10       4      10 1
@<TRIPOS>ALT_TYPE
CGenFF_4.0_ALT_TYPE_SET
CGenFF_4.0 1 CG2R61 2 CG2R61 3 CG2R61 4 CG2R64 5 NG2R62 6 NG2R62 7 HGR61 8 HGR62 9 HGR62 10 HGR62
@<TRIPOS>MOLECULE
pyrimidine
 10 10 0 0 0
****
USER_CHARGES
INVALID_CHARGES
Pose:  39 Cluster:  39 Fr_nu: 3640832 TotEn:    -9.03
@<TRIPOS>ATOM
      1 C1        -65.1671    5.6507  -26.4851 C.ar   1 LIG      -0.13100
      2 C2        -64.2984    4.5903  -26.6443 C.ar   1 LIG       0.28900
      3 C3        -66.2057    5.7129  -27.3915 C.ar   1 LIG       0.28900
      4 C4        -65.4778    3.8272  -28.4314 C.ar   1 LIG       0.50700
      5 N1        -64.4244    3.6567  -27.6100 N.ar   1 LIG      -0.71900
      6 N2        -66.3920    4.8149  -28.3810 N.ar   1 LIG      -0.71900
      7 H1        -65.0419    6.3855  -25.7011 H      1 LIG       0.11500
      8 H2        -63.4516    4.4585  -25.9795 H      1 LIG       0.11400
      9 H3        -66.9387    6.5111  -27.3461 H      1 LIG       0.11400
     10 H4        -65.6027    3.0923  -29.2171 H      1 LIG       0.14100
@<TRIPOS>BOND
      1       1       2 ar
      2       1       3 ar
      3       2       5 ar
      4       3       6 ar
      5       4       5 ar
      6       4       6 ar
      7       1       7 1
      8       2       8 1
      9       3       9 1
     10       4      10 1
@<TRIPOS>ALT_TYPE
CGenFF_4.0_ALT_TYPE_SET
CGenFF_4.0 1 CG2R61 2 CG2R61 3 CG2R61 4 CG2R64 5 NG2R62 6 NG2R62 7 HGR61 8 HGR62 9 HGR62 10 HGR62
@<TRIPOS>MOLECULE
pyrimidine
 10 10 0 0 0
****
USER_CHARGES
INVALID_CHARGES
Pose:  40 Cluster:  40 Fr_nu: 163328 TotEn:    -8.86
@<TRIPOS>ATOM
      1 C1        -60.7077  -11.1035  -51.2084 C.ar   1 LIG      -0.13100
      2 C2        -59.5624  -10.5877  -51.7801 C.ar   1 LIG       0.28900
      3 C3        -61.8966  -10.5958  -51.6910 C.ar   1 LIG       0.28900
      4 C4        -60.7877   -9.2343  -53.1344 C.ar   1 LIG       0.50700
      5 N1        -59.5658   -9.6487  -52.7489 N.ar   1 LIG      -0.71900
      6 N2        -61.9738   -9.6570  -52.6568 N.ar   1 LIG      -0.71900
      7 H1        -60.6755  -11.8564  -50.4324 H      1 LIG       0.11500
      8 H2        -58.5811  -10.9255  -51.4652 H      1 LIG       0.11400
      9 H3        -62.8488  -10.9399  -51.3020 H      1 LIG       0.11400
     10 H4        -60.8201   -8.4796  -53.9106 H      1 LIG       0.14100
@<TRIPOS>BOND
      1       1       2 ar
      2       1       3 ar
      3       2       5 ar
      4       3       6 ar
      5       4       5 ar
      6       4       6 ar
      7       1       7 1
      8       2       8 1
      9       3       9 1
     10       4      10 1
@<TRIPOS>ALT_TYPE
CGenFF_4.0_ALT_TYPE_SET
CGenFF_4.0 1 CG2R61 2 CG2R61 3 CG2R61 4 CG2R64 5 NG2R62 6 NG2R62 7 HGR61 8 HGR62 9 HGR62 10 HGR62
@<TRIPOS>MOLECULE
pyrimidine
 10 10 0 0 0
****
USER_CHARGES
INVALID_CHARGES
Pose:  41 Cluster:  41 Fr_nu: 891529 TotEn:    -8.74
@<TRIPOS>ATOM
      1 C1        -80.5404  -26.3345  -55.1032 C.ar   1 LIG      -0.13100
      2 C2        -80.9626  -25.9190  -56.3496 C.ar   1 LIG       0.28900
      3 C3        -79.1797  -26.5162  -54.9637 C.ar   1 LIG       0.28900
      4 C4        -78.8259  -25.9071  -57.1249 C.ar   1 LIG       0.50700
      5 N1        -80.1296  -25.6949  -57.3869 N.ar   1 LIG      -0.71900
      6 N2        -78.2902  -26.3111  -55.9572 N.ar   1 LIG      -0.71900
      7 H1        -81.2311  -26.5068  -54.2887 H      1 LIG       0.11500
      8 H2        -82.0142  -25.7499  -56.5544 H      1 LIG       0.11400
      9 H3        -78.7541  -26.8422  -54.0208 H      1 LIG       0.11400
     10 H4        -78.1342  -25.7357  -57.9406 H      1 LIG       0.14100
@<TRIPOS>BOND
      1       1       2 ar
      2       1       3 ar
      3       2       5 ar
      4       3       6 ar
      5       4       5 ar
      6       4       6 ar
      7       1       7 1
      8       2       8 1
      9       3       9 1
     10       4      10 1
@<TRIPOS>ALT_TYPE
CGenFF_4.0_ALT_TYPE_SET
CGenFF_4.0 1 CG2R61 2 CG2R61 3 CG2R61 4 CG2R64 5 NG2R62 6 NG2R62 7 HGR61 8 HGR62 9 HGR62 10 HGR62
@<TRIPOS>MOLECULE
pyrimidine
 10 10 0 0 0
****
USER_CHARGES
INVALID_CHARGES
Pose:  42 Cluster:  42 Fr_nu:   4087 TotEn:    -8.72
@<TRIPOS>ATOM
      1 C1        -66.6566   -7.7383  -46.5511 C.ar   1 LIG      -0.13100
      2 C2        -67.8409   -7.8256  -45.8482 C.ar   1 LIG       0.28900
      3 C3        -65.5105   -7.9832  -45.8227 C.ar   1 LIG       0.28900
      4 C4        -66.7263   -8.3454  -43.9365 C.ar   1 LIG       0.50700
      5 N1        -67.9127   -8.1281  -44.5353 N.ar   1 LIG      -0.71900
      6 N2        -65.5085   -8.2905  -44.5090 N.ar   1 LIG      -0.71900
      7 H1        -66.6284   -7.4936  -47.6045 H      1 LIG       0.11500
      8 H2        -68.7934   -7.6492  -46.3362 H      1 LIG       0.11400
      9 H3        -64.5325   -7.9371  -46.2893 H      1 LIG       0.11400
     10 H4        -66.7542   -8.5894  -42.8816 H      1 LIG       0.14100
@<TRIPOS>BOND
      1       1       2 ar
      2       1       3 ar
      3       2       5 ar
      4       3       6 ar
      5       4       5 ar
      6       4       6 ar
      7       1       7 1
      8       2       8 1
      9       3       9 1
     10       4      10 1
@<TRIPOS>ALT_TYPE
CGenFF_4.0_ALT_TYPE_SET
CGenFF_4.0 1 CG2R61 2 CG2R61 3 CG2R61 4 CG2R64 5 NG2R62 6 NG2R62 7 HGR61 8 HGR62 9 HGR62 10 HGR62
@<TRIPOS>MOLECULE
pyrimidine
 10 10 0 0 0
****
USER_CHARGES
INVALID_CHARGES
Pose:  43 Cluster:  43 Fr_nu:   7173 TotEn:    -8.69
@<TRIPOS>ATOM
      1 C1        -67.7820  -24.8418  -35.2049 C.ar   1 LIG      -0.13100
      2 C2        -66.6338  -25.4883  -34.7946 C.ar   1 LIG       0.28900
      3 C3        -68.8658  -25.6559  -35.4630 C.ar   1 LIG       0.28900
      4 C4        -67.6649  -27.5099  -34.9268 C.ar   1 LIG       0.50700
      5 N1        -66.5398  -26.8258  -34.6444 N.ar   1 LIG      -0.71900
      6 N2        -68.8424  -26.9987  -35.3341 N.ar   1 LIG      -0.71900
      7 H1        -67.8291  -23.7669  -35.3171 H      1 LIG       0.11500
      8 H2        -65.7308  -24.9317  -34.5688 H      1 LIG       0.11400
      9 H3        -69.8115  -25.2383  -35.7912 H      1 LIG       0.11400
     10 H4        -67.6176  -28.5862  -34.8156 H      1 LIG       0.14100
@<TRIPOS>BOND
      1       1       2 ar
      2       1       3 ar
      3       2       5 ar
      4       3       6 ar
      5       4       5 ar
      6       4       6 ar
      7       1       7 1
      8       2       8 1
      9       3       9 1
     10       4      10 1
@<TRIPOS>ALT_TYPE
CGenFF_4.0_ALT_TYPE_SET
CGenFF_4.0 1 CG2R61 2 CG2R61 3 CG2R61 4 CG2R64 5 NG2R62 6 NG2R62 7 HGR61 8 HGR62 9 HGR62 10 HGR62
@<TRIPOS>MOLECULE
pyrimidine
 10 10 0 0 0
****
USER_CHARGES
INVALID_CHARGES
Pose:  44 Cluster:  44 Fr_nu:  10968 TotEn:    -8.47
@<TRIPOS>ATOM
      1 C1        -72.2906  -25.9768  -42.3788 C.ar   1 LIG      -0.13100
      2 C2        -71.1956  -26.2149  -41.5734 C.ar   1 LIG       0.28900
      3 C3        -73.2036  -27.0078  -42.4654 C.ar   1 LIG       0.28900
      4 C4        -71.9584  -28.2951  -41.0656 C.ar   1 LIG       0.50700
      5 N1        -70.9971  -27.3668  -40.8997 N.ar   1 LIG      -0.71900
      6 N2        -73.0686  -28.1849  -41.8200 N.ar   1 LIG      -0.71900
      7 H1        -72.4244  -25.0428  -42.9080 H      1 LIG       0.11500
      8 H2        -70.4246  -25.4632  -41.4439 H      1 LIG       0.11400
      9 H3        -74.0956  -26.9133  -43.0751 H      1 LIG       0.11400
     10 H4        -71.8241  -29.2307  -40.5367 H      1 LIG       0.14100
@<TRIPOS>BOND
      1       1       2 ar
      2       1       3 ar
      3       2       5 ar
      4       3       6 ar
      5       4       5 ar
      6       4       6 ar
      7       1       7 1
      8       2       8 1
      9       3       9 1
     10       4      10 1
@<TRIPOS>ALT_TYPE
CGenFF_4.0_ALT_TYPE_SET
CGenFF_4.0 1 CG2R61 2 CG2R61 3 CG2R61 4 CG2R64 5 NG2R62 6 NG2R62 7 HGR61 8 HGR62 9 HGR62 10 HGR62
@<TRIPOS>MOLECULE
pyrimidine
 10 10 0 0 0
****
USER_CHARGES
INVALID_CHARGES
Pose:  45 Cluster:  45 Fr_nu: 454113 TotEn:    -8.42
@<TRIPOS>ATOM
      1 C1        -58.2445  -21.8585  -37.1942 C.ar   1 LIG      -0.13100
      2 C2        -58.2904  -20.6685  -37.8916 C.ar   1 LIG       0.28900
      3 C3        -58.9859  -22.8925  -37.7283 C.ar   1 LIG       0.28900
      4 C4        -59.6824  -21.5739  -39.4439 C.ar   1 LIG       0.50700
      5 N1        -59.0017  -20.4905  -39.0241 N.ar   1 LIG      -0.71900
      6 N2        -59.7193  -22.7848  -38.8556 N.ar   1 LIG      -0.71900
      7 H1        -57.6653  -21.9732  -36.2878 H      1 LIG       0.11500
      8 H2        -57.7400  -19.7994  -37.5482 H      1 LIG       0.11400
      9 H3        -59.0120  -23.8655  -37.2497 H      1 LIG       0.11400
     10 H4        -60.2633  -21.4590  -40.3508 H      1 LIG       0.14100
@<TRIPOS>BOND
      1       1       2 ar
      2       1       3 ar
      3       2       5 ar
      4       3       6 ar
      5       4       5 ar
      6       4       6 ar
      7       1       7 1
      8       2       8 1
      9       3       9 1
     10       4      10 1
@<TRIPOS>ALT_TYPE
CGenFF_4.0_ALT_TYPE_SET
CGenFF_4.0 1 CG2R61 2 CG2R61 3 CG2R61 4 CG2R64 5 NG2R62 6 NG2R62 7 HGR61 8 HGR62 9 HGR62 10 HGR62
@<TRIPOS>MOLECULE
pyrimidine
 10 10 0 0 0
****
USER_CHARGES
INVALID_CHARGES
Pose:  46 Cluster:  46 Fr_nu: 835628 TotEn:    -8.39
@<TRIPOS>ATOM
      1 C1        -64.6679   -3.2743  -24.6484 C.ar   1 LIG      -0.13100
      2 C2        -63.7101   -2.5586  -25.3375 C.ar   1 LIG       0.28900
      3 C3        -65.9692   -2.8482  -24.8187 C.ar   1 LIG       0.28900
      4 C4        -65.2957   -1.1887  -26.2185 C.ar   1 LIG       0.50700
      5 N1        -63.9898   -1.5064  -26.1344 N.ar   1 LIG      -0.71900
      6 N2        -66.3204   -1.8051  -25.5991 N.ar   1 LIG      -0.71900
      7 H1        -64.4150   -4.1145  -24.0157 H      1 LIG       0.11500
      8 H2        -62.6598   -2.8194  -25.2654 H      1 LIG       0.11400
      9 H3        -66.7903   -3.3485  -24.3168 H      1 LIG       0.11400
     10 H4        -65.5491   -0.3467  -26.8511 H      1 LIG       0.14100
@<TRIPOS>BOND
      1       1       2 ar
      2       1       3 ar
      3       2       5 ar
      4       3       6 ar
      5       4       5 ar
      6       4       6 ar
      7       1       7 1
      8       2       8 1
      9       3       9 1
     10       4      10 1
@<TRIPOS>ALT_TYPE
CGenFF_4.0_ALT_TYPE_SET
CGenFF_4.0 1 CG2R61 2 CG2R61 3 CG2R61 4 CG2R64 5 NG2R62 6 NG2R62 7 HGR61 8 HGR62 9 HGR62 10 HGR62
@<TRIPOS>MOLECULE
pyrimidine
 10 10 0 0 0
****
USER_CHARGES
INVALID_CHARGES
Pose:  47 Cluster:  47 Fr_nu:   3141 TotEn:    -8.29
@<TRIPOS>ATOM
      1 C1        -72.3732  -25.9075  -42.5256 C.ar   1 LIG      -0.13100
      2 C2        -73.3193  -26.8470  -42.1694 C.ar   1 LIG       0.28900
      3 C3        -72.1081  -25.8096  -43.8762 C.ar   1 LIG       0.28900
      4 C4        -73.6171  -27.4444  -44.3423 C.ar   1 LIG       0.50700
      5 N1        -73.9632  -27.6353  -43.0550 N.ar   1 LIG      -0.71900
      6 N2        -72.7135  -26.5651  -44.8158 N.ar   1 LIG      -0.71900
      7 H1        -71.8720  -25.2884  -41.7937 H      1 LIG       0.11500
      8 H2        -73.5936  -26.9962  -41.1307 H      1 LIG       0.11400
      9 H3        -71.3789  -25.0997  -44.2515 H      1 LIG       0.11400
     10 H4        -74.1180  -28.0650  -45.0752 H      1 LIG       0.14100
@<TRIPOS>BOND
      1       1       2 ar
      2       1       3 ar
      3       2       5 ar
      4       3       6 ar
      5       4       5 ar
      6       4       6 ar
      7       1       7 1
      8       2       8 1
      9       3       9 1
     10       4      10 1
@<TRIPOS>ALT_TYPE
CGenFF_4.0_ALT_TYPE_SET
CGenFF_4.0 1 CG2R61 2 CG2R61 3 CG2R61 4 CG2R64 5 NG2R62 6 NG2R62 7 HGR61 8 HGR62 9 HGR62 10 HGR62
@<TRIPOS>MOLECULE
pyrimidine
 10 10 0 0 0
****
USER_CHARGES
INVALID_CHARGES
Pose:  48 Cluster:  48 Fr_nu: 1824789 TotEn:    -8.28
@<TRIPOS>ATOM
      1 C1        -81.4437  -30.0115  -34.0177 C.ar   1 LIG      -0.13100
      2 C2        -80.5777  -30.9878  -33.5688 C.ar   1 LIG       0.28900
      3 C3        -81.6555  -29.9822  -35.3809 C.ar   1 LIG       0.28900
      4 C4        -80.2491  -31.7414  -35.6880 C.ar   1 LIG       0.50700
      5 N1        -79.9607  -31.8726  -34.3792 N.ar   1 LIG      -0.71900
      6 N2        -81.0725  -30.8351  -36.2486 N.ar   1 LIG      -0.71900
      7 H1        -81.9249  -29.3145  -33.3448 H      1 LIG       0.11500
      8 H2        -80.3493  -31.0882  -32.5133 H      1 LIG       0.11400
      9 H3        -82.3195  -29.2496  -35.8266 H      1 LIG       0.11400
     10 H4        -79.7666  -32.4385  -36.3621 H      1 LIG       0.14100
@<TRIPOS>BOND
      1       1       2 ar
      2       1       3 ar
      3       2       5 ar
      4       3       6 ar
      5       4       5 ar
      6       4       6 ar
      7       1       7 1
      8       2       8 1
      9       3       9 1
     10       4      10 1
@<TRIPOS>ALT_TYPE
CGenFF_4.0_ALT_TYPE_SET
CGenFF_4.0 1 CG2R61 2 CG2R61 3 CG2R61 4 CG2R64 5 NG2R62 6 NG2R62 7 HGR61 8 HGR62 9 HGR62 10 HGR62
@<TRIPOS>MOLECULE
pyrimidine
 10 10 0 0 0
****
USER_CHARGES
INVALID_CHARGES
Pose:  49 Cluster:  49 Fr_nu: 3335376 TotEn:    -8.16
@<TRIPOS>ATOM
      1 C1        -50.1909  -21.2259  -34.1704 C.ar   1 LIG      -0.13100
      2 C2        -49.0527  -22.0061  -34.1498 C.ar   1 LIG       0.28900
      3 C3        -50.7447  -20.9452  -32.9381 C.ar   1 LIG       0.28900
      4 C4        -49.1235  -22.1380  -31.8816 C.ar   1 LIG       0.50700
      5 N1        -48.4899  -22.4809  -33.0193 N.ar   1 LIG      -0.71900
      6 N2        -50.2355  -21.3866  -31.7692 N.ar   1 LIG      -0.71900
      7 H1        -50.6210  -20.8585  -35.0924 H      1 LIG       0.11500
      8 H2        -48.5470  -22.2790  -35.0696 H      1 LIG       0.11400
      9 H3        -51.6407  -20.3399  -32.8540 H      1 LIG       0.11400
     10 H4        -48.6936  -22.5066  -30.9583 H      1 LIG       0.14100
@<TRIPOS>BOND
      1       1       2 ar
      2       1       3 ar
      3       2       5 ar
      4       3       6 ar
      5       4       5 ar
      6       4       6 ar
      7       1       7 1
      8       2       8 1
      9       3       9 1
     10       4      10 1
@<TRIPOS>ALT_TYPE
CGenFF_4.0_ALT_TYPE_SET
CGenFF_4.0 1 CG2R61 2 CG2R61 3 CG2R61 4 CG2R64 5 NG2R62 6 NG2R62 7 HGR61 8 HGR62 9 HGR62 10 HGR62
@<TRIPOS>MOLECULE
pyrimidine
 10 10 0 0 0
****
USER_CHARGES
INVALID_CHARGES
Pose:  50 Cluster:  50 Fr_nu: 340186 TotEn:    -7.82
@<TRIPOS>ATOM
      1 C1        -50.8681   -9.5401  -45.4905 C.ar   1 LIG      -0.13100
      2 C2        -52.0632  -10.0984  -45.0850 C.ar   1 LIG       0.28900
      3 C3        -49.7290  -10.1702  -45.0328 C.ar   1 LIG       0.28900
      4 C4        -50.9702  -11.7110  -43.9137 C.ar   1 LIG       0.50700
      5 N1        -52.1513  -11.1877  -44.2938 N.ar   1 LIG      -0.71900
      6 N2        -49.7432  -11.2617  -44.2398 N.ar   1 LIG      -0.71900
      7 H1        -50.8269   -8.6654  -46.1257 H      1 LIG       0.11500
      8 H2        -53.0113   -9.6720  -45.3944 H      1 LIG       0.11400
      9 H3        -48.7435   -9.8033  -45.2985 H      1 LIG       0.11400
     10 H4        -51.0112  -12.5861  -43.2768 H      1 LIG       0.14100
@<TRIPOS>BOND
      1       1       2 ar
      2       1       3 ar
      3       2       5 ar
      4       3       6 ar
      5       4       5 ar
      6       4       6 ar
      7       1       7 1
      8       2       8 1
      9       3       9 1
     10       4      10 1
@<TRIPOS>ALT_TYPE
CGenFF_4.0_ALT_TYPE_SET
CGenFF_4.0 1 CG2R61 2 CG2R61 3 CG2R61 4 CG2R64 5 NG2R62 6 NG2R62 7 HGR61 8 HGR62 9 HGR62 10 HGR62
@<TRIPOS>MOLECULE
pyrimidine
 10 10 0 0 0
****
USER_CHARGES
INVALID_CHARGES
Pose:  51 Cluster:  51 Fr_nu: 3620255 TotEn:    -7.81
@<TRIPOS>ATOM
      1 C1        -58.8704  -21.6063  -41.1671 C.ar   1 LIG      -0.13100
      2 C2        -59.5954  -20.8272  -40.2886 C.ar   1 LIG       0.28900
      3 C3        -57.6081  -21.9676  -40.7427 C.ar   1 LIG       0.28900
      4 C4        -57.8890  -20.8436  -38.7871 C.ar   1 LIG       0.50700
      5 N1        -59.1339  -20.4261  -39.0860 N.ar   1 LIG      -0.71900
      6 N2        -57.0835  -21.6025  -39.5545 N.ar   1 LIG      -0.71900
      7 H1        -59.2657  -21.9135  -42.1261 H      1 LIG       0.11500
      8 H2        -60.5977  -20.4940  -40.5353 H      1 LIG       0.11400
      9 H3        -56.9638  -22.5787  -41.3655 H      1 LIG       0.11400
     10 H4        -57.4925  -20.5352  -37.8274 H      1 LIG       0.14100
@<TRIPOS>BOND
      1       1       2 ar
      2       1       3 ar
      3       2       5 ar
      4       3       6 ar
      5       4       5 ar
      6       4       6 ar
      7       1       7 1
      8       2       8 1
      9       3       9 1
     10       4      10 1
@<TRIPOS>ALT_TYPE
CGenFF_4.0_ALT_TYPE_SET
CGenFF_4.0 1 CG2R61 2 CG2R61 3 CG2R61 4 CG2R64 5 NG2R62 6 NG2R62 7 HGR61 8 HGR62 9 HGR62 10 HGR62
@<TRIPOS>MOLECULE
pyrimidine
 10 10 0 0 0
****
USER_CHARGES
INVALID_CHARGES
Pose:  52 Cluster:  52 Fr_nu:  20566 TotEn:    -7.74
@<TRIPOS>ATOM
      1 C1        -70.7576  -25.1857  -43.5341 C.ar   1 LIG      -0.13100
      2 C2        -70.0527  -25.7829  -42.5090 C.ar   1 LIG       0.28900
      3 C3        -72.1160  -25.4277  -43.5448 C.ar   1 LIG       0.28900
      4 C4        -71.9517  -26.7184  -41.6810 C.ar   1 LIG       0.50700
      5 N1        -70.6200  -26.5584  -41.5618 N.ar   1 LIG      -0.71900
      6 N2        -72.7485  -26.1921  -42.6305 N.ar   1 LIG      -0.71900
      7 H1        -70.2765  -24.5683  -44.2808 H      1 LIG       0.11500
      8 H2        -68.9800  -25.6503  -42.4185 H      1 LIG       0.11400
      9 H3        -72.7526  -25.0013  -44.3125 H      1 LIG       0.11400
     10 H4        -72.4335  -27.3375  -40.9341 H      1 LIG       0.14100
@<TRIPOS>BOND
      1       1       2 ar
      2       1       3 ar
      3       2       5 ar
      4       3       6 ar
      5       4       5 ar
      6       4       6 ar
      7       1       7 1
      8       2       8 1
      9       3       9 1
     10       4      10 1
@<TRIPOS>ALT_TYPE
CGenFF_4.0_ALT_TYPE_SET
CGenFF_4.0 1 CG2R61 2 CG2R61 3 CG2R61 4 CG2R64 5 NG2R62 6 NG2R62 7 HGR61 8 HGR62 9 HGR62 10 HGR62
@<TRIPOS>MOLECULE
pyrimidine
 10 10 0 0 0
****
USER_CHARGES
INVALID_CHARGES
Pose:  53 Cluster:  53 Fr_nu: 1392163 TotEn:    -7.06
@<TRIPOS>ATOM
      1 C1        -81.4479  -26.9400  -53.4661 C.ar   1 LIG      -0.13100
      2 C2        -81.5880  -25.7614  -54.1703 C.ar   1 LIG       0.28900
      3 C3        -80.4038  -27.7510  -53.8612 C.ar   1 LIG       0.28900
      4 C4        -79.7962  -26.2686  -55.4738 C.ar   1 LIG       0.50700
      5 N1        -80.7770  -25.3928  -55.1835 N.ar   1 LIG      -0.71900
      6 N2        -79.5554  -27.4454  -54.8648 N.ar   1 LIG      -0.71900
      7 H1        -82.1134  -27.2106  -52.6574 H      1 LIG       0.11500
      8 H2        -82.3802  -25.0601  -53.9318 H      1 LIG       0.11400
      9 H3        -80.2151  -28.6980  -53.3671 H      1 LIG       0.11400
     10 H4        -79.1304  -25.9984  -56.2843 H      1 LIG       0.14100
@<TRIPOS>BOND
      1       1       2 ar
      2       1       3 ar
      3       2       5 ar
      4       3       6 ar
      5       4       5 ar
      6       4       6 ar
      7       1       7 1
      8       2       8 1
      9       3       9 1
     10       4      10 1
@<TRIPOS>ALT_TYPE
CGenFF_4.0_ALT_TYPE_SET
CGenFF_4.0 1 CG2R61 2 CG2R61 3 CG2R61 4 CG2R64 5 NG2R62 6 NG2R62 7 HGR61 8 HGR62 9 HGR62 10 HGR62
@<TRIPOS>MOLECULE
pyrimidine
 10 10 0 0 0
****
USER_CHARGES
INVALID_CHARGES
Pose:  54 Cluster:  54 Fr_nu: 2253591 TotEn:    -6.49
@<TRIPOS>ATOM
      1 C1        -55.5871   -0.5999  -19.0215 C.ar   1 LIG      -0.13100
      2 C2        -55.4766   -1.3351  -17.8588 C.ar   1 LIG       0.28900
      3 C3        -56.3077   -1.1940  -20.0373 C.ar   1 LIG       0.28900
      4 C4        -56.7019   -3.0279  -18.7533 C.ar   1 LIG       0.50700
      5 N1        -56.0234   -2.5568  -17.6897 N.ar   1 LIG      -0.71900
      6 N2        -56.8807   -2.4114  -19.9372 N.ar   1 LIG      -0.71900
      7 H1        -55.1379    0.3782  -19.1296 H      1 LIG       0.11500
      8 H2        -54.9286   -0.9502  -17.0056 H      1 LIG       0.11400
      9 H3        -56.4480   -0.6926  -20.9888 H      1 LIG       0.11400
     10 H4        -57.1508   -4.0077  -18.6457 H      1 LIG       0.14100
@<TRIPOS>BOND
      1       1       2 ar
      2       1       3 ar
      3       2       5 ar
      4       3       6 ar
      5       4       5 ar
      6       4       6 ar
      7       1       7 1
      8       2       8 1
      9       3       9 1
     10       4      10 1
@<TRIPOS>ALT_TYPE
CGenFF_4.0_ALT_TYPE_SET
CGenFF_4.0 1 CG2R61 2 CG2R61 3 CG2R61 4 CG2R64 5 NG2R62 6 NG2R62 7 HGR61 8 HGR62 9 HGR62 10 HGR62
@<TRIPOS>MOLECULE
pyrimidine
 10 10 0 0 0
****
USER_CHARGES
INVALID_CHARGES
Pose:  55 Cluster:  55 Fr_nu: 2256591 TotEn:    -6.41
@<TRIPOS>ATOM
      1 C1        -56.8690   -1.6494  -19.6951 C.ar   1 LIG      -0.13100
      2 C2        -58.1938   -1.9329  -19.4322 C.ar   1 LIG       0.28900
      3 C3        -55.9773   -1.9844  -18.6968 C.ar   1 LIG       0.28900
      4 C4        -57.6597   -2.7794  -17.3913 C.ar   1 LIG       0.50700
      5 N1        -58.6259   -2.4997  -18.2866 N.ar   1 LIG      -0.71900
      6 N2        -56.3392   -2.5527  -17.5279 N.ar   1 LIG      -0.71900
      7 H1        -56.5504   -1.1940  -20.6232 H      1 LIG       0.11500
      8 H2        -58.9674   -1.7050  -20.1574 H      1 LIG       0.11400
      9 H3        -54.9149   -1.7989  -18.8125 H      1 LIG       0.11400
     10 H4        -57.9785   -3.2343  -16.4615 H      1 LIG       0.14100
@<TRIPOS>BOND
      1       1       2 ar
      2       1       3 ar
      3       2       5 ar
      4       3       6 ar
      5       4       5 ar
      6       4       6 ar
      7       1       7 1
      8       2       8 1
      9       3       9 1
     10       4      10 1
@<TRIPOS>ALT_TYPE
CGenFF_4.0_ALT_TYPE_SET
CGenFF_4.0 1 CG2R61 2 CG2R61 3 CG2R61 4 CG2R64 5 NG2R62 6 NG2R62 7 HGR61 8 HGR62 9 HGR62 10 HGR62
@<TRIPOS>MOLECULE
pyrimidine
 10 10 0 0 0
****
USER_CHARGES
INVALID_CHARGES
Pose:  56 Cluster:  56 Fr_nu: 1433353 TotEn:    -6.19
@<TRIPOS>ATOM
      1 C1        -36.7881   -1.4513  -44.2759 C.ar   1 LIG      -0.13100
      2 C2        -35.6739   -1.1765  -43.5094 C.ar   1 LIG       0.28900
      3 C3        -37.9939   -1.4307  -43.6054 C.ar   1 LIG       0.28900
      4 C4        -36.9557   -0.9115  -41.6510 C.ar   1 LIG       0.50700
      5 N1        -35.7215   -0.9014  -42.1894 N.ar   1 LIG      -0.71900
      6 N2        -38.1149   -1.1638  -42.2884 N.ar   1 LIG      -0.71900
      7 H1        -36.7206   -1.6688  -45.3334 H      1 LIG       0.11500
      8 H2        -34.6824   -1.1700  -43.9490 H      1 LIG       0.11400
      9 H3        -38.9242   -1.6351  -44.1241 H      1 LIG       0.11400
     10 H4        -37.0234   -0.6948  -40.5919 H      1 LIG       0.14100
@<TRIPOS>BOND
      1       1       2 ar
      2       1       3 ar
      3       2       5 ar
      4       3       6 ar
      5       4       5 ar
      6       4       6 ar
      7       1       7 1
      8       2       8 1
      9       3       9 1
     10       4      10 1
@<TRIPOS>ALT_TYPE
CGenFF_4.0_ALT_TYPE_SET
CGenFF_4.0 1 CG2R61 2 CG2R61 3 CG2R61 4 CG2R64 5 NG2R62 6 NG2R62 7 HGR61 8 HGR62 9 HGR62 10 HGR62
@<TRIPOS>MOLECULE
pyrimidine
 10 10 0 0 0
****
USER_CHARGES
INVALID_CHARGES
Pose:  57 Cluster:  57 Fr_nu: 3889232 TotEn:    -6.16
@<TRIPOS>ATOM
      1 C1        -48.8597    6.8946  -34.3094 C.ar   1 LIG      -0.13100
      2 C2        -49.9279    6.1484  -34.7639 C.ar   1 LIG       0.28900
      3 C3        -48.3634    6.5353  -33.0731 C.ar   1 LIG       0.28900
      4 C4        -49.9039    4.8749  -32.8811 C.ar   1 LIG       0.50700
      5 N1        -50.4770    5.1277  -34.0732 N.ar   1 LIG      -0.71900
      6 N2        -48.8631    5.5271  -32.3287 N.ar   1 LIG      -0.71900
      7 H1        -48.4391    7.7085  -34.8847 H      1 LIG       0.11500
      8 H2        -50.3853    6.3571  -35.7249 H      1 LIG       0.11400
      9 H3        -47.5251    7.0647  -32.6331 H      1 LIG       0.11400
     10 H4        -50.3256    4.0608  -32.3044 H      1 LIG       0.14100
@<TRIPOS>BOND
      1       1       2 ar
      2       1       3 ar
      3       2       5 ar
      4       3       6 ar
      5       4       5 ar
      6       4       6 ar
      7       1       7 1
      8       2       8 1
      9       3       9 1
     10       4      10 1
@<TRIPOS>ALT_TYPE
CGenFF_4.0_ALT_TYPE_SET
CGenFF_4.0 1 CG2R61 2 CG2R61 3 CG2R61 4 CG2R64 5 NG2R62 6 NG2R62 7 HGR61 8 HGR62 9 HGR62 10 HGR62
@<TRIPOS>MOLECULE
pyrimidine
 10 10 0 0 0
****
USER_CHARGES
INVALID_CHARGES
Pose:  58 Cluster:  58 Fr_nu: 2539371 TotEn:    -4.07
@<TRIPOS>ATOM
      1 C1        -57.5488   -1.9627  -19.7005 C.ar   1 LIG      -0.13100
      2 C2        -57.4192   -0.7353  -19.0830 C.ar   1 LIG       0.28900
      3 C3        -56.9301   -3.0193  -19.0643 C.ar   1 LIG       0.28900
      4 C4        -56.1821   -1.6512  -17.4103 C.ar   1 LIG       0.50700
      5 N1        -56.7405   -0.5428  -17.9330 N.ar   1 LIG      -0.71900
      6 N2        -56.2358   -2.8991  -17.9138 N.ar   1 LIG      -0.71900
      7 H1        -58.0993   -2.0882  -20.6232 H      1 LIG       0.11500
      8 H2        -57.8712    0.1538  -19.5091 H      1 LIG       0.11400
      9 H3        -56.9765   -4.0222  -19.4749 H      1 LIG       0.11400
     10 H4        -55.6300   -1.5255  -16.4870 H      1 LIG       0.14100
@<TRIPOS>BOND
      1       1       2 ar
      2       1       3 ar
      3       2       5 ar
      4       3       6 ar
      5       4       5 ar
      6       4       6 ar
      7       1       7 1
      8       2       8 1
      9       3       9 1
     10       4      10 1
@<TRIPOS>ALT_TYPE
CGenFF_4.0_ALT_TYPE_SET
CGenFF_4.0 1 CG2R61 2 CG2R61 3 CG2R61 4 CG2R64 5 NG2R62 6 NG2R62 7 HGR61 8 HGR62 9 HGR62 10 HGR62
@<TRIPOS>MOLECULE
naphtalene
 18 19 0 0 0
****
USER_CHARGES
INVALID_CHARGES
Pose:   1 Cluster:   1 Fr_nu:   1052 TotEn:   -20.47
@<TRIPOS>ATOM
      1 C1        -68.7681   -7.7806  -43.3661 C.ar   1 LIG      -0.11500
      2 C2        -69.4586   -7.1004  -44.3648 C.ar   1 LIG      -0.11500
      3 C3        -65.0715   -8.5371  -46.4379 C.ar   1 LIG      -0.11500
      4 C4        -65.7621   -7.8568  -47.4365 C.ar   1 LIG      -0.11500
      5 C5        -67.5039   -8.3098  -43.6274 C.ar   1 LIG      -0.11700
      6 C6        -68.8878   -6.9466  -45.6284 C.ar   1 LIG      -0.11700
      7 C7        -65.6424   -8.6907  -45.1742 C.ar   1 LIG      -0.11700
      8 C8        -67.0264   -7.3276  -47.1753 C.ar   1 LIG      -0.11700
      9 C9        -66.9140   -8.1646  -44.8937 C.ar   1 LIG       0.00400
     10 C10       -67.6163   -7.4728  -45.9091 C.ar   1 LIG       0.00400
     11 H1        -69.2133   -7.9005  -42.3828 H      1 LIG       0.11500
     12 H2        -70.4426   -6.6885  -44.1603 H      1 LIG       0.11500
     13 H3        -64.0872   -8.9491  -46.6418 H      1 LIG       0.11500
     14 H4        -65.3171   -7.7385  -48.4200 H      1 LIG       0.11500
     15 H5        -66.9826   -8.8382  -42.8318 H      1 LIG       0.11500
     16 H6        -69.4454   -6.4108  -46.3938 H      1 LIG       0.11500
     17 H7        -65.0844   -9.2259  -44.4088 H      1 LIG       0.11500
     18 H8        -67.5483   -6.7998  -47.9710 H      1 LIG       0.11500
@<TRIPOS>BOND
      1       1       2 ar
      2       1       5 ar
      3       2       6 ar
      4       3       4 ar
      5       3       7 ar
      6       4       8 ar
      7       5       9 ar
      8       6      10 ar
      9       7       9 ar
     10       8      10 ar
     11       9      10 ar
     12       1      11 1
     13       2      12 1
     14       3      13 1
     15       4      14 1
     16       5      15 1
     17       6      16 1
     18       7      17 1
     19       8      18 1
@<TRIPOS>ALT_TYPE
CGenFF_4.0_ALT_TYPE_SET
CGenFF_4.0 1 CG2R61 2 CG2R61 3 CG2R61 4 CG2R61 5 CG2R61 6 CG2R61 7 CG2R61 8 CG2R61 9 CG2R61 10 CG2R61 11 HGR61 12 HGR61 13 HGR61 14 HGR61 15 HGR61 16 HGR61 17 HGR61 18 HGR61
@<TRIPOS>MOLECULE
naphtalene
 18 19 0 0 0
****
USER_CHARGES
INVALID_CHARGES
Pose:   2 Cluster:   2 Fr_nu:  38151 TotEn:   -12.08
@<TRIPOS>ATOM
      1 C1        -67.8498  -25.2781  -43.8214 C.ar   1 LIG      -0.11500
      2 C2        -68.1415  -25.9503  -45.0046 C.ar   1 LIG      -0.11500
      3 C3        -72.4558  -25.8492  -42.3616 C.ar   1 LIG      -0.11500
      4 C4        -72.7474  -26.5214  -43.5448 C.ar   1 LIG      -0.11500
      5 C5        -68.8467  -25.0825  -42.8652 C.ar   1 LIG      -0.11700
      6 C6        -69.4310  -26.4295  -45.2361 C.ar   1 LIG      -0.11700
      7 C7        -71.1661  -25.3700  -42.1300 C.ar   1 LIG      -0.11700
      8 C8        -71.7506  -26.7170  -44.5011 C.ar   1 LIG      -0.11700
      9 C9        -70.1504  -25.5580  -43.0816 C.ar   1 LIG       0.00400
     10 C10       -70.4469  -26.2415  -44.2848 C.ar   1 LIG       0.00400
     11 H1        -66.8458  -24.9048  -43.6419 H      1 LIG       0.11500
     12 H2        -67.3646  -26.1024  -45.7482 H      1 LIG       0.11500
     13 H3        -73.2324  -25.6969  -41.6173 H      1 LIG       0.11500
     14 H4        -73.7519  -26.8932  -43.7244 H      1 LIG       0.11500
     15 H5        -68.5961  -24.5538  -41.9478 H      1 LIG       0.11500
     16 H6        -69.6364  -26.9526  -46.1678 H      1 LIG       0.11500
     17 H7        -70.9608  -24.8477  -41.1980 H      1 LIG       0.11500
     18 H8        -72.0011  -27.2450  -45.4190 H      1 LIG       0.11500
@<TRIPOS>BOND
      1       1       2 ar
      2       1       5 ar
      3       2       6 ar
      4       3       4 ar
      5       3       7 ar
      6       4       8 ar
      7       5       9 ar
      8       6      10 ar
      9       7       9 ar
     10       8      10 ar
     11       9      10 ar
     12       1      11 1
     13       2      12 1
     14       3      13 1
     15       4      14 1
     16       5      15 1
     17       6      16 1
     18       7      17 1
     19       8      18 1
@<TRIPOS>ALT_TYPE
CGenFF_4.0_ALT_TYPE_SET
CGenFF_4.0 1 CG2R61 2 CG2R61 3 CG2R61 4 CG2R61 5 CG2R61 6 CG2R61 7 CG2R61 8 CG2R61 9 CG2R61 10 CG2R61 11 HGR61 12 HGR61 13 HGR61 14 HGR61 15 HGR61 16 HGR61 17 HGR61 18 HGR61
@<TRIPOS>MOLECULE
naphtalene
 18 19 0 0 0
****
USER_CHARGES
INVALID_CHARGES
Pose:   3 Cluster:   3 Fr_nu: 248906 TotEn:   -12.01
@<TRIPOS>ATOM
      1 C1        -67.2407  -26.1715  -34.3836 C.ar   1 LIG      -0.11500
      2 C2        -67.7756  -25.1007  -35.0936 C.ar   1 LIG      -0.11500
      3 C3        -62.9061  -25.3722  -36.4440 C.ar   1 LIG      -0.11500
      4 C4        -63.4411  -24.3014  -37.1540 C.ar   1 LIG      -0.11500
      5 C5        -65.8963  -26.5105  -34.5386 C.ar   1 LIG      -0.11700
      6 C6        -66.9683  -24.3648  -35.9613 C.ar   1 LIG      -0.11700
      7 C7        -63.7135  -26.1081  -35.5761 C.ar   1 LIG      -0.11700
      8 C8        -64.7856  -23.9623  -36.9991 C.ar   1 LIG      -0.11700
      9 C9        -65.0689  -25.7808  -35.4078 C.ar   1 LIG       0.00400
     10 C10       -65.6129  -24.6920  -36.1299 C.ar   1 LIG       0.00400
     11 H1        -67.8698  -26.7443  -33.7086 H      1 LIG       0.11500
     12 H2        -68.8223  -24.8374  -34.9720 H      1 LIG       0.11500
     13 H3        -61.8593  -25.6360  -36.5651 H      1 LIG       0.11500
     14 H4        -62.8119  -23.7298  -37.8299 H      1 LIG       0.11500
     15 H5        -65.4997  -27.3517  -33.9738 H      1 LIG       0.11500
     16 H6        -67.4074  -23.5314  -36.5059 H      1 LIG       0.11500
     17 H7        -63.2740  -26.9408  -35.0311 H      1 LIG       0.11500
     18 H8        -65.1826  -23.1216  -37.5644 H      1 LIG       0.11500
@<TRIPOS>BOND
      1       1       2 ar
      2       1       5 ar
      3       2       6 ar
      4       3       4 ar
      5       3       7 ar
      6       4       8 ar
      7       5       9 ar
      8       6      10 ar
      9       7       9 ar
     10       8      10 ar
     11       9      10 ar
     12       1      11 1
     13       2      12 1
     14       3      13 1
     15       4      14 1
     16       5      15 1
     17       6      16 1
     18       7      17 1
     19       8      18 1
@<TRIPOS>ALT_TYPE
CGenFF_4.0_ALT_TYPE_SET
CGenFF_4.0 1 CG2R61 2 CG2R61 3 CG2R61 4 CG2R61 5 CG2R61 6 CG2R61 7 CG2R61 8 CG2R61 9 CG2R61 10 CG2R61 11 HGR61 12 HGR61 13 HGR61 14 HGR61 15 HGR61 16 HGR61 17 HGR61 18 HGR61
@<TRIPOS>MOLECULE
naphtalene
 18 19 0 0 0
****
USER_CHARGES
INVALID_CHARGES
Pose:   4 Cluster:   4 Fr_nu:  28180 TotEn:   -11.84
@<TRIPOS>ATOM
      1 C1        -72.9449  -18.5466  -22.9750 C.ar   1 LIG      -0.11500
      2 C2        -73.0501  -17.1606  -23.0450 C.ar   1 LIG      -0.11500
      3 C3        -75.2482  -18.9369  -27.2429 C.ar   1 LIG      -0.11500
      4 C4        -75.3534  -17.5510  -27.3128 C.ar   1 LIG      -0.11500
      5 C5        -73.4638  -19.3391  -23.9992 C.ar   1 LIG      -0.11700
      6 C6        -73.6746  -16.5618  -24.1394 C.ar   1 LIG      -0.11700
      7 C7        -74.6236  -19.5357  -26.1484 C.ar   1 LIG      -0.11700
      8 C8        -74.8346  -16.7583  -26.2886 C.ar   1 LIG      -0.11700
      9 C9        -74.0957  -18.7534  -25.1084 C.ar   1 LIG       0.00400
     10 C10       -74.2027  -17.3440  -25.1795 C.ar   1 LIG       0.00400
     11 H1        -72.4591  -19.0122  -22.1225 H      1 LIG       0.11500
     12 H2        -72.6456  -16.5445  -22.2472 H      1 LIG       0.11500
     13 H3        -75.6525  -19.5537  -28.0406 H      1 LIG       0.11500
     14 H4        -75.8405  -17.0860  -28.1649 H      1 LIG       0.11500
     15 H5        -73.3706  -20.4205  -23.9233 H      1 LIG       0.11500
     16 H6        -73.7451  -15.4766  -24.1736 H      1 LIG       0.11500
     17 H7        -74.5525  -20.6208  -26.1149 H      1 LIG       0.11500
     18 H8        -74.9284  -15.6769  -26.3640 H      1 LIG       0.11500
@<TRIPOS>BOND
      1       1       2 ar
      2       1       5 ar
      3       2       6 ar
      4       3       4 ar
      5       3       7 ar
      6       4       8 ar
      7       5       9 ar
      8       6      10 ar
      9       7       9 ar
     10       8      10 ar
     11       9      10 ar
     12       1      11 1
     13       2      12 1
     14       3      13 1
     15       4      14 1
     16       5      15 1
     17       6      16 1
     18       7      17 1
     19       8      18 1
@<TRIPOS>ALT_TYPE
CGenFF_4.0_ALT_TYPE_SET
CGenFF_4.0 1 CG2R61 2 CG2R61 3 CG2R61 4 CG2R61 5 CG2R61 6 CG2R61 7 CG2R61 8 CG2R61 9 CG2R61 10 CG2R61 11 HGR61 12 HGR61 13 HGR61 14 HGR61 15 HGR61 16 HGR61 17 HGR61 18 HGR61
@<TRIPOS>MOLECULE
naphtalene
 18 19 0 0 0
****
USER_CHARGES
INVALID_CHARGES
Pose:   5 Cluster:   5 Fr_nu: 434627 TotEn:   -11.71
@<TRIPOS>ATOM
      1 C1        -65.3110   -0.7244  -26.4481 C.ar   1 LIG      -0.11500
      2 C2        -66.0963   -1.8436  -26.1882 C.ar   1 LIG      -0.11500
      3 C3        -69.3257    1.9854  -26.9080 C.ar   1 LIG      -0.11500
      4 C4        -70.1109    0.8662  -26.6481 C.ar   1 LIG      -0.11500
      5 C5        -65.9134    0.5101  -26.6927 C.ar   1 LIG      -0.11700
      6 C6        -67.4868   -1.7328  -26.1718 C.ar   1 LIG      -0.11700
      7 C7        -67.9350    1.8746  -26.9243 C.ar   1 LIG      -0.11700
      8 C8        -69.5086   -0.3683  -26.4035 C.ar   1 LIG      -0.11700
      9 C9        -67.3118    0.6400  -26.6802 C.ar   1 LIG       0.00400
     10 C10       -68.1102   -0.4982  -26.4160 C.ar   1 LIG       0.00400
     11 H1        -64.2285   -0.8113  -26.4612 H      1 LIG       0.11500
     12 H2        -65.6263   -2.8040  -25.9976 H      1 LIG       0.11500
     13 H3        -69.7952    2.9464  -27.0986 H      1 LIG       0.11500
     14 H4        -71.1934    0.9534  -26.6365 H      1 LIG       0.11500
     15 H5        -65.2798    1.3714  -26.8940 H      1 LIG       0.11500
     16 H6        -68.0810   -2.6207  -25.9659 H      1 LIG       0.11500
     17 H7        -67.3411    2.7628  -27.1294 H      1 LIG       0.11500
     18 H8        -70.1420   -1.2300  -26.2029 H      1 LIG       0.11500
@<TRIPOS>BOND
      1       1       2 ar
      2       1       5 ar
      3       2       6 ar
      4       3       4 ar
      5       3       7 ar
      6       4       8 ar
      7       5       9 ar
      8       6      10 ar
      9       7       9 ar
     10       8      10 ar
     11       9      10 ar
     12       1      11 1
     13       2      12 1
     14       3      13 1
     15       4      14 1
     16       5      15 1
     17       6      16 1
     18       7      17 1
     19       8      18 1
@<TRIPOS>ALT_TYPE
CGenFF_4.0_ALT_TYPE_SET
CGenFF_4.0 1 CG2R61 2 CG2R61 3 CG2R61 4 CG2R61 5 CG2R61 6 CG2R61 7 CG2R61 8 CG2R61 9 CG2R61 10 CG2R61 11 HGR61 12 HGR61 13 HGR61 14 HGR61 15 HGR61 16 HGR61 17 HGR61 18 HGR61
@<TRIPOS>MOLECULE
naphtalene
 18 19 0 0 0
****
USER_CHARGES
INVALID_CHARGES
Pose:   6 Cluster:   6 Fr_nu:  61339 TotEn:   -11.62
@<TRIPOS>ATOM
      1 C1        -53.7250    6.0670  -35.1878 C.ar   1 LIG      -0.11500
      2 C2        -54.8749    6.8474  -35.1137 C.ar   1 LIG      -0.11500
      3 C3        -54.7707    4.9651  -39.8100 C.ar   1 LIG      -0.11500
      4 C4        -55.9206    5.7455  -39.7359 C.ar   1 LIG      -0.11500
      5 C5        -53.4074    5.4018  -36.3723 C.ar   1 LIG      -0.11700
      6 C6        -55.7116    6.9657  -36.2237 C.ar   1 LIG      -0.11700
      7 C7        -53.9339    4.8469  -38.6999 C.ar   1 LIG      -0.11700
      8 C8        -56.2383    6.4107  -38.5514 C.ar   1 LIG      -0.11700
      9 C9        -54.2382    5.5095  -37.4995 C.ar   1 LIG       0.00400
     10 C10       -55.4075    6.3030  -37.4241 C.ar   1 LIG       0.00400
     11 H1        -53.0743    5.9749  -34.3231 H      1 LIG       0.11500
     12 H2        -55.1212    7.3651  -34.1912 H      1 LIG       0.11500
     13 H3        -54.5237    4.4472  -40.7325 H      1 LIG       0.11500
     14 H4        -56.5716    5.8361  -40.6004 H      1 LIG       0.11500
     15 H5        -52.5036    4.7969  -36.4073 H      1 LIG       0.11500
     16 H6        -56.6051    7.5814  -36.1435 H      1 LIG       0.11500
     17 H7        -53.0401    4.2318  -38.7806 H      1 LIG       0.11500
     18 H8        -57.1425    7.0151  -38.5159 H      1 LIG       0.11500
@<TRIPOS>BOND
      1       1       2 ar
      2       1       5 ar
      3       2       6 ar
      4       3       4 ar
      5       3       7 ar
      6       4       8 ar
      7       5       9 ar
      8       6      10 ar
      9       7       9 ar
     10       8      10 ar
     11       9      10 ar
     12       1      11 1
     13       2      12 1
     14       3      13 1
     15       4      14 1
     16       5      15 1
     17       6      16 1
     18       7      17 1
     19       8      18 1
@<TRIPOS>ALT_TYPE
CGenFF_4.0_ALT_TYPE_SET
CGenFF_4.0 1 CG2R61 2 CG2R61 3 CG2R61 4 CG2R61 5 CG2R61 6 CG2R61 7 CG2R61 8 CG2R61 9 CG2R61 10 CG2R61 11 HGR61 12 HGR61 13 HGR61 14 HGR61 15 HGR61 16 HGR61 17 HGR61 18 HGR61
@<TRIPOS>MOLECULE
naphtalene
 18 19 0 0 0
****
USER_CHARGES
INVALID_CHARGES
Pose:   7 Cluster:   7 Fr_nu: 109211 TotEn:   -11.60
@<TRIPOS>ATOM
      1 C1        -59.8957  -21.8535  -39.2291 C.ar   1 LIG      -0.11500
      2 C2        -58.8568  -20.9997  -38.8707 C.ar   1 LIG      -0.11500
      3 C3        -59.5405  -24.0922  -34.9238 C.ar   1 LIG      -0.11500
      4 C4        -58.5015  -23.2383  -34.5656 C.ar   1 LIG      -0.11500
      5 C5        -60.3290  -22.8378  -38.3402 C.ar   1 LIG      -0.11700
      6 C6        -58.2472  -21.1267  -37.6223 C.ar   1 LIG      -0.11700
      7 C7        -60.1502  -23.9651  -36.1723 C.ar   1 LIG      -0.11700
      8 C8        -58.0681  -22.2541  -35.4544 C.ar   1 LIG      -0.11700
      9 C9        -59.7268  -22.9801  -37.0794 C.ar   1 LIG       0.00400
     10 C10       -58.6703  -22.1118  -36.7151 C.ar   1 LIG       0.00400
     11 H1        -60.3696  -21.7545  -40.2013 H      1 LIG       0.11500
     12 H2        -58.5204  -20.2336  -39.5633 H      1 LIG       0.11500
     13 H3        -59.8775  -24.8586  -34.2315 H      1 LIG       0.11500
     14 H4        -58.0271  -23.3387  -33.5938 H      1 LIG       0.11500
     15 H5        -61.1425  -23.4945  -38.6417 H      1 LIG       0.11500
     16 H6        -57.4372  -20.4480  -37.3631 H      1 LIG       0.11500
     17 H7        -60.9606  -24.6433  -36.4310 H      1 LIG       0.11500
     18 H8        -57.2541  -21.5978  -35.1534 H      1 LIG       0.11500
@<TRIPOS>BOND
      1       1       2 ar
      2       1       5 ar
      3       2       6 ar
      4       3       4 ar
      5       3       7 ar
      6       4       8 ar
      7       5       9 ar
      8       6      10 ar
      9       7       9 ar
     10       8      10 ar
     11       9      10 ar
     12       1      11 1
     13       2      12 1
     14       3      13 1
     15       4      14 1
     16       5      15 1
     17       6      16 1
     18       7      17 1
     19       8      18 1
@<TRIPOS>ALT_TYPE
CGenFF_4.0_ALT_TYPE_SET
CGenFF_4.0 1 CG2R61 2 CG2R61 3 CG2R61 4 CG2R61 5 CG2R61 6 CG2R61 7 CG2R61 8 CG2R61 9 CG2R61 10 CG2R61 11 HGR61 12 HGR61 13 HGR61 14 HGR61 15 HGR61 16 HGR61 17 HGR61 18 HGR61
@<TRIPOS>MOLECULE
naphtalene
 18 19 0 0 0
****
USER_CHARGES
INVALID_CHARGES
Pose:   8 Cluster:   8 Fr_nu: 415897 TotEn:   -11.35
@<TRIPOS>ATOM
      1 C1        -85.5193  -28.8352  -34.9176 C.ar   1 LIG      -0.11500
      2 C2        -85.8521  -29.9212  -35.7218 C.ar   1 LIG      -0.11500
      3 C3        -81.0166  -30.6030  -34.3942 C.ar   1 LIG      -0.11500
      4 C4        -81.3496  -31.6890  -35.1984 C.ar   1 LIG      -0.11500
      5 C5        -84.2345  -28.7290  -34.3840 C.ar   1 LIG      -0.11700
      6 C6        -84.9016  -30.9050  -35.9956 C.ar   1 LIG      -0.11700
      7 C7        -81.9672  -29.6191  -34.1205 C.ar   1 LIG      -0.11700
      8 C8        -82.6343  -31.7954  -35.7320 C.ar   1 LIG      -0.11700
      9 C9        -83.2651  -29.7100  -34.6491 C.ar   1 LIG       0.00400
     10 C10       -83.6037  -30.8143  -35.4669 C.ar   1 LIG       0.00400
     11 H1        -86.2598  -28.0699  -34.7043 H      1 LIG       0.11500
     12 H2        -86.8524  -30.0028  -36.1369 H      1 LIG       0.11500
     13 H3        -80.0162  -30.5207  -33.9788 H      1 LIG       0.11500
     14 H4        -80.6091  -32.4547  -35.4102 H      1 LIG       0.11500
     15 H5        -83.9967  -27.8716  -33.7577 H      1 LIG       0.11500
     16 H6        -85.1836  -31.7449  -36.6272 H      1 LIG       0.11500
     17 H7        -81.6847  -28.7789  -33.4896 H      1 LIG       0.11500
     18 H8        -82.8726  -32.6530  -36.3578 H      1 LIG       0.11500
@<TRIPOS>BOND
      1       1       2 ar
      2       1       5 ar
      3       2       6 ar
      4       3       4 ar
      5       3       7 ar
      6       4       8 ar
      7       5       9 ar
      8       6      10 ar
      9       7       9 ar
     10       8      10 ar
     11       9      10 ar
     12       1      11 1
     13       2      12 1
     14       3      13 1
     15       4      14 1
     16       5      15 1
     17       6      16 1
     18       7      17 1
     19       8      18 1
@<TRIPOS>ALT_TYPE
CGenFF_4.0_ALT_TYPE_SET
CGenFF_4.0 1 CG2R61 2 CG2R61 3 CG2R61 4 CG2R61 5 CG2R61 6 CG2R61 7 CG2R61 8 CG2R61 9 CG2R61 10 CG2R61 11 HGR61 12 HGR61 13 HGR61 14 HGR61 15 HGR61 16 HGR61 17 HGR61 18 HGR61
@<TRIPOS>MOLECULE
naphtalene
 18 19 0 0 0
****
USER_CHARGES
INVALID_CHARGES
Pose:   9 Cluster:   9 Fr_nu: 125484 TotEn:   -11.33
@<TRIPOS>ATOM
      1 C1        -64.6414  -18.1742  -54.8096 C.ar   1 LIG      -0.11500
      2 C2        -65.2134  -18.2494  -56.0761 C.ar   1 LIG      -0.11500
      3 C3        -67.7861  -21.5156  -53.1913 C.ar   1 LIG      -0.11500
      4 C4        -68.3580  -21.5907  -54.4578 C.ar   1 LIG      -0.11500
      5 C5        -65.1349  -18.9659  -53.7722 C.ar   1 LIG      -0.11700
      6 C6        -66.2809  -19.1165  -56.3102 C.ar   1 LIG      -0.11700
      7 C7        -66.7184  -20.6485  -52.9572 C.ar   1 LIG      -0.11700
      8 C8        -67.8646  -20.7990  -55.4953 C.ar   1 LIG      -0.11700
      9 C9        -66.2089  -19.8443  -53.9898 C.ar   1 LIG       0.00400
     10 C10       -66.7905  -19.9206  -55.2777 C.ar   1 LIG       0.00400
     11 H1        -63.8107  -17.4986  -54.6278 H      1 LIG       0.11500
     12 H2        -64.8283  -17.6329  -56.8831 H      1 LIG       0.11500
     13 H3        -68.1707  -22.1321  -52.3837 H      1 LIG       0.11500
     14 H4        -69.1896  -22.2654  -54.6386 H      1 LIG       0.11500
     15 H5        -64.6726  -18.8904  -52.7901 H      1 LIG       0.11500
     16 H6        -66.7123  -19.1593  -57.3081 H      1 LIG       0.11500
     17 H7        -66.2867  -20.6065  -51.9595 H      1 LIG       0.11500
     18 H8        -68.3273  -20.8738  -56.4773 H      1 LIG       0.11500
@<TRIPOS>BOND
      1       1       2 ar
      2       1       5 ar
      3       2       6 ar
      4       3       4 ar
      5       3       7 ar
      6       4       8 ar
      7       5       9 ar
      8       6      10 ar
      9       7       9 ar
     10       8      10 ar
     11       9      10 ar
     12       1      11 1
     13       2      12 1
     14       3      13 1
     15       4      14 1
     16       5      15 1
     17       6      16 1
     18       7      17 1
     19       8      18 1
@<TRIPOS>ALT_TYPE
CGenFF_4.0_ALT_TYPE_SET
CGenFF_4.0 1 CG2R61 2 CG2R61 3 CG2R61 4 CG2R61 5 CG2R61 6 CG2R61 7 CG2R61 8 CG2R61 9 CG2R61 10 CG2R61 11 HGR61 12 HGR61 13 HGR61 14 HGR61 15 HGR61 16 HGR61 17 HGR61 18 HGR61
@<TRIPOS>MOLECULE
naphtalene
 18 19 0 0 0
****
USER_CHARGES
INVALID_CHARGES
Pose:  10 Cluster:  10 Fr_nu:  72868 TotEn:   -11.31
@<TRIPOS>ATOM
      1 C1        -68.3242   -0.0089  -26.6387 C.ar   1 LIG      -0.11500
      2 C2        -69.4222    0.7028  -27.1128 C.ar   1 LIG      -0.11500
      3 C3        -65.3702    3.5609  -28.1232 C.ar   1 LIG      -0.11500
      4 C4        -66.4683    4.2724  -28.5972 C.ar   1 LIG      -0.11500
      5 C5        -67.0398    0.5201  -26.7693 C.ar   1 LIG      -0.11700
      6 C6        -69.2403    1.9459  -27.7191 C.ar   1 LIG      -0.11700
      7 C7        -65.5522    2.3176  -27.5168 C.ar   1 LIG      -0.11700
      8 C8        -67.7528    3.7435  -28.4668 C.ar   1 LIG      -0.11700
      9 C9        -66.8379    1.7700  -27.3770 C.ar   1 LIG       0.00400
     10 C10       -67.9546    2.4936  -27.8591 C.ar   1 LIG       0.00400
     11 H1        -68.4664   -0.9769  -26.1673 H      1 LIG       0.11500
     12 H2        -70.4217    0.2902  -27.0104 H      1 LIG       0.11500
     13 H3        -64.3702    3.9730  -28.2251 H      1 LIG       0.11500
     14 H4        -66.3253    5.2397  -29.0699 H      1 LIG       0.11500
     15 H5        -66.1960   -0.0539  -26.3918 H      1 LIG       0.11500
     16 H6        -70.1130    2.4849  -28.0819 H      1 LIG       0.11500
     17 H7        -64.6795    1.7792  -27.1533 H      1 LIG       0.11500
     18 H8        -68.5966    4.3170  -28.8449 H      1 LIG       0.11500
@<TRIPOS>BOND
      1       1       2 ar
      2       1       5 ar
      3       2       6 ar
      4       3       4 ar
      5       3       7 ar
      6       4       8 ar
      7       5       9 ar
      8       6      10 ar
      9       7       9 ar
     10       8      10 ar
     11       9      10 ar
     12       1      11 1
     13       2      12 1
     14       3      13 1
     15       4      14 1
     16       5      15 1
     17       6      16 1
     18       7      17 1
     19       8      18 1
@<TRIPOS>ALT_TYPE
CGenFF_4.0_ALT_TYPE_SET
CGenFF_4.0 1 CG2R61 2 CG2R61 3 CG2R61 4 CG2R61 5 CG2R61 6 CG2R61 7 CG2R61 8 CG2R61 9 CG2R61 10 CG2R61 11 HGR61 12 HGR61 13 HGR61 14 HGR61 15 HGR61 16 HGR61 17 HGR61 18 HGR61
@<TRIPOS>MOLECULE
naphtalene
 18 19 0 0 0
****
USER_CHARGES
INVALID_CHARGES
Pose:  11 Cluster:  11 Fr_nu:  34317 TotEn:   -11.25
@<TRIPOS>ATOM
      1 C1        -81.2366  -25.2413  -59.2889 C.ar   1 LIG      -0.11500
      2 C2        -79.9365  -24.9754  -59.7082 C.ar   1 LIG      -0.11500
      3 C3        -79.5460  -26.6754  -54.9578 C.ar   1 LIG      -0.11500
      4 C4        -78.2459  -26.4095  -55.3773 C.ar   1 LIG      -0.11500
      5 C5        -81.4695  -25.7307  -58.0032 C.ar   1 LIG      -0.11700
      6 C6        -78.8643  -25.1979  -58.8438 C.ar   1 LIG      -0.11700
      7 C7        -80.6182  -26.4528  -55.8223 C.ar   1 LIG      -0.11700
      8 C8        -78.0129  -25.9201  -56.6629 C.ar   1 LIG      -0.11700
      9 C9        -80.4022  -25.9606  -57.1198 C.ar   1 LIG       0.00400
     10 C10       -79.0802  -25.6902  -57.5463 C.ar   1 LIG       0.00400
     11 H1        -82.0709  -25.0684  -59.9624 H      1 LIG       0.11500
     12 H2        -79.7563  -24.5942  -60.7092 H      1 LIG       0.11500
     13 H3        -79.7269  -27.0565  -53.9567 H      1 LIG       0.11500
     14 H4        -77.4120  -26.5839  -54.7038 H      1 LIG       0.11500
     15 H5        -82.4940  -25.9319  -57.6969 H      1 LIG       0.11500
     16 H6        -77.8565  -24.9826  -59.1926 H      1 LIG       0.11500
     17 H7        -81.6260  -26.6674  -55.4730 H      1 LIG       0.11500
     18 H8        -76.9884  -25.7196  -56.9697 H      1 LIG       0.11500
@<TRIPOS>BOND
      1       1       2 ar
      2       1       5 ar
      3       2       6 ar
      4       3       4 ar
      5       3       7 ar
      6       4       8 ar
      7       5       9 ar
      8       6      10 ar
      9       7       9 ar
     10       8      10 ar
     11       9      10 ar
     12       1      11 1
     13       2      12 1
     14       3      13 1
     15       4      14 1
     16       5      15 1
     17       6      16 1
     18       7      17 1
     19       8      18 1
@<TRIPOS>ALT_TYPE
CGenFF_4.0_ALT_TYPE_SET
CGenFF_4.0 1 CG2R61 2 CG2R61 3 CG2R61 4 CG2R61 5 CG2R61 6 CG2R61 7 CG2R61 8 CG2R61 9 CG2R61 10 CG2R61 11 HGR61 12 HGR61 13 HGR61 14 HGR61 15 HGR61 16 HGR61 17 HGR61 18 HGR61
@<TRIPOS>MOLECULE
naphtalene
 18 19 0 0 0
****
USER_CHARGES
INVALID_CHARGES
Pose:  12 Cluster:  12 Fr_nu:  60217 TotEn:   -11.25
@<TRIPOS>ATOM
      1 C1        -75.7605  -18.4469  -26.1076 C.ar   1 LIG      -0.11500
      2 C2        -75.0788  -18.9152  -27.2268 C.ar   1 LIG      -0.11500
      3 C3        -78.9612  -22.0863  -26.5345 C.ar   1 LIG      -0.11500
      4 C4        -78.2794  -22.5546  -27.6538 C.ar   1 LIG      -0.11500
      5 C5        -76.8972  -19.1152  -25.6517 C.ar   1 LIG      -0.11700
      6 C6        -75.5309  -20.0535  -27.8946 C.ar   1 LIG      -0.11700
      7 C7        -78.5089  -20.9479  -25.8667 C.ar   1 LIG      -0.11700
      8 C8        -77.1428  -21.8862  -28.1097 C.ar   1 LIG      -0.11700
      9 C9        -77.3666  -20.2627  -26.3116 C.ar   1 LIG       0.00400
     10 C10       -76.6733  -20.7388  -27.4498 C.ar   1 LIG       0.00400
     11 H1        -75.4083  -17.5603  -25.5884 H      1 LIG       0.11500
     12 H2        -74.1938  -18.3943  -27.5807 H      1 LIG       0.11500
     13 H3        -79.8464  -22.6069  -26.1800 H      1 LIG       0.11500
     14 H4        -78.6329  -23.4403  -28.1733 H      1 LIG       0.11500
     15 H5        -77.4145  -18.7310  -24.7750 H      1 LIG       0.11500
     16 H6        -74.9822  -20.4021  -28.7671 H      1 LIG       0.11500
     17 H7        -79.0574  -20.6000  -24.9938 H      1 LIG       0.11500
     18 H8        -76.6257  -22.2699  -28.9869 H      1 LIG       0.11500
@<TRIPOS>BOND
      1       1       2 ar
      2       1       5 ar
      3       2       6 ar
      4       3       4 ar
      5       3       7 ar
      6       4       8 ar
      7       5       9 ar
      8       6      10 ar
      9       7       9 ar
     10       8      10 ar
     11       9      10 ar
     12       1      11 1
     13       2      12 1
     14       3      13 1
     15       4      14 1
     16       5      15 1
     17       6      16 1
     18       7      17 1
     19       8      18 1
@<TRIPOS>ALT_TYPE
CGenFF_4.0_ALT_TYPE_SET
CGenFF_4.0 1 CG2R61 2 CG2R61 3 CG2R61 4 CG2R61 5 CG2R61 6 CG2R61 7 CG2R61 8 CG2R61 9 CG2R61 10 CG2R61 11 HGR61 12 HGR61 13 HGR61 14 HGR61 15 HGR61 16 HGR61 17 HGR61 18 HGR61
@<TRIPOS>MOLECULE
naphtalene
 18 19 0 0 0
****
USER_CHARGES
INVALID_CHARGES
Pose:  13 Cluster:  13 Fr_nu:  96956 TotEn:   -11.15
@<TRIPOS>ATOM
      1 C1        -63.6799   -2.9169  -24.9277 C.ar   1 LIG      -0.11500
      2 C2        -64.7032   -3.5889  -24.2659 C.ar   1 LIG      -0.11500
      3 C3        -66.9508    0.0472  -26.9743 C.ar   1 LIG      -0.11500
      4 C4        -67.9740   -0.6249  -26.3123 C.ar   1 LIG      -0.11500
      5 C5        -63.9782   -1.8438  -25.7680 C.ar   1 LIG      -0.11700
      6 C6        -66.0286   -3.1906  -24.4415 C.ar   1 LIG      -0.11700
      7 C7        -65.6253   -0.3512  -26.7985 C.ar   1 LIG      -0.11700
      8 C8        -67.6758   -1.6981  -25.4721 C.ar   1 LIG      -0.11700
      9 C9        -65.3068   -1.4292  -25.9566 C.ar   1 LIG       0.00400
     10 C10       -66.3472   -2.1127  -25.2835 C.ar   1 LIG       0.00400
     11 H1        -62.6483   -3.2278  -24.7910 H      1 LIG       0.11500
     12 H2        -64.4698   -4.4241  -23.6118 H      1 LIG       0.11500
     13 H3        -67.1835    0.8827  -27.6285 H      1 LIG       0.11500
     14 H4        -69.0055   -0.3145  -26.4505 H      1 LIG       0.11500
     15 H5        -63.1623   -1.3334  -26.2756 H      1 LIG       0.11500
     16 H6        -66.8123   -3.7301  -23.9137 H      1 LIG       0.11500
     17 H7        -64.8416    0.1889  -27.3257 H      1 LIG       0.11500
     18 H8        -68.4916   -2.2092  -24.9650 H      1 LIG       0.11500
@<TRIPOS>BOND
      1       1       2 ar
      2       1       5 ar
      3       2       6 ar
      4       3       4 ar
      5       3       7 ar
      6       4       8 ar
      7       5       9 ar
      8       6      10 ar
      9       7       9 ar
     10       8      10 ar
     11       9      10 ar
     12       1      11 1
     13       2      12 1
     14       3      13 1
     15       4      14 1
     16       5      15 1
     17       6      16 1
     18       7      17 1
     19       8      18 1
@<TRIPOS>ALT_TYPE
CGenFF_4.0_ALT_TYPE_SET
CGenFF_4.0 1 CG2R61 2 CG2R61 3 CG2R61 4 CG2R61 5 CG2R61 6 CG2R61 7 CG2R61 8 CG2R61 9 CG2R61 10 CG2R61 11 HGR61 12 HGR61 13 HGR61 14 HGR61 15 HGR61 16 HGR61 17 HGR61 18 HGR61
@<TRIPOS>MOLECULE
naphtalene
 18 19 0 0 0
****
USER_CHARGES
INVALID_CHARGES
Pose:  14 Cluster:  14 Fr_nu:    281 TotEn:   -10.91
@<TRIPOS>ATOM
      1 C1        -74.0207  -30.2236  -44.7058 C.ar   1 LIG      -0.11500
      2 C2        -73.6664  -30.5955  -43.4123 C.ar   1 LIG      -0.11500
      3 C3        -72.6321  -25.6549  -43.7723 C.ar   1 LIG      -0.11500
      4 C4        -72.2778  -26.0269  -42.4789 C.ar   1 LIG      -0.11500
      5 C5        -73.8538  -28.9029  -45.1233 C.ar   1 LIG      -0.11700
      6 C6        -73.1440  -29.6483  -42.5314 C.ar   1 LIG      -0.11700
      7 C7        -73.1545  -26.6022  -44.6533 C.ar   1 LIG      -0.11700
      8 C8        -72.4447  -27.3476  -42.0612 C.ar   1 LIG      -0.11700
      9 C9        -73.3294  -27.9361  -44.2499 C.ar   1 LIG       0.00400
     10 C10       -72.9692  -28.3143  -42.9346 C.ar   1 LIG       0.00400
     11 H1        -74.4279  -30.9613  -45.3909 H      1 LIG       0.11500
     12 H2        -73.7965  -31.6240  -43.0883 H      1 LIG       0.11500
     13 H3        -72.5021  -24.6264  -44.0970 H      1 LIG       0.11500
     14 H4        -71.8720  -25.2884  -41.7937 H      1 LIG       0.11500
     15 H5        -74.1380  -28.6346  -46.1387 H      1 LIG       0.11500
     16 H6        -72.8733  -29.9614  -41.5251 H      1 LIG       0.11500
     17 H7        -73.4243  -26.2891  -45.6597 H      1 LIG       0.11500
     18 H8        -72.1614  -27.6159  -41.0455 H      1 LIG       0.11500
@<TRIPOS>BOND
      1       1       2 ar
      2       1       5 ar
      3       2       6 ar
      4       3       4 ar
      5       3       7 ar
      6       4       8 ar
      7       5       9 ar
      8       6      10 ar
      9       7       9 ar
     10       8      10 ar
     11       9      10 ar
     12       1      11 1
     13       2      12 1
     14       3      13 1
     15       4      14 1
     16       5      15 1
     17       6      16 1
     18       7      17 1
     19       8      18 1
@<TRIPOS>ALT_TYPE
CGenFF_4.0_ALT_TYPE_SET
CGenFF_4.0 1 CG2R61 2 CG2R61 3 CG2R61 4 CG2R61 5 CG2R61 6 CG2R61 7 CG2R61 8 CG2R61 9 CG2R61 10 CG2R61 11 HGR61 12 HGR61 13 HGR61 14 HGR61 15 HGR61 16 HGR61 17 HGR61 18 HGR61
@<TRIPOS>MOLECULE
naphtalene
 18 19 0 0 0
****
USER_CHARGES
INVALID_CHARGES
Pose:  15 Cluster:  15 Fr_nu: 186898 TotEn:   -10.83
@<TRIPOS>ATOM
      1 C1        -55.4718   -5.3297  -50.9087 C.ar   1 LIG      -0.11500
      2 C2        -55.3545   -3.9429  -50.9016 C.ar   1 LIG      -0.11500
      3 C3        -58.3293   -5.0677  -54.8379 C.ar   1 LIG      -0.11500
      4 C4        -58.2120   -3.6810  -54.8307 C.ar   1 LIG      -0.11500
      5 C5        -56.2399   -5.9607  -51.8876 C.ar   1 LIG      -0.11700
      6 C6        -56.0048   -3.1819  -51.8732 C.ar   1 LIG      -0.11700
      7 C7        -57.6788   -5.8288  -53.8662 C.ar   1 LIG      -0.11700
      8 C8        -57.4439   -3.0499  -53.8518 C.ar   1 LIG      -0.11700
      9 C9        -56.9016   -5.2104  -52.8734 C.ar   1 LIG       0.00400
     10 C10       -56.7823   -3.8002  -52.8661 C.ar   1 LIG       0.00400
     11 H1        -54.9657   -5.9216  -50.1517 H      1 LIG       0.11500
     12 H2        -54.7561   -3.4527  -50.1393 H      1 LIG       0.11500
     13 H3        -58.9276   -5.5587  -55.6003 H      1 LIG       0.11500
     14 H4        -58.7194   -3.0895  -55.5871 H      1 LIG       0.11500
     15 H5        -56.3178   -7.0459  -51.8736 H      1 LIG       0.11500
     16 H6        -55.8988   -2.0993  -51.8488 H      1 LIG       0.11500
     17 H7        -57.7843   -6.9114  -53.8913 H      1 LIG       0.11500
     18 H8        -57.3665   -1.9646  -53.8652 H      1 LIG       0.11500
@<TRIPOS>BOND
      1       1       2 ar
      2       1       5 ar
      3       2       6 ar
      4       3       4 ar
      5       3       7 ar
      6       4       8 ar
      7       5       9 ar
      8       6      10 ar
      9       7       9 ar
     10       8      10 ar
     11       9      10 ar
     12       1      11 1
     13       2      12 1
     14       3      13 1
     15       4      14 1
     16       5      15 1
     17       6      16 1
     18       7      17 1
     19       8      18 1
@<TRIPOS>ALT_TYPE
CGenFF_4.0_ALT_TYPE_SET
CGenFF_4.0 1 CG2R61 2 CG2R61 3 CG2R61 4 CG2R61 5 CG2R61 6 CG2R61 7 CG2R61 8 CG2R61 9 CG2R61 10 CG2R61 11 HGR61 12 HGR61 13 HGR61 14 HGR61 15 HGR61 16 HGR61 17 HGR61 18 HGR61
@<TRIPOS>MOLECULE
naphtalene
 18 19 0 0 0
****
USER_CHARGES
INVALID_CHARGES
Pose:  16 Cluster:  16 Fr_nu:  63477 TotEn:   -10.83
@<TRIPOS>ATOM
      1 C1        -62.2727   -0.6020  -24.3105 C.ar   1 LIG      -0.11500
      2 C2        -62.2879   -1.9311  -24.7232 C.ar   1 LIG      -0.11500
      3 C3        -66.8769   -0.0883  -25.7973 C.ar   1 LIG      -0.11500
      4 C4        -66.8919   -1.4173  -26.2099 C.ar   1 LIG      -0.11500
      5 C5        -63.4080    0.1926  -24.4725 C.ar   1 LIG      -0.11700
      6 C6        -63.4382   -2.4707  -25.2992 C.ar   1 LIG      -0.11700
      7 C7        -65.7265    0.4513  -25.2211 C.ar   1 LIG      -0.11700
      8 C8        -65.7567   -2.2120  -26.0481 C.ar   1 LIG      -0.11700
      9 C9        -64.5747   -0.3340  -25.0505 C.ar   1 LIG       0.00400
     10 C10       -64.5900   -1.6855  -25.4701 C.ar   1 LIG       0.00400
     11 H1        -61.3768   -0.1823  -23.8626 H      1 LIG       0.11500
     12 H2        -61.4036   -2.5489  -24.5964 H      1 LIG       0.11500
     13 H3        -67.7611    0.5302  -25.9237 H      1 LIG       0.11500
     14 H4        -67.7877   -1.8361  -26.6591 H      1 LIG       0.11500
     15 H5        -63.3734    1.2290  -24.1430 H      1 LIG       0.11500
     16 H6        -63.4277   -3.5121  -25.6140 H      1 LIG       0.11500
     17 H7        -65.7375    1.4925  -24.9057 H      1 LIG       0.11500
     18 H8        -65.7908   -3.2483  -26.3782 H      1 LIG       0.11500
@<TRIPOS>BOND
      1       1       2 ar
      2       1       5 ar
      3       2       6 ar
      4       3       4 ar
      5       3       7 ar
      6       4       8 ar
      7       5       9 ar
      8       6      10 ar
      9       7       9 ar
     10       8      10 ar
     11       9      10 ar
     12       1      11 1
     13       2      12 1
     14       3      13 1
     15       4      14 1
     16       5      15 1
     17       6      16 1
     18       7      17 1
     19       8      18 1
@<TRIPOS>ALT_TYPE
CGenFF_4.0_ALT_TYPE_SET
CGenFF_4.0 1 CG2R61 2 CG2R61 3 CG2R61 4 CG2R61 5 CG2R61 6 CG2R61 7 CG2R61 8 CG2R61 9 CG2R61 10 CG2R61 11 HGR61 12 HGR61 13 HGR61 14 HGR61 15 HGR61 16 HGR61 17 HGR61 18 HGR61
@<TRIPOS>MOLECULE
naphtalene
 18 19 0 0 0
****
USER_CHARGES
INVALID_CHARGES
Pose:  17 Cluster:  17 Fr_nu:  91010 TotEn:   -10.81
@<TRIPOS>ATOM
      1 C1        -74.4481  -16.7307  -24.3443 C.ar   1 LIG      -0.11500
      2 C2        -74.3671  -16.2893  -25.6617 C.ar   1 LIG      -0.11500
      3 C3        -76.2958  -20.9629  -25.8764 C.ar   1 LIG      -0.11500
      4 C4        -76.2147  -20.5214  -27.1937 C.ar   1 LIG      -0.11500
      5 C5        -74.9474  -18.0029  -24.0634 C.ar   1 LIG      -0.11700
      6 C6        -74.7850  -17.1181  -26.7031 C.ar   1 LIG      -0.11700
      7 C7        -75.8778  -20.1341  -24.8349 C.ar   1 LIG      -0.11700
      8 C8        -75.7155  -19.2492  -27.4748 C.ar   1 LIG      -0.11700
      9 C9        -75.3726  -18.8506  -25.0993 C.ar   1 LIG       0.00400
     10 C10       -75.2903  -18.4015  -26.4389 C.ar   1 LIG       0.00400
     11 H1        -74.1231  -16.0849  -23.5339 H      1 LIG       0.11500
     12 H2        -73.9780  -15.2988  -25.8793 H      1 LIG       0.11500
     13 H3        -76.6847  -21.9535  -25.6581 H      1 LIG       0.11500
     14 H4        -76.5412  -21.1671  -28.0036 H      1 LIG       0.11500
     15 H5        -75.0020  -18.3269  -23.0262 H      1 LIG       0.11500
     16 H6        -74.7122  -16.7525  -27.7254 H      1 LIG       0.11500
     17 H7        -75.9499  -20.5001  -23.8129 H      1 LIG       0.11500
     18 H8        -75.6616  -18.9246  -28.5119 H      1 LIG       0.11500
@<TRIPOS>BOND
      1       1       2 ar
      2       1       5 ar
      3       2       6 ar
      4       3       4 ar
      5       3       7 ar
      6       4       8 ar
      7       5       9 ar
      8       6      10 ar
      9       7       9 ar
     10       8      10 ar
     11       9      10 ar
     12       1      11 1
     13       2      12 1
     14       3      13 1
     15       4      14 1
     16       5      15 1
     17       6      16 1
     18       7      17 1
     19       8      18 1
@<TRIPOS>ALT_TYPE
CGenFF_4.0_ALT_TYPE_SET
CGenFF_4.0 1 CG2R61 2 CG2R61 3 CG2R61 4 CG2R61 5 CG2R61 6 CG2R61 7 CG2R61 8 CG2R61 9 CG2R61 10 CG2R61 11 HGR61 12 HGR61 13 HGR61 14 HGR61 15 HGR61 16 HGR61 17 HGR61 18 HGR61
@<TRIPOS>MOLECULE
naphtalene
 18 19 0 0 0
****
USER_CHARGES
INVALID_CHARGES
Pose:  18 Cluster:  18 Fr_nu: 281603 TotEn:   -10.81
@<TRIPOS>ATOM
      1 C1        -60.5692  -10.4308  -52.1515 C.ar   1 LIG      -0.11500
      2 C2        -60.1510  -10.9390  -50.9253 C.ar   1 LIG      -0.11500
      3 C3        -56.5907   -7.6371  -52.3500 C.ar   1 LIG      -0.11500
      4 C4        -56.1726   -8.1454  -51.1237 C.ar   1 LIG      -0.11500
      5 C5        -59.7915   -9.4822  -52.8163 C.ar   1 LIG      -0.11700
      6 C6        -58.9538  -10.5008  -50.3590 C.ar   1 LIG      -0.11700
      7 C7        -57.7880   -8.0755  -52.9163 C.ar   1 LIG      -0.11700
      8 C8        -56.9503   -9.0939  -50.4589 C.ar   1 LIG      -0.11700
      9 C9        -58.5834   -9.0297  -52.2611 C.ar   1 LIG       0.00400
     10 C10       -58.1583   -9.5465  -51.0141 C.ar   1 LIG       0.00400
     11 H1        -61.5017  -10.7719  -52.5916 H      1 LIG       0.11500
     12 H2        -60.7571  -11.6776  -50.4087 H      1 LIG       0.11500
     13 H3        -55.9849   -6.8984  -52.8673 H      1 LIG       0.11500
     14 H4        -55.2408   -7.8029  -50.6835 H      1 LIG       0.11500
     15 H5        -60.1381   -9.0984  -53.7736 H      1 LIG       0.11500
     16 H6        -58.6461  -10.9121  -49.3998 H      1 LIG       0.11500
     17 H7        -58.0951   -7.6647  -53.8758 H      1 LIG       0.11500
     18 H8        -56.6042   -9.4773  -49.5011 H      1 LIG       0.11500
@<TRIPOS>BOND
      1       1       2 ar
      2       1       5 ar
      3       2       6 ar
      4       3       4 ar
      5       3       7 ar
      6       4       8 ar
      7       5       9 ar
      8       6      10 ar
      9       7       9 ar
     10       8      10 ar
     11       9      10 ar
     12       1      11 1
     13       2      12 1
     14       3      13 1
     15       4      14 1
     16       5      15 1
     17       6      16 1
     18       7      17 1
     19       8      18 1
@<TRIPOS>ALT_TYPE
CGenFF_4.0_ALT_TYPE_SET
CGenFF_4.0 1 CG2R61 2 CG2R61 3 CG2R61 4 CG2R61 5 CG2R61 6 CG2R61 7 CG2R61 8 CG2R61 9 CG2R61 10 CG2R61 11 HGR61 12 HGR61 13 HGR61 14 HGR61 15 HGR61 16 HGR61 17 HGR61 18 HGR61
@<TRIPOS>MOLECULE
naphtalene
 18 19 0 0 0
****
USER_CHARGES
INVALID_CHARGES
Pose:  19 Cluster:  19 Fr_nu:  97888 TotEn:   -10.80
@<TRIPOS>ATOM
      1 C1        -80.8638  -11.5334  -28.1116 C.ar   1 LIG      -0.11500
      2 C2        -82.0295  -11.8554  -28.8002 C.ar   1 LIG      -0.11500
      3 C3        -80.1194   -7.7861  -31.1243 C.ar   1 LIG      -0.11500
      4 C4        -81.2851   -8.1082  -31.8129 C.ar   1 LIG      -0.11500
      5 C5        -80.0939  -10.4416  -28.5138 C.ar   1 LIG      -0.11700
      6 C6        -82.4299  -11.0870  -29.8936 C.ar   1 LIG      -0.11700
      7 C7        -79.7190   -8.5546  -30.0308 C.ar   1 LIG      -0.11700
      8 C8        -82.0551   -9.2000  -31.4108 C.ar   1 LIG      -0.11700
      9 C9        -80.4818   -9.6571  -29.6122 C.ar   1 LIG       0.00400
     10 C10       -81.6672   -9.9846  -30.3124 C.ar   1 LIG       0.00400
     11 H1        -80.5522  -12.1323  -27.2608 H      1 LIG       0.11500
     12 H2        -82.6283  -12.7054  -28.4861 H      1 LIG       0.11500
     13 H3        -79.5201   -6.9360  -31.4379 H      1 LIG       0.11500
     14 H4        -81.5954   -7.5098  -32.6644 H      1 LIG       0.11500
     15 H5        -79.1861  -10.2086  -27.9610 H      1 LIG       0.11500
     16 H6        -83.3450  -11.3567  -30.4168 H      1 LIG       0.11500
     17 H7        -78.8044   -8.2843  -29.5073 H      1 LIG       0.11500
     18 H8        -82.9625   -9.4337  -31.9640 H      1 LIG       0.11500
@<TRIPOS>BOND
      1       1       2 ar
      2       1       5 ar
      3       2       6 ar
      4       3       4 ar
      5       3       7 ar
      6       4       8 ar
      7       5       9 ar
      8       6      10 ar
      9       7       9 ar
     10       8      10 ar
     11       9      10 ar
     12       1      11 1
     13       2      12 1
     14       3      13 1
     15       4      14 1
     16       5      15 1
     17       6      16 1
     18       7      17 1
     19       8      18 1
@<TRIPOS>ALT_TYPE
CGenFF_4.0_ALT_TYPE_SET
CGenFF_4.0 1 CG2R61 2 CG2R61 3 CG2R61 4 CG2R61 5 CG2R61 6 CG2R61 7 CG2R61 8 CG2R61 9 CG2R61 10 CG2R61 11 HGR61 12 HGR61 13 HGR61 14 HGR61 15 HGR61 16 HGR61 17 HGR61 18 HGR61
@<TRIPOS>MOLECULE
naphtalene
 18 19 0 0 0
****
USER_CHARGES
INVALID_CHARGES
Pose:  20 Cluster:  20 Fr_nu:   8713 TotEn:   -10.71
@<TRIPOS>ATOM
      1 C1        -60.2215   -9.2813  -55.9894 C.ar   1 LIG      -0.11500
      2 C2        -59.2769  -10.2719  -55.7381 C.ar   1 LIG      -0.11500
      3 C3        -62.1496  -10.0024  -51.5808 C.ar   1 LIG      -0.11500
      4 C4        -61.2049  -10.9931  -51.3297 C.ar   1 LIG      -0.11500
      5 C5        -61.1743   -8.9631  -55.0211 C.ar   1 LIG      -0.11700
      6 C6        -59.2812  -10.9481  -54.5179 C.ar   1 LIG      -0.11700
      7 C7        -62.1452   -9.3262  -52.8012 C.ar   1 LIG      -0.11700
      8 C8        -60.2521  -11.3114  -52.2979 C.ar   1 LIG      -0.11700
      9 C9        -61.1936   -9.6336  -53.7872 C.ar   1 LIG       0.00400
     10 C10       -60.2329  -10.6409  -53.5319 C.ar   1 LIG       0.00400
     11 H1        -60.2180   -8.7556  -56.9397 H      1 LIG       0.11500
     12 H2        -58.5354  -10.5187  -56.4925 H      1 LIG       0.11500
     13 H3        -62.8914   -9.7550  -50.8267 H      1 LIG       0.11500
     14 H4        -61.2098  -11.5194  -50.3798 H      1 LIG       0.11500
     15 H5        -61.9035   -8.1855  -55.2393 H      1 LIG       0.11500
     16 H6        -58.5330  -11.7185  -54.3429 H      1 LIG       0.11500
     17 H7        -62.8929   -8.5553  -52.9756 H      1 LIG       0.11500
     18 H8        -59.5233  -12.0895  -52.0802 H      1 LIG       0.11500
@<TRIPOS>BOND
      1       1       2 ar
      2       1       5 ar
      3       2       6 ar
      4       3       4 ar
      5       3       7 ar
      6       4       8 ar
      7       5       9 ar
      8       6      10 ar
      9       7       9 ar
     10       8      10 ar
     11       9      10 ar
     12       1      11 1
     13       2      12 1
     14       3      13 1
     15       4      14 1
     16       5      15 1
     17       6      16 1
     18       7      17 1
     19       8      18 1
@<TRIPOS>ALT_TYPE
CGenFF_4.0_ALT_TYPE_SET
CGenFF_4.0 1 CG2R61 2 CG2R61 3 CG2R61 4 CG2R61 5 CG2R61 6 CG2R61 7 CG2R61 8 CG2R61 9 CG2R61 10 CG2R61 11 HGR61 12 HGR61 13 HGR61 14 HGR61 15 HGR61 16 HGR61 17 HGR61 18 HGR61
@<TRIPOS>MOLECULE
naphtalene
 18 19 0 0 0
****
USER_CHARGES
INVALID_CHARGES
Pose:  21 Cluster:  21 Fr_nu: 342440 TotEn:   -10.59
@<TRIPOS>ATOM
      1 C1        -58.0885  -11.2931  -50.1425 C.ar   1 LIG      -0.11500
      2 C2        -57.2299  -11.0627  -51.2132 C.ar   1 LIG      -0.11500
      3 C3        -61.8694   -9.9195  -52.8796 C.ar   1 LIG      -0.11500
      4 C4        -61.0106   -9.6891  -53.9502 C.ar   1 LIG      -0.11500
      5 C5        -59.4581  -11.0678  -50.2845 C.ar   1 LIG      -0.11700
      6 C6        -57.7372  -10.6061  -52.4299 C.ar   1 LIG      -0.11700
      7 C7        -61.3620  -10.3761  -51.6628 C.ar   1 LIG      -0.11700
      8 C8        -59.6410   -9.9143  -53.8083 C.ar   1 LIG      -0.11700
      9 C9        -59.9862  -10.6082  -51.5021 C.ar   1 LIG       0.00400
     10 C10       -59.1129  -10.3739  -52.5908 C.ar   1 LIG       0.00400
     11 H1        -57.6930  -11.6480  -49.1954 H      1 LIG       0.11500
     12 H2        -56.1639  -11.2387  -51.1017 H      1 LIG       0.11500
     13 H3        -62.9357   -9.7438  -52.9905 H      1 LIG       0.11500
     14 H4        -61.4065   -9.3328  -54.8966 H      1 LIG       0.11500
     15 H5        -60.1106  -11.2542  -49.4341 H      1 LIG       0.11500
     16 H6        -57.0476  -10.4333  -53.2536 H      1 LIG       0.11500
     17 H7        -62.0518  -10.5497  -50.8396 H      1 LIG       0.11500
     18 H8        -58.9882   -9.7272  -54.6584 H      1 LIG       0.11500
@<TRIPOS>BOND
      1       1       2 ar
      2       1       5 ar
      3       2       6 ar
      4       3       4 ar
      5       3       7 ar
      6       4       8 ar
      7       5       9 ar
      8       6      10 ar
      9       7       9 ar
     10       8      10 ar
     11       9      10 ar
     12       1      11 1
     13       2      12 1
     14       3      13 1
     15       4      14 1
     16       5      15 1
     17       6      16 1
     18       7      17 1
     19       8      18 1
@<TRIPOS>ALT_TYPE
CGenFF_4.0_ALT_TYPE_SET
CGenFF_4.0 1 CG2R61 2 CG2R61 3 CG2R61 4 CG2R61 5 CG2R61 6 CG2R61 7 CG2R61 8 CG2R61 9 CG2R61 10 CG2R61 11 HGR61 12 HGR61 13 HGR61 14 HGR61 15 HGR61 16 HGR61 17 HGR61 18 HGR61
@<TRIPOS>MOLECULE
naphtalene
 18 19 0 0 0
****
USER_CHARGES
INVALID_CHARGES
Pose:  22 Cluster:  22 Fr_nu: 385305 TotEn:   -10.36
@<TRIPOS>ATOM
      1 C1        -47.1909  -10.5730  -45.9640 C.ar   1 LIG      -0.11500
      2 C2        -47.1447  -11.9639  -45.9790 C.ar   1 LIG      -0.11500
      3 C3        -51.8154  -10.7432  -44.4614 C.ar   1 LIG      -0.11500
      4 C4        -51.7691  -12.1340  -44.4765 C.ar   1 LIG      -0.11500
      5 C5        -48.3621   -9.9172  -45.5835 C.ar   1 LIG      -0.11700
      6 C6        -48.2692  -12.7042  -45.6136 C.ar   1 LIG      -0.11700
      7 C7        -50.6908  -10.0028  -44.8268 C.ar   1 LIG      -0.11700
      8 C8        -50.5981  -12.7900  -44.8570 C.ar   1 LIG      -0.11700
      9 C9        -49.5036  -10.6464  -45.2126 C.ar   1 LIG       0.00400
     10 C10       -49.4565  -12.0608  -45.2279 C.ar   1 LIG       0.00400
     11 H1        -46.3153   -9.9972  -46.2491 H      1 LIG       0.11500
     12 H2        -46.2324  -12.4735  -46.2752 H      1 LIG       0.11500
     13 H3        -52.7276  -10.2328  -44.1652 H      1 LIG       0.11500
     14 H4        -52.6454  -12.7093  -44.1926 H      1 LIG       0.11500
     15 H5        -48.3756   -8.8292  -45.5795 H      1 LIG       0.11500
     16 H6        -48.2104  -13.7905  -45.6322 H      1 LIG       0.11500
     17 H7        -50.7496   -8.9166  -44.8074 H      1 LIG       0.11500
     18 H8        -50.5846  -13.8780  -44.8618 H      1 LIG       0.11500
@<TRIPOS>BOND
      1       1       2 ar
      2       1       5 ar
      3       2       6 ar
      4       3       4 ar
      5       3       7 ar
      6       4       8 ar
      7       5       9 ar
      8       6      10 ar
      9       7       9 ar
     10       8      10 ar
     11       9      10 ar
     12       1      11 1
     13       2      12 1
     14       3      13 1
     15       4      14 1
     16       5      15 1
     17       6      16 1
     18       7      17 1
     19       8      18 1
@<TRIPOS>ALT_TYPE
CGenFF_4.0_ALT_TYPE_SET
CGenFF_4.0 1 CG2R61 2 CG2R61 3 CG2R61 4 CG2R61 5 CG2R61 6 CG2R61 7 CG2R61 8 CG2R61 9 CG2R61 10 CG2R61 11 HGR61 12 HGR61 13 HGR61 14 HGR61 15 HGR61 16 HGR61 17 HGR61 18 HGR61
@<TRIPOS>MOLECULE
naphtalene
 18 19 0 0 0
****
USER_CHARGES
INVALID_CHARGES
Pose:  23 Cluster:  23 Fr_nu: 323823 TotEn:   -10.34
@<TRIPOS>ATOM
      1 C1        -66.8087    4.1543  -54.8205 C.ar   1 LIG      -0.11500
      2 C2        -65.9923    3.7952  -55.8889 C.ar   1 LIG      -0.11500
      3 C3        -62.8960    5.6071  -52.3198 C.ar   1 LIG      -0.11500
      4 C4        -62.0798    5.2479  -53.3883 C.ar   1 LIG      -0.11500
      5 C5        -66.2472    4.6953  -53.6635 C.ar   1 LIG      -0.11700
      6 C6        -64.6116    3.9754  -55.8046 C.ar   1 LIG      -0.11700
      7 C7        -64.2770    5.4268  -52.4042 C.ar   1 LIG      -0.11700
      8 C8        -62.6412    4.7069  -54.5453 C.ar   1 LIG      -0.11700
      9 C9        -64.8592    4.8837  -53.5611 C.ar   1 LIG       0.00400
     10 C10       -64.0292    4.5184  -54.6476 C.ar   1 LIG       0.00400
     11 H1        -67.8835    4.0132  -54.8866 H      1 LIG       0.11500
     12 H2        -66.4305    3.3744  -56.7893 H      1 LIG       0.11500
     13 H3        -62.4584    6.0282  -51.4190 H      1 LIG       0.11500
     14 H4        -61.0049    5.3879  -53.3211 H      1 LIG       0.11500
     15 H5        -66.9044    4.9684  -52.8406 H      1 LIG       0.11500
     16 H6        -63.9927    3.6881  -56.6521 H      1 LIG       0.11500
     17 H7        -64.8957    5.7150  -51.5570 H      1 LIG       0.11500
     18 H8        -61.9840    4.4329  -55.3681 H      1 LIG       0.11500
@<TRIPOS>BOND
      1       1       2 ar
      2       1       5 ar
      3       2       6 ar
      4       3       4 ar
      5       3       7 ar
      6       4       8 ar
      7       5       9 ar
      8       6      10 ar
      9       7       9 ar
     10       8      10 ar
     11       9      10 ar
     12       1      11 1
     13       2      12 1
     14       3      13 1
     15       4      14 1
     16       5      15 1
     17       6      16 1
     18       7      17 1
     19       8      18 1
@<TRIPOS>ALT_TYPE
CGenFF_4.0_ALT_TYPE_SET
CGenFF_4.0 1 CG2R61 2 CG2R61 3 CG2R61 4 CG2R61 5 CG2R61 6 CG2R61 7 CG2R61 8 CG2R61 9 CG2R61 10 CG2R61 11 HGR61 12 HGR61 13 HGR61 14 HGR61 15 HGR61 16 HGR61 17 HGR61 18 HGR61
@<TRIPOS>MOLECULE
naphtalene
 18 19 0 0 0
****
USER_CHARGES
INVALID_CHARGES
Pose:  24 Cluster:  24 Fr_nu:  89379 TotEn:   -10.30
@<TRIPOS>ATOM
      1 C1        -71.0430  -27.4927  -42.3023 C.ar   1 LIG      -0.11500
      2 C2        -70.7891  -26.2652  -41.6977 C.ar   1 LIG      -0.11500
      3 C3        -68.2564  -26.2084  -46.0784 C.ar   1 LIG      -0.11500
      4 C4        -68.0027  -24.9809  -45.4736 C.ar   1 LIG      -0.11500
      5 C5        -70.4786  -27.7900  -43.5432 C.ar   1 LIG      -0.11700
      6 C6        -69.9701  -25.3303  -42.3313 C.ar   1 LIG      -0.11700
      7 C7        -69.0755  -27.1434  -45.4447 C.ar   1 LIG      -0.11700
      8 C8        -68.5670  -24.6835  -44.2328 C.ar   1 LIG      -0.11700
      9 C9        -69.6518  -26.8609  -44.1955 C.ar   1 LIG       0.00400
     10 C10       -69.3938  -25.6126  -43.5805 C.ar   1 LIG       0.00400
     11 H1        -71.6811  -28.2199  -41.8088 H      1 LIG       0.11500
     12 H2        -71.2287  -26.0348  -40.7315 H      1 LIG       0.11500
     13 H3        -67.8170  -26.4395  -47.0447 H      1 LIG       0.11500
     14 H4        -67.3657  -24.2536  -45.9683 H      1 LIG       0.11500
     15 H5        -70.6911  -28.7556  -43.9974 H      1 LIG       0.11500
     16 H6        -69.7849  -24.3774  -41.8399 H      1 LIG       0.11500
     17 H7        -69.2598  -28.0965  -45.9358 H      1 LIG       0.11500
     18 H8        -68.3553  -23.7176  -43.7787 H      1 LIG       0.11500
@<TRIPOS>BOND
      1       1       2 ar
      2       1       5 ar
      3       2       6 ar
      4       3       4 ar
      5       3       7 ar
      6       4       8 ar
      7       5       9 ar
      8       6      10 ar
      9       7       9 ar
     10       8      10 ar
     11       9      10 ar
     12       1      11 1
     13       2      12 1
     14       3      13 1
     15       4      14 1
     16       5      15 1
     17       6      16 1
     18       7      17 1
     19       8      18 1
@<TRIPOS>ALT_TYPE
CGenFF_4.0_ALT_TYPE_SET
CGenFF_4.0 1 CG2R61 2 CG2R61 3 CG2R61 4 CG2R61 5 CG2R61 6 CG2R61 7 CG2R61 8 CG2R61 9 CG2R61 10 CG2R61 11 HGR61 12 HGR61 13 HGR61 14 HGR61 15 HGR61 16 HGR61 17 HGR61 18 HGR61
@<TRIPOS>MOLECULE
naphtalene
 18 19 0 0 0
****
USER_CHARGES
INVALID_CHARGES
Pose:  25 Cluster:  25 Fr_nu: 162098 TotEn:   -10.16
@<TRIPOS>ATOM
      1 C1        -86.7895  -28.5939  -34.8342 C.ar   1 LIG      -0.11500
      2 C2        -86.6052  -28.3208  -33.4821 C.ar   1 LIG      -0.11500
      3 C3        -82.1144  -29.8884  -35.2096 C.ar   1 LIG      -0.11500
      4 C4        -81.9303  -29.6153  -33.8574 C.ar   1 LIG      -0.11500
      5 C5        -85.7215  -29.0524  -35.6061 C.ar   1 LIG      -0.11700
      6 C6        -85.3525  -28.5050  -32.8965 C.ar   1 LIG      -0.11700
      7 C7        -83.3674  -29.7043  -35.7951 C.ar   1 LIG      -0.11700
      8 C8        -82.9982  -29.1568  -33.0855 C.ar   1 LIG      -0.11700
      9 C9        -84.4535  -29.2435  -35.0333 C.ar   1 LIG       0.00400
     10 C10       -84.2662  -28.9657  -33.6583 C.ar   1 LIG       0.00400
     11 H1        -87.7649  -28.4498  -35.2896 H      1 LIG       0.11500
     12 H2        -87.4374  -27.9642  -32.8820 H      1 LIG       0.11500
     13 H3        -81.2826  -30.2453  -35.8103 H      1 LIG       0.11500
     14 H4        -80.9544  -29.7582  -33.4029 H      1 LIG       0.11500
     15 H5        -85.8885  -29.2591  -36.6612 H      1 LIG       0.11500
     16 H6        -85.2314  -28.2857  -31.8377 H      1 LIG       0.11500
     17 H7        -83.4884  -29.9244  -36.8537 H      1 LIG       0.11500
     18 H8        -82.8313  -28.9492  -32.0305 H      1 LIG       0.11500
@<TRIPOS>BOND
      1       1       2 ar
      2       1       5 ar
      3       2       6 ar
      4       3       4 ar
      5       3       7 ar
      6       4       8 ar
      7       5       9 ar
      8       6      10 ar
      9       7       9 ar
     10       8      10 ar
     11       9      10 ar
     12       1      11 1
     13       2      12 1
     14       3      13 1
     15       4      14 1
     16       5      15 1
     17       6      16 1
     18       7      17 1
     19       8      18 1
@<TRIPOS>ALT_TYPE
CGenFF_4.0_ALT_TYPE_SET
CGenFF_4.0 1 CG2R61 2 CG2R61 3 CG2R61 4 CG2R61 5 CG2R61 6 CG2R61 7 CG2R61 8 CG2R61 9 CG2R61 10 CG2R61 11 HGR61 12 HGR61 13 HGR61 14 HGR61 15 HGR61 16 HGR61 17 HGR61 18 HGR61
@<TRIPOS>MOLECULE
naphtalene
 18 19 0 0 0
****
USER_CHARGES
INVALID_CHARGES
Pose:  26 Cluster:  26 Fr_nu:  31574 TotEn:   -10.13
@<TRIPOS>ATOM
      1 C1        -57.9180    8.6556  -39.7392 C.ar   1 LIG      -0.11500
      2 C2        -57.4602    7.7560  -40.6972 C.ar   1 LIG      -0.11500
      3 C3        -55.8084    6.0074  -36.2449 C.ar   1 LIG      -0.11500
      4 C4        -55.3507    5.1079  -37.2031 C.ar   1 LIG      -0.11500
      5 C5        -57.6241    8.4498  -38.3909 C.ar   1 LIG      -0.11700
      6 C6        -56.7068    6.6472  -40.3109 C.ar   1 LIG      -0.11700
      7 C7        -56.5618    7.1163  -36.6313 C.ar   1 LIG      -0.11700
      8 C8        -55.6446    5.3135  -38.5514 C.ar   1 LIG      -0.11700
      9 C9        -56.8671    7.3391  -37.9839 C.ar   1 LIG       0.00400
     10 C10       -56.4016    6.4243  -38.9583 C.ar   1 LIG       0.00400
     11 H1        -58.5050    9.5183  -40.0404 H      1 LIG       0.11500
     12 H2        -57.6893    7.9173  -41.7466 H      1 LIG       0.11500
     13 H3        -55.5795    5.8468  -35.1952 H      1 LIG       0.11500
     14 H4        -54.7650    4.2446  -36.9011 H      1 LIG       0.11500
     15 H5        -57.9927    9.1658  -37.6592 H      1 LIG       0.11500
     16 H6        -56.3589    5.9573  -41.0769 H      1 LIG       0.11500
     17 H7        -56.9090    7.8065  -35.8653 H      1 LIG       0.11500
     18 H8        -55.2767    4.5972  -39.2832 H      1 LIG       0.11500
@<TRIPOS>BOND
      1       1       2 ar
      2       1       5 ar
      3       2       6 ar
      4       3       4 ar
      5       3       7 ar
      6       4       8 ar
      7       5       9 ar
      8       6      10 ar
      9       7       9 ar
     10       8      10 ar
     11       9      10 ar
     12       1      11 1
     13       2      12 1
     14       3      13 1
     15       4      14 1
     16       5      15 1
     17       6      16 1
     18       7      17 1
     19       8      18 1
@<TRIPOS>ALT_TYPE
CGenFF_4.0_ALT_TYPE_SET
CGenFF_4.0 1 CG2R61 2 CG2R61 3 CG2R61 4 CG2R61 5 CG2R61 6 CG2R61 7 CG2R61 8 CG2R61 9 CG2R61 10 CG2R61 11 HGR61 12 HGR61 13 HGR61 14 HGR61 15 HGR61 16 HGR61 17 HGR61 18 HGR61
@<TRIPOS>MOLECULE
naphtalene
 18 19 0 0 0
****
USER_CHARGES
INVALID_CHARGES
Pose:  27 Cluster:  27 Fr_nu:  42754 TotEn:   -10.09
@<TRIPOS>ATOM
      1 C1        -64.9385  -15.1034  -62.7031 C.ar   1 LIG      -0.11500
      2 C2        -65.8439  -14.3791  -63.4729 C.ar   1 LIG      -0.11500
      3 C3        -64.2837  -11.2312  -59.8309 C.ar   1 LIG      -0.11500
      4 C4        -65.1891  -10.5070  -60.6008 C.ar   1 LIG      -0.11500
      5 C5        -64.3215  -14.5057  -61.6037 C.ar   1 LIG      -0.11700
      6 C6        -66.1359  -13.0546  -63.1465 C.ar   1 LIG      -0.11700
      7 C7        -63.9918  -12.5559  -60.1573 C.ar   1 LIG      -0.11700
      8 C8        -65.8060  -11.1046  -61.7002 C.ar   1 LIG      -0.11700
      9 C9        -64.6035  -13.1733  -61.2605 C.ar   1 LIG       0.00400
     10 C10       -65.5241  -12.4369  -62.0434 C.ar   1 LIG       0.00400
     11 H1        -64.7112  -16.1343  -62.9581 H      1 LIG       0.11500
     12 H2        -66.3239  -14.8454  -64.3284 H      1 LIG       0.11500
     13 H3        -63.8034  -10.7654  -58.9749 H      1 LIG       0.11500
     14 H4        -65.4149   -9.4757  -60.3462 H      1 LIG       0.11500
     15 H5        -63.6168  -15.0907  -61.0164 H      1 LIG       0.11500
     16 H6        -66.8471  -12.5076  -63.7619 H      1 LIG       0.11500
     17 H7        -63.2812  -13.1029  -59.5413 H      1 LIG       0.11500
     18 H8        -66.5103  -10.5195  -62.2881 H      1 LIG       0.11500
@<TRIPOS>BOND
      1       1       2 ar
      2       1       5 ar
      3       2       6 ar
      4       3       4 ar
      5       3       7 ar
      6       4       8 ar
      7       5       9 ar
      8       6      10 ar
      9       7       9 ar
     10       8      10 ar
     11       9      10 ar
     12       1      11 1
     13       2      12 1
     14       3      13 1
     15       4      14 1
     16       5      15 1
     17       6      16 1
     18       7      17 1
     19       8      18 1
@<TRIPOS>ALT_TYPE
CGenFF_4.0_ALT_TYPE_SET
CGenFF_4.0 1 CG2R61 2 CG2R61 3 CG2R61 4 CG2R61 5 CG2R61 6 CG2R61 7 CG2R61 8 CG2R61 9 CG2R61 10 CG2R61 11 HGR61 12 HGR61 13 HGR61 14 HGR61 15 HGR61 16 HGR61 17 HGR61 18 HGR61
@<TRIPOS>MOLECULE
naphtalene
 18 19 0 0 0
****
USER_CHARGES
INVALID_CHARGES
Pose:  28 Cluster:  28 Fr_nu: 475627 TotEn:   -10.00
@<TRIPOS>ATOM
      1 C1        -68.2866  -26.1784  -35.0063 C.ar   1 LIG      -0.11500
      2 C2        -68.2168  -24.8225  -35.3123 C.ar   1 LIG      -0.11500
      3 C3        -64.1276  -26.9356  -37.4152 C.ar   1 LIG      -0.11500
      4 C4        -64.0580  -25.5797  -37.7211 C.ar   1 LIG      -0.11500
      5 C5        -67.2892  -27.0469  -35.4507 C.ar   1 LIG      -0.11700
      6 C6        -67.1496  -24.3299  -36.0636 C.ar   1 LIG      -0.11700
      7 C7        -65.1949  -27.4282  -36.6636 C.ar   1 LIG      -0.11700
      8 C8        -65.0553  -24.7111  -37.2768 C.ar   1 LIG      -0.11700
      9 C9        -66.2076  -26.5684  -36.2082 C.ar   1 LIG       0.00400
     10 C10       -66.1369  -25.1896  -36.5193 C.ar   1 LIG       0.00400
     11 H1        -69.1179  -26.5614  -34.4217 H      1 LIG       0.11500
     12 H2        -68.9937  -24.1472  -34.9656 H      1 LIG       0.11500
     13 H3        -63.3509  -27.6115  -37.7614 H      1 LIG       0.11500
     14 H4        -63.2272  -25.1974  -38.3068 H      1 LIG       0.11500
     15 H5        -67.3644  -28.1030  -35.2000 H      1 LIG       0.11500
     16 H6        -67.1152  -23.2663  -36.2906 H      1 LIG       0.11500
     17 H7        -65.2287  -28.4916  -36.4361 H      1 LIG       0.11500
     18 H8        -64.9808  -23.6550  -37.5280 H      1 LIG       0.11500
@<TRIPOS>BOND
      1       1       2 ar
      2       1       5 ar
      3       2       6 ar
      4       3       4 ar
      5       3       7 ar
      6       4       8 ar
      7       5       9 ar
      8       6      10 ar
      9       7       9 ar
     10       8      10 ar
     11       9      10 ar
     12       1      11 1
     13       2      12 1
     14       3      13 1
     15       4      14 1
     16       5      15 1
     17       6      16 1
     18       7      17 1
     19       8      18 1
@<TRIPOS>ALT_TYPE
CGenFF_4.0_ALT_TYPE_SET
CGenFF_4.0 1 CG2R61 2 CG2R61 3 CG2R61 4 CG2R61 5 CG2R61 6 CG2R61 7 CG2R61 8 CG2R61 9 CG2R61 10 CG2R61 11 HGR61 12 HGR61 13 HGR61 14 HGR61 15 HGR61 16 HGR61 17 HGR61 18 HGR61
@<TRIPOS>MOLECULE
naphtalene
 18 19 0 0 0
****
USER_CHARGES
INVALID_CHARGES
Pose:  29 Cluster:  29 Fr_nu:  26781 TotEn:    -9.90
@<TRIPOS>ATOM
      1 C1        -70.3050  -15.4769  -21.1456 C.ar   1 LIG      -0.11500
      2 C2        -69.9479  -14.3004  -20.4935 C.ar   1 LIG      -0.11500
      3 C3        -66.3074  -17.6471  -19.4187 C.ar   1 LIG      -0.11500
      4 C4        -65.9504  -16.4706  -18.7666 C.ar   1 LIG      -0.11500
      5 C5        -69.4919  -16.6061  -21.0442 C.ar   1 LIG      -0.11700
      6 C6        -68.7765  -14.2485  -19.7376 C.ar   1 LIG      -0.11700
      7 C7        -67.4790  -17.6990  -20.1746 C.ar   1 LIG      -0.11700
      8 C8        -66.7634  -15.3413  -18.8680 C.ar   1 LIG      -0.11700
      9 C9        -68.3092  -16.5719  -20.2876 C.ar   1 LIG       0.00400
     10 C10       -67.9461  -15.3755  -19.6246 C.ar   1 LIG       0.00400
     11 H1        -71.2168  -15.5165  -21.7343 H      1 LIG       0.11500
     12 H2        -70.5817  -13.4219  -20.5728 H      1 LIG       0.11500
     13 H3        -65.6740  -18.5262  -19.3396 H      1 LIG       0.11500
     14 H4        -65.0378  -16.4311  -18.1792 H      1 LIG       0.11500
     15 H5        -69.7905  -17.5149  -21.5627 H      1 LIG       0.11500
     16 H6        -68.5172  -13.3185  -19.2359 H      1 LIG       0.11500
     17 H7        -67.7385  -18.6293  -20.6755 H      1 LIG       0.11500
     18 H8        -66.4646  -14.4321  -18.3501 H      1 LIG       0.11500
@<TRIPOS>BOND
      1       1       2 ar
      2       1       5 ar
      3       2       6 ar
      4       3       4 ar
      5       3       7 ar
      6       4       8 ar
      7       5       9 ar
      8       6      10 ar
      9       7       9 ar
     10       8      10 ar
     11       9      10 ar
     12       1      11 1
     13       2      12 1
     14       3      13 1
     15       4      14 1
     16       5      15 1
     17       6      16 1
     18       7      17 1
     19       8      18 1
@<TRIPOS>ALT_TYPE
CGenFF_4.0_ALT_TYPE_SET
CGenFF_4.0 1 CG2R61 2 CG2R61 3 CG2R61 4 CG2R61 5 CG2R61 6 CG2R61 7 CG2R61 8 CG2R61 9 CG2R61 10 CG2R61 11 HGR61 12 HGR61 13 HGR61 14 HGR61 15 HGR61 16 HGR61 17 HGR61 18 HGR61
@<TRIPOS>MOLECULE
naphtalene
 18 19 0 0 0
****
USER_CHARGES
INVALID_CHARGES
Pose:  30 Cluster:  30 Fr_nu: 269215 TotEn:    -9.86
@<TRIPOS>ATOM
      1 C1        -67.4307  -25.9706  -26.2998 C.ar   1 LIG      -0.11500
      2 C2        -66.2237  -26.1573  -26.9670 C.ar   1 LIG      -0.11500
      3 C3        -65.4338  -22.3811  -23.6920 C.ar   1 LIG      -0.11500
      4 C4        -64.2268  -22.5679  -24.3592 C.ar   1 LIG      -0.11500
      5 C5        -67.5408  -24.9859  -25.3175 C.ar   1 LIG      -0.11700
      6 C6        -65.1222  -25.3601  -26.6547 C.ar   1 LIG      -0.11700
      7 C7        -66.5353  -23.1783  -24.0044 C.ar   1 LIG      -0.11700
      8 C8        -64.1165  -23.5526  -25.3414 C.ar   1 LIG      -0.11700
      9 C9        -66.4424  -24.1743  -24.9902 C.ar   1 LIG       0.00400
     10 C10       -65.2150  -24.3642  -25.6687 C.ar   1 LIG       0.00400
     11 H1        -68.2877  -26.5919  -26.5429 H      1 LIG       0.11500
     12 H2        -66.1391  -26.9239  -27.7316 H      1 LIG       0.11500
     13 H3        -65.5191  -21.6143  -22.9271 H      1 LIG       0.11500
     14 H4        -63.3698  -21.9472  -24.1146 H      1 LIG       0.11500
     15 H5        -68.4940  -24.8580  -24.8086 H      1 LIG       0.11500
     16 H6        -64.1887  -25.5231  -27.1893 H      1 LIG       0.11500
     17 H7        -67.4689  -23.0146  -23.4702 H      1 LIG       0.11500
     18 H8        -63.1632  -23.6812  -25.8500 H      1 LIG       0.11500
@<TRIPOS>BOND
      1       1       2 ar
      2       1       5 ar
      3       2       6 ar
      4       3       4 ar
      5       3       7 ar
      6       4       8 ar
      7       5       9 ar
      8       6      10 ar
      9       7       9 ar
     10       8      10 ar
     11       9      10 ar
     12       1      11 1
     13       2      12 1
     14       3      13 1
     15       4      14 1
     16       5      15 1
     17       6      16 1
     18       7      17 1
     19       8      18 1
@<TRIPOS>ALT_TYPE
CGenFF_4.0_ALT_TYPE_SET
CGenFF_4.0 1 CG2R61 2 CG2R61 3 CG2R61 4 CG2R61 5 CG2R61 6 CG2R61 7 CG2R61 8 CG2R61 9 CG2R61 10 CG2R61 11 HGR61 12 HGR61 13 HGR61 14 HGR61 15 HGR61 16 HGR61 17 HGR61 18 HGR61
@<TRIPOS>MOLECULE
naphtalene
 18 19 0 0 0
****
USER_CHARGES
INVALID_CHARGES
Pose:  31 Cluster:  31 Fr_nu:  15810 TotEn:    -9.84
@<TRIPOS>ATOM
      1 C1        -62.9040    1.8348  -22.4557 C.ar   1 LIG      -0.11500
      2 C2        -61.7653    1.2010  -21.9672 C.ar   1 LIG      -0.11500
      3 C3        -63.4195   -1.6663  -25.7949 C.ar   1 LIG      -0.11500
      4 C4        -62.2808   -2.2999  -25.3063 C.ar   1 LIG      -0.11500
      5 C5        -63.6035    1.2838  -23.5298 C.ar   1 LIG      -0.11700
      6 C6        -61.3217    0.0140  -22.5507 C.ar   1 LIG      -0.11700
      7 C7        -63.8632   -0.4792  -25.2113 C.ar   1 LIG      -0.11700
      8 C8        -61.5812   -1.7490  -24.2323 C.ar   1 LIG      -0.11700
      9 C9        -63.1713    0.0896  -24.1295 C.ar   1 LIG       0.00400
     10 C10       -62.0134   -0.5548  -23.6326 C.ar   1 LIG       0.00400
     11 H1        -63.2486    2.7591  -22.0014 H      1 LIG       0.11500
     12 H2        -61.2216    1.6307  -21.1309 H      1 LIG       0.11500
     13 H3        -63.9639   -2.0955  -26.6313 H      1 LIG       0.11500
     14 H4        -61.9360   -3.2234  -25.7619 H      1 LIG       0.11500
     15 H5        -64.4908    1.7966  -23.8955 H      1 LIG       0.11500
     16 H6        -60.4295   -0.4645  -22.1522 H      1 LIG       0.11500
     17 H7        -64.7558   -0.0013  -25.6094 H      1 LIG       0.11500
     18 H8        -60.6935   -2.2612  -23.8669 H      1 LIG       0.11500
@<TRIPOS>BOND
      1       1       2 ar
      2       1       5 ar
      3       2       6 ar
      4       3       4 ar
      5       3       7 ar
      6       4       8 ar
      7       5       9 ar
      8       6      10 ar
      9       7       9 ar
     10       8      10 ar
     11       9      10 ar
     12       1      11 1
     13       2      12 1
     14       3      13 1
     15       4      14 1
     16       5      15 1
     17       6      16 1
     18       7      17 1
     19       8      18 1
@<TRIPOS>ALT_TYPE
CGenFF_4.0_ALT_TYPE_SET
CGenFF_4.0 1 CG2R61 2 CG2R61 3 CG2R61 4 CG2R61 5 CG2R61 6 CG2R61 7 CG2R61 8 CG2R61 9 CG2R61 10 CG2R61 11 HGR61 12 HGR61 13 HGR61 14 HGR61 15 HGR61 16 HGR61 17 HGR61 18 HGR61
@<TRIPOS>MOLECULE
naphtalene
 18 19 0 0 0
****
USER_CHARGES
INVALID_CHARGES
Pose:  32 Cluster:  32 Fr_nu: 108308 TotEn:    -9.81
@<TRIPOS>ATOM
      1 C1        -69.3688   -8.4288  -23.0269 C.ar   1 LIG      -0.11500
      2 C2        -68.3919   -7.8322  -22.2352 C.ar   1 LIG      -0.11500
      3 C3        -69.1992  -12.4103  -20.2356 C.ar   1 LIG      -0.11500
      4 C4        -68.2223  -11.8137  -19.4440 C.ar   1 LIG      -0.11500
      5 C5        -69.8170   -9.7165  -22.7314 C.ar   1 LIG      -0.11700
      6 C6        -67.8596   -8.5209  -21.1450 C.ar   1 LIG      -0.11700
      7 C7        -69.7316  -11.7215  -21.3258 C.ar   1 LIG      -0.11700
      8 C8        -67.7740  -10.5260  -19.7394 C.ar   1 LIG      -0.11700
      9 C9        -69.2922  -10.4246  -21.6379 C.ar   1 LIG       0.00400
     10 C10       -68.2988   -9.8179  -20.8329 C.ar   1 LIG       0.00400
     11 H1        -69.7825   -7.8923  -23.8758 H      1 LIG       0.11500
     12 H2        -68.0439   -6.8296  -22.4659 H      1 LIG       0.11500
     13 H3        -69.5478  -13.4131  -20.0053 H      1 LIG       0.11500
     14 H4        -67.8080  -12.3512  -18.5961 H      1 LIG       0.11500
     15 H5        -70.5810  -10.1633  -23.3642 H      1 LIG       0.11500
     16 H6        -67.0972   -8.0350  -20.5395 H      1 LIG       0.11500
     17 H7        -70.4945  -12.2073  -21.9306 H      1 LIG       0.11500
     18 H8        -67.0094  -10.0792  -19.1072 H      1 LIG       0.11500
@<TRIPOS>BOND
      1       1       2 ar
      2       1       5 ar
      3       2       6 ar
      4       3       4 ar
      5       3       7 ar
      6       4       8 ar
      7       5       9 ar
      8       6      10 ar
      9       7       9 ar
     10       8      10 ar
     11       9      10 ar
     12       1      11 1
     13       2      12 1
     14       3      13 1
     15       4      14 1
     16       5      15 1
     17       6      16 1
     18       7      17 1
     19       8      18 1
@<TRIPOS>ALT_TYPE
CGenFF_4.0_ALT_TYPE_SET
CGenFF_4.0 1 CG2R61 2 CG2R61 3 CG2R61 4 CG2R61 5 CG2R61 6 CG2R61 7 CG2R61 8 CG2R61 9 CG2R61 10 CG2R61 11 HGR61 12 HGR61 13 HGR61 14 HGR61 15 HGR61 16 HGR61 17 HGR61 18 HGR61
@<TRIPOS>MOLECULE
naphtalene
 18 19 0 0 0
****
USER_CHARGES
INVALID_CHARGES
Pose:  33 Cluster:  33 Fr_nu: 212838 TotEn:    -9.75
@<TRIPOS>ATOM
      1 C1        -67.5480   -4.7438  -21.9700 C.ar   1 LIG      -0.11500
      2 C2        -66.1994   -4.9462  -21.6920 C.ar   1 LIG      -0.11500
      3 C3        -66.3466   -2.1354  -25.8975 C.ar   1 LIG      -0.11500
      4 C4        -64.9981   -2.3379  -25.6195 C.ar   1 LIG      -0.11500
      5 C5        -67.9267   -3.9946  -23.0844 C.ar   1 LIG      -0.11700
      6 C6        -65.2244   -4.4006  -22.5273 C.ar   1 LIG      -0.11700
      7 C7        -67.3217   -2.6812  -25.0622 C.ar   1 LIG      -0.11700
      8 C8        -64.6193   -3.0869  -24.5051 C.ar   1 LIG      -0.11700
      9 C9        -66.9586   -3.4378  -23.9361 C.ar   1 LIG       0.00400
     10 C10       -65.5873   -3.6438  -23.6534 C.ar   1 LIG       0.00400
     11 H1        -68.3066   -5.1684  -21.3190 H      1 LIG       0.11500
     12 H2        -65.9057   -5.5298  -20.8243 H      1 LIG       0.11500
     13 H3        -66.6411   -1.5519  -26.7653 H      1 LIG       0.11500
     14 H4        -64.2399   -1.9119  -26.2700 H      1 LIG       0.11500
     15 H5        -68.9866   -3.8488  -23.2821 H      1 LIG       0.11500
     16 H6        -64.1762   -4.5720  -22.2912 H      1 LIG       0.11500
     17 H7        -68.3698   -2.5103  -25.2990 H      1 LIG       0.11500
     18 H8        -63.5593   -3.2322  -24.3068 H      1 LIG       0.11500
@<TRIPOS>BOND
      1       1       2 ar
      2       1       5 ar
      3       2       6 ar
      4       3       4 ar
      5       3       7 ar
      6       4       8 ar
      7       5       9 ar
      8       6      10 ar
      9       7       9 ar
     10       8      10 ar
     11       9      10 ar
     12       1      11 1
     13       2      12 1
     14       3      13 1
     15       4      14 1
     16       5      15 1
     17       6      16 1
     18       7      17 1
     19       8      18 1
@<TRIPOS>ALT_TYPE
CGenFF_4.0_ALT_TYPE_SET
CGenFF_4.0 1 CG2R61 2 CG2R61 3 CG2R61 4 CG2R61 5 CG2R61 6 CG2R61 7 CG2R61 8 CG2R61 9 CG2R61 10 CG2R61 11 HGR61 12 HGR61 13 HGR61 14 HGR61 15 HGR61 16 HGR61 17 HGR61 18 HGR61
@<TRIPOS>MOLECULE
naphtalene
 18 19 0 0 0
****
USER_CHARGES
INVALID_CHARGES
Pose:  34 Cluster:  34 Fr_nu: 127301 TotEn:    -9.74
@<TRIPOS>ATOM
      1 C1        -65.7850  -22.2613  -48.6511 C.ar   1 LIG      -0.11500
      2 C2        -64.4145  -22.4034  -48.4556 C.ar   1 LIG      -0.11500
      3 C3        -66.6296  -25.0778  -44.7746 C.ar   1 LIG      -0.11500
      4 C4        -65.2590  -25.2198  -44.5792 C.ar   1 LIG      -0.11500
      5 C5        -66.6826  -22.8892  -47.7869 C.ar   1 LIG      -0.11700
      6 C6        -63.9361  -23.1736  -47.3954 C.ar   1 LIG      -0.11700
      7 C7        -67.1079  -24.3074  -45.8349 C.ar   1 LIG      -0.11700
      8 C8        -64.3613  -24.5920  -45.4433 C.ar   1 LIG      -0.11700
      9 C9        -66.2188  -23.6684  -46.7145 C.ar   1 LIG       0.00400
     10 C10       -64.8251  -23.8128  -46.5158 C.ar   1 LIG       0.00400
     11 H1        -66.1568  -21.6620  -49.4770 H      1 LIG       0.11500
     12 H2        -63.7166  -21.9140  -49.1287 H      1 LIG       0.11500
     13 H3        -67.3282  -25.5669  -44.1016 H      1 LIG       0.11500
     14 H4        -64.8878  -25.8204  -43.7540 H      1 LIG       0.11500
     15 H5        -67.7497  -22.7646  -47.9591 H      1 LIG       0.11500
     16 H6        -62.8607  -23.2705  -47.2612 H      1 LIG       0.11500
     17 H7        -68.1833  -24.2100  -45.9684 H      1 LIG       0.11500
     18 H8        -63.2941  -24.7171  -45.2718 H      1 LIG       0.11500
@<TRIPOS>BOND
      1       1       2 ar
      2       1       5 ar
      3       2       6 ar
      4       3       4 ar
      5       3       7 ar
      6       4       8 ar
      7       5       9 ar
      8       6      10 ar
      9       7       9 ar
     10       8      10 ar
     11       9      10 ar
     12       1      11 1
     13       2      12 1
     14       3      13 1
     15       4      14 1
     16       5      15 1
     17       6      16 1
     18       7      17 1
     19       8      18 1
@<TRIPOS>ALT_TYPE
CGenFF_4.0_ALT_TYPE_SET
CGenFF_4.0 1 CG2R61 2 CG2R61 3 CG2R61 4 CG2R61 5 CG2R61 6 CG2R61 7 CG2R61 8 CG2R61 9 CG2R61 10 CG2R61 11 HGR61 12 HGR61 13 HGR61 14 HGR61 15 HGR61 16 HGR61 17 HGR61 18 HGR61
@<TRIPOS>MOLECULE
naphtalene
 18 19 0 0 0
****
USER_CHARGES
INVALID_CHARGES
Pose:  35 Cluster:  35 Fr_nu: 269528 TotEn:    -9.74
@<TRIPOS>ATOM
      1 C1        -66.8082  -24.1393  -45.9471 C.ar   1 LIG      -0.11500
      2 C2        -65.5734  -24.4813  -45.4039 C.ar   1 LIG      -0.11500
      3 C3        -69.0379  -25.9663  -42.0274 C.ar   1 LIG      -0.11500
      4 C4        -67.8030  -26.3083  -41.4844 C.ar   1 LIG      -0.11500
      5 C5        -67.9815  -24.4211  -45.2467 C.ar   1 LIG      -0.11700
      6 C6        -65.5069  -25.1064  -44.1585 C.ar   1 LIG      -0.11700
      7 C7        -69.1043  -25.3411  -43.2730 C.ar   1 LIG      -0.11700
      8 C8        -66.6296  -26.0265  -42.1847 C.ar   1 LIG      -0.11700
      9 C9        -67.9335  -25.0500  -43.9918 C.ar   1 LIG       0.00400
     10 C10       -66.6777  -25.3977  -43.4396 C.ar   1 LIG       0.00400
     11 H1        -66.8594  -23.6532  -46.9169 H      1 LIG       0.11500
     12 H2        -64.6606  -24.2612  -45.9499 H      1 LIG       0.11500
     13 H3        -69.9513  -26.1860  -41.4819 H      1 LIG       0.11500
     14 H4        -67.7525  -26.7956  -40.5152 H      1 LIG       0.11500
     15 H5        -68.9358  -24.1452  -45.6907 H      1 LIG       0.11500
     16 H6        -64.5308  -25.3643  -43.7529 H      1 LIG       0.11500
     17 H7        -70.0804  -25.0826  -43.6780 H      1 LIG       0.11500
     18 H8        -65.6753  -26.3031  -41.7412 H      1 LIG       0.11500
@<TRIPOS>BOND
      1       1       2 ar
      2       1       5 ar
      3       2       6 ar
      4       3       4 ar
      5       3       7 ar
      6       4       8 ar
      7       5       9 ar
      8       6      10 ar
      9       7       9 ar
     10       8      10 ar
     11       9      10 ar
     12       1      11 1
     13       2      12 1
     14       3      13 1
     15       4      14 1
     16       5      15 1
     17       6      16 1
     18       7      17 1
     19       8      18 1
@<TRIPOS>ALT_TYPE
CGenFF_4.0_ALT_TYPE_SET
CGenFF_4.0 1 CG2R61 2 CG2R61 3 CG2R61 4 CG2R61 5 CG2R61 6 CG2R61 7 CG2R61 8 CG2R61 9 CG2R61 10 CG2R61 11 HGR61 12 HGR61 13 HGR61 14 HGR61 15 HGR61 16 HGR61 17 HGR61 18 HGR61
@<TRIPOS>MOLECULE
naphtalene
 18 19 0 0 0
****
USER_CHARGES
INVALID_CHARGES
Pose:  36 Cluster:  36 Fr_nu:  49356 TotEn:    -9.71
@<TRIPOS>ATOM
      1 C1        -72.4553    6.1818  -34.1096 C.ar   1 LIG      -0.11500
      2 C2        -71.2809    6.0608  -34.8464 C.ar   1 LIG      -0.11500
      3 C3        -74.7938    7.7185  -38.0899 C.ar   1 LIG      -0.11500
      4 C4        -73.6193    7.5974  -38.8266 C.ar   1 LIG      -0.11500
      5 C5        -73.6253    6.6240  -34.7278 C.ar   1 LIG      -0.11700
      6 C6        -71.2718    6.3814  -36.2041 C.ar   1 LIG      -0.11700
      7 C7        -74.8029    7.3978  -36.7321 C.ar   1 LIG      -0.11700
      8 C8        -72.4493    7.1553  -38.2085 C.ar   1 LIG      -0.11700
      9 C9        -73.6344    6.9512  -36.0936 C.ar   1 LIG       0.00400
     10 C10       -72.4401    6.8281  -36.8428 C.ar   1 LIG       0.00400
     11 H1        -72.4616    5.9327  -33.0525 H      1 LIG       0.11500
     12 H2        -70.3707    5.7162  -34.3643 H      1 LIG       0.11500
     13 H3        -75.7046    8.0629  -38.5716 H      1 LIG       0.11500
     14 H4        -73.6133    7.8481  -39.8833 H      1 LIG       0.11500
     15 H5        -74.5316    6.7115  -34.1322 H      1 LIG       0.11500
     16 H6        -70.3425    6.2787  -36.7607 H      1 LIG       0.11500
     17 H7        -75.7324    7.4997  -36.1759 H      1 LIG       0.11500
     18 H8        -71.5426    7.0684  -38.8038 H      1 LIG       0.11500
@<TRIPOS>BOND
      1       1       2 ar
      2       1       5 ar
      3       2       6 ar
      4       3       4 ar
      5       3       7 ar
      6       4       8 ar
      7       5       9 ar
      8       6      10 ar
      9       7       9 ar
     10       8      10 ar
     11       9      10 ar
     12       1      11 1
     13       2      12 1
     14       3      13 1
     15       4      14 1
     16       5      15 1
     17       6      16 1
     18       7      17 1
     19       8      18 1
@<TRIPOS>ALT_TYPE
CGenFF_4.0_ALT_TYPE_SET
CGenFF_4.0 1 CG2R61 2 CG2R61 3 CG2R61 4 CG2R61 5 CG2R61 6 CG2R61 7 CG2R61 8 CG2R61 9 CG2R61 10 CG2R61 11 HGR61 12 HGR61 13 HGR61 14 HGR61 15 HGR61 16 HGR61 17 HGR61 18 HGR61
@<TRIPOS>MOLECULE
naphtalene
 18 19 0 0 0
****
USER_CHARGES
INVALID_CHARGES
Pose:  37 Cluster:  37 Fr_nu: 505545 TotEn:    -9.68
@<TRIPOS>ATOM
      1 C1        -36.9591   -1.0047  -45.6034 C.ar   1 LIG      -0.11500
      2 C2        -37.6547    0.1818  -45.8155 C.ar   1 LIG      -0.11500
      3 C3        -37.1876   -0.2793  -40.7977 C.ar   1 LIG      -0.11500
      4 C4        -37.8833    0.9073  -41.0100 C.ar   1 LIG      -0.11500
      5 C5        -36.6666   -1.4202  -44.3040 C.ar   1 LIG      -0.11700
      6 C6        -38.0607    0.9574  -44.7293 C.ar   1 LIG      -0.11700
      7 C7        -36.7817   -1.0549  -41.8840 C.ar   1 LIG      -0.11700
      8 C8        -38.1757    1.3229  -42.3093 C.ar   1 LIG      -0.11700
      9 C9        -37.0675   -0.6519  -43.1987 C.ar   1 LIG       0.00400
     10 C10       -37.7749    0.5546  -43.4145 C.ar   1 LIG       0.00400
     11 H1        -36.6428   -1.6078  -46.4494 H      1 LIG       0.11500
     12 H2        -37.8821    0.5042  -46.8274 H      1 LIG       0.11500
     13 H3        -36.9600   -0.6024  -39.7858 H      1 LIG       0.11500
     14 H4        -38.1981    1.5107  -40.1636 H      1 LIG       0.11500
     15 H5        -36.1213   -2.3510  -44.1618 H      1 LIG       0.11500
     16 H6        -38.6038    1.8810  -44.9185 H      1 LIG       0.11500
     17 H7        -36.2394   -1.9789  -41.6945 H      1 LIG       0.11500
     18 H8        -38.7204    2.2541  -42.4517 H      1 LIG       0.11500
@<TRIPOS>BOND
      1       1       2 ar
      2       1       5 ar
      3       2       6 ar
      4       3       4 ar
      5       3       7 ar
      6       4       8 ar
      7       5       9 ar
      8       6      10 ar
      9       7       9 ar
     10       8      10 ar
     11       9      10 ar
     12       1      11 1
     13       2      12 1
     14       3      13 1
     15       4      14 1
     16       5      15 1
     17       6      16 1
     18       7      17 1
     19       8      18 1
@<TRIPOS>ALT_TYPE
CGenFF_4.0_ALT_TYPE_SET
CGenFF_4.0 1 CG2R61 2 CG2R61 3 CG2R61 4 CG2R61 5 CG2R61 6 CG2R61 7 CG2R61 8 CG2R61 9 CG2R61 10 CG2R61 11 HGR61 12 HGR61 13 HGR61 14 HGR61 15 HGR61 16 HGR61 17 HGR61 18 HGR61
@<TRIPOS>MOLECULE
naphtalene
 18 19 0 0 0
****
USER_CHARGES
INVALID_CHARGES
Pose:  38 Cluster:  38 Fr_nu: 118860 TotEn:    -9.67
@<TRIPOS>ATOM
      1 C1        -72.6361  -27.7797  -45.2867 C.ar   1 LIG      -0.11500
      2 C2        -73.1976  -26.7222  -44.5772 C.ar   1 LIG      -0.11500
      3 C3        -68.3107  -26.8368  -43.2682 C.ar   1 LIG      -0.11500
      4 C4        -68.8723  -25.7794  -42.5588 C.ar   1 LIG      -0.11500
      5 C5        -71.2806  -28.0764  -45.1417 C.ar   1 LIG      -0.11700
      6 C6        -72.4060  -25.9575  -43.7201 C.ar   1 LIG      -0.11700
      7 C7        -69.1025  -27.6017  -44.1253 C.ar   1 LIG      -0.11700
      8 C8        -70.2278  -25.4825  -42.7037 C.ar   1 LIG      -0.11700
      9 C9        -70.4687  -27.3171  -44.2834 C.ar   1 LIG       0.00400
     10 C10       -71.0397  -26.2418  -43.5620 C.ar   1 LIG       0.00400
     11 H1        -73.2528  -28.3744  -45.9542 H      1 LIG       0.11500
     12 H2        -74.2531  -26.4923  -44.6906 H      1 LIG       0.11500
     13 H3        -67.2551  -27.0675  -43.1551 H      1 LIG       0.11500
     14 H4        -68.2549  -25.1842  -41.8925 H      1 LIG       0.11500
     15 H5        -70.8629  -28.9073  -45.7066 H      1 LIG       0.11500
     16 H6        -72.8661  -25.1359  -43.1751 H      1 LIG       0.11500
     17 H7        -68.6423  -28.4237  -44.6696 H      1 LIG       0.11500
     18 H8        -70.6456  -24.6512  -42.1395 H      1 LIG       0.11500
@<TRIPOS>BOND
      1       1       2 ar
      2       1       5 ar
      3       2       6 ar
      4       3       4 ar
      5       3       7 ar
      6       4       8 ar
      7       5       9 ar
      8       6      10 ar
      9       7       9 ar
     10       8      10 ar
     11       9      10 ar
     12       1      11 1
     13       2      12 1
     14       3      13 1
     15       4      14 1
     16       5      15 1
     17       6      16 1
     18       7      17 1
     19       8      18 1
@<TRIPOS>ALT_TYPE
CGenFF_4.0_ALT_TYPE_SET
CGenFF_4.0 1 CG2R61 2 CG2R61 3 CG2R61 4 CG2R61 5 CG2R61 6 CG2R61 7 CG2R61 8 CG2R61 9 CG2R61 10 CG2R61 11 HGR61 12 HGR61 13 HGR61 14 HGR61 15 HGR61 16 HGR61 17 HGR61 18 HGR61
@<TRIPOS>MOLECULE
naphtalene
 18 19 0 0 0
****
USER_CHARGES
INVALID_CHARGES
Pose:  39 Cluster:  39 Fr_nu:   5733 TotEn:    -9.67
@<TRIPOS>ATOM
      1 C1        -51.5919  -11.0906  -49.2928 C.ar   1 LIG      -0.11500
      2 C2        -52.0081   -9.7771  -49.0973 C.ar   1 LIG      -0.11500
      3 C3        -50.9085  -11.5869  -44.5012 C.ar   1 LIG      -0.11500
      4 C4        -51.3247  -10.2734  -44.3058 C.ar   1 LIG      -0.11500
      5 C5        -51.2133  -11.8731  -48.2015 C.ar   1 LIG      -0.11700
      6 C6        -52.0475   -9.2410  -47.8099 C.ar   1 LIG      -0.11700
      7 C7        -50.8692  -12.1231  -45.7886 C.ar   1 LIG      -0.11700
      8 C8        -51.7032   -9.4908  -45.3970 C.ar   1 LIG      -0.11700
      9 C9        -51.2467  -11.3498  -46.8986 C.ar   1 LIG       0.00400
     10 C10       -51.6699  -10.0141  -46.6999 C.ar   1 LIG       0.00400
     11 H1        -51.5610  -11.5073  -50.2952 H      1 LIG       0.11500
     12 H2        -52.3029   -9.1689  -49.9475 H      1 LIG       0.11500
     13 H3        -50.6137  -12.1959  -43.6512 H      1 LIG       0.11500
     14 H4        -51.3541   -9.8568  -43.3033 H      1 LIG       0.11500
     15 H5        -50.8910  -12.8973  -48.3779 H      1 LIG       0.11500
     16 H6        -52.3766   -8.2120  -47.6805 H      1 LIG       0.11500
     17 H7        -50.5408  -13.1523  -45.9177 H      1 LIG       0.11500
     18 H8        -52.0249   -8.4663  -45.2209 H      1 LIG       0.11500
@<TRIPOS>BOND
      1       1       2 ar
      2       1       5 ar
      3       2       6 ar
      4       3       4 ar
      5       3       7 ar
      6       4       8 ar
      7       5       9 ar
      8       6      10 ar
      9       7       9 ar
     10       8      10 ar
     11       9      10 ar
     12       1      11 1
     13       2      12 1
     14       3      13 1
     15       4      14 1
     16       5      15 1
     17       6      16 1
     18       7      17 1
     19       8      18 1
@<TRIPOS>ALT_TYPE
CGenFF_4.0_ALT_TYPE_SET
CGenFF_4.0 1 CG2R61 2 CG2R61 3 CG2R61 4 CG2R61 5 CG2R61 6 CG2R61 7 CG2R61 8 CG2R61 9 CG2R61 10 CG2R61 11 HGR61 12 HGR61 13 HGR61 14 HGR61 15 HGR61 16 HGR61 17 HGR61 18 HGR61
@<TRIPOS>MOLECULE
naphtalene
 18 19 0 0 0
****
USER_CHARGES
INVALID_CHARGES
Pose:  40 Cluster:  40 Fr_nu: 260906 TotEn:    -9.67
@<TRIPOS>ATOM
      1 C1        -53.7481    7.2174  -34.2256 C.ar   1 LIG      -0.11500
      2 C2        -54.3981    8.4339  -34.4114 C.ar   1 LIG      -0.11500
      3 C3        -56.0469    5.3965  -38.1080 C.ar   1 LIG      -0.11500
      4 C4        -56.6969    6.6131  -38.2936 C.ar   1 LIG      -0.11500
      5 C5        -53.9925    6.1548  -35.0961 C.ar   1 LIG      -0.11700
      6 C6        -55.2949    8.5926  -35.4682 C.ar   1 LIG      -0.11700
      7 C7        -55.1501    5.2379  -37.0511 C.ar   1 LIG      -0.11700
      8 C8        -56.4526    7.6757  -37.4232 C.ar   1 LIG      -0.11700
      9 C9        -54.8921    6.2967  -36.1653 C.ar   1 LIG       0.00400
     10 C10       -55.5530    7.5338  -36.3541 C.ar   1 LIG       0.00400
     11 H1        -53.0505    7.0943  -33.4024 H      1 LIG       0.11500
     12 H2        -54.2069    9.2606  -33.7334 H      1 LIG       0.11500
     13 H3        -56.2376    4.5693  -38.7859 H      1 LIG       0.11500
     14 H4        -57.3955    6.7352  -39.1162 H      1 LIG       0.11500
     15 H5        -53.4735    5.2128  -34.9315 H      1 LIG       0.11500
     16 H6        -55.7913    9.5525  -35.5948 H      1 LIG       0.11500
     17 H7        -54.6532    4.2782  -36.9252 H      1 LIG       0.11500
     18 H8        -56.9722    8.6176  -37.5871 H      1 LIG       0.11500
@<TRIPOS>BOND
      1       1       2 ar
      2       1       5 ar
      3       2       6 ar
      4       3       4 ar
      5       3       7 ar
      6       4       8 ar
      7       5       9 ar
      8       6      10 ar
      9       7       9 ar
     10       8      10 ar
     11       9      10 ar
     12       1      11 1
     13       2      12 1
     14       3      13 1
     15       4      14 1
     16       5      15 1
     17       6      16 1
     18       7      17 1
     19       8      18 1
@<TRIPOS>ALT_TYPE
CGenFF_4.0_ALT_TYPE_SET
CGenFF_4.0 1 CG2R61 2 CG2R61 3 CG2R61 4 CG2R61 5 CG2R61 6 CG2R61 7 CG2R61 8 CG2R61 9 CG2R61 10 CG2R61 11 HGR61 12 HGR61 13 HGR61 14 HGR61 15 HGR61 16 HGR61 17 HGR61 18 HGR61
@<TRIPOS>MOLECULE
naphtalene
 18 19 0 0 0
****
USER_CHARGES
INVALID_CHARGES
Pose:  41 Cluster:  41 Fr_nu:  50729 TotEn:    -9.61
@<TRIPOS>ATOM
      1 C1        -67.6098  -26.0648  -41.8198 C.ar   1 LIG      -0.11500
      2 C2        -67.8339  -25.1281  -42.8243 C.ar   1 LIG      -0.11500
      3 C3        -72.2754  -27.4261  -42.0487 C.ar   1 LIG      -0.11500
      4 C4        -72.4994  -26.4893  -43.0532 C.ar   1 LIG      -0.11500
      5 C5        -68.6554  -26.8729  -41.3724 C.ar   1 LIG      -0.11700
      6 C6        -69.1043  -24.9957  -43.3853 C.ar   1 LIG      -0.11700
      7 C7        -71.0048  -27.5585  -41.4876 C.ar   1 LIG      -0.11700
      8 C8        -71.4538  -25.6811  -43.5006 C.ar   1 LIG      -0.11700
      9 C9        -69.9407  -26.7533  -41.9258 C.ar   1 LIG       0.00400
     10 C10       -70.1685  -25.8007  -42.9472 C.ar   1 LIG       0.00400
     11 H1        -66.6207  -26.1670  -41.3830 H      1 LIG       0.11500
     12 H2        -67.0192  -24.4996  -43.1720 H      1 LIG       0.11500
     13 H3        -73.0898  -28.0551  -41.7005 H      1 LIG       0.11500
     14 H4        -73.4890  -26.3865  -43.4886 H      1 LIG       0.11500
     15 H5        -68.4574  -27.5982  -40.5858 H      1 LIG       0.11500
     16 H6        -69.2566  -24.2572  -44.1697 H      1 LIG       0.11500
     17 H7        -70.8526  -28.2976  -40.7039 H      1 LIG       0.11500
     18 H8        -71.6518  -24.9552  -44.2866 H      1 LIG       0.11500
@<TRIPOS>BOND
      1       1       2 ar
      2       1       5 ar
      3       2       6 ar
      4       3       4 ar
      5       3       7 ar
      6       4       8 ar
      7       5       9 ar
      8       6      10 ar
      9       7       9 ar
     10       8      10 ar
     11       9      10 ar
     12       1      11 1
     13       2      12 1
     14       3      13 1
     15       4      14 1
     16       5      15 1
     17       6      16 1
     18       7      17 1
     19       8      18 1
@<TRIPOS>ALT_TYPE
CGenFF_4.0_ALT_TYPE_SET
CGenFF_4.0 1 CG2R61 2 CG2R61 3 CG2R61 4 CG2R61 5 CG2R61 6 CG2R61 7 CG2R61 8 CG2R61 9 CG2R61 10 CG2R61 11 HGR61 12 HGR61 13 HGR61 14 HGR61 15 HGR61 16 HGR61 17 HGR61 18 HGR61
@<TRIPOS>MOLECULE
naphtalene
 18 19 0 0 0
****
USER_CHARGES
INVALID_CHARGES
Pose:  42 Cluster:  42 Fr_nu: 157011 TotEn:    -9.59
@<TRIPOS>ATOM
      1 C1        -39.3145    3.3478  -41.1509 C.ar   1 LIG      -0.11500
      2 C2        -39.4402    3.7069  -42.4895 C.ar   1 LIG      -0.11500
      3 C3        -37.9256   -1.1216  -42.4803 C.ar   1 LIG      -0.11500
      4 C4        -38.0514   -0.7625  -43.8190 C.ar   1 LIG      -0.11500
      5 C5        -38.9066    2.0582  -40.8089 C.ar   1 LIG      -0.11700
      6 C6        -39.1586    2.7779  -43.4915 C.ar   1 LIG      -0.11700
      7 C7        -38.2072   -0.1925  -41.4784 C.ar   1 LIG      -0.11700
      8 C8        -38.4594    0.5271  -44.1610 C.ar   1 LIG      -0.11700
      9 C9        -38.6190    1.1100  -41.8043 C.ar   1 LIG       0.00400
     10 C10       -38.7470    1.4752  -43.1656 C.ar   1 LIG       0.00400
     11 H1        -39.5344    4.0714  -40.3713 H      1 LIG       0.11500
     12 H2        -39.7576    4.7112  -42.7547 H      1 LIG       0.11500
     13 H3        -37.6081   -2.1260  -42.2145 H      1 LIG       0.11500
     14 H4        -37.8328   -1.4868  -44.5981 H      1 LIG       0.11500
     15 H5        -38.8156    1.7994  -39.7560 H      1 LIG       0.11500
     16 H6        -39.2632    3.0805  -44.5313 H      1 LIG       0.11500
     17 H7        -38.1018   -0.4951  -40.4386 H      1 LIG       0.11500
     18 H8        -38.5512    0.7859  -45.2139 H      1 LIG       0.11500
@<TRIPOS>BOND
      1       1       2 ar
      2       1       5 ar
      3       2       6 ar
      4       3       4 ar
      5       3       7 ar
      6       4       8 ar
      7       5       9 ar
      8       6      10 ar
      9       7       9 ar
     10       8      10 ar
     11       9      10 ar
     12       1      11 1
     13       2      12 1
     14       3      13 1
     15       4      14 1
     16       5      15 1
     17       6      16 1
     18       7      17 1
     19       8      18 1
@<TRIPOS>ALT_TYPE
CGenFF_4.0_ALT_TYPE_SET
CGenFF_4.0 1 CG2R61 2 CG2R61 3 CG2R61 4 CG2R61 5 CG2R61 6 CG2R61 7 CG2R61 8 CG2R61 9 CG2R61 10 CG2R61 11 HGR61 12 HGR61 13 HGR61 14 HGR61 15 HGR61 16 HGR61 17 HGR61 18 HGR61
@<TRIPOS>MOLECULE
naphtalene
 18 19 0 0 0
****
USER_CHARGES
INVALID_CHARGES
Pose:  43 Cluster:  43 Fr_nu: 111452 TotEn:    -9.55
@<TRIPOS>ATOM
      1 C1        -54.5068   -8.0022  -50.4742 C.ar   1 LIG      -0.11500
      2 C2        -55.5592   -7.1825  -50.8709 C.ar   1 LIG      -0.11500
      3 C3        -57.6228  -11.6789  -49.8066 C.ar   1 LIG      -0.11500
      4 C4        -58.6751  -10.8591  -50.2032 C.ar   1 LIG      -0.11500
      5 C5        -54.7521   -9.3264  -50.1094 C.ar   1 LIG      -0.11700
      6 C6        -56.8608   -7.6835  -50.9043 C.ar   1 LIG      -0.11700
      7 C7        -56.3211  -11.1778  -49.7733 C.ar   1 LIG      -0.11700
      8 C8        -58.4300   -9.5349  -50.5680 C.ar   1 LIG      -0.11700
      9 C9        -56.0560   -9.8475  -50.1371 C.ar   1 LIG       0.00400
     10 C10       -57.1261   -9.0138  -50.5404 C.ar   1 LIG       0.00400
     11 H1        -53.4938   -7.6115  -50.4479 H      1 LIG       0.11500
     12 H2        -55.3672   -6.1519  -51.1549 H      1 LIG       0.11500
     13 H3        -57.8141  -12.7099  -49.5225 H      1 LIG       0.11500
     14 H4        -59.6880  -11.2500  -50.2280 H      1 LIG       0.11500
     15 H5        -53.9142   -9.9489  -49.8023 H      1 LIG       0.11500
     16 H6        -57.6680   -7.0250  -51.2180 H      1 LIG       0.11500
     17 H7        -55.5139  -11.8368  -49.4603 H      1 LIG       0.11500
     18 H8        -59.2678   -8.9120  -50.8744 H      1 LIG       0.11500
@<TRIPOS>BOND
      1       1       2 ar
      2       1       5 ar
      3       2       6 ar
      4       3       4 ar
      5       3       7 ar
      6       4       8 ar
      7       5       9 ar
      8       6      10 ar
      9       7       9 ar
     10       8      10 ar
     11       9      10 ar
     12       1      11 1
     13       2      12 1
     14       3      13 1
     15       4      14 1
     16       5      15 1
     17       6      16 1
     18       7      17 1
     19       8      18 1
@<TRIPOS>ALT_TYPE
CGenFF_4.0_ALT_TYPE_SET
CGenFF_4.0 1 CG2R61 2 CG2R61 3 CG2R61 4 CG2R61 5 CG2R61 6 CG2R61 7 CG2R61 8 CG2R61 9 CG2R61 10 CG2R61 11 HGR61 12 HGR61 13 HGR61 14 HGR61 15 HGR61 16 HGR61 17 HGR61 18 HGR61
@<TRIPOS>MOLECULE
naphtalene
 18 19 0 0 0
****
USER_CHARGES
INVALID_CHARGES
Pose:  44 Cluster:  44 Fr_nu: 155841 TotEn:    -9.55
@<TRIPOS>ATOM
      1 C1        -78.3648  -21.1634  -26.4232 C.ar   1 LIG      -0.11500
      2 C2        -77.2917  -21.3035  -27.2982 C.ar   1 LIG      -0.11500
      3 C3        -80.7972  -24.6039  -28.8561 C.ar   1 LIG      -0.11500
      4 C4        -79.7241  -24.7438  -29.7311 C.ar   1 LIG      -0.11500
      5 C5        -79.5072  -21.9472  -26.5879 C.ar   1 LIG      -0.11700
      6 C6        -77.3567  -22.2277  -28.3412 C.ar   1 LIG      -0.11700
      7 C7        -80.7321  -23.6797  -27.8130 C.ar   1 LIG      -0.11700
      8 C8        -78.5816  -23.9601  -29.5665 C.ar   1 LIG      -0.11700
      9 C9        -79.5901  -22.8825  -27.6323 C.ar   1 LIG       0.00400
     10 C10       -78.4988  -23.0248  -28.5221 C.ar   1 LIG       0.00400
     11 H1        -78.3138  -20.4434  -25.6117 H      1 LIG       0.11500
     12 H2        -76.4026  -20.6931  -27.1689 H      1 LIG       0.11500
     13 H3        -81.6867  -25.2143  -28.9848 H      1 LIG       0.11500
     14 H4        -79.7762  -25.4630  -30.5432 H      1 LIG       0.11500
     15 H5        -80.3342  -21.8205  -25.8922 H      1 LIG       0.11500
     16 H6        -76.5059  -22.3207  -29.0129 H      1 LIG       0.11500
     17 H7        -81.5827  -23.5874  -27.1409 H      1 LIG       0.11500
     18 H8        -77.7548  -24.0861  -30.2625 H      1 LIG       0.11500
@<TRIPOS>BOND
      1       1       2 ar
      2       1       5 ar
      3       2       6 ar
      4       3       4 ar
      5       3       7 ar
      6       4       8 ar
      7       5       9 ar
      8       6      10 ar
      9       7       9 ar
     10       8      10 ar
     11       9      10 ar
     12       1      11 1
     13       2      12 1
     14       3      13 1
     15       4      14 1
     16       5      15 1
     17       6      16 1
     18       7      17 1
     19       8      18 1
@<TRIPOS>ALT_TYPE
CGenFF_4.0_ALT_TYPE_SET
CGenFF_4.0 1 CG2R61 2 CG2R61 3 CG2R61 4 CG2R61 5 CG2R61 6 CG2R61 7 CG2R61 8 CG2R61 9 CG2R61 10 CG2R61 11 HGR61 12 HGR61 13 HGR61 14 HGR61 15 HGR61 16 HGR61 17 HGR61 18 HGR61
@<TRIPOS>MOLECULE
naphtalene
 18 19 0 0 0
****
USER_CHARGES
INVALID_CHARGES
Pose:  45 Cluster:  45 Fr_nu: 239462 TotEn:    -9.53
@<TRIPOS>ATOM
      1 C1        -64.7545  -21.9837  -51.5466 C.ar   1 LIG      -0.11500
      2 C2        -63.5213  -21.8100  -50.9253 C.ar   1 LIG      -0.11500
      3 C3        -66.7402  -23.1814  -47.2693 C.ar   1 LIG      -0.11500
      4 C4        -65.5070  -23.0077  -46.6482 C.ar   1 LIG      -0.11500
      5 C5        -65.8664  -22.3682  -50.7966 C.ar   1 LIG      -0.11700
      6 C6        -63.3951  -22.0201  -49.5520 C.ar   1 LIG      -0.11700
      7 C7        -66.8664  -22.9713  -48.6428 C.ar   1 LIG      -0.11700
      8 C8        -64.3950  -22.6233  -47.3980 C.ar   1 LIG      -0.11700
      9 C9        -65.7577  -22.5840  -49.4131 C.ar   1 LIG       0.00400
     10 C10       -64.5037  -22.4074  -48.7815 C.ar   1 LIG       0.00400
     11 H1        -64.8519  -21.8206  -52.6159 H      1 LIG       0.11500
     12 H2        -62.6564  -21.5105  -51.5100 H      1 LIG       0.11500
     13 H3        -67.6058  -23.4809  -46.6850 H      1 LIG       0.11500
     14 H4        -65.4098  -23.1723  -45.5791 H      1 LIG       0.11500
     15 H5        -66.8204  -22.4985  -51.3034 H      1 LIG       0.11500
     16 H6        -62.4217  -21.8780  -49.0872 H      1 LIG       0.11500
     17 H7        -67.8401  -23.1126  -49.1072 H      1 LIG       0.11500
     18 H8        -63.4407  -22.4937  -46.8916 H      1 LIG       0.11500
@<TRIPOS>BOND
      1       1       2 ar
      2       1       5 ar
      3       2       6 ar
      4       3       4 ar
      5       3       7 ar
      6       4       8 ar
      7       5       9 ar
      8       6      10 ar
      9       7       9 ar
     10       8      10 ar
     11       9      10 ar
     12       1      11 1
     13       2      12 1
     14       3      13 1
     15       4      14 1
     16       5      15 1
     17       6      16 1
     18       7      17 1
     19       8      18 1
@<TRIPOS>ALT_TYPE
CGenFF_4.0_ALT_TYPE_SET
CGenFF_4.0 1 CG2R61 2 CG2R61 3 CG2R61 4 CG2R61 5 CG2R61 6 CG2R61 7 CG2R61 8 CG2R61 9 CG2R61 10 CG2R61 11 HGR61 12 HGR61 13 HGR61 14 HGR61 15 HGR61 16 HGR61 17 HGR61 18 HGR61
@<TRIPOS>MOLECULE
naphtalene
 18 19 0 0 0
****
USER_CHARGES
INVALID_CHARGES
Pose:  46 Cluster:  46 Fr_nu: 419920 TotEn:    -9.24
@<TRIPOS>ATOM
      1 C1        -65.8810  -16.5734  -18.6333 C.ar   1 LIG      -0.11500
      2 C2        -67.0774  -16.0743  -19.1394 C.ar   1 LIG      -0.11500
      3 C3        -67.1284  -21.0437  -20.0939 C.ar   1 LIG      -0.11500
      4 C4        -68.3249  -20.5444  -20.6000 C.ar   1 LIG      -0.11500
      5 C5        -65.5901  -17.9337  -18.7419 C.ar   1 LIG      -0.11700
      6 C6        -67.9876  -16.9332  -19.7560 C.ar   1 LIG      -0.11700
      7 C7        -66.2182  -20.1847  -19.4774 C.ar   1 LIG      -0.11700
      8 C8        -68.6159  -19.1843  -20.4915 C.ar   1 LIG      -0.11700
      9 C9        -66.4946  -18.8128  -19.3594 C.ar   1 LIG       0.00400
     10 C10       -67.7113  -18.3051  -19.8740 C.ar   1 LIG       0.00400
     11 H1        -65.1730  -15.9044  -18.1529 H      1 LIG       0.11500
     12 H2        -67.3028  -15.0152  -19.0546 H      1 LIG       0.11500
     13 H3        -66.9023  -22.1029  -20.1786 H      1 LIG       0.11500
     14 H4        -69.0330  -21.2142  -21.0790 H      1 LIG       0.11500
     15 H5        -64.6489  -18.3019  -18.3387 H      1 LIG       0.11500
     16 H6        -68.9164  -16.5211  -20.1449 H      1 LIG       0.11500
     17 H7        -65.2891  -20.5969  -19.0893 H      1 LIG       0.11500
     18 H8        -69.5573  -18.8159  -20.8939 H      1 LIG       0.11500
@<TRIPOS>BOND
      1       1       2 ar
      2       1       5 ar
      3       2       6 ar
      4       3       4 ar
      5       3       7 ar
      6       4       8 ar
      7       5       9 ar
      8       6      10 ar
      9       7       9 ar
     10       8      10 ar
     11       9      10 ar
     12       1      11 1
     13       2      12 1
     14       3      13 1
     15       4      14 1
     16       5      15 1
     17       6      16 1
     18       7      17 1
     19       8      18 1
@<TRIPOS>ALT_TYPE
CGenFF_4.0_ALT_TYPE_SET
CGenFF_4.0 1 CG2R61 2 CG2R61 3 CG2R61 4 CG2R61 5 CG2R61 6 CG2R61 7 CG2R61 8 CG2R61 9 CG2R61 10 CG2R61 11 HGR61 12 HGR61 13 HGR61 14 HGR61 15 HGR61 16 HGR61 17 HGR61 18 HGR61
@<TRIPOS>MOLECULE
naphtalene
 18 19 0 0 0
****
USER_CHARGES
INVALID_CHARGES
Pose:  47 Cluster:  47 Fr_nu: 387697 TotEn:    -9.16
@<TRIPOS>ATOM
      1 C1        -68.3502  -25.9847  -35.5404 C.ar   1 LIG      -0.11500
      2 C2        -67.3666  -25.0129  -35.6982 C.ar   1 LIG      -0.11500
      3 C3        -65.5789  -28.2548  -32.2481 C.ar   1 LIG      -0.11500
      4 C4        -64.5953  -27.2829  -32.4060 C.ar   1 LIG      -0.11500
      5 C5        -68.1560  -27.0360  -34.6440 C.ar   1 LIG      -0.11700
      6 C6        -66.1851  -25.0885  -34.9603 C.ar   1 LIG      -0.11700
      7 C7        -66.7605  -28.1791  -32.9861 C.ar   1 LIG      -0.11700
      8 C8        -64.7894  -26.2316  -33.3025 C.ar   1 LIG      -0.11700
      9 C9        -66.9728  -27.1280  -33.8929 C.ar   1 LIG       0.00400
     10 C10       -65.9726  -26.1397  -34.0535 C.ar   1 LIG       0.00400
     11 H1        -69.2696  -25.9257  -36.1156 H      1 LIG       0.11500
     12 H2        -67.5189  -24.1948  -36.3962 H      1 LIG       0.11500
     13 H3        -65.4272  -29.0733  -31.5501 H      1 LIG       0.11500
     14 H4        -63.6755  -27.3433  -31.8317 H      1 LIG       0.11500
     15 H5        -68.9383  -27.7847  -34.5371 H      1 LIG       0.11500
     16 H6        -65.4300  -24.3175  -35.0994 H      1 LIG       0.11500
     17 H7        -67.5157  -28.9497  -32.8463 H      1 LIG       0.11500
     18 H8        -64.0069  -25.4832  -33.4101 H      1 LIG       0.11500
@<TRIPOS>BOND
      1       1       2 ar
      2       1       5 ar
      3       2       6 ar
      4       3       4 ar
      5       3       7 ar
      6       4       8 ar
      7       5       9 ar
      8       6      10 ar
      9       7       9 ar
     10       8      10 ar
     11       9      10 ar
     12       1      11 1
     13       2      12 1
     14       3      13 1
     15       4      14 1
     16       5      15 1
     17       6      16 1
     18       7      17 1
     19       8      18 1
@<TRIPOS>ALT_TYPE
CGenFF_4.0_ALT_TYPE_SET
CGenFF_4.0 1 CG2R61 2 CG2R61 3 CG2R61 4 CG2R61 5 CG2R61 6 CG2R61 7 CG2R61 8 CG2R61 9 CG2R61 10 CG2R61 11 HGR61 12 HGR61 13 HGR61 14 HGR61 15 HGR61 16 HGR61 17 HGR61 18 HGR61
@<TRIPOS>MOLECULE
naphtalene
 18 19 0 0 0
****
USER_CHARGES
INVALID_CHARGES
Pose:  48 Cluster:  48 Fr_nu: 239862 TotEn:    -9.07
@<TRIPOS>ATOM
      1 C1        -54.9784   -1.3630  -20.4038 C.ar   1 LIG      -0.11500
      2 C2        -54.7712    0.0096  -20.5034 C.ar   1 LIG      -0.11500
      3 C3        -59.6790   -0.5817  -19.4204 C.ar   1 LIG      -0.11500
      4 C4        -59.4716    0.7909  -19.5200 C.ar   1 LIG      -0.11500
      5 C5        -56.2492   -1.8580  -20.1096 C.ar   1 LIG      -0.11700
      6 C6        -55.8337    0.8925  -20.3094 C.ar   1 LIG      -0.11700
      7 C7        -58.6162   -1.4646  -19.6145 C.ar   1 LIG      -0.11700
      8 C8        -58.2008    1.2860  -19.8140 C.ar   1 LIG      -0.11700
      9 C9        -57.3304   -0.9839  -19.9112 C.ar   1 LIG       0.00400
     10 C10       -57.1196    0.4119  -20.0125 C.ar   1 LIG       0.00400
     11 H1        -54.1507   -2.0498  -20.5544 H      1 LIG       0.11500
     12 H2        -53.7815    0.3939  -20.7327 H      1 LIG       0.11500
     13 H3        -60.6686   -0.9667  -19.1912 H      1 LIG       0.11500
     14 H4        -60.2994    1.4773  -19.3679 H      1 LIG       0.11500
     15 H5        -56.3880   -2.9347  -20.0362 H      1 LIG       0.11500
     16 H6        -55.6489    1.9615  -20.3926 H      1 LIG       0.11500
     17 H7        -58.8015   -2.5335  -19.5320 H      1 LIG       0.11500
     18 H8        -58.0617    2.3627  -19.8868 H      1 LIG       0.11500
@<TRIPOS>BOND
      1       1       2 ar
      2       1       5 ar
      3       2       6 ar
      4       3       4 ar
      5       3       7 ar
      6       4       8 ar
      7       5       9 ar
      8       6      10 ar
      9       7       9 ar
     10       8      10 ar
     11       9      10 ar
     12       1      11 1
     13       2      12 1
     14       3      13 1
     15       4      14 1
     16       5      15 1
     17       6      16 1
     18       7      17 1
     19       8      18 1
@<TRIPOS>ALT_TYPE
CGenFF_4.0_ALT_TYPE_SET
CGenFF_4.0 1 CG2R61 2 CG2R61 3 CG2R61 4 CG2R61 5 CG2R61 6 CG2R61 7 CG2R61 8 CG2R61 9 CG2R61 10 CG2R61 11 HGR61 12 HGR61 13 HGR61 14 HGR61 15 HGR61 16 HGR61 17 HGR61 18 HGR61
@<TRIPOS>MOLECULE
naphtalene
 18 19 0 0 0
****
USER_CHARGES
INVALID_CHARGES
Pose:  49 Cluster:  49 Fr_nu:  10452 TotEn:    -9.05
@<TRIPOS>ATOM
      1 C1        -67.3263    7.9637  -28.2905 C.ar   1 LIG      -0.11500
      2 C2        -67.8830    7.1454  -29.2690 C.ar   1 LIG      -0.11500
      3 C3        -64.5146    4.2793  -26.8097 C.ar   1 LIG      -0.11500
      4 C4        -65.0714    3.4612  -27.7882 C.ar   1 LIG      -0.11500
      5 C5        -66.3489    7.4598  -27.4318 C.ar   1 LIG      -0.11700
      6 C6        -67.4646    5.8203  -29.3926 C.ar   1 LIG      -0.11700
      7 C7        -64.9330    5.6046  -26.6861 C.ar   1 LIG      -0.11700
      8 C8        -66.0488    3.9649  -28.6469 C.ar   1 LIG      -0.11700
      9 C9        -65.9158    6.1284  -27.5418 C.ar   1 LIG       0.00400
     10 C10       -66.4820    5.2964  -28.5369 C.ar   1 LIG       0.00400
     11 H1        -67.6528    8.9950  -28.1944 H      1 LIG       0.11500
     12 H2        -68.6436    7.5387  -29.9372 H      1 LIG       0.11500
     13 H3        -63.7537    3.8866  -26.1411 H      1 LIG       0.11500
     14 H4        -64.7455    2.4295  -27.8829 H      1 LIG       0.11500
     15 H5        -65.9279    8.1174  -26.6740 H      1 LIG       0.11500
     16 H6        -67.9131    5.1989  -30.1650 H      1 LIG       0.11500
     17 H7        -64.4838    6.2260  -25.9143 H      1 LIG       0.11500
     18 H8        -66.4705    3.3073  -29.4043 H      1 LIG       0.11500
@<TRIPOS>BOND
      1       1       2 ar
      2       1       5 ar
      3       2       6 ar
      4       3       4 ar
      5       3       7 ar
      6       4       8 ar
      7       5       9 ar
      8       6      10 ar
      9       7       9 ar
     10       8      10 ar
     11       9      10 ar
     12       1      11 1
     13       2      12 1
     14       3      13 1
     15       4      14 1
     16       5      15 1
     17       6      16 1
     18       7      17 1
     19       8      18 1
@<TRIPOS>ALT_TYPE
CGenFF_4.0_ALT_TYPE_SET
CGenFF_4.0 1 CG2R61 2 CG2R61 3 CG2R61 4 CG2R61 5 CG2R61 6 CG2R61 7 CG2R61 8 CG2R61 9 CG2R61 10 CG2R61 11 HGR61 12 HGR61 13 HGR61 14 HGR61 15 HGR61 16 HGR61 17 HGR61 18 HGR61
@<TRIPOS>MOLECULE
naphtalene
 18 19 0 0 0
****
USER_CHARGES
INVALID_CHARGES
Pose:  50 Cluster:  50 Fr_nu:  74355 TotEn:    -8.98
@<TRIPOS>ATOM
      1 C1        -53.2235    4.3600  -41.2499 C.ar   1 LIG      -0.11500
      2 C2        -51.9600    4.4209  -40.6696 C.ar   1 LIG      -0.11500
      3 C3        -55.2407    5.5296  -36.9795 C.ar   1 LIG      -0.11500
      4 C4        -53.9771    5.5904  -36.3994 C.ar   1 LIG      -0.11500
      5 C5        -54.3584    4.6198  -40.4811 C.ar   1 LIG      -0.11700
      6 C6        -51.8264    4.7418  -39.3185 C.ar   1 LIG      -0.11700
      7 C7        -55.3742    5.2088  -38.3307 C.ar   1 LIG      -0.11700
      8 C8        -52.8422    5.3306  -37.1680 C.ar   1 LIG      -0.11700
      9 C9        -54.2428    4.9443  -39.1195 C.ar   1 LIG       0.00400
     10 C10       -52.9578    5.0061  -38.5296 C.ar   1 LIG       0.00400
     11 H1        -53.3269    4.1096  -42.3016 H      1 LIG       0.11500
     12 H2        -51.0771    4.2188  -41.2691 H      1 LIG       0.11500
     13 H3        -56.1242    5.7318  -36.3805 H      1 LIG       0.11500
     14 H4        -53.8744    5.8395  -35.3473 H      1 LIG       0.11500
     15 H5        -55.3361    4.5660  -40.9555 H      1 LIG       0.11500
     16 H6        -50.8290    4.7841  -38.8860 H      1 LIG       0.11500
     17 H7        -56.3717    5.1672  -38.7632 H      1 LIG       0.11500
     18 H8        -51.8644    5.3836  -36.6936 H      1 LIG       0.11500
@<TRIPOS>BOND
      1       1       2 ar
      2       1       5 ar
      3       2       6 ar
      4       3       4 ar
      5       3       7 ar
      6       4       8 ar
      7       5       9 ar
      8       6      10 ar
      9       7       9 ar
     10       8      10 ar
     11       9      10 ar
     12       1      11 1
     13       2      12 1
     14       3      13 1
     15       4      14 1
     16       5      15 1
     17       6      16 1
     18       7      17 1
     19       8      18 1
@<TRIPOS>ALT_TYPE
CGenFF_4.0_ALT_TYPE_SET
CGenFF_4.0 1 CG2R61 2 CG2R61 3 CG2R61 4 CG2R61 5 CG2R61 6 CG2R61 7 CG2R61 8 CG2R61 9 CG2R61 10 CG2R61 11 HGR61 12 HGR61 13 HGR61 14 HGR61 15 HGR61 16 HGR61 17 HGR61 18 HGR61
@<TRIPOS>MOLECULE
naphtalene
 18 19 0 0 0
****
USER_CHARGES
INVALID_CHARGES
Pose:  51 Cluster:  51 Fr_nu: 160158 TotEn:    -8.95
@<TRIPOS>ATOM
      1 C1        -61.8473  -24.4326  -27.2359 C.ar   1 LIG      -0.11500
      2 C2        -62.8764  -25.2987  -27.5933 C.ar   1 LIG      -0.11500
      3 C3        -64.9051  -21.9937  -24.3421 C.ar   1 LIG      -0.11500
      4 C4        -65.9341  -22.8599  -24.6995 C.ar   1 LIG      -0.11500
      5 C5        -62.0898  -23.3925  -26.3382 C.ar   1 LIG      -0.11700
      6 C6        -64.1518  -25.1282  -27.0544 C.ar   1 LIG      -0.11700
      7 C7        -63.6296  -22.1643  -24.8810 C.ar   1 LIG      -0.11700
      8 C8        -65.6917  -23.9000  -25.5973 C.ar   1 LIG      -0.11700
      9 C9        -63.3676  -23.2059  -25.7860 C.ar   1 LIG       0.00400
     10 C10       -64.4140  -24.0866  -26.1495 C.ar   1 LIG       0.00400
     11 H1        -60.8547  -24.5656  -27.6562 H      1 LIG       0.11500
     12 H2        -62.6864  -26.1083  -28.2920 H      1 LIG       0.11500
     13 H3        -65.0944  -21.1839  -23.6432 H      1 LIG       0.11500
     14 H4        -66.9269  -22.7256  -24.2801 H      1 LIG       0.11500
     15 H5        -61.2705  -22.7273  -26.0735 H      1 LIG       0.11500
     16 H6        -64.9411  -25.8174  -27.3474 H      1 LIG       0.11500
     17 H7        -62.8403  -21.4756  -24.5872 H      1 LIG       0.11500
     18 H8        -66.5111  -24.5649  -25.8627 H      1 LIG       0.11500
@<TRIPOS>BOND
      1       1       2 ar
      2       1       5 ar
      3       2       6 ar
      4       3       4 ar
      5       3       7 ar
      6       4       8 ar
      7       5       9 ar
      8       6      10 ar
      9       7       9 ar
     10       8      10 ar
     11       9      10 ar
     12       1      11 1
     13       2      12 1
     14       3      13 1
     15       4      14 1
     16       5      15 1
     17       6      16 1
     18       7      17 1
     19       8      18 1
@<TRIPOS>ALT_TYPE
CGenFF_4.0_ALT_TYPE_SET
CGenFF_4.0 1 CG2R61 2 CG2R61 3 CG2R61 4 CG2R61 5 CG2R61 6 CG2R61 7 CG2R61 8 CG2R61 9 CG2R61 10 CG2R61 11 HGR61 12 HGR61 13 HGR61 14 HGR61 15 HGR61 16 HGR61 17 HGR61 18 HGR61
@<TRIPOS>MOLECULE
naphtalene
 18 19 0 0 0
****
USER_CHARGES
INVALID_CHARGES
Pose:  52 Cluster:  52 Fr_nu: 116885 TotEn:    -8.91
@<TRIPOS>ATOM
      1 C1        -53.8335   -8.8525  -49.9986 C.ar   1 LIG      -0.11500
      2 C2        -52.6981   -8.0535  -49.9027 C.ar   1 LIG      -0.11500
      3 C3        -56.4155   -5.0045  -51.4816 C.ar   1 LIG      -0.11500
      4 C4        -55.2800   -4.2056  -51.3856 C.ar   1 LIG      -0.11500
      5 C5        -55.0444   -8.2983  -50.4149 C.ar   1 LIG      -0.11700
      6 C6        -52.7689   -6.6975  -50.2226 C.ar   1 LIG      -0.11700
      7 C7        -56.3446   -6.3607  -51.1617 C.ar   1 LIG      -0.11700
      8 C8        -54.0691   -4.7596  -50.9693 C.ar   1 LIG      -0.11700
      9 C9        -55.1341   -6.9352  -50.7409 C.ar   1 LIG       0.00400
     10 C10       -53.9794   -6.1228  -50.6433 C.ar   1 LIG       0.00400
     11 H1        -53.7779   -9.9080  -49.7489 H      1 LIG       0.11500
     12 H2        -51.7558   -8.4859  -49.5788 H      1 LIG       0.11500
     13 H3        -57.3582   -4.5726  -51.8057 H      1 LIG       0.11500
     14 H4        -55.3365   -3.1499  -51.6341 H      1 LIG       0.11500
     15 H5        -55.9193   -8.9417  -50.4822 H      1 LIG       0.11500
     16 H6        -51.8687   -6.0919  -50.1409 H      1 LIG       0.11500
     17 H7        -57.2447   -6.9662  -51.2443 H      1 LIG       0.11500
     18 H8        -53.1942   -4.1163  -50.9012 H      1 LIG       0.11500
@<TRIPOS>BOND
      1       1       2 ar
      2       1       5 ar
      3       2       6 ar
      4       3       4 ar
      5       3       7 ar
      6       4       8 ar
      7       5       9 ar
      8       6      10 ar
      9       7       9 ar
     10       8      10 ar
     11       9      10 ar
     12       1      11 1
     13       2      12 1
     14       3      13 1
     15       4      14 1
     16       5      15 1
     17       6      16 1
     18       7      17 1
     19       8      18 1
@<TRIPOS>ALT_TYPE
CGenFF_4.0_ALT_TYPE_SET
CGenFF_4.0 1 CG2R61 2 CG2R61 3 CG2R61 4 CG2R61 5 CG2R61 6 CG2R61 7 CG2R61 8 CG2R61 9 CG2R61 10 CG2R61 11 HGR61 12 HGR61 13 HGR61 14 HGR61 15 HGR61 16 HGR61 17 HGR61 18 HGR61
@<TRIPOS>MOLECULE
naphtalene
 18 19 0 0 0
****
USER_CHARGES
INVALID_CHARGES
Pose:  53 Cluster:  53 Fr_nu:  10767 TotEn:    -8.90
@<TRIPOS>ATOM
      1 C1        -64.0813  -24.4614  -25.4264 C.ar   1 LIG      -0.11500
      2 C2        -64.4326  -23.1777  -25.0193 C.ar   1 LIG      -0.11500
      3 C3        -59.5777  -22.9127  -26.4225 C.ar   1 LIG      -0.11500
      4 C4        -59.9292  -21.6291  -26.0154 C.ar   1 LIG      -0.11500
      5 C5        -62.7871  -24.7212  -25.8779 C.ar   1 LIG      -0.11700
      6 C6        -63.4912  -22.1490  -25.0622 C.ar   1 LIG      -0.11700
      7 C7        -60.5192  -23.9414  -26.3795 C.ar   1 LIG      -0.11700
      8 C8        -61.2234  -21.3691  -25.5639 C.ar   1 LIG      -0.11700
      9 C9        -61.8266  -23.6978  -25.9279 C.ar   1 LIG       0.00400
     10 C10       -62.1839  -22.3925  -25.5140 C.ar   1 LIG       0.00400
     11 H1        -64.8148  -25.2617  -25.3933 H      1 LIG       0.11500
     12 H2        -65.4404  -22.9765  -24.6677 H      1 LIG       0.11500
     13 H3        -58.5699  -23.1146  -26.7741 H      1 LIG       0.11500
     14 H4        -59.1957  -20.8289  -26.0501 H      1 LIG       0.11500
     15 H5        -62.5348  -25.7321  -26.1916 H      1 LIG       0.11500
     16 H6        -63.7877  -21.1534  -24.7387 H      1 LIG       0.11500
     17 H7        -60.2224  -24.9371  -26.7023 H      1 LIG       0.11500
     18 H8        -61.4762  -20.3581  -25.2509 H      1 LIG       0.11500
@<TRIPOS>BOND
      1       1       2 ar
      2       1       5 ar
      3       2       6 ar
      4       3       4 ar
      5       3       7 ar
      6       4       8 ar
      7       5       9 ar
      8       6      10 ar
      9       7       9 ar
     10       8      10 ar
     11       9      10 ar
     12       1      11 1
     13       2      12 1
     14       3      13 1
     15       4      14 1
     16       5      15 1
     17       6      16 1
     18       7      17 1
     19       8      18 1
@<TRIPOS>ALT_TYPE
CGenFF_4.0_ALT_TYPE_SET
CGenFF_4.0 1 CG2R61 2 CG2R61 3 CG2R61 4 CG2R61 5 CG2R61 6 CG2R61 7 CG2R61 8 CG2R61 9 CG2R61 10 CG2R61 11 HGR61 12 HGR61 13 HGR61 14 HGR61 15 HGR61 16 HGR61 17 HGR61 18 HGR61
@<TRIPOS>MOLECULE
naphtalene
 18 19 0 0 0
****
USER_CHARGES
INVALID_CHARGES
Pose:  54 Cluster:  54 Fr_nu:   9117 TotEn:    -8.71
@<TRIPOS>ATOM
      1 C1        -54.9897  -21.9788  -38.3918 C.ar   1 LIG      -0.11500
      2 C2        -55.7131  -21.5185  -37.2957 C.ar   1 LIG      -0.11500
      3 C3        -58.8068  -21.1025  -41.2788 C.ar   1 LIG      -0.11500
      4 C4        -59.5301  -20.6422  -40.1826 C.ar   1 LIG      -0.11500
      5 C5        -55.5741  -21.9923  -39.6586 C.ar   1 LIG      -0.11700
      6 C6        -57.0236  -21.0699  -37.4620 C.ar   1 LIG      -0.11700
      7 C7        -57.4961  -21.5510  -41.1124 C.ar   1 LIG      -0.11700
      8 C8        -58.9459  -20.6286  -38.9157 C.ar   1 LIG      -0.11700
      9 C9        -56.8922  -21.5445  -39.8445 C.ar   1 LIG       0.00400
     10 C10       -57.6278  -21.0764  -38.7298 C.ar   1 LIG       0.00400
     11 H1        -53.9697  -22.3284  -38.2616 H      1 LIG       0.11500
     12 H2        -55.2572  -21.5081  -36.3099 H      1 LIG       0.11500
     13 H3        -59.2622  -21.1130  -42.2650 H      1 LIG       0.11500
     14 H4        -60.5505  -20.2940  -40.3131 H      1 LIG       0.11500
     15 H5        -54.9899  -22.3569  -40.5011 H      1 LIG       0.11500
     16 H6        -57.5702  -20.7138  -36.5912 H      1 LIG       0.11500
     17 H7        -56.9495  -21.9062  -41.9834 H      1 LIG       0.11500
     18 H8        -59.5301  -20.2648  -38.0729 H      1 LIG       0.11500
@<TRIPOS>BOND
      1       1       2 ar
      2       1       5 ar
      3       2       6 ar
      4       3       4 ar
      5       3       7 ar
      6       4       8 ar
      7       5       9 ar
      8       6      10 ar
      9       7       9 ar
     10       8      10 ar
     11       9      10 ar
     12       1      11 1
     13       2      12 1
     14       3      13 1
     15       4      14 1
     16       5      15 1
     17       6      16 1
     18       7      17 1
     19       8      18 1
@<TRIPOS>ALT_TYPE
CGenFF_4.0_ALT_TYPE_SET
CGenFF_4.0 1 CG2R61 2 CG2R61 3 CG2R61 4 CG2R61 5 CG2R61 6 CG2R61 7 CG2R61 8 CG2R61 9 CG2R61 10 CG2R61 11 HGR61 12 HGR61 13 HGR61 14 HGR61 15 HGR61 16 HGR61 17 HGR61 18 HGR61
@<TRIPOS>MOLECULE
naphtalene
 18 19 0 0 0
****
USER_CHARGES
INVALID_CHARGES
Pose:  55 Cluster:  55 Fr_nu: 196371 TotEn:    -8.70
@<TRIPOS>ATOM
      1 C1        -70.3067  -26.7417  -42.1928 C.ar   1 LIG      -0.11500
      2 C2        -70.8754  -25.5663  -42.6743 C.ar   1 LIG      -0.11500
      3 C3        -73.0478  -29.3282  -45.2700 C.ar   1 LIG      -0.11500
      4 C4        -73.6164  -28.1527  -45.7515 C.ar   1 LIG      -0.11500
      5 C5        -70.7017  -27.9737  -42.7150 C.ar   1 LIG      -0.11700
      6 C6        -71.8411  -25.6182  -43.6798 C.ar   1 LIG      -0.11700
      7 C7        -72.0820  -29.2762  -44.2646 C.ar   1 LIG      -0.11700
      8 C8        -73.2216  -26.9207  -45.2293 C.ar   1 LIG      -0.11700
      9 C9        -71.6725  -28.0449  -43.7274 C.ar   1 LIG       0.00400
     10 C10       -72.2508  -26.8495  -44.2169 C.ar   1 LIG       0.00400
     11 H1        -69.5553  -26.7007  -41.4097 H      1 LIG       0.11500
     12 H2        -70.5670  -24.6077  -42.2673 H      1 LIG       0.11500
     13 H3        -73.3557  -30.2873  -45.6768 H      1 LIG       0.11500
     14 H4        -74.3688  -28.1944  -46.5336 H      1 LIG       0.11500
     15 H5        -70.2440  -28.8798  -42.3232 H      1 LIG       0.11500
     16 H6        -72.2718  -24.6868  -44.0415 H      1 LIG       0.11500
     17 H7        -71.6508  -30.2076  -43.9036 H      1 LIG       0.11500
     18 H8        -73.6797  -26.0145  -45.6205 H      1 LIG       0.11500
@<TRIPOS>BOND
      1       1       2 ar
      2       1       5 ar
      3       2       6 ar
      4       3       4 ar
      5       3       7 ar
      6       4       8 ar
      7       5       9 ar
      8       6      10 ar
      9       7       9 ar
     10       8      10 ar
     11       9      10 ar
     12       1      11 1
     13       2      12 1
     14       3      13 1
     15       4      14 1
     16       5      15 1
     17       6      16 1
     18       7      17 1
     19       8      18 1
@<TRIPOS>ALT_TYPE
CGenFF_4.0_ALT_TYPE_SET
CGenFF_4.0 1 CG2R61 2 CG2R61 3 CG2R61 4 CG2R61 5 CG2R61 6 CG2R61 7 CG2R61 8 CG2R61 9 CG2R61 10 CG2R61 11 HGR61 12 HGR61 13 HGR61 14 HGR61 15 HGR61 16 HGR61 17 HGR61 18 HGR61
@<TRIPOS>MOLECULE
naphtalene
 18 19 0 0 0
****
USER_CHARGES
INVALID_CHARGES
Pose:  56 Cluster:  56 Fr_nu:   9579 TotEn:    -8.47
@<TRIPOS>ATOM
      1 C1        -52.2462  -21.8269  -34.6322 C.ar   1 LIG      -0.11500
      2 C2        -52.5593  -22.3066  -33.3639 C.ar   1 LIG      -0.11500
      3 C3        -56.9754  -21.7594  -35.7737 C.ar   1 LIG      -0.11500
      4 C4        -57.2884  -22.2391  -34.5053 C.ar   1 LIG      -0.11500
      5 C5        -53.2630  -21.5693  -35.5522 C.ar   1 LIG      -0.11700
      6 C6        -53.8901  -22.5306  -33.0105 C.ar   1 LIG      -0.11700
      7 C7        -55.6444  -21.5353  -36.1270 C.ar   1 LIG      -0.11700
      8 C8        -56.2716  -22.4967  -33.5853 C.ar   1 LIG      -0.11700
      9 C9        -54.6082  -21.7891  -35.2136 C.ar   1 LIG       0.00400
     10 C10       -54.9264  -22.2770  -33.9238 C.ar   1 LIG       0.00400
     11 H1        -51.2099  -21.6532  -34.9070 H      1 LIG       0.11500
     12 H2        -51.7670  -22.5065  -32.6484 H      1 LIG       0.11500
     13 H3        -57.7674  -21.5591  -36.4898 H      1 LIG       0.11500
     14 H4        -58.3247  -22.4139  -34.2316 H      1 LIG       0.11500
     15 H5        -52.9950  -21.1951  -36.5381 H      1 LIG       0.11500
     16 H6        -54.1117  -22.9054  -32.0134 H      1 LIG       0.11500
     17 H7        -55.4231  -21.1598  -37.1238 H      1 LIG       0.11500
     18 H8        -56.5394  -22.8717  -32.5995 H      1 LIG       0.11500
@<TRIPOS>BOND
      1       1       2 ar
      2       1       5 ar
      3       2       6 ar
      4       3       4 ar
      5       3       7 ar
      6       4       8 ar
      7       5       9 ar
      8       6      10 ar
      9       7       9 ar
     10       8      10 ar
     11       9      10 ar
     12       1      11 1
     13       2      12 1
     14       3      13 1
     15       4      14 1
     16       5      15 1
     17       6      16 1
     18       7      17 1
     19       8      18 1
@<TRIPOS>ALT_TYPE
CGenFF_4.0_ALT_TYPE_SET
CGenFF_4.0 1 CG2R61 2 CG2R61 3 CG2R61 4 CG2R61 5 CG2R61 6 CG2R61 7 CG2R61 8 CG2R61 9 CG2R61 10 CG2R61 11 HGR61 12 HGR61 13 HGR61 14 HGR61 15 HGR61 16 HGR61 17 HGR61 18 HGR61
@<TRIPOS>MOLECULE
naphtalene
 18 19 0 0 0
****
USER_CHARGES
INVALID_CHARGES
Pose:  57 Cluster:  57 Fr_nu: 453225 TotEn:    -8.10
@<TRIPOS>ATOM
      1 C1        -76.1820   -6.8114  -28.6565 C.ar   1 LIG      -0.11500
      2 C2        -74.9402   -6.8490  -28.0293 C.ar   1 LIG      -0.11500
      3 C3        -75.1175   -2.4368  -30.5011 C.ar   1 LIG      -0.11500
      4 C4        -73.8757   -2.4745  -29.8739 C.ar   1 LIG      -0.11500
      5 C5        -76.5410   -5.7065  -29.4291 C.ar   1 LIG      -0.11700
      6 C6        -74.0526   -5.7822  -28.1724 C.ar   1 LIG      -0.11700
      7 C7        -76.0050   -3.5037  -30.3581 C.ar   1 LIG      -0.11700
      8 C8        -73.5165   -3.5793  -29.1012 C.ar   1 LIG      -0.11700
      9 C9        -75.6602   -4.6237  -29.5841 C.ar   1 LIG       0.00400
     10 C10       -74.3974   -4.6621  -28.9462 C.ar   1 LIG       0.00400
     11 H1        -76.8728   -7.6419  -28.5443 H      1 LIG       0.11500
     12 H2        -74.6615   -7.7097  -27.4283 H      1 LIG       0.11500
     13 H3        -75.3967   -1.5763  -31.1026 H      1 LIG       0.11500
     14 H4        -73.1859   -1.6431  -29.9853 H      1 LIG       0.11500
     15 H5        -77.5171   -5.6984  -29.9099 H      1 LIG       0.11500
     16 H6        -73.0870   -5.8333  -27.6736 H      1 LIG       0.11500
     17 H7        -76.9702   -3.4528  -30.8576 H      1 LIG       0.11500
     18 H8        -72.5408   -3.5872  -28.6197 H      1 LIG       0.11500
@<TRIPOS>BOND
      1       1       2 ar
      2       1       5 ar
      3       2       6 ar
      4       3       4 ar
      5       3       7 ar
      6       4       8 ar
      7       5       9 ar
      8       6      10 ar
      9       7       9 ar
     10       8      10 ar
     11       9      10 ar
     12       1      11 1
     13       2      12 1
     14       3      13 1
     15       4      14 1
     16       5      15 1
     17       6      16 1
     18       7      17 1
     19       8      18 1
@<TRIPOS>ALT_TYPE
CGenFF_4.0_ALT_TYPE_SET
CGenFF_4.0 1 CG2R61 2 CG2R61 3 CG2R61 4 CG2R61 5 CG2R61 6 CG2R61 7 CG2R61 8 CG2R61 9 CG2R61 10 CG2R61 11 HGR61 12 HGR61 13 HGR61 14 HGR61 15 HGR61 16 HGR61 17 HGR61 18 HGR61
@<TRIPOS>MOLECULE
naphtalene
 18 19 0 0 0
****
USER_CHARGES
INVALID_CHARGES
Pose:  58 Cluster:  58 Fr_nu:  76292 TotEn:    -8.03
@<TRIPOS>ATOM
      1 C1        -59.1179  -13.6671  -52.1380 C.ar   1 LIG      -0.11500
      2 C2        -59.2325  -15.0469  -52.2788 C.ar   1 LIG      -0.11500
      3 C3        -55.9764  -14.3018  -48.4773 C.ar   1 LIG      -0.11500
      4 C4        -56.0910  -15.6816  -48.6182 C.ar   1 LIG      -0.11500
      5 C5        -58.2806  -13.1321  -51.1586 C.ar   1 LIG      -0.11700
      6 C6        -58.5103  -15.8970  -51.4410 C.ar   1 LIG      -0.11700
      7 C7        -56.6986  -13.4516  -49.3153 C.ar   1 LIG      -0.11700
      8 C8        -56.9284  -16.2167  -49.5975 C.ar   1 LIG      -0.11700
      9 C9        -57.5462  -13.9728  -50.3064 C.ar   1 LIG       0.00400
     10 C10       -57.6628  -15.3760  -50.4497 C.ar   1 LIG       0.00400
     11 H1        -59.6808  -13.0058  -52.7902 H      1 LIG       0.11500
     12 H2        -59.8844  -15.4624  -53.0417 H      1 LIG       0.11500
     13 H3        -55.3244  -13.8855  -47.7145 H      1 LIG       0.11500
     14 H4        -55.5290  -16.3424  -47.9648 H      1 LIG       0.11500
     15 H5        -58.2068  -12.0505  -51.0663 H      1 LIG       0.11500
     16 H6        -58.6148  -16.9724  -51.5693 H      1 LIG       0.11500
     17 H7        -56.5933  -12.3763  -49.1874 H      1 LIG       0.11500
     18 H8        -57.0029  -17.2984  -49.6895 H      1 LIG       0.11500
@<TRIPOS>BOND
      1       1       2 ar
      2       1       5 ar
      3       2       6 ar
      4       3       4 ar
      5       3       7 ar
      6       4       8 ar
      7       5       9 ar
      8       6      10 ar
      9       7       9 ar
     10       8      10 ar
     11       9      10 ar
     12       1      11 1
     13       2      12 1
     14       3      13 1
     15       4      14 1
     16       5      15 1
     17       6      16 1
     18       7      17 1
     19       8      18 1
@<TRIPOS>ALT_TYPE
CGenFF_4.0_ALT_TYPE_SET
CGenFF_4.0 1 CG2R61 2 CG2R61 3 CG2R61 4 CG2R61 5 CG2R61 6 CG2R61 7 CG2R61 8 CG2R61 9 CG2R61 10 CG2R61 11 HGR61 12 HGR61 13 HGR61 14 HGR61 15 HGR61 16 HGR61 17 HGR61 18 HGR61
@<TRIPOS>MOLECULE
naphtalene
 18 19 0 0 0
****
USER_CHARGES
INVALID_CHARGES
Pose:  59 Cluster:  59 Fr_nu:  58426 TotEn:    -7.95
@<TRIPOS>ATOM
      1 C1        -77.5070  -27.6665  -57.1974 C.ar   1 LIG      -0.11500
      2 C2        -78.0250  -26.4542  -57.6431 C.ar   1 LIG      -0.11500
      3 C3        -80.5643  -27.5812  -53.4134 C.ar   1 LIG      -0.11500
      4 C4        -81.0822  -26.3688  -53.8592 C.ar   1 LIG      -0.11500
      5 C5        -78.0059  -28.2539  -56.0343 C.ar   1 LIG      -0.11700
      6 C6        -79.0438  -25.8245  -56.9278 C.ar   1 LIG      -0.11700
      7 C7        -79.5454  -28.2110  -54.1289 C.ar   1 LIG      -0.11700
      8 C8        -80.5833  -25.7814  -55.0222 C.ar   1 LIG      -0.11700
      9 C9        -79.0313  -27.6341  -55.3016 C.ar   1 LIG       0.00400
     10 C10       -79.5579  -26.4012  -55.7549 C.ar   1 LIG       0.00400
     11 H1        -76.7135  -28.1560  -57.7544 H      1 LIG       0.11500
     12 H2        -77.6361  -25.9979  -58.5488 H      1 LIG       0.11500
     13 H3        -80.9529  -28.0382  -52.5076 H      1 LIG       0.11500
     14 H4        -81.8747  -25.8791  -53.3010 H      1 LIG       0.11500
     15 H5        -77.5857  -29.2017  -55.7043 H      1 LIG       0.11500
     16 H6        -79.4341  -24.8775  -57.2949 H      1 LIG       0.11500
     17 H7        -79.1559  -29.1582  -53.7619 H      1 LIG       0.11500
     18 H8        -81.0029  -24.8331  -55.3520 H      1 LIG       0.11500
@<TRIPOS>BOND
      1       1       2 ar
      2       1       5 ar
      3       2       6 ar
      4       3       4 ar
      5       3       7 ar
      6       4       8 ar
      7       5       9 ar
      8       6      10 ar
      9       7       9 ar
     10       8      10 ar
     11       9      10 ar
     12       1      11 1
     13       2      12 1
     14       3      13 1
     15       4      14 1
     16       5      15 1
     17       6      16 1
     18       7      17 1
     19       8      18 1
@<TRIPOS>ALT_TYPE
CGenFF_4.0_ALT_TYPE_SET
CGenFF_4.0 1 CG2R61 2 CG2R61 3 CG2R61 4 CG2R61 5 CG2R61 6 CG2R61 7 CG2R61 8 CG2R61 9 CG2R61 10 CG2R61 11 HGR61 12 HGR61 13 HGR61 14 HGR61 15 HGR61 16 HGR61 17 HGR61 18 HGR61
@<TRIPOS>MOLECULE
naphtalene
 18 19 0 0 0
****
USER_CHARGES
INVALID_CHARGES
Pose:  60 Cluster:  60 Fr_nu:  29375 TotEn:    -7.82
@<TRIPOS>ATOM
      1 C1        -79.6339  -25.2457  -30.1907 C.ar   1 LIG      -0.11500
      2 C2        -78.5359  -24.4308  -29.9314 C.ar   1 LIG      -0.11500
      3 C3        -76.6851  -29.0968  -30.5729 C.ar   1 LIG      -0.11500
      4 C4        -75.5872  -28.2819  -30.3136 C.ar   1 LIG      -0.11500
      5 C5        -79.4530  -26.6107  -30.4157 C.ar   1 LIG      -0.11700
      6 C6        -77.2529  -24.9776  -29.8961 C.ar   1 LIG      -0.11700
      7 C7        -77.9682  -28.5500  -30.6081 C.ar   1 LIG      -0.11700
      8 C8        -75.7679  -26.9169  -30.0886 C.ar   1 LIG      -0.11700
      9 C9        -78.1687  -27.1781  -30.3840 C.ar   1 LIG       0.00400
     10 C10       -77.0522  -26.3494  -30.1203 C.ar   1 LIG       0.00400
     11 H1        -80.6324  -24.8193  -30.2186 H      1 LIG       0.11500
     12 H2        -78.6778  -23.3683  -29.7561 H      1 LIG       0.11500
     13 H3        -76.5439  -30.1596  -30.7482 H      1 LIG       0.11500
     14 H4        -74.5888  -28.7085  -30.2872 H      1 LIG       0.11500
     15 H5        -80.3257  -27.2286  -30.6169 H      1 LIG       0.11500
     16 H6        -76.4092  -24.3219  -29.6910 H      1 LIG       0.11500
     17 H7        -78.8118  -29.2059  -30.8124 H      1 LIG       0.11500
     18 H8        -74.8952  -26.2986  -29.8881 H      1 LIG       0.11500
@<TRIPOS>BOND
      1       1       2 ar
      2       1       5 ar
      3       2       6 ar
      4       3       4 ar
      5       3       7 ar
      6       4       8 ar
      7       5       9 ar
      8       6      10 ar
      9       7       9 ar
     10       8      10 ar
     11       9      10 ar
     12       1      11 1
     13       2      12 1
     14       3      13 1
     15       4      14 1
     16       5      15 1
     17       6      16 1
     18       7      17 1
     19       8      18 1
@<TRIPOS>ALT_TYPE
CGenFF_4.0_ALT_TYPE_SET
CGenFF_4.0 1 CG2R61 2 CG2R61 3 CG2R61 4 CG2R61 5 CG2R61 6 CG2R61 7 CG2R61 8 CG2R61 9 CG2R61 10 CG2R61 11 HGR61 12 HGR61 13 HGR61 14 HGR61 15 HGR61 16 HGR61 17 HGR61 18 HGR61
@<TRIPOS>MOLECULE
naphtalene
 18 19 0 0 0
****
USER_CHARGES
INVALID_CHARGES
Pose:  61 Cluster:  61 Fr_nu:  35794 TotEn:    -7.40
@<TRIPOS>ATOM
      1 C1        -73.5333  -28.9232  -45.7013 C.ar   1 LIG      -0.11500
      2 C2        -72.2286  -28.9528  -46.1849 C.ar   1 LIG      -0.11500
      3 C3        -72.0969  -26.1114  -41.9994 C.ar   1 LIG      -0.11500
      4 C4        -70.7923  -26.1411  -42.4832 C.ar   1 LIG      -0.11500
      5 C5        -73.8316  -28.2104  -44.5396 C.ar   1 LIG      -0.11700
      6 C6        -71.2173  -28.2698  -45.5089 C.ar   1 LIG      -0.11700
      7 C7        -73.1083  -26.7944  -42.6755 C.ar   1 LIG      -0.11700
      8 C8        -70.4939  -26.8539  -43.6448 C.ar   1 LIG      -0.11700
      9 C9        -72.8261  -27.5171  -43.8462 C.ar   1 LIG       0.00400
     10 C10       -71.4994  -27.5472  -44.3381 C.ar   1 LIG       0.00400
     11 H1        -74.3201  -29.4556  -46.2276 H      1 LIG       0.11500
     12 H2        -71.9975  -29.5078  -47.0894 H      1 LIG       0.11500
     13 H3        -72.3288  -25.5563  -41.0948 H      1 LIG       0.11500
     14 H4        -70.0057  -25.6097  -41.9556 H      1 LIG       0.11500
     15 H5        -74.8583  -28.2015  -44.1796 H      1 LIG       0.11500
     16 H6        -70.2047  -28.3062  -45.9053 H      1 LIG       0.11500
     17 H7        -74.1209  -26.7572  -42.2794 H      1 LIG       0.11500
     18 H8        -69.4671  -26.8636  -44.0046 H      1 LIG       0.11500
@<TRIPOS>BOND
      1       1       2 ar
      2       1       5 ar
      3       2       6 ar
      4       3       4 ar
      5       3       7 ar
      6       4       8 ar
      7       5       9 ar
      8       6      10 ar
      9       7       9 ar
     10       8      10 ar
     11       9      10 ar
     12       1      11 1
     13       2      12 1
     14       3      13 1
     15       4      14 1
     16       5      15 1
     17       6      16 1
     18       7      17 1
     19       8      18 1
@<TRIPOS>ALT_TYPE
CGenFF_4.0_ALT_TYPE_SET
CGenFF_4.0 1 CG2R61 2 CG2R61 3 CG2R61 4 CG2R61 5 CG2R61 6 CG2R61 7 CG2R61 8 CG2R61 9 CG2R61 10 CG2R61 11 HGR61 12 HGR61 13 HGR61 14 HGR61 15 HGR61 16 HGR61 17 HGR61 18 HGR61
@<TRIPOS>MOLECULE
naphtalene
 18 19 0 0 0
****
USER_CHARGES
INVALID_CHARGES
Pose:  62 Cluster:  62 Fr_nu: 117338 TotEn:    -7.05
@<TRIPOS>ATOM
      1 C1        -66.2034   -3.6906  -23.1643 C.ar   1 LIG      -0.11500
      2 C2        -66.3862   -3.3754  -24.5075 C.ar   1 LIG      -0.11500
      3 C3        -61.6491   -1.9931  -23.3862 C.ar   1 LIG      -0.11500
      4 C4        -61.8320   -1.6779  -24.7293 C.ar   1 LIG      -0.11500
      5 C5        -64.9811   -3.4274  -22.5452 C.ar   1 LIG      -0.11700
      6 C6        -65.3477   -2.7959  -25.2367 C.ar   1 LIG      -0.11700
      7 C7        -62.6877   -2.5726  -22.6569 C.ar   1 LIG      -0.11700
      8 C8        -63.0542   -1.9411  -25.3485 C.ar   1 LIG      -0.11700
      9 C9        -63.9246   -2.8445  -23.2640 C.ar   1 LIG       0.00400
     10 C10       -64.1107   -2.5240  -24.6298 C.ar   1 LIG       0.00400
     11 H1        -67.0121   -4.1423  -22.5972 H      1 LIG       0.11500
     12 H2        -67.3382   -3.5805  -24.9884 H      1 LIG       0.11500
     13 H3        -60.6971   -1.7881  -22.9045 H      1 LIG       0.11500
     14 H4        -61.0225   -1.2276  -25.2962 H      1 LIG       0.11500
     15 H5        -64.8605   -3.6826  -21.4944 H      1 LIG       0.11500
     16 H6        -65.5130   -2.5573  -26.2853 H      1 LIG       0.11500
     17 H7        -62.5224   -2.8103  -21.6081 H      1 LIG       0.11500
     18 H8        -63.1748   -1.6867  -26.3996 H      1 LIG       0.11500
@<TRIPOS>BOND
      1       1       2 ar
      2       1       5 ar
      3       2       6 ar
      4       3       4 ar
      5       3       7 ar
      6       4       8 ar
      7       5       9 ar
      8       6      10 ar
      9       7       9 ar
     10       8      10 ar
     11       9      10 ar
     12       1      11 1
     13       2      12 1
     14       3      13 1
     15       4      14 1
     16       5      15 1
     17       6      16 1
     18       7      17 1
     19       8      18 1
@<TRIPOS>ALT_TYPE
CGenFF_4.0_ALT_TYPE_SET
CGenFF_4.0 1 CG2R61 2 CG2R61 3 CG2R61 4 CG2R61 5 CG2R61 6 CG2R61 7 CG2R61 8 CG2R61 9 CG2R61 10 CG2R61 11 HGR61 12 HGR61 13 HGR61 14 HGR61 15 HGR61 16 HGR61 17 HGR61 18 HGR61
# TRIPOS MOL2 file generated by SEED

@<TRIPOS>MOLECULE
pyrazole
 9 9 0 0 0
****
USER_CHARGES
INVALID_CHARGES
Pose:   1 Cluster:   1 Fr_nu: 161475 TotEn:   -20.70
@<TRIPOS>ATOM
      1 C1        -65.9959   -8.4177  -46.0297 C.2    1 LIG      -0.25100
      2 C2        -67.0348   -8.3385  -45.0831 C.2    1 LIG       0.13200
      3 C3        -64.8553   -8.5560  -45.2770 C.2    1 LIG      -0.03800
      4 N1        -66.5934   -8.4200  -43.8251 N.2    1 LIG      -0.57800
      5 N2        -65.2645   -8.5518  -43.9759 N.pl3  1 LIG      -0.05900
      6 H1        -66.0634   -8.3806  -47.1070 H      1 LIG       0.15700
      7 H2        -68.0951   -8.2244  -45.2574 H      1 LIG       0.15600
      8 H3        -63.8128   -8.6524  -45.5439 H      1 LIG       0.15900
      9 H4        -64.6933   -8.6325  -43.1441 H      1 LIG       0.32200
@<TRIPOS>BOND
      1       1       2 1
      2       1       3 2
      3       2       4 2
      4       3       5 1
      5       4       5 1
      6       1       6 1
      7       2       7 1
      8       3       8 1
      9       5       9 1
@<TRIPOS>ALT_TYPE
CGenFF_4.0_ALT_TYPE_SET
CGenFF_4.0 1 CG2R51 2 CG2R52 3 CG2R51 4 NG2R50 5 NG2R51 6 HGR51 7 HGR52 8 HGR52 9 HGP1
@<TRIPOS>MOLECULE
pyrazole
 9 9 0 0 0
****
USER_CHARGES
INVALID_CHARGES
Pose:   2 Cluster:   2 Fr_nu: 621942 TotEn:   -17.79
@<TRIPOS>ATOM
      1 C1        -66.6056   -8.0688  -47.1947 C.2    1 LIG      -0.25100
      2 C2        -67.5544   -8.2170  -46.1653 C.2    1 LIG       0.13200
      3 C3        -65.4018   -8.3467  -46.5947 C.2    1 LIG      -0.03800
      4 N1        -67.0010   -8.5625  -44.9998 N.2    1 LIG      -0.57800
      5 N2        -65.6915   -8.6338  -45.2931 N.pl3  1 LIG      -0.05900
      6 H1        -66.7704   -7.7990  -48.2274 H      1 LIG       0.15700
      7 H2        -68.6260   -8.0872  -46.2157 H      1 LIG       0.15600
      8 H3        -64.3878   -8.3635  -46.9675 H      1 LIG       0.15900
      9 H4        -65.0473   -8.8833  -44.5531 H      1 LIG       0.32200
@<TRIPOS>BOND
      1       1       2 1
      2       1       3 2
      3       2       4 2
      4       3       5 1
      5       4       5 1
      6       1       6 1
      7       2       7 1
      8       3       8 1
      9       5       9 1
@<TRIPOS>ALT_TYPE
CGenFF_4.0_ALT_TYPE_SET
CGenFF_4.0 1 CG2R51 2 CG2R52 3 CG2R51 4 NG2R50 5 NG2R51 6 HGR51 7 HGR52 8 HGR52 9 HGP1
@<TRIPOS>MOLECULE
pyrazole
 9 9 0 0 0
****
USER_CHARGES
INVALID_CHARGES
Pose:   3 Cluster:   3 Fr_nu: 648699 TotEn:   -17.49
@<TRIPOS>ATOM
      1 C1        -80.0557  -27.0004  -53.9039 C.2    1 LIG      -0.25100
      2 C2        -79.5810  -26.5552  -55.1522 C.2    1 LIG       0.13200
      3 C3        -81.3663  -26.5912  -53.8692 C.2    1 LIG      -0.03800
      4 N1        -80.5141  -25.9126  -55.8594 N.2    1 LIG      -0.57800
      5 N2        -81.5885  -25.9510  -55.0530 N.pl3  1 LIG      -0.05900
      6 H1        -79.5233  -27.5426  -53.1365 H      1 LIG       0.15700
      7 H2        -78.5937  -26.6718  -55.5759 H      1 LIG       0.15600
      8 H3        -82.1427  -26.6934  -53.1248 H      1 LIG       0.15900
      9 H4        -82.4447  -25.5168  -55.3740 H      1 LIG       0.32200
@<TRIPOS>BOND
      1       1       2 1
      2       1       3 2
      3       2       4 2
      4       3       5 1
      5       4       5 1
      6       1       6 1
      7       2       7 1
      8       3       8 1
      9       5       9 1
@<TRIPOS>ALT_TYPE
CGenFF_4.0_ALT_TYPE_SET
CGenFF_4.0 1 CG2R51 2 CG2R52 3 CG2R51 4 NG2R50 5 NG2R51 6 HGR51 7 HGR52 8 HGR52 9 HGP1
@<TRIPOS>MOLECULE
pyrazole
 9 9 0 0 0
****
USER_CHARGES
INVALID_CHARGES
Pose:   4 Cluster:   4 Fr_nu: 9373410 TotEn:   -16.96
@<TRIPOS>ATOM
      1 C1        -49.7921    5.2060  -34.2485 C.2    1 LIG      -0.25100
      2 C2        -49.8546    4.9602  -32.8638 C.2    1 LIG       0.13200
      3 C3        -48.6010    5.8664  -34.4265 C.2    1 LIG      -0.03800
      4 N1        -48.7881    5.4262  -32.2087 N.2    1 LIG      -0.57800
      5 N2        -48.0440    5.9715  -33.1859 N.pl3  1 LIG      -0.05900
      6 H1        -50.5092    4.9414  -35.0115 H      1 LIG       0.15700
      7 H2        -50.6332    4.4613  -32.3046 H      1 LIG       0.15600
      8 H3        -48.1118    6.2640  -35.3040 H      1 LIG       0.15900
      9 H4        -47.1634    6.4026  -32.9342 H      1 LIG       0.32200
@<TRIPOS>BOND
      1       1       2 1
      2       1       3 2
      3       2       4 2
      4       3       5 1
      5       4       5 1
      6       1       6 1
      7       2       7 1
      8       3       8 1
      9       5       9 1
@<TRIPOS>ALT_TYPE
CGenFF_4.0_ALT_TYPE_SET
CGenFF_4.0 1 CG2R51 2 CG2R52 3 CG2R51 4 NG2R50 5 NG2R51 6 HGR51 7 HGR52 8 HGR52 9 HGP1
@<TRIPOS>MOLECULE
pyrazole
 9 9 0 0 0
****
USER_CHARGES
INVALID_CHARGES
Pose:   5 Cluster:   5 Fr_nu: 236567 TotEn:   -16.84
@<TRIPOS>ATOM
      1 C1        -67.7040   -7.4309  -46.6547 C.2    1 LIG      -0.25100
      2 C2        -66.6532   -8.0428  -45.9455 C.2    1 LIG       0.13200
      3 C3        -67.3190   -7.5053  -47.9710 C.2    1 LIG      -0.03800
      4 N1        -65.6742   -8.4745  -46.7450 N.2    1 LIG      -0.57800
      5 N2        -66.1083   -8.1334  -47.9703 N.pl3  1 LIG      -0.05900
      6 H1        -68.6138   -6.9969  -46.2669 H      1 LIG       0.15700
      7 H2        -66.5596   -8.1919  -44.8793 H      1 LIG       0.15600
      8 H3        -67.7858   -7.1735  -48.8872 H      1 LIG       0.15900
      9 H4        -65.5242   -8.3587  -48.7658 H      1 LIG       0.32200
@<TRIPOS>BOND
      1       1       2 1
      2       1       3 2
      3       2       4 2
      4       3       5 1
      5       4       5 1
      6       1       6 1
      7       2       7 1
      8       3       8 1
      9       5       9 1
@<TRIPOS>ALT_TYPE
CGenFF_4.0_ALT_TYPE_SET
CGenFF_4.0 1 CG2R51 2 CG2R52 3 CG2R51 4 NG2R50 5 NG2R51 6 HGR51 7 HGR52 8 HGR52 9 HGP1
@<TRIPOS>MOLECULE
pyrazole
 9 9 0 0 0
****
USER_CHARGES
INVALID_CHARGES
Pose:   6 Cluster:   6 Fr_nu: 253391 TotEn:   -16.40
@<TRIPOS>ATOM
      1 C1        -53.0727  -10.1699  -31.0936 C.2    1 LIG      -0.25100
      2 C2        -52.4229   -9.0255  -30.5937 C.2    1 LIG       0.13200
      3 C3        -52.0657  -11.0871  -31.2698 C.2    1 LIG      -0.03800
      4 N1        -51.1050   -9.1976  -30.4608 N.2    1 LIG      -0.57800
      5 N2        -50.9185  -10.4609  -30.8796 N.pl3  1 LIG      -0.05900
      6 H1        -54.1239  -10.3113  -31.2972 H      1 LIG       0.15700
      7 H2        -52.8546   -8.0731  -30.3213 H      1 LIG       0.15600
      8 H3        -52.0617  -12.1052  -31.6317 H      1 LIG       0.15900
      9 H4        -49.9773  -10.8335  -30.8748 H      1 LIG       0.32200
@<TRIPOS>BOND
      1       1       2 1
      2       1       3 2
      3       2       4 2
      4       3       5 1
      5       4       5 1
      6       1       6 1
      7       2       7 1
      8       3       8 1
      9       5       9 1
@<TRIPOS>ALT_TYPE
CGenFF_4.0_ALT_TYPE_SET
CGenFF_4.0 1 CG2R51 2 CG2R52 3 CG2R51 4 NG2R50 5 NG2R51 6 HGR51 7 HGR52 8 HGR52 9 HGP1
@<TRIPOS>MOLECULE
pyrazole
 9 9 0 0 0
****
USER_CHARGES
INVALID_CHARGES
Pose:   7 Cluster:   7 Fr_nu: 217651 TotEn:   -15.75
@<TRIPOS>ATOM
      1 C1        -68.1365   -7.0884  -46.6759 C.2    1 LIG      -0.25100
      2 C2        -67.8983   -8.3318  -46.0602 C.2    1 LIG       0.13200
      3 C3        -67.6131   -7.2245  -47.9384 C.2    1 LIG      -0.03800
      4 N1        -67.2723   -9.1943  -46.8653 N.2    1 LIG      -0.57800
      5 N2        -67.1129   -8.4920  -47.9999 N.pl3  1 LIG      -0.05900
      6 H1        -68.6205   -6.2155  -46.2633 H      1 LIG       0.15700
      7 H2        -68.1542   -8.6452  -45.0582 H      1 LIG       0.15600
      8 H3        -67.5507   -6.5482  -48.7787 H      1 LIG       0.15900
      9 H4        -66.6500   -8.9406  -48.7805 H      1 LIG       0.32200
@<TRIPOS>BOND
      1       1       2 1
      2       1       3 2
      3       2       4 2
      4       3       5 1
      5       4       5 1
      6       1       6 1
      7       2       7 1
      8       3       8 1
      9       5       9 1
@<TRIPOS>ALT_TYPE
CGenFF_4.0_ALT_TYPE_SET
CGenFF_4.0 1 CG2R51 2 CG2R52 3 CG2R51 4 NG2R50 5 NG2R51 6 HGR51 7 HGR52 8 HGR52 9 HGP1
@<TRIPOS>MOLECULE
pyrazole
 9 9 0 0 0
****
USER_CHARGES
INVALID_CHARGES
Pose:   8 Cluster:   8 Fr_nu: 965285 TotEn:   -15.72
@<TRIPOS>ATOM
      1 C1        -66.6415   -7.6078  -47.5155 C.2    1 LIG      -0.25100
      2 C2        -66.3973   -8.1278  -46.2303 C.2    1 LIG       0.13200
      3 C3        -67.9237   -7.1198  -47.4505 C.2    1 LIG      -0.03800
      4 N1        -67.4406   -7.9835  -45.4089 N.2    1 LIG      -0.57800
      5 N2        -68.3528   -7.3672  -46.1797 N.pl3  1 LIG      -0.05900
      6 H1        -65.9809   -7.5883  -48.3697 H      1 LIG       0.15700
      7 H2        -65.5028   -8.6064  -45.8581 H      1 LIG       0.15600
      8 H3        -68.5560   -6.6320  -48.1783 H      1 LIG       0.15900
      9 H4        -69.2529   -7.1453  -45.7730 H      1 LIG       0.32200
@<TRIPOS>BOND
      1       1       2 1
      2       1       3 2
      3       2       4 2
      4       3       5 1
      5       4       5 1
      6       1       6 1
      7       2       7 1
      8       3       8 1
      9       5       9 1
@<TRIPOS>ALT_TYPE
CGenFF_4.0_ALT_TYPE_SET
CGenFF_4.0 1 CG2R51 2 CG2R52 3 CG2R51 4 NG2R50 5 NG2R51 6 HGR51 7 HGR52 8 HGR52 9 HGP1
@<TRIPOS>MOLECULE
pyrazole
 9 9 0 0 0
****
USER_CHARGES
INVALID_CHARGES
Pose:   9 Cluster:   9 Fr_nu: 966207 TotEn:   -15.65
@<TRIPOS>ATOM
      1 C1        -65.2101   -8.1856  -44.5478 C.2    1 LIG      -0.25100
      2 C2        -66.5985   -8.3243  -44.3612 C.2    1 LIG       0.13200
      3 C3        -65.0404   -8.2321  -45.9100 C.2    1 LIG      -0.03800
      4 N1        -67.2636   -8.4494  -45.5127 N.2    1 LIG      -0.57800
      5 N2        -66.2889   -8.3894  -46.4360 N.pl3  1 LIG      -0.05900
      6 H1        -64.4396   -8.0676  -43.8003 H      1 LIG       0.15700
      7 H2        -67.1534   -8.3400  -43.4340 H      1 LIG       0.15600
      8 H3        -64.1633   -8.1712  -46.5380 H      1 LIG       0.15900
      9 H4        -66.5477   -8.4647  -47.4118 H      1 LIG       0.32200
@<TRIPOS>BOND
      1       1       2 1
      2       1       3 2
      3       2       4 2
      4       3       5 1
      5       4       5 1
      6       1       6 1
      7       2       7 1
      8       3       8 1
      9       5       9 1
@<TRIPOS>ALT_TYPE
CGenFF_4.0_ALT_TYPE_SET
CGenFF_4.0 1 CG2R51 2 CG2R52 3 CG2R51 4 NG2R50 5 NG2R51 6 HGR51 7 HGR52 8 HGR52 9 HGP1
@<TRIPOS>MOLECULE
pyrazole
 9 9 0 0 0
****
USER_CHARGES
INVALID_CHARGES
Pose:  10 Cluster:  10 Fr_nu: 557915 TotEn:   -15.05
@<TRIPOS>ATOM
      1 C1        -63.7309   -1.7277  -24.2126 C.2    1 LIG      -0.25100
      2 C2        -62.5311   -1.1941  -23.7051 C.2    1 LIG       0.13200
      3 C3        -63.3284   -2.6435  -25.1537 C.2    1 LIG      -0.03800
      4 N1        -61.4476   -1.7267  -24.2763 N.2    1 LIG      -0.57800
      5 N2        -61.9650   -2.6046  -25.1524 N.pl3  1 LIG      -0.05900
      6 H1        -64.7458   -1.4837  -23.9352 H      1 LIG       0.15700
      7 H2        -62.4012   -0.4389  -22.9432 H      1 LIG       0.15600
      8 H3        -63.8768   -3.3028  -25.8109 H      1 LIG       0.15900
      9 H4        -61.3269   -3.1459  -25.7222 H      1 LIG       0.32200
@<TRIPOS>BOND
      1       1       2 1
      2       1       3 2
      3       2       4 2
      4       3       5 1
      5       4       5 1
      6       1       6 1
      7       2       7 1
      8       3       8 1
      9       5       9 1
@<TRIPOS>ALT_TYPE
CGenFF_4.0_ALT_TYPE_SET
CGenFF_4.0 1 CG2R51 2 CG2R52 3 CG2R51 4 NG2R50 5 NG2R51 6 HGR51 7 HGR52 8 HGR52 9 HGP1
@<TRIPOS>MOLECULE
pyrazole
 9 9 0 0 0
****
USER_CHARGES
INVALID_CHARGES
Pose:  11 Cluster:  11 Fr_nu: 9372723 TotEn:   -14.88
@<TRIPOS>ATOM
      1 C1        -83.8275   -0.2521  -46.6500 C.2    1 LIG      -0.25100
      2 C2        -83.8861    0.4448  -45.4283 C.2    1 LIG       0.13200
      3 C3        -83.0665   -1.3621  -46.3759 C.2    1 LIG      -0.03800
      4 N1        -83.2159   -0.1709  -44.4507 N.2    1 LIG      -0.57800
      5 N2        -82.7290   -1.2665  -45.0578 N.pl3  1 LIG      -0.05900
      6 H1        -84.2746    0.0120  -47.5970 H      1 LIG       0.15700
      7 H2        -84.3889    1.3761  -45.2096 H      1 LIG       0.15600
      8 H3        -82.7402   -2.1915  -46.9867 H      1 LIG       0.15900
      9 H4        -82.1698   -1.9091  -44.5109 H      1 LIG       0.32200
@<TRIPOS>BOND
      1       1       2 1
      2       1       3 2
      3       2       4 2
      4       3       5 1
      5       4       5 1
      6       1       6 1
      7       2       7 1
      8       3       8 1
      9       5       9 1
@<TRIPOS>ALT_TYPE
CGenFF_4.0_ALT_TYPE_SET
CGenFF_4.0 1 CG2R51 2 CG2R52 3 CG2R51 4 NG2R50 5 NG2R51 6 HGR51 7 HGR52 8 HGR52 9 HGP1
@<TRIPOS>MOLECULE
pyrazole
 9 9 0 0 0
****
USER_CHARGES
INVALID_CHARGES
Pose:  12 Cluster:  12 Fr_nu: 649242 TotEn:   -14.82
@<TRIPOS>ATOM
      1 C1        -80.8387  -27.9183  -53.0966 C.2    1 LIG      -0.25100
      2 C2        -80.0838  -27.0869  -53.9454 C.2    1 LIG       0.13200
      3 C3        -82.1143  -27.4140  -53.1678 C.2    1 LIG      -0.03800
      4 N1        -80.8185  -26.1274  -54.5143 N.2    1 LIG      -0.57800
      5 N2        -82.0485  -26.3528  -54.0221 N.pl3  1 LIG      -0.05900
      6 H1        -80.5059  -28.7651  -52.5148 H      1 LIG       0.15700
      7 H2        -79.0287  -27.1398  -54.1729 H      1 LIG       0.15600
      8 H3        -83.0414  -27.7067  -52.6964 H      1 LIG       0.15900
      9 H4        -82.8003  -25.7396  -54.3111 H      1 LIG       0.32200
@<TRIPOS>BOND
      1       1       2 1
      2       1       3 2
      3       2       4 2
      4       3       5 1
      5       4       5 1
      6       1       6 1
      7       2       7 1
      8       3       8 1
      9       5       9 1
@<TRIPOS>ALT_TYPE
CGenFF_4.0_ALT_TYPE_SET
CGenFF_4.0 1 CG2R51 2 CG2R52 3 CG2R51 4 NG2R50 5 NG2R51 6 HGR51 7 HGR52 8 HGR52 9 HGP1
@<TRIPOS>MOLECULE
pyrazole
 9 9 0 0 0
****
USER_CHARGES
INVALID_CHARGES
Pose:  13 Cluster:  13 Fr_nu: 284504 TotEn:   -14.77
@<TRIPOS>ATOM
      1 C1        -65.7390   -8.4846  -45.3961 C.2    1 LIG      -0.25100
      2 C2        -66.9918   -8.5740  -46.0319 C.2    1 LIG       0.13200
      3 C3        -66.0340   -8.1160  -44.1063 C.2    1 LIG      -0.03800
      4 N1        -68.0071   -8.2857  -45.2134 N.2    1 LIG      -0.57800
      5 N2        -67.3928   -8.0116  -44.0500 N.pl3  1 LIG      -0.05900
      6 H1        -64.7589   -8.6628  -45.8134 H      1 LIG       0.15700
      7 H2        -67.2072   -8.8368  -47.0577 H      1 LIG       0.15600
      8 H3        -65.4135   -7.9208  -43.2437 H      1 LIG       0.15900
      9 H4        -67.9645   -7.7568  -43.2544 H      1 LIG       0.32200
@<TRIPOS>BOND
      1       1       2 1
      2       1       3 2
      3       2       4 2
      4       3       5 1
      5       4       5 1
      6       1       6 1
      7       2       7 1
      8       3       8 1
      9       5       9 1
@<TRIPOS>ALT_TYPE
CGenFF_4.0_ALT_TYPE_SET
CGenFF_4.0 1 CG2R51 2 CG2R52 3 CG2R51 4 NG2R50 5 NG2R51 6 HGR51 7 HGR52 8 HGR52 9 HGP1
@<TRIPOS>MOLECULE
pyrazole
 9 9 0 0 0
****
USER_CHARGES
INVALID_CHARGES
Pose:  14 Cluster:  14 Fr_nu: 3364254 TotEn:   -13.85
@<TRIPOS>ATOM
      1 C1        -36.7443   -0.5495  -42.2584 C.2    1 LIG      -0.25100
      2 C2        -37.9890   -1.2070  -42.2451 C.2    1 LIG       0.13200
      3 C3        -36.7899    0.2938  -41.1752 C.2    1 LIG      -0.03800
      4 N1        -38.7684   -0.8153  -41.2337 N.2    1 LIG      -0.57800
      5 N2        -38.0115    0.0974  -40.6011 N.pl3  1 LIG      -0.05900
      6 H1        -35.9276   -0.6698  -42.9547 H      1 LIG       0.15700
      7 H2        -38.3609   -1.9549  -42.9307 H      1 LIG       0.15600
      8 H3        -36.0802    1.0015  -40.7716 H      1 LIG       0.15900
      9 H4        -38.3934    0.5516  -39.7809 H      1 LIG       0.32200
@<TRIPOS>BOND
      1       1       2 1
      2       1       3 2
      3       2       4 2
      4       3       5 1
      5       4       5 1
      6       1       6 1
      7       2       7 1
      8       3       8 1
      9       5       9 1
@<TRIPOS>ALT_TYPE
CGenFF_4.0_ALT_TYPE_SET
CGenFF_4.0 1 CG2R51 2 CG2R52 3 CG2R51 4 NG2R50 5 NG2R51 6 HGR51 7 HGR52 8 HGR52 9 HGP1
@<TRIPOS>MOLECULE
pyrazole
 9 9 0 0 0
****
USER_CHARGES
INVALID_CHARGES
Pose:  15 Cluster:  15 Fr_nu: 236452 TotEn:   -13.56
@<TRIPOS>ATOM
      1 C1        -66.4693   -7.9633  -46.9939 C.2    1 LIG      -0.25100
      2 C2        -66.8218   -9.3159  -46.8267 C.2    1 LIG       0.13200
      3 C3        -67.3190   -7.5053  -47.9710 C.2    1 LIG      -0.03800
      4 N1        -67.8179   -9.6927  -47.6327 N.2    1 LIG      -0.57800
      5 N2        -68.0988   -8.5700  -48.3159 N.pl3  1 LIG      -0.05900
      6 H1        -65.7067   -7.3984  -46.4784 H      1 LIG       0.15700
      7 H2        -66.3939  -10.0430  -46.1514 H      1 LIG       0.15600
      8 H3        -67.4349   -6.5403  -48.4429 H      1 LIG       0.15900
      9 H4        -68.8371   -8.6017  -49.0077 H      1 LIG       0.32200
@<TRIPOS>BOND
      1       1       2 1
      2       1       3 2
      3       2       4 2
      4       3       5 1
      5       4       5 1
      6       1       6 1
      7       2       7 1
      8       3       8 1
      9       5       9 1
@<TRIPOS>ALT_TYPE
CGenFF_4.0_ALT_TYPE_SET
CGenFF_4.0 1 CG2R51 2 CG2R52 3 CG2R51 4 NG2R50 5 NG2R51 6 HGR51 7 HGR52 8 HGR52 9 HGP1
@<TRIPOS>MOLECULE
pyrazole
 9 9 0 0 0
****
USER_CHARGES
INVALID_CHARGES
Pose:  16 Cluster:  16 Fr_nu: 5705665 TotEn:   -13.11
@<TRIPOS>ATOM
      1 C1        -61.8388   -9.7098  -53.1339 C.2    1 LIG      -0.25100
      2 C2        -60.5486  -10.1863  -52.8337 C.2    1 LIG       0.13200
      3 C3        -62.6297  -10.2007  -52.1240 C.2    1 LIG      -0.03800
      4 N1        -60.5173  -10.9231  -51.7201 N.2    1 LIG      -0.57800
      5 N2        -61.7975  -10.9133  -51.3116 N.pl3  1 LIG      -0.05900
      6 H1        -62.1523   -9.0959  -53.9653 H      1 LIG       0.15700
      7 H2        -59.6299  -10.0278  -53.3802 H      1 LIG       0.15600
      8 H3        -63.6862  -10.1111  -51.9162 H      1 LIG       0.15900
      9 H4        -62.0351  -11.4178  -50.4667 H      1 LIG       0.32200
@<TRIPOS>BOND
      1       1       2 1
      2       1       3 2
      3       2       4 2
      4       3       5 1
      5       4       5 1
      6       1       6 1
      7       2       7 1
      8       3       8 1
      9       5       9 1
@<TRIPOS>ALT_TYPE
CGenFF_4.0_ALT_TYPE_SET
CGenFF_4.0 1 CG2R51 2 CG2R52 3 CG2R51 4 NG2R50 5 NG2R51 6 HGR51 7 HGR52 8 HGR52 9 HGP1
@<TRIPOS>MOLECULE
pyrazole
 9 9 0 0 0
****
USER_CHARGES
INVALID_CHARGES
Pose:  17 Cluster:  17 Fr_nu: 236916 TotEn:   -12.97
@<TRIPOS>ATOM
      1 C1        -65.7673   -8.2577  -46.9047 C.2    1 LIG      -0.25100
      2 C2        -66.9447   -8.1820  -46.1367 C.2    1 LIG       0.13200
      3 C3        -66.0939   -7.6537  -48.0942 C.2    1 LIG      -0.03800
      4 N1        -67.9445   -7.5774  -46.7838 N.2    1 LIG      -0.57800
      5 N2        -67.3963   -7.2676  -47.9710 N.pl3  1 LIG      -0.05900
      6 H1        -64.8147   -8.6889  -46.6344 H      1 LIG       0.15700
      7 H2        -67.1160   -8.5427  -45.1325 H      1 LIG       0.15600
      8 H3        -65.5305   -7.4701  -48.9976 H      1 LIG       0.15900
      9 H4        -67.9713   -6.7921  -48.6551 H      1 LIG       0.32200
@<TRIPOS>BOND
      1       1       2 1
      2       1       3 2
      3       2       4 2
      4       3       5 1
      5       4       5 1
      6       1       6 1
      7       2       7 1
      8       3       8 1
      9       5       9 1
@<TRIPOS>ALT_TYPE
CGenFF_4.0_ALT_TYPE_SET
CGenFF_4.0 1 CG2R51 2 CG2R52 3 CG2R51 4 NG2R50 5 NG2R51 6 HGR51 7 HGR52 8 HGR52 9 HGP1
@<TRIPOS>MOLECULE
pyrazole
 9 9 0 0 0
****
USER_CHARGES
INVALID_CHARGES
Pose:  18 Cluster:  18 Fr_nu: 743884 TotEn:   -12.93
@<TRIPOS>ATOM
      1 C1        -67.1176   -8.4850  -45.4468 C.2    1 LIG      -0.25100
      2 C2        -66.7545   -8.5221  -44.0872 C.2    1 LIG       0.13200
      3 C3        -68.3705   -7.9222  -45.4523 C.2    1 LIG      -0.03800
      4 N1        -67.7001   -8.0225  -43.2871 N.2    1 LIG      -0.57800
      5 N2        -68.6698   -7.6659  -44.1465 N.pl3  1 LIG      -0.05900
      6 H1        -66.5509   -8.8186  -46.3035 H      1 LIG       0.15700
      7 H2        -65.8404   -8.8929  -43.6459 H      1 LIG       0.15600
      8 H3        -69.0613   -7.6883  -46.2494 H      1 LIG       0.15900
      9 H4        -69.5147   -7.2530  -43.7716 H      1 LIG       0.32200
@<TRIPOS>BOND
      1       1       2 1
      2       1       3 2
      3       2       4 2
      4       3       5 1
      5       4       5 1
      6       1       6 1
      7       2       7 1
      8       3       8 1
      9       5       9 1
@<TRIPOS>ALT_TYPE
CGenFF_4.0_ALT_TYPE_SET
CGenFF_4.0 1 CG2R51 2 CG2R52 3 CG2R51 4 NG2R50 5 NG2R51 6 HGR51 7 HGR52 8 HGR52 9 HGP1
@<TRIPOS>MOLECULE
pyrazole
 9 9 0 0 0
****
USER_CHARGES
INVALID_CHARGES
Pose:  19 Cluster:  19 Fr_nu: 9242316 TotEn:   -12.59
@<TRIPOS>ATOM
      1 C1        -37.8836    2.7799  -42.0708 C.2    1 LIG      -0.25100
      2 C2        -37.9890    1.3870  -42.2451 C.2    1 LIG       0.13200
      3 C3        -38.4412    3.0148  -40.8378 C.2    1 LIG      -0.03800
      4 N1        -38.5679    0.7796  -41.2060 N.2    1 LIG      -0.57800
      5 N2        -38.8312    1.7956  -40.3667 N.pl3  1 LIG      -0.05900
      6 H1        -37.4619    3.5118  -42.7438 H      1 LIG       0.15700
      7 H2        -37.6685    0.7892  -43.0864 H      1 LIG       0.15600
      8 H3        -38.5944    3.9194  -40.2671 H      1 LIG       0.15900
      9 H4        -39.2829    1.5849  -39.4856 H      1 LIG       0.32200
@<TRIPOS>BOND
      1       1       2 1
      2       1       3 2
      3       2       4 2
      4       3       5 1
      5       4       5 1
      6       1       6 1
      7       2       7 1
      8       3       8 1
      9       5       9 1
@<TRIPOS>ALT_TYPE
CGenFF_4.0_ALT_TYPE_SET
CGenFF_4.0 1 CG2R51 2 CG2R52 3 CG2R51 4 NG2R50 5 NG2R51 6 HGR51 7 HGR52 8 HGR52 9 HGP1
@<TRIPOS>MOLECULE
pyrazole
 9 9 0 0 0
****
USER_CHARGES
INVALID_CHARGES
Pose:  20 Cluster:  20 Fr_nu: 9372195 TotEn:   -12.08
@<TRIPOS>ATOM
      1 C1        -49.6942    6.3255  -33.5446 C.2    1 LIG      -0.25100
      2 C2        -48.6012    6.0691  -32.6953 C.2    1 LIG       0.13200
      3 C3        -50.4472    5.1781  -33.4910 C.2    1 LIG      -0.03800
      4 N1        -48.6516    4.8542  -32.1425 N.2    1 LIG      -0.57800
      5 N2        -49.7854    4.3370  -32.6454 N.pl3  1 LIG      -0.05900
      6 H1        -49.9076    7.2171  -34.1154 H      1 LIG       0.15700
      7 H2        -47.7697    6.7167  -32.4564 H      1 LIG       0.15600
      8 H3        -51.3722    4.8899  -33.9694 H      1 LIG       0.15900
      9 H4        -50.0481    3.3991  -32.3696 H      1 LIG       0.32200
@<TRIPOS>BOND
      1       1       2 1
      2       1       3 2
      3       2       4 2
      4       3       5 1
      5       4       5 1
      6       1       6 1
      7       2       7 1
      8       3       8 1
      9       5       9 1
@<TRIPOS>ALT_TYPE
CGenFF_4.0_ALT_TYPE_SET
CGenFF_4.0 1 CG2R51 2 CG2R52 3 CG2R51 4 NG2R50 5 NG2R51 6 HGR51 7 HGR52 8 HGR52 9 HGP1
@<TRIPOS>MOLECULE
pyrazole
 9 9 0 0 0
****
USER_CHARGES
INVALID_CHARGES
Pose:  21 Cluster:  21 Fr_nu: 404701 TotEn:   -11.77
@<TRIPOS>ATOM
      1 C1        -60.2780  -10.6366  -52.3212 C.2    1 LIG      -0.25100
      2 C2        -61.0562   -9.9039  -53.2372 C.2    1 LIG       0.13200
      3 C3        -61.1384  -10.9192  -51.2886 C.2    1 LIG      -0.03800
      4 N1        -62.3144   -9.7319  -52.8232 N.2    1 LIG      -0.57800
      5 N2        -62.3334  -10.3607  -51.6356 N.pl3  1 LIG      -0.05900
      6 H1        -59.2390  -10.9211  -52.3981 H      1 LIG       0.15700
      7 H2        -60.7589   -9.4876  -54.1891 H      1 LIG       0.15600
      8 H3        -61.0103  -11.4533  -50.3581 H      1 LIG       0.15900
      9 H4        -63.1991  -10.3684  -51.1110 H      1 LIG       0.32200
@<TRIPOS>BOND
      1       1       2 1
      2       1       3 2
      3       2       4 2
      4       3       5 1
      5       4       5 1
      6       1       6 1
      7       2       7 1
      8       3       8 1
      9       5       9 1
@<TRIPOS>ALT_TYPE
CGenFF_4.0_ALT_TYPE_SET
CGenFF_4.0 1 CG2R51 2 CG2R52 3 CG2R51 4 NG2R50 5 NG2R51 6 HGR51 7 HGR52 8 HGR52 9 HGP1
@<TRIPOS>MOLECULE
pyrazole
 9 9 0 0 0
****
USER_CHARGES
INVALID_CHARGES
Pose:  22 Cluster:  22 Fr_nu: 3943982 TotEn:   -11.65
@<TRIPOS>ATOM
      1 C1        -66.4096  -25.7374  -35.6850 C.2    1 LIG      -0.25100
      2 C2        -67.4050  -26.5427  -35.0999 C.2    1 LIG       0.13200
      3 C3        -67.0222  -24.5242  -35.8835 C.2    1 LIG      -0.03800
      4 N1        -68.5621  -25.8957  -34.9371 N.2    1 LIG      -0.57800
      5 N2        -68.2976  -24.6708  -35.4228 N.pl3  1 LIG      -0.05900
      6 H1        -65.3903  -25.9986  -35.9284 H      1 LIG       0.15700
      7 H2        -67.3357  -27.5744  -34.7857 H      1 LIG       0.15600
      8 H3        -66.6741  -23.5917  -36.3037 H      1 LIG       0.15900
      9 H4        -69.0377  -23.9803  -35.4110 H      1 LIG       0.32200
@<TRIPOS>BOND
      1       1       2 1
      2       1       3 2
      3       2       4 2
      4       3       5 1
      5       4       5 1
      6       1       6 1
      7       2       7 1
      8       3       8 1
      9       5       9 1
@<TRIPOS>ALT_TYPE
CGenFF_4.0_ALT_TYPE_SET
CGenFF_4.0 1 CG2R51 2 CG2R52 3 CG2R51 4 NG2R50 5 NG2R51 6 HGR51 7 HGR52 8 HGR52 9 HGP1
@<TRIPOS>MOLECULE
pyrazole
 9 9 0 0 0
****
USER_CHARGES
INVALID_CHARGES
Pose:  23 Cluster:  23 Fr_nu: 1150318 TotEn:   -11.44
@<TRIPOS>ATOM
      1 C1        -59.1404  -22.5683  -38.5356 C.2    1 LIG      -0.25100
      2 C2        -59.5899  -21.6076  -39.4612 C.2    1 LIG       0.13200
      3 C3        -58.3600  -21.8587  -37.6559 C.2    1 LIG      -0.03800
      4 N1        -59.1332  -20.3812  -39.1943 N.2    1 LIG      -0.57800
      5 N2        -58.3887  -20.5663  -38.0909 N.pl3  1 LIG      -0.05900
      6 H1        -59.3524  -23.6270  -38.5087 H      1 LIG       0.15700
      7 H2        -60.2308  -21.7501  -40.3195 H      1 LIG       0.15600
      8 H3        -57.7976  -22.1507  -36.7808 H      1 LIG       0.15900
      9 H4        -57.9238  -19.7634  -37.6860 H      1 LIG       0.32200
@<TRIPOS>BOND
      1       1       2 1
      2       1       3 2
      3       2       4 2
      4       3       5 1
      5       4       5 1
      6       1       6 1
      7       2       7 1
      8       3       8 1
      9       5       9 1
@<TRIPOS>ALT_TYPE
CGenFF_4.0_ALT_TYPE_SET
CGenFF_4.0 1 CG2R51 2 CG2R52 3 CG2R51 4 NG2R50 5 NG2R51 6 HGR51 7 HGR52 8 HGR52 9 HGP1
@<TRIPOS>MOLECULE
pyrazole
 9 9 0 0 0
****
USER_CHARGES
INVALID_CHARGES
Pose:  24 Cluster:  24 Fr_nu: 251273 TotEn:   -10.83
@<TRIPOS>ATOM
      1 C1        -72.3218   -9.9093  -43.9139 C.2    1 LIG      -0.25100
      2 C2        -72.7060  -11.0274  -43.1496 C.2    1 LIG       0.13200
      3 C3        -72.9730   -8.8520  -43.3270 C.2    1 LIG      -0.03800
      4 N1        -73.5368  -10.7099  -42.1531 N.2    1 LIG      -0.57800
      5 N2        -73.6799   -9.3804  -42.2871 N.pl3  1 LIG      -0.05900
      6 H1        -71.6643   -9.8738  -44.7700 H      1 LIG       0.15700
      7 H2        -72.4157  -12.0604  -43.2775 H      1 LIG       0.15600
      8 H3        -72.9984   -7.7955  -43.5520 H      1 LIG       0.15900
      9 H4        -74.2797   -8.8944  -41.6322 H      1 LIG       0.32200
@<TRIPOS>BOND
      1       1       2 1
      2       1       3 2
      3       2       4 2
      4       3       5 1
      5       4       5 1
      6       1       6 1
      7       2       7 1
      8       3       8 1
      9       5       9 1
@<TRIPOS>ALT_TYPE
CGenFF_4.0_ALT_TYPE_SET
CGenFF_4.0 1 CG2R51 2 CG2R52 3 CG2R51 4 NG2R50 5 NG2R51 6 HGR51 7 HGR52 8 HGR52 9 HGP1
@<TRIPOS>MOLECULE
pyrazole
 9 9 0 0 0
****
USER_CHARGES
INVALID_CHARGES
Pose:  25 Cluster:  25 Fr_nu: 412075 TotEn:   -10.81
@<TRIPOS>ATOM
      1 C1        -58.7397  -21.8011  -39.7965 C.2    1 LIG      -0.25100
      2 C2        -58.6921  -20.6043  -39.0568 C.2    1 LIG       0.13200
      3 C3        -59.6823  -21.5673  -40.7677 C.2    1 LIG      -0.03800
      4 N1        -59.5372  -19.6788  -39.5186 N.2    1 LIG      -0.57800
      5 N2        -60.1246  -20.2940  -40.5590 N.pl3  1 LIG      -0.05900
      6 H1        -58.1702  -22.7067  -39.6477 H      1 LIG       0.15700
      7 H2        -58.0772  -20.3681  -38.2001 H      1 LIG       0.15600
      8 H3        -60.0711  -22.1791  -41.5688 H      1 LIG       0.15900
      9 H4        -60.8238  -19.7846  -41.0847 H      1 LIG       0.32200
@<TRIPOS>BOND
      1       1       2 1
      2       1       3 2
      3       2       4 2
      4       3       5 1
      5       4       5 1
      6       1       6 1
      7       2       7 1
      8       3       8 1
      9       5       9 1
@<TRIPOS>ALT_TYPE
CGenFF_4.0_ALT_TYPE_SET
CGenFF_4.0 1 CG2R51 2 CG2R52 3 CG2R51 4 NG2R50 5 NG2R51 6 HGR51 7 HGR52 8 HGR52 9 HGP1
@<TRIPOS>MOLECULE
pyrazole
 9 9 0 0 0
****
USER_CHARGES
INVALID_CHARGES
Pose:  26 Cluster:  26 Fr_nu: 222303 TotEn:   -10.44
@<TRIPOS>ATOM
      1 C1        -73.0426   -9.4364  -42.7626 C.2    1 LIG      -0.25100
      2 C2        -73.7537  -10.4256  -42.0571 C.2    1 LIG       0.13200
      3 C3        -72.3257  -10.1344  -43.7036 C.2    1 LIG      -0.03800
      4 N1        -73.5108  -11.6580  -42.5111 N.2    1 LIG      -0.57800
      5 N2        -72.6391  -11.4480  -43.5121 N.pl3  1 LIG      -0.05900
      6 H1        -73.0489   -8.3671  -42.6115 H      1 LIG       0.15700
      7 H2        -74.4384  -10.2998  -41.2306 H      1 LIG       0.15600
      8 H3        -71.6347   -9.8220  -44.4732 H      1 LIG       0.15900
      9 H4        -72.2950  -12.2504  -44.0245 H      1 LIG       0.32200
@<TRIPOS>BOND
      1       1       2 1
      2       1       3 2
      3       2       4 2
      4       3       5 1
      5       4       5 1
      6       1       6 1
      7       2       7 1
      8       3       8 1
      9       5       9 1
@<TRIPOS>ALT_TYPE
CGenFF_4.0_ALT_TYPE_SET
CGenFF_4.0 1 CG2R51 2 CG2R52 3 CG2R51 4 NG2R50 5 NG2R51 6 HGR51 7 HGR52 8 HGR52 9 HGP1
@<TRIPOS>MOLECULE
pyrazole
 9 9 0 0 0
****
USER_CHARGES
INVALID_CHARGES
Pose:  27 Cluster:  27 Fr_nu: 253642 TotEn:   -10.09
@<TRIPOS>ATOM
      1 C1        -51.5287   -9.1102  -30.2616 C.2    1 LIG      -0.25100
      2 C2        -52.9042   -9.1851  -30.5520 C.2    1 LIG       0.13200
      3 C3        -50.9919  -10.2286  -30.8510 C.2    1 LIG      -0.03800
      4 N1        -53.2214  -10.2655  -31.2703 N.2    1 LIG      -0.57800
      5 N2        -52.0377  -10.8798  -31.4363 N.pl3  1 LIG      -0.05900
      6 H1        -50.9996   -8.3517  -29.7037 H      1 LIG       0.15700
      7 H2        -53.6887   -8.4976  -30.2697 H      1 LIG       0.15600
      8 H3        -49.9833  -10.6122  -30.9036 H      1 LIG       0.15900
      9 H4        -52.0162  -11.7454  -31.9608 H      1 LIG       0.32200
@<TRIPOS>BOND
      1       1       2 1
      2       1       3 2
      3       2       4 2
      4       3       5 1
      5       4       5 1
      6       1       6 1
      7       2       7 1
      8       3       8 1
      9       5       9 1
@<TRIPOS>ALT_TYPE
CGenFF_4.0_ALT_TYPE_SET
CGenFF_4.0 1 CG2R51 2 CG2R52 3 CG2R51 4 NG2R50 5 NG2R51 6 HGR51 7 HGR52 8 HGR52 9 HGP1
@<TRIPOS>MOLECULE
pyrazole
 9 9 0 0 0
****
USER_CHARGES
INVALID_CHARGES
Pose:  28 Cluster:  28 Fr_nu: 257524 TotEn:    -9.97
@<TRIPOS>ATOM
      1 C1        -70.3857  -26.1194  -42.6999 C.2    1 LIG      -0.25100
      2 C2        -71.3800  -25.8942  -41.7291 C.2    1 LIG       0.13200
      3 C3        -70.9819  -25.7752  -43.8883 C.2    1 LIG      -0.03800
      4 N1        -72.5212  -25.4418  -42.2552 N.2    1 LIG      -0.57800
      5 N2        -72.2478  -25.3797  -43.5695 N.pl3  1 LIG      -0.05900
      6 H1        -69.3775  -26.4800  -42.5587 H      1 LIG       0.15700
      7 H2        -71.3208  -26.0415  -40.6602 H      1 LIG       0.15600
      8 H3        -70.6283  -25.7781  -44.9093 H      1 LIG       0.15900
      9 H4        -72.9753  -25.0587  -44.1960 H      1 LIG       0.32200
@<TRIPOS>BOND
      1       1       2 1
      2       1       3 2
      3       2       4 2
      4       3       5 1
      5       4       5 1
      6       1       6 1
      7       2       7 1
      8       3       8 1
      9       5       9 1
@<TRIPOS>ALT_TYPE
CGenFF_4.0_ALT_TYPE_SET
CGenFF_4.0 1 CG2R51 2 CG2R52 3 CG2R51 4 NG2R50 5 NG2R51 6 HGR51 7 HGR52 8 HGR52 9 HGP1
@<TRIPOS>MOLECULE
pyrazole
 9 9 0 0 0
****
USER_CHARGES
INVALID_CHARGES
Pose:  29 Cluster:  29 Fr_nu: 284644 TotEn:    -9.86
@<TRIPOS>ATOM
      1 C1        -66.8943   -8.3239  -45.1566 C.2    1 LIG      -0.25100
      2 C2        -66.0528   -8.4975  -46.2717 C.2    1 LIG       0.13200
      3 C3        -66.0340   -8.1160  -44.1063 C.2    1 LIG      -0.03800
      4 N1        -64.7574   -8.4074  -45.9592 N.2    1 LIG      -0.57800
      5 N2        -64.7784   -8.1749  -44.6357 N.pl3  1 LIG      -0.05900
      6 H1        -67.9734   -8.3457  -45.1187 H      1 LIG       0.15700
      7 H2        -66.3295   -8.6863  -47.2991 H      1 LIG       0.15600
      8 H3        -66.1984   -7.9378  -43.0534 H      1 LIG       0.15900
      9 H4        -63.8946   -8.0679  -44.1537 H      1 LIG       0.32200
@<TRIPOS>BOND
      1       1       2 1
      2       1       3 2
      3       2       4 2
      4       3       5 1
      5       4       5 1
      6       1       6 1
      7       2       7 1
      8       3       8 1
      9       5       9 1
@<TRIPOS>ALT_TYPE
CGenFF_4.0_ALT_TYPE_SET
CGenFF_4.0 1 CG2R51 2 CG2R52 3 CG2R51 4 NG2R50 5 NG2R51 6 HGR51 7 HGR52 8 HGR52 9 HGP1
@<TRIPOS>MOLECULE
pyrazole
 9 9 0 0 0
****
USER_CHARGES
INVALID_CHARGES
Pose:  30 Cluster:  30 Fr_nu:  57081 TotEn:    -9.84
@<TRIPOS>ATOM
      1 C1        -54.3132    6.6215  -36.5819 C.2    1 LIG      -0.25100
      2 C2        -55.3473    6.2905  -35.6858 C.2    1 LIG       0.13200
      3 C3        -54.2140    5.5301  -37.4098 C.2    1 LIG      -0.03800
      4 N1        -55.8678    5.0834  -35.9222 N.2    1 LIG      -0.57800
      5 N2        -55.1581    4.6463  -36.9764 N.pl3  1 LIG      -0.05900
      6 H1        -53.7226    7.5247  -36.6231 H      1 LIG       0.15700
      7 H2        -55.7429    6.8784  -34.8699 H      1 LIG       0.15600
      8 H3        -53.5696    5.3069  -38.2479 H      1 LIG       0.15900
      9 H4        -55.3703    3.7299  -37.3505 H      1 LIG       0.32200
@<TRIPOS>BOND
      1       1       2 1
      2       1       3 2
      3       2       4 2
      4       3       5 1
      5       4       5 1
      6       1       6 1
      7       2       7 1
      8       3       8 1
      9       5       9 1
@<TRIPOS>ALT_TYPE
CGenFF_4.0_ALT_TYPE_SET
CGenFF_4.0 1 CG2R51 2 CG2R52 3 CG2R51 4 NG2R50 5 NG2R51 6 HGR51 7 HGR52 8 HGR52 9 HGP1
@<TRIPOS>MOLECULE
pyrazole
 9 9 0 0 0
****
USER_CHARGES
INVALID_CHARGES
Pose:  31 Cluster:  31 Fr_nu: 5363565 TotEn:    -7.10
@<TRIPOS>ATOM
      1 C1        -56.2700   -1.4637  -19.6157 C.2    1 LIG      -0.25100
      2 C2        -56.5717   -2.6424  -18.9076 C.2    1 LIG       0.13200
      3 C3        -55.5276   -0.7150  -18.7356 C.2    1 LIG      -0.03800
      4 N1        -56.0623   -2.6469  -17.6730 N.2    1 LIG      -0.57800
      5 N2        -55.4330   -1.4619  -17.5982 N.pl3  1 LIG      -0.05900
      6 H1        -56.5504   -1.1940  -20.6232 H      1 LIG       0.15700
      7 H2        -57.1419   -3.4982  -19.2397 H      1 LIG       0.15600
      8 H3        -55.0704    0.2609  -18.8135 H      1 LIG       0.15900
      9 H4        -54.9581   -1.2247  -16.7362 H      1 LIG       0.32200
@<TRIPOS>BOND
      1       1       2 1
      2       1       3 2
      3       2       4 2
      4       3       5 1
      5       4       5 1
      6       1       6 1
      7       2       7 1
      8       3       8 1
      9       5       9 1
@<TRIPOS>ALT_TYPE
CGenFF_4.0_ALT_TYPE_SET
CGenFF_4.0 1 CG2R51 2 CG2R52 3 CG2R51 4 NG2R50 5 NG2R51 6 HGR51 7 HGR52 8 HGR52 9 HGP1
@<TRIPOS>MOLECULE
4_lactone
 9 9 0 0 0
****
USER_CHARGES
INVALID_CHARGES
Pose:   1 Cluster:   1 Fr_nu: 344403 TotEn:   -26.89
@<TRIPOS>ATOM
      1 C1        -49.4841   -6.0968  -29.8649 C.2    1 LIG       0.04000
      2 C2        -50.6970   -6.9660  -29.4870 C.3    1 LIG       0.11000
      3 C3        -49.8832   -7.2337  -28.2245 C.3    1 LIG       0.08100
      4 O1        -49.1422   -5.3940  -30.7886 O.2    1 LIG      -0.32000
      5 O2        -48.8133   -6.3797  -28.7161 O.3    1 LIG      -0.27100
      6 H1        -51.6210   -6.4035  -29.3445 H      1 LIG       0.09000
      7 H2        -50.8514   -7.8243  -30.1429 H      1 LIG       0.09000
      8 H3        -50.3111   -6.8490  -27.2947 H      1 LIG       0.09000
      9 H4        -49.5449   -8.2649  -28.0912 H      1 LIG       0.09000
@<TRIPOS>BOND
      1       1       2 1
      2       1       4 2
      3       1       5 1
      4       2       3 1
      5       3       5 1
      6       2       6 1
      7       2       7 1
      8       3       8 1
      9       3       9 1
@<TRIPOS>ALT_TYPE
CGenFF_4.0_ALT_TYPE_SET
CGenFF_4.0 1 CG2O4 2 CG3C41 3 CG3C41 4 OG2D1 5 OG3C51 6 HGA2 7 HGA2 8 HGA2 9 HGA2
@<TRIPOS>MOLECULE
4_lactone
 9 9 0 0 0
****
USER_CHARGES
INVALID_CHARGES
Pose:   2 Cluster:   2 Fr_nu: 580669 TotEn:   -22.60
@<TRIPOS>ATOM
      1 C1        -72.9698  -11.0790  -42.4898 C.2    1 LIG       0.04000
      2 C2        -73.0566   -9.5558  -42.6936 C.3    1 LIG       0.11000
      3 C3        -72.3363   -9.8718  -44.0010 C.3    1 LIG       0.08100
      4 O1        -73.3016  -11.8885  -41.6537 O.2    1 LIG      -0.32000
      5 O2        -72.3277  -11.2882  -43.6703 O.3    1 LIG      -0.27100
      6 H1        -74.0750   -9.1770  -42.7935 H      1 LIG       0.09000
      7 H2        -72.4865   -8.9759  -41.9659 H      1 LIG       0.09000
      8 H3        -72.9042   -9.6745  -44.9143 H      1 LIG       0.09000
      9 H4        -71.3218   -9.4735  -44.0887 H      1 LIG       0.09000
@<TRIPOS>BOND
      1       1       2 1
      2       1       4 2
      3       1       5 1
      4       2       3 1
      5       3       5 1
      6       2       6 1
      7       2       7 1
      8       3       8 1
      9       3       9 1
@<TRIPOS>ALT_TYPE
CGenFF_4.0_ALT_TYPE_SET
CGenFF_4.0 1 CG2O4 2 CG3C41 3 CG3C41 4 OG2D1 5 OG3C51 6 HGA2 7 HGA2 8 HGA2 9 HGA2
@<TRIPOS>MOLECULE
4_lactone
 9 9 0 0 0
****
USER_CHARGES
INVALID_CHARGES
Pose:   3 Cluster:   3 Fr_nu: 1441191 TotEn:   -21.54
@<TRIPOS>ATOM
      1 C1        -48.4911   -5.7892  -28.3289 C.2    1 LIG       0.04000
      2 C2        -49.6010   -6.5898  -27.6245 C.3    1 LIG       0.11000
      3 C3        -49.7535   -7.2392  -28.9966 C.3    1 LIG       0.08100
      4 O1        -47.6952   -4.9236  -28.0428 O.2    1 LIG      -0.32000
      5 O2        -48.6823   -6.4089  -29.5244 O.3    1 LIG      -0.27100
      6 H1        -49.2418   -7.2436  -26.8283 H      1 LIG       0.09000
      7 H2        -50.4442   -5.9829  -27.2904 H      1 LIG       0.09000
      8 H3        -49.5024   -8.3022  -29.0481 H      1 LIG       0.09000
      9 H4        -50.7008   -7.0455  -29.5074 H      1 LIG       0.09000
@<TRIPOS>BOND
      1       1       2 1
      2       1       4 2
      3       1       5 1
      4       2       3 1
      5       3       5 1
      6       2       6 1
      7       2       7 1
      8       3       8 1
      9       3       9 1
@<TRIPOS>ALT_TYPE
CGenFF_4.0_ALT_TYPE_SET
CGenFF_4.0 1 CG2O4 2 CG3C41 3 CG3C41 4 OG2D1 5 OG3C51 6 HGA2 7 HGA2 8 HGA2 9 HGA2
@<TRIPOS>MOLECULE
4_lactone
 9 9 0 0 0
****
USER_CHARGES
INVALID_CHARGES
Pose:   4 Cluster:   4 Fr_nu: 2929101 TotEn:   -21.36
@<TRIPOS>ATOM
      1 C1        -68.0196   -8.0661  -46.6154 C.2    1 LIG       0.04000
      2 C2        -67.9234   -7.1738  -47.8659 C.3    1 LIG       0.11000
      3 C3        -67.5257   -8.4805  -48.5459 C.3    1 LIG       0.08100
      4 O1        -68.2952   -7.9358  -45.4444 O.2    1 LIG      -0.32000
      5 O2        -67.6575   -9.1932  -47.2849 O.3    1 LIG      -0.27100
      6 H1        -68.8759   -6.7460  -48.1823 H      1 LIG       0.09000
      7 H2        -67.1444   -6.4116  -47.8103 H      1 LIG       0.09000
      8 H3        -68.2264   -8.8562  -49.2966 H      1 LIG       0.09000
      9 H4        -66.5011   -8.5217  -48.9256 H      1 LIG       0.09000
@<TRIPOS>BOND
      1       1       2 1
      2       1       4 2
      3       1       5 1
      4       2       3 1
      5       3       5 1
      6       2       6 1
      7       2       7 1
      8       3       8 1
      9       3       9 1
@<TRIPOS>ALT_TYPE
CGenFF_4.0_ALT_TYPE_SET
CGenFF_4.0 1 CG2O4 2 CG3C41 3 CG3C41 4 OG2D1 5 OG3C51 6 HGA2 7 HGA2 8 HGA2 9 HGA2
@<TRIPOS>MOLECULE
4_lactone
 9 9 0 0 0
****
USER_CHARGES
INVALID_CHARGES
Pose:   5 Cluster:   5 Fr_nu: 6618347 TotEn:   -20.81
@<TRIPOS>ATOM
      1 C1        -83.4694   -0.6063  -45.4289 C.2    1 LIG       0.04000
      2 C2        -83.5246   -0.2689  -46.9297 C.3    1 LIG       0.11000
      3 C3        -84.1071   -1.6748  -47.0396 C.3    1 LIG       0.08100
      4 O1        -83.1193   -0.0659  -44.4044 O.2    1 LIG      -0.32000
      5 O2        -83.9928   -1.8499  -45.6002 O.3    1 LIG      -0.27100
      6 H1        -84.2055    0.5467  -47.1782 H      1 LIG       0.09000
      7 H2        -82.5458   -0.1235  -47.3898 H      1 LIG       0.09000
      8 H3        -85.1474   -1.7318  -47.3713 H      1 LIG       0.09000
      9 H4        -83.4930   -2.3986  -47.5824 H      1 LIG       0.09000
@<TRIPOS>BOND
      1       1       2 1
      2       1       4 2
      3       1       5 1
      4       2       3 1
      5       3       5 1
      6       2       6 1
      7       2       7 1
      8       3       8 1
      9       3       9 1
@<TRIPOS>ALT_TYPE
CGenFF_4.0_ALT_TYPE_SET
CGenFF_4.0 1 CG2O4 2 CG3C41 3 CG3C41 4 OG2D1 5 OG3C51 6 HGA2 7 HGA2 8 HGA2 9 HGA2
@<TRIPOS>MOLECULE
4_lactone
 9 9 0 0 0
****
USER_CHARGES
INVALID_CHARGES
Pose:   6 Cluster:   6 Fr_nu: 3481695 TotEn:   -19.43
@<TRIPOS>ATOM
      1 C1        -41.0713  -13.1436  -37.2592 C.2    1 LIG       0.04000
      2 C2        -40.6385  -12.2444  -38.4311 C.3    1 LIG       0.11000
      3 C3        -42.0821  -11.7566  -38.3533 C.3    1 LIG       0.08100
      4 O1        -40.5719  -13.9853  -36.5476 O.2    1 LIG      -0.32000
      5 O2        -42.3439  -12.6639  -37.2471 O.3    1 LIG      -0.27100
      6 H1        -39.8755  -11.5093  -38.1704 H      1 LIG       0.09000
      7 H2        -40.3706  -12.7913  -39.3366 H      1 LIG       0.09000
      8 H3        -42.2139  -10.7121  -38.0580 H      1 LIG       0.09000
      9 H4        -42.7061  -11.9898  -39.2205 H      1 LIG       0.09000
@<TRIPOS>BOND
      1       1       2 1
      2       1       4 2
      3       1       5 1
      4       2       3 1
      5       3       5 1
      6       2       6 1
      7       2       7 1
      8       3       8 1
      9       3       9 1
@<TRIPOS>ALT_TYPE
CGenFF_4.0_ALT_TYPE_SET
CGenFF_4.0 1 CG2O4 2 CG3C41 3 CG3C41 4 OG2D1 5 OG3C51 6 HGA2 7 HGA2 8 HGA2 9 HGA2
@<TRIPOS>MOLECULE
4_lactone
 9 9 0 0 0
****
USER_CHARGES
INVALID_CHARGES
Pose:   7 Cluster:   7 Fr_nu: 6618125 TotEn:   -19.30
@<TRIPOS>ATOM
      1 C1        -48.4802    5.9196  -33.0614 C.2    1 LIG       0.04000
      2 C2        -49.4267    6.0484  -34.2684 C.3    1 LIG       0.11000
      3 C3        -50.4699    5.5475  -33.2740 C.3    1 LIG       0.08100
      4 O1        -47.3090    6.1061  -32.8211 O.2    1 LIG      -0.32000
      5 O2        -49.4604    5.4760  -32.2294 O.3    1 LIG      -0.27100
      6 H1        -49.5619    7.0719  -34.6214 H      1 LIG       0.09000
      7 H2        -49.1928    5.3717  -35.0919 H      1 LIG       0.09000
      8 H3        -51.2623    6.2572  -33.0211 H      1 LIG       0.09000
      9 H4        -50.8939    4.5632  -33.4910 H      1 LIG       0.09000
@<TRIPOS>BOND
      1       1       2 1
      2       1       4 2
      3       1       5 1
      4       2       3 1
      5       3       5 1
      6       2       6 1
      7       2       7 1
      8       3       8 1
      9       3       9 1
@<TRIPOS>ALT_TYPE
CGenFF_4.0_ALT_TYPE_SET
CGenFF_4.0 1 CG2O4 2 CG3C41 3 CG3C41 4 OG2D1 5 OG3C51 6 HGA2 7 HGA2 8 HGA2 9 HGA2
@<TRIPOS>MOLECULE
4_lactone
 9 9 0 0 0
****
USER_CHARGES
INVALID_CHARGES
Pose:   8 Cluster:   8 Fr_nu: 652792 TotEn:   -19.01
@<TRIPOS>ATOM
      1 C1        -67.1659   -8.5345  -45.9104 C.2    1 LIG       0.04000
      2 C2        -66.5780   -8.1322  -47.2749 C.3    1 LIG       0.11000
      3 C3        -67.8539   -8.7747  -47.8108 C.3    1 LIG       0.08100
      4 O1        -66.8561   -8.4476  -44.7439 O.2    1 LIG      -0.32000
      5 O2        -68.2799   -9.0917  -46.4567 O.3    1 LIG      -0.27100
      6 H1        -66.4921   -7.0546  -47.4227 H      1 LIG       0.09000
      7 H2        -65.6474   -8.6433  -47.5270 H      1 LIG       0.09000
      8 H3        -68.5543   -8.0961  -48.3054 H      1 LIG       0.09000
      9 H4        -67.7114   -9.6788  -48.4091 H      1 LIG       0.09000
@<TRIPOS>BOND
      1       1       2 1
      2       1       4 2
      3       1       5 1
      4       2       3 1
      5       3       5 1
      6       2       6 1
      7       2       7 1
      8       3       8 1
      9       3       9 1
@<TRIPOS>ALT_TYPE
CGenFF_4.0_ALT_TYPE_SET
CGenFF_4.0 1 CG2O4 2 CG3C41 3 CG3C41 4 OG2D1 5 OG3C51 6 HGA2 7 HGA2 8 HGA2 9 HGA2
@<TRIPOS>MOLECULE
4_lactone
 9 9 0 0 0
****
USER_CHARGES
INVALID_CHARGES
Pose:   9 Cluster:   9 Fr_nu: 6574089 TotEn:   -18.95
@<TRIPOS>ATOM
      1 C1        -83.2360   -0.6846  -45.3020 C.2    1 LIG       0.04000
      2 C2        -83.5257   -0.3012  -46.7643 C.3    1 LIG       0.11000
      3 C3        -84.4453    0.7326  -46.1213 C.3    1 LIG       0.08100
      4 O1        -82.5545   -1.4889  -44.7079 O.2    1 LIG      -0.32000
      5 O2        -84.0748    0.2593  -44.7969 O.3    1 LIG      -0.27100
      6 H1        -82.6632    0.0996  -47.2990 H      1 LIG       0.09000
      7 H2        -84.0214   -1.0843  -47.3402 H      1 LIG       0.09000
      8 H3        -84.1605    1.7777  -46.2703 H      1 LIG       0.09000
      9 H4        -85.5135    0.5972  -46.3121 H      1 LIG       0.09000
@<TRIPOS>BOND
      1       1       2 1
      2       1       4 2
      3       1       5 1
      4       2       3 1
      5       3       5 1
      6       2       6 1
      7       2       7 1
      8       3       8 1
      9       3       9 1
@<TRIPOS>ALT_TYPE
CGenFF_4.0_ALT_TYPE_SET
CGenFF_4.0 1 CG2O4 2 CG3C41 3 CG3C41 4 OG2D1 5 OG3C51 6 HGA2 7 HGA2 8 HGA2 9 HGA2
@<TRIPOS>MOLECULE
4_lactone
 9 9 0 0 0
****
USER_CHARGES
INVALID_CHARGES
Pose:  10 Cluster:  10 Fr_nu:  17770 TotEn:   -18.40
@<TRIPOS>ATOM
      1 C1        -67.6900   -8.1031  -46.0820 C.2    1 LIG       0.04000
      2 C2        -66.7960   -8.6365  -47.2158 C.3    1 LIG       0.11000
      3 C3        -67.3438   -7.4292  -47.9710 C.3    1 LIG       0.08100
      4 O1        -67.9704   -8.4110  -44.9458 O.2    1 LIG      -0.32000
      5 O2        -68.1383   -7.0481  -46.8139 O.3    1 LIG      -0.27100
      6 H1        -65.7286   -8.6103  -46.9912 H      1 LIG       0.09000
      7 H2        -67.0976   -9.6127  -47.5989 H      1 LIG       0.09000
      8 H3        -66.6113   -6.6593  -48.2284 H      1 LIG       0.09000
      9 H4        -67.9750   -7.6593  -48.8337 H      1 LIG       0.09000
@<TRIPOS>BOND
      1       1       2 1
      2       1       4 2
      3       1       5 1
      4       2       3 1
      5       3       5 1
      6       2       6 1
      7       2       7 1
      8       3       8 1
      9       3       9 1
@<TRIPOS>ALT_TYPE
CGenFF_4.0_ALT_TYPE_SET
CGenFF_4.0 1 CG2O4 2 CG3C41 3 CG3C41 4 OG2D1 5 OG3C51 6 HGA2 7 HGA2 8 HGA2 9 HGA2
@<TRIPOS>MOLECULE
4_lactone
 9 9 0 0 0
****
USER_CHARGES
INVALID_CHARGES
Pose:  11 Cluster:  11 Fr_nu:  54457 TotEn:   -18.09
@<TRIPOS>ATOM
      1 C1        -66.1397   -8.2294  -46.3811 C.2    1 LIG       0.04000
      2 C2        -66.1586   -7.4387  -47.7015 C.3    1 LIG       0.11000
      3 C3        -67.4428   -8.2258  -47.9445 C.3    1 LIG       0.08100
      4 O1        -65.4350   -8.3143  -45.4010 O.2    1 LIG      -0.32000
      5 O2        -67.2904   -8.8972  -46.6632 O.3    1 LIG      -0.27100
      6 H1        -66.2800   -6.3618  -47.5742 H      1 LIG       0.09000
      7 H2        -65.3275   -7.6685  -48.3702 H      1 LIG       0.09000
      8 H3        -68.3613   -7.6338  -47.9827 H      1 LIG       0.09000
      9 H4        -67.4110   -8.9352  -48.7760 H      1 LIG       0.09000
@<TRIPOS>BOND
      1       1       2 1
      2       1       4 2
      3       1       5 1
      4       2       3 1
      5       3       5 1
      6       2       6 1
      7       2       7 1
      8       3       8 1
      9       3       9 1
@<TRIPOS>ALT_TYPE
CGenFF_4.0_ALT_TYPE_SET
CGenFF_4.0 1 CG2O4 2 CG3C41 3 CG3C41 4 OG2D1 5 OG3C51 6 HGA2 7 HGA2 8 HGA2 9 HGA2
@<TRIPOS>MOLECULE
4_lactone
 9 9 0 0 0
****
USER_CHARGES
INVALID_CHARGES
Pose:  12 Cluster:  12 Fr_nu: 5933368 TotEn:   -17.91
@<TRIPOS>ATOM
      1 C1        -49.3091    5.2206  -33.5201 C.2    1 LIG       0.04000
      2 C2        -50.8227    5.3692  -33.7569 C.3    1 LIG       0.11000
      3 C3        -50.3738    5.9316  -35.1023 C.3    1 LIG       0.08100
      4 O1        -48.5773    4.8224  -32.6424 O.2    1 LIG      -0.32000
      5 O2        -48.9802    5.7327  -34.7364 O.3    1 LIG      -0.27100
      6 H1        -51.3627    4.4219  -33.7959 H      1 LIG       0.09000
      7 H2        -51.3110    6.0776  -33.0856 H      1 LIG       0.09000
      8 H3        -50.6490    5.3390  -35.9790 H      1 LIG       0.09000
      9 H4        -50.5982    6.9886  -35.2702 H      1 LIG       0.09000
@<TRIPOS>BOND
      1       1       2 1
      2       1       4 2
      3       1       5 1
      4       2       3 1
      5       3       5 1
      6       2       6 1
      7       2       7 1
      8       3       8 1
      9       3       9 1
@<TRIPOS>ALT_TYPE
CGenFF_4.0_ALT_TYPE_SET
CGenFF_4.0 1 CG2O4 2 CG3C41 3 CG3C41 4 OG2D1 5 OG3C51 6 HGA2 7 HGA2 8 HGA2 9 HGA2
@<TRIPOS>MOLECULE
4_lactone
 9 9 0 0 0
****
USER_CHARGES
INVALID_CHARGES
Pose:  13 Cluster:  13 Fr_nu:  40000 TotEn:   -17.34
@<TRIPOS>ATOM
      1 C1        -51.4529   -9.1976  -30.3112 C.2    1 LIG       0.04000
      2 C2        -51.9983  -10.6103  -30.5870 C.3    1 LIG       0.11000
      3 C3        -53.1978   -9.8436  -31.1360 C.3    1 LIG       0.08100
      4 O1        -50.4558   -8.7020  -29.8373 O.2    1 LIG      -0.32000
      5 O2        -52.5544   -8.5792  -30.8152 O.3    1 LIG      -0.27100
      6 H1        -51.4211  -11.1752  -31.3206 H      1 LIG       0.09000
      7 H2        -52.1831  -11.1997  -29.6875 H      1 LIG       0.09000
      8 H3        -53.3736   -9.9454  -32.2104 H      1 LIG       0.09000
      9 H4        -54.1322   -9.9707  -30.5825 H      1 LIG       0.09000
@<TRIPOS>BOND
      1       1       2 1
      2       1       4 2
      3       1       5 1
      4       2       3 1
      5       3       5 1
      6       2       6 1
      7       2       7 1
      8       3       8 1
      9       3       9 1
@<TRIPOS>ALT_TYPE
CGenFF_4.0_ALT_TYPE_SET
CGenFF_4.0 1 CG2O4 2 CG3C41 3 CG3C41 4 OG2D1 5 OG3C51 6 HGA2 7 HGA2 8 HGA2 9 HGA2
@<TRIPOS>MOLECULE
4_lactone
 9 9 0 0 0
****
USER_CHARGES
INVALID_CHARGES
Pose:  14 Cluster:  14 Fr_nu: 851462 TotEn:   -16.19
@<TRIPOS>ATOM
      1 C1        -66.5780   -8.6800  -44.9120 C.2    1 LIG       0.04000
      2 C2        -65.0622   -8.6800  -44.6447 C.3    1 LIG       0.11000
      3 C3        -64.9765   -8.6800  -46.1681 C.3    1 LIG       0.08100
      4 O1        -67.5993   -8.6806  -44.2629 O.2    1 LIG      -0.32000
      5 O2        -66.4279   -8.6812  -46.2637 O.3    1 LIG      -0.27100
      6 H1        -64.6971   -7.7788  -44.1498 H      1 LIG       0.09000
      7 H2        -64.6974   -9.5811  -44.1490 H      1 LIG       0.09000
      8 H3        -64.5435   -7.7825  -46.6181 H      1 LIG       0.09000
      9 H4        -64.5436   -9.5786  -46.6161 H      1 LIG       0.09000
@<TRIPOS>BOND
      1       1       2 1
      2       1       4 2
      3       1       5 1
      4       2       3 1
      5       3       5 1
      6       2       6 1
      7       2       7 1
      8       3       8 1
      9       3       9 1
@<TRIPOS>ALT_TYPE
CGenFF_4.0_ALT_TYPE_SET
CGenFF_4.0 1 CG2O4 2 CG3C41 3 CG3C41 4 OG2D1 5 OG3C51 6 HGA2 7 HGA2 8 HGA2 9 HGA2
@<TRIPOS>MOLECULE
4_lactone
 9 9 0 0 0
****
USER_CHARGES
INVALID_CHARGES
Pose:  15 Cluster:  15 Fr_nu:  17665 TotEn:   -15.86
@<TRIPOS>ATOM
      1 C1        -50.0479   -7.8666  -30.4018 C.2    1 LIG       0.04000
      2 C2        -51.1775   -8.4837  -29.5579 C.3    1 LIG       0.11000
      3 C3        -51.3561   -9.3791  -30.7802 C.3    1 LIG       0.08100
      4 O1        -49.2254   -6.9865  -30.2862 O.2    1 LIG      -0.32000
      5 O2        -50.2633   -8.6979  -31.4564 O.3    1 LIG      -0.27100
      6 H1        -50.8340   -8.9833  -28.6508 H      1 LIG       0.09000
      7 H2        -52.0007   -7.7990  -29.3469 H      1 LIG       0.09000
      8 H3        -51.1368  -10.4393  -30.6268 H      1 LIG       0.09000
      9 H4        -52.2996   -9.2585  -31.3194 H      1 LIG       0.09000
@<TRIPOS>BOND
      1       1       2 1
      2       1       4 2
      3       1       5 1
      4       2       3 1
      5       3       5 1
      6       2       6 1
      7       2       7 1
      8       3       8 1
      9       3       9 1
@<TRIPOS>ALT_TYPE
CGenFF_4.0_ALT_TYPE_SET
CGenFF_4.0 1 CG2O4 2 CG3C41 3 CG3C41 4 OG2D1 5 OG3C51 6 HGA2 7 HGA2 8 HGA2 9 HGA2
@<TRIPOS>MOLECULE
4_lactone
 9 9 0 0 0
****
USER_CHARGES
INVALID_CHARGES
Pose:  16 Cluster:  16 Fr_nu: 2268510 TotEn:   -15.79
@<TRIPOS>ATOM
      1 C1        -49.9526    5.8090  -33.0775 C.2    1 LIG       0.04000
      2 C2        -50.8684    4.6203  -33.4205 C.3    1 LIG       0.11000
      3 C3        -51.5738    5.6502  -34.2978 C.3    1 LIG       0.08100
      4 O1        -48.9837    6.0187  -32.3836 O.2    1 LIG      -0.32000
      5 O2        -50.6296    6.6743  -33.8792 O.3    1 LIG      -0.27100
      6 H1        -50.3666    3.8100  -33.9515 H      1 LIG       0.09000
      7 H2        -51.4449    4.2436  -32.5740 H      1 LIG       0.09000
      8 H3        -51.5218    5.4699  -35.3750 H      1 LIG       0.09000
      9 H4        -52.5961    5.9011  -34.0016 H      1 LIG       0.09000
@<TRIPOS>BOND
      1       1       2 1
      2       1       4 2
      3       1       5 1
      4       2       3 1
      5       3       5 1
      6       2       6 1
      7       2       7 1
      8       3       8 1
      9       3       9 1
@<TRIPOS>ALT_TYPE
CGenFF_4.0_ALT_TYPE_SET
CGenFF_4.0 1 CG2O4 2 CG3C41 3 CG3C41 4 OG2D1 5 OG3C51 6 HGA2 7 HGA2 8 HGA2 9 HGA2
@<TRIPOS>MOLECULE
4_lactone
 9 9 0 0 0
****
USER_CHARGES
INVALID_CHARGES
Pose:  17 Cluster:  17 Fr_nu:  17945 TotEn:   -15.73
@<TRIPOS>ATOM
      1 C1        -67.9933   -7.6944  -45.9946 C.2    1 LIG       0.04000
      2 C2        -67.6895   -7.7585  -47.5021 C.3    1 LIG       0.11000
      3 C3        -66.4143   -8.4515  -47.0317 C.3    1 LIG       0.08100
      4 O1        -68.8757   -7.2790  -45.2782 O.2    1 LIG      -0.32000
      5 O2        -66.8356   -8.3172  -45.6461 O.3    1 LIG      -0.27100
      6 H1        -68.3839   -8.3793  -48.0705 H      1 LIG       0.09000
      7 H2        -67.5539   -6.7825  -47.9710 H      1 LIG       0.09000
      8 H3        -66.3107   -9.5007  -47.3218 H      1 LIG       0.09000
      9 H4        -65.4845   -7.9089  -47.2233 H      1 LIG       0.09000
@<TRIPOS>BOND
      1       1       2 1
      2       1       4 2
      3       1       5 1
      4       2       3 1
      5       3       5 1
      6       2       6 1
      7       2       7 1
      8       3       8 1
      9       3       9 1
@<TRIPOS>ALT_TYPE
CGenFF_4.0_ALT_TYPE_SET
CGenFF_4.0 1 CG2O4 2 CG3C41 3 CG3C41 4 OG2D1 5 OG3C51 6 HGA2 7 HGA2 8 HGA2 9 HGA2
@<TRIPOS>MOLECULE
4_lactone
 9 9 0 0 0
****
USER_CHARGES
INVALID_CHARGES
Pose:  18 Cluster:  18 Fr_nu: 6618459 TotEn:   -15.47
@<TRIPOS>ATOM
      1 C1        -83.9144    0.8029  -44.4353 C.2    1 LIG       0.04000
      2 C2        -84.1945    1.8191  -45.5569 C.3    1 LIG       0.11000
      3 C3        -84.5458    2.7373  -44.3901 C.3    1 LIG       0.08100
      4 O1        -83.5455   -0.3458  -44.3426 O.2    1 LIG      -0.32000
      5 O2        -84.2439    1.6743  -43.4444 O.3    1 LIG      -0.27100
      6 H1        -83.3118    2.1016  -46.1328 H      1 LIG       0.09000
      7 H2        -85.0239    1.5437  -46.2104 H      1 LIG       0.09000
      8 H3        -83.8879    3.5995  -44.2511 H      1 LIG       0.09000
      9 H4        -85.5939    3.0431  -44.3296 H      1 LIG       0.09000
@<TRIPOS>BOND
      1       1       2 1
      2       1       4 2
      3       1       5 1
      4       2       3 1
      5       3       5 1
      6       2       6 1
      7       2       7 1
      8       3       8 1
      9       3       9 1
@<TRIPOS>ALT_TYPE
CGenFF_4.0_ALT_TYPE_SET
CGenFF_4.0 1 CG2O4 2 CG3C41 3 CG3C41 4 OG2D1 5 OG3C51 6 HGA2 7 HGA2 8 HGA2 9 HGA2
@<TRIPOS>MOLECULE
4_lactone
 9 9 0 0 0
****
USER_CHARGES
INVALID_CHARGES
Pose:  19 Cluster:  19 Fr_nu:  40037 TotEn:   -15.42
@<TRIPOS>ATOM
      1 C1        -50.8619   -8.9323  -30.7756 C.2    1 LIG       0.04000
      2 C2        -52.3163   -9.2389  -31.1754 C.3    1 LIG       0.11000
      3 C3        -51.9983  -10.6103  -30.5870 C.3    1 LIG       0.08100
      4 O1        -50.0975   -7.9962  -30.8361 O.2    1 LIG      -0.32000
      5 O2        -50.6470  -10.1760  -30.2690 O.3    1 LIG      -0.27100
      6 H1        -53.0602   -8.6523  -30.6342 H      1 LIG       0.09000
      7 H2        -52.4970   -9.2145  -32.2513 H      1 LIG       0.09000
      8 H3        -52.5572  -10.8807  -29.6870 H      1 LIG       0.09000
      9 H4        -51.9964  -11.4401  -31.2991 H      1 LIG       0.09000
@<TRIPOS>BOND
      1       1       2 1
      2       1       4 2
      3       1       5 1
      4       2       3 1
      5       3       5 1
      6       2       6 1
      7       2       7 1
      8       3       8 1
      9       3       9 1
@<TRIPOS>ALT_TYPE
CGenFF_4.0_ALT_TYPE_SET
CGenFF_4.0 1 CG2O4 2 CG3C41 3 CG3C41 4 OG2D1 5 OG3C51 6 HGA2 7 HGA2 8 HGA2 9 HGA2
@<TRIPOS>MOLECULE
4_lactone
 9 9 0 0 0
****
USER_CHARGES
INVALID_CHARGES
Pose:  20 Cluster:  20 Fr_nu: 2929142 TotEn:   -15.32
@<TRIPOS>ATOM
      1 C1        -67.1337   -8.1239  -45.1615 C.2    1 LIG       0.04000
      2 C2        -65.8176   -8.4201  -45.9027 C.3    1 LIG       0.11000
      3 C3        -65.2333   -8.4144  -44.4932 C.3    1 LIG       0.08100
      4 O1        -68.2952   -7.9358  -45.4444 O.2    1 LIG      -0.32000
      5 O2        -66.5463   -8.1320  -43.9349 O.3    1 LIG      -0.27100
      6 H1        -65.8030   -9.3819  -46.4176 H      1 LIG       0.09000
      7 H2        -65.4842   -7.6136  -46.5578 H      1 LIG       0.09000
      8 H3        -64.8420   -9.3719  -44.1389 H      1 LIG       0.09000
      9 H4        -64.5244   -7.6097  -44.2798 H      1 LIG       0.09000
@<TRIPOS>BOND
      1       1       2 1
      2       1       4 2
      3       1       5 1
      4       2       3 1
      5       3       5 1
      6       2       6 1
      7       2       7 1
      8       3       8 1
      9       3       9 1
@<TRIPOS>ALT_TYPE
CGenFF_4.0_ALT_TYPE_SET
CGenFF_4.0 1 CG2O4 2 CG3C41 3 CG3C41 4 OG2D1 5 OG3C51 6 HGA2 7 HGA2 8 HGA2 9 HGA2
@<TRIPOS>MOLECULE
4_lactone
 9 9 0 0 0
****
USER_CHARGES
INVALID_CHARGES
Pose:  21 Cluster:  21 Fr_nu: 6086032 TotEn:   -14.74
@<TRIPOS>ATOM
      1 C1        -49.2529    5.6006  -32.7439 C.2    1 LIG       0.04000
      2 C2        -50.0466    6.6341  -33.5631 C.3    1 LIG       0.11000
      3 C3        -50.9165    5.4278  -33.9038 C.3    1 LIG       0.08100
      4 O1        -48.2732    5.5858  -32.0338 O.2    1 LIG      -0.32000
      5 O2        -50.0699    4.5697  -33.0897 O.3    1 LIG      -0.27100
      6 H1        -50.5249    7.4079  -32.9607 H      1 LIG       0.09000
      7 H2        -49.4883    7.0666  -34.3950 H      1 LIG       0.09000
      8 H3        -51.9413    5.4605  -33.5240 H      1 LIG       0.09000
      9 H4        -50.9078    5.1214  -34.9534 H      1 LIG       0.09000
@<TRIPOS>BOND
      1       1       2 1
      2       1       4 2
      3       1       5 1
      4       2       3 1
      5       3       5 1
      6       2       6 1
      7       2       7 1
      8       3       8 1
      9       3       9 1
@<TRIPOS>ALT_TYPE
CGenFF_4.0_ALT_TYPE_SET
CGenFF_4.0 1 CG2O4 2 CG3C41 3 CG3C41 4 OG2D1 5 OG3C51 6 HGA2 7 HGA2 8 HGA2 9 HGA2
@<TRIPOS>MOLECULE
4_lactone
 9 9 0 0 0
****
USER_CHARGES
INVALID_CHARGES
Pose:  22 Cluster:  22 Fr_nu: 795024 TotEn:   -14.13
@<TRIPOS>ATOM
      1 C1        -83.7384    0.0611  -44.9235 C.2    1 LIG       0.04000
      2 C2        -83.3929   -0.9311  -46.0483 C.3    1 LIG       0.11000
      3 C3        -84.2920   -0.0216  -46.8803 C.3    1 LIG       0.08100
      4 O1        -83.4765    0.2089  -43.7513 O.2    1 LIG      -0.32000
      5 O2        -84.5281    0.8272  -45.7230 O.3    1 LIG      -0.27100
      6 H1        -82.3381   -0.9384  -46.3276 H      1 LIG       0.09000
      7 H2        -83.7663   -1.9426  -45.8802 H      1 LIG       0.09000
      8 H3        -83.7963    0.5253  -47.6869 H      1 LIG       0.09000
      9 H4        -85.2188   -0.4764  -47.2407 H      1 LIG       0.09000
@<TRIPOS>BOND
      1       1       2 1
      2       1       4 2
      3       1       5 1
      4       2       3 1
      5       3       5 1
      6       2       6 1
      7       2       7 1
      8       3       8 1
      9       3       9 1
@<TRIPOS>ALT_TYPE
CGenFF_4.0_ALT_TYPE_SET
CGenFF_4.0 1 CG2O4 2 CG3C41 3 CG3C41 4 OG2D1 5 OG3C51 6 HGA2 7 HGA2 8 HGA2 9 HGA2
@<TRIPOS>MOLECULE
4_lactone
 9 9 0 0 0
****
USER_CHARGES
INVALID_CHARGES
Pose:  23 Cluster:  23 Fr_nu: 488030 TotEn:   -14.11
@<TRIPOS>ATOM
      1 C1        -59.6907  -22.0253  -25.6164 C.2    1 LIG       0.04000
      2 C2        -61.0609  -21.3245  -25.6358 C.3    1 LIG       0.11000
      3 C3        -60.2854  -20.1858  -24.9801 C.3    1 LIG       0.08100
      4 O1        -59.2273  -23.0901  -25.9567 O.2    1 LIG      -0.32000
      5 O2        -59.0625  -20.9718  -25.0288 O.3    1 LIG      -0.27100
      6 H1        -61.4435  -21.1218  -26.6373 H      1 LIG       0.09000
      7 H2        -61.8159  -21.8054  -25.0117 H      1 LIG       0.09000
      8 H3        -60.1996  -19.2695  -25.5706 H      1 LIG       0.09000
      9 H4        -60.5716  -19.9515  -23.9511 H      1 LIG       0.09000
@<TRIPOS>BOND
      1       1       2 1
      2       1       4 2
      3       1       5 1
      4       2       3 1
      5       3       5 1
      6       2       6 1
      7       2       7 1
      8       3       8 1
      9       3       9 1
@<TRIPOS>ALT_TYPE
CGenFF_4.0_ALT_TYPE_SET
CGenFF_4.0 1 CG2O4 2 CG3C41 3 CG3C41 4 OG2D1 5 OG3C51 6 HGA2 7 HGA2 8 HGA2 9 HGA2
@<TRIPOS>MOLECULE
4_lactone
 9 9 0 0 0
****
USER_CHARGES
INVALID_CHARGES
Pose:  24 Cluster:  24 Fr_nu: 3764900 TotEn:   -13.36
@<TRIPOS>ATOM
      1 C1        -79.8633  -26.5070  -54.8390 C.2    1 LIG       0.04000
      2 C2        -81.2389  -26.0601  -55.3654 C.3    1 LIG       0.11000
      3 C3        -81.5707  -25.9522  -53.8801 C.3    1 LIG       0.08100
      4 O1        -78.7997  -26.8532  -55.3009 O.2    1 LIG      -0.32000
      5 O2        -80.2275  -26.3899  -53.5339 O.3    1 LIG      -0.27100
      6 H1        -81.2206  -25.1184  -55.9162 H      1 LIG       0.09000
      7 H2        -81.7771  -26.8326  -55.9170 H      1 LIG       0.09000
      8 H3        -81.7732  -24.9427  -53.5121 H      1 LIG       0.09000
      9 H4        -82.3278  -26.6511  -53.5141 H      1 LIG       0.09000
@<TRIPOS>BOND
      1       1       2 1
      2       1       4 2
      3       1       5 1
      4       2       3 1
      5       3       5 1
      6       2       6 1
      7       2       7 1
      8       3       8 1
      9       3       9 1
@<TRIPOS>ALT_TYPE
CGenFF_4.0_ALT_TYPE_SET
CGenFF_4.0 1 CG2O4 2 CG3C41 3 CG3C41 4 OG2D1 5 OG3C51 6 HGA2 7 HGA2 8 HGA2 9 HGA2
@<TRIPOS>MOLECULE
4_lactone
 9 9 0 0 0
****
USER_CHARGES
INVALID_CHARGES
Pose:  25 Cluster:  25 Fr_nu: 3442795 TotEn:   -13.06
@<TRIPOS>ATOM
      1 C1        -57.0705  -24.9100  -25.9843 C.2    1 LIG       0.04000
      2 C2        -57.6600  -25.0433  -27.3999 C.3    1 LIG       0.11000
      3 C3        -58.9897  -25.0263  -26.6518 C.3    1 LIG       0.08100
      4 O1        -55.9746  -24.8340  -25.4767 O.2    1 LIG      -0.32000
      5 O2        -58.2902  -24.9024  -25.3826 O.3    1 LIG      -0.27100
      6 H1        -57.4684  -24.1844  -28.0450 H      1 LIG       0.09000
      7 H2        -57.4091  -25.9800  -27.9004 H      1 LIG       0.09000
      8 H3        -59.6308  -24.1618  -26.8450 H      1 LIG       0.09000
      9 H4        -59.5708  -25.9512  -26.7017 H      1 LIG       0.09000
@<TRIPOS>BOND
      1       1       2 1
      2       1       4 2
      3       1       5 1
      4       2       3 1
      5       3       5 1
      6       2       6 1
      7       2       7 1
      8       3       8 1
      9       3       9 1
@<TRIPOS>ALT_TYPE
CGenFF_4.0_ALT_TYPE_SET
CGenFF_4.0 1 CG2O4 2 CG3C41 3 CG3C41 4 OG2D1 5 OG3C51 6 HGA2 7 HGA2 8 HGA2 9 HGA2
@<TRIPOS>MOLECULE
4_lactone
 9 9 0 0 0
****
USER_CHARGES
INVALID_CHARGES
Pose:  26 Cluster:  26 Fr_nu: 4260781 TotEn:   -12.96
@<TRIPOS>ATOM
      1 C1        -72.6043  -10.7559  -42.7569 C.2    1 LIG       0.04000
      2 C2        -71.8172   -9.6376  -43.4632 C.3    1 LIG       0.11000
      3 C3        -73.0084   -8.7818  -43.0432 C.3    1 LIG       0.08100
      4 O1        -72.4690  -11.9367  -42.5294 O.2    1 LIG      -0.32000
      5 O2        -73.6339   -9.9353  -42.4158 O.3    1 LIG      -0.27100
      6 H1        -70.8666   -9.3927  -42.9869 H      1 LIG       0.09000
      7 H2        -71.6963   -9.7882  -44.5373 H      1 LIG       0.09000
      8 H3        -72.7929   -7.9946  -42.3156 H      1 LIG       0.09000
      9 H4        -73.6187   -8.3891  -43.8611 H      1 LIG       0.09000
@<TRIPOS>BOND
      1       1       2 1
      2       1       4 2
      3       1       5 1
      4       2       3 1
      5       3       5 1
      6       2       6 1
      7       2       7 1
      8       3       8 1
      9       3       9 1
@<TRIPOS>ALT_TYPE
CGenFF_4.0_ALT_TYPE_SET
CGenFF_4.0 1 CG2O4 2 CG3C41 3 CG3C41 4 OG2D1 5 OG3C51 6 HGA2 7 HGA2 8 HGA2 9 HGA2
@<TRIPOS>MOLECULE
4_lactone
 9 9 0 0 0
****
USER_CHARGES
INVALID_CHARGES
Pose:  27 Cluster:  27 Fr_nu:  58635 TotEn:   -12.71
@<TRIPOS>ATOM
      1 C1        -67.5782   -8.0834  -44.2739 C.2    1 LIG       0.04000
      2 C2        -66.0588   -8.1160  -44.0302 C.3    1 LIG       0.11000
      3 C3        -66.0140   -8.5176  -45.5015 C.3    1 LIG       0.08100
      4 O1        -68.5798   -7.8465  -43.6375 O.2    1 LIG      -0.32000
      5 O2        -67.4646   -8.4459  -45.5798 O.3    1 LIG      -0.27100
      6 H1        -65.6249   -7.1438  -43.7913 H      1 LIG       0.09000
      7 H2        -65.7380   -8.8797  -43.3199 H      1 LIG       0.09000
      8 H3        -65.5379   -7.7992  -46.1743 H      1 LIG       0.09000
      9 H4        -65.6503   -9.5289  -45.7035 H      1 LIG       0.09000
@<TRIPOS>BOND
      1       1       2 1
      2       1       4 2
      3       1       5 1
      4       2       3 1
      5       3       5 1
      6       2       6 1
      7       2       7 1
      8       3       8 1
      9       3       9 1
@<TRIPOS>ALT_TYPE
CGenFF_4.0_ALT_TYPE_SET
CGenFF_4.0 1 CG2O4 2 CG3C41 3 CG3C41 4 OG2D1 5 OG3C51 6 HGA2 7 HGA2 8 HGA2 9 HGA2
@<TRIPOS>MOLECULE
4_lactone
 9 9 0 0 0
****
USER_CHARGES
INVALID_CHARGES
Pose:  28 Cluster:  28 Fr_nu: 1531969 TotEn:   -12.67
@<TRIPOS>ATOM
      1 C1        -67.1930   -8.1075  -45.1433 C.2    1 LIG       0.04000
      2 C2        -67.1673   -8.3926  -46.6557 C.3    1 LIG       0.11000
      3 C3        -65.6713   -8.5697  -46.4135 C.3    1 LIG       0.08100
      4 O1        -68.0156   -7.8281  -44.3010 O.2    1 LIG      -0.32000
      5 O2        -65.8514   -8.2788  -44.9998 O.3    1 LIG      -0.27100
      6 H1        -67.7095   -9.2930  -46.9485 H      1 LIG       0.09000
      7 H2        -67.4501   -7.5395  -47.2745 H      1 LIG       0.09000
      8 H3        -65.2822   -9.5793  -46.5710 H      1 LIG       0.09000
      9 H4        -65.0248   -7.8317  -46.8964 H      1 LIG       0.09000
@<TRIPOS>BOND
      1       1       2 1
      2       1       4 2
      3       1       5 1
      4       2       3 1
      5       3       5 1
      6       2       6 1
      7       2       7 1
      8       3       8 1
      9       3       9 1
@<TRIPOS>ALT_TYPE
CGenFF_4.0_ALT_TYPE_SET
CGenFF_4.0 1 CG2O4 2 CG3C41 3 CG3C41 4 OG2D1 5 OG3C51 6 HGA2 7 HGA2 8 HGA2 9 HGA2
@<TRIPOS>MOLECULE
4_lactone
 9 9 0 0 0
****
USER_CHARGES
INVALID_CHARGES
Pose:  29 Cluster:  29 Fr_nu:  71162 TotEn:   -12.62
@<TRIPOS>ATOM
      1 C1        -73.3730  -27.1898  -42.3505 C.2    1 LIG       0.04000
      2 C2        -73.0493  -27.0449  -43.8483 C.3    1 LIG       0.11000
      3 C3        -72.2946  -25.8043  -43.3800 C.3    1 LIG       0.08100
      4 O1        -73.9886  -27.9512  -41.6394 O.2    1 LIG      -0.32000
      5 O2        -72.6822  -26.0707  -42.0037 O.3    1 LIG      -0.27100
      6 H1        -72.4331  -27.8503  -44.2508 H      1 LIG       0.09000
      7 H2        -73.9221  -26.8602  -44.4767 H      1 LIG       0.09000
      8 H3        -71.2089  -25.8346  -43.5062 H      1 LIG       0.09000
      9 H4        -72.6933  -24.8489  -43.7319 H      1 LIG       0.09000
@<TRIPOS>BOND
      1       1       2 1
      2       1       4 2
      3       1       5 1
      4       2       3 1
      5       3       5 1
      6       2       6 1
      7       2       7 1
      8       3       8 1
      9       3       9 1
@<TRIPOS>ALT_TYPE
CGenFF_4.0_ALT_TYPE_SET
CGenFF_4.0 1 CG2O4 2 CG3C41 3 CG3C41 4 OG2D1 5 OG3C51 6 HGA2 7 HGA2 8 HGA2 9 HGA2
@<TRIPOS>MOLECULE
4_lactone
 9 9 0 0 0
****
USER_CHARGES
INVALID_CHARGES
Pose:  30 Cluster:  30 Fr_nu: 344459 TotEn:   -12.35
@<TRIPOS>ATOM
      1 C1        -60.1750  -20.9222  -25.6899 C.2    1 LIG       0.04000
      2 C2        -61.5789  -21.3863  -25.2626 C.3    1 LIG       0.11000
      3 C3        -61.2082  -22.6377  -26.0528 C.3    1 LIG       0.08100
      4 O1        -59.4718  -19.9489  -25.5395 O.2    1 LIG      -0.32000
      5 O2        -59.9113  -22.0652  -26.3781 O.3    1 LIG      -0.27100
      6 H1        -61.6947  -21.5228  -24.1863 H      1 LIG       0.09000
      7 H2        -62.3913  -20.7870  -25.6768 H      1 LIG       0.09000
      8 H3        -61.1082  -23.5556  -25.4670 H      1 LIG       0.09000
      9 H4        -61.8031  -22.8214  -26.9517 H      1 LIG       0.09000
@<TRIPOS>BOND
      1       1       2 1
      2       1       4 2
      3       1       5 1
      4       2       3 1
      5       3       5 1
      6       2       6 1
      7       2       7 1
      8       3       8 1
      9       3       9 1
@<TRIPOS>ALT_TYPE
CGenFF_4.0_ALT_TYPE_SET
CGenFF_4.0 1 CG2O4 2 CG3C41 3 CG3C41 4 OG2D1 5 OG3C51 6 HGA2 7 HGA2 8 HGA2 9 HGA2
@<TRIPOS>MOLECULE
4_lactone
 9 9 0 0 0
****
USER_CHARGES
INVALID_CHARGES
Pose:  31 Cluster:  31 Fr_nu: 469216 TotEn:   -12.33
@<TRIPOS>ATOM
      1 C1        -60.7608  -21.5190  -25.6638 C.2    1 LIG       0.04000
      2 C2        -61.9304  -21.9940  -26.5446 C.3    1 LIG       0.11000
      3 C3        -62.6828  -22.0184  -25.2175 C.3    1 LIG       0.08100
      4 O1        -59.6028  -21.2009  -25.8124 O.2    1 LIG      -0.32000
      5 O2        -61.4912  -21.5650  -24.5174 O.3    1 LIG      -0.27100
      6 H1        -62.2719  -21.2532  -27.2692 H      1 LIG       0.09000
      7 H2        -61.7675  -22.9648  -27.0156 H      1 LIG       0.09000
      8 H3        -63.5025  -21.3008  -25.1245 H      1 LIG       0.09000
      9 H4        -62.9995  -23.0066  -24.8730 H      1 LIG       0.09000
@<TRIPOS>BOND
      1       1       2 1
      2       1       4 2
      3       1       5 1
      4       2       3 1
      5       3       5 1
      6       2       6 1
      7       2       7 1
      8       3       8 1
      9       3       9 1
@<TRIPOS>ALT_TYPE
CGenFF_4.0_ALT_TYPE_SET
CGenFF_4.0 1 CG2O4 2 CG3C41 3 CG3C41 4 OG2D1 5 OG3C51 6 HGA2 7 HGA2 8 HGA2 9 HGA2
@<TRIPOS>MOLECULE
4_lactone
 9 9 0 0 0
****
USER_CHARGES
INVALID_CHARGES
Pose:  32 Cluster:  32 Fr_nu: 2221189 TotEn:   -12.28
@<TRIPOS>ATOM
      1 C1        -80.0641  -26.5308  -54.2574 C.2    1 LIG       0.04000
      2 C2        -81.5801  -26.2889  -54.1463 C.3    1 LIG       0.11000
      3 C3        -81.5679  -27.6635  -53.4842 C.3    1 LIG       0.08100
      4 O1        -79.0954  -25.9459  -54.6863 O.2    1 LIG      -0.32000
      5 O2        -80.1268  -27.7510  -53.6599 O.3    1 LIG      -0.27100
      6 H1        -81.8517  -25.4537  -53.4989 H      1 LIG       0.09000
      7 H2        -82.0932  -26.2298  -55.1076 H      1 LIG       0.09000
      8 H3        -81.8471  -27.6825  -52.4272 H      1 LIG       0.09000
      9 H4        -82.0881  -28.4549  -54.0308 H      1 LIG       0.09000
@<TRIPOS>BOND
      1       1       2 1
      2       1       4 2
      3       1       5 1
      4       2       3 1
      5       3       5 1
      6       2       6 1
      7       2       7 1
      8       3       8 1
      9       3       9 1
@<TRIPOS>ALT_TYPE
CGenFF_4.0_ALT_TYPE_SET
CGenFF_4.0 1 CG2O4 2 CG3C41 3 CG3C41 4 OG2D1 5 OG3C51 6 HGA2 7 HGA2 8 HGA2 9 HGA2
@<TRIPOS>MOLECULE
4_lactone
 9 9 0 0 0
****
USER_CHARGES
INVALID_CHARGES
Pose:  33 Cluster:  33 Fr_nu: 3554959 TotEn:   -11.46
@<TRIPOS>ATOM
      1 C1        -72.3253  -11.3832  -43.7606 C.2    1 LIG       0.04000
      2 C2        -73.2023  -10.9163  -42.5850 C.3    1 LIG       0.11000
      3 C3        -72.7951   -9.5277  -43.0686 C.3    1 LIG       0.08100
      4 O1        -71.9800  -12.4319  -44.2559 O.2    1 LIG      -0.32000
      5 O2        -72.0021  -10.1166  -44.1362 O.3    1 LIG      -0.27100
      6 H1        -74.2595  -11.1641  -42.6919 H      1 LIG       0.09000
      7 H2        -72.8233  -11.2071  -41.6038 H      1 LIG       0.09000
      8 H3        -73.6046   -8.9073  -43.4628 H      1 LIG       0.09000
      9 H4        -72.1739   -8.9511  -42.3778 H      1 LIG       0.09000
@<TRIPOS>BOND
      1       1       2 1
      2       1       4 2
      3       1       5 1
      4       2       3 1
      5       3       5 1
      6       2       6 1
      7       2       7 1
      8       3       8 1
      9       3       9 1
@<TRIPOS>ALT_TYPE
CGenFF_4.0_ALT_TYPE_SET
CGenFF_4.0 1 CG2O4 2 CG3C41 3 CG3C41 4 OG2D1 5 OG3C51 6 HGA2 7 HGA2 8 HGA2 9 HGA2
@<TRIPOS>MOLECULE
4_lactone
 9 9 0 0 0
****
USER_CHARGES
INVALID_CHARGES
Pose:  34 Cluster:  34 Fr_nu: 4440766 TotEn:   -11.24
@<TRIPOS>ATOM
      1 C1        -73.3190  -26.9931  -43.2418 C.2    1 LIG       0.04000
      2 C2        -72.6280  -26.2197  -44.3792 C.3    1 LIG       0.11000
      3 C3        -73.5536  -27.0508  -45.2627 C.3    1 LIG       0.08100
      4 O1        -73.2642  -27.0431  -42.0340 O.2    1 LIG      -0.32000
      5 O2        -74.1139  -27.7010  -44.0884 O.3    1 LIG      -0.27100
      6 H1        -72.8210  -25.1459  -44.3692 H      1 LIG       0.09000
      7 H2        -71.5620  -26.4310  -44.4779 H      1 LIG       0.09000
      8 H3        -74.3131  -26.4891  -45.8134 H      1 LIG       0.09000
      9 H4        -73.0576  -27.7690  -45.9213 H      1 LIG       0.09000
@<TRIPOS>BOND
      1       1       2 1
      2       1       4 2
      3       1       5 1
      4       2       3 1
      5       3       5 1
      6       2       6 1
      7       2       7 1
      8       3       8 1
      9       3       9 1
@<TRIPOS>ALT_TYPE
CGenFF_4.0_ALT_TYPE_SET
CGenFF_4.0 1 CG2O4 2 CG3C41 3 CG3C41 4 OG2D1 5 OG3C51 6 HGA2 7 HGA2 8 HGA2 9 HGA2
@<TRIPOS>MOLECULE
4_lactone
 9 9 0 0 0
****
USER_CHARGES
INVALID_CHARGES
Pose:  35 Cluster:  35 Fr_nu: 433370 TotEn:   -10.22
@<TRIPOS>ATOM
      1 C1        -75.5703  -20.1954  -27.6438 C.2    1 LIG       0.04000
      2 C2        -76.7316  -20.6475  -26.7404 C.3    1 LIG       0.11000
      3 C3        -76.9279  -21.7007  -27.8268 C.3    1 LIG       0.08100
      4 O1        -74.7179  -19.3365  -27.6398 O.2    1 LIG      -0.32000
      5 O2        -75.8031  -21.1600  -28.5739 O.3    1 LIG      -0.27100
      6 H1        -76.4172  -21.0249  -25.7661 H      1 LIG       0.09000
      7 H2        -77.5319  -19.9122  -26.6423 H      1 LIG       0.09000
      8 H3        -76.7490  -22.7352  -27.5214 H      1 LIG       0.09000
      9 H4        -77.8600  -21.6256  -28.3936 H      1 LIG       0.09000
@<TRIPOS>BOND
      1       1       2 1
      2       1       4 2
      3       1       5 1
      4       2       3 1
      5       3       5 1
      6       2       6 1
      7       2       7 1
      8       3       8 1
      9       3       9 1
@<TRIPOS>ALT_TYPE
CGenFF_4.0_ALT_TYPE_SET
CGenFF_4.0 1 CG2O4 2 CG3C41 3 CG3C41 4 OG2D1 5 OG3C51 6 HGA2 7 HGA2 8 HGA2 9 HGA2
@<TRIPOS>MOLECULE
4_lactone
 9 9 0 0 0
****
USER_CHARGES
INVALID_CHARGES
Pose:  36 Cluster:  36 Fr_nu:  40029 TotEn:    -9.59
@<TRIPOS>ATOM
      1 C1        -52.5077   -8.6570  -30.3268 C.2    1 LIG       0.04000
      2 C2        -51.1476   -9.3444  -30.5431 C.3    1 LIG       0.11000
      3 C3        -51.9983  -10.6103  -30.5870 C.3    1 LIG       0.08100
      4 O1        -52.9241   -7.5326  -30.1634 O.2    1 LIG      -0.32000
      5 O2        -53.2037   -9.8244  -30.3754 O.3    1 LIG      -0.27100
      6 H1        -50.6546   -9.0724  -31.4777 H      1 LIG       0.09000
      7 H2        -50.4660   -9.2599  -29.6951 H      1 LIG       0.09000
      8 H3        -52.0209  -11.1327  -31.5473 H      1 LIG       0.09000
      9 H4        -51.8321  -11.3187  -29.7708 H      1 LIG       0.09000
@<TRIPOS>BOND
      1       1       2 1
      2       1       4 2
      3       1       5 1
      4       2       3 1
      5       3       5 1
      6       2       6 1
      7       2       7 1
      8       3       8 1
      9       3       9 1
@<TRIPOS>ALT_TYPE
CGenFF_4.0_ALT_TYPE_SET
CGenFF_4.0 1 CG2O4 2 CG3C41 3 CG3C41 4 OG2D1 5 OG3C51 6 HGA2 7 HGA2 8 HGA2 9 HGA2
@<TRIPOS>MOLECULE
4_lactone
 9 9 0 0 0
****
USER_CHARGES
INVALID_CHARGES
Pose:  37 Cluster:  37 Fr_nu: 1680722 TotEn:    -9.55
@<TRIPOS>ATOM
      1 C1        -47.7675    1.8825  -39.6153 C.2    1 LIG       0.04000
      2 C2        -48.7660    2.6642  -40.4876 C.3    1 LIG       0.11000
      3 C3        -47.8940    3.8550  -40.1007 C.3    1 LIG       0.08100
      4 O1        -47.5954    0.7379  -39.2621 O.2    1 LIG      -0.32000
      5 O2        -47.0354    2.9872  -39.3099 O.3    1 LIG      -0.27100
      6 H1        -48.7480    2.3870  -41.5427 H      1 LIG       0.09000
      7 H2        -49.7849    2.6754  -40.0970 H      1 LIG       0.09000
      8 H3        -47.3454    4.3265  -40.9205 H      1 LIG       0.09000
      9 H4        -48.3796    4.6132  -39.4802 H      1 LIG       0.09000
@<TRIPOS>BOND
      1       1       2 1
      2       1       4 2
      3       1       5 1
      4       2       3 1
      5       3       5 1
      6       2       6 1
      7       2       7 1
      8       3       8 1
      9       3       9 1
@<TRIPOS>ALT_TYPE
CGenFF_4.0_ALT_TYPE_SET
CGenFF_4.0 1 CG2O4 2 CG3C41 3 CG3C41 4 OG2D1 5 OG3C51 6 HGA2 7 HGA2 8 HGA2 9 HGA2
@<TRIPOS>MOLECULE
4_lactone
 9 9 0 0 0
****
USER_CHARGES
INVALID_CHARGES
Pose:  38 Cluster:  38 Fr_nu: 261773 TotEn:    -9.48
@<TRIPOS>ATOM
      1 C1        -67.8672  -25.5862  -35.8807 C.2    1 LIG       0.04000
      2 C2        -67.5498  -24.0812  -35.8220 C.3    1 LIG       0.11000
      3 C3        -66.1788  -24.5354  -36.3140 C.3    1 LIG       0.08100
      4 O1        -68.8100  -26.3096  -35.6527 O.2    1 LIG      -0.32000
      5 O2        -66.6232  -25.9203  -36.3174 O.3    1 LIG      -0.27100
      6 H1        -68.1278  -23.4763  -36.5223 H      1 LIG       0.09000
      7 H2        -67.5770  -23.6592  -34.8160 H      1 LIG       0.09000
      8 H3        -65.8999  -24.1989  -37.3163 H      1 LIG       0.09000
      9 H4        -65.3520  -24.3806  -35.6154 H      1 LIG       0.09000
@<TRIPOS>BOND
      1       1       2 1
      2       1       4 2
      3       1       5 1
      4       2       3 1
      5       3       5 1
      6       2       6 1
      7       2       7 1
      8       3       8 1
      9       3       9 1
@<TRIPOS>ALT_TYPE
CGenFF_4.0_ALT_TYPE_SET
CGenFF_4.0 1 CG2O4 2 CG3C41 3 CG3C41 4 OG2D1 5 OG3C51 6 HGA2 7 HGA2 8 HGA2 9 HGA2
@<TRIPOS>MOLECULE
4_lactone
 9 9 0 0 0
****
USER_CHARGES
INVALID_CHARGES
Pose:  39 Cluster:  39 Fr_nu:  17459 TotEn:    -9.45
@<TRIPOS>ATOM
      1 C1        -53.2922  -10.2644  -31.1083 C.2    1 LIG       0.04000
      2 C2        -52.4232  -11.0603  -30.1180 C.3    1 LIG       0.11000
      3 C3        -51.3819   -9.9983  -30.4582 C.3    1 LIG       0.08100
      4 O1        -54.4121  -10.3251  -31.5625 O.2    1 LIG      -0.32000
      5 O2        -52.3168   -9.3523  -31.3661 O.3    1 LIG      -0.27100
      6 H1        -52.7934  -11.0490  -29.0917 H      1 LIG       0.09000
      7 H2        -52.1907  -12.0749  -30.4454 H      1 LIG       0.09000
      8 H3        -51.0947   -9.3362  -29.6368 H      1 LIG       0.09000
      9 H4        -50.4947  -10.3596  -30.9854 H      1 LIG       0.09000
@<TRIPOS>BOND
      1       1       2 1
      2       1       4 2
      3       1       5 1
      4       2       3 1
      5       3       5 1
      6       2       6 1
      7       2       7 1
      8       3       8 1
      9       3       9 1
@<TRIPOS>ALT_TYPE
CGenFF_4.0_ALT_TYPE_SET
CGenFF_4.0 1 CG2O4 2 CG3C41 3 CG3C41 4 OG2D1 5 OG3C51 6 HGA2 7 HGA2 8 HGA2 9 HGA2
@<TRIPOS>MOLECULE
4_lactone
 9 9 0 0 0
****
USER_CHARGES
INVALID_CHARGES
Pose:  40 Cluster:  40 Fr_nu:   4713 TotEn:    -9.11
@<TRIPOS>ATOM
      1 C1        -72.9812  -27.8500  -41.6875 C.2    1 LIG       0.04000
      2 C2        -71.5708  -27.4534  -42.1594 C.3    1 LIG       0.11000
      3 C3        -72.2303  -26.0996  -42.4048 C.3    1 LIG       0.08100
      4 O1        -73.5332  -28.8350  -41.2522 O.2    1 LIG      -0.32000
      5 O2        -73.5040  -26.6184  -41.9313 O.3    1 LIG      -0.27100
      6 H1        -70.8150  -27.4764  -41.3729 H      1 LIG       0.09000
      7 H2        -71.2334  -27.9853  -43.0505 H      1 LIG       0.09000
      8 H3        -71.8720  -25.2777  -41.7790 H      1 LIG       0.09000
      9 H4        -72.2882  -25.7858  -43.4507 H      1 LIG       0.09000
@<TRIPOS>BOND
      1       1       2 1
      2       1       4 2
      3       1       5 1
      4       2       3 1
      5       3       5 1
      6       2       6 1
      7       2       7 1
      8       3       8 1
      9       3       9 1
@<TRIPOS>ALT_TYPE
CGenFF_4.0_ALT_TYPE_SET
CGenFF_4.0 1 CG2O4 2 CG3C41 3 CG3C41 4 OG2D1 5 OG3C51 6 HGA2 7 HGA2 8 HGA2 9 HGA2
@<TRIPOS>MOLECULE
4_lactone
 9 9 0 0 0
****
USER_CHARGES
INVALID_CHARGES
Pose:  41 Cluster:  41 Fr_nu: 2667514 TotEn:    -8.93
@<TRIPOS>ATOM
      1 C1        -81.3838  -30.2931  -35.5152 C.2    1 LIG       0.04000
      2 C2        -81.6864  -30.2747  -34.0061 C.3    1 LIG       0.11000
      3 C3        -82.8902  -29.4444  -34.4413 C.3    1 LIG       0.08100
      4 O1        -80.5401  -30.7519  -36.2513 O.2    1 LIG      -0.32000
      5 O2        -82.4763  -29.5474  -35.8319 O.3    1 LIG      -0.27100
      6 H1        -81.9145  -31.2552  -33.5854 H      1 LIG       0.09000
      7 H2        -80.9391  -29.7500  -33.4085 H      1 LIG       0.09000
      8 H3        -83.8679  -29.9052  -34.2765 H      1 LIG       0.09000
      9 H4        -82.8951  -28.4057  -34.0996 H      1 LIG       0.09000
@<TRIPOS>BOND
      1       1       2 1
      2       1       4 2
      3       1       5 1
      4       2       3 1
      5       3       5 1
      6       2       6 1
      7       2       7 1
      8       3       8 1
      9       3       9 1
@<TRIPOS>ALT_TYPE
CGenFF_4.0_ALT_TYPE_SET
CGenFF_4.0 1 CG2O4 2 CG3C41 3 CG3C41 4 OG2D1 5 OG3C51 6 HGA2 7 HGA2 8 HGA2 9 HGA2
@<TRIPOS>MOLECULE
4_lactone
 9 9 0 0 0
****
USER_CHARGES
INVALID_CHARGES
Pose:  42 Cluster:  42 Fr_nu: 2289222 TotEn:    -8.74
@<TRIPOS>ATOM
      1 C1        -38.3488   -1.0835  -42.3687 C.2    1 LIG       0.04000
      2 C2        -37.8409    0.3322  -42.0413 C.3    1 LIG       0.11000
      3 C3        -38.8175    0.2168  -40.8747 C.3    1 LIG       0.08100
      4 O1        -38.1496   -1.9317  -43.2085 O.2    1 LIG      -0.32000
      5 O2        -39.1999   -1.1178  -41.3085 O.3    1 LIG      -0.27100
      6 H1        -36.7844    0.3753  -41.7720 H      1 LIG       0.09000
      7 H2        -38.0895    1.0801  -42.7960 H      1 LIG       0.09000
      8 H3        -38.3663    0.2032  -39.8788 H      1 LIG       0.09000
      9 H4        -39.6660    0.9060  -40.9000 H      1 LIG       0.09000
@<TRIPOS>BOND
      1       1       2 1
      2       1       4 2
      3       1       5 1
      4       2       3 1
      5       3       5 1
      6       2       6 1
      7       2       7 1
      8       3       8 1
      9       3       9 1
@<TRIPOS>ALT_TYPE
CGenFF_4.0_ALT_TYPE_SET
CGenFF_4.0 1 CG2O4 2 CG3C41 3 CG3C41 4 OG2D1 5 OG3C51 6 HGA2 7 HGA2 8 HGA2 9 HGA2
@<TRIPOS>MOLECULE
4_lactone
 9 9 0 0 0
****
USER_CHARGES
INVALID_CHARGES
Pose:  43 Cluster:  43 Fr_nu:  17499 TotEn:    -8.13
@<TRIPOS>ATOM
      1 C1        -51.8898  -11.3089  -29.9877 C.2    1 LIG       0.04000
      2 C2        -52.5499  -10.3960  -31.0365 C.3    1 LIG       0.11000
      3 C3        -51.4426   -9.4293  -30.6277 C.3    1 LIG       0.08100
      4 O1        -52.0623  -12.4169  -29.5329 O.2    1 LIG      -0.32000
      5 O2        -50.9305  -10.3982  -29.6713 O.3    1 LIG      -0.27100
      6 H1        -52.4931  -10.7768  -32.0575 H      1 LIG       0.09000
      7 H2        -53.5658  -10.0885  -30.7830 H      1 LIG       0.09000
      8 H3        -50.7056   -9.1985  -31.4017 H      1 LIG       0.09000
      9 H4        -51.7756   -8.5132  -30.1322 H      1 LIG       0.09000
@<TRIPOS>BOND
      1       1       2 1
      2       1       4 2
      3       1       5 1
      4       2       3 1
      5       3       5 1
      6       2       6 1
      7       2       7 1
      8       3       8 1
      9       3       9 1
@<TRIPOS>ALT_TYPE
CGenFF_4.0_ALT_TYPE_SET
CGenFF_4.0 1 CG2O4 2 CG3C41 3 CG3C41 4 OG2D1 5 OG3C51 6 HGA2 7 HGA2 8 HGA2 9 HGA2
@<TRIPOS>MOLECULE
4_lactone
 9 9 0 0 0
****
USER_CHARGES
INVALID_CHARGES
Pose:  44 Cluster:  44 Fr_nu: 606611 TotEn:    -7.13
@<TRIPOS>ATOM
      1 C1        -67.5808   -8.8921  -46.9971 C.2    1 LIG       0.04000
      2 C2        -66.3416   -8.2623  -46.3361 C.3    1 LIG       0.11000
      3 C3        -66.3584   -7.3704  -47.5739 C.3    1 LIG       0.08100
      4 O1        -68.3685   -9.7784  -46.7556 O.2    1 LIG      -0.32000
      5 O2        -67.5351   -8.0634  -48.0746 O.3    1 LIG      -0.27100
      6 H1        -66.5479   -7.7618  -45.3888 H      1 LIG       0.09000
      7 H2        -65.4900   -8.9393  -46.2506 H      1 LIG       0.09000
      8 H3        -66.5611   -6.3114  -47.3919 H      1 LIG       0.09000
      9 H4        -65.5065   -7.4854  -48.2497 H      1 LIG       0.09000
@<TRIPOS>BOND
      1       1       2 1
      2       1       4 2
      3       1       5 1
      4       2       3 1
      5       3       5 1
      6       2       6 1
      7       2       7 1
      8       3       8 1
      9       3       9 1
@<TRIPOS>ALT_TYPE
CGenFF_4.0_ALT_TYPE_SET
CGenFF_4.0 1 CG2O4 2 CG3C41 3 CG3C41 4 OG2D1 5 OG3C51 6 HGA2 7 HGA2 8 HGA2 9 HGA2
@<TRIPOS>MOLECULE
4_lactone
 9 9 0 0 0
****
USER_CHARGES
INVALID_CHARGES
Pose:  45 Cluster:  45 Fr_nu: 1433565 TotEn:    -6.50
@<TRIPOS>ATOM
      1 C1        -55.6330   -1.8810  -18.6548 C.2    1 LIG       0.04000
      2 C2        -55.7196   -0.3448  -18.6983 C.3    1 LIG       0.11000
      3 C3        -55.2021   -0.5365  -20.1208 C.3    1 LIG       0.08100
      4 O1        -55.8555   -2.7659  -17.8600 O.2    1 LIG      -0.32000
      5 O2        -55.1724   -1.9782  -19.9308 O.3    1 LIG      -0.27100
      6 H1        -56.7343    0.0468  -18.6122 H      1 LIG       0.09000
      7 H2        -55.0394    0.1592  -18.0098 H      1 LIG       0.09000
      8 H3        -55.8923   -0.2490  -20.9186 H      1 LIG       0.09000
      9 H4        -54.2035   -0.1365  -20.3172 H      1 LIG       0.09000
@<TRIPOS>BOND
      1       1       2 1
      2       1       4 2
      3       1       5 1
      4       2       3 1
      5       3       5 1
      6       2       6 1
      7       2       7 1
      8       3       8 1
      9       3       9 1
@<TRIPOS>ALT_TYPE
CGenFF_4.0_ALT_TYPE_SET
CGenFF_4.0 1 CG2O4 2 CG3C41 3 CG3C41 4 OG2D1 5 OG3C51 6 HGA2 7 HGA2 8 HGA2 9 HGA2
@<TRIPOS>MOLECULE
4_lactone
 9 9 0 0 0
****
USER_CHARGES
INVALID_CHARGES
Pose:  46 Cluster:  46 Fr_nu:  58726 TotEn:    -5.54
@<TRIPOS>ATOM
      1 C1        -65.6311   -8.1342  -46.0200 C.2    1 LIG       0.04000
      2 C2        -64.7309   -8.0257  -44.7762 C.3    1 LIG       0.11000
      3 C3        -66.0588   -8.1160  -44.0302 C.3    1 LIG       0.08100
      4 O1        -65.4946   -8.1547  -47.2222 O.2    1 LIG      -0.32000
      5 O2        -66.7772   -8.2087  -45.2915 O.3    1 LIG      -0.27100
      6 H1        -64.0535   -8.8704  -44.6415 H      1 LIG       0.09000
      7 H2        -64.2023   -7.0749  -44.6907 H      1 LIG       0.09000
      8 H3        -66.1990   -9.0121  -43.4196 H      1 LIG       0.09000
      9 H4        -66.3461   -7.2227  -43.4689 H      1 LIG       0.09000
@<TRIPOS>BOND
      1       1       2 1
      2       1       4 2
      3       1       5 1
      4       2       3 1
      5       3       5 1
      6       2       6 1
      7       2       7 1
      8       3       8 1
      9       3       9 1
@<TRIPOS>ALT_TYPE
CGenFF_4.0_ALT_TYPE_SET
CGenFF_4.0 1 CG2O4 2 CG3C41 3 CG3C41 4 OG2D1 5 OG3C51 6 HGA2 7 HGA2 8 HGA2 9 HGA2
@<TRIPOS>MOLECULE
pyridine
 11 11 0 0 0
****
USER_CHARGES
INVALID_CHARGES
Pose:   1 Cluster:   1 Fr_nu: 1706440 TotEn:   -19.38
@<TRIPOS>ATOM
      1 C1        -65.8812   -8.2963  -46.4572 C.ar   1 LIG      -0.11300
      2 C2        -65.1602   -8.3023  -45.2684 C.ar   1 LIG      -0.11700
      3 C3        -67.2660   -8.1752  -46.4234 C.ar   1 LIG      -0.11700
      4 C4        -65.8655   -8.1853  -44.0815 C.ar   1 LIG       0.17700
      5 C5        -67.8770   -8.0641  -45.1848 C.ar   1 LIG       0.17700
      6 N1        -67.2101   -8.0660  -44.0088 N.ar   1 LIG      -0.60000
      7 H1        -65.3650   -8.3866  -47.4083 H      1 LIG       0.11500
      8 H2        -64.0804   -8.3953  -45.2707 H      1 LIG       0.11500
      9 H3        -67.8485   -8.1687  -47.3376 H      1 LIG       0.11500
     10 H4        -65.3492   -8.1850  -43.1273 H      1 LIG       0.12400
     11 H5        -68.9548   -7.9680  -45.1034 H      1 LIG       0.12400
@<TRIPOS>BOND
      1       1       2 ar
      2       1       3 ar
      3       2       4 ar
      4       3       5 ar
      5       4       6 ar
      6       5       6 ar
      7       1       7 1
      8       2       8 1
      9       3       9 1
     10       4      10 1
     11       5      11 1
@<TRIPOS>ALT_TYPE
CGenFF_4.0_ALT_TYPE_SET
CGenFF_4.0 1 CG2R61 2 CG2R61 3 CG2R61 4 CG2R61 5 CG2R61 6 NG2R60 7 HGR61 8 HGR61 9 HGR61 10 HGR62 11 HGR62
@<TRIPOS>MOLECULE
pyridine
 11 11 0 0 0
****
USER_CHARGES
INVALID_CHARGES
Pose:   2 Cluster:   2 Fr_nu: 2474517 TotEn:   -16.33
@<TRIPOS>ATOM
      1 C1        -40.9317  -11.7379  -38.8446 C.ar   1 LIG      -0.11300
      2 C2        -40.1725  -12.8698  -38.5695 C.ar   1 LIG      -0.11700
      3 C3        -42.1627  -11.5650  -38.2218 C.ar   1 LIG      -0.11700
      4 C4        -40.6850  -13.7919  -37.6712 C.ar   1 LIG       0.17700
      5 C5        -42.5862  -12.5455  -37.3393 C.ar   1 LIG       0.17700
      6 N1        -41.8766  -13.6585  -37.0468 N.ar   1 LIG      -0.60000
      7 H1        -40.5649  -10.9923  -39.5437 H      1 LIG       0.11500
      8 H2        -39.2101  -13.0253  -39.0430 H      1 LIG       0.11500
      9 H3        -42.7717  -10.6907  -38.4215 H      1 LIG       0.11500
     10 H4        -40.1315  -14.6915  -37.4233 H      1 LIG       0.12400
     11 H5        -43.5393  -12.4589  -36.8278 H      1 LIG       0.12400
@<TRIPOS>BOND
      1       1       2 ar
      2       1       3 ar
      3       2       4 ar
      4       3       5 ar
      5       4       6 ar
      6       5       6 ar
      7       1       7 1
      8       2       8 1
      9       3       9 1
     10       4      10 1
     11       5      11 1
@<TRIPOS>ALT_TYPE
CGenFF_4.0_ALT_TYPE_SET
CGenFF_4.0 1 CG2R61 2 CG2R61 3 CG2R61 4 CG2R61 5 CG2R61 6 NG2R60 7 HGR61 8 HGR61 9 HGR61 10 HGR62 11 HGR62
@<TRIPOS>MOLECULE
pyridine
 11 11 0 0 0
****
USER_CHARGES
INVALID_CHARGES
Pose:   3 Cluster:   3 Fr_nu:   9327 TotEn:   -16.13
@<TRIPOS>ATOM
      1 C1        -65.0970   -8.0371  -46.3523 C.ar   1 LIG      -0.11300
      2 C2        -65.4591   -8.4370  -45.0709 C.ar   1 LIG      -0.11700
      3 C3        -66.0786   -7.6444  -47.2554 C.ar   1 LIG      -0.11700
      4 C4        -66.8056   -8.4266  -44.7444 C.ar   1 LIG       0.17700
      5 C5        -67.3974   -7.6696  -46.8313 C.ar   1 LIG       0.17700
      6 N1        -67.7876   -8.0519  -45.5946 N.ar   1 LIG      -0.60000
      7 H1        -64.0518   -8.0321  -46.6469 H      1 LIG       0.11500
      8 H2        -64.7111   -8.7468  -44.3504 H      1 LIG       0.11500
      9 H3        -65.8195   -7.3293  -48.2598 H      1 LIG       0.11500
     10 H4        -67.1394   -8.7300  -43.7577 H      1 LIG       0.12400
     11 H5        -68.2012   -7.3737  -47.4974 H      1 LIG       0.12400
@<TRIPOS>BOND
      1       1       2 ar
      2       1       3 ar
      3       2       4 ar
      4       3       5 ar
      5       4       6 ar
      6       5       6 ar
      7       1       7 1
      8       2       8 1
      9       3       9 1
     10       4      10 1
     11       5      11 1
@<TRIPOS>ALT_TYPE
CGenFF_4.0_ALT_TYPE_SET
CGenFF_4.0 1 CG2R61 2 CG2R61 3 CG2R61 4 CG2R61 5 CG2R61 6 NG2R60 7 HGR61 8 HGR61 9 HGR61 10 HGR62 11 HGR62
@<TRIPOS>MOLECULE
pyridine
 11 11 0 0 0
****
USER_CHARGES
INVALID_CHARGES
Pose:   4 Cluster:   4 Fr_nu: 115765 TotEn:   -15.70
@<TRIPOS>ATOM
      1 C1        -69.1614   -6.6970  -45.8067 C.ar   1 LIG      -0.11300
      2 C2        -68.1447   -7.2644  -46.5667 C.ar   1 LIG      -0.11700
      3 C3        -69.3667   -7.1252  -44.4999 C.ar   1 LIG      -0.11700
      4 C4        -67.3673   -8.2489  -45.9782 C.ar   1 LIG       0.17700
      5 C5        -68.5347   -8.1160  -44.0040 C.ar   1 LIG       0.17700
      6 N1        -67.5367   -8.6909  -44.7120 N.ar   1 LIG      -0.60000
      7 H1        -69.7930   -5.9230  -46.2323 H      1 LIG       0.11500
      8 H2        -67.9663   -6.9461  -47.5872 H      1 LIG       0.11500
      9 H3        -70.1535   -6.6974  -43.8891 H      1 LIG       0.11500
     10 H4        -66.5618   -8.7229  -46.5293 H      1 LIG       0.12400
     11 H5        -68.6535   -8.4859  -42.9908 H      1 LIG       0.12400
@<TRIPOS>BOND
      1       1       2 ar
      2       1       3 ar
      3       2       4 ar
      4       3       5 ar
      5       4       6 ar
      6       5       6 ar
      7       1       7 1
      8       2       8 1
      9       3       9 1
     10       4      10 1
     11       5      11 1
@<TRIPOS>ALT_TYPE
CGenFF_4.0_ALT_TYPE_SET
CGenFF_4.0 1 CG2R61 2 CG2R61 3 CG2R61 4 CG2R61 5 CG2R61 6 NG2R60 7 HGR61 8 HGR61 9 HGR61 10 HGR62 11 HGR62
@<TRIPOS>MOLECULE
pyridine
 11 11 0 0 0
****
USER_CHARGES
INVALID_CHARGES
Pose:   5 Cluster:   5 Fr_nu: 186828 TotEn:   -15.42
@<TRIPOS>ATOM
      1 C1        -66.1385   -8.4499  -44.3797 C.ar   1 LIG      -0.11300
      2 C2        -66.3808   -8.8229  -45.6970 C.ar   1 LIG      -0.11700
      3 C3        -67.1621   -7.8932  -43.6210 C.ar   1 LIG      -0.11700
      4 C4        -67.6539   -8.6199  -46.2047 C.ar   1 LIG       0.17700
      5 C5        -68.4001   -7.7316  -44.2217 C.ar   1 LIG       0.17700
      6 N1        -68.6735   -8.0819  -45.4986 N.ar   1 LIG      -0.60000
      7 H1        -65.1535   -8.5921  -43.9453 H      1 LIG       0.11500
      8 H2        -65.5982   -9.2590  -46.3068 H      1 LIG       0.11500
      9 H3        -66.9958   -7.5946  -42.5923 H      1 LIG       0.11500
     10 H4        -67.8936   -8.8938  -47.2268 H      1 LIG       0.12400
     11 H5        -69.2320   -7.3014  -43.6737 H      1 LIG       0.12400
@<TRIPOS>BOND
      1       1       2 ar
      2       1       3 ar
      3       2       4 ar
      4       3       5 ar
      5       4       6 ar
      6       5       6 ar
      7       1       7 1
      8       2       8 1
      9       3       9 1
     10       4      10 1
     11       5      11 1
@<TRIPOS>ALT_TYPE
CGenFF_4.0_ALT_TYPE_SET
CGenFF_4.0 1 CG2R61 2 CG2R61 3 CG2R61 4 CG2R61 5 CG2R61 6 NG2R60 7 HGR61 8 HGR61 9 HGR61 10 HGR62 11 HGR62
@<TRIPOS>MOLECULE
pyridine
 11 11 0 0 0
****
USER_CHARGES
INVALID_CHARGES
Pose:   6 Cluster:   6 Fr_nu:   3446 TotEn:   -15.41
@<TRIPOS>ATOM
      1 C1        -67.5437   -7.1492  -47.9716 C.ar   1 LIG      -0.11300
      2 C2        -66.4982   -8.0574  -47.8486 C.ar   1 LIG      -0.11700
      3 C3        -68.3828   -6.9126  -46.8884 C.ar   1 LIG      -0.11700
      4 C4        -66.3354   -8.6981  -46.6309 C.ar   1 LIG       0.17700
      5 C5        -68.1359   -7.6047  -45.7138 C.ar   1 LIG       0.17700
      6 N1        -67.1302   -8.4945  -45.5565 N.ar   1 LIG      -0.60000
      7 H1        -67.7048   -6.6273  -48.9101 H      1 LIG       0.11500
      8 H2        -65.8316   -8.2573  -48.6795 H      1 LIG       0.11500
      9 H3        -69.2045   -6.2094  -46.9616 H      1 LIG       0.11500
     10 H4        -65.5350   -9.4157  -46.4843 H      1 LIG       0.12400
     11 H5        -68.7616   -7.4570  -44.8396 H      1 LIG       0.12400
@<TRIPOS>BOND
      1       1       2 ar
      2       1       3 ar
      3       2       4 ar
      4       3       5 ar
      5       4       6 ar
      6       5       6 ar
      7       1       7 1
      8       2       8 1
      9       3       9 1
     10       4      10 1
     11       5      11 1
@<TRIPOS>ALT_TYPE
CGenFF_4.0_ALT_TYPE_SET
CGenFF_4.0 1 CG2R61 2 CG2R61 3 CG2R61 4 CG2R61 5 CG2R61 6 NG2R60 7 HGR61 8 HGR61 9 HGR61 10 HGR62 11 HGR62
@<TRIPOS>MOLECULE
pyridine
 11 11 0 0 0
****
USER_CHARGES
INVALID_CHARGES
Pose:   7 Cluster:   7 Fr_nu: 3600198 TotEn:   -14.61
@<TRIPOS>ATOM
      1 C1        -83.9138   -0.5006  -47.1595 C.ar   1 LIG      -0.11300
      2 C2        -84.3440    0.6174  -46.4538 C.ar   1 LIG      -0.11700
      3 C3        -83.1480   -1.4681  -46.5187 C.ar   1 LIG      -0.11700
      4 C4        -83.9844    0.7202  -45.1197 C.ar   1 LIG       0.17700
      5 C5        -82.8417   -1.2719  -45.1817 C.ar   1 LIG       0.17700
      6 N1        -83.2417   -0.1989  -44.4631 N.ar   1 LIG      -0.60000
      7 H1        -84.1742   -0.6174  -48.2073 H      1 LIG       0.11500
      8 H2        -84.9421    1.3840  -46.9327 H      1 LIG       0.11500
      9 H3        -82.8011   -2.3476  -47.0491 H      1 LIG       0.11500
     10 H4        -84.2949    1.5734  -44.5257 H      1 LIG       0.12400
     11 H5        -82.2465   -1.9965  -44.6357 H      1 LIG       0.12400
@<TRIPOS>BOND
      1       1       2 ar
      2       1       3 ar
      3       2       4 ar
      4       3       5 ar
      5       4       6 ar
      6       5       6 ar
      7       1       7 1
      8       2       8 1
      9       3       9 1
     10       4      10 1
     11       5      11 1
@<TRIPOS>ALT_TYPE
CGenFF_4.0_ALT_TYPE_SET
CGenFF_4.0 1 CG2R61 2 CG2R61 3 CG2R61 4 CG2R61 5 CG2R61 6 NG2R60 7 HGR61 8 HGR61 9 HGR61 10 HGR62 11 HGR62
@<TRIPOS>MOLECULE
pyridine
 11 11 0 0 0
****
USER_CHARGES
INVALID_CHARGES
Pose:   8 Cluster:   8 Fr_nu: 172080 TotEn:   -14.40
@<TRIPOS>ATOM
      1 C1        -67.2157   -7.7169  -47.2404 C.ar   1 LIG      -0.11300
      2 C2        -68.3809   -6.9801  -47.0595 C.ar   1 LIG      -0.11700
      3 C3        -66.6225   -8.3473  -46.1524 C.ar   1 LIG      -0.11700
      4 C4        -68.9088   -6.9051  -45.7807 C.ar   1 LIG       0.17700
      5 C5        -67.2290   -8.2110  -44.9141 C.ar   1 LIG       0.17700
      6 N1        -68.3610   -7.5036  -44.6994 N.ar   1 LIG      -0.60000
      7 H1        -66.7704   -7.7990  -48.2274 H      1 LIG       0.11500
      8 H2        -68.8607   -6.4806  -47.8931 H      1 LIG       0.11500
      9 H3        -65.7137   -8.9265  -46.2698 H      1 LIG       0.11500
     10 H4        -69.8161   -6.3423  -45.5873 H      1 LIG       0.12400
     11 H5        -66.8060   -8.6823  -44.0330 H      1 LIG       0.12400
@<TRIPOS>BOND
      1       1       2 ar
      2       1       3 ar
      3       2       4 ar
      4       3       5 ar
      5       4       6 ar
      6       5       6 ar
      7       1       7 1
      8       2       8 1
      9       3       9 1
     10       4      10 1
     11       5      11 1
@<TRIPOS>ALT_TYPE
CGenFF_4.0_ALT_TYPE_SET
CGenFF_4.0 1 CG2R61 2 CG2R61 3 CG2R61 4 CG2R61 5 CG2R61 6 NG2R60 7 HGR61 8 HGR61 9 HGR61 10 HGR62 11 HGR62
@<TRIPOS>MOLECULE
pyridine
 11 11 0 0 0
****
USER_CHARGES
INVALID_CHARGES
Pose:   9 Cluster:   9 Fr_nu: 2811065 TotEn:   -13.83
@<TRIPOS>ATOM
[truncated: 5,144,495 more chars]
