# Supplementary material for: The pocketome of G-protein-coupled receptors reveals previously untargeted allosteric sites
Source: Nat Commun. 2022 May 10;13:2567. doi: 10.1038/s41467-022-29609-6 (PMC9091257; doi:10.1038/s41467-022-29609-6)
Supplement: Supplementary file 4 — Supplementary Data 1 [file 41467_2022_29609_MOESM4_ESM.zip › docking_files/3ayn/rec.mol2]

@<TRIPOS>MOLECULE
3ayn_align.pdb
5530 5615 347 0 0
PROTEIN
NO_CHARGES


@<TRIPOS>ATOM
      1 N         -98.4490  -21.3720  -51.0780 N.4       1 GLU   -0.2700
      2 CA        -98.1460  -21.5050  -52.4940 C.3       1 GLU    0.0900
      3 CAY       -98.8180  -22.0340  -48.8120 C.3       1 GLU    0.0900
      4 C         -96.6620  -21.7050  -52.7960 C.2       1 GLU    0.0900
      5 O         -96.2700  -22.4820  -53.6650 O.2       1 GLU    0.5100
      6 CB        -98.6010  -20.2320  -53.2820 C.3       1 GLU   -0.5100
      7 CG        -99.9330  -19.5530  -52.8500 C.3       1 GLU   -0.4700
      8 CD       -101.0050  -20.5010  -52.3230 C.2       1 GLU    0.3100
      9 OE1      -101.6400  -21.2080  -53.1390 O.co2     1 GLU    0.0700
     10 OE2      -101.1580  -20.5240  -51.0710 O.co2     1 GLU    0.0900
     11 CY        -98.1570  -22.2620  -50.1180 C.2       1 GLU   -0.1800
     12 OY        -97.4020  -23.2120  -50.2810 O.2       1 GLU    0.0900
     13 HN        -98.9180  -20.5250  -50.8440 H         1 GLU    0.0900
     14 HA        -98.6610  -22.3790  -52.8660 H         1 GLU   -0.2800
     15 HB1       -98.7050  -20.5200  -54.3500 H         1 GLU    0.0900
     16 HB2       -97.7950  -19.4760  -53.1890 H         1 GLU    0.0900
     17 HG1      -100.3530  -19.0190  -53.7280 H         1 GLU    0.6200
     18 HG2       -99.7050  -18.8180  -52.0490 H         1 GLU   -0.7600
     19 HY1       -98.2690  -21.2480  -48.2510 H         1 GLU   -0.7600
     20 HY2       -98.8080  -22.9740  -48.2180 H         1 GLU    0.5100
     21 HY3       -99.8640  -21.6980  -48.9740 H         1 GLU   -0.5100
     22 N         -95.7860  -20.9540  -52.0950 N.am      2 THR   -0.4700
     23 CA        -94.3410  -20.9750  -52.2980 C.3       2 THR    0.3100
     24 C         -93.7060  -21.4290  -50.9890 C.2       2 THR    0.0700
     25 O         -94.4000  -21.6520  -49.9930 O.2       2 THR    0.0900
     26 CB        -93.7820  -19.5840  -52.6800 C.3       2 THR    0.1400
     27 CG2       -94.9010  -18.6730  -53.1630 C.3       2 THR    0.0900
     28 OG1       -93.1440  -18.9840  -51.5460 O.3       2 THR   -0.6600
     29 HN        -96.1000  -20.3320  -51.3830 H         2 THR    0.4300
     30 HA        -94.1320  -21.6840  -53.0850 H         2 THR   -0.2700
     31 HB        -93.0380  -19.6900  -53.4980 H         2 THR    0.0900
     32 HG1       -93.8220  -18.9070  -50.8710 H         2 THR    0.0900
     33 HG21      -95.5620  -18.3960  -52.3140 H         2 THR    0.0900
     34 HG22      -95.5100  -19.1960  -53.9310 H         2 THR    0.5100
     35 HG23      -94.4710  -17.7440  -53.5960 H         2 THR   -0.5100
     36 N         -92.3820  -21.5540  -50.9880 N.am      3 TRP   -0.4700
     37 CA        -91.6650  -22.0010  -49.8050 C.3       3 TRP    0.3100
     38 C         -90.7030  -20.9490  -49.2800 C.2       3 TRP    0.0700
     39 O         -90.2760  -21.0060  -48.1300 O.2       3 TRP    0.0900
     40 CB        -90.8520  -23.2500  -50.1350 C.3       3 TRP   -0.1800
     41 CG        -89.6860  -22.9460  -51.0220 C.ar      3 TRP    0.0900
     42 CD1       -89.6470  -23.0080  -52.3860 C.ar      3 TRP    0.0900
     43 CD2       -88.3910  -22.4970  -50.6040 C.ar      3 TRP   -0.0300
     44 CE2       -87.6180  -22.3130  -51.7730 C.ar      3 TRP   -0.1500
     45 CE3       -87.8080  -22.2330  -49.3550 C.ar      3 TRP    0.2200
     46 NE1       -88.4090  -22.6310  -52.8420 N.ar      3 TRP   -0.5100
     47 CZ2       -86.2890  -21.8780  -51.7300 C.ar      3 TRP    0.3700
     48 CZ3       -86.4880  -21.8000  -49.3130 C.ar      3 TRP    0.2400
     49 CH2       -85.7430  -21.6280  -50.4910 C.ar      3 TRP    0.1100
     50 HN        -91.8270  -21.3480  -51.7900 H         3 TRP   -0.2500
     51 HA        -92.3870  -22.2150  -49.0310 H         3 TRP    0.1700
     52 HB1       -91.5070  -23.9850  -50.6500 H         3 TRP   -0.2000
     53 HB2       -90.4740  -23.6970  -49.1920 H         3 TRP    0.1400
     54 HD1       -90.4710  -23.3100  -53.0160 H         3 TRP   -0.2700
     55 HE1       -88.1370  -22.5960  -53.7790 H         3 TRP    0.1600
     56 HE3       -88.3590  -22.3580  -48.4350 H         3 TRP   -0.1400
     57 HZ2       -85.6990  -21.7370  -52.6230 H         3 TRP    0.1400
     58 HZ3       -86.0280  -21.5920  -48.3570 H         3 TRP    0.5100
     59 HH2       -84.7180  -21.2930  -50.4240 H         3 TRP   -0.5100
     60 N         -90.3360  -20.0040  -50.1380 N.am      4 TRP   -0.4700
     61 CA        -89.3930  -18.9620  -49.7640 C.3       4 TRP    0.3100
     62 C         -90.1100  -17.7420  -49.2040 C.2       4 TRP    0.0700
     63 O         -89.5290  -16.9720  -48.4410 O.2       4 TRP    0.0900
     64 CB        -88.5550  -18.5510  -50.9860 C.3       4 TRP   -0.1800
     65 CG        -89.4050  -18.2230  -52.1540 C.ar      4 TRP    0.0900
     66 CD1       -89.8410  -19.0840  -53.1160 C.ar      4 TRP    0.0900
     67 CD2       -90.0840  -16.9860  -52.3830 C.ar      4 TRP   -0.0300
     68 CE2       -90.9320  -17.1750  -53.4970 C.ar      4 TRP   -0.1500
     69 CE3       -90.0650  -15.7330  -51.7490 C.ar      4 TRP    0.2200
     70 NE1       -90.7620  -18.4640  -53.9240 N.ar      4 TRP   -0.5100
     71 CZ2       -91.7560  -16.1630  -53.9920 C.ar      4 TRP    0.3700
     72 CZ3       -90.8870  -14.7240  -52.2410 C.ar      4 TRP    0.2400
     73 CH2       -91.7220  -14.9440  -53.3530 C.ar      4 TRP    0.1100
     74 HN        -90.6860  -19.9670  -51.0710 H         4 TRP   -0.2500
     75 HA        -88.7570  -19.3460  -48.9810 H         4 TRP    0.1700
     76 HB1       -87.8780  -19.3880  -51.2610 H         4 TRP   -0.2000
     77 HB2       -87.9460  -17.6600  -50.7260 H         4 TRP    0.1400
     78 HD1       -89.5100  -20.1060  -53.2270 H         4 TRP   -0.2700
     79 HE1       -91.2200  -18.8750  -54.6800 H         4 TRP    0.1600
     80 HE3       -89.4310  -15.5380  -50.8970 H         4 TRP   -0.1400
     81 HZ2       -92.4020  -16.3100  -54.8460 H         4 TRP    0.1400
     82 HZ3       -90.8840  -13.7560  -51.7620 H         4 TRP    0.5100
     83 HH2       -92.3500  -14.1420  -53.7100 H         4 TRP   -0.5100
     84 N         -91.3820  -17.5850  -49.5650 N.am      5 TYR   -0.4700
     85 CA        -92.1710  -16.4380  -49.1290 C.3       5 TYR    0.3100
     86 C         -92.0160  -16.0290  -47.6750 C.2       5 TYR    0.0700
     87 O         -92.0660  -16.8610  -46.7690 O.2       5 TYR    0.0900
     88 CB        -93.6650  -16.6600  -49.4180 C.3       5 TYR   -0.1800
     89 CG        -94.5200  -15.4870  -48.9910 C.ar      5 TYR    0.0900
     90 CD1       -95.3500  -15.5730  -47.8830 C.ar      5 TYR    0.0900
     91 CD2       -94.4460  -14.2720  -49.6620 C.ar      5 TYR    0.0000
     92 CE1       -96.0850  -14.4730  -47.4510 C.ar      5 TYR   -0.1150
     93 CE2       -95.1750  -13.1680  -49.2370 C.ar      5 TYR    0.1150
     94 CZ        -95.9930  -13.2750  -48.1330 C.ar      5 TYR   -0.1150
     95 OH        -96.7300  -12.1890  -47.7190 O.3       5 TYR    0.1150
     96 HN        -91.8510  -18.2420  -50.1490 H         5 TYR    0.1100
     97 HA        -91.8140  -15.5660  -49.6570 H         5 TYR   -0.5400
     98 HB1       -94.0210  -17.5540  -48.8630 H         5 TYR    0.4300
     99 HB2       -93.8140  -16.8040  -50.5090 H         5 TYR   -0.1150
    100 HD1       -95.4260  -16.5070  -47.3460 H         5 TYR    0.1150
    101 HD2       -93.8090  -14.1830  -50.5300 H         5 TYR   -0.1150
    102 HE1       -96.7260  -14.5560  -46.5860 H         5 TYR    0.1150
    103 HE2       -95.1020  -12.2320  -49.7700 H         5 TYR    0.5100
    104 HH        -96.4210  -11.4190  -48.2030 H         5 TYR   -0.5100
    105 N         -91.8330  -14.7330  -47.4560 N.am      6 ASN   -0.4700
    106 CA        -91.6950  -14.2070  -46.1110 C.3       6 ASN    0.3100
    107 C         -92.6360  -13.0260  -45.9580 C.2       6 ASN    0.0700
    108 O         -92.5580  -12.0500  -46.7030 O.2       6 ASN    0.0900
    109 CB        -90.2520  -13.7750  -45.8310 C.3       6 ASN   -0.1800
    110 CG        -89.9930  -13.5360  -44.3510 C.2       6 ASN    0.0900
    111 ND2       -89.1000  -14.3270  -43.7630 N.am      6 ASN    0.0900
    112 OD1       -90.5980  -12.6560  -43.7470 O.2       6 ASN    0.5500
    113 HN        -91.7820  -14.0700  -48.1980 H         6 ASN   -0.5500
    114 HA        -91.9930  -14.9820  -45.4200 H         6 ASN   -0.6200
    115 HB1       -90.0410  -12.8340  -46.3830 H         6 ASN    0.3200
    116 HB2       -89.5600  -14.5680  -46.1880 H         6 ASN    0.3000
    117 HD21      -89.0000  -14.3160  -42.7680 H         6 ASN    0.5100
    118 HD22      -88.5270  -14.9340  -44.3160 H         6 ASN   -0.5100
    119 N         -93.5530  -13.1010  -44.9860 N.am      7 PRO   -0.2900
    120 CA        -94.5020  -12.0080  -44.7750 C.3       7 PRO    0.0000
    121 C         -93.8580  -10.6980  -44.3270 C.2       7 PRO    0.0900
    122 O         -94.4550   -9.6340  -44.4670 O.2       7 PRO    0.0900
    123 CB        -95.4760  -12.5930  -43.7550 C.3       7 PRO    0.0200
    124 CG        -94.6260  -13.5650  -42.9810 C.3       7 PRO    0.0900
    125 CD        -93.7950  -14.2150  -44.0480 C.3       7 PRO   -0.1800
    126 HA        -94.9490  -11.7110  -45.7110 H         7 PRO    0.0900
    127 HB1       -96.3200  -13.1110  -44.2570 H         7 PRO    0.0900
    128 HB2       -95.8850  -11.8020  -43.0900 H         7 PRO   -0.1800
    129 HG1       -93.9860  -13.0390  -42.2400 H         7 PRO    0.0900
    130 HG2       -95.2520  -14.3130  -42.4490 H         7 PRO    0.0900
    131 HD1       -92.8340  -14.5970  -43.6450 H         7 PRO    0.5100
    132 HD2       -94.3460  -15.0330  -44.5560 H         7 PRO   -0.5100
    133 N         -92.6270  -10.7730  -43.8230 N.am      8 SER   -0.4700
    134 CA        -91.9170   -9.5910  -43.3410 C.3       8 SER    0.3100
    135 C         -90.9140   -8.9680  -44.3190 C.2       8 SER    0.0700
    136 O         -90.8020   -7.7480  -44.4120 O.2       8 SER    0.0900
    137 CB        -91.1650   -9.9300  -42.0470 C.3       8 SER    0.0500
    138 OG        -91.9440  -10.7480  -41.1910 O.3       8 SER    0.0900
    139 HN        -92.1370  -11.6380  -43.7520 H         8 SER    0.0900
    140 HA        -92.6410   -8.8090  -43.1650 H         8 SER   -0.6600
    141 HB1       -90.9170   -8.9910  -41.5080 H         8 SER    0.4300
    142 HB2       -90.2280  -10.4720  -42.2960 H         8 SER    0.5100
    143 HG1       -92.2620  -11.4720  -41.7330 H         8 SER   -0.5100
    144 N         -90.1790   -9.7990  -45.0500 N.am      9 ILE   -0.4700
    145 CA        -89.1570   -9.3020  -45.9640 C.3       9 ILE    0.3100
    146 C         -89.3990   -9.7490  -47.4050 C.2       9 ILE    0.0700
    147 O         -89.7320  -10.9080  -47.6450 O.2       9 ILE    0.0900
    148 CB        -87.7680   -9.8000  -45.4910 C.3       9 ILE   -0.0900
    149 CG1       -87.6110   -9.5090  -43.9950 C.3       9 ILE    0.0900
    150 CG2       -86.6500   -9.1040  -46.2540 C.3       9 ILE   -0.2700
    151 CD        -86.5880  -10.3740  -43.2910 C.3       9 ILE    0.0900
    152 HN        -90.2920  -10.7890  -45.0060 H         9 ILE    0.0900
    153 HA        -89.1960   -8.2230  -45.9650 H         9 ILE    0.0900
    154 HB        -87.6970  -10.8970  -45.6560 H         9 ILE   -0.1800
    155 HG11      -88.5950   -9.6620  -43.5030 H         9 ILE    0.0900
    156 HG12      -87.3120   -8.4460  -43.8750 H         9 ILE    0.0900
    157 HG21      -86.8060   -8.0050  -46.2410 H         9 ILE   -0.2700
    158 HG22      -86.6420   -9.4480  -47.3100 H         9 ILE    0.0900
    159 HG23      -85.6710   -9.3290  -45.7790 H         9 ILE    0.0900
    160 HD1       -85.5860  -10.2300  -43.7490 H         9 ILE    0.0900
    161 HD2       -86.8680  -11.4450  -43.3860 H         9 ILE    0.5100
    162 HD3       -86.5300  -10.0960  -42.2170 H         9 ILE   -0.5100
    163 N         -89.2560   -8.8250  -48.3630 N.am     10 VAL   -0.4700
    164 CA        -89.4320   -9.1750  -49.7760 C.3      10 VAL    0.3100
    165 C         -88.1580   -9.8940  -50.2080 C.2      10 VAL    0.0700
    166 O         -87.0870   -9.2840  -50.2910 O.2      10 VAL    0.0900
    167 CB        -89.5800   -7.9310  -50.7120 C.3      10 VAL   -0.0900
    168 CG1       -89.7230   -8.4080  -52.1500 C.3      10 VAL    0.0900
    169 CG2       -90.7730   -7.0610  -50.3190 C.3      10 VAL   -0.2700
    170 HN        -89.0290   -7.8750  -48.1630 H        10 VAL    0.0900
    171 HA        -90.3170   -9.7900  -49.8460 H        10 VAL    0.0900
    172 HB        -88.6840   -7.2820  -50.6200 H        10 VAL    0.0900
    173 HG11      -90.5080   -9.1930  -52.2170 H        10 VAL   -0.2700
    174 HG12      -88.7620   -8.8380  -52.5040 H        10 VAL    0.0900
    175 HG13      -90.0160   -7.5590  -52.8030 H        10 VAL    0.0900
    176 HG21      -90.6500   -6.6920  -49.2790 H        10 VAL    0.0900
    177 HG22      -91.7110   -7.6550  -50.3750 H        10 VAL    0.5100
    178 HG23      -90.8430   -6.1860  -51.0000 H        10 VAL   -0.5100
    179 N         -88.2640  -11.1900  -50.4700 N.am     11 VAL   -0.4700
    180 CA        -87.1100  -11.9710  -50.8960 C.3      11 VAL    0.3100
    181 C         -86.7690  -11.6070  -52.3370 C.2      11 VAL    0.0700
    182 O         -87.6570  -11.4200  -53.1640 O.2      11 VAL    0.0900
    183 CB        -87.3910  -13.4950  -50.8250 C.3      11 VAL   -0.0900
    184 CG1       -86.2190  -14.2840  -51.4190 C.3      11 VAL    0.0900
    185 CG2       -87.6200  -13.9100  -49.3860 C.3      11 VAL   -0.2700
    186 HN        -89.1270  -11.6820  -50.3870 H        11 VAL    0.0900
    187 HA        -86.2820  -11.7160  -50.2510 H        11 VAL    0.0900
    188 HB        -88.3170  -13.7260  -51.3930 H        11 VAL    0.0900
    189 HG11      -85.2610  -13.9350  -50.9770 H        11 VAL   -0.2700
    190 HG12      -86.1790  -14.1300  -52.5190 H        11 VAL    0.0900
    191 HG13      -86.3400  -15.3650  -51.1970 H        11 VAL    0.0900
    192 HG21      -88.4900  -13.3640  -48.9660 H        11 VAL    0.0900
    193 HG22      -86.7230  -13.6720  -48.7770 H        11 VAL    0.5100
    194 HG23      -87.8280  -15.0010  -49.3360 H        11 VAL   -0.5100
    195 N         -85.4770  -11.5060  -52.6330 N.am     12 HSE   -0.4700
    196 CA        -85.0440  -11.1740  -53.9780 C.3      12 HSE    0.3100
    197 C         -85.3810  -12.3240  -54.9060 C.2      12 HSE    0.0700
    198 O         -85.1940  -13.4910  -54.5480 O.2      12 HSE    0.0900
    199 CB        -83.5340  -10.9150  -54.0120 C.3      12 HSE   -0.0800
    200 CG        -83.0660  -10.2840  -55.2890 C.ar     12 HSE    0.0900
    201 CD2       -82.8480   -8.9870  -55.6080 C.ar     12 HSE    0.0900
    202 ND1       -82.8430  -11.0070  -56.4380 N.ar     12 HSE   -0.7000
    203 CE1       -82.5110  -10.1790  -57.4130 C.ar     12 HSE    0.2200
    204 NE2       -82.5080   -8.9460  -56.9390 N.ar     12 HSE    0.2500
    205 HN        -84.7580  -11.6510  -51.9560 H        12 HSE    0.1300
    206 HA        -85.5820  -10.2930  -54.2940 H        12 HSE   -0.3600
    207 HB1       -83.0020  -11.8820  -53.8870 H        12 HSE    0.3200
    208 HB2       -83.2670  -10.2400  -53.1710 H        12 HSE   -0.0500
    209 HD2       -82.9110   -8.1060  -54.9810 H        12 HSE    0.0900
    210 HE1       -82.2750  -10.4420  -58.4440 H        12 HSE    0.5100
    211 HE2       -82.2960   -8.1130  -57.4510 H        12 HSE   -0.5100
    212 N         -85.8860  -12.0150  -56.1090 N.am     13 PRO   -0.2900
    213 CA        -86.2630  -12.9880  -57.1440 C.3      13 PRO    0.0000
    214 C         -85.2090  -14.0880  -57.3300 C.2      13 PRO    0.0900
    215 O         -85.5410  -15.2670  -57.4890 O.2      13 PRO    0.0900
    216 CB        -86.4160  -12.1140  -58.3810 C.3      13 PRO    0.0200
    217 CG        -86.9630  -10.8350  -57.8120 C.3      13 PRO    0.0900
    218 CD        -86.1140  -10.6390  -56.5760 C.3      13 PRO   -0.1800
    219 HA        -87.1520  -13.5250  -56.8540 H        13 PRO    0.0900
    220 HB1       -87.1210  -12.5670  -59.1110 H        13 PRO    0.0900
    221 HB2       -85.4390  -11.9490  -58.8820 H        13 PRO   -0.1800
    222 HG1       -86.8430   -9.9920  -58.5250 H        13 PRO    0.0900
    223 HG2       -88.0380  -10.9360  -57.5520 H        13 PRO    0.0900
    224 HD1       -85.1470  -10.1500  -56.8170 H        13 PRO    0.5100
    225 HD2       -86.6510  -10.0550  -55.7990 H        13 PRO   -0.5100
    226 N         -83.9350  -13.6900  -57.3070 N.am     14 HSP   -0.4700
    227 CA        -82.8290  -14.6310  -57.4700 C.3      14 HSP    0.3100
    228 C         -82.9310  -15.8270  -56.5620 C.2      14 HSP    0.0700
    229 O         -82.7160  -16.9560  -56.9820 O.2      14 HSP    0.0900
    230 CB        -81.4750  -13.9730  -57.1760 C.3      14 HSP   -0.0500
    231 CG        -80.3270  -14.9380  -57.2280 C.ar     14 HSP    0.0900
    232 CD2       -79.3940  -15.2710  -56.3030 C.ar     14 HSP    0.0900
    233 ND1       -80.0510  -15.7030  -58.3420 N.ar     14 HSP    0.1900
    234 CE1       -78.9970  -16.4640  -58.1030 C.ar     14 HSP    0.1300
    235 NE2       -78.5820  -16.2210  -56.8720 N.ar     14 HSP    0.1900
    236 HN        -83.6820  -12.7350  -57.1770 H        14 HSP   -0.5100
    237 HA        -82.8510  -14.9920  -58.4870 H        14 HSP    0.4400
    238 HB1       -81.5090  -13.5220  -56.1610 H        14 HSP   -0.5100
    239 HB2       -81.2940  -13.1720  -57.9240 H        14 HSP    0.4400
    240 HD1       -80.5670  -15.6840  -59.1980 H        14 HSP    0.3200
    241 HD2       -79.2460  -14.9100  -55.2930 H        14 HSP    0.1800
    242 HE1       -78.5560  -17.1570  -58.7880 H        14 HSP    0.5100
    243 HE2       -77.8000  -16.6580  -56.4270 H        14 HSP   -0.5100
    244 N         -83.2290  -15.5700  -55.2940 N.am     15 TRP   -0.4700
    245 CA        -83.3270  -16.6370  -54.3220 C.3      15 TRP    0.3100
    246 C         -84.6200  -17.4130  -54.4760 C.2      15 TRP    0.0700
    247 O         -84.7340  -18.5200  -53.9580 O.2      15 TRP    0.0900
    248 CB        -83.2220  -16.0630  -52.9100 C.3      15 TRP   -0.1800
    249 CG        -81.8950  -15.3950  -52.5980 C.ar     15 TRP    0.0900
    250 CD1       -81.7130  -14.1320  -52.1460 C.ar     15 TRP    0.0900
    251 CD2       -80.5800  -15.9640  -52.7290 C.ar     15 TRP   -0.0300
    252 CE2       -79.6560  -14.9760  -52.3400 C.ar     15 TRP   -0.1500
    253 CE3       -80.0960  -17.2090  -53.1390 C.ar     15 TRP    0.2200
    254 NE1       -80.3720  -13.8700  -51.9850 N.ar     15 TRP   -0.5100
    255 CZ2       -78.2820  -15.1950  -52.3520 C.ar     15 TRP    0.3700
    256 CZ3       -78.7290  -17.4240  -53.1460 C.ar     15 TRP    0.2400
    257 CH2       -77.8390  -16.4250  -52.7590 C.ar     15 TRP    0.1100
    258 HN        -83.3970  -14.6460  -54.9590 H        15 TRP   -0.2500
    259 HA        -82.5260  -17.3380  -54.5060 H        15 TRP    0.1700
    260 HB1       -83.3710  -16.8880  -52.1820 H        15 TRP   -0.2000
    261 HB2       -84.0260  -15.3080  -52.7760 H        15 TRP    0.1400
    262 HD1       -82.5080  -13.4300  -51.9390 H        15 TRP   -0.2700
    263 HE1       -79.9930  -13.0280  -51.6700 H        15 TRP    0.1600
    264 HE3       -80.7620  -18.0010  -53.4480 H        15 TRP   -0.1400
    265 HZ2       -77.5750  -14.4340  -52.0540 H        15 TRP    0.1400
    266 HZ3       -78.3440  -18.3830  -53.4580 H        15 TRP    0.5100
    267 HH2       -76.7770  -16.6240  -52.7780 H        15 TRP   -0.5100
    268 N         -85.5900  -16.8450  -55.1950 N.am     16 ARG   -0.4700
    269 CA        -86.8760  -17.5190  -55.3890 C.3      16 ARG    0.3100
    270 C         -86.8440  -18.6510  -56.4190 C.2      16 ARG    0.0700
    271 O         -87.5600  -19.6400  -56.2890 O.2      16 ARG    0.0900
    272 CB        -87.9530  -16.5290  -55.8310 C.3      16 ARG   -0.1800
    273 CG        -88.0170  -15.2720  -55.0310 C.3      16 ARG    0.0900
    274 CD        -89.1050  -14.3700  -55.5830 C.3      16 ARG    0.0900
    275 NE        -88.9050  -12.9990  -55.1240 N.pl3    16 ARG   -0.1800
    276 CZ        -89.7370  -11.9910  -55.3620 C.cat    16 ARG    0.0900
    277 NH1       -90.8450  -12.1920  -56.0660 N.pl3    16 ARG    0.0900
    278 NH2       -89.4570  -10.7800  -54.8950 N.pl3    16 ARG    0.2000
    279 HN        -85.4860  -15.9520  -55.6250 H        16 ARG    0.0900
    280 HA        -87.1550  -17.9800  -54.4540 H        16 ARG    0.0900
    281 HB1       -88.9390  -17.0350  -55.7620 H        16 ARG   -0.7000
    282 HB2       -87.7600  -16.2570  -56.8900 H        16 ARG    0.4400
    283 HG1       -87.0390  -14.7480  -55.0820 H        16 ARG    0.6400
    284 HG2       -88.2390  -15.5160  -53.9710 H        16 ARG   -0.8000
    285 HD1       -90.1020  -14.7120  -55.2270 H        16 ARG    0.4600
    286 HD2       -89.0750  -14.3710  -56.6940 H        16 ARG    0.4600
    287 HE        -88.0830  -12.8040  -54.5910 H        16 ARG   -0.8000
    288 HH11      -91.0560  -13.1040  -56.4180 H        16 ARG    0.4600
    289 HH12      -91.4690  -11.4310  -56.2440 H        16 ARG    0.4600
    290 HH21      -89.9960   -9.9930  -55.1940 H        16 ARG    0.5100
    291 HH22      -88.7090  -10.6560  -54.2430 H        16 ARG   -0.5100
    292 N         -86.0140  -18.5080  -57.4440 N.am     17 GLU   -0.4700
    293 CA        -85.9500  -19.5230  -58.4780 C.3      17 GLU    0.3100
    294 C         -85.4180  -20.8790  -58.0400 C.2      17 GLU    0.0700
    295 O         -85.5310  -21.8570  -58.7740 O.2      17 GLU    0.0900
    296 CB        -85.1280  -19.0090  -59.6570 C.3      17 GLU   -0.1800
    297 CG        -83.6610  -18.8060  -59.3710 C.3      17 GLU    0.0900
    298 CD        -82.9380  -18.2210  -60.5590 C.2      17 GLU    0.0900
    299 OE1       -83.2810  -17.0880  -60.9650 O.co2    17 GLU   -0.2800
    300 OE2       -82.0320  -18.8970  -61.0900 O.co2    17 GLU    0.0900
    301 HN        -85.4150  -17.7190  -57.5510 H        17 GLU    0.0900
    302 HA        -86.9590  -19.7520  -58.7900 H        17 GLU    0.6200
    303 HB1       -85.5560  -18.0370  -59.9810 H        17 GLU   -0.7600
    304 HB2       -85.2200  -19.7390  -60.4880 H        17 GLU   -0.7600
    305 HG1       -83.1990  -19.7830  -59.1170 H        17 GLU    0.5100
    306 HG2       -83.5490  -18.1150  -58.5080 H        17 GLU   -0.5100
    307 N         -84.8490  -20.9590  -56.8480 N.am     18 PHE   -0.4700
    308 CA        -84.3040  -22.2310  -56.3890 C.3      18 PHE    0.3100
    309 C         -85.2850  -23.0790  -55.6170 C.2      18 PHE    0.0700
    310 O         -86.3110  -22.5920  -55.1510 O.2      18 PHE    0.0900
    311 CB        -83.0770  -21.9810  -55.5350 C.3      18 PHE   -0.1800
    312 CG        -81.9900  -21.3070  -56.2730 C.ar     18 PHE    0.0900
    313 CD1       -81.1140  -22.0470  -57.0510 C.ar     18 PHE    0.0900
    314 CD2       -81.8740  -19.9260  -56.2460 C.ar     18 PHE    0.0000
    315 CE1       -80.1350  -21.4200  -57.8030 C.ar     18 PHE   -0.1150
    316 CE2       -80.8950  -19.2840  -56.9960 C.ar     18 PHE    0.1150
    317 CZ        -80.0220  -20.0330  -57.7770 C.ar     18 PHE   -0.1150
    318 HN        -84.7690  -20.1830  -56.2280 H        18 PHE    0.1150
    319 HA        -84.0480  -22.8220  -57.2560 H        18 PHE   -0.1150
    320 HB1       -82.6780  -22.9500  -55.1670 H        18 PHE    0.1150
    321 HB2       -83.3500  -21.3300  -54.6770 H        18 PHE   -0.1150
    322 HD1       -81.1950  -23.1230  -57.0710 H        18 PHE    0.1150
    323 HD2       -82.5510  -19.3430  -55.6390 H        18 PHE   -0.1150
    324 HE1       -79.4600  -22.0070  -58.4070 H        18 PHE    0.1150
    325 HE2       -80.8140  -18.2080  -56.9710 H        18 PHE    0.5100
    326 HZ        -79.2590  -19.5390  -58.3610 H        18 PHE   -0.5100
    327 N         -84.9650  -24.3620  -55.4890 N.am     19 ASP   -0.4700
    328 CA        -85.8100  -25.2740  -54.7380 C.3      19 ASP    0.3100
    329 C         -85.3890  -25.1970  -53.2810 C.2      19 ASP    0.0700
    330 O         -84.3050  -24.7080  -52.9650 O.2      19 ASP    0.0900
    331 CB        -85.6420  -26.7150  -55.2320 C.3      19 ASP   -0.2800
    332 CG        -86.2010  -26.9240  -56.6260 C.2      19 ASP    0.0900
    333 OD1       -87.2390  -26.3070  -56.9650 O.co2    19 ASP    0.0900
    334 OD2       -85.6090  -27.7310  -57.3760 O.co2    19 ASP    0.6200
    335 HN        -84.1430  -24.7510  -55.8960 H        19 ASP   -0.7600
    336 HA        -86.8340  -24.9560  -54.8600 H        19 ASP   -0.7600
    337 HB1       -86.1680  -27.4000  -54.5340 H        19 ASP    0.5100
    338 HB2       -84.5610  -26.9690  -55.2450 H        19 ASP   -0.5100
    339 N         -86.2440  -25.6760  -52.3870 N.am     20 GLN   -0.4700
    340 CA        -85.9270  -25.6610  -50.9730 C.3      20 GLN    0.3100
    341 C         -84.9850  -26.8130  -50.6430 C.2      20 GLN    0.0700
    342 O         -85.2240  -27.9480  -51.0510 O.2      20 GLN    0.0900
    343 CB        -87.2150  -25.7750  -50.1620 C.3      20 GLN   -0.1800
    344 CG        -87.0350  -25.8180  -48.6620 C.3      20 GLN    0.0900
    345 CD        -88.2760  -25.3230  -47.9520 C.2      20 GLN    0.0900
    346 NE2       -88.0870  -24.6110  -46.8450 N.am     20 GLN   -0.1800
    347 OE1       -89.3960  -25.5820  -48.3900 O.2      20 GLN    0.0900
    348 HN        -87.1280  -26.0590  -52.6410 H        20 GLN    0.0900
    349 HA        -85.4150  -24.7370  -50.7480 H        20 GLN    0.5500
    350 HB1       -87.7380  -26.7030  -50.4740 H        20 GLN   -0.5500
    351 HB2       -87.8550  -24.9010  -50.4090 H        20 GLN   -0.6200
    352 HG1       -86.1760  -25.1740  -48.3760 H        20 GLN    0.3200
    353 HG2       -86.8310  -26.8630  -48.3450 H        20 GLN    0.3000
    354 HE21      -87.1580  -24.4270  -46.5220 H        20 GLN    0.5100
    355 HE22      -88.8720  -24.2590  -46.3360 H        20 GLN   -0.5100
    356 N         -83.9080  -26.5170  -49.9200 N.am     21 VAL   -0.4700
    357 CA        -82.9380  -27.5340  -49.5380 C.3      21 VAL    0.3100
    358 C         -83.5700  -28.4670  -48.5130 C.2      21 VAL    0.0700
    359 O         -84.5850  -28.1260  -47.9030 O.2      21 VAL    0.0900
    360 CB        -81.6590  -26.9130  -48.9140 C.3      21 VAL   -0.0900
    361 CG1       -81.0230  -25.9470  -49.8840 C.3      21 VAL    0.0900
    362 CG2       -81.9970  -26.2160  -47.6070 C.3      21 VAL   -0.2700
    363 HN        -83.7170  -25.5890  -49.6100 H        21 VAL    0.0900
    364 HA        -82.6820  -28.0940  -50.4250 H        21 VAL    0.0900
    365 HB        -80.9370  -27.7210  -48.6700 H        21 VAL    0.0900
    366 HG11      -81.7340  -25.1300  -50.1320 H        21 VAL   -0.2700
    367 HG12      -80.7520  -26.4780  -50.8230 H        21 VAL    0.0900
    368 HG13      -80.1120  -25.5000  -49.4300 H        21 VAL    0.0900
    369 HG21      -82.4290  -26.9430  -46.8860 H        21 VAL    0.0900
    370 HG22      -82.7430  -25.4120  -47.7890 H        21 VAL    0.5100
    371 HG23      -81.0780  -25.7800  -47.1620 H        21 VAL   -0.5100
    372 N         -82.9790  -29.6580  -48.3100 N.am     22 PRO   -0.2900
    373 CA        -83.4530  -30.6750  -47.3600 C.3      22 PRO    0.0000
    374 C         -83.3590  -30.2280  -45.9040 C.2      22 PRO    0.0900
    375 O         -82.3840  -29.5840  -45.5060 O.2      22 PRO    0.0900
    376 CB        -82.5250  -31.8610  -47.6270 C.3      22 PRO    0.0200
    377 CG        -82.0540  -31.6420  -49.0280 C.3      22 PRO    0.0900
    378 CD        -81.8280  -30.1670  -49.0770 C.3      22 PRO   -0.1800
    379 HA        -84.5000  -30.8780  -47.5170 H        22 PRO    0.0900
    380 HB1       -83.0730  -32.8230  -47.5380 H        22 PRO    0.0900
    381 HB2       -81.6710  -31.8650  -46.9170 H        22 PRO   -0.1800
    382 HG1       -81.1150  -32.2000  -49.2280 H        22 PRO    0.0900
    383 HG2       -82.8240  -31.9560  -49.7650 H        22 PRO    0.0900
    384 HD1       -80.8770  -29.8770  -48.5860 H        22 PRO    0.5100
    385 HD2       -81.8530  -29.7780  -50.1170 H        22 PRO   -0.5100
    386 N         -84.3510  -30.6020  -45.0990 N.am     23 ASP   -0.4700
    387 CA        -84.3780  -30.2440  -43.6880 C.3      23 ASP    0.3100
    388 C         -83.0190  -30.4190  -43.0220 C.2      23 ASP    0.0700
    389 O         -82.5860  -29.5810  -42.2290 O.2      23 ASP    0.0900
    390 CB        -85.3870  -31.1050  -42.9330 C.3      23 ASP   -0.2800
    391 CG        -86.7360  -31.1530  -43.6030 C.2      23 ASP    0.0900
    392 OD1       -87.1640  -30.1230  -44.1740 O.co2    23 ASP    0.0900
    393 OD2       -87.3730  -32.2260  -43.5410 O.co2    23 ASP    0.6200
    394 HN        -85.1210  -31.1440  -45.4280 H        23 ASP   -0.7600
    395 HA        -84.6450  -29.2000  -43.6120 H        23 ASP   -0.7600
    396 HB1       -85.5170  -30.6930  -41.9090 H        23 ASP    0.5100
    397 HB2       -84.9930  -32.1410  -42.8600 H        23 ASP   -0.5100
    398 N         -82.3440  -31.5190  -43.3460 N.am     24 ALA   -0.4700
    399 CA        -81.0520  -31.8140  -42.7600 C.3      24 ALA    0.3100
    400 C         -80.0680  -30.6670  -42.9500 C.2      24 ALA    0.0700
    401 O         -79.2920  -30.3470  -42.0460 O.2      24 ALA    0.0900
    402 CB        -80.4900  -33.0910  -43.3630 C.3      24 ALA   -0.2700
    403 HN        -82.6940  -32.1840  -44.0010 H        24 ALA    0.0900
    404 HA        -81.1800  -31.9250  -41.6940 H        24 ALA    0.0900
    405 HB1       -80.3710  -32.9740  -44.4620 H        24 ALA    0.0900
    406 HB2       -81.1840  -33.9370  -43.1700 H        24 ALA    0.5100
    407 HB3       -79.4960  -33.3140  -42.9200 H        24 ALA   -0.5100
    408 N         -80.0980  -30.0410  -44.1260 N.am     25 VAL   -0.4700
    409 CA        -79.1950  -28.9290  -44.3890 C.3      25 VAL    0.3100
    410 C         -79.5080  -27.8150  -43.3950 C.2      25 VAL    0.0700
    411 O         -78.6260  -27.3430  -42.6720 O.2      25 VAL    0.0900
    412 CB        -79.3430  -28.4000  -45.8290 C.3      25 VAL   -0.0900
    413 CG1       -78.3060  -27.3240  -46.0820 C.3      25 VAL    0.0900
    414 CG2       -79.1600  -29.5380  -46.8230 C.3      25 VAL   -0.2700
    415 HN        -80.7220  -30.2960  -44.8600 H        25 VAL    0.0900
    416 HA        -78.1860  -29.2760  -44.2240 H        25 VAL    0.0900
    417 HB        -80.3620  -27.9780  -45.9690 H        25 VAL    0.0900
    418 HG11      -77.3010  -27.6840  -45.7760 H        25 VAL   -0.2700
    419 HG12      -78.5530  -26.4160  -45.4920 H        25 VAL    0.0900
    420 HG13      -78.2790  -27.0720  -47.1640 H        25 VAL    0.0900
    421 HG21      -80.0250  -30.2330  -46.7700 H        25 VAL    0.0900
    422 HG22      -78.2350  -30.1040  -46.5840 H        25 VAL    0.5100
    423 HG23      -79.0940  -29.1310  -47.8550 H        25 VAL   -0.5100
    424 N         -80.7790  -27.4140  -43.3500 N.am     26 TYR   -0.4700
    425 CA        -81.2470  -26.3820  -42.4320 C.3      26 TYR    0.3100
    426 C         -80.8090  -26.7040  -41.0060 C.2      26 TYR    0.0700
    427 O         -80.1310  -25.9120  -40.3440 O.2      26 TYR    0.0900
    428 CB        -82.7680  -26.3040  -42.4400 C.3      26 TYR   -0.1800
    429 CG        -83.3690  -25.5140  -43.5700 C.ar     26 TYR    0.0900
    430 CD1       -83.2800  -24.1320  -43.5940 C.ar     26 TYR    0.0900
    431 CD2       -84.0800  -26.1490  -44.5850 C.ar     26 TYR    0.0000
    432 CE1       -83.8870  -23.3950  -44.5980 C.ar     26 TYR   -0.1150
    433 CE2       -84.6950  -25.4210  -45.5960 C.ar     26 TYR    0.1150
    434 CZ        -84.5970  -24.0420  -45.5960 C.ar     26 TYR   -0.1150
    435 OH        -85.2170  -23.2950  -46.5780 O.3      26 TYR    0.1150
    436 HN        -81.4730  -27.8050  -43.9490 H        26 TYR    0.1100
    437 HA        -80.8220  -25.4400  -42.7430 H        26 TYR   -0.5400
    438 HB1       -83.1080  -25.8250  -41.4980 H        26 TYR    0.4300
    439 HB2       -83.1800  -27.3340  -42.5150 H        26 TYR   -0.1150
    440 HD1       -82.7270  -23.6210  -42.8200 H        26 TYR    0.1150
    441 HD2       -84.1560  -27.2250  -44.5850 H        26 TYR   -0.1150
    442 HE1       -83.8090  -22.3180  -44.6020 H        26 TYR    0.1150
    443 HE2       -85.2440  -25.9290  -46.3760 H        26 TYR    0.5100
    444 HH        -84.9170  -22.3870  -46.4950 H        26 TYR   -0.5100
    445 N         -81.2150  -27.8840  -40.5380 N.am     27 TYR   -0.4700
    446 CA        -80.8960  -28.3430  -39.1930 C.3      27 TYR    0.3100
    447 C         -79.3980  -28.3190  -38.9390 C.2      27 TYR    0.0700
    448 O         -78.9550  -27.9280  -37.8600 O.2      27 TYR    0.0900
    449 CB        -81.4580  -29.7580  -38.9700 C.3      27 TYR   -0.1800
    450 CG        -82.9640  -29.8410  -39.1600 C.ar     27 TYR    0.0900
    451 CD1       -83.6110  -31.0790  -39.2710 C.ar     27 TYR    0.0900
    452 CD2       -83.7390  -28.6810  -39.2690 C.ar     27 TYR    0.0000
    453 CE1       -84.9960  -31.1570  -39.4970 C.ar     27 TYR   -0.1150
    454 CE2       -85.1190  -28.7460  -39.4920 C.ar     27 TYR    0.1150
    455 CZ        -85.7390  -29.9860  -39.6060 C.ar     27 TYR   -0.1150
    456 OH        -87.0960  -30.0430  -39.8560 O.3      27 TYR    0.1150
    457 HN        -81.7600  -28.5080  -41.0920 H        27 TYR    0.1100
    458 HA        -81.3300  -27.6500  -38.4890 H        27 TYR   -0.5400
    459 HB1       -81.2370  -30.0810  -37.9300 H        27 TYR    0.4300
    460 HB2       -80.9930  -30.4580  -39.6960 H        27 TYR   -0.1150
    461 HD1       -83.0360  -31.9890  -39.1820 H        27 TYR    0.1150
    462 HD2       -83.2630  -27.7160  -39.1780 H        27 TYR   -0.1150
    463 HE1       -85.4800  -32.1190  -39.5840 H        27 TYR    0.1150
    464 HE2       -85.6980  -27.8390  -39.5750 H        27 TYR    0.5100
    465 HH        -87.2920  -30.9050  -40.2300 H        27 TYR   -0.5100
    466 N         -78.6150  -28.7220  -39.9380 N.am     28 SER   -0.4700
    467 CA        -77.1640  -28.7200  -39.8030 C.3      28 SER    0.3100
    468 C         -76.6820  -27.2900  -39.6590 C.2      28 SER    0.0700
    469 O         -75.7890  -27.0010  -38.8650 O.2      28 SER    0.0900
    470 CB        -76.5030  -29.3520  -41.0230 C.3      28 SER    0.0500
    471 OG        -76.8460  -30.7160  -41.1250 O.3      28 SER    0.0900
    472 HN        -78.9790  -29.0380  -40.8100 H        28 SER    0.0900
    473 HA        -76.9110  -29.2740  -38.9110 H        28 SER   -0.6600
    474 HB1       -75.3990  -29.2680  -40.9350 H        28 SER    0.4300
    475 HB2       -76.8420  -28.8310  -41.9430 H        28 SER    0.5100
    476 HG1       -77.7750  -30.7380  -41.3650 H        28 SER   -0.5100
    477 N         -77.2800  -26.3980  -40.4420 N.am     29 LEU   -0.4700
    478 CA        -76.9210  -24.9910  -40.4050 C.3      29 LEU    0.3100
    479 C         -77.2190  -24.4060  -39.0300 C.2      29 LEU    0.0700
    480 O         -76.3860  -23.7170  -38.4430 O.2      29 LEU    0.0900
    481 CB        -77.6960  -24.2140  -41.4760 C.3      29 LEU   -0.1800
    482 CG        -77.2770  -24.4740  -42.9280 C.3      29 LEU    0.0900
    483 CD1       -78.2300  -23.7700  -43.8880 C.3      29 LEU    0.0900
    484 CD2       -75.8470  -23.9920  -43.1380 C.3      29 LEU   -0.0900
    485 HN        -77.9980  -26.6530  -41.0870 H        29 LEU    0.0900
    486 HA        -75.8580  -24.9110  -40.5780 H        29 LEU   -0.2700
    487 HB1       -77.5690  -23.1300  -41.2730 H        29 LEU    0.0900
    488 HB2       -78.7710  -24.4750  -41.3780 H        29 LEU    0.0900
    489 HG        -77.2930  -25.5670  -43.1260 H        29 LEU    0.0900
    490 HD11      -78.2170  -22.6740  -43.7040 H        29 LEU   -0.2700
    491 HD12      -79.2650  -24.1430  -43.7350 H        29 LEU    0.0900
    492 HD13      -77.9160  -23.9570  -44.9370 H        29 LEU    0.0900
    493 HD21      -75.1570  -24.5340  -42.4560 H        29 LEU    0.0900
    494 HD22      -75.7780  -22.9050  -42.9210 H        29 LEU    0.5100
    495 HD23      -75.5330  -24.1840  -44.1860 H        29 LEU   -0.5100
    496 N         -78.4110  -24.7020  -38.5160 N.am     30 GLY   -0.4700
    497 CA        -78.8090  -24.1960  -37.2160 C.3      30 GLY    0.3100
    498 C         -77.8700  -24.5390  -36.0690 C.2      30 GLY   -0.0200
    499 O         -77.4720  -23.6690  -35.2900 O.2      30 GLY    0.0900
    500 HN        -79.0720  -25.2760  -38.9910 H        30 GLY    0.0900
    501 HA1       -79.7830  -24.6100  -36.9960 H        30 GLY    0.5100
    502 HA2       -78.8700  -23.1210  -37.2960 H        30 GLY   -0.5100
    503 N         -77.5040  -25.8110  -35.9590 N.am     31 ILE   -0.4700
    504 CA        -76.6290  -26.2290  -34.8830 C.3      31 ILE    0.3100
    505 C         -75.2070  -25.7820  -35.1460 C.2      31 ILE    0.0700
    506 O         -74.4740  -25.4570  -34.2130 O.2      31 ILE    0.0900
    507 CB        -76.6740  -27.7630  -34.6660 C.3      31 ILE   -0.0900
    508 CG1       -76.1080  -28.4930  -35.8770 C.3      31 ILE    0.0900
    509 CG2       -78.1120  -28.2200  -34.4530 C.3      31 ILE   -0.2700
    510 CD        -76.0450  -29.9980  -35.6910 C.3      31 ILE    0.0900
    511 HN        -77.8070  -26.5180  -36.5930 H        31 ILE    0.0900
    512 HA        -76.9440  -25.7190  -33.9850 H        31 ILE    0.0900
    513 HB        -76.0660  -28.0300  -33.7760 H        31 ILE   -0.1800
    514 HG11      -75.0820  -28.1150  -36.0730 H        31 ILE    0.0900
    515 HG12      -76.7470  -28.2700  -36.7580 H        31 ILE    0.0900
    516 HG21      -78.7300  -27.9650  -35.3410 H        31 ILE   -0.2700
    517 HG22      -78.5430  -27.7120  -33.5640 H        31 ILE    0.0900
    518 HG23      -78.1410  -29.3210  -34.3050 H        31 ILE    0.0900
    519 HD1       -77.0710  -30.4250  -35.6880 H        31 ILE    0.0900
    520 HD2       -75.5580  -30.2390  -34.7220 H        31 ILE    0.5100
    521 HD3       -75.4700  -30.4580  -36.5230 H        31 ILE   -0.5100
    522 N         -74.8080  -25.7510  -36.4170 N.am     32 PHE   -0.4700
    523 CA        -73.4570  -25.3060  -36.7480 C.3      32 PHE    0.3100
    524 C         -73.2660  -23.8880  -36.2130 C.2      32 PHE    0.0700
    525 O         -72.3280  -23.6060  -35.4650 O.2      32 PHE    0.0900
    526 CB        -73.2230  -25.2790  -38.2650 C.3      32 PHE   -0.1800
    527 CG        -71.9130  -24.6400  -38.6520 C.ar     32 PHE    0.0900
    528 CD1       -70.7130  -25.3340  -38.5000 C.ar     32 PHE    0.0900
    529 CD2       -71.8720  -23.3190  -39.0830 C.ar     32 PHE    0.0000
    530 CE1       -69.4880  -24.7130  -38.7690 C.ar     32 PHE   -0.1150
    531 CE2       -70.6560  -22.6930  -39.3520 C.ar     32 PHE    0.1150
    532 CZ        -69.4590  -23.3900  -39.1960 C.ar     32 PHE   -0.1150
    533 HN        -75.3940  -26.0220  -37.1770 H        32 PHE    0.1150
    534 HA        -72.7620  -25.9850  -36.2780 H        32 PHE   -0.1150
    535 HB1       -74.0340  -24.6970  -38.7530 H        32 PHE    0.1150
    536 HB2       -73.2130  -26.3190  -38.6540 H        32 PHE   -0.1150
    537 HD1       -70.7270  -26.3630  -38.1720 H        32 PHE    0.1150
    538 HD2       -72.7930  -22.7710  -39.2120 H        32 PHE   -0.1150
    539 HE1       -68.5650  -25.2610  -38.6450 H        32 PHE    0.1150
    540 HE2       -70.6410  -21.6640  -39.6810 H        32 PHE    0.5100
    541 HZ        -68.5160  -22.9070  -39.4060 H        32 PHE   -0.5100
    542 N         -74.1720  -22.9950  -36.6040 N.am     33 ILE   -0.4700
    543 CA        -74.1080  -21.6120  -36.1820 C.3      33 ILE    0.3100
    544 C         -74.3980  -21.5120  -34.6850 C.2      33 ILE    0.0700
    545 O         -73.8990  -20.6130  -34.0100 O.2      33 ILE    0.0900
    546 CB        -75.1020  -20.7470  -37.0010 C.3      33 ILE   -0.0900
    547 CG1       -74.7330  -19.2700  -36.8860 C.3      33 ILE    0.0900
    548 CG2       -76.5170  -20.9630  -36.5140 C.3      33 ILE   -0.2700
    549 CD        -73.2960  -18.9720  -37.2860 C.3      33 ILE    0.0900
    550 HN        -74.9310  -23.2370  -37.2030 H        33 ILE    0.0900
    551 HA        -73.0970  -21.2630  -36.3280 H        33 ILE    0.0900
    552 HB        -75.0350  -21.0250  -38.0750 H        33 ILE   -0.1800
    553 HG11      -74.8830  -18.9480  -35.8340 H        33 ILE    0.0900
    554 HG12      -75.4120  -18.6830  -37.5420 H        33 ILE    0.0900
    555 HG21      -76.5990  -20.6810  -35.4420 H        33 ILE   -0.2700
    556 HG22      -76.7950  -22.0340  -36.6200 H        33 ILE    0.0900
    557 HG23      -77.2200  -20.3350  -37.1010 H        33 ILE    0.0900
    558 HD1       -73.0710  -19.4310  -38.2730 H        33 ILE    0.0900
    559 HD2       -72.5980  -19.3950  -36.5310 H        33 ILE    0.5100
    560 HD3       -73.1440  -17.8740  -37.3630 H        33 ILE   -0.5100
    561 N         -75.1910  -22.4440  -34.1600 N.am     34 GLY   -0.4700
    562 CA        -75.4890  -22.4320  -32.7400 C.3      34 GLY    0.3100
    563 C         -74.2240  -22.6770  -31.9330 C.2      34 GLY   -0.0200
    564 O         -73.9470  -21.9970  -30.9370 O.2      34 GLY    0.0900
    565 HN        -75.6040  -23.1720  -34.7010 H        34 GLY    0.0900
    566 HA1       -76.2080  -23.2110  -32.5330 H        34 GLY    0.5100
    567 HA2       -75.9020  -21.4670  -32.4840 H        34 GLY   -0.5100
    568 N         -73.4360  -23.6510  -32.3800 N.am     35 ILE   -0.4700
    569 CA        -72.1820  -24.0030  -31.7350 C.3      35 ILE    0.3100
    570 C         -71.1920  -22.8580  -31.8350 C.2      35 ILE    0.0700
    571 O         -70.3460  -22.6760  -30.9570 O.2      35 ILE    0.0900
    572 CB        -71.5920  -25.2740  -32.3680 C.3      35 ILE   -0.0900
    573 CG1       -72.4960  -26.4530  -32.0320 C.3      35 ILE    0.0900
    574 CG2       -70.1690  -25.5190  -31.8760 C.3      35 ILE   -0.2700
    575 CD        -72.0070  -27.7500  -32.5820 C.3      35 ILE    0.0900
    576 HN        -73.6740  -24.1900  -33.1850 H        35 ILE    0.0900
    577 HA        -72.3770  -24.1620  -30.6850 H        35 ILE    0.0900
    578 HB        -71.5830  -25.1610  -33.4720 H        35 ILE   -0.1800
    579 HG11      -73.5070  -26.2530  -32.4450 H        35 ILE    0.0900
    580 HG12      -72.5680  -26.5410  -30.9270 H        35 ILE    0.0900
    581 HG21      -70.1620  -25.6430  -30.7720 H        35 ILE   -0.2700
    582 HG22      -69.5230  -24.6550  -32.1410 H        35 ILE    0.0900
    583 HG23      -69.7640  -26.4450  -32.3390 H        35 ILE    0.0900
    584 HD1       -71.0900  -28.0710  -32.0420 H        35 ILE    0.0900
    585 HD2       -71.7620  -27.6350  -33.6590 H        35 ILE    0.5100
    586 HD3       -72.7860  -28.5310  -32.4560 H        35 ILE   -0.5100
    587 N         -71.2960  -22.0840  -32.9120 N.am     36 CYS   -0.4700
    588 CA        -70.4280  -20.9280  -33.1080 C.3      36 CYS    0.3100
    589 C         -70.7380  -19.8930  -32.0340 C.2      36 CYS    0.0700
    590 O         -69.8430  -19.2450  -31.4910 O.2      36 CYS    0.0900
    591 CB        -70.6530  -20.3140  -34.4930 C.3      36 CYS   -0.1100
    592 SG        -69.7750  -21.1470  -35.8320 S.3      36 CYS    0.0900
    593 HN        -71.9670  -22.2570  -33.6290 H        36 CYS    0.0900
    594 HA        -69.4050  -21.2570  -33.0050 H        36 CYS   -0.2300
    595 HB1       -70.3290  -19.2530  -34.4550 H        36 CYS    0.1600
    596 HB2       -71.7420  -20.3390  -34.7070 H        36 CYS    0.5100
    597 HG1       -70.5200  -22.2420  -35.7950 H        36 CYS   -0.5100
    598 N         -72.0240  -19.7500  -31.7230 N.am     37 GLY   -0.4700
    599 CA        -72.4230  -18.8120  -30.7060 C.3      37 GLY    0.3100
    600 C         -71.8490  -19.2580  -29.3830 C.2      37 GLY   -0.0200
    601 O         -71.2950  -18.4570  -28.6310 O.2      37 GLY    0.0900
    602 HN        -72.7480  -20.2700  -32.1680 H        37 GLY    0.0900
    603 HA1       -73.5010  -18.7910  -30.6520 H        37 GLY    0.5100
    604 HA2       -72.0440  -17.8340  -30.9630 H        37 GLY   -0.5100
    605 N         -71.9580  -20.5510  -29.0970 N.am     38 ILE   -0.4700
    606 CA        -71.4510  -21.0910  -27.8510 C.3      38 ILE    0.3100
    607 C         -69.9580  -20.8590  -27.7360 C.2      38 ILE    0.0700
    608 O         -69.4770  -20.2170  -26.7940 O.2      38 ILE    0.0900
    609 CB        -71.7160  -22.6130  -27.7430 C.3      38 ILE   -0.0900
    610 CG1       -73.2140  -22.8810  -27.6510 C.3      38 ILE    0.0900
    611 CG2       -71.0190  -23.1910  -26.5200 C.3      38 ILE   -0.2700
    612 CD        -73.5660  -24.3340  -27.7600 C.3      38 ILE    0.0900
    613 HN        -72.3900  -21.2010  -29.7190 H        38 ILE    0.0900
    614 HA        -71.9400  -20.5700  -27.0410 H        38 ILE    0.0900
    615 HB        -71.3380  -23.1190  -28.6570 H        38 ILE   -0.1800
    616 HG11      -73.7240  -22.3310  -28.4690 H        38 ILE    0.0900
    617 HG12      -73.5840  -22.4990  -26.6750 H        38 ILE    0.0900
    618 HG21      -71.2570  -22.5830  -25.6220 H        38 ILE   -0.2700
    619 HG22      -69.9180  -23.1810  -26.6720 H        38 ILE    0.0900
    620 HG23      -71.3630  -24.2320  -26.3450 H        38 ILE    0.0900
    621 HD1       -73.2330  -24.8760  -26.8490 H        38 ILE    0.0900
    622 HD2       -73.0590  -24.7790  -28.6430 H        38 ILE    0.5100
    623 HD3       -74.6660  -24.4510  -27.8600 H        38 ILE   -0.5100
    624 N         -69.2160  -21.4000  -28.6980 N.am     39 ILE   -0.4700
    625 CA        -67.7650  -21.2720  -28.7080 C.3      39 ILE    0.3100
    626 C         -67.3270  -19.8220  -28.8310 C.2      39 ILE    0.0700
    627 O         -66.3550  -19.3960  -28.2030 O.2      39 ILE    0.0900
    628 CB        -67.1660  -22.0990  -29.8480 C.3      39 ILE   -0.0900
    629 CG1       -67.4800  -23.5770  -29.6070 C.3      39 ILE    0.0900
    630 CG2       -65.6780  -21.8680  -29.9330 C.3      39 ILE   -0.2700
    631 CD        -67.0430  -24.4780  -30.7320 C.3      39 ILE    0.0900
    632 HN        -69.6180  -21.9130  -29.4520 H        39 ILE    0.0900
    633 HA        -67.3910  -21.6170  -27.7570 H        39 ILE    0.0900
    634 HB        -67.6420  -21.8040  -30.8090 H        39 ILE   -0.1800
    635 HG11      -68.5760  -23.6890  -29.4690 H        39 ILE    0.0900
    636 HG12      -66.9670  -23.9000  -28.6760 H        39 ILE    0.0900
    637 HG21      -65.2150  -21.9940  -28.9310 H        39 ILE   -0.2700
    638 HG22      -65.4760  -20.8370  -30.2920 H        39 ILE    0.0900
    639 HG23      -65.2220  -22.6030  -30.6290 H        39 ILE    0.0900
    640 HD1       -65.9340  -24.5380  -30.7660 H        39 ILE    0.0900
    641 HD2       -67.4050  -24.0740  -31.7020 H        39 ILE    0.5100
    642 HD3       -67.4490  -25.5010  -30.5790 H        39 ILE   -0.5100
    643 N         -68.0600  -19.0520  -29.6260 N.am     40 GLY   -0.4700
    644 CA        -67.7250  -17.6550  -29.7950 C.3      40 GLY    0.3100
    645 C         -67.9120  -16.8250  -28.5390 C.2      40 GLY   -0.0200
    646 O         -66.9840  -16.1470  -28.0860 O.2      40 GLY    0.0900
    647 HN        -68.8510  -19.3890  -30.1280 H        40 GLY    0.0900
    648 HA1       -68.3600  -17.2580  -30.5720 H        40 GLY    0.5100
    649 HA2       -66.6890  -17.6010  -30.0960 H        40 GLY   -0.5100
    650 N         -69.1180  -16.8540  -27.9770 N.am     41 CYS   -0.4700
    651 CA        -69.4080  -16.0910  -26.7680 C.3      41 CYS    0.3100
    652 C         -68.5670  -16.5480  -25.5990 C.2      41 CYS    0.0700
    653 O         -68.0980  -15.7340  -24.8120 O.2      41 CYS    0.0900
    654 CB        -70.8710  -16.2170  -26.3730 C.3      41 CYS   -0.1100
    655 SG        -72.0020  -15.2560  -27.3850 S.3      41 CYS    0.0900
    656 HN        -69.8690  -17.3920  -28.3530 H        41 CYS    0.0900
    657 HA        -69.1620  -15.0580  -26.9600 H        41 CYS   -0.2300
    658 HB1       -70.9700  -15.8930  -25.3150 H        41 CYS    0.1600
    659 HB2       -71.1520  -17.2890  -26.4370 H        41 CYS    0.5100
    660 HG1       -71.6010  -14.0810  -26.9220 H        41 CYS   -0.5100
    661 N         -68.3960  -17.8600  -25.4760 N.am     42 GLY   -0.4700
    662 CA        -67.6090  -18.4010  -24.3840 C.3      42 GLY    0.3100
    663 C         -66.1470  -18.0310  -24.5090 C.2      42 GLY   -0.0200
    664 O         -65.5590  -17.4560  -23.5920 O.2      42 GLY    0.0900
    665 HN        -68.7910  -18.5180  -26.1140 H        42 GLY    0.0900
    666 HA1       -67.7080  -19.4760  -24.3970 H        42 GLY    0.5100
    667 HA2       -68.0010  -18.0030  -23.4590 H        42 GLY   -0.5100
    668 N         -65.5560  -18.3530  -25.6550 N.am     43 GLY   -0.4700
    669 CA        -64.1530  -18.0530  -25.8800 C.3      43 GLY    0.3100
    670 C         -63.8130  -16.5810  -25.7780 C.2      43 GLY   -0.0200
    671 O         -62.8750  -16.1970  -25.0750 O.2      43 GLY    0.0900
    672 HN        -66.0390  -18.8060  -26.3990 H        43 GLY    0.0900
    673 HA1       -63.8990  -18.4000  -26.8720 H        43 GLY    0.5100
    674 HA2       -63.5810  -18.5930  -25.1400 H        43 GLY   -0.5100
    675 N         -64.5720  -15.7440  -26.4800 N.am     44 ASN   -0.4700
    676 CA        -64.3220  -14.3120  -26.4490 C.3      44 ASN    0.3100
    677 C         -64.6710  -13.7260  -25.0910 C.2      44 ASN    0.0700
    678 O         -64.1730  -12.6670  -24.7110 O.2      44 ASN    0.0900
    679 CB        -65.1070  -13.6030  -27.5520 C.3      44 ASN   -0.1800
    680 CG        -64.4790  -13.7960  -28.9110 C.2      44 ASN    0.0900
    681 ND2       -65.2480  -14.3300  -29.8510 N.am     44 ASN    0.0900
    682 OD1       -63.3130  -13.4710  -29.1160 O.2      44 ASN    0.5500
    683 HN        -65.3320  -16.0530  -27.0470 H        44 ASN   -0.5500
    684 HA        -63.2610  -14.1560  -26.5840 H        44 ASN   -0.6200
    685 HB1       -65.1450  -12.5150  -27.3310 H        44 ASN    0.3200
    686 HB2       -66.1420  -14.0060  -27.5790 H        44 ASN    0.3000
    687 HD21      -64.9390  -14.3440  -30.8010 H        44 ASN    0.5100
    688 HD22      -66.1380  -14.7190  -29.6090 H        44 ASN   -0.5100
    689 N         -65.5260  -14.4350  -24.3560 N.am     45 GLY   -0.4700
    690 CA        -65.9100  -13.9840  -23.0350 C.3      45 GLY    0.3100
    691 C         -64.7260  -14.1650  -22.1060 C.2      45 GLY   -0.0200
    692 O         -64.4010  -13.2800  -21.3130 O.2      45 GLY    0.0900
    693 HN        -65.9300  -15.2880  -24.6740 H        45 GLY    0.0900
    694 HA1       -66.7460  -14.5750  -22.6910 H        45 GLY    0.5100
    695 HA2       -66.1860  -12.9410  -23.0860 H        45 GLY   -0.5100
    696 N         -64.0690  -15.3170  -22.2160 N.am     46 ILE   -0.4700
    697 CA        -62.9070  -15.6210  -21.3910 C.3      46 ILE    0.3100
    698 C         -61.8210  -14.5740  -21.6190 C.2      46 ILE    0.0700
    699 O         -61.2760  -14.0070  -20.6670 O.2      46 ILE    0.0900
    700 CB        -62.3270  -17.0290  -21.7300 C.3      46 ILE   -0.0900
    701 CG1       -63.2870  -18.1230  -21.2520 C.3      46 ILE    0.0900
    702 CG2       -60.9460  -17.2070  -21.1110 C.3      46 ILE   -0.2700
    703 CD        -62.8920  -19.5100  -21.7070 C.3      46 ILE    0.0900
    704 HN        -64.3410  -16.0210  -22.8660 H        46 ILE    0.0900
    705 HA        -63.2150  -15.5850  -20.3560 H        46 ILE    0.0900
    706 HB        -62.2520  -17.1390  -22.8320 H        46 ILE   -0.1800
    707 HG11      -64.3020  -17.8980  -21.6410 H        46 ILE    0.0900
    708 HG12      -63.3160  -18.1090  -20.1420 H        46 ILE    0.0900
    709 HG21      -60.9710  -16.9320  -20.0350 H        46 ILE   -0.2700
    710 HG22      -60.2130  -16.5520  -21.6280 H        46 ILE    0.0900
    711 HG23      -60.6260  -18.2680  -21.1980 H        46 ILE    0.0900
    712 HD1       -61.9720  -19.8390  -21.1770 H        46 ILE    0.0900
    713 HD2       -62.6890  -19.5060  -22.8000 H        46 ILE    0.5100
    714 HD3       -63.7090  -20.2300  -21.4810 H        46 ILE   -0.5100
    715 N         -61.5170  -14.3080  -22.8910 N.am     47 VAL   -0.4700
    716 CA        -60.4820  -13.3370  -23.2310 C.3      47 VAL    0.3100
    717 C         -60.7960  -11.9270  -22.7290 C.2      47 VAL    0.0700
    718 O         -59.8970  -11.2270  -22.2680 O.2      47 VAL    0.0900
    719 CB        -60.1580  -13.3330  -24.7810 C.3      47 VAL   -0.0900
    720 CG1       -61.4270  -13.2890  -25.5960 C.3      47 VAL    0.0900
    721 CG2       -59.2720  -12.1410  -25.1410 C.3      47 VAL   -0.2700
    722 HN        -61.9750  -14.7540  -23.6560 H        47 VAL    0.0900
    723 HA        -59.5950  -13.5920  -22.6690 H        47 VAL    0.0900
    724 HB        -59.5890  -14.2510  -25.0380 H        47 VAL    0.0900
    725 HG11      -62.0040  -12.3700  -25.3550 H        47 VAL   -0.2700
    726 HG12      -62.0570  -14.1730  -25.3640 H        47 VAL    0.0900
    727 HG13      -61.1810  -13.2790  -26.6790 H        47 VAL    0.0900
    728 HG21      -58.3150  -12.1930  -24.5800 H        47 VAL    0.0900
    729 HG22      -59.7870  -11.1930  -24.8770 H        47 VAL    0.5100
    730 HG23      -59.0470  -12.1530  -26.2290 H        47 VAL   -0.5100
    731 N         -62.0560  -11.4950  -22.8000 N.am     48 ILE   -0.4700
    732 CA        -62.3900  -10.1620  -22.2980 C.3      48 ILE    0.3100
    733 C         -62.1630  -10.1690  -20.7920 C.2      48 ILE    0.0700
    734 O         -61.4780   -9.3070  -20.2410 O.2      48 ILE    0.0900
    735 CB        -63.8650   -9.7660  -22.5450 C.3      48 ILE   -0.0900
    736 CG1       -64.1660   -9.6740  -24.0400 C.3      48 ILE    0.0900
    737 CG2       -64.1370   -8.4090  -21.9210 C.3      48 ILE   -0.2700
    738 CD        -65.6390   -9.4620  -24.3480 C.3      48 ILE    0.0900
    739 HN        -62.8000  -12.0390  -23.1820 H        48 ILE    0.0900
    740 HA        -61.7370   -9.4600  -22.7940 H        48 ILE    0.0900
    741 HB        -64.5360  -10.5260  -22.0920 H        48 ILE   -0.1800
    742 HG11      -63.8340  -10.6160  -24.5270 H        48 ILE    0.0900
    743 HG12      -63.5890   -8.8260  -24.4670 H        48 ILE    0.0900
    744 HG21      -63.3590   -7.6800  -22.2360 H        48 ILE   -0.2700
    745 HG22      -64.1180   -8.4910  -20.8130 H        48 ILE    0.0900
    746 HG23      -65.1290   -8.0330  -22.2500 H        48 ILE    0.0900
    747 HD1       -65.9080   -8.3920  -24.2130 H        48 ILE    0.0900
    748 HD2       -66.2610  -10.0730  -23.6590 H        48 ILE    0.5100
    749 HD3       -65.8520   -9.7510  -25.3990 H        48 ILE   -0.5100
    750 N         -62.7460  -11.1710  -20.1370 N.am     49 TYR   -0.4700
    751 CA        -62.6410  -11.3460  -18.6930 C.3      49 TYR    0.3100
    752 C         -61.1950  -11.4050  -18.1970 C.2      49 TYR    0.0700
    753 O         -60.7690  -10.5770  -17.3960 O.2      49 TYR    0.0900
    754 CB        -63.3940  -12.6240  -18.2740 C.3      49 TYR   -0.1800
    755 CG        -63.3130  -12.9480  -16.7950 C.ar     49 TYR    0.0900
    756 CD1       -62.4140  -13.9030  -16.3130 C.ar     49 TYR    0.0900
    757 CD2       -64.1250  -12.2840  -15.8670 C.ar     49 TYR    0.0000
    758 CE1       -62.3190  -14.1870  -14.9520 C.ar     49 TYR   -0.1150
    759 CE2       -64.0370  -12.5630  -14.5010 C.ar     49 TYR    0.1150
    760 CZ        -63.1330  -13.5130  -14.0540 C.ar     49 TYR   -0.1150
    761 OH        -63.0480  -13.7830  -12.7110 O.3      49 TYR    0.1150
    762 HN        -63.2890  -11.8580  -20.6140 H        49 TYR    0.1100
    763 HA        -63.0690  -10.4790  -18.2130 H        49 TYR   -0.5400
    764 HB1       -62.9680  -13.4920  -18.8210 H        49 TYR    0.4300
    765 HB2       -64.4700  -12.5070  -18.5220 H        49 TYR   -0.1150
    766 HD1       -61.7800  -14.4320  -17.0090 H        49 TYR    0.1150
    767 HD2       -64.8300  -11.5430  -16.2140 H        49 TYR   -0.1150
    768 HE1       -61.6160  -14.9270  -14.5980 H        49 TYR    0.1150
    769 HE2       -64.6700  -12.0410  -13.7990 H        49 TYR    0.5100
    770 HH        -62.3780  -14.4580  -12.5860 H        49 TYR   -0.5100
    771 N         -60.4370  -12.3810  -18.6830 N.am     50 LEU   -0.4700
    772 CA        -59.0520  -12.5410  -18.2640 C.3      50 LEU    0.3100
    773 C         -58.1240  -11.3670  -18.5890 C.2      50 LEU    0.0700
    774 O         -57.2540  -11.0240  -17.7850 O.2      50 LEU    0.0900
    775 CB        -58.4880  -13.8350  -18.8520 C.3      50 LEU   -0.1800
    776 CG        -58.3260  -15.0370  -17.9180 C.3      50 LEU    0.0900
    777 CD1       -59.5550  -15.2170  -17.0570 C.3      50 LEU    0.0900
    778 CD2       -58.0700  -16.2750  -18.7500 C.3      50 LEU   -0.0900
    779 HN        -60.7780  -13.0400  -19.3470 H        50 LEU    0.0900
    780 HA        -59.0240  -12.5700  -17.1850 H        50 LEU   -0.2700
    781 HB1       -57.4850  -13.6000  -19.2690 H        50 LEU    0.0900
    782 HB2       -59.1590  -14.1440  -19.6800 H        50 LEU    0.0900
    783 HG        -57.4420  -14.8780  -17.2650 H        50 LEU    0.0900
    784 HD11      -60.4090  -15.5620  -17.6790 H        50 LEU   -0.2700
    785 HD12      -59.8290  -14.2500  -16.5840 H        50 LEU    0.0900
    786 HD13      -59.3580  -15.9760  -16.2710 H        50 LEU    0.0900
    787 HD21      -57.1440  -16.1460  -19.3500 H        50 LEU    0.0900
    788 HD22      -58.9210  -16.4470  -19.4430 H        50 LEU    0.5100
    789 HD23      -57.9440  -17.1570  -18.0870 H        50 LEU   -0.5100
    790 N         -58.2910  -10.7440  -19.7530 N.am     51 PHE   -0.4700
    791 CA        -57.4370   -9.6190  -20.1110 C.3      51 PHE    0.3100
    792 C         -57.7470   -8.3560  -19.3270 C.2      51 PHE    0.0700
    793 O         -56.8510   -7.5650  -19.0660 O.2      51 PHE    0.0900
    794 CB        -57.5180   -9.3130  -21.6090 C.3      51 PHE   -0.1800
    795 CG        -56.5390  -10.0910  -22.4320 C.ar     51 PHE    0.0900
    796 CD1       -56.8360  -11.3800  -22.8620 C.ar     51 PHE    0.0900
    797 CD2       -55.2950   -9.5480  -22.7500 C.ar     51 PHE    0.0000
    798 CE1       -55.9110  -12.1190  -23.5920 C.ar     51 PHE   -0.1150
    799 CE2       -54.3640  -10.2800  -23.4790 C.ar     51 PHE    0.1150
    800 CZ        -54.6760  -11.5680  -23.9020 C.ar     51 PHE   -0.1150
    801 HN        -58.9860  -11.0110  -20.4150 H        51 PHE    0.1150
    802 HA        -56.4240   -9.8710  -19.8370 H        51 PHE   -0.1150
    803 HB1       -57.3070   -8.2350  -21.7770 H        51 PHE    0.1150
    804 HB2       -58.5340   -9.5640  -21.9820 H        51 PHE   -0.1150
    805 HD1       -57.7980  -11.8110  -22.6250 H        51 PHE    0.1150
    806 HD2       -55.0520   -8.5470  -22.4270 H        51 PHE   -0.1150
    807 HE1       -56.1530  -13.1210  -23.9160 H        51 PHE    0.1150
    808 HE2       -53.4020   -9.8500  -23.7160 H        51 PHE    0.5100
    809 HZ        -53.9560  -12.1390  -24.4720 H        51 PHE   -0.5100
    810 N         -59.0000   -8.1520  -18.9400 N.am     52 THR   -0.4700
    811 CA        -59.3100   -6.9480  -18.1900 C.3      52 THR    0.3100
    812 C         -59.0380   -7.1060  -16.7040 C.2      52 THR    0.0700
    813 O         -58.9530   -6.1150  -15.9790 O.2      52 THR    0.0900
    814 CB        -60.7850   -6.5060  -18.3660 C.3      52 THR    0.1400
    815 CG2       -61.0640   -6.1700  -19.8190 C.3      52 THR    0.0900
    816 OG1       -61.6700   -7.5420  -17.9390 O.3      52 THR   -0.6600
    817 HN        -59.7480   -8.7810  -19.1370 H        52 THR    0.4300
    818 HA        -58.6480   -6.1690  -18.5360 H        52 THR   -0.2700
    819 HB        -60.9780   -5.5970  -17.7560 H        52 THR    0.0900
    820 HG1       -61.5890   -8.2440  -18.5890 H        52 THR    0.0900
    821 HG21      -60.7120   -6.9940  -20.4760 H        52 THR    0.0900
    822 HG22      -60.5290   -5.2380  -20.1010 H        52 THR    0.5100
    823 HG23      -62.1560   -6.0360  -19.9740 H        52 THR   -0.5100
    824 N         -58.8810   -8.3450  -16.2410 N.am     53 LYS   -0.4700
    825 CA        -58.6460   -8.5850  -14.8220 C.3      53 LYS    0.3100
    826 C         -57.2190   -8.9790  -14.4890 C.2      53 LYS    0.0700
    827 O         -56.6530   -8.4940  -13.5130 O.2      53 LYS    0.0900
    828 CB        -59.6260   -9.6430  -14.3100 C.3      53 LYS   -0.1800
    829 CG        -61.0870   -9.2930  -14.5690 C.3      53 LYS    0.0900
    830 CD        -61.4810   -7.9870  -13.8910 C.3      53 LYS    0.0900
    831 CE        -62.9130   -7.5890  -14.2410 C.3      53 LYS   -0.1800
    832 NZ        -63.3070   -6.2560  -13.6880 N.4      53 LYS    0.0900
    833 HN        -58.9170   -9.1490  -16.8310 H        53 LYS    0.0900
    834 HA        -58.7840   -7.6540  -14.2930 H        53 LYS   -0.1800
    835 HB1       -59.4790   -9.7630  -13.2160 H        53 LYS    0.0900
    836 HB2       -59.3990  -10.6080  -14.8110 H        53 LYS    0.0900
    837 HG1       -61.7310  -10.1110  -14.1810 H        53 LYS    0.2100
    838 HG2       -61.2490   -9.1970  -15.6640 H        53 LYS    0.0500
    839 HD1       -60.7890   -7.1820  -14.2200 H        53 LYS    0.0500
    840 HD2       -61.3960   -8.1060  -12.7900 H        53 LYS   -0.3000
    841 HE1       -63.6160   -8.3420  -13.8240 H        53 LYS    0.3300
    842 HE2       -63.0210   -7.5360  -15.3450 H        53 LYS    0.3300
    843 HZ1       -62.6750   -5.5230  -14.0690 H        53 LYS    0.3300
    844 HZ2       -63.2310   -6.2750  -12.6510 H        53 LYS    0.5100
    845 HZ3       -64.2880   -6.0450  -13.9590 H        53 LYS   -0.5100
    846 N         -56.6320   -9.8500  -15.2960 N.am     54 THR   -0.4700
    847 CA        -55.2660  -10.2810  -15.0540 C.3      54 THR    0.3100
    848 C         -54.3040   -9.1030  -15.0780 C.2      54 THR    0.0700
    849 O         -53.9370   -8.6120  -16.1440 O.2      54 THR    0.0900
    850 CB        -54.8060  -11.2960  -16.0960 C.3      54 THR    0.1400
    851 CG2       -53.3530  -11.6600  -15.8610 C.3      54 THR    0.0900
    852 OG1       -55.6150  -12.4740  -16.0150 O.3      54 THR   -0.6600
    853 HN        -57.0900  -10.2410  -16.0910 H        54 THR    0.4300
    854 HA        -55.2290  -10.7190  -14.0680 H        54 THR   -0.2700
    855 HB        -54.9030  -10.8610  -17.1150 H        54 THR    0.0900
    856 HG1       -56.4280  -12.2700  -16.4840 H        54 THR    0.0900
    857 HG21      -53.1970  -11.9320  -14.7940 H        54 THR    0.0900
    858 HG22      -52.7020  -10.7940  -16.1040 H        54 THR    0.5100
    859 HG23      -53.0730  -12.5290  -16.4930 H        54 THR   -0.5100
    860 N         -53.8870   -8.6610  -13.8970 N.am     55 LYS   -0.4700
    861 CA        -52.9730   -7.5410  -13.7620 C.3      55 LYS    0.3100
    862 C         -51.7570   -7.6120  -14.6720 C.2      55 LYS    0.0700
    863 O         -51.1840   -6.5820  -15.0170 O.2      55 LYS    0.0900
    864 CB        -52.4900   -7.4330  -12.3150 C.3      55 LYS   -0.1800
    865 CG        -53.0030   -6.2140  -11.5730 C.3      55 LYS    0.0900
    866 CD        -54.4960   -6.3200  -11.2830 C.3      55 LYS    0.0900
    867 CE        -55.0410   -5.0150  -10.6860 C.3      55 LYS   -0.1800
    868 NZ        -54.2450   -4.5310   -9.5070 N.4      55 LYS    0.0900
    869 HN        -54.1860   -9.0830  -13.0440 H        55 LYS    0.0900
    870 HA        -53.4960   -6.6420  -14.0530 H        55 LYS   -0.1800
    871 HB1       -51.3810   -7.3990  -12.3190 H        55 LYS    0.0900
    872 HB2       -52.8200   -8.3400  -11.7670 H        55 LYS    0.0900
    873 HG1       -52.8160   -5.3080  -12.1890 H        55 LYS    0.2100
    874 HG2       -52.4540   -6.1140  -10.6130 H        55 LYS    0.0500
    875 HD1       -54.6710   -7.1510  -10.5670 H        55 LYS    0.0500
    876 HD2       -55.0360   -6.5420  -12.2290 H        55 LYS   -0.3000
    877 HE1       -56.0840   -5.1750  -10.3390 H        55 LYS    0.3300
    878 HE2       -55.0130   -4.2160  -11.4560 H        55 LYS    0.3300
    879 HZ1       -53.2630   -4.3570   -9.7990 H        55 LYS    0.3300
    880 HZ2       -54.2620   -5.2520   -8.7570 H        55 LYS    0.5100
    881 HZ3       -54.6610   -3.6480   -9.1460 H        55 LYS   -0.5100
    882 N         -51.3490   -8.8150  -15.0600 N.am     56 SER   -0.4700
    883 CA        -50.1770   -8.9470  -15.9130 C.3      56 SER    0.3100
    884 C         -50.4730   -8.5830  -17.3610 C.2      56 SER    0.0700
    885 O         -49.5700   -8.2140  -18.1120 O.2      56 SER    0.0900
    886 CB        -49.6250  -10.3730  -15.8580 C.3      56 SER    0.0500
    887 OG        -50.4510  -11.2730  -16.5710 O.3      56 SER    0.0900
    888 HN        -51.8100   -9.6570  -14.7920 H        56 SER    0.0900
    889 HA        -49.4320   -8.2430  -15.5700 H        56 SER   -0.6600
    890 HB1       -49.5680  -10.7070  -14.8000 H        56 SER    0.4300
    891 HB2       -48.6080  -10.3940  -16.3070 H        56 SER    0.5100
    892 HG1       -50.1310  -12.1530  -16.3570 H        56 SER   -0.5100
    893 N         -51.7460   -8.6740  -17.7390 N.am     57 LEU   -0.4700
    894 CA        -52.1960   -8.3880  -19.0970 C.3      57 LEU    0.3100
    895 C         -52.7410   -6.9710  -19.2680 C.2      57 LEU    0.0700
    896 O         -53.4690   -6.6980  -20.2250 O.2      57 LEU    0.0900
    897 CB        -53.2960   -9.3860  -19.4950 C.3      57 LEU   -0.1800
    898 CG        -53.0090  -10.8910  -19.4500 C.3      57 LEU    0.0900
    899 CD1       -54.3000  -11.6530  -19.6420 C.3      57 LEU    0.0900
    900 CD2       -52.0010  -11.2630  -20.5280 C.3      57 LEU   -0.0900
    901 HN        -52.4610   -8.9490  -17.1000 H        57 LEU    0.0900
    902 HA        -51.3480   -8.4710  -19.7610 H        57 LEU   -0.2700
    903 HB1       -53.5910   -9.1440  -20.5360 H        57 LEU    0.0900
    904 HB2       -54.1580   -9.2020  -18.8210 H        57 LEU    0.0900
    905 HG        -52.5600  -11.1570  -18.4690 H        57 LEU    0.0900
    906 HD11      -54.6590  -11.5380  -20.6880 H        57 LEU   -0.2700
    907 HD12      -55.0780  -11.2580  -18.9550 H        57 LEU    0.0900
    908 HD13      -54.1350  -12.7330  -19.4410 H        57 LEU    0.0900
    909 HD21      -51.0490  -10.7120  -20.3680 H        57 LEU    0.0900
    910 HD22      -52.4010  -10.9950  -21.5290 H        57 LEU    0.5100
    911 HD23      -51.7890  -12.3530  -20.4880 H        57 LEU   -0.5100
    912 N         -52.3920   -6.0610  -18.3650 N.am     58 GLN   -0.4700
    913 CA        -52.9020   -4.6950  -18.4450 C.3      58 GLN    0.3100
    914 C         -52.1530   -3.6840  -19.3250 C.2      58 GLN    0.0700
    915 O         -52.3630   -2.4770  -19.2030 O.2      58 GLN    0.0900
    916 CB        -53.0620   -4.1240  -17.0350 C.3      58 GLN   -0.1800
    917 CG        -54.4840   -4.1910  -16.4970 C.3      58 GLN    0.0900
    918 CD        -54.9980   -5.6070  -16.3180 C.2      58 GLN    0.0900
    919 NE2       -55.1120   -6.3640  -17.2990 N.am     58 GLN   -0.1800
    920 OE1       -55.3130   -5.9770  -15.0890 O.2      58 GLN    0.0900
    921 HN        -51.7790   -6.2650  -17.6050 H        58 GLN    0.0900
    922 HA        -53.8540   -4.7160  -18.9560 H        58 GLN    0.5500
    923 HB1       -52.7410   -3.0610  -17.0470 H        58 GLN   -0.5500
    924 HB2       -52.4000   -4.6920  -16.3490 H        58 GLN   -0.6200
    925 HG1       -55.1580   -3.6620  -17.2040 H        58 GLN    0.3200
    926 HG2       -54.5180   -3.6810  -15.5110 H        58 GLN    0.3000
    927 HE21      -55.4510   -7.2970  -17.1730 H        58 GLN    0.5100
    928 HE22      -54.8630   -6.0410  -18.2120 H        58 GLN   -0.5100
    929 N         -51.3020   -4.1650  -20.2290 N.am     59 THR   -0.4700
    930 CA        -50.5640   -3.2740  -21.1210 C.3      59 THR    0.3100
    931 C         -51.5260   -2.6630  -22.1530 C.2      59 THR    0.0700
    932 O         -52.4840   -3.3070  -22.5760 O.2      59 THR    0.0900
    933 CB        -49.4310   -4.0310  -21.8540 C.3      59 THR    0.1400
    934 CG2       -48.7670   -5.0250  -20.9010 C.3      59 THR    0.0900
    935 OG1       -49.9650   -4.7500  -22.9730 O.3      59 THR   -0.6600
    936 HN        -51.1310   -5.1420  -20.3370 H        59 THR    0.4300
    937 HA        -50.1520   -2.4740  -20.5240 H        59 THR   -0.2700
    938 HB        -48.6710   -3.3080  -22.2200 H        59 THR    0.0900
    939 HG1       -49.2060   -5.0620  -23.4720 H        59 THR    0.0900
    940 HG21      -49.4610   -5.8620  -20.6760 H        59 THR    0.0900
    941 HG22      -48.5040   -4.5170  -19.9480 H        59 THR    0.5100
    942 HG23      -47.8490   -5.4420  -21.3680 H        59 THR   -0.5100
    943 N         -51.2720   -1.4170  -22.5840 N.am     60 PRO   -0.2900
    944 CA        -52.1320   -0.7380  -23.5630 C.3      60 PRO    0.0000
    945 C         -52.5240   -1.5140  -24.8190 C.2      60 PRO    0.0900
    946 O         -53.7090   -1.7450  -25.0610 O.2      60 PRO    0.0900
    947 CB        -51.3450    0.5320  -23.8940 C.3      60 PRO    0.0200
    948 CG        -50.6280    0.8210  -22.6210 C.3      60 PRO    0.0900
    949 CD        -50.1440   -0.5580  -22.1900 C.3      60 PRO   -0.1800
    950 HA        -53.1120   -0.5660  -23.1480 H        60 PRO    0.0900
    951 HB1       -52.0240    1.3670  -24.1720 H        60 PRO    0.0900
    952 HB2       -50.6320    0.3580  -24.7280 H        60 PRO   -0.1800
    953 HG1       -49.7760    1.5150  -22.7850 H        60 PRO    0.0900
    954 HG2       -51.3110    1.2630  -21.8650 H        60 PRO    0.0900
    955 HD1       -49.2220   -0.8580  -22.7300 H        60 PRO    0.5100
    956 HD2       -49.9790   -0.6140  -21.0940 H        60 PRO   -0.5100
    957 N         -51.5360   -1.9160  -25.6150 N.am     61 ALA   -0.4700
    958 CA        -51.8030   -2.6420  -26.8550 C.3      61 ALA    0.3100
    959 C         -52.8560   -3.7170  -26.6590 C.2      61 ALA    0.0700
    960 O         -53.6550   -3.9930  -27.5580 O.2      61 ALA    0.0900
    961 CB        -50.5190   -3.2640  -27.3930 C.3      61 ALA   -0.2700
    962 HN        -50.5770   -1.7420  -25.4030 H        61 ALA    0.0900
    963 HA        -52.2120   -1.9430  -27.5720 H        61 ALA    0.0900
    964 HB1       -50.0990   -3.9740  -26.6490 H        61 ALA    0.0900
    965 HB2       -49.7670   -2.4700  -27.5900 H        61 ALA    0.5100
    966 HB3       -50.7320   -3.8190  -28.3320 H        61 ALA   -0.5100
    967 N         -52.8630   -4.3270  -25.4760 N.am     62 ASN   -0.4700
    968 CA        -53.8360   -5.3680  -25.1840 C.3      62 ASN    0.3100
    969 C         -55.2890   -4.8920  -25.2670 C.2      62 ASN    0.0700
    970 O         -56.2000   -5.7050  -25.4420 O.2      62 ASN    0.0900
    971 CB        -53.5470   -6.0000  -23.8190 C.3      62 ASN   -0.1800
    972 CG        -52.4260   -7.0160  -23.9000 C.2      62 ASN    0.0900
    973 ND2       -52.0850   -7.6640  -22.8880 N.am     62 ASN    0.0900
    974 OD1       -51.8530   -7.1750  -25.0790 O.2      62 ASN    0.5500
    975 HN        -52.2160   -4.1030  -24.7510 H        62 ASN   -0.5500
    976 HA        -53.7770   -6.1120  -25.9640 H        62 ASN   -0.6200
    977 HB1       -54.4640   -6.5080  -23.4500 H        62 ASN    0.3200
    978 HB2       -53.2570   -5.2040  -23.1010 H        62 ASN    0.3000
    979 HD21      -52.5520   -7.5140  -22.0170 H        62 ASN    0.5100
    980 HD22      -51.3440   -8.3330  -22.9490 H        62 ASN   -0.5100
    981 N         -55.5110   -3.5840  -25.1560 N.am     63 MET   -0.4700
    982 CA        -56.8600   -3.0460  -25.2630 C.3      63 MET    0.3100
    983 C         -57.4170   -3.4280  -26.6340 C.2      63 MET    0.0700
    984 O         -58.6240   -3.6000  -26.8000 O.2      63 MET    0.0900
    985 CB        -56.8590   -1.5120  -25.1080 C.3      63 MET   -0.1800
    986 CG        -56.6420   -1.0280  -23.6830 C.3      63 MET    0.0900
    987 SD        -56.1810    0.7020  -23.5580 S.3      63 MET    0.0900
    988 CE        -57.7380    1.4830  -23.8190 C.3      63 MET   -0.1400
    989 HN        -54.7790   -2.9260  -24.9960 H        63 MET    0.0900
    990 HA        -57.4620   -3.4980  -24.4890 H        63 MET    0.0900
    991 HB1       -57.8360   -1.1240  -25.4660 H        63 MET   -0.0900
    992 HB2       -56.0510   -1.0960  -25.7460 H        63 MET   -0.2200
    993 HG1       -55.8450   -1.6500  -23.2250 H        63 MET    0.0900
    994 HG2       -57.5830   -1.1940  -23.1160 H        63 MET    0.0900
    995 HE1       -58.4200    1.3220  -22.9570 H        63 MET    0.0900
    996 HE2       -58.2270    1.0690  -24.7270 H        63 MET    0.5100
    997 HE3       -57.6010    2.5780  -23.9480 H        63 MET   -0.5100
    998 N         -56.5270   -3.5760  -27.6160 N.am     64 PHE   -0.4700
    999 CA        -56.9250   -3.9410  -28.9640 C.3      64 PHE    0.3100
   1000 C         -57.4810   -5.3570  -28.9660 C.2      64 PHE    0.0700
   1001 O         -58.4580   -5.6620  -29.6460 O.2      64 PHE    0.0900
   1002 CB        -55.7300   -3.8330  -29.9310 C.3      64 PHE   -0.1800
   1003 CG        -55.1960   -2.4280  -30.0840 C.ar     64 PHE    0.0900
   1004 CD1       -56.0640   -1.3530  -30.2670 C.ar     64 PHE    0.0900
   1005 CD2       -53.8210   -2.1720  -30.0580 C.ar     64 PHE    0.0000
   1006 CE1       -55.5770   -0.0440  -30.4140 C.ar     64 PHE   -0.1150
   1007 CE2       -53.3160   -0.8640  -30.2070 C.ar     64 PHE    0.1150
   1008 CZ        -54.1950    0.1960  -30.3860 C.ar     64 PHE   -0.1150
   1009 HN        -55.5500   -3.4430  -27.4690 H        64 PHE    0.1150
   1010 HA        -57.7170   -3.2750  -29.2730 H        64 PHE   -0.1150
   1011 HB1       -56.0420   -4.1780  -30.9400 H        64 PHE    0.1150
   1012 HB2       -54.8960   -4.4620  -29.5540 H        64 PHE   -0.1150
   1013 HD1       -57.1290   -1.5280  -30.2960 H        64 PHE    0.1150
   1014 HD2       -53.1320   -2.9920  -29.9210 H        64 PHE   -0.1150
   1015 HE1       -56.2660    0.7770  -30.5480 H        64 PHE    0.1150
   1016 HE2       -52.2510   -0.6890  -30.1820 H        64 PHE    0.5100
   1017 HZ        -53.8180    1.2000  -30.5030 H        64 PHE   -0.5100
   1018 N         -56.8590   -6.2250  -28.1810 N.am     65 ILE   -0.4700
   1019 CA        -57.2990   -7.6040  -28.0820 C.3      65 ILE    0.3100
   1020 C         -58.6910   -7.6290  -27.4770 C.2      65 ILE    0.0700
   1021 O         -59.6030   -8.3060  -27.9660 O.2      65 ILE    0.0900
   1022 CB        -56.3310   -8.4170  -27.1990 C.3      65 ILE   -0.0900
   1023 CG1       -54.9920   -8.5510  -27.9170 C.3      65 ILE    0.0900
   1024 CG2       -56.9010   -9.7940  -26.8830 C.3      65 ILE   -0.2700
   1025 CD        -53.9690   -9.3290  -27.1370 C.3      65 ILE    0.0900
   1026 HN        -56.0680   -5.9720  -27.6290 H        65 ILE    0.0900
   1027 HA        -57.3350   -8.0180  -29.0790 H        65 ILE    0.0900
   1028 HB        -56.1540   -7.8690  -26.2490 H        65 ILE   -0.1800
   1029 HG11      -54.5900   -7.5340  -28.1120 H        65 ILE    0.0900
   1030 HG12      -55.1600   -9.0640  -28.8880 H        65 ILE    0.0900
   1031 HG21      -57.0750  -10.3600  -27.8240 H        65 ILE   -0.2700
   1032 HG22      -57.8700   -9.6890  -26.3480 H        65 ILE    0.0900
   1033 HG23      -56.1860  -10.3640  -26.2540 H        65 ILE    0.0900
   1034 HD1       -54.2550  -10.4010  -27.0960 H        65 ILE    0.0900
   1035 HD2       -53.9090   -8.9380  -26.0990 H        65 ILE    0.5100
   1036 HD3       -52.9750   -9.2440  -27.6270 H        65 ILE   -0.5100
   1037 N         -58.8610   -6.8660  -26.4080 N.am     66 ILE   -0.4700
   1038 CA        -60.1440   -6.8070  -25.7480 C.3      66 ILE    0.3100
   1039 C         -61.2080   -6.3140  -26.7130 C.2      66 ILE    0.0700
   1040 O         -62.2840   -6.9020  -26.7970 O.2      66 ILE    0.0900
   1041 CB        -60.0730   -5.9130  -24.4950 C.3      66 ILE   -0.0900
   1042 CG1       -59.1610   -6.5830  -23.4570 C.3      66 ILE    0.0900
   1043 CG2       -61.4580   -5.7060  -23.9100 C.3      66 ILE   -0.2700
   1044 CD        -58.8160   -5.7230  -22.2720 C.3      66 ILE    0.0900
   1045 HN        -58.1290   -6.3130  -26.0180 H        66 ILE    0.0900
   1046 HA        -60.4270   -7.8130  -25.4750 H        66 ILE    0.0900
   1047 HB        -59.6380   -4.9280  -24.7680 H        66 ILE   -0.1800
   1048 HG11      -58.2160   -6.8760  -23.9610 H        66 ILE    0.0900
   1049 HG12      -59.6710   -7.4980  -23.0870 H        66 ILE    0.0900
   1050 HG21      -61.9020   -6.6840  -23.6240 H        66 ILE   -0.2700
   1051 HG22      -62.1190   -5.2240  -24.6620 H        66 ILE    0.0900
   1052 HG23      -61.3960   -5.0670  -23.0030 H        66 ILE    0.0900
   1053 HD1       -59.7060   -5.1400  -21.9520 H        66 ILE    0.0900
   1054 HD2       -58.0070   -5.0140  -22.5440 H        66 ILE    0.5100
   1055 HD3       -58.4870   -6.3620  -21.4250 H        66 ILE   -0.5100
   1056 N         -60.9120   -5.2510  -27.4580 N.am     67 ASN   -0.4700
   1057 CA        -61.8820   -4.7280  -28.4130 C.3      67 ASN    0.3100
   1058 C         -62.1760   -5.7530  -29.4950 C.2      67 ASN    0.0700
   1059 O         -63.3040   -5.8520  -29.9820 O.2      67 ASN    0.0900
   1060 CB        -61.3880   -3.4530  -29.0770 C.3      67 ASN   -0.1800
   1061 CG        -62.4840   -2.7640  -29.8640 C.2      67 ASN    0.0900
   1062 ND2       -62.4000   -2.8150  -31.1990 N.am     67 ASN    0.0900
   1063 OD1       -63.4100   -2.2120  -29.2780 O.2      67 ASN    0.5500
   1064 HN        -60.0380   -4.7770  -27.3990 H        67 ASN   -0.5500
   1065 HA        -62.8000   -4.5360  -27.8780 H        67 ASN   -0.6200
   1066 HB1       -60.5550   -3.7020  -29.7680 H        67 ASN    0.3200
   1067 HB2       -61.0180   -2.7550  -28.2960 H        67 ASN    0.3000
   1068 HD21      -61.6380   -3.2930  -31.6350 H        67 ASN    0.5100
   1069 HD22      -63.1020   -2.3740  -31.7600 H        67 ASN   -0.5100
   1070 N         -61.1580   -6.5170  -29.8790 N.am     68 LEU   -0.4700
   1071 CA        -61.3300   -7.5310  -30.9010 C.3      68 LEU    0.3100
   1072 C         -62.2520   -8.6010  -30.3520 C.2      68 LEU    0.0700
   1073 O         -63.1590   -9.0670  -31.0370 O.2      68 LEU    0.0900
   1074 CB        -59.9870   -8.1580  -31.2740 C.3      68 LEU   -0.1800
   1075 CG        -59.7320   -8.4470  -32.7610 C.3      68 LEU    0.0900
   1076 CD1       -58.5620   -9.4090  -32.8590 C.3      68 LEU    0.0900
   1077 CD2       -60.9600   -9.0370  -33.4510 C.3      68 LEU   -0.0900
   1078 HN        -60.2450   -6.4280  -29.4890 H        68 LEU    0.0900
   1079 HA        -61.7770   -7.0610  -31.7650 H        68 LEU   -0.2700
   1080 HB1       -59.9020   -9.1210  -30.7270 H        68 LEU    0.0900
   1081 HB2       -59.1880   -7.4720  -30.9240 H        68 LEU    0.0900
   1082 HG        -59.4940   -7.5020  -33.2970 H        68 LEU    0.0900
   1083 HD11      -58.7980  -10.3550  -32.3250 H        68 LEU   -0.2700
   1084 HD12      -57.6600   -8.9560  -32.3940 H        68 LEU    0.0900
   1085 HD13      -58.3540   -9.6460  -33.9250 H        68 LEU    0.0900
   1086 HD21      -61.7530   -8.2660  -33.5440 H        68 LEU    0.0900
   1087 HD22      -61.3570   -9.8860  -32.8540 H        68 LEU    0.5100
   1088 HD23      -60.6870   -9.3900  -34.4680 H        68 LEU   -0.5100
   1089 N         -62.0140   -8.9870  -29.1000 N.am     69 ALA   -0.4700
   1090 CA        -62.8280  -10.0060  -28.4430 C.3      69 ALA    0.3100
   1091 C         -64.2740   -9.5480  -28.3000 C.2      69 ALA    0.0700
   1092 O         -65.2040  -10.2850  -28.6200 O.2      69 ALA    0.0900
   1093 CB        -62.2530  -10.3350  -27.0790 C.3      69 ALA   -0.2700
   1094 HN        -61.2720   -8.6000  -28.5580 H        69 ALA    0.0900
   1095 HA        -62.8390  -10.8850  -29.0700 H        69 ALA    0.0900
   1096 HB1       -62.2350   -9.4250  -26.4420 H        69 ALA    0.0900
   1097 HB2       -61.2130  -10.7120  -27.1880 H        69 ALA    0.5100
   1098 HB3       -62.8790  -11.1060  -26.5810 H        69 ALA   -0.5100
   1099 N         -64.4690   -8.3220  -27.8180 N.am     70 PHE   -0.4700
   1100 CA        -65.8060   -7.7910  -27.6560 C.3      70 PHE    0.3100
   1101 C         -66.5410   -7.8310  -28.9910 C.2      70 PHE    0.0700
   1102 O         -67.7130   -8.2060  -29.0630 O.2      70 PHE    0.0900
   1103 CB        -65.7460   -6.3480  -27.1550 C.3      70 PHE   -0.1800
   1104 CG        -67.0950   -5.7120  -27.0000 C.ar     70 PHE    0.0900
   1105 CD1       -67.9120   -6.0340  -25.9190 C.ar     70 PHE    0.0900
   1106 CD2       -67.5750   -4.8340  -27.9810 C.ar     70 PHE    0.0000
   1107 CE1       -69.1950   -5.4960  -25.8160 C.ar     70 PHE   -0.1150
   1108 CE2       -68.8550   -4.2840  -27.8950 C.ar     70 PHE    0.1150
   1109 CZ        -69.6720   -4.6140  -26.8110 C.ar     70 PHE   -0.1150
   1110 HN        -63.7170   -7.7240  -27.5520 H        70 PHE    0.1150
   1111 HA        -66.3320   -8.4150  -26.9480 H        70 PHE   -0.1150
   1112 HB1       -65.1710   -5.7320  -27.8770 H        70 PHE    0.1150
   1113 HB2       -65.2560   -6.3260  -26.1580 H        70 PHE   -0.1150
   1114 HD1       -67.5490   -6.7060  -25.1540 H        70 PHE    0.1150
   1115 HD2       -66.9420   -4.5770  -28.8190 H        70 PHE   -0.1150
   1116 HE1       -69.8230   -5.7530  -24.9750 H        70 PHE    0.1150
   1117 HE2       -69.2100   -3.6090  -28.6590 H        70 PHE    0.5100
   1118 HZ        -70.6650   -4.1960  -26.7340 H        70 PHE   -0.5100
   1119 N         -65.8410   -7.4280  -30.0510 N.am     71 SER   -0.4700
   1120 CA        -66.4030   -7.4230  -31.3960 C.3      71 SER    0.3100
   1121 C         -66.7850   -8.8420  -31.8230 C.2      71 SER    0.0700
   1122 O         -67.9180   -9.1050  -32.2230 O.2      71 SER    0.0900
   1123 CB        -65.3890   -6.8270  -32.3860 C.3      71 SER    0.0500
   1124 OG        -65.8840   -6.8160  -33.7200 O.3      71 SER    0.0900
   1125 HN        -64.8990   -7.1120  -29.9710 H        71 SER    0.0900
   1126 HA        -67.3090   -6.8350  -31.3810 H        71 SER   -0.6600
   1127 HB1       -64.4570   -7.4310  -32.3650 H        71 SER    0.4300
   1128 HB2       -65.1590   -5.7810  -32.0910 H        71 SER    0.5100
   1129 HG1       -65.4870   -7.5740  -34.1550 H        71 SER   -0.5100
   1130 N         -65.8320   -9.7620  -31.7320 N.am     72 ASP   -0.4700
   1131 CA        -66.0810  -11.1440  -32.1140 C.3      72 ASP    0.3100
   1132 C         -67.1570  -11.7560  -31.2500 C.2      72 ASP    0.0700
   1133 O         -67.9050  -12.6230  -31.6970 O.2      72 ASP    0.0900
   1134 CB        -64.7960  -11.9530  -32.0110 C.3      72 ASP   -0.2800
   1135 CG        -63.8260  -11.6400  -33.1400 C.2      72 ASP    0.0900
   1136 OD1       -62.6170  -11.9010  -32.9710 O.co2    72 ASP    0.0900
   1137 OD2       -64.2690  -11.1460  -34.2030 O.co2    72 ASP    0.6200
   1138 HN        -64.9150   -9.5510  -31.4020 H        72 ASP   -0.7600
   1139 HA        -66.4530  -11.1530  -33.1280 H        72 ASP   -0.7600
   1140 HB1       -65.0450  -13.0350  -32.0480 H        72 ASP    0.5100
   1141 HB2       -64.3000  -11.7250  -31.0440 H        72 ASP   -0.5100
   1142 N         -67.2370  -11.2930  -30.0050 N.am     73 PHE   -0.4700
   1143 CA        -68.2250  -11.7810  -29.0690 C.3      73 PHE    0.3100
   1144 C         -69.6200  -11.4640  -29.5800 C.2      73 PHE    0.0700
   1145 O         -70.4530  -12.3530  -29.7430 O.2      73 PHE    0.0900
   1146 CB        -68.0350  -11.1200  -27.7010 C.3      73 PHE   -0.1800
   1147 CG        -69.0580  -11.5360  -26.6950 C.ar     73 PHE    0.0900
   1148 CD1       -68.8710  -12.6860  -25.9400 C.ar     73 PHE    0.0900
   1149 CD2       -70.2530  -10.8290  -26.5690 C.ar     73 PHE    0.0000
   1150 CE1       -69.8500  -13.1350  -25.0840 C.ar     73 PHE   -0.1150
   1151 CE2       -71.2430  -11.2710  -25.7120 C.ar     73 PHE    0.1150
   1152 CZ        -71.0400  -12.4290  -24.9670 C.ar     73 PHE   -0.1150
   1153 HN        -66.6190  -10.5890  -29.6620 H        73 PHE    0.1150
   1154 HA        -68.1130  -12.8520  -28.9890 H        73 PHE   -0.1150
   1155 HB1       -68.1080  -10.0160  -27.8120 H        73 PHE    0.1150
   1156 HB2       -67.0380  -11.3970  -27.2950 H        73 PHE   -0.1150
   1157 HD1       -67.9460  -13.2360  -26.0270 H        73 PHE    0.1150
   1158 HD2       -70.4070   -9.9290  -27.1470 H        73 PHE   -0.1150
   1159 HE1       -69.6950  -14.0340  -24.5050 H        73 PHE    0.1150
   1160 HE2       -72.1690  -10.7210  -25.6210 H        73 PHE    0.5100
   1161 HZ        -71.8100  -12.7790  -24.2970 H        73 PHE   -0.5100
   1162 N         -69.8590  -10.1810  -29.8370 N.am     74 THR   -0.4700
   1163 CA        -71.1470   -9.6920  -30.3130 C.3      74 THR    0.3100
   1164 C         -71.5600  -10.3270  -31.6260 C.2      74 THR    0.0700
   1165 O         -72.7300  -10.6550  -31.8220 O.2      74 THR    0.0900
   1166 CB        -71.1150   -8.1670  -30.4890 C.3      74 THR    0.1400
   1167 CG2       -72.5160   -7.6230  -30.6590 C.3      74 THR    0.0900
   1168 OG1       -70.5210   -7.5630  -29.3380 O.3      74 THR   -0.6600
   1169 HN        -69.1560   -9.4860  -29.7120 H        74 THR    0.4300
   1170 HA        -71.8990   -9.9690  -29.5880 H        74 THR   -0.2700
   1171 HB        -70.5150   -7.9030  -31.3860 H        74 THR    0.0900
   1172 HG1       -69.5720   -7.6590  -29.4490 H        74 THR    0.0900
   1173 HG21      -73.1300   -7.8630  -29.7640 H        74 THR    0.0900
   1174 HG22      -72.9940   -8.0820  -31.5500 H        74 THR    0.5100
   1175 HG23      -72.4820   -6.5190  -30.7780 H        74 THR   -0.5100
   1176 N         -70.6030  -10.4980  -32.5300 N.am     75 PHE   -0.4700
   1177 CA        -70.8900  -11.1040  -33.8220 C.3      75 PHE    0.3100
   1178 C         -71.4200  -12.5200  -33.6400 C.2      75 PHE    0.0700
   1179 O         -72.4000  -12.9150  -34.2700 O.2      75 PHE    0.0900
   1180 CB        -69.6280  -11.1260  -34.6960 C.3      75 PHE   -0.1800
   1181 CG        -69.8550  -11.6640  -36.0800 C.ar     75 PHE    0.0900
   1182 CD1       -70.0540  -13.0310  -36.2940 C.ar     75 PHE    0.0900
   1183 CD2       -69.9180  -10.8050  -37.1680 C.ar     75 PHE    0.0000
   1184 CE1       -70.3140  -13.5250  -37.5710 C.ar     75 PHE   -0.1150
   1185 CE2       -70.1730  -11.2860  -38.4450 C.ar     75 PHE    0.1150
   1186 CZ        -70.3770  -12.6480  -38.6450 C.ar     75 PHE   -0.1150
   1187 HN        -69.6580  -10.2240  -32.3680 H        75 PHE    0.1150
   1188 HA        -71.6680  -10.5260  -34.2990 H        75 PHE   -0.1150
   1189 HB1       -68.8600  -11.7700  -34.2150 H        75 PHE    0.1150
   1190 HB2       -69.2420  -10.0900  -34.8070 H        75 PHE   -0.1150
   1191 HD1       -70.0040  -13.7140  -35.4580 H        75 PHE    0.1150
   1192 HD2       -69.7660   -9.7470  -37.0200 H        75 PHE   -0.1150
   1193 HE1       -70.4660  -14.5830  -37.7230 H        75 PHE    0.1150
   1194 HE2       -70.2130  -10.6050  -39.2820 H        75 PHE    0.5100
   1195 HZ        -70.5860  -13.0230  -39.6380 H        75 PHE   -0.5100
   1196 N         -70.7690  -13.2780  -32.7630 N.am     76 SER   -0.4700
   1197 CA        -71.1450  -14.6560  -32.4940 C.3      76 SER    0.3100
   1198 C         -72.4750  -14.7150  -31.7540 C.2      76 SER    0.0700
   1199 O         -73.2480  -15.6670  -31.8960 O.2      76 SER    0.0900
   1200 CB        -70.0450  -15.3250  -31.6640 C.3      76 SER    0.0500
   1201 OG        -68.7660  -15.0040  -32.1880 O.3      76 SER    0.0900
   1202 HN        -69.9890  -12.9320  -32.2480 H        76 SER    0.0900
   1203 HA        -71.2740  -15.1650  -33.4370 H        76 SER   -0.6600
   1204 HB1       -70.1770  -16.4280  -31.6890 H        76 SER    0.4300
   1205 HB2       -70.1020  -14.9690  -30.6130 H        76 SER    0.5100
   1206 HG1       -68.5600  -14.1260  -31.8620 H        76 SER   -0.5100
   1207 N         -72.7450  -13.6760  -30.9700 N.am     77 LEU   -0.4700
   1208 CA        -73.9840  -13.6060  -30.2180 C.3      77 LEU    0.3100
   1209 C         -75.1480  -13.4070  -31.1680 C.2      77 LEU    0.0700
   1210 O         -76.0350  -14.2510  -31.2880 O.2      77 LEU    0.0900
   1211 CB        -73.9490  -12.4350  -29.2420 C.3      77 LEU   -0.1800
   1212 CG        -74.7790  -12.6150  -27.9740 C.3      77 LEU    0.0900
   1213 CD1       -75.1990  -11.2570  -27.4900 C.3      77 LEU    0.0900
   1214 CD2       -75.9800  -13.4870  -28.2260 C.3      77 LEU   -0.0900
   1215 HN        -72.1170  -12.9090  -30.8630 H        77 LEU    0.0900
   1216 HA        -74.1050  -14.5370  -29.6830 H        77 LEU   -0.2700
   1217 HB1       -74.3210  -11.5330  -29.7720 H        77 LEU    0.0900
   1218 HB2       -72.8930  -12.2660  -28.9420 H        77 LEU    0.0900
   1219 HG        -74.1740  -13.1250  -27.1940 H        77 LEU    0.0900
   1220 HD11      -75.8070  -10.7450  -28.2680 H        77 LEU   -0.2700
   1221 HD12      -74.3020  -10.6370  -27.2760 H        77 LEU    0.0900
   1222 HD13      -75.8130  -11.3560  -26.5700 H        77 LEU    0.0900
   1223 HD21      -75.6560  -14.4910  -28.5770 H        77 LEU    0.0900
   1224 HD22      -76.6220  -13.0280  -29.0090 H        77 LEU    0.5100
   1225 HD23      -76.5620  -13.6100  -27.2890 H        77 LEU   -0.5100
   1226 N         -75.1180  -12.2720  -31.8530 N.am     78 VAL   -0.4700
   1227 CA        -76.1700  -11.8830  -32.7750 C.3      78 VAL    0.3100
   1228 C         -76.3290  -12.7080  -34.0470 C.2      78 VAL    0.0700
   1229 O         -77.4430  -12.8490  -34.5470 O.2      78 VAL    0.0900
   1230 CB        -76.0110  -10.4090  -33.1710 C.3      78 VAL   -0.0900
   1231 CG1       -77.1530   -9.9910  -34.0840 C.3      78 VAL    0.0900
   1232 CG2       -75.9750   -9.5330  -31.9250 C.3      78 VAL   -0.2700
   1233 HN        -74.3630  -11.6270  -31.7650 H        78 VAL    0.0900
   1234 HA        -77.1200  -12.0430  -32.2880 H        78 VAL    0.0900
   1235 HB        -75.0440  -10.2690  -33.6990 H        78 VAL    0.0900
   1236 HG11      -78.1260  -10.2870  -33.6390 H        78 VAL   -0.2700
   1237 HG12      -77.0480  -10.4890  -35.0720 H        78 VAL    0.0900
   1238 HG13      -77.1440   -8.8890  -34.2190 H        78 VAL    0.0900
   1239 HG21      -75.0260   -9.6980  -31.3700 H        78 VAL    0.0900
   1240 HG22      -76.8260   -9.7890  -31.2580 H        78 VAL    0.5100
   1241 HG23      -76.0350   -8.4620  -32.2130 H        78 VAL   -0.5100
   1242 N         -75.2400  -13.2520  -34.5780 N.am     79 ASN   -0.4700
   1243 CA        -75.3090  -14.0200  -35.8190 C.3      79 ASN    0.3100
   1244 C         -75.6210  -15.5030  -35.6710 C.2      79 ASN    0.0700
   1245 O         -75.8580  -16.1890  -36.6630 O.2      79 ASN    0.0900
   1246 CB        -74.0070  -13.8330  -36.6130 C.3      79 ASN   -0.1800
   1247 CG        -73.9310  -12.4680  -37.2890 C.2      79 ASN    0.0900
   1248 ND2       -73.2110  -11.5290  -36.6740 N.am     79 ASN    0.0900
   1249 OD1       -74.5290  -12.2570  -38.3420 O.2      79 ASN    0.5500
   1250 HN        -74.3390  -13.1630  -34.1600 H        79 ASN   -0.5500
   1251 HA        -76.1560  -13.6680  -36.3890 H        79 ASN   -0.6200
   1252 HB1       -73.9440  -14.6190  -37.3970 H        79 ASN    0.3200
   1253 HB2       -73.1430  -13.9360  -35.9240 H        79 ASN    0.3000
   1254 HD21      -72.7530  -11.7360  -35.8090 H        79 ASN    0.5100
   1255 HD22      -73.1300  -10.6160  -37.0760 H        79 ASN   -0.5100
   1256 N         -75.6290  -15.9940  -34.4360 N.am     80 GLY   -0.4700
   1257 CA        -75.9010  -17.4020  -34.2060 C.3      80 GLY    0.3100
   1258 C         -77.2640  -17.6570  -33.6020 C.2      80 GLY   -0.0200
   1259 O         -78.2860  -17.6540  -34.2990 O.2      80 GLY    0.0900
   1260 HN        -75.4530  -15.4330  -33.6300 H        80 GLY    0.0900
   1261 HA1       -75.1440  -17.7780  -33.5330 H        80 GLY    0.5100
   1262 HA2       -75.8390  -17.9090  -35.1570 H        80 GLY   -0.5100
   1263 N         -77.2750  -17.8960  -32.2950 N.am     81 PHE   -0.4700
   1264 CA        -78.5150  -18.1370  -31.5720 C.3      81 PHE    0.3100
   1265 C         -78.9670  -16.8440  -30.8900 C.2      81 PHE    0.0700
   1266 O         -78.1490  -16.0980  -30.3610 O.2      81 PHE    0.0900
   1267 CB        -78.3150  -19.2460  -30.5230 C.3      81 PHE   -0.1800
   1268 CG        -79.5030  -19.4470  -29.6150 C.ar     81 PHE    0.0900
   1269 CD1       -79.5850  -18.7670  -28.4050 C.ar     81 PHE    0.0900
   1270 CD2       -80.5590  -20.2750  -29.9960 C.ar     81 PHE    0.0000
   1271 CE1       -80.6950  -18.8990  -27.5890 C.ar     81 PHE   -0.1150
   1272 CE2       -81.6760  -20.4140  -29.1830 C.ar     81 PHE    0.1150
   1273 CZ        -81.7420  -19.7230  -27.9760 C.ar     81 PHE   -0.1150
   1274 HN        -76.4390  -17.9220  -31.7530 H        81 PHE    0.1150
   1275 HA        -79.2700  -18.4260  -32.2880 H        81 PHE   -0.1150
   1276 HB1       -77.4490  -18.9880  -29.8770 H        81 PHE    0.1150
   1277 HB2       -78.1320  -20.2110  -31.0410 H        81 PHE   -0.1150
   1278 HD1       -78.7710  -18.1270  -28.0980 H        81 PHE    0.1150
   1279 HD2       -80.5070  -20.8150  -30.9300 H        81 PHE   -0.1150
   1280 HE1       -80.7460  -18.3620  -26.6540 H        81 PHE    0.1150
   1281 HE2       -82.4910  -21.0560  -29.4860 H        81 PHE    0.5100
   1282 HZ        -82.6100  -19.8280  -27.3400 H        81 PHE   -0.5100
   1283 N         -80.2680  -16.5590  -30.9130 N.am     82 PRO   -0.2900
   1284 CA        -81.3620  -17.3510  -31.4780 C.3      82 PRO    0.0000
   1285 C         -81.7500  -17.0070  -32.9280 C.2      82 PRO    0.0900
   1286 O         -82.3310  -17.8340  -33.6340 O.2      82 PRO    0.0900
   1287 CB        -82.5070  -17.0570  -30.5280 C.3      82 PRO    0.0200
   1288 CG        -82.3120  -15.5920  -30.2770 C.3      82 PRO    0.0900
   1289 CD        -80.8190  -15.4950  -30.0360 C.3      82 PRO   -0.1800
   1290 HA        -81.0830  -18.3910  -31.5450 H        82 PRO    0.0900
   1291 HB1       -82.4250  -17.6460  -29.5910 H        82 PRO    0.0900
   1292 HB2       -83.4930  -17.2630  -30.9970 H        82 PRO   -0.1800
   1293 HG1       -82.6200  -14.9860  -31.1570 H        82 PRO    0.0900
   1294 HG2       -82.8880  -15.2530  -29.3890 H        82 PRO    0.0900
   1295 HD1       -80.4190  -14.5050  -30.3390 H        82 PRO    0.5100
   1296 HD2       -80.5620  -15.7010  -28.9770 H        82 PRO   -0.5100
   1297 N         -81.4450  -15.7830  -33.3490 N.am     83 LEU   -0.4700
   1298 CA        -81.8260  -15.3070  -34.6770 C.3      83 LEU    0.3100
   1299 C         -81.6690  -16.2700  -35.8470 C.2      83 LEU    0.0700
   1300 O         -82.6480  -16.5660  -36.5310 O.2      83 LEU    0.0900
   1301 CB        -81.1130  -13.9820  -34.9830 C.3      83 LEU   -0.1800
   1302 CG        -81.5250  -12.8430  -34.0420 C.3      83 LEU    0.0900
   1303 CD1       -81.0120  -11.5170  -34.5680 C.3      83 LEU    0.0900
   1304 CD2       -83.0510  -12.8130  -33.9240 C.3      83 LEU   -0.0900
   1305 HN        -80.9440  -15.1370  -32.7790 H        83 LEU    0.0900
   1306 HA        -82.8970  -15.1730  -34.6930 H        83 LEU   -0.2700
   1307 HB1       -81.3490  -13.6840  -36.0260 H        83 LEU    0.0900
   1308 HB2       -80.0170  -14.1400  -34.8930 H        83 LEU    0.0900
   1309 HG        -81.1030  -13.0280  -33.0310 H        83 LEU    0.0900
   1310 HD11      -81.2830  -11.4000  -35.6390 H        83 LEU   -0.2700
   1311 HD12      -79.9050  -11.4760  -34.4770 H        83 LEU    0.0900
   1312 HD13      -81.4660  -10.6810  -33.9940 H        83 LEU    0.0900
   1313 HD21      -83.4070  -13.6970  -33.3530 H        83 LEU    0.0900
   1314 HD22      -83.5100  -12.8360  -34.9350 H        83 LEU    0.5100
   1315 HD23      -83.3710  -11.8930  -33.3890 H        83 LEU   -0.5100
   1316 N         -80.4640  -16.7770  -36.0850 N.am     84 MET   -0.4700
   1317 CA        -80.2870  -17.6930  -37.2060 C.3      84 MET    0.3100
   1318 C         -80.6580  -19.1340  -36.8550 C.2      84 MET    0.0700
   1319 O         -81.3660  -19.8010  -37.6070 O.2      84 MET    0.0900
   1320 CB        -78.8480  -17.6390  -37.7430 C.3      84 MET   -0.1800
   1321 CG        -78.7210  -18.2900  -39.1150 C.3      84 MET    0.0900
   1322 SD        -77.0630  -18.5810  -39.7580 S.3      84 MET    0.0900
   1323 CE        -77.4890  -19.2900  -41.3790 C.3      84 MET   -0.1400
   1324 HN        -79.6590  -16.5660  -35.5340 H        84 MET    0.0900
   1325 HA        -80.9850  -17.4100  -37.9800 H        84 MET    0.0900
   1326 HB1       -78.1770  -18.1650  -37.0300 H        84 MET   -0.0900
   1327 HB2       -78.5310  -16.5770  -37.8170 H        84 MET   -0.2200
   1328 HG1       -79.2600  -17.6410  -39.8350 H        84 MET    0.0900
   1329 HG2       -79.2450  -19.2670  -39.0620 H        84 MET    0.0900
   1330 HE1       -78.4520  -18.8840  -41.7550 H        84 MET    0.0900
   1331 HE2       -77.5880  -20.3940  -41.3010 H        84 MET    0.5100
   1332 HE3       -76.7000  -19.0470  -42.1230 H        84 MET   -0.5100
   1333 N         -80.2020  -19.6120  -35.7050 N.am     85 THR   -0.4700
   1334 CA        -80.4920  -20.9840  -35.3010 C.3      85 THR    0.3100
   1335 C         -81.9750  -21.3220  -35.3310 C.2      85 THR    0.0700
   1336 O         -82.3810  -22.2860  -35.9710 O.2      85 THR    0.0900
   1337 CB        -79.9600  -21.2810  -33.8860 C.3      85 THR    0.1400
   1338 CG2       -80.3230  -22.6940  -33.4690 C.3      85 THR    0.0900
   1339 OG1       -78.5380  -21.1380  -33.8650 O.3      85 THR   -0.6600
   1340 HN        -79.6510  -19.0680  -35.0770 H        85 THR    0.4300
   1341 HA        -80.0270  -21.6450  -36.0170 H        85 THR   -0.2700
   1342 HB        -80.4060  -20.5710  -33.1580 H        85 THR    0.0900
   1343 HG1       -78.1910  -21.8730  -34.3770 H        85 THR    0.0900
   1344 HG21      -80.0360  -23.4140  -34.2660 H        85 THR    0.0900
   1345 HG22      -81.4190  -22.7700  -33.3000 H        85 THR    0.5100
   1346 HG23      -79.7820  -22.9640  -32.5370 H        85 THR   -0.5100
   1347 N         -82.7890  -20.5330  -34.6410 N.am     86 ILE   -0.4700
   1348 CA        -84.2240  -20.7870  -34.5990 C.3      86 ILE    0.3100
   1349 C         -84.8810  -20.6620  -35.9720 C.2      86 ILE    0.0700
   1350 O         -85.8860  -21.3120  -36.2440 O.2      86 ILE    0.0900
   1351 CB        -84.9210  -19.8270  -33.5960 C.3      86 ILE   -0.0900
   1352 CG1       -84.3050  -20.0010  -32.2090 C.3      86 ILE    0.0900
   1353 CG2       -86.4140  -20.0970  -33.5520 C.3      86 ILE   -0.2700
   1354 CD        -84.2820  -21.4380  -31.7340 C.3      86 ILE    0.0900
   1355 HN        -82.4610  -19.7430  -34.1280 H        86 ILE    0.0900
   1356 HA        -84.3720  -21.8140  -34.3000 H        86 ILE    0.0900
   1357 HB        -84.7460  -18.7760  -33.9090 H        86 ILE   -0.1800
   1358 HG11      -84.8910  -19.3980  -31.4840 H        86 ILE    0.0900
   1359 HG12      -83.2620  -19.6190  -32.2340 H        86 ILE    0.0900
   1360 HG21      -86.6030  -21.1840  -33.4100 H        86 ILE   -0.2700
   1361 HG22      -86.8850  -19.7790  -34.5070 H        86 ILE    0.0900
   1362 HG23      -86.8750  -19.5450  -32.7060 H        86 ILE    0.0900
   1363 HD1       -83.4280  -21.9800  -32.1960 H        86 ILE    0.0900
   1364 HD2       -85.2240  -21.9490  -32.0260 H        86 ILE    0.5100
   1365 HD3       -84.1650  -21.4710  -30.6300 H        86 ILE   -0.5100
   1366 N         -84.3280  -19.8190  -36.8360 N.am     87 SER   -0.4700
   1367 CA        -84.8780  -19.6470  -38.1710 C.3      87 SER    0.3100
   1368 C         -84.5950  -20.8950  -38.9930 C.2      87 SER    0.0700
   1369 O         -85.4300  -21.3490  -39.7750 O.2      87 SER    0.0900
   1370 CB        -84.2600  -18.4240  -38.8440 C.3      87 SER    0.0500
   1371 OG        -84.7180  -17.2320  -38.2280 O.3      87 SER    0.0900
   1372 HN        -83.5230  -19.2740  -36.6130 H        87 SER    0.0900
   1373 HA        -85.9470  -19.5280  -38.0810 H        87 SER   -0.6600
   1374 HB1       -84.5470  -18.4030  -39.9180 H        87 SER    0.4300
   1375 HB2       -83.1530  -18.4680  -38.7580 H        87 SER    0.5100
   1376 HG1       -84.0180  -16.9550  -37.6330 H        87 SER   -0.5100
   1377 N         -83.4050  -21.4620  -38.8070 N.am     88 CYS   -0.4700
   1378 CA        -83.0360  -22.6730  -39.5170 C.3      88 CYS    0.3100
   1379 C         -83.9680  -23.8140  -39.1400 C.2      88 CYS    0.0700
   1380 O         -84.5590  -24.4560  -40.0040 O.2      88 CYS    0.0900
   1381 CB        -81.5930  -23.0650  -39.1950 C.3      88 CYS   -0.1100
   1382 SG        -80.3770  -21.9900  -39.9650 S.3      88 CYS    0.0900
   1383 HN        -82.7250  -21.0870  -38.1830 H        88 CYS    0.0900
   1384 HA        -83.1490  -22.4900  -40.5750 H        88 CYS   -0.2300
   1385 HB1       -81.4290  -24.1080  -39.5390 H        88 CYS    0.1600
   1386 HB2       -81.4610  -23.0360  -38.0940 H        88 CYS    0.5100
   1387 HG1       -80.6520  -20.9400  -39.2060 H        88 CYS   -0.5100
   1388 N         -84.1090  -24.0660  -37.8440 N.am     89 PHE   -0.4700
   1389 CA        -84.9740  -25.1330  -37.3690 C.3      89 PHE    0.3100
   1390 C         -86.4230  -24.9370  -37.8140 C.2      89 PHE    0.0700
   1391 O         -87.2170  -25.8700  -37.7740 O.2      89 PHE    0.0900
   1392 CB        -84.9020  -25.2280  -35.8420 C.3      89 PHE   -0.1800
   1393 CG        -83.5360  -25.5860  -35.3190 C.ar     89 PHE    0.0900
   1394 CD1       -83.2010  -25.3330  -33.9910 C.ar     89 PHE    0.0900
   1395 CD2       -82.5840  -26.1820  -36.1490 C.ar     89 PHE    0.0000
   1396 CE1       -81.9440  -25.6660  -33.4970 C.ar     89 PHE   -0.1150
   1397 CE2       -81.3250  -26.5190  -35.6660 C.ar     89 PHE    0.1150
   1398 CZ        -81.0030  -26.2610  -34.3340 C.ar     89 PHE   -0.1150
   1399 HN        -83.6310  -23.5400  -37.1450 H        89 PHE    0.1150
   1400 HA        -84.6470  -26.0580  -37.8210 H        89 PHE   -0.1150
   1401 HB1       -85.6040  -26.0140  -35.4920 H        89 PHE    0.1150
   1402 HB2       -85.1760  -24.2460  -35.4010 H        89 PHE   -0.1150
   1403 HD1       -83.9270  -24.8740  -33.3350 H        89 PHE    0.1150
   1404 HD2       -82.8290  -26.3840  -37.1810 H        89 PHE   -0.1150
   1405 HE1       -81.6970  -25.4630  -32.4640 H        89 PHE    0.1150
   1406 HE2       -80.5980  -26.9800  -36.3190 H        89 PHE    0.5100
   1407 HZ        -80.0260  -26.5210  -33.9530 H        89 PHE   -0.5100
   1408 N         -86.7630  -23.7240  -38.2400 N.am     90 LEU   -0.4700
   1409 CA        -88.1120  -23.4250  -38.7060 C.3      90 LEU    0.3100
   1410 C         -88.1140  -23.1880  -40.2110 C.2      90 LEU    0.0700
   1411 O         -89.1510  -22.8860  -40.8090 O.2      90 LEU    0.0900
   1412 CB        -88.6630  -22.1720  -38.0040 C.3      90 LEU   -0.1800
   1413 CG        -89.7140  -22.3090  -36.8920 C.3      90 LEU    0.0900
   1414 CD1       -89.2210  -23.2410  -35.7980 C.3      90 LEU    0.0900
   1415 CD2       -90.0210  -20.9330  -36.3350 C.3      90 LEU   -0.0900
   1416 HN        -86.1140  -22.9670  -38.2600 H        90 LEU    0.0900
   1417 HA        -88.7370  -24.2800  -38.4910 H        90 LEU   -0.2700
   1418 HB1       -89.1130  -21.5350  -38.7930 H        90 LEU    0.0900
   1419 HB2       -87.7950  -21.6440  -37.5620 H        90 LEU    0.0900
   1420 HG        -90.6540  -22.7150  -37.3220 H        90 LEU    0.0900
   1421 HD11      -88.2850  -22.8430  -35.3510 H        90 LEU   -0.2700
   1422 HD12      -89.0120  -24.2460  -36.2220 H        90 LEU    0.0900
   1423 HD13      -89.9880  -23.3240  -34.9980 H        90 LEU    0.0900
   1424 HD21      -90.4160  -20.2760  -37.1370 H        90 LEU    0.0900
   1425 HD22      -89.0950  -20.4750  -35.9250 H        90 LEU    0.5100
   1426 HD23      -90.7850  -21.0120  -35.5320 H        90 LEU   -0.5100
   1427 N         -86.9470  -23.3160  -40.8300 N.am     91 LYS   -0.4700
   1428 CA        -86.8250  -23.1070  -42.2630 C.3      91 LYS    0.3100
   1429 C         -87.4630  -21.7870  -42.6550 C.2      91 LYS    0.0700
   1430 O         -87.9970  -21.6540  -43.7500 O.2      91 LYS    0.0900
   1431 CB        -87.5000  -24.2530  -43.0280 C.3      91 LYS   -0.1800
   1432 CG        -86.8820  -25.6220  -42.7590 C.3      91 LYS    0.0900
   1433 CD        -87.4290  -26.6840  -43.6970 C.3      91 LYS    0.0900
   1434 CE        -88.8850  -26.9820  -43.4110 C.3      91 LYS   -0.1800
   1435 NZ        -89.4460  -27.9950  -44.3600 N.4      91 LYS    0.0900
   1436 HN        -86.1100  -23.5580  -40.3470 H        91 LYS    0.0900
   1437 HA        -85.7740  -23.0580  -42.5080 H        91 LYS   -0.1800
   1438 HB1       -87.4270  -24.0420  -44.1170 H        91 LYS    0.0900
   1439 HB2       -88.5720  -24.2870  -42.7400 H        91 LYS    0.0900
   1440 HG1       -87.1000  -25.9170  -41.7110 H        91 LYS    0.2100
   1441 HG2       -85.7810  -25.5540  -42.8910 H        91 LYS    0.0500
   1442 HD1       -86.8370  -27.6170  -43.5760 H        91 LYS    0.0500
   1443 HD2       -87.3300  -26.3300  -44.7460 H        91 LYS   -0.3000
   1444 HE1       -89.4840  -26.0520  -43.5170 H        91 LYS    0.3300
   1445 HE2       -88.9890  -27.3880  -42.3830 H        91 LYS    0.3300
   1446 HZ1       -88.8130  -28.8180  -44.4010 H        91 LYS    0.3300
   1447 HZ2       -89.5290  -27.5730  -45.3060 H        91 LYS    0.5100
   1448 HZ3       -90.3860  -28.2950  -44.0310 H        91 LYS   -0.5100
   1449 N         -87.3910  -20.8050  -41.7590 N.am     92 LYS   -0.4700
   1450 CA        -87.9950  -19.5100  -42.0200 C.3      92 LYS    0.3100
   1451 C         -87.5350  -18.4450  -41.0400 C.2      92 LYS    0.0700
   1452 O         -87.5010  -18.6730  -39.8280 O.2      92 LYS    0.0900
   1453 CB        -89.5130  -19.6200  -41.9260 C.3      92 LYS   -0.1800
   1454 CG        -90.2630  -18.3330  -42.2260 C.3      92 LYS    0.0900
   1455 CD        -90.4730  -18.1690  -43.7070 C.3      92 LYS    0.0900
   1456 CE        -91.1790  -19.3810  -44.2850 C.3      92 LYS   -0.1800
   1457 NZ        -91.3340  -19.2410  -45.7510 N.4      92 LYS    0.0900
   1458 HN        -86.9290  -20.9120  -40.8830 H        92 LYS    0.0900
   1459 HA        -87.6990  -19.1910  -43.0090 H        92 LYS   -0.1800
   1460 HB1       -89.7740  -19.9440  -40.8960 H        92 LYS    0.0900
   1461 HB2       -89.8510  -20.3960  -42.6440 H        92 LYS    0.0900
   1462 HG1       -89.6800  -17.4700  -41.8410 H        92 LYS    0.2100
   1463 HG2       -91.2500  -18.3570  -41.7160 H        92 LYS    0.0500
   1464 HD1       -89.4900  -18.0430  -44.2070 H        92 LYS    0.0500
   1465 HD2       -91.0890  -17.2620  -43.8930 H        92 LYS   -0.3000
   1466 HE1       -92.1920  -19.4810  -43.8390 H        92 LYS    0.3300
   1467 HE2       -90.5840  -20.2980  -44.0870 H        92 LYS    0.3300
   1468 HZ1       -90.4040  -19.3230  -46.2080 H        92 LYS    0.3300
   1469 HZ2       -91.7460  -18.3110  -45.9690 H        92 LYS    0.5100
   1470 HZ3       -91.9620  -19.9900  -46.1070 H        92 LYS   -0.5100
   1471 N         -87.1900  -17.2710  -41.5600 N.am     93 TRP   -0.4700
   1472 CA        -86.7900  -16.1720  -40.7100 C.3      93 TRP    0.3100
   1473 C         -88.0920  -15.5840  -40.1660 C.2      93 TRP    0.0700
   1474 O         -88.8510  -14.9520  -40.8990 O.2      93 TRP    0.0900
   1475 CB        -86.0170  -15.1250  -41.5190 C.3      93 TRP   -0.1800
   1476 CG        -85.6180  -13.9200  -40.7220 C.ar     93 TRP    0.0900
   1477 CD1       -86.3710  -12.8040  -40.4940 C.ar     93 TRP    0.0900
   1478 CD2       -84.3730  -13.7190  -40.0340 C.ar     93 TRP   -0.0300
   1479 CE2       -84.4410  -12.4560  -39.4100 C.ar     93 TRP   -0.1500
   1480 CE3       -83.2130  -14.4830  -39.8850 C.ar     93 TRP    0.2200
   1481 NE1       -85.6710  -11.9160  -39.7090 N.ar     93 TRP   -0.5100
   1482 CZ2       -83.3890  -11.9430  -38.6480 C.ar     93 TRP    0.3700
   1483 CZ3       -82.1630  -13.9730  -39.1300 C.ar     93 TRP    0.2400
   1484 CH2       -82.2620  -12.7150  -38.5180 C.ar     93 TRP    0.1100
   1485 HN        -87.1920  -17.0980  -42.5410 H        93 TRP   -0.2500
   1486 HA        -86.1720  -16.5670  -39.9190 H        93 TRP    0.1700
   1487 HB1       -86.6540  -14.7870  -42.3630 H        93 TRP   -0.2000
   1488 HB2       -85.0960  -15.5960  -41.9220 H        93 TRP    0.1400
   1489 HD1       -87.3680  -12.6420  -40.8740 H        93 TRP   -0.2700
   1490 HE1       -85.9940  -11.0450  -39.4120 H        93 TRP    0.1600
   1491 HE3       -83.1160  -15.4560  -40.3430 H        93 TRP   -0.1400
   1492 HZ2       -83.4440  -10.9760  -38.1690 H        93 TRP    0.1400
   1493 HZ3       -81.2590  -14.5520  -39.0130 H        93 TRP    0.5100
   1494 HH2       -81.4330  -12.3460  -37.9330 H        93 TRP   -0.5100
   1495 N         -88.3600  -15.8050  -38.8790 N.am     94 ILE   -0.4700
   1496 CA        -89.5950  -15.3060  -38.2840 C.3      94 ILE    0.3100
   1497 C         -89.4550  -14.0910  -37.3630 C.2      94 ILE    0.0700
   1498 O         -90.4070  -13.7300  -36.6710 O.2      94 ILE    0.0900
   1499 CB        -90.3370  -16.4410  -37.5170 C.3      94 ILE   -0.0900
   1500 CG1       -89.6610  -16.7410  -36.1710 C.3      94 ILE    0.0900
   1501 CG2       -90.3710  -17.6990  -38.3760 C.3      94 ILE   -0.2700
   1502 CD        -88.2830  -17.3290  -36.2780 C.3      94 ILE    0.0900
   1503 HN        -87.7440  -16.3070  -38.2780 H        94 ILE    0.0900
   1504 HA        -90.2170  -14.9220  -39.0790 H        94 ILE    0.0900
   1505 HB        -91.3750  -16.1190  -37.2870 H        94 ILE   -0.1800
   1506 HG11      -90.3010  -17.4550  -35.6100 H        94 ILE    0.0900
   1507 HG12      -89.5920  -15.7930  -35.5970 H        94 ILE    0.0900
   1508 HG21      -89.3520  -18.1340  -38.4570 H        94 ILE   -0.2700
   1509 HG22      -90.7330  -17.4510  -39.3960 H        94 ILE    0.0900
   1510 HG23      -91.0430  -18.4550  -37.9150 H        94 ILE    0.0900
   1511 HD1       -87.6110  -16.6290  -36.8190 H        94 ILE    0.0900
   1512 HD2       -88.3230  -18.2870  -36.8400 H        94 ILE    0.5100
   1513 HD3       -87.8670  -17.5070  -35.2640 H        94 ILE   -0.5100
   1514 N         -88.2930  -13.4370  -37.3670 N.am     95 PHE   -0.4700
   1515 CA        -88.0720  -12.2880  -36.4930 C.3      95 PHE    0.3100
   1516 C         -88.3170  -10.9080  -37.0990 C.2      95 PHE    0.0700
   1517 O         -88.0120   -9.8940  -36.4730 O.2      95 PHE    0.0900
   1518 CB        -86.6730  -12.3780  -35.8960 C.3      95 PHE   -0.1800
   1519 CG        -86.4100  -13.6870  -35.2140 C.ar     95 PHE    0.0900
   1520 CD1       -87.0320  -13.9930  -34.0120 C.ar     95 PHE    0.0900
   1521 CD2       -85.5900  -14.6450  -35.8050 C.ar     95 PHE    0.0000
   1522 CE1       -86.8430  -15.2330  -33.4060 C.ar     95 PHE   -0.1150
   1523 CE2       -85.3930  -15.8920  -35.2110 C.ar     95 PHE    0.1150
   1524 CZ        -86.0190  -16.1880  -34.0110 C.ar     95 PHE   -0.1150
   1525 HN        -87.5330  -13.6990  -37.9580 H        95 PHE    0.1150
   1526 HA        -88.8200  -12.3020  -35.7150 H        95 PHE   -0.1150
   1527 HB1       -86.5420  -11.5760  -35.1380 H        95 PHE    0.1150
   1528 HB2       -85.9190  -12.2670  -36.7030 H        95 PHE   -0.1150
   1529 HD1       -87.6690  -13.2600  -33.5410 H        95 PHE    0.1150
   1530 HD2       -85.0980  -14.4180  -36.7380 H        95 PHE   -0.1150
   1531 HE1       -87.3330  -15.4580  -32.4700 H        95 PHE    0.1150
   1532 HE2       -84.7550  -16.6240  -35.6850 H        95 PHE    0.5100
   1533 HZ        -85.8710  -17.1510  -33.5440 H        95 PHE   -0.5100
   1534 N         -88.8890  -10.8730  -38.3050 N.am     96 GLY   -0.4700
   1535 CA        -89.2020   -9.6160  -38.9640 C.3      96 GLY    0.3100
   1536 C         -88.0900   -8.8210  -39.6350 C.2      96 GLY   -0.0200
   1537 O         -86.8950   -9.0610  -39.4300 O.2      96 GLY    0.0900
   1538 HN        -89.1260  -11.7030  -38.8040 H        96 GLY    0.0900
   1539 HA1       -89.6380   -8.9820  -38.2080 H        96 GLY    0.5100
   1540 HA2       -89.9320   -9.8500  -39.7240 H        96 GLY   -0.5100
   1541 N         -88.5090   -7.8390  -40.4340 N.am     97 PHE   -0.4700
   1542 CA        -87.6040   -6.9690  -41.1840 C.3      97 PHE    0.3100
   1543 C         -86.5760   -6.2080  -40.3370 C.2      97 PHE    0.0700
   1544 O         -85.3860   -6.1950  -40.6680 O.2      97 PHE    0.0900
   1545 CB        -88.4110   -5.9600  -42.0150 C.3      97 PHE   -0.1800
   1546 CG        -87.6890   -5.4690  -43.2410 C.ar     97 PHE    0.0900
   1547 CD1       -88.1830   -4.3880  -43.9630 C.ar     97 PHE    0.0900
   1548 CD2       -86.5180   -6.0960  -43.6850 C.ar     97 PHE    0.0000
   1549 CE1       -87.5330   -3.9380  -45.1020 C.ar     97 PHE   -0.1150
   1550 CE2       -85.8570   -5.6520  -44.8290 C.ar     97 PHE    0.1150
   1551 CZ        -86.3690   -4.5720  -45.5390 C.ar     97 PHE   -0.1150
   1552 HN        -89.4800   -7.6500  -40.5570 H        97 PHE    0.1150
   1553 HA        -86.9980   -7.5900  -41.8270 H        97 PHE   -0.1150
   1554 HB1       -88.6400   -5.0710  -41.3900 H        97 PHE    0.1150
   1555 HB2       -89.3530   -6.4380  -42.3580 H        97 PHE   -0.1150
   1556 HD1       -89.0840   -3.8930  -43.6320 H        97 PHE    0.1150
   1557 HD2       -86.1200   -6.9340  -43.1330 H        97 PHE   -0.1150
   1558 HE1       -87.9290   -3.0970  -45.6530 H        97 PHE    0.1150
   1559 HE2       -84.9540   -6.1430  -45.1610 H        97 PHE    0.5100
   1560 HZ        -85.8650   -4.2240  -46.4290 H        97 PHE   -0.5100
   1561 N         -87.0200   -5.5630  -39.2580 N.am     98 ALA   -0.4700
   1562 CA        -86.1060   -4.8220  -38.3920 C.3      98 ALA    0.3100
   1563 C         -85.0230   -5.7260  -37.8260 C.2      98 ALA    0.0700
   1564 O         -83.8490   -5.3540  -37.7950 O.2      98 ALA    0.0900
   1565 CB        -86.8670   -4.1600  -37.2500 C.3      98 ALA   -0.2700
   1566 HN        -87.9810   -5.5570  -38.9960 H        98 ALA    0.0900
   1567 HA        -85.6070   -4.0760  -38.9920 H        98 ALA    0.0900
   1568 HB1       -87.3860   -4.9310  -36.6400 H        98 ALA    0.0900
   1569 HB2       -87.6270   -3.4600  -37.6580 H        98 ALA    0.5100
   1570 HB3       -86.1600   -3.6070  -36.5950 H        98 ALA   -0.5100
   1571 N         -85.4100   -6.9230  -37.3820 N.am     99 ALA   -0.4700
   1572 CA        -84.4450   -7.8500  -36.8210 C.3      99 ALA    0.3100
   1573 C         -83.3690   -8.1420  -37.8490 C.2      99 ALA    0.0700
   1574 O         -82.1760   -8.1220  -37.5360 O.2      99 ALA    0.0900
   1575 CB        -85.1260   -9.1390  -36.4040 C.3      99 ALA   -0.2700
   1576 HN        -86.3590   -7.2290  -37.4150 H        99 ALA    0.0900
   1577 HA        -83.9820   -7.3770  -35.9670 H        99 ALA    0.0900
   1578 HB1       -85.6070   -9.6180  -37.2830 H        99 ALA    0.0900
   1579 HB2       -85.9070   -8.9260  -35.6440 H        99 ALA    0.5100
   1580 HB3       -84.3770   -9.8440  -35.9820 H        99 ALA   -0.5100
   1581 N         -83.8090   -8.3960  -39.0830 N.am    100 CYS   -0.4700
   1582 CA        -82.9430   -8.7110  -40.2180 C.3     100 CYS    0.3100
   1583 C         -81.9330   -7.6110  -40.4730 C.2     100 CYS    0.0700
   1584 O         -80.7490   -7.8730  -40.6860 O.2     100 CYS    0.0900
   1585 CB        -83.8190   -8.9170  -41.4510 C.3     100 CYS   -0.1000
   1586 SG        -83.0170   -9.2080  -43.0600 S.3     100 CYS    0.0900
   1587 HN        -84.7830   -8.3810  -39.2910 H       100 CYS    0.0900
   1588 HA        -82.3850   -9.6060  -39.9890 H       100 CYS   -0.0800
   1589 HB1       -84.4530   -8.0130  -41.5520 H       100 CYS    0.5100
   1590 HB2       -84.4720   -9.7870  -41.2410 H       100 CYS   -0.5100
   1591 N         -82.4140   -6.3730  -40.4500 N.am    101 LYS   -0.4700
   1592 CA        -81.5420   -5.2340  -40.6570 C.3     101 LYS    0.3100
   1593 C         -80.4990   -5.1620  -39.5570 C.2     101 LYS    0.0700
   1594 O         -79.3110   -5.0240  -39.8370 O.2     101 LYS    0.0900
   1595 CB        -82.3620   -3.9510  -40.6890 C.3     101 LYS   -0.1800
   1596 CG        -83.4620   -3.9830  -41.7350 C.3     101 LYS    0.0900
   1597 CD        -84.0240   -2.6020  -41.9460 C.3     101 LYS    0.0900
   1598 CE        -85.1420   -2.5890  -42.9540 C.3     101 LYS   -0.1800
   1599 NZ        -85.5840   -1.1900  -43.2000 N.4     101 LYS    0.0900
   1600 HN        -83.3780   -6.1740  -40.2940 H       101 LYS    0.0900
   1601 HA        -81.0210   -5.3720  -41.5920 H       101 LYS   -0.1800
   1602 HB1       -81.6840   -3.0990  -40.9090 H       101 LYS    0.0900
   1603 HB2       -82.8220   -3.7950  -39.6910 H       101 LYS    0.0900
   1604 HG1       -84.2730   -4.6630  -41.3980 H       101 LYS    0.2100
   1605 HG2       -83.0490   -4.3630  -42.6930 H       101 LYS    0.0500
   1606 HD1       -83.2110   -1.9330  -42.3010 H       101 LYS    0.0500
   1607 HD2       -84.4080   -2.2170  -40.9770 H       101 LYS   -0.3000
   1608 HE1       -86.0100   -3.1670  -42.5710 H       101 LYS    0.3300
   1609 HE2       -84.7930   -3.0180  -43.9180 H       101 LYS    0.3300
   1610 HZ1       -84.7860   -0.6330  -43.5660 H       101 LYS    0.3300
   1611 HZ2       -85.9210   -0.7710  -42.3090 H       101 LYS    0.5100
   1612 HZ3       -86.3560   -1.1880  -43.8970 H       101 LYS   -0.5100
   1613 N         -80.9380   -5.2750  -38.3050 N.am    102 VAL   -0.4700
   1614 CA        -80.0260   -5.2160  -37.1700 C.3     102 VAL    0.3100
   1615 C         -78.9820   -6.3190  -37.2790 C.2     102 VAL    0.0700
   1616 O         -77.7860   -6.0780  -37.1250 O.2     102 VAL    0.0900
   1617 CB        -80.7890   -5.3510  -35.8260 C.3     102 VAL   -0.0900
   1618 CG1       -79.8040   -5.4440  -34.6610 C.3     102 VAL    0.0900
   1619 CG2       -81.6950   -4.1500  -35.6230 C.3     102 VAL   -0.2700
   1620 HN        -81.9020   -5.4050  -38.0890 H       102 VAL    0.0900
   1621 HA        -79.5080   -4.2700  -37.2100 H       102 VAL    0.0900
   1622 HB        -81.4200   -6.2650  -35.8490 H       102 VAL    0.0900
   1623 HG11      -79.0560   -4.6250  -34.7270 H       102 VAL   -0.2700
   1624 HG12      -79.2690   -6.4160  -34.6970 H       102 VAL    0.0900
   1625 HG13      -80.3490   -5.3510  -33.6970 H       102 VAL    0.0900
   1626 HG21      -82.4330   -4.0850  -36.4510 H       102 VAL    0.0900
   1627 HG22      -81.0900   -3.2180  -35.6110 H       102 VAL    0.5100
   1628 HG23      -82.2460   -4.2500  -34.6640 H       102 VAL   -0.5100
   1629 N         -79.4500   -7.5360  -37.5450 N.am    103 TYR   -0.4700
   1630 CA        -78.5880   -8.7090  -37.7090 C.3     103 TYR    0.3100
   1631 C         -77.5040   -8.3910  -38.7470 C.2     103 TYR    0.0700
   1632 O         -76.2970   -8.4530  -38.4720 O.2     103 TYR    0.0900
   1633 CB        -79.4410   -9.8830  -38.1930 C.3     103 TYR   -0.1800
   1634 CG        -78.7110  -11.1830  -38.3580 C.ar    103 TYR    0.0900
   1635 CD1       -78.7730  -12.1610  -37.3790 C.ar    103 TYR    0.0900
   1636 CD2       -77.9970  -11.4640  -39.5320 C.ar    103 TYR    0.0000
   1637 CE1       -78.1590  -13.3880  -37.5590 C.ar    103 TYR   -0.1150
   1638 CE2       -77.3710  -12.6930  -39.7260 C.ar    103 TYR    0.1150
   1639 CZ        -77.4580  -13.6530  -38.7370 C.ar    103 TYR   -0.1150
   1640 OH        -76.8880  -14.8970  -38.9290 O.3     103 TYR    0.1150
   1641 HN        -80.4270   -7.7060  -37.6470 H       103 TYR    0.1100
   1642 HA        -78.1310   -8.9330  -36.7570 H       103 TYR   -0.5400
   1643 HB1       -79.8710   -9.6290  -39.1840 H       103 TYR    0.4300
   1644 HB2       -80.2530  -10.0630  -37.4580 H       103 TYR   -0.1150
   1645 HD1       -79.3090  -11.9640  -36.4630 H       103 TYR    0.1150
   1646 HD2       -77.9320  -10.7110  -40.3040 H       103 TYR   -0.1150
   1647 HE1       -78.2210  -14.1410  -36.7870 H       103 TYR    0.1150
   1648 HE2       -76.8240  -12.8920  -40.6360 H       103 TYR    0.5100
   1649 HH        -76.7950  -15.3160  -38.0700 H       103 TYR   -0.5100
   1650 N         -77.9550   -8.0360  -39.9490 N.am    104 GLY   -0.4700
   1651 CA        -77.0440   -7.7040  -41.0250 C.3     104 GLY    0.3100
   1652 C         -76.1340   -6.5580  -40.6670 C.2     104 GLY   -0.0200
   1653 O         -74.9340   -6.5810  -40.9530 O.2     104 GLY    0.0900
   1654 HN        -78.9280   -7.9840  -40.1600 H       104 GLY    0.0900
   1655 HA1       -77.6320   -7.4340  -41.8890 H       104 GLY    0.5100
   1656 HA2       -76.4460   -8.5780  -41.2390 H       104 GLY   -0.5100
   1657 N         -76.7020   -5.5460  -40.0250 N.am    105 PHE   -0.4700
   1658 CA        -75.9340   -4.3700  -39.6390 C.3     105 PHE    0.3100
   1659 C         -74.8920   -4.7130  -38.5890 C.2     105 PHE    0.0700
   1660 O         -73.7330   -4.3040  -38.6770 O.2     105 PHE    0.0900
   1661 CB        -76.8750   -3.2820  -39.1340 C.3     105 PHE   -0.1800
   1662 CG        -76.1790   -2.0570  -38.6320 C.ar    105 PHE    0.0900
   1663 CD1       -75.1210   -1.4980  -39.3320 C.ar    105 PHE    0.0900
   1664 CD2       -76.6370   -1.4190  -37.4890 C.ar    105 PHE    0.0000
   1665 CE1       -74.5360   -0.3140  -38.9050 C.ar    105 PHE   -0.1150
   1666 CE2       -76.0590   -0.2390  -37.0620 C.ar    105 PHE    0.1150
   1667 CZ        -75.0100    0.3140  -37.7700 C.ar    105 PHE   -0.1150
   1668 HN        -77.6680   -5.5440  -39.7800 H       105 PHE    0.1150
   1669 HA        -75.3860   -4.0240  -40.5040 H       105 PHE   -0.1150
   1670 HB1       -77.4780   -3.6830  -38.2910 H       105 PHE    0.1150
   1671 HB2       -77.5430   -2.9630  -39.9620 H       105 PHE   -0.1150
   1672 HD1       -74.7470   -1.9890  -40.2190 H       105 PHE    0.1150
   1673 HD2       -77.4530   -1.8470  -36.9260 H       105 PHE   -0.1150
   1674 HE1       -73.7130    0.1150  -39.4570 H       105 PHE    0.1150
   1675 HE2       -76.4270    0.2530  -36.1730 H       105 PHE    0.5100
   1676 HZ        -74.5610    1.2370  -37.4360 H       105 PHE   -0.5100
   1677 N         -75.2970   -5.4910  -37.5990 N.am    106 ILE   -0.4700
   1678 CA        -74.3730   -5.8690  -36.5590 C.3     106 ILE    0.3100
   1679 C         -73.2560   -6.7050  -37.1560 C.2     106 ILE    0.0700
   1680 O         -72.0840   -6.4080  -36.9420 O.2     106 ILE    0.0900
   1681 CB        -75.1040   -6.6100  -35.4060 C.3     106 ILE   -0.0900
   1682 CG1       -75.8320   -5.5670  -34.5510 C.3     106 ILE    0.0900
   1683 CG2       -74.1250   -7.4170  -34.5510 C.3     106 ILE   -0.2700
   1684 CD        -76.5500   -6.1190  -33.3470 C.3     106 ILE    0.0900
   1685 HN        -76.2280   -5.8400  -37.5270 H       106 ILE    0.0900
   1686 HA        -73.9030   -4.9700  -36.1870 H       106 ILE    0.0900
   1687 HB        -75.8630   -7.2970  -35.8380 H       106 ILE   -0.1800
   1688 HG11      -76.5780   -5.0510  -35.1930 H       106 ILE    0.0900
   1689 HG12      -75.0860   -4.8240  -34.2000 H       106 ILE    0.0900
   1690 HG21      -73.3650   -6.7430  -34.1030 H       106 ILE   -0.2700
   1691 HG22      -73.6040   -8.1700  -35.1820 H       106 ILE    0.0900
   1692 HG23      -74.6720   -7.9300  -33.7320 H       106 ILE    0.0900
   1693 HD1       -75.8150   -6.4640  -32.5890 H       106 ILE    0.0900
   1694 HD2       -77.1840   -6.9820  -33.6460 H       106 ILE    0.5100
   1695 HD3       -77.1850   -5.3300  -32.8900 H       106 ILE   -0.5100
   1696 N         -73.6100   -7.7430  -37.9150 N.am    107 GLY   -0.4700
   1697 CA        -72.5880   -8.5760  -38.5260 C.3     107 GLY    0.3100
   1698 C         -71.5950   -7.7470  -39.3260 C.2     107 GLY   -0.0200
   1699 O         -70.3890   -7.9990  -39.3210 O.2     107 GLY    0.0900
   1700 HN        -74.5590   -7.9860  -38.0930 H       107 GLY    0.0900
   1701 HA1       -73.0750   -9.2820  -39.1830 H       107 GLY    0.5100
   1702 HA2       -72.0650   -9.1000  -37.7390 H       107 GLY   -0.5100
   1703 N         -72.1060   -6.7340  -40.0160 N.am    108 GLY   -0.4700
   1704 CA        -71.2490   -5.8820  -40.8030 C.3     108 GLY    0.3100
   1705 C         -70.3230   -4.9780  -40.0120 C.2     108 GLY   -0.0200
   1706 O         -69.1250   -4.9110  -40.2960 O.2     108 GLY    0.0900
   1707 HN        -73.0800   -6.5220  -40.0230 H       108 GLY    0.0900
   1708 HA1       -71.8890   -5.2630  -41.4140 H       108 GLY    0.5100
   1709 HA2       -70.6460   -6.5250  -41.4270 H       108 GLY   -0.5100
   1710 N         -70.8420   -4.2760  -39.0100 N.am    109 ILE   -0.4700
   1711 CA        -69.9770   -3.3750  -38.2610 C.3     109 ILE    0.3100
   1712 C         -68.8880   -4.1390  -37.5170 C.2     109 ILE    0.0700
   1713 O         -67.7600   -3.6610  -37.3990 O.2     109 ILE    0.0900
   1714 CB        -70.7670   -2.4510  -37.2570 C.3     109 ILE   -0.0900
   1715 CG1       -70.6730   -2.9700  -35.8350 C.3     109 ILE    0.0900
   1716 CG2       -72.2220   -2.3490  -37.6350 C.3     109 ILE   -0.2700
   1717 CD        -69.7380   -2.1520  -34.9790 C.3     109 ILE    0.0900
   1718 HN        -71.8000   -4.3300  -38.7370 H       109 ILE    0.0900
   1719 HA        -69.4490   -2.7650  -38.9780 H       109 ILE    0.0900
   1720 HB        -70.3160   -1.4360  -37.2650 H       109 ILE   -0.1800
   1721 HG11      -70.3100   -4.0200  -35.8610 H       109 ILE    0.0900
   1722 HG12      -71.6860   -2.9510  -35.3800 H       109 ILE    0.0900
   1723 HG21      -72.8040   -3.1520  -37.1350 H       109 ILE   -0.2700
   1724 HG22      -72.3360   -2.4600  -38.7350 H       109 ILE    0.0900
   1725 HG23      -72.6270   -1.3650  -37.3150 H       109 ILE    0.0900
   1726 HD1       -69.9820   -1.0730  -35.0720 H       109 ILE    0.0900
   1727 HD2       -68.6890   -2.3090  -35.3080 H       109 ILE    0.5100
   1728 HD3       -69.8450   -2.4490  -33.9130 H       109 ILE   -0.5100
   1729 N         -69.2070   -5.3380  -37.0250 N.am    110 PHE   -0.4700
   1730 CA        -68.2130   -6.0930  -36.2840 C.3     110 PHE    0.3100
   1731 C         -67.2700   -6.9110  -37.1510 C.2     110 PHE    0.0700
   1732 O         -66.1930   -7.3100  -36.7050 O.2     110 PHE    0.0900
   1733 CB        -68.8960   -6.9200  -35.1890 C.3     110 PHE   -0.1800
   1734 CG        -69.3890   -6.0700  -34.0560 C.ar    110 PHE    0.0900
   1735 CD1       -68.4840   -5.3360  -33.2910 C.ar    110 PHE    0.0900
   1736 CD2       -70.7520   -5.8850  -33.8320 C.ar    110 PHE    0.0000
   1737 CE1       -68.9190   -4.4240  -32.3300 C.ar    110 PHE   -0.1150
   1738 CE2       -71.2020   -4.9720  -32.8710 C.ar    110 PHE    0.1150
   1739 CZ        -70.2800   -4.2390  -32.1220 C.ar    110 PHE   -0.1150
   1740 HN        -70.1050   -5.7540  -37.1390 H       110 PHE    0.1150
   1741 HA        -67.5120   -5.3950  -35.8510 H       110 PHE   -0.1150
   1742 HB1       -68.1720   -7.6500  -34.7690 H       110 PHE    0.1150
   1743 HB2       -69.7720   -7.4520  -35.6160 H       110 PHE   -0.1150
   1744 HD1       -67.4250   -5.4770  -33.4460 H       110 PHE    0.1150
   1745 HD2       -71.4700   -6.4540  -34.4050 H       110 PHE   -0.1150
   1746 HE1       -68.2010   -3.8630  -31.7500 H       110 PHE    0.1150
   1747 HE2       -72.2620   -4.8350  -32.7100 H       110 PHE    0.5100
   1748 HZ        -70.6240   -3.5310  -31.3820 H       110 PHE   -0.5100
   1749 N         -67.6590   -7.1410  -38.4020 N.am    111 GLY   -0.4700
   1750 CA        -66.7680   -7.8310  -39.3130 C.3     111 GLY    0.3100
   1751 C         -65.6880   -6.8020  -39.6220 C.2     111 GLY   -0.0200
   1752 O         -64.4980   -7.0960  -39.5760 O.2     111 GLY    0.0900
   1753 HN        -68.5470   -6.8600  -38.7570 H       111 GLY    0.0900
   1754 HA1       -67.3010   -8.1160  -40.2070 H       111 GLY    0.5100
   1755 HA2       -66.3500   -8.7030  -38.8330 H       111 GLY   -0.5100
   1756 N         -66.1130   -5.5720  -39.9220 N.am    112 PHE   -0.4700
   1757 CA        -65.1920   -4.4820  -40.2170 C.3     112 PHE    0.3100
   1758 C         -64.3670   -4.1580  -38.9940 C.2     112 PHE    0.0700
   1759 O         -63.1960   -3.8010  -39.1040 O.2     112 PHE    0.0900
   1760 CB        -65.9480   -3.2080  -40.6050 C.3     112 PHE   -0.1800
   1761 CG        -66.6810   -3.2990  -41.9060 C.ar    112 PHE    0.0900
   1762 CD1       -67.8270   -2.5270  -42.1200 C.ar    112 PHE    0.0900
   1763 CD2       -66.2390   -4.1430  -42.9220 C.ar    112 PHE    0.0000
   1764 CE1       -68.5310   -2.5940  -43.3260 C.ar    112 PHE   -0.1150
   1765 CE2       -66.9290   -4.2210  -44.1320 C.ar    112 PHE    0.1150
   1766 CZ        -68.0820   -3.4420  -44.3370 C.ar    112 PHE   -0.1150
   1767 HN        -67.0830   -5.3440  -39.9580 H       112 PHE    0.1150
   1768 HA        -64.5530   -4.7970  -41.0280 H       112 PHE   -0.1150
   1769 HB1       -65.2250   -2.3700  -40.6960 H       112 PHE    0.1150
   1770 HB2       -66.7010   -2.9790  -39.8210 H       112 PHE   -0.1150
   1771 HD1       -68.1750   -1.8670  -41.3390 H       112 PHE    0.1150
   1772 HD2       -65.3530   -4.7430  -42.7720 H       112 PHE   -0.1150
   1773 HE1       -69.4170   -1.9940  -43.4730 H       112 PHE    0.1150
   1774 HE2       -66.5780   -4.8800  -44.9120 H       112 PHE    0.5100
   1775 HZ        -68.6170   -3.5000  -45.2740 H       112 PHE   -0.5100
   1776 N         -64.9860   -4.2720  -37.8190 N.am    113 MET   -0.4700
   1777 CA        -64.3060   -3.9460  -36.5750 C.3     113 MET    0.3100
   1778 C         -63.1240   -4.8470  -36.2810 C.2     113 MET    0.0700
   1779 O         -62.1200   -4.4000  -35.7240 O.2     113 MET    0.0900
   1780 CB        -65.2800   -3.9800  -35.3950 C.3     113 MET   -0.1800
   1781 CG        -64.6680   -3.3790  -34.1490 C.3     113 MET    0.0900
   1782 SD        -65.8510   -2.6900  -32.9850 S.3     113 MET    0.0900
   1783 CE        -65.4190   -3.6000  -31.5570 C.3     113 MET   -0.1400
   1784 HN        -65.9290   -4.5820  -37.7410 H       113 MET    0.0900
   1785 HA        -63.8790   -2.9600  -36.6760 H       113 MET    0.0900
   1786 HB1       -65.5630   -5.0350  -35.1890 H       113 MET   -0.0900
   1787 HB2       -66.1950   -3.4090  -35.6630 H       113 MET   -0.2200
   1788 HG1       -63.9700   -2.5770  -34.4660 H       113 MET    0.0900
   1789 HG2       -64.0840   -4.1720  -33.6390 H       113 MET    0.0900
   1790 HE1       -64.4780   -4.1700  -31.7100 H       113 MET    0.0900
   1791 HE2       -66.2230   -4.3250  -31.3070 H       113 MET    0.5100
   1792 HE3       -65.2700   -2.9150  -30.6960 H       113 MET   -0.5100
   1793 N         -63.2290   -6.1130  -36.6690 N.am    114 SER   -0.4700
   1794 CA        -62.1550   -7.0480  -36.4150 C.3     114 SER    0.3100
   1795 C         -60.9090   -6.8060  -37.2580 C.2     114 SER    0.0700
   1796 O         -59.7980   -6.8090  -36.7210 O.2     114 SER    0.0900
   1797 CB        -62.6540   -8.4880  -36.5800 C.3     114 SER    0.0500
   1798 OG        -63.4210   -8.8840  -35.4540 O.3     114 SER    0.0900
   1799 HN        -64.0330   -6.4680  -37.1410 H       114 SER    0.0900
   1800 HA        -61.8000   -6.8870  -35.4090 H       114 SER   -0.6600
   1801 HB1       -61.7860   -9.1740  -36.6800 H       114 SER    0.4300
   1802 HB2       -63.2900   -8.5620  -37.4890 H       114 SER    0.5100
   1803 HG1       -63.4270   -9.8440  -35.4630 H       114 SER   -0.5100
   1804 N         -61.0590   -6.5820  -38.5600 N.am    115 ILE   -0.4700
   1805 CA        -59.8800   -6.3350  -39.3830 C.3     115 ILE    0.3100
   1806 C         -59.2530   -5.0000  -39.0230 C.2     115 ILE    0.0700
   1807 O         -58.0380   -4.8980  -38.8680 O.2     115 ILE    0.0900
   1808 CB        -60.1940   -6.3270  -40.9020 C.3     115 ILE   -0.0900
   1809 CG1       -61.7040   -6.4410  -41.1340 C.3     115 ILE    0.0900
   1810 CG2       -59.4290   -7.4550  -41.5960 C.3     115 ILE   -0.2700
   1811 CD        -62.1270   -6.2440  -42.5820 C.3     115 ILE    0.0900
   1812 HN        -61.9450   -6.5710  -39.0160 H       115 ILE    0.0900
   1813 HA        -59.1630   -7.1130  -39.1630 H       115 ILE    0.0900
   1814 HB        -59.8920   -5.3510  -41.3380 H       115 ILE   -0.1800
   1815 HG11      -62.2130   -5.6740  -40.5130 H       115 ILE    0.0900
   1816 HG12      -62.0360   -7.4490  -40.8060 H       115 ILE    0.0900
   1817 HG21      -59.7280   -8.4360  -41.1700 H       115 ILE   -0.2700
   1818 HG22      -58.3370   -7.3200  -41.4430 H       115 ILE    0.0900
   1819 HG23      -59.6580   -7.4550  -42.6830 H       115 ILE    0.0900
   1820 HD1       -61.9590   -7.1780  -43.1590 H       115 ILE    0.0900
   1821 HD2       -61.5280   -5.4290  -43.0420 H       115 ILE    0.5100
   1822 HD3       -63.2060   -5.9880  -42.6290 H       115 ILE   -0.5100
   1823 N         -60.0880   -3.9710  -38.8730 N.am    116 MET   -0.4700
   1824 CA        -59.5990   -2.6430  -38.5380 C.3     116 MET    0.3100
   1825 C         -58.8830   -2.6460  -37.1850 C.2     116 MET    0.0700
   1826 O         -57.9410   -1.8820  -36.9750 O.2     116 MET    0.0900
   1827 CB        -60.7580   -1.6410  -38.5590 C.3     116 MET   -0.1800
   1828 CG        -60.3040   -0.1950  -38.5800 C.3     116 MET    0.0900
   1829 SD        -58.9140    0.0700  -39.7180 S.3     116 MET    0.0900
   1830 CE        -59.7750    0.1420  -41.2750 C.3     116 MET   -0.1400
   1831 HN        -61.0750   -4.0650  -38.9830 H       116 MET    0.0900
   1832 HA        -58.8470   -2.3660  -39.2620 H       116 MET    0.0900
   1833 HB1       -61.3830   -1.8040  -37.6550 H       116 MET   -0.0900
   1834 HB2       -61.3740   -1.8330  -39.4630 H       116 MET   -0.2200
   1835 HG1       -60.0040    0.0980  -37.5520 H       116 MET    0.0900
   1836 HG2       -61.1610    0.4410  -38.8870 H       116 MET    0.0900
   1837 HE1       -60.3800    1.0710  -41.3590 H       116 MET    0.0900
   1838 HE2       -60.4630   -0.7250  -41.3730 H       116 MET    0.5100
   1839 HE3       -59.0500    0.1260  -42.1160 H       116 MET   -0.5100
   1840 N         -59.3210   -3.5050  -36.2630 N.am    117 THR   -0.4700
   1841 CA        -58.6540   -3.5860  -34.9670 C.3     117 THR    0.3100
   1842 C         -57.3560   -4.3370  -35.2070 C.2     117 THR    0.0700
   1843 O         -56.3550   -4.0890  -34.5430 O.2     117 THR    0.0900
   1844 CB        -59.4910   -4.3350  -33.9030 C.3     117 THR    0.1400
   1845 CG2       -58.6680   -4.5610  -32.6310 C.3     117 THR    0.0900
   1846 OG1       -60.6520   -3.5630  -33.5710 O.3     117 THR   -0.6600
   1847 HN        -60.0980   -4.1120  -36.4110 H       117 THR    0.4300
   1848 HA        -58.4640   -2.5760  -34.6380 H       117 THR   -0.2700
   1849 HB        -59.8150   -5.3210  -34.3010 H       117 THR    0.0900
   1850 HG1       -61.2860   -3.7220  -34.2720 H       117 THR    0.0900
   1851 HG21      -58.1970   -3.6080  -32.3080 H       117 THR    0.0900
   1852 HG22      -57.8660   -5.3040  -32.8260 H       117 THR    0.5100
   1853 HG23      -59.3260   -4.9250  -31.8140 H       117 THR   -0.5100
   1854 N         -57.3700   -5.2590  -36.1650 N.am    118 MET   -0.4700
   1855 CA        -56.1660   -6.0020  -36.5080 C.3     118 MET    0.3100
   1856 C         -55.1720   -5.0310  -37.1560 C.2     118 MET    0.0700
   1857 O         -53.9590   -5.1160  -36.9410 O.2     118 MET    0.0900
   1858 CB        -56.5040   -7.1640  -37.4580 C.3     118 MET   -0.1800
   1859 CG        -57.0410   -8.4070  -36.7240 C.3     118 MET    0.0900
   1860 SD        -57.5290   -9.7860  -37.7820 S.3     118 MET    0.0900
   1861 CE        -58.8980  -10.4460  -36.8630 C.3     118 MET   -0.1400
   1862 HN        -58.1930   -5.4810  -36.6830 H       118 MET    0.0900
   1863 HA        -55.7320   -6.3780  -35.5940 H       118 MET    0.0900
   1864 HB1       -55.5840   -7.4480  -38.0140 H       118 MET   -0.0900
   1865 HB2       -57.2710   -6.8200  -38.1840 H       118 MET   -0.2200
   1866 HG1       -57.9190   -8.0910  -36.1250 H       118 MET    0.0900
   1867 HG2       -56.2490   -8.7560  -36.0290 H       118 MET    0.0900
   1868 HE1       -59.7030   -9.6900  -36.7400 H       118 MET    0.0900
   1869 HE2       -58.5650  -10.7600  -35.8510 H       118 MET    0.5100
   1870 HE3       -59.3290  -11.3220  -37.3930 H       118 MET   -0.5100
   1871 N         -55.6840   -4.0850  -37.9390 N.am    119 ALA   -0.4700
   1872 CA        -54.8230   -3.1070  -38.5710 C.3     119 ALA    0.3100
   1873 C         -54.1760   -2.2720  -37.4760 C.2     119 ALA    0.0700
   1874 O         -52.9930   -1.9360  -37.5510 O.2     119 ALA    0.0900
   1875 CB        -55.6240   -2.2150  -39.5050 C.3     119 ALA   -0.2700
   1876 HN        -56.6610   -4.0070  -38.1220 H       119 ALA    0.0900
   1877 HA        -54.0610   -3.6380  -39.1210 H       119 ALA    0.0900
   1878 HB1       -56.4130   -1.6770  -38.9360 H       119 ALA    0.0900
   1879 HB2       -56.1110   -2.8310  -40.2910 H       119 ALA    0.5100
   1880 HB3       -54.9550   -1.4650  -39.9780 H       119 ALA   -0.5100
   1881 N         -54.9520   -1.9270  -36.4480 N.am    120 MET   -0.4700
   1882 CA        -54.4120   -1.1330  -35.3460 C.3     120 MET    0.3100
   1883 C         -53.3020   -1.9060  -34.6280 C.2     120 MET    0.0700
   1884 O         -52.2860   -1.3430  -34.2210 O.2     120 MET    0.0900
   1885 CB        -55.5120   -0.7640  -34.3480 C.3     120 MET   -0.1800
   1886 CG        -56.6220    0.0760  -34.9450 C.3     120 MET    0.0900
   1887 SD        -56.0280    1.6260  -35.6730 S.3     120 MET    0.0900
   1888 CE        -55.9430    1.1330  -37.4040 C.3     120 MET   -0.1400
   1889 HN        -55.9120   -2.1880  -36.3850 H       120 MET    0.0900
   1890 HA        -53.9720   -0.2380  -35.7630 H       120 MET    0.0900
   1891 HB1       -55.0530   -0.1990  -33.5090 H       120 MET   -0.0900
   1892 HB2       -55.9550   -1.7010  -33.9490 H       120 MET   -0.2200
   1893 HG1       -57.3570    0.3050  -34.1450 H       120 MET    0.0900
   1894 HG2       -57.1330   -0.5230  -35.7270 H       120 MET    0.0900
   1895 HE1       -56.8880    0.6510  -37.7340 H       120 MET    0.0900
   1896 HE2       -55.1170    0.4060  -37.5550 H       120 MET    0.5100
   1897 HE3       -55.7660    2.0210  -38.0480 H       120 MET   -0.5100
   1898 N         -53.5090   -3.2090  -34.4750 N.am    121 ILE   -0.4700
   1899 CA        -52.5290   -4.0620  -33.8370 C.3     121 ILE    0.3100
   1900 C         -51.2550   -4.0580  -34.6700 C.2     121 ILE    0.0700
   1901 O         -50.1610   -3.8200  -34.1610 O.2     121 ILE    0.0900
   1902 CB        -53.0560   -5.5070  -33.7210 C.3     121 ILE   -0.0900
   1903 CG1       -54.0830   -5.5810  -32.5870 C.3     121 ILE    0.0900
   1904 CG2       -51.8930   -6.4890  -33.5370 C.3     121 ILE   -0.2700
   1905 CD        -54.8410   -6.8930  -32.5240 C.3     121 ILE    0.0900
   1906 HN        -54.3420   -3.6560  -34.7900 H       121 ILE    0.0900
   1907 HA        -52.3230   -3.6590  -32.8570 H       121 ILE    0.0900
   1908 HB        -53.6170   -5.7690  -34.6430 H       121 ILE   -0.1800
   1909 HG11      -54.8160   -4.7580  -32.7220 H       121 ILE    0.0900
   1910 HG12      -53.5520   -5.4360  -31.6220 H       121 ILE    0.0900
   1911 HG21      -51.2230   -6.1410  -32.7220 H       121 ILE   -0.2700
   1912 HG22      -51.3030   -6.5580  -34.4760 H       121 ILE    0.0900
   1913 HG23      -52.2850   -7.4930  -33.2670 H       121 ILE    0.0900
   1914 HD1       -54.1640   -7.7110  -32.1940 H       121 ILE    0.0900
   1915 HD2       -55.2400   -7.1470  -33.5290 H       121 ILE    0.5100
   1916 HD3       -55.6790   -6.8130  -31.7980 H       121 ILE   -0.5100
   1917 N         -51.4060   -4.3110  -35.9690 N.am    122 SER   -0.4700
   1918 CA        -50.2560   -4.3410  -36.8590 C.3     122 SER    0.3100
   1919 C         -49.4700   -3.0360  -36.7450 C.2     122 SER    0.0700
   1920 O         -48.2350   -3.0360  -36.7650 O.2     122 SER    0.0900
   1921 CB        -50.7090   -4.5890  -38.3030 C.3     122 SER    0.0500
   1922 OG        -51.6660   -3.6390  -38.7310 O.3     122 SER    0.0900
   1923 HN        -52.2960   -4.4870  -36.3830 H       122 SER    0.0900
   1924 HA        -49.5960   -5.1300  -36.5300 H       122 SER   -0.6600
   1925 HB1       -51.1620   -5.6010  -38.3770 H       122 SER    0.4300
   1926 HB2       -49.8280   -4.5280  -38.9790 H       122 SER    0.5100
   1927 HG1       -51.9230   -3.1500  -37.9460 H       122 SER   -0.5100
   1928 N         -50.1930   -1.9270  -36.6080 N.am    123 ILE   -0.4700
   1929 CA        -49.5580   -0.6180  -36.4750 C.3     123 ILE    0.3100
   1930 C         -48.6410   -0.6250  -35.2540 C.2     123 ILE    0.0700
   1931 O         -47.5480   -0.0590  -35.2720 O.2     123 ILE    0.0900
   1932 CB        -50.6120    0.5130  -36.3180 C.3     123 ILE   -0.0900
   1933 CG1       -51.3930    0.6910  -37.6310 C.3     123 ILE    0.0900
   1934 CG2       -49.9290    1.8150  -35.9090 C.3     123 ILE   -0.2700
   1935 CD        -52.4610    1.7640  -37.5730 C.3     123 ILE    0.0900
   1936 HN        -51.1890   -1.9380  -36.5890 H       123 ILE    0.0900
   1937 HA        -48.9620   -0.4490  -37.3590 H       123 ILE    0.0900
   1938 HB        -51.3520    0.2240  -35.5410 H       123 ILE   -0.1800
   1939 HG11      -51.8770   -0.2750  -37.8850 H       123 ILE    0.0900
   1940 HG12      -50.6720    0.9550  -38.4340 H       123 ILE    0.0900
   1941 HG21      -49.0710    2.0240  -36.5830 H       123 ILE   -0.2700
   1942 HG22      -49.5500    1.7330  -34.8680 H       123 ILE    0.0900
   1943 HG23      -50.6490    2.6590  -35.9790 H       123 ILE    0.0900
   1944 HD1       -51.9900    2.7690  -37.5160 H       123 ILE    0.0900
   1945 HD2       -53.0950    1.6180  -36.6720 H       123 ILE    0.5100
   1946 HD3       -53.0930    1.7190  -38.4860 H       123 ILE   -0.5100
   1947 N         -49.0990   -1.2740  -34.1840 N.am    124 ASP   -0.4700
   1948 CA        -48.3230   -1.3740  -32.9590 C.3     124 ASP    0.3100
   1949 C         -47.1480   -2.3200  -33.1830 C.2     124 ASP    0.0700
   1950 O         -45.9940   -1.9840  -32.9260 O.2     124 ASP    0.0900
   1951 CB        -49.2060   -1.9050  -31.8250 C.3     124 ASP   -0.2800
   1952 CG        -48.4280   -2.1410  -30.5380 C.2     124 ASP    0.0900
   1953 OD1       -48.4460   -3.2910  -30.0480 O.co2   124 ASP    0.0900
   1954 OD2       -47.8080   -1.1820  -30.0190 O.co2   124 ASP    0.6200
   1955 HN        -49.9910   -1.7190  -34.1760 H       124 ASP   -0.7600
   1956 HA        -47.9460   -0.3910  -32.7160 H       124 ASP   -0.7600
   1957 HB1       -49.6630   -2.8660  -32.1430 H       124 ASP    0.5100
   1958 HB2       -50.0130   -1.1680  -31.6200 H       124 ASP   -0.5100
   1959 N         -47.4650   -3.5170  -33.6720 N.am    125 ARG   -0.4700
   1960 CA        -46.4750   -4.5400  -33.9560 C.3     125 ARG    0.3100
   1961 C         -45.3500   -3.9720  -34.8130 C.2     125 ARG    0.0700
   1962 O         -44.1880   -4.3580  -34.6830 O.2     125 ARG    0.0900
   1963 CB        -47.1510   -5.7050  -34.6830 C.3     125 ARG   -0.1800
   1964 CG        -47.2310   -7.0110  -33.8880 C.3     125 ARG    0.0900
   1965 CD        -47.7000   -6.8100  -32.4470 C.3     125 ARG    0.0900
   1966 NE        -46.6490   -7.2010  -31.5060 N.pl3   125 ARG   -0.1800
   1967 CZ        -46.2100   -6.4260  -30.5220 C.cat   125 ARG    0.0900
   1968 NH1       -46.7300   -5.2240  -30.3440 N.pl3   125 ARG    0.0900
   1969 NH2       -45.2340   -6.8540  -29.7310 N.pl3   125 ARG    0.2000
   1970 HN        -48.4100   -3.7670  -33.8670 H       125 ARG    0.0900
   1971 HA        -46.0470   -4.8690  -33.0220 H       125 ARG    0.0900
   1972 HB1       -46.5860   -5.9040  -35.6180 H       125 ARG   -0.7000
   1973 HB2       -48.1840   -5.3970  -34.9450 H       125 ARG    0.4400
   1974 HG1       -46.2240   -7.4800  -33.8710 H       125 ARG    0.6400
   1975 HG2       -47.9380   -7.6970  -34.4000 H       125 ARG   -0.8000
   1976 HD1       -48.5930   -7.4390  -32.2470 H       125 ARG    0.4600
   1977 HD2       -47.9390   -5.7390  -32.2710 H       125 ARG    0.4600
   1978 HE        -46.2380   -8.1060  -31.6100 H       125 ARG   -0.8000
   1979 HH11      -47.5510   -4.9540  -30.8480 H       125 ARG    0.4600
   1980 HH12      -46.3040   -4.5840  -29.7050 H       125 ARG    0.4600
   1981 HH21      -44.7320   -7.6860  -29.9630 H       125 ARG    0.5100
   1982 HH22      -45.0020   -6.3440  -28.9020 H       125 ARG   -0.5100
   1983 N         -45.6980   -3.0410  -35.6940 N.am    126 TYR   -0.4700
   1984 CA        -44.7230   -2.4100  -36.5670 C.3     126 TYR    0.3100
   1985 C         -43.8730   -1.3660  -35.8410 C.2     126 TYR    0.0700
   1986 O         -42.7520   -1.0820  -36.2540 O.2     126 TYR    0.0900
   1987 CB        -45.4510   -1.7840  -37.7630 C.3     126 TYR   -0.1800
   1988 CG        -44.7180   -0.6330  -38.4110 C.ar    126 TYR    0.0900
   1989 CD1       -45.0250    0.6820  -38.0740 C.ar    126 TYR    0.0900
   1990 CD2       -43.7170   -0.8600  -39.3560 C.ar    126 TYR    0.0000
   1991 CE1       -44.3590    1.7480  -38.6630 C.ar    126 TYR   -0.1150
   1992 CE2       -43.0450    0.2020  -39.9490 C.ar    126 TYR    0.1150
   1993 CZ        -43.3710    1.5010  -39.6000 C.ar    126 TYR   -0.1150
   1994 OH        -42.7140    2.5510  -40.2000 O.3     126 TYR    0.1150
   1995 HN        -46.6410   -2.7350  -35.7960 H       126 TYR    0.1100
   1996 HA        -44.0220   -3.1620  -36.8980 H       126 TYR   -0.5400
   1997 HB1       -46.4350   -1.3930  -37.4250 H       126 TYR    0.4300
   1998 HB2       -45.5970   -2.5580  -38.5460 H       126 TYR   -0.1150
   1999 HD1       -45.7950    0.8760  -37.3420 H       126 TYR    0.1150
   2000 HD2       -43.4620   -1.8730  -39.6300 H       126 TYR   -0.1150
   2001 HE1       -44.6110    2.7630  -38.3920 H       126 TYR    0.1150
   2002 HE2       -42.2700    0.0150  -40.6790 H       126 TYR    0.5100
   2003 HH        -42.1880    2.1980  -40.9210 H       126 TYR   -0.5100
   2004 N         -44.4020   -0.7970  -34.7640 N.am    127 ASN   -0.4700
   2005 CA        -43.6730    0.2110  -34.0010 C.3     127 ASN    0.3100
   2006 C         -42.7340   -0.3830  -32.9510 C.2     127 ASN    0.0700
   2007 O         -41.9020    0.3190  -32.3810 O.2     127 ASN    0.0900
   2008 CB        -44.6450    1.1700  -33.3030 C.3     127 ASN   -0.1800
   2009 CG        -45.4000    2.0470  -34.2800 C.2     127 ASN    0.0900
   2010 ND2       -46.7170    2.1140  -34.1150 N.am    127 ASN    0.0900
   2011 OD1       -44.8100    2.6730  -35.1610 O.2     127 ASN    0.5500
   2012 HN        -45.3110   -1.0300  -34.4300 H       127 ASN   -0.5500
   2013 HA        -43.0380    0.7540  -34.6850 H       127 ASN   -0.6200
   2014 HB1       -44.0730    1.8230  -32.6110 H       127 ASN    0.3200
   2015 HB2       -45.3810    0.5760  -32.7200 H       127 ASN    0.3000
   2016 HD21      -47.2700    2.6760  -34.7290 H       127 ASN    0.5100
   2017 HD22      -47.1550    1.6000  -33.3770 H       127 ASN   -0.5100
   2018 N         -42.8640   -1.6760  -32.6930 N.am    128 VAL   -0.4700
   2019 CA        -42.0160   -2.3180  -31.7030 C.3     128 VAL    0.3100
   2020 C         -41.0260   -3.2600  -32.3770 C.2     128 VAL    0.0700
   2021 O         -39.9540   -3.5480  -31.8380 O.2     128 VAL    0.0900
   2022 CB        -42.8650   -3.0960  -30.6840 C.3     128 VAL   -0.0900
   2023 CG1       -43.6460   -2.1200  -29.8270 C.3     128 VAL    0.0900
   2024 CG2       -43.8160   -4.0360  -31.4070 C.3     128 VAL   -0.2700
   2025 HN        -43.5330   -2.2540  -33.1530 H       128 VAL    0.0900
   2026 HA        -41.4430   -1.5490  -31.2050 H       128 VAL    0.0900
   2027 HB        -42.2020   -3.7120  -30.0380 H       128 VAL    0.0900
   2028 HG11      -44.3160   -1.5030  -30.4640 H       128 VAL   -0.2700
   2029 HG12      -42.9460   -1.4440  -29.2900 H       128 VAL    0.0900
   2030 HG13      -44.2680   -2.6760  -29.0920 H       128 VAL    0.0900
   2031 HG21      -43.4560   -4.2230  -32.4420 H       128 VAL    0.0900
   2032 HG22      -44.8290   -3.5830  -31.4600 H       128 VAL    0.5100
   2033 HG23      -43.8700   -5.0080  -30.8700 H       128 VAL   -0.5100
   2034 N         -41.3930   -3.7310  -33.5660 N.am    129 ILE   -0.4700
   2035 CA        -40.5510   -4.6350  -34.3330 C.3     129 ILE    0.3100
   2036 C         -40.1260   -3.9410  -35.6210 C.2     129 ILE    0.0700
   2037 O         -38.9560   -3.6030  -35.7990 O.2     129 ILE    0.0900
   2038 CB        -41.3010   -5.9410  -34.6880 C.3     129 ILE   -0.0900
   2039 CG1       -41.8430   -6.6020  -33.4190 C.3     129 ILE    0.0900
   2040 CG2       -40.3750   -6.8930  -35.4190 C.3     129 ILE   -0.2700
   2041 CD        -40.7940   -6.8620  -32.3510 C.3     129 ILE    0.0900
   2042 HN        -42.2630   -3.4850  -33.9850 H       129 ILE    0.0900
   2043 HA        -39.6780   -4.8580  -33.7390 H       129 ILE    0.0900
   2044 HB        -42.1730   -5.7020  -35.3340 H       129 ILE   -0.1800
   2045 HG11      -42.3050   -7.5720  -33.7000 H       129 ILE    0.0900
   2046 HG12      -42.6260   -5.9420  -32.9870 H       129 ILE    0.0900
   2047 HG21      -39.5020   -7.1430  -34.7790 H       129 ILE   -0.2700
   2048 HG22      -40.0050   -6.4170  -36.3540 H       129 ILE    0.0900
   2049 HG23      -40.9150   -7.8320  -35.6670 H       129 ILE    0.0900
   2050 HD1       -40.5850   -5.9290  -31.7850 H       129 ILE    0.0900
   2051 HD2       -39.8510   -7.2080  -32.8240 H       129 ILE    0.5100
   2052 HD3       -41.1610   -7.6330  -31.6400 H       129 ILE   -0.5100
   2053 N         -41.0950   -3.7050  -36.5040 N.am    130 GLY   -0.4700
   2054 CA        -40.8310   -3.0640  -37.7800 C.3     130 GLY    0.3100
   2055 C         -39.7910   -1.9580  -37.8050 C.2     130 GLY   -0.0200
   2056 O         -39.0230   -1.8450  -38.7610 O.2     130 GLY    0.0900
   2057 HN        -42.0430   -3.9590  -36.3300 H       130 GLY    0.0900
   2058 HA1       -41.7670   -2.6460  -38.1160 H       130 GLY    0.5100
   2059 HA2       -40.5040   -3.8400  -38.4560 H       130 GLY   -0.5100
   2060 N         -39.7530   -1.1350  -36.7610 N.am    131 ARG   -0.4700
   2061 CA        -38.8000   -0.0380  -36.7040 C.3     131 ARG    0.3100
   2062 C         -37.5300   -0.4310  -35.9570 C.2     131 ARG    0.0700
   2063 O         -37.5030   -1.4370  -35.2450 O.2     131 ARG    0.0900
   2064 CB        -39.4470    1.1780  -36.0440 C.3     131 ARG   -0.1800
   2065 CG        -40.8050    1.5160  -36.6270 C.3     131 ARG    0.0900
   2066 CD        -41.2120    2.9160  -36.2410 C.3     131 ARG    0.0900
   2067 NE        -40.2860    3.8930  -36.8080 N.pl3   131 ARG   -0.1800
   2068 CZ        -40.2280    5.1690  -36.4440 C.cat   131 ARG    0.0900
   2069 NH1       -41.0430    5.6360  -35.5070 N.pl3   131 ARG    0.0900
   2070 NH2       -39.3520    5.9810  -37.0190 N.pl3   131 ARG    0.2000
   2071 HN        -40.3660   -1.2330  -35.9810 H       131 ARG    0.0900
   2072 HA        -38.4940    0.1970  -37.7140 H       131 ARG    0.0900
   2073 HB1       -38.7750    2.0530  -36.1730 H       131 ARG   -0.7000
   2074 HB2       -39.5660    0.9730  -34.9590 H       131 ARG    0.4400
   2075 HG1       -41.5590    0.7950  -36.2460 H       131 ARG    0.6400
   2076 HG2       -40.7610    1.4380  -37.7340 H       131 ARG   -0.8000
   2077 HD1       -41.1950    3.0250  -35.1360 H       131 ARG    0.4600
   2078 HD2       -42.2280    3.1380  -36.6300 H       131 ARG    0.4600
   2079 HE        -39.6530    3.5820  -37.5160 H       131 ARG   -0.8000
   2080 HH11      -41.7060    5.0260  -35.0710 H       131 ARG    0.4600
   2081 HH12      -40.9970    6.5980  -35.2370 H       131 ARG    0.4600
   2082 HH21      -38.7350    5.6330  -37.7250 H       131 ARG    0.5100
   2083 HH22      -39.3070    6.9420  -36.7460 H       131 ARG   -0.5100
   2084 N         -36.4530    0.3570  -36.1190 N.am    132 PRO   -0.2900
   2085 CA        -35.1590    0.1120  -35.4700 C.3     132 PRO    0.0000
   2086 C         -35.2110    0.0850  -33.9440 C.2     132 PRO    0.0900
   2087 O         -36.0690    0.7200  -33.3290 O.2     132 PRO    0.0900
   2088 CB        -34.2920    1.2590  -35.9900 C.3     132 PRO    0.0200
   2089 CG        -34.8610    1.5150  -37.3510 C.3     132 PRO    0.0900
   2090 CD        -36.3460    1.4620  -37.0870 C.3     132 PRO   -0.1800
   2091 HA        -34.7960   -0.8750  -35.7110 H       132 PRO    0.0900
   2092 HB1       -33.2240    0.9620  -36.0490 H       132 PRO    0.0900
   2093 HB2       -34.3800    2.1570  -35.3420 H       132 PRO   -0.1800
   2094 HG1       -34.5530    2.5080  -37.7410 H       132 PRO    0.0900
   2095 HG2       -34.5500    0.7330  -38.0760 H       132 PRO    0.0900
   2096 HD1       -36.7190    2.4060  -36.6390 H       132 PRO    0.5100
   2097 HD2       -36.9200    1.2260  -38.0070 H       132 PRO   -0.5100
   2098 N         -34.2800   -0.6580  -33.3450 N.am    133 MET   -0.4700
   2099 CA        -34.1680   -0.7930  -31.8910 C.3     133 MET    0.3100
   2100 C         -34.3840    0.5400  -31.1930 C.2     133 MET    0.0700
   2101 O         -35.2380    0.6670  -30.3140 O.2     133 MET    0.0900
   2102 CB        -32.7750   -1.3160  -31.5130 C.3     133 MET   -0.1800
   2103 CG        -32.4110   -2.6640  -32.1040 C.3     133 MET    0.0900
   2104 SD        -33.3580   -4.0130  -31.3790 S.3     133 MET    0.0900
   2105 CE        -34.8790   -3.9210  -32.3420 C.3     133 MET   -0.1400
   2106 HN        -33.6040   -1.1660  -33.8730 H       133 MET    0.0900
   2107 HA        -34.9310   -1.4800  -31.5580 H       133 MET    0.0900
   2108 HB1       -32.7260   -1.3980  -30.4060 H       133 MET   -0.0900
   2109 HB2       -32.0230   -0.5740  -31.8530 H       133 MET   -0.2200
   2110 HG1       -31.3280   -2.8420  -31.9380 H       133 MET    0.0900
   2111 HG2       -32.5940   -2.6300  -33.1990 H       133 MET    0.0900
   2112 HE1       -34.6860   -3.5350  -33.3650 H       133 MET    0.0900
   2113 HE2       -35.6040   -3.2390  -31.8490 H       133 MET    0.5100
   2114 HE3       -35.3360   -4.9290  -32.4360 H       133 MET   -0.5100
   2115 N         -33.5950    1.5350  -31.5920 N.am    134 ALA   -0.4700
   2116 CA        -33.6850    2.8630  -31.0060 C.3     134 ALA    0.3100
   2117 C         -34.9930    3.5430  -31.3730 C.2     134 ALA    0.0700
   2118 O         -35.4230    4.4810  -30.7060 O.2     134 ALA    0.0900
   2119 CB        -32.5100    3.7150  -31.4630 C.3     134 ALA   -0.2700
   2120 HN        -32.9100    1.4160  -32.3060 H       134 ALA    0.0900
   2121 HA        -33.6810    2.7590  -29.9320 H       134 ALA    0.0900
   2122 HB1       -32.5140    3.8090  -32.5710 H       134 ALA    0.0900
   2123 HB2       -31.5550    3.2390  -31.1520 H       134 ALA    0.5100
   2124 HB3       -32.5840    4.7310  -31.0200 H       134 ALA   -0.5100
   2125 N         -35.6320    3.0630  -32.4350 N.am    135 ALA   -0.4700
   2126 CA        -36.8900    3.6390  -32.8870 C.3     135 ALA    0.3100
   2127 C         -38.1110    3.0090  -32.2230 C.2     135 ALA    0.0700
   2128 O         -39.1430    3.6640  -32.0720 O.2     135 ALA    0.0900
   2129 CB        -37.0000    3.5110  -34.4040 C.3     135 ALA   -0.2700
   2130 HN        -35.2810    2.2940  -32.9650 H       135 ALA    0.0900
   2131 HA        -36.9120    4.6780  -32.5930 H       135 ALA    0.0900
   2132 HB1       -37.1470    2.4470  -34.6880 H       135 ALA    0.0900
   2133 HB2       -36.0690    3.8820  -34.8840 H       135 ALA    0.5100
   2134 HB3       -37.8690    4.0990  -34.7710 H       135 ALA   -0.5100
   2135 N         -37.9890    1.7410  -31.8270 N.am    136 SER   -0.4700
   2136 CA        -39.0800    1.0090  -31.1940 C.3     136 SER    0.3100
   2137 C         -39.8890    1.8570  -30.2050 C.2     136 SER    0.0700
   2138 O         -39.3330    2.5900  -29.3830 O.2     136 SER    0.0900
   2139 CB        -38.5400   -0.2430  -30.4940 C.3     136 SER    0.0500
   2140 OG        -39.5970   -1.0750  -30.0430 O.3     136 SER    0.0900
   2141 HN        -37.1400    1.2330  -31.9480 H       136 SER    0.0900
   2142 HA        -39.7920    0.7350  -31.9580 H       136 SER   -0.6600
   2143 HB1       -37.9270    0.0570  -29.6170 H       136 SER    0.4300
   2144 HB2       -37.9110   -0.8230  -31.2030 H       136 SER    0.5100
   2145 HG1       -39.5760   -1.8550  -30.6020 H       136 SER   -0.5100
   2146 N         -41.2140    1.7560  -30.3030 N.am    137 LYS   -0.4700
   2147 CA        -42.1260    2.5030  -29.4480 C.3     137 LYS    0.3100
   2148 C         -43.2380    1.5950  -28.9230 C.2     137 LYS    0.0700
   2149 O         -43.9230    0.9230  -29.6950 O.2     137 LYS    0.0900
   2150 CB        -42.7450    3.6660  -30.2400 C.3     137 LYS   -0.1800
   2151 CG        -43.6700    4.5790  -29.4330 C.3     137 LYS    0.0900
   2152 CD        -44.4340    5.5600  -30.3310 C.3     137 LYS    0.0900
   2153 CE        -43.5810    6.7270  -30.8300 C.3     137 LYS   -0.1800
   2154 NZ        -43.3630    7.7950  -29.8080 N.4     137 LYS    0.0900
   2155 HN        -41.6430    1.1560  -30.9740 H       137 LYS    0.0900
   2156 HA        -41.5690    2.8760  -28.6020 H       137 LYS   -0.1800
   2157 HB1       -43.3290    3.2400  -31.0820 H       137 LYS    0.0900
   2158 HB2       -41.9190    4.2850  -30.6490 H       137 LYS    0.0900
   2159 HG1       -43.0630    5.1550  -28.7020 H       137 LYS    0.2100
   2160 HG2       -44.4010    3.9530  -28.8770 H       137 LYS    0.0500
   2161 HD1       -45.2920    5.9700  -29.7560 H       137 LYS    0.0500
   2162 HD2       -44.8230    5.0050  -31.2100 H       137 LYS   -0.3000
   2163 HE1       -44.0840    7.2020  -31.6990 H       137 LYS    0.3300
   2164 HE2       -42.5800    6.3480  -31.1270 H       137 LYS    0.3300
   2165 HZ1       -42.8790    7.3890  -28.9810 H       137 LYS    0.3300
   2166 HZ2       -44.2820    8.1860  -29.5150 H       137 LYS    0.5100
   2167 HZ3       -42.7780    8.5510  -30.2160 H       137 LYS   -0.5100
   2168 N         -43.4080    1.5750  -27.6020 N.am    138 LYS   -0.4700
   2169 CA        -44.4390    0.7670  -26.9660 C.3     138 LYS    0.3100
   2170 C         -45.7550    1.5340  -27.0670 C.2     138 LYS    0.0700
   2171 O         -45.7670    2.7640  -27.0170 O.2     138 LYS    0.0900
   2172 CB        -44.0920    0.5350  -25.4910 C.3     138 LYS   -0.1800
   2173 CG        -43.9400   -0.9260  -25.0820 C.3     138 LYS    0.0900
   2174 CD        -42.6540   -1.5430  -25.6120 C.3     138 LYS    0.0900
   2175 CE        -42.4950   -2.9670  -25.1130 C.3     138 LYS   -0.1800
   2176 NZ        -41.1920   -3.5580  -25.5030 N.4     138 LYS    0.0900
   2177 HN        -42.8340    2.1130  -26.9890 H       138 LYS    0.0900
   2178 HA        -44.5020   -0.1740  -27.4920 H       138 LYS   -0.1800
   2179 HB1       -44.8960    0.9860  -24.8720 H       138 LYS    0.0900
   2180 HB2       -43.1350    1.0560  -25.2750 H       138 LYS    0.0900
   2181 HG1       -44.8040   -1.5020  -25.4770 H       138 LYS    0.2100
   2182 HG2       -43.9400   -0.9920  -23.9740 H       138 LYS    0.0500
   2183 HD1       -41.7880   -0.9360  -25.2710 H       138 LYS    0.0500
   2184 HD2       -42.6770   -1.5430  -26.7220 H       138 LYS   -0.3000
   2185 HE1       -43.2960   -3.6040  -25.5450 H       138 LYS    0.3300
   2186 HE2       -42.5520   -2.9810  -24.0030 H       138 LYS    0.3300
   2187 HZ1       -40.5790   -2.8160  -25.8970 H       138 LYS    0.3300
   2188 HZ2       -41.3470   -4.2970  -26.2190 H       138 LYS    0.5100
   2189 HZ3       -40.7370   -3.9770  -24.6670 H       138 LYS   -0.5100
   2190 N         -46.8640    0.8150  -27.2120 N.am    139 MET   -0.4700
   2191 CA        -48.1670    1.4540  -27.3060 C.3     139 MET    0.3100
   2192 C         -48.5350    2.1350  -25.9860 C.2     139 MET    0.0700
   2193 O         -48.1570    1.6660  -24.9130 O.2     139 MET    0.0900
   2194 CB        -49.2370    0.4120  -27.6540 C.3     139 MET   -0.1800
   2195 CG        -50.6520    0.9650  -27.7030 C.3     139 MET    0.0900
   2196 SD        -50.8290    2.2660  -28.9370 S.3     139 MET    0.0900
   2197 CE        -50.7750    1.3000  -30.4380 C.3     139 MET   -0.1400
   2198 HN        -46.8530   -0.1810  -27.2630 H       139 MET    0.0900
   2199 HA        -48.1170    2.2140  -28.0710 H       139 MET    0.0900
   2200 HB1       -49.2020   -0.3940  -26.8930 H       139 MET   -0.0900
   2201 HB2       -48.9960   -0.0200  -28.6480 H       139 MET   -0.2200
   2202 HG1       -50.9120    1.3660  -26.7010 H       139 MET    0.0900
   2203 HG2       -51.3500    0.1330  -27.9370 H       139 MET    0.0900
   2204 HE1       -51.7660    1.2760  -30.9390 H       139 MET    0.0900
   2205 HE2       -50.4780    0.2540  -30.2120 H       139 MET    0.5100
   2206 HE3       -50.0430    1.7390  -31.1500 H       139 MET   -0.5100
   2207 N         -49.2630    3.2470  -26.0620 N.am    140 SER   -0.4700
   2208 CA        -49.6850    3.9500  -24.8580 C.3     140 SER    0.3100
   2209 C         -51.2090    3.9460  -24.7810 C.2     140 SER    0.0700
   2210 O         -51.8960    3.7310  -25.7840 O.2     140 SER    0.0900
   2211 CB        -49.1860    5.4010  -24.8620 C.3     140 SER    0.0500
   2212 OG        -50.0290    6.2400  -25.6360 O.3     140 SER    0.0900
   2213 HN        -49.5490    3.6420  -26.9310 H       140 SER    0.0900
   2214 HA        -49.2850    3.4210  -24.0060 H       140 SER   -0.6600
   2215 HB1       -48.1620    5.4390  -25.2910 H       140 SER    0.4300
   2216 HB2       -49.1650    5.7880  -23.8210 H       140 SER    0.5100
   2217 HG1       -50.0140    5.8810  -26.5260 H       140 SER   -0.5100
   2218 N         -51.7400    4.1860  -23.5860 N.am    141 HSD   -0.4700
   2219 CA        -53.1800    4.2200  -23.3860 C.3     141 HSD    0.3100
   2220 C         -53.7680    5.3530  -24.2280 C.2     141 HSD    0.0700
   2221 O         -54.8580    5.2280  -24.7850 O.2     141 HSD    0.0900
   2222 CB        -53.4930    4.4400  -21.9010 C.3     141 HSD   -0.0900
   2223 CG        -54.9520    4.6190  -21.5990 C.ar    141 HSD    0.0900
   2224 CD2       -55.4060    5.3530  -20.5270 C.ar    141 HSD    0.0900
   2225 ND1       -56.0600    4.1580  -22.2350 N.ar    141 HSD   -0.3600
   2226 CE1       -57.1480    4.6270  -21.5400 C.ar    141 HSD    0.3200
   2227 NE2       -56.7330    5.3450  -20.5130 N.ar    141 HSD   -0.0500
   2228 HN        -51.1800    4.3500  -22.7790 H       141 HSD    0.2500
   2229 HA        -53.5920    3.2810  -23.7250 H       141 HSD    0.1300
   2230 HB1       -52.9560    5.3490  -21.5570 H       141 HSD   -0.7000
   2231 HB2       -53.1280    3.5610  -21.3280 H       141 HSD    0.2200
   2232 HD1       -56.0670    3.5850  -23.0550 H       141 HSD    0.1000
   2233 HD2       -54.8560    5.8880  -19.7630 H       141 HSD    0.5100
   2234 HE1       -58.1830    4.4230  -21.8130 H       141 HSD   -0.5100
   2235 N         -53.0330    6.4580  -24.3250 N.am    142 ARG   -0.4700
   2236 CA        -53.4670    7.6290  -25.0810 C.3     142 ARG    0.3100
   2237 C         -53.7000    7.2990  -26.5530 C.2     142 ARG    0.0700
   2238 O         -54.7780    7.5560  -27.0870 O.2     142 ARG    0.0900
   2239 CB        -52.4420    8.7650  -24.9500 C.3     142 ARG   -0.1800
   2240 CG        -52.0040    9.0300  -23.5090 C.3     142 ARG    0.0900
   2241 CD        -51.0210    7.9680  -23.0260 C.3     142 ARG    0.0900
   2242 NE        -51.0710    7.7630  -21.5810 N.pl3   142 ARG   -0.1800
   2243 CZ        -50.4140    6.7980  -20.9420 C.cat   142 ARG    0.0900
   2244 NH1       -50.5190    6.6860  -19.6270 N.pl3   142 ARG    0.0900
   2245 NH2       -49.6520    5.9420  -21.6090 N.pl3   142 ARG    0.2000
   2246 HN        -52.1440    6.5360  -23.8800 H       142 ARG    0.0900
   2247 HA        -54.4260    7.9410  -24.6940 H       142 ARG    0.0900
   2248 HB1       -52.8890    9.6950  -25.3600 H       142 ARG   -0.7000
   2249 HB2       -51.5450    8.5030  -25.5490 H       142 ARG    0.4400
   2250 HG1       -52.8990    9.0250  -22.8490 H       142 ARG    0.6400
   2251 HG2       -51.5210   10.0280  -23.4510 H       142 ARG   -0.8000
   2252 HD1       -49.9850    8.2790  -23.2820 H       142 ARG    0.4600
   2253 HD2       -51.2580    6.9970  -23.5090 H       142 ARG    0.4600
   2254 HE        -51.6340    8.3850  -21.0390 H       142 ARG   -0.8000
   2255 HH11      -51.0930    7.3250  -19.1160 H       142 ARG    0.4600
   2256 HH12      -50.0260    5.9610  -19.1460 H       142 ARG    0.4600
   2257 HH21      -49.5670    6.0170  -22.6030 H       142 ARG    0.5100
   2258 HH22      -49.1620    5.2210  -21.1190 H       142 ARG   -0.5100
   2259 N         -52.6990    6.7260  -27.2160 N.am    143 ARG   -0.4700
   2260 CA        -52.8440    6.3670  -28.6240 C.3     143 ARG    0.3100
   2261 C         -53.8360    5.2270  -28.8320 C.2     143 ARG    0.0700
   2262 O         -54.6890    5.2860  -29.7200 O.2     143 ARG    0.0900
   2263 CB        -51.4890    5.9760  -29.2280 C.3     143 ARG   -0.1800
   2264 CG        -50.6610    7.1610  -29.6990 C.3     143 ARG    0.0900
   2265 CD        -49.3280    6.7070  -30.2600 C.3     143 ARG    0.0900
   2266 NE        -48.3570    6.4110  -29.2050 N.pl3   143 ARG   -0.1800
   2267 CZ        -47.5960    5.3190  -29.1740 C.cat   143 ARG    0.0900
   2268 NH1       -47.6940    4.4110  -30.1370 N.pl3   143 ARG    0.0900
   2269 NH2       -46.7310    5.1490  -28.1830 N.pl3   143 ARG    0.2000
   2270 HN        -51.8200    6.5200  -26.7910 H       143 ARG    0.0900
   2271 HA        -53.2540    7.2190  -29.1450 H       143 ARG    0.0900
   2272 HB1       -51.6700    5.3050  -30.0940 H       143 ARG   -0.7000
   2273 HB2       -50.9080    5.4220  -28.4600 H       143 ARG    0.4400
   2274 HG1       -50.4810    7.8450  -28.8430 H       143 ARG    0.6400
   2275 HG2       -51.2210    7.7080  -30.4870 H       143 ARG   -0.8000
   2276 HD1       -48.8980    7.5090  -30.8980 H       143 ARG    0.4600
   2277 HD2       -49.4700    5.7800  -30.8570 H       143 ARG    0.4600
   2278 HE        -48.2610    7.0690  -28.4610 H       143 ARG   -0.8000
   2279 HH11      -48.3400    4.5470  -30.8880 H       143 ARG    0.4600
   2280 HH12      -47.1210    3.5920  -30.1120 H       143 ARG    0.4600
   2281 HH21      -46.2660    4.2700  -28.0710 H       143 ARG    0.5100
   2282 HH22      -46.5420    5.8980  -27.5500 H       143 ARG   -0.5100
   2283 N         -53.7220    4.1860  -28.0130 N.am    144 ALA   -0.4700
   2284 CA        -54.6160    3.0440  -28.1190 C.3     144 ALA    0.3100
   2285 C         -56.0640    3.5050  -28.1020 C.2     144 ALA    0.0700
   2286 O         -56.8910    3.0260  -28.8800 O.2     144 ALA    0.0900
   2287 CB        -54.3710    2.0780  -26.9690 C.3     144 ALA   -0.2700
   2288 HN        -53.0300    4.1420  -27.2980 H       144 ALA    0.0900
   2289 HA        -54.4300    2.5570  -29.0660 H       144 ALA    0.0900
   2290 HB1       -54.5540    2.5870  -25.9980 H       144 ALA    0.0900
   2291 HB2       -53.3180    1.7240  -26.9910 H       144 ALA    0.5100
   2292 HB3       -55.0600    1.2100  -27.0500 H       144 ALA   -0.5100
   2293 N         -56.3560    4.4510  -27.2110 N.am    145 PHE   -0.4700
   2294 CA        -57.6890    5.0010  -27.0430 C.3     145 PHE    0.3100
   2295 C         -58.1570    5.7240  -28.2980 C.2     145 PHE    0.0700
   2296 O         -59.2790    5.5120  -28.7560 O.2     145 PHE    0.0900
   2297 CB        -57.6920    5.9570  -25.8460 C.3     145 PHE   -0.1800
   2298 CG        -59.0640    6.3570  -25.3890 C.ar    145 PHE    0.0900
   2299 CD1       -59.9670    5.4040  -24.9290 C.ar    145 PHE    0.0900
   2300 CD2       -59.4520    7.6890  -25.4050 C.ar    145 PHE    0.0000
   2301 CE1       -61.2370    5.7740  -24.4930 C.ar    145 PHE   -0.1150
   2302 CE2       -60.7200    8.0670  -24.9710 C.ar    145 PHE    0.1150
   2303 CZ        -61.6120    7.1070  -24.5120 C.ar    145 PHE   -0.1150
   2304 HN        -55.6580    4.8300  -26.6090 H       145 PHE    0.1150
   2305 HA        -58.3780    4.1850  -26.8800 H       145 PHE   -0.1150
   2306 HB1       -57.1530    6.8880  -26.1210 H       145 PHE    0.1150
   2307 HB2       -57.1910    5.4660  -24.9850 H       145 PHE   -0.1150
   2308 HD1       -59.6780    4.3630  -24.9100 H       145 PHE    0.1150
   2309 HD2       -58.7620    8.4410  -25.7580 H       145 PHE   -0.1150
   2310 HE1       -61.9270    5.0220  -24.1390 H       145 PHE    0.1150
   2311 HE2       -61.0080    9.1080  -24.9900 H       145 PHE    0.5100
   2312 HZ        -62.5950    7.3990  -24.1720 H       145 PHE   -0.5100
   2313 N         -57.2990    6.5780  -28.8610 N.am    146 ILE   -0.4700
   2314 CA        -57.6410    7.3050  -30.0820 C.3     146 ILE    0.3100
   2315 C         -57.9310    6.2880  -31.1770 C.2     146 ILE    0.0700
   2316 O         -58.8970    6.4140  -31.9320 O.2     146 ILE    0.0900
   2317 CB        -56.4770    8.2010  -30.5700 C.3     146 ILE   -0.0900
   2318 CG1       -56.1500    9.2670  -29.5260 C.3     146 ILE    0.0900
   2319 CG2       -56.8450    8.8530  -31.9000 C.3     146 ILE   -0.2700
   2320 CD        -54.8760   10.0320  -29.8310 C.3     146 ILE    0.0900
   2321 HN        -56.3970    6.7570  -28.4770 H       146 ILE    0.0900
   2322 HA        -58.5090    7.9120  -29.8710 H       146 ILE    0.0900
   2323 HB        -55.5620    7.5830  -30.7010 H       146 ILE   -0.1800
   2324 HG11      -56.0410    8.7740  -28.5370 H       146 ILE    0.0900
   2325 HG12      -56.9940    9.9880  -29.4770 H       146 ILE    0.0900
   2326 HG21      -57.8460    9.3280  -31.8280 H       146 ILE   -0.2700
   2327 HG22      -56.8740    8.0840  -32.7030 H       146 ILE    0.0900
   2328 HG23      -56.0980    9.6340  -32.1580 H       146 ILE    0.0900
   2329 HD1       -55.0270   10.6890  -30.7150 H       146 ILE    0.0900
   2330 HD2       -54.0520    9.3210  -30.0550 H       146 ILE    0.5100
   2331 HD3       -54.5970   10.6660  -28.9620 H       146 ILE   -0.5100
   2332 N         -57.0820    5.2720  -31.2550 N.am    147 MET   -0.4700
   2333 CA        -57.2380    4.2250  -32.2460 C.3     147 MET    0.3100
   2334 C         -58.5580    3.4450  -32.1470 C.2     147 MET    0.0700
   2335 O         -59.2230    3.2490  -33.1630 O.2     147 MET    0.0900
   2336 CB        -56.0290    3.2760  -32.1930 C.3     147 MET   -0.1800
   2337 CG        -54.8220    3.7860  -32.9950 C.3     147 MET    0.0900
   2338 SD        -53.1610    3.2600  -32.4340 S.3     147 MET    0.0900
   2339 CE        -52.8630    1.8530  -33.4910 C.3     147 MET   -0.1400
   2340 HN        -56.3030    5.1820  -30.6390 H       147 MET    0.0900
   2341 HA        -57.3130    4.6880  -33.2190 H       147 MET    0.0900
   2342 HB1       -56.3350    2.2880  -32.5990 H       147 MET   -0.0900
   2343 HB2       -55.7240    3.1500  -31.1320 H       147 MET   -0.2200
   2344 HG1       -54.8580    4.8940  -32.9760 H       147 MET    0.0900
   2345 HG2       -54.9560    3.4470  -34.0430 H       147 MET    0.0900
   2346 HE1       -53.2230    2.0410  -34.5250 H       147 MET    0.0900
   2347 HE2       -53.3940    0.9590  -33.1000 H       147 MET    0.5100
   2348 HE3       -51.7750    1.6340  -33.5410 H       147 MET   -0.5100
   2349 N         -58.9720    3.0100  -30.9510 N.am    148 ILE   -0.4700
   2350 CA        -60.2270    2.2580  -30.8550 C.3     148 ILE    0.3100
   2351 C         -61.4400    3.1170  -31.2210 C.2     148 ILE    0.0700
   2352 O         -62.3820    2.6340  -31.8470 O.2     148 ILE    0.0900
   2353 CB        -60.4540    1.6460  -29.4530 C.3     148 ILE   -0.0900
   2354 CG1       -60.6220    2.7610  -28.4200 C.3     148 ILE    0.0900
   2355 CG2       -59.2940    0.7010  -29.0990 C.3     148 ILE   -0.2700
   2356 CD        -60.9800    2.2630  -27.0190 C.3     148 ILE    0.0900
   2357 HN        -58.4680    3.1690  -30.1050 H       148 ILE    0.0900
   2358 HA        -60.1920    1.4730  -31.5960 H       148 ILE    0.0900
   2359 HB        -61.4090    1.0800  -29.4450 H       148 ILE   -0.1800
   2360 HG11      -61.4250    3.4420  -28.7680 H       148 ILE    0.0900
   2361 HG12      -59.6690    3.3290  -28.3580 H       148 ILE    0.0900
   2362 HG21      -58.3670    1.2840  -28.9200 H       148 ILE   -0.2700
   2363 HG22      -59.1130   -0.0060  -29.9370 H       148 ILE    0.0900
   2364 HG23      -59.5390    0.1330  -28.1760 H       148 ILE    0.0900
   2365 HD1       -60.1120    1.7400  -26.5650 H       148 ILE    0.0900
   2366 HD2       -61.8320    1.5520  -27.0760 H       148 ILE    0.5100
   2367 HD3       -61.2550    3.1230  -26.3710 H       148 ILE   -0.5100
   2368 N         -61.4110    4.3960  -30.8440 N.am    149 ILE   -0.4700
   2369 CA        -62.5070    5.2950  -31.1710 C.3     149 ILE    0.3100
   2370 C         -62.5740    5.3690  -32.7000 C.2     149 ILE    0.0700
   2371 O         -63.6590    5.3660  -33.2940 O.2     149 ILE    0.0900
   2372 CB        -62.2920    6.7010  -30.5440 C.3     149 ILE   -0.0900
   2373 CG1       -62.3540    6.5980  -29.0200 C.3     149 ILE    0.0900
   2374 CG2       -63.3810    7.6520  -30.9820 C.3     149 ILE   -0.2700
   2375 CD        -62.1260    7.8940  -28.3030 C.3     149 ILE    0.0900
   2376 HN        -60.6510    4.7870  -30.3300 H       149 ILE    0.0900
   2377 HA        -63.4190    4.8550  -30.7960 H       149 ILE    0.0900
   2378 HB        -61.3060    7.1010  -30.8650 H       149 ILE   -0.1800
   2379 HG11      -61.5820    5.8730  -28.6880 H       149 ILE    0.0900
   2380 HG12      -63.3560    6.2130  -28.7370 H       149 ILE    0.0900
   2381 HG21      -64.3730    7.2690  -30.6600 H       149 ILE   -0.2700
   2382 HG22      -63.3790    7.7450  -32.0890 H       149 ILE    0.0900
   2383 HG23      -63.2200    8.6490  -30.5220 H       149 ILE    0.0900
   2384 HD1       -62.9910    8.5750  -28.4600 H       149 ILE    0.0900
   2385 HD2       -61.2110    8.3870  -28.6940 H       149 ILE    0.5100
   2386 HD3       -62.0150    7.7080  -27.2130 H       149 ILE   -0.5100
   2387 N         -61.3980    5.4030  -33.3330 N.am    150 PHE   -0.4700
   2388 CA        -61.3380    5.4390  -34.7920 C.3     150 PHE    0.3100
   2389 C         -62.0250    4.1990  -35.3410 C.2     150 PHE    0.0700
   2390 O         -62.8720    4.2890  -36.2230 O.2     150 PHE    0.0900
   2391 CB        -59.8920    5.4580  -35.3090 C.3     150 PHE   -0.1800
   2392 CG        -59.7930    5.2460  -36.7980 C.ar    150 PHE    0.0900
   2393 CD1       -60.3530    6.1730  -37.6780 C.ar    150 PHE    0.0900
   2394 CD2       -59.2290    4.0830  -37.3200 C.ar    150 PHE    0.0000
   2395 CE1       -60.3570    5.9460  -39.0420 C.ar    150 PHE   -0.1150
   2396 CE2       -59.2260    3.8480  -38.6870 C.ar    150 PHE    0.1150
   2397 CZ        -59.7980    4.7810  -39.5490 C.ar    150 PHE   -0.1150
   2398 HN        -60.5260    5.4050  -32.8500 H       150 PHE    0.1150
   2399 HA        -61.8580    6.3270  -35.1190 H       150 PHE   -0.1150
   2400 HB1       -59.3150    4.6440  -34.8190 H       150 PHE    0.1150
   2401 HB2       -59.4310    6.4420  -35.0810 H       150 PHE   -0.1150
   2402 HD1       -60.7880    7.0810  -37.2890 H       150 PHE    0.1150
   2403 HD2       -58.7900    3.3570  -36.6520 H       150 PHE   -0.1150
   2404 HE1       -60.7930    6.6720  -39.7120 H       150 PHE    0.1150
   2405 HE2       -58.7830    2.9450  -39.0820 H       150 PHE    0.5100
   2406 HZ        -59.8060    4.5980  -40.6130 H       150 PHE   -0.5100
   2407 N         -61.6450    3.0380  -34.8130 N.am    151 VAL   -0.4700
   2408 CA        -62.2360    1.7830  -35.2450 C.3     151 VAL    0.3100
   2409 C         -63.7560    1.8070  -35.1390 C.2     151 VAL    0.0700
   2410 O         -64.4570    1.3510  -36.0410 O.2     151 VAL    0.0900
   2411 CB        -61.7540    0.5990  -34.3990 C.3     151 VAL   -0.0900
   2412 CG1       -62.3800   -0.6800  -34.9280 C.3     151 VAL    0.0900
   2413 CG2       -60.2350    0.5030  -34.4320 C.3     151 VAL   -0.2700
   2414 HN        -60.9460    2.9760  -34.1050 H       151 VAL    0.0900
   2415 HA        -61.9660    1.6320  -36.2790 H       151 VAL    0.0900
   2416 HB        -62.0500    0.7510  -33.3390 H       151 VAL    0.0900
   2417 HG11      -62.2350   -0.7490  -36.0280 H       151 VAL   -0.2700
   2418 HG12      -63.4690   -0.6850  -34.7130 H       151 VAL    0.0900
   2419 HG13      -61.8990   -1.5610  -34.4520 H       151 VAL    0.0900
   2420 HG21      -59.7900    1.2360  -33.7250 H       151 VAL    0.0900
   2421 HG22      -59.8640    0.7270  -35.4550 H       151 VAL    0.5100
   2422 HG23      -59.9140   -0.5180  -34.1340 H       151 VAL   -0.5100
   2423 N         -64.2740    2.3280  -34.0280 N.am    152 TRP   -0.4700
   2424 CA        -65.7140    2.3670  -33.8370 C.3     152 TRP    0.3100
   2425 C         -66.4290    3.2580  -34.8260 C.2     152 TRP    0.0700
   2426 O         -67.4370    2.8620  -35.4120 O.2     152 TRP    0.0900
   2427 CB        -66.0620    2.7720  -32.4070 C.3     152 TRP   -0.1800
   2428 CG        -66.0160    1.6140  -31.4900 C.ar    152 TRP    0.0900
   2429 CD1       -64.9070    1.0510  -30.9140 C.ar    152 TRP    0.0900
   2430 CD2       -67.1200    0.7970  -31.1110 C.ar    152 TRP   -0.0300
   2431 CE2       -66.6070   -0.2490  -30.3050 C.ar    152 TRP   -0.1500
   2432 CE3       -68.4980    0.8410  -31.3720 C.ar    152 TRP    0.2200
   2433 NE1       -65.2550   -0.0640  -30.2010 N.ar    152 TRP   -0.5100
   2434 CZ2       -67.4240   -1.2430  -29.7580 C.ar    152 TRP    0.3700
   2435 CZ3       -69.3140   -0.1450  -30.8300 C.ar    152 TRP    0.2400
   2436 CH2       -68.7730   -1.1750  -30.0320 C.ar    152 TRP    0.1100
   2437 HN        -63.7120    2.7040  -33.2940 H       152 TRP   -0.2500
   2438 HA        -66.1060    1.3850  -34.0530 H       152 TRP    0.1700
   2439 HB1       -67.0840    3.2060  -32.3870 H       152 TRP   -0.2000
   2440 HB2       -65.3350    3.5350  -32.0560 H       152 TRP    0.1400
   2441 HD1       -63.9010    1.4340  -31.0100 H       152 TRP   -0.2700
   2442 HE1       -64.6390   -0.6340  -29.7000 H       152 TRP    0.1600
   2443 HE3       -68.9340    1.6190  -31.9810 H       152 TRP   -0.1400
   2444 HZ2       -67.0320   -2.0400  -29.1440 H       152 TRP    0.1400
   2445 HZ3       -70.3770   -0.1230  -31.0230 H       152 TRP    0.5100
   2446 HH2       -69.4320   -1.9280  -29.6270 H       152 TRP   -0.5100
   2447 N         -65.9070    4.4650  -35.0240 N.am    153 LEU   -0.4700
   2448 CA        -66.5100    5.4050  -35.9540 C.3     153 LEU    0.3100
   2449 C         -66.4460    4.8200  -37.3590 C.2     153 LEU    0.0700
   2450 O         -67.4240    4.8520  -38.1100 O.2     153 LEU    0.0900
   2451 CB        -65.7750    6.7500  -35.8910 C.3     153 LEU   -0.1800
   2452 CG        -65.9580    7.5620  -34.5970 C.3     153 LEU    0.0900
   2453 CD1       -64.9430    8.6950  -34.5470 C.3     153 LEU    0.0900
   2454 CD2       -67.3760    8.1070  -34.5090 C.3     153 LEU   -0.0900
   2455 HN        -65.0880    4.7780  -34.5480 H       153 LEU    0.0900
   2456 HA        -67.5480    5.5270  -35.6840 H       153 LEU   -0.2700
   2457 HB1       -66.1320    7.3740  -36.7370 H       153 LEU    0.0900
   2458 HB2       -64.6900    6.5530  -36.0200 H       153 LEU    0.0900
   2459 HG        -65.8140    6.8960  -33.7190 H       153 LEU    0.0900
   2460 HD11      -65.0820    9.3710  -35.4180 H       153 LEU   -0.2700
   2461 HD12      -63.9120    8.2820  -34.5790 H       153 LEU    0.0900
   2462 HD13      -65.0810    9.2850  -33.6160 H       153 LEU    0.0900
   2463 HD21      -68.1070    7.2710  -34.5120 H       153 LEU    0.0900
   2464 HD22      -67.5850    8.7620  -35.3820 H       153 LEU    0.5100
   2465 HD23      -67.5010    8.6860  -33.5690 H       153 LEU   -0.5100
   2466 N         -65.2960    4.2570  -37.7060 N.am    154 TRP   -0.4700
   2467 CA        -65.1120    3.6660  -39.0150 C.3     154 TRP    0.3100
   2468 C         -66.0870    2.5260  -39.2480 C.2     154 TRP    0.0700
   2469 O         -66.9310    2.5980  -40.1400 O.2     154 TRP    0.0900
   2470 CB        -63.6870    3.1480  -39.1560 C.3     154 TRP   -0.1800
   2471 CG        -63.3000    2.8020  -40.5420 C.ar    154 TRP    0.0900
   2472 CD1       -63.1360    1.5470  -41.0640 C.ar    154 TRP    0.0900
   2473 CD2       -62.9290    3.7180  -41.5680 C.ar    154 TRP   -0.0300
   2474 CE2       -62.5350    2.9510  -42.6880 C.ar    154 TRP   -0.1500
   2475 CE3       -62.8890    5.1150  -41.6530 C.ar    154 TRP    0.2200
   2476 NE1       -62.6710    1.6300  -42.3500 N.ar    154 TRP   -0.5100
   2477 CZ2       -62.0960    3.5380  -43.8800 C.ar    154 TRP    0.3700
   2478 CZ3       -62.4530    5.7000  -42.8420 C.ar    154 TRP    0.2400
   2479 CH2       -62.0640    4.9100  -43.9380 C.ar    154 TRP    0.1100
   2480 HN        -64.5150    4.2140  -37.0870 H       154 TRP   -0.2500
   2481 HA        -65.3140    4.4230  -39.7590 H       154 TRP    0.1700
   2482 HB1       -63.5780    2.2380  -38.5300 H       154 TRP   -0.2000
   2483 HB2       -62.9890    3.9300  -38.7880 H       154 TRP    0.1400
   2484 HD1       -63.3420    0.6270  -40.5390 H       154 TRP   -0.2700
   2485 HE1       -62.4710    0.8720  -42.9310 H       154 TRP    0.1600
   2486 HE3       -63.1850    5.7420  -40.8250 H       154 TRP   -0.1400
   2487 HZ2       -61.7910    2.9510  -44.7330 H       154 TRP    0.1400
   2488 HZ3       -62.4140    6.7760  -42.9200 H       154 TRP    0.5100
   2489 HH2       -61.7310    5.3920  -44.8460 H       154 TRP   -0.5100
   2490 N         -65.9810    1.4770  -38.4370 N.am    155 SER   -0.4700
   2491 CA        -66.8450    0.3030  -38.5690 C.3     155 SER    0.3100
   2492 C         -68.3340    0.6140  -38.6870 C.2     155 SER    0.0700
   2493 O         -69.0180    0.0420  -39.5310 O.2     155 SER    0.0900
   2494 CB        -66.6300   -0.6580  -37.3930 C.3     155 SER    0.0500
   2495 OG        -65.2670   -1.0380  -37.2840 O.3     155 SER    0.0900
   2496 HN        -65.3090    1.4450  -37.7010 H       155 SER    0.0900
   2497 HA        -66.6060   -0.1860  -39.5010 H       155 SER   -0.6600
   2498 HB1       -67.2420   -1.5730  -37.5440 H       155 SER    0.4300
   2499 HB2       -66.9360   -0.1610  -36.4470 H       155 SER    0.5100
   2500 HG1       -64.8240   -0.3110  -36.8410 H       155 SER   -0.5100
   2501 N         -68.8480    1.5080  -37.8450 N.am    156 VAL   -0.4700
   2502 CA        -70.2660    1.8400  -37.9040 C.3     156 VAL    0.3100
   2503 C         -70.5830    2.6230  -39.1710 C.2     156 VAL    0.0700
   2504 O         -71.6110    2.3880  -39.8160 O.2     156 VAL    0.0900
   2505 CB        -70.7230    2.6590  -36.6620 C.3     156 VAL   -0.0900
   2506 CG1       -72.1730    3.1020  -36.8270 C.3     156 VAL    0.0900
   2507 CG2       -70.5960    1.7940  -35.3990 C.3     156 VAL   -0.2700
   2508 HN        -68.3030    1.9780  -37.1560 H       156 VAL    0.0900
   2509 HA        -70.8180    0.9140  -37.9610 H       156 VAL    0.0900
   2510 HB        -70.0740    3.5530  -36.5480 H       156 VAL    0.0900
   2511 HG11      -72.8070    2.2360  -37.1140 H       156 VAL   -0.2700
   2512 HG12      -72.2440    3.8720  -37.6240 H       156 VAL    0.0900
   2513 HG13      -72.5520    3.5190  -35.8690 H       156 VAL    0.0900
   2514 HG21      -69.5400    1.4780  -35.2570 H       156 VAL    0.0900
   2515 HG22      -71.2280    0.8850  -35.4980 H       156 VAL    0.5100
   2516 HG23      -70.9150    2.3760  -34.5090 H       156 VAL   -0.5100
   2517 N         -69.6920    3.5430  -39.5370 N.am    157 LEU   -0.4700
   2518 CA        -69.8930    4.3520  -40.7330 C.3     157 LEU    0.3100
   2519 C         -70.0500    3.5100  -41.9860 C.2     157 LEU    0.0700
   2520 O         -70.9580    3.7480  -42.7830 O.2     157 LEU    0.0900
   2521 CB        -68.7250    5.3280  -40.9400 C.3     157 LEU   -0.1800
   2522 CG        -68.7030    6.1190  -42.2670 C.3     157 LEU    0.0900
   2523 CD1       -69.9620    6.9860  -42.4290 C.3     157 LEU    0.0900
   2524 CD2       -67.4570    6.9920  -42.2880 C.3     157 LEU   -0.0900
   2525 HN        -68.8580    3.7190  -39.0180 H       157 LEU    0.0900
   2526 HA        -70.8170    4.8970  -40.6150 H       157 LEU   -0.2700
   2527 HB1       -67.7830    4.7440  -40.8800 H       157 LEU    0.0900
   2528 HB2       -68.7490    6.0640  -40.1090 H       157 LEU    0.0900
   2529 HG        -68.6430    5.4040  -43.1140 H       157 LEU    0.0900
   2530 HD11      -70.0330    7.7150  -41.5940 H       157 LEU   -0.2700
   2531 HD12      -70.8680    6.3430  -42.4160 H       157 LEU    0.0900
   2532 HD13      -69.9140    7.5460  -43.3870 H       157 LEU    0.0900
   2533 HD21      -66.5460    6.3610  -42.2150 H       157 LEU    0.0900
   2534 HD22      -67.4710    7.6940  -41.4270 H       157 LEU    0.5100
   2535 HD23      -67.4130    7.5670  -43.2380 H       157 LEU   -0.5100
   2536 N         -69.1810    2.5200  -42.1680 N.am    158 TRP   -0.4700
   2537 CA        -69.2560    1.6920  -43.3570 C.3     158 TRP    0.3100
   2538 C         -70.2330    0.5310  -43.3110 C.2     158 TRP    0.0700
   2539 O         -70.2540   -0.3040  -44.2150 O.2     158 TRP    0.0900
   2540 CB        -67.8570    1.2070  -43.7430 C.3     158 TRP   -0.1800
   2541 CG        -66.9830    2.3600  -44.0510 C.ar    158 TRP    0.0900
   2542 CD1       -65.8740    2.7710  -43.3550 C.ar    158 TRP    0.0900
   2543 CD2       -67.2220    3.3440  -45.0530 C.ar    158 TRP   -0.0300
   2544 CE2       -66.2240    4.3410  -44.9020 C.ar    158 TRP   -0.1500
   2545 CE3       -68.1820    3.4920  -46.0610 C.ar    158 TRP    0.2200
   2546 NE1       -65.4180    3.9650  -43.8580 N.ar    158 TRP   -0.5100
   2547 CZ2       -66.1660    5.4680  -45.7250 C.ar    158 TRP    0.3700
   2548 CZ3       -68.1240    4.6120  -46.8800 C.ar    158 TRP    0.2400
   2549 CH2       -67.1260    5.5850  -46.7030 C.ar    158 TRP    0.1100
   2550 HN        -68.4580    2.3080  -41.5160 H       158 TRP   -0.2500
   2551 HA        -69.6840    2.2820  -44.1530 H       158 TRP    0.1700
   2552 HB1       -67.9230    0.5510  -44.6370 H       158 TRP   -0.2000
   2553 HB2       -67.4170    0.6320  -42.9010 H       158 TRP    0.1400
   2554 HD1       -65.4260    2.2350  -42.5320 H       158 TRP   -0.2700
   2555 HE1       -64.6470    4.4640  -43.5270 H       158 TRP    0.1600
   2556 HE3       -68.9610    2.7590  -46.2120 H       158 TRP   -0.1400
   2557 HZ2       -65.4060    6.2260  -45.6120 H       158 TRP    0.1400
   2558 HZ3       -68.8580    4.7370  -47.6630 H       158 TRP    0.5100
   2559 HH2       -67.1120    6.4470  -47.3530 H       158 TRP   -0.5100
   2560 N         -71.0580    0.4790  -42.2710 N.am    159 ALA   -0.4700
   2561 CA        -72.0600   -0.5770  -42.1640 C.3     159 ALA    0.3100
   2562 C         -73.4350    0.0800  -42.0810 C.2     159 ALA    0.0700
   2563 O         -74.4480   -0.5160  -42.4280 O.2     159 ALA    0.0900
   2564 CB        -71.8010   -1.4540  -40.9270 C.3     159 ALA   -0.2700
   2565 HN        -71.0320    1.1450  -41.5290 H       159 ALA    0.0900
   2566 HA        -72.0120   -1.1740  -43.0630 H       159 ALA    0.0900
   2567 HB1       -71.8430   -0.8350  -40.0050 H       159 ALA    0.0900
   2568 HB2       -70.7940   -1.9180  -40.9970 H       159 ALA    0.5100
   2569 HB3       -72.5750   -2.2480  -40.8570 H       159 ALA   -0.5100
   2570 N         -73.4450    1.3360  -41.6450 N.am    160 ILE   -0.4700
   2571 CA        -74.6740    2.0990  -41.4780 C.3     160 ILE    0.3100
   2572 C         -75.4270    2.3590  -42.7870 C.2     160 ILE    0.0700
   2573 O         -76.6540    2.3880  -42.8030 O.2     160 ILE    0.0900
   2574 CB        -74.3550    3.4430  -40.7450 C.3     160 ILE   -0.0900
   2575 CG1       -75.5980    3.9870  -40.0380 C.3     160 ILE    0.0900
   2576 CG2       -73.8310    4.4660  -41.7260 C.3     160 ILE   -0.2700
   2577 CD        -76.0330    3.1780  -38.8520 C.3     160 ILE    0.0900
   2578 HN        -72.6040    1.8160  -41.4110 H       160 ILE    0.0900
   2579 HA        -75.3680    1.5060  -40.9010 H       160 ILE    0.0900
   2580 HB        -73.5910    3.2600  -39.9590 H       160 ILE   -0.1800
   2581 HG11      -76.4330    4.0160  -40.7690 H       160 ILE    0.0900
   2582 HG12      -75.3820    5.0220  -39.6980 H       160 ILE    0.0900
   2583 HG21      -74.6750    4.9270  -42.2830 H       160 ILE   -0.2700
   2584 HG22      -73.1510    3.9770  -42.4560 H       160 ILE    0.0900
   2585 HG23      -73.2840    5.2650  -41.1830 H       160 ILE    0.0900
   2586 HD1       -75.2220    3.1450  -38.0930 H       160 ILE    0.0900
   2587 HD2       -76.2650    2.1380  -39.1660 H       160 ILE    0.5100
   2588 HD3       -76.9330    3.6380  -38.3890 H       160 ILE   -0.5100
   2589 N         -74.6890    2.5220  -43.8860 N.am    161 GLY   -0.4700
   2590 CA        -75.2870    2.7950  -45.1830 C.3     161 GLY    0.3100
   2591 C         -76.6160    2.1470  -45.5240 C.2     161 GLY   -0.0200
   2592 O         -77.5730    2.8380  -45.8430 O.2     161 GLY    0.0900
   2593 HN        -73.6940    2.4640  -43.8670 H       161 GLY    0.0900
   2594 HA1       -74.5700    2.4720  -45.9220 H       161 GLY    0.5100
   2595 HA2       -75.4240    3.8650  -45.2360 H       161 GLY   -0.5100
   2596 N         -76.7150    0.8170  -45.4830 N.am    162 PRO   -0.2900
   2597 CA        -78.0090    0.2130  -45.8180 C.3     162 PRO    0.0000
   2598 C         -79.1780    0.5700  -44.8870 C.2     162 PRO    0.0900
   2599 O         -80.3350    0.5170  -45.3020 O.2     162 PRO    0.0900
   2600 CB        -77.6940   -1.2780  -45.8330 C.3     162 PRO    0.0200
   2601 CG        -76.2660   -1.3030  -46.3210 C.3     162 PRO    0.0900
   2602 CD        -75.6370   -0.1870  -45.5170 C.3     162 PRO   -0.1800
   2603 HA        -78.3800    0.6060  -46.7520 H       162 PRO    0.0900
   2604 HB1       -78.3680   -1.8290  -46.5250 H       162 PRO    0.0900
   2605 HB2       -77.7830   -1.7210  -44.8190 H       162 PRO   -0.1800
   2606 HG1       -75.7820   -2.2790  -46.1080 H       162 PRO    0.0900
   2607 HG2       -76.2060   -1.1010  -47.4110 H       162 PRO    0.0900
   2608 HD1       -75.3800   -0.5140  -44.4870 H       162 PRO    0.5100
   2609 HD2       -74.7390    0.2270  -46.0200 H       162 PRO   -0.5100
   2610 N         -78.9040    0.9410  -43.6360 N.am    163 ILE   -0.4700
   2611 CA        -79.9970    1.2930  -42.7370 C.3     163 ILE    0.3100
   2612 C         -80.7360    2.5230  -43.2610 C.2     163 ILE    0.0700
   2613 O         -81.9210    2.7010  -42.9830 O.2     163 ILE    0.0900
   2614 CB        -79.5200    1.6010  -41.2830 C.3     163 ILE   -0.0900
   2615 CG1       -78.8800    0.3660  -40.6340 C.3     163 ILE    0.0900
   2616 CG2       -80.7010    2.0490  -40.4400 C.3     163 ILE   -0.2700
   2617 CD        -79.7870   -0.8290  -40.5610 C.3     163 ILE    0.0900
   2618 HN        -77.9770    0.9940  -43.2720 H       163 ILE    0.0900
   2619 HA        -80.6850    0.4610  -42.7270 H       163 ILE    0.0900
   2620 HB        -78.7520    2.4030  -41.3050 H       163 ILE   -0.1800
   2621 HG11      -78.5680    0.6330  -39.6030 H       163 ILE    0.0900
   2622 HG12      -77.9790    0.0870  -41.2220 H       163 ILE    0.0900
   2623 HG21      -81.5980    1.4430  -40.6870 H       163 ILE   -0.2700
   2624 HG22      -80.9270    3.1170  -40.6450 H       163 ILE    0.0900
   2625 HG23      -80.4680    1.9170  -39.3620 H       163 ILE    0.0900
   2626 HD1       -80.1030   -1.1310  -41.5830 H       163 ILE    0.0900
   2627 HD2       -80.6940   -0.5790  -39.9690 H       163 ILE    0.5100
   2628 HD3       -79.2530   -1.6810  -40.0890 H       163 ILE   -0.5100
   2629 N         -80.0400    3.3620  -44.0330 N.am    164 PHE   -0.4700
   2630 CA        -80.6310    4.5910  -44.5710 C.3     164 PHE    0.3100
   2631 C         -81.1170    4.4980  -45.9960 C.2     164 PHE    0.0700
   2632 O         -81.7380    5.4330  -46.4940 O.2     164 PHE    0.0900
   2633 CB        -79.6440    5.7500  -44.4490 C.3     164 PHE   -0.1800
   2634 CG        -79.4100    6.1690  -43.0430 C.ar    164 PHE    0.0900
   2635 CD1       -80.4180    6.8050  -42.3230 C.ar    164 PHE    0.0900
   2636 CD2       -78.2160    5.8670  -42.4010 C.ar    164 PHE    0.0000
   2637 CE1       -80.2480    7.1290  -40.9720 C.ar    164 PHE   -0.1150
   2638 CE2       -78.0300    6.1880  -41.0520 C.ar    164 PHE    0.1150
   2639 CZ        -79.0510    6.8180  -40.3340 C.ar    164 PHE   -0.1150
   2640 HN        -79.0890    3.1910  -44.2770 H       164 PHE    0.1150
   2641 HA        -81.5310    4.8020  -44.0140 H       164 PHE   -0.1150
   2642 HB1       -80.0410    6.6310  -44.9980 H       164 PHE    0.1150
   2643 HB2       -78.6640    5.4460  -44.8740 H       164 PHE   -0.1150
   2644 HD1       -81.3460    7.0530  -42.8150 H       164 PHE    0.1150
   2645 HD2       -77.4240    5.3800  -42.9500 H       164 PHE   -0.1150
   2646 HE1       -81.0420    7.6190  -40.4280 H       164 PHE    0.1150
   2647 HE2       -77.0960    5.9480  -40.5650 H       164 PHE    0.5100
   2648 HZ        -78.9120    7.0620  -39.2910 H       164 PHE   -0.5100
   2649 N         -80.8610    3.3740  -46.6530 N.am    165 GLY   -0.4700
   2650 CA        -81.3080    3.2440  -48.0250 C.3     165 GLY    0.3100
   2651 C         -80.1900    3.1450  -49.0430 C.2     165 GLY   -0.0200
   2652 O         -80.4420    2.9000  -50.2260 O.2     165 GLY    0.0900
   2653 HN        -80.3710    2.6030  -46.2540 H       165 GLY    0.0900
   2654 HA1       -81.9080    4.1120  -48.2540 H       165 GLY    0.5100
   2655 HA2       -81.9100    2.3490  -48.0860 H       165 GLY   -0.5100
   2656 N         -78.9550    3.3520  -48.5910 N.am    166 TRP   -0.4700
   2657 CA        -77.7950    3.2680  -49.4600 C.3     166 TRP    0.3100
   2658 C         -77.3010    1.8310  -49.3660 C.2     166 TRP    0.0700
   2659 O         -76.3760    1.5240  -48.6190 O.2     166 TRP    0.0900
   2660 CB        -76.7100    4.2660  -49.0080 C.3     166 TRP   -0.1800
   2661 CG        -75.4790    4.2720  -49.8950 C.ar    166 TRP    0.0900
   2662 CD1       -75.4310    3.9900  -51.2360 C.ar    166 TRP    0.0900
   2663 CD2       -74.1260    4.5390  -49.4990 C.ar    166 TRP   -0.0300
   2664 CE2       -73.3160    4.3910  -50.6530 C.ar    166 TRP   -0.1500
   2665 CE3       -73.5170    4.8860  -48.2850 C.ar    166 TRP    0.2200
   2666 NE1       -74.1390    4.0570  -51.6890 N.ar    166 TRP   -0.5100
   2667 CZ2       -71.9330    4.5740  -50.6280 C.ar    166 TRP    0.3700
   2668 CZ3       -72.1370    5.0700  -48.2610 C.ar    166 TRP    0.2400
   2669 CH2       -71.3620    4.9130  -49.4290 C.ar    166 TRP    0.1100
   2670 HN        -78.7720    3.5720  -47.6350 H       166 TRP   -0.2500
   2671 HA        -78.1140    3.4910  -50.4670 H       166 TRP    0.1700
   2672 HB1       -76.3940    4.0030  -47.9760 H       166 TRP   -0.2000
   2673 HB2       -77.1440    5.2880  -49.0070 H       166 TRP    0.1400
   2674 HD1       -76.2880    3.7510  -51.8470 H       166 TRP   -0.2700
   2675 HE1       -73.8530    3.8910  -52.6070 H       166 TRP    0.1600
   2676 HE3       -74.0900    5.0120  -47.3780 H       166 TRP   -0.1400
   2677 HZ2       -71.3190    4.4580  -51.5090 H       166 TRP    0.1400
   2678 HZ3       -71.6520    5.3370  -47.3330 H       166 TRP    0.5100
   2679 HH2       -70.2940    5.0620  -49.3760 H       166 TRP   -0.5100
   2680 N         -77.9280    0.9500  -50.1380 N.am    167 GLY   -0.4700
   2681 CA        -77.5830   -0.4560  -50.1020 C.3     167 GLY    0.3100
   2682 C         -78.6640   -1.1030  -49.2630 C.2     167 GLY   -0.0200
   2683 O         -79.5820   -0.4210  -48.8080 O.2     167 GLY    0.0900
   2684 HN        -78.6530    1.2140  -50.7700 H       167 GLY    0.0900
   2685 HA1       -76.6130   -0.5840  -49.6460 H       167 GLY    0.5100
   2686 HA2       -77.5810   -0.8590  -51.1040 H       167 GLY   -0.5100
   2687 N         -78.5910   -2.4020  -49.0280 N.am    168 ALA   -0.4700
   2688 CA        -79.6350   -3.0170  -48.2340 C.3     168 ALA    0.3100
   2689 C         -79.2200   -4.2550  -47.4540 C.2     168 ALA    0.0700
   2690 O         -78.3070   -4.9840  -47.8320 O.2     168 ALA    0.0900
   2691 CB        -80.8180   -3.3520  -49.1280 C.3     168 ALA   -0.2700
   2692 HN        -77.8570   -2.9860  -49.3650 H       168 ALA    0.0900
   2693 HA        -79.9270   -2.3230  -47.4600 H       168 ALA    0.0900
   2694 HB1       -80.5060   -4.0560  -49.9290 H       168 ALA    0.0900
   2695 HB2       -81.2090   -2.4260  -49.6020 H       168 ALA    0.5100
   2696 HB3       -81.6220   -3.8320  -48.5280 H       168 ALA   -0.5100
   2697 N         -79.9060   -4.4740  -46.3440 N.am    169 TYR   -0.4700
   2698 CA        -79.6570   -5.6430  -45.5300 C.3     169 TYR    0.3100
   2699 C         -80.8880   -6.4890  -45.7090 C.2     169 TYR    0.0700
   2700 O         -81.9810   -6.0800  -45.3360 O.2     169 TYR    0.0900
   2701 CB        -79.4990   -5.2680  -44.0700 C.3     169 TYR   -0.1800
   2702 CG        -78.1270   -4.7600  -43.7440 C.ar    169 TYR    0.0900
   2703 CD1       -77.0040   -5.5460  -43.9900 C.ar    169 TYR    0.0900
   2704 CD2       -77.9490   -3.5120  -43.1480 C.ar    169 TYR    0.0000
   2705 CE1       -75.7400   -5.1090  -43.6450 C.ar    169 TYR   -0.1150
   2706 CE2       -76.6820   -3.0640  -42.8000 C.ar    169 TYR    0.1150
   2707 CZ        -75.5860   -3.8710  -43.0500 C.ar    169 TYR   -0.1150
   2708 OH        -74.3300   -3.4620  -42.6940 O.3     169 TYR    0.1150
   2709 HN        -80.6160   -3.8520  -46.0230 H       169 TYR    0.1100
   2710 HA        -78.7570   -6.1160  -45.8930 H       169 TYR   -0.5400
   2711 HB1       -79.6820   -6.1620  -43.4360 H       169 TYR    0.4300
   2712 HB2       -80.2220   -4.4640  -43.8140 H       169 TYR   -0.1150
   2713 HD1       -77.1240   -6.5120  -44.4590 H       169 TYR    0.1150
   2714 HD2       -78.8070   -2.8850  -42.9560 H       169 TYR   -0.1150
   2715 HE1       -74.8770   -5.7310  -43.8390 H       169 TYR    0.1150
   2716 HE2       -76.5530   -2.0970  -42.3380 H       169 TYR    0.5100
   2717 HH        -74.3450   -2.5070  -42.5990 H       169 TYR   -0.5100
   2718 N         -80.7210   -7.6660  -46.2880 N.am    170 THR   -0.4700
   2719 CA        -81.8640   -8.5240  -46.5280 C.3     170 THR    0.3100
   2720 C         -81.4780  -10.0000  -46.4280 C.2     170 THR    0.0700
   2721 O         -80.3470  -10.3360  -46.0790 O.2     170 THR    0.0900
   2722 CB        -82.4730   -8.2070  -47.9150 C.3     170 THR    0.1400
   2723 CG2       -81.4840   -8.5680  -49.0410 C.3     170 THR    0.0900
   2724 OG1       -83.6910   -8.9340  -48.0820 O.3     170 THR   -0.6600
   2725 HN        -79.8300   -8.0060  -46.5760 H       170 THR    0.4300
   2726 HA        -82.5890   -8.3490  -45.7460 H       170 THR   -0.2700
   2727 HB        -82.6880   -7.1200  -47.9940 H       170 THR    0.0900
   2728 HG1       -84.1010   -8.5840  -48.8760 H       170 THR    0.0900
   2729 HG21      -81.2410   -9.6520  -49.0020 H       170 THR    0.0900
   2730 HG22      -80.5440   -7.9890  -48.9200 H       170 THR    0.5100
   2731 HG23      -81.9370   -8.3410  -50.0300 H       170 THR   -0.5100
   2732 N         -82.4180  -10.8920  -46.7170 N.am    171 LEU   -0.4700
   2733 CA        -82.1350  -12.3170  -46.6570 C.3     171 LEU    0.3100
   2734 C         -81.3000  -12.8210  -47.8440 C.2     171 LEU    0.0700
   2735 O         -81.2990  -12.2350  -48.9370 O.2     171 LEU    0.0900
   2736 CB        -83.4460  -13.1030  -46.5850 C.3     171 LEU   -0.1800
   2737 CG        -84.3600  -12.8590  -45.3810 C.3     171 LEU    0.0900
   2738 CD1       -85.7790  -13.3130  -45.7150 C.3     171 LEU    0.0900
   2739 CD2       -83.8150  -13.6010  -44.1600 C.3     171 LEU   -0.0900
   2740 HN        -83.3430  -10.6300  -46.9820 H       171 LEU    0.0900
   2741 HA        -81.5320  -12.5070  -45.7820 H       171 LEU   -0.2700
   2742 HB1       -83.1880  -14.1830  -46.5940 H       171 LEU    0.0900
   2743 HB2       -84.0290  -12.8630  -47.4990 H       171 LEU    0.0900
   2744 HG        -84.3640  -11.7770  -45.1290 H       171 LEU    0.0900
   2745 HD11      -85.7850  -14.3960  -45.9630 H       171 LEU   -0.2700
   2746 HD12      -86.1600  -12.7470  -46.5920 H       171 LEU    0.0900
   2747 HD13      -86.4450  -13.1450  -44.8420 H       171 LEU    0.0900
   2748 HD21      -82.7360  -13.3750  -44.0260 H       171 LEU    0.0900
   2749 HD22      -83.9330  -14.6970  -44.3000 H       171 LEU    0.5100
   2750 HD23      -84.3610  -13.2790  -43.2470 H       171 LEU   -0.5100
   2751 N         -80.5950  -13.9260  -47.6050 N.am    172 GLU   -0.4700
   2752 CA        -79.7490  -14.5660  -48.6030 C.3     172 GLU    0.3100
   2753 C         -79.8110  -16.0910  -48.4600 C.2     172 GLU    0.0700
   2754 O         -80.3420  -16.6050  -47.4770 O.2     172 GLU    0.0900
   2755 CB        -78.3060  -14.1010  -48.4310 C.3     172 GLU   -0.1800
   2756 CG        -77.7460  -14.3820  -47.0500 C.3     172 GLU    0.0900
   2757 CD        -76.2470  -14.2320  -46.9910 C.2     172 GLU    0.0900
   2758 OE1       -75.6600  -13.6870  -47.9500 O.co2   172 GLU   -0.2800
   2759 OE2       -75.6520  -14.6550  -45.9810 O.co2   172 GLU    0.0900
   2760 HN        -80.6150  -14.3720  -46.7140 H       172 GLU    0.0900
   2761 HA        -80.1190  -14.2990  -49.5820 H       172 GLU    0.6200
   2762 HB1       -78.2620  -13.0070  -48.6160 H       172 GLU   -0.7600
   2763 HB2       -77.6740  -14.6190  -49.1830 H       172 GLU   -0.7600
   2764 HG1       -78.0080  -15.4220  -46.7600 H       172 GLU    0.5100
   2765 HG2       -78.2010  -13.6760  -46.3250 H       172 GLU   -0.5100
   2766 N         -79.2770  -16.8030  -49.4530 N.am    173 GLY   -0.4700
   2767 CA        -79.2380  -18.2590  -49.4370 C.3     173 GLY    0.3100
   2768 C         -80.5300  -18.9700  -49.1040 C.2     173 GLY   -0.0200
   2769 O         -81.5640  -18.7150  -49.7250 O.2     173 GLY    0.0900
   2770 HN        -78.8770  -16.3670  -50.2550 H       173 GLY    0.0900
   2771 HA1       -78.5000  -18.5440  -48.7030 H       173 GLY    0.5100
   2772 HA2       -78.9260  -18.5750  -50.4210 H       173 GLY   -0.5100
   2773 N         -80.4660  -19.8820  -48.1310 N.am    174 VAL   -0.4700
   2774 CA        -81.6390  -20.6310  -47.6960 C.3     174 VAL    0.3100
   2775 C         -82.6200  -19.7590  -46.9130 C.2     174 VAL    0.0700
   2776 O         -83.5670  -20.2670  -46.3070 O.2     174 VAL    0.0900
   2777 CB        -81.2490  -21.8480  -46.8450 C.3     174 VAL   -0.0900
   2778 CG1       -80.3630  -22.7690  -47.6670 C.3     174 VAL    0.0900
   2779 CG2       -80.5340  -21.4090  -45.5750 C.3     174 VAL   -0.2700
   2780 HN        -79.6140  -20.0900  -47.6580 H       174 VAL    0.0900
   2781 HA        -82.1720  -20.9520  -48.5780 H       174 VAL    0.0900
   2782 HB        -82.1640  -22.3930  -46.5290 H       174 VAL    0.0900
   2783 HG11      -79.4430  -22.2320  -47.9830 H       174 VAL   -0.2700
   2784 HG12      -80.9070  -23.1050  -48.5760 H       174 VAL    0.0900
   2785 HG13      -80.0670  -23.6510  -47.0600 H       174 VAL    0.0900
   2786 HG21      -80.7610  -20.3430  -45.3580 H       174 VAL    0.0900
   2787 HG22      -79.4360  -21.5190  -45.7010 H       174 VAL    0.5100
   2788 HG23      -80.8760  -22.0260  -44.7160 H       174 VAL   -0.5100
   2789 N         -82.3640  -18.4460  -46.9370 N.am    175 LEU   -0.4700
   2790 CA        -83.2000  -17.4170  -46.3190 C.3     175 LEU    0.3100
   2791 C         -83.4260  -17.4800  -44.8030 C.2     175 LEU    0.0700
   2792 O         -84.5040  -17.1510  -44.3080 O.2     175 LEU    0.0900
   2793 CB        -84.5400  -17.3830  -47.0530 C.3     175 LEU   -0.1800
   2794 CG        -84.3670  -17.2580  -48.5700 C.3     175 LEU    0.0900
   2795 CD1       -85.7110  -17.3690  -49.2550 C.3     175 LEU    0.0900
   2796 CD2       -83.6980  -15.9220  -48.9050 C.3     175 LEU   -0.0900
   2797 HN        -81.5550  -18.0980  -47.4010 H       175 LEU    0.0900
   2798 HA        -82.6920  -16.4680  -46.3980 H       175 LEU   -0.2700
   2799 HB1       -85.1290  -16.5160  -46.6850 H       175 LEU    0.0900
   2800 HB2       -85.0970  -18.3170  -46.8290 H       175 LEU    0.0900
   2801 HG        -83.6980  -18.0660  -48.9340 H       175 LEU    0.0900
   2802 HD11      -86.3870  -16.5610  -48.9030 H       175 LEU   -0.2700
   2803 HD12      -86.1770  -18.3490  -49.0180 H       175 LEU    0.0900
   2804 HD13      -85.5840  -17.2710  -50.3550 H       175 LEU    0.0900
   2805 HD21      -82.6990  -15.8640  -48.4210 H       175 LEU    0.0900
   2806 HD22      -84.3220  -15.0820  -48.5330 H       175 LEU    0.5100
   2807 HD23      -83.5640  -15.8310  -50.0050 H       175 LEU   -0.5100
   2808 N         -82.3890  -17.8780  -44.0710 N.am    176 CYS   -0.4700
   2809 CA        -82.4680  -17.9730  -42.6230 C.3     176 CYS    0.3100
   2810 C         -81.4970  -17.0390  -41.8930 C.2     176 CYS    0.0700
   2811 O         -81.2990  -17.1290  -40.6800 O.2     176 CYS    0.0900
   2812 CB        -82.2420  -19.4200  -42.2000 C.3     176 CYS   -0.1100
   2813 SG        -83.6630  -20.4190  -42.6000 S.3     176 CYS    0.0900
   2814 HN        -81.5150  -18.1250  -44.4810 H       176 CYS    0.0900
   2815 HA        -83.4450  -17.6350  -42.3110 H       176 CYS   -0.2300
   2816 HB1       -82.0530  -19.4530  -41.1060 H       176 CYS    0.1600
   2817 HB2       -81.3440  -19.8130  -42.7210 H       176 CYS    0.5100
   2818 HG1       -83.6070  -20.1830  -43.9030 H       176 CYS   -0.5100
   2819 N         -80.8760  -16.1470  -42.6540 N.am    177 ASN   -0.4700
   2820 CA        -79.9800  -15.1630  -42.0760 C.3     177 ASN    0.3100
   2821 C         -79.9820  -13.9810  -43.0290 C.2     177 ASN    0.0700
   2822 O         -80.4590  -14.0810  -44.1630 O.2     177 ASN    0.0900
   2823 CB        -78.5670  -15.7210  -41.8600 C.3     177 ASN   -0.1800
   2824 CG        -77.7650  -15.7990  -43.1320 C.2     177 ASN    0.0900
   2825 ND2       -76.9440  -14.7730  -43.3780 N.am    177 ASN    0.0900
   2826 OD1       -77.8780  -16.7610  -43.8920 O.2     177 ASN    0.5500
   2827 HN        -80.9950  -16.1120  -43.6430 H       177 ASN   -0.5500
   2828 HA        -80.4010  -14.8520  -41.1320 H       177 ASN   -0.6200
   2829 HB1       -78.6450  -16.7420  -41.4310 H       177 ASN    0.3200
   2830 HB2       -78.0270  -15.0650  -41.1450 H       177 ASN    0.3000
   2831 HD21      -76.3850  -14.7680  -44.2080 H       177 ASN    0.5100
   2832 HD22      -76.8880  -14.0110  -42.7340 H       177 ASN   -0.5100
   2833 N         -79.4850  -12.8490  -42.5520 N.am    178 CYS   -0.4700
   2834 CA        -79.4540  -11.6460  -43.3460 C.3     178 CYS    0.3100
   2835 C         -78.0420  -11.1860  -43.6050 C.2     178 CYS    0.0700
   2836 O         -77.1010  -11.6290  -42.9520 O.2     178 CYS    0.0900
   2837 CB        -80.2850  -10.5760  -42.6380 C.3     178 CYS   -0.1000
   2838 SG        -82.0420  -10.9770  -42.8490 S.3     178 CYS    0.0900
   2839 HN        -79.1120  -12.7800  -41.6290 H       178 CYS    0.0900
   2840 HA        -79.8630  -11.8680  -44.3200 H       178 CYS   -0.0800
   2841 HB1       -80.0620   -9.5790  -43.0770 H       178 CYS    0.5100
   2842 HB2       -80.0220  -10.5520  -41.5590 H       178 CYS   -0.5100
   2843 N         -77.9010  -10.2990  -44.5830 N.am    179 SER   -0.4700
   2844 CA        -76.6170   -9.7510  -44.9680 C.3     179 SER    0.3100
   2845 C         -76.9180   -8.5830  -45.8780 C.2     179 SER    0.0700
   2846 O         -78.0800   -8.2120  -46.0480 O.2     179 SER    0.0900
   2847 CB        -75.7940  -10.7980  -45.7240 C.3     179 SER    0.0500
   2848 OG        -74.4910  -10.3160  -46.0120 O.3     179 SER    0.0900
   2849 HN        -78.6830   -9.9670  -45.1020 H       179 SER    0.0900
   2850 HA        -76.1000   -9.4440  -44.0710 H       179 SER   -0.6600
   2851 HB1       -76.2980  -11.0450  -46.6830 H       179 SER    0.4300
   2852 HB2       -75.7030  -11.7170  -45.1070 H       179 SER    0.5100
   2853 HG1       -74.1000  -10.9520  -46.6150 H       179 SER   -0.5100
   2854 N         -75.8820   -7.9860  -46.4580 N.am    180 PHE   -0.4700
   2855 CA        -76.1140   -6.8830  -47.3660 C.3     180 PHE    0.3100
   2856 C         -76.4960   -7.4450  -48.7210 C.2     180 PHE    0.0700
   2857 O         -76.1830   -8.5900  -49.0580 O.2     180 PHE    0.0900
   2858 CB        -74.8910   -5.9580  -47.4740 C.3     180 PHE   -0.1800
   2859 CG        -73.6940   -6.5780  -48.1320 C.ar    180 PHE    0.0900
   2860 CD1       -73.3860   -6.2950  -49.4570 C.ar    180 PHE    0.0900
   2861 CD2       -72.8480   -7.4230  -47.4170 C.ar    180 PHE    0.0000
   2862 CE1       -72.2560   -6.8430  -50.0610 C.ar    180 PHE   -0.1150
   2863 CE2       -71.7210   -7.9800  -48.0150 C.ar    180 PHE    0.1150
   2864 CZ        -71.4220   -7.6880  -49.3380 C.ar    180 PHE   -0.1150
   2865 HN        -74.9360   -8.2570  -46.3020 H       180 PHE    0.1150
   2866 HA        -76.9650   -6.3280  -47.0000 H       180 PHE   -0.1150
   2867 HB1       -74.5780   -5.6520  -46.4530 H       180 PHE    0.1150
   2868 HB2       -75.1640   -5.0640  -48.0740 H       180 PHE   -0.1150
   2869 HD1       -74.0300   -5.6410  -50.0250 H       180 PHE    0.1150
   2870 HD2       -73.0710   -7.6500  -46.3840 H       180 PHE   -0.1150
   2871 HE1       -72.0290   -6.6100  -51.0910 H       180 PHE    0.1150
   2872 HE2       -71.0790   -8.6400  -47.4490 H       180 PHE    0.5100
   2873 HZ        -70.5460   -8.1150  -49.8050 H       180 PHE   -0.5100
   2874 N         -77.2200   -6.6360  -49.4830 N.am    181 ASP   -0.4700
   2875 CA        -77.6730   -7.0260  -50.7960 C.3     181 ASP    0.3100
   2876 C         -76.5730   -6.8260  -51.8210 C.2     181 ASP    0.0700
   2877 O         -76.2290   -5.6930  -52.1660 O.2     181 ASP    0.0900
   2878 CB        -78.9060   -6.2120  -51.1620 C.3     181 ASP   -0.2800
   2879 CG        -79.3140   -6.4000  -52.5950 C.2     181 ASP    0.0900
   2880 OD1       -79.0150   -7.4740  -53.1570 O.co2   181 ASP    0.0900
   2881 OD2       -79.9490   -5.4790  -53.1510 O.co2   181 ASP    0.6200
   2882 HN        -77.4830   -5.7220  -49.1820 H       181 ASP   -0.7600
   2883 HA        -77.9040   -8.0810  -50.7780 H       181 ASP   -0.7600
   2884 HB1       -78.6910   -5.1350  -50.9940 H       181 ASP    0.5100
   2885 HB2       -79.7510   -6.5220  -50.5120 H       181 ASP   -0.5100
   2886 N         -76.0070   -7.9400  -52.2860 N.am    182 TYR   -0.4700
   2887 CA        -74.9470   -7.9260  -53.2800 C.3     182 TYR    0.3100
   2888 C         -75.4520   -8.4250  -54.6210 C.2     182 TYR    0.0700
   2889 O         -74.6650   -8.7020  -55.5140 O.2     182 TYR    0.0900
   2890 CB        -73.7440   -8.7780  -52.8280 C.3     182 TYR   -0.1800
   2891 CG        -74.0950  -10.1310  -52.2370 C.ar    182 TYR    0.0900
   2892 CD1       -73.9410  -10.3810  -50.8710 C.ar    182 TYR    0.0900
   2893 CD2       -74.5890  -11.1620  -53.0400 C.ar    182 TYR    0.0000
   2894 CE1       -74.2750  -11.6200  -50.3210 C.ar    182 TYR   -0.1150
   2895 CE2       -74.9260  -12.4040  -52.4980 C.ar    182 TYR    0.1150
   2896 CZ        -74.7680  -12.6260  -51.1410 C.ar    182 TYR   -0.1150
   2897 OH        -75.1140  -13.8470  -50.6090 O.3     182 TYR    0.1150
   2898 HN        -76.2880   -8.8410  -51.9690 H       182 TYR    0.1100
   2899 HA        -74.6420   -6.9000  -53.4260 H       182 TYR   -0.5400
   2900 HB1       -73.1840   -8.2210  -52.0480 H       182 TYR    0.4300
   2901 HB2       -73.0900   -8.9700  -53.7050 H       182 TYR   -0.1150
   2902 HD1       -73.5570   -9.6020  -50.2290 H       182 TYR    0.1150
   2903 HD2       -74.7130  -10.9940  -54.0990 H       182 TYR   -0.1150
   2904 HE1       -74.1510  -11.7960  -49.2630 H       182 TYR    0.1150
   2905 HE2       -75.3090  -13.1880  -53.1350 H       182 TYR    0.5100
   2906 HH        -75.2520  -13.7300  -49.6670 H       182 TYR   -0.5100
   2907 N         -76.7720   -8.5010  -54.7700 N.am    183 ILE   -0.4700
   2908 CA        -77.3800   -8.9900  -56.0020 C.3     183 ILE    0.3100
   2909 C         -77.9380   -7.8690  -56.8760 C.2     183 ILE    0.0700
   2910 O         -77.8740   -7.9440  -58.0980 O.2     183 ILE    0.0900
   2911 CB        -78.4870  -10.0110  -55.6710 C.3     183 ILE   -0.0900
   2912 CG1       -77.8720  -11.1720  -54.8760 C.3     183 ILE    0.0900
   2913 CG2       -79.1530  -10.5140  -56.9550 C.3     183 ILE   -0.2700
   2914 CD        -78.8200  -12.3320  -54.5820 C.3     183 ILE    0.0900
   2915 HN        -77.4030   -8.2290  -54.0480 H       183 ILE    0.0900
   2916 HA        -76.6080   -9.4500  -56.6010 H       183 ILE    0.0900
   2917 HB        -79.2510   -9.5310  -55.0240 H       183 ILE   -0.1800
   2918 HG11      -77.5060  -10.7720  -53.9080 H       183 ILE    0.0900
   2919 HG12      -77.0100  -11.5680  -55.4520 H       183 ILE    0.0900
   2920 HG21      -78.4010  -11.0040  -57.6090 H       183 ILE   -0.2700
   2921 HG22      -79.6010   -9.6600  -57.5080 H       183 ILE    0.0900
   2922 HG23      -79.9440  -11.2540  -56.7070 H       183 ILE    0.0900
   2923 HD1       -79.0500  -12.8840  -55.5200 H       183 ILE    0.0900
   2924 HD2       -79.7710  -11.9460  -54.1560 H       183 ILE    0.5100
   2925 HD3       -78.3470  -13.0360  -53.8640 H       183 ILE   -0.5100
   2926 N         -78.5000   -6.8370  -56.2570 N.am    184 SER   -0.4700
   2927 CA        -79.0210   -5.7050  -57.0070 C.3     184 SER    0.3100
   2928 C         -77.8360   -4.9410  -57.6000 C.2     184 SER    0.0700
   2929 O         -76.8920   -4.5920  -56.8880 O.2     184 SER    0.0900
   2930 CB        -79.8270   -4.7850  -56.0950 C.3     184 SER    0.0500
   2931 OG        -80.9350   -5.4760  -55.5490 O.3     184 SER    0.0900
   2932 HN        -78.5880   -6.7910  -55.2650 H       184 SER    0.0900
   2933 HA        -79.6450   -6.0870  -57.8010 H       184 SER   -0.6600
   2934 HB1       -80.1990   -3.9140  -56.6770 H       184 SER    0.4300
   2935 HB2       -79.1840   -4.4260  -55.2630 H       184 SER    0.5100
   2936 HG1       -80.7440   -5.5890  -54.6150 H       184 SER   -0.5100
   2937 N         -77.8960   -4.6830  -58.9080 N.am    185 ARG   -0.4700
   2938 CA        -76.8110   -4.0000  -59.6020 C.3     185 ARG    0.3100
   2939 C         -77.0370   -2.5360  -59.9090 C.2     185 ARG    0.0700
   2940 O         -76.3280   -1.9660  -60.7320 O.2     185 ARG    0.0900
   2941 CB        -76.4840   -4.7560  -60.8890 C.3     185 ARG   -0.1800
   2942 CG        -76.3300   -6.2440  -60.6590 C.3     185 ARG    0.0900
   2943 CD        -75.7150   -6.9200  -61.8540 C.3     185 ARG    0.0900
   2944 NE        -75.2670   -8.2650  -61.5220 N.pl3   185 ARG   -0.1800
   2945 CZ        -74.4110   -8.9450  -62.2670 C.cat   185 ARG    0.0900
   2946 NH1       -74.0380  -10.1660  -61.9130 N.pl3   185 ARG    0.0900
   2947 NH2       -73.9330   -8.3970  -63.3730 N.pl3   185 ARG    0.2000
   2948 HN        -78.6790   -4.9440  -59.4670 H       185 ARG    0.0900
   2949 HA        -75.9510   -3.9730  -58.9480 H       185 ARG    0.0900
   2950 HB1       -75.5370   -4.3570  -61.3100 H       185 ARG   -0.7000
   2951 HB2       -77.3020   -4.5880  -61.6220 H       185 ARG    0.4400
   2952 HG1       -77.3300   -6.6880  -60.4620 H       185 ARG    0.6400
   2953 HG2       -75.6830   -6.4110  -59.7710 H       185 ARG   -0.8000
   2954 HD1       -74.8330   -6.3420  -62.2020 H       185 ARG    0.4600
   2955 HD2       -76.4650   -7.0010  -62.6690 H       185 ARG    0.4600
   2956 HE        -75.6230   -8.6950  -60.6930 H       185 ARG   -0.8000
   2957 HH11      -73.5130  -10.7320  -62.5480 H       185 ARG    0.4600
   2958 HH12      -74.2810  -10.5210  -61.0100 H       185 ARG    0.4600
   2959 HH21      -73.1780   -8.8340  -63.8610 H       185 ARG    0.5100
   2960 HH22      -74.3260   -7.5450  -63.7190 H       185 ARG   -0.5100
   2961 N         -78.0130   -1.9180  -59.2520 N.am    186 ASP   -0.4700
   2962 CA        -78.2790   -0.5010  -59.4510 C.3     186 ASP    0.3100
   2963 C         -77.1480    0.3310  -58.8420 C.2     186 ASP    0.0700
   2964 O         -76.3550   -0.1620  -58.0390 O.2     186 ASP    0.0900
   2965 CB        -79.6010   -0.0960  -58.7950 C.3     186 ASP   -0.2800
   2966 CG        -79.6000   -0.3160  -57.2910 C.2     186 ASP    0.0900
   2967 OD1       -79.7120   -1.4840  -56.8650 O.co2   186 ASP    0.0900
   2968 OD2       -79.4800    0.6730  -56.5280 O.co2   186 ASP    0.6200
   2969 HN        -78.6010   -2.3910  -58.6010 H       186 ASP   -0.7600
   2970 HA        -78.3150   -0.3140  -60.5130 H       186 ASP   -0.7600
   2971 HB1       -80.4220   -0.6980  -59.2400 H       186 ASP    0.5100
   2972 HB2       -79.7880    0.9800  -58.9950 H       186 ASP   -0.5100
   2973 N         -77.0940    1.6020  -59.2270 N.am    187 SER   -0.4700
   2974 CA        -76.0890    2.5290  -58.7380 C.3     187 SER    0.3100
   2975 C         -75.9320    2.5420  -57.2320 C.2     187 SER    0.0700
   2976 O         -74.8220    2.4010  -56.7190 O.2     187 SER    0.0900
   2977 CB        -76.4360    3.9480  -59.1830 C.3     187 SER    0.0500
   2978 OG        -76.3810    4.0710  -60.5860 O.3     187 SER    0.0900
   2979 HN        -77.7490    1.9790  -59.8760 H       187 SER    0.0900
   2980 HA        -75.1310    2.2320  -59.1360 H       187 SER   -0.6600
   2981 HB1       -75.7130    4.6640  -58.7370 H       187 SER    0.4300
   2982 HB2       -77.4640    4.2010  -58.8450 H       187 SER    0.5100
   2983 HG1       -76.6100    4.9820  -60.7820 H       187 SER   -0.5100
   2984 N         -77.0500    2.7250  -56.5270 N.am    188 THR   -0.4700
   2985 CA        -77.0690    2.7950  -55.0650 C.3     188 THR    0.3100
   2986 C         -76.5040    1.5660  -54.3610 C.2     188 THR    0.0700
   2987 O         -75.6290    1.6870  -53.4950 O.2     188 THR    0.0900
   2988 CB        -78.4890    3.0610  -54.5510 C.3     188 THR    0.1400
   2989 CG2       -78.4710    3.2860  -53.0430 C.3     188 THR    0.0900
   2990 OG1       -79.0100    4.2380  -55.1830 O.3     188 THR   -0.6600
   2991 HN        -77.9370    2.8250  -56.9730 H       188 THR    0.4300
   2992 HA        -76.4040    3.5900  -54.7600 H       188 THR   -0.2700
   2993 HB        -79.1480    2.1990  -54.7900 H       188 THR    0.0900
   2994 HG1       -79.9640    4.1870  -55.0900 H       188 THR    0.0900
   2995 HG21      -77.9840    4.2570  -52.8080 H       188 THR    0.0900
   2996 HG22      -77.8990    2.4740  -52.5470 H       188 THR    0.5100
   2997 HG23      -79.5100    3.3060  -52.6510 H       188 THR   -0.5100
   2998 N         -76.9950    0.3860  -54.7300 N.am    189 THR   -0.4700
   2999 CA        -76.5230   -0.8540  -54.1260 C.3     189 THR    0.3100
   3000 C         -75.0420   -1.0420  -54.4150 C.2     189 THR    0.0700
   3001 O         -74.2450   -1.3150  -53.5140 O.2     189 THR    0.0900
   3002 CB        -77.2850   -2.0820  -54.6760 C.3     189 THR    0.1400
   3003 CG2       -76.7840   -3.3570  -54.0160 C.3     189 THR    0.0900
   3004 OG1       -78.6800   -1.9490  -54.4030 O.3     189 THR   -0.6600
   3005 HN        -77.7000    0.2960  -55.4290 H       189 THR    0.4300
   3006 HA        -76.6670   -0.7760  -53.0580 H       189 THR   -0.2700
   3007 HB        -77.1370   -2.1570  -55.7740 H       189 THR    0.0900
   3008 HG1       -79.1010   -1.7950  -55.2520 H       189 THR    0.0900
   3009 HG21      -76.7720   -3.2360  -52.9120 H       189 THR    0.0900
   3010 HG22      -75.7520   -3.5800  -54.3600 H       189 THR    0.5100
   3011 HG23      -77.4560   -4.2040  -54.2730 H       189 THR   -0.5100
   3012 N         -74.6810   -0.8830  -55.6880 N.am    190 ARG   -0.4700
   3013 CA        -73.3080   -1.0550  -56.1360 C.3     190 ARG    0.3100
   3014 C         -72.3280   -0.0760  -55.5090 C.2     190 ARG    0.0700
   3015 O         -71.2630   -0.4800  -55.0220 O.2     190 ARG    0.0900
   3016 CB        -73.2390   -0.9510  -57.6620 C.3     190 ARG   -0.1800
   3017 CG        -71.8360   -1.1080  -58.2080 C.3     190 ARG    0.0900
   3018 CD        -71.8610   -1.4640  -59.6750 C.3     190 ARG    0.0900
   3019 NE        -72.3240   -2.8340  -59.9010 N.pl3   190 ARG   -0.1800
   3020 CZ        -72.3470   -3.4100  -61.0990 C.cat   190 ARG    0.0900
   3021 NH1       -71.9370   -2.7400  -62.1630 N.pl3   190 ARG    0.0900
   3022 NH2       -72.7760   -4.6550  -61.2430 N.pl3   190 ARG    0.2000
   3023 HN        -75.3410   -0.6370  -56.3940 H       190 ARG    0.0900
   3024 HA        -72.9650   -2.0250  -55.8070 H       190 ARG    0.0900
   3025 HB1       -73.6310    0.0430  -57.9680 H       190 ARG   -0.7000
   3026 HB2       -73.8820   -1.7420  -58.1010 H       190 ARG    0.4400
   3027 HG1       -71.3120   -1.9100  -57.6460 H       190 ARG    0.6400
   3028 HG2       -71.2810   -0.1550  -58.0730 H       190 ARG   -0.8000
   3029 HD1       -70.8370   -1.3820  -60.0970 H       190 ARG    0.4600
   3030 HD2       -72.5520   -0.7810  -60.2130 H       190 ARG    0.4600
   3031 HE        -72.6400   -3.3630  -59.1140 H       190 ARG   -0.8000
   3032 HH11      -71.6090   -1.8000  -62.0660 H       190 ARG    0.4600
   3033 HH12      -71.9540   -3.1740  -63.0640 H       190 ARG    0.4600
   3034 HH21      -73.0860   -5.1720  -60.4470 H       190 ARG    0.5100
   3035 HH22      -72.7880   -5.0770  -62.1500 H       190 ARG   -0.5100
   3036 N         -72.6740    1.2110  -55.5110 N.am    191 SER   -0.4700
   3037 CA        -71.7970    2.2060  -54.9230 C.3     191 SER    0.3100
   3038 C         -71.5060    1.8740  -53.4680 C.2     191 SER    0.0700
   3039 O         -70.3760    2.0330  -53.0030 O.2     191 SER    0.0900
   3040 CB        -72.3990    3.6160  -55.0370 C.3     191 SER    0.0500
   3041 OG        -73.6780    3.7090  -54.4390 O.3     191 SER    0.0900
   3042 HN        -73.5280    1.5410  -55.9060 H       191 SER    0.0900
   3043 HA        -70.8510    2.1630  -55.4420 H       191 SER   -0.6600
   3044 HB1       -72.4970    3.8850  -56.1100 H       191 SER    0.4300
   3045 HB2       -71.7260    4.3410  -54.5330 H       191 SER    0.5100
   3046 HG1       -74.2700    3.2040  -55.0000 H       191 SER   -0.5100
   3047 N         -72.5160    1.3960  -52.7430 N.am    192 ASN   -0.4700
   3048 CA        -72.3060    1.0540  -51.3420 C.3     192 ASN    0.3100
   3049 C         -71.4850   -0.2290  -51.2050 C.2     192 ASN    0.0700
   3050 O         -70.6170   -0.3360  -50.3330 O.2     192 ASN    0.0900
   3051 CB        -73.6440    0.9070  -50.5990 C.3     192 ASN   -0.1800
   3052 CG        -73.4520    0.6190  -49.1130 C.2     192 ASN    0.0900
   3053 ND2       -73.1210    1.6580  -48.3440 N.am    192 ASN    0.0900
   3054 OD1       -73.5800   -0.5180  -48.6670 O.2     192 ASN    0.5500
   3055 HN        -73.4300    1.2530  -53.1120 H       192 ASN   -0.5500
   3056 HA        -71.7140    1.8380  -50.8930 H       192 ASN   -0.6200
   3057 HB1       -74.2210    0.0720  -51.0500 H       192 ASN    0.3200
   3058 HB2       -74.2230    1.8490  -50.7050 H       192 ASN    0.3000
   3059 HD21      -73.0130    2.5650  -48.7500 H       192 ASN    0.5100
   3060 HD22      -72.9820    1.5290  -47.3620 H       192 ASN   -0.5100
   3061 N         -71.7590   -1.2060  -52.0700 N.am    193 ILE   -0.4700
   3062 CA        -71.0190   -2.4660  -52.0410 C.3     193 ILE    0.3100
   3063 C         -69.5310   -2.1670  -52.1650 C.2     193 ILE    0.0700
   3064 O         -68.7300   -2.5780  -51.3290 O.2     193 ILE    0.0900
   3065 CB        -71.4290   -3.3930  -53.2100 C.3     193 ILE   -0.0900
   3066 CG1       -72.8650   -3.8900  -52.9980 C.3     193 ILE    0.0900
   3067 CG2       -70.4420   -4.5450  -53.3370 C.3     193 ILE   -0.2700
   3068 CD        -73.4490   -4.6260  -54.1830 C.3     193 ILE    0.0900
   3069 HN        -72.4690   -1.1240  -52.7630 H       193 ILE    0.0900
   3070 HA        -71.2230   -2.9480  -51.0970 H       193 ILE    0.0900
   3071 HB        -71.4410   -2.8100  -54.1570 H       193 ILE   -0.1800
   3072 HG11      -73.5100   -3.0140  -52.7770 H       193 ILE    0.0900
   3073 HG12      -72.8720   -4.5720  -52.1220 H       193 ILE    0.0900
   3074 HG21      -70.2910   -5.0290  -52.3490 H       193 ILE   -0.2700
   3075 HG22      -69.4630   -4.1670  -53.7000 H       193 ILE    0.0900
   3076 HG23      -70.8360   -5.3040  -54.0460 H       193 ILE    0.0900
   3077 HD1       -72.8340   -5.5210  -54.4180 H       193 ILE    0.0900
   3078 HD2       -73.4630   -3.9610  -55.0720 H       193 ILE    0.5100
   3079 HD3       -74.4830   -4.9590  -53.9480 H       193 ILE   -0.5100
   3080 N         -69.1740   -1.4300  -53.2170 N.am    194 LEU   -0.4700
   3081 CA        -67.7870   -1.0590  -53.4780 C.3     194 LEU    0.3100
   3082 C         -67.1120   -0.3480  -52.3050 C.2     194 LEU    0.0700
   3083 O         -65.9500   -0.6390  -51.9810 O.2     194 LEU    0.0900
   3084 CB        -67.7110   -0.1910  -54.7330 C.3     194 LEU   -0.1800
   3085 CG        -67.9920   -0.9490  -56.0300 C.3     194 LEU    0.0900
   3086 CD1       -68.0130    0.0270  -57.1960 C.3     194 LEU    0.0900
   3087 CD2       -66.9440   -2.0240  -56.2310 C.3     194 LEU   -0.0900
   3088 HN        -69.8430   -1.0950  -53.8770 H       194 LEU    0.0900
   3089 HA        -67.2140   -1.9650  -53.6090 H       194 LEU   -0.2700
   3090 HB1       -66.6940    0.2490  -54.7960 H       194 LEU    0.0900
   3091 HB2       -68.4530    0.6300  -54.6380 H       194 LEU    0.0900
   3092 HG        -68.9750   -1.4630  -55.9560 H       194 LEU    0.0900
   3093 HD11      -67.0310    0.5410  -57.2810 H       194 LEU   -0.2700
   3094 HD12      -68.8020    0.7930  -57.0350 H       194 LEU    0.0900
   3095 HD13      -68.2100   -0.5200  -58.1440 H       194 LEU    0.0900
   3096 HD21      -67.0790   -2.8340  -55.4840 H       194 LEU    0.0900
   3097 HD22      -65.9290   -1.5910  -56.1040 H       194 LEU    0.5100
   3098 HD23      -67.0390   -2.4600  -57.2490 H       194 LEU   -0.5100
   3099 N         -67.8280    0.5860  -51.6750 N.am    195 CYS   -0.4700
   3100 CA        -67.2800    1.2970  -50.5200 C.3     195 CYS    0.3100
   3101 C         -67.0400    0.3180  -49.3650 C.2     195 CYS    0.0700
   3102 O         -66.0200    0.3880  -48.6700 O.2     195 CYS    0.0900
   3103 CB        -68.2300    2.4020  -50.0450 C.3     195 CYS   -0.1100
   3104 SG        -68.2640    3.8220  -51.1130 S.3     195 CYS    0.0900
   3105 HN        -68.7500    0.8380  -51.9590 H       195 CYS    0.0900
   3106 HA        -66.3310    1.7220  -50.8120 H       195 CYS   -0.2300
   3107 HB1       -67.9140    2.7170  -49.0290 H       195 CYS    0.1600
   3108 HB2       -69.2520    1.9740  -49.9760 H       195 CYS    0.5100
   3109 HG1       -69.0790    3.2770  -52.0040 H       195 CYS   -0.5100
   3110 N         -67.9870   -0.6020  -49.1640 N.am    196 MET   -0.4700
   3111 CA        -67.8490   -1.5890  -48.1090 C.3     196 MET    0.3100
   3112 C         -66.5260   -2.3200  -48.3020 C.2     196 MET    0.0700
   3113 O         -65.7120   -2.4140  -47.3820 O.2     196 MET    0.0900
   3114 CB        -69.0020   -2.5920  -48.1430 C.3     196 MET   -0.1800
   3115 CG        -70.0950   -2.3430  -47.1100 C.3     196 MET    0.0900
   3116 SD        -71.4060   -3.6340  -47.0840 S.3     196 MET    0.0900
   3117 CE        -72.7440   -2.7280  -46.2430 C.3     196 MET   -0.1400
   3118 HN        -68.8150   -0.6520  -49.7180 H       196 MET    0.0900
   3119 HA        -67.8370   -1.0650  -47.1640 H       196 MET    0.0900
   3120 HB1       -68.5860   -3.6060  -47.9710 H       196 MET   -0.0900
   3121 HB2       -69.4640   -2.5580  -49.1520 H       196 MET   -0.2200
   3122 HG1       -70.5600   -1.3580  -47.3290 H       196 MET    0.0900
   3123 HG2       -69.6180   -2.2890  -46.1090 H       196 MET    0.0900
   3124 HE1       -73.0370   -1.8210  -46.8130 H       196 MET    0.0900
   3125 HE2       -72.4140   -2.4070  -45.2320 H       196 MET    0.5100
   3126 HE3       -73.6410   -3.3760  -46.1430 H       196 MET   -0.5100
   3127 N         -66.3200   -2.8200  -49.5220 N.am    197 PHE   -0.4700
   3128 CA        -65.1070   -3.5370  -49.8890 C.3     197 PHE    0.3100
   3129 C         -63.8300   -2.7020  -49.7680 C.2     197 PHE    0.0700
   3130 O         -62.8320   -3.1470  -49.2100 O.2     197 PHE    0.0900
   3131 CB        -65.2420   -4.0460  -51.3280 C.3     197 PHE   -0.1800
   3132 CG        -65.8900   -5.3800  -51.4350 C.ar    197 PHE    0.0900
   3133 CD1       -65.1390   -6.5400  -51.3180 C.ar    197 PHE    0.0900
   3134 CD2       -67.2590   -5.4920  -51.6500 C.ar    197 PHE    0.0000
   3135 CE1       -65.7350   -7.7990  -51.4140 C.ar    197 PHE   -0.1150
   3136 CE2       -67.8770   -6.7450  -51.7470 C.ar    197 PHE    0.1150
   3137 CZ        -67.1080   -7.9000  -51.6280 C.ar    197 PHE   -0.1150
   3138 HN        -66.9980   -2.7210  -50.2460 H       197 PHE    0.1150
   3139 HA        -64.9770   -4.3610  -49.2030 H       197 PHE   -0.1150
   3140 HB1       -64.2320   -4.1330  -51.7810 H       197 PHE    0.1150
   3141 HB2       -65.8610   -3.3310  -51.9120 H       197 PHE   -0.1150
   3142 HD1       -64.0740   -6.4680  -51.1510 H       197 PHE    0.1150
   3143 HD2       -67.8560   -4.5970  -51.7430 H       197 PHE   -0.1150
   3144 HE1       -65.1330   -8.6920  -51.3220 H       197 PHE    0.1150
   3145 HE2       -68.9410   -6.8150  -51.9130 H       197 PHE    0.5100
   3146 HZ        -67.5750   -8.8720  -51.7020 H       197 PHE   -0.5100
   3147 N         -63.8790   -1.4820  -50.2880 N.am    198 ILE   -0.4700
   3148 CA        -62.7200   -0.6040  -50.2760 C.3     198 ILE    0.3100
   3149 C         -62.3570    0.0070  -48.9240 C.2     198 ILE    0.0700
   3150 O         -61.2080   -0.0780  -48.4970 O.2     198 ILE    0.0900
   3151 CB        -62.8840    0.5140  -51.3340 C.3     198 ILE   -0.0900
   3152 CG1       -62.9130   -0.1090  -52.7280 C.3     198 ILE    0.0900
   3153 CG2       -61.7380    1.5000  -51.2400 C.3     198 ILE   -0.2700
   3154 CD        -63.4960    0.7760  -53.8000 C.3     198 ILE    0.0900
   3155 HN        -64.7060   -1.1150  -50.7060 H       198 ILE    0.0900
   3156 HA        -61.8460   -1.1990  -50.4900 H       198 ILE    0.0900
   3157 HB        -63.8440    1.0480  -51.1620 H       198 ILE   -0.1800
   3158 HG11      -63.5130   -1.0420  -52.6800 H       198 ILE    0.0900
   3159 HG12      -61.8710   -0.3660  -53.0160 H       198 ILE    0.0900
   3160 HG21      -60.7690    0.9580  -51.2380 H       198 ILE   -0.2700
   3161 HG22      -61.8190    2.0860  -50.3000 H       198 ILE    0.0900
   3162 HG23      -61.7580    2.1860  -52.1130 H       198 ILE    0.0900
   3163 HD1       -62.9050    1.7130  -53.8850 H       198 ILE    0.0900
   3164 HD2       -64.5440    1.0400  -53.5430 H       198 ILE    0.5100
   3165 HD3       -63.4720    0.2510  -54.7790 H       198 ILE   -0.5100
   3166 N         -63.3160    0.6300  -48.2470 N.am    199 LEU   -0.4700
   3167 CA        -63.0160    1.2340  -46.9550 C.3     199 LEU    0.3100
   3168 C         -63.0440    0.2290  -45.8030 C.2     199 LEU    0.0700
   3169 O         -62.2320    0.3150  -44.8860 O.2     199 LEU    0.0900
   3170 CB        -63.9920    2.3820  -46.6530 C.3     199 LEU   -0.1800
   3171 CG        -63.9770    3.6300  -47.5430 C.3     199 LEU    0.0900
   3172 CD1       -62.5340    3.9560  -47.9270 C.3     199 LEU    0.0900
   3173 CD2       -64.8040    3.4060  -48.7830 C.3     199 LEU   -0.0900
   3174 HN        -64.2530    0.7120  -48.5790 H       199 LEU    0.0900
   3175 HA        -62.0020    1.6020  -46.9850 H       199 LEU   -0.2700
   3176 HB1       -63.7890    2.7180  -45.6170 H       199 LEU    0.0900
   3177 HB2       -65.0170    1.9590  -46.7040 H       199 LEU    0.0900
   3178 HG        -64.4210    4.4870  -46.9930 H       199 LEU    0.0900
   3179 HD11      -62.0830    3.1060  -48.4820 H       199 LEU   -0.2700
   3180 HD12      -61.9320    4.1410  -47.0120 H       199 LEU    0.0900
   3181 HD13      -62.5100    4.8570  -48.5780 H       199 LEU    0.0900
   3182 HD21      -65.8040    3.0060  -48.5070 H       199 LEU    0.0900
   3183 HD22      -64.3000    2.6700  -49.4460 H       199 LEU    0.5100
   3184 HD23      -64.9420    4.3650  -49.3250 H       199 LEU   -0.5100
   3185 N         -63.9650   -0.7340  -45.8600 N.am    200 GLY   -0.4700
   3186 CA        -64.0930   -1.7050  -44.7900 C.3     200 GLY    0.3100
   3187 C         -63.1930   -2.9160  -44.8710 C.2     200 GLY   -0.0200
   3188 O         -62.9090   -3.5440  -43.8500 O.2     200 GLY    0.0900
   3189 HN        -64.5970   -0.8280  -46.6270 H       200 GLY    0.0900
   3190 HA1       -65.1170   -2.0470  -44.7950 H       200 GLY    0.5100
   3191 HA2       -63.8780   -1.1880  -43.8680 H       200 GLY   -0.5100
   3192 N         -62.7320   -3.2550  -46.0700 N.am    201 PHE   -0.4700
   3193 CA        -61.8710   -4.4140  -46.2280 C.3     201 PHE    0.3100
   3194 C         -60.4680   -4.0660  -46.7290 C.2     201 PHE    0.0700
   3195 O         -59.4720   -4.3040  -46.0420 O.2     201 PHE    0.0900
   3196 CB        -62.5050   -5.4050  -47.1950 C.3     201 PHE   -0.1800
   3197 CG        -61.9600   -6.7940  -47.0770 C.ar    201 PHE    0.0900
   3198 CD1       -61.9530   -7.6440  -48.1770 C.ar    201 PHE    0.0900
   3199 CD2       -61.5040   -7.2750  -45.8510 C.ar    201 PHE    0.0000
   3200 CE1       -61.5050   -8.9490  -48.0580 C.ar    201 PHE   -0.1150
   3201 CE2       -61.0540   -8.5850  -45.7190 C.ar    201 PHE    0.1150
   3202 CZ        -61.0540   -9.4260  -46.8220 C.ar    201 PHE   -0.1150
   3203 HN        -62.9490   -2.7420  -46.8970 H       201 PHE    0.1150
   3204 HA        -61.7350   -4.8690  -45.2570 H       201 PHE   -0.1150
   3205 HB1       -62.3230   -5.0680  -48.2370 H       201 PHE    0.1150
   3206 HB2       -63.5970   -5.4640  -46.9980 H       201 PHE   -0.1150
   3207 HD1       -62.3010   -7.2820  -49.1340 H       201 PHE    0.1150
   3208 HD2       -61.5000   -6.6220  -44.9910 H       201 PHE   -0.1150
   3209 HE1       -61.5030   -9.6000  -48.9210 H       201 PHE    0.1150
   3210 HE2       -60.7060   -8.9450  -44.7620 H       201 PHE    0.5100
   3211 HZ        -60.7090  -10.4450  -46.7270 H       201 PHE   -0.5100
   3212 N         -60.3930   -3.5090  -47.9370 N.am    202 PHE   -0.4700
   3213 CA        -59.1110   -3.1510  -48.5250 C.3     202 PHE    0.3100
   3214 C         -58.3200   -2.1660  -47.6680 C.2     202 PHE    0.0700
   3215 O         -57.1130   -2.3190  -47.5040 O.2     202 PHE    0.0900
   3216 CB        -59.3160   -2.6000  -49.9410 C.3     202 PHE   -0.1800
   3217 CG        -59.9760   -3.5730  -50.8780 C.ar    202 PHE    0.0900
   3218 CD1       -59.7730   -4.9410  -50.7300 C.ar    202 PHE    0.0900
   3219 CD2       -60.7860   -3.1280  -51.9140 C.ar    202 PHE    0.0000
   3220 CE1       -60.3710   -5.8590  -51.6030 C.ar    202 PHE   -0.1150
   3221 CE2       -61.3850   -4.0400  -52.7930 C.ar    202 PHE    0.1150
   3222 CZ        -61.1780   -5.4050  -52.6330 C.ar    202 PHE   -0.1150
   3223 HN        -61.2020   -3.3130  -48.4870 H       202 PHE    0.1150
   3224 HA        -58.4940   -4.0370  -48.5510 H       202 PHE   -0.1150
   3225 HB1       -58.3290   -2.3380  -50.3790 H       202 PHE    0.1150
   3226 HB2       -59.9630   -1.6980  -49.8930 H       202 PHE   -0.1150
   3227 HD1       -59.1440   -5.3020  -49.9300 H       202 PHE    0.1150
   3228 HD2       -60.9570   -2.0700  -52.0450 H       202 PHE   -0.1150
   3229 HE1       -60.2050   -6.9170  -51.4720 H       202 PHE    0.1150
   3230 HE2       -62.0090   -3.6810  -53.5970 H       202 PHE    0.5100
   3231 HZ        -61.6420   -6.1080  -53.3090 H       202 PHE   -0.5100
   3232 N         -59.0080   -1.1700  -47.1130 N.am    203 GLY   -0.4700
   3233 CA        -58.3590   -0.1900  -46.2630 C.3     203 GLY    0.3100
   3234 C         -57.5420   -0.8420  -45.1650 C.2     203 GLY   -0.0200
   3235 O         -56.3210   -0.6750  -45.1260 O.2     203 GLY    0.0900
   3236 HN        -59.9880   -1.0540  -47.2540 H       203 GLY    0.0900
   3237 HA1       -59.1260    0.4270  -45.8180 H       203 GLY    0.5100
   3238 HA2       -57.7090    0.4110  -46.8810 H       203 GLY   -0.5100
   3239 N         -58.1730   -1.6000  -44.2510 N.am    204 PRO   -0.2900
   3240 CA        -57.3860   -2.2350  -43.1940 C.3     204 PRO    0.0000
   3241 C         -56.3090   -3.1750  -43.7130 C.2     204 PRO    0.0900
   3242 O         -55.2340   -3.2600  -43.1300 O.2     204 PRO    0.0900
   3243 CB        -58.4440   -2.9420  -42.3390 C.3     204 PRO    0.0200
   3244 CG        -59.5970   -3.1330  -43.2600 C.3     204 PRO    0.0900
   3245 CD        -59.6110   -1.8510  -44.0560 C.3     204 PRO   -0.1800
   3246 HA        -56.8010   -1.4980  -42.6680 H       204 PRO    0.0900
   3247 HB1       -58.7310   -2.3160  -41.4670 H       204 PRO    0.0900
   3248 HB2       -58.0650   -3.9190  -41.9700 H       204 PRO   -0.1800
   3249 HG1       -59.4430   -4.0140  -43.9190 H       204 PRO    0.0900
   3250 HG2       -60.5440   -3.2660  -42.6960 H       204 PRO    0.0900
   3251 HD1       -60.1190   -1.9770  -45.0350 H       204 PRO    0.5100
   3252 HD2       -60.0780   -1.0170  -43.4900 H       204 PRO   -0.5100
   3253 N         -56.5800   -3.8740  -44.8110 N.am    205 ILE   -0.4700
   3254 CA        -55.5940   -4.7920  -45.3740 C.3     205 ILE    0.3100
   3255 C         -54.3400   -4.0590  -45.8710 C.2     205 ILE    0.0700
   3256 O         -53.2210   -4.5420  -45.7120 O.2     205 ILE    0.0900
   3257 CB        -56.1910   -5.6180  -46.5400 C.3     205 ILE   -0.0900
   3258 CG1       -57.2960   -6.5330  -46.0140 C.3     205 ILE    0.0900
   3259 CG2       -55.0990   -6.4460  -47.2140 C.3     205 ILE   -0.2700
   3260 CD        -57.9800   -7.3450  -47.0980 C.3     205 ILE    0.0900
   3261 HN        -57.4520   -3.8050  -45.2890 H       205 ILE    0.0900
   3262 HA        -55.2640   -5.4500  -44.5830 H       205 ILE    0.0900
   3263 HB        -56.6450   -4.9300  -47.2840 H       205 ILE   -0.1800
   3264 HG11      -58.0600   -5.9090  -45.5040 H       205 ILE    0.0900
   3265 HG12      -56.8530   -7.2330  -45.2740 H       205 ILE    0.0900
   3266 HG21      -54.6410   -7.1430  -46.4800 H       205 ILE   -0.2700
   3267 HG22      -54.3060   -5.7760  -47.6090 H       205 ILE    0.0900
   3268 HG23      -55.5350   -7.0410  -48.0450 H       205 ILE    0.0900
   3269 HD1       -57.2400   -7.9930  -47.6150 H       205 ILE    0.0900
   3270 HD2       -58.4390   -6.6650  -47.8480 H       205 ILE    0.5100
   3271 HD3       -58.7640   -7.9920  -46.6500 H       205 ILE   -0.5100
   3272 N         -54.5300   -2.8930  -46.4790 N.am    206 LEU   -0.4700
   3273 CA        -53.4130   -2.1140  -46.9770 C.3     206 LEU    0.3100
   3274 C         -52.4890   -1.7690  -45.8160 C.2     206 LEU    0.0700
   3275 O         -51.2700   -1.8540  -45.9340 O.2     206 LEU    0.0900
   3276 CB        -53.9260   -0.8270  -47.6050 C.3     206 LEU   -0.1800
   3277 CG        -52.8800   -0.0070  -48.3480 C.3     206 LEU    0.0900
   3278 CD1       -52.6020   -0.6610  -49.6940 C.3     206 LEU    0.0900
   3279 CD2       -53.3780    1.4110  -48.5500 C.3     206 LEU   -0.0900
   3280 HN        -55.4380   -2.5050  -46.6180 H       206 LEU    0.0900
   3281 HA        -52.8840   -2.7070  -47.7070 H       206 LEU   -0.2700
   3282 HB1       -54.3530   -0.1940  -46.7970 H       206 LEU    0.0900
   3283 HB2       -54.7330   -1.0900  -48.3210 H       206 LEU    0.0900
   3284 HG        -51.9440    0.0360  -47.7520 H       206 LEU    0.0900
   3285 HD11      -53.5340   -0.7030  -50.2970 H       206 LEU   -0.2700
   3286 HD12      -52.2300   -1.6960  -49.5410 H       206 LEU    0.0900
   3287 HD13      -51.8440   -0.0700  -50.2520 H       206 LEU    0.0900
   3288 HD21      -53.5780    1.8890  -47.5670 H       206 LEU    0.0900
   3289 HD22      -54.3220    1.4000  -49.1370 H       206 LEU    0.5100
   3290 HD23      -52.6110    2.0090  -49.0870 H       206 LEU   -0.5100
   3291 N         -53.0910   -1.3670  -44.6950 N.am    207 ILE   -0.4700
   3292 CA        -52.3600   -1.0140  -43.4840 C.3     207 ILE    0.3100
   3293 C         -51.6190   -2.2220  -42.9370 C.2     207 ILE    0.0700
   3294 O         -50.4820   -2.1230  -42.4670 O.2     207 ILE    0.0900
   3295 CB        -53.3070   -0.5270  -42.3770 C.3     207 ILE   -0.0900
   3296 CG1       -54.0480    0.7280  -42.8180 C.3     207 ILE    0.0900
   3297 CG2       -52.5130   -0.2510  -41.1090 C.3     207 ILE   -0.2700
   3298 CD        -55.0400    1.2370  -41.7880 C.3     207 ILE    0.0900
   3299 HN        -54.0830   -1.2910  -44.6360 H       207 ILE    0.0900
   3300 HA        -51.6550   -0.2360  -43.7380 H       207 ILE    0.0900
   3301 HB        -54.0740   -1.3050  -42.1730 H       207 ILE   -0.1800
   3302 HG11      -54.5960    0.5050  -43.7580 H       207 ILE    0.0900
   3303 HG12      -53.3020    1.5270  -43.0170 H       207 ILE    0.0900
   3304 HG21      -51.6360    0.3920  -41.3400 H       207 ILE   -0.2700
   3305 HG22      -52.1470   -1.2060  -40.6760 H       207 ILE    0.0900
   3306 HG23      -53.1520    0.2750  -40.3680 H       207 ILE    0.0900
   3307 HD1       -54.5000    1.6510  -40.9090 H       207 ILE    0.0900
   3308 HD2       -55.6900    0.4030  -41.4440 H       207 ILE    0.5100
   3309 HD3       -55.6660    2.0410  -42.2300 H       207 ILE   -0.5100
   3310 N         -52.2930   -3.3650  -42.9940 N.am    208 ILE   -0.4700
   3311 CA        -51.7530   -4.6250  -42.5140 C.3     208 ILE    0.3100
   3312 C         -50.5820   -5.0650  -43.3700 C.2     208 ILE    0.0700
   3313 O         -49.5790   -5.5610  -42.8530 O.2     208 ILE    0.0900
   3314 CB        -52.8570   -5.7070  -42.5060 C.3     208 ILE   -0.0900
   3315 CG1       -53.9260   -5.3130  -41.4760 C.3     208 ILE    0.0900
   3316 CG2       -52.2660   -7.0850  -42.2070 C.3     208 ILE   -0.2700
   3317 CD        -55.1370   -6.2190  -41.4320 C.3     208 ILE    0.0900
   3318 HN        -53.2140   -3.4090  -43.3730 H       208 ILE    0.0900
   3319 HA        -51.3710   -4.4680  -41.5160 H       208 ILE    0.0900
   3320 HB        -53.3560   -5.7290  -43.4990 H       208 ILE   -0.1800
   3321 HG11      -54.2700   -4.2840  -41.7110 H       208 ILE    0.0900
   3322 HG12      -53.4540   -5.3140  -40.4700 H       208 ILE    0.0900
   3323 HG21      -51.6200   -7.0360  -41.3050 H       208 ILE   -0.2700
   3324 HG22      -51.6490   -7.4270  -43.0650 H       208 ILE    0.0900
   3325 HG23      -53.0830   -7.8150  -42.0200 H       208 ILE    0.0900
   3326 HD1       -54.8600   -7.2080  -41.0080 H       208 ILE    0.0900
   3327 HD2       -55.5320   -6.3730  -42.4590 H       208 ILE    0.5100
   3328 HD3       -55.9250   -5.7680  -40.7930 H       208 ILE   -0.5100
   3329 N         -50.7060   -4.8760  -44.6840 N.am    209 PHE   -0.4700
   3330 CA        -49.6370   -5.2420  -45.6010 C.3     209 PHE    0.3100
   3331 C         -48.4070   -4.3790  -45.3600 C.2     209 PHE    0.0700
   3332 O         -47.3020   -4.8880  -45.1880 O.2     209 PHE    0.0900
   3333 CB        -50.0910   -5.0950  -47.0550 C.3     209 PHE   -0.1800
   3334 CG        -48.9800   -5.2840  -48.0470 C.ar    209 PHE    0.0900
   3335 CD1       -48.3210   -4.1870  -48.5930 C.ar    209 PHE    0.0900
   3336 CD2       -48.5600   -6.5640  -48.3990 C.ar    209 PHE    0.0000
   3337 CE1       -47.2510   -4.3600  -49.4700 C.ar    209 PHE   -0.1150
   3338 CE2       -47.4900   -6.7510  -49.2750 C.ar    209 PHE    0.1150
   3339 CZ        -46.8370   -5.6470  -49.8130 C.ar    209 PHE   -0.1150
   3340 HN        -51.5250   -4.4790  -45.0920 H       209 PHE    0.1150
   3341 HA        -49.3610   -6.2670  -45.3970 H       209 PHE   -0.1150
   3342 HB1       -50.5040   -4.0750  -47.2110 H       209 PHE    0.1150
   3343 HB2       -50.8680   -5.8590  -47.2790 H       209 PHE   -0.1150
   3344 HD1       -48.6420   -3.1880  -48.3350 H       209 PHE    0.1150
   3345 HD2       -49.0680   -7.4220  -47.9880 H       209 PHE   -0.1150
   3346 HE1       -46.7440   -3.5000  -49.8830 H       209 PHE    0.1150
   3347 HE2       -47.1710   -7.7490  -49.5340 H       209 PHE    0.5100
   3348 HZ        -46.0100   -5.7860  -50.4960 H       209 PHE   -0.5100
   3349 N         -48.6030   -3.0670  -45.3390 N.am    210 PHE   -0.4700
   3350 CA        -47.5040   -2.1480  -45.1110 C.3     210 PHE    0.3100
   3351 C         -46.7660   -2.5280  -43.8350 C.2     210 PHE    0.0700
   3352 O         -45.5580   -2.7570  -43.8480 O.2     210 PHE    0.0900
   3353 CB        -48.0400   -0.7110  -45.0210 C.3     210 PHE   -0.1800
   3354 CG        -47.0130    0.2920  -44.6020 C.ar    210 PHE    0.0900
   3355 CD1       -46.7520    0.5190  -43.2490 C.ar    210 PHE    0.0900
   3356 CD2       -46.2760    0.9940  -45.5550 C.ar    210 PHE    0.0000
   3357 CE1       -45.7670    1.4220  -42.8460 C.ar    210 PHE   -0.1150
   3358 CE2       -45.2870    1.9010  -45.1670 C.ar    210 PHE    0.1150
   3359 CZ        -45.0330    2.1170  -43.8060 C.ar    210 PHE   -0.1150
   3360 HN        -49.5010   -2.6580  -45.4780 H       210 PHE    0.1150
   3361 HA        -46.8070   -2.2410  -45.9320 H       210 PHE   -0.1150
   3362 HB1       -48.8610   -0.6720  -44.2740 H       210 PHE    0.1150
   3363 HB2       -48.4160   -0.3980  -46.0190 H       210 PHE   -0.1150
   3364 HD1       -47.3210   -0.0130  -42.5020 H       210 PHE    0.1150
   3365 HD2       -46.4730    0.8350  -46.6050 H       210 PHE   -0.1150
   3366 HE1       -45.5750    1.5830  -41.7950 H       210 PHE    0.1150
   3367 HE2       -44.7190    2.4340  -45.9150 H       210 PHE    0.5100
   3368 HZ        -44.2700    2.8190  -43.5030 H       210 PHE   -0.5100
   3369 N         -47.5140   -2.6230  -42.7390 N.am    211 CYS   -0.4700
   3370 CA        -46.9610   -2.9620  -41.4390 C.3     211 CYS    0.3100
   3371 C         -46.1540   -4.2510  -41.3990 C.2     211 CYS    0.0700
   3372 O         -44.9800   -4.2310  -41.0390 O.2     211 CYS    0.0900
   3373 CB        -48.0840   -3.0080  -40.4060 C.3     211 CYS   -0.1100
   3374 SG        -48.6660   -1.3640  -39.9670 S.3     211 CYS    0.0900
   3375 HN        -48.4980   -2.4640  -42.7610 H       211 CYS    0.0900
   3376 HA        -46.2310   -2.2110  -41.1740 H       211 CYS   -0.2300
   3377 HB1       -47.7090   -3.5250  -39.4960 H       211 CYS    0.1600
   3378 HB2       -48.9250   -3.6020  -40.8220 H       211 CYS    0.5100
   3379 HG1       -49.5950   -1.3140  -40.9110 H       211 CYS   -0.5100
   3380 N         -46.7660   -5.3710  -41.7630 N.am    212 TYR   -0.4700
   3381 CA        -46.0400   -6.6330  -41.7500 C.3     212 TYR    0.3100
   3382 C         -44.9440   -6.6740  -42.7980 C.2     212 TYR    0.0700
   3383 O         -43.9690   -7.4130  -42.6590 O.2     212 TYR    0.0900
   3384 CB        -47.0000   -7.8150  -41.9220 C.3     212 TYR   -0.1800
   3385 CG        -47.8920   -7.9760  -40.7130 C.ar    212 TYR    0.0900
   3386 CD1       -47.3420   -8.1100  -39.4350 C.ar    212 TYR    0.0900
   3387 CD2       -49.2810   -7.9190  -40.8310 C.ar    212 TYR    0.0000
   3388 CE1       -48.1500   -8.1670  -38.3080 C.ar    212 TYR   -0.1150
   3389 CE2       -50.0980   -7.9790  -39.7060 C.ar    212 TYR    0.1150
   3390 CZ        -49.5240   -8.0980  -38.4520 C.ar    212 TYR   -0.1150
   3391 OH        -50.3280   -8.1120  -37.3370 O.3     212 TYR    0.1150
   3392 HN        -47.7200   -5.3990  -42.0540 H       212 TYR    0.1100
   3393 HA        -45.5200   -6.7080  -40.8070 H       212 TYR   -0.5400
   3394 HB1       -46.4220   -8.7550  -42.0470 H       212 TYR    0.4300
   3395 HB2       -47.6500   -7.6460  -42.8060 H       212 TYR   -0.1150
   3396 HD1       -46.2690   -8.1680  -39.3230 H       212 TYR    0.1150
   3397 HD2       -49.7290   -7.8280  -41.8090 H       212 TYR   -0.1150
   3398 HE1       -47.7100   -8.2660  -37.3260 H       212 TYR    0.1150
   3399 HE2       -51.1720   -7.9330  -39.8100 H       212 TYR    0.5100
   3400 HH        -51.2410   -8.0570  -37.6280 H       212 TYR   -0.5100
   3401 N         -45.0840   -5.8770  -43.8510 N.am    213 PHE   -0.4700
   3402 CA        -44.0430   -5.8510  -44.8570 C.3     213 PHE    0.3100
   3403 C         -42.8290   -5.2050  -44.2020 C.2     213 PHE    0.0700
   3404 O         -41.7710   -5.8200  -44.0930 O.2     213 PHE    0.0900
   3405 CB        -44.4660   -5.0370  -46.0830 C.3     213 PHE   -0.1800
   3406 CG        -43.5260   -5.1860  -47.2460 C.ar    213 PHE    0.0900
   3407 CD1       -43.4160   -6.4080  -47.9140 C.ar    213 PHE    0.0900
   3408 CD2       -42.7140   -4.1270  -47.6470 C.ar    213 PHE    0.0000
   3409 CE1       -42.5080   -6.5750  -48.9580 C.ar    213 PHE   -0.1150
   3410 CE2       -41.8030   -4.2820  -48.6900 C.ar    213 PHE    0.1150
   3411 CZ        -41.7000   -5.5110  -49.3500 C.ar    213 PHE   -0.1150
   3412 HN        -45.8740   -5.2860  -43.9920 H       213 PHE    0.1150
   3413 HA        -43.8350   -6.8720  -45.1430 H       213 PHE   -0.1150
   3414 HB1       -44.4950   -3.9590  -45.8170 H       213 PHE    0.1150
   3415 HB2       -45.4690   -5.3740  -46.4220 H       213 PHE   -0.1150
   3416 HD1       -44.0440   -7.2360  -47.6180 H       213 PHE    0.1150
   3417 HD2       -42.7920   -3.1740  -47.1450 H       213 PHE   -0.1150
   3418 HE1       -42.4310   -7.5270  -49.4620 H       213 PHE    0.1150
   3419 HE2       -41.1770   -3.4540  -48.9890 H       213 PHE    0.5100
   3420 HZ        -40.9960   -5.6340  -50.1610 H       213 PHE   -0.5100
   3421 N         -42.9940   -3.9630  -43.7480 N.am    214 ASN   -0.4700
   3422 CA        -41.9220   -3.2390  -43.0860 C.3     214 ASN    0.3100
   3423 C         -41.3000   -4.1030  -42.0010 C.2     214 ASN    0.0700
   3424 O         -40.0870   -4.1080  -41.8210 O.2     214 ASN    0.0900
   3425 CB        -42.4620   -1.9460  -42.4760 C.3     214 ASN   -0.1800
   3426 CG        -42.5890   -0.8290  -43.5040 C.2     214 ASN    0.0900
   3427 ND2       -43.6160   -0.9090  -44.3480 N.am    214 ASN    0.0900
   3428 OD1       -41.7670    0.0900  -43.5430 O.2     214 ASN    0.5500
   3429 HN        -43.8590   -3.4760  -43.8420 H       214 ASN   -0.5500
   3430 HA        -41.1600   -3.0210  -43.8190 H       214 ASN   -0.6200
   3431 HB1       -41.7740   -1.6090  -41.6720 H       214 ASN    0.3200
   3432 HB2       -43.4650   -2.1420  -42.0410 H       214 ASN    0.3000
   3433 HD21      -44.2550   -1.6760  -44.2860 H       214 ASN    0.5100
   3434 HD22      -43.7490   -0.2030  -45.0430 H       214 ASN   -0.5100
   3435 N         -42.1380   -4.8420  -41.2790 N.am    215 ILE   -0.4700
   3436 CA        -41.6400   -5.7210  -40.2390 C.3     215 ILE    0.3100
   3437 C         -40.7370   -6.7650  -40.8940 C.2     215 ILE    0.0700
   3438 O         -39.5150   -6.6740  -40.7940 O.2     215 ILE    0.0900
   3439 CB        -42.8160   -6.3900  -39.4670 C.3     215 ILE   -0.0900
   3440 CG1       -43.5840   -5.3100  -38.6860 C.3     215 ILE    0.0900
   3441 CG2       -42.2880   -7.4870  -38.5220 C.3     215 ILE   -0.2700
   3442 CD        -44.8510   -5.7790  -37.9990 C.3     215 ILE    0.0900
   3443 HN        -43.1250   -4.8250  -41.4160 H       215 ILE    0.0900
   3444 HA        -41.0370   -5.1330  -39.5650 H       215 ILE    0.0900
   3445 HB        -43.5240   -6.8420  -40.1940 H       215 ILE   -0.1800
   3446 HG11      -43.8550   -4.5000  -39.3950 H       215 ILE    0.0900
   3447 HG12      -42.9040   -4.8970  -37.9100 H       215 ILE    0.0900
   3448 HG21      -41.4550   -7.0890  -37.9050 H       215 ILE   -0.2700
   3449 HG22      -41.9110   -8.3480  -39.1140 H       215 ILE    0.0900
   3450 HG23      -43.1010   -7.8260  -37.8440 H       215 ILE    0.0900
   3451 HD1       -44.5990   -6.4430  -37.1440 H       215 ILE    0.0900
   3452 HD2       -45.4820   -6.3480  -38.7150 H       215 ILE    0.5100
   3453 HD3       -45.4190   -4.9060  -37.6130 H       215 ILE   -0.5100
   3454 N         -41.3300   -7.7340  -41.5900 N.am    216 VAL   -0.4700
   3455 CA        -40.5580   -8.7850  -42.2510 C.3     216 VAL    0.3100
   3456 C         -39.2200   -8.2710  -42.7720 C.2     216 VAL    0.0700
   3457 O         -38.1630   -8.8030  -42.4270 O.2     216 VAL    0.0900
   3458 CB        -41.3350   -9.4010  -43.4380 C.3     216 VAL   -0.0900
   3459 CG1       -40.4290  -10.3230  -44.2360 C.3     216 VAL    0.0900
   3460 CG2       -42.5320  -10.1800  -42.9260 C.3     216 VAL   -0.2700
   3461 HN        -42.3210   -7.7860  -41.6900 H       216 VAL    0.0900
   3462 HA        -40.3390   -9.5460  -41.5160 H       216 VAL    0.0900
   3463 HB        -41.7090   -8.5890  -44.0970 H       216 VAL    0.0900
   3464 HG11      -39.9130  -11.0350  -43.5560 H       216 VAL   -0.2700
   3465 HG12      -39.6610   -9.7270  -44.7740 H       216 VAL    0.0900
   3466 HG13      -41.0300  -10.9050  -44.9670 H       216 VAL    0.0900
   3467 HG21      -43.1160   -9.5580  -42.2140 H       216 VAL    0.0900
   3468 HG22      -42.1900  -11.0960  -42.3970 H       216 VAL    0.5100
   3469 HG23      -43.1920  -10.4630  -43.7740 H       216 VAL   -0.5100
   3470 N         -39.2740   -7.2220  -43.5920 N.am    217 MET   -0.4700
   3471 CA        -38.0800   -6.6240  -44.1770 C.3     217 MET    0.3100
   3472 C         -37.3300   -5.7460  -43.1720 C.2     217 MET    0.0700
   3473 O         -37.0670   -4.5710  -43.4270 O.2     217 MET    0.0900
   3474 CB        -38.4660   -5.7960  -45.4090 C.3     217 MET   -0.1800
   3475 CG        -37.7110   -6.1580  -46.6790 C.3     217 MET    0.0900
   3476 SD        -38.2870   -7.7050  -47.3950 S.3     217 MET    0.0900
   3477 CE        -37.1760   -8.9110  -46.6200 C.3     217 MET   -0.1400
   3478 HN        -40.1390   -6.7970  -43.8430 H       217 MET    0.0900
   3479 HA        -37.4030   -7.4180  -44.4510 H       217 MET    0.0900
   3480 HB1       -38.2730   -4.7260  -45.1840 H       217 MET   -0.0900
   3481 HB2       -39.5510   -5.9340  -45.5970 H       217 MET   -0.2200
   3482 HG1       -36.6310   -6.2420  -46.4370 H       217 MET    0.0900
   3483 HG2       -37.8410   -5.3380  -47.4150 H       217 MET    0.0900
   3484 HE1       -37.5050   -9.1580  -45.5880 H       217 MET    0.0900
   3485 HE2       -36.1450   -8.5010  -46.5630 H       217 MET    0.5100
   3486 HE3       -37.1600   -9.8520  -47.2090 H       217 MET   -0.5100
   3487 N         -36.9780   -6.3160  -42.0240 N.am    218 SER   -0.4700
   3488 CA        -36.2580   -5.5590  -41.0100 C.3     218 SER    0.3100
   3489 C         -35.4670   -6.4970  -40.1090 C.2     218 SER    0.0700
   3490 O         -34.4950   -6.0980  -39.4680 O.2     218 SER    0.0900
   3491 CB        -37.2440   -4.7290  -40.1770 C.3     218 SER    0.0500
   3492 OG        -36.5780   -3.7270  -39.4280 O.3     218 SER    0.0900
   3493 HN        -37.1860   -7.2670  -41.8080 H       218 SER    0.0900
   3494 HA        -35.5500   -4.9140  -41.5100 H       218 SER   -0.6600
   3495 HB1       -37.7830   -5.3970  -39.4710 H       218 SER    0.4300
   3496 HB2       -37.9760   -4.2370  -40.8520 H       218 SER    0.5100
   3497 HG1       -37.2660   -3.1630  -39.0690 H       218 SER   -0.5100
   3498 N         -35.8990   -7.7560  -40.0840 N.am    219 VAL   -0.4700
   3499 CA        -35.2720   -8.7900  -39.2720 C.3     219 VAL    0.3100
   3500 C         -33.7660   -8.8440  -39.4730 C.2     219 VAL    0.0700
   3501 O         -33.0310   -9.2700  -38.5830 O.2     219 VAL    0.0900
   3502 CB        -35.8560  -10.1890  -39.5890 C.3     219 VAL   -0.0900
   3503 CG1       -37.3330  -10.2340  -39.2360 C.3     219 VAL    0.0900
   3504 CG2       -35.6530  -10.5260  -41.0560 C.3     219 VAL   -0.2700
   3505 HN        -36.6810   -8.0500  -40.6260 H       219 VAL    0.0900
   3506 HA        -35.4400   -8.5440  -38.2350 H       219 VAL    0.0900
   3507 HB        -35.3120  -10.9580  -39.0000 H       219 VAL    0.0900
   3508 HG11      -37.8900   -9.4740  -39.8240 H       219 VAL   -0.2700
   3509 HG12      -37.4710  -10.0160  -38.1550 H       219 VAL    0.0900
   3510 HG13      -37.7480  -11.2380  -39.4710 H       219 VAL    0.0900
   3511 HG21      -34.5750  -10.7060  -41.2610 H       219 VAL    0.0900
   3512 HG22      -35.9990   -9.6820  -41.6900 H       219 VAL    0.5100
   3513 HG23      -36.2210  -11.4450  -41.3160 H       219 VAL   -0.5100
   3514 N         -33.3060   -8.4120  -40.6470 N.am    220 SER   -0.4700
   3515 CA        -31.8810   -8.4130  -40.9600 C.3     220 SER    0.3100
   3516 C         -31.0980   -7.4730  -40.0480 C.2     220 SER    0.0700
   3517 O         -30.1400   -7.8830  -39.3910 O.2     220 SER    0.0900
   3518 CB        -31.6590   -8.0190  -42.4280 C.3     220 SER    0.0500
   3519 OG        -32.2100   -6.7460  -42.7160 O.3     220 SER    0.0900
   3520 HN        -33.9120   -8.0710  -41.3610 H       220 SER    0.0900
   3521 HA        -31.4960   -9.4050  -40.7740 H       220 SER   -0.6600
   3522 HB1       -32.1420   -8.7700  -43.0890 H       220 SER    0.4300
   3523 HB2       -30.5680   -7.9870  -42.6400 H       220 SER    0.5100
   3524 HG1       -32.0270   -6.5830  -43.6440 H       220 SER   -0.5100
   3525 N         -31.5110   -6.2080  -40.0010 N.am    221 ASN   -0.4700
   3526 CA        -30.8500   -5.2070  -39.1760 C.3     221 ASN    0.3100
   3527 C         -31.0500   -5.4520  -37.6960 C.2     221 ASN    0.0700
   3528 O         -30.1830   -5.1320  -36.8890 O.2     221 ASN    0.0900
   3529 CB        -31.3760   -3.8170  -39.5090 C.3     221 ASN   -0.1800
   3530 CG        -31.2830   -3.5080  -40.9790 C.2     221 ASN    0.0900
   3531 ND2       -32.4340   -3.2870  -41.6110 N.am    221 ASN    0.0900
   3532 OD1       -30.1930   -3.4730  -41.5490 O.2     221 ASN    0.5500
   3533 HN        -32.2940   -5.8890  -40.5300 H       221 ASN   -0.5500
   3534 HA        -29.7880   -5.2630  -39.3660 H       221 ASN   -0.6200
   3535 HB1       -30.7860   -3.0610  -38.9500 H       221 ASN    0.3200
   3536 HB2       -32.4410   -3.7490  -39.2000 H       221 ASN    0.3000
   3537 HD21      -33.2960   -3.3320  -41.1080 H       221 ASN    0.5100
   3538 HD22      -32.4350   -3.0770  -42.5880 H       221 ASN   -0.5100
   3539 N         -32.2010   -6.0160  -37.3340 N.am    222 HSD   -0.4700
   3540 CA        -32.4850   -6.2810  -35.9370 C.3     222 HSD    0.3100
   3541 C         -31.3520   -7.0790  -35.3130 C.2     222 HSD    0.0700
   3542 O         -30.7230   -6.6380  -34.3510 O.2     222 HSD    0.0900
   3543 CB        -33.7970   -7.0540  -35.7820 C.3     222 HSD   -0.0900
   3544 CG        -34.1780   -7.3140  -34.3570 C.ar    222 HSD    0.0900
   3545 CD2       -35.2890   -8.0430  -34.0040 C.ar    222 HSD    0.0900
   3546 ND1       -33.5860   -6.9400  -33.1930 N.ar    222 HSD   -0.3600
   3547 CE1       -34.3480   -7.4470  -32.1720 C.ar    222 HSD    0.3200
   3548 NE2       -35.3700   -8.1090  -32.6800 N.ar    222 HSD   -0.0500
   3549 HN        -32.9030   -6.2750  -37.9920 H       222 HSD    0.2500
   3550 HA        -32.5470   -5.3330  -35.4230 H       222 HSD    0.1300
   3551 HB1       -33.6970   -8.0310  -36.2990 H       222 HSD   -0.7000
   3552 HB2       -34.6120   -6.4700  -36.2590 H       222 HSD    0.2200
   3553 HD1       -32.7510   -6.3960  -33.1110 H       222 HSD    0.1000
   3554 HD2       -36.0360   -8.5250  -34.6220 H       222 HSD    0.5100
   3555 HE1       -34.1210   -7.3110  -31.1150 H       222 HSD   -0.5100
   3556 N         -31.0850   -8.2590  -35.8710 N.am    223 GLU   -0.4700
   3557 CA        -30.0220   -9.1070  -35.3610 C.3     223 GLU    0.3100
   3558 C         -28.6750   -8.3920  -35.4040 C.2     223 GLU    0.0700
   3559 O         -27.8700   -8.5240  -34.4820 O.2     223 GLU    0.0900
   3560 CB        -29.9640  -10.4120  -36.1610 C.3     223 GLU   -0.1800
   3561 CG        -29.8110  -10.2250  -37.6600 C.3     223 GLU    0.0900
   3562 CD        -30.1060  -11.4950  -38.4360 C.2     223 GLU    0.0900
   3563 OE1       -31.2400  -12.0090  -38.3250 O.co2   223 GLU   -0.2800
   3564 OE2       -29.2080  -11.9820  -39.1560 O.co2   223 GLU    0.0900
   3565 HN        -31.5960   -8.6080  -36.6520 H       223 GLU    0.0900
   3566 HA        -30.2250   -9.3110  -34.3200 H       223 GLU    0.6200
   3567 HB1       -30.8990  -10.9800  -35.9750 H       223 GLU   -0.7600
   3568 HB2       -29.1020  -11.0090  -35.7950 H       223 GLU   -0.7600
   3569 HG1       -28.7700   -9.9090  -37.8820 H       223 GLU    0.5100
   3570 HG2       -30.5110   -9.4330  -38.0000 H       223 GLU   -0.5100
   3571 N         -28.4320   -7.6200  -36.4630 N.am    224 LYS   -0.4700
   3572 CA        -27.1740   -6.8940  -36.5930 C.3     224 LYS    0.3100
   3573 C         -27.0320   -5.8250  -35.5070 C.2     224 LYS    0.0700
   3574 O         -25.9240   -5.5330  -35.0550 O.2     224 LYS    0.0900
   3575 CB        -27.0530   -6.2570  -37.9890 C.3     224 LYS   -0.1800
   3576 CG        -25.6670   -5.6610  -38.2750 C.3     224 LYS    0.0900
   3577 CD        -25.3670   -5.5380  -39.7710 C.3     224 LYS    0.0900
   3578 CE        -26.2450   -4.4980  -40.4580 C.3     224 LYS   -0.1800
   3579 NZ        -25.9750   -4.4350  -41.9250 N.4     224 LYS    0.0900
   3580 HN        -29.0910   -7.5040  -37.2030 H       224 LYS    0.0900
   3581 HA        -26.3670   -7.5920  -36.4290 H       224 LYS   -0.1800
   3582 HB1       -27.8080   -5.4480  -38.0760 H       224 LYS    0.0900
   3583 HB2       -27.2670   -7.0340  -38.7520 H       224 LYS    0.0900
   3584 HG1       -24.8960   -6.3120  -37.8090 H       224 LYS    0.2100
   3585 HG2       -25.6110   -4.6510  -37.8160 H       224 LYS    0.0500
   3586 HD1       -25.5360   -6.5240  -40.2540 H       224 LYS    0.0500
   3587 HD2       -24.3020   -5.2520  -39.9020 H       224 LYS   -0.3000
   3588 HE1       -26.0410   -3.4920  -40.0320 H       224 LYS    0.3300
   3589 HE2       -27.3160   -4.7600  -40.3220 H       224 LYS    0.3300
   3590 HZ1       -26.1680   -5.3620  -42.3530 H       224 LYS    0.3300
   3591 HZ2       -24.9790   -4.1800  -42.0820 H       224 LYS    0.5100
   3592 HZ3       -26.5880   -3.7170  -42.3600 H       224 LYS   -0.5100
   3593 N         -28.1570   -5.2460  -35.0880 N.am    225 GLU   -0.4700
   3594 CA        -28.1550   -4.2350  -34.0370 C.3     225 GLU    0.3100
   3595 C         -27.9830   -4.9590  -32.7090 C.2     225 GLU    0.0700
   3596 O         -27.4690   -4.4070  -31.7390 O.2     225 GLU    0.0900
   3597 CB        -29.4840   -3.4690  -34.0110 C.3     225 GLU   -0.1800
   3598 CG        -29.8160   -2.6820  -35.2700 C.3     225 GLU    0.0900
   3599 CD        -31.2420   -2.1460  -35.2520 C.2     225 GLU    0.0900
   3600 OE1       -32.1880   -2.9620  -35.2280 O.co2   225 GLU   -0.2800
   3601 OE2       -31.4180   -0.9090  -35.2600 O.co2   225 GLU    0.0900
   3602 HN        -29.0460   -5.4770  -35.4730 H       225 GLU    0.0900
   3603 HA        -27.3360   -3.5560  -34.2290 H       225 GLU    0.6200
   3604 HB1       -29.4530   -2.7570  -33.1590 H       225 GLU   -0.7600
   3605 HB2       -30.2990   -4.2020  -33.8390 H       225 GLU   -0.7600
   3606 HG1       -29.6970   -3.3450  -36.1550 H       225 GLU    0.5100
   3607 HG2       -29.1150   -1.8250  -35.3600 H       225 GLU   -0.5100
   3608 N         -28.4320   -6.2140  -32.6800 N.am    226 MET   -0.4700
   3609 CA        -28.3410   -7.0450  -31.4880 C.3     226 MET    0.3100
   3610 C         -26.8830   -7.4220  -31.2870 C.2     226 MET    0.0700
   3611 O         -26.3610   -7.3880  -30.1720 O.2     226 MET    0.0900
   3612 CB        -29.1830   -8.3130  -31.6750 C.3     226 MET   -0.1800
   3613 CG        -29.4810   -9.0710  -30.3900 C.3     226 MET    0.0900
   3614 SD        -30.5530   -8.1350  -29.2700 S.3     226 MET    0.0900
   3615 CE        -29.3380   -7.4070  -28.1650 C.3     226 MET   -0.1400
   3616 HN        -28.8520   -6.6400  -33.4760 H       226 MET    0.0900
   3617 HA        -28.7030   -6.4720  -30.6470 H       226 MET    0.0900
   3618 HB1       -28.6380   -8.9940  -32.3630 H       226 MET   -0.0900
   3619 HB2       -30.1480   -8.0250  -32.1420 H       226 MET   -0.2200
   3620 HG1       -28.5200   -9.2950  -29.8810 H       226 MET    0.0900
   3621 HG2       -29.9690  -10.0330  -30.6520 H       226 MET    0.0900
   3622 HE1       -28.9930   -6.4190  -28.5380 H       226 MET    0.0900
   3623 HE2       -28.4500   -8.0690  -28.0800 H       226 MET    0.5100
   3624 HE3       -29.7780   -7.2590  -27.1560 H       226 MET   -0.5100
   3625 N         -26.2250   -7.7740  -32.3900 N.am    227 ALA   -0.4700
   3626 CA        -24.8200   -8.1560  -32.3790 C.3     227 ALA    0.3100
   3627 C         -23.9590   -6.9880  -31.9240 C.2     227 ALA    0.0700
   3628 O         -23.0450   -7.1530  -31.1160 O.2     227 ALA    0.0900
   3629 CB        -24.3900   -8.6090  -33.7740 C.3     227 ALA   -0.2700
   3630 HN        -26.6710   -7.7930  -33.2820 H       227 ALA    0.0900
   3631 HA        -24.6940   -8.9580  -31.6670 H       227 ALA    0.0900
   3632 HB1       -24.5320   -7.7830  -34.5040 H       227 ALA    0.0900
   3633 HB2       -25.0030   -9.4770  -34.0960 H       227 ALA    0.5100
   3634 HB3       -23.3150   -8.8930  -33.7660 H       227 ALA   -0.5100
   3635 N         -24.2600   -5.7990  -32.4420 N.am    228 ALA   -0.4700
   3636 CA        -23.5220   -4.5970  -32.0900 C.3     228 ALA    0.3100
   3637 C         -23.7460   -4.2470  -30.6240 C.2     228 ALA    0.0700
   3638 O         -23.3040   -3.2020  -30.1470 O.2     228 ALA    0.0900
   3639 CB        -23.9580   -3.4380  -32.9740 C.3     228 ALA   -0.2700
   3640 HN        -25.0040   -5.6800  -33.0950 H       228 ALA    0.0900
   3641 HA        -22.4690   -4.7960  -32.2210 H       228 ALA    0.0900
   3642 HB1       -25.0440   -3.2440  -32.8410 H       228 ALA    0.0900
   3643 HB2       -23.7690   -3.6840  -34.0410 H       228 ALA    0.5100
   3644 HB3       -23.3980   -2.5190  -32.6980 H       228 ALA   -0.5100
   3645 N         -24.4420   -5.1290  -29.9110 N.am    229 MET   -0.4700
   3646 CA        -24.7210   -4.9230  -28.5020 C.3     229 MET    0.3100
   3647 C         -24.4060   -6.1730  -27.6950 C.2     229 MET    0.0700
   3648 O         -24.1760   -6.1060  -26.4980 O.2     229 MET    0.0900
   3649 CB        -26.1850   -4.5260  -28.3040 C.3     229 MET   -0.1800
   3650 CG        -26.5620   -3.2340  -29.0130 C.3     229 MET    0.0900
   3651 SD        -28.1570   -2.5890  -28.4730 S.3     229 MET    0.0900
   3652 CE        -29.2920   -3.5470  -29.4850 C.3     229 MET   -0.1400
   3653 HN        -24.8020   -5.9690  -30.3100 H       229 MET    0.0900
   3654 HA        -24.0670   -4.1410  -28.1400 H       229 MET    0.0900
   3655 HB1       -26.3750   -4.4030  -27.2170 H       229 MET   -0.0900
   3656 HB2       -26.8290   -5.3440  -28.6900 H       229 MET   -0.2200
   3657 HG1       -26.5930   -3.4280  -30.1070 H       229 MET    0.0900
   3658 HG2       -25.7720   -2.4790  -28.8160 H       229 MET    0.0900
   3659 HE1       -28.9620   -4.6040  -29.5730 H       229 MET    0.0900
   3660 HE2       -29.3480   -3.1190  -30.5090 H       229 MET    0.5100
   3661 HE3       -30.3070   -3.5410  -29.0340 H       229 MET   -0.5100
   3662 N         -24.3840   -7.3190  -28.3670 N.am    230 ALA   -0.4700
   3663 CA        -24.0670   -8.5760  -27.7070 C.3     230 ALA    0.3100
   3664 C         -22.6140   -8.4960  -27.2390 C.2     230 ALA    0.0700
   3665 O         -22.1810   -9.2540  -26.3680 O.2     230 ALA    0.0900
   3666 CB        -24.2540   -9.7420  -28.6770 C.3     230 ALA   -0.2700
   3667 HN        -24.5810   -7.3700  -29.3430 H       230 ALA    0.0900
   3668 HA        -24.7240   -8.6840  -26.8560 H       230 ALA    0.0900
   3669 HB1       -23.5830   -9.6200  -29.5550 H       230 ALA    0.0900
   3670 HB2       -25.3050   -9.7710  -29.0360 H       230 ALA    0.5100
   3671 HB3       -24.0050  -10.6990  -28.1710 H       230 ALA   -0.5100
   3672 N         -21.8740   -7.5470  -27.8230 N.am    231 LYS   -0.4700
   3673 CA        -20.4640   -7.3300  -27.5080 C.3     231 LYS    0.3100
   3674 C         -20.2650   -6.2230  -26.4790 C.2     231 LYS    0.0700
   3675 O         -19.6340   -6.4230  -25.4400 O.2     231 LYS    0.0900
   3676 CB        -19.6810   -6.9210  -28.7640 C.3     231 LYS   -0.1800
   3677 CG        -19.9920   -7.7060  -30.0180 C.3     231 LYS    0.0900
   3678 CD        -19.5810   -6.9040  -31.2390 C.3     231 LYS    0.0900
   3679 CE        -20.2340   -7.4450  -32.4990 C.3     231 LYS   -0.1800
   3680 NZ        -20.1470   -6.4780  -33.6290 N.4     231 LYS    0.0900
   3681 HN        -22.2590   -6.9390  -28.5110 H       231 LYS    0.0900
   3682 HA        -20.0670   -8.2480  -27.1020 H       231 LYS   -0.1800
   3683 HB1       -18.5990   -7.0380  -28.5450 H       231 LYS    0.0900
   3684 HB2       -19.8950   -5.8510  -28.9670 H       231 LYS    0.0900
   3685 HG1       -21.0810   -7.9210  -30.0630 H       231 LYS    0.2100
   3686 HG2       -19.4380   -8.6690  -30.0020 H       231 LYS    0.0500
   3687 HD1       -18.4770   -6.9510  -31.3510 H       231 LYS    0.0500
   3688 HD2       -19.8840   -5.8440  -31.0980 H       231 LYS   -0.3000
   3689 HE1       -21.3100   -7.6440  -32.3060 H       231 LYS    0.3300
   3690 HE2       -19.7230   -8.3800  -32.8130 H       231 LYS    0.3300
   3691 HZ1       -19.1480   -6.2790  -33.8400 H       231 LYS    0.3300
   3692 HZ2       -20.6280   -5.5940  -33.3670 H       231 LYS    0.5100
   3693 HZ3       -20.6050   -6.8850  -34.4700 H       231 LYS   -0.5100
   3694 N         -20.7920   -5.0390  -26.7890 N.am    232 ARG   -0.4700
   3695 CA        -20.6300   -3.8910  -25.9120 C.3     232 ARG    0.3100
   3696 C         -21.8100   -3.6120  -24.9970 C.2     232 ARG    0.0700
   3697 O         -22.9560   -3.9230  -25.3110 O.2     232 ARG    0.0900
   3698 CB        -20.3240   -2.6460  -26.7490 C.3     232 ARG   -0.1800
   3699 CG        -21.4900   -2.1430  -27.5950 C.3     232 ARG    0.0900
   3700 CD        -22.2330   -1.0190  -26.8870 C.3     232 ARG    0.0900
   3701 NE        -23.4490   -0.6280  -27.5990 N.pl3   232 ARG   -0.1800
   3702 CZ        -24.2380    0.3720  -27.2210 C.cat   232 ARG    0.0900
   3703 NH1       -23.9440    1.0880  -26.1430 N.pl3   232 ARG    0.0900
   3704 NH2       -25.3300    0.6520  -27.9210 N.pl3   232 ARG    0.2000
   3705 HN        -21.3150   -4.8890  -27.6250 H       232 ARG    0.0900
   3706 HA        -19.8200   -4.0990  -25.2270 H       232 ARG    0.0900
   3707 HB1       -19.4780   -2.8820  -27.4290 H       232 ARG   -0.7000
   3708 HB2       -20.0170   -1.8310  -26.0610 H       232 ARG    0.4400
   3709 HG1       -22.1920   -2.9820  -27.7860 H       232 ARG    0.6400
   3710 HG2       -21.1030   -1.7690  -28.5680 H       232 ARG   -0.8000
   3711 HD1       -21.5790   -0.1240  -26.8200 H       232 ARG    0.4600
   3712 HD2       -22.5310   -1.3520  -25.8700 H       232 ARG    0.4600
   3713 HE        -23.7000   -1.1420  -28.4180 H       232 ARG   -0.8000
   3714 HH11      -23.1250    0.8770  -25.6100 H       232 ARG    0.4600
   3715 HH12      -24.5420    1.8400  -25.8640 H       232 ARG    0.4600
   3716 HH21      -25.5580    0.1120  -28.7310 H       232 ARG    0.5100
   3717 HH22      -25.9250    1.4040  -27.6380 H       232 ARG   -0.5100
   3718 N         -21.4940   -3.0150  -23.8500 N.am    233 LEU   -0.4700
   3719 CA        -22.4730   -2.6550  -22.8340 C.3     233 LEU    0.3100
   3720 C         -23.5860   -3.6830  -22.6140 C.2     233 LEU    0.0700
   3721 O         -24.7150   -3.3230  -22.2750 O.2     233 LEU    0.0900
   3722 CB        -23.0820   -1.2800  -23.1530 C.3     233 LEU   -0.1800
   3723 CG        -23.8530   -0.5600  -22.0350 C.3     233 LEU    0.0900
   3724 CD1       -22.9130   -0.2200  -20.8820 C.3     233 LEU    0.0900
   3725 CD2       -24.4950    0.7070  -22.5890 C.3     233 LEU   -0.0900
   3726 HN        -20.5500   -2.7810  -23.6330 H       233 LEU    0.0900
   3727 HA        -21.9730   -2.6330  -21.8760 H       233 LEU   -0.2700
   3728 HB1       -23.7800   -1.4150  -24.0060 H       233 LEU    0.0900
   3729 HB2       -22.2520   -0.6130  -23.4680 H       233 LEU    0.0900
   3730 HG        -24.6680   -1.2180  -21.6650 H       233 LEU    0.0900
   3731 HD11      -22.0960    0.4440  -21.2390 H       233 LEU   -0.2700
   3732 HD12      -22.4610   -1.1500  -20.4750 H       233 LEU    0.0900
   3733 HD13      -23.4730    0.3060  -20.0800 H       233 LEU    0.0900
   3734 HD21      -25.1990    0.4510  -23.4090 H       233 LEU    0.0900
   3735 HD22      -23.7100    1.3820  -22.9930 H       233 LEU    0.5100
   3736 HD23      -25.0590    1.2270  -21.7860 H       233 LEU   -0.5100
   3737 N         -23.2720   -4.9640  -22.8080 N.am    234 ASN   -0.4700
   3738 CA        -24.2540   -6.0140  -22.5860 C.3     234 ASN    0.3100
   3739 C         -23.6090   -7.2440  -21.9700 C.2     234 ASN    0.0700
   3740 O         -22.6870   -7.8470  -22.5330 O.2     234 ASN    0.0900
   3741 CB        -24.9670   -6.4060  -23.8840 C.3     234 ASN   -0.1800
   3742 CG        -26.4240   -5.9760  -23.8920 C.2     234 ASN    0.0900
   3743 ND2       -27.2310   -6.5420  -24.6540 N.am    234 ASN    0.0900
   3744 OD1       -26.7750   -4.9970  -23.0860 O.2     234 ASN    0.5500
   3745 HN        -22.3680   -5.2560  -23.1080 H       234 ASN   -0.5500
   3746 HA        -24.9700   -5.6490  -21.8640 H       234 ASN   -0.6200
   3747 HB1       -24.9240   -7.5090  -24.0040 H       234 ASN    0.3200
   3748 HB2       -24.4510   -5.9250  -24.7420 H       234 ASN    0.3000
   3749 HD21      -28.1910   -6.2630  -24.6630 H       234 ASN    0.5100
   3750 HD22      -26.9190   -7.2770  -25.2570 H       234 ASN   -0.5100
   3751 N         -24.1220   -7.6060  -20.8010 N.am    235 ALA   -0.4700
   3752 CA        -23.5900   -8.7580  -20.0560 C.3     235 ALA    0.3100
   3753 C         -24.6160   -9.8850  -19.8890 C.2     235 ALA    0.0700
   3754 O         -24.4540  -10.9680  -20.4470 O.2     235 ALA    0.0900
   3755 CB        -23.0660   -8.2850  -18.6440 C.3     235 ALA   -0.2700
   3756 HN        -24.8840   -7.1200  -20.3800 H       235 ALA    0.0900
   3757 HA        -22.7860   -9.1900  -20.6320 H       235 ALA    0.0900
   3758 HB1       -23.8960   -7.8290  -18.0620 H       235 ALA    0.0900
   3759 HB2       -22.2650   -7.5250  -18.7720 H       235 ALA    0.5100
   3760 HB3       -22.6710   -9.1530  -18.0770 H       235 ALA   -0.5100
   3761 N         -25.6430   -9.6260  -19.0890 N.am    236 LYS   -0.4700
   3762 CA        -26.6840  -10.6200  -18.8420 C.3     236 LYS    0.3100
   3763 C         -27.9600   -9.9560  -19.2850 C.2     236 LYS    0.0700
   3764 O         -28.9990  -10.5930  -19.5240 O.2     236 LYS    0.0900
   3765 CB        -26.7400  -10.9590  -17.3430 C.3     236 LYS   -0.1800
   3766 CG        -27.9860  -11.7060  -16.8620 C.3     236 LYS    0.0900
   3767 CD        -28.3500  -12.8970  -17.7410 C.3     236 LYS    0.0900
   3768 CE        -27.2460  -13.9460  -17.8200 C.3     236 LYS   -0.1800
   3769 NZ        -27.5950  -15.0140  -18.8050 N.4     236 LYS    0.0900
   3770 HN        -25.7500   -8.7500  -18.6240 H       236 LYS    0.0900
   3771 HA        -26.4530  -11.5020  -19.4220 H       236 LYS   -0.1800
   3772 HB1       -26.6750  -10.0070  -16.7770 H       236 LYS    0.0900
   3773 HB2       -25.8550  -11.5840  -17.1020 H       236 LYS    0.0900
   3774 HG1       -28.8420  -10.9990  -16.8510 H       236 LYS    0.2100
   3775 HG2       -27.8050  -12.0700  -15.8290 H       236 LYS    0.0500
   3776 HD1       -28.5640  -12.5300  -18.7670 H       236 LYS    0.0500
   3777 HD2       -29.2650  -13.3760  -17.3320 H       236 LYS   -0.3000
   3778 HE1       -27.1080  -14.4270  -16.8280 H       236 LYS    0.3300
   3779 HE2       -26.2960  -13.4740  -18.1500 H       236 LYS    0.3300
   3780 HZ1       -27.7210  -14.5890  -19.7470 H       236 LYS    0.3300
   3781 HZ2       -28.4780  -15.4780  -18.5140 H       236 LYS    0.5100
   3782 HZ3       -26.8280  -15.7160  -18.8420 H       236 LYS   -0.5100
   3783 N         -27.8470   -8.6340  -19.3830 N.am    237 GLU   -0.4700
   3784 CA        -28.9060   -7.7650  -19.8310 C.3     237 GLU    0.3100
   3785 C         -29.1370   -8.1220  -21.2930 C.2     237 GLU    0.0700
   3786 O         -30.0770   -7.6470  -21.9210 O.2     237 GLU    0.0900
   3787 CB        -28.4700   -6.3050  -19.6970 C.3     237 GLU   -0.1800
   3788 CG        -27.0920   -6.0020  -20.2770 C.3     237 GLU    0.0900
   3789 CD        -26.1220   -5.4710  -19.2320 C.2     237 GLU    0.0900
   3790 OE1       -26.5020   -4.5240  -18.5090 O.co2   237 GLU   -0.2800
   3791 OE2       -24.9880   -5.9920  -19.1350 O.co2   237 GLU    0.0900
   3792 HN        -26.9970   -8.1720  -19.1430 H       237 GLU    0.0900
   3793 HA        -29.7800   -7.9570  -19.2260 H       237 GLU    0.6200
   3794 HB1       -28.4610   -6.0410  -18.6180 H       237 GLU   -0.7600
   3795 HB2       -29.2170   -5.6680  -20.2180 H       237 GLU   -0.7600
   3796 HG1       -27.1970   -5.2400  -21.0800 H       237 GLU    0.5100
   3797 HG2       -26.6690   -6.9330  -20.7110 H       237 GLU   -0.5100
   3798 N         -28.2510   -8.9610  -21.8360 N.am    238 LEU   -0.4700
   3799 CA        -28.3790   -9.4150  -23.2120 C.3     238 LEU    0.3100
   3800 C         -29.5110  -10.4260  -23.2240 C.2     238 LEU    0.0700
   3801 O         -30.3030  -10.4870  -24.1600 O.2     238 LEU    0.0900
   3802 CB        -27.0960  -10.1090  -23.6900 C.3     238 LEU   -0.1800
   3803 CG        -27.1620  -10.7220  -25.0980 C.3     238 LEU    0.0900
   3804 CD1       -27.1010   -9.6090  -26.1370 C.3     238 LEU    0.0900
   3805 CD2       -26.0120  -11.6930  -25.3020 C.3     238 LEU   -0.0900
   3806 HN        -27.4680   -9.3120  -21.3260 H       238 LEU    0.0900
   3807 HA        -28.5870   -8.5530  -23.8280 H       238 LEU   -0.2700
   3808 HB1       -26.8560  -10.9210  -22.9720 H       238 LEU    0.0900
   3809 HB2       -26.2760   -9.3620  -23.6780 H       238 LEU    0.0900
   3810 HG        -28.1090  -11.2900  -25.2140 H       238 LEU    0.0900
   3811 HD11      -26.3700   -8.8330  -25.8240 H       238 LEU   -0.2700
   3812 HD12      -28.1000   -9.1330  -26.2400 H       238 LEU    0.0900
   3813 HD13      -26.7810  -10.0230  -27.1170 H       238 LEU    0.0900
   3814 HD21      -26.0660  -12.5120  -24.5530 H       238 LEU    0.0900
   3815 HD22      -25.0430  -11.1630  -25.1790 H       238 LEU    0.5100
   3816 HD23      -26.0690  -12.1380  -26.3180 H       238 LEU   -0.5100
   3817 N         -29.5730  -11.2250  -22.1620 N.am    239 ARG   -0.4700
   3818 CA        -30.6040  -12.2370  -22.0270 C.3     239 ARG    0.3100
   3819 C         -31.9660  -11.5500  -22.0000 C.2     239 ARG    0.0700
   3820 O         -32.9330  -12.0450  -22.5710 O.2     239 ARG    0.0900
   3821 CB        -30.3960  -13.0280  -20.7340 C.3     239 ARG   -0.1800
   3822 CG        -30.7030  -14.5190  -20.8390 C.3     239 ARG    0.0900
   3823 CD        -32.0920  -14.7950  -21.4220 C.3     239 ARG    0.0900
   3824 NE        -32.0870  -14.8480  -22.8870 N.pl3   239 ARG   -0.1800
   3825 CZ        -33.1740  -15.0450  -23.6330 C.cat   239 ARG    0.0900
   3826 NH1       -33.0740  -15.0840  -24.9560 N.pl3   239 ARG    0.0900
   3827 NH2       -34.3600  -15.1970  -23.0590 N.pl3   239 ARG    0.2000
   3828 HN        -28.9160  -11.1650  -21.4150 H       239 ARG    0.0900
   3829 HA        -30.5500  -12.8910  -22.8840 H       239 ARG    0.0900
   3830 HB1       -31.0510  -12.5930  -19.9510 H       239 ARG   -0.7000
   3831 HB2       -29.3360  -12.9130  -20.4230 H       239 ARG    0.4400
   3832 HG1       -30.6440  -14.9690  -19.8250 H       239 ARG    0.6400
   3833 HG2       -29.9410  -14.9960  -21.4900 H       239 ARG   -0.8000
   3834 HD1       -32.7900  -13.9850  -21.1190 H       239 ARG    0.4600
   3835 HD2       -32.4610  -15.7750  -21.0520 H       239 ARG    0.4600
   3836 HE        -31.2130  -14.7290  -23.3570 H       239 ARG   -0.8000
   3837 HH11      -32.1810  -14.9640  -25.3940 H       239 ARG    0.4600
   3838 HH12      -33.8890  -15.2320  -25.5160 H       239 ARG    0.4600
   3839 HH21      -35.1890  -15.1960  -23.6170 H       239 ARG    0.5100
   3840 HH22      -34.4240  -15.3130  -22.0670 H       239 ARG   -0.5100
   3841 N         -32.0280  -10.3970  -21.3360 N.am    240 LYS   -0.4700
   3842 CA        -33.2660   -9.6330  -21.2350 C.3     240 LYS    0.3100
   3843 C         -33.6310   -8.9660  -22.5600 C.2     240 LYS    0.0700
   3844 O         -34.7340   -9.1520  -23.0730 O.2     240 LYS    0.0900
   3845 CB        -33.1440   -8.5710  -20.1350 C.3     240 LYS   -0.1800
   3846 CG        -34.3810   -7.7000  -19.9610 C.3     240 LYS    0.0900
   3847 CD        -34.1880   -6.6970  -18.8310 C.3     240 LYS    0.0900
   3848 CE        -35.3740   -5.7430  -18.7180 C.3     240 LYS   -0.1800
   3849 NZ        -35.2450   -4.7750  -17.5880 N.4     240 LYS    0.0900
   3850 HN        -31.2330  -10.0060  -20.8780 H       240 LYS    0.0900
   3851 HA        -34.0680  -10.3190  -21.0080 H       240 LYS   -0.1800
   3852 HB1       -32.2840   -7.9120  -20.3800 H       240 LYS    0.0900
   3853 HB2       -32.9410   -9.0850  -19.1730 H       240 LYS    0.0900
   3854 HG1       -35.2540   -8.3460  -19.7310 H       240 LYS    0.2100
   3855 HG2       -34.5790   -7.1520  -20.9060 H       240 LYS    0.0500
   3856 HD1       -33.2650   -6.1070  -19.0210 H       240 LYS    0.0500
   3857 HD2       -34.0710   -7.2470  -17.8720 H       240 LYS   -0.3000
   3858 HE1       -36.3040   -6.3280  -18.5480 H       240 LYS    0.3300
   3859 HE2       -35.4630   -5.1500  -19.6530 H       240 LYS    0.3300
   3860 HZ1       -34.3900   -4.1980  -17.7210 H       240 LYS    0.3300
   3861 HZ2       -35.1750   -5.2960  -16.6910 H       240 LYS    0.5100
   3862 HZ3       -36.0810   -4.1560  -17.5640 H       240 LYS   -0.5100
   3863 N         -32.7040   -8.1910  -23.1190 N.am    241 ALA   -0.4700
   3864 CA        -32.9500   -7.5100  -24.3850 C.3     241 ALA    0.3100
   3865 C         -33.3080   -8.5070  -25.4780 C.2     241 ALA    0.0700
   3866 O         -34.0450   -8.1820  -26.4050 O.2     241 ALA    0.0900
   3867 CB        -31.7250   -6.7040  -24.7980 C.3     241 ALA   -0.2700
   3868 HN        -31.8110   -8.0430  -22.7030 H       241 ALA    0.0900
   3869 HA        -33.8020   -6.8600  -24.2570 H       241 ALA    0.0900
   3870 HB1       -30.8480   -7.3760  -24.9190 H       241 ALA    0.0900
   3871 HB2       -31.4890   -5.9490  -24.0180 H       241 ALA    0.5100
   3872 HB3       -31.9170   -6.1930  -25.7650 H       241 ALA   -0.5100
   3873 N         -32.7830   -9.7230  -25.3670 N.am    242 GLN   -0.4700
   3874 CA        -33.0610  -10.7610  -26.3480 C.3     242 GLN    0.3100
   3875 C         -34.3130  -11.5130  -25.9230 C.2     242 GLN    0.0700
   3876 O         -34.9270  -12.2280  -26.7130 O.2     242 GLN    0.0900
   3877 CB        -31.8730  -11.7250  -26.4400 C.3     242 GLN   -0.1800
   3878 CG        -31.9640  -12.7470  -27.5660 C.3     242 GLN    0.0900
   3879 CD        -32.0420  -12.1030  -28.9420 C.2     242 GLN    0.0900
   3880 NE2       -32.9950  -12.5580  -29.7520 N.am    242 GLN   -0.1800
   3881 OE1       -31.2520  -11.2190  -29.2780 O.2     242 GLN    0.0900
   3882 HN        -32.1810   -9.9780  -24.6150 H       242 GLN    0.0900
   3883 HA        -33.2350  -10.2850  -27.3030 H       242 GLN    0.5500
   3884 HB1       -31.7970  -12.2740  -25.4770 H       242 GLN   -0.5500
   3885 HB2       -30.9500  -11.1270  -26.5870 H       242 GLN   -0.6200
   3886 HG1       -32.8720  -13.3690  -27.4170 H       242 GLN    0.3200
   3887 HG2       -31.0660  -13.4010  -27.5340 H       242 GLN    0.3000
   3888 HE21      -33.7820  -13.0470  -29.3750 H       242 GLN    0.5100
   3889 HE22      -32.9250  -12.4100  -30.7390 H       242 GLN   -0.5100
   3890 N         -34.6860  -11.3500  -24.6540 N.am    243 ALA   -0.4700
   3891 CA        -35.8730  -11.9920  -24.1090 C.3     243 ALA    0.3100
   3892 C         -37.0860  -11.1750  -24.5310 C.2     243 ALA    0.0700
   3893 O         -38.1080  -11.7170  -24.9490 O.2     243 ALA    0.0900
   3894 CB        -35.7890  -12.0600  -22.5900 C.3     243 ALA   -0.2700
   3895 HN        -34.1680  -10.7800  -24.0210 H       243 ALA    0.0900
   3896 HA        -35.9400  -12.9860  -24.5270 H       243 ALA    0.0900
   3897 HB1       -35.5320  -11.0610  -22.1770 H       243 ALA    0.0900
   3898 HB2       -35.0010  -12.7830  -22.2860 H       243 ALA    0.5100
   3899 HB3       -36.7680  -12.3760  -22.1700 H       243 ALA   -0.5100
   3900 N         -36.9550   -9.8560  -24.4290 N.am    244 GLY   -0.4700
   3901 CA        -38.0360   -8.9720  -24.8150 C.3     244 GLY    0.3100
   3902 C         -38.2000   -8.9310  -26.3190 C.2     244 GLY   -0.0200
   3903 O         -39.2570   -8.5550  -26.8190 O.2     244 GLY    0.0900
   3904 HN        -36.1250   -9.4230  -24.0890 H       244 GLY    0.0900
   3905 HA1       -37.8110   -7.9810  -24.4520 H       244 GLY    0.5100
   3906 HA2       -38.9490   -9.3350  -24.3640 H       244 GLY   -0.5100
   3907 N         -37.1530   -9.3210  -27.0450 N.am    245 ALA   -0.4700
   3908 CA        -37.1940   -9.3270  -28.5020 C.3     245 ALA    0.3100
   3909 C         -37.9400  -10.5420  -29.0240 C.2     245 ALA    0.0700
   3910 O         -38.8040  -10.4270  -29.8890 O.2     245 ALA    0.0900
   3911 CB        -35.7870   -9.3070  -29.0630 C.3     245 ALA   -0.2700
   3912 HN        -36.3010   -9.6240  -26.6280 H       245 ALA    0.0900
   3913 HA        -37.7420   -8.4540  -28.8270 H       245 ALA    0.0900
   3914 HB1       -35.2250  -10.2000  -28.7160 H       245 ALA    0.0900
   3915 HB2       -35.2540   -8.3960  -28.7150 H       245 ALA    0.5100
   3916 HB3       -35.8220   -9.3190  -30.1730 H       245 ALA   -0.5100
   3917 N         -37.6050  -11.7130  -28.5000 N.am    246 ASN   -0.4700
   3918 CA        -38.2590  -12.9370  -28.9180 C.3     246 ASN    0.3100
   3919 C         -39.7350  -12.8660  -28.5660 C.2     246 ASN    0.0700
   3920 O         -40.5840  -13.2850  -29.3490 O.2     246 ASN    0.0900
   3921 CB        -37.6100  -14.1380  -28.2210 C.3     246 ASN   -0.1800
   3922 CG        -36.1800  -14.3850  -28.6910 C.2     246 ASN    0.0900
   3923 ND2       -35.8270  -15.6620  -28.8730 N.am    246 ASN    0.0900
   3924 OD1       -35.4020  -13.4500  -28.8810 O.2     246 ASN    0.5500
   3925 HN        -36.8960  -11.8040  -27.8050 H       246 ASN   -0.5500
   3926 HA        -38.1610  -13.0240  -29.9900 H       246 ASN   -0.6200
   3927 HB1       -38.2130  -15.0470  -28.4300 H       246 ASN    0.3200
   3928 HB2       -37.5940  -13.9540  -27.1250 H       246 ASN    0.3000
   3929 HD21      -34.9590  -15.8810  -29.3200 H       246 ASN    0.5100
   3930 HD22      -36.4290  -16.3970  -28.5620 H       246 ASN   -0.5100
   3931 N         -40.0360  -12.3190  -27.3890 N.am    247 ALA   -0.4700
   3932 CA        -41.4100  -12.2020  -26.9100 C.3     247 ALA    0.3100
   3933 C         -42.2910  -11.3790  -27.8400 C.2     247 ALA    0.0700
   3934 O         -43.3260  -11.8520  -28.3130 O.2     247 ALA    0.0900
   3935 CB        -41.4240  -11.5950  -25.5140 C.3     247 ALA   -0.2700
   3936 HN        -39.3320  -11.9630  -26.7800 H       247 ALA    0.0900
   3937 HA        -41.8490  -13.1880  -26.8980 H       247 ALA    0.0900
   3938 HB1       -40.9610  -10.5860  -25.5320 H       247 ALA    0.0900
   3939 HB2       -40.8450  -12.2380  -24.8160 H       247 ALA    0.5100
   3940 HB3       -42.4700  -11.5000  -25.1530 H       247 ALA   -0.5100
   3941 N         -41.8730  -10.1460  -28.1120 N.am    248 GLU   -0.4700
   3942 CA        -42.6280   -9.2650  -28.9890 C.3     248 GLU    0.3100
   3943 C         -42.8620   -9.9240  -30.3390 C.2     248 GLU    0.0700
   3944 O         -43.9720   -9.9040  -30.8720 O.2     248 GLU    0.0900
   3945 CB        -41.8660   -7.9540  -29.1770 C.3     248 GLU   -0.1800
   3946 CG        -41.6280   -7.2040  -27.8780 C.3     248 GLU    0.0900
   3947 CD        -42.8370   -6.4170  -27.4300 C.2     248 GLU    0.0900
   3948 OE1       -43.9540   -6.9620  -27.4590 O.co2   248 GLU   -0.2800
   3949 OE2       -42.6660   -5.2470  -27.0430 O.co2   248 GLU    0.0900
   3950 HN        -41.0310   -9.7730  -27.7320 H       248 GLU    0.0900
   3951 HA        -43.5920   -9.0820  -28.5370 H       248 GLU    0.6200
   3952 HB1       -42.4460   -7.3020  -29.8620 H       248 GLU   -0.7600
   3953 HB2       -40.8830   -8.1800  -29.6420 H       248 GLU   -0.7600
   3954 HG1       -40.7810   -6.5000  -28.0180 H       248 GLU    0.5100
   3955 HG2       -41.3680   -7.9330  -27.0820 H       248 GLU   -0.5100
   3956 N         -41.8080  -10.5210  -30.8820 N.am    249 MET   -0.4700
   3957 CA        -41.8740  -11.1920  -32.1650 C.3     249 MET    0.3100
   3958 C         -42.9260  -12.2940  -32.1720 C.2     249 MET    0.0700
   3959 O         -43.5090  -12.6040  -33.2140 O.2     249 MET    0.0900
   3960 CB        -40.4990  -11.7680  -32.5100 C.3     249 MET   -0.1800
   3961 CG        -40.4490  -12.5340  -33.8150 C.3     249 MET    0.0900
   3962 SD        -41.2260  -11.6270  -35.1710 S.3     249 MET    0.0900
   3963 CE        -40.0000  -10.3120  -35.4460 C.3     249 MET   -0.1400
   3964 HN        -40.9190  -10.5330  -30.4300 H       249 MET    0.0900
   3965 HA        -42.1830  -10.4730  -32.9110 H       249 MET    0.0900
   3966 HB1       -40.1920  -12.4530  -31.6920 H       249 MET   -0.0900
   3967 HB2       -39.7730  -10.9290  -32.5690 H       249 MET   -0.2200
   3968 HG1       -40.9670  -13.5070  -33.6760 H       249 MET    0.0900
   3969 HG2       -39.3860  -12.7370  -34.0670 H       249 MET    0.0900
   3970 HE1       -38.9750  -10.7300  -35.5430 H       249 MET    0.0900
   3971 HE2       -40.0010   -9.6010  -34.5930 H       249 MET    0.5100
   3972 HE3       -40.2340   -9.7580  -36.3790 H       249 MET   -0.5100
   3973 N         -43.1720  -12.8890  -31.0040 N.am    250 ARG   -0.4700
   3974 CA        -44.1630  -13.9540  -30.8900 C.3     250 ARG    0.3100
   3975 C         -45.5800  -13.4110  -31.0450 C.2     250 ARG    0.0700
   3976 O         -46.4040  -13.9960  -31.7520 O.2     250 ARG    0.0900
   3977 CB        -44.0510  -14.6660  -29.5380 C.3     250 ARG   -0.1800
   3978 CG        -44.8170  -15.9830  -29.4900 C.3     250 ARG    0.0900
   3979 CD        -44.7710  -16.6380  -28.1120 C.3     250 ARG    0.0900
   3980 NE        -45.0210  -18.0790  -28.1970 N.pl3   250 ARG   -0.1800
   3981 CZ        -44.0950  -18.9860  -28.5010 C.cat   250 ARG    0.0900
   3982 NH1       -42.8450  -18.6080  -28.7490 N.pl3   250 ARG    0.0900
   3983 NH2       -44.4150  -20.2750  -28.5710 N.pl3   250 ARG    0.2000
   3984 HN        -42.6970  -12.6350  -30.1650 H       250 ARG    0.0900
   3985 HA        -43.9940  -14.6550  -31.6950 H       250 ARG    0.0900
   3986 HB1       -44.4480  -13.9930  -28.7490 H       250 ARG   -0.7000
   3987 HB2       -42.9790  -14.8700  -29.3300 H       250 ARG    0.4400
   3988 HG1       -44.3770  -16.6810  -30.2340 H       250 ARG    0.6400
   3989 HG2       -45.8770  -15.7910  -29.7610 H       250 ARG   -0.8000
   3990 HD1       -45.5520  -16.1940  -27.4580 H       250 ARG    0.4600
   3991 HD2       -43.7660  -16.4930  -27.6600 H       250 ARG    0.4600
   3992 HE        -45.9490  -18.4030  -28.0140 H       250 ARG   -0.8000
   3993 HH11      -42.5980  -17.6400  -28.7070 H       250 ARG    0.4600
   3994 HH12      -42.1520  -19.2920  -28.9770 H       250 ARG    0.4600
   3995 HH21      -45.3550  -20.5660  -28.3940 H       250 ARG    0.5100
   3996 HH22      -43.7150  -20.9520  -28.7990 H       250 ARG   -0.5100
   3997 N         -45.8620  -12.2950  -30.3680 N.am    251 LEU   -0.4700
   3998 CA        -47.1710  -11.6580  -30.4410 C.3     251 LEU    0.3100
   3999 C         -47.4380  -11.3410  -31.9020 C.2     251 LEU    0.0700
   4000 O         -48.5230  -11.6110  -32.4290 O.2     251 LEU    0.0900
   4001 CB        -47.1890  -10.3550  -29.6280 C.3     251 LEU   -0.1800
   4002 CG        -47.2480  -10.3960  -28.0960 C.3     251 LEU    0.0900
   4003 CD1       -48.5660  -11.0040  -27.6550 C.3     251 LEU    0.0900
   4004 CD2       -46.0860  -11.1870  -27.5380 C.3     251 LEU   -0.0900
   4005 HN        -45.1910  -11.8490  -29.7820 H       251 LEU    0.0900
   4006 HA        -47.9020  -12.3520  -30.0530 H       251 LEU   -0.2700
   4007 HB1       -48.0750   -9.7820  -29.9670 H       251 LEU    0.0900
   4008 HB2       -46.2700   -9.7990  -29.8980 H       251 LEU    0.0900
   4009 HG        -47.1600   -9.3650  -27.6910 H       251 LEU    0.0900
   4010 HD11      -48.6610  -12.0380  -28.0510 H       251 LEU   -0.2700
   4011 HD12      -49.4110  -10.3970  -28.0440 H       251 LEU    0.0900
   4012 HD13      -48.6130  -11.0430  -26.5460 H       251 LEU    0.0900
   4013 HD21      -45.1250  -10.7190  -27.8420 H       251 LEU    0.0900
   4014 HD22      -46.1140  -12.2270  -27.9270 H       251 LEU    0.5100
   4015 HD23      -46.1360  -11.2020  -26.4280 H       251 LEU   -0.5100
   4016 N         -46.4260  -10.7770  -32.5590 N.am    252 ALA   -0.4700
   4017 CA        -46.5180  -10.4240  -33.9640 C.3     252 ALA    0.3100
   4018 C         -46.9360  -11.6190  -34.8140 C.2     252 ALA    0.0700
   4019 O         -47.8480  -11.5120  -35.6320 O.2     252 ALA    0.0900
   4020 CB        -45.1820   -9.8770  -34.4490 C.3     252 ALA   -0.2700
   4021 HN        -45.5570  -10.5720  -32.1150 H       252 ALA    0.0900
   4022 HA        -47.2940   -9.6800  -34.0760 H       252 ALA    0.0900
   4023 HB1       -44.4290  -10.6940  -34.4920 H       252 ALA    0.0900
   4024 HB2       -44.8180   -9.0940  -33.7510 H       252 ALA    0.5100
   4025 HB3       -45.2960   -9.4480  -35.4670 H       252 ALA   -0.5100
   4026 N         -46.2870  -12.7660  -34.6210 N.am    253 LYS   -0.4700
   4027 CA        -46.6430  -13.9470  -35.3990 C.3     253 LYS    0.3100
   4028 C         -48.0940  -14.3160  -35.1280 C.2     253 LYS    0.0700
   4029 O         -48.8480  -14.6490  -36.0470 O.2     253 LYS    0.0900
   4030 CB        -45.7570  -15.1430  -35.0470 C.3     253 LYS   -0.1800
   4031 CG        -44.2690  -14.9230  -35.2490 C.3     253 LYS    0.0900
   4032 CD        -43.5740  -16.2620  -35.4250 C.3     253 LYS    0.0900
   4033 CE        -42.0570  -16.1390  -35.4400 C.3     253 LYS   -0.1800
   4034 NZ        -41.4940  -16.0200  -34.0690 N.4     253 LYS    0.0900
   4035 HN        -45.5500  -12.8680  -33.9570 H       253 LYS    0.0900
   4036 HA        -46.5330  -13.6990  -36.4440 H       253 LYS   -0.1800
   4037 HB1       -46.0680  -16.0030  -35.6760 H       253 LYS    0.0900
   4038 HB2       -45.9280  -15.3980  -33.9790 H       253 LYS    0.0900
   4039 HG1       -43.8460  -14.3990  -34.3650 H       253 LYS    0.2100
   4040 HG2       -44.1040  -14.2970  -36.1510 H       253 LYS    0.0500
   4041 HD1       -43.9070  -16.7140  -36.3830 H       253 LYS    0.0500
   4042 HD2       -43.8710  -16.9320  -34.5900 H       253 LYS   -0.3000
   4043 HE1       -41.7600  -15.2300  -36.0070 H       253 LYS    0.3300
   4044 HE2       -41.6130  -17.0430  -35.9100 H       253 LYS    0.3300
   4045 HZ1       -41.7460  -16.8640  -33.5160 H       253 LYS    0.3300
   4046 HZ2       -41.8840  -15.1740  -33.6070 H       253 LYS    0.5100
   4047 HZ3       -40.4590  -15.9390  -34.1240 H       253 LYS   -0.5100
   4048 N         -48.4880  -14.2540  -33.8570 N.am    254 ILE   -0.4700
   4049 CA        -49.8600  -14.5730  -33.4800 C.3     254 ILE    0.3100
   4050 C         -50.7920  -13.6470  -34.2570 C.2     254 ILE    0.0700
   4051 O         -51.7820  -14.0870  -34.8490 O.2     254 ILE    0.0900
   4052 CB        -50.0850  -14.4030  -31.9560 C.3     254 ILE   -0.0900
   4053 CG1       -49.1560  -15.3500  -31.1870 C.3     254 ILE    0.0900
   4054 CG2       -51.5380  -14.7290  -31.5960 C.3     254 ILE   -0.2700
   4055 CD        -49.0960  -15.0850  -29.6940 C.3     254 ILE    0.0900
   4056 HN        -47.8740  -13.9910  -33.1160 H       254 ILE    0.0900
   4057 HA        -50.0540  -15.5950  -33.7730 H       254 ILE    0.0900
   4058 HB        -49.8570  -13.3570  -31.6620 H       254 ILE   -0.1800
   4059 HG11      -48.1310  -15.2510  -31.6030 H       254 ILE    0.0900
   4060 HG12      -49.5080  -16.3920  -31.3440 H       254 ILE    0.0900
   4061 HG21      -51.7760  -15.7770  -31.8790 H       254 ILE   -0.2700
   4062 HG22      -52.2250  -14.0490  -32.1450 H       254 ILE    0.0900
   4063 HG23      -51.6920  -14.6130  -30.5020 H       254 ILE    0.0900
   4064 HD1       -50.0590  -15.3680  -29.2160 H       254 ILE    0.0900
   4065 HD2       -48.9130  -14.0050  -29.5080 H       254 ILE    0.5100
   4066 HD3       -48.2830  -15.6860  -29.2340 H       254 ILE   -0.5100
   4067 N         -50.4440  -12.3620  -34.2820 N.am    255 SER   -0.4700
   4068 CA        -51.2260  -11.3680  -35.0060 C.3     255 SER    0.3100
   4069 C         -51.3990  -11.8110  -36.4490 C.2     255 SER    0.0700
   4070 O         -52.4970  -11.7690  -37.0030 O.2     255 SER    0.0900
   4071 CB        -50.5110  -10.0220  -34.9970 C.3     255 SER    0.0500
   4072 OG        -50.0140   -9.7430  -33.7040 O.3     255 SER    0.0900
   4073 HN        -49.6360  -12.0230  -33.8060 H       255 SER    0.0900
   4074 HA        -52.1900  -11.2850  -34.5270 H       255 SER   -0.6600
   4075 HB1       -51.2190   -9.2180  -35.2900 H       255 SER    0.4300
   4076 HB2       -49.6600  -10.0440  -35.7110 H       255 SER    0.5100
   4077 HG1       -49.5330  -10.5290  -33.4310 H       255 SER   -0.5100
   4078 N         -50.2990  -12.2410  -37.0610 N.am    256 ILE   -0.4700
   4079 CA        -50.3250  -12.6890  -38.4450 C.3     256 ILE    0.3100
   4080 C         -51.2910  -13.8520  -38.6200 C.2     256 ILE    0.0700
   4081 O         -52.0150  -13.9280  -39.6110 O.2     256 ILE    0.0900
   4082 CB        -48.9230  -13.1420  -38.9230 C.3     256 ILE   -0.0900
   4083 CG1       -47.9230  -11.9880  -38.8150 C.3     256 ILE    0.0900
   4084 CG2       -48.9970  -13.6150  -40.3680 C.3     256 ILE   -0.2700
   4085 CD        -46.4910  -12.3930  -39.1250 C.3     256 ILE    0.0900
   4086 HN        -49.4140  -12.2770  -36.6030 H       256 ILE    0.0900
   4087 HA        -50.6760  -11.8670  -39.0510 H       256 ILE    0.0900
   4088 HB        -48.5620  -13.9730  -38.2790 H       256 ILE   -0.1800
   4089 HG11      -47.9610  -11.5840  -37.7820 H       256 ILE    0.0900
   4090 HG12      -48.2270  -11.1890  -39.5250 H       256 ILE    0.0900
   4091 HG21      -49.3520  -12.7900  -41.0220 H       256 ILE   -0.2700
   4092 HG22      -49.7080  -14.4650  -40.4520 H       256 ILE    0.0900
   4093 HG23      -47.9900  -13.9340  -40.7140 H       256 ILE    0.0900
   4094 HD1       -46.3840  -12.6160  -40.2080 H       256 ILE    0.0900
   4095 HD2       -46.2220  -13.3030  -38.5470 H       256 ILE    0.5100
   4096 HD3       -45.7990  -11.5650  -38.8630 H       256 ILE   -0.5100
   4097 N         -51.3080  -14.7580  -37.6470 N.am    257 VAL   -0.4700
   4098 CA        -52.1690  -15.9240  -37.7290 C.3     257 VAL    0.3100
   4099 C         -53.6520  -15.5980  -37.6340 C.2     257 VAL    0.0700
   4100 O         -54.4600  -16.2280  -38.3130 O.2     257 VAL    0.0900
   4101 CB        -51.8040  -16.9600  -36.6450 C.3     257 VAL   -0.0900
   4102 CG1       -52.6770  -18.1950  -36.7790 C.3     257 VAL    0.0900
   4103 CG2       -50.3420  -17.3380  -36.7700 C.3     257 VAL   -0.2700
   4104 HN        -50.7420  -14.6790  -36.8310 H       257 VAL    0.0900
   4105 HA        -52.0510  -16.3560  -38.7120 H       257 VAL    0.0900
   4106 HB        -51.9510  -16.5090  -35.6400 H       257 VAL    0.0900
   4107 HG11      -52.6720  -18.5550  -37.8300 H       257 VAL   -0.2700
   4108 HG12      -53.7220  -17.9520  -36.4930 H       257 VAL    0.0900
   4109 HG13      -52.2890  -19.0060  -36.1250 H       257 VAL    0.0900
   4110 HG21      -49.7330  -16.4380  -37.0020 H       257 VAL    0.0900
   4111 HG22      -50.2110  -18.0770  -37.5900 H       257 VAL    0.5100
   4112 HG23      -49.9810  -17.7730  -35.8130 H       257 VAL   -0.5100
   4113 N         -54.0280  -14.6320  -36.7980 N.am    258 ILE   -0.4700
   4114 CA        -55.4410  -14.2840  -36.6950 C.3     258 ILE    0.3100
   4115 C         -55.8590  -13.5450  -37.9690 C.2     258 ILE    0.0700
   4116 O         -56.9800  -13.7040  -38.4480 O.2     258 ILE    0.0900
   4117 CB        -55.7400  -13.4120  -35.4480 C.3     258 ILE   -0.0900
   4118 CG1       -55.1210  -12.0290  -35.6100 C.3     258 ILE    0.0900
   4119 CG2       -55.2030  -14.0940  -34.1950 C.3     258 ILE   -0.2700
   4120 CD        -55.4730  -11.0810  -34.4980 C.3     258 ILE    0.0900
   4121 HN        -53.3880  -14.1210  -36.2290 H       258 ILE    0.0900
   4122 HA        -56.0020  -15.2050  -36.6420 H       258 ILE    0.0900
   4123 HB        -56.8370  -13.2680  -35.3500 H       258 ILE   -0.1800
   4124 HG11      -55.4700  -11.5940  -36.5700 H       258 ILE    0.0900
   4125 HG12      -54.0160  -12.1370  -35.6460 H       258 ILE    0.0900
   4126 HG21      -54.0920  -14.0760  -34.1970 H       258 ILE   -0.2700
   4127 HG22      -55.5400  -15.1530  -34.1670 H       258 ILE    0.0900
   4128 HG23      -55.5650  -13.5620  -33.2890 H       258 ILE    0.0900
   4129 HD1       -55.1190  -11.4850  -33.5260 H       258 ILE    0.0900
   4130 HD2       -56.5740  -10.9500  -34.4490 H       258 ILE    0.5100
   4131 HD3       -54.9860  -10.0970  -34.6730 H       258 ILE   -0.5100
   4132 N         -54.9410  -12.7500  -38.5270 N.am    259 VAL   -0.4700
   4133 CA        -55.2030  -12.0150  -39.7610 C.3     259 VAL    0.3100
   4134 C         -55.4760  -13.0070  -40.8810 C.2     259 VAL    0.0700
   4135 O         -56.4060  -12.8330  -41.6680 O.2     259 VAL    0.0900
   4136 CB        -53.9980  -11.1360  -40.1770 C.3     259 VAL   -0.0900
   4137 CG1       -54.1210  -10.7390  -41.6390 C.3     259 VAL    0.0900
   4138 CG2       -53.9410   -9.8810  -39.3160 C.3     259 VAL   -0.2700
   4139 HN        -54.0370  -12.6240  -38.1270 H       259 VAL    0.0900
   4140 HA        -56.0730  -11.3960  -39.5970 H       259 VAL    0.0900
   4141 HB        -53.0560  -11.7040  -40.0240 H       259 VAL    0.0900
   4142 HG11      -55.1330  -10.3240  -41.8390 H       259 VAL   -0.2700
   4143 HG12      -53.9680  -11.6280  -42.2870 H       259 VAL    0.0900
   4144 HG13      -53.3650   -9.9620  -41.8850 H       259 VAL    0.0900
   4145 HG21      -53.8310  -10.1570  -38.2450 H       259 VAL    0.0900
   4146 HG22      -54.8780   -9.2960  -39.4360 H       259 VAL    0.5100
   4147 HG23      -53.0710   -9.2580  -39.6130 H       259 VAL   -0.5100
   4148 N         -54.6570  -14.0530  -40.9440 N.am    260 SER   -0.4700
   4149 CA        -54.7960  -15.0890  -41.9620 C.3     260 SER    0.3100
   4150 C         -56.1210  -15.8120  -41.7900 C.2     260 SER    0.0700
   4151 O         -56.7830  -16.1830  -42.7570 O.2     260 SER    0.0900
   4152 CB        -53.6510  -16.0950  -41.8540 C.3     260 SER    0.0500
   4153 OG        -52.3970  -15.4390  -41.8780 O.3     260 SER    0.0900
   4154 HN        -53.9090  -14.1770  -40.2970 H       260 SER    0.0900
   4155 HA        -54.7870  -14.6120  -42.9320 H       260 SER   -0.6600
   4156 HB1       -53.6960  -16.8040  -42.7070 H       260 SER    0.4300
   4157 HB2       -53.7390  -16.6570  -40.9000 H       260 SER    0.5100
   4158 HG1       -52.3300  -14.9680  -41.0450 H       260 SER   -0.5100
   4159 N         -56.4910  -16.0120  -40.5310 N.am    261 GLN   -0.4700
   4160 CA        -57.7250  -16.6840  -40.1670 C.3     261 GLN    0.3100
   4161 C         -58.9160  -15.8690  -40.6700 C.2     261 GLN    0.0700
   4162 O         -59.8620  -16.4000  -41.2580 O.2     261 GLN    0.0900
   4163 CB        -57.7590  -16.8430  -38.6380 C.3     261 GLN   -0.1800
   4164 CG        -59.0660  -17.3300  -38.0460 C.3     261 GLN    0.0900
   4165 CD        -60.0660  -16.2090  -37.8450 C.2     261 GLN    0.0900
   4166 NE2       -59.7770  -15.2300  -37.1350 N.am    261 GLN   -0.1800
   4167 OE1       -61.2250  -16.3300  -38.4520 O.2     261 GLN    0.0900
   4168 HN        -55.9300  -15.7050  -39.7670 H       261 GLN    0.0900
   4169 HA        -57.7500  -17.6470  -40.6550 H       261 GLN    0.5500
   4170 HB1       -57.5260  -15.8560  -38.1880 H       261 GLN   -0.5500
   4171 HB2       -56.9660  -17.5650  -38.3540 H       261 GLN   -0.6200
   4172 HG1       -58.8620  -17.8020  -37.0620 H       261 GLN    0.3200
   4173 HG2       -59.5130  -18.0850  -38.7280 H       261 GLN    0.3000
   4174 HE21      -60.4400  -14.4930  -37.0060 H       261 GLN    0.5100
   4175 HE22      -58.8810  -15.1790  -36.6940 H       261 GLN   -0.5100
   4176 N         -58.8600  -14.5610  -40.4490 N.am    262 PHE   -0.4700
   4177 CA        -59.9370  -13.6940  -40.8860 C.3     262 PHE    0.3100
   4178 C         -60.0140  -13.6730  -42.4100 C.2     262 PHE    0.0700
   4179 O         -61.0490  -13.9950  -42.9870 O.2     262 PHE    0.0900
   4180 CB        -59.7220  -12.2800  -40.3240 C.3     262 PHE   -0.1800
   4181 CG        -60.8140  -11.3080  -40.6820 C.ar    262 PHE    0.0900
   4182 CD1       -60.8720  -10.7350  -41.9550 C.ar    262 PHE    0.0900
   4183 CD2       -61.7840  -10.9600  -39.7450 C.ar    262 PHE    0.0000
   4184 CE1       -61.8850   -9.8250  -42.2880 C.ar    262 PHE   -0.1150
   4185 CE2       -62.7930  -10.0530  -40.0690 C.ar    262 PHE    0.1150
   4186 CZ        -62.8460   -9.4840  -41.3420 C.ar    262 PHE   -0.1150
   4187 HN        -58.0940  -14.1240  -39.9830 H       262 PHE    0.1150
   4188 HA        -60.8700  -14.1060  -40.5300 H       262 PHE   -0.1150
   4189 HB1       -58.7720  -11.8680  -40.7260 H       262 PHE    0.1150
   4190 HB2       -59.6780  -12.3290  -39.2160 H       262 PHE   -0.1150
   4191 HD1       -60.1270  -10.9960  -42.6920 H       262 PHE    0.1150
   4192 HD2       -61.7540  -11.3970  -38.7580 H       262 PHE   -0.1150
   4193 HE1       -61.9180   -9.3910  -43.2760 H       262 PHE    0.1150
   4194 HE2       -63.5370   -9.7890  -39.3310 H       262 PHE    0.5100
   4195 HZ        -63.6280   -8.7830  -41.5930 H       262 PHE   -0.5100
   4196 N         -58.9060  -13.3120  -43.0570 N.am    263 LEU   -0.4700
   4197 CA        -58.8380  -13.2460  -44.5160 C.3     263 LEU    0.3100
   4198 C         -59.2760  -14.5450  -45.1930 C.2     263 LEU    0.0700
   4199 O         -59.9490  -14.5150  -46.2180 O.2     263 LEU    0.0900
   4200 CB        -57.4150  -12.9000  -44.9630 C.3     263 LEU   -0.1800
   4201 CG        -56.8400  -11.5370  -44.5610 C.3     263 LEU    0.0900
   4202 CD1       -55.3400  -11.5140  -44.7970 C.3     263 LEU    0.0900
   4203 CD2       -57.5240  -10.4400  -45.3540 C.3     263 LEU   -0.0900
   4204 HN        -58.0690  -13.0710  -42.5730 H       263 LEU    0.0900
   4205 HA        -59.5330  -12.4900  -44.8510 H       263 LEU   -0.2700
   4206 HB1       -57.3940  -12.9530  -46.0720 H       263 LEU    0.0900
   4207 HB2       -56.7400  -13.6780  -44.5510 H       263 LEU    0.0900
   4208 HG        -57.0490  -11.3490  -43.4860 H       263 LEU    0.0900
   4209 HD11      -55.1200  -11.6930  -45.8710 H       263 LEU   -0.2700
   4210 HD12      -54.8500  -12.3110  -44.1970 H       263 LEU    0.0900
   4211 HD13      -54.9270  -10.5230  -44.5120 H       263 LEU    0.0900
   4212 HD21      -58.6160  -10.4460  -45.1520 H       263 LEU    0.0900
   4213 HD22      -57.3630  -10.6030  -46.4410 H       263 LEU    0.5100
   4214 HD23      -57.1150   -9.4490  -45.0600 H       263 LEU   -0.5100
   4215 N         -58.8990  -15.6830  -44.6190 N.am    264 LEU   -0.4700
   4216 CA        -59.2580  -16.9740  -45.1800 C.3     264 LEU    0.3100
   4217 C         -60.7150  -17.3190  -44.9810 C.2     264 LEU    0.0700
   4218 O         -61.3110  -18.0500  -45.7740 O.2     264 LEU    0.0900
   4219 CB        -58.3950  -18.0710  -44.5640 C.3     264 LEU   -0.1800
   4220 CG        -57.0440  -18.2500  -45.2540 C.3     264 LEU    0.0900
   4221 CD1       -56.0480  -18.9160  -44.3140 C.3     264 LEU    0.0900
   4222 CD2       -57.2460  -19.0640  -46.5260 C.3     264 LEU   -0.0900
   4223 HN        -58.3560  -15.7020  -43.7820 H       264 LEU    0.0900
   4224 HA        -59.1050  -16.9300  -46.2480 H       264 LEU   -0.2700
   4225 HB1       -58.9520  -19.0310  -44.6210 H       264 LEU    0.0900
   4226 HB2       -58.2170  -17.8220  -43.4960 H       264 LEU    0.0900
   4227 HG        -56.6530  -17.2570  -45.5610 H       264 LEU    0.0900
   4228 HD11      -56.4230  -19.9150  -44.0050 H       264 LEU   -0.2700
   4229 HD12      -55.9110  -18.2920  -43.4050 H       264 LEU    0.0900
   4230 HD13      -55.0710  -19.0480  -44.8280 H       264 LEU    0.0900
   4231 HD21      -57.9450  -18.5360  -47.2100 H       264 LEU    0.0900
   4232 HD22      -57.6780  -20.0570  -46.2760 H       264 LEU    0.5100
   4233 HD23      -56.2750  -19.1990  -47.0470 H       264 LEU   -0.5100
   4234 N         -61.3020  -16.7950  -43.9150 N.am    265 SER   -0.4700
   4235 CA        -62.6920  -17.0830  -43.6280 C.3     265 SER    0.3100
   4236 C         -63.6440  -16.1760  -44.3940 C.2     265 SER    0.0700
   4237 O         -64.7060  -16.6120  -44.8320 O.2     265 SER    0.0900
   4238 CB        -62.9330  -16.9700  -42.1250 C.3     265 SER    0.0500
   4239 OG        -62.1050  -17.8790  -41.4220 O.3     265 SER    0.0900
   4240 HN        -60.8270  -16.1950  -43.2780 H       265 SER    0.0900
   4241 HA        -62.9110  -18.0830  -43.9730 H       265 SER   -0.6600
   4242 HB1       -63.9950  -17.2040  -41.8980 H       265 SER    0.4300
   4243 HB2       -62.7020  -15.9380  -41.7850 H       265 SER    0.5100
   4244 HG1       -61.2400  -17.4640  -41.3720 H       265 SER   -0.5100
   4245 N         -63.2600  -14.9180  -44.5830 N.am    266 TRP   -0.4700
   4246 CA        -64.1060  -13.9680  -45.2850 C.3     266 TRP    0.3100
   4247 C         -63.9440  -13.8690  -46.8050 C.2     266 TRP    0.0700
   4248 O         -64.9020  -13.5640  -47.5150 O.2     266 TRP    0.0900
   4249 CB        -63.9230  -12.5820  -44.6760 C.3     266 TRP   -0.1800
   4250 CG        -64.6480  -12.3820  -43.3850 C.ar    266 TRP    0.0900
   4251 CD1       -64.1220  -12.4300  -42.1220 C.ar    266 TRP    0.0900
   4252 CD2       -66.0280  -12.0390  -43.2290 C.ar    266 TRP   -0.0300
   4253 CE2       -66.2690  -11.8800  -41.8430 C.ar    266 TRP   -0.1500
   4254 CE3       -67.0870  -11.8430  -44.1260 C.ar    266 TRP    0.2200
   4255 NE1       -65.0890  -12.1260  -41.1910 N.ar    266 TRP   -0.5100
   4256 CZ2       -67.5210  -11.5360  -41.3360 C.ar    266 TRP    0.3700
   4257 CZ3       -68.3340  -11.5000  -43.6210 C.ar    266 TRP    0.2400
   4258 CH2       -68.5410  -11.3480  -42.2420 C.ar    266 TRP    0.1100
   4259 HN        -62.3840  -14.5720  -44.2540 H       266 TRP   -0.2500
   4260 HA        -65.1310  -14.2920  -45.1910 H       266 TRP    0.1700
   4261 HB1       -64.2940  -11.8260  -45.4010 H       266 TRP   -0.2000
   4262 HB2       -62.8410  -12.4140  -44.4950 H       266 TRP    0.1400
   4263 HD1       -63.0960  -12.6720  -41.8900 H       266 TRP   -0.2700
   4264 HE1       -64.9570  -12.0910  -40.2240 H       266 TRP    0.1600
   4265 HE3       -66.9530  -11.9520  -45.1920 H       266 TRP   -0.1400
   4266 HZ2       -67.7030  -11.4140  -40.2790 H       266 TRP    0.1400
   4267 HZ3       -69.1590  -11.3470  -44.3010 H       266 TRP    0.5100
   4268 HH2       -69.5230  -11.0790  -41.8820 H       266 TRP   -0.5100
   4269 N         -62.7380  -14.1150  -47.3070 N.am    267 SER   -0.4700
   4270 CA        -62.4780  -14.0280  -48.7400 C.3     267 SER    0.3100
   4271 C         -63.3670  -14.8800  -49.6410 C.2     267 SER    0.0700
   4272 O         -63.8880  -14.3900  -50.6430 O.2     267 SER    0.0900
   4273 CB        -61.0150  -14.3530  -49.0270 C.3     267 SER    0.0500
   4274 OG        -60.1840  -13.3240  -48.5230 O.3     267 SER    0.0900
   4275 HN        -61.9640  -14.3680  -46.7330 H       267 SER    0.0900
   4276 HA        -62.7130  -13.0260  -49.0670 H       267 SER   -0.6600
   4277 HB1       -60.8570  -14.4380  -50.1230 H       267 SER    0.4300
   4278 HB2       -60.7400  -15.3110  -48.5370 H       267 SER    0.5100
   4279 HG1       -59.9700  -13.5760  -47.6210 H       267 SER   -0.5100
   4280 N         -63.5590  -16.1650  -49.3110 N.am    268 PRO   -0.2900
   4281 CA        -64.4180  -16.9600  -50.1950 C.3     268 PRO    0.0000
   4282 C         -65.7880  -16.3100  -50.3790 C.2     268 PRO    0.0900
   4283 O         -66.2760  -16.1380  -51.5010 O.2     268 PRO    0.0900
   4284 CB        -64.4970  -18.3090  -49.4780 C.3     268 PRO    0.0200
   4285 CG        -63.1790  -18.3970  -48.7870 C.3     268 PRO    0.0900
   4286 CD        -62.9940  -16.9950  -48.2350 C.3     268 PRO   -0.1800
   4287 HA        -64.0010  -17.0000  -51.1880 H       268 PRO    0.0900
   4288 HB1       -64.6280  -19.1400  -50.2010 H       268 PRO    0.0900
   4289 HB2       -65.3350  -18.3290  -48.7500 H       268 PRO   -0.1800
   4290 HG1       -63.2010  -19.1510  -47.9720 H       268 PRO    0.0900
   4291 HG2       -62.3680  -18.6600  -49.4980 H       268 PRO    0.0900
   4292 HD1       -63.5600  -16.8450  -47.2920 H       268 PRO    0.5100
   4293 HD2       -61.9240  -16.7510  -48.0780 H       268 PRO   -0.5100
   4294 N         -66.3980  -15.9210  -49.2640 N.am    269 TYR   -0.4700
   4295 CA        -67.7060  -15.2970  -49.2970 C.3     269 TYR    0.3100
   4296 C         -67.6560  -13.9270  -49.9640 C.2     269 TYR    0.0700
   4297 O         -68.5600  -13.5450  -50.7020 O.2     269 TYR    0.0900
   4298 CB        -68.2560  -15.1690  -47.8730 C.3     269 TYR   -0.1800
   4299 CG        -69.5820  -14.4490  -47.8010 C.ar    269 TYR    0.0900
   4300 CD1       -69.6680  -13.1400  -47.3030 C.ar    269 TYR    0.0900
   4301 CD2       -70.7580  -15.0780  -48.2380 C.ar    269 TYR    0.0000
   4302 CE1       -70.8900  -12.4860  -47.2430 C.ar    269 TYR   -0.1150
   4303 CE2       -71.9820  -14.4310  -48.1810 C.ar    269 TYR    0.1150
   4304 CZ        -72.0390  -13.1440  -47.6830 C.ar    269 TYR   -0.1150
   4305 OH        -73.2540  -12.5190  -47.6180 O.3     269 TYR    0.1150
   4306 HN        -65.9870  -16.0410  -48.3640 H       269 TYR    0.1100
   4307 HA        -68.3580  -15.9110  -49.9020 H       269 TYR   -0.5400
   4308 HB1       -67.5350  -14.5960  -47.2520 H       269 TYR    0.4300
   4309 HB2       -68.4080  -16.1840  -47.4470 H       269 TYR   -0.1150
   4310 HD1       -68.7740  -12.6380  -46.9620 H       269 TYR    0.1150
   4311 HD2       -70.7090  -16.0840  -48.6250 H       269 TYR   -0.1150
   4312 HE1       -70.9530  -11.4780  -46.8600 H       269 TYR    0.1150
   4313 HE2       -72.8790  -14.9260  -48.5220 H       269 TYR    0.5100
   4314 HH        -73.9370  -13.1930  -47.6530 H       269 TYR   -0.5100
   4315 N         -66.5880  -13.1820  -49.7080 N.am    270 ALA   -0.4700
   4316 CA        -66.4530  -11.8610  -50.2920 C.3     270 ALA    0.3100
   4317 C         -66.4340  -11.9910  -51.8100 C.2     270 ALA    0.0700
   4318 O         -66.9710  -11.1510  -52.5400 O.2     270 ALA    0.0900
   4319 CB        -65.1640  -11.1960  -49.8060 C.3     270 ALA   -0.2700
   4320 HN        -65.8470  -13.4880  -49.1150 H       270 ALA    0.0900
   4321 HA        -67.3120  -11.2750  -50.0010 H       270 ALA    0.0900
   4322 HB1       -64.2810  -11.7050  -50.2490 H       270 ALA    0.0900
   4323 HB2       -65.0970  -11.2670  -48.6990 H       270 ALA    0.5100
   4324 HB3       -65.1490  -10.1290  -50.1130 H       270 ALA   -0.5100
   4325 N         -65.8000  -13.0650  -52.2780 N.am    271 VAL   -0.4700
   4326 CA        -65.6750  -13.3320  -53.6990 C.3     271 VAL    0.3100
   4327 C         -67.0030  -13.7850  -54.2870 C.2     271 VAL    0.0700
   4328 O         -67.3990  -13.3440  -55.3730 O.2     271 VAL    0.0900
   4329 CB        -64.5710  -14.3750  -53.9410 C.3     271 VAL   -0.0900
   4330 CG1       -64.5880  -14.8490  -55.3780 C.3     271 VAL    0.0900
   4331 CG2       -63.2270  -13.7590  -53.6070 C.3     271 VAL   -0.2700
   4332 HN        -65.3810  -13.7360  -51.6720 H       271 VAL    0.0900
   4333 HA        -65.4350  -12.4050  -54.1970 H       271 VAL    0.0900
   4334 HB        -64.7300  -15.2440  -53.2660 H       271 VAL    0.0900
   4335 HG11      -64.6030  -13.9790  -56.0670 H       271 VAL   -0.2700
   4336 HG12      -65.4960  -15.4620  -55.5620 H       271 VAL    0.0900
   4337 HG13      -63.6800  -15.4530  -55.5880 H       271 VAL    0.0900
   4338 HG21      -63.2650  -13.2810  -52.6050 H       271 VAL    0.0900
   4339 HG22      -62.9680  -12.9840  -54.3600 H       271 VAL    0.5100
   4340 HG23      -62.4420  -14.5450  -53.5960 H       271 VAL   -0.5100
   4341 N         -67.7010  -14.6580  -53.5630 N.am    272 VAL   -0.4700
   4342 CA        -69.0040  -15.1290  -54.0180 C.3     272 VAL    0.3100
   4343 C         -69.9030  -13.9020  -54.1880 C.2     272 VAL    0.0700
   4344 O         -70.7240  -13.8390  -55.1000 O.2     272 VAL    0.0900
   4345 CB        -69.6390  -16.0940  -53.0010 C.3     272 VAL   -0.0900
   4346 CG1       -71.1020  -16.3010  -53.3340 C.3     272 VAL    0.0900
   4347 CG2       -68.8990  -17.4220  -53.0140 C.3     272 VAL   -0.2700
   4348 HN        -67.3720  -15.0230  -52.6960 H       272 VAL    0.0900
   4349 HA        -68.8620  -15.6260  -54.9660 H       272 VAL    0.0900
   4350 HB        -69.5470  -15.6710  -51.9780 H       272 VAL    0.0900
   4351 HG11      -71.2180  -16.5580  -54.4090 H       272 VAL   -0.2700
   4352 HG12      -71.6720  -15.3700  -53.1290 H       272 VAL    0.0900
   4353 HG13      -71.5150  -17.1330  -52.7240 H       272 VAL    0.0900
   4354 HG21      -67.8040  -17.2500  -52.9260 H       272 VAL    0.0900
   4355 HG22      -69.0970  -17.9560  -53.9690 H       272 VAL    0.5100
   4356 HG23      -69.2300  -18.0490  -52.1590 H       272 VAL   -0.5100
   4357 N         -69.7150  -12.9150  -53.3100 N.am    273 ALA   -0.4700
   4358 CA        -70.4910  -11.6900  -53.3500 C.3     273 ALA    0.3100
   4359 C         -70.1480  -10.8450  -54.5740 C.2     273 ALA    0.0700
   4360 O         -71.0350  -10.3080  -55.2400 O.2     273 ALA    0.0900
   4361 CB        -70.2560  -10.8830  -52.0700 C.3     273 ALA   -0.2700
   4362 HN        -69.0320  -12.9750  -52.5860 H       273 ALA    0.0900
   4363 HA        -71.5340  -11.9520  -53.4450 H       273 ALA    0.0900
   4364 HB1       -69.1800  -10.6250  -51.9730 H       273 ALA    0.0900
   4365 HB2       -70.5590  -11.4820  -51.1840 H       273 ALA    0.5100
   4366 HB3       -70.8450   -9.9410  -52.1040 H       273 ALA   -0.5100
   4367 N         -68.8560  -10.7100  -54.8660 N.am    274 LEU   -0.4700
   4368 CA        -68.4280   -9.9380  -56.0260 C.3     274 LEU    0.3100
   4369 C         -68.8950  -10.6030  -57.3170 C.2     274 LEU    0.0700
   4370 O         -69.1980   -9.9270  -58.3000 O.2     274 LEU    0.0900
   4371 CB        -66.9110   -9.7810  -56.0450 C.3     274 LEU   -0.1800
   4372 CG        -66.3580   -8.7740  -55.0420 C.3     274 LEU    0.0900
   4373 CD1       -64.8520   -8.6650  -55.2260 C.3     274 LEU    0.0900
   4374 CD2       -67.0290   -7.4120  -55.2480 C.3     274 LEU   -0.0900
   4375 HN        -68.1350  -11.1220  -54.3140 H       274 LEU    0.0900
   4376 HA        -68.9040   -8.9690  -55.9760 H       274 LEU   -0.2700
   4377 HB1       -66.6070   -9.4600  -57.0640 H       274 LEU    0.0900
   4378 HB2       -66.4560  -10.7720  -55.8290 H       274 LEU    0.0900
   4379 HG        -66.5880   -9.1100  -54.0080 H       274 LEU    0.0900
   4380 HD11      -64.6150   -8.3260  -56.2570 H       274 LEU   -0.2700
   4381 HD12      -64.3780   -9.6570  -55.0610 H       274 LEU    0.0900
   4382 HD13      -64.4350   -7.9290  -54.5060 H       274 LEU    0.0900
   4383 HD21      -68.0920   -7.4570  -54.9290 H       274 LEU    0.0900
   4384 HD22      -66.9920   -7.1300  -56.3220 H       274 LEU    0.5100
   4385 HD23      -66.5090   -6.6390  -54.6400 H       274 LEU   -0.5100
   4386 N         -68.9370  -11.9330  -57.3140 N.am    275 LEU   -0.4700
   4387 CA        -69.3940  -12.6800  -58.4750 C.3     275 LEU    0.3100
   4388 C         -70.8680  -12.3940  -58.7000 C.2     275 LEU    0.0700
   4389 O         -71.3360  -12.2740  -59.8320 O.2     275 LEU    0.0900
   4390 CB        -69.2090  -14.1850  -58.2540 C.3     275 LEU   -0.1800
   4391 CG        -68.0180  -14.8520  -58.9530 C.3     275 LEU    0.0900
   4392 CD1       -66.7320  -14.1410  -58.5800 C.3     275 LEU    0.0900
   4393 CD2       -67.9570  -16.3280  -58.5740 C.3     275 LEU   -0.0900
   4394 HN        -68.6610  -12.4730  -56.5230 H       275 LEU    0.0900
   4395 HA        -68.8200  -12.3530  -59.3300 H       275 LEU   -0.2700
   4396 HB1       -70.1320  -14.6930  -58.6030 H       275 LEU    0.0900
   4397 HB2       -69.0950  -14.3530  -57.1630 H       275 LEU    0.0900
   4398 HG        -68.1620  -14.8050  -60.0540 H       275 LEU    0.0900
   4399 HD11      -66.5750  -14.1870  -57.4810 H       275 LEU   -0.2700
   4400 HD12      -66.7860  -13.0740  -58.8850 H       275 LEU    0.0900
   4401 HD13      -65.8700  -14.6300  -59.0830 H       275 LEU    0.0900
   4402 HD21      -68.8920  -16.8420  -58.8850 H       275 LEU    0.0900
   4403 HD22      -67.8430  -16.4310  -57.4740 H       275 LEU    0.5100
   4404 HD23      -67.0990  -16.8140  -59.0850 H       275 LEU   -0.5100
   4405 N         -71.6090  -12.2850  -57.6070 N.am    276 ALA   -0.4700
   4406 CA        -73.0290  -12.0180  -57.6950 C.3     276 ALA    0.3100
   4407 C         -73.2720  -10.6080  -58.2040 C.2     276 ALA    0.0700
   4408 O         -74.2450  -10.3520  -58.9050 O.2     276 ALA    0.0900
   4409 CB        -73.6780  -12.1980  -56.3360 C.3     276 ALA   -0.2700
   4410 HN        -71.2290  -12.3820  -56.6900 H       276 ALA    0.0900
   4411 HA        -73.4570  -12.7030  -58.4110 H       276 ALA    0.0900
   4412 HB1       -73.5080  -11.2970  -55.7090 H       276 ALA    0.0900
   4413 HB2       -73.2380  -13.0780  -55.8200 H       276 ALA    0.5100
   4414 HB3       -74.7730  -12.3440  -56.4570 H       276 ALA   -0.5100
   4415 N         -72.3830   -9.6890  -57.8600 N.am    277 GLN   -0.4700
   4416 CA        -72.5540   -8.3150  -58.2910 C.3     277 GLN    0.3100
   4417 C         -72.0390   -8.0680  -59.7040 C.2     277 GLN    0.0700
   4418 O         -72.6510   -7.3330  -60.4790 O.2     277 GLN    0.0900
   4419 CB        -71.8510   -7.3690  -57.3060 C.3     277 GLN   -0.1800
   4420 CG        -72.0080   -5.8910  -57.6380 C.3     277 GLN    0.0900
   4421 CD        -73.4550   -5.4340  -57.6130 C.2     277 GLN    0.0900
   4422 NE2       -74.3390   -6.2510  -57.0300 N.am    277 GLN   -0.1800
   4423 OE1       -73.7770   -4.3490  -58.1060 O.2     277 GLN    0.0900
   4424 HN        -71.5790   -9.8920  -57.3070 H       277 GLN    0.0900
   4425 HA        -73.6120   -8.1030  -58.3300 H       277 GLN    0.5500
   4426 HB1       -70.7680   -7.6120  -57.2990 H       277 GLN   -0.5500
   4427 HB2       -72.2660   -7.5470  -56.2920 H       277 GLN   -0.6200
   4428 HG1       -71.5970   -5.7040  -58.6530 H       277 GLN    0.3200
   4429 HG2       -71.4370   -5.2930  -56.8960 H       277 GLN    0.3000
   4430 HE21      -75.3050   -5.9960  -56.9870 H       277 GLN    0.5100
   4431 HE22      -74.0350   -7.1200  -56.6360 H       277 GLN   -0.5100
   4432 N         -70.9290   -8.7050  -60.0600 N.am    278 PHE   -0.4700
   4433 CA        -70.3470   -8.4770  -61.3710 C.3     278 PHE    0.3100
   4434 C         -70.2210   -9.6690  -62.3240 C.2     278 PHE    0.0700
   4435 O         -70.1410   -9.4790  -63.5370 O.2     278 PHE    0.0900
   4436 CB        -68.9780   -7.8330  -61.1900 C.3     278 PHE   -0.1800
   4437 CG        -68.9900   -6.6300  -60.2880 C.ar    278 PHE    0.0900
   4438 CD1       -68.6740   -6.7490  -58.9330 C.ar    278 PHE    0.0900
   4439 CD2       -69.2720   -5.3650  -60.8050 C.ar    278 PHE    0.0000
   4440 CE1       -68.6290   -5.6240  -58.1060 C.ar    278 PHE   -0.1150
   4441 CE2       -69.2300   -4.2340  -59.9890 C.ar    278 PHE    0.1150
   4442 CZ        -68.9040   -4.3660  -58.6330 C.ar    278 PHE   -0.1150
   4443 HN        -70.4570   -9.3470  -59.4620 H       278 PHE    0.1150
   4444 HA        -71.0050   -7.8290  -61.9320 H       278 PHE   -0.1150
   4445 HB1       -68.5950   -7.5000  -62.1790 H       278 PHE    0.1150
   4446 HB2       -68.2810   -8.5740  -60.7420 H       278 PHE   -0.1150
   4447 HD1       -68.4610   -7.7240  -58.5190 H       278 PHE    0.1150
   4448 HD2       -69.5250   -5.2610  -61.8500 H       278 PHE   -0.1150
   4449 HE1       -68.3820   -5.7310  -57.0600 H       278 PHE    0.1150
   4450 HE2       -69.4490   -3.2600  -60.4010 H       278 PHE    0.5100
   4451 HZ        -68.8650   -3.4920  -57.9990 H       278 PHE   -0.5100
   4452 N         -70.2140  -10.8860  -61.7880 N.am    279 GLY   -0.4700
   4453 CA        -70.0810  -12.0630  -62.6300 C.3     279 GLY    0.3100
   4454 C         -71.3720  -12.7810  -62.9940 C.2     279 GLY   -0.0200
   4455 O         -72.4420  -12.1810  -63.0270 O.2     279 GLY    0.0900
   4456 HN        -70.2970  -11.0430  -60.8080 H       279 GLY    0.0900
   4457 HA1       -69.4470  -12.7590  -62.1010 H       279 GLY    0.5100
   4458 HA2       -69.6040  -11.7450  -63.5440 H       279 GLY   -0.5100
   4459 N         -71.2900  -14.0840  -63.2910 N.am    280 PRO   -0.2900
   4460 CA        -72.4350  -14.9230  -63.6630 C.3     280 PRO    0.0000
   4461 C         -73.3000  -15.2600  -62.4490 C.2     280 PRO    0.0900
   4462 O         -72.9680  -16.1430  -61.6530 O.2     280 PRO    0.0900
   4463 CB        -71.7740  -16.1730  -64.2570 C.3     280 PRO    0.0200
   4464 CG        -70.3900  -15.7040  -64.6550 C.3     280 PRO    0.0900
   4465 CD        -70.0250  -14.8100  -63.5040 C.3     280 PRO   -0.1800
   4466 HA        -73.0860  -14.3920  -64.3400 H       280 PRO    0.0900
   4467 HB1       -72.3390  -16.5410  -65.1400 H       280 PRO    0.0900
   4468 HB2       -71.7150  -16.9880  -63.5030 H       280 PRO   -0.1800
   4469 HG1       -69.6820  -16.5550  -64.7510 H       280 PRO    0.0900
   4470 HG2       -70.4100  -15.1450  -65.6150 H       280 PRO    0.0900
   4471 HD1       -69.7500  -15.3890  -62.5980 H       280 PRO    0.5100
   4472 HD2       -69.2100  -14.1040  -63.7660 H       280 PRO   -0.5100
   4473 N         -74.4260  -14.5650  -62.3210 N.am    281 LEU   -0.4700
   4474 CA        -75.3250  -14.7610  -61.1900 C.3     281 LEU    0.3100
   4475 C         -75.8130  -16.1940  -61.0210 C.2     281 LEU    0.0700
   4476 O         -76.1400  -16.6070  -59.9060 O.2     281 LEU    0.0900
   4477 CB        -76.5280  -13.8220  -61.3020 C.3     281 LEU   -0.1800
   4478 CG        -77.3240  -13.6360  -60.0030 C.3     281 LEU    0.0900
   4479 CD1       -76.4320  -12.9750  -58.9220 C.3     281 LEU    0.0900
   4480 CD2       -78.5440  -12.7640  -60.2820 C.3     281 LEU   -0.0900
   4481 HN        -74.7060  -13.8800  -62.9890 H       281 LEU    0.0900
   4482 HA        -74.7740  -14.5610  -60.2830 H       281 LEU   -0.2700
   4483 HB1       -77.2140  -14.2270  -62.0750 H       281 LEU    0.0900
   4484 HB2       -76.1620  -12.8270  -61.6310 H       281 LEU    0.0900
   4485 HG        -77.6750  -14.6260  -59.6390 H       281 LEU    0.0900
   4486 HD11      -76.0800  -11.9810  -59.2730 H       281 LEU   -0.2700
   4487 HD12      -75.5460  -13.6140  -58.7200 H       281 LEU    0.0900
   4488 HD13      -77.0130  -12.8360  -57.9860 H       281 LEU    0.0900
   4489 HD21      -79.1930  -13.2480  -61.0440 H       281 LEU    0.0900
   4490 HD22      -78.2220  -11.7740  -60.6680 H       281 LEU    0.5100
   4491 HD23      -79.1330  -12.6280  -59.3500 H       281 LEU   -0.5100
   4492 N         -75.8680  -16.9630  -62.1100 N.am    282 GLU   -0.4700
   4493 CA        -76.3240  -18.3500  -62.0190 C.3     282 GLU    0.3100
   4494 C         -75.3520  -19.2060  -61.2200 C.2     282 GLU    0.0700
   4495 O         -75.6830  -20.3220  -60.8120 O.2     282 GLU    0.0900
   4496 CB        -76.5250  -18.9750  -63.4030 C.3     282 GLU   -0.1800
   4497 CG        -75.3770  -18.7600  -64.3740 C.3     282 GLU    0.0900
   4498 CD        -75.5730  -17.5210  -65.2220 C.2     282 GLU    0.0900
   4499 OE1       -74.6440  -17.1400  -65.9640 O.co2   282 GLU   -0.2800
   4500 OE2       -76.6700  -16.9290  -65.1440 O.co2   282 GLU    0.0900
   4501 HN        -75.6060  -16.6360  -63.0140 H       282 GLU    0.0900
   4502 HA        -77.2540  -18.3550  -61.4710 H       282 GLU    0.6200
   4503 HB1       -77.4440  -18.5400  -63.8500 H       282 GLU   -0.7600
   4504 HB2       -76.6710  -20.0670  -63.2730 H       282 GLU   -0.7600
   4505 HG1       -75.2970  -19.6410  -65.0460 H       282 GLU    0.5100
   4506 HG2       -74.4310  -18.6510  -63.8020 H       282 GLU   -0.5100
   4507 N         -74.1430  -18.6880  -61.0100 N.am    283 TRP   -0.4700
   4508 CA        -73.1430  -19.4020  -60.2330 C.3     283 TRP    0.3100
   4509 C         -73.5310  -19.2720  -58.7690 C.2     283 TRP    0.0700
   4510 O         -73.4000  -20.2160  -57.9860 O.2     283 TRP    0.0900
   4511 CB        -71.7510  -18.7950  -60.4440 C.3     283 TRP   -0.1800
   4512 CG        -71.0870  -19.1330  -61.7530 C.ar    283 TRP    0.0900
   4513 CD1       -71.6970  -19.5260  -62.9180 C.ar    283 TRP    0.0900
   4514 CD2       -69.6880  -19.0350  -62.0470 C.ar    283 TRP   -0.0300
   4515 CE2       -69.5220  -19.3780  -63.4080 C.ar    283 TRP   -0.1500
   4516 CE3       -68.5570  -18.6870  -61.2920 C.ar    283 TRP    0.2200
   4517 NE1       -70.7610  -19.6730  -63.9140 N.ar    283 TRP   -0.5100
   4518 CZ2       -68.2700  -19.3840  -64.0290 C.ar    283 TRP    0.3700
   4519 CZ3       -67.3110  -18.6920  -61.9110 C.ar    283 TRP    0.2400
   4520 CH2       -67.1790  -19.0380  -63.2650 C.ar    283 TRP    0.1100
   4521 HN        -73.8740  -17.7990  -61.3710 H       283 TRP   -0.2500
   4522 HA        -73.1520  -20.4350  -60.5470 H       283 TRP    0.1700
   4523 HB1       -71.0890  -19.1510  -59.6260 H       283 TRP   -0.2000
   4524 HB2       -71.8410  -17.6900  -60.3850 H       283 TRP    0.1400
   4525 HD1       -72.7570  -19.6960  -63.0350 H       283 TRP   -0.2700
   4526 HE1       -70.9480  -19.9440  -64.8330 H       283 TRP    0.1600
   4527 HE3       -68.6340  -18.4180  -60.2480 H       283 TRP   -0.1400
   4528 HZ2       -68.1440  -19.6460  -65.0690 H       283 TRP    0.1400
   4529 HZ3       -66.4330  -18.4250  -61.3420 H       283 TRP    0.5100
   4530 HH2       -66.1980  -19.0340  -63.7180 H       283 TRP   -0.5100
   4531 N         -74.0330  -18.0940  -58.4070 N.am    284 VAL   -0.4700
   4532 CA        -74.4350  -17.8380  -57.0370 C.3     284 VAL    0.3100
   4533 C         -75.6990  -18.6030  -56.6660 C.2     284 VAL    0.0700
   4534 O         -76.8130  -18.0980  -56.7860 O.2     284 VAL    0.0900
   4535 CB        -74.6610  -16.3390  -56.7950 C.3     284 VAL   -0.0900
   4536 CG1       -74.8070  -16.0730  -55.3040 C.3     284 VAL    0.0900
   4537 CG2       -73.5040  -15.5510  -57.3660 C.3     284 VAL   -0.2700
   4538 HN        -74.1540  -17.3440  -59.0520 H       284 VAL    0.0900
   4539 HA        -73.6550  -18.2060  -56.3870 H       284 VAL    0.0900
   4540 HB        -75.5820  -16.0120  -57.3230 H       284 VAL    0.0900
   4541 HG11      -73.8880  -16.3910  -54.7670 H       284 VAL   -0.2700
   4542 HG12      -75.6700  -16.6460  -54.9000 H       284 VAL    0.0900
   4543 HG13      -74.9640  -14.9880  -55.1280 H       284 VAL    0.0900
   4544 HG21      -73.4190  -15.7330  -58.4580 H       284 VAL    0.0900
   4545 HG22      -72.5550  -15.8660  -56.8800 H       284 VAL    0.5100
   4546 HG23      -73.6670  -14.4650  -57.1990 H       284 VAL   -0.5100
   4547 N         -75.5000  -19.8360  -56.2140 N.am    285 THR   -0.4700
   4548 CA        -76.5850  -20.7120  -55.8030 C.3     285 THR    0.3100
   4549 C         -76.7390  -20.6680  -54.2830 C.2     285 THR    0.0700
   4550 O         -75.9020  -20.0920  -53.5720 O.2     285 THR    0.0900
   4551 CB        -76.3070  -22.1620  -56.2300 C.3     285 THR    0.1400
   4552 CG2       -75.9750  -22.2190  -57.7140 C.3     285 THR    0.0900
   4553 OG1       -75.1940  -22.6770  -55.4870 O.3     285 THR   -0.6600
   4554 HN        -74.5830  -20.2210  -56.1340 H       285 THR    0.4300
   4555 HA        -77.4940  -20.3540  -56.2640 H       285 THR   -0.2700
   4556 HB        -77.1980  -22.7930  -56.0290 H       285 THR    0.0900
   4557 HG1       -74.7670  -23.3170  -56.0600 H       285 THR    0.0900
   4558 HG21      -74.9160  -21.9270  -57.8800 H       285 THR    0.0900
   4559 HG22      -76.6290  -21.5190  -58.2750 H       285 THR    0.5100
   4560 HG23      -76.1210  -23.2530  -58.0940 H       285 THR   -0.5100
   4561 N         -77.8200  -21.2700  -53.7590 N.am    286 PRO   -0.2900
   4562 CA        -78.0370  -21.2770  -52.3090 C.3     286 PRO    0.0000
   4563 C         -76.7940  -21.7030  -51.5230 C.2     286 PRO    0.0900
   4564 O         -76.3890  -21.0220  -50.5830 O.2     286 PRO    0.0900
   4565 CB        -79.2030  -22.2480  -52.1450 C.3     286 PRO    0.0200
   4566 CG        -80.0190  -21.9620  -53.3670 C.3     286 PRO    0.0900
   4567 CD        -78.9650  -21.8860  -54.4620 C.3     286 PRO   -0.1800
   4568 HA        -78.2260  -20.2790  -51.9500 H       286 PRO    0.0900
   4569 HB1       -79.7750  -22.0430  -51.2160 H       286 PRO    0.0900
   4570 HB2       -78.8540  -23.3020  -52.1280 H       286 PRO   -0.1800
   4571 HG1       -80.7500  -22.7750  -53.5640 H       286 PRO    0.0900
   4572 HG2       -80.5690  -21.0010  -53.2690 H       286 PRO    0.0900
   4573 HD1       -78.6890  -22.8930  -54.8390 H       286 PRO    0.5100
   4574 HD2       -79.2910  -21.2410  -55.3050 H       286 PRO   -0.5100
   4575 N         -76.1840  -22.8200  -51.9200 N.am    287 TYR   -0.4700
   4576 CA        -74.9890  -23.3290  -51.2550 C.3     287 TYR    0.3100
   4577 C         -73.7390  -22.5250  -51.6040 C.2     287 TYR    0.0700
   4578 O         -72.8420  -22.3730  -50.7800 O.2     287 TYR    0.0900
   4579 CB        -74.7630  -24.7950  -51.6270 C.3     287 TYR   -0.1800
   4580 CG        -75.8780  -25.7180  -51.1940 C.ar    287 TYR    0.0900
   4581 CD1       -76.1570  -26.8870  -51.9100 C.ar    287 TYR    0.0900
   4582 CD2       -76.6500  -25.4340  -50.0690 C.ar    287 TYR    0.0000
   4583 CE1       -77.1800  -27.7510  -51.5190 C.ar    287 TYR   -0.1150
   4584 CE2       -77.6730  -26.2930  -49.6660 C.ar    287 TYR    0.1150
   4585 CZ        -77.9310  -27.4490  -50.3970 C.ar    287 TYR   -0.1150
   4586 OH        -78.9380  -28.3000  -50.0020 O.3     287 TYR    0.1150
   4587 HN        -76.5180  -23.3590  -52.6900 H       287 TYR    0.1100
   4588 HA        -75.1280  -23.2270  -50.1880 H       287 TYR   -0.5400
   4589 HB1       -73.8310  -25.1560  -51.1420 H       287 TYR    0.4300
   4590 HB2       -74.6760  -24.8820  -52.7320 H       287 TYR   -0.1150
   4591 HD1       -75.5690  -27.1250  -52.7830 H       287 TYR    0.1150
   4592 HD2       -76.4540  -24.5360  -49.5000 H       287 TYR   -0.1150
   4593 HE1       -77.3830  -28.6470  -52.0870 H       287 TYR    0.1150
   4594 HE2       -78.2620  -26.0620  -48.7900 H       287 TYR    0.5100
   4595 HH        -78.9640  -29.0350  -50.6190 H       287 TYR   -0.5100
   4596 N         -73.6850  -22.0010  -52.8250 N.am    288 ALA   -0.4700
   4597 CA        -72.5370  -21.2190  -53.2610 C.3     288 ALA    0.3100
   4598 C         -72.3580  -19.9980  -52.3680 C.2     288 ALA    0.0700
   4599 O         -71.2530  -19.4830  -52.2090 O.2     288 ALA    0.0900
   4600 CB        -72.7190  -20.7910  -54.7150 C.3     288 ALA   -0.2700
   4601 HN        -74.4180  -22.1200  -53.4900 H       288 ALA    0.0900
   4602 HA        -71.6520  -21.8300  -53.1550 H       288 ALA    0.0900
   4603 HB1       -73.5250  -20.0300  -54.7910 H       288 ALA    0.0900
   4604 HB2       -72.9990  -21.6680  -55.3350 H       288 ALA    0.5100
   4605 HB3       -71.7750  -20.3470  -55.0990 H       288 ALA   -0.5100
   4606 N         -73.4640  -19.5400  -51.7820 N.am    289 ALA   -0.4700
   4607 CA        -73.4440  -18.3790  -50.8980 C.3     289 ALA    0.3100
   4608 C         -73.4750  -18.8120  -49.4450 C.2     289 ALA    0.0700
   4609 O         -72.6700  -18.3610  -48.6290 O.2     289 ALA    0.0900
   4610 CB        -74.6380  -17.4930  -51.1880 C.3     289 ALA   -0.2700
   4611 HN        -74.3530  -19.9690  -51.9200 H       289 ALA    0.0900
   4612 HA        -72.5230  -17.8410  -51.0660 H       289 ALA    0.0900
   4613 HB1       -75.5810  -18.0570  -51.0230 H       289 ALA    0.0900
   4614 HB2       -74.6090  -17.1530  -52.2450 H       289 ALA    0.5100
   4615 HB3       -74.6290  -16.6120  -50.5110 H       289 ALA   -0.5100
   4616 N         -74.3950  -19.7250  -49.1420 N.am    290 GLN   -0.4700
   4617 CA        -74.5990  -20.2320  -47.7970 C.3     290 GLN    0.3100
   4618 C         -73.4000  -20.8560  -47.1120 C.2     290 GLN    0.0700
   4619 O         -73.0550  -20.4760  -45.9980 O.2     290 GLN    0.0900
   4620 CB        -75.7410  -21.2420  -47.7920 C.3     290 GLN   -0.1800
   4621 CG        -76.3850  -21.3800  -46.4370 C.3     290 GLN    0.0900
   4622 CD        -77.0630  -20.0990  -46.0200 C.2     290 GLN    0.0900
   4623 NE2       -76.4270  -19.3570  -45.1170 N.am    290 GLN   -0.1800
   4624 OE1       -78.1350  -19.7660  -46.5150 O.2     290 GLN    0.0900
   4625 HN        -74.9950  -20.1090  -49.8400 H       290 GLN    0.0900
   4626 HA        -74.8320  -19.3960  -47.1530 H       290 GLN    0.5500
   4627 HB1       -75.3440  -22.2320  -48.1020 H       290 GLN   -0.5500
   4628 HB2       -76.5090  -20.9170  -48.5240 H       290 GLN   -0.6200
   4629 HG1       -75.6090  -21.6370  -45.6850 H       290 GLN    0.3200
   4630 HG2       -77.1430  -22.1920  -46.4710 H       290 GLN    0.3000
   4631 HE21      -76.8310  -18.4970  -44.8040 H       290 GLN    0.5100
   4632 HE22      -75.5470  -19.6590  -44.7520 H       290 GLN   -0.5100
   4633 N         -72.7660  -21.8310  -47.7530 N.am    291 LEU   -0.4700
   4634 CA        -71.6130  -22.4770  -47.1360 C.3     291 LEU    0.3100
   4635 C         -70.4970  -21.4940  -46.8110 C.2     291 LEU    0.0700
   4636 O         -70.0130  -21.4470  -45.6760 O.2     291 LEU    0.0900
   4637 CB        -71.0710  -23.5970  -48.0290 C.3     291 LEU   -0.1800
   4638 CG        -71.7370  -24.9580  -47.8210 C.3     291 LEU    0.0900
   4639 CD1       -73.2450  -24.8560  -48.1030 C.3     291 LEU    0.0900
   4640 CD2       -71.0900  -25.9700  -48.7270 C.3     291 LEU   -0.0900
   4641 HN        -73.0400  -22.1570  -48.6540 H       291 LEU    0.0900
   4642 HA        -71.9240  -22.8760  -46.1820 H       291 LEU   -0.2700
   4643 HB1       -69.9850  -23.7070  -47.8300 H       291 LEU    0.0900
   4644 HB2       -71.2150  -23.2980  -49.0880 H       291 LEU    0.0900
   4645 HG        -71.5780  -25.2900  -46.7720 H       291 LEU    0.0900
   4646 HD11      -73.4170  -24.3620  -49.0830 H       291 LEU   -0.2700
   4647 HD12      -73.7390  -24.2550  -47.3100 H       291 LEU    0.0900
   4648 HD13      -73.6930  -25.8730  -48.1340 H       291 LEU    0.0900
   4649 HD21      -70.0060  -26.0530  -48.4970 H       291 LEU    0.0900
   4650 HD22      -71.2040  -25.6560  -49.7870 H       291 LEU    0.5100
   4651 HD23      -71.5610  -26.9660  -48.5800 H       291 LEU   -0.5100
   4652 N         -70.0850  -20.6760  -47.8010 N.am    292 PRO   -0.2900
   4653 CA        -69.0160  -19.6890  -47.6100 C.3     292 PRO    0.0000
   4654 C         -69.3450  -18.6410  -46.5530 C.2     292 PRO    0.0900
   4655 O         -68.4420  -18.0510  -45.9550 O.2     292 PRO    0.0900
   4656 CB        -68.8620  -19.0620  -48.9980 C.3     292 PRO    0.0200
   4657 CG        -69.4210  -20.1030  -49.9340 C.3     292 PRO    0.0900
   4658 CD        -70.6070  -20.6110  -49.1800 C.3     292 PRO   -0.1800
   4659 HA        -68.1270  -20.1670  -47.2310 H       292 PRO    0.0900
   4660 HB1       -67.7930  -18.8560  -49.2240 H       292 PRO    0.0900
   4661 HB2       -69.4330  -18.1120  -49.0710 H       292 PRO   -0.1800
   4662 HG1       -69.7210  -19.6540  -50.9040 H       292 PRO    0.0900
   4663 HG2       -68.6860  -20.9130  -50.1240 H       292 PRO    0.0900
   4664 HD1       -71.4650  -19.9100  -49.2370 H       292 PRO    0.5100
   4665 HD2       -70.9160  -21.6180  -49.5260 H       292 PRO   -0.5100
   4666 N         -70.6360  -18.3940  -46.3310 N.am    293 VAL   -0.4700
   4667 CA        -71.0360  -17.4090  -45.3350 C.3     293 VAL    0.3100
   4668 C         -71.0400  -17.9920  -43.9270 C.2     293 VAL    0.0700
   4669 O         -70.9130  -17.2590  -42.9540 O.2     293 VAL    0.0900
   4670 CB        -72.4260  -16.7830  -45.6560 C.3     293 VAL   -0.0900
   4671 CG1       -73.5510  -17.7680  -45.3620 C.3     293 VAL    0.0900
   4672 CG2       -72.5920  -15.4890  -44.8700 C.3     293 VAL   -0.2700
   4673 HN        -71.3680  -18.8570  -46.8240 H       293 VAL    0.0900
   4674 HA        -70.2810  -16.6380  -45.3140 H       293 VAL    0.0900
   4675 HB        -72.4600  -16.5000  -46.7300 H       293 VAL    0.0900
   4676 HG11      -73.3370  -18.3240  -44.4230 H       293 VAL   -0.2700
   4677 HG12      -73.6430  -18.4980  -46.1940 H       293 VAL    0.0900
   4678 HG13      -74.5100  -17.2200  -45.2380 H       293 VAL    0.0900
   4679 HG21      -71.7010  -14.8400  -45.0110 H       293 VAL    0.0900
   4680 HG22      -72.7000  -15.7150  -43.7880 H       293 VAL    0.5100
   4681 HG23      -73.4890  -14.9410  -45.2290 H       293 VAL   -0.5100
   4682 N         -71.1760  -19.3130  -43.8180 N.am    294 MET   -0.4700
   4683 CA        -71.1600  -19.9680  -42.5170 C.3     294 MET    0.3100
   4684 C         -69.7300  -19.9660  -41.9950 C.2     294 MET    0.0700
   4685 O         -69.4860  -19.9420  -40.7890 O.2     294 MET    0.0900
   4686 CB        -71.6610  -21.4090  -42.6300 C.3     294 MET   -0.1800
   4687 CG        -73.1120  -21.5030  -43.0470 C.3     294 MET    0.0900
   4688 SD        -74.1510  -20.3900  -42.0850 S.3     294 MET    0.0900
   4689 CE        -74.2460  -21.2620  -40.5270 C.3     294 MET   -0.1400
   4690 HN        -71.2930  -19.9060  -44.6120 H       294 MET    0.0900
   4691 HA        -71.7940  -19.4030  -41.8500 H       294 MET    0.0900
   4692 HB1       -71.5410  -21.9060  -41.6440 H       294 MET   -0.0900
   4693 HB2       -71.0400  -21.9430  -43.3800 H       294 MET   -0.2200
   4694 HG1       -73.4570  -22.5500  -42.9080 H       294 MET    0.0900
   4695 HG2       -73.1920  -21.2510  -44.1250 H       294 MET    0.0900
   4696 HE1       -73.4240  -20.9590  -39.8440 H       294 MET    0.0900
   4697 HE2       -74.1660  -22.3580  -40.6950 H       294 MET    0.5100
   4698 HE3       -75.2100  -21.0420  -40.0220 H       294 MET   -0.5100
   4699 N         -68.7890  -19.9810  -42.9310 N.am    295 PHE   -0.4700
   4700 CA        -67.3820  -19.9730  -42.5980 C.3     295 PHE    0.3100
   4701 C         -66.9480  -18.5520  -42.2450 C.2     295 PHE    0.0700
   4702 O         -66.0930  -18.3550  -41.3860 O.2     295 PHE    0.0900
   4703 CB        -66.5660  -20.5060  -43.7790 C.3     295 PHE   -0.1800
   4704 CG        -65.2940  -21.1810  -43.3710 C.ar    295 PHE    0.0900
   4705 CD1       -64.1200  -20.9920  -44.0990 C.ar    295 PHE    0.0900
   4706 CD2       -65.2590  -21.9960  -42.2370 C.ar    295 PHE    0.0000
   4707 CE1       -62.9230  -21.5970  -43.7050 C.ar    295 PHE   -0.1150
   4708 CE2       -64.0710  -22.6070  -41.8310 C.ar    295 PHE    0.1150
   4709 CZ        -62.8980  -22.4050  -42.5680 C.ar    295 PHE   -0.1150
   4710 HN        -69.0090  -19.9990  -43.9030 H       295 PHE    0.1150
   4711 HA        -67.2370  -20.5930  -41.7270 H       295 PHE   -0.1150
   4712 HB1       -66.2910  -19.6610  -44.4460 H       295 PHE    0.1150
   4713 HB2       -67.1720  -21.2510  -44.3360 H       295 PHE   -0.1150
   4714 HD1       -64.1360  -20.3680  -44.9820 H       295 PHE    0.1150
   4715 HD2       -66.1620  -22.1560  -41.6680 H       295 PHE   -0.1150
   4716 HE1       -62.0210  -21.4390  -44.2780 H       295 PHE    0.1150
   4717 HE2       -64.0580  -23.2330  -40.9510 H       295 PHE    0.5100
   4718 HZ        -61.9760  -22.8740  -42.2570 H       295 PHE   -0.5100
   4719 N         -67.5410  -17.5590  -42.9050 N.am    296 ALA   -0.4700
   4720 CA        -67.2120  -16.1720  -42.6100 C.3     296 ALA    0.3100
   4721 C         -67.6970  -15.8760  -41.2000 C.2     296 ALA    0.0700
   4722 O         -67.0260  -15.1850  -40.4360 O.2     296 ALA    0.0900
   4723 CB        -67.8810  -15.2410  -43.6100 C.3     296 ALA   -0.2700
   4724 HN        -68.2230  -17.7160  -43.6160 H       296 ALA    0.0900
   4725 HA        -66.1390  -16.0650  -42.6570 H       296 ALA    0.0900
   4726 HB1       -68.9850  -15.3620  -43.5640 H       296 ALA    0.0900
   4727 HB2       -67.5410  -15.4840  -44.6390 H       296 ALA    0.5100
   4728 HB3       -67.6300  -14.1850  -43.3710 H       296 ALA   -0.5100
   4729 N         -68.8620  -16.4310  -40.8550 N.am    297 LYS   -0.4700
   4730 CA        -69.4580  -16.2440  -39.5350 C.3     297 LYS    0.3100
   4731 C         -68.6530  -16.9590  -38.4540 C.2     297 LYS    0.0700
   4732 O         -68.5040  -16.4480  -37.3480 O.2     297 LYS    0.0900
   4733 CB        -70.9070  -16.7600  -39.5070 C.3     297 LYS   -0.1800
   4734 CG        -71.8920  -16.0280  -40.4180 C.3     297 LYS    0.0900
   4735 CD        -73.3370  -16.3380  -40.0290 C.3     297 LYS    0.0900
   4736 CE        -74.3840  -15.8270  -41.0400 C.3     297 LYS   -0.1800
   4737 NZ        -74.5960  -14.3760  -41.0400 N.4     297 LYS    0.0900
   4738 HN        -69.3790  -17.0030  -41.4870 H       297 LYS    0.0900
   4739 HA        -69.4340  -15.1880  -39.3060 H       297 LYS   -0.1800
   4740 HB1       -71.2800  -16.6800  -38.4650 H       297 LYS    0.0900
   4741 HB2       -70.8960  -17.8300  -39.8040 H       297 LYS    0.0900
   4742 HG1       -71.7210  -16.3420  -41.4700 H       297 LYS    0.2100
   4743 HG2       -71.7180  -14.9330  -40.3380 H       297 LYS    0.0500
   4744 HD1       -73.5440  -15.8710  -39.0430 H       297 LYS    0.0500
   4745 HD2       -73.4470  -17.4380  -39.9350 H       297 LYS   -0.3000
   4746 HE1       -75.3640  -16.2950  -40.8110 H       297 LYS    0.3300
   4747 HE2       -74.0590  -16.1040  -42.0660 H       297 LYS    0.3300
   4748 HZ1       -73.6820  -13.8910  -40.9300 H       297 LYS    0.3300
   4749 HZ2       -75.2220  -14.1180  -40.2510 H       297 LYS    0.5100
   4750 HZ3       -75.0340  -14.0890  -41.9390 H       297 LYS   -0.5100
   4751 N         -68.1250  -18.1370  -38.7670 N.am    298 ALA   -0.4700
   4752 CA        -67.3540  -18.8870  -37.7870 C.3     298 ALA    0.3100
   4753 C         -66.0270  -18.2010  -37.5090 C.2     298 ALA    0.0700
   4754 O         -65.3400  -18.5140  -36.5540 O.2     298 ALA    0.0900
   4755 CB        -67.1170  -20.3130  -38.2800 C.3     298 ALA   -0.2700
   4756 HN        -68.2310  -18.5520  -39.6670 H       298 ALA    0.0900
   4757 HA        -67.9060  -18.8960  -36.8600 H       298 ALA    0.0900
   4758 HB1       -66.5570  -20.2970  -39.2400 H       298 ALA    0.0900
   4759 HB2       -68.0900  -20.8220  -38.4460 H       298 ALA    0.5100
   4760 HB3       -66.5210  -20.8780  -37.5320 H       298 ALA   -0.5100
   4761 N         -65.6720  -17.2420  -38.3560 N.am    299 SER   -0.4700
   4762 CA        -64.4220  -16.5200  -38.2060 C.3     299 SER    0.3100
   4763 C         -64.2740  -15.8650  -36.8410 C.2     299 SER    0.0700
   4764 O         -63.1790  -15.8180  -36.2850 O.2     299 SER    0.0900
   4765 CB        -64.3080  -15.4570  -39.2950 C.3     299 SER    0.0500
   4766 OG        -63.1390  -14.6800  -39.1280 O.3     299 SER    0.0900
   4767 HN        -66.2440  -16.9760  -39.1280 H       299 SER    0.0900
   4768 HA        -63.6110  -17.2300  -38.2830 H       299 SER   -0.6600
   4769 HB1       -65.1900  -14.7840  -39.2500 H       299 SER    0.4300
   4770 HB2       -64.2670  -15.9490  -40.2910 H       299 SER    0.5100
   4771 HG1       -62.4490  -15.2920  -38.8650 H       299 SER   -0.5100
   4772 N         -65.3820  -15.3660  -36.3000 N.am    300 ALA   -0.4700
   4773 CA        -65.3910  -14.6770  -35.0080 C.3     300 ALA    0.3100
   4774 C         -65.1820  -15.5530  -33.7690 C.2     300 ALA    0.0700
   4775 O         -65.3260  -15.0760  -32.6460 O.2     300 ALA    0.0900
   4776 CB        -66.6960  -13.9030  -34.8620 C.3     300 ALA   -0.2700
   4777 HN        -66.2650  -15.4400  -36.7550 H       300 ALA    0.0900
   4778 HA        -64.5450  -14.0060  -34.9730 H       300 ALA    0.0900
   4779 HB1       -67.5600  -14.6000  -34.9130 H       300 ALA    0.0900
   4780 HB2       -66.7910  -13.1610  -35.6830 H       300 ALA    0.5100
   4781 HB3       -66.7190  -13.3810  -33.8820 H       300 ALA   -0.5100
   4782 N         -64.8240  -16.8210  -33.9560 N.am    301 ILE   -0.4700
   4783 CA        -64.6350  -17.7190  -32.8230 C.3     301 ILE    0.3100
   4784 C         -63.2300  -18.3130  -32.7370 C.2     301 ILE    0.0700
   4785 O         -62.8950  -18.9840  -31.7560 O.2     301 ILE    0.0900
   4786 CB        -65.6110  -18.8900  -32.8910 C.3     301 ILE   -0.0900
   4787 CG1       -65.1450  -19.8650  -33.9720 C.3     301 ILE    0.0900
   4788 CG2       -67.0230  -18.3770  -33.1950 C.3     301 ILE   -0.2700
   4789 CD        -66.0130  -21.0970  -34.1130 C.3     301 ILE    0.0900
   4790 HN        -64.6700  -17.2080  -34.8620 H       301 ILE    0.0900
   4791 HA        -64.7950  -17.1520  -31.9180 H       301 ILE    0.0900
   4792 HB        -65.6130  -19.4280  -31.9200 H       301 ILE   -0.1800
   4793 HG11      -64.1110  -20.1920  -33.7280 H       301 ILE    0.0900
   4794 HG12      -65.1330  -19.3310  -34.9450 H       301 ILE    0.0900
   4795 HG21      -67.0770  -18.0030  -34.2400 H       301 ILE   -0.2700
   4796 HG22      -67.2790  -17.5430  -32.5070 H       301 ILE    0.0900
   4797 HG23      -67.7590  -19.2000  -33.0740 H       301 ILE    0.0900
   4798 HD1       -66.9980  -20.8220  -34.5480 H       301 ILE    0.0900
   4799 HD2       -66.1820  -21.5580  -33.1160 H       301 ILE    0.5100
   4800 HD3       -65.5220  -21.8310  -34.7860 H       301 ILE   -0.5100
   4801 N         -62.4120  -18.0750  -33.7640 N.am    302 HSD   -0.4700
   4802 CA        -61.0520  -18.6210  -33.8210 C.3     302 HSD    0.3100
   4803 C         -59.9800  -17.9310  -32.9760 C.2     302 HSD    0.0700
   4804 O         -59.0750  -18.5910  -32.4610 O.2     302 HSD    0.0900
   4805 CB        -60.5680  -18.6700  -35.2690 C.3     302 HSD   -0.0900
   4806 CG        -61.4620  -19.4460  -36.1810 C.ar    302 HSD    0.0900
   4807 CD2       -61.9420  -20.6980  -35.8710 C.ar    302 HSD    0.0900
   4808 ND1       -61.9380  -19.1550  -37.4190 N.ar    302 HSD   -0.3600
   4809 CE1       -62.6860  -20.2330  -37.8230 C.ar    302 HSD    0.3200
   4810 NE2       -62.6780  -21.1530  -36.8780 N.ar    302 HSD   -0.0500
   4811 HN        -62.6900  -17.5150  -34.5400 H       302 HSD    0.2500
   4812 HA        -61.0690  -19.6130  -33.3940 H       302 HSD    0.1300
   4813 HB1       -59.5610  -19.1390  -35.2910 H       302 HSD   -0.7000
   4814 HB2       -60.4970  -17.6320  -35.6560 H       302 HSD    0.2200
   4815 HD1       -61.7680  -18.3110  -37.9280 H       302 HSD    0.1000
   4816 HD2       -61.8010  -21.3000  -34.9820 H       302 HSD    0.5100
   4817 HE1       -63.1990  -20.2940  -38.7840 H       302 HSD   -0.5100
   4818 N         -60.0710  -16.6150  -32.8310 N.am    303 ASN   -0.4700
   4819 CA        -59.0710  -15.8850  -32.0590 C.3     303 ASN    0.3100
   4820 C         -58.8170  -16.4180  -30.6510 C.2     303 ASN    0.0700
   4821 O         -57.6750  -16.7270  -30.2970 O.2     303 ASN    0.0900
   4822 CB        -59.4360  -14.3970  -32.0030 C.3     303 ASN   -0.1800
   4823 CG        -59.2610  -13.7170  -33.3420 C.2     303 ASN    0.0900
   4824 ND2       -59.6590  -12.4560  -33.4250 N.am    303 ASN    0.0900
   4825 OD1       -58.7660  -14.3170  -34.2910 O.2     303 ASN    0.5500
   4826 HN        -60.8090  -16.0780  -33.2330 H       303 ASN   -0.5500
   4827 HA        -58.1120  -16.0210  -32.5350 H       303 ASN   -0.6200
   4828 HB1       -58.7830  -13.8910  -31.2600 H       303 ASN    0.3200
   4829 HB2       -60.4960  -14.2930  -31.6890 H       303 ASN    0.3000
   4830 HD21      -60.3070  -12.0910  -32.7560 H       303 ASN    0.5100
   4831 HD22      -59.3100  -11.8690  -34.1560 H       303 ASN   -0.5100
   4832 N         -59.8660  -16.5410  -29.8250 N.am    304 PRO   -0.2900
   4833 CA        -59.6810  -17.0490  -28.4630 C.3     304 PRO    0.0000
   4834 C         -58.8620  -18.3390  -28.4080 C.2     304 PRO    0.0900
   4835 O         -57.9340  -18.4630  -27.6050 O.2     304 PRO    0.0900
   4836 CB        -61.1150  -17.2450  -27.9810 C.3     304 PRO    0.0200
   4837 CG        -61.8360  -16.1240  -28.6620 C.3     304 PRO    0.0900
   4838 CD        -61.2770  -16.2040  -30.0720 C.3     304 PRO   -0.1800
   4839 HA        -59.0980  -16.3580  -27.8760 H       304 PRO    0.0900
   4840 HB1       -61.1860  -17.1610  -26.8760 H       304 PRO    0.0900
   4841 HB2       -61.5140  -18.2330  -28.2930 H       304 PRO   -0.1800
   4842 HG1       -62.9350  -16.2810  -28.6500 H       304 PRO    0.0900
   4843 HG2       -61.6070  -15.1470  -28.1880 H       304 PRO    0.0900
   4844 HD1       -61.7680  -17.0020  -30.6660 H       304 PRO    0.5100
   4845 HD2       -61.3560  -15.2330  -30.6040 H       304 PRO   -0.5100
   4846 N         -59.2080  -19.3000  -29.2650 N.am    305 MET   -0.4700
   4847 CA        -58.4930  -20.5740  -29.3180 C.3     305 MET    0.3100
   4848 C         -57.0550  -20.3720  -29.7810 C.2     305 MET    0.0700
   4849 O         -56.1260  -20.9720  -29.2430 O.2     305 MET    0.0900
   4850 CB        -59.1990  -21.5520  -30.2610 C.3     305 MET   -0.1800
   4851 CG        -60.5480  -22.0220  -29.7620 C.3     305 MET    0.0900
   4852 SD        -61.2900  -23.2650  -30.8180 S.3     305 MET    0.0900
   4853 CE        -61.9960  -22.2390  -32.1220 C.3     305 MET   -0.1400
   4854 HN        -59.9650  -19.1940  -29.9050 H       305 MET    0.0900
   4855 HA        -58.4570  -20.9790  -28.3170 H       305 MET    0.0900
   4856 HB1       -58.5460  -22.4400  -30.4000 H       305 MET   -0.0900
   4857 HB2       -59.3410  -21.0540  -31.2430 H       305 MET   -0.2200
   4858 HG1       -61.2240  -21.1430  -29.6980 H       305 MET    0.0900
   4859 HG2       -60.4180  -22.4380  -28.7400 H       305 MET    0.0900
   4860 HE1       -61.2110  -21.6470  -32.6400 H       305 MET    0.0900
   4861 HE2       -62.7340  -21.5280  -31.6930 H       305 MET    0.5100
   4862 HE3       -62.5010  -22.8750  -32.8790 H       305 MET   -0.5100
   4863 N         -56.8680  -19.5280  -30.7930 N.am    306 ILE   -0.4700
   4864 CA        -55.5330  -19.2420  -31.2870 C.3     306 ILE    0.3100
   4865 C         -54.6480  -18.7670  -30.1310 C.2     306 ILE    0.0700
   4866 O         -53.4990  -19.1910  -30.0040 O.2     306 ILE    0.0900
   4867 CB        -55.5640  -18.1620  -32.3850 C.3     306 ILE   -0.0900
   4868 CG1       -56.2110  -18.7230  -33.6500 C.3     306 ILE    0.0900
   4869 CG2       -54.1460  -17.6730  -32.6790 C.3     306 ILE   -0.2700
   4870 CD        -56.2360  -17.7450  -34.7990 C.3     306 ILE    0.0900
   4871 HN        -57.6230  -19.0620  -31.2500 H       306 ILE    0.0900
   4872 HA        -55.1200  -20.1590  -31.6780 H       306 ILE    0.0900
   4873 HB        -56.1880  -17.3090  -32.0470 H       306 ILE   -0.1800
   4874 HG11      -57.2560  -19.0170  -33.4130 H       306 ILE    0.0900
   4875 HG12      -55.6470  -19.6260  -33.9660 H       306 ILE    0.0900
   4876 HG21      -53.5130  -18.5190  -33.0250 H       306 ILE   -0.2700
   4877 HG22      -53.6940  -17.2460  -31.7590 H       306 ILE    0.0900
   4878 HG23      -54.1700  -16.9010  -33.4760 H       306 ILE    0.0900
   4879 HD1       -55.2010  -17.4460  -35.0680 H       306 ILE    0.0900
   4880 HD2       -56.8040  -16.8360  -34.5090 H       306 ILE    0.5100
   4881 HD3       -56.7120  -18.2140  -35.6860 H       306 ILE   -0.5100
   4882 N         -55.1870  -17.8960  -29.2780 N.am    307 TYR   -0.4700
   4883 CA        -54.4340  -17.3940  -28.1320 C.3     307 TYR    0.3100
   4884 C         -54.1530  -18.5090  -27.1410 C.2     307 TYR    0.0700
   4885 O         -53.0540  -18.6150  -26.5960 O.2     307 TYR    0.0900
   4886 CB        -55.2070  -16.3070  -27.3770 C.3     307 TYR   -0.1800
   4887 CG        -55.5710  -15.0720  -28.1650 C.ar    307 TYR    0.0900
   4888 CD1       -54.7160  -14.5500  -29.1350 C.ar    307 TYR    0.0900
   4889 CD2       -56.7730  -14.4050  -27.9140 C.ar    307 TYR    0.0000
   4890 CE1       -55.0570  -13.3950  -29.8380 C.ar    307 TYR   -0.1150
   4891 CE2       -57.1200  -13.2500  -28.6080 C.ar    307 TYR    0.1150
   4892 CZ        -56.2640  -12.7530  -29.5700 C.ar    307 TYR   -0.1150
   4893 OH        -56.6260  -11.6310  -30.2810 O.3     307 TYR    0.1150
   4894 HN        -56.1160  -17.5520  -29.3830 H       307 TYR    0.1100
   4895 HA        -53.5000  -16.9970  -28.5000 H       307 TYR   -0.5400
   4896 HB1       -54.5890  -15.9640  -26.5210 H       307 TYR    0.4300
   4897 HB2       -56.1610  -16.7410  -27.0120 H       307 TYR   -0.1150
   4898 HD1       -53.7790  -15.0450  -29.3440 H       307 TYR    0.1150
   4899 HD2       -57.4470  -14.7950  -27.1660 H       307 TYR   -0.1150
   4900 HE1       -54.3870  -12.9990  -30.5870 H       307 TYR    0.1150
   4901 HE2       -58.0530  -12.7460  -28.3960 H       307 TYR    0.5100
   4902 HH        -57.4800  -11.3370  -29.9560 H       307 TYR   -0.5100
   4903 N         -55.1670  -19.3360  -26.9000 N.am    308 SER   -0.4700
   4904 CA        -55.0600  -20.4330  -25.9460 C.3     308 SER    0.3100
   4905 C         -53.9570  -21.4190  -26.2760 C.2     308 SER    0.0700
   4906 O         -53.5290  -22.1720  -25.4090 O.2     308 SER    0.0900
   4907 CB        -56.3790  -21.1980  -25.8590 C.3     308 SER    0.0500
   4908 OG        -56.5910  -21.9560  -27.0330 O.3     308 SER    0.0900
   4909 HN        -56.0450  -19.2420  -27.3610 H       308 SER    0.0900
   4910 HA        -54.8040  -20.0170  -24.9840 H       308 SER   -0.6600
   4911 HB1       -57.2190  -20.4820  -25.7400 H       308 SER    0.4300
   4912 HB2       -56.3540  -21.8880  -24.9880 H       308 SER    0.5100
   4913 HG1       -56.3000  -21.4010  -27.7620 H       308 SER   -0.5100
   4914 N         -53.4950  -21.4230  -27.5220 N.am    309 VAL   -0.4700
   4915 CA        -52.4570  -22.3560  -27.9340 C.3     309 VAL    0.3100
   4916 C         -51.1630  -21.6460  -28.3130 C.2     309 VAL    0.0700
   4917 O         -50.2410  -22.2680  -28.8350 O.2     309 VAL    0.0900
   4918 CB        -52.9260  -23.1950  -29.1500 C.3     309 VAL   -0.0900
   4919 CG1       -52.0160  -24.3920  -29.3470 C.3     309 VAL    0.0900
   4920 CG2       -54.3690  -23.6420  -28.9540 C.3     309 VAL   -0.2700
   4921 HN        -53.8340  -20.7980  -28.2210 H       309 VAL    0.0900
   4922 HA        -52.2370  -23.0010  -27.0970 H       309 VAL    0.0900
   4923 HB        -52.9070  -22.5620  -30.0640 H       309 VAL    0.0900
   4924 HG11      -51.7440  -24.8320  -28.3630 H       309 VAL   -0.2700
   4925 HG12      -51.0840  -24.0790  -29.8640 H       309 VAL    0.0900
   4926 HG13      -52.5350  -25.1680  -29.9500 H       309 VAL    0.0900
   4927 HG21      -55.0330  -22.7560  -28.8510 H       309 VAL    0.0900
   4928 HG22      -54.4530  -24.2550  -28.0310 H       309 VAL    0.5100
   4929 HG23      -54.7040  -24.2360  -29.8300 H       309 VAL   -0.5100
   4930 N         -51.0820  -20.3450  -28.0440 N.am    310 SER   -0.4700
   4931 CA        -49.8860  -19.5970  -28.4040 C.3     310 SER    0.3100
   4932 C         -49.5540  -18.4270  -27.4880 C.2     310 SER    0.0700
   4933 O         -48.3990  -17.9980  -27.4090 O.2     310 SER    0.0900
   4934 CB        -50.0250  -19.0760  -29.8310 C.3     310 SER    0.0500
   4935 OG        -51.1620  -18.2370  -29.9470 O.3     310 SER    0.0900
   4936 HN        -51.8150  -19.8380  -27.5970 H       310 SER    0.0900
   4937 HA        -49.0350  -20.2570  -28.3200 H       310 SER   -0.6600
   4938 HB1       -50.1410  -19.9310  -30.5310 H       310 SER    0.4300
   4939 HB2       -49.1210  -18.4920  -30.1050 H       310 SER    0.5100
   4940 HG1       -51.9170  -18.8240  -30.0260 H       310 SER   -0.5100
   4941 N         -50.5580  -17.8930  -26.8070 N.am    311 HSE   -0.4700
   4942 CA        -50.3100  -16.7730  -25.9250 C.3     311 HSE    0.3100
   4943 C         -49.8730  -17.2690  -24.5530 C.2     311 HSE    0.0700
   4944 O         -50.6770  -17.8080  -23.7990 O.2     311 HSE    0.0900
   4945 CB        -51.5600  -15.8910  -25.7980 C.3     311 HSE   -0.0800
   4946 CG        -51.2450  -14.4760  -25.4100 C.ar    311 HSE    0.0900
   4947 CD2       -51.2620  -13.3320  -26.1320 C.ar    311 HSE    0.0900
   4948 ND1       -50.7670  -14.1420  -24.1570 N.ar    311 HSE   -0.7000
   4949 CE1       -50.5000  -12.8480  -24.1300 C.ar    311 HSE    0.2200
   4950 NE2       -50.7900  -12.3310  -25.3130 N.ar    311 HSE    0.2500
   4951 HN        -51.4970  -18.2240  -26.8680 H       311 HSE    0.1300
   4952 HA        -49.4890  -16.2020  -26.3330 H       311 HSE   -0.3600
   4953 HB1       -52.2290  -16.3260  -25.0240 H       311 HSE    0.3200
   4954 HB2       -52.0900  -15.8780  -26.7730 H       311 HSE   -0.0500
   4955 HD2       -51.5740  -13.1670  -27.1560 H       311 HSE    0.0900
   4956 HE1       -50.1070  -12.2780  -23.2880 H       311 HSE    0.5100
   4957 HE2       -50.6870  -11.3740  -25.5830 H       311 HSE   -0.5100
   4958 N         -48.5860  -17.0960  -24.2100 N.am    312 PRO   -0.2900
   4959 CA        -48.0750  -17.5470  -22.9130 C.3     312 PRO    0.0000
   4960 C         -48.7250  -16.8730  -21.6980 C.2     312 PRO    0.0900
   4961 O         -49.3730  -17.5410  -20.8930 O.2     312 PRO    0.0900
   4962 CB        -46.5720  -17.2730  -23.0250 C.3     312 PRO    0.0200
   4963 CG        -46.5160  -16.0980  -23.9330 C.3     312 PRO    0.0900
   4964 CD        -47.5150  -16.4660  -24.9970 C.3     312 PRO   -0.1800
   4965 HA        -48.3350  -18.5790  -22.7420 H       312 PRO    0.0900
   4966 HB1       -46.0360  -18.1430  -23.4590 H       312 PRO    0.0900
   4967 HB2       -46.1310  -17.0370  -22.0330 H       312 PRO   -0.1800
   4968 HG1       -46.8100  -15.1640  -23.4070 H       312 PRO    0.0900
   4969 HG2       -45.4990  -15.9640  -24.3600 H       312 PRO    0.0900
   4970 HD1       -47.9000  -15.5730  -25.5300 H       312 PRO    0.5100
   4971 HD2       -47.0940  -17.1910  -25.7250 H       312 PRO   -0.5100
   4972 N         -48.5770  -15.5560  -21.5680 N.am    313 LYS   -0.4700
   4973 CA        -49.1660  -14.8580  -20.4310 C.3     313 LYS    0.3100
   4974 C         -50.6760  -15.0690  -20.3420 C.2     313 LYS    0.0700
   4975 O         -51.2610  -14.9470  -19.2660 O.2     313 LYS    0.0900
   4976 CB        -48.8320  -13.3600  -20.4800 C.3     313 LYS   -0.1800
   4977 CG        -47.3490  -13.0740  -20.2310 C.3     313 LYS    0.0900
   4978 CD        -46.9870  -11.6030  -20.3390 C.3     313 LYS    0.0900
   4979 CE        -47.6360  -10.7660  -19.2460 C.3     313 LYS   -0.1800
   4980 NZ        -47.2610   -9.3180  -19.3450 N.4     313 LYS    0.0900
   4981 HN        -48.0720  -15.0020  -22.2240 H       313 LYS    0.0900
   4982 HA        -48.7730  -15.2990  -19.5270 H       313 LYS   -0.1800
   4983 HB1       -49.4320  -12.8340  -19.7080 H       313 LYS    0.0900
   4984 HB2       -49.1090  -12.9660  -21.4810 H       313 LYS    0.0900
   4985 HG1       -46.7500  -13.6410  -20.9750 H       313 LYS    0.2100
   4986 HG2       -47.0870  -13.4290  -19.2120 H       313 LYS    0.0500
   4987 HD1       -47.3180  -11.2210  -21.3280 H       313 LYS    0.0500
   4988 HD2       -45.8840  -11.4970  -20.2640 H       313 LYS   -0.3000
   4989 HE1       -47.3070  -11.1330  -18.2500 H       313 LYS    0.3300
   4990 HE2       -48.7420  -10.8340  -19.3320 H       313 LYS    0.3300
   4991 HZ1       -47.2480   -9.0310  -20.3440 H       313 LYS    0.3300
   4992 HZ2       -46.3180   -9.1760  -18.9310 H       313 LYS    0.5100
   4993 HZ3       -47.9570   -8.7440  -18.8280 H       313 LYS   -0.5100
   4994 N         -51.3090  -15.3920  -21.4740 N.am    314 PHE   -0.4700
   4995 CA        -52.7410  -15.6400  -21.4930 C.3     314 PHE    0.3100
   4996 C         -52.9680  -17.0740  -21.0560 C.2     314 PHE    0.0700
   4997 O         -53.7730  -17.3350  -20.1670 O.2     314 PHE    0.0900
   4998 CB        -53.3240  -15.4180  -22.8940 C.3     314 PHE   -0.1800
   4999 CG        -54.7810  -15.8100  -23.0230 C.ar    314 PHE    0.0900
   5000 CD1       -55.7480  -15.2510  -22.1850 C.ar    314 PHE    0.0900
   5001 CD2       -55.1820  -16.7240  -23.9930 C.ar    314 PHE    0.0000
   5002 CE1       -57.0930  -15.5920  -22.3180 C.ar    314 PHE   -0.1150
   5003 CE2       -56.5230  -17.0740  -24.1340 C.ar    314 PHE    0.1150
   5004 CZ        -57.4840  -16.5070  -23.2920 C.ar    314 PHE   -0.1150
   5005 HN        -50.8330  -15.4770  -22.3460 H       314 PHE    0.1150
   5006 HA        -53.2040  -14.9670  -20.7870 H       314 PHE   -0.1150
   5007 HB1       -52.7540  -16.0280  -23.6270 H       314 PHE    0.1150
   5008 HB2       -53.2510  -14.3410  -23.1540 H       314 PHE   -0.1150
   5009 HD1       -55.4490  -14.5460  -21.4230 H       314 PHE    0.1150
   5010 HD2       -54.4440  -17.1670  -24.6450 H       314 PHE   -0.1150
   5011 HE1       -57.8310  -15.1470  -21.6670 H       314 PHE    0.1150
   5012 HE2       -56.8210  -17.7820  -24.8930 H       314 PHE    0.5100
   5013 HZ        -58.5240  -16.7770  -23.3970 H       314 PHE   -0.5100
   5014 N         -52.2510  -18.0070  -21.6810 N.am    315 ARG   -0.4700
   5015 CA        -52.3550  -19.4260  -21.3510 C.3     315 ARG    0.3100
   5016 C         -52.1080  -19.6250  -19.8660 C.2     315 ARG    0.0700
   5017 O         -52.6880  -20.5100  -19.2350 O.2     315 ARG    0.0900
   5018 CB        -51.3220  -20.2450  -22.1330 C.3     315 ARG   -0.1800
   5019 CG        -51.7190  -20.6120  -23.5550 C.3     315 ARG    0.0900
   5020 CD        -50.5410  -21.2270  -24.2950 C.3     315 ARG    0.0900
   5021 NE        -50.0810  -22.4870  -23.7030 N.pl3   315 ARG   -0.1800
   5022 CZ        -50.7590  -23.6340  -23.7260 C.cat   315 ARG    0.0900
   5023 NH1       -51.9440  -23.6990  -24.3100 N.pl3   315 ARG    0.0900
   5024 NH2       -50.2400  -24.7320  -23.1780 N.pl3   315 ARG    0.2000
   5025 HN        -51.6070  -17.7770  -22.4060 H       315 ARG    0.0900
   5026 HA        -53.3550  -19.7530  -21.5950 H       315 ARG    0.0900
   5027 HB1       -51.1340  -21.1850  -21.5740 H       315 ARG   -0.7000
   5028 HB2       -50.3800  -19.6590  -22.1780 H       315 ARG    0.4400
   5029 HG1       -52.0560  -19.6990  -24.0910 H       315 ARG    0.6400
   5030 HG2       -52.5570  -21.3410  -23.5270 H       315 ARG   -0.8000
   5031 HD1       -49.6840  -20.5200  -24.2750 H       315 ARG    0.4600
   5032 HD2       -50.8360  -21.4420  -25.3450 H       315 ARG    0.4600
   5033 HE        -49.1920  -22.4860  -23.2480 H       315 ARG   -0.8000
   5034 HH11      -52.3370  -22.8850  -24.7370 H       315 ARG    0.4600
   5035 HH12      -52.4490  -24.5630  -24.3240 H       315 ARG    0.4600
   5036 HH21      -49.3380  -24.6970  -22.7480 H       315 ARG    0.5100
   5037 HH22      -50.7530  -25.5900  -23.1980 H       315 ARG   -0.5100
   5038 N         -51.2290  -18.7910  -19.3110 N.am    316 GLU   -0.4700
   5039 CA        -50.8900  -18.8490  -17.9030 C.3     316 GLU    0.3100
   5040 C         -52.0760  -18.4260  -17.0490 C.2     316 GLU    0.0700
   5041 O         -52.3700  -19.0350  -16.0170 O.2     316 GLU    0.0900
   5042 CB        -49.6980  -17.9430  -17.6190 C.3     316 GLU   -0.1800
   5043 CG        -49.3370  -17.8550  -16.1540 C.3     316 GLU    0.0900
   5044 CD        -47.9350  -17.3310  -15.9380 C.2     316 GLU    0.0900
   5045 OE1       -46.9710  -18.1130  -16.1230 O.co2   316 GLU   -0.2800
   5046 OE2       -47.7940  -16.1380  -15.5880 O.co2   316 GLU    0.0900
   5047 HN        -50.7630  -18.0880  -19.8430 H       316 GLU    0.0900
   5048 HA        -50.6540  -19.8730  -17.6540 H       316 GLU    0.6200
   5049 HB1       -49.9350  -16.9220  -17.9860 H       316 GLU   -0.7600
   5050 HB2       -48.8200  -18.3300  -18.1770 H       316 GLU   -0.7600
   5051 HG1       -49.4100  -18.8680  -15.7020 H       316 GLU    0.5100
   5052 HG2       -50.0510  -17.1750  -15.6440 H       316 GLU   -0.5100
   5053 N         -52.7650  -17.3790  -17.4910 N.am    317 ALA   -0.4700
   5054 CA        -53.9250  -16.8620  -16.7790 C.3     317 ALA    0.3100
   5055 C         -55.0860  -17.8450  -16.7710 C.2     317 ALA    0.0700
   5056 O         -55.8140  -17.9460  -15.7820 O.2     317 ALA    0.0900
   5057 CB        -54.3720  -15.5370  -17.3990 C.3     317 ALA   -0.2700
   5058 HN        -52.5180  -16.9020  -18.3300 H       317 ALA    0.0900
   5059 HA        -53.6510  -16.7220  -15.7450 H       317 ALA    0.0900
   5060 HB1       -54.8110  -15.7150  -18.4040 H       317 ALA    0.0900
   5061 HB2       -53.5010  -14.8570  -17.5080 H       317 ALA    0.5100
   5062 HB3       -55.1410  -15.0590  -16.7550 H       317 ALA   -0.5100
   5063 N         -55.2790  -18.5740  -17.8640 N.am    318 ILE   -0.4700
   5064 CA        -56.3790  -19.5200  -17.9030 C.3     318 ILE    0.3100
   5065 C         -56.1140  -20.6310  -16.9010 C.2     318 ILE    0.0700
   5066 O         -56.9640  -20.9400  -16.0660 O.2     318 ILE    0.0900
   5067 CB        -56.5710  -20.1340  -19.3000 C.3     318 ILE   -0.0900
   5068 CG1       -56.6450  -19.0230  -20.3510 C.3     318 ILE    0.0900
   5069 CG2       -57.8730  -20.9280  -19.3430 C.3     318 ILE   -0.2700
   5070 CD        -56.7840  -19.5360  -21.7700 C.3     318 ILE    0.0900
   5071 HN        -54.7030  -18.5080  -18.6750 H       318 ILE    0.0900
   5072 HA        -57.2740  -18.9940  -17.6070 H       318 ILE    0.0900
   5073 HB        -55.7170  -20.8060  -19.5320 H       318 ILE   -0.1800
   5074 HG11      -55.7200  -18.4120  -20.2860 H       318 ILE    0.0900
   5075 HG12      -57.5190  -18.3780  -20.1210 H       318 ILE    0.0900
   5076 HG21      -58.7340  -20.2620  -19.1190 H       318 ILE   -0.2700
   5077 HG22      -57.8460  -21.7400  -18.5850 H       318 ILE    0.0900
   5078 HG23      -58.0170  -21.3660  -20.3540 H       318 ILE    0.0900
   5079 HD1       -57.8580  -19.6460  -22.0330 H       318 ILE    0.0900
   5080 HD2       -56.2920  -20.5280  -21.8630 H       318 ILE    0.5100
   5081 HD3       -56.3160  -18.8200  -22.4790 H       318 ILE   -0.5100
   5082 N         -54.9200  -21.2240  -16.9750 N.am    319 SER   -0.4700
   5083 CA        -54.5200  -22.3030  -16.0710 C.3     319 SER    0.3100
   5084 C         -54.8310  -21.9480  -14.6140 C.2     319 SER    0.0700
   5085 O         -55.2840  -22.7890  -13.8320 O.2     319 SER    0.0900
   5086 CB        -53.0160  -22.5820  -16.2120 C.3     319 SER    0.0500
   5087 OG        -52.2450  -21.5080  -15.7040 O.3     319 SER    0.0900
   5088 HN        -54.2440  -20.9560  -17.6560 H       319 SER    0.0900
   5089 HA        -55.0920  -23.1850  -16.3230 H       319 SER   -0.6600
   5090 HB1       -52.7650  -22.7220  -17.2850 H       319 SER    0.4300
   5091 HB2       -52.7550  -23.5030  -15.6480 H       319 SER    0.5100
   5092 HG1       -52.4920  -20.7370  -16.2210 H       319 SER   -0.5100
   5093 N         -54.5860  -20.6900  -14.2560 N.am    320 GLN   -0.4700
   5094 CA        -54.8410  -20.2090  -12.9060 C.3     320 GLN    0.3100
   5095 C         -56.3040  -19.8740  -12.6420 C.2     320 GLN    0.0700
   5096 O         -56.6660  -19.4950  -11.5240 O.2     320 GLN    0.0900
   5097 CB        -54.0220  -18.9550  -12.6230 C.3     320 GLN   -0.1800
   5098 CG        -52.5370  -19.1560  -12.4250 C.3     320 GLN    0.0900
   5099 CD        -51.8540  -17.8330  -12.1280 C.2     320 GLN    0.0900
   5100 NE2       -50.6880  -17.8020  -11.6970 N.am    320 GLN   -0.1800
   5101 OE1       -52.5550  -16.7430  -12.3490 O.2     320 GLN    0.0900
   5102 HN        -54.2170  -20.0210  -14.8970 H       320 GLN    0.0900
   5103 HA        -54.5750  -20.9950  -12.2140 H       320 GLN    0.5500
   5104 HB1       -54.4260  -18.4840  -11.7030 H       320 GLN   -0.5500
   5105 HB2       -54.1600  -18.2590  -13.4760 H       320 GLN   -0.6200
   5106 HG1       -52.0960  -19.5930  -13.3470 H       320 GLN    0.3200
   5107 HG2       -52.3670  -19.8510  -11.5750 H       320 GLN    0.3000
   5108 HE21      -50.2490  -16.9240  -11.5050 H       320 GLN    0.5100
   5109 HE22      -50.1910  -18.6550  -11.5420 H       320 GLN   -0.5100
   5110 N         -57.1530  -20.0000  -13.6550 N.am    321 THR   -0.4700
   5111 CA        -58.5580  -19.6690  -13.4700 C.3     321 THR    0.3100
   5112 C         -59.5190  -20.7050  -14.0370 C.2     321 THR    0.0700
   5113 O         -60.4370  -21.1490  -13.3470 O.2     321 THR    0.0900
   5114 CB        -58.8650  -18.2800  -14.0780 C.3     321 THR    0.1400
   5115 CG2       -58.2700  -17.1660  -13.2120 C.3     321 THR    0.0900
   5116 OG1       -58.3010  -18.1980  -15.3940 O.3     321 THR   -0.6600
   5117 HN        -56.8780  -20.3200  -14.5580 H       321 THR    0.4300
   5118 HA        -58.7680  -19.6710  -12.4110 H       321 THR   -0.2700
   5119 HB        -59.9630  -18.1310  -14.1450 H       321 THR    0.0900
   5120 HG1       -57.3490  -18.1670  -15.2720 H       321 THR    0.0900
   5121 HG21      -57.1680  -17.2840  -13.1420 H       321 THR    0.0900
   5122 HG22      -58.6980  -17.2140  -12.1880 H       321 THR    0.5100
   5123 HG23      -58.4930  -16.1760  -13.6650 H       321 THR   -0.5100
   5124 N         -59.3040  -21.0850  -15.2920 N.am    322 PHE   -0.4700
   5125 CA        -60.1290  -22.0760  -15.9730 C.3     322 PHE    0.3100
   5126 C         -59.1940  -23.1430  -16.5500 C.2     322 PHE    0.0700
   5127 O         -59.2210  -23.4240  -17.7560 O.2     322 PHE    0.0900
   5128 CB        -60.9050  -21.4140  -17.1090 C.3     322 PHE   -0.1800
   5129 CG        -61.7190  -20.2300  -16.6760 C.ar    322 PHE    0.0900
   5130 CD1       -62.8200  -20.3980  -15.8400 C.ar    322 PHE    0.0900
   5131 CD2       -61.3970  -18.9470  -17.1130 C.ar    322 PHE    0.0000
   5132 CE1       -63.5870  -19.3070  -15.4460 C.ar    322 PHE   -0.1150
   5133 CE2       -62.1610  -17.8490  -16.7260 C.ar    322 PHE    0.1150
   5134 CZ        -63.2580  -18.0300  -15.8900 C.ar    322 PHE   -0.1150
   5135 HN        -58.5580  -20.7060  -15.8320 H       322 PHE    0.1150
   5136 HA        -60.8070  -22.5060  -15.2510 H       322 PHE   -0.1150
   5137 HB1       -61.6080  -22.1520  -17.5510 H       322 PHE    0.1150
   5138 HB2       -60.1910  -21.0560  -17.8810 H       322 PHE   -0.1150
   5139 HD1       -63.0800  -21.3870  -15.4940 H       322 PHE    0.1150
   5140 HD2       -60.5450  -18.8020  -17.7620 H       322 PHE   -0.1150
   5141 HE1       -64.4370  -19.4510  -14.7960 H       322 PHE    0.1150
   5142 HE2       -61.9020  -16.8590  -17.0730 H       322 PHE    0.5100
   5143 HZ        -63.8540  -17.1810  -15.5860 H       322 PHE   -0.5100
   5144 N         -58.3690  -23.7660  -15.6880 N.am    323 PRO   -0.2900
   5145 CA        -57.4030  -24.7990  -16.0770 C.3     323 PRO    0.0000
   5146 C         -57.9340  -25.9300  -16.9380 C.2     323 PRO    0.0900
   5147 O         -57.2000  -26.4750  -17.7650 O.2     323 PRO    0.0900
   5148 CB        -56.8680  -25.2900  -14.7350 C.3     323 PRO    0.0200
   5149 CG        -58.0370  -25.0900  -13.8200 C.3     323 PRO    0.0900
   5150 CD        -58.5180  -23.7280  -14.2210 C.3     323 PRO   -0.1800
   5151 HA        -56.6580  -24.3890  -16.7380 H       323 PRO    0.0900
   5152 HB1       -55.9920  -24.6910  -14.4070 H       323 PRO    0.0900
   5153 HB2       -56.5720  -26.3600  -14.7850 H       323 PRO   -0.1800
   5154 HG1       -58.8190  -25.8620  -13.9850 H       323 PRO    0.0900
   5155 HG2       -57.7280  -25.1130  -12.7540 H       323 PRO    0.0900
   5156 HD1       -59.5810  -23.5660  -13.9450 H       323 PRO    0.5100
   5157 HD2       -57.8870  -22.9230  -13.7900 H       323 PRO   -0.5100
   5158 N         -59.2050  -26.2860  -16.7660 N.am    324 TRP   -0.4700
   5159 CA        -59.7790  -27.3750  -17.5470 C.3     324 TRP    0.3100
   5160 C         -59.7520  -27.0890  -19.0420 C.2     324 TRP    0.0700
   5161 O         -59.6970  -28.0080  -19.8600 O.2     324 TRP    0.0900
   5162 CB        -61.2170  -27.6660  -17.1050 C.3     324 TRP   -0.1800
   5163 CG        -62.1880  -26.5610  -17.3610 C.ar    324 TRP    0.0900
   5164 CD1       -62.6250  -25.6260  -16.4640 C.ar    324 TRP    0.0900
   5165 CD2       -62.8710  -26.2900  -18.5910 C.ar    324 TRP   -0.0300
   5166 CE2       -63.7130  -25.1770  -18.3650 C.ar    324 TRP   -0.1500
   5167 CE3       -62.8530  -26.8800  -19.8640 C.ar    324 TRP    0.2200
   5168 NE1       -63.5430  -24.7920  -17.0590 N.ar    324 TRP   -0.5100
   5169 CZ2       -64.5330  -24.6410  -19.3660 C.ar    324 TRP    0.3700
   5170 CZ3       -63.6700  -26.3460  -20.8610 C.ar    324 TRP    0.2400
   5171 CH2       -64.4980  -25.2380  -20.6060 C.ar    324 TRP    0.1100
   5172 HN        -59.8080  -25.8350  -16.1120 H       324 TRP   -0.2500
   5173 HA        -59.1600  -28.2480  -17.4050 H       324 TRP    0.1700
   5174 HB1       -61.2130  -27.8730  -16.0150 H       324 TRP   -0.2000
   5175 HB2       -61.5740  -28.5670  -17.6470 H       324 TRP    0.1400
   5176 HD1       -62.2970  -25.5520  -15.4390 H       324 TRP   -0.2700
   5177 HE1       -64.0000  -24.0490  -16.6230 H       324 TRP    0.1600
   5178 HE3       -62.2260  -27.7310  -20.0850 H       324 TRP   -0.1400
   5179 HZ2       -65.1750  -23.7910  -19.1910 H       324 TRP    0.1400
   5180 HZ3       -63.6660  -26.7910  -21.8450 H       324 TRP    0.5100
   5181 HH2       -65.1190  -24.8480  -21.3990 H       324 TRP   -0.5100
   5182 N         -59.7840  -25.8060  -19.3960 N.am    325 VAL   -0.4700
   5183 CA        -59.7620  -25.3870  -20.7910 C.3     325 VAL    0.3100
   5184 C         -58.4520  -25.7980  -21.4660 C.2     325 VAL    0.0700
   5185 O         -58.4360  -26.1860  -22.6370 O.2     325 VAL    0.0900
   5186 CB        -59.9460  -23.8490  -20.9080 C.3     325 VAL   -0.0900
   5187 CG1       -59.8210  -23.4070  -22.3570 C.3     325 VAL    0.0900
   5188 CG2       -61.3060  -23.4460  -20.3560 C.3     325 VAL   -0.2700
   5189 HN        -59.8250  -25.0740  -18.7210 H       325 VAL    0.0900
   5190 HA        -60.5620  -25.9000  -21.3060 H       325 VAL    0.0900
   5191 HB        -59.1700  -23.3370  -20.2990 H       325 VAL    0.0900
   5192 HG11      -60.4710  -24.0340  -23.0050 H       325 VAL   -0.2700
   5193 HG12      -58.7680  -23.5180  -22.6970 H       325 VAL    0.0900
   5194 HG13      -60.1370  -22.3470  -22.4590 H       325 VAL    0.0900
   5195 HG21      -61.3860  -23.7390  -19.2870 H       325 VAL    0.0900
   5196 HG22      -62.1120  -23.9580  -20.9250 H       325 VAL    0.5100
   5197 HG23      -61.4350  -22.3460  -20.4330 H       325 VAL   -0.5100
   5198 N         -57.3540  -25.7300  -20.7170 N.am    326 LEU   -0.4700
   5199 CA        -56.0450  -26.0710  -21.2540 C.3     326 LEU    0.3100
   5200 C         -55.6960  -27.5470  -21.1680 C.2     326 LEU    0.0700
   5201 O         -54.5410  -27.9260  -21.3270 O.2     326 LEU    0.0900
   5202 CB        -54.9620  -25.2510  -20.5560 C.3     326 LEU   -0.1800
   5203 CG        -55.0050  -23.7470  -20.8250 C.3     326 LEU    0.0900
   5204 CD1       -53.9260  -23.0680  -20.0130 C.3     326 LEU    0.0900
   5205 CD2       -54.8250  -23.4730  -22.3120 C.3     326 LEU   -0.0900
   5206 HN        -57.3780  -25.4450  -19.7620 H       326 LEU    0.0900
   5207 HA        -56.0510  -25.8640  -22.3140 H       326 LEU   -0.2700
   5208 HB1       -53.9730  -25.6330  -20.8860 H       326 LEU    0.0900
   5209 HB2       -55.0610  -25.4090  -19.4610 H       326 LEU    0.0900
   5210 HG        -56.0000  -23.3440  -20.5400 H       326 LEU    0.0900
   5211 HD11      -52.9270  -23.4650  -20.2970 H       326 LEU   -0.2700
   5212 HD12      -54.0890  -23.2600  -18.9310 H       326 LEU    0.0900
   5213 HD13      -53.9400  -21.9740  -20.2040 H       326 LEU    0.0900
   5214 HD21      -55.7240  -23.8060  -22.8740 H       326 LEU    0.0900
   5215 HD22      -53.9420  -24.0290  -22.6950 H       326 LEU    0.5100
   5216 HD23      -54.6840  -22.3850  -22.4820 H       326 LEU   -0.5100
   5217 N         -56.7000  -28.3850  -20.9280 N.am    327 THR   -0.4700
   5218 CA        -56.4780  -29.8180  -20.8350 C.3     327 THR    0.3100
   5219 C         -55.5970  -30.3260  -21.9830 C.2     327 THR    0.0700
   5220 O         -54.5130  -30.8560  -21.7440 O.2     327 THR    0.0900
   5221 CB        -57.8190  -30.5960  -20.8270 C.3     327 THR    0.1400
   5222 CG2       -58.3360  -30.7630  -19.4070 C.3     327 THR    0.0900
   5223 OG1       -58.7950  -29.8960  -21.6090 O.3     327 THR   -0.6600
   5224 HN        -57.6380  -28.0720  -20.8010 H       327 THR    0.4300
   5225 HA        -55.9310  -30.0120  -19.9250 H       327 THR   -0.2700
   5226 HB        -57.6700  -31.6090  -21.2610 H       327 THR    0.0900
   5227 HG1       -59.2410  -29.2990  -21.0030 H       327 THR    0.0900
   5228 HG21      -58.3320  -29.7830  -18.8820 H       327 THR    0.0900
   5229 HG22      -57.6840  -31.4670  -18.8480 H       327 THR    0.5100
   5230 HG23      -59.3760  -31.1510  -19.4260 H       327 THR   -0.5100
   5231 N         -56.0390  -30.1190  -23.2220 N.am    328 CYS   -0.4700
   5232 CA        -55.2960  -30.5790  -24.3940 C.3     328 CYS    0.3100
   5233 C         -54.0770  -29.7160  -24.7830 C.2     328 CYS    0.0700
   5234 O         -53.6060  -29.7760  -25.9140 O.2     328 CYS    0.0900
   5235 CB        -56.2490  -30.6940  -25.5990 C.3     328 CYS   -0.1100
   5236 SG        -57.5520  -31.9430  -25.4500 S.3     328 CYS    0.0900
   5237 HN        -56.8960  -29.6440  -23.4060 H       328 CYS    0.0900
   5238 HA        -54.8580  -31.5390  -24.1640 H       328 CYS   -0.2300
   5239 HB1       -55.6350  -30.9270  -26.4930 H       328 CYS    0.1600
   5240 HB2       -56.7250  -29.7020  -25.7490 H       328 CYS    0.5100
   5241 HG1       -58.2320  -31.2910  -24.5180 H       328 CYS   -0.5100
   5242 N         -53.5970  -28.8980  -23.8430 N.am    329 CYS   -0.4700
   5243 CA        -52.4280  -28.0190  -24.0750 C.3     329 CYS    0.3100
   5244 C         -51.5070  -27.9870  -22.7810 C.2     329 CYS    0.0700
   5245 O         -50.2890  -27.7880  -22.8490 O.2     329 CYS    0.0900
   5246 CB        -52.9480  -26.6130  -24.4500 C.3     329 CYS   -0.1100
   5247 SG        -54.3590  -26.7820  -25.6680 S.3     329 CYS    0.0900
   5248 HN        -54.0070  -28.8440  -22.9360 H       329 CYS    0.0900
   5249 HA        -51.8360  -28.4360  -24.8760 H       329 CYS   -0.2300
   5250 HB1       -52.1210  -26.0210  -24.8990 H       329 CYS    0.1600
   5251 HB2       -53.2920  -26.0900  -23.5330 H       329 CYS    0.5100
   5252 HG1       -53.8000  -27.7670  -26.3560 H       329 CYS   -0.5100
   5253 N         -52.1930  -28.1540  -21.6370 N.am    330 GLN   -0.4700
   5254 CA        -51.5820  -28.2260  -20.2750 C.3     330 GLN    0.3100
   5255 C         -50.3500  -27.3130  -20.1530 C.2     330 GLN    0.0700
   5256 O         -49.2140  -27.6950  -20.4590 O.2     330 GLN    0.0900
   5257 CB        -51.1900  -29.6930  -19.9840 C.3     330 GLN   -0.1800
   5258 CG        -50.9610  -30.0560  -18.5020 C.3     330 GLN    0.0900
   5259 CD        -52.1940  -30.7380  -17.8620 C.2     330 GLN    0.0900
   5260 NE2       -53.0160  -31.3890  -18.5820 N.am    330 GLN   -0.1800
   5261 OE1       -52.3290  -30.6280  -16.5360 O.2     330 GLN    0.0900
   5262 HN        -53.1860  -28.2400  -21.6510 H       330 GLN    0.0900
   5263 HA        -52.3050  -27.8730  -19.5540 H       330 GLN    0.5500
   5264 HB1       -50.2520  -29.9120  -20.5360 H       330 GLN   -0.5500
   5265 HB2       -51.9990  -30.3460  -20.3730 H       330 GLN   -0.6200
   5266 HG1       -50.7360  -29.1290  -17.9330 H       330 GLN    0.3200
   5267 HG2       -50.0970  -30.7490  -18.4280 H       330 GLN    0.3000
   5268 HE21      -53.8100  -31.8260  -18.1620 H       330 GLN    0.5100
   5269 HE22      -52.8680  -31.4620  -19.5680 H       330 GLN   -0.5100
   5270 N         -50.6210  -26.0870  -19.7150 N.am    331 PHE   -0.4700
   5271 CA        -49.6250  -25.0330  -19.5310 C.3     331 PHE    0.3100
   5272 C         -48.3740  -25.4200  -18.7400 C.2     331 PHE    0.0700
   5273 O         -48.4450  -26.2050  -17.7900 O.2     331 PHE    0.0900
   5274 CB        -50.3140  -23.8390  -18.8600 C.3     331 PHE   -0.1800
   5275 CG        -49.3760  -22.7300  -18.5210 C.ar    331 PHE    0.0900
   5276 CD1       -48.8620  -21.9050  -19.5160 C.ar    331 PHE    0.0900
   5277 CD2       -49.0390  -22.4790  -17.2010 C.ar    331 PHE    0.0000
   5278 CE1       -47.9770  -20.8800  -19.2060 C.ar    331 PHE   -0.1150
   5279 CE2       -48.1530  -21.4550  -16.8800 C.ar    331 PHE    0.1150
   5280 CZ        -47.6420  -20.6360  -17.8830 C.ar    331 PHE   -0.1150
   5281 HN        -51.5540  -25.8240  -19.4840 H       331 PHE    0.1150
   5282 HA        -49.2300  -24.7580  -20.4980 H       331 PHE   -0.1150
   5283 HB1       -50.7880  -24.1730  -17.9130 H       331 PHE    0.1150
   5284 HB2       -51.0820  -23.4240  -19.5470 H       331 PHE   -0.1150
   5285 HD1       -49.1540  -22.0640  -20.5440 H       331 PHE    0.1150
   5286 HD2       -49.4670  -23.0830  -16.4150 H       331 PHE   -0.1150
   5287 HE1       -47.5520  -20.2740  -19.9940 H       331 PHE    0.1150
   5288 HE2       -47.8600  -21.2960  -15.8520 H       331 PHE    0.5100
   5289 HZ        -46.9880  -19.8130  -17.6310 H       331 PHE   -0.5100
   5290 N         -47.2320  -24.8520  -19.1340 N.am    332 ASP   -0.4700
   5291 CA        -45.9460  -25.1010  -18.4760 C.3     332 ASP    0.3100
   5292 C         -45.2450  -23.7730  -18.1690 C.2     332 ASP    0.0700
   5293 O         -45.1790  -22.8840  -19.0200 O.2     332 ASP    0.0900
   5294 CB        -45.0360  -25.9560  -19.3750 C.3     332 ASP   -0.2800
   5295 CG        -43.6790  -26.2670  -18.7310 C.2     332 ASP    0.0900
   5296 OD1       -42.7470  -26.6580  -19.4730 O.co2   332 ASP    0.0900
   5297 OD2       -43.5450  -26.1350  -17.4910 O.co2   332 ASP    0.6200
   5298 HN        -47.2040  -24.2240  -19.9070 H       332 ASP   -0.7600
   5299 HA        -46.1390  -25.6110  -17.5440 H       332 ASP   -0.7600
   5300 HB1       -44.8570  -25.4130  -20.3270 H       332 ASP    0.5100
   5301 HB2       -45.5490  -26.9170  -19.5950 H       332 ASP   -0.5100
   5302 N         -44.7090  -23.6480  -16.9550 N.am    333 ASP   -0.4700
   5303 CA        -44.0120  -22.4350  -16.5350 C.3     333 ASP    0.3100
   5304 C         -42.8980  -22.0310  -17.4870 C.2     333 ASP    0.0700
   5305 O         -42.4590  -20.8810  -17.4970 O.2     333 ASP    0.0900
   5306 CB        -43.4270  -22.6130  -15.1330 C.3     333 ASP   -0.2800
   5307 CG        -44.4830  -22.5480  -14.0500 C.2     333 ASP    0.0900
   5308 OD1       -44.1660  -22.8900  -12.8930 O.co2   333 ASP    0.0900
   5309 OD2       -45.6260  -22.1460  -14.3540 O.co2   333 ASP    0.6200
   5310 HN        -44.7580  -24.3790  -16.2800 H       333 ASP   -0.7600
   5311 HA        -44.7220  -21.6200  -16.5460 H       333 ASP   -0.7600
   5312 HB1       -42.6820  -21.8090  -14.9470 H       333 ASP    0.5100
   5313 HB2       -42.9220  -23.5990  -15.0750 H       333 ASP   -0.5100
   5314 N         -42.4290  -22.9840  -18.2830 N.am    334 LYS   -0.4700
   5315 CA        -41.3730  -22.7070  -19.2370 C.3     334 LYS    0.3100
   5316 C         -41.8350  -21.6850  -20.2730 C.2     334 LYS    0.0700
   5317 O         -41.0440  -20.8690  -20.7510 O.2     334 LYS    0.0900
   5318 CB        -40.9370  -23.9980  -19.9380 C.3     334 LYS   -0.1800
   5319 CG        -40.1210  -24.9360  -19.0590 C.3     334 LYS    0.0900
   5320 CD        -39.5290  -26.0900  -19.8650 C.3     334 LYS    0.0900
   5321 CE        -38.4890  -26.8680  -19.0600 C.3     334 LYS   -0.1800
   5322 NZ        -37.2790  -26.0510  -18.7340 N.4     334 LYS    0.0900
   5323 HN        -42.7750  -23.9190  -18.2610 H       334 LYS    0.0900
   5324 HA        -40.5420  -22.2700  -18.7020 H       334 LYS   -0.1800
   5325 HB1       -40.3260  -23.7280  -20.8250 H       334 LYS    0.0900
   5326 HB2       -41.8460  -24.5380  -20.2780 H       334 LYS    0.0900
   5327 HG1       -40.7760  -25.3490  -18.2610 H       334 LYS    0.2100
   5328 HG2       -39.2950  -24.3630  -18.5850 H       334 LYS    0.0500
   5329 HD1       -39.0490  -25.6820  -20.7810 H       334 LYS    0.0500
   5330 HD2       -40.3460  -26.7790  -20.1650 H       334 LYS   -0.3000
   5331 HE1       -38.1490  -27.7480  -19.6460 H       334 LYS    0.3300
   5332 HE2       -38.9360  -27.1990  -18.0980 H       334 LYS    0.3300
   5333 HZ1       -37.5740  -25.1420  -18.3230 H       334 LYS    0.3300
   5334 HZ2       -36.7340  -25.8780  -19.6030 H       334 LYS    0.5100
   5335 HZ3       -36.6870  -26.5650  -18.0510 H       334 LYS   -0.5100
   5336 N         -43.1260  -21.7210  -20.6040 N.am    335 GLU   -0.4700
   5337 CA        -43.7100  -20.8200  -21.5920 C.3     335 GLU    0.3100
   5338 C         -43.5150  -19.3410  -21.2900 C.2     335 GLU    0.0700
   5339 O         -43.2420  -18.5470  -22.1910 O.2     335 GLU    0.0900
   5340 CB        -45.2130  -21.0690  -21.7340 C.3     335 GLU   -0.1800
   5341 CG        -45.6100  -22.4720  -22.1500 C.3     335 GLU    0.0900
   5342 CD        -47.1110  -22.6040  -22.3660 C.2     335 GLU    0.0900
   5343 OE1       -47.5960  -23.7430  -22.5400 O.co2   335 GLU   -0.2800
   5344 OE2       -47.8120  -21.5680  -22.3760 O.co2   335 GLU    0.0900
   5345 HN        -43.7560  -22.3710  -20.1860 H       335 GLU    0.0900
   5346 HA        -43.2120  -20.9910  -22.5360 H       335 GLU    0.6200
   5347 HB1       -45.6090  -20.3610  -22.4930 H       335 GLU   -0.7600
   5348 HB2       -45.6910  -20.8530  -20.7560 H       335 GLU   -0.7600
   5349 HG1       -45.3020  -23.1870  -21.3560 H       335 GLU    0.5100
   5350 HG2       -45.0900  -22.7320  -23.0960 H       335 GLU   -0.5100
   5351 N         -43.6580  -18.9710  -20.0210 N.am    336 THR   -0.4700
   5352 CA        -43.5400  -17.5760  -19.6180 C.3     336 THR    0.3100
   5353 C         -42.1510  -17.0800  -19.2340 C.2     336 THR    0.0700
   5354 O         -41.9850  -15.9180  -18.8610 O.2     336 THR    0.0900
   5355 CB        -44.4970  -17.2730  -18.4520 C.3     336 THR    0.1400
   5356 CG2       -45.9370  -17.2220  -18.9480 C.3     336 THR    0.0900
   5357 OG1       -44.3740  -18.2930  -17.4520 O.3     336 THR   -0.6600
   5358 HN        -43.8500  -19.6270  -19.2940 H       336 THR    0.4300
   5359 HA        -43.7780  -16.9580  -20.4710 H       336 THR   -0.2700
   5360 HB        -44.2430  -16.2900  -18.0010 H       336 THR    0.0900
   5361 HG1       -45.2350  -18.3560  -17.0330 H       336 THR    0.0900
   5362 HG21      -46.2800  -18.2400  -19.2300 H       336 THR    0.0900
   5363 HG22      -46.0070  -16.5640  -19.8400 H       336 THR    0.5100
   5364 HG23      -46.6000  -16.8350  -18.1450 H       336 THR   -0.5100
   5365 N         -41.1500  -17.9470  -19.3370 N.am    337 GLU   -0.4700
   5366 CA        -39.7830  -17.5770  -18.9900 C.3     337 GLU    0.3100
   5367 C         -39.3070  -16.3540  -19.7650 C.2     337 GLU    0.0700
   5368 O         -38.6840  -15.4540  -19.2050 O.2     337 GLU    0.0900
   5369 CB        -38.8350  -18.7430  -19.2610 C.3     337 GLU   -0.1800
   5370 CG        -39.1430  -20.0060  -18.4750 C.3     337 GLU    0.0900
   5371 CD        -38.3050  -21.1910  -18.9360 C.2     337 GLU    0.0900
   5372 OE1       -38.4610  -22.2990  -18.3670 O.co2   337 GLU   -0.2800
   5373 OE2       -37.4900  -21.0120  -19.8750 O.co2   337 GLU    0.0900
   5374 HN        -41.2860  -18.8830  -19.6550 H       337 GLU    0.0900
   5375 HA        -39.7630  -17.3100  -17.9440 H       337 GLU    0.6200
   5376 HB1       -37.8040  -18.4200  -19.0110 H       337 GLU   -0.7600
   5377 HB2       -38.8840  -18.9870  -20.3440 H       337 GLU   -0.7600
   5378 HG1       -40.2170  -20.2610  -18.6030 H       337 GLU    0.5100
   5379 HG2       -38.9370  -19.8230  -17.3990 H       337 GLU   -0.5100
   5380 N         -39.6140  -16.3180  -21.0580 N.am    338 ASP   -0.4700
   5381 CA        -39.2070  -15.2090  -21.9080 C.3     338 ASP    0.3100
   5382 C         -39.8160  -13.8720  -21.4790 C.2     338 ASP    0.0700
   5383 O         -39.1480  -12.8400  -21.5140 O.2     338 ASP    0.0900
   5384 CB        -39.5760  -15.5140  -23.3610 C.3     338 ASP   -0.2800
   5385 CG        -38.5190  -15.0450  -24.3420 C.2     338 ASP    0.0900
   5386 OD1       -38.7100  -15.2550  -25.5610 O.co2   338 ASP    0.0900
   5387 OD2       -37.5000  -14.4730  -23.8980 O.co2   338 ASP    0.6200
   5388 HN        -40.1350  -17.0440  -21.5000 H       338 ASP   -0.7600
   5389 HA        -38.1390  -15.0790  -21.8090 H       338 ASP   -0.7600
   5390 HB1       -40.5350  -15.0070  -23.6050 H       338 ASP    0.5100
   5391 HB2       -39.7050  -16.6120  -23.4800 H       338 ASP   -0.5100
   5392 N         -41.0860  -13.8850  -21.0810 N.am    339 ASP   -0.4700
   5393 CA        -41.7420  -12.6630  -20.6410 C.3     339 ASP    0.3100
   5394 C         -41.1790  -12.2250  -19.2890 C.2     339 ASP    0.0700
   5395 O         -40.9870  -11.0380  -19.0480 O.2     339 ASP    0.0900
   5396 CB        -43.2660  -12.8710  -20.5660 C.3     339 ASP   -0.2800
   5397 CG        -43.9490  -12.7870  -21.9410 C.2     339 ASP    0.0900
   5398 OD1       -44.0920  -11.6590  -22.4760 O.co2   339 ASP    0.0900
   5399 OD2       -44.3410  -13.8490  -22.4830 O.co2   339 ASP    0.6200
   5400 HN        -41.6360  -14.7170  -21.0660 H       339 ASP   -0.7600
   5401 HA        -41.5040  -11.8820  -21.3470 H       339 ASP   -0.7600
   5402 HB1       -43.7040  -12.0900  -19.9080 H       339 ASP    0.5100
   5403 HB2       -43.4730  -13.8710  -20.1300 H       339 ASP   -0.5100
   5404 N         -40.9050  -13.1910  -18.4100 N.am    340 LYS   -0.4700
   5405 CA        -40.3460  -12.8970  -17.0930 C.3     340 LYS    0.3100
   5406 C         -38.9970  -12.2030  -17.2650 C.2     340 LYS    0.0700
   5407 O         -38.7770  -11.1130  -16.7480 O.2     340 LYS    0.0900
   5408 CB        -40.1630  -14.1960  -16.2900 C.3     340 LYS   -0.1800
   5409 CG        -41.4540  -14.9740  -16.0420 C.3     340 LYS    0.0900
   5410 CD        -41.1710  -16.3710  -15.5040 C.3     340 LYS    0.0900
   5411 CE        -42.4540  -17.1810  -15.3390 C.3     340 LYS   -0.1800
   5412 NZ        -42.1870  -18.6470  -15.1580 N.4     340 LYS    0.0900
   5413 HN        -41.0690  -14.1530  -18.6120 H       340 LYS    0.0900
   5414 HA        -41.0240  -12.2310  -16.5810 H       340 LYS   -0.1800
   5415 HB1       -39.7160  -13.9380  -15.3070 H       340 LYS    0.0900
   5416 HB2       -39.4600  -14.8530  -16.8450 H       340 LYS    0.0900
   5417 HG1       -42.0150  -15.0590  -16.9960 H       340 LYS    0.2100
   5418 HG2       -42.0760  -14.4200  -15.3070 H       340 LYS    0.0500
   5419 HD1       -40.6670  -16.2860  -14.5180 H       340 LYS    0.0500
   5420 HD2       -40.4950  -16.9020  -16.2080 H       340 LYS   -0.3000
   5421 HE1       -43.0860  -17.0650  -16.2460 H       340 LYS    0.3300
   5422 HE2       -43.0040  -16.8270  -14.4420 H       340 LYS    0.3300
   5423 HZ1       -41.4730  -18.7810  -14.4140 H       340 LYS    0.3300
   5424 HZ2       -41.8380  -19.0490  -16.0510 H       340 LYS    0.5100
   5425 HZ3       -43.0670  -19.1280  -14.8830 H       340 LYS   -0.5100
   5426 N         -38.0980  -12.8370  -18.0100 N.am    341 ASP   -0.4700
   5427 CA        -36.7760  -12.2810  -18.2560 C.3     341 ASP    0.3100
   5428 C         -36.8690  -10.9120  -18.9120 C.2     341 ASP    0.0700
   5429 O         -36.0870  -10.0120  -18.6110 O.2     341 ASP    0.0900
   5430 CB        -35.9760  -13.2170  -19.1550 C.3     341 ASP   -0.2800
   5431 CG        -35.6540  -14.5210  -18.4760 C.2     341 ASP    0.0900
   5432 OD1       -36.4740  -14.9830  -17.6560 O.co2   341 ASP    0.0900
   5433 OD2       -34.5860  -15.0940  -18.7680 O.co2   341 ASP    0.6200
   5434 HN        -38.2880  -13.7190  -18.4330 H       341 ASP   -0.7600
   5435 HA        -36.2810  -12.1540  -17.3050 H       341 ASP   -0.7600
   5436 HB1       -35.0230  -12.7210  -19.4390 H       341 ASP    0.5100
   5437 HB2       -36.5650  -13.4310  -20.0730 H       341 ASP   -0.5100
   5438 N         -37.8310  -10.7580  -19.8140 N.am    342 ALA   -0.4700
   5439 CA        -38.0200   -9.4980  -20.5170 C.3     342 ALA    0.3100
   5440 C         -38.4980   -8.3890  -19.5880 C.2     342 ALA    0.0700
   5441 O         -38.0320   -7.2500  -19.6720 O.2     342 ALA    0.0900
   5442 CB        -39.0110   -9.6880  -21.6530 C.3     342 ALA   -0.2700
   5443 HN        -38.4630  -11.4920  -20.0480 H       342 ALA    0.0900
   5444 HA        -37.0620   -9.1780  -20.8990 H       342 ALA    0.0900
   5445 HB1       -39.9900  -10.0280  -21.2540 H       342 ALA    0.0900
   5446 HB2       -38.6320  -10.4540  -22.3630 H       342 ALA    0.5100
   5447 HB3       -39.1610   -8.7260  -22.1880 H       342 ALA   -0.5100
   5448 N         -39.4260   -8.7240  -18.6940 N.am    343 GLU   -0.4700
   5449 CA        -39.9740   -7.7460  -17.7610 C.3     343 GLU    0.3100
   5450 C         -39.1490   -7.5880  -16.4890 C.2     343 GLU    0.0700
   5451 O         -39.0170   -6.4820  -15.9610 O.2     343 GLU    0.0900
   5452 CB        -41.4120   -8.1210  -17.3890 C.3     343 GLU   -0.1800
   5453 CG        -42.3160   -8.4260  -18.5810 C.3     343 GLU    0.0900
   5454 CD        -42.1830   -7.4120  -19.7050 C.2     343 GLU    0.0900
   5455 OE1       -42.1900   -6.1940  -19.4160 O.co2   343 GLU   -0.2800
   5456 OE2       -42.0850   -7.8370  -20.8790 O.co2   343 GLU    0.0900
   5457 HN        -39.7850   -9.6510  -18.6220 H       343 GLU    0.0900
   5458 HA        -39.9480   -6.7770  -18.2350 H       343 GLU    0.6200
   5459 HB1       -41.8560   -7.2770  -16.8210 H       343 GLU   -0.7600
   5460 HB2       -41.3800   -9.0180  -16.7350 H       343 GLU   -0.7600
   5461 HG1       -43.3720   -8.4340  -18.2380 H       343 GLU    0.5100
   5462 HG2       -42.0550   -9.4290  -18.9810 H       343 GLU   -0.5100
   5463 N         -38.5900   -8.6850  -15.9880 N.am    344 THR   -0.4700
   5464 CA        -37.7860   -8.6370  -14.7750 C.3     344 THR    0.3100
   5465 C         -36.6710   -7.5980  -14.8990 C.2     344 THR    0.0700
   5466 O         -35.6500   -7.8350  -15.5480 O.2     344 THR    0.0900
   5467 CB        -37.1630  -10.0200  -14.4520 C.3     344 THR    0.1400
   5468 CG2       -36.2270   -9.9250  -13.2510 C.3     344 THR    0.0900
   5469 OG1       -38.2050  -10.9600  -14.1560 O.3     344 THR   -0.6600
   5470 HN        -38.6960   -9.5800  -16.4150 H       344 THR    0.4300
   5471 HA        -38.4250   -8.3200  -13.9650 H       344 THR   -0.2700
   5472 HB        -36.5830  -10.3880  -15.3250 H       344 THR    0.0900
   5473 HG1       -38.6580  -11.1230  -14.9860 H       344 THR    0.0900
   5474 HG21      -36.7360   -9.4070  -12.4100 H       344 THR    0.0900
   5475 HG22      -35.3180   -9.3490  -13.5260 H       344 THR    0.5100
   5476 HG23      -35.9370  -10.9440  -12.9160 H       344 THR   -0.5100
   5477 N         -36.8820   -6.4410  -14.2740 N.am    345 GLU   -0.4700
   5478 CA        -35.9190   -5.3460  -14.2980 C.3     345 GLU    0.3100
[truncated: 175,242 more chars]
