# Supplementary material for: The pocketome of G-protein-coupled receptors reveals previously untargeted allosteric sites
Source: Nat Commun. 2022 May 10;13:2567. doi: 10.1038/s41467-022-29609-6 (PMC9091257; doi:10.1038/s41467-022-29609-6)
Supplement: Supplementary file 4 — Supplementary Data 1 [file 41467_2022_29609_MOESM4_ESM.zip › docking_files/3c9l/mols.mol2]

# TRIPOS MOL2 file generated by SEED

@<TRIPOS>MOLECULE
methanamine
 8 7 0 0 0
****
USER_CHARGES
INVALID_CHARGES
Pose:   1 Cluster:   1 Fr_nu: 298334 TotEn:   -62.87
@<TRIPOS>ATOM
      1 C1        -72.7942  -12.1744  -44.1531 C.3    1 LIG       0.04000
      2 N1        -73.6818  -12.8592  -45.1126 N.4    1 LIG      -0.30000
      3 H1        -72.9298  -12.6455  -43.1779 H      1 LIG       0.09000
      4 H2        -71.7677  -12.2905  -44.5060 H      1 LIG       0.09000
      5 H3        -73.0826  -11.1219  -44.1239 H      1 LIG       0.09000
      6 H4        -73.5973  -12.4563  -46.0550 H      1 LIG       0.33000
      7 H5        -74.6680  -12.7826  -44.8306 H      1 LIG       0.33000
      8 H6        -73.4567  -13.8604  -45.1827 H      1 LIG       0.33000
@<TRIPOS>BOND
      1       1       2 1
      2       1       3 1
      3       1       4 1
      4       1       5 1
      5       2       6 1
      6       2       7 1
      7       2       8 1
@<TRIPOS>ALT_TYPE
CGenFF_4.0_ALT_TYPE_SET
CGenFF_4.0 1 CG334 2 NG3P3 3 HGA3 4 HGA3 5 HGA3 6 HGP2 7 HGP2 8 HGP2
@<TRIPOS>MOLECULE
methanamine
 8 7 0 0 0
****
USER_CHARGES
INVALID_CHARGES
Pose:   2 Cluster:   2 Fr_nu: 155385 TotEn:   -57.51
@<TRIPOS>ATOM
      1 C1        -71.4627   -9.6243  -44.1406 C.3    1 LIG       0.04000
      2 N1        -72.6656   -9.0348  -43.5219 N.4    1 LIG      -0.30000
      3 H1        -70.6759   -9.6485  -43.3844 H      1 LIG       0.09000
      4 H2        -71.7181  -10.6320  -44.4739 H      1 LIG       0.09000
      5 H3        -71.1771   -8.9925  -44.9838 H      1 LIG       0.09000
      6 H4        -73.4454   -8.9856  -44.1905 H      1 LIG       0.33000
      7 H5        -72.4843   -8.0792  -43.1872 H      1 LIG       0.33000
      8 H6        -72.9831   -9.5900  -42.7163 H      1 LIG       0.33000
@<TRIPOS>BOND
      1       1       2 1
      2       1       3 1
      3       1       4 1
      4       1       5 1
      5       2       6 1
      6       2       7 1
      7       2       8 1
@<TRIPOS>ALT_TYPE
CGenFF_4.0_ALT_TYPE_SET
CGenFF_4.0 1 CG334 2 NG3P3 3 HGA3 4 HGA3 5 HGA3 6 HGP2 7 HGP2 8 HGP2
@<TRIPOS>MOLECULE
methanamine
 8 7 0 0 0
****
USER_CHARGES
INVALID_CHARGES
Pose:   3 Cluster:   3 Fr_nu: 1442251 TotEn:   -56.49
@<TRIPOS>ATOM
      1 C1        -72.1305   -9.8770  -43.9420 C.3    1 LIG       0.04000
      2 N1        -72.0765   -8.5850  -44.6527 N.4    1 LIG      -0.30000
      3 H1        -71.2432   -9.9480  -43.3103 H      1 LIG       0.09000
      4 H2        -73.0421   -9.8902  -43.3415 H      1 LIG       0.09000
      5 H3        -72.1428  -10.6704  -44.6918 H      1 LIG       0.09000
      6 H4        -72.8918   -8.4608  -45.2672 H      1 LIG       0.33000
      7 H5        -71.2340   -8.5149  -45.2386 H      1 LIG       0.33000
      8 H6        -72.0622   -7.7951  -43.9940 H      1 LIG       0.33000
@<TRIPOS>BOND
      1       1       2 1
      2       1       3 1
      3       1       4 1
      4       1       5 1
      5       2       6 1
      6       2       7 1
      7       2       8 1
@<TRIPOS>ALT_TYPE
CGenFF_4.0_ALT_TYPE_SET
CGenFF_4.0 1 CG334 2 NG3P3 3 HGA3 4 HGA3 5 HGA3 6 HGP2 7 HGP2 8 HGP2
@<TRIPOS>MOLECULE
methanamine
 8 7 0 0 0
****
USER_CHARGES
INVALID_CHARGES
Pose:   4 Cluster:   4 Fr_nu: 1483098 TotEn:   -55.33
@<TRIPOS>ATOM
      1 C1        -72.5330  -11.2980  -43.9940 C.3    1 LIG       0.04000
      2 N1        -73.7617  -12.0379  -44.3407 N.4    1 LIG      -0.30000
      3 H1        -72.1070  -10.9058  -44.9193 H      1 LIG       0.09000
      4 H2        -72.8103  -10.4890  -43.3155 H      1 LIG       0.09000
      5 H3        -71.8471  -11.9971  -43.5118 H      1 LIG       0.09000
      6 H4        -74.2102  -12.4330  -43.5038 H      1 LIG       0.33000
      7 H5        -73.5612  -12.8172  -44.9815 H      1 LIG       0.33000
      8 H6        -74.4495  -11.4273  -44.8014 H      1 LIG       0.33000
@<TRIPOS>BOND
      1       1       2 1
      2       1       3 1
      3       1       4 1
      4       1       5 1
      5       2       6 1
      6       2       7 1
      7       2       8 1
@<TRIPOS>ALT_TYPE
CGenFF_4.0_ALT_TYPE_SET
CGenFF_4.0 1 CG334 2 NG3P3 3 HGA3 4 HGA3 5 HGA3 6 HGP2 7 HGP2 8 HGP2
@<TRIPOS>MOLECULE
methanamine
 8 7 0 0 0
****
USER_CHARGES
INVALID_CHARGES
Pose:   5 Cluster:   5 Fr_nu: 1482453 TotEn:   -55.12
@<TRIPOS>ATOM
      1 C1        -72.5330  -11.2980  -43.9940 C.3    1 LIG       0.04000
      2 N1        -72.9478   -9.9729  -43.4946 N.4    1 LIG      -0.30000
      3 H1        -72.0074  -11.1492  -44.9390 H      1 LIG       0.09000
      4 H2        -71.8765  -11.7466  -43.2460 H      1 LIG       0.09000
      5 H3        -73.4337  -11.8982  -44.1363 H      1 LIG       0.09000
      6 H4        -73.4510  -10.0496  -42.6010 H      1 LIG       0.33000
      7 H5        -73.5719   -9.5000  -44.1616 H      1 LIG       0.33000
      8 H6        -72.1365   -9.3594  -43.3413 H      1 LIG       0.33000
@<TRIPOS>BOND
      1       1       2 1
      2       1       3 1
      3       1       4 1
      4       1       5 1
      5       2       6 1
      6       2       7 1
      7       2       8 1
@<TRIPOS>ALT_TYPE
CGenFF_4.0_ALT_TYPE_SET
CGenFF_4.0 1 CG334 2 NG3P3 3 HGA3 4 HGA3 5 HGA3 6 HGP2 7 HGP2 8 HGP2
@<TRIPOS>MOLECULE
methanamine
 8 7 0 0 0
****
USER_CHARGES
INVALID_CHARGES
Pose:   6 Cluster:   6 Fr_nu: 1550144 TotEn:   -53.97
@<TRIPOS>ATOM
      1 C1        -69.8012    3.6408  -59.6818 C.3    1 LIG       0.04000
      2 N1        -70.7594    3.8738  -58.5842 N.4    1 LIG      -0.30000
      3 H1        -68.9717    4.3388  -59.5548 H      1 LIG       0.09000
      4 H2        -69.4583    2.6067  -59.6122 H      1 LIG       0.09000
      5 H3        -70.3230    3.8188  -60.6240 H      1 LIG       0.09000
      6 H4        -71.5675    3.2412  -58.6512 H      1 LIG       0.33000
      7 H5        -71.1188    4.8375  -58.5993 H      1 LIG       0.33000
      8 H6        -70.3219    3.7209  -57.6659 H      1 LIG       0.33000
@<TRIPOS>BOND
      1       1       2 1
      2       1       3 1
      3       1       4 1
      4       1       5 1
      5       2       6 1
      6       2       7 1
      7       2       8 1
@<TRIPOS>ALT_TYPE
CGenFF_4.0_ALT_TYPE_SET
CGenFF_4.0 1 CG334 2 NG3P3 3 HGA3 4 HGA3 5 HGA3 6 HGP2 7 HGP2 8 HGP2
@<TRIPOS>MOLECULE
methanamine
 8 7 0 0 0
****
USER_CHARGES
INVALID_CHARGES
Pose:   7 Cluster:   7 Fr_nu: 701229 TotEn:   -50.37
@<TRIPOS>ATOM
      1 C1        -73.2515  -12.5181  -44.2825 C.3    1 LIG       0.04000
      2 N1        -73.0052  -11.1180  -43.8869 N.4    1 LIG      -0.30000
      3 H1        -74.2814  -12.7638  -44.0175 H      1 LIG       0.09000
      4 H2        -73.0947  -12.5933  -45.3602 H      1 LIG       0.09000
      5 H3        -72.5453  -13.1480  -43.7381 H      1 LIG       0.09000
      6 H4        -72.0448  -10.8278  -44.1131 H      1 LIG       0.33000
      7 H5        -73.1382  -10.9858  -42.8755 H      1 LIG       0.33000
      8 H6        -73.6451  -10.4738  -44.3702 H      1 LIG       0.33000
@<TRIPOS>BOND
      1       1       2 1
      2       1       3 1
      3       1       4 1
      4       1       5 1
      5       2       6 1
      6       2       7 1
      7       2       8 1
@<TRIPOS>ALT_TYPE
CGenFF_4.0_ALT_TYPE_SET
CGenFF_4.0 1 CG334 2 NG3P3 3 HGA3 4 HGA3 5 HGA3 6 HGP2 7 HGP2 8 HGP2
@<TRIPOS>MOLECULE
methanamine
 8 7 0 0 0
****
USER_CHARGES
INVALID_CHARGES
Pose:   8 Cluster:   8 Fr_nu: 1552117 TotEn:   -27.45
@<TRIPOS>ATOM
      1 C1        -56.6188    5.3393  -19.4246 C.3    1 LIG       0.04000
      2 N1        -55.8550    4.0876  -19.5897 N.4    1 LIG      -0.30000
      3 H1        -57.3870    5.1645  -18.6691 H      1 LIG       0.09000
      4 H2        -55.9221    6.1161  -19.1037 H      1 LIG       0.09000
      5 H3        -57.0662    5.5872  -20.3890 H      1 LIG       0.09000
      6 H4        -55.1123    4.1917  -20.2935 H      1 LIG       0.33000
      7 H5        -56.4628    3.3154  -19.8933 H      1 LIG       0.33000
      8 H6        -55.4083    3.8020  -18.7083 H      1 LIG       0.33000
@<TRIPOS>BOND
      1       1       2 1
      2       1       3 1
      3       1       4 1
      4       1       5 1
      5       2       6 1
      6       2       7 1
      7       2       8 1
@<TRIPOS>ALT_TYPE
CGenFF_4.0_ALT_TYPE_SET
CGenFF_4.0 1 CG334 2 NG3P3 3 HGA3 4 HGA3 5 HGA3 6 HGP2 7 HGP2 8 HGP2
@<TRIPOS>MOLECULE
methanol
 6 5 0 0 0
****
USER_CHARGES
INVALID_CHARGES
Pose:   1 Cluster:   1 Fr_nu:  79482 TotEn:   -16.24
@<TRIPOS>ATOM
      1 C1        -71.9448  -12.8595  -43.4635 C.3    1 LIG      -0.04000
      2 O1        -71.7337  -13.3033  -42.1357 O.3    1 LIG      -0.65000
      3 H1        -71.9291  -13.7163  -44.1416 H      1 LIG       0.09000
      4 H2        -71.1622  -12.1483  -43.7398 H      1 LIG       0.09000
      5 H3        -72.9187  -12.3681  -43.5235 H      1 LIG       0.09000
      6 H4        -71.7543  -12.5162  -41.5649 H      1 LIG       0.42000
@<TRIPOS>BOND
      1       1       2 1
      2       1       3 1
      3       1       4 1
      4       1       5 1
      5       2       6 1
@<TRIPOS>ALT_TYPE
CGenFF_4.0_ALT_TYPE_SET
CGenFF_4.0 1 CG331 2 OG311 3 HGA3 4 HGA3 5 HGA3 6 HGP1
@<TRIPOS>MOLECULE
methanol
 6 5 0 0 0
****
USER_CHARGES
INVALID_CHARGES
Pose:   2 Cluster:   2 Fr_nu: 1740731 TotEn:   -14.96
@<TRIPOS>ATOM
      1 C1        -73.2101  -11.9994  -43.9305 C.3    1 LIG      -0.04000
      2 O1        -72.2671  -13.0507  -43.8312 O.3    1 LIG      -0.65000
      3 H1        -72.8307  -11.1180  -43.4077 H      1 LIG       0.09000
      4 H2        -74.1589  -12.3169  -43.4904 H      1 LIG       0.09000
      5 H3        -73.3628  -11.7572  -44.9848 H      1 LIG       0.09000
      6 H4        -72.6389  -13.8136  -44.3060 H      1 LIG       0.42000
@<TRIPOS>BOND
      1       1       2 1
      2       1       3 1
      3       1       4 1
      4       1       5 1
      5       2       6 1
@<TRIPOS>ALT_TYPE
CGenFF_4.0_ALT_TYPE_SET
CGenFF_4.0 1 CG331 2 OG311 3 HGA3 4 HGA3 5 HGA3 6 HGP1
@<TRIPOS>MOLECULE
methanol
 6 5 0 0 0
****
USER_CHARGES
INVALID_CHARGES
Pose:   3 Cluster:   3 Fr_nu: 5055108 TotEn:   -14.67
@<TRIPOS>ATOM
      1 C1        -75.2344  -27.5994  -46.5880 C.3    1 LIG      -0.04000
      2 O1        -76.4243  -28.2604  -46.1987 O.3    1 LIG      -0.65000
      3 H1        -74.3731  -28.2299  -46.3538 H      1 LIG       0.09000
      4 H2        -75.1562  -26.6462  -46.0589 H      1 LIG       0.09000
      5 H3        -75.2661  -27.4149  -47.6644 H      1 LIG       0.09000
      6 H4        -77.1647  -27.6708  -46.4220 H      1 LIG       0.42000
@<TRIPOS>BOND
      1       1       2 1
      2       1       3 1
      3       1       4 1
      4       1       5 1
      5       2       6 1
@<TRIPOS>ALT_TYPE
CGenFF_4.0_ALT_TYPE_SET
CGenFF_4.0 1 CG331 2 OG311 3 HGA3 4 HGA3 5 HGA3 6 HGP1
@<TRIPOS>MOLECULE
methanol
 6 5 0 0 0
****
USER_CHARGES
INVALID_CHARGES
Pose:   4 Cluster:   4 Fr_nu: 5277710 TotEn:   -14.24
@<TRIPOS>ATOM
      1 C1        -72.1698  -12.5495  -43.9940 C.3    1 LIG      -0.04000
      2 O1        -71.3564  -13.7064  -43.9272 O.3    1 LIG      -0.65000
      3 H1        -71.6745  -11.7245  -43.4760 H      1 LIG       0.09000
      4 H2        -73.1377  -12.7562  -43.5302 H      1 LIG       0.09000
      5 H3        -72.3201  -12.2807  -45.0422 H      1 LIG       0.09000
      6 H4        -71.8287  -14.4151  -44.3967 H      1 LIG       0.42000
@<TRIPOS>BOND
      1       1       2 1
      2       1       3 1
      3       1       4 1
      4       1       5 1
      5       2       6 1
@<TRIPOS>ALT_TYPE
CGenFF_4.0_ALT_TYPE_SET
CGenFF_4.0 1 CG331 2 OG311 3 HGA3 4 HGA3 5 HGA3 6 HGP1
@<TRIPOS>MOLECULE
methanol
 6 5 0 0 0
****
USER_CHARGES
INVALID_CHARGES
Pose:   5 Cluster:   5 Fr_nu: 156354 TotEn:   -12.94
@<TRIPOS>ATOM
      1 C1        -47.7687   -8.1533  -39.1237 C.3    1 LIG      -0.04000
      2 O1        -46.8065   -8.5322  -38.1567 O.3    1 LIG      -0.65000
      3 H1        -48.6016   -8.8605  -39.1065 H      1 LIG       0.09000
      4 H2        -47.3065   -8.1424  -40.1141 H      1 LIG       0.09000
      5 H3        -48.1379   -7.1532  -38.8850 H      1 LIG       0.09000
      6 H4        -46.0845   -7.8822  -38.2024 H      1 LIG       0.42000
@<TRIPOS>BOND
      1       1       2 1
      2       1       3 1
      3       1       4 1
      4       1       5 1
      5       2       6 1
@<TRIPOS>ALT_TYPE
CGenFF_4.0_ALT_TYPE_SET
CGenFF_4.0 1 CG331 2 OG311 3 HGA3 4 HGA3 5 HGA3 6 HGP1
@<TRIPOS>MOLECULE
methanol
 6 5 0 0 0
****
USER_CHARGES
INVALID_CHARGES
Pose:   6 Cluster:   6 Fr_nu: 5057823 TotEn:   -12.26
@<TRIPOS>ATOM
      1 C1        -75.4220  -27.7402  -46.2539 C.3    1 LIG      -0.04000
      2 O1        -75.6750  -29.0146  -46.8164 O.3    1 LIG      -0.65000
      3 H1        -74.8958  -27.8587  -45.3034 H      1 LIG       0.09000
      4 H2        -76.3681  -27.2163  -46.0958 H      1 LIG       0.09000
      5 H3        -74.7996  -27.1646  -46.9430 H      1 LIG       0.09000
      6 H4        -76.1422  -28.8681  -47.6567 H      1 LIG       0.42000
@<TRIPOS>BOND
      1       1       2 1
      2       1       3 1
      3       1       4 1
      4       1       5 1
      5       2       6 1
@<TRIPOS>ALT_TYPE
CGenFF_4.0_ALT_TYPE_SET
CGenFF_4.0 1 CG331 2 OG311 3 HGA3 4 HGA3 5 HGA3 6 HGP1
@<TRIPOS>MOLECULE
methanol
 6 5 0 0 0
****
USER_CHARGES
INVALID_CHARGES
Pose:   7 Cluster:   7 Fr_nu: 156060 TotEn:   -11.88
@<TRIPOS>ATOM
      1 C1        -47.6400   -7.9720  -38.3594 C.3    1 LIG      -0.04000
      2 O1        -47.0314   -8.8374  -39.3001 O.3    1 LIG      -0.65000
      3 H1        -48.3659   -8.5318  -37.7645 H      1 LIG       0.09000
      4 H2        -48.1379   -7.1532  -38.8850 H      1 LIG       0.09000
      5 H3        -46.8695   -7.5645  -37.7007 H      1 LIG       0.09000
      6 H4        -46.3952   -8.3052  -39.8079 H      1 LIG       0.42000
@<TRIPOS>BOND
      1       1       2 1
      2       1       3 1
      3       1       4 1
      4       1       5 1
      5       2       6 1
@<TRIPOS>ALT_TYPE
CGenFF_4.0_ALT_TYPE_SET
CGenFF_4.0 1 CG331 2 OG311 3 HGA3 4 HGA3 5 HGA3 6 HGP1
@<TRIPOS>MOLECULE
methanol
 6 5 0 0 0
****
USER_CHARGES
INVALID_CHARGES
Pose:   8 Cluster:   8 Fr_nu: 442940 TotEn:   -11.79
@<TRIPOS>ATOM
      1 C1        -71.9131   -9.4264  -43.8858 C.3    1 LIG      -0.04000
      2 O1        -71.4721  -10.5688  -44.5965 O.3    1 LIG      -0.65000
      3 H1        -71.2979   -9.2922  -42.9927 H      1 LIG       0.09000
      4 H2        -72.9612   -9.5540  -43.6034 H      1 LIG       0.09000
      5 H3        -71.8151   -8.5483  -44.5284 H      1 LIG       0.09000
      6 H4        -72.0411  -10.6546  -45.3805 H      1 LIG       0.42000
@<TRIPOS>BOND
      1       1       2 1
      2       1       3 1
      3       1       4 1
      4       1       5 1
      5       2       6 1
@<TRIPOS>ALT_TYPE
CGenFF_4.0_ALT_TYPE_SET
CGenFF_4.0 1 CG331 2 OG311 3 HGA3 4 HGA3 5 HGA3 6 HGP1
@<TRIPOS>MOLECULE
methanol
 6 5 0 0 0
****
USER_CHARGES
INVALID_CHARGES
Pose:   9 Cluster:   9 Fr_nu: 7362161 TotEn:   -11.19
@<TRIPOS>ATOM
      1 C1        -72.0335   -9.8770  -44.0755 C.3    1 LIG      -0.04000
      2 O1        -70.9057   -9.6299  -43.2561 O.3    1 LIG      -0.65000
      3 H1        -71.8509  -10.7612  -44.6911 H      1 LIG       0.09000
      4 H2        -72.2195   -9.0085  -44.7125 H      1 LIG       0.09000
      5 H3        -72.9039  -10.0526  -43.4389 H      1 LIG       0.09000
      6 H4        -71.1056   -8.8395  -42.7260 H      1 LIG       0.42000
@<TRIPOS>BOND
      1       1       2 1
      2       1       3 1
      3       1       4 1
      4       1       5 1
      5       2       6 1
@<TRIPOS>ALT_TYPE
CGenFF_4.0_ALT_TYPE_SET
CGenFF_4.0 1 CG331 2 OG311 3 HGA3 4 HGA3 5 HGA3 6 HGP1
@<TRIPOS>MOLECULE
methanol
 6 5 0 0 0
****
USER_CHARGES
INVALID_CHARGES
Pose:  10 Cluster:  10 Fr_nu:  79558 TotEn:   -10.91
@<TRIPOS>ATOM
      1 C1        -72.6924  -11.9148  -43.7278 C.3    1 LIG      -0.04000
      2 O1        -71.6277  -12.3920  -42.9259 O.3    1 LIG      -0.65000
      3 H1        -72.6638  -12.4066  -44.7032 H      1 LIG       0.09000
      4 H2        -72.6005  -10.8326  -43.8508 H      1 LIG       0.09000
      5 H3        -73.6397  -12.1442  -43.2342 H      1 LIG       0.09000
      6 H4        -71.6865  -11.9331  -42.0705 H      1 LIG       0.42000
@<TRIPOS>BOND
      1       1       2 1
      2       1       3 1
      3       1       4 1
      4       1       5 1
      5       2       6 1
@<TRIPOS>ALT_TYPE
CGenFF_4.0_ALT_TYPE_SET
CGenFF_4.0 1 CG331 2 OG311 3 HGA3 4 HGA3 5 HGA3 6 HGP1
@<TRIPOS>MOLECULE
methanol
 6 5 0 0 0
****
USER_CHARGES
INVALID_CHARGES
Pose:  11 Cluster:  11 Fr_nu: 7837849 TotEn:   -10.85
@<TRIPOS>ATOM
      1 C1        -72.3680  -11.2980  -43.9940 C.3    1 LIG      -0.04000
      2 O1        -71.9519  -12.4352  -44.7275 O.3    1 LIG      -0.65000
      3 H1        -71.6420  -11.0867  -43.2050 H      1 LIG       0.09000
      4 H2        -73.3524  -11.4850  -43.5574 H      1 LIG       0.09000
      5 H3        -72.4279  -10.4416  -44.6697 H      1 LIG       0.09000
      6 H4        -72.6201  -12.5907  -45.4168 H      1 LIG       0.42000
@<TRIPOS>BOND
      1       1       2 1
      2       1       3 1
      3       1       4 1
      4       1       5 1
      5       2       6 1
@<TRIPOS>ALT_TYPE
CGenFF_4.0_ALT_TYPE_SET
CGenFF_4.0 1 CG331 2 OG311 3 HGA3 4 HGA3 5 HGA3 6 HGP1
@<TRIPOS>MOLECULE
methanol
 6 5 0 0 0
****
USER_CHARGES
INVALID_CHARGES
Pose:  12 Cluster:  12 Fr_nu: 135712 TotEn:   -10.76
@<TRIPOS>ATOM
      1 C1        -65.1699   -7.3116  -43.6248 C.3    1 LIG      -0.04000
      2 O1        -64.6851   -8.6366  -43.5077 O.3    1 LIG      -0.65000
      3 H1        -66.2517   -7.3309  -43.7781 H      1 LIG       0.09000
      4 H2        -64.6806   -6.8167  -44.4676 H      1 LIG       0.09000
      5 H3        -64.9443   -6.7678  -42.7045 H      1 LIG       0.09000
      6 H4        -63.7237   -8.5780  -43.3731 H      1 LIG       0.42000
@<TRIPOS>BOND
      1       1       2 1
      2       1       3 1
      3       1       4 1
      4       1       5 1
      5       2       6 1
@<TRIPOS>ALT_TYPE
CGenFF_4.0_ALT_TYPE_SET
CGenFF_4.0 1 CG331 2 OG311 3 HGA3 4 HGA3 5 HGA3 6 HGP1
@<TRIPOS>MOLECULE
methanol
 6 5 0 0 0
****
USER_CHARGES
INVALID_CHARGES
Pose:  13 Cluster:  13 Fr_nu: 134533 TotEn:   -10.56
@<TRIPOS>ATOM
      1 C1        -48.4565   -7.9479  -39.3439 C.3    1 LIG      -0.04000
      2 O1        -48.7654   -9.3095  -39.1090 O.3    1 LIG      -0.65000
      3 H1        -47.4013   -7.7695  -39.1227 H      1 LIG       0.09000
      4 H2        -49.0843   -7.3163  -38.7102 H      1 LIG       0.09000
      5 H3        -48.6509   -7.7152  -40.3935 H      1 LIG       0.09000
      6 H4        -49.7082   -9.4281  -39.3157 H      1 LIG       0.42000
@<TRIPOS>BOND
      1       1       2 1
      2       1       3 1
      3       1       4 1
      4       1       5 1
      5       2       6 1
@<TRIPOS>ALT_TYPE
CGenFF_4.0_ALT_TYPE_SET
CGenFF_4.0 1 CG331 2 OG311 3 HGA3 4 HGA3 5 HGA3 6 HGP1
@<TRIPOS>MOLECULE
methanol
 6 5 0 0 0
****
USER_CHARGES
INVALID_CHARGES
Pose:  14 Cluster:  14 Fr_nu: 8185779 TotEn:   -10.36
@<TRIPOS>ATOM
      1 C1        -71.7555  -10.4535  -44.0250 C.3    1 LIG      -0.04000
      2 O1        -71.0095   -9.3084  -44.3945 O.3    1 LIG      -0.65000
      3 H1        -71.3871  -11.3226  -44.5756 H      1 LIG       0.09000
      4 H2        -72.8126  -10.2886  -44.2485 H      1 LIG       0.09000
      5 H3        -71.6343  -10.6260  -42.9530 H      1 LIG       0.09000
      6 H4        -71.3652   -8.5595  -43.8862 H      1 LIG       0.42000
@<TRIPOS>BOND
      1       1       2 1
      2       1       3 1
      3       1       4 1
      4       1       5 1
      5       2       6 1
@<TRIPOS>ALT_TYPE
CGenFF_4.0_ALT_TYPE_SET
CGenFF_4.0 1 CG331 2 OG311 3 HGA3 4 HGA3 5 HGA3 6 HGP1
@<TRIPOS>MOLECULE
methanol
 6 5 0 0 0
****
USER_CHARGES
INVALID_CHARGES
Pose:  15 Cluster:  15 Fr_nu: 281330 TotEn:   -10.25
@<TRIPOS>ATOM
      1 C1        -53.5060    4.9190  -32.2999 C.3    1 LIG      -0.04000
      2 O1        -52.9088    4.3198  -31.1647 O.3    1 LIG      -0.65000
      3 H1        -53.5962    5.9961  -32.1393 H      1 LIG       0.09000
      4 H2        -54.4933    4.4810  -32.4672 H      1 LIG       0.09000
      5 H3        -52.8751    4.7345  -33.1725 H      1 LIG       0.09000
      6 H4        -52.8462    3.3662  -31.3448 H      1 LIG       0.42000
@<TRIPOS>BOND
      1       1       2 1
      2       1       3 1
      3       1       4 1
      4       1       5 1
      5       2       6 1
@<TRIPOS>ALT_TYPE
CGenFF_4.0_ALT_TYPE_SET
CGenFF_4.0 1 CG331 2 OG311 3 HGA3 4 HGA3 5 HGA3 6 HGP1
@<TRIPOS>MOLECULE
methanol
 6 5 0 0 0
****
USER_CHARGES
INVALID_CHARGES
Pose:  16 Cluster:  16 Fr_nu: 475532 TotEn:    -9.87
@<TRIPOS>ATOM
      1 C1        -65.2062   -8.0401  -43.7658 C.3    1 LIG      -0.04000
      2 O1        -66.5976   -8.2066  -43.5641 O.3    1 LIG      -0.65000
      3 H1        -64.7007   -8.9998  -43.6337 H      1 LIG       0.09000
      4 H2        -64.8182   -7.3103  -43.0506 H      1 LIG       0.09000
      5 H3        -65.0352   -7.6777  -44.7822 H      1 LIG       0.09000
      6 H4        -67.0107   -7.3352  -43.6896 H      1 LIG       0.42000
@<TRIPOS>BOND
      1       1       2 1
      2       1       3 1
      3       1       4 1
      4       1       5 1
      5       2       6 1
@<TRIPOS>ALT_TYPE
CGenFF_4.0_ALT_TYPE_SET
CGenFF_4.0 1 CG331 2 OG311 3 HGA3 4 HGA3 5 HGA3 6 HGP1
@<TRIPOS>MOLECULE
methanol
 6 5 0 0 0
****
USER_CHARGES
INVALID_CHARGES
Pose:  17 Cluster:  17 Fr_nu: 3096181 TotEn:    -9.57
@<TRIPOS>ATOM
      1 C1        -73.0752  -11.9306  -44.3880 C.3    1 LIG      -0.04000
      2 O1        -72.2100  -10.8100  -44.3897 O.3    1 LIG      -0.65000
      3 H1        -72.4951  -12.8396  -44.2106 H      1 LIG       0.09000
      4 H2        -73.5899  -11.9961  -45.3500 H      1 LIG       0.09000
      5 H3        -73.8118  -11.8098  -43.5903 H      1 LIG       0.09000
      6 H4        -72.7604  -10.0245  -44.5498 H      1 LIG       0.42000
@<TRIPOS>BOND
      1       1       2 1
      2       1       3 1
      3       1       4 1
      4       1       5 1
      5       2       6 1
@<TRIPOS>ALT_TYPE
CGenFF_4.0_ALT_TYPE_SET
CGenFF_4.0 1 CG331 2 OG311 3 HGA3 4 HGA3 5 HGA3 6 HGP1
@<TRIPOS>MOLECULE
methanol
 6 5 0 0 0
****
USER_CHARGES
INVALID_CHARGES
Pose:  18 Cluster:  18 Fr_nu: 3095832 TotEn:    -9.44
@<TRIPOS>ATOM
      1 C1        -73.0752  -11.9306  -44.3880 C.3    1 LIG      -0.04000
      2 O1        -73.4842  -11.5049  -43.1012 O.3    1 LIG      -0.65000
      3 H1        -72.3845  -12.7720  -44.2918 H      1 LIG       0.09000
      4 H2        -72.5873  -11.1027  -44.9087 H      1 LIG       0.09000
      5 H3        -73.9546  -12.2469  -44.9539 H      1 LIG       0.09000
      6 H4        -74.0947  -10.7586  -43.2279 H      1 LIG       0.42000
@<TRIPOS>BOND
      1       1       2 1
      2       1       3 1
      3       1       4 1
      4       1       5 1
      5       2       6 1
@<TRIPOS>ALT_TYPE
CGenFF_4.0_ALT_TYPE_SET
CGenFF_4.0 1 CG331 2 OG311 3 HGA3 4 HGA3 5 HGA3 6 HGP1
@<TRIPOS>MOLECULE
methanol
 6 5 0 0 0
****
USER_CHARGES
INVALID_CHARGES
Pose:  19 Cluster:  19 Fr_nu:  80340 TotEn:    -8.98
@<TRIPOS>ATOM
      1 C1        -72.1032  -10.1995  -43.8065 C.3    1 LIG      -0.04000
      2 O1        -71.5306  -11.3578  -43.2277 O.3    1 LIG      -0.65000
      3 H1        -72.0189  -10.2553  -44.8946 H      1 LIG       0.09000
      4 H2        -71.5852   -9.3115  -43.4354 H      1 LIG       0.09000
      5 H3        -73.1581  -10.1470  -43.5273 H      1 LIG       0.09000
      6 H4        -71.6244  -11.2714  -42.2636 H      1 LIG       0.42000
@<TRIPOS>BOND
      1       1       2 1
      2       1       3 1
      3       1       4 1
      4       1       5 1
      5       2       6 1
@<TRIPOS>ALT_TYPE
CGenFF_4.0_ALT_TYPE_SET
CGenFF_4.0 1 CG331 2 OG311 3 HGA3 4 HGA3 5 HGA3 6 HGP1
@<TRIPOS>MOLECULE
methanol
 6 5 0 0 0
****
USER_CHARGES
INVALID_CHARGES
Pose:  20 Cluster:  20 Fr_nu: 158813 TotEn:    -8.45
@<TRIPOS>ATOM
      1 C1        -48.5371   -7.8303  -39.3032 C.3    1 LIG      -0.04000
      2 O1        -47.8130   -7.9679  -38.0944 O.3    1 LIG      -0.65000
      3 H1        -49.6027   -7.7322  -39.0813 H      1 LIG       0.09000
      4 H2        -48.3646   -8.7060  -39.9340 H      1 LIG       0.09000
      5 H3        -48.1918   -6.9344  -39.8244 H      1 LIG       0.09000
      6 H4        -46.8738   -8.0523  -38.3321 H      1 LIG       0.42000
@<TRIPOS>BOND
      1       1       2 1
      2       1       3 1
      3       1       4 1
      4       1       5 1
      5       2       6 1
@<TRIPOS>ALT_TYPE
CGenFF_4.0_ALT_TYPE_SET
CGenFF_4.0 1 CG331 2 OG311 3 HGA3 4 HGA3 5 HGA3 6 HGP1
@<TRIPOS>MOLECULE
methanol
 6 5 0 0 0
****
USER_CHARGES
INVALID_CHARGES
Pose:  21 Cluster:  21 Fr_nu: 9192121 TotEn:    -8.38
@<TRIPOS>ATOM
      1 C1        -54.6046  -24.3898  -23.9888 C.3    1 LIG      -0.04000
      2 O1        -53.2824  -23.9381  -23.7603 O.3    1 LIG      -0.65000
      3 H1        -55.3102  -23.5915  -23.7457 H      1 LIG       0.09000
      4 H2        -54.8031  -25.2674  -23.3684 H      1 LIG       0.09000
      5 H3        -54.7113  -24.6590  -25.0422 H      1 LIG       0.09000
      6 H4        -52.6866  -24.6726  -23.9867 H      1 LIG       0.42000
@<TRIPOS>BOND
      1       1       2 1
      2       1       3 1
      3       1       4 1
      4       1       5 1
      5       2       6 1
@<TRIPOS>ALT_TYPE
CGenFF_4.0_ALT_TYPE_SET
CGenFF_4.0 1 CG331 2 OG311 3 HGA3 4 HGA3 5 HGA3 6 HGP1
@<TRIPOS>MOLECULE
methanol
 6 5 0 0 0
****
USER_CHARGES
INVALID_CHARGES
Pose:  22 Cluster:  22 Fr_nu: 156462 TotEn:    -7.93
@<TRIPOS>ATOM
      1 C1        -47.8437   -8.1674  -39.1651 C.3    1 LIG      -0.04000
      2 O1        -48.6864   -8.6197  -40.2090 O.3    1 LIG      -0.65000
      3 H1        -46.8067   -8.1616  -39.5096 H      1 LIG       0.09000
      4 H2        -47.9476   -8.8271  -38.2999 H      1 LIG       0.09000
      5 H3        -48.1379   -7.1532  -38.8850 H      1 LIG       0.09000
      6 H4        -49.5962   -8.6111  -39.8656 H      1 LIG       0.42000
@<TRIPOS>BOND
      1       1       2 1
      2       1       3 1
      3       1       4 1
      4       1       5 1
      5       2       6 1
@<TRIPOS>ALT_TYPE
CGenFF_4.0_ALT_TYPE_SET
CGenFF_4.0 1 CG331 2 OG311 3 HGA3 4 HGA3 5 HGA3 6 HGP1
@<TRIPOS>MOLECULE
methanol
 6 5 0 0 0
****
USER_CHARGES
INVALID_CHARGES
Pose:  23 Cluster:  23 Fr_nu: 7363177 TotEn:    -7.80
@<TRIPOS>ATOM
      1 C1        -72.4126  -11.0976  -43.8415 C.3    1 LIG      -0.04000
      2 O1        -71.8660   -9.8770  -44.3061 O.3    1 LIG      -0.65000
      3 H1        -71.6509  -11.6511  -43.2869 H      1 LIG       0.09000
      4 H2        -72.7610  -11.6890  -44.6920 H      1 LIG       0.09000
      5 H3        -73.2555  -10.8811  -43.1810 H      1 LIG       0.09000
      6 H4        -72.5705   -9.4154  -44.7923 H      1 LIG       0.42000
@<TRIPOS>BOND
      1       1       2 1
      2       1       3 1
      3       1       4 1
      4       1       5 1
      5       2       6 1
@<TRIPOS>ALT_TYPE
CGenFF_4.0_ALT_TYPE_SET
CGenFF_4.0 1 CG331 2 OG311 3 HGA3 4 HGA3 5 HGA3 6 HGP1
@<TRIPOS>MOLECULE
furan
 9 9 0 0 0
****
USER_CHARGES
INVALID_CHARGES
Pose:   1 Cluster:   1 Fr_nu: 924511 TotEn:   -10.71
@<TRIPOS>ATOM
      1 C1        -65.6499   -7.4458  -44.0558 C.2    1 LIG      -0.26000
      2 C2        -66.7134   -6.9285  -44.8333 C.2    1 LIG      -0.26000
      3 C3        -64.9384   -8.2787  -44.8877 C.2    1 LIG       0.09300
      4 C4        -66.5759   -7.4820  -46.0850 C.2    1 LIG       0.09300
      5 O1        -65.4963   -8.3062  -46.1265 O.3    1 LIG      -0.29200
      6 H1        -65.4298   -7.2380  -43.0186 H      1 LIG       0.17500
      7 H2        -67.4836   -6.2383  -44.5206 H      1 LIG       0.17500
      8 H3        -64.0578   -8.8908  -44.7579 H      1 LIG       0.13800
      9 H4        -67.1335   -7.3951  -47.0062 H      1 LIG       0.13800
@<TRIPOS>BOND
      1       1       2 1
      2       1       3 2
      3       2       4 2
      4       3       5 1
      5       4       5 1
      6       1       6 1
      7       2       7 1
      8       3       8 1
      9       4       9 1
@<TRIPOS>ALT_TYPE
CGenFF_4.0_ALT_TYPE_SET
CGenFF_4.0 1 CG2R51 2 CG2R51 3 CG2R51 4 CG2R51 5 OG2R50 6 HGR51 7 HGR51 8 HGR52 9 HGR52
@<TRIPOS>MOLECULE
furan
 9 9 0 0 0
****
USER_CHARGES
INVALID_CHARGES
Pose:   2 Cluster:   2 Fr_nu: 917075 TotEn:   -10.69
@<TRIPOS>ATOM
      1 C1        -65.5449   -7.6070  -45.6264 C.2    1 LIG      -0.26000
      2 C2        -66.8185   -7.0763  -45.3108 C.2    1 LIG      -0.26000
      3 C3        -65.0899   -8.2157  -44.4799 C.2    1 LIG       0.09300
      4 C4        -67.0510   -7.3987  -43.9940 C.2    1 LIG       0.09300
      5 O1        -66.0022   -8.0933  -43.4802 O.3    1 LIG      -0.29200
      6 H1        -65.0235   -7.5522  -46.5711 H      1 LIG       0.17500
      7 H2        -67.4837   -6.5277  -45.9618 H      1 LIG       0.17500
      8 H3        -64.1873   -8.7521  -44.2259 H      1 LIG       0.13800
      9 H4        -67.8699   -7.2168  -43.3133 H      1 LIG       0.13800
@<TRIPOS>BOND
      1       1       2 1
      2       1       3 2
      3       2       4 2
      4       3       5 1
      5       4       5 1
      6       1       6 1
      7       2       7 1
      8       3       8 1
      9       4       9 1
@<TRIPOS>ALT_TYPE
CGenFF_4.0_ALT_TYPE_SET
CGenFF_4.0 1 CG2R51 2 CG2R51 3 CG2R51 4 CG2R51 5 OG2R50 6 HGR51 7 HGR51 8 HGR52 9 HGR52
@<TRIPOS>MOLECULE
furan
 9 9 0 0 0
****
USER_CHARGES
INVALID_CHARGES
Pose:   3 Cluster:   3 Fr_nu: 924602 TotEn:    -9.52
@<TRIPOS>ATOM
      1 C1        -64.4879   -8.0982  -46.5721 C.2    1 LIG      -0.26000
      2 C2        -65.7077   -7.6560  -47.1376 C.2    1 LIG      -0.26000
      3 C3        -64.6977   -8.1627  -45.2142 C.2    1 LIG       0.09300
      4 C4        -66.5759   -7.4820  -46.0850 C.2    1 LIG       0.09300
      5 O1        -65.9679   -7.7888  -44.9091 O.3    1 LIG      -0.29200
      6 H1        -63.5705   -8.3392  -47.0894 H      1 LIG       0.17500
      7 H2        -65.9267   -7.4857  -48.1819 H      1 LIG       0.17500
      8 H3        -64.0780   -8.4418  -44.3744 H      1 LIG       0.13800
      9 H4        -67.6051   -7.1625  -46.0099 H      1 LIG       0.13800
@<TRIPOS>BOND
      1       1       2 1
      2       1       3 2
      3       2       4 2
      4       3       5 1
      5       4       5 1
      6       1       6 1
      7       2       7 1
      8       3       8 1
      9       4       9 1
@<TRIPOS>ALT_TYPE
CGenFF_4.0_ALT_TYPE_SET
CGenFF_4.0 1 CG2R51 2 CG2R51 3 CG2R51 4 CG2R51 5 OG2R50 6 HGR51 7 HGR51 8 HGR52 9 HGR52
@<TRIPOS>MOLECULE
furan
 9 9 0 0 0
****
USER_CHARGES
INVALID_CHARGES
Pose:   4 Cluster:   4 Fr_nu: 290569 TotEn:    -9.27
@<TRIPOS>ATOM
      1 C1        -66.3848   -7.4625  -46.8975 C.2    1 LIG      -0.26000
      2 C2        -66.1055   -7.3717  -45.5129 C.2    1 LIG      -0.26000
      3 C3        -65.2256   -7.9025  -47.4929 C.2    1 LIG       0.09300
      4 C4        -64.7956   -7.7629  -45.3610 C.2    1 LIG       0.09300
      5 O1        -64.2521   -8.0881  -46.5632 O.3    1 LIG      -0.29200
      6 H1        -67.3145   -7.2351  -47.3987 H      1 LIG       0.17500
      7 H2        -66.7754   -7.0604  -44.7244 H      1 LIG       0.17500
      8 H3        -64.9460   -8.1226  -48.5129 H      1 LIG       0.13800
      9 H4        -64.1383   -7.8595  -44.5091 H      1 LIG       0.13800
@<TRIPOS>BOND
      1       1       2 1
      2       1       3 2
      3       2       4 2
      4       3       5 1
      5       4       5 1
      6       1       6 1
      7       2       7 1
      8       3       8 1
      9       4       9 1
@<TRIPOS>ALT_TYPE
CGenFF_4.0_ALT_TYPE_SET
CGenFF_4.0 1 CG2R51 2 CG2R51 3 CG2R51 4 CG2R51 5 OG2R50 6 HGR51 7 HGR51 8 HGR52 9 HGR52
@<TRIPOS>MOLECULE
furan
 9 9 0 0 0
****
USER_CHARGES
INVALID_CHARGES
Pose:   5 Cluster:   5 Fr_nu:  25527 TotEn:    -8.94
@<TRIPOS>ATOM
      1 C1        -65.7027   -7.3181  -45.8801 C.2    1 LIG      -0.26000
      2 C2        -66.5651   -6.8752  -46.9113 C.2    1 LIG      -0.26000
      3 C3        -64.8750   -8.2566  -46.4512 C.2    1 LIG       0.09300
      4 C4        -66.2028   -7.5745  -48.0390 C.2    1 LIG       0.09300
      5 O1        -65.1732   -8.4186  -47.7670 O.3    1 LIG      -0.29200
      6 H1        -65.6868   -6.9943  -44.8495 H      1 LIG       0.17500
      7 H2        -67.3522   -6.1383  -46.8413 H      1 LIG       0.17500
      8 H3        -64.0654   -8.8661  -46.0769 H      1 LIG       0.13800
      9 H4        -66.5598   -7.5856  -49.0585 H      1 LIG       0.13800
@<TRIPOS>BOND
      1       1       2 1
      2       1       3 2
      3       2       4 2
      4       3       5 1
      5       4       5 1
      6       1       6 1
      7       2       7 1
      8       3       8 1
      9       4       9 1
@<TRIPOS>ALT_TYPE
CGenFF_4.0_ALT_TYPE_SET
CGenFF_4.0 1 CG2R51 2 CG2R51 3 CG2R51 4 CG2R51 5 OG2R50 6 HGR51 7 HGR51 8 HGR52 9 HGR52
@<TRIPOS>MOLECULE
furan
 9 9 0 0 0
****
USER_CHARGES
INVALID_CHARGES
Pose:   6 Cluster:   6 Fr_nu:  73297 TotEn:    -8.85
@<TRIPOS>ATOM
      1 C1        -66.5748   -7.7164  -43.8953 C.2    1 LIG      -0.26000
      2 C2        -65.1945   -7.9940  -43.7504 C.2    1 LIG      -0.26000
      3 C3        -66.6875   -6.9068  -45.0016 C.2    1 LIG       0.09300
      4 C4        -64.5622   -7.3343  -44.7784 C.2    1 LIG       0.09300
      5 O1        -65.4652   -6.6692  -45.5457 O.3    1 LIG      -0.29200
      6 H1        -67.3860   -8.0627  -43.2713 H      1 LIG       0.17500
      7 H2        -64.7200   -8.5994  -42.9916 H      1 LIG       0.17500
      8 H3        -67.5220   -6.4410  -45.5053 H      1 LIG       0.13800
      9 H4        -63.5305   -7.2433  -45.0856 H      1 LIG       0.13800
@<TRIPOS>BOND
      1       1       2 1
      2       1       3 2
      3       2       4 2
      4       3       5 1
      5       4       5 1
      6       1       6 1
      7       2       7 1
      8       3       8 1
      9       4       9 1
@<TRIPOS>ALT_TYPE
CGenFF_4.0_ALT_TYPE_SET
CGenFF_4.0 1 CG2R51 2 CG2R51 3 CG2R51 4 CG2R51 5 OG2R50 6 HGR51 7 HGR51 8 HGR52 9 HGR52
@<TRIPOS>MOLECULE
furan
 9 9 0 0 0
****
USER_CHARGES
INVALID_CHARGES
Pose:   7 Cluster:   7 Fr_nu: 917102 TotEn:    -8.78
@<TRIPOS>ATOM
      1 C1        -65.0136   -7.7799  -44.8188 C.2    1 LIG      -0.26000
      2 C2        -65.7214   -7.4330  -43.6433 C.2    1 LIG      -0.26000
      3 C3        -65.9612   -7.9329  -45.8041 C.2    1 LIG       0.09300
      4 C4        -67.0510   -7.3987  -43.9940 C.2    1 LIG       0.09300
      5 O1        -67.2056   -7.7021  -45.3095 O.3    1 LIG      -0.29200
      6 H1        -63.9465   -7.9035  -44.9335 H      1 LIG       0.17500
      7 H2        -65.3135   -7.2329  -42.6630 H      1 LIG       0.17500
      8 H3        -65.9149   -8.1889  -46.8526 H      1 LIG       0.13800
      9 H4        -67.9616   -7.1864  -43.4529 H      1 LIG       0.13800
@<TRIPOS>BOND
      1       1       2 1
      2       1       3 2
      3       2       4 2
      4       3       5 1
      5       4       5 1
      6       1       6 1
      7       2       7 1
      8       3       8 1
      9       4       9 1
@<TRIPOS>ALT_TYPE
CGenFF_4.0_ALT_TYPE_SET
CGenFF_4.0 1 CG2R51 2 CG2R51 3 CG2R51 4 CG2R51 5 OG2R50 6 HGR51 7 HGR51 8 HGR52 9 HGR52
@<TRIPOS>MOLECULE
furan
 9 9 0 0 0
****
USER_CHARGES
INVALID_CHARGES
Pose:   8 Cluster:   8 Fr_nu: 315112 TotEn:    -8.59
@<TRIPOS>ATOM
      1 C1        -65.3025   -7.9652  -47.6906 C.2    1 LIG      -0.26000
      2 C2        -65.1945   -7.9940  -46.2796 C.2    1 LIG      -0.26000
      3 C3        -66.5999   -7.6012  -47.9670 C.2    1 LIG       0.09300
      4 C4        -66.4336   -7.6455  -45.7944 C.2    1 LIG       0.09300
      5 O1        -67.2959   -7.4044  -46.8166 O.3    1 LIG      -0.29200
      6 H1        -64.5315   -8.1829  -48.4153 H      1 LIG       0.17500
      7 H2        -64.3226   -8.2380  -45.6901 H      1 LIG       0.17500
      8 H3        -67.1541   -7.4455  -48.8811 H      1 LIG       0.13800
      9 H4        -66.8418   -7.5296  -44.8010 H      1 LIG       0.13800
@<TRIPOS>BOND
      1       1       2 1
      2       1       3 2
      3       2       4 2
      4       3       5 1
      5       4       5 1
      6       1       6 1
      7       2       7 1
      8       3       8 1
      9       4       9 1
@<TRIPOS>ALT_TYPE
CGenFF_4.0_ALT_TYPE_SET
CGenFF_4.0 1 CG2R51 2 CG2R51 3 CG2R51 4 CG2R51 5 OG2R50 6 HGR51 7 HGR51 8 HGR52 9 HGR52
@<TRIPOS>MOLECULE
furan
 9 9 0 0 0
****
USER_CHARGES
INVALID_CHARGES
Pose:   9 Cluster:   9 Fr_nu: 315090 TotEn:    -8.42
@<TRIPOS>ATOM
      1 C1        -66.3590   -7.4891  -45.6531 C.2    1 LIG      -0.26000
      2 C2        -65.1945   -7.9940  -46.2796 C.2    1 LIG      -0.26000
      3 C3        -65.9882   -7.1535  -44.3717 C.2    1 LIG       0.09300
      4 C4        -64.1953   -7.9308  -45.3365 C.2    1 LIG       0.09300
      5 O1        -64.6709   -7.4195  -44.1707 O.3    1 LIG      -0.29200
      6 H1        -67.3451   -7.3836  -46.0817 H      1 LIG       0.17500
      7 H2        -65.0959   -8.3582  -47.2921 H      1 LIG       0.17500
      8 H3        -66.5151   -6.7356  -43.5262 H      1 LIG       0.13800
      9 H4        -63.1481   -8.1961  -45.3379 H      1 LIG       0.13800
@<TRIPOS>BOND
      1       1       2 1
      2       1       3 2
      3       2       4 2
      4       3       5 1
      5       4       5 1
      6       1       6 1
      7       2       7 1
      8       3       8 1
      9       4       9 1
@<TRIPOS>ALT_TYPE
CGenFF_4.0_ALT_TYPE_SET
CGenFF_4.0 1 CG2R51 2 CG2R51 3 CG2R51 4 CG2R51 5 OG2R50 6 HGR51 7 HGR51 8 HGR52 9 HGR52
@<TRIPOS>MOLECULE
furan
 9 9 0 0 0
****
USER_CHARGES
INVALID_CHARGES
Pose:  10 Cluster:  10 Fr_nu:    825 TotEn:    -8.06
@<TRIPOS>ATOM
      1 C1        -64.5379   -8.2405  -46.7427 C.2    1 LIG      -0.26000
      2 C2        -65.4886   -7.7946  -47.6916 C.2    1 LIG      -0.26000
      3 C3        -64.5712   -7.3302  -45.7120 C.2    1 LIG       0.09300
      4 C4        -66.0352   -6.6438  -47.1731 C.2    1 LIG       0.09300
      5 O1        -65.4814   -6.3539  -45.9665 O.3    1 LIG      -0.29200
      6 H1        -63.9070   -9.1155  -46.8027 H      1 LIG       0.17500
      7 H2        -65.7437   -8.2547  -48.6354 H      1 LIG       0.17500
      8 H3        -64.0393   -7.2410  -44.7759 H      1 LIG       0.13800
      9 H4        -66.7881   -5.9514  -47.5205 H      1 LIG       0.13800
@<TRIPOS>BOND
      1       1       2 1
      2       1       3 2
      3       2       4 2
      4       3       5 1
      5       4       5 1
      6       1       6 1
      7       2       7 1
      8       3       8 1
      9       4       9 1
@<TRIPOS>ALT_TYPE
CGenFF_4.0_ALT_TYPE_SET
CGenFF_4.0 1 CG2R51 2 CG2R51 3 CG2R51 4 CG2R51 5 OG2R50 6 HGR51 7 HGR51 8 HGR52 9 HGR52
@<TRIPOS>MOLECULE
furan
 9 9 0 0 0
****
USER_CHARGES
INVALID_CHARGES
Pose:  11 Cluster:  11 Fr_nu: 127378 TotEn:    -7.58
@<TRIPOS>ATOM
      1 C1        -66.9461   -6.8059  -46.5312 C.2    1 LIG      -0.26000
      2 C2        -67.2852   -5.9687  -45.4416 C.2    1 LIG      -0.26000
      3 C3        -66.5898   -8.0173  -45.9857 C.2    1 LIG       0.09300
      4 C4        -67.1120   -6.7282  -44.3079 C.2    1 LIG       0.09300
      5 O1        -66.6883   -7.9783  -44.6310 O.3    1 LIG      -0.29200
      6 H1        -66.9593   -6.5573  -47.5826 H      1 LIG       0.17500
      7 H2        -67.6148   -4.9404  -45.4780 H      1 LIG       0.17500
      8 H3        -66.2610   -8.9577  -46.4037 H      1 LIG       0.13800
      9 H4        -67.2410   -6.5364  -43.2527 H      1 LIG       0.13800
@<TRIPOS>BOND
      1       1       2 1
      2       1       3 2
      3       2       4 2
      4       3       5 1
      5       4       5 1
      6       1       6 1
      7       2       7 1
      8       3       8 1
      9       4       9 1
@<TRIPOS>ALT_TYPE
CGenFF_4.0_ALT_TYPE_SET
CGenFF_4.0 1 CG2R51 2 CG2R51 3 CG2R51 4 CG2R51 5 OG2R50 6 HGR51 7 HGR51 8 HGR52 9 HGR52
@<TRIPOS>MOLECULE
furan
 9 9 0 0 0
****
USER_CHARGES
INVALID_CHARGES
Pose:  12 Cluster:  12 Fr_nu: 383603 TotEn:    -7.51
@<TRIPOS>ATOM
      1 C1        -65.7092   -7.9734  -44.6587 C.2    1 LIG      -0.26000
      2 C2        -65.4752   -7.9997  -46.0544 C.2    1 LIG      -0.26000
      3 C3        -66.5353   -6.8976  -44.4301 C.2    1 LIG       0.09300
      4 C4        -66.1751   -6.9381  -46.5791 C.2    1 LIG       0.09300
      5 O1        -66.8240   -6.2613  -45.5955 O.3    1 LIG      -0.29200
      6 H1        -65.3236   -8.6532  -43.9128 H      1 LIG       0.17500
      7 H2        -64.8721   -8.7043  -46.6085 H      1 LIG       0.17500
      8 H3        -66.9839   -6.4748  -43.5430 H      1 LIG       0.13800
      9 H4        -66.3067   -6.5504  -47.5788 H      1 LIG       0.13800
@<TRIPOS>BOND
      1       1       2 1
      2       1       3 2
      3       2       4 2
      4       3       5 1
      5       4       5 1
      6       1       6 1
      7       2       7 1
      8       3       8 1
      9       4       9 1
@<TRIPOS>ALT_TYPE
CGenFF_4.0_ALT_TYPE_SET
CGenFF_4.0 1 CG2R51 2 CG2R51 3 CG2R51 4 CG2R51 5 OG2R50 6 HGR51 7 HGR51 8 HGR52 9 HGR52
@<TRIPOS>MOLECULE
furan
 9 9 0 0 0
****
USER_CHARGES
INVALID_CHARGES
Pose:  13 Cluster:  13 Fr_nu: 851834 TotEn:    -6.18
@<TRIPOS>ATOM
      1 C1        -68.0238   -7.1545  -46.0012 C.2    1 LIG      -0.26000
      2 C2        -66.6485   -7.4850  -46.0544 C.2    1 LIG      -0.26000
      3 C3        -68.4445   -7.4737  -44.7311 C.2    1 LIG       0.09300
      4 C4        -66.3269   -7.9824  -44.8129 C.2    1 LIG       0.09300
      5 O1        -67.4162   -7.9788  -44.0005 O.3    1 LIG      -0.29200
      6 H1        -68.6323   -6.7366  -46.7901 H      1 LIG       0.17500
      7 H2        -65.9759   -7.3742  -46.8926 H      1 LIG       0.17500
      8 H3        -69.3927   -7.4044  -44.2181 H      1 LIG       0.13800
      9 H4        -65.4160   -8.3605  -44.3722 H      1 LIG       0.13800
@<TRIPOS>BOND
      1       1       2 1
      2       1       3 2
      3       2       4 2
      4       3       5 1
      5       4       5 1
      6       1       6 1
      7       2       7 1
      8       3       8 1
      9       4       9 1
@<TRIPOS>ALT_TYPE
CGenFF_4.0_ALT_TYPE_SET
CGenFF_4.0 1 CG2R51 2 CG2R51 3 CG2R51 4 CG2R51 5 OG2R50 6 HGR51 7 HGR51 8 HGR52 9 HGR52
@<TRIPOS>MOLECULE
pyrimidine
 10 10 0 0 0
****
USER_CHARGES
INVALID_CHARGES
Pose:   1 Cluster:   1 Fr_nu: 1480897 TotEn:   -16.77
@<TRIPOS>ATOM
      1 C1        -75.6046  -27.4077  -46.4637 C.ar   1 LIG      -0.13100
      2 C2        -74.9947  -28.6434  -46.5390 C.ar   1 LIG       0.28900
      3 C3        -74.9934  -26.4897  -45.6345 C.ar   1 LIG       0.28900
      4 C4        -73.3739  -27.9876  -45.0864 C.ar   1 LIG       0.50700
      5 N1        -73.8743  -28.9686  -45.8614 N.ar   1 LIG      -0.71900
      6 N2        -73.8730  -26.7468  -44.9282 N.ar   1 LIG      -0.71900
      7 H1        -76.5034  -27.1741  -47.0185 H      1 LIG       0.11500
      8 H2        -75.4028  -29.4295  -47.1649 H      1 LIG       0.11400
      9 H3        -75.4005  -25.4920  -45.5107 H      1 LIG       0.11400
     10 H4        -72.4746  -28.2217  -44.5299 H      1 LIG       0.14100
@<TRIPOS>BOND
      1       1       2 ar
      2       1       3 ar
      3       2       5 ar
      4       3       6 ar
      5       4       5 ar
      6       4       6 ar
      7       1       7 1
      8       2       8 1
      9       3       9 1
     10       4      10 1
@<TRIPOS>ALT_TYPE
CGenFF_4.0_ALT_TYPE_SET
CGenFF_4.0 1 CG2R61 2 CG2R61 3 CG2R61 4 CG2R64 5 NG2R62 6 NG2R62 7 HGR61 8 HGR62 9 HGR62 10 HGR62
@<TRIPOS>MOLECULE
pyrimidine
 10 10 0 0 0
****
USER_CHARGES
INVALID_CHARGES
Pose:   2 Cluster:   2 Fr_nu: 237500 TotEn:   -16.23
@<TRIPOS>ATOM
      1 C1        -67.0027   -6.3927  -44.9886 C.ar   1 LIG      -0.13100
      2 C2        -66.8076   -7.2059  -43.8908 C.ar   1 LIG       0.28900
      3 C3        -66.2694   -6.7188  -46.1110 C.ar   1 LIG       0.28900
      4 C4        -65.3069   -8.4740  -45.0340 C.ar   1 LIG       0.50700
      5 N1        -65.9643   -8.2590  -43.8786 N.ar   1 LIG      -0.71900
      6 N2        -65.4089   -7.7564  -46.1691 N.ar   1 LIG      -0.71900
      7 H1        -67.6858   -5.5541  -44.9703 H      1 LIG       0.11500
      8 H2        -67.3400   -7.0274  -42.9629 H      1 LIG       0.11400
      9 H3        -66.3555   -6.1368  -47.0222 H      1 LIG       0.11400
     10 H4        -64.6220   -9.3129  -45.0522 H      1 LIG       0.14100
@<TRIPOS>BOND
      1       1       2 ar
      2       1       3 ar
      3       2       5 ar
      4       3       6 ar
      5       4       5 ar
      6       4       6 ar
      7       1       7 1
      8       2       8 1
      9       3       9 1
     10       4      10 1
@<TRIPOS>ALT_TYPE
CGenFF_4.0_ALT_TYPE_SET
CGenFF_4.0 1 CG2R61 2 CG2R61 3 CG2R61 4 CG2R64 5 NG2R62 6 NG2R62 7 HGR61 8 HGR62 9 HGR62 10 HGR62
@<TRIPOS>MOLECULE
pyrimidine
 10 10 0 0 0
****
USER_CHARGES
INVALID_CHARGES
Pose:   3 Cluster:   3 Fr_nu: 184757 TotEn:   -13.95
@<TRIPOS>ATOM
      1 C1        -68.2641   -6.0832  -45.2246 C.ar   1 LIG      -0.13100
      2 C2        -68.3215   -7.3925  -44.7922 C.ar   1 LIG       0.28900
      3 C3        -67.0254   -5.6487  -45.6499 C.ar   1 LIG       0.28900
      4 C4        -66.1063   -7.6811  -45.2120 C.ar   1 LIG       0.50700
      5 N1        -67.2582   -8.2226  -44.7723 N.ar   1 LIG      -0.71900
      6 N2        -65.9209   -6.4236  -45.6571 N.ar   1 LIG      -0.71900
      7 H1        -69.1333   -5.4394  -45.2296 H      1 LIG       0.11500
      8 H2        -69.2524   -7.8228  -44.4391 H      1 LIG       0.11400
      9 H3        -66.8822   -4.6346  -46.0069 H      1 LIG       0.11400
     10 H4        -65.2355   -8.3252  -45.2060 H      1 LIG       0.14100
@<TRIPOS>BOND
      1       1       2 ar
      2       1       3 ar
      3       2       5 ar
      4       3       6 ar
      5       4       5 ar
      6       4       6 ar
      7       1       7 1
      8       2       8 1
      9       3       9 1
     10       4      10 1
@<TRIPOS>ALT_TYPE
CGenFF_4.0_ALT_TYPE_SET
CGenFF_4.0 1 CG2R61 2 CG2R61 3 CG2R61 4 CG2R64 5 NG2R62 6 NG2R62 7 HGR61 8 HGR62 9 HGR62 10 HGR62
@<TRIPOS>MOLECULE
pyrimidine
 10 10 0 0 0
****
USER_CHARGES
INVALID_CHARGES
Pose:   4 Cluster:   4 Fr_nu: 239163 TotEn:   -13.63
@<TRIPOS>ATOM
      1 C1        -67.6544   -6.9371  -46.6378 C.ar   1 LIG      -0.13100
      2 C2        -67.8020   -7.5239  -45.3975 C.ar   1 LIG       0.28900
      3 C3        -66.4725   -7.2156  -47.2932 C.ar   1 LIG       0.28900
      4 C4        -65.7650   -8.5178  -45.5697 C.ar   1 LIG       0.50700
      5 N1        -66.8739   -8.3227  -44.8311 N.ar   1 LIG      -0.71900
      6 N2        -65.5023   -8.0045  -46.7867 N.ar   1 LIG      -0.71900
      7 H1        -68.4156   -6.3001  -47.0681 H      1 LIG       0.11500
      8 H2        -68.6976   -7.3627  -44.8073 H      1 LIG       0.11400
      9 H3        -66.2664   -6.7988  -48.2731 H      1 LIG       0.11400
     10 H4        -65.0023   -9.1546  -45.1386 H      1 LIG       0.14100
@<TRIPOS>BOND
      1       1       2 ar
      2       1       3 ar
      3       2       5 ar
      4       3       6 ar
      5       4       5 ar
      6       4       6 ar
      7       1       7 1
      8       2       8 1
      9       3       9 1
     10       4      10 1
@<TRIPOS>ALT_TYPE
CGenFF_4.0_ALT_TYPE_SET
CGenFF_4.0 1 CG2R61 2 CG2R61 3 CG2R61 4 CG2R64 5 NG2R62 6 NG2R62 7 HGR61 8 HGR62 9 HGR62 10 HGR62
@<TRIPOS>MOLECULE
pyrimidine
 10 10 0 0 0
****
USER_CHARGES
INVALID_CHARGES
Pose:   5 Cluster:   5 Fr_nu:  32937 TotEn:   -13.39
@<TRIPOS>ATOM
      1 C1        -70.3276   -6.9790  -45.3485 C.ar   1 LIG      -0.13100
      2 C2        -69.5193   -7.7931  -44.5814 C.ar   1 LIG       0.28900
      3 C3        -69.6905   -5.9324  -45.9831 C.ar   1 LIG       0.28900
      4 C4        -67.6873   -6.5543  -45.1071 C.ar   1 LIG       0.50700
      5 N1        -68.1904   -7.6091  -44.4381 N.ar   1 LIG      -0.71900
      6 N2        -68.3671   -5.6894  -45.8840 N.ar   1 LIG      -0.71900
      7 H1        -71.3913   -7.1500  -45.4456 H      1 LIG       0.11500
      8 H2        -69.9305   -8.6412  -44.0449 H      1 LIG       0.11400
      9 H3        -70.2435   -5.2388  -46.6072 H      1 LIG       0.11400
     10 H4        -66.6225   -6.3822  -45.0090 H      1 LIG       0.14100
@<TRIPOS>BOND
      1       1       2 ar
      2       1       3 ar
      3       2       5 ar
      4       3       6 ar
      5       4       5 ar
      6       4       6 ar
      7       1       7 1
      8       2       8 1
      9       3       9 1
     10       4      10 1
@<TRIPOS>ALT_TYPE
CGenFF_4.0_ALT_TYPE_SET
CGenFF_4.0 1 CG2R61 2 CG2R61 3 CG2R61 4 CG2R64 5 NG2R62 6 NG2R62 7 HGR61 8 HGR62 9 HGR62 10 HGR62
@<TRIPOS>MOLECULE
pyrimidine
 10 10 0 0 0
****
USER_CHARGES
INVALID_CHARGES
Pose:   6 Cluster:   6 Fr_nu: 239554 TotEn:   -12.47
@<TRIPOS>ATOM
      1 C1        -66.4231   -7.5303  -47.3520 C.ar   1 LIG      -0.13100
      2 C2        -66.5646   -7.3355  -45.9931 C.ar   1 LIG       0.28900
      3 C3        -65.1878   -7.9865  -47.7642 C.ar   1 LIG       0.28900
      4 C4        -64.4251   -8.0081  -45.6230 C.ar   1 LIG       0.50700
      5 N1        -65.5828   -7.5652  -45.0968 N.ar   1 LIG      -0.71900
      6 N2        -64.1623   -8.2367  -46.9239 N.ar   1 LIG      -0.71900
      7 H1        -67.2280   -7.3377  -48.0486 H      1 LIG       0.11500
      8 H2        -67.4997   -6.9784  -45.5754 H      1 LIG       0.11400
      9 H3        -64.9820   -8.1684  -48.8135 H      1 LIG       0.11400
     10 H4        -63.6187   -8.2000  -44.9258 H      1 LIG       0.14100
@<TRIPOS>BOND
      1       1       2 ar
      2       1       3 ar
      3       2       5 ar
      4       3       6 ar
      5       4       5 ar
      6       4       6 ar
      7       1       7 1
      8       2       8 1
      9       3       9 1
     10       4      10 1
@<TRIPOS>ALT_TYPE
CGenFF_4.0_ALT_TYPE_SET
CGenFF_4.0 1 CG2R61 2 CG2R61 3 CG2R61 4 CG2R64 5 NG2R62 6 NG2R62 7 HGR61 8 HGR62 9 HGR62 10 HGR62
@<TRIPOS>MOLECULE
pyrimidine
 10 10 0 0 0
****
USER_CHARGES
INVALID_CHARGES
Pose:   7 Cluster:   7 Fr_nu:  59440 TotEn:   -11.98
@<TRIPOS>ATOM
      1 C1        -65.0675   -7.4091  -44.9121 C.ar   1 LIG      -0.13100
      2 C2        -66.2330   -6.7519  -45.2502 C.ar   1 LIG       0.28900
      3 C3        -64.4669   -8.1211  -45.9300 C.ar   1 LIG       0.28900
      4 C4        -66.0988   -7.5092  -47.3892 C.ar   1 LIG       0.50700
      5 N1        -66.7788   -6.7805  -46.4837 N.ar   1 LIG      -0.71900
      6 N2        -64.9569   -8.1933  -47.1850 N.ar   1 LIG      -0.71900
      7 H1        -64.6521   -7.3689  -43.9141 H      1 LIG       0.11500
      8 H2        -66.7762   -6.1667  -44.5161 H      1 LIG       0.11400
      9 H3        -63.5474   -8.6706  -45.7593 H      1 LIG       0.11400
     10 H4        -66.5152   -7.5505  -48.3882 H      1 LIG       0.14100
@<TRIPOS>BOND
      1       1       2 ar
      2       1       3 ar
      3       2       5 ar
      4       3       6 ar
      5       4       5 ar
      6       4       6 ar
      7       1       7 1
      8       2       8 1
      9       3       9 1
     10       4      10 1
@<TRIPOS>ALT_TYPE
CGenFF_4.0_ALT_TYPE_SET
CGenFF_4.0 1 CG2R61 2 CG2R61 3 CG2R61 4 CG2R64 5 NG2R62 6 NG2R62 7 HGR61 8 HGR62 9 HGR62 10 HGR62
@<TRIPOS>MOLECULE
pyrimidine
 10 10 0 0 0
****
USER_CHARGES
INVALID_CHARGES
Pose:   8 Cluster:   8 Fr_nu: 1924994 TotEn:   -11.82
@<TRIPOS>ATOM
      1 C1        -65.4315   -7.5677  -43.8222 C.ar   1 LIG      -0.13100
      2 C2        -64.7217   -8.1015  -44.8785 C.ar   1 LIG       0.28900
      3 C3        -66.7651   -7.3122  -44.0674 C.ar   1 LIG       0.28900
      4 C4        -66.5714   -8.0761  -46.1995 C.ar   1 LIG       0.50700
      5 N1        -65.2621   -8.3693  -46.0854 N.ar   1 LIG      -0.71900
      6 N2        -67.3701   -7.5549  -45.2486 N.ar   1 LIG      -0.71900
      7 H1        -64.9722   -7.3627  -42.8645 H      1 LIG       0.11500
      8 H2        -63.6672   -8.3353  -44.7804 H      1 LIG       0.11400
      9 H3        -67.4032   -6.8918  -43.2976 H      1 LIG       0.11400
     10 H4        -67.0313   -8.2802  -47.1587 H      1 LIG       0.14100
@<TRIPOS>BOND
      1       1       2 ar
      2       1       3 ar
      3       2       5 ar
      4       3       6 ar
      5       4       5 ar
      6       4       6 ar
      7       1       7 1
      8       2       8 1
      9       3       9 1
     10       4      10 1
@<TRIPOS>ALT_TYPE
CGenFF_4.0_ALT_TYPE_SET
CGenFF_4.0 1 CG2R61 2 CG2R61 3 CG2R61 4 CG2R64 5 NG2R62 6 NG2R62 7 HGR61 8 HGR62 9 HGR62 10 HGR62
@<TRIPOS>MOLECULE
pyrimidine
 10 10 0 0 0
****
USER_CHARGES
INVALID_CHARGES
Pose:   9 Cluster:   9 Fr_nu:  97044 TotEn:   -11.51
@<TRIPOS>ATOM
      1 C1        -67.1210   -5.8787  -45.8502 C.ar   1 LIG      -0.13100
      2 C2        -65.8054   -5.7714  -46.2529 C.ar   1 LIG       0.28900
      3 C3        -67.3731   -6.8280  -44.8810 C.ar   1 LIG       0.28900
      4 C4        -65.1786   -7.4166  -44.8151 C.ar   1 LIG       0.50700
      5 N1        -64.8050   -6.5271  -45.7546 N.ar   1 LIG      -0.71900
      6 N2        -66.4224   -7.6173  -44.3394 N.ar   1 LIG      -0.71900
      7 H1        -67.9036   -5.2592  -46.2673 H      1 LIG       0.11500
      8 H2        -65.5109   -5.0530  -47.0103 H      1 LIG       0.11400
      9 H3        -68.3772   -6.9854  -44.5022 H      1 LIG       0.11400
     10 H4        -64.3953   -8.0377  -44.3981 H      1 LIG       0.14100
@<TRIPOS>BOND
      1       1       2 ar
      2       1       3 ar
      3       2       5 ar
      4       3       6 ar
      5       4       5 ar
      6       4       6 ar
      7       1       7 1
      8       2       8 1
      9       3       9 1
     10       4      10 1
@<TRIPOS>ALT_TYPE
CGenFF_4.0_ALT_TYPE_SET
CGenFF_4.0 1 CG2R61 2 CG2R61 3 CG2R61 4 CG2R64 5 NG2R62 6 NG2R62 7 HGR61 8 HGR62 9 HGR62 10 HGR62
@<TRIPOS>MOLECULE
pyrimidine
 10 10 0 0 0
****
USER_CHARGES
INVALID_CHARGES
Pose:  10 Cluster:  10 Fr_nu:  49577 TotEn:   -10.32
@<TRIPOS>ATOM
      1 C1        -64.8950   -8.0899  -46.6533 C.ar   1 LIG      -0.13100
      2 C2        -66.1079   -7.6416  -47.1354 C.ar   1 LIG       0.28900
      3 C3        -64.8655   -8.4033  -45.3098 C.ar   1 LIG       0.28900
      4 C4        -67.0566   -7.8436  -45.0797 C.ar   1 LIG       0.50700
      5 N1        -67.2133   -7.5059  -46.3738 N.ar   1 LIG      -0.71900
      6 N2        -65.9315   -8.2915  -44.4904 N.ar   1 LIG      -0.71900
      7 H1        -64.0241   -8.1891  -47.2873 H      1 LIG       0.11500
      8 H2        -66.2276   -7.3709  -48.1789 H      1 LIG       0.11400
      9 H3        -63.9562   -8.7631  -44.8408 H      1 LIG       0.11400
     10 H4        -67.9282   -7.7434  -44.4445 H      1 LIG       0.14100
@<TRIPOS>BOND
      1       1       2 ar
      2       1       3 ar
      3       2       5 ar
      4       3       6 ar
      5       4       5 ar
      6       4       6 ar
      7       1       7 1
      8       2       8 1
      9       3       9 1
     10       4      10 1
@<TRIPOS>ALT_TYPE
CGenFF_4.0_ALT_TYPE_SET
CGenFF_4.0 1 CG2R61 2 CG2R61 3 CG2R61 4 CG2R64 5 NG2R62 6 NG2R62 7 HGR61 8 HGR62 9 HGR62 10 HGR62
@<TRIPOS>MOLECULE
pyrimidine
 10 10 0 0 0
****
USER_CHARGES
INVALID_CHARGES
Pose:  11 Cluster:  11 Fr_nu:  66140 TotEn:    -9.12
@<TRIPOS>ATOM
      1 C1        -64.8460   -7.4650  -45.2964 C.ar   1 LIG      -0.13100
      2 C2        -65.2582   -8.0792  -44.1314 C.ar   1 LIG       0.28900
      3 C3        -65.8066   -6.7224  -45.9520 C.ar   1 LIG       0.28900
      4 C4        -67.3536   -7.2299  -44.3658 C.ar   1 LIG       0.50700
      5 N1        -66.5091   -7.9825  -43.6352 N.ar   1 LIG      -0.71900
      6 N2        -67.0749   -6.5829  -45.5135 N.ar   1 LIG      -0.71900
      7 H1        -63.8358   -7.5598  -45.6715 H      1 LIG       0.11500
      8 H2        -64.5732   -8.6842  -43.5474 H      1 LIG       0.11400
      9 H3        -65.5762   -6.2038  -46.8763 H      1 LIG       0.11400
     10 H4        -68.3655   -7.1358  -43.9910 H      1 LIG       0.14100
@<TRIPOS>BOND
      1       1       2 ar
      2       1       3 ar
      3       2       5 ar
      4       3       6 ar
      5       4       5 ar
      6       4       6 ar
      7       1       7 1
      8       2       8 1
      9       3       9 1
     10       4      10 1
@<TRIPOS>ALT_TYPE
CGenFF_4.0_ALT_TYPE_SET
CGenFF_4.0 1 CG2R61 2 CG2R61 3 CG2R61 4 CG2R64 5 NG2R62 6 NG2R62 7 HGR61 8 HGR62 9 HGR62 10 HGR62
@<TRIPOS>MOLECULE
pyrimidine
 10 10 0 0 0
****
USER_CHARGES
INVALID_CHARGES
Pose:  12 Cluster:  12 Fr_nu:   7440 TotEn:    -8.48
@<TRIPOS>ATOM
      1 C1        -65.4883   -7.6739  -47.1586 C.ar   1 LIG      -0.13100
      2 C2        -66.1400   -6.4688  -47.3249 C.ar   1 LIG       0.28900
      3 C3        -65.5789   -8.2330  -45.9003 C.ar   1 LIG       0.28900
      4 C4        -66.8442   -6.4942  -45.1638 C.ar   1 LIG       0.50700
      5 N1        -66.8299   -5.8485  -46.3454 N.ar   1 LIG      -0.71900
      6 N2        -66.2509   -7.6683  -44.8757 N.ar   1 LIG      -0.71900
      7 H1        -64.9420   -8.1492  -47.9623 H      1 LIG       0.11500
      8 H2        -66.1246   -5.9536  -48.2792 H      1 LIG       0.11400
      9 H3        -65.0984   -9.1787  -45.6742 H      1 LIG       0.11400
     10 H4        -67.3903   -6.0180  -44.3587 H      1 LIG       0.14100
@<TRIPOS>BOND
      1       1       2 ar
      2       1       3 ar
      3       2       5 ar
      4       3       6 ar
      5       4       5 ar
      6       4       6 ar
      7       1       7 1
      8       2       8 1
      9       3       9 1
     10       4      10 1
@<TRIPOS>ALT_TYPE
CGenFF_4.0_ALT_TYPE_SET
CGenFF_4.0 1 CG2R61 2 CG2R61 3 CG2R61 4 CG2R64 5 NG2R62 6 NG2R62 7 HGR61 8 HGR62 9 HGR62 10 HGR62
@<TRIPOS>MOLECULE
pyrimidine
 10 10 0 0 0
****
USER_CHARGES
INVALID_CHARGES
Pose:  13 Cluster:  13 Fr_nu: 3737320 TotEn:    -1.86
@<TRIPOS>ATOM
      1 C1        -54.2837  -25.1175  -21.3767 C.ar   1 LIG      -0.13100
      2 C2        -55.4471  -25.3202  -22.0907 C.ar   1 LIG       0.28900
      3 C3        -53.2749  -24.4623  -22.0526 C.ar   1 LIG       0.28900
      4 C4        -54.5659  -24.2906  -23.9156 C.ar   1 LIG       0.50700
      5 N1        -55.6232  -24.9184  -23.3665 N.ar   1 LIG      -0.71900
      6 N2        -53.3820  -24.0334  -23.3273 N.ar   1 LIG      -0.71900
      7 H1        -54.1700  -25.4508  -20.3538 H      1 LIG       0.11500
      8 H2        -56.2952  -25.8268  -21.6428 H      1 LIG       0.11400
      9 H3        -52.3233  -24.2584  -21.5736 H      1 LIG       0.11400
     10 H4        -54.6792  -23.9578  -24.9401 H      1 LIG       0.14100
@<TRIPOS>BOND
      1       1       2 ar
      2       1       3 ar
      3       2       5 ar
      4       3       6 ar
      5       4       5 ar
      6       4       6 ar
      7       1       7 1
      8       2       8 1
      9       3       9 1
     10       4      10 1
@<TRIPOS>ALT_TYPE
CGenFF_4.0_ALT_TYPE_SET
CGenFF_4.0 1 CG2R61 2 CG2R61 3 CG2R61 4 CG2R64 5 NG2R62 6 NG2R62 7 HGR61 8 HGR62 9 HGR62 10 HGR62
@<TRIPOS>MOLECULE
pyrimidine
 10 10 0 0 0
****
USER_CHARGES
INVALID_CHARGES
Pose:  14 Cluster:  14 Fr_nu: 1045646 TotEn:    -1.11
@<TRIPOS>ATOM
      1 C1        -83.7004   -3.7687  -46.0276 C.ar   1 LIG      -0.13100
      2 C2        -83.6348   -3.0740  -47.2182 C.ar   1 LIG       0.28900
      3 C3        -83.7073   -5.1441  -46.1385 C.ar   1 LIG       0.28900
      4 C4        -83.5929   -5.0124  -48.4049 C.ar   1 LIG       0.50700
      5 N1        -83.5797   -3.6660  -48.4293 N.ar   1 LIG      -0.71900
      6 N2        -83.6546   -5.8016  -47.3154 N.ar   1 LIG      -0.71900
      7 H1        -83.7439   -3.2677  -45.0698 H      1 LIG       0.11500
      8 H2        -83.6247   -1.9896  -47.2313 H      1 LIG       0.11400
      9 H3        -83.7576   -5.7745  -45.2573 H      1 LIG       0.11400
     10 H4        -83.5506   -5.5142  -49.3638 H      1 LIG       0.14100
@<TRIPOS>BOND
      1       1       2 ar
      2       1       3 ar
      3       2       5 ar
      4       3       6 ar
      5       4       5 ar
      6       4       6 ar
      7       1       7 1
      8       2       8 1
      9       3       9 1
     10       4      10 1
@<TRIPOS>ALT_TYPE
CGenFF_4.0_ALT_TYPE_SET
CGenFF_4.0 1 CG2R61 2 CG2R61 3 CG2R61 4 CG2R64 5 NG2R62 6 NG2R62 7 HGR61 8 HGR62 9 HGR62 10 HGR62
@<TRIPOS>MOLECULE
naphtalene
 18 19 0 0 0
****
USER_CHARGES
INVALID_CHARGES
Pose:   1 Cluster:   1 Fr_nu:  91064 TotEn:   -15.40
@<TRIPOS>ATOM
      1 C1        -64.9079   -7.7559  -48.5555 C.ar   1 LIG      -0.11500
      2 C2        -66.2805   -7.7621  -48.7854 C.ar   1 LIG      -0.11500
      3 C3        -65.7117   -7.4948  -43.7640 C.ar   1 LIG      -0.11500
      4 C4        -67.0843   -7.5010  -43.9940 C.ar   1 LIG      -0.11500
      5 C5        -64.4185   -7.6880  -47.2507 C.ar   1 LIG      -0.11700
      6 C6        -67.1689   -7.7005  -47.7116 C.ar   1 LIG      -0.11700
      7 C7        -64.8232   -7.5565  -44.8379 C.ar   1 LIG      -0.11700
      8 C8        -67.5738   -7.5689  -45.2987 C.ar   1 LIG      -0.11700
      9 C9        -65.2983   -7.6253  -46.1578 C.ar   1 LIG       0.00400
     10 C10       -66.6940   -7.6316  -46.3917 C.ar   1 LIG       0.00400
     11 H1        -64.2167   -7.8033  -49.3919 H      1 LIG       0.11500
     12 H2        -66.6604   -7.8153  -49.8015 H      1 LIG       0.11500
     13 H3        -65.3310   -7.4418  -42.7479 H      1 LIG       0.11500
     14 H4        -67.7750   -7.4521  -43.1573 H      1 LIG       0.11500
     15 H5        -63.3417   -7.6840  -47.0947 H      1 LIG       0.11500
     16 H6        -68.2378   -7.7071  -47.9146 H      1 LIG       0.11500
     17 H7        -63.7544   -7.5507  -44.6346 H      1 LIG       0.11500
     18 H8        -68.6506   -7.5721  -45.4551 H      1 LIG       0.11500
@<TRIPOS>BOND
      1       1       2 ar
      2       1       5 ar
      3       2       6 ar
      4       3       4 ar
      5       3       7 ar
      6       4       8 ar
      7       5       9 ar
      8       6      10 ar
      9       7       9 ar
     10       8      10 ar
     11       9      10 ar
     12       1      11 1
     13       2      12 1
     14       3      13 1
     15       4      14 1
     16       5      15 1
     17       6      16 1
     18       7      17 1
     19       8      18 1
@<TRIPOS>ALT_TYPE
CGenFF_4.0_ALT_TYPE_SET
CGenFF_4.0 1 CG2R61 2 CG2R61 3 CG2R61 4 CG2R61 5 CG2R61 6 CG2R61 7 CG2R61 8 CG2R61 9 CG2R61 10 CG2R61 11 HGR61 12 HGR61 13 HGR61 14 HGR61 15 HGR61 16 HGR61 17 HGR61 18 HGR61
@<TRIPOS>MOLECULE
naphtalene
 18 19 0 0 0
****
USER_CHARGES
INVALID_CHARGES
Pose:   2 Cluster:   2 Fr_nu:   3571 TotEn:   -13.92
@<TRIPOS>ATOM
      1 C1        -53.2911    4.9881  -37.8323 C.ar   1 LIG      -0.11500
      2 C2        -54.5977    4.6388  -37.5042 C.ar   1 LIG      -0.11500
      3 C3        -52.2442    5.5067  -33.1092 C.ar   1 LIG      -0.11500
      4 C4        -53.5508    5.1574  -32.7812 C.ar   1 LIG      -0.11500
      5 C5        -52.3754    5.2921  -36.8245 C.ar   1 LIG      -0.11700
      6 C6        -54.9937    4.5921  -36.1674 C.ar   1 LIG      -0.11700
      7 C7        -51.8481    5.5533  -34.4462 C.ar   1 LIG      -0.11700
      8 C8        -54.4666    4.8534  -33.7889 C.ar   1 LIG      -0.11700
      9 C9        -52.7566    5.2504  -35.4734 C.ar   1 LIG       0.00400
     10 C10       -54.0853    4.8952  -35.1400 C.ar   1 LIG       0.00400
     11 H1        -52.9835    5.0247  -38.8732 H      1 LIG       0.11500
     12 H2        -55.3097    4.4020  -38.2895 H      1 LIG       0.11500
     13 H3        -51.5315    5.7435  -32.3242 H      1 LIG       0.11500
     14 H4        -53.8582    5.1223  -31.7402 H      1 LIG       0.11500
     15 H5        -51.3593    5.5630  -37.1042 H      1 LIG       0.11500
     16 H6        -56.0199    4.3161  -35.9340 H      1 LIG       0.11500
     17 H7        -50.8217    5.8285  -34.6792 H      1 LIG       0.11500
     18 H8        -55.4829    4.5832  -33.5095 H      1 LIG       0.11500
@<TRIPOS>BOND
      1       1       2 ar
      2       1       5 ar
      3       2       6 ar
      4       3       4 ar
      5       3       7 ar
      6       4       8 ar
      7       5       9 ar
      8       6      10 ar
      9       7       9 ar
     10       8      10 ar
     11       9      10 ar
     12       1      11 1
     13       2      12 1
     14       3      13 1
     15       4      14 1
     16       5      15 1
     17       6      16 1
     18       7      17 1
     19       8      18 1
@<TRIPOS>ALT_TYPE
CGenFF_4.0_ALT_TYPE_SET
CGenFF_4.0 1 CG2R61 2 CG2R61 3 CG2R61 4 CG2R61 5 CG2R61 6 CG2R61 7 CG2R61 8 CG2R61 9 CG2R61 10 CG2R61 11 HGR61 12 HGR61 13 HGR61 14 HGR61 15 HGR61 16 HGR61 17 HGR61 18 HGR61
@<TRIPOS>MOLECULE
naphtalene
 18 19 0 0 0
****
USER_CHARGES
INVALID_CHARGES
Pose:   3 Cluster:   3 Fr_nu:   8187 TotEn:   -13.59
@<TRIPOS>ATOM
      1 C1        -51.6468  -10.2081  -48.3605 C.ar   1 LIG      -0.11500
      2 C2        -51.9427   -9.0153  -47.7074 C.ar   1 LIG      -0.11500
      3 C3        -49.0849  -11.6873  -44.4977 C.ar   1 LIG      -0.11500
      4 C4        -49.3809  -10.4945  -43.8447 C.ar   1 LIG      -0.11500
      5 C5        -50.8623  -11.1739  -47.7295 C.ar   1 LIG      -0.11700
      6 C6        -51.4555   -8.7838  -46.4209 C.ar   1 LIG      -0.11700
      7 C7        -49.5723  -11.9189  -45.7843 C.ar   1 LIG      -0.11700
      8 C8        -50.1653   -9.5286  -44.4756 C.ar   1 LIG      -0.11700
      9 C9        -50.3633  -10.9577  -46.4346 C.ar   1 LIG       0.00400
     10 C10       -50.6643   -9.7448  -45.7705 C.ar   1 LIG       0.00400
     11 H1        -52.0259  -10.3875  -49.3623 H      1 LIG       0.11500
     12 H2        -52.5537   -8.2641  -48.1994 H      1 LIG       0.11500
     13 H3        -48.4740  -12.4392  -44.0061 H      1 LIG       0.11500
     14 H4        -49.0003  -10.3150  -42.8435 H      1 LIG       0.11500
     15 H5        -50.6433  -12.0988  -48.2592 H      1 LIG       0.11500
     16 H6        -51.6998   -7.8445  -45.9290 H      1 LIG       0.11500
     17 H7        -49.3286  -12.8585  -46.2756 H      1 LIG       0.11500
     18 H8        -50.3839   -8.6033  -43.9464 H      1 LIG       0.11500
@<TRIPOS>BOND
      1       1       2 ar
      2       1       5 ar
      3       2       6 ar
      4       3       4 ar
      5       3       7 ar
      6       4       8 ar
      7       5       9 ar
      8       6      10 ar
      9       7       9 ar
     10       8      10 ar
     11       9      10 ar
     12       1      11 1
     13       2      12 1
     14       3      13 1
     15       4      14 1
     16       5      15 1
     17       6      16 1
     18       7      17 1
     19       8      18 1
@<TRIPOS>ALT_TYPE
CGenFF_4.0_ALT_TYPE_SET
CGenFF_4.0 1 CG2R61 2 CG2R61 3 CG2R61 4 CG2R61 5 CG2R61 6 CG2R61 7 CG2R61 8 CG2R61 9 CG2R61 10 CG2R61 11 HGR61 12 HGR61 13 HGR61 14 HGR61 15 HGR61 16 HGR61 17 HGR61 18 HGR61
@<TRIPOS>MOLECULE
naphtalene
 18 19 0 0 0
****
USER_CHARGES
INVALID_CHARGES
Pose:   4 Cluster:   4 Fr_nu: 113208 TotEn:   -12.40
@<TRIPOS>ATOM
      1 C1        -71.3728  -26.0746  -42.9598 C.ar   1 LIG      -0.11500
      2 C2        -71.9958  -24.9401  -43.4713 C.ar   1 LIG      -0.11500
      3 C3        -74.1943  -28.8842  -45.7559 C.ar   1 LIG      -0.11500
      4 C4        -74.8173  -27.7496  -46.2673 C.ar   1 LIG      -0.11500
      5 C5        -71.7605  -27.3415  -43.3972 C.ar   1 LIG      -0.11700
      6 C6        -73.0087  -25.0679  -44.4219 C.ar   1 LIG      -0.11700
      7 C7        -73.1812  -28.7563  -44.8052 C.ar   1 LIG      -0.11700
      8 C8        -74.4297  -26.4827  -45.8299 C.ar   1 LIG      -0.11700
      9 C9        -72.7784  -27.4889  -44.3536 C.ar   1 LIG       0.00400
     10 C10       -73.4118  -26.3352  -44.8735 C.ar   1 LIG       0.00400
     11 H1        -70.5846  -25.9745  -42.2193 H      1 LIG       0.11500
     12 H2        -71.6930  -23.9543  -43.1303 H      1 LIG       0.11500
     13 H3        -74.4966  -29.8704  -46.0966 H      1 LIG       0.11500
     14 H4        -75.6063  -27.8503  -47.0067 H      1 LIG       0.11500
     15 H5        -71.2599  -28.2144  -42.9833 H      1 LIG       0.11500
     16 H6        -73.4815  -24.1674  -44.8084 H      1 LIG       0.11500
     17 H7        -72.7081  -29.6568  -44.4195 H      1 LIG       0.11500
     18 H8        -74.9307  -25.6095  -46.2431 H      1 LIG       0.11500
@<TRIPOS>BOND
      1       1       2 ar
      2       1       5 ar
      3       2       6 ar
      4       3       4 ar
      5       3       7 ar
      6       4       8 ar
      7       5       9 ar
      8       6      10 ar
      9       7       9 ar
     10       8      10 ar
     11       9      10 ar
     12       1      11 1
     13       2      12 1
     14       3      13 1
     15       4      14 1
     16       5      15 1
     17       6      16 1
     18       7      17 1
     19       8      18 1
@<TRIPOS>ALT_TYPE
CGenFF_4.0_ALT_TYPE_SET
CGenFF_4.0 1 CG2R61 2 CG2R61 3 CG2R61 4 CG2R61 5 CG2R61 6 CG2R61 7 CG2R61 8 CG2R61 9 CG2R61 10 CG2R61 11 HGR61 12 HGR61 13 HGR61 14 HGR61 15 HGR61 16 HGR61 17 HGR61 18 HGR61
@<TRIPOS>MOLECULE
naphtalene
 18 19 0 0 0
****
USER_CHARGES
INVALID_CHARGES
Pose:   5 Cluster:   5 Fr_nu:  13974 TotEn:   -12.22
@<TRIPOS>ATOM
      1 C1        -68.3880  -26.7555  -41.4508 C.ar   1 LIG      -0.11500
      2 C2        -67.9432  -25.4731  -41.7585 C.ar   1 LIG      -0.11500
      3 C3        -72.8710  -25.5498  -42.9075 C.ar   1 LIG      -0.11500
      4 C4        -72.4261  -24.2675  -43.2151 C.ar   1 LIG      -0.11500
      5 C5        -69.7240  -27.0998  -41.6580 C.ar   1 LIG      -0.11700
      6 C6        -68.8325  -24.5303  -42.2745 C.ar   1 LIG      -0.11700
      7 C7        -71.9815  -26.4927  -42.3915 C.ar   1 LIG      -0.11700
      8 C8        -71.0901  -23.9230  -43.0080 C.ar   1 LIG      -0.11700
      9 C9        -70.6333  -26.1634  -42.1766 C.ar   1 LIG       0.00400
     10 C10       -70.1809  -24.8594  -42.4894 C.ar   1 LIG       0.00400
     11 H1        -67.6953  -27.4889  -41.0486 H      1 LIG       0.11500
     12 H2        -66.9029  -25.2062  -41.5971 H      1 LIG       0.11500
     13 H3        -73.9114  -25.8175  -43.0689 H      1 LIG       0.11500
     14 H4        -73.1195  -23.5340  -43.6160 H      1 LIG       0.11500
     15 H5        -70.0497  -28.1079  -41.4099 H      1 LIG       0.11500
     16 H6        -68.4629  -23.5340  -42.5083 H      1 LIG       0.11500
     17 H7        -72.3512  -27.4891  -42.1585 H      1 LIG       0.11500
     18 H8        -70.7643  -22.9147  -43.2553 H      1 LIG       0.11500
@<TRIPOS>BOND
      1       1       2 ar
      2       1       5 ar
      3       2       6 ar
      4       3       4 ar
      5       3       7 ar
      6       4       8 ar
      7       5       9 ar
      8       6      10 ar
      9       7       9 ar
     10       8      10 ar
     11       9      10 ar
     12       1      11 1
     13       2      12 1
     14       3      13 1
     15       4      14 1
     16       5      15 1
     17       6      16 1
     18       7      17 1
     19       8      18 1
@<TRIPOS>ALT_TYPE
CGenFF_4.0_ALT_TYPE_SET
CGenFF_4.0 1 CG2R61 2 CG2R61 3 CG2R61 4 CG2R61 5 CG2R61 6 CG2R61 7 CG2R61 8 CG2R61 9 CG2R61 10 CG2R61 11 HGR61 12 HGR61 13 HGR61 14 HGR61 15 HGR61 16 HGR61 17 HGR61 18 HGR61
@<TRIPOS>MOLECULE
naphtalene
 18 19 0 0 0
****
USER_CHARGES
INVALID_CHARGES
Pose:   6 Cluster:   6 Fr_nu: 243159 TotEn:   -12.01
@<TRIPOS>ATOM
      1 C1        -65.6738    1.5583  -27.4910 C.ar   1 LIG      -0.11500
      2 C2        -64.8375    2.4026  -26.7667 C.ar   1 LIG      -0.11500
      3 C3        -63.5192   -2.3083  -25.4712 C.ar   1 LIG      -0.11500
      4 C4        -62.6829   -1.4639  -24.7470 C.ar   1 LIG      -0.11500
      5 C5        -65.5587    0.1747  -27.3532 C.ar   1 LIG      -0.11700
      6 C6        -63.8830    1.8668  -25.9019 C.ar   1 LIG      -0.11700
      7 C7        -64.4738   -1.7724  -26.3361 C.ar   1 LIG      -0.11700
      8 C8        -62.7978   -0.0803  -24.8848 C.ar   1 LIG      -0.11700
      9 C9        -64.6035   -0.3821  -26.4872 C.ar   1 LIG       0.00400
     10 C10       -63.7531    0.4765  -25.7507 C.ar   1 LIG       0.00400
     11 H1        -66.4163    1.9760  -28.1646 H      1 LIG       0.11500
     12 H2        -64.9281    3.4796  -26.8746 H      1 LIG       0.11500
     13 H3        -63.4292   -3.3856  -25.3637 H      1 LIG       0.11500
     14 H4        -61.9396   -1.8822  -24.0746 H      1 LIG       0.11500
     15 H5        -66.2227   -0.4662  -27.9296 H      1 LIG       0.11500
     16 H6        -63.2402    2.5456  -25.3452 H      1 LIG       0.11500
     17 H7        -65.1170   -2.4513  -26.8920 H      1 LIG       0.11500
     18 H8        -62.1334    0.5608  -24.3090 H      1 LIG       0.11500
@<TRIPOS>BOND
      1       1       2 ar
      2       1       5 ar
      3       2       6 ar
      4       3       4 ar
      5       3       7 ar
      6       4       8 ar
      7       5       9 ar
      8       6      10 ar
      9       7       9 ar
     10       8      10 ar
     11       9      10 ar
     12       1      11 1
     13       2      12 1
     14       3      13 1
     15       4      14 1
     16       5      15 1
     17       6      16 1
     18       7      17 1
     19       8      18 1
@<TRIPOS>ALT_TYPE
CGenFF_4.0_ALT_TYPE_SET
CGenFF_4.0 1 CG2R61 2 CG2R61 3 CG2R61 4 CG2R61 5 CG2R61 6 CG2R61 7 CG2R61 8 CG2R61 9 CG2R61 10 CG2R61 11 HGR61 12 HGR61 13 HGR61 14 HGR61 15 HGR61 16 HGR61 17 HGR61 18 HGR61
@<TRIPOS>MOLECULE
naphtalene
 18 19 0 0 0
****
USER_CHARGES
INVALID_CHARGES
Pose:   7 Cluster:   7 Fr_nu:  94284 TotEn:   -11.51
@<TRIPOS>ATOM
      1 C1        -72.2721  -10.9590  -21.6003 C.ar   1 LIG      -0.11500
      2 C2        -72.7255  -12.1545  -21.0507 C.ar   1 LIG      -0.11500
      3 C3        -76.3654  -10.6051  -24.2065 C.ar   1 LIG      -0.11500
      4 C4        -76.8187  -11.8006  -23.6568 C.ar   1 LIG      -0.11500
      5 C5        -73.0606  -10.2711  -22.5232 C.ar   1 LIG      -0.11700
      6 C6        -73.9690  -12.6667  -21.4215 C.ar   1 LIG      -0.11700
      7 C7        -75.1218  -10.0929  -23.8355 C.ar   1 LIG      -0.11700
      8 C8        -76.0302  -12.4886  -22.7340 C.ar   1 LIG      -0.11700
      9 C9        -74.3149  -10.7720  -22.9081 C.ar   1 LIG       0.00400
     10 C10       -74.7759  -11.9877  -22.3491 C.ar   1 LIG       0.00400
     11 H1        -71.3037  -10.5610  -21.3116 H      1 LIG       0.11500
     12 H2        -72.1110  -12.6891  -20.3321 H      1 LIG       0.11500
     13 H3        -76.9796  -10.0699  -24.9251 H      1 LIG       0.11500
     14 H4        -77.7865  -12.1989  -23.9469 H      1 LIG       0.11500
     15 H5        -72.6858   -9.3387  -22.9403 H      1 LIG       0.11500
     16 H6        -74.3036  -13.6025  -20.9788 H      1 LIG       0.11500
     17 H7        -74.7878   -9.1567  -24.2778 H      1 LIG       0.11500
     18 H8        -76.4045  -13.4215  -22.3173 H      1 LIG       0.11500
@<TRIPOS>BOND
      1       1       2 ar
      2       1       5 ar
      3       2       6 ar
      4       3       4 ar
      5       3       7 ar
      6       4       8 ar
      7       5       9 ar
      8       6      10 ar
      9       7       9 ar
     10       8      10 ar
     11       9      10 ar
     12       1      11 1
     13       2      12 1
     14       3      13 1
     15       4      14 1
     16       5      15 1
     17       6      16 1
     18       7      17 1
     19       8      18 1
@<TRIPOS>ALT_TYPE
CGenFF_4.0_ALT_TYPE_SET
CGenFF_4.0 1 CG2R61 2 CG2R61 3 CG2R61 4 CG2R61 5 CG2R61 6 CG2R61 7 CG2R61 8 CG2R61 9 CG2R61 10 CG2R61 11 HGR61 12 HGR61 13 HGR61 14 HGR61 15 HGR61 16 HGR61 17 HGR61 18 HGR61
@<TRIPOS>MOLECULE
naphtalene
 18 19 0 0 0
****
USER_CHARGES
INVALID_CHARGES
Pose:   8 Cluster:   8 Fr_nu: 170147 TotEn:   -11.47
@<TRIPOS>ATOM
      1 C1        -50.3608   -9.3039  -49.2881 C.ar   1 LIG      -0.11500
      2 C2        -49.2585  -10.1422  -49.4256 C.ar   1 LIG      -0.11500
      3 C3        -49.9319   -9.5350  -44.4470 C.ar   1 LIG      -0.11500
      4 C4        -48.8296  -10.3733  -44.5847 C.ar   1 LIG      -0.11500
      5 C5        -50.8076   -8.9405  -48.0173 C.ar   1 LIG      -0.11700
      6 C6        -48.5987  -10.6203  -48.2933 C.ar   1 LIG      -0.11700
      7 C7        -50.5917   -9.0568  -45.5796 C.ar   1 LIG      -0.11700
      8 C8        -48.3827  -10.7368  -45.8554 C.ar   1 LIG      -0.11700
      9 C9        -50.1556   -9.4124  -46.8663 C.ar   1 LIG       0.00400
     10 C10       -49.0347  -10.2649  -47.0064 C.ar   1 LIG       0.00400
     11 H1        -50.8744   -8.9325  -50.1700 H      1 LIG       0.11500
     12 H2        -48.9113  -10.4243  -50.4154 H      1 LIG       0.11500
     13 H3        -50.2796   -9.2523  -43.4574 H      1 LIG       0.11500
     14 H4        -48.3173  -10.7456  -43.7025 H      1 LIG       0.11500
     15 H5        -51.6716   -8.2845  -47.9336 H      1 LIG       0.11500
     16 H6        -47.7388  -11.2740  -48.4245 H      1 LIG       0.11500
     17 H7        -51.4509   -8.4025  -45.4481 H      1 LIG       0.11500
     18 H8        -47.5191  -11.3935  -45.9394 H      1 LIG       0.11500
@<TRIPOS>BOND
      1       1       2 ar
      2       1       5 ar
      3       2       6 ar
      4       3       4 ar
      5       3       7 ar
      6       4       8 ar
      7       5       9 ar
      8       6      10 ar
      9       7       9 ar
     10       8      10 ar
     11       9      10 ar
     12       1      11 1
     13       2      12 1
     14       3      13 1
     15       4      14 1
     16       5      15 1
     17       6      16 1
     18       7      17 1
     19       8      18 1
@<TRIPOS>ALT_TYPE
CGenFF_4.0_ALT_TYPE_SET
CGenFF_4.0 1 CG2R61 2 CG2R61 3 CG2R61 4 CG2R61 5 CG2R61 6 CG2R61 7 CG2R61 8 CG2R61 9 CG2R61 10 CG2R61 11 HGR61 12 HGR61 13 HGR61 14 HGR61 15 HGR61 16 HGR61 17 HGR61 18 HGR61
@<TRIPOS>MOLECULE
naphtalene
 18 19 0 0 0
****
USER_CHARGES
INVALID_CHARGES
Pose:   9 Cluster:   9 Fr_nu:   1353 TotEn:   -11.37
@<TRIPOS>ATOM
      1 C1        -61.0168  -10.7273  -57.1821 C.ar   1 LIG      -0.11500
      2 C2        -61.5088  -11.2599  -55.9942 C.ar   1 LIG      -0.11500
      3 C3        -61.7294   -6.2323  -55.4616 C.ar   1 LIG      -0.11500
      4 C4        -62.2214   -6.7650  -54.2738 C.ar   1 LIG      -0.11500
      5 C5        -60.9467   -9.3441  -57.3513 C.ar   1 LIG      -0.11700
      6 C6        -61.9326  -10.4116  -54.9710 C.ar   1 LIG      -0.11700
      7 C7        -61.3055   -7.0807  -56.4849 C.ar   1 LIG      -0.11700
      8 C8        -62.2916   -8.1481  -54.1045 C.ar   1 LIG      -0.11700
      9 C9        -61.3690   -8.4753  -56.3318 C.ar   1 LIG       0.00400
     10 C10       -61.8693   -9.0170  -55.1239 C.ar   1 LIG       0.00400
     11 H1        -60.6875  -11.3881  -57.9786 H      1 LIG       0.11500
     12 H2        -61.5627  -12.3368  -55.8634 H      1 LIG       0.11500
     13 H3        -61.6751   -5.1553  -55.5930 H      1 LIG       0.11500
     14 H4        -62.5519   -6.1037  -53.4782 H      1 LIG       0.11500
     15 H5        -60.5590   -8.9500  -58.2884 H      1 LIG       0.11500
     16 H6        -62.3132  -10.8499  -54.0507 H      1 LIG       0.11500
     17 H7        -60.9242   -6.6422  -57.4047 H      1 LIG       0.11500
     18 H8        -62.6800   -8.5425  -53.1677 H      1 LIG       0.11500
@<TRIPOS>BOND
      1       1       2 ar
      2       1       5 ar
      3       2       6 ar
      4       3       4 ar
      5       3       7 ar
      6       4       8 ar
      7       5       9 ar
      8       6      10 ar
      9       7       9 ar
     10       8      10 ar
     11       9      10 ar
     12       1      11 1
     13       2      12 1
     14       3      13 1
     15       4      14 1
     16       5      15 1
     17       6      16 1
     18       7      17 1
     19       8      18 1
@<TRIPOS>ALT_TYPE
CGenFF_4.0_ALT_TYPE_SET
CGenFF_4.0 1 CG2R61 2 CG2R61 3 CG2R61 4 CG2R61 5 CG2R61 6 CG2R61 7 CG2R61 8 CG2R61 9 CG2R61 10 CG2R61 11 HGR61 12 HGR61 13 HGR61 14 HGR61 15 HGR61 16 HGR61 17 HGR61 18 HGR61
@<TRIPOS>MOLECULE
naphtalene
 18 19 0 0 0
****
USER_CHARGES
INVALID_CHARGES
Pose:  10 Cluster:  10 Fr_nu: 410486 TotEn:   -11.34
@<TRIPOS>ATOM
      1 C1        -69.0406  -24.3724  -42.6971 C.ar   1 LIG      -0.11500
      2 C2        -68.4715  -25.5920  -43.0516 C.ar   1 LIG      -0.11500
      3 C3        -73.4332  -26.0651  -43.9268 C.ar   1 LIG      -0.11500
      4 C4        -72.8640  -27.2846  -44.2813 C.ar   1 LIG      -0.11500
      5 C5        -70.4166  -24.1805  -42.8245 C.ar   1 LIG      -0.11700
      6 C6        -69.2760  -26.6242  -43.5347 C.ar   1 LIG      -0.11700
      7 C7        -72.6286  -25.0328  -43.4436 C.ar   1 LIG      -0.11700
      8 C8        -71.4880  -27.4767  -44.1541 C.ar   1 LIG      -0.11700
      9 C9        -71.2417  -25.2085  -43.3090 C.ar   1 LIG       0.00400
     10 C10       -70.6629  -26.4486  -43.6695 C.ar   1 LIG       0.00400
     11 H1        -68.4136  -23.5690  -42.3216 H      1 LIG       0.11500
     12 H2        -67.4002  -25.7405  -42.9519 H      1 LIG       0.11500
     13 H3        -74.5047  -25.9160  -44.0262 H      1 LIG       0.11500
     14 H4        -73.4912  -28.0872  -44.6581 H      1 LIG       0.11500
     15 H5        -70.8397  -23.2188  -42.5417 H      1 LIG       0.11500
     16 H6        -68.8098  -27.5694  -43.8053 H      1 LIG       0.11500
     17 H7        -73.0951  -24.0881  -43.1724 H      1 LIG       0.11500
     18 H8        -71.0645  -28.4381  -44.4375 H      1 LIG       0.11500
@<TRIPOS>BOND
      1       1       2 ar
      2       1       5 ar
      3       2       6 ar
      4       3       4 ar
      5       3       7 ar
      6       4       8 ar
      7       5       9 ar
      8       6      10 ar
      9       7       9 ar
     10       8      10 ar
     11       9      10 ar
     12       1      11 1
     13       2      12 1
     14       3      13 1
     15       4      14 1
     16       5      15 1
     17       6      16 1
     18       7      17 1
     19       8      18 1
@<TRIPOS>ALT_TYPE
CGenFF_4.0_ALT_TYPE_SET
CGenFF_4.0 1 CG2R61 2 CG2R61 3 CG2R61 4 CG2R61 5 CG2R61 6 CG2R61 7 CG2R61 8 CG2R61 9 CG2R61 10 CG2R61 11 HGR61 12 HGR61 13 HGR61 14 HGR61 15 HGR61 16 HGR61 17 HGR61 18 HGR61
@<TRIPOS>MOLECULE
naphtalene
 18 19 0 0 0
****
USER_CHARGES
INVALID_CHARGES
Pose:  11 Cluster:  11 Fr_nu:   2625 TotEn:   -11.30
@<TRIPOS>ATOM
      1 C1        -70.0939    6.7159  -38.9804 C.ar   1 LIG      -0.11500
      2 C2        -71.1357    6.0638  -38.3274 C.ar   1 LIG      -0.11500
      3 C3        -73.0162    7.5870  -42.7718 C.ar   1 LIG      -0.11500
      4 C4        -74.0578    6.9349  -42.1187 C.ar   1 LIG      -0.11500
      5 C5        -70.2964    7.2594  -40.2493 C.ar   1 LIG      -0.11700
      6 C6        -72.3838    5.9528  -38.9405 C.ar   1 LIG      -0.11700
      7 C7        -71.7679    7.6981  -42.1585 C.ar   1 LIG      -0.11700
      8 C8        -73.8554    6.3913  -40.8498 C.ar   1 LIG      -0.11700
      9 C9        -71.5463    7.1569  -40.8816 C.ar   1 LIG       0.00400
     10 C10       -72.6056    6.4938  -40.2175 C.ar   1 LIG       0.00400
     11 H1        -69.1223    6.8016  -38.5028 H      1 LIG       0.11500
     12 H2        -70.9770    5.6413  -37.3395 H      1 LIG       0.11500
     13 H3        -73.1742    8.0099  -43.7599 H      1 LIG       0.11500
     14 H4        -75.0288    6.8482  -42.5974 H      1 LIG       0.11500
     15 H5        -69.4677    7.7644  -40.7413 H      1 LIG       0.11500
     16 H6        -73.1839    5.4393  -38.4114 H      1 LIG       0.11500
     17 H7        -70.9683    8.2123  -42.6875 H      1 LIG       0.11500
     18 H8        -74.6839    5.8855  -40.3580 H      1 LIG       0.11500
@<TRIPOS>BOND
      1       1       2 ar
      2       1       5 ar
      3       2       6 ar
      4       3       4 ar
      5       3       7 ar
      6       4       8 ar
      7       5       9 ar
      8       6      10 ar
      9       7       9 ar
     10       8      10 ar
     11       9      10 ar
     12       1      11 1
     13       2      12 1
     14       3      13 1
     15       4      14 1
     16       5      15 1
     17       6      16 1
     18       7      17 1
     19       8      18 1
@<TRIPOS>ALT_TYPE
CGenFF_4.0_ALT_TYPE_SET
CGenFF_4.0 1 CG2R61 2 CG2R61 3 CG2R61 4 CG2R61 5 CG2R61 6 CG2R61 7 CG2R61 8 CG2R61 9 CG2R61 10 CG2R61 11 HGR61 12 HGR61 13 HGR61 14 HGR61 15 HGR61 16 HGR61 17 HGR61 18 HGR61
@<TRIPOS>MOLECULE
naphtalene
 18 19 0 0 0
****
USER_CHARGES
INVALID_CHARGES
Pose:  12 Cluster:  12 Fr_nu:   3229 TotEn:   -11.24
@<TRIPOS>ATOM
      1 C1        -71.3288  -29.4072  -42.5081 C.ar   1 LIG      -0.11500
      2 C2        -72.4351  -29.4320  -43.3521 C.ar   1 LIG      -0.11500
      3 C3        -71.3297  -24.5438  -42.6500 C.ar   1 LIG      -0.11500
      4 C4        -72.4360  -24.5687  -43.4940 C.ar   1 LIG      -0.11500
      5 C5        -70.7737  -28.1876  -42.1196 C.ar   1 LIG      -0.11700
      6 C6        -72.9906  -28.2374  -43.8109 C.ar   1 LIG      -0.11700
      7 C7        -70.7742  -25.7386  -42.1911 C.ar   1 LIG      -0.11700
      8 C8        -72.9911  -25.7883  -43.8825 C.ar   1 LIG      -0.11700
      9 C9        -71.3199  -26.9753  -42.5719 C.ar   1 LIG       0.00400
     10 C10       -72.4449  -27.0006  -43.4302 C.ar   1 LIG       0.00400
     11 H1        -70.8964  -30.3376  -42.1516 H      1 LIG       0.11500
     12 H2        -72.8666  -30.3820  -43.6536 H      1 LIG       0.11500
     13 H3        -70.8977  -23.5939  -42.3479 H      1 LIG       0.11500
     14 H4        -72.8671  -23.6381  -43.8513 H      1 LIG       0.11500
     15 H5        -69.9088  -28.1922  -41.4596 H      1 LIG       0.11500
     16 H6        -73.8556  -28.2805  -44.4695 H      1 LIG       0.11500
     17 H7        -69.9097  -25.6952  -41.5319 H      1 LIG       0.11500
     18 H8        -73.8556  -25.7840  -44.5432 H      1 LIG       0.11500
@<TRIPOS>BOND
      1       1       2 ar
      2       1       5 ar
      3       2       6 ar
      4       3       4 ar
      5       3       7 ar
      6       4       8 ar
      7       5       9 ar
      8       6      10 ar
      9       7       9 ar
     10       8      10 ar
     11       9      10 ar
     12       1      11 1
     13       2      12 1
     14       3      13 1
     15       4      14 1
     16       5      15 1
     17       6      16 1
     18       7      17 1
     19       8      18 1
@<TRIPOS>ALT_TYPE
CGenFF_4.0_ALT_TYPE_SET
CGenFF_4.0 1 CG2R61 2 CG2R61 3 CG2R61 4 CG2R61 5 CG2R61 6 CG2R61 7 CG2R61 8 CG2R61 9 CG2R61 10 CG2R61 11 HGR61 12 HGR61 13 HGR61 14 HGR61 15 HGR61 16 HGR61 17 HGR61 18 HGR61
@<TRIPOS>MOLECULE
naphtalene
 18 19 0 0 0
****
USER_CHARGES
INVALID_CHARGES
Pose:  13 Cluster:  13 Fr_nu:   4556 TotEn:   -11.14
@<TRIPOS>ATOM
      1 C1        -61.2180  -21.8329  -47.9394 C.ar   1 LIG      -0.11500
      2 C2        -62.0499  -21.9877  -46.8345 C.ar   1 LIG      -0.11500
      3 C3        -65.1186  -21.4066  -50.8163 C.ar   1 LIG      -0.11500
      4 C4        -65.9505  -21.5615  -49.7113 C.ar   1 LIG      -0.11500
      5 C5        -61.7687  -21.6493  -49.2081 C.ar   1 LIG      -0.11700
      6 C6        -63.4356  -21.9596  -46.9939 C.ar   1 LIG      -0.11700
      7 C7        -63.7329  -21.4347  -50.6568 C.ar   1 LIG      -0.11700
      8 C8        -65.3999  -21.7451  -48.4426 C.ar   1 LIG      -0.11700
      9 C9        -63.1614  -21.6185  -49.3872 C.ar   1 LIG       0.00400
     10 C10       -64.0072  -21.7760  -48.2635 C.ar   1 LIG       0.00400
     11 H1        -60.1394  -21.8553  -47.8148 H      1 LIG       0.11500
     12 H2        -61.6202  -22.1303  -45.8473 H      1 LIG       0.11500
     13 H3        -65.5478  -21.2639  -51.8040 H      1 LIG       0.11500
     14 H4        -67.0290  -21.5404  -49.8367 H      1 LIG       0.11500
     15 H5        -61.0993  -21.5308  -50.0576 H      1 LIG       0.11500
     16 H6        -64.0668  -22.0822  -46.1162 H      1 LIG       0.11500
     17 H7        -63.1019  -21.3112  -51.5345 H      1 LIG       0.11500
     18 H8        -66.0692  -21.8644  -47.5930 H      1 LIG       0.11500
@<TRIPOS>BOND
      1       1       2 ar
      2       1       5 ar
      3       2       6 ar
      4       3       4 ar
      5       3       7 ar
      6       4       8 ar
      7       5       9 ar
      8       6      10 ar
      9       7       9 ar
     10       8      10 ar
     11       9      10 ar
     12       1      11 1
     13       2      12 1
     14       3      13 1
     15       4      14 1
     16       5      15 1
     17       6      16 1
     18       7      17 1
     19       8      18 1
@<TRIPOS>ALT_TYPE
CGenFF_4.0_ALT_TYPE_SET
CGenFF_4.0 1 CG2R61 2 CG2R61 3 CG2R61 4 CG2R61 5 CG2R61 6 CG2R61 7 CG2R61 8 CG2R61 9 CG2R61 10 CG2R61 11 HGR61 12 HGR61 13 HGR61 14 HGR61 15 HGR61 16 HGR61 17 HGR61 18 HGR61
@<TRIPOS>MOLECULE
naphtalene
 18 19 0 0 0
****
USER_CHARGES
INVALID_CHARGES
Pose:  14 Cluster:  14 Fr_nu: 319783 TotEn:   -11.03
@<TRIPOS>ATOM
      1 C1        -50.0117   -9.5945  -44.4118 C.ar   1 LIG      -0.11500
      2 C2        -49.6833  -10.7166  -43.6570 C.ar   1 LIG      -0.11500
      3 C3        -47.6048  -11.4472  -48.2127 C.ar   1 LIG      -0.11500
      4 C4        -47.2765  -12.5693  -47.4578 C.ar   1 LIG      -0.11500
      5 C5        -49.5791   -9.4912  -45.7342 C.ar   1 LIG      -0.11700
      6 C6        -48.9212  -11.7397  -44.2214 C.ar   1 LIG      -0.11700
      7 C7        -48.3671  -10.4241  -47.6482 C.ar   1 LIG      -0.11700
      8 C8        -47.7090  -12.6727  -46.1354 C.ar   1 LIG      -0.11700
      9 C9        -48.8110  -10.5114  -46.3186 C.ar   1 LIG       0.00400
     10 C10       -48.4771  -11.6525  -45.5509 C.ar   1 LIG       0.00400
     11 H1        -50.6047   -8.7981  -43.9717 H      1 LIG       0.11500
     12 H2        -50.0209  -10.7962  -42.6277 H      1 LIG       0.11500
     13 H3        -47.2677  -11.3671  -49.2423 H      1 LIG       0.11500
     14 H4        -46.6824  -13.3648  -47.8980 H      1 LIG       0.11500
     15 H5        -49.8473   -8.6047  -46.3053 H      1 LIG       0.11500
     16 H6        -48.6767  -12.6080  -43.6130 H      1 LIG       0.11500
     17 H7        -48.6122   -9.5564  -48.2570 H      1 LIG       0.11500
     18 H8        -47.4403  -13.5588  -45.5637 H      1 LIG       0.11500
@<TRIPOS>BOND
      1       1       2 ar
      2       1       5 ar
      3       2       6 ar
      4       3       4 ar
      5       3       7 ar
      6       4       8 ar
      7       5       9 ar
      8       6      10 ar
      9       7       9 ar
     10       8      10 ar
     11       9      10 ar
     12       1      11 1
     13       2      12 1
     14       3      13 1
     15       4      14 1
     16       5      15 1
     17       6      16 1
     18       7      17 1
     19       8      18 1
@<TRIPOS>ALT_TYPE
CGenFF_4.0_ALT_TYPE_SET
CGenFF_4.0 1 CG2R61 2 CG2R61 3 CG2R61 4 CG2R61 5 CG2R61 6 CG2R61 7 CG2R61 8 CG2R61 9 CG2R61 10 CG2R61 11 HGR61 12 HGR61 13 HGR61 14 HGR61 15 HGR61 16 HGR61 17 HGR61 18 HGR61
@<TRIPOS>MOLECULE
naphtalene
 18 19 0 0 0
****
USER_CHARGES
INVALID_CHARGES
Pose:  15 Cluster:  15 Fr_nu: 323851 TotEn:   -10.97
@<TRIPOS>ATOM
      1 C1        -71.7793  -28.8523  -43.7302 C.ar   1 LIG      -0.11500
      2 C2        -70.5506  -28.5067  -44.2848 C.ar   1 LIG      -0.11500
      3 C3        -72.4414  -24.2413  -42.3253 C.ar   1 LIG      -0.11500
      4 C4        -71.2126  -23.8959  -42.8799 C.ar   1 LIG      -0.11500
      5 C5        -72.5604  -27.8811  -43.1031 C.ar   1 LIG      -0.11700
      6 C6        -70.0981  -27.1890  -44.2145 C.ar   1 LIG      -0.11700
      7 C7        -72.8939  -25.5592  -42.3956 C.ar   1 LIG      -0.11700
      8 C8        -70.4314  -24.8670  -43.5070 C.ar   1 LIG      -0.11700
      9 C9        -72.1207  -26.5497  -43.0230 C.ar   1 LIG       0.00400
     10 C10       -70.8711  -26.1984  -43.5870 C.ar   1 LIG       0.00400
     11 H1        -72.1308  -29.8784  -43.7847 H      1 LIG       0.11500
     12 H2        -69.9433  -29.2635  -44.7730 H      1 LIG       0.11500
     13 H3        -73.0493  -23.4849  -41.8369 H      1 LIG       0.11500
     14 H4        -70.8611  -22.8699  -42.8238 H      1 LIG       0.11500
     15 H5        -73.5174  -28.1740  -42.6761 H      1 LIG       0.11500
     16 H6        -69.1347  -26.9413  -44.6553 H      1 LIG       0.11500
     17 H7        -73.8577  -25.8065  -41.9555 H      1 LIG       0.11500
     18 H8        -69.4740  -24.5745  -43.9333 H      1 LIG       0.11500
@<TRIPOS>BOND
      1       1       2 ar
      2       1       5 ar
      3       2       6 ar
      4       3       4 ar
      5       3       7 ar
      6       4       8 ar
      7       5       9 ar
      8       6      10 ar
      9       7       9 ar
     10       8      10 ar
     11       9      10 ar
     12       1      11 1
     13       2      12 1
     14       3      13 1
     15       4      14 1
     16       5      15 1
     17       6      16 1
     18       7      17 1
     19       8      18 1
@<TRIPOS>ALT_TYPE
CGenFF_4.0_ALT_TYPE_SET
CGenFF_4.0 1 CG2R61 2 CG2R61 3 CG2R61 4 CG2R61 5 CG2R61 6 CG2R61 7 CG2R61 8 CG2R61 9 CG2R61 10 CG2R61 11 HGR61 12 HGR61 13 HGR61 14 HGR61 15 HGR61 16 HGR61 17 HGR61 18 HGR61
@<TRIPOS>MOLECULE
naphtalene
 18 19 0 0 0
****
USER_CHARGES
INVALID_CHARGES
Pose:  16 Cluster:  16 Fr_nu: 131464 TotEn:   -10.94
@<TRIPOS>ATOM
      1 C1        -62.3253  -21.8097  -22.3409 C.ar   1 LIG      -0.11500
      2 C2        -63.5848  -22.2251  -22.7627 C.ar   1 LIG      -0.11500
      3 C3        -60.3864  -23.4926  -26.4739 C.ar   1 LIG      -0.11500
      4 C4        -61.6460  -23.9079  -26.8956 C.ar   1 LIG      -0.11500
      5 C5        -61.2118  -22.0190  -23.1551 C.ar   1 LIG      -0.11700
      6 C6        -63.7358  -22.8512  -24.0002 C.ar   1 LIG      -0.11700
      7 C7        -60.2355  -22.8664  -25.2363 C.ar   1 LIG      -0.11700
      8 C8        -62.7595  -23.6988  -26.0814 C.ar   1 LIG      -0.11700
      9 C9        -61.3452  -22.6477  -24.4038 C.ar   1 LIG       0.00400
     10 C10       -62.6261  -23.0701  -24.8327 C.ar   1 LIG       0.00400
     11 H1        -62.2083  -21.3229  -21.3771 H      1 LIG       0.11500
     12 H2        -64.4510  -22.0615  -22.1282 H      1 LIG       0.11500
     13 H3        -59.5196  -23.6558  -27.1081 H      1 LIG       0.11500
     14 H4        -61.7622  -24.3960  -27.8588 H      1 LIG       0.11500
     15 H5        -60.2368  -21.6865  -22.8048 H      1 LIG       0.11500
     16 H6        -64.7298  -23.1672  -24.3099 H      1 LIG       0.11500
     17 H7        -59.2415  -22.5498  -24.9271 H      1 LIG       0.11500
     18 H8        -63.7346  -24.0320  -26.4312 H      1 LIG       0.11500
@<TRIPOS>BOND
      1       1       2 ar
      2       1       5 ar
      3       2       6 ar
      4       3       4 ar
      5       3       7 ar
      6       4       8 ar
      7       5       9 ar
      8       6      10 ar
      9       7       9 ar
     10       8      10 ar
     11       9      10 ar
     12       1      11 1
     13       2      12 1
     14       3      13 1
     15       4      14 1
     16       5      15 1
     17       6      16 1
     18       7      17 1
     19       8      18 1
@<TRIPOS>ALT_TYPE
CGenFF_4.0_ALT_TYPE_SET
CGenFF_4.0 1 CG2R61 2 CG2R61 3 CG2R61 4 CG2R61 5 CG2R61 6 CG2R61 7 CG2R61 8 CG2R61 9 CG2R61 10 CG2R61 11 HGR61 12 HGR61 13 HGR61 14 HGR61 15 HGR61 16 HGR61 17 HGR61 18 HGR61
@<TRIPOS>MOLECULE
naphtalene
 18 19 0 0 0
****
USER_CHARGES
INVALID_CHARGES
Pose:  17 Cluster:  17 Fr_nu:   1522 TotEn:   -10.93
@<TRIPOS>ATOM
      1 C1        -59.7135  -12.0407  -54.7344 C.ar   1 LIG      -0.11500
      2 C2        -60.5906  -12.0893  -53.6550 C.ar   1 LIG      -0.11500
      3 C3        -61.2839   -7.5627  -55.8086 C.ar   1 LIG      -0.11500
      4 C4        -62.1611   -7.6115  -54.7292 C.ar   1 LIG      -0.11500
      5 C5        -59.6630  -10.9047  -55.5428 C.ar   1 LIG      -0.11700
      6 C6        -61.4206  -11.0024  -53.3798 C.ar   1 LIG      -0.11700
      7 C7        -60.4538   -8.6498  -56.0838 C.ar   1 LIG      -0.11700
      8 C8        -62.2116   -8.7474  -53.9208 C.ar   1 LIG      -0.11700
      9 C9        -60.4913   -9.8013  -55.2806 C.ar   1 LIG       0.00400
     10 C10       -61.3833   -9.8508  -54.1830 C.ar   1 LIG       0.00400
     11 H1        -59.0679  -12.8875  -54.9485 H      1 LIG       0.11500
     12 H2        -60.6289  -12.9740  -53.0261 H      1 LIG       0.11500
     13 H3        -61.2450   -6.6781  -56.4380 H      1 LIG       0.11500
     14 H4        -62.8074   -6.7650  -54.5165 H      1 LIG       0.11500
     15 H5        -58.9700  -10.8890  -56.3815 H      1 LIG       0.11500
     16 H6        -62.0982  -11.0620  -52.5306 H      1 LIG       0.11500
     17 H7        -59.7758   -8.5896  -56.9325 H      1 LIG       0.11500
     18 H8        -62.9052   -8.7637  -53.0825 H      1 LIG       0.11500
@<TRIPOS>BOND
      1       1       2 ar
      2       1       5 ar
      3       2       6 ar
      4       3       4 ar
      5       3       7 ar
      6       4       8 ar
      7       5       9 ar
      8       6      10 ar
      9       7       9 ar
     10       8      10 ar
     11       9      10 ar
     12       1      11 1
     13       2      12 1
     14       3      13 1
     15       4      14 1
     16       5      15 1
     17       6      16 1
     18       7      17 1
     19       8      18 1
@<TRIPOS>ALT_TYPE
CGenFF_4.0_ALT_TYPE_SET
CGenFF_4.0 1 CG2R61 2 CG2R61 3 CG2R61 4 CG2R61 5 CG2R61 6 CG2R61 7 CG2R61 8 CG2R61 9 CG2R61 10 CG2R61 11 HGR61 12 HGR61 13 HGR61 14 HGR61 15 HGR61 16 HGR61 17 HGR61 18 HGR61
@<TRIPOS>MOLECULE
naphtalene
 18 19 0 0 0
****
USER_CHARGES
INVALID_CHARGES
Pose:  18 Cluster:  18 Fr_nu:   9656 TotEn:   -10.80
@<TRIPOS>ATOM
      1 C1        -59.5849   -4.1896  -56.8639 C.ar   1 LIG      -0.11500
      2 C2        -60.2535   -3.5152  -55.8465 C.ar   1 LIG      -0.11500
      3 C3        -61.5904   -8.3761  -55.4066 C.ar   1 LIG      -0.11500
      4 C4        -62.2590   -7.7017  -54.3893 C.ar   1 LIG      -0.11500
      5 C5        -59.7471   -5.5673  -57.0128 C.ar   1 LIG      -0.11700
      6 C6        -61.0869   -4.2158  -54.9742 C.ar   1 LIG      -0.11700
      7 C7        -60.7570   -7.6755  -56.2790 C.ar   1 LIG      -0.11700
      8 C8        -62.0968   -6.3240  -54.2402 C.ar   1 LIG      -0.11700
      9 C9        -60.5820   -6.2886  -56.1438 C.ar   1 LIG       0.00400
     10 C10       -61.2619   -5.6027  -55.1092 C.ar   1 LIG       0.00400
     11 H1        -58.9358   -3.6437  -57.5423 H      1 LIG       0.11500
     12 H2        -60.1267   -2.4427  -55.7316 H      1 LIG       0.11500
     13 H3        -61.7169   -9.4489  -55.5222 H      1 LIG       0.11500
     14 H4        -62.9068   -8.2482  -53.7103 H      1 LIG       0.11500
     15 H5        -59.2143   -6.0738  -57.8149 H      1 LIG       0.11500
     16 H6        -61.6001   -3.6682  -54.1864 H      1 LIG       0.11500
     17 H7        -60.2446   -8.2231  -57.0672 H      1 LIG       0.11500
     18 H8        -62.6290   -5.8173  -53.4377 H      1 LIG       0.11500
@<TRIPOS>BOND
      1       1       2 ar
      2       1       5 ar
      3       2       6 ar
      4       3       4 ar
      5       3       7 ar
      6       4       8 ar
      7       5       9 ar
      8       6      10 ar
      9       7       9 ar
     10       8      10 ar
     11       9      10 ar
     12       1      11 1
     13       2      12 1
     14       3      13 1
     15       4      14 1
     16       5      15 1
     17       6      16 1
     18       7      17 1
     19       8      18 1
@<TRIPOS>ALT_TYPE
CGenFF_4.0_ALT_TYPE_SET
CGenFF_4.0 1 CG2R61 2 CG2R61 3 CG2R61 4 CG2R61 5 CG2R61 6 CG2R61 7 CG2R61 8 CG2R61 9 CG2R61 10 CG2R61 11 HGR61 12 HGR61 13 HGR61 14 HGR61 15 HGR61 16 HGR61 17 HGR61 18 HGR61
@<TRIPOS>MOLECULE
naphtalene
 18 19 0 0 0
****
USER_CHARGES
INVALID_CHARGES
Pose:  19 Cluster:  19 Fr_nu: 106708 TotEn:   -10.63
@<TRIPOS>ATOM
      1 C1        -69.5678    0.7439  -29.2757 C.ar   1 LIG      -0.11500
      2 C2        -69.6986   -0.4707  -28.6090 C.ar   1 LIG      -0.11500
      3 C3        -64.9943    1.1363  -27.6626 C.ar   1 LIG      -0.11500
      4 C4        -65.1252   -0.0783  -26.9960 C.ar   1 LIG      -0.11500
      5 C5        -68.3668    1.4509  -29.2099 C.ar   1 LIG      -0.11700
      6 C6        -68.6292   -0.9830  -27.8741 C.ar   1 LIG      -0.11700
      7 C7        -66.0638    1.6486  -28.3977 C.ar   1 LIG      -0.11700
      8 C8        -66.3262   -0.7854  -27.0616 C.ar   1 LIG      -0.11700
      9 C9        -67.2799    0.9503  -28.4747 C.ar   1 LIG       0.00400
     10 C10       -67.4131   -0.2848  -27.7968 C.ar   1 LIG       0.00400
     11 H1        -70.4009    1.1425  -29.8472 H      1 LIG       0.11500
     12 H2        -70.6339   -1.0205  -28.6611 H      1 LIG       0.11500
     13 H3        -64.0590    1.6866  -27.6111 H      1 LIG       0.11500
     14 H4        -64.2923   -0.4757  -26.4234 H      1 LIG       0.11500
     15 H5        -68.2872    2.3986  -29.7386 H      1 LIG       0.11500
     16 H6        -68.7537   -1.9345  -27.3613 H      1 LIG       0.11500
     17 H7        -65.9389    2.5996  -28.9110 H      1 LIG       0.11500
     18 H8        -66.4063   -1.7328  -26.5324 H      1 LIG       0.11500
@<TRIPOS>BOND
      1       1       2 ar
      2       1       5 ar
      3       2       6 ar
      4       3       4 ar
      5       3       7 ar
      6       4       8 ar
      7       5       9 ar
      8       6      10 ar
      9       7       9 ar
     10       8      10 ar
     11       9      10 ar
     12       1      11 1
     13       2      12 1
     14       3      13 1
     15       4      14 1
     16       5      15 1
     17       6      16 1
     18       7      17 1
     19       8      18 1
@<TRIPOS>ALT_TYPE
CGenFF_4.0_ALT_TYPE_SET
CGenFF_4.0 1 CG2R61 2 CG2R61 3 CG2R61 4 CG2R61 5 CG2R61 6 CG2R61 7 CG2R61 8 CG2R61 9 CG2R61 10 CG2R61 11 HGR61 12 HGR61 13 HGR61 14 HGR61 15 HGR61 16 HGR61 17 HGR61 18 HGR61
@<TRIPOS>MOLECULE
naphtalene
 18 19 0 0 0
****
USER_CHARGES
INVALID_CHARGES
Pose:  20 Cluster:  20 Fr_nu:  61665 TotEn:   -10.60
@<TRIPOS>ATOM
      1 C1        -48.9535    6.5896  -34.3613 C.ar   1 LIG      -0.11500
      2 C2        -49.3649    7.6438  -33.5513 C.ar   1 LIG      -0.11500
      3 C3        -53.4414    4.7171  -34.2031 C.ar   1 LIG      -0.11500
      4 C4        -53.8527    5.7714  -33.3930 C.ar   1 LIG      -0.11500
      5 C5        -49.8610    5.5957  -34.7287 C.ar   1 LIG      -0.11700
      6 C6        -50.6852    7.7083  -33.1054 C.ar   1 LIG      -0.11700
      7 C7        -52.1210    4.6527  -34.6491 C.ar   1 LIG      -0.11700
      8 C8        -52.9452    6.7654  -33.0256 C.ar   1 LIG      -0.11700
      9 C9        -51.1940    5.6445  -34.2890 C.ar   1 LIG       0.00400
     10 C10       -51.6122    6.7165  -33.4652 C.ar   1 LIG       0.00400
     11 H1        -47.9253    6.5397  -34.7077 H      1 LIG       0.11500
     12 H2        -48.6576    8.4173  -33.2661 H      1 LIG       0.11500
     13 H3        -54.1483    3.9433  -34.4889 H      1 LIG       0.11500
     14 H4        -54.8806    5.8200  -33.0458 H      1 LIG       0.11500
     15 H5        -49.5173    4.7806  -35.3623 H      1 LIG       0.11500
     16 H6        -50.9849    8.5417  -32.4734 H      1 LIG       0.11500
     17 H7        -51.8217    3.8197  -35.2816 H      1 LIG       0.11500
     18 H8        -53.2885    7.5801  -32.3913 H      1 LIG       0.11500
@<TRIPOS>BOND
      1       1       2 ar
      2       1       5 ar
      3       2       6 ar
      4       3       4 ar
      5       3       7 ar
      6       4       8 ar
      7       5       9 ar
      8       6      10 ar
      9       7       9 ar
     10       8      10 ar
     11       9      10 ar
     12       1      11 1
     13       2      12 1
     14       3      13 1
     15       4      14 1
     16       5      15 1
     17       6      16 1
     18       7      17 1
     19       8      18 1
@<TRIPOS>ALT_TYPE
CGenFF_4.0_ALT_TYPE_SET
CGenFF_4.0 1 CG2R61 2 CG2R61 3 CG2R61 4 CG2R61 5 CG2R61 6 CG2R61 7 CG2R61 8 CG2R61 9 CG2R61 10 CG2R61 11 HGR61 12 HGR61 13 HGR61 14 HGR61 15 HGR61 16 HGR61 17 HGR61 18 HGR61
@<TRIPOS>MOLECULE
naphtalene
 18 19 0 0 0
****
USER_CHARGES
INVALID_CHARGES
Pose:  21 Cluster:  21 Fr_nu:    908 TotEn:   -10.42
@<TRIPOS>ATOM
      1 C1        -50.2251  -14.3624  -46.8873 C.ar   1 LIG      -0.11500
      2 C2        -49.6937  -14.3319  -45.6014 C.ar   1 LIG      -0.11500
      3 C3        -51.3901   -9.6530  -46.5172 C.ar   1 LIG      -0.11500
      4 C4        -50.8587   -9.6227  -45.2313 C.ar   1 LIG      -0.11500
      5 C5        -50.7809  -13.2087  -47.4409 C.ar   1 LIG      -0.11700
      6 C6        -49.7161  -13.1478  -44.8641 C.ar   1 LIG      -0.11700
      7 C7        -51.3676  -10.8372  -47.2546 C.ar   1 LIG      -0.11700
      8 C8        -50.3029  -10.7763  -44.6776 C.ar   1 LIG      -0.11700
      9 C9        -50.8121  -12.0079  -46.7131 C.ar   1 LIG       0.00400
     10 C10       -50.2718  -11.9771  -45.4054 C.ar   1 LIG       0.00400
     11 H1        -50.2078  -15.2847  -47.4606 H      1 LIG       0.11500
     12 H2        -49.2610  -15.2306  -45.1715 H      1 LIG       0.11500
     13 H3        -51.8230   -8.7545  -46.9479 H      1 LIG       0.11500
     14 H4        -50.8775   -8.7005  -44.6579 H      1 LIG       0.11500
     15 H5        -51.1909  -13.2558  -48.4477 H      1 LIG       0.11500
     16 H6        -49.2946  -13.1469  -43.8610 H      1 LIG       0.11500
     17 H7        -51.7884  -10.8377  -48.2579 H      1 LIG       0.11500
     18 H8        -49.8935  -10.7296  -43.6705 H      1 LIG       0.11500
@<TRIPOS>BOND
      1       1       2 ar
      2       1       5 ar
      3       2       6 ar
      4       3       4 ar
      5       3       7 ar
      6       4       8 ar
      7       5       9 ar
      8       6      10 ar
      9       7       9 ar
     10       8      10 ar
     11       9      10 ar
     12       1      11 1
     13       2      12 1
     14       3      13 1
     15       4      14 1
     16       5      15 1
     17       6      16 1
     18       7      17 1
     19       8      18 1
@<TRIPOS>ALT_TYPE
CGenFF_4.0_ALT_TYPE_SET
CGenFF_4.0 1 CG2R61 2 CG2R61 3 CG2R61 4 CG2R61 5 CG2R61 6 CG2R61 7 CG2R61 8 CG2R61 9 CG2R61 10 CG2R61 11 HGR61 12 HGR61 13 HGR61 14 HGR61 15 HGR61 16 HGR61 17 HGR61 18 HGR61
@<TRIPOS>MOLECULE
naphtalene
 18 19 0 0 0
****
USER_CHARGES
INVALID_CHARGES
Pose:  22 Cluster:  22 Fr_nu:  87844 TotEn:   -10.37
@<TRIPOS>ATOM
      1 C1        -60.9990    7.0307  -46.7222 C.ar   1 LIG      -0.11500
      2 C2        -59.7012    6.9754  -47.2218 C.ar   1 LIG      -0.11500
      3 C3        -59.3862    5.5654  -42.3719 C.ar   1 LIG      -0.11500
      4 C4        -58.0886    5.5100  -42.8717 C.ar   1 LIG      -0.11500
      5 C5        -61.2500    6.6948  -45.3915 C.ar   1 LIG      -0.11700
      6 C6        -58.6496    6.5840  -46.3930 C.ar   1 LIG      -0.11700
      7 C7        -60.4380    5.9569  -43.2009 C.ar   1 LIG      -0.11700
      8 C8        -57.8374    5.8459  -44.2024 C.ar   1 LIG      -0.11700
      9 C9        -60.2035    6.2985  -44.5428 C.ar   1 LIG       0.00400
     10 C10       -58.8839    6.2422  -45.0511 C.ar   1 LIG       0.00400
     11 H1        -61.8173    7.3350  -47.3681 H      1 LIG       0.11500
     12 H2        -59.5068    7.2374  -48.2578 H      1 LIG       0.11500
     13 H3        -59.5814    5.3036  -41.3358 H      1 LIG       0.11500
     14 H4        -57.2708    5.2043  -42.2258 H      1 LIG       0.11500
     15 H5        -62.2724    6.7449  -45.0225 H      1 LIG       0.11500
     16 H6        -57.6430    6.5483  -46.8046 H      1 LIG       0.11500
     17 H7        -61.4442    5.9932  -42.7888 H      1 LIG       0.11500
     18 H8        -56.8152    5.7952  -44.5718 H      1 LIG       0.11500
@<TRIPOS>BOND
      1       1       2 ar
      2       1       5 ar
      3       2       6 ar
      4       3       4 ar
      5       3       7 ar
      6       4       8 ar
      7       5       9 ar
      8       6      10 ar
      9       7       9 ar
     10       8      10 ar
     11       9      10 ar
     12       1      11 1
     13       2      12 1
     14       3      13 1
     15       4      14 1
     16       5      15 1
     17       6      16 1
     18       7      17 1
     19       8      18 1
@<TRIPOS>ALT_TYPE
CGenFF_4.0_ALT_TYPE_SET
CGenFF_4.0 1 CG2R61 2 CG2R61 3 CG2R61 4 CG2R61 5 CG2R61 6 CG2R61 7 CG2R61 8 CG2R61 9 CG2R61 10 CG2R61 11 HGR61 12 HGR61 13 HGR61 14 HGR61 15 HGR61 16 HGR61 17 HGR61 18 HGR61
@<TRIPOS>MOLECULE
naphtalene
 18 19 0 0 0
****
USER_CHARGES
INVALID_CHARGES
Pose:  23 Cluster:  23 Fr_nu:  58288 TotEn:   -10.24
@<TRIPOS>ATOM
      1 C1        -53.5472    4.7649  -32.8867 C.ar   1 LIG      -0.11500
      2 C2        -53.5773    4.0089  -34.0547 C.ar   1 LIG      -0.11500
      3 C3        -56.5101    8.0389  -34.9300 C.ar   1 LIG      -0.11500
      4 C4        -56.5400    7.2828  -36.0980 C.ar   1 LIG      -0.11500
      5 C5        -54.2677    5.9571  -32.8076 C.ar   1 LIG      -0.11700
      6 C6        -54.3277    4.4419  -35.1481 C.ar   1 LIG      -0.11700
      7 C7        -55.7596    7.6058  -33.8365 C.ar   1 LIG      -0.11700
      8 C8        -55.8196    6.0907  -36.1772 C.ar   1 LIG      -0.11700
      9 C9        -55.0284    6.4083  -33.8985 C.ar   1 LIG       0.00400
     10 C10       -55.0589    5.6395  -35.0863 C.ar   1 LIG       0.00400
     11 H1        -52.9624    4.4276  -32.0360 H      1 LIG       0.11500
     12 H2        -53.0163    3.0808  -34.1152 H      1 LIG       0.11500
     13 H3        -57.0711    8.9673  -34.8688 H      1 LIG       0.11500
     14 H4        -57.1239    7.6214  -36.9489 H      1 LIG       0.11500
     15 H5        -54.2292    6.5322  -31.8847 H      1 LIG       0.11500
     16 H6        -54.3371    3.8348  -36.0510 H      1 LIG       0.11500
     17 H7        -55.7510    8.2127  -32.9336 H      1 LIG       0.11500
     18 H8        -55.8573    5.5158  -37.1003 H      1 LIG       0.11500
@<TRIPOS>BOND
      1       1       2 ar
      2       1       5 ar
      3       2       6 ar
      4       3       4 ar
      5       3       7 ar
      6       4       8 ar
      7       5       9 ar
      8       6      10 ar
      9       7       9 ar
     10       8      10 ar
     11       9      10 ar
     12       1      11 1
     13       2      12 1
     14       3      13 1
     15       4      14 1
     16       5      15 1
     17       6      16 1
     18       7      17 1
     19       8      18 1
@<TRIPOS>ALT_TYPE
CGenFF_4.0_ALT_TYPE_SET
CGenFF_4.0 1 CG2R61 2 CG2R61 3 CG2R61 4 CG2R61 5 CG2R61 6 CG2R61 7 CG2R61 8 CG2R61 9 CG2R61 10 CG2R61 11 HGR61 12 HGR61 13 HGR61 14 HGR61 15 HGR61 16 HGR61 17 HGR61 18 HGR61
@<TRIPOS>MOLECULE
naphtalene
 18 19 0 0 0
****
USER_CHARGES
INVALID_CHARGES
Pose:  24 Cluster:  24 Fr_nu: 426080 TotEn:   -10.20
@<TRIPOS>ATOM
      1 C1        -61.5431  -20.1331  -39.0998 C.ar   1 LIG      -0.11500
      2 C2        -62.0325  -21.2874  -39.7038 C.ar   1 LIG      -0.11500
      3 C3        -56.9887  -21.6288  -39.9321 C.ar   1 LIG      -0.11500
      4 C4        -57.4782  -22.7831  -40.5360 C.ar   1 LIG      -0.11500
      5 C5        -60.1669  -19.9250  -39.0032 C.ar   1 LIG      -0.11700
      6 C6        -61.1478  -22.2380  -40.2136 C.ar   1 LIG      -0.11700
      7 C7        -57.8735  -20.6781  -39.4223 C.ar   1 LIG      -0.11700
      8 C8        -58.8543  -22.9914  -40.6326 C.ar   1 LIG      -0.11700
      9 C9        -59.2617  -20.8713  -39.5108 C.ar   1 LIG       0.00400
     10 C10       -59.7595  -22.0451  -40.1250 C.ar   1 LIG       0.00400
     11 H1        -62.2323  -19.3936  -38.7027 H      1 LIG       0.11500
     12 H2        -63.1040  -21.4483  -39.7788 H      1 LIG       0.11500
     13 H3        -55.9170  -21.4672  -39.8569 H      1 LIG       0.11500
     14 H4        -56.7885  -23.5229  -40.9318 H      1 LIG       0.11500
     15 H5        -59.8068  -19.0156  -38.5266 H      1 LIG       0.11500
     16 H6        -61.5526  -23.1327  -40.6821 H      1 LIG       0.11500
     17 H7        -57.4685  -19.7832  -38.9546 H      1 LIG       0.11500
     18 H8        -59.2147  -23.9011  -41.1086 H      1 LIG       0.11500
@<TRIPOS>BOND
      1       1       2 ar
      2       1       5 ar
      3       2       6 ar
      4       3       4 ar
      5       3       7 ar
      6       4       8 ar
      7       5       9 ar
      8       6      10 ar
      9       7       9 ar
     10       8      10 ar
     11       9      10 ar
     12       1      11 1
     13       2      12 1
     14       3      13 1
     15       4      14 1
     16       5      15 1
     17       6      16 1
     18       7      17 1
     19       8      18 1
@<TRIPOS>ALT_TYPE
CGenFF_4.0_ALT_TYPE_SET
CGenFF_4.0 1 CG2R61 2 CG2R61 3 CG2R61 4 CG2R61 5 CG2R61 6 CG2R61 7 CG2R61 8 CG2R61 9 CG2R61 10 CG2R61 11 HGR61 12 HGR61 13 HGR61 14 HGR61 15 HGR61 16 HGR61 17 HGR61 18 HGR61
@<TRIPOS>MOLECULE
naphtalene
 18 19 0 0 0
****
USER_CHARGES
INVALID_CHARGES
Pose:  25 Cluster:  25 Fr_nu:  63596 TotEn:   -10.17
@<TRIPOS>ATOM
      1 C1        -52.6481    7.3476  -32.7927 C.ar   1 LIG      -0.11500
      2 C2        -53.4090    6.4666  -32.0300 C.ar   1 LIG      -0.11500
      3 C3        -54.4258    5.3595  -36.8621 C.ar   1 LIG      -0.11500
      4 C4        -55.1866    4.4785  -36.0993 C.ar   1 LIG      -0.11500
      5 C5        -52.7075    7.2963  -34.1857 C.ar   1 LIG      -0.11700
      6 C6        -54.2321    5.5310  -32.6571 C.ar   1 LIG      -0.11700
      7 C7        -53.6027    6.2953  -36.2349 C.ar   1 LIG      -0.11700
      8 C8        -55.1273    4.5297  -34.7063 C.ar   1 LIG      -0.11700
      9 C9        -53.5306    6.3609  -34.8338 C.ar   1 LIG       0.00400
     10 C10       -54.3042    5.4651  -34.0581 C.ar   1 LIG       0.00400
     11 H1        -52.0071    8.0754  -32.3039 H      1 LIG       0.11500
     12 H2        -53.3622    6.5075  -30.9456 H      1 LIG       0.11500
     13 H3        -54.4723    5.3192  -37.9467 H      1 LIG       0.11500
     14 H4        -55.8264    3.7500  -36.5886 H      1 LIG       0.11500
     15 H5        -52.1037    7.9945  -34.7618 H      1 LIG       0.11500
     16 H6        -54.8185    4.8524  -32.0411 H      1 LIG       0.11500
     17 H7        -53.0170    6.9742  -36.8511 H      1 LIG       0.11500
     18 H8        -55.7304    3.8311  -34.1300 H      1 LIG       0.11500
@<TRIPOS>BOND
      1       1       2 ar
      2       1       5 ar
      3       2       6 ar
      4       3       4 ar
      5       3       7 ar
      6       4       8 ar
      7       5       9 ar
      8       6      10 ar
      9       7       9 ar
     10       8      10 ar
     11       9      10 ar
     12       1      11 1
     13       2      12 1
     14       3      13 1
     15       4      14 1
     16       5      15 1
     17       6      16 1
     18       7      17 1
     19       8      18 1
@<TRIPOS>ALT_TYPE
CGenFF_4.0_ALT_TYPE_SET
CGenFF_4.0 1 CG2R61 2 CG2R61 3 CG2R61 4 CG2R61 5 CG2R61 6 CG2R61 7 CG2R61 8 CG2R61 9 CG2R61 10 CG2R61 11 HGR61 12 HGR61 13 HGR61 14 HGR61 15 HGR61 16 HGR61 17 HGR61 18 HGR61
@<TRIPOS>MOLECULE
naphtalene
 18 19 0 0 0
****
USER_CHARGES
INVALID_CHARGES
Pose:  26 Cluster:  26 Fr_nu:  62032 TotEn:   -10.15
@<TRIPOS>ATOM
      1 C1        -47.4890  -12.7580  -45.3095 C.ar   1 LIG      -0.11500
      2 C2        -47.0707  -12.1068  -46.4661 C.ar   1 LIG      -0.11500
      3 C3        -51.6204  -10.1886  -45.3573 C.ar   1 LIG      -0.11500
      4 C4        -51.2020   -9.5374  -46.5139 C.ar   1 LIG      -0.11500
      5 C5        -48.7245  -12.4471  -44.7408 C.ar   1 LIG      -0.11700
      6 C6        -47.8861  -11.1423  -47.0586 C.ar   1 LIG      -0.11700
      7 C7        -50.8050  -11.1532  -44.7649 C.ar   1 LIG      -0.11700
      8 C8        -49.9665   -9.8482  -47.0826 C.ar   1 LIG      -0.11700
      9 C9        -49.5583  -11.4787  -45.3237 C.ar   1 LIG       0.00400
     10 C10       -49.1328  -10.8166  -46.4998 C.ar   1 LIG       0.00400
     11 H1        -46.8536  -13.5085  -44.8484 H      1 LIG       0.11500
     12 H2        -46.1088  -12.3498  -46.9082 H      1 LIG       0.11500
     13 H3        -52.5825   -9.9461  -44.9147 H      1 LIG       0.11500
     14 H4        -51.8372   -8.7860  -46.9737 H      1 LIG       0.11500
     15 H5        -49.0310  -12.9684  -43.8363 H      1 LIG       0.11500
     16 H6        -47.5392  -10.6462  -47.9627 H      1 LIG       0.11500
     17 H7        -51.1524  -11.6497  -43.8613 H      1 LIG       0.11500
     18 H8        -49.6595   -9.3264  -47.9868 H      1 LIG       0.11500
@<TRIPOS>BOND
      1       1       2 ar
      2       1       5 ar
      3       2       6 ar
      4       3       4 ar
      5       3       7 ar
      6       4       8 ar
      7       5       9 ar
      8       6      10 ar
      9       7       9 ar
     10       8      10 ar
     11       9      10 ar
     12       1      11 1
     13       2      12 1
     14       3      13 1
     15       4      14 1
     16       5      15 1
     17       6      16 1
     18       7      17 1
     19       8      18 1
@<TRIPOS>ALT_TYPE
CGenFF_4.0_ALT_TYPE_SET
CGenFF_4.0 1 CG2R61 2 CG2R61 3 CG2R61 4 CG2R61 5 CG2R61 6 CG2R61 7 CG2R61 8 CG2R61 9 CG2R61 10 CG2R61 11 HGR61 12 HGR61 13 HGR61 14 HGR61 15 HGR61 16 HGR61 17 HGR61 18 HGR61
@<TRIPOS>MOLECULE
naphtalene
 18 19 0 0 0
****
USER_CHARGES
INVALID_CHARGES
Pose:  27 Cluster:  27 Fr_nu: 332603 TotEn:   -10.00
@<TRIPOS>ATOM
      1 C1        -63.6802  -22.1494  -35.5477 C.ar   1 LIG      -0.11500
      2 C2        -63.2230  -22.7503  -36.7168 C.ar   1 LIG      -0.11500
      3 C3        -67.7202  -24.8540  -35.7377 C.ar   1 LIG      -0.11500
      4 C4        -67.2629  -25.4549  -36.9068 C.ar   1 LIG      -0.11500
      5 C5        -64.9125  -22.5191  -35.0081 C.ar   1 LIG      -0.11700
      6 C6        -63.9961  -23.7232  -37.3507 C.ar   1 LIG      -0.11700
      7 C7        -66.9469  -23.8811  -35.1037 C.ar   1 LIG      -0.11700
      8 C8        -66.0306  -25.0852  -37.4465 C.ar   1 LIG      -0.11700
      9 C9        -65.7041  -23.4966  -35.6329 C.ar   1 LIG       0.00400
     10 C10       -65.2391  -24.1077  -36.8217 C.ar   1 LIG       0.00400
     11 H1        -63.0781  -21.3916  -35.0550 H      1 LIG       0.11500
     12 H2        -62.2634  -22.4620  -37.1359 H      1 LIG       0.11500
     13 H3        -68.6799  -25.1421  -35.3179 H      1 LIG       0.11500
     14 H4        -67.8660  -26.2116  -37.3999 H      1 LIG       0.11500
     15 H5        -65.2502  -22.0358  -34.0937 H      1 LIG       0.11500
     16 H6        -63.6188  -24.1801  -38.2632 H      1 LIG       0.11500
     17 H7        -67.3240  -23.4249  -34.1908 H      1 LIG       0.11500
     18 H8        -65.6930  -25.5679  -38.3614 H      1 LIG       0.11500
@<TRIPOS>BOND
      1       1       2 ar
      2       1       5 ar
      3       2       6 ar
      4       3       4 ar
      5       3       7 ar
      6       4       8 ar
      7       5       9 ar
      8       6      10 ar
      9       7       9 ar
     10       8      10 ar
     11       9      10 ar
     12       1      11 1
     13       2      12 1
     14       3      13 1
     15       4      14 1
     16       5      15 1
     17       6      16 1
     18       7      17 1
     19       8      18 1
@<TRIPOS>ALT_TYPE
CGenFF_4.0_ALT_TYPE_SET
CGenFF_4.0 1 CG2R61 2 CG2R61 3 CG2R61 4 CG2R61 5 CG2R61 6 CG2R61 7 CG2R61 8 CG2R61 9 CG2R61 10 CG2R61 11 HGR61 12 HGR61 13 HGR61 14 HGR61 15 HGR61 16 HGR61 17 HGR61 18 HGR61
@<TRIPOS>MOLECULE
naphtalene
 18 19 0 0 0
****
USER_CHARGES
INVALID_CHARGES
Pose:  28 Cluster:  28 Fr_nu:  72076 TotEn:    -9.97
@<TRIPOS>ATOM
      1 C1        -56.6625  -20.9054  -37.8174 C.ar   1 LIG      -0.11500
      2 C2        -55.3207  -20.9506  -38.1840 C.ar   1 LIG      -0.11500
      3 C3        -55.3951  -21.2763  -33.1346 C.ar   1 LIG      -0.11500
      4 C4        -54.0534  -21.3216  -33.5013 C.ar   1 LIG      -0.11500
      5 C5        -57.0214  -20.9748  -36.4709 C.ar   1 LIG      -0.11700
      6 C6        -54.3327  -21.0654  -37.2059 C.ar   1 LIG      -0.11700
      7 C7        -56.3832  -21.1615  -34.1128 C.ar   1 LIG      -0.11700
      8 C8        -53.6944  -21.2523  -34.8477 C.ar   1 LIG      -0.11700
      9 C9        -56.0401  -21.0905  -35.4729 C.ar   1 LIG       0.00400
     10 C10       -54.6757  -21.1365  -35.8458 C.ar   1 LIG       0.00400
     11 H1        -57.4313  -20.8166  -38.5794 H      1 LIG       0.11500
     12 H2        -55.0424  -20.8963  -39.2325 H      1 LIG       0.11500
     13 H3        -55.6742  -21.3305  -32.0860 H      1 LIG       0.11500
     14 H4        -53.2851  -21.4118  -32.7390 H      1 LIG       0.11500
     15 H5        -58.0764  -20.9380  -36.2074 H      1 LIG       0.11500
     16 H6        -53.2901  -21.0984  -37.5153 H      1 LIG       0.11500
     17 H7        -57.4256  -21.1277  -33.8032 H      1 LIG       0.11500
     18 H8        -52.6394  -21.2898  -35.1115 H      1 LIG       0.11500
@<TRIPOS>BOND
      1       1       2 ar
      2       1       5 ar
      3       2       6 ar
      4       3       4 ar
      5       3       7 ar
      6       4       8 ar
      7       5       9 ar
      8       6      10 ar
      9       7       9 ar
     10       8      10 ar
     11       9      10 ar
     12       1      11 1
     13       2      12 1
     14       3      13 1
     15       4      14 1
     16       5      15 1
     17       6      16 1
     18       7      17 1
     19       8      18 1
@<TRIPOS>ALT_TYPE
CGenFF_4.0_ALT_TYPE_SET
CGenFF_4.0 1 CG2R61 2 CG2R61 3 CG2R61 4 CG2R61 5 CG2R61 6 CG2R61 7 CG2R61 8 CG2R61 9 CG2R61 10 CG2R61 11 HGR61 12 HGR61 13 HGR61 14 HGR61 15 HGR61 16 HGR61 17 HGR61 18 HGR61
@<TRIPOS>MOLECULE
naphtalene
 18 19 0 0 0
****
USER_CHARGES
INVALID_CHARGES
Pose:  29 Cluster:  29 Fr_nu:  32379 TotEn:    -9.90
@<TRIPOS>ATOM
      1 C1        -60.3397  -22.4481  -35.0407 C.ar   1 LIG      -0.11500
      2 C2        -61.7044  -22.2609  -35.2386 C.ar   1 LIG      -0.11500
      3 C3        -59.4565  -20.7279  -39.5054 C.ar   1 LIG      -0.11500
      4 C4        -60.8213  -20.5407  -39.7032 C.ar   1 LIG      -0.11500
      5 C5        -59.4354  -22.1150  -36.0496 C.ar   1 LIG      -0.11700
      6 C6        -62.1703  -21.7400  -36.4460 C.ar   1 LIG      -0.11700
      7 C7        -58.9907  -21.2488  -38.2978 C.ar   1 LIG      -0.11700
      8 C8        -61.7257  -20.8738  -38.6944 C.ar   1 LIG      -0.11700
      9 C9        -59.8866  -21.5895  -37.2714 C.ar   1 LIG       0.00400
     10 C10       -61.2745  -21.3993  -37.4726 C.ar   1 LIG       0.00400
     11 H1        -59.9776  -22.8542  -34.1007 H      1 LIG       0.11500
     12 H2        -62.4075  -22.5202  -34.4524 H      1 LIG       0.11500
     13 H3        -58.7527  -20.4685  -40.2913 H      1 LIG       0.11500
     14 H4        -61.1829  -20.1359  -40.6439 H      1 LIG       0.11500
     15 H5        -58.3730  -22.2702  -35.8731 H      1 LIG       0.11500
     16 H6        -63.2413  -21.6016  -36.5787 H      1 LIG       0.11500
     17 H7        -57.9196  -21.3863  -38.1651 H      1 LIG       0.11500
     18 H8        -62.7882  -20.7194  -38.8710 H      1 LIG       0.11500
@<TRIPOS>BOND
      1       1       2 ar
      2       1       5 ar
      3       2       6 ar
      4       3       4 ar
      5       3       7 ar
      6       4       8 ar
      7       5       9 ar
      8       6      10 ar
      9       7       9 ar
     10       8      10 ar
     11       9      10 ar
     12       1      11 1
     13       2      12 1
     14       3      13 1
     15       4      14 1
     16       5      15 1
     17       6      16 1
     18       7      17 1
     19       8      18 1
@<TRIPOS>ALT_TYPE
CGenFF_4.0_ALT_TYPE_SET
CGenFF_4.0 1 CG2R61 2 CG2R61 3 CG2R61 4 CG2R61 5 CG2R61 6 CG2R61 7 CG2R61 8 CG2R61 9 CG2R61 10 CG2R61 11 HGR61 12 HGR61 13 HGR61 14 HGR61 15 HGR61 16 HGR61 17 HGR61 18 HGR61
@<TRIPOS>MOLECULE
naphtalene
 18 19 0 0 0
****
USER_CHARGES
INVALID_CHARGES
Pose:  30 Cluster:  30 Fr_nu:  85645 TotEn:    -9.83
@<TRIPOS>ATOM
      1 C1        -79.1942   -0.1059  -34.3884 C.ar   1 LIG      -0.11500
      2 C2        -78.6265   -1.3751  -34.4491 C.ar   1 LIG      -0.11500
      3 C3        -83.0823   -1.7289  -36.8218 C.ar   1 LIG      -0.11500
      4 C4        -82.5144   -2.9980  -36.8826 C.ar   1 LIG      -0.11500
      5 C5        -80.4443    0.1283  -34.9619 C.ar   1 LIG      -0.11700
      6 C6        -79.3065   -2.4149  -35.0835 C.ar   1 LIG      -0.11700
      7 C7        -82.4022   -0.6890  -36.1873 C.ar   1 LIG      -0.11700
      8 C8        -81.2643   -3.2323  -36.3091 C.ar   1 LIG      -0.11700
      9 C9        -81.1431   -0.9067  -35.6046 C.ar   1 LIG       0.00400
     10 C10       -80.5656   -2.1973  -35.6664 C.ar   1 LIG       0.00400
     11 H1        -78.6642    0.7034  -33.8948 H      1 LIG       0.11500
     12 H2        -77.6534   -1.5563  -34.0020 H      1 LIG       0.11500
     13 H3        -84.0556   -1.5469  -37.2687 H      1 LIG       0.11500
     14 H4        -83.0443   -3.8066  -37.3775 H      1 LIG       0.11500
     15 H5        -80.8688    1.1284  -34.9028 H      1 LIG       0.11500
     16 H6        -78.8440   -3.3991  -35.1187 H      1 LIG       0.11500
     17 H7        -82.8653    0.2949  -36.1516 H      1 LIG       0.11500
     18 H8        -80.8394   -4.2322  -36.3687 H      1 LIG       0.11500
@<TRIPOS>BOND
      1       1       2 ar
      2       1       5 ar
      3       2       6 ar
      4       3       4 ar
      5       3       7 ar
      6       4       8 ar
      7       5       9 ar
      8       6      10 ar
      9       7       9 ar
     10       8      10 ar
     11       9      10 ar
     12       1      11 1
     13       2      12 1
     14       3      13 1
     15       4      14 1
     16       5      15 1
     17       6      16 1
     18       7      17 1
     19       8      18 1
@<TRIPOS>ALT_TYPE
CGenFF_4.0_ALT_TYPE_SET
CGenFF_4.0 1 CG2R61 2 CG2R61 3 CG2R61 4 CG2R61 5 CG2R61 6 CG2R61 7 CG2R61 8 CG2R61 9 CG2R61 10 CG2R61 11 HGR61 12 HGR61 13 HGR61 14 HGR61 15 HGR61 16 HGR61 17 HGR61 18 HGR61
@<TRIPOS>MOLECULE
naphtalene
 18 19 0 0 0
****
USER_CHARGES
INVALID_CHARGES
Pose:  31 Cluster:  31 Fr_nu:   9056 TotEn:    -9.62
@<TRIPOS>ATOM
      1 C1        -57.3265  -22.3812  -37.6770 C.ar   1 LIG      -0.11500
      2 C2        -56.8758  -21.3099  -38.4425 C.ar   1 LIG      -0.11500
      3 C3        -61.9234  -21.2476  -38.7978 C.ar   1 LIG      -0.11500
      4 C4        -61.4726  -20.1763  -39.5633 C.ar   1 LIG      -0.11500
      5 C5        -58.6939  -22.6376  -37.5710 C.ar   1 LIG      -0.11700
      6 C6        -57.7904  -20.4909  -39.1049 C.ar   1 LIG      -0.11700
      7 C7        -61.0087  -22.0668  -38.1354 C.ar   1 LIG      -0.11700
      8 C8        -60.1053  -19.9199  -39.6693 C.ar   1 LIG      -0.11700
      9 C9        -59.6288  -21.8234  -38.2310 C.ar   1 LIG       0.00400
     10 C10       -59.1703  -20.7340  -39.0093 C.ar   1 LIG       0.00400
     11 H1        -56.6141  -23.0182  -37.1611 H      1 LIG       0.11500
     12 H2        -55.8111  -21.1114  -38.5245 H      1 LIG       0.11500
     13 H3        -62.9882  -21.4468  -38.7155 H      1 LIG       0.11500
     14 H4        -62.1856  -19.5388  -40.0778 H      1 LIG       0.11500
     15 H5        -59.0236  -23.4802  -36.9668 H      1 LIG       0.11500
     16 H6        -57.4156  -19.6594  -39.6982 H      1 LIG       0.11500
     17 H7        -61.3837  -22.8986  -37.5429 H      1 LIG       0.11500
     18 H8        -59.7753  -19.0767  -40.2728 H      1 LIG       0.11500
@<TRIPOS>BOND
      1       1       2 ar
      2       1       5 ar
      3       2       6 ar
      4       3       4 ar
      5       3       7 ar
      6       4       8 ar
      7       5       9 ar
      8       6      10 ar
      9       7       9 ar
     10       8      10 ar
     11       9      10 ar
     12       1      11 1
     13       2      12 1
     14       3      13 1
     15       4      14 1
     16       5      15 1
     17       6      16 1
     18       7      17 1
     19       8      18 1
@<TRIPOS>ALT_TYPE
CGenFF_4.0_ALT_TYPE_SET
CGenFF_4.0 1 CG2R61 2 CG2R61 3 CG2R61 4 CG2R61 5 CG2R61 6 CG2R61 7 CG2R61 8 CG2R61 9 CG2R61 10 CG2R61 11 HGR61 12 HGR61 13 HGR61 14 HGR61 15 HGR61 16 HGR61 17 HGR61 18 HGR61
@<TRIPOS>MOLECULE
naphtalene
 18 19 0 0 0
****
USER_CHARGES
INVALID_CHARGES
Pose:  32 Cluster:  32 Fr_nu:   8674 TotEn:    -9.62
@<TRIPOS>ATOM
      1 C1        -75.0182    6.4760  -39.0430 C.ar   1 LIG      -0.11500
      2 C2        -74.3973    6.4798  -40.2885 C.ar   1 LIG      -0.11500
      3 C3        -70.6744    6.1303  -36.8787 C.ar   1 LIG      -0.11500
      4 C4        -70.0536    6.1340  -38.1243 C.ar   1 LIG      -0.11500
      5 C5        -74.2516    6.3883  -37.8806 C.ar   1 LIG      -0.11700
      6 C6        -73.0076    6.3959  -40.3765 C.ar   1 LIG      -0.11700
      7 C7        -72.0643    6.2142  -36.7907 C.ar   1 LIG      -0.11700
      8 C8        -70.8201    6.2217  -39.2867 C.ar   1 LIG      -0.11700
      9 C9        -72.8515    6.3031  -37.9504 C.ar   1 LIG       0.00400
     10 C10       -72.2202    6.3069  -39.2170 C.ar   1 LIG       0.00400
     11 H1        -76.1003    6.5408  -38.9751 H      1 LIG       0.11500
     12 H2        -74.9950    6.5484  -41.1928 H      1 LIG       0.11500
     13 H3        -70.0771    6.0618  -35.9738 H      1 LIG       0.11500
     14 H4        -68.9716    6.0678  -38.1916 H      1 LIG       0.11500
     15 H5        -74.7584    6.3866  -36.9178 H      1 LIG       0.11500
     16 H6        -72.5434    6.4011  -41.3606 H      1 LIG       0.11500
     17 H7        -72.5281    6.2099  -35.8066 H      1 LIG       0.11500
     18 H8        -70.3135    6.2226  -40.2498 H      1 LIG       0.11500
@<TRIPOS>BOND
      1       1       2 ar
      2       1       5 ar
      3       2       6 ar
      4       3       4 ar
      5       3       7 ar
      6       4       8 ar
      7       5       9 ar
      8       6      10 ar
      9       7       9 ar
     10       8      10 ar
     11       9      10 ar
     12       1      11 1
     13       2      12 1
     14       3      13 1
     15       4      14 1
     16       5      15 1
     17       6      16 1
     18       7      17 1
     19       8      18 1
@<TRIPOS>ALT_TYPE
CGenFF_4.0_ALT_TYPE_SET
CGenFF_4.0 1 CG2R61 2 CG2R61 3 CG2R61 4 CG2R61 5 CG2R61 6 CG2R61 7 CG2R61 8 CG2R61 9 CG2R61 10 CG2R61 11 HGR61 12 HGR61 13 HGR61 14 HGR61 15 HGR61 16 HGR61 17 HGR61 18 HGR61
@<TRIPOS>MOLECULE
naphtalene
 18 19 0 0 0
****
USER_CHARGES
INVALID_CHARGES
Pose:  33 Cluster:  33 Fr_nu: 371637 TotEn:    -9.61
@<TRIPOS>ATOM
      1 C1        -72.5444  -27.5298  -42.2390 C.ar   1 LIG      -0.11500
      2 C2        -72.9773  -26.4013  -42.9288 C.ar   1 LIG      -0.11500
      3 C3        -73.6949  -30.3084  -46.0638 C.ar   1 LIG      -0.11500
      4 C4        -74.1278  -29.1798  -46.7534 C.ar   1 LIG      -0.11500
      5 C5        -72.6127  -28.7860  -42.8423 C.ar   1 LIG      -0.11700
      6 C6        -73.4801  -26.5244  -44.2242 C.ar   1 LIG      -0.11700
      7 C7        -73.1919  -30.1852  -44.7682 C.ar   1 LIG      -0.11700
      8 C8        -74.0596  -27.9235  -46.1503 C.ar   1 LIG      -0.11700
      9 C9        -73.1160  -28.9286  -44.1456 C.ar   1 LIG       0.00400
     10 C10       -73.5563  -27.7809  -44.8469 C.ar   1 LIG       0.00400
     11 H1        -72.1536  -27.4334  -41.2303 H      1 LIG       0.11500
     12 H2        -72.9235  -25.4238  -42.4584 H      1 LIG       0.11500
     13 H3        -73.7483  -31.2864  -46.5338 H      1 LIG       0.11500
     14 H4        -74.5199  -29.2769  -47.7615 H      1 LIG       0.11500
     15 H5        -72.2690  -29.6545  -42.2841 H      1 LIG       0.11500
     16 H6        -73.8124  -25.6286  -44.7449 H      1 LIG       0.11500
     17 H7        -72.8590  -31.0809  -44.2481 H      1 LIG       0.11500
     18 H8        -74.4040  -27.0550  -46.7079 H      1 LIG       0.11500
@<TRIPOS>BOND
      1       1       2 ar
      2       1       5 ar
      3       2       6 ar
      4       3       4 ar
      5       3       7 ar
      6       4       8 ar
      7       5       9 ar
      8       6      10 ar
      9       7       9 ar
     10       8      10 ar
     11       9      10 ar
     12       1      11 1
     13       2      12 1
     14       3      13 1
     15       4      14 1
     16       5      15 1
     17       6      16 1
     18       7      17 1
     19       8      18 1
@<TRIPOS>ALT_TYPE
CGenFF_4.0_ALT_TYPE_SET
CGenFF_4.0 1 CG2R61 2 CG2R61 3 CG2R61 4 CG2R61 5 CG2R61 6 CG2R61 7 CG2R61 8 CG2R61 9 CG2R61 10 CG2R61 11 HGR61 12 HGR61 13 HGR61 14 HGR61 15 HGR61 16 HGR61 17 HGR61 18 HGR61
@<TRIPOS>MOLECULE
naphtalene
 18 19 0 0 0
****
USER_CHARGES
INVALID_CHARGES
Pose:  34 Cluster:  34 Fr_nu:  18829 TotEn:    -9.50
@<TRIPOS>ATOM
      1 C1        -58.8164    6.2996  -44.8216 C.ar   1 LIG      -0.11500
      2 C2        -59.0170    5.4516  -43.7365 C.ar   1 LIG      -0.11500
      3 C3        -63.6206    6.9837  -45.1746 C.ar   1 LIG      -0.11500
      4 C4        -63.8210    6.1357  -44.0895 C.ar   1 LIG      -0.11500
      5 C5        -59.9083    6.8951  -45.4539 C.ar   1 LIG      -0.11700
      6 C6        -60.3099    5.1958  -43.2794 C.ar   1 LIG      -0.11700
      7 C7        -62.3275    7.2396  -45.6317 C.ar   1 LIG      -0.11700
      8 C8        -62.7293    5.5401  -43.4572 C.ar   1 LIG      -0.11700
      9 C9        -61.2169    6.6488  -45.0073 C.ar   1 LIG       0.00400
     10 C10       -61.4207    5.7864  -43.9038 C.ar   1 LIG       0.00400
     11 H1        -57.8096    6.4980  -45.1774 H      1 LIG       0.11500
     12 H2        -58.1663    4.9888  -43.2448 H      1 LIG       0.11500
     13 H3        -64.4711    7.4471  -45.6668 H      1 LIG       0.11500
     14 H4        -64.8281    5.9365  -43.7351 H      1 LIG       0.11500
     15 H5        -59.7279    7.5542  -46.3006 H      1 LIG       0.11500
     16 H6        -60.4432    4.5300  -42.4292 H      1 LIG       0.11500
     17 H7        -62.1944    7.9060  -46.4813 H      1 LIG       0.11500
     18 H8        -62.9095    4.8803  -42.6109 H      1 LIG       0.11500
@<TRIPOS>BOND
      1       1       2 ar
      2       1       5 ar
      3       2       6 ar
      4       3       4 ar
      5       3       7 ar
      6       4       8 ar
      7       5       9 ar
      8       6      10 ar
      9       7       9 ar
     10       8      10 ar
     11       9      10 ar
     12       1      11 1
     13       2      12 1
     14       3      13 1
     15       4      14 1
     16       5      15 1
     17       6      16 1
     18       7      17 1
     19       8      18 1
@<TRIPOS>ALT_TYPE
CGenFF_4.0_ALT_TYPE_SET
CGenFF_4.0 1 CG2R61 2 CG2R61 3 CG2R61 4 CG2R61 5 CG2R61 6 CG2R61 7 CG2R61 8 CG2R61 9 CG2R61 10 CG2R61 11 HGR61 12 HGR61 13 HGR61 14 HGR61 15 HGR61 16 HGR61 17 HGR61 18 HGR61
@<TRIPOS>MOLECULE
naphtalene
 18 19 0 0 0
****
USER_CHARGES
INVALID_CHARGES
Pose:  35 Cluster:  35 Fr_nu:  36809 TotEn:    -9.08
@<TRIPOS>ATOM
      1 C1        -61.9693   -0.0135  -23.0410 C.ar   1 LIG      -0.11500
      2 C2        -61.7622   -1.3443  -23.3914 C.ar   1 LIG      -0.11500
      3 C3        -65.6620    0.2430  -26.1987 C.ar   1 LIG      -0.11500
      4 C4        -65.4548   -1.0878  -26.5490 C.ar   1 LIG      -0.11500
      5 C5        -62.9900    0.7182  -23.6489 C.ar   1 LIG      -0.11700
      6 C6        -62.5747   -1.9487  -24.3510 C.ar   1 LIG      -0.11700
      7 C7        -64.8495    0.8474  -25.2389 C.ar   1 LIG      -0.11700
      8 C8        -64.4342   -1.8195  -25.9412 C.ar   1 LIG      -0.11700
      9 C9        -63.8174    0.1260  -24.6169 C.ar   1 LIG       0.00400
     10 C10       -63.6067   -1.2273  -24.9732 C.ar   1 LIG       0.00400
     11 H1        -61.3361    0.4567  -22.2943 H      1 LIG       0.11500
     12 H2        -60.9675   -1.9131  -22.9174 H      1 LIG       0.11500
     13 H3        -66.4568    0.8124  -26.6723 H      1 LIG       0.11500
     14 H4        -66.0874   -1.5570  -27.2968 H      1 LIG       0.11500
     15 H5        -63.1334    1.7573  -23.3597 H      1 LIG       0.11500
     16 H6        -62.3951   -2.9903  -24.6091 H      1 LIG       0.11500
     17 H7        -65.0298    1.8887  -24.9804 H      1 LIG       0.11500
     18 H8        -64.2900   -2.8585  -26.2308 H      1 LIG       0.11500
@<TRIPOS>BOND
      1       1       2 ar
      2       1       5 ar
      3       2       6 ar
      4       3       4 ar
      5       3       7 ar
      6       4       8 ar
      7       5       9 ar
      8       6      10 ar
      9       7       9 ar
     10       8      10 ar
     11       9      10 ar
     12       1      11 1
     13       2      12 1
     14       3      13 1
     15       4      14 1
     16       5      15 1
     17       6      16 1
     18       7      17 1
     19       8      18 1
@<TRIPOS>ALT_TYPE
CGenFF_4.0_ALT_TYPE_SET
CGenFF_4.0 1 CG2R61 2 CG2R61 3 CG2R61 4 CG2R61 5 CG2R61 6 CG2R61 7 CG2R61 8 CG2R61 9 CG2R61 10 CG2R61 11 HGR61 12 HGR61 13 HGR61 14 HGR61 15 HGR61 16 HGR61 17 HGR61 18 HGR61
@<TRIPOS>MOLECULE
naphtalene
 18 19 0 0 0
****
USER_CHARGES
INVALID_CHARGES
Pose:  36 Cluster:  36 Fr_nu:  85672 TotEn:    -8.96
@<TRIPOS>ATOM
      1 C1        -79.0754   -1.7192  -33.0429 C.ar   1 LIG      -0.11500
      2 C2        -78.4020   -2.2461  -34.1409 C.ar   1 LIG      -0.11500
      3 C3        -83.3327   -2.6793  -35.1938 C.ar   1 LIG      -0.11500
      4 C4        -82.6592   -3.2061  -36.2917 C.ar   1 LIG      -0.11500
      5 C5        -80.4703   -1.6930  -33.0257 C.ar   1 LIG      -0.11700
      6 C6        -79.1205   -2.7489  -35.2258 C.ar   1 LIG      -0.11700
      7 C7        -82.6141   -2.1765  -34.1087 C.ar   1 LIG      -0.11700
      8 C8        -81.2643   -3.2323  -36.3091 C.ar   1 LIG      -0.11700
      9 C9        -81.2098   -2.1948  -34.1091 C.ar   1 LIG       0.00400
     10 C10       -80.5248   -2.7305  -35.2256 C.ar   1 LIG       0.00400
     11 H1        -78.5155   -1.3274  -32.1988 H      1 LIG       0.11500
     12 H2        -77.3161   -2.2662  -34.1532 H      1 LIG       0.11500
     13 H3        -84.4188   -2.6590  -35.1808 H      1 LIG       0.11500
     14 H4        -83.2196   -3.5965  -37.1361 H      1 LIG       0.11500
     15 H5        -80.9757   -1.2761  -32.1570 H      1 LIG       0.11500
     16 H6        -78.5733   -3.1565  -36.0733 H      1 LIG       0.11500
     17 H7        -83.1615   -1.7697  -33.2610 H      1 LIG       0.11500
     18 H8        -80.7586   -3.6485  -37.1780 H      1 LIG       0.11500
@<TRIPOS>BOND
      1       1       2 ar
      2       1       5 ar
      3       2       6 ar
      4       3       4 ar
      5       3       7 ar
      6       4       8 ar
      7       5       9 ar
      8       6      10 ar
      9       7       9 ar
     10       8      10 ar
     11       9      10 ar
     12       1      11 1
     13       2      12 1
     14       3      13 1
     15       4      14 1
     16       5      15 1
     17       6      16 1
     18       7      17 1
     19       8      18 1
@<TRIPOS>ALT_TYPE
CGenFF_4.0_ALT_TYPE_SET
CGenFF_4.0 1 CG2R61 2 CG2R61 3 CG2R61 4 CG2R61 5 CG2R61 6 CG2R61 7 CG2R61 8 CG2R61 9 CG2R61 10 CG2R61 11 HGR61 12 HGR61 13 HGR61 14 HGR61 15 HGR61 16 HGR61 17 HGR61 18 HGR61
@<TRIPOS>MOLECULE
naphtalene
 18 19 0 0 0
****
USER_CHARGES
INVALID_CHARGES
Pose:  37 Cluster:  37 Fr_nu:  80572 TotEn:    -8.77
@<TRIPOS>ATOM
      1 C1        -64.5553   -0.8130  -25.3340 C.ar   1 LIG      -0.11500
      2 C2        -65.6570   -1.5023  -25.8321 C.ar   1 LIG      -0.11500
      3 C3        -65.6732    3.0012  -28.1402 C.ar   1 LIG      -0.11500
      4 C4        -66.7749    2.3119  -28.6382 C.ar   1 LIG      -0.11500
      5 C5        -64.2799    0.4798  -25.7806 C.ar   1 LIG      -0.11700
      6 C6        -66.4874   -0.9016  -26.7786 C.ar   1 LIG      -0.11700
      7 C7        -64.8428    2.4005  -27.1936 C.ar   1 LIG      -0.11700
      8 C8        -67.0504    1.0191  -28.1918 C.ar   1 LIG      -0.11700
      9 C9        -65.1050    1.0999  -26.7330 C.ar   1 LIG       0.00400
     10 C10       -66.2253    0.3989  -27.2394 C.ar   1 LIG       0.00400
     11 H1        -63.9089   -1.2814  -24.5976 H      1 LIG       0.11500
     12 H2        -65.8707   -2.5085  -25.4836 H      1 LIG       0.11500
     13 H3        -65.4590    4.0078  -28.4882 H      1 LIG       0.11500
     14 H4        -67.4202    2.7802  -29.3757 H      1 LIG       0.11500
     15 H5        -63.4130    0.9995  -25.3777 H      1 LIG       0.11500
     16 H6        -67.3434   -1.4588  -27.1538 H      1 LIG       0.11500
     17 H7        -63.9875    2.9581  -26.8179 H      1 LIG       0.11500
     18 H8        -67.9168    0.4988  -28.5951 H      1 LIG       0.11500
@<TRIPOS>BOND
      1       1       2 ar
      2       1       5 ar
      3       2       6 ar
      4       3       4 ar
      5       3       7 ar
      6       4       8 ar
      7       5       9 ar
      8       6      10 ar
      9       7       9 ar
     10       8      10 ar
     11       9      10 ar
     12       1      11 1
     13       2      12 1
     14       3      13 1
     15       4      14 1
     16       5      15 1
     17       6      16 1
     18       7      17 1
     19       8      18 1
@<TRIPOS>ALT_TYPE
CGenFF_4.0_ALT_TYPE_SET
CGenFF_4.0 1 CG2R61 2 CG2R61 3 CG2R61 4 CG2R61 5 CG2R61 6 CG2R61 7 CG2R61 8 CG2R61 9 CG2R61 10 CG2R61 11 HGR61 12 HGR61 13 HGR61 14 HGR61 15 HGR61 16 HGR61 17 HGR61 18 HGR61
# TRIPOS MOL2 file generated by SEED

@<TRIPOS>MOLECULE
pyrazole
 9 9 0 0 0
****
USER_CHARGES
INVALID_CHARGES
Pose:   1 Cluster:   1 Fr_nu: 220594 TotEn:   -19.38
@<TRIPOS>ATOM
      1 C1        -72.7184  -10.7265  -43.8296 C.2    1 LIG      -0.25100
      2 C2        -71.4498  -11.2652  -43.5431 C.2    1 LIG       0.13200
      3 C3        -73.4241  -11.7760  -44.3652 C.2    1 LIG      -0.03800
      4 N1        -71.3523  -12.5566  -43.8695 N.2    1 LIG      -0.57800
      5 N2        -72.5687  -12.8383  -44.3666 N.pl3  1 LIG      -0.05900
      6 H1        -73.0728   -9.7188  -43.6698 H      1 LIG       0.15700
      7 H2        -70.5920  -10.7704  -43.1105 H      1 LIG       0.15600
      8 H3        -74.4343  -11.8601  -44.7392 H      1 LIG       0.15900
      9 H4        -72.7472  -13.7800  -44.6924 H      1 LIG       0.32200
@<TRIPOS>BOND
      1       1       2 1
      2       1       3 2
      3       2       4 2
      4       3       5 1
      5       4       5 1
      6       1       6 1
      7       2       7 1
      8       3       8 1
      9       5       9 1
@<TRIPOS>ALT_TYPE
CGenFF_4.0_ALT_TYPE_SET
CGenFF_4.0 1 CG2R51 2 CG2R52 3 CG2R51 4 NG2R50 5 NG2R51 6 HGR51 7 HGR52 8 HGR52 9 HGP1
@<TRIPOS>MOLECULE
pyrazole
 9 9 0 0 0
****
USER_CHARGES
INVALID_CHARGES
Pose:   2 Cluster:   2 Fr_nu: 3624186 TotEn:   -18.01
@<TRIPOS>ATOM
      1 C1        -74.0642  -27.3208  -45.0290 C.2    1 LIG      -0.25100
      2 C2        -74.4818  -28.6343  -45.3156 C.2    1 LIG       0.13200
      3 C3        -75.0533  -26.5243  -45.5520 C.2    1 LIG      -0.03800
      4 N1        -75.6455  -28.6743  -45.9698 N.2    1 LIG      -0.57800
      5 N2        -75.9679  -27.3760  -46.0985 N.pl3  1 LIG      -0.05900
      6 H1        -73.1718  -26.9961  -44.5146 H      1 LIG       0.15700
      7 H2        -73.9863  -29.5642  -45.0755 H      1 LIG       0.15600
      8 H3        -75.1847  -25.4524  -45.5859 H      1 LIG       0.15900
      9 H4        -76.8298  -27.1409  -46.5745 H      1 LIG       0.32200
@<TRIPOS>BOND
      1       1       2 1
      2       1       3 2
      3       2       4 2
      4       3       5 1
      5       4       5 1
      6       1       6 1
      7       2       7 1
      8       3       8 1
      9       5       9 1
@<TRIPOS>ALT_TYPE
CGenFF_4.0_ALT_TYPE_SET
CGenFF_4.0 1 CG2R51 2 CG2R52 3 CG2R51 4 NG2R50 5 NG2R51 6 HGR51 7 HGR52 8 HGR52 9 HGP1
@<TRIPOS>MOLECULE
pyrazole
 9 9 0 0 0
****
USER_CHARGES
INVALID_CHARGES
Pose:   3 Cluster:   3 Fr_nu: 6750217 TotEn:   -16.74
@<TRIPOS>ATOM
      1 C1        -81.6433  -29.2710  -34.6193 C.2    1 LIG      -0.25100
      2 C2        -81.6818  -30.2077  -35.6695 C.2    1 LIG       0.13200
      3 C3        -81.7581  -28.0522  -35.2420 C.2    1 LIG      -0.03800
      4 N1        -81.8112  -29.6333  -36.8683 N.2    1 LIG      -0.57800
      5 N2        -81.8551  -28.3225  -36.5754 N.pl3  1 LIG      -0.05900
      6 H1        -81.5466  -29.4529  -33.5592 H      1 LIG       0.15700
      7 H2        -81.6205  -31.2851  -35.6112 H      1 LIG       0.15600
      8 H3        -81.7768  -27.0397  -34.8652 H      1 LIG       0.15900
      9 H4        -81.9509  -27.6638  -37.3381 H      1 LIG       0.32200
@<TRIPOS>BOND
      1       1       2 1
      2       1       3 2
      3       2       4 2
      4       3       5 1
      5       4       5 1
      6       1       6 1
      7       2       7 1
      8       3       8 1
      9       5       9 1
@<TRIPOS>ALT_TYPE
CGenFF_4.0_ALT_TYPE_SET
CGenFF_4.0 1 CG2R51 2 CG2R52 3 CG2R51 4 NG2R50 5 NG2R51 6 HGR51 7 HGR52 8 HGR52 9 HGP1
@<TRIPOS>MOLECULE
pyrazole
 9 9 0 0 0
****
USER_CHARGES
INVALID_CHARGES
Pose:   4 Cluster:   4 Fr_nu: 1132698 TotEn:   -14.69
@<TRIPOS>ATOM
      1 C1        -65.8885   -8.1612  -45.2929 C.2    1 LIG      -0.25100
      2 C2        -64.9830   -8.3480  -44.2314 C.2    1 LIG       0.13200
      3 C3        -66.8327   -7.2991  -44.7910 C.2    1 LIG      -0.03800
      4 N1        -65.3213   -7.6599  -43.1378 N.2    1 LIG      -0.57800
      5 N2        -66.4500   -7.0321  -43.5094 N.pl3  1 LIG      -0.05900
      6 H1        -65.8611   -8.5903  -46.2836 H      1 LIG       0.15700
      7 H2        -64.0909   -8.9574  -44.2089 H      1 LIG       0.15600
      8 H3        -67.7235   -6.8633  -45.2199 H      1 LIG       0.15900
      9 H4        -66.9109   -6.4349  -42.8344 H      1 LIG       0.32200
@<TRIPOS>BOND
      1       1       2 1
      2       1       3 2
      3       2       4 2
      4       3       5 1
      5       4       5 1
      6       1       6 1
      7       2       7 1
      8       3       8 1
      9       5       9 1
@<TRIPOS>ALT_TYPE
CGenFF_4.0_ALT_TYPE_SET
CGenFF_4.0 1 CG2R51 2 CG2R52 3 CG2R51 4 NG2R50 5 NG2R51 6 HGR51 7 HGR52 8 HGR52 9 HGP1
@<TRIPOS>MOLECULE
pyrazole
 9 9 0 0 0
****
USER_CHARGES
INVALID_CHARGES
Pose:   5 Cluster:   5 Fr_nu: 3624365 TotEn:   -14.56
@<TRIPOS>ATOM
      1 C1        -74.6088  -28.5087  -46.3873 C.2    1 LIG      -0.25100
      2 C2        -73.6185  -28.0748  -45.4857 C.2    1 LIG       0.13200
      3 C3        -75.4380  -27.4238  -46.5347 C.2    1 LIG      -0.03800
      4 N1        -73.8002  -26.8126  -45.0884 N.2    1 LIG      -0.57800
      5 N2        -74.9142  -26.4439  -45.7435 N.pl3  1 LIG      -0.05900
      6 H1        -74.7079  -29.4724  -46.8646 H      1 LIG       0.15700
      7 H2        -72.7723  -28.6259  -45.1011 H      1 LIG       0.15600
      8 H3        -76.3346  -27.2650  -47.1163 H      1 LIG       0.15900
      9 H4        -75.2649  -25.5049  -45.6023 H      1 LIG       0.32200
@<TRIPOS>BOND
      1       1       2 1
      2       1       3 2
      3       2       4 2
      4       3       5 1
      5       4       5 1
      6       1       6 1
      7       2       7 1
      8       3       8 1
      9       5       9 1
@<TRIPOS>ALT_TYPE
CGenFF_4.0_ALT_TYPE_SET
CGenFF_4.0 1 CG2R51 2 CG2R52 3 CG2R51 4 NG2R50 5 NG2R51 6 HGR51 7 HGR52 8 HGR52 9 HGP1
@<TRIPOS>MOLECULE
pyrazole
 9 9 0 0 0
****
USER_CHARGES
INVALID_CHARGES
Pose:   6 Cluster:   6 Fr_nu: 203935 TotEn:   -13.41
@<TRIPOS>ATOM
      1 C1        -66.0531   -7.3991  -45.9573 C.2    1 LIG      -0.25100
      2 C2        -65.1268   -7.9269  -46.8767 C.2    1 LIG       0.13200
      3 C3        -65.3988   -7.4376  -44.7503 C.2    1 LIG      -0.03800
      4 N1        -63.9720   -8.2750  -46.3029 N.2    1 LIG      -0.57800
      5 N2        -64.1681   -7.9652  -45.0100 N.pl3  1 LIG      -0.05900
      6 H1        -67.0546   -7.0401  -46.1429 H      1 LIG       0.15700
      7 H2        -65.2453   -8.0729  -47.9409 H      1 LIG       0.15600
      8 H3        -65.6922   -7.1459  -43.7522 H      1 LIG       0.15900
      9 H4        -63.4169   -8.1428  -44.3552 H      1 LIG       0.32200
@<TRIPOS>BOND
      1       1       2 1
      2       1       3 2
      3       2       4 2
      4       3       5 1
      5       4       5 1
      6       1       6 1
      7       2       7 1
      8       3       8 1
      9       5       9 1
@<TRIPOS>ALT_TYPE
CGenFF_4.0_ALT_TYPE_SET
CGenFF_4.0 1 CG2R51 2 CG2R52 3 CG2R51 4 NG2R50 5 NG2R51 6 HGR51 7 HGR52 8 HGR52 9 HGP1
@<TRIPOS>MOLECULE
pyrazole
 9 9 0 0 0
****
USER_CHARGES
INVALID_CHARGES
Pose:   7 Cluster:   7 Fr_nu: 666136 TotEn:   -13.16
@<TRIPOS>ATOM
      1 C1        -66.0051   -6.7564  -45.3673 C.2    1 LIG      -0.25100
      2 C2        -65.6769   -7.9201  -44.6463 C.2    1 LIG       0.13200
      3 C3        -67.2895   -6.4629  -44.9791 C.2    1 LIG      -0.03800
      4 N1        -66.6723   -8.3373  -43.8595 N.2    1 LIG      -0.57800
      5 N2        -67.6388   -7.4308  -44.0838 N.pl3  1 LIG      -0.05900
      6 H1        -65.3964   -6.2063  -46.0696 H      1 LIG       0.15700
      7 H2        -64.7539   -8.4819  -44.6617 H      1 LIG       0.15600
      8 H3        -67.9718   -5.6718  -45.2549 H      1 LIG       0.15900
      9 H4        -68.5170   -7.5345  -43.5912 H      1 LIG       0.32200
@<TRIPOS>BOND
      1       1       2 1
      2       1       3 2
      3       2       4 2
      4       3       5 1
      5       4       5 1
      6       1       6 1
      7       2       7 1
      8       3       8 1
      9       5       9 1
@<TRIPOS>ALT_TYPE
CGenFF_4.0_ALT_TYPE_SET
CGenFF_4.0 1 CG2R51 2 CG2R52 3 CG2R51 4 NG2R50 5 NG2R51 6 HGR51 7 HGR52 8 HGR52 9 HGP1
@<TRIPOS>MOLECULE
pyrazole
 9 9 0 0 0
****
USER_CHARGES
INVALID_CHARGES
Pose:   8 Cluster:   8 Fr_nu: 1196155 TotEn:   -13.03
@<TRIPOS>ATOM
      1 C1        -83.5109   -3.3834  -46.0008 C.2    1 LIG      -0.25100
      2 C2        -83.4512   -3.7980  -47.3448 C.2    1 LIG       0.13200
      3 C3        -83.8499   -2.0540  -46.0664 C.2    1 LIG      -0.03800
      4 N1        -83.7301   -2.8120  -48.2015 N.2    1 LIG      -0.57800
      5 N2        -83.9685   -1.7645  -47.3940 N.pl3  1 LIG      -0.05900
      6 H1        -83.3339   -3.9660  -45.1088 H      1 LIG       0.15700
      7 H2        -83.2155   -4.7775  -47.7357 H      1 LIG       0.15600
      8 H3        -84.0116   -1.3043  -45.3053 H      1 LIG       0.15900
      9 H4        -84.2061   -0.8766  -47.8180 H      1 LIG       0.32200
@<TRIPOS>BOND
      1       1       2 1
      2       1       3 2
      3       2       4 2
      4       3       5 1
      5       4       5 1
      6       1       6 1
      7       2       7 1
      8       3       8 1
      9       5       9 1
@<TRIPOS>ALT_TYPE
CGenFF_4.0_ALT_TYPE_SET
CGenFF_4.0 1 CG2R51 2 CG2R52 3 CG2R51 4 NG2R50 5 NG2R51 6 HGR51 7 HGR52 8 HGR52 9 HGP1
@<TRIPOS>MOLECULE
pyrazole
 9 9 0 0 0
****
USER_CHARGES
INVALID_CHARGES
Pose:   9 Cluster:   9 Fr_nu: 498717 TotEn:   -13.01
@<TRIPOS>ATOM
      1 C1        -66.1432   -7.1126  -46.2483 C.2    1 LIG      -0.25100
      2 C2        -65.1326   -8.0036  -46.6565 C.2    1 LIG       0.13200
      3 C3        -66.9085   -6.9229  -47.3729 C.2    1 LIG      -0.03800
      4 N1        -65.2433   -8.3557  -47.9401 N.2    1 LIG      -0.57800
      5 N2        -66.3325   -7.6826  -48.3483 N.pl3  1 LIG      -0.05900
      6 H1        -66.2965   -6.6699  -45.2752 H      1 LIG       0.15700
      7 H2        -64.3198   -8.4107  -46.0722 H      1 LIG       0.15600
      8 H3        -67.7897   -6.3274  -47.5633 H      1 LIG       0.15900
      9 H4        -66.6275   -7.7866  -49.3111 H      1 LIG       0.32200
@<TRIPOS>BOND
      1       1       2 1
      2       1       3 2
      3       2       4 2
      4       3       5 1
      5       4       5 1
      6       1       6 1
      7       2       7 1
      8       3       8 1
      9       5       9 1
@<TRIPOS>ALT_TYPE
CGenFF_4.0_ALT_TYPE_SET
CGenFF_4.0 1 CG2R51 2 CG2R52 3 CG2R51 4 NG2R50 5 NG2R51 6 HGR51 7 HGR52 8 HGR52 9 HGP1
@<TRIPOS>MOLECULE
pyrazole
 9 9 0 0 0
****
USER_CHARGES
INVALID_CHARGES
Pose:  10 Cluster:  10 Fr_nu: 1002119 TotEn:   -12.81
@<TRIPOS>ATOM
      1 C1        -66.5271   -7.1463  -45.3512 C.2    1 LIG      -0.25100
      2 C2        -66.7567   -7.6418  -44.0537 C.2    1 LIG       0.13200
      3 C3        -65.2331   -7.5101  -45.6335 C.2    1 LIG      -0.03800
      4 N1        -65.6940   -8.2725  -43.5469 N.2    1 LIG      -0.57800
      5 N2        -64.7840   -8.1759  -44.5311 N.pl3  1 LIG      -0.05900
      6 H1        -67.2043   -6.6023  -45.9928 H      1 LIG       0.15700
      7 H2        -67.6541   -7.5692  -43.4560 H      1 LIG       0.15600
      8 H3        -64.6049   -7.3567  -46.4991 H      1 LIG       0.15900
      9 H4        -63.8710   -8.5870  -44.3820 H      1 LIG       0.32200
@<TRIPOS>BOND
      1       1       2 1
      2       1       3 2
      3       2       4 2
      4       3       5 1
      5       4       5 1
      6       1       6 1
      7       2       7 1
      8       3       8 1
      9       5       9 1
@<TRIPOS>ALT_TYPE
CGenFF_4.0_ALT_TYPE_SET
CGenFF_4.0 1 CG2R51 2 CG2R52 3 CG2R51 4 NG2R50 5 NG2R51 6 HGR51 7 HGR52 8 HGR52 9 HGP1
@<TRIPOS>MOLECULE
pyrazole
 9 9 0 0 0
****
USER_CHARGES
INVALID_CHARGES
Pose:  11 Cluster:  11 Fr_nu: 534806 TotEn:   -12.63
@<TRIPOS>ATOM
      1 C1        -66.9868   -6.8529  -46.4493 C.2    1 LIG      -0.25100
      2 C2        -66.4066   -7.9538  -45.7913 C.2    1 LIG       0.13200
      3 C3        -67.2852   -5.9687  -45.4416 C.2    1 LIG      -0.03800
      4 N1        -66.3392   -7.7866  -44.4679 N.2    1 LIG      -0.57800
      5 N2        -66.8808   -6.5702  -44.2861 N.pl3  1 LIG      -0.05900
      6 H1        -67.1637   -6.7180  -47.5062 H      1 LIG       0.15700
      7 H2        -66.0305   -8.8713  -46.2208 H      1 LIG       0.15600
      8 H3        -67.7406   -4.9889  -45.4422 H      1 LIG       0.15900
      9 H4        -66.9457   -6.2104  -43.3421 H      1 LIG       0.32200
@<TRIPOS>BOND
      1       1       2 1
      2       1       3 2
      3       2       4 2
      4       3       5 1
      5       4       5 1
      6       1       6 1
      7       2       7 1
      8       3       8 1
      9       5       9 1
@<TRIPOS>ALT_TYPE
CGenFF_4.0_ALT_TYPE_SET
CGenFF_4.0 1 CG2R51 2 CG2R52 3 CG2R51 4 NG2R50 5 NG2R51 6 HGR51 7 HGR52 8 HGR52 9 HGP1
@<TRIPOS>MOLECULE
pyrazole
 9 9 0 0 0
****
USER_CHARGES
INVALID_CHARGES
Pose:  12 Cluster:  12 Fr_nu: 225196 TotEn:   -12.47
@<TRIPOS>ATOM
      1 C1        -60.3072  -21.4103  -39.0755 C.2    1 LIG      -0.25100
      2 C2        -60.6995  -21.3529  -37.7247 C.2    1 LIG       0.13200
      3 C3        -61.3174  -20.7730  -39.7537 C.2    1 LIG      -0.03800
      4 N1        -61.8675  -20.7284  -37.5531 N.2    1 LIG      -0.57800
      5 N2        -62.2180  -20.3873  -38.8048 N.pl3  1 LIG      -0.05900
      6 H1        -59.4168  -21.8510  -39.4991 H      1 LIG       0.15700
      7 H2        -60.1831  -21.7406  -36.8583 H      1 LIG       0.15600
      8 H3        -61.4741  -20.5660  -40.8025 H      1 LIG       0.15900
      9 H4        -63.0904  -19.8919  -38.9403 H      1 LIG       0.32200
@<TRIPOS>BOND
      1       1       2 1
      2       1       3 2
      3       2       4 2
      4       3       5 1
      5       4       5 1
      6       1       6 1
      7       2       7 1
      8       3       8 1
      9       5       9 1
@<TRIPOS>ALT_TYPE
CGenFF_4.0_ALT_TYPE_SET
CGenFF_4.0 1 CG2R51 2 CG2R52 3 CG2R51 4 NG2R50 5 NG2R51 6 HGR51 7 HGR52 8 HGR52 9 HGP1
@<TRIPOS>MOLECULE
pyrazole
 9 9 0 0 0
****
USER_CHARGES
INVALID_CHARGES
Pose:  13 Cluster:  13 Fr_nu: 746495 TotEn:   -11.93
@<TRIPOS>ATOM
      1 C1        -54.0884    5.8702  -33.3875 C.2    1 LIG      -0.25100
      2 C2        -53.0958    6.1210  -32.4212 C.2    1 LIG       0.13200
      3 C3        -54.2715    4.5096  -33.3464 C.2    1 LIG      -0.03800
      4 N1        -52.6777    5.0090  -31.8108 N.2    1 LIG      -0.57800
      5 N2        -53.4112    4.0462  -32.3947 N.pl3  1 LIG      -0.05900
      6 H1        -54.6004    6.5762  -34.0245 H      1 LIG       0.15700
      7 H2        -52.6592    7.0677  -32.1368 H      1 LIG       0.15600
      8 H3        -54.9201    3.8441  -33.8977 H      1 LIG       0.15900
      9 H4        -53.2717    3.0893  -32.0956 H      1 LIG       0.32200
@<TRIPOS>BOND
      1       1       2 1
      2       1       3 2
      3       2       4 2
      4       3       5 1
      5       4       5 1
      6       1       6 1
      7       2       7 1
      8       3       8 1
      9       5       9 1
@<TRIPOS>ALT_TYPE
CGenFF_4.0_ALT_TYPE_SET
CGenFF_4.0 1 CG2R51 2 CG2R52 3 CG2R51 4 NG2R50 5 NG2R51 6 HGR51 7 HGR52 8 HGR52 9 HGP1
@<TRIPOS>MOLECULE
pyrazole
 9 9 0 0 0
****
USER_CHARGES
INVALID_CHARGES
Pose:  14 Cluster:  14 Fr_nu: 1560198 TotEn:   -11.86
@<TRIPOS>ATOM
      1 C1        -65.4632   -7.8316  -44.8442 C.2    1 LIG      -0.25100
      2 C2        -66.2437   -8.2894  -45.9227 C.2    1 LIG       0.13200
      3 C3        -66.3518   -7.1665  -44.0353 C.2    1 LIG      -0.03800
      4 N1        -67.5292   -7.9445  -45.8118 N.2    1 LIG      -0.57800
      5 N2        -67.5635   -7.2630  -44.6541 N.pl3  1 LIG      -0.05900
      6 H1        -64.4048   -7.9652  -44.6757 H      1 LIG       0.15700
      7 H2        -65.9291   -8.8596  -46.7851 H      1 LIG       0.15600
      8 H3        -66.2334   -6.6432  -43.0975 H      1 LIG       0.15900
      9 H4        -68.4513   -6.8874  -44.3450 H      1 LIG       0.32200
@<TRIPOS>BOND
      1       1       2 1
      2       1       3 2
      3       2       4 2
      4       3       5 1
      5       4       5 1
      6       1       6 1
      7       2       7 1
      8       3       8 1
      9       5       9 1
@<TRIPOS>ALT_TYPE
CGenFF_4.0_ALT_TYPE_SET
CGenFF_4.0 1 CG2R51 2 CG2R52 3 CG2R51 4 NG2R50 5 NG2R51 6 HGR51 7 HGR52 8 HGR52 9 HGP1
@<TRIPOS>MOLECULE
pyrazole
 9 9 0 0 0
****
USER_CHARGES
INVALID_CHARGES
Pose:  15 Cluster:  15 Fr_nu: 1131793 TotEn:   -11.77
@<TRIPOS>ATOM
      1 C1        -66.5493   -7.6099  -44.1368 C.2    1 LIG      -0.25100
      2 C2        -66.6216   -7.5637  -45.5419 C.2    1 LIG       0.13200
      3 C3        -65.4063   -8.3250  -43.8751 C.2    1 LIG      -0.03800
      4 N1        -65.6053   -8.1987  -46.1316 N.2    1 LIG      -0.57800
      5 N2        -64.8835   -8.6506  -45.0920 N.pl3  1 LIG      -0.05900
      6 H1        -67.2297   -7.1841  -43.4141 H      1 LIG       0.15700
      7 H2        -67.3728   -7.0942  -46.1608 H      1 LIG       0.15600
      8 H3        -64.9299   -8.6266  -42.9534 H      1 LIG       0.15900
      9 H4        -64.0419   -9.1787  -45.2861 H      1 LIG       0.32200
@<TRIPOS>BOND
      1       1       2 1
      2       1       3 2
      3       2       4 2
      4       3       5 1
      5       4       5 1
      6       1       6 1
      7       2       7 1
      8       3       8 1
      9       5       9 1
@<TRIPOS>ALT_TYPE
CGenFF_4.0_ALT_TYPE_SET
CGenFF_4.0 1 CG2R51 2 CG2R52 3 CG2R51 4 NG2R50 5 NG2R51 6 HGR51 7 HGR52 8 HGR52 9 HGP1
@<TRIPOS>MOLECULE
pyrazole
 9 9 0 0 0
****
USER_CHARGES
INVALID_CHARGES
Pose:  16 Cluster:  16 Fr_nu: 533085 TotEn:   -11.53
@<TRIPOS>ATOM
      1 C1        -67.2852   -5.9687  -45.4416 C.2    1 LIG      -0.25100
      2 C2        -66.9341   -7.2600  -45.0046 C.2    1 LIG       0.13200
      3 C3        -68.6583   -5.9776  -45.4707 C.2    1 LIG      -0.03800
      4 N1        -67.9983   -8.0330  -44.7726 N.2    1 LIG      -0.57800
      5 N2        -69.0317   -7.2251  -45.0648 N.pl3  1 LIG      -0.05900
      6 H1        -66.6347   -5.1458  -45.6988 H      1 LIG       0.15700
      7 H2        -65.9470   -7.6703  -44.8459 H      1 LIG       0.15600
      8 H3        -69.3868   -5.2265  -45.7399 H      1 LIG       0.15900
      9 H4        -69.9700   -7.5922  -44.9666 H      1 LIG       0.32200
@<TRIPOS>BOND
      1       1       2 1
      2       1       3 2
      3       2       4 2
      4       3       5 1
      5       4       5 1
      6       1       6 1
      7       2       7 1
      8       3       8 1
      9       5       9 1
@<TRIPOS>ALT_TYPE
CGenFF_4.0_ALT_TYPE_SET
CGenFF_4.0 1 CG2R51 2 CG2R52 3 CG2R51 4 NG2R50 5 NG2R51 6 HGR51 7 HGR52 8 HGR52 9 HGP1
@<TRIPOS>MOLECULE
pyrazole
 9 9 0 0 0
****
USER_CHARGES
INVALID_CHARGES
Pose:  17 Cluster:  17 Fr_nu: 353936 TotEn:   -10.95
@<TRIPOS>ATOM
      1 C1        -64.9283   -8.0095  -46.5901 C.2    1 LIG      -0.25100
      2 C2        -64.8423   -8.4421  -45.2532 C.2    1 LIG       0.13200
      3 C3        -66.2123   -7.5383  -46.7165 C.2    1 LIG      -0.03800
      4 N1        -65.9807   -8.2616  -44.5785 N.2    1 LIG      -0.57800
      5 N2        -66.7944   -7.7102  -45.4950 N.pl3  1 LIG      -0.05900
      6 H1        -64.1667   -8.0347  -47.3554 H      1 LIG       0.15700
      7 H2        -63.9975   -8.8818  -44.7426 H      1 LIG       0.15600
      8 H3        -66.7526   -7.1081  -47.5473 H      1 LIG       0.15900
      9 H4        -67.7397   -7.4767  -45.2183 H      1 LIG       0.32200
@<TRIPOS>BOND
      1       1       2 1
      2       1       3 2
      3       2       4 2
      4       3       5 1
      5       4       5 1
      6       1       6 1
      7       2       7 1
      8       3       8 1
      9       5       9 1
@<TRIPOS>ALT_TYPE
CGenFF_4.0_ALT_TYPE_SET
CGenFF_4.0 1 CG2R51 2 CG2R52 3 CG2R51 4 NG2R50 5 NG2R51 6 HGR51 7 HGR52 8 HGR52 9 HGP1
@<TRIPOS>MOLECULE
pyrazole
 9 9 0 0 0
****
USER_CHARGES
INVALID_CHARGES
Pose:  18 Cluster:  18 Fr_nu: 498107 TotEn:   -10.82
@<TRIPOS>ATOM
      1 C1        -65.0944   -8.0907  -46.6256 C.2    1 LIG      -0.25100
      2 C2        -66.2436   -7.8221  -45.8582 C.2    1 LIG       0.13200
      3 C3        -65.5127   -7.9606  -47.9274 C.2    1 LIG      -0.03800
      4 N1        -67.3118   -7.5423  -46.6097 N.2    1 LIG      -0.57800
      5 N2        -66.8355   -7.6343  -47.8630 N.pl3  1 LIG      -0.05900
      6 H1        -64.1014   -8.3427  -46.2839 H      1 LIG       0.15700
      7 H2        -66.3475   -7.8191  -44.7826 H      1 LIG       0.15600
      8 H3        -65.0005   -8.0706  -48.8723 H      1 LIG       0.15900
      9 H4        -67.4718   -7.4628  -48.6315 H      1 LIG       0.32200
@<TRIPOS>BOND
      1       1       2 1
      2       1       3 2
      3       2       4 2
      4       3       5 1
      5       4       5 1
      6       1       6 1
      7       2       7 1
      8       3       8 1
      9       5       9 1
@<TRIPOS>ALT_TYPE
CGenFF_4.0_ALT_TYPE_SET
CGenFF_4.0 1 CG2R51 2 CG2R52 3 CG2R51 4 NG2R50 5 NG2R51 6 HGR51 7 HGR52 8 HGR52 9 HGP1
@<TRIPOS>MOLECULE
pyrazole
 9 9 0 0 0
****
USER_CHARGES
INVALID_CHARGES
Pose:  19 Cluster:  19 Fr_nu: 1196170 TotEn:   -10.13
@<TRIPOS>ATOM
      1 C1        -83.3986   -4.0142  -46.1858 C.2    1 LIG      -0.25100
      2 C2        -83.2192   -2.9782  -47.1219 C.2    1 LIG       0.13200
      3 C3        -83.6780   -5.1216  -46.9487 C.2    1 LIG      -0.03800
      4 N1        -83.3716   -3.3906  -48.3831 N.2    1 LIG      -0.57800
      5 N2        -83.6496   -4.6982  -48.2450 N.pl3  1 LIG      -0.05900
      6 H1        -83.3339   -3.9660  -45.1088 H      1 LIG       0.15700
      7 H2        -82.9842   -1.9396  -46.9376 H      1 LIG       0.15600
      8 H3        -83.8918   -6.1490  -46.6917 H      1 LIG       0.15900
      9 H4        -83.8120   -5.2448  -49.0814 H      1 LIG       0.32200
@<TRIPOS>BOND
      1       1       2 1
      2       1       3 2
      3       2       4 2
      4       3       5 1
      5       4       5 1
      6       1       6 1
      7       2       7 1
      8       3       8 1
      9       5       9 1
@<TRIPOS>ALT_TYPE
CGenFF_4.0_ALT_TYPE_SET
CGenFF_4.0 1 CG2R51 2 CG2R52 3 CG2R51 4 NG2R50 5 NG2R51 6 HGR51 7 HGR52 8 HGR52 9 HGP1
@<TRIPOS>MOLECULE
pyrazole
 9 9 0 0 0
****
USER_CHARGES
INVALID_CHARGES
Pose:  20 Cluster:  20 Fr_nu: 9268813 TotEn:    -6.67
@<TRIPOS>ATOM
      1 C1        -53.8388  -26.0813  -24.3141 C.2    1 LIG      -0.25100
      2 C2        -52.8350  -25.1464  -23.9974 C.2    1 LIG       0.13200
      3 C3        -55.0013  -25.3498  -24.3151 C.2    1 LIG      -0.03800
      4 N1        -53.3176  -23.9150  -23.8110 N.2    1 LIG      -0.57800
      5 N2        -54.6373  -24.0709  -24.0112 N.pl3  1 LIG      -0.05900
      6 H1        -53.7350  -27.1375  -24.5144 H      1 LIG       0.15700
      7 H2        -51.7720  -25.3112  -23.8942 H      1 LIG       0.15600
      8 H3        -56.0317  -25.6185  -24.4982 H      1 LIG       0.15900
      9 H4        -55.2350  -23.2588  -23.9222 H      1 LIG       0.32200
@<TRIPOS>BOND
      1       1       2 1
      2       1       3 2
      3       2       4 2
      4       3       5 1
      5       4       5 1
      6       1       6 1
      7       2       7 1
      8       3       8 1
      9       5       9 1
@<TRIPOS>ALT_TYPE
CGenFF_4.0_ALT_TYPE_SET
CGenFF_4.0 1 CG2R51 2 CG2R52 3 CG2R51 4 NG2R50 5 NG2R51 6 HGR51 7 HGR52 8 HGR52 9 HGP1
@<TRIPOS>MOLECULE
pyrazole
 9 9 0 0 0
****
USER_CHARGES
INVALID_CHARGES
Pose:  21 Cluster:  21 Fr_nu: 9267349 TotEn:    -5.18
@<TRIPOS>ATOM
      1 C1        -55.0972  -25.3891  -23.0731 C.2    1 LIG      -0.25100
      2 C2        -54.5373  -24.3785  -23.8773 C.2    1 LIG       0.13200
      3 C3        -54.1846  -25.5688  -22.0625 C.2    1 LIG      -0.03800
      4 N1        -53.3603  -23.9462  -23.4173 N.2    1 LIG      -0.57800
      5 N2        -53.1731  -24.6887  -22.3129 N.pl3  1 LIG      -0.05900
      6 H1        -56.0317  -25.9140  -23.2061 H      1 LIG       0.15700
      7 H2        -54.9377  -23.9392  -24.7798 H      1 LIG       0.15600
      8 H3        -54.1631  -26.2302  -21.2084 H      1 LIG       0.15900
      9 H4        -52.3276  -24.5437  -21.7753 H      1 LIG       0.32200
@<TRIPOS>BOND
      1       1       2 1
      2       1       3 2
      3       2       4 2
      4       3       5 1
      5       4       5 1
      6       1       6 1
      7       2       7 1
      8       3       8 1
      9       5       9 1
@<TRIPOS>ALT_TYPE
CGenFF_4.0_ALT_TYPE_SET
CGenFF_4.0 1 CG2R51 2 CG2R52 3 CG2R51 4 NG2R50 5 NG2R51 6 HGR51 7 HGR52 8 HGR52 9 HGP1
@<TRIPOS>MOLECULE
4_lactone
 9 9 0 0 0
****
USER_CHARGES
INVALID_CHARGES
Pose:   1 Cluster:   1 Fr_nu: 3060624 TotEn:   -30.07
@<TRIPOS>ATOM
      1 C1        -72.4294  -12.8266  -42.8629 C.2    1 LIG       0.04000
      2 C2        -73.6902  -11.9966  -43.1640 C.3    1 LIG       0.11000
      3 C3        -72.9081  -11.5952  -44.4111 C.3    1 LIG       0.08100
      4 O1        -72.0397  -13.5764  -41.9967 O.2    1 LIG      -0.32000
      5 O2        -71.7894  -12.4259  -43.9940 O.3    1 LIG      -0.27100
      6 H1        -74.5860  -12.5945  -43.3388 H      1 LIG       0.09000
      7 H2        -73.8797  -11.1978  -42.4452 H      1 LIG       0.09000
      8 H3        -73.3280  -11.9326  -45.3626 H      1 LIG       0.09000
      9 H4        -72.6250  -10.5407  -44.4712 H      1 LIG       0.09000
@<TRIPOS>BOND
      1       1       2 1
      2       1       4 2
      3       1       5 1
      4       2       3 1
      5       3       5 1
      6       2       6 1
      7       2       7 1
      8       3       8 1
      9       3       9 1
@<TRIPOS>ALT_TYPE
CGenFF_4.0_ALT_TYPE_SET
CGenFF_4.0 1 CG2O4 2 CG3C41 3 CG3C41 4 OG2D1 5 OG3C51 6 HGA2 7 HGA2 8 HGA2 9 HGA2
@<TRIPOS>MOLECULE
4_lactone
 9 9 0 0 0
****
USER_CHARGES
INVALID_CHARGES
Pose:   2 Cluster:   2 Fr_nu: 100161 TotEn:   -26.05
@<TRIPOS>ATOM
      1 C1        -71.8937  -12.6209  -43.4943 C.2    1 LIG       0.04000
      2 C2        -73.3500  -12.1850  -43.7360 C.3    1 LIG       0.11000
      3 C3        -72.7489  -10.7837  -43.6832 C.3    1 LIG       0.08100
      4 O1        -71.2810  -13.6565  -43.3667 O.2    1 LIG      -0.32000
      5 O2        -71.4259  -11.3444  -43.4576 O.3    1 LIG      -0.27100
      6 H1        -73.7523  -12.4917  -44.7027 H      1 LIG       0.09000
      7 H2        -74.0319  -12.4397  -42.9230 H      1 LIG       0.09000
      8 H3        -72.7918  -10.2144  -44.6158 H      1 LIG       0.09000
      9 H4        -73.0712  -10.1636  -42.8423 H      1 LIG       0.09000
@<TRIPOS>BOND
      1       1       2 1
      2       1       4 2
      3       1       5 1
      4       2       3 1
      5       3       5 1
      6       2       6 1
      7       2       7 1
      8       3       8 1
      9       3       9 1
@<TRIPOS>ALT_TYPE
CGenFF_4.0_ALT_TYPE_SET
CGenFF_4.0 1 CG2O4 2 CG3C41 3 CG3C41 4 OG2D1 5 OG3C51 6 HGA2 7 HGA2 8 HGA2 9 HGA2
@<TRIPOS>MOLECULE
4_lactone
 9 9 0 0 0
****
USER_CHARGES
INVALID_CHARGES
Pose:   3 Cluster:   3 Fr_nu: 130781 TotEn:   -21.67
@<TRIPOS>ATOM
      1 C1        -71.4818  -12.1175  -44.3518 C.2    1 LIG       0.04000
      2 C2        -72.8539  -11.5458  -43.9518 C.3    1 LIG       0.11000
      3 C3        -72.1437  -10.2064  -44.1233 C.3    1 LIG       0.08100
      4 O1        -70.9818  -13.2071  -44.5162 O.2    1 LIG      -0.32000
      5 O2        -70.9117  -10.8899  -44.4849 O.3    1 LIG      -0.27100
      6 H1        -73.6497  -11.7551  -44.6683 H      1 LIG       0.09000
      7 H2        -73.1600  -11.7937  -42.9342 H      1 LIG       0.09000
      8 H3        -72.5099   -9.5770  -44.9389 H      1 LIG       0.09000
      9 H4        -72.0228   -9.6165  -43.2106 H      1 LIG       0.09000
@<TRIPOS>BOND
      1       1       2 1
      2       1       4 2
      3       1       5 1
      4       2       3 1
      5       3       5 1
      6       2       6 1
      7       2       7 1
      8       3       8 1
      9       3       9 1
@<TRIPOS>ALT_TYPE
CGenFF_4.0_ALT_TYPE_SET
CGenFF_4.0 1 CG2O4 2 CG3C41 3 CG3C41 4 OG2D1 5 OG3C51 6 HGA2 7 HGA2 8 HGA2 9 HGA2
@<TRIPOS>MOLECULE
4_lactone
 9 9 0 0 0
****
USER_CHARGES
INVALID_CHARGES
Pose:   4 Cluster:   4 Fr_nu: 5504575 TotEn:   -17.51
@<TRIPOS>ATOM
      1 C1        -74.7197  -29.1821  -45.4452 C.2    1 LIG       0.04000
      2 C2        -74.4102  -27.6835  -45.6103 C.3    1 LIG       0.11000
      3 C3        -75.8494  -27.6266  -46.1134 C.3    1 LIG       0.08100
      4 O1        -74.1430  -30.1770  -45.0684 O.2    1 LIG      -0.32000
      5 O2        -75.9937  -29.0589  -45.9050 O.3    1 LIG      -0.27100
      6 H1        -74.2157  -27.1626  -44.6715 H      1 LIG       0.09000
      7 H2        -73.6394  -27.4670  -46.3519 H      1 LIG       0.09000
      8 H3        -76.5461  -27.0566  -45.4926 H      1 LIG       0.09000
      9 H4        -75.9706  -27.3598  -47.1669 H      1 LIG       0.09000
@<TRIPOS>BOND
      1       1       2 1
      2       1       4 2
      3       1       5 1
      4       2       3 1
      5       3       5 1
      6       2       6 1
      7       2       7 1
      8       3       8 1
      9       3       9 1
@<TRIPOS>ALT_TYPE
CGenFF_4.0_ALT_TYPE_SET
CGenFF_4.0 1 CG2O4 2 CG3C41 3 CG3C41 4 OG2D1 5 OG3C51 6 HGA2 7 HGA2 8 HGA2 9 HGA2
@<TRIPOS>MOLECULE
4_lactone
 9 9 0 0 0
****
USER_CHARGES
INVALID_CHARGES
Pose:   5 Cluster:   5 Fr_nu: 6552670 TotEn:   -17.22
@<TRIPOS>ATOM
      1 C1        -53.7904  -23.6157  -24.5452 C.2    1 LIG       0.04000
      2 C2        -55.0898  -24.4404  -24.5213 C.3    1 LIG       0.11000
      3 C3        -54.7083  -24.6631  -23.0609 C.3    1 LIG       0.08100
      4 O1        -53.1598  -22.9656  -25.3478 O.2    1 LIG      -0.32000
      5 O2        -53.5109  -23.8561  -23.2360 O.3    1 LIG      -0.27100
      6 H1        -55.9935  -23.8529  -24.6905 H      1 LIG       0.09000
      7 H2        -55.0667  -25.3263  -25.1581 H      1 LIG       0.09000
      8 H3        -55.3852  -24.2251  -22.3224 H      1 LIG       0.09000
      9 H4        -54.4622  -25.6934  -22.7896 H      1 LIG       0.09000
@<TRIPOS>BOND
      1       1       2 1
      2       1       4 2
      3       1       5 1
      4       2       3 1
      5       3       5 1
      6       2       6 1
      7       2       7 1
      8       3       8 1
      9       3       9 1
@<TRIPOS>ALT_TYPE
CGenFF_4.0_ALT_TYPE_SET
CGenFF_4.0 1 CG2O4 2 CG3C41 3 CG3C41 4 OG2D1 5 OG3C51 6 HGA2 7 HGA2 8 HGA2 9 HGA2
@<TRIPOS>MOLECULE
4_lactone
 9 9 0 0 0
****
USER_CHARGES
INVALID_CHARGES
Pose:   6 Cluster:   6 Fr_nu: 3901703 TotEn:   -16.07
@<TRIPOS>ATOM
      1 C1        -82.1072   -0.5012  -44.9142 C.2    1 LIG       0.04000
      2 C2        -81.7197    0.7641  -45.7004 C.3    1 LIG       0.11000
      3 C3        -82.9317    1.3581  -44.9890 C.3    1 LIG       0.08100
      4 O1        -81.7036   -1.6354  -44.7923 O.2    1 LIG      -0.32000
      5 O2        -83.1749    0.0919  -44.3159 O.3    1 LIG      -0.27100
      6 H1        -80.7527    1.1844  -45.4197 H      1 LIG       0.09000
      7 H2        -81.8087    0.6604  -46.7831 H      1 LIG       0.09000
      8 H3        -82.7171    2.1590  -44.2762 H      1 LIG       0.09000
      9 H4        -83.7685    1.6366  -45.6356 H      1 LIG       0.09000
@<TRIPOS>BOND
      1       1       2 1
      2       1       4 2
      3       1       5 1
      4       2       3 1
      5       3       5 1
      6       2       6 1
      7       2       7 1
      8       3       8 1
      9       3       9 1
@<TRIPOS>ALT_TYPE
CGenFF_4.0_ALT_TYPE_SET
CGenFF_4.0 1 CG2O4 2 CG3C41 3 CG3C41 4 OG2D1 5 OG3C51 6 HGA2 7 HGA2 8 HGA2 9 HGA2
@<TRIPOS>MOLECULE
4_lactone
 9 9 0 0 0
****
USER_CHARGES
INVALID_CHARGES
Pose:   7 Cluster:   7 Fr_nu: 1044417 TotEn:   -15.77
@<TRIPOS>ATOM
      1 C1        -74.0357  -28.1572  -44.8711 C.2    1 LIG       0.04000
      2 C2        -74.3830  -26.9116  -45.7060 C.3    1 LIG       0.11000
      3 C3        -75.6346  -27.7136  -46.0497 C.3    1 LIG       0.08100
      4 O1        -73.1374  -28.5265  -44.1492 O.2    1 LIG      -0.32000
      5 O2        -75.1732  -28.8158  -45.2204 O.3    1 LIG      -0.27100
      6 H1        -74.5461  -26.0097  -45.1139 H      1 LIG       0.09000
      7 H2        -73.6969  -26.7248  -46.5337 H      1 LIG       0.09000
      8 H3        -76.5778  -27.3001  -45.6825 H      1 LIG       0.09000
      9 H4        -75.7306  -28.0118  -47.0973 H      1 LIG       0.09000
@<TRIPOS>BOND
      1       1       2 1
      2       1       4 2
      3       1       5 1
      4       2       3 1
      5       3       5 1
      6       2       6 1
      7       2       7 1
      8       3       8 1
      9       3       9 1
@<TRIPOS>ALT_TYPE
CGenFF_4.0_ALT_TYPE_SET
CGenFF_4.0 1 CG2O4 2 CG3C41 3 CG3C41 4 OG2D1 5 OG3C51 6 HGA2 7 HGA2 8 HGA2 9 HGA2
@<TRIPOS>MOLECULE
4_lactone
 9 9 0 0 0
****
USER_CHARGES
INVALID_CHARGES
Pose:   8 Cluster:   8 Fr_nu: 5503114 TotEn:   -15.63
@<TRIPOS>ATOM
      1 C1        -73.9357  -27.7889  -46.2097 C.2    1 LIG       0.04000
      2 C2        -75.1588  -27.1271  -46.8695 C.3    1 LIG       0.11000
      3 C3        -74.9829  -26.1053  -45.7501 C.3    1 LIG       0.08100
      4 O1        -73.2441  -28.7657  -46.3882 O.2    1 LIG      -0.32000
      5 O2        -73.8381  -26.8422  -45.2382 O.3    1 LIG      -0.27100
      6 H1        -74.9751  -26.7589  -47.8800 H      1 LIG       0.09000
      7 H2        -76.0685  -27.7281  -46.8247 H      1 LIG       0.09000
      8 H3        -74.7039  -25.0972  -46.0686 H      1 LIG       0.09000
      9 H4        -75.7940  -26.0637  -45.0179 H      1 LIG       0.09000
@<TRIPOS>BOND
      1       1       2 1
      2       1       4 2
      3       1       5 1
      4       2       3 1
      5       3       5 1
      6       2       6 1
      7       2       7 1
      8       3       8 1
      9       3       9 1
@<TRIPOS>ALT_TYPE
CGenFF_4.0_ALT_TYPE_SET
CGenFF_4.0 1 CG2O4 2 CG3C41 3 CG3C41 4 OG2D1 5 OG3C51 6 HGA2 7 HGA2 8 HGA2 9 HGA2
@<TRIPOS>MOLECULE
4_lactone
 9 9 0 0 0
****
USER_CHARGES
INVALID_CHARGES
Pose:   9 Cluster:   9 Fr_nu: 5820030 TotEn:   -15.46
@<TRIPOS>ATOM
      1 C1        -49.7798  -22.9710  -26.7989 C.2    1 LIG       0.04000
      2 C2        -49.1488  -24.3470  -27.0772 C.3    1 LIG       0.11000
      3 C3        -48.0092  -23.5076  -27.6470 C.3    1 LIG       0.08100
      4 O1        -50.8003  -22.5382  -26.3133 O.2    1 LIG      -0.32000
      5 O2        -48.7289  -22.2856  -27.3239 O.3    1 LIG      -0.27100
      6 H1        -48.9124  -24.9187  -26.1784 H      1 LIG       0.09000
      7 H2        -49.6997  -24.9517  -27.7994 H      1 LIG       0.09000
      8 H3        -47.0595  -23.5705  -27.1087 H      1 LIG       0.09000
      9 H4        -47.8449  -23.6043  -28.7237 H      1 LIG       0.09000
@<TRIPOS>BOND
      1       1       2 1
      2       1       4 2
      3       1       5 1
      4       2       3 1
      5       3       5 1
      6       2       6 1
      7       2       7 1
      8       3       8 1
      9       3       9 1
@<TRIPOS>ALT_TYPE
CGenFF_4.0_ALT_TYPE_SET
CGenFF_4.0 1 CG2O4 2 CG3C41 3 CG3C41 4 OG2D1 5 OG3C51 6 HGA2 7 HGA2 8 HGA2 9 HGA2
@<TRIPOS>MOLECULE
4_lactone
 9 9 0 0 0
****
USER_CHARGES
INVALID_CHARGES
Pose:  10 Cluster:  10 Fr_nu: 776973 TotEn:   -15.28
@<TRIPOS>ATOM
      1 C1        -67.7335   -7.2433  -44.5632 C.2    1 LIG       0.04000
      2 C2        -67.8791   -5.8197  -45.1300 C.3    1 LIG       0.11000
      3 C3        -69.1386   -6.3975  -45.7685 C.3    1 LIG       0.08100
      4 O1        -66.9607   -7.8478  -43.8549 O.2    1 LIG      -0.32000
      5 O2        -68.8682   -7.6923  -45.1636 O.3    1 LIG      -0.27100
      6 H1        -68.0419   -5.0526  -44.3714 H      1 LIG       0.09000
      7 H2        -67.0855   -5.5324  -45.8217 H      1 LIG       0.09000
      8 H3        -70.0842   -5.9772  -45.4155 H      1 LIG       0.09000
      9 H4        -69.1302   -6.4546  -46.8604 H      1 LIG       0.09000
@<TRIPOS>BOND
      1       1       2 1
      2       1       4 2
      3       1       5 1
      4       2       3 1
      5       3       5 1
      6       2       6 1
      7       2       7 1
      8       3       8 1
      9       3       9 1
@<TRIPOS>ALT_TYPE
CGenFF_4.0_ALT_TYPE_SET
CGenFF_4.0 1 CG2O4 2 CG3C41 3 CG3C41 4 OG2D1 5 OG3C51 6 HGA2 7 HGA2 8 HGA2 9 HGA2
@<TRIPOS>MOLECULE
4_lactone
 9 9 0 0 0
****
USER_CHARGES
INVALID_CHARGES
Pose:  11 Cluster:  11 Fr_nu: 3685764 TotEn:   -14.66
@<TRIPOS>ATOM
      1 C1        -74.3570  -29.4778  -46.7043 C.2    1 LIG       0.04000
      2 C2        -74.2611  -28.1619  -47.4970 C.3    1 LIG       0.11000
      3 C3        -75.2198  -27.6560  -46.4232 C.3    1 LIG       0.08100
      4 O1        -73.9025  -30.5972  -46.7734 O.2    1 LIG      -0.32000
      5 O2        -75.2121  -28.9612  -45.7815 O.3    1 LIG      -0.27100
      6 H1        -73.2672  -27.7118  -47.4947 H      1 LIG       0.09000
      7 H2        -74.6686  -28.2201  -48.5076 H      1 LIG       0.09000
      8 H3        -74.8241  -26.8796  -45.7628 H      1 LIG       0.09000
      9 H4        -76.2200  -27.3863  -46.7732 H      1 LIG       0.09000
@<TRIPOS>BOND
      1       1       2 1
      2       1       4 2
      3       1       5 1
      4       2       3 1
      5       3       5 1
      6       2       6 1
      7       2       7 1
      8       3       8 1
      9       3       9 1
@<TRIPOS>ALT_TYPE
CGenFF_4.0_ALT_TYPE_SET
CGenFF_4.0 1 CG2O4 2 CG3C41 3 CG3C41 4 OG2D1 5 OG3C51 6 HGA2 7 HGA2 8 HGA2 9 HGA2
@<TRIPOS>MOLECULE
4_lactone
 9 9 0 0 0
****
USER_CHARGES
INVALID_CHARGES
Pose:  12 Cluster:  12 Fr_nu: 594108 TotEn:   -14.51
@<TRIPOS>ATOM
      1 C1        -66.9154   -7.8059  -44.9117 C.2    1 LIG       0.04000
      2 C2        -67.5634   -6.4126  -45.0018 C.3    1 LIG       0.11000
      3 C3        -68.8440   -7.2196  -45.1935 C.3    1 LIG       0.08100
      4 O1        -65.8083   -8.2673  -44.7510 O.2    1 LIG      -0.32000
      5 O2        -68.0939   -8.4614  -45.0890 O.3    1 LIG      -0.27100
      6 H1        -67.5027   -5.8326  -44.0797 H      1 LIG       0.09000
      7 H2        -67.2391   -5.8256  -45.8626 H      1 LIG       0.09000
      8 H3        -69.5855   -7.1281  -44.3952 H      1 LIG       0.09000
      9 H4        -69.3220   -7.1202  -46.1719 H      1 LIG       0.09000
@<TRIPOS>BOND
      1       1       2 1
      2       1       4 2
      3       1       5 1
      4       2       3 1
      5       3       5 1
      6       2       6 1
      7       2       7 1
      8       3       8 1
      9       3       9 1
@<TRIPOS>ALT_TYPE
CGenFF_4.0_ALT_TYPE_SET
CGenFF_4.0 1 CG2O4 2 CG3C41 3 CG3C41 4 OG2D1 5 OG3C51 6 HGA2 7 HGA2 8 HGA2 9 HGA2
@<TRIPOS>MOLECULE
4_lactone
 9 9 0 0 0
****
USER_CHARGES
INVALID_CHARGES
Pose:  13 Cluster:  13 Fr_nu: 3110413 TotEn:   -14.38
@<TRIPOS>ATOM
      1 C1        -53.1349    4.7577  -34.0684 C.2    1 LIG       0.04000
      2 C2        -54.5478    4.9729  -33.4968 C.3    1 LIG       0.11000
      3 C3        -53.8263    4.8621  -32.1570 C.3    1 LIG       0.08100
      4 O1        -52.6150    4.6784  -35.1582 O.2    1 LIG      -0.32000
      5 O2        -52.5572    4.6676  -32.8404 O.3    1 LIG      -0.27100
      6 H1        -54.9764    5.9501  -33.7245 H      1 LIG       0.09000
      7 H2        -55.2484    4.1684  -33.7264 H      1 LIG       0.09000
      8 H3        -53.8203    5.7687  -31.5458 H      1 LIG       0.09000
      9 H4        -54.0922    3.9932  -31.5486 H      1 LIG       0.09000
@<TRIPOS>BOND
      1       1       2 1
      2       1       4 2
      3       1       5 1
      4       2       3 1
      5       3       5 1
      6       2       6 1
      7       2       7 1
      8       3       8 1
      9       3       9 1
@<TRIPOS>ALT_TYPE
CGenFF_4.0_ALT_TYPE_SET
CGenFF_4.0 1 CG2O4 2 CG3C41 3 CG3C41 4 OG2D1 5 OG3C51 6 HGA2 7 HGA2 8 HGA2 9 HGA2
@<TRIPOS>MOLECULE
4_lactone
 9 9 0 0 0
****
USER_CHARGES
INVALID_CHARGES
Pose:  14 Cluster:  14 Fr_nu: 1043737 TotEn:   -14.19
@<TRIPOS>ATOM
      1 C1        -74.9175  -28.3759  -45.9050 C.2    1 LIG       0.04000
      2 C2        -75.4529  -26.9398  -46.0465 C.3    1 LIG       0.11000
      3 C3        -74.2113  -26.5897  -45.2320 C.3    1 LIG       0.08100
      4 O1        -75.2427  -29.4886  -46.2524 O.2    1 LIG      -0.32000
      5 O2        -73.8317  -27.9929  -45.1811 O.3    1 LIG      -0.27100
      6 H1        -75.4666  -26.5685  -47.0724 H      1 LIG       0.09000
      7 H2        -76.4097  -26.7702  -45.5498 H      1 LIG       0.09000
      8 H3        -73.4597  -25.9872  -45.7494 H      1 LIG       0.09000
      9 H4        -74.4005  -26.1882  -44.2327 H      1 LIG       0.09000
@<TRIPOS>BOND
      1       1       2 1
      2       1       4 2
      3       1       5 1
      4       2       3 1
      5       3       5 1
      6       2       6 1
      7       2       7 1
      8       3       8 1
      9       3       9 1
@<TRIPOS>ALT_TYPE
CGenFF_4.0_ALT_TYPE_SET
CGenFF_4.0 1 CG2O4 2 CG3C41 3 CG3C41 4 OG2D1 5 OG3C51 6 HGA2 7 HGA2 8 HGA2 9 HGA2
@<TRIPOS>MOLECULE
4_lactone
 9 9 0 0 0
****
USER_CHARGES
INVALID_CHARGES
Pose:  15 Cluster:  15 Fr_nu: 3188318 TotEn:   -14.09
@<TRIPOS>ATOM
      1 C1        -68.5848   -7.5318  -45.3823 C.2    1 LIG       0.04000
      2 C2        -69.3038   -6.6842  -46.4471 C.3    1 LIG       0.11000
      3 C3        -70.5436   -7.0382  -45.6312 C.3    1 LIG       0.08100
      4 O1        -67.4542   -7.8868  -45.1374 O.2    1 LIG      -0.32000
      5 O2        -69.7304   -7.8088  -44.7036 O.3    1 LIG      -0.27100
      6 H1        -69.0198   -5.6307  -46.4443 H      1 LIG       0.09000
      7 H2        -69.2622   -7.1044  -47.4533 H      1 LIG       0.09000
      8 H3        -71.0382   -6.1997  -45.1333 H      1 LIG       0.09000
      9 H4        -71.2789   -7.6678  -46.1396 H      1 LIG       0.09000
@<TRIPOS>BOND
      1       1       2 1
      2       1       4 2
      3       1       5 1
      4       2       3 1
      5       3       5 1
      6       2       6 1
      7       2       7 1
      8       3       8 1
      9       3       9 1
@<TRIPOS>ALT_TYPE
CGenFF_4.0_ALT_TYPE_SET
CGenFF_4.0 1 CG2O4 2 CG3C41 3 CG3C41 4 OG2D1 5 OG3C51 6 HGA2 7 HGA2 8 HGA2 9 HGA2
@<TRIPOS>MOLECULE
4_lactone
 9 9 0 0 0
****
USER_CHARGES
INVALID_CHARGES
Pose:  16 Cluster:  16 Fr_nu: 6563996 TotEn:   -13.84
@<TRIPOS>ATOM
      1 C1        -53.5257  -24.3816  -23.9785 C.2    1 LIG       0.04000
      2 C2        -53.9220  -25.8521  -23.7556 C.3    1 LIG       0.11000
      3 C3        -53.0652  -25.7044  -22.5019 C.3    1 LIG       0.08100
      4 O1        -53.7320  -23.5153  -24.7979 O.2    1 LIG      -0.32000
      5 O2        -52.7763  -24.3209  -22.8451 O.3    1 LIG      -0.27100
      6 H1        -54.9888  -26.0050  -23.5850 H      1 LIG       0.09000
      7 H2        -53.5389  -26.5364  -24.5143 H      1 LIG       0.09000
      8 H3        -53.5998  -25.7808  -21.5511 H      1 LIG       0.09000
      9 H4        -52.1556  -26.3108  -22.4782 H      1 LIG       0.09000
@<TRIPOS>BOND
      1       1       2 1
      2       1       4 2
      3       1       5 1
      4       2       3 1
      5       3       5 1
      6       2       6 1
      7       2       7 1
      8       3       8 1
      9       3       9 1
@<TRIPOS>ALT_TYPE
CGenFF_4.0_ALT_TYPE_SET
CGenFF_4.0 1 CG2O4 2 CG3C41 3 CG3C41 4 OG2D1 5 OG3C51 6 HGA2 7 HGA2 8 HGA2 9 HGA2
@<TRIPOS>MOLECULE
4_lactone
 9 9 0 0 0
****
USER_CHARGES
INVALID_CHARGES
Pose:  17 Cluster:  17 Fr_nu: 2875363 TotEn:   -13.64
@<TRIPOS>ATOM
      1 C1        -54.2407    4.7050  -34.4840 C.2    1 LIG       0.04000
      2 C2        -55.0782    5.4772  -33.4489 C.3    1 LIG       0.11000
      3 C3        -53.9613    5.0558  -32.4987 C.3    1 LIG       0.08100
      4 O1        -54.3043    4.4349  -35.6618 O.2    1 LIG      -0.32000
      5 O2        -53.2813    4.3638  -33.5824 O.3    1 LIG      -0.27100
      6 H1        -55.1536    6.5477  -33.6460 H      1 LIG       0.09000
      7 H2        -56.0583    5.0393  -33.2529 H      1 LIG       0.09000
      8 H3        -53.3519    5.8684  -32.0941 H      1 LIG       0.09000
      9 H4        -54.2545    4.3657  -31.7029 H      1 LIG       0.09000
@<TRIPOS>BOND
      1       1       2 1
      2       1       4 2
      3       1       5 1
      4       2       3 1
      5       3       5 1
      6       2       6 1
      7       2       7 1
      8       3       8 1
      9       3       9 1
@<TRIPOS>ALT_TYPE
CGenFF_4.0_ALT_TYPE_SET
CGenFF_4.0 1 CG2O4 2 CG3C41 3 CG3C41 4 OG2D1 5 OG3C51 6 HGA2 7 HGA2 8 HGA2 9 HGA2
@<TRIPOS>MOLECULE
4_lactone
 9 9 0 0 0
****
USER_CHARGES
INVALID_CHARGES
Pose:  18 Cluster:  18 Fr_nu: 298955 TotEn:   -13.39
@<TRIPOS>ATOM
      1 C1        -73.6815  -26.2262  -44.7244 C.2    1 LIG       0.04000
      2 C2        -74.8272  -26.4125  -45.7353 C.3    1 LIG       0.11000
      3 C3        -74.4578  -27.8874  -45.6078 C.3    1 LIG       0.08100
      4 O1        -73.1432  -25.3114  -44.1434 O.2    1 LIG      -0.32000
      5 O2        -73.4052  -27.5563  -44.6601 O.3    1 LIG      -0.27100
      6 H1        -75.8101  -26.1355  -45.3508 H      1 LIG       0.09000
      7 H2        -74.6395  -25.9589  -46.7098 H      1 LIG       0.09000
      8 H3        -75.2194  -28.5292  -45.1565 H      1 LIG       0.09000
      9 H4        -74.0533  -28.3521  -46.5112 H      1 LIG       0.09000
@<TRIPOS>BOND
      1       1       2 1
      2       1       4 2
      3       1       5 1
      4       2       3 1
      5       3       5 1
      6       2       6 1
      7       2       7 1
      8       3       8 1
      9       3       9 1
@<TRIPOS>ALT_TYPE
CGenFF_4.0_ALT_TYPE_SET
CGenFF_4.0 1 CG2O4 2 CG3C41 3 CG3C41 4 OG2D1 5 OG3C51 6 HGA2 7 HGA2 8 HGA2 9 HGA2
@<TRIPOS>MOLECULE
4_lactone
 9 9 0 0 0
****
USER_CHARGES
INVALID_CHARGES
Pose:  19 Cluster:  19 Fr_nu: 542507 TotEn:   -13.31
@<TRIPOS>ATOM
      1 C1        -52.2038    5.1728  -32.6600 C.2    1 LIG       0.04000
      2 C2        -53.3239    4.2917  -33.2418 C.3    1 LIG       0.11000
      3 C3        -53.8009    4.2562  -31.7929 C.3    1 LIG       0.08100
      4 O1        -51.2259    5.7581  -33.0665 O.2    1 LIG      -0.32000
      5 O2        -52.6847    5.0973  -31.3901 O.3    1 LIG      -0.27100
      6 H1        -53.9792    4.8098  -33.9436 H      1 LIG       0.09000
      7 H2        -52.9762    3.3414  -33.6502 H      1 LIG       0.09000
      8 H3        -54.7616    4.7408  -31.5986 H      1 LIG       0.09000
      9 H4        -53.7619    3.2773  -31.3074 H      1 LIG       0.09000
@<TRIPOS>BOND
      1       1       2 1
      2       1       4 2
      3       1       5 1
      4       2       3 1
      5       3       5 1
      6       2       6 1
      7       2       7 1
      8       3       8 1
      9       3       9 1
@<TRIPOS>ALT_TYPE
CGenFF_4.0_ALT_TYPE_SET
CGenFF_4.0 1 CG2O4 2 CG3C41 3 CG3C41 4 OG2D1 5 OG3C51 6 HGA2 7 HGA2 8 HGA2 9 HGA2
@<TRIPOS>MOLECULE
4_lactone
 9 9 0 0 0
****
USER_CHARGES
INVALID_CHARGES
Pose:  20 Cluster:  20 Fr_nu: 1552634 TotEn:   -13.14
@<TRIPOS>ATOM
      1 C1        -67.2130   -7.9117  -44.9134 C.2    1 LIG       0.04000
      2 C2        -68.2034   -6.7582  -45.1537 C.3    1 LIG       0.11000
      3 C3        -67.6380   -6.8083  -46.5700 C.3    1 LIG       0.08100
      4 O1        -66.8801   -8.6263  -43.9953 O.2    1 LIG      -0.32000
      5 O2        -66.7536   -7.8999  -46.1934 O.3    1 LIG      -0.27100
      6 H1        -69.2518   -7.0428  -45.0519 H      1 LIG       0.09000
      7 H2        -67.9801   -5.8538  -44.5854 H      1 LIG       0.09000
      8 H3        -68.3417   -7.1104  -47.3505 H      1 LIG       0.09000
      9 H4        -67.0750   -5.9253  -46.8845 H      1 LIG       0.09000
@<TRIPOS>BOND
      1       1       2 1
      2       1       4 2
      3       1       5 1
      4       2       3 1
      5       3       5 1
      6       2       6 1
      7       2       7 1
      8       3       8 1
      9       3       9 1
@<TRIPOS>ALT_TYPE
CGenFF_4.0_ALT_TYPE_SET
CGenFF_4.0 1 CG2O4 2 CG3C41 3 CG3C41 4 OG2D1 5 OG3C51 6 HGA2 7 HGA2 8 HGA2 9 HGA2
@<TRIPOS>MOLECULE
4_lactone
 9 9 0 0 0
****
USER_CHARGES
INVALID_CHARGES
Pose:  21 Cluster:  21 Fr_nu: 552817 TotEn:   -13.11
@<TRIPOS>ATOM
      1 C1        -66.6845   -8.2281  -44.7656 C.2    1 LIG       0.04000
      2 C2        -65.2262   -7.7543  -44.8998 C.3    1 LIG       0.11000
      3 C3        -65.2713   -7.7690  -43.3748 C.3    1 LIG       0.08100
      4 O1        -67.5985   -8.5244  -45.5012 O.2    1 LIG      -0.32000
      5 O2        -66.6547   -8.2172  -43.4060 O.3    1 LIG      -0.27100
      6 H1        -64.5608   -8.4857  -45.3610 H      1 LIG       0.09000
      7 H2        -65.1180   -6.7717  -45.3619 H      1 LIG       0.09000
      8 H3        -64.6211   -8.5014  -42.8887 H      1 LIG       0.09000
      9 H4        -65.1760   -6.7931  -42.8907 H      1 LIG       0.09000
@<TRIPOS>BOND
      1       1       2 1
      2       1       4 2
      3       1       5 1
      4       2       3 1
      5       3       5 1
      6       2       6 1
      7       2       7 1
      8       3       8 1
      9       3       9 1
@<TRIPOS>ALT_TYPE
CGenFF_4.0_ALT_TYPE_SET
CGenFF_4.0 1 CG2O4 2 CG3C41 3 CG3C41 4 OG2D1 5 OG3C51 6 HGA2 7 HGA2 8 HGA2 9 HGA2
@<TRIPOS>MOLECULE
4_lactone
 9 9 0 0 0
****
USER_CHARGES
INVALID_CHARGES
Pose:  22 Cluster:  22 Fr_nu: 1772221 TotEn:   -13.08
@<TRIPOS>ATOM
      1 C1        -83.5240   -4.6484  -47.4792 C.2    1 LIG       0.04000
      2 C2        -83.9332   -5.2166  -46.1084 C.3    1 LIG       0.11000
      3 C3        -83.1515   -4.0174  -45.5803 C.3    1 LIG       0.08100
      4 O1        -83.6816   -4.9295  -48.6456 O.2    1 LIG      -0.32000
      5 O2        -82.8425   -3.6023  -46.9397 O.3    1 LIG      -0.27100
      6 H1        -85.0082   -5.2004  -45.9223 H      1 LIG       0.09000
      7 H2        -83.5063   -6.1961  -45.8869 H      1 LIG       0.09000
      8 H3        -83.7411   -3.2628  -45.0525 H      1 LIG       0.09000
      9 H4        -82.2450   -4.2562  -45.0174 H      1 LIG       0.09000
@<TRIPOS>BOND
      1       1       2 1
      2       1       4 2
      3       1       5 1
      4       2       3 1
      5       3       5 1
      6       2       6 1
      7       2       7 1
      8       3       8 1
      9       3       9 1
@<TRIPOS>ALT_TYPE
CGenFF_4.0_ALT_TYPE_SET
CGenFF_4.0 1 CG2O4 2 CG3C41 3 CG3C41 4 OG2D1 5 OG3C51 6 HGA2 7 HGA2 8 HGA2 9 HGA2
@<TRIPOS>MOLECULE
4_lactone
 9 9 0 0 0
****
USER_CHARGES
INVALID_CHARGES
Pose:  23 Cluster:  23 Fr_nu:  85267 TotEn:   -12.93
@<TRIPOS>ATOM
      1 C1        -59.1772  -20.1551  -39.9092 C.2    1 LIG       0.04000
      2 C2        -60.1686  -21.2668  -40.2973 C.3    1 LIG       0.11000
      3 C3        -61.2097  -20.2446  -39.8511 C.3    1 LIG       0.08100
      4 O1        -57.9783  -19.9912  -39.8995 O.2    1 LIG      -0.32000
      5 O2        -60.1578  -19.2937  -39.5272 O.3    1 LIG      -0.27100
      6 H1        -60.1701  -21.5111  -41.3607 H      1 LIG       0.09000
      7 H2        -60.0925  -22.1656  -39.6831 H      1 LIG       0.09000
      8 H3        -61.8681  -19.8651  -40.6373 H      1 LIG       0.09000
      9 H4        -61.7903  -20.5183  -38.9659 H      1 LIG       0.09000
@<TRIPOS>BOND
      1       1       2 1
      2       1       4 2
      3       1       5 1
      4       2       3 1
      5       3       5 1
      6       2       6 1
      7       2       7 1
      8       3       8 1
      9       3       9 1
@<TRIPOS>ALT_TYPE
CGenFF_4.0_ALT_TYPE_SET
CGenFF_4.0 1 CG2O4 2 CG3C41 3 CG3C41 4 OG2D1 5 OG3C51 6 HGA2 7 HGA2 8 HGA2 9 HGA2
@<TRIPOS>MOLECULE
4_lactone
 9 9 0 0 0
****
USER_CHARGES
INVALID_CHARGES
Pose:  24 Cluster:  24 Fr_nu: 252793 TotEn:   -12.85
@<TRIPOS>ATOM
      1 C1        -78.3288  -19.9675  -27.8050 C.2    1 LIG       0.04000
      2 C2        -78.0756  -19.1778  -26.5083 C.3    1 LIG       0.11000
      3 C3        -77.2070  -20.3823  -26.1582 C.3    1 LIG       0.08100
      4 O1        -78.9603  -19.8267  -28.8276 O.2    1 LIG      -0.32000
      5 O2        -77.5393  -21.0089  -27.4281 O.3    1 LIG      -0.27100
      6 H1        -77.5432  -18.2370  -26.6564 H      1 LIG       0.09000
      7 H2        -78.9646  -19.0384  -25.8910 H      1 LIG       0.09000
      8 H3        -76.1348  -20.1848  -26.0745 H      1 LIG       0.09000
      9 H4        -77.5519  -20.9824  -25.3117 H      1 LIG       0.09000
@<TRIPOS>BOND
      1       1       2 1
      2       1       4 2
      3       1       5 1
      4       2       3 1
      5       3       5 1
      6       2       6 1
      7       2       7 1
      8       3       8 1
      9       3       9 1
@<TRIPOS>ALT_TYPE
CGenFF_4.0_ALT_TYPE_SET
CGenFF_4.0 1 CG2O4 2 CG3C41 3 CG3C41 4 OG2D1 5 OG3C51 6 HGA2 7 HGA2 8 HGA2 9 HGA2
@<TRIPOS>MOLECULE
4_lactone
 9 9 0 0 0
****
USER_CHARGES
INVALID_CHARGES
Pose:  25 Cluster:  25 Fr_nu: 497080 TotEn:   -12.27
@<TRIPOS>ATOM
      1 C1        -53.0417    5.3245  -33.2904 C.2    1 LIG       0.04000
      2 C2        -54.0924    4.3729  -32.6906 C.3    1 LIG       0.11000
      3 C3        -55.0215    5.0641  -33.6841 C.3    1 LIG       0.08100
      4 O1        -51.8652    5.5645  -33.1404 O.2    1 LIG      -0.32000
      5 O2        -53.9252    5.8984  -34.1505 O.3    1 LIG      -0.27100
      6 H1        -53.8970    3.3165  -32.8810 H      1 LIG       0.09000
      7 H2        -54.3064    4.5537  -31.6360 H      1 LIG       0.09000
      8 H3        -55.4150    4.4310  -34.4840 H      1 LIG       0.09000
      9 H4        -55.8225    5.6633  -33.2424 H      1 LIG       0.09000
@<TRIPOS>BOND
      1       1       2 1
      2       1       4 2
      3       1       5 1
      4       2       3 1
      5       3       5 1
      6       2       6 1
      7       2       7 1
      8       3       8 1
      9       3       9 1
@<TRIPOS>ALT_TYPE
CGenFF_4.0_ALT_TYPE_SET
CGenFF_4.0 1 CG2O4 2 CG3C41 3 CG3C41 4 OG2D1 5 OG3C51 6 HGA2 7 HGA2 8 HGA2 9 HGA2
@<TRIPOS>MOLECULE
4_lactone
 9 9 0 0 0
****
USER_CHARGES
INVALID_CHARGES
Pose:  26 Cluster:  26 Fr_nu: 135192 TotEn:   -12.13
@<TRIPOS>ATOM
      1 C1        -65.6542   -8.4325  -44.8489 C.2    1 LIG       0.04000
      2 C2        -64.4338   -7.6869  -45.4182 C.3    1 LIG       0.11000
      3 C3        -65.1371   -7.9256  -46.7510 C.3    1 LIG       0.08100
      4 O1        -66.0599   -8.7840  -43.7643 O.2    1 LIG      -0.32000
      5 O2        -66.2245   -8.6112  -46.0705 O.3    1 LIG      -0.27100
      6 H1        -64.3603   -6.6454  -45.1013 H      1 LIG       0.09000
      7 H2        -63.4872   -8.2119  -45.2805 H      1 LIG       0.09000
      8 H3        -65.4875   -7.0287  -47.2690 H      1 LIG       0.09000
      9 H4        -64.6166   -8.5894  -47.4467 H      1 LIG       0.09000
@<TRIPOS>BOND
      1       1       2 1
      2       1       4 2
      3       1       5 1
      4       2       3 1
      5       3       5 1
      6       2       6 1
      7       2       7 1
      8       3       8 1
      9       3       9 1
@<TRIPOS>ALT_TYPE
CGenFF_4.0_ALT_TYPE_SET
CGenFF_4.0 1 CG2O4 2 CG3C41 3 CG3C41 4 OG2D1 5 OG3C51 6 HGA2 7 HGA2 8 HGA2 9 HGA2
@<TRIPOS>MOLECULE
4_lactone
 9 9 0 0 0
****
USER_CHARGES
INVALID_CHARGES
Pose:  27 Cluster:  27 Fr_nu:  18608 TotEn:   -11.84
@<TRIPOS>ATOM
      1 C1        -64.8084   -8.0786  -47.1973 C.2    1 LIG       0.04000
      2 C2        -65.5525   -6.9949  -47.9981 C.3    1 LIG       0.11000
      3 C3        -66.4959   -8.1462  -48.3332 C.3    1 LIG       0.08100
      4 O1        -63.8210   -8.1553  -46.5020 O.2    1 LIG      -0.32000
      5 O2        -65.6890   -9.0577  -47.5373 O.3    1 LIG      -0.27100
      6 H1        -65.9761   -6.1989  -47.3837 H      1 LIG       0.09000
      7 H2        -64.9822   -6.5896  -48.8355 H      1 LIG       0.09000
      8 H3        -67.5115   -8.0568  -47.9380 H      1 LIG       0.09000
      9 H4        -66.5204   -8.4451  -49.3848 H      1 LIG       0.09000
@<TRIPOS>BOND
      1       1       2 1
      2       1       4 2
      3       1       5 1
      4       2       3 1
      5       3       5 1
      6       2       6 1
      7       2       7 1
      8       3       8 1
      9       3       9 1
@<TRIPOS>ALT_TYPE
CGenFF_4.0_ALT_TYPE_SET
CGenFF_4.0 1 CG2O4 2 CG3C41 3 CG3C41 4 OG2D1 5 OG3C51 6 HGA2 7 HGA2 8 HGA2 9 HGA2
@<TRIPOS>MOLECULE
4_lactone
 9 9 0 0 0
****
USER_CHARGES
INVALID_CHARGES
Pose:  28 Cluster:  28 Fr_nu: 1048248 TotEn:   -11.72
@<TRIPOS>ATOM
      1 C1        -66.7822   -7.6092  -45.4525 C.2    1 LIG       0.04000
      2 C2        -66.9673   -6.2984  -46.2377 C.3    1 LIG       0.11000
      3 C3        -67.9597   -5.9822  -45.1227 C.3    1 LIG       0.08100
      4 O1        -66.1288   -8.6232  -45.5486 O.2    1 LIG      -0.32000
      5 O2        -67.6811   -7.2630  -44.4923 O.3    1 LIG      -0.27100
      6 H1        -66.0763   -5.6695  -46.2711 H      1 LIG       0.09000
      7 H2        -67.3972   -6.4316  -47.2318 H      1 LIG       0.09000
      8 H3        -67.6904   -5.1456  -44.4721 H      1 LIG       0.09000
      9 H4        -69.0061   -5.9051  -45.4305 H      1 LIG       0.09000
@<TRIPOS>BOND
      1       1       2 1
      2       1       4 2
      3       1       5 1
      4       2       3 1
      5       3       5 1
      6       2       6 1
      7       2       7 1
      8       3       8 1
      9       3       9 1
@<TRIPOS>ALT_TYPE
CGenFF_4.0_ALT_TYPE_SET
CGenFF_4.0 1 CG2O4 2 CG3C41 3 CG3C41 4 OG2D1 5 OG3C51 6 HGA2 7 HGA2 8 HGA2 9 HGA2
@<TRIPOS>MOLECULE
4_lactone
 9 9 0 0 0
****
USER_CHARGES
INVALID_CHARGES
Pose:  29 Cluster:  29 Fr_nu: 426300 TotEn:   -11.42
@<TRIPOS>ATOM
      1 C1        -61.8959  -21.1180  -38.1419 C.2    1 LIG       0.04000
      2 C2        -62.1559  -21.6473  -39.5637 C.3    1 LIG       0.11000
      3 C3        -61.4596  -20.3543  -39.9773 C.3    1 LIG       0.08100
      4 O1        -62.1045  -21.4741  -37.0043 O.2    1 LIG      -0.32000
      5 O2        -61.2858  -19.9847  -38.5813 O.3    1 LIG      -0.27100
      6 H1        -61.6225  -22.5692  -39.8003 H      1 LIG       0.09000
      7 H2        -63.2129  -21.7216  -39.8248 H      1 LIG       0.09000
      8 H3        -60.4988  -20.4752  -40.4850 H      1 LIG       0.09000
      9 H4        -62.0843  -19.6316  -40.5094 H      1 LIG       0.09000
@<TRIPOS>BOND
      1       1       2 1
      2       1       4 2
      3       1       5 1
      4       2       3 1
      5       3       5 1
      6       2       6 1
      7       2       7 1
      8       3       8 1
      9       3       9 1
@<TRIPOS>ALT_TYPE
CGenFF_4.0_ALT_TYPE_SET
CGenFF_4.0 1 CG2O4 2 CG3C41 3 CG3C41 4 OG2D1 5 OG3C51 6 HGA2 7 HGA2 8 HGA2 9 HGA2
@<TRIPOS>MOLECULE
4_lactone
 9 9 0 0 0
****
USER_CHARGES
INVALID_CHARGES
Pose:  30 Cluster:  30 Fr_nu: 356765 TotEn:   -11.27
@<TRIPOS>ATOM
      1 C1        -66.3252   -7.4348  -44.5991 C.2    1 LIG       0.04000
      2 C2        -67.4581   -6.4392  -44.9064 C.3    1 LIG       0.11000
      3 C3        -66.8400   -6.4451  -46.3014 C.3    1 LIG       0.08100
      4 O1        -65.9291   -8.0717  -43.6494 O.2    1 LIG      -0.32000
      5 O2        -65.8256   -7.3910  -45.8633 O.3    1 LIG      -0.27100
      6 H1        -68.4593   -6.8662  -44.8302 H      1 LIG       0.09000
      7 H2        -67.3846   -5.4982  -44.3589 H      1 LIG       0.09000
      8 H3        -67.4655   -6.8633  -47.0948 H      1 LIG       0.09000
      9 H4        -66.3952   -5.4998  -46.6241 H      1 LIG       0.09000
@<TRIPOS>BOND
      1       1       2 1
      2       1       4 2
      3       1       5 1
      4       2       3 1
      5       3       5 1
      6       2       6 1
      7       2       7 1
      8       3       8 1
      9       3       9 1
@<TRIPOS>ALT_TYPE
CGenFF_4.0_ALT_TYPE_SET
CGenFF_4.0 1 CG2O4 2 CG3C41 3 CG3C41 4 OG2D1 5 OG3C51 6 HGA2 7 HGA2 8 HGA2 9 HGA2
@<TRIPOS>MOLECULE
4_lactone
 9 9 0 0 0
****
USER_CHARGES
INVALID_CHARGES
Pose:  31 Cluster:  31 Fr_nu: 457650 TotEn:   -10.88
@<TRIPOS>ATOM
      1 C1        -66.9999   -7.4240  -46.2245 C.2    1 LIG       0.04000
      2 C2        -67.2928   -6.1530  -45.4073 C.3    1 LIG       0.11000
      3 C3        -67.5757   -7.1540  -44.2911 C.3    1 LIG       0.08100
      4 O1        -66.6596   -7.7022  -47.3520 O.2    1 LIG      -0.32000
      5 O2        -67.2687   -8.2593  -45.1854 O.3    1 LIG      -0.27100
      6 H1        -66.4244   -5.5096  -45.2576 H      1 LIG       0.09000
      7 H2        -68.1529   -5.5833  -45.7629 H      1 LIG       0.09000
      8 H3        -66.8897   -7.1212  -43.4404 H      1 LIG       0.09000
      9 H4        -68.6121   -7.1936  -43.9446 H      1 LIG       0.09000
@<TRIPOS>BOND
      1       1       2 1
      2       1       4 2
      3       1       5 1
      4       2       3 1
      5       3       5 1
      6       2       6 1
      7       2       7 1
      8       3       8 1
      9       3       9 1
@<TRIPOS>ALT_TYPE
CGenFF_4.0_ALT_TYPE_SET
CGenFF_4.0 1 CG2O4 2 CG3C41 3 CG3C41 4 OG2D1 5 OG3C51 6 HGA2 7 HGA2 8 HGA2 9 HGA2
@<TRIPOS>MOLECULE
4_lactone
 9 9 0 0 0
****
USER_CHARGES
INVALID_CHARGES
Pose:  32 Cluster:  32 Fr_nu: 171071 TotEn:   -10.86
@<TRIPOS>ATOM
      1 C1        -67.1796   -6.3792  -46.2482 C.2    1 LIG       0.04000
      2 C2        -67.9993   -5.8311  -45.0662 C.3    1 LIG       0.11000
      3 C3        -69.0782   -6.7572  -45.6196 C.3    1 LIG       0.08100
      4 O1        -66.0711   -6.2321  -46.7106 O.2    1 LIG      -0.32000
      5 O2        -68.1863   -7.1813  -46.6874 O.3    1 LIG      -0.27100
      6 H1        -67.6019   -6.0994  -44.0861 H      1 LIG       0.09000
      7 H2        -68.2127   -4.7628  -45.1296 H      1 LIG       0.09000
      8 H3        -69.3611   -7.5935  -44.9745 H      1 LIG       0.09000
      9 H4        -69.9691   -6.2607  -46.0138 H      1 LIG       0.09000
@<TRIPOS>BOND
      1       1       2 1
      2       1       4 2
      3       1       5 1
      4       2       3 1
      5       3       5 1
      6       2       6 1
      7       2       7 1
      8       3       8 1
      9       3       9 1
@<TRIPOS>ALT_TYPE
CGenFF_4.0_ALT_TYPE_SET
CGenFF_4.0 1 CG2O4 2 CG3C41 3 CG3C41 4 OG2D1 5 OG3C51 6 HGA2 7 HGA2 8 HGA2 9 HGA2
@<TRIPOS>MOLECULE
4_lactone
 9 9 0 0 0
****
USER_CHARGES
INVALID_CHARGES
Pose:  33 Cluster:  33 Fr_nu: 6590599 TotEn:   -10.60
@<TRIPOS>ATOM
      1 C1        -54.6515  -24.0270  -24.0304 C.2    1 LIG       0.04000
      2 C2        -55.5992  -24.7568  -24.9992 C.3    1 LIG       0.11000
      3 C3        -56.6010  -24.5867  -23.8611 C.3    1 LIG       0.08100
      4 O1        -53.5018  -23.6497  -24.0203 O.2    1 LIG      -0.32000
      5 O2        -55.5946  -23.9110  -23.0573 O.3    1 LIG      -0.27100
      6 H1        -55.8193  -24.1999  -25.9112 H      1 LIG       0.09000
      7 H2        -55.3040  -25.7835  -25.2220 H      1 LIG       0.09000
      8 H3        -57.4524  -23.9342  -24.0732 H      1 LIG       0.09000
      9 H4        -56.9383  -25.5127  -23.3873 H      1 LIG       0.09000
@<TRIPOS>BOND
      1       1       2 1
      2       1       4 2
      3       1       5 1
      4       2       3 1
      5       3       5 1
      6       2       6 1
      7       2       7 1
      8       3       8 1
      9       3       9 1
@<TRIPOS>ALT_TYPE
CGenFF_4.0_ALT_TYPE_SET
CGenFF_4.0 1 CG2O4 2 CG3C41 3 CG3C41 4 OG2D1 5 OG3C51 6 HGA2 7 HGA2 8 HGA2 9 HGA2
@<TRIPOS>MOLECULE
4_lactone
 9 9 0 0 0
****
USER_CHARGES
INVALID_CHARGES
Pose:  34 Cluster:  34 Fr_nu: 172587 TotEn:   -10.33
@<TRIPOS>ATOM
      1 C1        -66.5240   -7.9842  -46.1205 C.2    1 LIG       0.04000
      2 C2        -66.6347   -6.8546  -47.1601 C.3    1 LIG       0.11000
      3 C3        -65.7546   -7.7810  -47.9938 C.3    1 LIG       0.08100
      4 O1        -66.9266   -8.2114  -45.0022 O.2    1 LIG      -0.32000
      5 O2        -65.7399   -8.7590  -46.9172 O.3    1 LIG      -0.27100
      6 H1        -67.6456   -6.6946  -47.5382 H      1 LIG       0.09000
      7 H2        -66.1739   -5.9158  -46.8484 H      1 LIG       0.09000
      8 H3        -66.2161   -8.1848  -48.8991 H      1 LIG       0.09000
      9 H4        -64.7501   -7.4078  -48.2112 H      1 LIG       0.09000
@<TRIPOS>BOND
      1       1       2 1
      2       1       4 2
      3       1       5 1
      4       2       3 1
      5       3       5 1
      6       2       6 1
      7       2       7 1
      8       3       8 1
      9       3       9 1
@<TRIPOS>ALT_TYPE
CGenFF_4.0_ALT_TYPE_SET
CGenFF_4.0 1 CG2O4 2 CG3C41 3 CG3C41 4 OG2D1 5 OG3C51 6 HGA2 7 HGA2 8 HGA2 9 HGA2
@<TRIPOS>MOLECULE
4_lactone
 9 9 0 0 0
****
USER_CHARGES
INVALID_CHARGES
Pose:  35 Cluster:  35 Fr_nu: 102164 TotEn:    -9.25
@<TRIPOS>ATOM
      1 C1        -65.3780   -8.0886  -45.7826 C.2    1 LIG       0.04000
      2 C2        -65.0028   -7.8280  -44.3127 C.3    1 LIG       0.11000
      3 C3        -66.5147   -7.7298  -44.1329 C.3    1 LIG       0.08100
      4 O1        -64.8045   -8.3085  -46.8252 O.2    1 LIG      -0.32000
      5 O2        -66.7142   -7.9868  -45.5505 O.3    1 LIG      -0.27100
      6 H1        -64.5210   -8.6735  -43.8193 H      1 LIG       0.09000
      7 H2        -64.4449   -6.9039  -44.1526 H      1 LIG       0.09000
      8 H3        -66.9697   -8.5080  -43.5141 H      1 LIG       0.09000
      9 H4        -66.8926   -6.7445  -43.8461 H      1 LIG       0.09000
@<TRIPOS>BOND
      1       1       2 1
      2       1       4 2
      3       1       5 1
      4       2       3 1
      5       3       5 1
      6       2       6 1
      7       2       7 1
      8       3       8 1
      9       3       9 1
@<TRIPOS>ALT_TYPE
CGenFF_4.0_ALT_TYPE_SET
CGenFF_4.0 1 CG2O4 2 CG3C41 3 CG3C41 4 OG2D1 5 OG3C51 6 HGA2 7 HGA2 8 HGA2 9 HGA2
@<TRIPOS>MOLECULE
4_lactone
 9 9 0 0 0
****
USER_CHARGES
INVALID_CHARGES
Pose:  36 Cluster:  36 Fr_nu: 146729 TotEn:    -9.21
@<TRIPOS>ATOM
      1 C1        -65.8253   -7.7277  -45.6862 C.2    1 LIG       0.04000
      2 C2        -64.4250   -7.7799  -45.0493 C.3    1 LIG       0.11000
      3 C3        -65.2132   -8.0678  -43.7751 C.3    1 LIG       0.08100
      4 O1        -66.3013   -7.5384  -46.7825 O.2    1 LIG      -0.32000
      5 O2        -66.4637   -7.9870  -44.5136 O.3    1 LIG      -0.27100
      6 H1        -63.7998   -8.5963  -45.4141 H      1 LIG       0.09000
      7 H2        -63.8899   -6.8291  -45.0717 H      1 LIG       0.09000
      8 H3        -65.0651   -9.0601  -43.3405 H      1 LIG       0.09000
      9 H4        -65.1540   -7.2987  -43.0000 H      1 LIG       0.09000
@<TRIPOS>BOND
      1       1       2 1
      2       1       4 2
      3       1       5 1
      4       2       3 1
      5       3       5 1
      6       2       6 1
      7       2       7 1
      8       3       8 1
      9       3       9 1
@<TRIPOS>ALT_TYPE
CGenFF_4.0_ALT_TYPE_SET
CGenFF_4.0 1 CG2O4 2 CG3C41 3 CG3C41 4 OG2D1 5 OG3C51 6 HGA2 7 HGA2 8 HGA2 9 HGA2
@<TRIPOS>MOLECULE
4_lactone
 9 9 0 0 0
****
USER_CHARGES
INVALID_CHARGES
Pose:  37 Cluster:  37 Fr_nu:  59262 TotEn:    -8.27
@<TRIPOS>ATOM
      1 C1        -66.2640   -8.1432  -44.6412 C.2    1 LIG       0.04000
      2 C2        -65.6971   -7.9245  -46.0554 C.3    1 LIG       0.11000
      3 C3        -64.3669   -7.8396  -45.3130 C.3    1 LIG       0.08100
      4 O1        -67.3456   -8.3290  -44.1315 O.2    1 LIG      -0.32000
      5 O2        -65.0450   -8.0553  -44.0445 O.3    1 LIG      -0.27100
      6 H1        -65.8147   -8.7818  -46.7200 H      1 LIG       0.09000
      7 H2        -66.0339   -7.0027  -46.5325 H      1 LIG       0.09000
      8 H3        -63.6521   -8.6383  -45.5290 H      1 LIG       0.09000
      9 H4        -63.8714   -6.8653  -45.3430 H      1 LIG       0.09000
@<TRIPOS>BOND
      1       1       2 1
      2       1       4 2
      3       1       5 1
      4       2       3 1
      5       3       5 1
      6       2       6 1
      7       2       7 1
      8       3       8 1
      9       3       9 1
@<TRIPOS>ALT_TYPE
CGenFF_4.0_ALT_TYPE_SET
CGenFF_4.0 1 CG2O4 2 CG3C41 3 CG3C41 4 OG2D1 5 OG3C51 6 HGA2 7 HGA2 8 HGA2 9 HGA2
@<TRIPOS>MOLECULE
4_lactone
 9 9 0 0 0
****
USER_CHARGES
INVALID_CHARGES
Pose:  38 Cluster:  38 Fr_nu: 5022894 TotEn:    -7.47
@<TRIPOS>ATOM
      1 C1        -83.8966   -2.2994  -47.8302 C.2    1 LIG       0.04000
      2 C2        -84.6709   -1.2938  -46.9592 C.3    1 LIG       0.11000
      3 C3        -83.7578   -1.8215  -45.8566 C.3    1 LIG       0.08100
      4 O1        -83.8910   -2.6623  -48.9845 O.2    1 LIG      -0.32000
      5 O2        -83.1169   -2.7242  -46.8000 O.3    1 LIG      -0.27100
      6 H1        -84.5191   -0.2508  -47.2412 H      1 LIG       0.09000
      7 H2        -85.7315   -1.5251  -46.8482 H      1 LIG       0.09000
      8 H3        -83.0480   -1.0997  -45.4435 H      1 LIG       0.09000
      9 H4        -84.2571   -2.3690  -45.0525 H      1 LIG       0.09000
@<TRIPOS>BOND
      1       1       2 1
      2       1       4 2
      3       1       5 1
      4       2       3 1
      5       3       5 1
      6       2       6 1
      7       2       7 1
      8       3       8 1
      9       3       9 1
@<TRIPOS>ALT_TYPE
CGenFF_4.0_ALT_TYPE_SET
CGenFF_4.0 1 CG2O4 2 CG3C41 3 CG3C41 4 OG2D1 5 OG3C51 6 HGA2 7 HGA2 8 HGA2 9 HGA2
@<TRIPOS>MOLECULE
pyridine
 11 11 0 0 0
****
USER_CHARGES
INVALID_CHARGES
Pose:   1 Cluster:   1 Fr_nu: 865610 TotEn:   -15.03
@<TRIPOS>ATOM
      1 C1        -66.1557   -7.0171  -46.1293 C.ar   1 LIG      -0.11300
      2 C2        -65.0185   -7.7279  -45.7621 C.ar   1 LIG      -0.11700
      3 C3        -67.2128   -6.8966  -45.2341 C.ar   1 LIG      -0.11700
      4 C4        -64.9882   -8.2949  -44.4982 C.ar   1 LIG       0.17700
      5 C5        -67.0843   -7.5010  -43.9940 C.ar   1 LIG       0.17700
      6 N1        -65.9953   -8.1995  -43.6015 N.ar   1 LIG      -0.60000
      7 H1        -66.2182   -6.5585  -47.1116 H      1 LIG       0.11500
      8 H2        -64.1824   -7.8345  -46.4433 H      1 LIG       0.11500
      9 H3        -68.1092   -6.3476  -45.4991 H      1 LIG       0.11500
     10 H4        -64.1240   -8.8595  -44.1642 H      1 LIG       0.12400
     11 H5        -67.8805   -7.4375  -43.2596 H      1 LIG       0.12400
@<TRIPOS>BOND
      1       1       2 ar
      2       1       3 ar
      3       2       4 ar
      4       3       5 ar
      5       4       6 ar
      6       5       6 ar
      7       1       7 1
      8       2       8 1
      9       3       9 1
     10       4      10 1
     11       5      11 1
@<TRIPOS>ALT_TYPE
CGenFF_4.0_ALT_TYPE_SET
CGenFF_4.0 1 CG2R61 2 CG2R61 3 CG2R61 4 CG2R61 5 CG2R61 6 NG2R60 7 HGR61 8 HGR61 9 HGR61 10 HGR62 11 HGR62
@<TRIPOS>MOLECULE
pyridine
 11 11 0 0 0
****
USER_CHARGES
INVALID_CHARGES
Pose:   2 Cluster:   2 Fr_nu: 162543 TotEn:   -13.89
@<TRIPOS>ATOM
      1 C1        -66.1445   -6.9237  -45.3689 C.ar   1 LIG      -0.11300
      2 C2        -64.9717   -7.4564  -44.8455 C.ar   1 LIG      -0.11700
      3 C3        -66.5497   -7.2758  -46.6515 C.ar   1 LIG      -0.11700
      4 C4        -64.2455   -8.3298  -45.6390 C.ar   1 LIG       0.17700
      5 C5        -65.7527   -8.1571  -47.3642 C.ar   1 LIG       0.17700
      6 N1        -64.6070   -8.6952  -46.8893 N.ar   1 LIG      -0.60000
      7 H1        -66.7414   -6.2350  -44.7785 H      1 LIG       0.11500
      8 H2        -64.6367   -7.1964  -43.8481 H      1 LIG       0.11500
      9 H3        -67.4601   -6.8725  -47.0801 H      1 LIG       0.11500
     10 H4        -63.3233   -8.7721  -45.2767 H      1 LIG       0.12400
     11 H5        -66.0237   -8.4632  -48.3693 H      1 LIG       0.12400
@<TRIPOS>BOND
      1       1       2 ar
      2       1       3 ar
      3       2       4 ar
      4       3       5 ar
      5       4       6 ar
      6       5       6 ar
      7       1       7 1
      8       2       8 1
      9       3       9 1
     10       4      10 1
     11       5      11 1
@<TRIPOS>ALT_TYPE
CGenFF_4.0_ALT_TYPE_SET
CGenFF_4.0 1 CG2R61 2 CG2R61 3 CG2R61 4 CG2R61 5 CG2R61 6 NG2R60 7 HGR61 8 HGR61 9 HGR61 10 HGR62 11 HGR62
@<TRIPOS>MOLECULE
pyridine
 11 11 0 0 0
****
USER_CHARGES
INVALID_CHARGES
Pose:   3 Cluster:   3 Fr_nu: 1702425 TotEn:   -12.97
@<TRIPOS>ATOM
      1 C1        -65.3476   -7.7246  -44.0071 C.ar   1 LIG      -0.11300
      2 C2        -64.7353   -8.2579  -45.1357 C.ar   1 LIG      -0.11700
      3 C3        -66.6980   -7.3955  -44.0456 C.ar   1 LIG      -0.11700
      4 C4        -65.5111   -8.4412  -46.2690 C.ar   1 LIG       0.17700
      5 C5        -67.3859   -7.6172  -45.2277 C.ar   1 LIG       0.17700
      6 N1        -66.8253   -8.1335  -46.3444 N.ar   1 LIG      -0.60000
      7 H1        -64.7733   -7.5650  -43.0994 H      1 LIG       0.11500
      8 H2        -63.6842   -8.5221  -45.1285 H      1 LIG       0.11500
      9 H3        -67.1960   -6.9780  -43.1780 H      1 LIG       0.11500
     10 H4        -65.0803   -8.8537  -47.1753 H      1 LIG       0.12400
     11 H5        -68.4408   -7.3769  -45.3104 H      1 LIG       0.12400
@<TRIPOS>BOND
      1       1       2 ar
      2       1       3 ar
      3       2       4 ar
      4       3       5 ar
      5       4       6 ar
      6       5       6 ar
      7       1       7 1
      8       2       8 1
      9       3       9 1
     10       4      10 1
     11       5      11 1
@<TRIPOS>ALT_TYPE
CGenFF_4.0_ALT_TYPE_SET
CGenFF_4.0 1 CG2R61 2 CG2R61 3 CG2R61 4 CG2R61 5 CG2R61 6 NG2R60 7 HGR61 8 HGR61 9 HGR61 10 HGR62 11 HGR62
@<TRIPOS>MOLECULE
pyridine
 11 11 0 0 0
****
USER_CHARGES
INVALID_CHARGES
Pose:   4 Cluster:   4 Fr_nu:  85581 TotEn:   -12.57
@<TRIPOS>ATOM
      1 C1        -67.1210   -5.8787  -45.8502 C.ar   1 LIG      -0.11300
      2 C2        -66.2394   -6.9517  -45.7829 C.ar   1 LIG      -0.11700
      3 C3        -68.4364   -6.0394  -45.4295 C.ar   1 LIG      -0.11700
      4 C4        -66.7187   -8.1551  -45.2909 C.ar   1 LIG       0.17700
      5 C5        -68.8175   -7.2837  -44.9536 C.ar   1 LIG       0.17700
      6 N1        -67.9896   -8.3494  -44.8732 N.ar   1 LIG      -0.60000
      7 H1        -66.7837   -4.9191  -46.2305 H      1 LIG       0.11500
      8 H2        -65.2096   -6.8494  -46.1049 H      1 LIG       0.11500
      9 H3        -69.1413   -5.2170  -45.4734 H      1 LIG       0.11500
     10 H4        -66.0707   -9.0223  -45.2186 H      1 LIG       0.12400
     11 H5        -69.8325   -7.4618  -44.6138 H      1 LIG       0.12400
@<TRIPOS>BOND
      1       1       2 ar
      2       1       3 ar
      3       2       4 ar
      4       3       5 ar
      5       4       6 ar
      6       5       6 ar
      7       1       7 1
      8       2       8 1
      9       3       9 1
     10       4      10 1
     11       5      11 1
@<TRIPOS>ALT_TYPE
CGenFF_4.0_ALT_TYPE_SET
CGenFF_4.0 1 CG2R61 2 CG2R61 3 CG2R61 4 CG2R61 5 CG2R61 6 NG2R60 7 HGR61 8 HGR61 9 HGR61 10 HGR62 11 HGR62
@<TRIPOS>MOLECULE
pyridine
 11 11 0 0 0
****
USER_CHARGES
INVALID_CHARGES
Pose:   5 Cluster:   5 Fr_nu:   5415 TotEn:   -11.86
@<TRIPOS>ATOM
      1 C1        -66.6234   -7.2565  -45.8935 C.ar   1 LIG      -0.11300
      2 C2        -67.0081   -6.9770  -47.2000 C.ar   1 LIG      -0.11700
      3 C3        -65.5147   -8.0620  -45.6583 C.ar   1 LIG      -0.11700
      4 C4        -66.2568   -7.5229  -48.2282 C.ar   1 LIG       0.17700
      5 C5        -64.8304   -8.5596  -46.7555 C.ar   1 LIG       0.17700
      6 N1        -65.1740   -8.3099  -48.0390 N.ar   1 LIG      -0.60000
      7 H1        -67.1870   -6.8479  -45.0600 H      1 LIG       0.11500
      8 H2        -67.8686   -6.3514  -47.4070 H      1 LIG       0.11500
      9 H3        -65.1969   -8.2936  -44.6481 H      1 LIG       0.11500
     10 H4        -66.5160   -7.3350  -49.2649 H      1 LIG       0.12400
     11 H5        -63.9592   -9.1935  -46.6265 H      1 LIG       0.12400
@<TRIPOS>BOND
      1       1       2 ar
      2       1       3 ar
      3       2       4 ar
      4       3       5 ar
      5       4       6 ar
      6       5       6 ar
      7       1       7 1
      8       2       8 1
      9       3       9 1
     10       4      10 1
     11       5      11 1
@<TRIPOS>ALT_TYPE
CGenFF_4.0_ALT_TYPE_SET
CGenFF_4.0 1 CG2R61 2 CG2R61 3 CG2R61 4 CG2R61 5 CG2R61 6 NG2R60 7 HGR61 8 HGR61 9 HGR61 10 HGR62 11 HGR62
@<TRIPOS>MOLECULE
pyridine
 11 11 0 0 0
****
USER_CHARGES
INVALID_CHARGES
Pose:   6 Cluster:   6 Fr_nu: 873386 TotEn:   -11.39
@<TRIPOS>ATOM
      1 C1        -64.7565   -8.0551  -47.4543 C.ar   1 LIG      -0.11300
      2 C2        -64.1291   -8.5530  -46.3179 C.ar   1 LIG      -0.11700
      3 C3        -66.0444   -7.5394  -47.3612 C.ar   1 LIG      -0.11700
      4 C4        -64.8270   -8.5129  -45.1216 C.ar   1 LIG       0.17700
      5 C5        -66.6566   -7.5448  -46.1183 C.ar   1 LIG       0.17700
      6 N1        -66.0791   -8.0199  -44.9920 N.ar   1 LIG      -0.60000
      7 H1        -64.2429   -8.0695  -48.4110 H      1 LIG       0.11500
      8 H2        -63.1256   -8.9594  -46.3668 H      1 LIG       0.11500
      9 H3        -66.5531   -7.1464  -48.2341 H      1 LIG       0.11500
     10 H4        -64.3815   -8.8893  -44.2067 H      1 LIG       0.12400
     11 H5        -67.6612   -7.1547  -45.9918 H      1 LIG       0.12400
@<TRIPOS>BOND
      1       1       2 ar
      2       1       3 ar
      3       2       4 ar
      4       3       5 ar
      5       4       6 ar
      6       5       6 ar
      7       1       7 1
      8       2       8 1
      9       3       9 1
     10       4      10 1
     11       5      11 1
@<TRIPOS>ALT_TYPE
CGenFF_4.0_ALT_TYPE_SET
CGenFF_4.0 1 CG2R61 2 CG2R61 3 CG2R61 4 CG2R61 5 CG2R61 6 NG2R60 7 HGR61 8 HGR61 9 HGR61 10 HGR62 11 HGR62
@<TRIPOS>MOLECULE
pyridine
 11 11 0 0 0
****
USER_CHARGES
INVALID_CHARGES
Pose:   7 Cluster:   7 Fr_nu:  75973 TotEn:   -10.91
@<TRIPOS>ATOM
      1 C1        -66.1183   -7.0759  -44.2977 C.ar   1 LIG      -0.11300
      2 C2        -65.1368   -8.0357  -44.5181 C.ar   1 LIG      -0.11700
      3 C3        -66.5576   -6.2837  -45.3526 C.ar   1 LIG      -0.11700
      4 C4        -64.6306   -8.1628  -45.8017 C.ar   1 LIG       0.17700
      5 C5        -65.9876   -6.4891  -46.5987 C.ar   1 LIG       0.17700
      6 N1        -65.0321   -7.4115  -46.8514 N.ar   1 LIG      -0.60000
      7 H1        -66.5397   -6.9450  -43.3055 H      1 LIG       0.11500
      8 H2        -64.7796   -8.6645  -43.7110 H      1 LIG       0.11500
      9 H3        -67.3213   -5.5289  -45.2040 H      1 LIG       0.11500
     10 H4        -63.8633   -8.8966  -46.0251 H      1 LIG       0.12400
     11 H5        -66.2945   -5.8970  -47.4547 H      1 LIG       0.12400
@<TRIPOS>BOND
      1       1       2 ar
      2       1       3 ar
      3       2       4 ar
      4       3       5 ar
      5       4       6 ar
      6       5       6 ar
      7       1       7 1
      8       2       8 1
      9       3       9 1
     10       4      10 1
     11       5      11 1
@<TRIPOS>ALT_TYPE
CGenFF_4.0_ALT_TYPE_SET
CGenFF_4.0 1 CG2R61 2 CG2R61 3 CG2R61 4 CG2R61 5 CG2R61 6 NG2R60 7 HGR61 8 HGR61 9 HGR61 10 HGR62 11 HGR62
@<TRIPOS>MOLECULE
pyridine
 11 11 0 0 0
****
USER_CHARGES
INVALID_CHARGES
Pose:   8 Cluster:   8 Fr_nu: 523013 TotEn:   -10.37
@<TRIPOS>ATOM
      1 C1        -66.2684   -6.2215  -46.7471 C.ar   1 LIG      -0.11300
      2 C2        -65.7378   -7.4551  -47.1073 C.ar   1 LIG      -0.11700
      3 C3        -67.0974   -6.1254  -45.6350 C.ar   1 LIG      -0.11700
      4 C4        -66.0642   -8.5538  -46.3287 C.ar   1 LIG       0.17700
      5 C5        -67.3631   -7.2836  -44.9224 C.ar   1 LIG       0.17700
      6 N1        -66.8661   -8.4997  -45.2416 N.ar   1 LIG      -0.60000
      7 H1        -66.0369   -5.3366  -47.3325 H      1 LIG       0.11500
      8 H2        -65.0892   -7.5536  -47.9700 H      1 LIG       0.11500
      9 H3        -67.5227   -5.1742  -45.3359 H      1 LIG       0.11500
     10 H4        -65.6761   -9.5383  -46.5681 H      1 LIG       0.12400
     11 H5        -68.0044   -7.2630  -44.0473 H      1 LIG       0.12400
@<TRIPOS>BOND
      1       1       2 ar
      2       1       3 ar
      3       2       4 ar
      4       3       5 ar
      5       4       6 ar
      6       5       6 ar
      7       1       7 1
      8       2       8 1
      9       3       9 1
     10       4      10 1
     11       5      11 1
@<TRIPOS>ALT_TYPE
CGenFF_4.0_ALT_TYPE_SET
CGenFF_4.0 1 CG2R61 2 CG2R61 3 CG2R61 4 CG2R61 5 CG2R61 6 NG2R60 7 HGR61 8 HGR61 9 HGR61 10 HGR62 11 HGR62
@<TRIPOS>MOLECULE
pyridine
 11 11 0 0 0
****
USER_CHARGES
INVALID_CHARGES
Pose:   9 Cluster:   9 Fr_nu: 236558 TotEn:   -10.12
@<TRIPOS>ATOM
      1 C1        -64.7057   -7.8231  -46.7776 C.ar   1 LIG      -0.11300
      2 C2        -65.5921   -7.7870  -47.8481 C.ar   1 LIG      -0.11700
      3 C3        -65.1366   -7.4409  -45.5121 C.ar   1 LIG      -0.11700
      4 C4        -66.8886   -7.3644  -47.6027 C.ar   1 LIG       0.17700
      5 C5        -66.4534   -7.0335  -45.3712 C.ar   1 LIG       0.17700
      6 N1        -67.3437   -6.9852  -46.3875 N.ar   1 LIG      -0.60000
      7 H1        -63.6806   -8.1478  -46.9293 H      1 LIG       0.11500
      8 H2        -65.2783   -8.0807  -48.8431 H      1 LIG       0.11500
      9 H3        -64.4629   -7.4605  -44.6631 H      1 LIG       0.11500
     10 H4        -67.6181   -7.3182  -48.4044 H      1 LIG       0.12400
     11 H5        -66.8393   -6.7245  -44.4053 H      1 LIG       0.12400
@<TRIPOS>BOND
      1       1       2 ar
      2       1       3 ar
      3       2       4 ar
      4       3       5 ar
      5       4       6 ar
      6       5       6 ar
      7       1       7 1
      8       2       8 1
      9       3       9 1
     10       4      10 1
     11       5      11 1
@<TRIPOS>ALT_TYPE
CGenFF_4.0_ALT_TYPE_SET
CGenFF_4.0 1 CG2R61 2 CG2R61 3 CG2R61 4 CG2R61 5 CG2R61 6 NG2R60 7 HGR61 8 HGR61 9 HGR61 10 HGR62 11 HGR62
@<TRIPOS>MOLECULE
pyridine
 11 11 0 0 0
****
USER_CHARGES
INVALID_CHARGES
Pose:  10 Cluster:  10 Fr_nu:  76419 TotEn:    -9.88
@<TRIPOS>ATOM
      1 C1        -66.4855   -6.5405  -45.9999 C.ar   1 LIG      -0.11300
      2 C2        -65.5466   -7.0244  -45.0958 C.ar   1 LIG      -0.11700
      3 C3        -67.8317   -6.8399  -45.8226 C.ar   1 LIG      -0.11700
      4 C4        -66.0015   -7.7972  -44.0395 C.ar   1 LIG       0.17700
      5 C5        -68.1843   -7.6211  -44.7340 C.ar   1 LIG       0.17700
      6 N1        -67.3008   -8.1092  -43.8346 N.ar   1 LIG      -0.60000
      7 H1        -66.1687   -5.9318  -46.8414 H      1 LIG       0.11500
      8 H2        -64.4921   -6.8035  -45.2139 H      1 LIG       0.11500
      9 H3        -68.5811   -6.4739  -46.5152 H      1 LIG       0.11500
     10 H4        -65.3088   -8.1986  -43.3073 H      1 LIG       0.12400
     11 H5        -69.2211   -7.8840  -44.5510 H      1 LIG       0.12400
@<TRIPOS>BOND
      1       1       2 ar
      2       1       3 ar
      3       2       4 ar
      4       3       5 ar
      5       4       6 ar
      6       5       6 ar
      7       1       7 1
      8       2       8 1
      9       3       9 1
     10       4      10 1
     11       5      11 1
@<TRIPOS>ALT_TYPE
CGenFF_4.0_ALT_TYPE_SET
CGenFF_4.0 1 CG2R61 2 CG2R61 3 CG2R61 4 CG2R61 5 CG2R61 6 NG2R60 7 HGR61 8 HGR61 9 HGR61 10 HGR62 11 HGR62
@<TRIPOS>MOLECULE
pyridine
 11 11 0 0 0
****
USER_CHARGES
INVALID_CHARGES
Pose:  11 Cluster:  11 Fr_nu: 214757 TotEn:    -9.78
@<TRIPOS>ATOM
      1 C1        -65.7362   -8.0442  -44.7415 C.ar   1 LIG      -0.11300
      2 C2        -66.6140   -7.1673  -44.1140 C.ar   1 LIG      -0.11700
      3 C3        -65.5322   -7.9516  -46.1137 C.ar   1 LIG      -0.11700
      4 C4        -67.2582   -6.2233  -44.8974 C.ar   1 LIG       0.17700
      5 C5        -66.2250   -6.9727  -46.8076 C.ar   1 LIG       0.17700
      6 N1        -67.0858   -6.1030  -46.2328 N.ar   1 LIG      -0.60000
      7 H1        -65.2125   -8.7988  -44.1622 H      1 LIG       0.11500
      8 H2        -66.7881   -7.2208  -43.0456 H      1 LIG       0.11500
      9 H3        -64.8530   -8.6250  -46.6241 H      1 LIG       0.11500
     10 H4        -67.9528   -5.5167  -44.4555 H      1 LIG       0.12400
     11 H5        -66.1021   -6.8590  -47.8797 H      1 LIG       0.12400
@<TRIPOS>BOND
      1       1       2 ar
      2       1       3 ar
      3       2       4 ar
      4       3       5 ar
      5       4       6 ar
      6       5       6 ar
      7       1       7 1
      8       2       8 1
      9       3       9 1
     10       4      10 1
     11       5      11 1
@<TRIPOS>ALT_TYPE
CGenFF_4.0_ALT_TYPE_SET
CGenFF_4.0 1 CG2R61 2 CG2R61 3 CG2R61 4 CG2R61 5 CG2R61 6 NG2R60 7 HGR61 8 HGR61 9 HGR61 10 HGR62 11 HGR62
@<TRIPOS>MOLECULE
pyridine
 11 11 0 0 0
****
USER_CHARGES
INVALID_CHARGES
Pose:  12 Cluster:  12 Fr_nu: 3453394 TotEn:    -7.98
@<TRIPOS>ATOM
      1 C1        -55.2084  -25.8908  -22.4045 C.ar   1 LIG      -0.11300
      2 C2        -54.0047  -25.6764  -21.7425 C.ar   1 LIG      -0.11700
      3 C3        -55.5176  -25.1408  -23.5337 C.ar   1 LIG      -0.11700
      4 C4        -53.1512  -24.7079  -22.2459 C.ar   1 LIG       0.17700
      5 C5        -54.5966  -24.1961  -23.9567 C.ar   1 LIG       0.17700
      6 N1        -53.4171  -23.9594  -23.3398 N.ar   1 LIG      -0.60000
      7 H1        -55.9046  -26.6406  -22.0406 H      1 LIG       0.11500
      8 H2        -53.7426  -26.2495  -20.8607 H      1 LIG       0.11500
      9 H3        -56.4504  -25.2904  -24.0653 H      1 LIG       0.11500
     10 H4        -52.2004  -24.5025  -21.7653 H      1 LIG       0.12400
     11 H5        -54.7900  -23.5842  -24.8317 H      1 LIG       0.12400
@<TRIPOS>BOND
      1       1       2 ar
      2       1       3 ar
      3       2       4 ar
      4       3       5 ar
      5       4       6 ar
      6       5       6 ar
      7       1       7 1
      8       2       8 1
      9       3       9 1
     10       4      10 1
     11       5      11 1
@<TRIPOS>ALT_TYPE
CGenFF_4.0_ALT_TYPE_SET
CGenFF_4.0 1 CG2R61 2 CG2R61 3 CG2R61 4 CG2R61 5 CG2R61 6 NG2R60 7 HGR61 8 HGR61 9 HGR61 10 HGR62 11 HGR62
@<TRIPOS>MOLECULE
cyclopropane
 9 9 0 0 0
****
USER_CHARGES
INVALID_CHARGES
Pose:   1 Cluster:   1 Fr_nu: 269680 TotEn:    -8.69
@<TRIPOS>ATOM
      1 C1        -71.4954  -24.2771  -43.4877 C.3    1 LIG      -0.18000
      2 C2        -72.4141  -24.3845  -42.3061 C.3    1 LIG      -0.18000
      3 C3        -72.7272  -25.1300  -43.5703 C.3    1 LIG      -0.18000
      4 H1        -71.4885  -23.3454  -44.0394 H      1 LIG       0.09000
      5 H2        -70.5377  -24.7783  -43.4298 H      1 LIG       0.09000
      6 H3        -72.0747  -24.9580  -41.4527 H      1 LIG       0.09000
      7 H4        -73.0261  -23.5253  -42.0619 H      1 LIG       0.09000
      8 H5        -73.5494  -24.7725  -44.1771 H      1 LIG       0.09000
      9 H6        -72.5978  -26.2050  -43.5676 H      1 LIG       0.09000
@<TRIPOS>BOND
      1       1       2 1
      2       1       3 1
      3       2       3 1
      4       1       4 1
      5       1       5 1
      6       2       6 1
      7       2       7 1
      8       3       8 1
      9       3       9 1
@<TRIPOS>ALT_TYPE
CGenFF_4.0_ALT_TYPE_SET
CGenFF_4.0 1 CG3C31 2 CG3C31 3 CG3C31 4 HGA2 5 HGA2 6 HGA2 7 HGA2 8 HGA2 9 HGA2
@<TRIPOS>MOLECULE
cyclopropane
 9 9 0 0 0
****
USER_CHARGES
INVALID_CHARGES
Pose:   2 Cluster:   2 Fr_nu:  88819 TotEn:    -7.09
@<TRIPOS>ATOM
      1 C1        -68.0146   -5.7513  -45.3283 C.3    1 LIG      -0.18000
      2 C2        -68.3083   -7.2201  -45.2377 C.3    1 LIG      -0.18000
      3 C3        -69.2520   -6.3097  -45.9674 C.3    1 LIG      -0.18000
      4 H1        -68.1341   -5.1559  -44.4318 H      1 LIG       0.09000
      5 H2        -67.2087   -5.4368  -45.9790 H      1 LIG       0.09000
      6 H3        -67.7000   -7.8943  -45.8276 H      1 LIG       0.09000
      7 H4        -68.6256   -7.6141  -44.2804 H      1 LIG       0.09000
      8 H5        -70.2043   -6.0906  -45.5012 H      1 LIG       0.09000
      9 H6        -69.2782   -6.3709  -47.0482 H      1 LIG       0.09000
@<TRIPOS>BOND
      1       1       2 1
      2       1       3 1
      3       2       3 1
      4       1       4 1
      5       1       5 1
      6       2       6 1
      7       2       7 1
      8       3       8 1
      9       3       9 1
@<TRIPOS>ALT_TYPE
CGenFF_4.0_ALT_TYPE_SET
CGenFF_4.0 1 CG3C31 2 CG3C31 3 CG3C31 4 HGA2 5 HGA2 6 HGA2 7 HGA2 8 HGA2 9 HGA2
@<TRIPOS>MOLECULE
cyclopropane
 9 9 0 0 0
****
USER_CHARGES
INVALID_CHARGES
Pose:   3 Cluster:   3 Fr_nu:  14697 TotEn:    -6.89
@<TRIPOS>ATOM
      1 C1        -65.9066   -7.8430  -48.3708 C.3    1 LIG      -0.18000
      2 C2        -66.2713   -7.3619  -46.9970 C.3    1 LIG      -0.18000
      3 C3        -65.1885   -8.3862  -47.1705 C.3    1 LIG      -0.18000
      4 H1        -66.6049   -8.4956  -48.8796 H      1 LIG       0.09000
      5 H2        -65.3662   -7.1629  -49.0169 H      1 LIG       0.09000
      6 H3        -65.9765   -6.3579  -46.7184 H      1 LIG       0.09000
      7 H4        -67.2152   -7.6905  -46.5804 H      1 LIG       0.09000
      8 H5        -65.4035   -9.4042  -46.8712 H      1 LIG       0.09000
      9 H6        -64.1651   -8.0714  -47.0092 H      1 LIG       0.09000
@<TRIPOS>BOND
      1       1       2 1
      2       1       3 1
      3       2       3 1
      4       1       4 1
      5       1       5 1
      6       2       6 1
      7       2       7 1
      8       3       8 1
      9       3       9 1
@<TRIPOS>ALT_TYPE
CGenFF_4.0_ALT_TYPE_SET
CGenFF_4.0 1 CG3C31 2 CG3C31 3 CG3C31 4 HGA2 5 HGA2 6 HGA2 7 HGA2 8 HGA2 9 HGA2
@<TRIPOS>MOLECULE
cyclopropane
 9 9 0 0 0
****
USER_CHARGES
INVALID_CHARGES
Pose:   4 Cluster:   4 Fr_nu:  37925 TotEn:    -6.62
@<TRIPOS>ATOM
      1 C1        -65.0568   -8.5086  -44.8455 C.3    1 LIG      -0.18000
      2 C2        -64.5800   -7.1680  -45.3222 C.3    1 LIG      -0.18000
      3 C3        -64.2119   -8.4089  -46.0815 C.3    1 LIG      -0.18000
      4 H1        -64.6003   -8.9195  -43.9537 H      1 LIG       0.09000
      5 H2        -66.1060   -8.7446  -44.9693 H      1 LIG       0.09000
      6 H3        -65.3084   -6.5015  -45.7668 H      1 LIG       0.09000
      7 H4        -63.8024   -6.6759  -44.7516 H      1 LIG       0.09000
      8 H5        -63.1868   -8.7522  -46.0218 H      1 LIG       0.09000
      9 H6        -64.6931   -8.5776  -47.0368 H      1 LIG       0.09000
@<TRIPOS>BOND
      1       1       2 1
      2       1       3 1
      3       2       3 1
      4       1       4 1
      5       1       5 1
      6       2       6 1
      7       2       7 1
      8       3       8 1
      9       3       9 1
@<TRIPOS>ALT_TYPE
CGenFF_4.0_ALT_TYPE_SET
CGenFF_4.0 1 CG3C31 2 CG3C31 3 CG3C31 4 HGA2 5 HGA2 6 HGA2 7 HGA2 8 HGA2 9 HGA2
@<TRIPOS>MOLECULE
cyclopropane
 9 9 0 0 0
****
USER_CHARGES
INVALID_CHARGES
Pose:   5 Cluster:   5 Fr_nu:  41519 TotEn:    -6.53
@<TRIPOS>ATOM
      1 C1        -50.4713   -9.2867  -44.4998 C.3    1 LIG      -0.18000
      2 C2        -49.2105  -10.0360  -44.8171 C.3    1 LIG      -0.18000
      3 C3        -49.7759  -10.0729  -43.4275 C.3    1 LIG      -0.18000
      4 H1        -50.4179   -8.2064  -44.4489 H      1 LIG       0.09000
      5 H2        -51.4027   -9.6781  -44.8887 H      1 LIG       0.09000
      6 H3        -49.2932  -10.9319  -45.4197 H      1 LIG       0.09000
      7 H4        -48.3079   -9.4605  -44.9799 H      1 LIG       0.09000
      8 H5        -49.2541   -9.5220  -42.6552 H      1 LIG       0.09000
      9 H6        -50.2395  -10.9933  -43.0954 H      1 LIG       0.09000
@<TRIPOS>BOND
      1       1       2 1
      2       1       3 1
      3       2       3 1
      4       1       4 1
      5       1       5 1
      6       2       6 1
      7       2       7 1
      8       3       8 1
      9       3       9 1
@<TRIPOS>ALT_TYPE
CGenFF_4.0_ALT_TYPE_SET
CGenFF_4.0 1 CG3C31 2 CG3C31 3 CG3C31 4 HGA2 5 HGA2 6 HGA2 7 HGA2 8 HGA2 9 HGA2
@<TRIPOS>MOLECULE
cyclopropane
 9 9 0 0 0
****
USER_CHARGES
INVALID_CHARGES
Pose:   6 Cluster:   6 Fr_nu: 299368 TotEn:    -6.51
@<TRIPOS>ATOM
      1 C1        -66.4439   -7.6900  -44.2456 C.3    1 LIG      -0.18000
      2 C2        -65.2037   -7.9588  -43.4446 C.3    1 LIG      -0.18000
      3 C3        -65.1404   -7.9446  -44.9439 C.3    1 LIG      -0.18000
      4 H1        -67.1979   -8.4661  -44.2852 H      1 LIG       0.09000
      5 H2        -66.8310   -6.6791  -44.2528 H      1 LIG       0.09000
      6 H3        -64.7560   -7.1287  -42.9126 H      1 LIG       0.09000
      7 H4        -65.1223   -8.9158  -42.9448 H      1 LIG       0.09000
      8 H5        -65.0168   -8.8919  -45.4532 H      1 LIG       0.09000
      9 H6        -64.6507   -7.1047  -45.4206 H      1 LIG       0.09000
@<TRIPOS>BOND
      1       1       2 1
      2       1       3 1
      3       2       3 1
      4       1       4 1
      5       1       5 1
      6       2       6 1
      7       2       7 1
      8       3       8 1
      9       3       9 1
@<TRIPOS>ALT_TYPE
CGenFF_4.0_ALT_TYPE_SET
CGenFF_4.0 1 CG3C31 2 CG3C31 3 CG3C31 4 HGA2 5 HGA2 6 HGA2 7 HGA2 8 HGA2 9 HGA2
@<TRIPOS>MOLECULE
cyclopropane
 9 9 0 0 0
****
USER_CHARGES
INVALID_CHARGES
Pose:   7 Cluster:   7 Fr_nu:  30157 TotEn:    -6.22
@<TRIPOS>ATOM
      1 C1        -59.9765  -21.0153  -40.1788 C.3    1 LIG      -0.18000
      2 C2        -59.8756  -19.5788  -39.7570 C.3    1 LIG      -0.18000
      3 C3        -61.2189  -20.2412  -39.8494 C.3    1 LIG      -0.18000
      4 H1        -59.7893  -21.2509  -41.2190 H      1 LIG       0.09000
      5 H2        -59.6522  -21.7719  -39.4758 H      1 LIG       0.09000
      6 H3        -59.4833  -19.3684  -38.7699 H      1 LIG       0.09000
      7 H4        -59.6205  -18.8467  -40.5129 H      1 LIG       0.09000
      8 H5        -61.8678  -19.9554  -40.6676 H      1 LIG       0.09000
      9 H6        -61.7302  -20.4770  -38.9245 H      1 LIG       0.09000
@<TRIPOS>BOND
      1       1       2 1
      2       1       3 1
      3       2       3 1
      4       1       4 1
      5       1       5 1
      6       2       6 1
      7       2       7 1
      8       3       8 1
      9       3       9 1
@<TRIPOS>ALT_TYPE
CGenFF_4.0_ALT_TYPE_SET
CGenFF_4.0 1 CG3C31 2 CG3C31 3 CG3C31 4 HGA2 5 HGA2 6 HGA2 7 HGA2 8 HGA2 9 HGA2
@<TRIPOS>MOLECULE
cyclopropane
 9 9 0 0 0
****
USER_CHARGES
INVALID_CHARGES
Pose:   8 Cluster:   8 Fr_nu: 776405 TotEn:    -6.17
@<TRIPOS>ATOM
      1 C1        -72.2967  -11.0518  -44.1279 C.3    1 LIG      -0.18000
      2 C2        -73.4947  -11.9201  -43.8777 C.3    1 LIG      -0.18000
      3 C3        -72.1317  -12.5372  -43.9940 C.3    1 LIG      -0.18000
      4 H1        -72.1840  -10.6181  -45.1136 H      1 LIG       0.09000
      5 H2        -71.9452  -10.4298  -43.3146 H      1 LIG       0.09000
      6 H3        -73.9496  -11.8826  -42.8958 H      1 LIG       0.09000
      7 H4        -74.1889  -12.0714  -44.6947 H      1 LIG       0.09000
      8 H5        -71.9084  -13.1033  -44.8894 H      1 LIG       0.09000
      9 H6        -71.6694  -12.9143  -43.0904 H      1 LIG       0.09000
@<TRIPOS>BOND
      1       1       2 1
      2       1       3 1
      3       2       3 1
      4       1       4 1
      5       1       5 1
      6       2       6 1
      7       2       7 1
      8       3       8 1
      9       3       9 1
@<TRIPOS>ALT_TYPE
CGenFF_4.0_ALT_TYPE_SET
CGenFF_4.0 1 CG3C31 2 CG3C31 3 CG3C31 4 HGA2 5 HGA2 6 HGA2 7 HGA2 8 HGA2 9 HGA2
@<TRIPOS>MOLECULE
cyclopropane
 9 9 0 0 0
****
USER_CHARGES
INVALID_CHARGES
Pose:   9 Cluster:   9 Fr_nu:  20245 TotEn:    -6.05
@<TRIPOS>ATOM
      1 C1        -54.5554    5.2931  -33.2977 C.3    1 LIG      -0.18000
      2 C2        -53.4537    4.3343  -33.6427 C.3    1 LIG      -0.18000
      3 C3        -53.5264    4.9307  -32.2675 C.3    1 LIG      -0.18000
      4 H1        -54.5130    6.2867  -33.7260 H      1 LIG       0.09000
      5 H2        -55.5537    4.8925  -33.1763 H      1 LIG       0.09000
      6 H3        -53.7106    3.2883  -33.7534 H      1 LIG       0.09000
      7 H4        -52.6694    4.6821  -34.3031 H      1 LIG       0.09000
      8 H5        -52.7913    5.6801  -32.0025 H      1 LIG       0.09000
      9 H6        -53.8327    4.2861  -31.4532 H      1 LIG       0.09000
@<TRIPOS>BOND
      1       1       2 1
      2       1       3 1
      3       2       3 1
      4       1       4 1
      5       1       5 1
      6       2       6 1
      7       2       7 1
      8       3       8 1
      9       3       9 1
@<TRIPOS>ALT_TYPE
CGenFF_4.0_ALT_TYPE_SET
CGenFF_4.0 1 CG3C31 2 CG3C31 3 CG3C31 4 HGA2 5 HGA2 6 HGA2 7 HGA2 8 HGA2 9 HGA2
@<TRIPOS>MOLECULE
cyclopropane
 9 9 0 0 0
****
USER_CHARGES
INVALID_CHARGES
Pose:  10 Cluster:  10 Fr_nu: 299047 TotEn:    -4.93
@<TRIPOS>ATOM
      1 C1        -66.9815   -6.8342  -45.3135 C.3    1 LIG      -0.18000
      2 C2        -66.5931   -5.7238  -46.2452 C.3    1 LIG      -0.18000
      3 C3        -68.0426   -6.0215  -45.9955 C.3    1 LIG      -0.18000
      4 H1        -66.8309   -7.8522  -45.6502 H      1 LIG       0.09000
      5 H2        -66.8310   -6.6791  -44.2528 H      1 LIG       0.09000
      6 H3        -66.1812   -4.8212  -45.8115 H      1 LIG       0.09000
      7 H4        -66.1810   -5.9939  -47.2094 H      1 LIG       0.09000
      8 H5        -68.6060   -6.4922  -46.7912 H      1 LIG       0.09000
      9 H6        -68.6057   -5.3195  -45.3933 H      1 LIG       0.09000
@<TRIPOS>BOND
      1       1       2 1
      2       1       3 1
      3       2       3 1
      4       1       4 1
      5       1       5 1
      6       2       6 1
      7       2       7 1
      8       3       8 1
      9       3       9 1
@<TRIPOS>ALT_TYPE
CGenFF_4.0_ALT_TYPE_SET
CGenFF_4.0 1 CG3C31 2 CG3C31 3 CG3C31 4 HGA2 5 HGA2 6 HGA2 7 HGA2 8 HGA2 9 HGA2
@<TRIPOS>MOLECULE
pyrrole
 10 10 0 0 0
****
USER_CHARGES
INVALID_CHARGES
Pose:   1 Cluster:   1 Fr_nu: 1960204 TotEn:   -15.90
@<TRIPOS>ATOM
      1 C1        -73.5087  -27.3386  -45.1846 C.2    1 LIG      -0.25700
      2 C2        -74.1032  -28.2220  -46.1191 C.2    1 LIG      -0.25700
      3 C3        -74.3253  -26.2338  -45.0858 C.2    1 LIG      -0.04700
      4 C4        -75.2650  -27.6300  -46.5630 C.2    1 LIG      -0.04700
      5 N1        -75.3897  -26.4218  -45.9284 N.pl3  1 LIG      -0.36000
      6 H1        -72.5861  -27.4917  -44.6425 H      1 LIG       0.15400
      7 H2        -73.7269  -29.1845  -46.4356 H      1 LIG       0.15400
      8 H3        -74.2442  -25.3331  -44.4938 H      1 LIG       0.14000
      9 H4        -76.0124  -27.9607  -47.2705 H      1 LIG       0.14000
     10 H5        -76.1502  -25.7695  -46.0609 H      1 LIG       0.38000
@<TRIPOS>BOND
      1       1       2 1
      2       1       3 2
      3       2       4 2
      4       3       5 1
      5       4       5 1
      6       1       6 1
      7       2       7 1
      8       3       8 1
      9       4       9 1
     10       5      10 1
@<TRIPOS>ALT_TYPE
CGenFF_4.0_ALT_TYPE_SET
CGenFF_4.0 1 CG2R51 2 CG2R51 3 CG2R51 4 CG2R51 5 NG2R51 6 HGR51 7 HGR51 8 HGR52 9 HGR52 10 HGP1
@<TRIPOS>MOLECULE
pyrrole
 10 10 0 0 0
****
USER_CHARGES
INVALID_CHARGES
Pose:   2 Cluster:   2 Fr_nu: 1237086 TotEn:   -13.59
@<TRIPOS>ATOM
      1 C1        -66.7548   -7.4591  -44.1534 C.2    1 LIG      -0.25700
      2 C2        -66.4508   -7.8617  -45.4773 C.2    1 LIG      -0.25700
      3 C3        -65.5916   -7.5432  -43.4205 C.2    1 LIG      -0.04700
      4 C4        -65.1111   -8.1797  -45.5130 C.2    1 LIG      -0.04700
      5 N1        -64.5990   -7.9826  -44.2572 N.pl3  1 LIG      -0.36000
      6 H1        -67.7167   -7.1420  -43.7759 H      1 LIG       0.15400
      7 H2        -67.1326   -7.9153  -46.3143 H      1 LIG       0.15400
      8 H3        -65.3820   -7.3311  -42.3816 H      1 LIG       0.14000
      9 H4        -64.4783   -8.5261  -46.3181 H      1 LIG       0.14000
     10 H5        -63.6369   -8.1370  -43.9892 H      1 LIG       0.38000
@<TRIPOS>BOND
      1       1       2 1
      2       1       3 2
      3       2       4 2
      4       3       5 1
      5       4       5 1
      6       1       6 1
      7       2       7 1
      8       3       8 1
      9       4       9 1
     10       5      10 1
@<TRIPOS>ALT_TYPE
CGenFF_4.0_ALT_TYPE_SET
CGenFF_4.0 1 CG2R51 2 CG2R51 3 CG2R51 4 CG2R51 5 NG2R51 6 HGR51 7 HGR51 8 HGR52 9 HGR52 10 HGP1
@<TRIPOS>MOLECULE
pyrrole
 10 10 0 0 0
****
USER_CHARGES
INVALID_CHARGES
Pose:   3 Cluster:   3 Fr_nu: 1234428 TotEn:   -13.20
@<TRIPOS>ATOM
      1 C1        -65.4428   -8.0232  -45.4291 C.2    1 LIG      -0.25700
      2 C2        -66.5759   -7.4820  -46.0850 C.2    1 LIG      -0.25700
      3 C3        -65.4850   -7.6004  -44.1188 C.2    1 LIG      -0.04700
      4 C4        -67.2760   -6.7448  -45.1556 C.2    1 LIG      -0.04700
      5 N1        -66.6035   -6.8237  -43.9641 N.pl3  1 LIG      -0.36000
      6 H1        -64.6797   -8.6529  -45.8644 H      1 LIG       0.15400
      7 H2        -66.8527   -7.6135  -47.1215 H      1 LIG       0.15400
      8 H3        -64.8210   -7.7815  -43.2854 H      1 LIG       0.14000
      9 H4        -68.1906   -6.1743  -45.2355 H      1 LIG       0.14000
     10 H5        -66.8888   -6.3779  -43.1032 H      1 LIG       0.38000
@<TRIPOS>BOND
      1       1       2 1
      2       1       3 2
      3       2       4 2
      4       3       5 1
      5       4       5 1
      6       1       6 1
      7       2       7 1
      8       3       8 1
      9       4       9 1
     10       5      10 1
@<TRIPOS>ALT_TYPE
CGenFF_4.0_ALT_TYPE_SET
CGenFF_4.0 1 CG2R51 2 CG2R51 3 CG2R51 4 CG2R51 5 NG2R51 6 HGR51 7 HGR51 8 HGR52 9 HGR52 10 HGP1
@<TRIPOS>MOLECULE
pyrrole
 10 10 0 0 0
****
USER_CHARGES
INVALID_CHARGES
Pose:   4 Cluster:   4 Fr_nu: 326781 TotEn:   -12.46
@<TRIPOS>ATOM
      1 C1        -66.0499   -7.4662  -46.2938 C.2    1 LIG      -0.25700
      2 C2        -65.1985   -7.9472  -47.3190 C.2    1 LIG      -0.25700
      3 C3        -65.3421   -7.5182  -45.1132 C.2    1 LIG      -0.04700
      4 C4        -63.9965   -8.2786  -46.7336 C.2    1 LIG      -0.04700
      5 N1        -64.0954   -8.0139  -45.3926 N.pl3  1 LIG      -0.36000
      6 H1        -67.0676   -7.1193  -46.4044 H      1 LIG       0.15400
      7 H2        -65.4342   -8.0429  -48.3695 H      1 LIG       0.15400
      8 H3        -65.6135   -7.2484  -44.1024 H      1 LIG       0.14000
      9 H4        -63.0821   -8.6764  -47.1509 H      1 LIG       0.14000
     10 H5        -63.3613   -8.1611  -44.7138 H      1 LIG       0.38000
@<TRIPOS>BOND
      1       1       2 1
      2       1       3 2
      3       2       4 2
      4       3       5 1
      5       4       5 1
      6       1       6 1
      7       2       7 1
      8       3       8 1
      9       4       9 1
     10       5      10 1
@<TRIPOS>ALT_TYPE
CGenFF_4.0_ALT_TYPE_SET
CGenFF_4.0 1 CG2R51 2 CG2R51 3 CG2R51 4 CG2R51 5 NG2R51 6 HGR51 7 HGR51 8 HGR52 9 HGR52 10 HGP1
@<TRIPOS>MOLECULE
pyrrole
 10 10 0 0 0
****
USER_CHARGES
INVALID_CHARGES
Pose:   5 Cluster:   5 Fr_nu: 354926 TotEn:   -11.68
@<TRIPOS>ATOM
      1 C1        -66.1311   -7.7248  -45.7320 C.2    1 LIG      -0.25700
      2 C2        -65.0944   -8.0907  -46.6256 C.2    1 LIG      -0.25700
      3 C3        -67.2488   -7.4501  -46.4888 C.2    1 LIG      -0.04700
      4 C4        -65.6102   -8.0284  -47.9014 C.2    1 LIG      -0.04700
      5 N1        -66.9203   -7.6378  -47.8061 N.pl3  1 LIG      -0.36000
      6 H1        -66.0695   -7.6682  -44.6543 H      1 LIG       0.15400
      7 H2        -64.0820   -8.3689  -46.3693 H      1 LIG       0.15400
      8 H3        -68.2451   -7.1383  -46.2089 H      1 LIG       0.14000
      9 H4        -65.1633   -8.2283  -48.8652 H      1 LIG       0.14000
     10 H5        -67.5482   -7.5084  -48.5873 H      1 LIG       0.38000
@<TRIPOS>BOND
      1       1       2 1
      2       1       3 2
      3       2       4 2
      4       3       5 1
      5       4       5 1
      6       1       6 1
      7       2       7 1
      8       3       8 1
      9       4       9 1
     10       5      10 1
@<TRIPOS>ALT_TYPE
CGenFF_4.0_ALT_TYPE_SET
CGenFF_4.0 1 CG2R51 2 CG2R51 3 CG2R51 4 CG2R51 5 NG2R51 6 HGR51 7 HGR51 8 HGR52 9 HGR52 10 HGP1
@<TRIPOS>MOLECULE
pyrrole
 10 10 0 0 0
****
USER_CHARGES
INVALID_CHARGES
Pose:   6 Cluster:   6 Fr_nu: 614876 TotEn:   -11.07
@<TRIPOS>ATOM
      1 C1        -68.0162   -6.8011  -46.8424 C.2    1 LIG      -0.25700
      2 C2        -67.3602   -6.0440  -45.8406 C.2    1 LIG      -0.25700
      3 C3        -69.3608   -6.5129  -46.7615 C.2    1 LIG      -0.04700
      4 C4        -68.3239   -5.3163  -45.1779 C.2    1 LIG      -0.04700
      5 N1        -69.5361   -5.6095  -45.7460 N.pl3  1 LIG      -0.36000
      6 H1        -67.5582   -7.4817  -47.5462 H      1 LIG       0.15400
      7 H2        -66.3014   -6.0299  -45.6239 H      1 LIG       0.15400
      8 H3        -70.2059   -6.8693  -47.3333 H      1 LIG       0.14000
      9 H4        -68.2549   -4.6171  -44.3565 H      1 LIG       0.14000
     10 H5        -70.4234   -5.2189  -45.4603 H      1 LIG       0.38000
@<TRIPOS>BOND
      1       1       2 1
      2       1       3 2
      3       2       4 2
      4       3       5 1
      5       4       5 1
      6       1       6 1
      7       2       7 1
      8       3       8 1
      9       4       9 1
     10       5      10 1
@<TRIPOS>ALT_TYPE
CGenFF_4.0_ALT_TYPE_SET
CGenFF_4.0 1 CG2R51 2 CG2R51 3 CG2R51 4 CG2R51 5 NG2R51 6 HGR51 7 HGR51 8 HGR52 9 HGR52 10 HGP1
@<TRIPOS>MOLECULE
pyrrole
 10 10 0 0 0
****
USER_CHARGES
INVALID_CHARGES
Pose:   7 Cluster:   7 Fr_nu: 1157235 TotEn:   -10.68
@<TRIPOS>ATOM
      1 C1        -67.8902   -7.0073  -46.5414 C.2    1 LIG      -0.25700
      2 C2        -66.6485   -7.4850  -46.0544 C.2    1 LIG      -0.25700
      3 C3        -68.3279   -6.0354  -45.6690 C.2    1 LIG      -0.04700
      4 C4        -66.3653   -6.7904  -44.8991 C.2    1 LIG      -0.04700
      5 N1        -67.3931   -5.9122  -44.6744 N.pl3  1 LIG      -0.36000
      6 H1        -68.4084   -7.3358  -47.4313 H      1 LIG       0.15400
      7 H2        -66.0276   -8.2517  -46.4957 H      1 LIG       0.15400
      8 H3        -69.2184   -5.4228  -45.6665 H      1 LIG       0.14000
      9 H4        -65.5258   -6.8417  -44.2200 H      1 LIG       0.14000
     10 H5        -67.4524   -5.2715  -43.8951 H      1 LIG       0.38000
@<TRIPOS>BOND
      1       1       2 1
      2       1       3 2
      3       2       4 2
      4       3       5 1
      5       4       5 1
      6       1       6 1
      7       2       7 1
      8       3       8 1
      9       4       9 1
     10       5      10 1
@<TRIPOS>ALT_TYPE
CGenFF_4.0_ALT_TYPE_SET
CGenFF_4.0 1 CG2R51 2 CG2R51 3 CG2R51 4 CG2R51 5 NG2R51 6 HGR51 7 HGR51 8 HGR52 9 HGR52 10 HGP1
@<TRIPOS>MOLECULE
pyrrole
 10 10 0 0 0
****
USER_CHARGES
INVALID_CHARGES
Pose:   8 Cluster:   8 Fr_nu: 288579 TotEn:   -10.34
@<TRIPOS>ATOM
      1 C1        -65.8330   -7.8312  -47.6657 C.2    1 LIG      -0.25700
      2 C2        -64.9283   -8.0095  -46.5901 C.2    1 LIG      -0.25700
      3 C3        -66.8498   -7.0172  -47.2174 C.2    1 LIG      -0.04700
      4 C4        -65.4199   -7.2991  -45.5172 C.2    1 LIG      -0.04700
      5 N1        -66.5883   -6.7002  -45.9100 N.pl3  1 LIG      -0.36000
      6 H1        -65.7516   -8.2502  -48.6588 H      1 LIG       0.15400
      7 H2        -64.0180   -8.5921  -46.5948 H      1 LIG       0.15400
      8 H3        -67.7335   -6.6370  -47.7100 H      1 LIG       0.14000
      9 H4        -65.0426   -7.1656  -44.5131 H      1 LIG       0.14000
     10 H5        -67.1681   -6.1141  -45.3254 H      1 LIG       0.38000
@<TRIPOS>BOND
      1       1       2 1
      2       1       3 2
      3       2       4 2
      4       3       5 1
      5       4       5 1
      6       1       6 1
      7       2       7 1
      8       3       8 1
      9       4       9 1
     10       5      10 1
@<TRIPOS>ALT_TYPE
CGenFF_4.0_ALT_TYPE_SET
CGenFF_4.0 1 CG2R51 2 CG2R51 3 CG2R51 4 CG2R51 5 NG2R51 6 HGR51 7 HGR51 8 HGR52 9 HGR52 10 HGP1
@<TRIPOS>MOLECULE
pyrrole
 10 10 0 0 0
****
USER_CHARGES
INVALID_CHARGES
Pose:   9 Cluster:   9 Fr_nu: 271916 TotEn:   -10.18
@<TRIPOS>ATOM
      1 C1        -65.8795   -8.0934  -45.7021 C.2    1 LIG      -0.25700
      2 C2        -65.8537   -8.1596  -44.2872 C.2    1 LIG      -0.25700
      3 C3        -67.1278   -7.6421  -46.0702 C.2    1 LIG      -0.04700
      4 C4        -67.0872   -7.7467  -43.8337 C.2    1 LIG      -0.04700
      5 N1        -67.8535   -7.4349  -44.9263 N.pl3  1 LIG      -0.36000
      6 H1        -65.0755   -8.3468  -46.3787 H      1 LIG       0.15400
      7 H2        -65.0277   -8.4740  -43.6651 H      1 LIG       0.15400
      8 H3        -67.5635   -7.4511  -47.0407 H      1 LIG       0.14000
      9 H4        -67.4858   -7.6459  -42.8340 H      1 LIG       0.14000
     10 H5        -68.8074   -7.1027  -44.8935 H      1 LIG       0.38000
@<TRIPOS>BOND
      1       1       2 1
      2       1       3 2
      3       2       4 2
      4       3       5 1
      5       4       5 1
      6       1       6 1
      7       2       7 1
      8       3       8 1
      9       4       9 1
     10       5      10 1
@<TRIPOS>ALT_TYPE
CGenFF_4.0_ALT_TYPE_SET
CGenFF_4.0 1 CG2R51 2 CG2R51 3 CG2R51 4 CG2R51 5 NG2R51 6 HGR51 7 HGR51 8 HGR52 9 HGR52 10 HGP1
@<TRIPOS>MOLECULE
pyrrole
 10 10 0 0 0
****
USER_CHARGES
INVALID_CHARGES
Pose:  10 Cluster:  10 Fr_nu: 980833 TotEn:    -9.10
@<TRIPOS>ATOM
      1 C1        -66.9793   -6.9304  -46.3457 C.2    1 LIG      -0.25700
      2 C2        -66.6411   -7.3404  -45.0324 C.2    1 LIG      -0.25700
      3 C3        -68.3448   -6.7523  -46.3822 C.2    1 LIG      -0.04700
      4 C4        -67.8101   -7.4005  -44.3064 C.2    1 LIG      -0.04700
      5 N1        -68.8392   -7.0412  -45.1371 N.pl3  1 LIG      -0.36000
      6 H1        -66.3013   -6.7807  -47.1741 H      1 LIG       0.15400
      7 H2        -65.6540   -7.5679  -44.6554 H      1 LIG       0.15400
      8 H3        -69.0068   -6.4476  -47.1804 H      1 LIG       0.14000
      9 H4        -68.0004   -7.6646  -43.2756 H      1 LIG       0.14000
     10 H5        -69.8135   -6.9958  -44.8721 H      1 LIG       0.38000
@<TRIPOS>BOND
      1       1       2 1
      2       1       3 2
      3       2       4 2
      4       3       5 1
      5       4       5 1
      6       1       6 1
      7       2       7 1
      8       3       8 1
      9       4       9 1
     10       5      10 1
@<TRIPOS>ALT_TYPE
CGenFF_4.0_ALT_TYPE_SET
CGenFF_4.0 1 CG2R51 2 CG2R51 3 CG2R51 4 CG2R51 5 NG2R51 6 HGR51 7 HGR51 8 HGR52 9 HGR52 10 HGP1
@<TRIPOS>MOLECULE
pyrrole
 10 10 0 0 0
****
USER_CHARGES
INVALID_CHARGES
Pose:  11 Cluster:  11 Fr_nu: 492911 TotEn:    -8.26
@<TRIPOS>ATOM
      1 C1        -67.5217   -6.7723  -44.8898 C.2    1 LIG      -0.25700
      2 C2        -66.2192   -6.9956  -45.4005 C.2    1 LIG      -0.25700
      3 C3        -68.3737   -6.6686  -45.9671 C.2    1 LIG      -0.04700
      4 C4        -66.3150   -7.0214  -46.7744 C.2    1 LIG      -0.04700
      5 N1        -67.6292   -6.8213  -47.1075 N.pl3  1 LIG      -0.36000
      6 H1        -67.8072   -6.6960  -43.8501 H      1 LIG       0.15400
      7 H2        -65.3096   -7.1233  -44.8308 H      1 LIG       0.15400
      8 H3        -69.4398   -6.4995  -46.0242 H      1 LIG       0.14000
      9 H4        -65.5676   -7.1655  -47.5419 H      1 LIG       0.14000
     10 H5        -67.9936   -6.7914  -48.0497 H      1 LIG       0.38000
@<TRIPOS>BOND
      1       1       2 1
      2       1       3 2
      3       2       4 2
      4       3       5 1
      5       4       5 1
      6       1       6 1
      7       2       7 1
      8       3       8 1
      9       4       9 1
     10       5      10 1
@<TRIPOS>ALT_TYPE
CGenFF_4.0_ALT_TYPE_SET
CGenFF_4.0 1 CG2R51 2 CG2R51 3 CG2R51 4 CG2R51 5 NG2R51 6 HGR51 7 HGR51 8 HGR52 9 HGR52 10 HGP1
@<TRIPOS>MOLECULE
pyrrole
 10 10 0 0 0
****
USER_CHARGES
INVALID_CHARGES
Pose:  12 Cluster:  12 Fr_nu: 218454 TotEn:    -4.87
@<TRIPOS>ATOM
      1 C1        -71.5038  -10.9744  -43.7975 C.2    1 LIG      -0.25700
      2 C2        -72.8912  -10.7860  -43.5817 C.2    1 LIG      -0.25700
      3 C3        -71.3328  -12.2520  -44.2832 C.2    1 LIG      -0.04700
      4 C4        -73.5258  -11.9542  -43.9420 C.2    1 LIG      -0.04700
      5 N1        -72.5687  -12.8383  -44.3666 N.pl3  1 LIG      -0.36000
      6 H1        -70.7155  -10.2568  -43.6188 H      1 LIG       0.15400
      7 H2        -73.3765   -9.8970  -43.2044 H      1 LIG       0.15400
      8 H3        -70.4450  -12.7950  -44.5753 H      1 LIG       0.14000
      9 H4        -74.5701  -12.2335  -43.9354 H      1 LIG       0.14000
     10 H5        -72.7469  -13.7785  -44.6919 H      1 LIG       0.38000
@<TRIPOS>BOND
      1       1       2 1
      2       1       3 2
      3       2       4 2
      4       3       5 1
      5       4       5 1
      6       1       6 1
      7       2       7 1
      8       3       8 1
      9       4       9 1
     10       5      10 1
@<TRIPOS>ALT_TYPE
CGenFF_4.0_ALT_TYPE_SET
CGenFF_4.0 1 CG2R51 2 CG2R51 3 CG2R51 4 CG2R51 5 NG2R51 6 HGR51 7 HGR51 8 HGR52 9 HGR52 10 HGP1
# TRIPOS MOL2 file generated by SEED

@<TRIPOS>MOLECULE
morpholine
 16 16 0 0 0
****
USER_CHARGES
INVALID_CHARGES
Pose:   1 Cluster:   1 Fr_nu: 1339534 TotEn:   -49.69
@<TRIPOS>ATOM
      1 C1        -69.7826    3.6194  -59.6535 C.3    1 LIG       0.20900
      2 C2        -71.2249    5.4418  -58.7762 C.3    1 LIG       0.20900
      3 C3        -68.5969    4.5472  -59.4589 C.3    1 LIG      -0.03300
      4 C4        -69.9683    6.2799  -58.6240 C.3    1 LIG      -0.03300
      5 N1        -70.8421    4.0011  -58.6710 N.4    1 LIG      -0.45600
      6 O1        -68.9970    5.9116  -59.6058 O.3    1 LIG      -0.27400
      7 H1        -70.2258    3.7258  -60.6490 H      1 LIG       0.09000
      8 H2        -69.5247    2.5733  -59.4682 H      1 LIG       0.09000
      9 H3        -71.9570    5.6453  -57.9904 H      1 LIG       0.09000
     10 H4        -71.6856    5.5722  -59.7605 H      1 LIG       0.09000
     11 H5        -68.1262    4.4048  -58.4789 H      1 LIG       0.09000
     12 H6        -67.8381    4.3420  -60.2207 H      1 LIG       0.09000
     13 H7        -70.2075    7.3371  -58.7764 H      1 LIG       0.09000
     14 H8        -69.5342    6.1805  -57.6218 H      1 LIG       0.09000
     15 H9        -71.6736    3.4119  -58.8147 H      1 LIG       0.32900
     16 H10       -70.5165    3.7988  -57.7153 H      1 LIG       0.32900
@<TRIPOS>BOND
      1       1       3 1
      2       1       5 1
      3       2       4 1
      4       2       5 1
      5       3       6 1
      6       4       6 1
      7       1       7 1
      8       1       8 1
      9       2       9 1
     10       2      10 1
     11       3      11 1
     12       3      12 1
     13       4      13 1
     14       4      14 1
     15       5      15 1
     16       5      16 1
@<TRIPOS>ALT_TYPE
CGenFF_4.0_ALT_TYPE_SET
CGenFF_4.0 1 CG324 2 CG324 3 CG321 4 CG321 5 NG3P2 6 OG3C61 7 HGA2 8 HGA2 9 HGA2 10 HGA2 11 HGA2 12 HGA2 13 HGA2 14 HGA2 15 HGP2 16 HGP2
@<TRIPOS>MOLECULE
morpholine
 16 16 0 0 0
****
USER_CHARGES
INVALID_CHARGES
Pose:   2 Cluster:   2 Fr_nu: 1278288 TotEn:   -48.62
@<TRIPOS>ATOM
      1 C1        -72.0221    5.4150  -58.7259 C.3    1 LIG       0.20900
      2 C2        -70.2566    3.7325  -59.1983 C.3    1 LIG       0.20900
      3 C3        -70.9254    6.3331  -58.2170 C.3    1 LIG      -0.03300
      4 C4        -69.2463    4.7334  -58.6669 C.3    1 LIG      -0.03300
      5 N1        -71.4267    4.4899  -59.7374 N.4    1 LIG      -0.45600
      6 O1        -69.8438    5.5716  -57.6752 O.3    1 LIG      -0.27400
      7 H1        -72.4312    4.7859  -57.9286 H      1 LIG       0.09000
      8 H2        -72.8276    5.9658  -59.2189 H      1 LIG       0.09000
      9 H3        -69.8521    3.1283  -60.0145 H      1 LIG       0.09000
     10 H4        -70.6424    3.0825  -58.4066 H      1 LIG       0.09000
     11 H5        -70.5505    6.9948  -59.0069 H      1 LIG       0.09000
     12 H6        -71.3166    6.9673  -57.4153 H      1 LIG       0.09000
     13 H7        -68.4138    4.2034  -58.1936 H      1 LIG       0.09000
     14 H8        -68.8297    5.3533  -59.4699 H      1 LIG       0.09000
     15 H9        -72.1445    3.8288  -60.0643 H      1 LIG       0.32900
     16 H10       -71.1387    5.0253  -60.5685 H      1 LIG       0.32900
@<TRIPOS>BOND
      1       1       3 1
      2       1       5 1
      3       2       4 1
      4       2       5 1
      5       3       6 1
      6       4       6 1
      7       1       7 1
      8       1       8 1
      9       2       9 1
     10       2      10 1
     11       3      11 1
     12       3      12 1
     13       4      13 1
     14       4      14 1
     15       5      15 1
     16       5      16 1
@<TRIPOS>ALT_TYPE
CGenFF_4.0_ALT_TYPE_SET
CGenFF_4.0 1 CG324 2 CG324 3 CG321 4 CG321 5 NG3P2 6 OG3C61 7 HGA2 8 HGA2 9 HGA2 10 HGA2 11 HGA2 12 HGA2 13 HGA2 14 HGA2 15 HGP2 16 HGP2
@<TRIPOS>MOLECULE
morpholine
 16 16 0 0 0
****
USER_CHARGES
INVALID_CHARGES
Pose:   3 Cluster:   3 Fr_nu: 696848 TotEn:   -40.64
@<TRIPOS>ATOM
      1 C1        -63.2207    4.8566  -52.5222 C.3    1 LIG       0.20900
      2 C2        -65.0728    5.1444  -54.1524 C.3    1 LIG       0.20900
      3 C3        -63.8863    5.9226  -51.6705 C.3    1 LIG      -0.03300
      4 C4        -65.6480    6.1957  -53.2204 C.3    1 LIG      -0.03300
      5 N1        -64.2765    4.1796  -53.3348 N.4    1 LIG      -0.45600
      6 O1        -64.6043    6.8462  -52.4920 O.3    1 LIG      -0.27400
      7 H1        -62.5071    5.2873  -53.2321 H      1 LIG       0.09000
      8 H2        -62.7302    4.0896  -51.9169 H      1 LIG       0.09000
      9 H3        -65.8516    4.5749  -54.6662 H      1 LIG       0.09000
     10 H4        -64.3833    5.5796  -54.8826 H      1 LIG       0.09000
     11 H5        -64.5648    5.4848  -50.9287 H      1 LIG       0.09000
     12 H6        -63.1247    6.4889  -51.1252 H      1 LIG       0.09000
     13 H7        -66.1707    6.9609  -53.8029 H      1 LIG       0.09000
     14 H8        -66.3714    5.7629  -52.5189 H      1 LIG       0.09000
     15 H9        -63.8408    3.4814  -53.9528 H      1 LIG       0.32900
     16 H10       -64.9053    3.6513  -52.7137 H      1 LIG       0.32900
@<TRIPOS>BOND
      1       1       3 1
      2       1       5 1
      3       2       4 1
      4       2       5 1
      5       3       6 1
      6       4       6 1
      7       1       7 1
      8       1       8 1
      9       2       9 1
     10       2      10 1
     11       3      11 1
     12       3      12 1
     13       4      13 1
     14       4      14 1
     15       5      15 1
     16       5      16 1
@<TRIPOS>ALT_TYPE
CGenFF_4.0_ALT_TYPE_SET
CGenFF_4.0 1 CG324 2 CG324 3 CG321 4 CG321 5 NG3P2 6 OG3C61 7 HGA2 8 HGA2 9 HGA2 10 HGA2 11 HGA2 12 HGA2 13 HGA2 14 HGA2 15 HGP2 16 HGP2
@<TRIPOS>MOLECULE
morpholine
 16 16 0 0 0
****
USER_CHARGES
INVALID_CHARGES
Pose:   4 Cluster:   4 Fr_nu: 888134 TotEn:   -40.59
@<TRIPOS>ATOM
      1 C1        -81.8346  -10.5338  -30.9971 C.3    1 LIG       0.20900
      2 C2        -83.3245  -12.5185  -30.8870 C.3    1 LIG       0.20900
      3 C3        -81.6493  -10.6659  -29.4961 C.3    1 LIG      -0.03300
      4 C4        -83.0654  -12.5538  -29.3915 C.3    1 LIG      -0.03300
      5 N1        -82.1445  -11.8865  -31.5515 N.4    1 LIG      -0.45600
      6 O1        -82.8131  -11.2376  -28.8945 O.3    1 LIG      -0.27400
      7 H1        -82.6837   -9.8900  -31.2489 H      1 LIG       0.09000
      8 H2        -80.9308  -10.1738  -31.4958 H      1 LIG       0.09000
      9 H3        -83.4434  -13.5190  -31.3111 H      1 LIG       0.09000
     10 H4        -84.1925  -11.9002  -31.1364 H      1 LIG       0.09000
     11 H5        -80.7703  -11.2723  -29.2471 H      1 LIG       0.09000
     12 H6        -81.5014   -9.6758  -29.0534 H      1 LIG       0.09000
     13 H7        -83.9481  -12.9396  -28.8718 H      1 LIG       0.09000
     14 H8        -82.2222  -13.2090  -29.1420 H      1 LIG       0.09000
     15 H9        -82.3171  -11.8128  -32.5634 H      1 LIG       0.32900
     16 H10       -81.3223  -12.4982  -31.4509 H      1 LIG       0.32900
@<TRIPOS>BOND
      1       1       3 1
      2       1       5 1
      3       2       4 1
      4       2       5 1
      5       3       6 1
      6       4       6 1
      7       1       7 1
      8       1       8 1
      9       2       9 1
     10       2      10 1
     11       3      11 1
     12       3      12 1
     13       4      13 1
     14       4      14 1
     15       5      15 1
     16       5      16 1
@<TRIPOS>ALT_TYPE
CGenFF_4.0_ALT_TYPE_SET
CGenFF_4.0 1 CG324 2 CG324 3 CG321 4 CG321 5 NG3P2 6 OG3C61 7 HGA2 8 HGA2 9 HGA2 10 HGA2 11 HGA2 12 HGA2 13 HGA2 14 HGA2 15 HGP2 16 HGP2
@<TRIPOS>MOLECULE
morpholine
 16 16 0 0 0
****
USER_CHARGES
INVALID_CHARGES
Pose:   5 Cluster:   5 Fr_nu: 287043 TotEn:   -39.31
@<TRIPOS>ATOM
      1 C1        -69.4646   -6.4427  -45.6291 C.3    1 LIG       0.20900
      2 C2        -67.1278   -6.1844  -46.4313 C.3    1 LIG       0.20900
      3 C3        -69.0037   -7.6750  -44.8717 C.3    1 LIG      -0.03300
      4 C4        -66.7813   -7.4290  -45.6339 C.3    1 LIG      -0.03300
      5 N1        -68.2975   -5.5214  -45.7790 N.4    1 LIG      -0.45600
      6 O1        -67.9107   -8.3008  -45.5478 O.3    1 LIG      -0.27400
      7 H1        -69.8023   -6.6877  -46.6413 H      1 LIG       0.09000
      8 H2        -70.2470   -5.8970  -45.0950 H      1 LIG       0.09000
      9 H3        -66.3081   -5.4614  -46.4488 H      1 LIG       0.09000
     10 H4        -67.4353   -6.4270  -47.4534 H      1 LIG       0.09000
     11 H5        -68.7107   -7.4336  -43.8430 H      1 LIG       0.09000
     12 H6        -69.8193   -8.4030  -44.8188 H      1 LIG       0.09000
     13 H7        -65.9777   -7.9779  -46.1349 H      1 LIG       0.09000
     14 H8        -66.4318   -7.1791  -44.6249 H      1 LIG       0.09000
     15 H9        -68.5774   -4.6974  -46.3285 H      1 LIG       0.32900
     16 H10       -68.0200   -5.1615  -44.8550 H      1 LIG       0.32900
@<TRIPOS>BOND
      1       1       3 1
      2       1       5 1
      3       2       4 1
      4       2       5 1
      5       3       6 1
      6       4       6 1
      7       1       7 1
      8       1       8 1
      9       2       9 1
     10       2      10 1
     11       3      11 1
     12       3      12 1
     13       4      13 1
     14       4      14 1
     15       5      15 1
     16       5      16 1
@<TRIPOS>ALT_TYPE
CGenFF_4.0_ALT_TYPE_SET
CGenFF_4.0 1 CG324 2 CG324 3 CG321 4 CG321 5 NG3P2 6 OG3C61 7 HGA2 8 HGA2 9 HGA2 10 HGA2 11 HGA2 12 HGA2 13 HGA2 14 HGA2 15 HGP2 16 HGP2
@<TRIPOS>MOLECULE
morpholine
 16 16 0 0 0
****
USER_CHARGES
INVALID_CHARGES
Pose:   6 Cluster:   6 Fr_nu: 432316 TotEn:   -39.15
@<TRIPOS>ATOM
      1 C1        -83.4126  -11.7655  -31.2611 C.3    1 LIG       0.20900
      2 C2        -81.4838  -10.4240  -30.4541 C.3    1 LIG       0.20900
      3 C3        -84.3131  -10.6297  -30.8096 C.3    1 LIG      -0.03300
      4 C4        -82.4788   -9.3536  -30.0429 C.3    1 LIG      -0.03300
      5 N1        -82.0707  -11.1965  -31.5909 N.4    1 LIG      -0.45600
      6 O1        -83.7351   -9.9418  -29.6978 O.3    1 LIG      -0.27400
      7 H1        -83.2539  -12.5018  -30.4665 H      1 LIG       0.09000
      8 H2        -83.7894  -12.2602  -32.1603 H      1 LIG       0.09000
      9 H3        -80.5373   -9.9999  -30.7991 H      1 LIG       0.09000
     10 H4        -81.3011  -11.1424  -29.6487 H      1 LIG       0.09000
     11 H5        -84.5084   -9.9189  -31.6213 H      1 LIG       0.09000
     12 H6        -85.2784  -11.0302  -30.4842 H      1 LIG       0.09000
     13 H7        -82.1086   -8.8236  -29.1597 H      1 LIG       0.09000
     14 H8        -82.6259   -8.6112  -30.8365 H      1 LIG       0.09000
     15 H9        -81.4304  -11.9566  -31.8582 H      1 LIG       0.32900
     16 H10       -82.1465  -10.5891  -32.4189 H      1 LIG       0.32900
@<TRIPOS>BOND
      1       1       3 1
      2       1       5 1
      3       2       4 1
      4       2       5 1
      5       3       6 1
      6       4       6 1
      7       1       7 1
      8       1       8 1
      9       2       9 1
     10       2      10 1
     11       3      11 1
     12       3      12 1
     13       4      13 1
     14       4      14 1
     15       5      15 1
     16       5      16 1
@<TRIPOS>ALT_TYPE
CGenFF_4.0_ALT_TYPE_SET
CGenFF_4.0 1 CG324 2 CG324 3 CG321 4 CG321 5 NG3P2 6 OG3C61 7 HGA2 8 HGA2 9 HGA2 10 HGA2 11 HGA2 12 HGA2 13 HGA2 14 HGA2 15 HGP2 16 HGP2
@<TRIPOS>MOLECULE
morpholine
 16 16 0 0 0
****
USER_CHARGES
INVALID_CHARGES
Pose:   7 Cluster:   7 Fr_nu: 872752 TotEn:   -38.54
@<TRIPOS>ATOM
      1 C1        -63.5625    5.2965  -52.9320 C.3    1 LIG       0.20900
      2 C2        -64.2912    5.0626  -55.2953 C.3    1 LIG       0.20900
      3 C3        -64.8230    6.1064  -52.6874 C.3    1 LIG      -0.03300
      4 C4        -65.5164    5.8834  -54.9347 C.3    1 LIG      -0.03300
      5 N1        -63.8221    4.3566  -54.0645 N.4    1 LIG      -0.45600
      6 O1        -65.2158    6.7959  -53.8764 O.3    1 LIG      -0.27400
      7 H1        -62.7226    5.9295  -53.2365 H      1 LIG       0.09000
      8 H2        -63.2821    4.6945  -52.0635 H      1 LIG       0.09000
      9 H3        -64.5092    4.3006  -56.0481 H      1 LIG       0.09000
     10 H4        -63.4615    5.6933  -55.6299 H      1 LIG       0.09000
     11 H5        -65.6492    5.4763  -52.3372 H      1 LIG       0.09000
     12 H6        -64.6345    6.8598  -51.9161 H      1 LIG       0.09000
     13 H7        -65.8343    6.4739  -55.7997 H      1 LIG       0.09000
     14 H8        -66.3592    5.2457  -54.6420 H      1 LIG       0.09000
     15 H9        -62.9653    3.8271  -54.2761 H      1 LIG       0.32900
     16 H10       -64.5215    3.6566  -53.7797 H      1 LIG       0.32900
@<TRIPOS>BOND
      1       1       3 1
      2       1       5 1
      3       2       4 1
      4       2       5 1
      5       3       6 1
      6       4       6 1
      7       1       7 1
      8       1       8 1
      9       2       9 1
     10       2      10 1
     11       3      11 1
     12       3      12 1
     13       4      13 1
     14       4      14 1
     15       5      15 1
     16       5      16 1
@<TRIPOS>ALT_TYPE
CGenFF_4.0_ALT_TYPE_SET
CGenFF_4.0 1 CG324 2 CG324 3 CG321 4 CG321 5 NG3P2 6 OG3C61 7 HGA2 8 HGA2 9 HGA2 10 HGA2 11 HGA2 12 HGA2 13 HGA2 14 HGA2 15 HGP2 16 HGP2
@<TRIPOS>MOLECULE
morpholine
 16 16 0 0 0
****
USER_CHARGES
INVALID_CHARGES
Pose:   8 Cluster:   8 Fr_nu: 983077 TotEn:   -38.29
@<TRIPOS>ATOM
      1 C1        -84.8399   -9.9414  -31.9144 C.3    1 LIG       0.20900
      2 C2        -83.2923  -11.8767  -31.7409 C.3    1 LIG       0.20900
      3 C3        -83.9209   -9.1991  -30.9610 C.3    1 LIG      -0.03300
      4 C4        -82.4487  -11.0392  -30.7966 C.3    1 LIG      -0.03300
      5 N1        -84.0271  -10.9522  -32.6567 N.4    1 LIG      -0.45600
      6 O1        -83.2678  -10.1140  -30.0781 O.3    1 LIG      -0.27400
      7 H1        -85.6194  -10.4961  -31.3819 H      1 LIG       0.09000
      8 H2        -85.2928   -9.2766  -32.6548 H      1 LIG       0.09000
      9 H3        -82.6849  -12.5401  -32.3621 H      1 LIG       0.09000
     10 H4        -84.0513  -12.4557  -31.2054 H      1 LIG       0.09000
     11 H5        -83.1707   -8.6068  -31.4984 H      1 LIG       0.09000
     12 H6        -84.5062   -8.5080  -30.3462 H      1 LIG       0.09000
     13 H7        -81.9605  -11.6876  -30.0623 H      1 LIG       0.09000
     14 H8        -81.6614  -10.4947  -31.3319 H      1 LIG       0.09000
     15 H9        -84.6397  -11.4976  -33.2784 H      1 LIG       0.32900
     16 H10       -83.3571  -10.4718  -33.2736 H      1 LIG       0.32900
@<TRIPOS>BOND
      1       1       3 1
      2       1       5 1
      3       2       4 1
      4       2       5 1
      5       3       6 1
      6       4       6 1
      7       1       7 1
      8       1       8 1
      9       2       9 1
     10       2      10 1
     11       3      11 1
     12       3      12 1
     13       4      13 1
     14       4      14 1
     15       5      15 1
     16       5      16 1
@<TRIPOS>ALT_TYPE
CGenFF_4.0_ALT_TYPE_SET
CGenFF_4.0 1 CG324 2 CG324 3 CG321 4 CG321 5 NG3P2 6 OG3C61 7 HGA2 8 HGA2 9 HGA2 10 HGA2 11 HGA2 12 HGA2 13 HGA2 14 HGA2 15 HGP2 16 HGP2
@<TRIPOS>MOLECULE
morpholine
 16 16 0 0 0
****
USER_CHARGES
INVALID_CHARGES
Pose:   9 Cluster:   9 Fr_nu: 432240 TotEn:   -37.87
@<TRIPOS>ATOM
      1 C1        -83.9798   -9.7717  -30.6722 C.3    1 LIG       0.20900
      2 C2        -82.1038  -11.3590  -31.0355 C.3    1 LIG       0.20900
      3 C3        -82.9413   -8.7164  -30.3365 C.3    1 LIG      -0.03300
      4 C4        -81.1573  -10.2256  -30.6828 C.3    1 LIG      -0.03300
      5 N1        -83.3554  -10.7658  -31.5969 N.4    1 LIG      -0.45600
      6 O1        -81.7774   -9.3200  -29.7671 O.3    1 LIG      -0.27400
      7 H1        -84.2996  -10.3273  -29.7846 H      1 LIG       0.09000
      8 H2        -84.8493   -9.3493  -31.1830 H      1 LIG       0.09000
      9 H3        -81.6874  -12.0262  -31.7946 H      1 LIG       0.09000
     10 H4        -82.3989  -11.9341  -30.1522 H      1 LIG       0.09000
     11 H5        -82.6580   -8.1302  -31.2188 H      1 LIG       0.09000
     12 H6        -83.3478   -8.0202  -29.5961 H      1 LIG       0.09000
     13 H7        -80.2635  -10.6277  -30.1954 H      1 LIG       0.09000
     14 H8        -80.8296   -9.6792  -31.5753 H      1 LIG       0.09000
     15 H9        -84.0298  -11.5153  -31.8033 H      1 LIG       0.32900
     16 H10       -83.1500  -10.3164  -32.5003 H      1 LIG       0.32900
@<TRIPOS>BOND
      1       1       3 1
      2       1       5 1
      3       2       4 1
      4       2       5 1
      5       3       6 1
      6       4       6 1
      7       1       7 1
      8       1       8 1
      9       2       9 1
     10       2      10 1
     11       3      11 1
     12       3      12 1
     13       4      13 1
     14       4      14 1
     15       5      15 1
     16       5      16 1
@<TRIPOS>ALT_TYPE
CGenFF_4.0_ALT_TYPE_SET
CGenFF_4.0 1 CG324 2 CG324 3 CG321 4 CG321 5 NG3P2 6 OG3C61 7 HGA2 8 HGA2 9 HGA2 10 HGA2 11 HGA2 12 HGA2 13 HGA2 14 HGA2 15 HGP2 16 HGP2
@<TRIPOS>MOLECULE
morpholine
 16 16 0 0 0
****
USER_CHARGES
INVALID_CHARGES
Pose:  10 Cluster:  10 Fr_nu: 432061 TotEn:   -37.87
@<TRIPOS>ATOM
      1 C1        -82.8191  -12.0317  -31.5646 C.3    1 LIG       0.20900
      2 C2        -81.3100  -10.2812  -30.6541 C.3    1 LIG       0.20900
      3 C3        -83.0048  -12.5257  -30.1412 C.3    1 LIG      -0.03300
      4 C4        -81.5703  -10.8605  -29.2752 C.3    1 LIG      -0.03300
      5 N1        -82.4954  -10.5736  -31.5159 N.4    1 LIG      -0.45600
      6 O1        -81.8360  -12.2623  -29.3615 O.3    1 LIG      -0.27400
      7 H1        -81.9761  -12.5233  -32.0612 H      1 LIG       0.09000
      8 H2        -83.7259  -12.1468  -32.1644 H      1 LIG       0.09000
      9 H3        -81.1808   -9.1960  -30.6305 H      1 LIG       0.09000
     10 H4        -80.4478  -10.7508  -31.1380 H      1 LIG       0.09000
     11 H5        -83.8780  -12.0667  -29.6625 H      1 LIG       0.09000
     12 H6        -83.1628  -13.6088  -30.1434 H      1 LIG       0.09000
     13 H7        -80.6844  -10.7304  -28.6456 H      1 LIG       0.09000
     14 H8        -82.4073  -10.3576  -28.7761 H      1 LIG       0.09000
     15 H9        -82.3225  -10.2270  -32.4694 H      1 LIG       0.32900
     16 H10       -83.3117  -10.0494  -31.1705 H      1 LIG       0.32900
@<TRIPOS>BOND
      1       1       3 1
      2       1       5 1
      3       2       4 1
      4       2       5 1
      5       3       6 1
      6       4       6 1
      7       1       7 1
      8       1       8 1
      9       2       9 1
     10       2      10 1
     11       3      11 1
     12       3      12 1
     13       4      13 1
     14       4      14 1
     15       5      15 1
     16       5      16 1
@<TRIPOS>ALT_TYPE
CGenFF_4.0_ALT_TYPE_SET
CGenFF_4.0 1 CG324 2 CG324 3 CG321 4 CG321 5 NG3P2 6 OG3C61 7 HGA2 8 HGA2 9 HGA2 10 HGA2 11 HGA2 12 HGA2 13 HGA2 14 HGA2 15 HGP2 16 HGP2
@<TRIPOS>MOLECULE
morpholine
 16 16 0 0 0
****
USER_CHARGES
INVALID_CHARGES
Pose:  11 Cluster:  11 Fr_nu: 605478 TotEn:   -37.55
@<TRIPOS>ATOM
      1 C1        -65.6256    5.2428  -54.2345 C.3    1 LIG       0.20900
      2 C2        -63.3453    5.1932  -53.2503 C.3    1 LIG       0.20900
      3 C3        -64.9680    5.3256  -55.6003 C.3    1 LIG      -0.03300
      4 C4        -62.7995    5.2776  -54.6644 C.3    1 LIG      -0.03300
      5 N1        -64.6888    4.5410  -53.3054 N.4    1 LIG      -0.45600
      6 O1        -63.7053    5.9894  -55.5106 O.3    1 LIG      -0.27400
      7 H1        -65.8063    6.2345  -53.8071 H      1 LIG       0.09000
      8 H2        -66.5563    4.6695  -54.2571 H      1 LIG       0.09000
      9 H3        -62.7125    4.5870  -52.5969 H      1 LIG       0.09000
     10 H4        -63.4964    6.1844  -52.8112 H      1 LIG       0.09000
     11 H5        -64.8315    4.3332  -56.0463 H      1 LIG       0.09000
     12 H6        -65.5991    5.9071  -56.2797 H      1 LIG       0.09000
     13 H7        -61.8507    5.8232  -54.6631 H      1 LIG       0.09000
     14 H8        -62.6083    4.2829  -55.0847 H      1 LIG       0.09000
     15 H9        -65.0972    4.5122  -52.3611 H      1 LIG       0.32900
     16 H10       -64.5846    3.5587  -53.5961 H      1 LIG       0.32900
@<TRIPOS>BOND
      1       1       3 1
      2       1       5 1
      3       2       4 1
      4       2       5 1
      5       3       6 1
      6       4       6 1
      7       1       7 1
      8       1       8 1
      9       2       9 1
     10       2      10 1
     11       3      11 1
     12       3      12 1
     13       4      13 1
     14       4      14 1
     15       5      15 1
     16       5      16 1
@<TRIPOS>ALT_TYPE
CGenFF_4.0_ALT_TYPE_SET
CGenFF_4.0 1 CG324 2 CG324 3 CG321 4 CG321 5 NG3P2 6 OG3C61 7 HGA2 8 HGA2 9 HGA2 10 HGA2 11 HGA2 12 HGA2 13 HGA2 14 HGA2 15 HGP2 16 HGP2
@<TRIPOS>MOLECULE
morpholine
 16 16 0 0 0
****
USER_CHARGES
INVALID_CHARGES
Pose:  12 Cluster:  12 Fr_nu: 621722 TotEn:   -37.39
@<TRIPOS>ATOM
      1 C1        -64.9873    5.3799  -53.7338 C.3    1 LIG       0.20900
      2 C2        -63.9823    6.0207  -51.5543 C.3    1 LIG       0.20900
      3 C3        -63.7401    4.5555  -53.9972 C.3    1 LIG      -0.03300
      4 C4        -62.7846    5.1642  -51.9243 C.3    1 LIG      -0.03300
      5 N1        -65.1833    5.4734  -52.2552 N.4    1 LIG      -0.45600
      6 O1        -62.6084    5.1331  -53.3424 O.3    1 LIG      -0.27400
      7 H1        -64.8842    6.4060  -54.1016 H      1 LIG       0.09000
      8 H2        -65.8848    4.9193  -54.1554 H      1 LIG       0.09000
      9 H3        -64.1907    6.0011  -50.4815 H      1 LIG       0.09000
     10 H4        -63.8654    7.0545  -51.8945 H      1 LIG       0.09000
     11 H5        -63.8637    3.5161  -53.6706 H      1 LIG       0.09000
     12 H6        -63.5275    4.5394  -55.0708 H      1 LIG       0.09000
     13 H7        -61.8758    5.5901  -51.4877 H      1 LIG       0.09000
     14 H8        -62.8858    4.1407  -51.5438 H      1 LIG       0.09000
     15 H9        -66.0004    6.0655  -52.0528 H      1 LIG       0.32900
     16 H10       -65.4103    4.5430  -51.8769 H      1 LIG       0.32900
@<TRIPOS>BOND
      1       1       3 1
      2       1       5 1
      3       2       4 1
      4       2       5 1
      5       3       6 1
      6       4       6 1
      7       1       7 1
      8       1       8 1
      9       2       9 1
     10       2      10 1
     11       3      11 1
     12       3      12 1
     13       4      13 1
     14       4      14 1
     15       5      15 1
     16       5      16 1
@<TRIPOS>ALT_TYPE
CGenFF_4.0_ALT_TYPE_SET
CGenFF_4.0 1 CG324 2 CG324 3 CG321 4 CG321 5 NG3P2 6 OG3C61 7 HGA2 8 HGA2 9 HGA2 10 HGA2 11 HGA2 12 HGA2 13 HGA2 14 HGA2 15 HGP2 16 HGP2
@<TRIPOS>MOLECULE
morpholine
 16 16 0 0 0
****
USER_CHARGES
INVALID_CHARGES
Pose:  13 Cluster:  13 Fr_nu: 1066206 TotEn:   -37.32
@<TRIPOS>ATOM
      1 C1        -64.3187    6.2750  -51.5608 C.3    1 LIG       0.20900
      2 C2        -63.9242    4.5511  -53.3054 C.3    1 LIG       0.20900
      3 C3        -65.6641    6.5391  -52.2127 C.3    1 LIG      -0.03300
      4 C4        -65.2893    4.8992  -53.8712 C.3    1 LIG      -0.03300
      5 N1        -63.9313    4.8595  -51.8431 N.4    1 LIG      -0.45600
      6 O1        -65.6044    6.2697  -53.6152 O.3    1 LIG      -0.27400
      7 H1        -63.5294    6.9058  -51.9826 H      1 LIG       0.09000
      8 H2        -64.3540    6.3953  -50.4748 H      1 LIG       0.09000
      9 H3        -63.6877    3.4896  -53.4160 H      1 LIG       0.09000
     10 H4        -63.1308    5.1601  -53.7500 H      1 LIG       0.09000
     11 H5        -66.4612    5.9403  -51.7562 H      1 LIG       0.09000
     12 H6        -65.9337    7.5929  -52.0902 H      1 LIG       0.09000
     13 H7        -65.2873    4.7579  -54.9566 H      1 LIG       0.09000
     14 H8        -66.0755    4.2573  -53.4558 H      1 LIG       0.09000
     15 H9        -63.0004    4.6715  -51.4466 H      1 LIG       0.32900
     16 H10       -64.5772    4.2209  -51.3582 H      1 LIG       0.32900
@<TRIPOS>BOND
      1       1       3 1
      2       1       5 1
      3       2       4 1
      4       2       5 1
      5       3       6 1
      6       4       6 1
      7       1       7 1
      8       1       8 1
      9       2       9 1
     10       2      10 1
     11       3      11 1
     12       3      12 1
     13       4      13 1
     14       4      14 1
     15       5      15 1
     16       5      16 1
@<TRIPOS>ALT_TYPE
CGenFF_4.0_ALT_TYPE_SET
CGenFF_4.0 1 CG324 2 CG324 3 CG321 4 CG321 5 NG3P2 6 OG3C61 7 HGA2 8 HGA2 9 HGA2 10 HGA2 11 HGA2 12 HGA2 13 HGA2 14 HGA2 15 HGP2 16 HGP2
@<TRIPOS>MOLECULE
morpholine
 16 16 0 0 0
****
USER_CHARGES
INVALID_CHARGES
Pose:  14 Cluster:  14 Fr_nu: 1151136 TotEn:   -37.13
@<TRIPOS>ATOM
      1 C1        -83.6959  -13.1450  -30.8780 C.3    1 LIG       0.20900
      2 C2        -82.2400  -11.1415  -30.6850 C.3    1 LIG       0.20900
      3 C3        -84.8704  -12.2500  -30.5255 C.3    1 LIG      -0.03300
      4 C4        -83.4860  -10.3446  -30.3428 C.3    1 LIG      -0.03300
      5 N1        -82.6462  -12.3049  -31.5305 N.4    1 LIG      -0.45600
      6 O1        -84.4475  -11.1734  -29.6857 O.3    1 LIG      -0.27400
      7 H1        -83.2359  -13.5853  -29.9874 H      1 LIG       0.09000
      8 H2        -83.9726  -13.9320  -31.5846 H      1 LIG       0.09000
      9 H3        -81.5171  -10.5553  -31.2584 H      1 LIG       0.09000
     10 H4        -81.7622  -11.5556  -29.7915 H      1 LIG       0.09000
     11 H5        -85.3583  -11.8482  -31.4216 H      1 LIG       0.09000
     12 H6        -85.6203  -12.8247  -29.9729 H      1 LIG       0.09000
     13 H7        -83.2285   -9.5306  -29.6578 H      1 LIG       0.09000
     14 H8        -83.9370   -9.8950  -31.2356 H      1 LIG       0.09000
     15 H9        -81.8216  -12.8843  -31.7389 H      1 LIG       0.32900
     16 H10       -82.9895  -11.9676  -32.4408 H      1 LIG       0.32900
@<TRIPOS>BOND
      1       1       3 1
      2       1       5 1
      3       2       4 1
      4       2       5 1
      5       3       6 1
      6       4       6 1
      7       1       7 1
      8       1       8 1
      9       2       9 1
     10       2      10 1
     11       3      11 1
     12       3      12 1
     13       4      13 1
     14       4      14 1
     15       5      15 1
     16       5      16 1
@<TRIPOS>ALT_TYPE
CGenFF_4.0_ALT_TYPE_SET
CGenFF_4.0 1 CG324 2 CG324 3 CG321 4 CG321 5 NG3P2 6 OG3C61 7 HGA2 8 HGA2 9 HGA2 10 HGA2 11 HGA2 12 HGA2 13 HGA2 14 HGA2 15 HGP2 16 HGP2
@<TRIPOS>MOLECULE
morpholine
 16 16 0 0 0
****
USER_CHARGES
INVALID_CHARGES
Pose:  15 Cluster:  15 Fr_nu: 369988 TotEn:   -36.82
@<TRIPOS>ATOM
      1 C1        -66.4601   -7.6376  -43.8451 C.3    1 LIG       0.20900
      2 C2        -68.1524   -6.7223  -45.4164 C.3    1 LIG       0.20900
      3 C3        -65.6596   -8.0754  -45.0584 C.3    1 LIG      -0.03300
      4 C4        -67.2686   -7.2043  -46.5528 C.3    1 LIG      -0.03300
      5 N1        -67.2841   -6.4520  -44.2306 N.4    1 LIG      -0.45600
      6 O1        -66.5283   -8.3613  -46.1570 O.3    1 LIG      -0.27400
      7 H1        -67.1605   -8.4123  -43.5163 H      1 LIG       0.09000
      8 H2        -65.8187   -7.3350  -43.0130 H      1 LIG       0.09000
      9 H3        -68.6727   -5.7927  -45.6613 H      1 LIG       0.09000
     10 H4        -68.8739   -7.4857  -45.1086 H      1 LIG       0.09000
     11 H5        -64.9262   -7.3168  -45.3565 H      1 LIG       0.09000
     12 H6        -65.1084   -8.9922  -44.8264 H      1 LIG       0.09000
     13 H7        -67.8881   -7.4858  -47.4100 H      1 LIG       0.09000
     14 H8        -66.5769   -6.4219  -46.8876 H      1 LIG       0.09000
     15 H9        -67.8685   -6.1647  -43.4336 H      1 LIG       0.32900
     16 H10       -66.6672   -5.6518  -44.4290 H      1 LIG       0.32900
@<TRIPOS>BOND
      1       1       3 1
      2       1       5 1
      3       2       4 1
      4       2       5 1
      5       3       6 1
      6       4       6 1
      7       1       7 1
      8       1       8 1
      9       2       9 1
     10       2      10 1
     11       3      11 1
     12       3      12 1
     13       4      13 1
     14       4      14 1
     15       5      15 1
     16       5      16 1
@<TRIPOS>ALT_TYPE
CGenFF_4.0_ALT_TYPE_SET
CGenFF_4.0 1 CG324 2 CG324 3 CG321 4 CG321 5 NG3P2 6 OG3C61 7 HGA2 8 HGA2 9 HGA2 10 HGA2 11 HGA2 12 HGA2 13 HGA2 14 HGA2 15 HGP2 16 HGP2
@<TRIPOS>MOLECULE
morpholine
 16 16 0 0 0
****
USER_CHARGES
INVALID_CHARGES
Pose:  16 Cluster:  16 Fr_nu: 1185378 TotEn:   -36.75
@<TRIPOS>ATOM
      1 C1        -84.6512  -11.0752  -31.6175 C.3    1 LIG       0.20900
      2 C2        -83.1923  -13.0850  -31.5583 C.3    1 LIG       0.20900
      3 C3        -84.0594  -10.6813  -30.2762 C.3    1 LIG      -0.03300
      4 C4        -82.6714  -12.5920  -30.2202 C.3    1 LIG      -0.03300
      5 N1        -83.6433  -11.9004  -32.3500 N.4    1 LIG      -0.45600
      6 O1        -83.6772  -11.8423  -29.5351 O.3    1 LIG      -0.27400
      7 H1        -85.5435  -11.6994  -31.5030 H      1 LIG       0.09000
      8 H2        -84.8794  -10.2064  -32.2406 H      1 LIG       0.09000
      9 H3        -82.4212  -13.5953  -32.1411 H      1 LIG       0.09000
     10 H4        -84.0655  -13.7346  -31.4420 H      1 LIG       0.09000
     11 H5        -83.1943  -10.0177  -30.3930 H      1 LIG       0.09000
     12 H6        -84.8080  -10.1442  -29.6852 H      1 LIG       0.09000
     13 H7        -82.4079  -13.4459  -29.5881 H      1 LIG       0.09000
     14 H8        -81.7708  -11.9774  -30.3378 H      1 LIG       0.09000
     15 H9        -84.0410  -12.2153  -33.2455 H      1 LIG       0.32900
     16 H10       -82.8302  -11.3174  -32.5935 H      1 LIG       0.32900
@<TRIPOS>BOND
      1       1       3 1
      2       1       5 1
      3       2       4 1
      4       2       5 1
      5       3       6 1
      6       4       6 1
      7       1       7 1
      8       1       8 1
      9       2       9 1
     10       2      10 1
     11       3      11 1
     12       3      12 1
     13       4      13 1
     14       4      14 1
     15       5      15 1
     16       5      16 1
@<TRIPOS>ALT_TYPE
CGenFF_4.0_ALT_TYPE_SET
CGenFF_4.0 1 CG324 2 CG324 3 CG321 4 CG321 5 NG3P2 6 OG3C61 7 HGA2 8 HGA2 9 HGA2 10 HGA2 11 HGA2 12 HGA2 13 HGA2 14 HGA2 15 HGP2 16 HGP2
@<TRIPOS>MOLECULE
morpholine
 16 16 0 0 0
****
USER_CHARGES
INVALID_CHARGES
Pose:  17 Cluster:  17 Fr_nu: 1261128 TotEn:   -36.74
@<TRIPOS>ATOM
      1 C1        -63.6862    4.6832  -53.9488 C.3    1 LIG       0.20900
      2 C2        -65.3630    6.4020  -53.3125 C.3    1 LIG       0.20900
      3 C3        -62.9935    4.9572  -52.6260 C.3    1 LIG      -0.03300
      4 C4        -64.5885    6.5912  -52.0206 C.3    1 LIG      -0.03300
      5 N1        -65.1372    5.0051  -53.7931 N.4    1 LIG      -0.45600
      6 O1        -63.2010    6.3124  -52.2214 O.3    1 LIG      -0.27400
      7 H1        -63.3069    5.3262  -54.7497 H      1 LIG       0.09000
      8 H2        -63.6128    3.6333  -54.2449 H      1 LIG       0.09000
      9 H3        -66.4395    6.5316  -53.1736 H      1 LIG       0.09000
     10 H4        -65.0046    7.0672  -54.1044 H      1 LIG       0.09000
     11 H5        -63.3417    4.2799  -51.8372 H      1 LIG       0.09000
     12 H6        -61.9148    4.8070  -52.7356 H      1 LIG       0.09000
     13 H7        -64.6717    7.6306  -51.6878 H      1 LIG       0.09000
     14 H8        -64.9790    5.9547  -51.2175 H      1 LIG       0.09000
     15 H9        -65.6190    4.8676  -54.6921 H      1 LIG       0.32900
     16 H10       -65.5708    4.3396  -53.1377 H      1 LIG       0.32900
@<TRIPOS>BOND
      1       1       3 1
      2       1       5 1
      3       2       4 1
      4       2       5 1
      5       3       6 1
      6       4       6 1
      7       1       7 1
      8       1       8 1
      9       2       9 1
     10       2      10 1
     11       3      11 1
     12       3      12 1
     13       4      13 1
     14       4      14 1
     15       5      15 1
     16       5      16 1
@<TRIPOS>ALT_TYPE
CGenFF_4.0_ALT_TYPE_SET
CGenFF_4.0 1 CG324 2 CG324 3 CG321 4 CG321 5 NG3P2 6 OG3C61 7 HGA2 8 HGA2 9 HGA2 10 HGA2 11 HGA2 12 HGA2 13 HGA2 14 HGA2 15 HGP2 16 HGP2
@<TRIPOS>MOLECULE
morpholine
 16 16 0 0 0
****
USER_CHARGES
INVALID_CHARGES
Pose:  18 Cluster:  18 Fr_nu: 458555 TotEn:   -36.61
@<TRIPOS>ATOM
      1 C1        -68.0289   -6.1731  -45.6722 C.3    1 LIG       0.20900
      2 C2        -65.6105   -6.6960  -45.8928 C.3    1 LIG       0.20900
      3 C3        -68.1078   -7.2688  -44.6244 C.3    1 LIG      -0.03300
      4 C4        -65.8078   -7.7656  -44.8336 C.3    1 LIG      -0.03300
      5 N1        -66.6364   -5.6306  -45.6787 N.4    1 LIG      -0.45600
      6 O1        -67.1381   -8.2857  -44.8869 O.3    1 LIG      -0.27400
      7 H1        -68.2204   -6.5565  -46.6797 H      1 LIG       0.09000
      8 H2        -68.7041   -5.3415  -45.4533 H      1 LIG       0.09000
      9 H3        -64.6272   -6.2231  -45.8266 H      1 LIG       0.09000
     10 H4        -65.7711   -7.0870  -46.9024 H      1 LIG       0.09000
     11 H5        -67.9625   -6.8739  -43.6119 H      1 LIG       0.09000
     12 H6        -69.0957   -7.7391  -44.6550 H      1 LIG       0.09000
     13 H7        -65.1202   -8.5977  -45.0150 H      1 LIG       0.09000
     14 H8        -65.6032   -7.3813  -43.8270 H      1 LIG       0.09000
     15 H9        -66.5488   -4.9150  -46.4132 H      1 LIG       0.32900
     16 H10       -66.4502   -5.1450  -44.7900 H      1 LIG       0.32900
@<TRIPOS>BOND
      1       1       3 1
      2       1       5 1
      3       2       4 1
      4       2       5 1
      5       3       6 1
      6       4       6 1
      7       1       7 1
      8       1       8 1
      9       2       9 1
     10       2      10 1
     11       3      11 1
     12       3      12 1
     13       4      13 1
     14       4      14 1
     15       5      15 1
     16       5      16 1
@<TRIPOS>ALT_TYPE
CGenFF_4.0_ALT_TYPE_SET
CGenFF_4.0 1 CG324 2 CG324 3 CG321 4 CG321 5 NG3P2 6 OG3C61 7 HGA2 8 HGA2 9 HGA2 10 HGA2 11 HGA2 12 HGA2 13 HGA2 14 HGA2 15 HGP2 16 HGP2
@<TRIPOS>MOLECULE
morpholine
 16 16 0 0 0
****
USER_CHARGES
INVALID_CHARGES
Pose:  19 Cluster:  19 Fr_nu: 215086 TotEn:   -36.55
@<TRIPOS>ATOM
      1 C1        -63.9706    4.5734  -53.5681 C.3    1 LIG       0.20900
      2 C2        -62.2595    4.7988  -55.3549 C.3    1 LIG       0.20900
      3 C3        -64.3767    6.0066  -53.8610 C.3    1 LIG      -0.03300
      4 C4        -62.7502    6.2206  -55.5607 C.3    1 LIG      -0.03300
      5 N1        -63.3918    3.9866  -54.8147 N.4    1 LIG      -0.45600
      6 O1        -63.2584    6.7584  -54.3377 O.3    1 LIG      -0.27400
      7 H1        -63.1886    4.5183  -52.8037 H      1 LIG       0.09000
      8 H2        -64.8224    3.9526  -53.2779 H      1 LIG       0.09000
      9 H3        -61.9369    4.3320  -56.2892 H      1 LIG       0.09000
     10 H4        -61.4560    4.7476  -54.6135 H      1 LIG       0.09000
     11 H5        -65.1925    6.0563  -54.5920 H      1 LIG       0.09000
     12 H6        -64.7292    6.4860  -52.9422 H      1 LIG       0.09000
     13 H7        -61.9189    6.8565  -55.8809 H      1 LIG       0.09000
     14 H8        -63.5244    6.2737  -56.3355 H      1 LIG       0.09000
     15 H9        -63.0693    3.0276  -54.6266 H      1 LIG       0.32900
     16 H10       -64.1274    3.9001  -55.5301 H      1 LIG       0.32900
@<TRIPOS>BOND
      1       1       3 1
      2       1       5 1
      3       2       4 1
      4       2       5 1
      5       3       6 1
      6       4       6 1
      7       1       7 1
      8       1       8 1
      9       2       9 1
     10       2      10 1
     11       3      11 1
     12       3      12 1
     13       4      13 1
     14       4      14 1
     15       5      15 1
     16       5      16 1
@<TRIPOS>ALT_TYPE
CGenFF_4.0_ALT_TYPE_SET
CGenFF_4.0 1 CG324 2 CG324 3 CG321 4 CG321 5 NG3P2 6 OG3C61 7 HGA2 8 HGA2 9 HGA2 10 HGA2 11 HGA2 12 HGA2 13 HGA2 14 HGA2 15 HGP2 16 HGP2
@<TRIPOS>MOLECULE
morpholine
 16 16 0 0 0
****
USER_CHARGES
INVALID_CHARGES
Pose:  20 Cluster:  20 Fr_nu: 1168651 TotEn:   -36.26
@<TRIPOS>ATOM
      1 C1        -82.4427  -11.0851  -29.5142 C.3    1 LIG       0.20900
      2 C2        -83.5450  -11.8144  -31.6175 C.3    1 LIG       0.20900
      3 C3        -82.7181  -12.4718  -28.9609 C.3    1 LIG      -0.03300
      4 C4        -83.7656  -13.1656  -30.9614 C.3    1 LIG      -0.03300
      5 N1        -82.3367  -11.1868  -31.0014 N.4    1 LIG      -0.45600
      6 O1        -83.9014  -13.0203  -29.5459 O.3    1 LIG      -0.27400
      7 H1        -83.2635  -10.3913  -29.3053 H      1 LIG       0.09000
      8 H2        -81.5000  -10.6719  -29.1454 H      1 LIG       0.09000
      9 H3        -83.3591  -11.9001  -32.6913 H      1 LIG       0.09000
     10 H4        -84.3802  -11.1309  -31.4351 H      1 LIG       0.09000
     11 H5        -81.8745  -13.1515  -29.1300 H      1 LIG       0.09000
     12 H6        -82.8811  -12.4129  -27.8801 H      1 LIG       0.09000
     13 H7        -84.6908  -13.6133  -31.3377 H      1 LIG       0.09000
     14 H8        -82.9476  -13.8617  -31.1828 H      1 LIG       0.09000
     15 H9        -82.1931  -10.2495  -31.4014 H      1 LIG       0.32900
     16 H10       -81.4989  -11.7304  -31.2521 H      1 LIG       0.32900
@<TRIPOS>BOND
      1       1       3 1
      2       1       5 1
      3       2       4 1
      4       2       5 1
      5       3       6 1
      6       4       6 1
      7       1       7 1
      8       1       8 1
      9       2       9 1
     10       2      10 1
     11       3      11 1
     12       3      12 1
     13       4      13 1
     14       4      14 1
     15       5      15 1
     16       5      16 1
@<TRIPOS>ALT_TYPE
CGenFF_4.0_ALT_TYPE_SET
CGenFF_4.0 1 CG324 2 CG324 3 CG321 4 CG321 5 NG3P2 6 OG3C61 7 HGA2 8 HGA2 9 HGA2 10 HGA2 11 HGA2 12 HGA2 13 HGA2 14 HGA2 15 HGP2 16 HGP2
@<TRIPOS>MOLECULE
morpholine
 16 16 0 0 0
****
USER_CHARGES
INVALID_CHARGES
Pose:  21 Cluster:  21 Fr_nu: 730056 TotEn:   -36.23
@<TRIPOS>ATOM
      1 C1        -66.0350    5.0795  -53.8167 C.3    1 LIG       0.20900
      2 C2        -63.6570    4.6267  -53.2589 C.3    1 LIG       0.20900
      3 C3        -66.0231    6.1427  -52.7331 C.3    1 LIG      -0.03300
      4 C4        -63.7615    5.7126  -52.2032 C.3    1 LIG      -0.03300
      5 N1        -64.6433    4.9288  -54.3402 N.4    1 LIG      -0.45600
      6 O1        -65.0969    5.7974  -51.7005 O.3    1 LIG      -0.27400
      7 H1        -66.3302    4.1004  -53.4254 H      1 LIG       0.09000
      8 H2        -66.6747    5.3544  -54.6595 H      1 LIG       0.09000
      9 H3        -62.6662    4.5896  -53.7192 H      1 LIG       0.09000
     10 H4        -63.9218    3.6425  -52.8597 H      1 LIG       0.09000
     11 H5        -65.7732    7.1312  -53.1365 H      1 LIG       0.09000
     12 H6        -67.0149    6.2156  -52.2758 H      1 LIG       0.09000
     13 H7        -63.1057    5.4738  -51.3600 H      1 LIG       0.09000
     14 H8        -63.4534    6.6894  -52.5951 H      1 LIG       0.09000
     15 H9        -64.6202    4.1809  -55.0469 H      1 LIG       0.32900
     16 H10       -64.3640    5.7889  -54.8326 H      1 LIG       0.32900
@<TRIPOS>BOND
      1       1       3 1
      2       1       5 1
      3       2       4 1
      4       2       5 1
      5       3       6 1
      6       4       6 1
      7       1       7 1
      8       1       8 1
      9       2       9 1
     10       2      10 1
     11       3      11 1
     12       3      12 1
     13       4      13 1
     14       4      14 1
     15       5      15 1
     16       5      16 1
@<TRIPOS>ALT_TYPE
CGenFF_4.0_ALT_TYPE_SET
CGenFF_4.0 1 CG324 2 CG324 3 CG321 4 CG321 5 NG3P2 6 OG3C61 7 HGA2 8 HGA2 9 HGA2 10 HGA2 11 HGA2 12 HGA2 13 HGA2 14 HGA2 15 HGP2 16 HGP2
@<TRIPOS>MOLECULE
morpholine
 16 16 0 0 0
****
USER_CHARGES
INVALID_CHARGES
Pose:  22 Cluster:  22 Fr_nu: 621612 TotEn:   -36.12
@<TRIPOS>ATOM
      1 C1        -63.9823    6.0207  -51.5543 C.3    1 LIG       0.20900
      2 C2        -63.3768    4.5672  -53.4757 C.3    1 LIG       0.20900
      3 C3        -62.8091    6.9065  -51.9335 C.3    1 LIG      -0.03300
      4 C4        -62.2338    5.5248  -53.7611 C.3    1 LIG      -0.03300
      5 N1        -64.4638    5.3278  -52.7878 N.4    1 LIG      -0.45600
      6 O1        -61.7767    6.1356  -52.5524 O.3    1 LIG      -0.27400
      7 H1        -63.6907    5.2364  -50.8481 H      1 LIG       0.09000
      8 H2        -64.8211    6.5945  -51.1515 H      1 LIG       0.09000
      9 H3        -63.8006    4.1429  -54.3897 H      1 LIG       0.09000
     10 H4        -63.0766    3.7649  -52.7943 H      1 LIG       0.09000
     11 H5        -63.1137    7.7193  -52.6035 H      1 LIG       0.09000
     12 H6        -62.3853    7.3638  -51.0339 H      1 LIG       0.09000
     13 H7        -61.3908    4.9767  -54.1936 H      1 LIG       0.09000
     14 H8        -62.5258    6.3015  -54.4781 H      1 LIG       0.09000
     15 H9        -65.2325    4.6878  -52.5456 H      1 LIG       0.32900
     16 H10       -64.8671    6.0179  -53.4370 H      1 LIG       0.32900
@<TRIPOS>BOND
      1       1       3 1
      2       1       5 1
      3       2       4 1
      4       2       5 1
      5       3       6 1
      6       4       6 1
      7       1       7 1
      8       1       8 1
      9       2       9 1
     10       2      10 1
     11       3      11 1
     12       3      12 1
     13       4      13 1
     14       4      14 1
     15       5      15 1
     16       5      16 1
@<TRIPOS>ALT_TYPE
CGenFF_4.0_ALT_TYPE_SET
CGenFF_4.0 1 CG324 2 CG324 3 CG321 4 CG321 5 NG3P2 6 OG3C61 7 HGA2 8 HGA2 9 HGA2 10 HGA2 11 HGA2 12 HGA2 13 HGA2 14 HGA2 15 HGP2 16 HGP2
@<TRIPOS>MOLECULE
morpholine
 16 16 0 0 0
****
USER_CHARGES
INVALID_CHARGES
Pose:  23 Cluster:  23 Fr_nu: 713058 TotEn:   -35.97
@<TRIPOS>ATOM
      1 C1        -67.0279   -7.3273  -43.9940 C.3    1 LIG       0.20900
      2 C2        -66.2186   -6.5163  -46.1981 C.3    1 LIG       0.20900
      3 C3        -65.6665   -7.9703  -43.7994 C.3    1 LIG      -0.03300
      4 C4        -64.8966   -7.1984  -45.8951 C.3    1 LIG      -0.03300
      5 N1        -66.8648   -6.1509  -44.9011 N.4    1 LIG      -0.45600
      6 O1        -65.1005   -8.3396  -45.0590 O.3    1 LIG      -0.27400
      7 H1        -67.7338   -8.0055  -44.4844 H      1 LIG       0.09000
      8 H2        -67.4510   -6.9614  -43.0547 H      1 LIG       0.09000
      9 H3        -66.0881   -5.5946  -46.7711 H      1 LIG       0.09000
     10 H4        -66.9133   -7.1846  -46.7166 H      1 LIG       0.09000
     11 H5        -64.9761   -7.3062  -43.2659 H      1 LIG       0.09000
     12 H6        -65.7704   -8.8830  -43.2040 H      1 LIG       0.09000
     13 H7        -64.4385   -7.5482  -46.8256 H      1 LIG       0.09000
     14 H8        -64.1879   -6.5128  -45.4151 H      1 LIG       0.09000
     15 H9        -67.7842   -5.7251  -45.0817 H      1 LIG       0.32900
     16 H10       -66.3071   -5.4251  -44.4293 H      1 LIG       0.32900
@<TRIPOS>BOND
      1       1       3 1
      2       1       5 1
      3       2       4 1
      4       2       5 1
      5       3       6 1
      6       4       6 1
      7       1       7 1
      8       1       8 1
      9       2       9 1
     10       2      10 1
     11       3      11 1
     12       3      12 1
     13       4      13 1
     14       4      14 1
     15       5      15 1
     16       5      16 1
@<TRIPOS>ALT_TYPE
CGenFF_4.0_ALT_TYPE_SET
CGenFF_4.0 1 CG324 2 CG324 3 CG321 4 CG321 5 NG3P2 6 OG3C61 7 HGA2 8 HGA2 9 HGA2 10 HGA2 11 HGA2 12 HGA2 13 HGA2 14 HGA2 15 HGP2 16 HGP2
@<TRIPOS>MOLECULE
morpholine
 16 16 0 0 0
****
USER_CHARGES
INVALID_CHARGES
Pose:  24 Cluster:  24 Fr_nu: 520549 TotEn:   -35.86
@<TRIPOS>ATOM
      1 C1        -65.0230    5.4168  -53.1661 C.3    1 LIG       0.20900
      2 C2        -62.9149    5.3528  -51.8536 C.3    1 LIG       0.20900
      3 C3        -64.3791    6.4837  -54.0331 C.3    1 LIG      -0.03300
      4 C4        -62.3741    6.4223  -52.7855 C.3    1 LIG      -0.03300
      5 N1        -63.9396    4.5589  -52.5972 N.4    1 LIG      -0.45600
      6 O1        -63.4354    7.2447  -53.2757 O.3    1 LIG      -0.27400
      7 H1        -65.5588    5.8500  -52.3152 H      1 LIG       0.09000
      8 H2        -65.6908    4.7664  -53.7374 H      1 LIG       0.09000
      9 H3        -62.1377    4.6586  -51.5234 H      1 LIG       0.09000
     10 H4        -63.4233    5.7860  -50.9865 H      1 LIG       0.09000
     11 H5        -63.8835    6.0502  -54.9099 H      1 LIG       0.09000
     12 H6        -65.1448    7.1759  -54.3973 H      1 LIG       0.09000
     13 H7        -61.6786    7.0697  -52.2421 H      1 LIG       0.09000
     14 H8        -61.8276    5.9851  -53.6298 H      1 LIG       0.09000
     15 H9        -64.3516    3.8542  -51.9703 H      1 LIG       0.32900
     16 H10       -63.4845    4.0293  -53.3540 H      1 LIG       0.32900
@<TRIPOS>BOND
      1       1       3 1
      2       1       5 1
      3       2       4 1
      4       2       5 1
      5       3       6 1
      6       4       6 1
      7       1       7 1
      8       1       8 1
      9       2       9 1
     10       2      10 1
     11       3      11 1
     12       3      12 1
     13       4      13 1
     14       4      14 1
     15       5      15 1
     16       5      16 1
@<TRIPOS>ALT_TYPE
CGenFF_4.0_ALT_TYPE_SET
CGenFF_4.0 1 CG324 2 CG324 3 CG321 4 CG321 5 NG3P2 6 OG3C61 7 HGA2 8 HGA2 9 HGA2 10 HGA2 11 HGA2 12 HGA2 13 HGA2 14 HGA2 15 HGP2 16 HGP2
@<TRIPOS>MOLECULE
morpholine
 16 16 0 0 0
****
USER_CHARGES
INVALID_CHARGES
Pose:  25 Cluster:  25 Fr_nu: 527135 TotEn:   -35.76
@<TRIPOS>ATOM
      1 C1        -80.8133   -9.6999  -29.8248 C.3    1 LIG       0.20900
      2 C2        -82.3939  -11.3653  -30.7729 C.3    1 LIG       0.20900
      3 C3        -80.8693  -10.4787  -28.5229 C.3    1 LIG      -0.03300
      4 C4        -82.3718  -12.0629  -29.4247 C.3    1 LIG      -0.03300
      5 N1        -81.0968  -10.6442  -30.9479 N.4    1 LIG      -0.45600
      6 O1        -82.1379  -11.1207  -28.3756 O.3    1 LIG      -0.27400
      7 H1        -81.5818   -8.9213  -29.8687 H      1 LIG       0.09000
      8 H2        -79.8271   -9.2633  -30.0040 H      1 LIG       0.09000
      9 H3        -82.4927  -12.0698  -31.6029 H      1 LIG       0.09000
     10 H4        -83.1828  -10.6085  -30.8279 H      1 LIG       0.09000
     11 H5        -80.0691  -11.2259  -28.4617 H      1 LIG       0.09000
     12 H6        -80.7455   -9.7947  -27.6773 H      1 LIG       0.09000
     13 H7        -83.3415  -12.5339  -29.2355 H      1 LIG       0.09000
     14 H8        -81.6093  -12.8502  -29.3886 H      1 LIG       0.09000
     15 H9        -81.1067  -10.1277  -31.8381 H      1 LIG       0.32900
     16 H10       -80.3298  -11.3266  -31.0280 H      1 LIG       0.32900
@<TRIPOS>BOND
      1       1       3 1
      2       1       5 1
      3       2       4 1
      4       2       5 1
      5       3       6 1
      6       4       6 1
      7       1       7 1
      8       1       8 1
      9       2       9 1
     10       2      10 1
     11       3      11 1
     12       3      12 1
     13       4      13 1
     14       4      14 1
     15       5      15 1
     16       5      16 1
@<TRIPOS>ALT_TYPE
CGenFF_4.0_ALT_TYPE_SET
CGenFF_4.0 1 CG324 2 CG324 3 CG321 4 CG321 5 NG3P2 6 OG3C61 7 HGA2 8 HGA2 9 HGA2 10 HGA2 11 HGA2 12 HGA2 13 HGA2 14 HGA2 15 HGP2 16 HGP2
@<TRIPOS>MOLECULE
morpholine
 16 16 0 0 0
****
USER_CHARGES
INVALID_CHARGES
Pose:  26 Cluster:  26 Fr_nu: 1232216 TotEn:   -35.51
@<TRIPOS>ATOM
      1 C1        -63.6385    5.2332  -54.8596 C.3    1 LIG       0.20900
      2 C2        -63.7342    5.6118  -52.4063 C.3    1 LIG       0.20900
      3 C3        -62.1428    5.4799  -54.7776 C.3    1 LIG      -0.03300
      4 C4        -62.2337    5.8391  -52.4446 C.3    1 LIG      -0.03300
      5 N1        -64.0995    4.7076  -53.5388 N.4    1 LIG      -0.45600
      6 O1        -61.8396    6.3786  -53.7082 O.3    1 LIG      -0.27400
      7 H1        -64.1960    6.1581  -55.0405 H      1 LIG       0.09000
      8 H2        -63.8943    4.4875  -55.6170 H      1 LIG       0.09000
      9 H3        -64.0568    5.1266  -51.4814 H      1 LIG       0.09000
     10 H4        -64.2918    6.5417  -52.5558 H      1 LIG       0.09000
     11 H5        -61.5838    4.5462  -54.6437 H      1 LIG       0.09000
     12 H6        -61.7930    5.9420  -55.7062 H      1 LIG       0.09000
     13 H7        -61.9489    6.5619  -51.6735 H      1 LIG       0.09000
     14 H8        -61.6788    4.9133  -52.2508 H      1 LIG       0.09000
     15 H9        -65.1198    4.5742  -53.5582 H      1 LIG       0.32900
     16 H10       -63.6973    3.7733  -53.3788 H      1 LIG       0.32900
@<TRIPOS>BOND
      1       1       3 1
      2       1       5 1
      3       2       4 1
      4       2       5 1
      5       3       6 1
      6       4       6 1
      7       1       7 1
      8       1       8 1
      9       2       9 1
     10       2      10 1
     11       3      11 1
     12       3      12 1
     13       4      13 1
     14       4      14 1
     15       5      15 1
     16       5      16 1
@<TRIPOS>ALT_TYPE
CGenFF_4.0_ALT_TYPE_SET
CGenFF_4.0 1 CG324 2 CG324 3 CG321 4 CG321 5 NG3P2 6 OG3C61 7 HGA2 8 HGA2 9 HGA2 10 HGA2 11 HGA2 12 HGA2 13 HGA2 14 HGA2 15 HGP2 16 HGP2
@<TRIPOS>MOLECULE
morpholine
 16 16 0 0 0
****
USER_CHARGES
INVALID_CHARGES
Pose:  27 Cluster:  27 Fr_nu: 576802 TotEn:   -35.33
@<TRIPOS>ATOM
      1 C1        -86.2321   -7.3597  -33.3203 C.3    1 LIG       0.20900
      2 C2        -88.5947   -6.9759  -33.9851 C.3    1 LIG       0.20900
      3 C3        -86.2900   -8.6640  -34.0950 C.3    1 LIG      -0.03300
      4 C4        -88.5364   -8.2986  -34.7279 C.3    1 LIG      -0.03300
      5 N1        -87.2127   -6.4099  -33.9283 N.4    1 LIG      -0.45600
      6 O1        -87.6186   -9.1914  -34.0925 O.3    1 LIG      -0.27400
      7 H1        -86.5305   -7.4916  -32.2751 H      1 LIG       0.09000
      8 H2        -85.2458   -6.8909  -33.3718 H      1 LIG       0.09000
      9 H3        -89.2290   -6.2435  -34.4912 H      1 LIG       0.09000
     10 H4        -88.9234   -7.1039  -32.9489 H      1 LIG       0.09000
     11 H5        -85.9456   -8.5383  -35.1284 H      1 LIG       0.09000
     12 H6        -85.6398   -9.4053  -33.6199 H      1 LIG       0.09000
     13 H7        -89.5222   -8.7742  -34.7152 H      1 LIG       0.09000
     14 H8        -88.2492   -8.1614  -35.7773 H      1 LIG       0.09000
     15 H9        -87.2213   -5.5324  -33.3905 H      1 LIG       0.32900
     16 H10       -86.9044   -6.1547  -34.8770 H      1 LIG       0.32900
@<TRIPOS>BOND
      1       1       3 1
      2       1       5 1
      3       2       4 1
      4       2       5 1
      5       3       6 1
      6       4       6 1
      7       1       7 1
      8       1       8 1
      9       2       9 1
     10       2      10 1
     11       3      11 1
     12       3      12 1
     13       4      13 1
     14       4      14 1
     15       5      15 1
     16       5      16 1
@<TRIPOS>ALT_TYPE
CGenFF_4.0_ALT_TYPE_SET
CGenFF_4.0 1 CG324 2 CG324 3 CG321 4 CG321 5 NG3P2 6 OG3C61 7 HGA2 8 HGA2 9 HGA2 10 HGA2 11 HGA2 12 HGA2 13 HGA2 14 HGA2 15 HGP2 16 HGP2
@<TRIPOS>MOLECULE
morpholine
 16 16 0 0 0
****
USER_CHARGES
INVALID_CHARGES
Pose:  28 Cluster:  28 Fr_nu: 557186 TotEn:   -34.96
@<TRIPOS>ATOM
      1 C1        -65.2580   -7.9569  -43.8133 C.3    1 LIG       0.20900
      2 C2        -67.3725   -7.2630  -44.9170 C.3    1 LIG       0.20900
      3 C3        -64.5297   -7.5228  -45.0726 C.3    1 LIG      -0.03300
      4 C4        -66.5404   -6.8622  -46.1219 C.3    1 LIG      -0.03300
      5 N1        -66.5139   -7.1551  -43.6986 N.4    1 LIG      -0.45600
      6 O1        -65.3706   -7.6779  -46.2181 O.3    1 LIG      -0.27400
      7 H1        -65.5605   -9.0082  -43.8579 H      1 LIG       0.09000
      8 H2        -64.6687   -7.7748  -42.9105 H      1 LIG       0.09000
      9 H3        -68.2341   -6.6063  -44.7709 H      1 LIG       0.09000
     10 H4        -67.7016   -8.3052  -44.9767 H      1 LIG       0.09000
     11 H5        -64.1865   -6.4836  -45.0056 H      1 LIG       0.09000
     12 H6        -63.6465   -8.1514  -45.2241 H      1 LIG       0.09000
     13 H7        -67.1212   -7.0082  -47.0381 H      1 LIG       0.09000
     14 H8        -66.2496   -5.8056  -46.0798 H      1 LIG       0.09000
     15 H9        -67.0458   -7.4640  -42.8735 H      1 LIG       0.32900
     16 H10       -66.2791   -6.1672  -43.5275 H      1 LIG       0.32900
@<TRIPOS>BOND
      1       1       3 1
      2       1       5 1
      3       2       4 1
      4       2       5 1
      5       3       6 1
      6       4       6 1
      7       1       7 1
      8       1       8 1
      9       2       9 1
     10       2      10 1
     11       3      11 1
     12       3      12 1
     13       4      13 1
     14       4      14 1
     15       5      15 1
     16       5      16 1
@<TRIPOS>ALT_TYPE
CGenFF_4.0_ALT_TYPE_SET
CGenFF_4.0 1 CG324 2 CG324 3 CG321 4 CG321 5 NG3P2 6 OG3C61 7 HGA2 8 HGA2 9 HGA2 10 HGA2 11 HGA2 12 HGA2 13 HGA2 14 HGA2 15 HGP2 16 HGP2
@<TRIPOS>MOLECULE
morpholine
 16 16 0 0 0
****
USER_CHARGES
INVALID_CHARGES
Pose:  29 Cluster:  29 Fr_nu: 668706 TotEn:   -34.68
@<TRIPOS>ATOM
      1 C1        -87.9971   -6.7252  -33.3331 C.3    1 LIG       0.20900
      2 C2        -86.4994   -8.5161  -34.1820 C.3    1 LIG       0.20900
      3 C3        -88.2902   -7.6194  -32.1419 C.3    1 LIG      -0.03300
      4 C4        -86.8654   -9.3222  -32.9487 C.3    1 LIG      -0.03300
      5 N1        -86.6370   -7.0654  -33.8506 N.4    1 LIG      -0.45600
      6 O1        -88.1862   -8.9967  -32.5098 O.3    1 LIG      -0.27400
      7 H1        -88.6978   -6.8984  -34.1564 H      1 LIG       0.09000
      8 H2        -87.9902   -5.6656  -33.0638 H      1 LIG       0.09000
      9 H3        -85.4661   -8.6847  -34.4962 H      1 LIG       0.09000
     10 H4        -87.1813   -8.7129  -35.0153 H      1 LIG       0.09000
     11 H5        -87.6170   -7.4108  -31.3019 H      1 LIG       0.09000
     12 H6        -89.3135   -7.4473  -31.7934 H      1 LIG       0.09000
     13 H7        -86.8502  -10.3905  -33.1865 H      1 LIG       0.09000
     14 H8        -86.1545   -9.1556  -32.1304 H      1 LIG       0.09000
     15 H9        -86.4351   -6.5001  -34.6866 H      1 LIG       0.32900
     16 H10       -85.9259   -6.8008  -33.1545 H      1 LIG       0.32900
@<TRIPOS>BOND
      1       1       3 1
      2       1       5 1
      3       2       4 1
      4       2       5 1
      5       3       6 1
      6       4       6 1
      7       1       7 1
      8       1       8 1
      9       2       9 1
     10       2      10 1
     11       3      11 1
     12       3      12 1
     13       4      13 1
     14       4      14 1
     15       5      15 1
     16       5      16 1
@<TRIPOS>ALT_TYPE
CGenFF_4.0_ALT_TYPE_SET
CGenFF_4.0 1 CG324 2 CG324 3 CG321 4 CG321 5 NG3P2 6 OG3C61 7 HGA2 8 HGA2 9 HGA2 10 HGA2 11 HGA2 12 HGA2 13 HGA2 14 HGA2 15 HGP2 16 HGP2
@<TRIPOS>MOLECULE
morpholine
 16 16 0 0 0
****
USER_CHARGES
INVALID_CHARGES
Pose:  30 Cluster:  30 Fr_nu: 888276 TotEn:   -34.19
@<TRIPOS>ATOM
      1 C1        -81.8346  -10.5338  -30.9972 C.3    1 LIG       0.20900
      2 C2        -83.3245  -12.5185  -30.8870 C.3    1 LIG       0.20900
      3 C3        -83.0347   -9.6877  -30.6118 C.3    1 LIG      -0.03300
      4 C4        -84.4514  -11.5752  -30.5062 C.3    1 LIG      -0.03300
      5 N1        -82.0339  -11.9082  -30.4452 N.4    1 LIG      -0.45600
      6 O1        -84.2438  -10.2851  -31.0857 O.3    1 LIG      -0.27400
      7 H1        -81.7430  -10.6425  -32.0828 H      1 LIG       0.09000
      8 H2        -80.9022  -10.1444  -30.5798 H      1 LIG       0.09000
      9 H3        -83.4133  -13.4908  -30.3953 H      1 LIG       0.09000
     10 H4        -83.2527  -12.6520  -31.9710 H      1 LIG       0.09000
     11 H5        -83.0969   -9.5413  -29.5269 H      1 LIG       0.09000
     12 H6        -82.9528   -8.6983  -31.0727 H      1 LIG       0.09000
     13 H7        -85.4018  -11.9601  -30.8888 H      1 LIG       0.09000
     14 H8        -84.5481  -11.4783  -29.4181 H      1 LIG       0.09000
     15 H9        -81.2510  -12.5115  -30.7321 H      1 LIG       0.32900
     16 H10       -82.0009  -11.8759  -29.4165 H      1 LIG       0.32900
@<TRIPOS>BOND
      1       1       3 1
      2       1       5 1
      3       2       4 1
      4       2       5 1
      5       3       6 1
      6       4       6 1
      7       1       7 1
      8       1       8 1
      9       2       9 1
     10       2      10 1
     11       3      11 1
     12       3      12 1
     13       4      13 1
     14       4      14 1
     15       5      15 1
     16       5      16 1
@<TRIPOS>ALT_TYPE
CGenFF_4.0_ALT_TYPE_SET
CGenFF_4.0 1 CG324 2 CG324 3 CG321 4 CG321 5 NG3P2 6 OG3C61 7 HGA2 8 HGA2 9 HGA2 10 HGA2 11 HGA2 12 HGA2 13 HGA2 14 HGA2 15 HGP2 16 HGP2
@<TRIPOS>MOLECULE
morpholine
 16 16 0 0 0
****
USER_CHARGES
INVALID_CHARGES
Pose:  31 Cluster:  31 Fr_nu: 431524 TotEn:   -33.78
@<TRIPOS>ATOM
      1 C1        -66.9656   -7.2744  -45.8036 C.3    1 LIG       0.20900
      2 C2        -64.6936   -7.5358  -44.8337 C.3    1 LIG       0.20900
      3 C3        -67.5196   -7.4790  -44.4050 C.3    1 LIG      -0.03300
      4 C4        -65.3590   -7.7267  -43.4825 C.3    1 LIG      -0.03300
      5 N1        -65.5924   -6.6972  -45.6836 N.4    1 LIG      -0.45600
      6 O1        -66.6516   -8.3167  -43.6382 O.3    1 LIG      -0.27400
      7 H1        -66.8614   -8.2208  -46.3443 H      1 LIG       0.09000
      8 H2        -67.5665   -6.5730  -46.3885 H      1 LIG       0.09000
      9 H3        -63.7360   -7.0146  -44.7545 H      1 LIG       0.09000
     10 H4        -64.5608   -8.4857  -45.3610 H      1 LIG       0.09000
     11 H5        -67.6673   -6.5259  -43.8832 H      1 LIG       0.09000
     12 H6        -68.4929   -7.9765  -44.4621 H      1 LIG       0.09000
     13 H7        -64.7589   -8.4037  -42.8665 H      1 LIG       0.09000
     14 H8        -65.4506   -6.7788  -42.9387 H      1 LIG       0.09000
     15 H9        -65.1803   -6.5907  -46.6206 H      1 LIG       0.32900
     16 H10       -65.6499   -5.7463  -45.2925 H      1 LIG       0.32900
@<TRIPOS>BOND
      1       1       3 1
      2       1       5 1
      3       2       4 1
      4       2       5 1
      5       3       6 1
      6       4       6 1
      7       1       7 1
      8       1       8 1
      9       2       9 1
     10       2      10 1
     11       3      11 1
     12       3      12 1
     13       4      13 1
     14       4      14 1
     15       5      15 1
     16       5      16 1
@<TRIPOS>ALT_TYPE
CGenFF_4.0_ALT_TYPE_SET
CGenFF_4.0 1 CG324 2 CG324 3 CG321 4 CG321 5 NG3P2 6 OG3C61 7 HGA2 8 HGA2 9 HGA2 10 HGA2 11 HGA2 12 HGA2 13 HGA2 14 HGA2 15 HGP2 16 HGP2
@<TRIPOS>MOLECULE
morpholine
 16 16 0 0 0
****
USER_CHARGES
INVALID_CHARGES
Pose:  32 Cluster:  32 Fr_nu: 334684 TotEn:   -33.70
@<TRIPOS>ATOM
      1 C1        -83.1699  -12.8551  -31.6385 C.3    1 LIG       0.20900
      2 C2        -82.3605  -12.1983  -29.3836 C.3    1 LIG       0.20900
      3 C3        -83.9103  -14.0006  -30.9720 C.3    1 LIG      -0.03300
      4 C4        -83.1413  -13.3756  -28.8276 C.3    1 LIG      -0.03300
      5 N1        -83.0259  -11.7489  -30.6440 N.4    1 LIG      -0.45600
      6 O1        -83.2219  -14.4260  -29.7937 O.3    1 LIG      -0.27400
      7 H1        -82.1562  -13.1421  -31.9367 H      1 LIG       0.09000
      8 H2        -83.7139  -12.4549  -32.4982 H      1 LIG       0.09000
      9 H3        -82.3481  -11.3475  -28.6974 H      1 LIG       0.09000
     10 H4        -81.3369  -12.4778  -29.6525 H      1 LIG       0.09000
     11 H5        -84.9405  -13.7249  -30.7173 H      1 LIG       0.09000
     12 H6        -83.9580  -14.8560  -31.6533 H      1 LIG       0.09000
     13 H7        -82.6302  -13.7758  -27.9464 H      1 LIG       0.09000
     14 H8        -84.1517  -13.0817  -28.5187 H      1 LIG       0.09000
     15 H9        -82.4876  -10.9777  -31.0621 H      1 LIG       0.32900
     16 H10       -83.9529  -11.3578  -30.4251 H      1 LIG       0.32900
@<TRIPOS>BOND
      1       1       3 1
      2       1       5 1
      3       2       4 1
      4       2       5 1
      5       3       6 1
      6       4       6 1
      7       1       7 1
      8       1       8 1
      9       2       9 1
     10       2      10 1
     11       3      11 1
     12       3      12 1
     13       4      13 1
     14       4      14 1
     15       5      15 1
     16       5      16 1
@<TRIPOS>ALT_TYPE
CGenFF_4.0_ALT_TYPE_SET
CGenFF_4.0 1 CG324 2 CG324 3 CG321 4 CG321 5 NG3P2 6 OG3C61 7 HGA2 8 HGA2 9 HGA2 10 HGA2 11 HGA2 12 HGA2 13 HGA2 14 HGA2 15 HGP2 16 HGP2
@<TRIPOS>MOLECULE
morpholine
 16 16 0 0 0
****
USER_CHARGES
INVALID_CHARGES
Pose:  33 Cluster:  33 Fr_nu: 309322 TotEn:   -33.67
@<TRIPOS>ATOM
      1 C1        -65.6367   -7.4118  -44.4882 C.3    1 LIG       0.20900
      2 C2        -66.9045   -6.8606  -46.5521 C.3    1 LIG       0.20900
      3 C3        -64.6641   -8.1807  -45.3643 C.3    1 LIG      -0.03300
      4 C4        -65.8693   -7.6559  -47.3271 C.3    1 LIG      -0.03300
      5 N1        -66.2570   -6.3313  -45.3136 N.4    1 LIG      -0.45600
      6 O1        -65.3301   -8.7024  -46.5165 O.3    1 LIG      -0.27400
      7 H1        -66.4566   -8.0453  -44.1342 H      1 LIG       0.09000
      8 H2        -65.1404   -6.9329  -43.6400 H      1 LIG       0.09000
      9 H3        -67.2789   -6.0040  -47.1187 H      1 LIG       0.09000
     10 H4        -67.7400   -7.4876  -46.2252 H      1 LIG       0.09000
     11 H5        -63.8193   -7.5563  -45.6784 H      1 LIG       0.09000
     12 H6        -64.2558   -9.0295  -44.8066 H      1 LIG       0.09000
     13 H7        -66.3375   -8.1219  -48.1998 H      1 LIG       0.09000
     14 H8        -65.0561   -7.0161  -47.6905 H      1 LIG       0.09000
     15 H9        -66.9532   -5.8241  -44.7503 H      1 LIG       0.32900
     16 H10       -65.5412   -5.6361  -45.5677 H      1 LIG       0.32900
@<TRIPOS>BOND
      1       1       3 1
      2       1       5 1
      3       2       4 1
      4       2       5 1
      5       3       6 1
      6       4       6 1
      7       1       7 1
      8       1       8 1
      9       2       9 1
     10       2      10 1
     11       3      11 1
     12       3      12 1
     13       4      13 1
     14       4      14 1
     15       5      15 1
     16       5      16 1
@<TRIPOS>ALT_TYPE
CGenFF_4.0_ALT_TYPE_SET
CGenFF_4.0 1 CG324 2 CG324 3 CG321 4 CG321 5 NG3P2 6 OG3C61 7 HGA2 8 HGA2 9 HGA2 10 HGA2 11 HGA2 12 HGA2 13 HGA2 14 HGA2 15 HGP2 16 HGP2
@<TRIPOS>MOLECULE
morpholine
 16 16 0 0 0
****
USER_CHARGES
INVALID_CHARGES
Pose:  34 Cluster:  34 Fr_nu: 204442 TotEn:   -33.40
@<TRIPOS>ATOM
      1 C1        -75.8084    6.8066  -38.8537 C.3    1 LIG       0.20900
      2 C2        -74.2255    6.3462  -40.7120 C.3    1 LIG       0.20900
      3 C3        -74.6006    7.0331  -37.9623 C.3    1 LIG      -0.03300
      4 C4        -73.0953    6.5961  -39.7296 C.3    1 LIG      -0.03300
      5 N1        -75.4184    7.1251  -40.2608 N.4    1 LIG      -0.45600
      6 O1        -73.4949    6.2420  -38.4037 O.3    1 LIG      -0.27400
      7 H1        -76.1307    5.7602  -38.8473 H      1 LIG       0.09000
      8 H2        -76.6459    7.4581  -38.5898 H      1 LIG       0.09000
      9 H3        -73.9780    6.6807  -41.7228 H      1 LIG       0.09000
     10 H4        -74.5266    5.2940  -40.7286 H      1 LIG       0.09000
     11 H5        -74.3093    8.0898  -37.9337 H      1 LIG       0.09000
     12 H6        -74.8355    6.7292  -36.9373 H      1 LIG       0.09000
     13 H7        -72.2329    5.9751  -39.9916 H      1 LIG       0.09000
     14 H8        -72.7669    7.6423  -39.7477 H      1 LIG       0.09000
     15 H9        -76.2113    6.9365  -40.8892 H      1 LIG       0.32900
     16 H10       -75.2259    8.1331  -40.3466 H      1 LIG       0.32900
@<TRIPOS>BOND
      1       1       3 1
      2       1       5 1
      3       2       4 1
      4       2       5 1
      5       3       6 1
      6       4       6 1
      7       1       7 1
      8       1       8 1
      9       2       9 1
     10       2      10 1
     11       3      11 1
     12       3      12 1
     13       4      13 1
     14       4      14 1
     15       5      15 1
     16       5      16 1
@<TRIPOS>ALT_TYPE
CGenFF_4.0_ALT_TYPE_SET
CGenFF_4.0 1 CG324 2 CG324 3 CG321 4 CG321 5 NG3P2 6 OG3C61 7 HGA2 8 HGA2 9 HGA2 10 HGA2 11 HGA2 12 HGA2 13 HGA2 14 HGA2 15 HGP2 16 HGP2
@<TRIPOS>MOLECULE
morpholine
 16 16 0 0 0
****
USER_CHARGES
INVALID_CHARGES
Pose:  35 Cluster:  35 Fr_nu: 198922 TotEn:   -33.28
@<TRIPOS>ATOM
      1 C1        -74.6024    6.4404  -40.1823 C.3    1 LIG       0.20900
      2 C2        -76.1308    6.3639  -38.2254 C.3    1 LIG       0.20900
      3 C3        -73.4517    6.5734  -39.2011 C.3    1 LIG      -0.03300
      4 C4        -74.9050    6.4999  -37.3401 C.3    1 LIG      -0.03300
      5 N1        -75.7150    5.7095  -39.5030 N.4    1 LIG      -0.45600
      6 O1        -73.8808    7.2380  -38.0105 O.3    1 LIG      -0.27400
      7 H1        -75.0027    7.4158  -40.4775 H      1 LIG       0.09000
      8 H2        -74.3255    5.8651  -41.0698 H      1 LIG       0.09000
      9 H3        -76.9029    5.7372  -37.7715 H      1 LIG       0.09000
     10 H4        -76.5498    7.3386  -38.4949 H      1 LIG       0.09000
     11 H5        -73.0223    5.5978  -38.9439 H      1 LIG       0.09000
     12 H6        -72.6541    7.1764  -39.6464 H      1 LIG       0.09000
     13 H7        -75.1650    7.0483  -36.4293 H      1 LIG       0.09000
     14 H8        -74.5142    5.5213  -37.0365 H      1 LIG       0.09000
     15 H9        -76.5233    5.6462  -40.1370 H      1 LIG       0.32900
     16 H10       -75.4278    4.7384  -39.3165 H      1 LIG       0.32900
@<TRIPOS>BOND
      1       1       3 1
      2       1       5 1
      3       2       4 1
      4       2       5 1
      5       3       6 1
      6       4       6 1
      7       1       7 1
      8       1       8 1
      9       2       9 1
     10       2      10 1
     11       3      11 1
     12       3      12 1
     13       4      13 1
     14       4      14 1
     15       5      15 1
     16       5      16 1
@<TRIPOS>ALT_TYPE
CGenFF_4.0_ALT_TYPE_SET
CGenFF_4.0 1 CG324 2 CG324 3 CG321 4 CG321 5 NG3P2 6 OG3C61 7 HGA2 8 HGA2 9 HGA2 10 HGA2 11 HGA2 12 HGA2 13 HGA2 14 HGA2 15 HGP2 16 HGP2
@<TRIPOS>MOLECULE
morpholine
 16 16 0 0 0
****
USER_CHARGES
INVALID_CHARGES
Pose:  36 Cluster:  36 Fr_nu: 520596 TotEn:   -33.03
@<TRIPOS>ATOM
      1 C1        -65.4806    6.3966  -52.3096 C.3    1 LIG       0.20900
      2 C2        -63.1492    5.6627  -51.8659 C.3    1 LIG       0.20900
      3 C3        -65.3377    5.8039  -53.6999 C.3    1 LIG      -0.03300
      4 C4        -63.1209    5.1052  -53.2777 C.3    1 LIG      -0.03300
      5 N1        -64.5653    5.6566  -51.3887 N.4    1 LIG      -0.45600
      6 O1        -63.9773    5.8640  -54.1344 O.3    1 LIG      -0.27400
      7 H1        -65.1730    7.4470  -52.2796 H      1 LIG       0.09000
      8 H2        -66.4957    6.2923  -51.9173 H      1 LIG       0.09000
      9 H3        -62.5650    5.0564  -51.1687 H      1 LIG       0.09000
     10 H4        -62.8116    6.7033  -51.8312 H      1 LIG       0.09000
     11 H5        -65.6908    4.7664  -53.7374 H      1 LIG       0.09000
     12 H6        -65.9372    6.3809  -54.4111 H      1 LIG       0.09000
     13 H7        -62.1060    5.1719  -53.6820 H      1 LIG       0.09000
     14 H8        -63.4177    4.0498  -53.3023 H      1 LIG       0.09000
     15 H9        -64.6140    6.0713  -50.4480 H      1 LIG       0.32900
     16 H10       -64.8909    4.6853  -51.2844 H      1 LIG       0.32900
@<TRIPOS>BOND
      1       1       3 1
      2       1       5 1
      3       2       4 1
      4       2       5 1
      5       3       6 1
      6       4       6 1
      7       1       7 1
      8       1       8 1
      9       2       9 1
     10       2      10 1
     11       3      11 1
     12       3      12 1
     13       4      13 1
     14       4      14 1
     15       5      15 1
     16       5      16 1
@<TRIPOS>ALT_TYPE
CGenFF_4.0_ALT_TYPE_SET
CGenFF_4.0 1 CG324 2 CG324 3 CG321 4 CG321 5 NG3P2 6 OG3C61 7 HGA2 8 HGA2 9 HGA2 10 HGA2 11 HGA2 12 HGA2 13 HGA2 14 HGA2 15 HGP2 16 HGP2
@<TRIPOS>MOLECULE
morpholine
 16 16 0 0 0
****
USER_CHARGES
INVALID_CHARGES
Pose:  37 Cluster:  37 Fr_nu: 335540 TotEn:   -32.97
@<TRIPOS>ATOM
      1 C1        -68.0171   -6.8064  -45.5784 C.3    1 LIG       0.20900
      2 C2        -66.3194   -7.4948  -47.2561 C.3    1 LIG       0.20900
      3 C3        -67.0431   -7.2491  -44.5013 C.3    1 LIG      -0.03300
      4 C4        -65.4283   -7.9030  -46.0968 C.3    1 LIG      -0.03300
      5 N1        -67.2312   -6.4083  -46.7855 N.4    1 LIG      -0.45600
      6 O1        -66.2170   -8.3139  -44.9777 O.3    1 LIG      -0.27400
      7 H1        -68.6793   -7.6206  -45.8903 H      1 LIG       0.09000
      8 H2        -68.6083   -5.9396  -45.2711 H      1 LIG       0.09000
      9 H3        -65.7474   -7.1009  -48.1003 H      1 LIG       0.09000
     10 H4        -66.9592   -8.3182  -47.5887 H      1 LIG       0.09000
     11 H5        -66.4133   -6.4199  -44.1575 H      1 LIG       0.09000
     12 H6        -67.5961   -7.6232  -43.6340 H      1 LIG       0.09000
     13 H7        -64.8041   -8.7526  -46.3908 H      1 LIG       0.09000
     14 H8        -64.7580   -7.0891  -45.7952 H      1 LIG       0.09000
     15 H9        -67.8748   -6.1454  -47.5444 H      1 LIG       0.32900
     16 H10       -66.6823   -5.5623  -46.5774 H      1 LIG       0.32900
@<TRIPOS>BOND
      1       1       3 1
      2       1       5 1
      3       2       4 1
      4       2       5 1
      5       3       6 1
      6       4       6 1
      7       1       7 1
      8       1       8 1
      9       2       9 1
     10       2      10 1
     11       3      11 1
     12       3      12 1
     13       4      13 1
     14       4      14 1
     15       5      15 1
     16       5      16 1
@<TRIPOS>ALT_TYPE
CGenFF_4.0_ALT_TYPE_SET
CGenFF_4.0 1 CG324 2 CG324 3 CG321 4 CG321 5 NG3P2 6 OG3C61 7 HGA2 8 HGA2 9 HGA2 10 HGA2 11 HGA2 12 HGA2 13 HGA2 14 HGA2 15 HGP2 16 HGP2
@<TRIPOS>MOLECULE
morpholine
 16 16 0 0 0
****
USER_CHARGES
INVALID_CHARGES
Pose:  38 Cluster:  38 Fr_nu: 576848 TotEn:   -32.88
@<TRIPOS>ATOM
      1 C1        -87.3585   -6.1074  -33.3914 C.3    1 LIG       0.20900
      2 C2        -87.7423   -8.3445  -34.4008 C.3    1 LIG       0.20900
      3 C3        -85.9253   -6.5369  -33.1344 C.3    1 LIG      -0.03300
      4 C4        -86.2900   -8.6640  -34.0950 C.3    1 LIG      -0.03300
      5 N1        -87.8698   -6.8656  -34.5734 N.4    1 LIG      -0.45600
      6 O1        -85.8521   -7.9506  -32.9364 O.3    1 LIG      -0.27400
      7 H1        -88.0162   -6.3553  -32.5519 H      1 LIG       0.09000
      8 H2        -87.4359   -5.0424  -33.6261 H      1 LIG       0.09000
      9 H3        -88.0842   -8.8140  -35.3269 H      1 LIG       0.09000
     10 H4        -88.4039   -8.6214  -33.5739 H      1 LIG       0.09000
     11 H5        -85.2603   -6.2452  -33.9560 H      1 LIG       0.09000
     12 H6        -85.5530   -6.0564  -32.2241 H      1 LIG       0.09000
     13 H7        -86.1822   -9.7328  -33.8852 H      1 LIG       0.09000
     14 H8        -85.6360   -8.4259  -34.9425 H      1 LIG       0.09000
     15 H9        -88.8558   -6.6215  -34.7391 H      1 LIG       0.32900
     16 H10       -87.3618   -6.5712  -35.4193 H      1 LIG       0.32900
@<TRIPOS>BOND
      1       1       3 1
      2       1       5 1
      3       2       4 1
      4       2       5 1
      5       3       6 1
      6       4       6 1
      7       1       7 1
      8       1       8 1
      9       2       9 1
     10       2      10 1
     11       3      11 1
     12       3      12 1
     13       4      13 1
     14       4      14 1
     15       5      15 1
     16       5      16 1
@<TRIPOS>ALT_TYPE
CGenFF_4.0_ALT_TYPE_SET
CGenFF_4.0 1 CG324 2 CG324 3 CG321 4 CG321 5 NG3P2 6 OG3C61 7 HGA2 8 HGA2 9 HGA2 10 HGA2 11 HGA2 12 HGA2 13 HGA2 14 HGA2 15 HGP2 16 HGP2
@<TRIPOS>MOLECULE
morpholine
 16 16 0 0 0
****
USER_CHARGES
INVALID_CHARGES
Pose:  39 Cluster:  39 Fr_nu: 432166 TotEn:   -32.73
@<TRIPOS>ATOM
      1 C1        -82.4664  -10.9741  -30.8576 C.3    1 LIG       0.20900
      2 C2        -82.1094  -11.9261  -28.5911 C.3    1 LIG       0.20900
      3 C3        -81.1573  -10.2256  -30.6828 C.3    1 LIG      -0.03300
      4 C4        -80.8173  -11.1315  -28.5277 C.3    1 LIG      -0.03300
      5 N1        -82.4114  -12.2146  -30.0260 N.4    1 LIG      -0.45600
      6 O1        -80.9250   -9.9352  -29.3026 O.3    1 LIG      -0.27400
      7 H1        -83.3211  -10.3926  -30.4966 H      1 LIG       0.09000
      8 H2        -82.6329  -11.2807  -31.8938 H      1 LIG       0.09000
      9 H3        -82.0324  -12.8852  -28.0724 H      1 LIG       0.09000
     10 H4        -82.9585  -11.3562  -28.2009 H      1 LIG       0.09000
     11 H5        -80.3092  -10.7903  -31.0881 H      1 LIG       0.09000
     12 H6        -81.2026   -9.2717  -31.2176 H      1 LIG       0.09000
     13 H7        -80.6136  -10.8378  -27.4932 H      1 LIG       0.09000
     14 H8        -79.9618  -11.7211  -28.8785 H      1 LIG       0.09000
     15 H9        -83.3074  -12.7162  -30.0957 H      1 LIG       0.32900
     16 H10       -81.7008  -12.8551  -30.4069 H      1 LIG       0.32900
@<TRIPOS>BOND
      1       1       3 1
      2       1       5 1
      3       2       4 1
      4       2       5 1
      5       3       6 1
      6       4       6 1
      7       1       7 1
      8       1       8 1
      9       2       9 1
     10       2      10 1
     11       3      11 1
     12       3      12 1
     13       4      13 1
     14       4      14 1
     15       5      15 1
     16       5      16 1
@<TRIPOS>ALT_TYPE
CGenFF_4.0_ALT_TYPE_SET
CGenFF_4.0 1 CG324 2 CG324 3 CG321 4 CG321 5 NG3P2 6 OG3C61 7 HGA2 8 HGA2 9 HGA2 10 HGA2 11 HGA2 12 HGA2 13 HGA2 14 HGA2 15 HGP2 16 HGP2
@<TRIPOS>MOLECULE
morpholine
 16 16 0 0 0
****
USER_CHARGES
INVALID_CHARGES
Pose:  40 Cluster:  40 Fr_nu: 279687 TotEn:   -32.38
@<TRIPOS>ATOM
      1 C1        -76.0349    6.8446  -38.8894 C.3    1 LIG       0.20900
      2 C2        -74.0360    6.4711  -40.3162 C.3    1 LIG       0.20900
      3 C3        -76.0479    8.2782  -39.3888 C.3    1 LIG      -0.03300
      4 C4        -74.1474    7.9228  -40.7462 C.3    1 LIG      -0.03300
      5 N1        -75.3990    5.9894  -39.9371 N.4    1 LIG      -0.45600
      6 O1        -74.7229    8.7127  -39.7031 O.3    1 LIG      -0.27400
      7 H1        -75.4297    6.7327  -37.9839 H      1 LIG       0.09000
      8 H2        -77.0426    6.4572  -38.7167 H      1 LIG       0.09000
      9 H3        -73.6720    5.8269  -41.1208 H      1 LIG       0.09000
     10 H4        -73.4052    6.3554  -39.4292 H      1 LIG       0.09000
     11 H5        -76.6925    8.3963  -40.2678 H      1 LIG       0.09000
     12 H6        -76.4349    8.9386  -38.6064 H      1 LIG       0.09000
     13 H7        -73.1509    8.3251  -40.9538 H      1 LIG       0.09000
     14 H8        -74.7440    8.0297  -41.6602 H      1 LIG       0.09000
     15 H9        -75.3404    5.0186  -39.6005 H      1 LIG       0.32900
     16 H10       -76.0004    5.9611  -40.7724 H      1 LIG       0.32900
@<TRIPOS>BOND
      1       1       3 1
      2       1       5 1
      3       2       4 1
      4       2       5 1
      5       3       6 1
      6       4       6 1
      7       1       7 1
      8       1       8 1
      9       2       9 1
     10       2      10 1
     11       3      11 1
     12       3      12 1
     13       4      13 1
     14       4      14 1
     15       5      15 1
     16       5      16 1
@<TRIPOS>ALT_TYPE
CGenFF_4.0_ALT_TYPE_SET
CGenFF_4.0 1 CG324 2 CG324 3 CG321 4 CG321 5 NG3P2 6 OG3C61 7 HGA2 8 HGA2 9 HGA2 10 HGA2 11 HGA2 12 HGA2 13 HGA2 14 HGA2 15 HGP2 16 HGP2
@<TRIPOS>MOLECULE
morpholine
 16 16 0 0 0
****
USER_CHARGES
INVALID_CHARGES
Pose:  41 Cluster:  41 Fr_nu: 277490 TotEn:   -32.28
@<TRIPOS>ATOM
      1 C1        -73.9067    6.5492  -40.7739 C.3    1 LIG       0.20900
      2 C2        -74.9878    6.3108  -38.5501 C.3    1 LIG       0.20900
      3 C3        -72.5682    6.4248  -40.0686 C.3    1 LIG      -0.03300
      4 C4        -73.5962    6.1973  -37.9539 C.3    1 LIG      -0.03300
      5 N1        -74.9326    5.8261  -39.9627 N.4    1 LIG      -0.45600
      6 O1        -72.6534    6.9341  -38.7357 O.3    1 LIG      -0.27400
      7 H1        -74.2379    7.5907  -40.8415 H      1 LIG       0.09000
      8 H2        -73.8946    6.0949  -41.7683 H      1 LIG       0.09000
      9 H3        -75.7180    5.6941  -38.0196 H      1 LIG       0.09000
     10 H4        -75.3318    7.3492  -38.5887 H      1 LIG       0.09000
     11 H5        -72.2168    5.3865  -40.0443 H      1 LIG       0.09000
     12 H6        -71.8143    7.0145  -40.5997 H      1 LIG       0.09000
     13 H7        -73.5903    6.6201  -36.9443 H      1 LIG       0.09000
     14 H8        -73.2729    5.1523  -37.8765 H      1 LIG       0.09000
     15 H9        -75.8575    5.9346  -40.4009 H      1 LIG       0.32900
     16 H10       -74.7334    4.8159  -39.9741 H      1 LIG       0.32900
@<TRIPOS>BOND
      1       1       3 1
      2       1       5 1
      3       2       4 1
      4       2       5 1
      5       3       6 1
      6       4       6 1
      7       1       7 1
      8       1       8 1
      9       2       9 1
     10       2      10 1
     11       3      11 1
     12       3      12 1
     13       4      13 1
     14       4      14 1
     15       5      15 1
     16       5      16 1
@<TRIPOS>ALT_TYPE
CGenFF_4.0_ALT_TYPE_SET
CGenFF_4.0 1 CG324 2 CG324 3 CG321 4 CG321 5 NG3P2 6 OG3C61 7 HGA2 8 HGA2 9 HGA2 10 HGA2 11 HGA2 12 HGA2 13 HGA2 14 HGA2 15 HGP2 16 HGP2
@<TRIPOS>MOLECULE
morpholine
 16 16 0 0 0
****
USER_CHARGES
INVALID_CHARGES
Pose:  42 Cluster:  42 Fr_nu: 289854 TotEn:   -31.82
@<TRIPOS>ATOM
      1 C1        -74.3025    6.1696  -39.9800 C.3    1 LIG       0.20900
      2 C2        -74.1219    7.5147  -42.0606 C.3    1 LIG       0.20900
      3 C3        -72.7994    6.3179  -39.8263 C.3    1 LIG      -0.03300
      4 C4        -72.6278    7.5977  -41.8045 C.3    1 LIG      -0.03300
      5 N1        -74.8133    7.3464  -40.7464 N.4    1 LIG      -0.45600
      6 O1        -72.1729    6.4368  -41.1056 O.3    1 LIG      -0.27400
      7 H1        -74.5682    5.2793  -40.5593 H      1 LIG       0.09000
      8 H2        -74.8180    6.1568  -39.0160 H      1 LIG       0.09000
      9 H3        -74.5144    8.4235  -42.5242 H      1 LIG       0.09000
     10 H4        -74.3842    6.6417  -42.6664 H      1 LIG       0.09000
     11 H5        -72.5379    7.1836  -39.2062 H      1 LIG       0.09000
     12 H6        -72.3881    5.4283  -39.3389 H      1 LIG       0.09000
     13 H7        -72.0907    7.6415  -42.7571 H      1 LIG       0.09000
     14 H8        -72.3640    8.4969  -41.2347 H      1 LIG       0.09000
     15 H9        -75.8258    7.2444  -40.9000 H      1 LIG       0.32900
     16 H10       -74.6995    8.2014  -40.1839 H      1 LIG       0.32900
@<TRIPOS>BOND
      1       1       3 1
      2       1       5 1
      3       2       4 1
      4       2       5 1
      5       3       6 1
      6       4       6 1
      7       1       7 1
      8       1       8 1
      9       2       9 1
     10       2      10 1
     11       3      11 1
     12       3      12 1
     13       4      13 1
     14       4      14 1
     15       5      15 1
     16       5      16 1
@<TRIPOS>ALT_TYPE
CGenFF_4.0_ALT_TYPE_SET
CGenFF_4.0 1 CG324 2 CG324 3 CG321 4 CG321 5 NG3P2 6 OG3C61 7 HGA2 8 HGA2 9 HGA2 10 HGA2 11 HGA2 12 HGA2 13 HGA2 14 HGA2 15 HGP2 16 HGP2
@<TRIPOS>MOLECULE
morpholine
 16 16 0 0 0
****
USER_CHARGES
INVALID_CHARGES
Pose:  43 Cluster:  43 Fr_nu: 397541 TotEn:   -31.81
@<TRIPOS>ATOM
      1 C1        -64.7389   -8.1142  -46.1983 C.3    1 LIG       0.20900
      2 C2        -65.1491   -7.9809  -43.7519 C.3    1 LIG       0.20900
      3 C3        -66.1697   -7.6493  -46.4018 C.3    1 LIG      -0.03300
      4 C4        -66.5596   -7.5217  -44.0753 C.3    1 LIG      -0.03300
      5 N1        -64.2577   -7.5877  -44.8851 N.4    1 LIG      -0.45600
      6 O1        -66.9964   -8.0782  -45.3174 O.3    1 LIG      -0.27400
      7 H1        -64.6676   -9.2054  -46.1434 H      1 LIG       0.09000
      8 H2        -64.0659   -7.7333  -46.9711 H      1 LIG       0.09000
      9 H3        -64.7569   -7.5099  -42.8468 H      1 LIG       0.09000
     10 H4        -65.0842   -9.0701  -43.6659 H      1 LIG       0.09000
     11 H5        -66.2321   -6.5593  -46.5037 H      1 LIG       0.09000
     12 H6        -66.5742   -8.0887  -47.3190 H      1 LIG       0.09000
     13 H7        -67.2487   -7.8669  -43.2982 H      1 LIG       0.09000
     14 H8        -66.6298   -6.4281  -44.1174 H      1 LIG       0.09000
     15 H9        -63.3028   -7.9277  -44.7066 H      1 LIG       0.32900
     16 H10       -64.1865   -6.5614  -44.9290 H      1 LIG       0.32900
@<TRIPOS>BOND
      1       1       3 1
      2       1       5 1
      3       2       4 1
      4       2       5 1
      5       3       6 1
      6       4       6 1
      7       1       7 1
      8       1       8 1
      9       2       9 1
     10       2      10 1
     11       3      11 1
     12       3      12 1
     13       4      13 1
     14       4      14 1
     15       5      15 1
     16       5      16 1
@<TRIPOS>ALT_TYPE
CGenFF_4.0_ALT_TYPE_SET
CGenFF_4.0 1 CG324 2 CG324 3 CG321 4 CG321 5 NG3P2 6 OG3C61 7 HGA2 8 HGA2 9 HGA2 10 HGA2 11 HGA2 12 HGA2 13 HGA2 14 HGA2 15 HGP2 16 HGP2
@<TRIPOS>MOLECULE
morpholine
 16 16 0 0 0
****
USER_CHARGES
INVALID_CHARGES
Pose:  44 Cluster:  44 Fr_nu: 157638 TotEn:   -31.39
@<TRIPOS>ATOM
      1 C1        -62.0954    9.3929  -33.0669 C.3    1 LIG       0.20900
      2 C2        -63.3626    8.8287  -31.0061 C.3    1 LIG       0.20900
      3 C3        -62.2082   10.8520  -32.6635 C.3    1 LIG      -0.03300
      4 C4        -63.4126   10.3156  -30.7033 C.3    1 LIG      -0.03300
      5 N1        -62.1435    8.5592  -31.8275 N.4    1 LIG      -0.45600
      6 O1        -63.4049   11.0751  -31.9141 O.3    1 LIG      -0.27400
      7 H1        -62.9370    9.0751  -33.6910 H      1 LIG       0.09000
      8 H2        -61.1509    9.1749  -33.5726 H      1 LIG       0.09000
      9 H3        -63.2880    8.2230  -30.0992 H      1 LIG       0.09000
     10 H4        -64.2205    8.5048  -31.6036 H      1 LIG       0.09000
     11 H5        -61.3408   11.1800  -32.0784 H      1 LIG       0.09000
     12 H6        -62.2574   11.4803  -33.5585 H      1 LIG       0.09000
     13 H7        -64.3380   10.5539  -30.1697 H      1 LIG       0.09000
     14 H8        -62.5750   10.6278  -30.0680 H      1 LIG       0.09000
     15 H9        -62.1123    7.5623  -32.0814 H      1 LIG       0.32900
     16 H10       -61.3005    8.7314  -31.2619 H      1 LIG       0.32900
@<TRIPOS>BOND
      1       1       3 1
      2       1       5 1
      3       2       4 1
      4       2       5 1
      5       3       6 1
      6       4       6 1
      7       1       7 1
      8       1       8 1
      9       2       9 1
     10       2      10 1
     11       3      11 1
     12       3      12 1
     13       4      13 1
     14       4      14 1
     15       5      15 1
     16       5      16 1
@<TRIPOS>ALT_TYPE
CGenFF_4.0_ALT_TYPE_SET
CGenFF_4.0 1 CG324 2 CG324 3 CG321 4 CG321 5 NG3P2 6 OG3C61 7 HGA2 8 HGA2 9 HGA2 10 HGA2 11 HGA2 12 HGA2 13 HGA2 14 HGA2 15 HGP2 16 HGP2
@<TRIPOS>MOLECULE
morpholine
 16 16 0 0 0
****
USER_CHARGES
INVALID_CHARGES
Pose:  45 Cluster:  45 Fr_nu: 166258 TotEn:   -30.80
@<TRIPOS>ATOM
      1 C1        -63.2339    9.1455  -29.1496 C.3    1 LIG       0.20900
      2 C2        -63.1807    9.0811  -31.6323 C.3    1 LIG       0.20900
      3 C3        -64.7333    8.9242  -29.2369 C.3    1 LIG      -0.03300
      4 C4        -64.6826    8.8621  -31.5979 C.3    1 LIG      -0.03300
      5 N1        -62.6006    8.5460  -30.3633 N.4    1 LIG      -0.45600
      6 O1        -65.2543    9.4837  -30.4447 O.3    1 LIG      -0.27400
      7 H1        -62.9769   10.2098  -29.1555 H      1 LIG       0.09000
      8 H2        -62.7937    8.6587  -28.2753 H      1 LIG       0.09000
      9 H3        -62.7032    8.5513  -32.4607 H      1 LIG       0.09000
     10 H4        -62.9241   10.1444  -31.6700 H      1 LIG       0.09000
     11 H5        -64.9906    7.8597  -29.1832 H      1 LIG       0.09000
     12 H6        -65.2302    9.4250  -28.4000 H      1 LIG       0.09000
     13 H7        -65.1434    9.3164  -32.4806 H      1 LIG       0.09000
     14 H8        -64.9366    7.7953  -31.6045 H      1 LIG       0.09000
     15 H9        -61.5869    8.7230  -30.3459 H      1 LIG       0.32900
     16 H10       -62.7072    7.5221  -30.3390 H      1 LIG       0.32900
@<TRIPOS>BOND
      1       1       3 1
      2       1       5 1
      3       2       4 1
      4       2       5 1
      5       3       6 1
      6       4       6 1
      7       1       7 1
      8       1       8 1
      9       2       9 1
     10       2      10 1
     11       3      11 1
     12       3      12 1
     13       4      13 1
     14       4      14 1
     15       5      15 1
     16       5      16 1
@<TRIPOS>ALT_TYPE
CGenFF_4.0_ALT_TYPE_SET
CGenFF_4.0 1 CG324 2 CG324 3 CG321 4 CG321 5 NG3P2 6 OG3C61 7 HGA2 8 HGA2 9 HGA2 10 HGA2 11 HGA2 12 HGA2 13 HGA2 14 HGA2 15 HGP2 16 HGP2
@<TRIPOS>MOLECULE
morpholine
 16 16 0 0 0
****
USER_CHARGES
INVALID_CHARGES
Pose:  46 Cluster:  46 Fr_nu: 1139739 TotEn:   -30.74
@<TRIPOS>ATOM
      1 C1        -75.3663  -27.5428  -46.2063 C.3    1 LIG       0.20900
      2 C2        -74.2737  -28.8391  -48.0219 C.3    1 LIG       0.20900
      3 C3        -74.1494  -27.8366  -45.3475 C.3    1 LIG      -0.03300
      4 C4        -73.1100  -29.0687  -47.0743 C.3    1 LIG      -0.03300
      5 N1        -74.9430  -27.5589  -47.6394 N.4    1 LIG      -0.45600
      6 O1        -73.5623  -29.0859  -45.7185 O.3    1 LIG      -0.27400
      7 H1        -76.1377  -28.3123  -46.0988 H      1 LIG       0.09000
      8 H2        -75.7900  -26.5562  -46.0002 H      1 LIG       0.09000
      9 H3        -73.9494  -28.7425  -49.0613 H      1 LIG       0.09000
     10 H4        -75.0303  -29.6255  -47.9370 H      1 LIG       0.09000
     11 H5        -73.3987  -27.0407  -45.4208 H      1 LIG       0.09000
     12 H6        -74.4476  -27.9111  -44.2969 H      1 LIG       0.09000
     13 H7        -72.6498  -30.0400  -47.2814 H      1 LIG       0.09000
     14 H8        -72.3338  -28.3032  -47.1934 H      1 LIG       0.09000
     15 H9        -75.7626  -27.4047  -48.2425 H      1 LIG       0.32900
     16 H10       -74.3081  -26.7689  -47.8215 H      1 LIG       0.32900
@<TRIPOS>BOND
      1       1       3 1
      2       1       5 1
      3       2       4 1
      4       2       5 1
      5       3       6 1
      6       4       6 1
      7       1       7 1
      8       1       8 1
      9       2       9 1
     10       2      10 1
     11       3      11 1
     12       3      12 1
     13       4      13 1
     14       4      14 1
     15       5      15 1
     16       5      16 1
@<TRIPOS>ALT_TYPE
CGenFF_4.0_ALT_TYPE_SET
CGenFF_4.0 1 CG324 2 CG324 3 CG321 4 CG321 5 NG3P2 6 OG3C61 7 HGA2 8 HGA2 9 HGA2 10 HGA2 11 HGA2 12 HGA2 13 HGA2 14 HGA2 15 HGP2 16 HGP2
@<TRIPOS>MOLECULE
morpholine
 16 16 0 0 0
****
USER_CHARGES
INVALID_CHARGES
Pose:  47 Cluster:  47 Fr_nu: 303989 TotEn:   -30.35
@<TRIPOS>ATOM
      1 C1        -64.7698   -8.0838  -47.3600 C.3    1 LIG       0.20900
      2 C2        -64.9653   -7.9490  -44.8872 C.3    1 LIG       0.20900
      3 C3        -66.1503   -7.4577  -47.4421 C.3    1 LIG      -0.03300
      4 C4        -66.3359   -7.3288  -45.0906 C.3    1 LIG      -0.03300
      5 N1        -64.1285   -7.6382  -46.0858 N.4    1 LIG      -0.45600
      6 O1        -66.9309   -7.8104  -46.2977 O.3    1 LIG      -0.27400
      7 H1        -64.8185   -9.1769  -47.3206 H      1 LIG       0.09000
      8 H2        -64.1219   -7.7672  -48.1817 H      1 LIG       0.09000
      9 H3        -64.4510   -7.5413  -44.0130 H      1 LIG       0.09000
     10 H4        -65.0175   -9.0400  -44.8163 H      1 LIG       0.09000
     11 H5        -66.0967   -6.3660  -47.5291 H      1 LIG       0.09000
     12 H6        -66.6741   -7.8325  -48.3271 H      1 LIG       0.09000
     13 H7        -66.9953   -7.6082  -44.2629 H      1 LIG       0.09000
     14 H8        -66.2848   -6.2336  -45.1173 H      1 LIG       0.09000
     15 H9        -63.2071   -8.0864  -45.9887 H      1 LIG       0.32900
     16 H10       -63.9452   -6.6258  -46.1264 H      1 LIG       0.32900
@<TRIPOS>BOND
      1       1       3 1
      2       1       5 1
      3       2       4 1
      4       2       5 1
      5       3       6 1
      6       4       6 1
      7       1       7 1
      8       1       8 1
      9       2       9 1
     10       2      10 1
     11       3      11 1
     12       3      12 1
     13       4      13 1
     14       4      14 1
     15       5      15 1
     16       5      16 1
@<TRIPOS>ALT_TYPE
CGenFF_4.0_ALT_TYPE_SET
CGenFF_4.0 1 CG324 2 CG324 3 CG321 4 CG321 5 NG3P2 6 OG3C61 7 HGA2 8 HGA2 9 HGA2 10 HGA2 11 HGA2 12 HGA2 13 HGA2 14 HGA2 15 HGP2 16 HGP2
@<TRIPOS>MOLECULE
morpholine
 16 16 0 0 0
****
USER_CHARGES
INVALID_CHARGES
Pose:  48 Cluster:  48 Fr_nu: 1228663 TotEn:   -27.48
@<TRIPOS>ATOM
      1 C1        -74.0083  -26.1822  -44.8692 C.3    1 LIG       0.20900
      2 C2        -75.4052  -27.6935  -46.2606 C.3    1 LIG       0.20900
      3 C3        -72.9308  -27.2512  -44.8985 C.3    1 LIG      -0.03300
      4 C4        -74.2588  -28.6881  -46.2223 C.3    1 LIG      -0.03300
      5 N1        -74.8381  -26.3196  -46.1046 N.4    1 LIG      -0.45600
      6 O1        -73.5154  -28.5510  -45.0092 O.3    1 LIG      -0.27400
      7 H1        -74.6875  -26.3096  -44.0199 H      1 LIG       0.09000
      8 H2        -73.5897  -25.1723  -44.8657 H      1 LIG       0.09000
      9 H3        -75.9457  -27.7197  -47.2104 H      1 LIG       0.09000
     10 H4        -76.1015  -27.8410  -45.4291 H      1 LIG       0.09000
     11 H5        -72.2246  -27.0937  -45.7223 H      1 LIG       0.09000
     12 H6        -72.3587  -27.2251  -43.9657 H      1 LIG       0.09000
     13 H7        -74.6529  -29.7087  -46.2547 H      1 LIG       0.09000
     14 H8        -73.5876  -28.5655  -47.0809 H      1 LIG       0.09000
     15 H9        -75.6028  -25.6311  -46.0843 H      1 LIG       0.32900
     16 H10       -74.2702  -26.0841  -46.9306 H      1 LIG       0.32900
@<TRIPOS>BOND
      1       1       3 1
      2       1       5 1
      3       2       4 1
      4       2       5 1
      5       3       6 1
      6       4       6 1
      7       1       7 1
      8       1       8 1
      9       2       9 1
     10       2      10 1
     11       3      11 1
     12       3      12 1
     13       4      13 1
     14       4      14 1
     15       5      15 1
     16       5      16 1
@<TRIPOS>ALT_TYPE
CGenFF_4.0_ALT_TYPE_SET
CGenFF_4.0 1 CG324 2 CG324 3 CG321 4 CG321 5 NG3P2 6 OG3C61 7 HGA2 8 HGA2 9 HGA2 10 HGA2 11 HGA2 12 HGA2 13 HGA2 14 HGA2 15 HGP2 16 HGP2
@<TRIPOS>MOLECULE
morpholine
 16 16 0 0 0
****
USER_CHARGES
INVALID_CHARGES
Pose:  49 Cluster:  49 Fr_nu: 1340759 TotEn:   -27.09
@<TRIPOS>ATOM
      1 C1        -56.5610    3.4888  -18.3886 C.3    1 LIG       0.20900
      2 C2        -56.0110    5.4864  -19.7590 C.3    1 LIG       0.20900
      3 C3        -57.9719    4.0359  -18.2676 C.3    1 LIG      -0.03300
      4 C4        -57.4491    5.9352  -19.5714 C.3    1 LIG      -0.03300
      5 N1        -55.9699    3.9955  -19.6642 N.4    1 LIG      -0.45600
      6 O1        -57.9635    5.4642  -18.3237 O.3    1 LIG      -0.27400
      7 H1        -55.9138    3.8448  -17.5804 H      1 LIG       0.09000
      8 H2        -56.5425    2.3964  -18.4295 H      1 LIG       0.09000
      9 H3        -55.6142    5.7643  -20.7389 H      1 LIG       0.09000
     10 H4        -55.3578    5.8684  -18.9681 H      1 LIG       0.09000
     11 H5        -58.6295    3.6404  -19.0508 H      1 LIG       0.09000
     12 H6        -58.3992    3.7461  -17.3024 H      1 LIG       0.09000
     13 H7        -57.4969    7.0286  -19.5568 H      1 LIG       0.09000
     14 H8        -58.0918    5.5872  -20.3890 H      1 LIG       0.09000
     15 H9        -54.9965    3.6715  -19.7456 H      1 LIG       0.32900
     16 H10       -56.4704    3.5843  -20.4647 H      1 LIG       0.32900
@<TRIPOS>BOND
      1       1       3 1
      2       1       5 1
      3       2       4 1
      4       2       5 1
      5       3       6 1
      6       4       6 1
      7       1       7 1
      8       1       8 1
      9       2       9 1
     10       2      10 1
     11       3      11 1
     12       3      12 1
     13       4      13 1
     14       4      14 1
     15       5      15 1
     16       5      16 1
@<TRIPOS>ALT_TYPE
CGenFF_4.0_ALT_TYPE_SET
CGenFF_4.0 1 CG324 2 CG324 3 CG321 4 CG321 5 NG3P2 6 OG3C61 7 HGA2 8 HGA2 9 HGA2 10 HGA2 11 HGA2 12 HGA2 13 HGA2 14 HGA2 15 HGP2 16 HGP2
@<TRIPOS>MOLECULE
morpholine
 16 16 0 0 0
****
USER_CHARGES
INVALID_CHARGES
Pose:  50 Cluster:  50 Fr_nu: 365264 TotEn:   -25.18
@<TRIPOS>ATOM
      1 C1        -61.4690  -20.2747  -39.3170 C.3    1 LIG       0.20900
      2 C2        -61.7054  -22.7443  -39.4456 C.3    1 LIG       0.20900
      3 C3        -59.9839  -20.4651  -39.5674 C.3    1 LIG      -0.03300
      4 C4        -60.2087  -22.8134  -39.6905 C.3    1 LIG      -0.03300
      5 N1        -62.1993  -21.4220  -39.9366 N.4    1 LIG      -0.45600
      6 O1        -59.5440  -21.7226  -39.0492 O.3    1 LIG      -0.27400
      7 H1        -61.7088  -20.2910  -38.2488 H      1 LIG       0.09000
      8 H2        -61.8516  -19.3576  -39.7727 H      1 LIG       0.09000
      9 H3        -62.2509  -23.5207  -39.9882 H      1 LIG       0.09000
     10 H4        -61.9471  -22.7923  -38.3791 H      1 LIG       0.09000
     11 H5        -59.7404  -20.4011  -40.6346 H      1 LIG       0.09000
     12 H6        -59.4189  -19.6807  -39.0539 H      1 LIG       0.09000
     13 H7        -59.8068  -23.7396  -39.2679 H      1 LIG       0.09000
     14 H8        -59.9731  -22.8093  -40.7615 H      1 LIG       0.09000
     15 H9        -63.2060  -21.3356  -39.7410 H      1 LIG       0.32900
     16 H10       -62.1076  -21.3775  -40.9613 H      1 LIG       0.32900
@<TRIPOS>BOND
      1       1       3 1
      2       1       5 1
      3       2       4 1
      4       2       5 1
      5       3       6 1
      6       4       6 1
      7       1       7 1
      8       1       8 1
      9       2       9 1
     10       2      10 1
     11       3      11 1
     12       3      12 1
     13       4      13 1
     14       4      14 1
     15       5      15 1
     16       5      16 1
@<TRIPOS>ALT_TYPE
CGenFF_4.0_ALT_TYPE_SET
CGenFF_4.0 1 CG324 2 CG324 3 CG321 4 CG321 5 NG3P2 6 OG3C61 7 HGA2 8 HGA2 9 HGA2 10 HGA2 11 HGA2 12 HGA2 13 HGA2 14 HGA2 15 HGP2 16 HGP2
@<TRIPOS>MOLECULE
morpholine
 16 16 0 0 0
****
USER_CHARGES
INVALID_CHARGES
Pose:  51 Cluster:  51 Fr_nu: 911810 TotEn:   -24.76
@<TRIPOS>ATOM
      1 C1        -60.7508  -20.3691  -40.1028 C.3    1 LIG       0.20900
      2 C2        -62.4475  -22.0658  -39.4599 C.3    1 LIG       0.20900
      3 C3        -60.5147  -20.1331  -38.6218 C.3    1 LIG      -0.03300
      4 C4        -62.1276  -21.7471  -38.0104 C.3    1 LIG      -0.03300
      5 N1        -61.2348  -21.7716  -40.2822 N.4    1 LIG      -0.45600
      6 O1        -61.7074  -20.3876  -37.8761 O.3    1 LIG      -0.27400
      7 H1        -61.5327  -19.7145  -40.5015 H      1 LIG       0.09000
      8 H2        -59.8354  -20.2601  -40.6905 H      1 LIG       0.09000
      9 H3        -62.6967  -23.1198  -39.6076 H      1 LIG       0.09000
     10 H4        -63.2509  -21.4327  -39.8492 H      1 LIG       0.09000
     11 H5        -59.6992  -20.7562  -38.2361 H      1 LIG       0.09000
     12 H6        -60.2372  -19.0877  -38.4538 H      1 LIG       0.09000
     13 H7        -63.0240  -21.8780  -37.3960 H      1 LIG       0.09000
     14 H8        -61.3530  -22.4127  -37.6109 H      1 LIG       0.09000
     15 H9        -61.4430  -21.9397  -41.2760 H      1 LIG       0.32900
     16 H10       -60.4828  -22.4310  -40.0375 H      1 LIG       0.32900
@<TRIPOS>BOND
      1       1       3 1
      2       1       5 1
      3       2       4 1
      4       2       5 1
      5       3       6 1
      6       4       6 1
      7       1       7 1
      8       1       8 1
      9       2       9 1
     10       2      10 1
     11       3      11 1
     12       3      12 1
     13       4      13 1
     14       4      14 1
     15       5      15 1
     16       5      16 1
@<TRIPOS>ALT_TYPE
CGenFF_4.0_ALT_TYPE_SET
CGenFF_4.0 1 CG324 2 CG324 3 CG321 4 CG321 5 NG3P2 6 OG3C61 7 HGA2 8 HGA2 9 HGA2 10 HGA2 11 HGA2 12 HGA2 13 HGA2 14 HGA2 15 HGP2 16 HGP2
@<TRIPOS>MOLECULE
morpholine
 16 16 0 0 0
****
USER_CHARGES
INVALID_CHARGES
Pose:  52 Cluster:  52 Fr_nu: 114888 TotEn:   -24.52
@<TRIPOS>ATOM
      1 C1        -63.5401   -2.4196  -24.6116 C.3    1 LIG       0.20900
      2 C2        -65.1421   -1.8531  -26.4237 C.3    1 LIG       0.20900
      3 C3        -64.5050   -1.7670  -23.6380 C.3    1 LIG      -0.03300
      4 C4        -66.0288   -1.2291  -25.3611 C.3    1 LIG      -0.03300
      5 N1        -64.3235   -2.9248  -25.7797 N.4    1 LIG      -0.45600
      6 O1        -65.2396   -0.7235  -24.2820 O.3    1 LIG      -0.27400
      7 H1        -62.8130   -1.7035  -25.0082 H      1 LIG       0.09000
      8 H2        -63.0212   -3.2745  -24.1699 H      1 LIG       0.09000
      9 H3        -65.7207   -2.3190  -27.2256 H      1 LIG       0.09000
     10 H4        -64.4361   -1.1292  -26.8428 H      1 LIG       0.09000
     11 H5        -65.2017   -2.4957  -23.2066 H      1 LIG       0.09000
     12 H6        -63.9473   -1.3162  -22.8111 H      1 LIG       0.09000
     13 H7        -66.5822   -0.3869  -25.7885 H      1 LIG       0.09000
     14 H8        -66.7637   -1.9456  -24.9750 H      1 LIG       0.09000
     15 H9        -63.6826   -3.3332  -26.4737 H      1 LIG       0.32900
     16 H10       -64.9374   -3.6944  -25.4776 H      1 LIG       0.32900
@<TRIPOS>BOND
      1       1       3 1
      2       1       5 1
      3       2       4 1
      4       2       5 1
      5       3       6 1
      6       4       6 1
      7       1       7 1
      8       1       8 1
      9       2       9 1
     10       2      10 1
     11       3      11 1
     12       3      12 1
     13       4      13 1
     14       4      14 1
     15       5      15 1
     16       5      16 1
@<TRIPOS>ALT_TYPE
CGenFF_4.0_ALT_TYPE_SET
CGenFF_4.0 1 CG324 2 CG324 3 CG321 4 CG321 5 NG3P2 6 OG3C61 7 HGA2 8 HGA2 9 HGA2 10 HGA2 11 HGA2 12 HGA2 13 HGA2 14 HGA2 15 HGP2 16 HGP2
@<TRIPOS>MOLECULE
morpholine
 16 16 0 0 0
****
USER_CHARGES
INVALID_CHARGES
Pose:  53 Cluster:  53 Fr_nu: 1345388 TotEn:   -24.48
@<TRIPOS>ATOM
      1 C1        -57.0670    4.8248  -19.1886 C.3    1 LIG       0.20900
      2 C2        -54.8477    4.2380  -18.2394 C.3    1 LIG       0.20900
      3 C3        -56.3935    5.9970  -19.8792 C.3    1 LIG      -0.03300
      4 C4        -54.2828    5.4385  -18.9772 C.3    1 LIG      -0.03300
      5 N1        -56.0470    3.7514  -18.9864 N.4    1 LIG      -0.45600
      6 O1        -55.2767    6.4566  -19.1146 O.3    1 LIG      -0.27400
      7 H1        -57.4389    5.0947  -18.1948 H      1 LIG       0.09000
      8 H2        -57.8761    4.3999  -19.7886 H      1 LIG       0.09000
      9 H3        -54.1353    3.4105  -18.1870 H      1 LIG       0.09000
     10 H4        -55.1907    4.5012  -17.2338 H      1 LIG       0.09000
     11 H5        -56.0643    5.7371  -20.8923 H      1 LIG       0.09000
     12 H6        -57.0988    6.8296  -19.9664 H      1 LIG       0.09000
     13 H7        -53.4501    5.8644  -18.4087 H      1 LIG       0.09000
     14 H8        -53.9002    5.1622  -19.9671 H      1 LIG       0.09000
     15 H9        -56.4724    2.9630  -18.4798 H      1 LIG       0.32900
     16 H10       -55.7562    3.3743  -19.8994 H      1 LIG       0.32900
@<TRIPOS>BOND
      1       1       3 1
      2       1       5 1
      3       2       4 1
      4       2       5 1
      5       3       6 1
      6       4       6 1
      7       1       7 1
      8       1       8 1
      9       2       9 1
     10       2      10 1
     11       3      11 1
     12       3      12 1
     13       4      13 1
     14       4      14 1
     15       5      15 1
     16       5      16 1
@<TRIPOS>ALT_TYPE
CGenFF_4.0_ALT_TYPE_SET
CGenFF_4.0 1 CG324 2 CG324 3 CG321 4 CG321 5 NG3P2 6 OG3C61 7 HGA2 8 HGA2 9 HGA2 10 HGA2 11 HGA2 12 HGA2 13 HGA2 14 HGA2 15 HGP2 16 HGP2
@<TRIPOS>MOLECULE
morpholine
 16 16 0 0 0
****
USER_CHARGES
INVALID_CHARGES
Pose:  54 Cluster:  54 Fr_nu: 816667 TotEn:   -24.12
@<TRIPOS>ATOM
      1 C1        -61.6705  -21.9020  -39.3245 C.3    1 LIG       0.20900
      2 C2        -59.9528  -20.3034  -40.1399 C.3    1 LIG       0.20900
      3 C3        -61.0968  -21.7134  -37.9317 C.3    1 LIG      -0.03300
      4 C4        -59.4639  -20.1925  -38.7069 C.3    1 LIG      -0.03300
      5 N1        -61.4036  -20.6608  -40.1130 N.4    1 LIG      -0.45600
      6 O1        -59.7012  -21.4117  -37.9996 O.3    1 LIG      -0.27400
      7 H1        -61.1831  -22.7237  -39.8594 H      1 LIG       0.09000
      8 H2        -62.7529  -22.0548  -39.3093 H      1 LIG       0.09000
      9 H3        -59.8569  -19.3607  -40.6851 H      1 LIG       0.09000
     10 H4        -59.4430  -21.1046  -40.6842 H      1 LIG       0.09000
     11 H5        -61.6184  -20.9213  -37.3813 H      1 LIG       0.09000
     12 H6        -61.2068  -22.6391  -37.3581 H      1 LIG       0.09000
     13 H7        -58.3848  -20.0095  -38.6970 H      1 LIG       0.09000
     14 H8        -59.9450  -19.3609  -38.1781 H      1 LIG       0.09000
     15 H9        -61.7464  -20.7838  -41.0756 H      1 LIG       0.32900
     16 H10       -61.9453  -19.8783  -39.7200 H      1 LIG       0.32900
@<TRIPOS>BOND
      1       1       3 1
      2       1       5 1
      3       2       4 1
      4       2       5 1
      5       3       6 1
      6       4       6 1
      7       1       7 1
      8       1       8 1
      9       2       9 1
     10       2      10 1
     11       3      11 1
     12       3      12 1
     13       4      13 1
     14       4      14 1
     15       5      15 1
     16       5      16 1
@<TRIPOS>ALT_TYPE
CGenFF_4.0_ALT_TYPE_SET
CGenFF_4.0 1 CG324 2 CG324 3 CG321 4 CG321 5 NG3P2 6 OG3C61 7 HGA2 8 HGA2 9 HGA2 10 HGA2 11 HGA2 12 HGA2 13 HGA2 14 HGA2 15 HGP2 16 HGP2
@<TRIPOS>MOLECULE
morpholine
 16 16 0 0 0
****
USER_CHARGES
INVALID_CHARGES
Pose:  55 Cluster:  55 Fr_nu: 1345377 TotEn:   -24.06
@<TRIPOS>ATOM
      1 C1        -54.8050    4.6745  -18.3330 C.3    1 LIG       0.20900
      2 C2        -56.8382    5.2498  -19.6391 C.3    1 LIG       0.20900
      3 C3        -55.6523    3.6710  -17.5717 C.3    1 LIG      -0.03300
      4 C4        -57.5857    4.2175  -18.8142 C.3    1 LIG      -0.03300
      5 N1        -55.3986    4.8525  -19.6930 N.4    1 LIG      -0.45600
      6 O1        -57.0124    4.1064  -17.5096 O.3    1 LIG      -0.27400
      7 H1        -54.8122    5.6603  -17.8567 H      1 LIG       0.09000
      8 H2        -53.7758    4.3306  -18.4666 H      1 LIG       0.09000
      9 H3        -57.2032    5.3019  -20.6682 H      1 LIG       0.09000
     10 H4        -56.8721    6.2423  -19.1788 H      1 LIG       0.09000
     11 H5        -55.6053    2.6734  -18.0243 H      1 LIG       0.09000
     12 H6        -55.2867    3.5830  -16.5437 H      1 LIG       0.09000
     13 H7        -58.6286    4.5261  -18.6916 H      1 LIG       0.09000
     14 H8        -57.5869    3.2344  -19.3003 H      1 LIG       0.09000
     15 H9        -54.8641    5.5625  -20.2119 H      1 LIG       0.32900
     16 H10       -55.3007    3.9794  -20.2300 H      1 LIG       0.32900
@<TRIPOS>BOND
      1       1       3 1
      2       1       5 1
      3       2       4 1
      4       2       5 1
      5       3       6 1
      6       4       6 1
      7       1       7 1
      8       1       8 1
      9       2       9 1
     10       2      10 1
     11       3      11 1
     12       3      12 1
     13       4      13 1
     14       4      14 1
     15       5      15 1
     16       5      16 1
@<TRIPOS>ALT_TYPE
CGenFF_4.0_ALT_TYPE_SET
CGenFF_4.0 1 CG324 2 CG324 3 CG321 4 CG321 5 NG3P2 6 OG3C61 7 HGA2 8 HGA2 9 HGA2 10 HGA2 11 HGA2 12 HGA2 13 HGA2 14 HGA2 15 HGP2 16 HGP2
@<TRIPOS>MOLECULE
morpholine
 16 16 0 0 0
****
USER_CHARGES
INVALID_CHARGES
Pose:  56 Cluster:  56 Fr_nu: 902516 TotEn:   -22.76
@<TRIPOS>ATOM
      1 C1        -62.9006   -1.9624  -24.8395 C.3    1 LIG       0.20900
      2 C2        -64.7290   -2.4601  -23.2331 C.3    1 LIG       0.20900
      3 C3        -62.2875   -1.0738  -23.7722 C.3    1 LIG      -0.03300
      4 C4        -64.0258   -1.5476  -22.2443 C.3    1 LIG      -0.03300
      5 N1        -63.7022   -3.0252  -24.1603 N.4    1 LIG      -0.45600
      6 O1        -63.3043   -0.5231  -22.9319 O.3    1 LIG      -0.27400
      7 H1        -63.5938   -1.4102  -25.4825 H      1 LIG       0.09000
      8 H2        -62.1422   -2.4619  -25.4483 H      1 LIG       0.09000
      9 H3        -65.2255   -3.3006  -22.7413 H      1 LIG       0.09000
     10 H4        -65.4451   -1.9135  -23.8548 H      1 LIG       0.09000
     11 H5        -61.5586   -1.6180  -23.1600 H      1 LIG       0.09000
     12 H6        -61.7613   -0.2382  -24.2444 H      1 LIG       0.09000
     13 H7        -64.7646   -1.0575  -21.6026 H      1 LIG       0.09000
     14 H8        -63.3417   -2.1060  -21.5940 H      1 LIG       0.09000
     15 H9        -64.1629   -3.6141  -24.8675 H      1 LIG       0.32900
     16 H10       -63.0736   -3.6525  -23.6391 H      1 LIG       0.32900
@<TRIPOS>BOND
      1       1       3 1
      2       1       5 1
      3       2       4 1
      4       2       5 1
      5       3       6 1
      6       4       6 1
      7       1       7 1
      8       1       8 1
      9       2       9 1
     10       2      10 1
     11       3      11 1
     12       3      12 1
     13       4      13 1
     14       4      14 1
     15       5      15 1
     16       5      16 1
@<TRIPOS>ALT_TYPE
CGenFF_4.0_ALT_TYPE_SET
CGenFF_4.0 1 CG324 2 CG324 3 CG321 4 CG321 5 NG3P2 6 OG3C61 7 HGA2 8 HGA2 9 HGA2 10 HGA2 11 HGA2 12 HGA2 13 HGA2 14 HGA2 15 HGP2 16 HGP2
@<TRIPOS>MOLECULE
morpholine
 16 16 0 0 0
****
USER_CHARGES
INVALID_CHARGES
Pose:  57 Cluster:  57 Fr_nu: 424670 TotEn:   -22.57
@<TRIPOS>ATOM
      1 C1        -65.1023   -1.9088  -23.3260 C.3    1 LIG       0.20900
      2 C2        -63.3744   -2.5166  -25.0040 C.3    1 LIG       0.20900
      3 C3        -65.9641   -1.4257  -24.4786 C.3    1 LIG      -0.03300
      4 C4        -64.3213   -2.0045  -26.0744 C.3    1 LIG      -0.03300
      5 N1        -64.1897   -2.9754  -23.8386 N.4    1 LIG      -0.45600
      6 O1        -65.1478   -0.9600  -25.5557 O.3    1 LIG      -0.27400
      7 H1        -64.4628   -1.1121  -22.9320 H      1 LIG       0.09000
      8 H2        -65.6968   -2.3454  -22.5191 H      1 LIG       0.09000
      9 H3        -62.7828   -3.3695  -25.3470 H      1 LIG       0.09000
     10 H4        -62.7134   -1.7274  -24.6323 H      1 LIG       0.09000
     11 H5        -66.6372   -2.2122  -24.8401 H      1 LIG       0.09000
     12 H6        -66.5857   -0.5871  -24.1492 H      1 LIG       0.09000
     13 H7        -63.7473   -1.5882  -26.9082 H      1 LIG       0.09000
     14 H8        -64.9515   -2.8074  -26.4753 H      1 LIG       0.09000
     15 H9        -63.5652   -3.2873  -23.0823 H      1 LIG       0.32900
     16 H10       -64.7409   -3.8028  -24.1066 H      1 LIG       0.32900
@<TRIPOS>BOND
      1       1       3 1
      2       1       5 1
      3       2       4 1
      4       2       5 1
      5       3       6 1
      6       4       6 1
      7       1       7 1
      8       1       8 1
      9       2       9 1
     10       2      10 1
     11       3      11 1
     12       3      12 1
     13       4      13 1
     14       4      14 1
     15       5      15 1
     16       5      16 1
@<TRIPOS>ALT_TYPE
CGenFF_4.0_ALT_TYPE_SET
CGenFF_4.0 1 CG324 2 CG324 3 CG321 4 CG321 5 NG3P2 6 OG3C61 7 HGA2 8 HGA2 9 HGA2 10 HGA2 11 HGA2 12 HGA2 13 HGA2 14 HGA2 15 HGP2 16 HGP2
@<TRIPOS>MOLECULE
morpholine
 16 16 0 0 0
****
USER_CHARGES
INVALID_CHARGES
Pose:  58 Cluster:  58 Fr_nu: 424803 TotEn:   -22.05
@<TRIPOS>ATOM
      1 C1        -65.8955   -1.4934  -25.1949 C.3    1 LIG       0.20900
      2 C2        -64.0832   -2.2458  -23.6716 C.3    1 LIG       0.20900
      3 C3        -65.0030   -1.8947  -26.3556 C.3    1 LIG      -0.03300
      4 C4        -63.2800   -2.6110  -24.9070 C.3    1 LIG      -0.03300
      5 N1        -65.5351   -2.3355  -24.0141 N.4    1 LIG      -0.45600
      6 O1        -63.6252   -1.7579  -26.0007 O.3    1 LIG      -0.27400
      7 H1        -65.7354   -0.4519  -24.8974 H      1 LIG       0.09000
      8 H2        -66.9541   -1.6634  -25.4085 H      1 LIG       0.09000
      9 H3        -63.8991   -2.9306  -22.8397 H      1 LIG       0.09000
     10 H4        -63.8993   -1.2142  -23.3555 H      1 LIG       0.09000
     11 H5        -65.1989   -2.9230  -26.6820 H      1 LIG       0.09000
     12 H6        -65.1904   -1.2373  -27.2105 H      1 LIG       0.09000
     13 H7        -62.2122   -2.4767  -24.7075 H      1 LIG       0.09000
     14 H8        -63.4333   -3.6581  -25.1947 H      1 LIG       0.09000
     15 H9        -66.0993   -2.0497  -23.2021 H      1 LIG       0.32900
     16 H10       -65.7867   -3.3167  -24.1993 H      1 LIG       0.32900
@<TRIPOS>BOND
      1       1       3 1
      2       1       5 1
      3       2       4 1
      4       2       5 1
      5       3       6 1
      6       4       6 1
      7       1       7 1
      8       1       8 1
      9       2       9 1
     10       2      10 1
     11       3      11 1
     12       3      12 1
     13       4      13 1
     14       4      14 1
     15       5      15 1
     16       5      16 1
@<TRIPOS>ALT_TYPE
CGenFF_4.0_ALT_TYPE_SET
CGenFF_4.0 1 CG324 2 CG324 3 CG321 4 CG321 5 NG3P2 6 OG3C61 7 HGA2 8 HGA2 9 HGA2 10 HGA2 11 HGA2 12 HGA2 13 HGA2 14 HGA2 15 HGP2 16 HGP2
@<TRIPOS>MOLECULE
morpholine
 16 16 0 0 0
****
USER_CHARGES
INVALID_CHARGES
Pose:  59 Cluster:  59 Fr_nu: 351784 TotEn:   -21.90
@<TRIPOS>ATOM
      1 C1        -63.3979   -2.5036  -24.1906 C.3    1 LIG       0.20900
      2 C2        -64.7918   -1.3772  -25.9109 C.3    1 LIG       0.20900
      3 C3        -62.7992   -1.1449  -23.8741 C.3    1 LIG      -0.03300
      4 C4        -64.1253   -0.0736  -25.5094 C.3    1 LIG      -0.03300
      5 N1        -64.7755   -2.2940  -24.7308 N.4    1 LIG      -0.45600
      6 O1        -62.7979   -0.3132  -25.0366 O.3    1 LIG      -0.27400
      7 H1        -62.8330   -3.0280  -24.9682 H      1 LIG       0.09000
      8 H2        -63.4862   -3.1343  -23.3020 H      1 LIG       0.09000
      9 H3        -65.8357   -1.2366  -26.2031 H      1 LIG       0.09000
     10 H4        -64.2442   -1.8863  -26.7103 H      1 LIG       0.09000
     11 H5        -63.3387   -0.6424  -23.0624 H      1 LIG       0.09000
     12 H6        -61.7597   -1.2647  -23.5528 H      1 LIG       0.09000
     13 H7        -64.0522    0.5878  -26.3784 H      1 LIG       0.09000
     14 H8        -64.7003    0.4547  -24.7394 H      1 LIG       0.09000
     15 H9        -65.1844   -3.2013  -24.9932 H      1 LIG       0.32900
     16 H10       -65.3834   -1.9157  -23.9907 H      1 LIG       0.32900
@<TRIPOS>BOND
      1       1       3 1
      2       1       5 1
      3       2       4 1
      4       2       5 1
      5       3       6 1
      6       4       6 1
      7       1       7 1
      8       1       8 1
      9       2       9 1
     10       2      10 1
     11       3      11 1
     12       3      12 1
     13       4      13 1
     14       4      14 1
     15       5      15 1
     16       5      16 1
@<TRIPOS>ALT_TYPE
CGenFF_4.0_ALT_TYPE_SET
CGenFF_4.0 1 CG324 2 CG324 3 CG321 4 CG321 5 NG3P2 6 OG3C61 7 HGA2 8 HGA2 9 HGA2 10 HGA2 11 HGA2 12 HGA2 13 HGA2 14 HGA2 15 HGP2 16 HGP2
@<TRIPOS>MOLECULE
morpholine
 16 16 0 0 0
****
USER_CHARGES
INVALID_CHARGES
Pose:  60 Cluster:  60 Fr_nu: 364501 TotEn:   -21.77
@<TRIPOS>ATOM
      1 C1        -59.4687  -20.7526  -39.2715 C.3    1 LIG       0.20900
      2 C2        -61.9318  -20.6165  -39.5638 C.3    1 LIG       0.20900
      3 C3        -59.7240  -21.5736  -38.0203 C.3    1 LIG      -0.03300
      4 C4        -62.0663  -21.4449  -38.2987 C.3    1 LIG      -0.03300
      5 N1        -60.6216  -20.9468  -40.2023 N.4    1 LIG      -0.45600
      6 O1        -60.9662  -21.2007  -37.4194 O.3    1 LIG      -0.27400
      7 H1        -59.4189  -19.6807  -39.0539 H      1 LIG       0.09000
      8 H2        -58.5647  -21.0703  -39.7979 H      1 LIG       0.09000
      9 H3        -62.7170  -20.8394  -40.2910 H      1 LIG       0.09000
     10 H4        -61.9137  -19.5434  -39.3490 H      1 LIG       0.09000
     11 H5        -59.7263  -22.6492  -38.2336 H      1 LIG       0.09000
     12 H6        -58.9332  -21.3857  -37.2872 H      1 LIG       0.09000
     13 H7        -62.9818  -21.1647  -37.7682 H      1 LIG       0.09000
     14 H8        -62.1282  -22.5169  -38.5213 H      1 LIG       0.09000
     15 H9        -60.4898  -20.3640  -41.0403 H      1 LIG       0.32900
     16 H10       -60.6358  -21.9205  -40.5370 H      1 LIG       0.32900
@<TRIPOS>BOND
      1       1       3 1
      2       1       5 1
      3       2       4 1
      4       2       5 1
      5       3       6 1
      6       4       6 1
      7       1       7 1
      8       1       8 1
      9       2       9 1
     10       2      10 1
     11       3      11 1
     12       3      12 1
     13       4      13 1
     14       4      14 1
     15       5      15 1
     16       5      16 1
@<TRIPOS>ALT_TYPE
CGenFF_4.0_ALT_TYPE_SET
CGenFF_4.0 1 CG324 2 CG324 3 CG321 4 CG321 5 NG3P2 6 OG3C61 7 HGA2 8 HGA2 9 HGA2 10 HGA2 11 HGA2 12 HGA2 13 HGA2 14 HGA2 15 HGP2 16 HGP2
@<TRIPOS>MOLECULE
morpholine
 16 16 0 0 0
****
USER_CHARGES
INVALID_CHARGES
Pose:  61 Cluster:  61 Fr_nu: 326619 TotEn:   -21.31
@<TRIPOS>ATOM
      1 C1        -59.9222  -22.1784  -40.5011 C.3    1 LIG       0.20900
      2 C2        -61.4462  -20.5053  -39.4769 C.3    1 LIG       0.20900
      3 C3        -58.7644  -21.3995  -39.9031 C.3    1 LIG      -0.03300
      4 C4        -60.2137  -19.8089  -38.9284 C.3    1 LIG      -0.03300
      5 N1        -61.1277  -21.9555  -39.6464 N.4    1 LIG      -0.45600
      6 O1        -59.0946  -20.0131  -39.7940 O.3    1 LIG      -0.27400
      7 H1        -60.1793  -21.8227  -41.5042 H      1 LIG       0.09000
      8 H2        -59.7299  -23.2544  -40.5231 H      1 LIG       0.09000
      9 H3        -62.2998  -20.4337  -38.7978 H      1 LIG       0.09000
     10 H4        -61.7220  -20.1276  -40.4665 H      1 LIG       0.09000
     11 H5        -58.4785  -21.7886  -38.9187 H      1 LIG       0.09000
     12 H6        -57.8889  -21.4799  -40.5551 H      1 LIG       0.09000
     13 H7        -60.3931  -18.7308  -38.8692 H      1 LIG       0.09000
     14 H8        -59.9664  -20.1588  -37.9189 H      1 LIG       0.09000
     15 H9        -61.9366  -22.4404  -40.0584 H      1 LIG       0.32900
     16 H10       -60.9818  -22.3877  -38.7232 H      1 LIG       0.32900
@<TRIPOS>BOND
      1       1       3 1
      2       1       5 1
      3       2       4 1
      4       2       5 1
      5       3       6 1
      6       4       6 1
      7       1       7 1
      8       1       8 1
      9       2       9 1
     10       2      10 1
     11       3      11 1
     12       3      12 1
     13       4      13 1
     14       4      14 1
     15       5      15 1
     16       5      16 1
@<TRIPOS>ALT_TYPE
CGenFF_4.0_ALT_TYPE_SET
CGenFF_4.0 1 CG324 2 CG324 3 CG321 4 CG321 5 NG3P2 6 OG3C61 7 HGA2 8 HGA2 9 HGA2 10 HGA2 11 HGA2 12 HGA2 13 HGA2 14 HGA2 15 HGP2 16 HGP2
@<TRIPOS>MOLECULE
morpholine
 16 16 0 0 0
****
USER_CHARGES
INVALID_CHARGES
Pose:  62 Cluster:  62 Fr_nu: 816283 TotEn:   -20.65
@<TRIPOS>ATOM
      1 C1        -61.6705  -21.9020  -39.3245 C.3    1 LIG       0.20900
      2 C2        -59.3320  -21.8418  -40.1604 C.3    1 LIG       0.20900
      3 C3        -61.4200  -20.5382  -38.7064 C.3    1 LIG      -0.03300
      4 C4        -59.1964  -20.4805  -39.5020 C.3    1 LIG      -0.03300
      5 N1        -60.7701  -22.0524  -40.5078 N.4    1 LIG      -0.45600
      6 O1        -60.0426  -20.3918  -38.3534 O.3    1 LIG      -0.27400
      7 H1        -61.4204  -22.7152  -38.6353 H      1 LIG       0.09000
      8 H2        -62.6989  -22.0137  -39.6782 H      1 LIG       0.09000
      9 H3        -58.7564  -21.9136  -41.0869 H      1 LIG       0.09000
     10 H4        -59.0518  -22.6533  -39.4814 H      1 LIG       0.09000
     11 H5        -61.7156  -19.7260  -39.3811 H      1 LIG       0.09000
     12 H6        -62.0085  -20.4342  -37.7894 H      1 LIG       0.09000
     13 H7        -58.1655  -20.3332  -39.1650 H      1 LIG       0.09000
     14 H8        -59.4357  -19.6682  -40.1987 H      1 LIG       0.09000
     15 H9        -60.8925  -22.9888  -40.9170 H      1 LIG       0.32900
     16 H10       -61.0496  -21.3866  -41.2419 H      1 LIG       0.32900
@<TRIPOS>BOND
      1       1       3 1
      2       1       5 1
      3       2       4 1
      4       2       5 1
      5       3       6 1
      6       4       6 1
      7       1       7 1
      8       1       8 1
      9       2       9 1
     10       2      10 1
     11       3      11 1
     12       3      12 1
     13       4      13 1
     14       4      14 1
     15       5      15 1
     16       5      16 1
@<TRIPOS>ALT_TYPE
CGenFF_4.0_ALT_TYPE_SET
CGenFF_4.0 1 CG324 2 CG324 3 CG321 4 CG321 5 NG3P2 6 OG3C61 7 HGA2 8 HGA2 9 HGA2 10 HGA2 11 HGA2 12 HGA2 13 HGA2 14 HGA2 15 HGP2 16 HGP2
@<TRIPOS>MOLECULE
indoline
 18 19 0 0 0
****
USER_CHARGES
INVALID_CHARGES
Pose:   1 Cluster:   1 Fr_nu: 336933 TotEn:   -24.79
@<TRIPOS>ATOM
      1 C1        -64.4383   -8.0497  -45.9466 C.ar   1 LIG      -0.21700
      2 C2        -64.7596   -8.0305  -47.3133 C.ar   1 LIG      -0.19700
      3 C3        -65.3738   -7.6499  -44.9913 C.ar   1 LIG      -0.40000
      4 C4        -66.0193   -7.6049  -47.7441 C.ar   1 LIG      -0.29100
      5 C5        -66.6129   -7.2225  -45.4340 C.ar   1 LIG       0.11100
      6 C6        -66.9319   -7.1822  -46.7937 C.ar   1 LIG       0.28800
      7 C7        -67.8026   -6.8009  -44.6354 C.3    1 LIG      -0.11600
      8 C8        -68.7356   -6.2556  -45.7382 C.3    1 LIG       0.00100
      9 N1        -68.2480   -6.7774  -47.0091 N.pl3  1 LIG      -0.67300
     10 H1        -63.4559   -8.3901  -45.6309 H      1 LIG       0.19600
     11 H2        -64.0230   -8.3573  -48.0423 H      1 LIG       0.19600
     12 H3        -65.1344   -7.6836  -43.9342 H      1 LIG       0.20400
     13 H4        -66.2662   -7.6056  -48.8007 H      1 LIG       0.21000
     14 H5        -68.2487   -7.6668  -44.1359 H      1 LIG       0.09000
     15 H6        -67.5534   -6.0260  -43.9050 H      1 LIG       0.09000
     16 H7        -69.7759   -6.5471  -45.5613 H      1 LIG       0.09000
     17 H8        -68.6926   -5.1595  -45.7581 H      1 LIG       0.09000
     18 H9        -68.5603   -6.4309  -47.9057 H      1 LIG       0.32800
@<TRIPOS>BOND
      1       1       2 ar
      2       1       3 ar
      3       2       4 ar
      4       3       5 ar
      5       4       6 ar
      6       5       6 ar
      7       5       7 1
      8       6       9 1
      9       7       8 1
     10       8       9 1
     11       1      10 1
     12       2      11 1
     13       3      12 1
     14       4      13 1
     15       7      14 1
     16       7      15 1
     17       8      16 1
     18       8      17 1
     19       9      18 1
@<TRIPOS>ALT_TYPE
CGenFF_4.0_ALT_TYPE_SET
CGenFF_4.0 1 CG2R61 2 CG2R61 3 CG2R61 4 CG2R61 5 CG2RC0 6 CG2RC0 7 CG3C52 8 CG3C52 9 NG3C51 10 HGR61 11 HGR61 12 HGR61 13 HGR61 14 HGA2 15 HGA2 16 HGA2 17 HGA2 18 HGP1
@<TRIPOS>MOLECULE
indoline
 18 19 0 0 0
****
USER_CHARGES
INVALID_CHARGES
Pose:   2 Cluster:   2 Fr_nu: 174658 TotEn:   -19.70
@<TRIPOS>ATOM
      1 C1        -66.5655   -7.9619  -48.1554 C.ar   1 LIG      -0.21700
      2 C2        -65.2342   -8.3928  -48.0390 C.ar   1 LIG      -0.19700
      3 C3        -67.3237   -7.6823  -47.0175 C.ar   1 LIG      -0.40000
      4 C4        -64.6445   -8.5564  -46.7824 C.ar   1 LIG      -0.29100
      5 C5        -66.7288   -7.8581  -45.7808 C.ar   1 LIG       0.11100
      6 C6        -65.4110   -8.3056  -45.6579 C.ar   1 LIG       0.28800
      7 C7        -67.2846   -7.5811  -44.4224 C.3    1 LIG      -0.11600
      8 C8        -66.1979   -8.1965  -43.5144 C.3    1 LIG       0.00100
      9 N1        -64.9984   -8.3541  -44.3276 N.pl3  1 LIG      -0.67300
     10 H1        -67.0042   -7.8343  -49.1413 H      1 LIG       0.19600
     11 H2        -64.6549   -8.5936  -48.9362 H      1 LIG       0.19600
     12 H3        -68.3452   -7.3298  -47.1060 H      1 LIG       0.20400
     13 H4        -63.6111   -8.8763  -46.6995 H      1 LIG       0.21000
     14 H5        -67.3669   -6.5016  -44.2605 H      1 LIG       0.09000
     15 H6        -68.2534   -8.0646  -44.2685 H      1 LIG       0.09000
     16 H7        -66.0055   -7.5675  -42.6393 H      1 LIG       0.09000
     17 H8        -66.5222   -9.1812  -43.1555 H      1 LIG       0.09000
     18 H9        -64.2000   -8.9007  -44.0355 H      1 LIG       0.32800
@<TRIPOS>BOND
      1       1       2 ar
      2       1       3 ar
      3       2       4 ar
      4       3       5 ar
      5       4       6 ar
      6       5       6 ar
      7       5       7 1
      8       6       9 1
      9       7       8 1
     10       8       9 1
     11       1      10 1
     12       2      11 1
     13       3      12 1
     14       4      13 1
     15       7      14 1
     16       7      15 1
     17       8      16 1
     18       8      17 1
     19       9      18 1
@<TRIPOS>ALT_TYPE
CGenFF_4.0_ALT_TYPE_SET
CGenFF_4.0 1 CG2R61 2 CG2R61 3 CG2R61 4 CG2R61 5 CG2RC0 6 CG2RC0 7 CG3C52 8 CG3C52 9 NG3C51 10 HGR61 11 HGR61 12 HGR61 13 HGR61 14 HGA2 15 HGA2 16 HGA2 17 HGA2 18 HGP1
@<TRIPOS>MOLECULE
indoline
 18 19 0 0 0
****
USER_CHARGES
INVALID_CHARGES
Pose:   3 Cluster:   3 Fr_nu: 289336 TotEn:   -17.01
@<TRIPOS>ATOM
      1 C1        -65.5472   -8.4613  -43.6724 C.ar   1 LIG      -0.21700
      2 C2        -64.8023   -8.7472  -44.8278 C.ar   1 LIG      -0.19700
      3 C3        -66.8310   -7.9227  -43.7702 C.ar   1 LIG      -0.40000
      4 C4        -65.3286   -8.4924  -46.0973 C.ar   1 LIG      -0.29100
      5 C5        -67.3343   -7.6675  -45.0334 C.ar   1 LIG       0.11100
      6 C6        -66.5903   -7.9312  -46.1862 C.ar   1 LIG       0.28800
      7 C7        -68.6821   -7.1548  -45.4224 C.3    1 LIG      -0.11600
      8 C8        -68.4916   -6.9058  -46.9343 C.3    1 LIG       0.00100
      9 N1        -67.3108   -7.6547  -47.3467 N.pl3  1 LIG      -0.67300
     10 H1        -65.1233   -8.6726  -42.6945 H      1 LIG       0.19600
     11 H2        -63.8092   -9.1781  -44.7329 H      1 LIG       0.19600
     12 H3        -67.4156   -7.7205  -42.8796 H      1 LIG       0.20400
     13 H4        -64.7534   -8.7285  -46.9864 H      1 LIG       0.21000
     14 H5        -69.4440   -7.9200  -45.2431 H      1 LIG       0.09000
     15 H6        -68.9381   -6.2312  -44.8956 H      1 LIG       0.09000
     16 H7        -69.3753   -7.2113  -47.5038 H      1 LIG       0.09000
     17 H8        -68.3246   -5.8377  -47.1208 H      1 LIG       0.09000
     18 H9        -66.8555   -7.5220  -48.2392 H      1 LIG       0.32800
@<TRIPOS>BOND
      1       1       2 ar
      2       1       3 ar
      3       2       4 ar
      4       3       5 ar
      5       4       6 ar
      6       5       6 ar
      7       5       7 1
      8       6       9 1
      9       7       8 1
     10       8       9 1
     11       1      10 1
     12       2      11 1
     13       3      12 1
     14       4      13 1
     15       7      14 1
     16       7      15 1
     17       8      16 1
     18       8      17 1
     19       9      18 1
@<TRIPOS>ALT_TYPE
CGenFF_4.0_ALT_TYPE_SET
CGenFF_4.0 1 CG2R61 2 CG2R61 3 CG2R61 4 CG2R61 5 CG2RC0 6 CG2RC0 7 CG3C52 8 CG3C52 9 NG3C51 10 HGR61 11 HGR61 12 HGR61 13 HGR61 14 HGA2 15 HGA2 16 HGA2 17 HGA2 18 HGP1
@<TRIPOS>MOLECULE
indoline
 18 19 0 0 0
****
USER_CHARGES
INVALID_CHARGES
Pose:   4 Cluster:   4 Fr_nu: 537775 TotEn:   -16.74
@<TRIPOS>ATOM
      1 C1        -66.7182   -7.0934  -47.5399 C.ar   1 LIG      -0.21700
      2 C2        -67.9354   -7.0689  -46.8403 C.ar   1 LIG      -0.19700
      3 C3        -65.5109   -7.2582  -46.8593 C.ar   1 LIG      -0.40000
      4 C4        -67.9615   -7.2023  -45.4492 C.ar   1 LIG      -0.29100
      5 C5        -65.5527   -7.3796  -45.4818 C.ar   1 LIG       0.11100
      6 C6        -66.7589   -7.3360  -44.7781 C.ar   1 LIG       0.28800
      7 C7        -64.4315   -7.6207  -44.5249 C.3    1 LIG      -0.11600
      8 C8        -65.1401   -7.4287  -43.1665 C.3    1 LIG       0.00100
      9 N1        -66.5731   -7.5367  -43.4114 N.pl3  1 LIG      -0.67300
     10 H1        -66.7189   -6.9947  -48.6220 H      1 LIG       0.19600
     11 H2        -68.8667   -6.9524  -47.3880 H      1 LIG       0.19600
     12 H3        -64.5718   -7.2980  -47.4000 H      1 LIG       0.20400
     13 H4        -68.9064   -7.1965  -44.9159 H      1 LIG       0.21000
     14 H5        -64.0567   -8.6436  -44.6316 H      1 LIG       0.09000
     15 H6        -63.6182   -6.9011  -44.6553 H      1 LIG       0.09000
     16 H7        -64.8050   -8.1692  -42.4332 H      1 LIG       0.09000
     17 H8        -64.9171   -6.4328  -42.7642 H      1 LIG       0.09000
     18 H9        -67.2720   -7.2687  -42.7324 H      1 LIG       0.32800
@<TRIPOS>BOND
      1       1       2 ar
      2       1       3 ar
      3       2       4 ar
      4       3       5 ar
      5       4       6 ar
      6       5       6 ar
      7       5       7 1
      8       6       9 1
      9       7       8 1
     10       8       9 1
     11       1      10 1
     12       2      11 1
     13       3      12 1
     14       4      13 1
     15       7      14 1
     16       7      15 1
     17       8      16 1
     18       8      17 1
     19       9      18 1
@<TRIPOS>ALT_TYPE
CGenFF_4.0_ALT_TYPE_SET
CGenFF_4.0 1 CG2R61 2 CG2R61 3 CG2R61 4 CG2R61 5 CG2RC0 6 CG2RC0 7 CG3C52 8 CG3C52 9 NG3C51 10 HGR61 11 HGR61 12 HGR61 13 HGR61 14 HGA2 15 HGA2 16 HGA2 17 HGA2 18 HGP1
@<TRIPOS>MOLECULE
indoline
 18 19 0 0 0
****
USER_CHARGES
INVALID_CHARGES
Pose:   5 Cluster:   5 Fr_nu: 1471626 TotEn:   -15.76
@<TRIPOS>ATOM
      1 C1        -71.8737  -27.6648  -43.1829 C.ar   1 LIG      -0.21700
      2 C2        -72.2528  -26.3263  -42.9927 C.ar   1 LIG      -0.19700
      3 C3        -72.4814  -28.4418  -44.1703 C.ar   1 LIG      -0.40000
      4 C4        -73.2498  -25.7479  -43.7833 C.ar   1 LIG      -0.29100
      5 C5        -73.4729  -27.8578  -44.9383 C.ar   1 LIG       0.11100
      6 C6        -73.8685  -26.5324  -44.7407 C.ar   1 LIG       0.28800
      7 C7        -74.2364  -28.4348  -46.0850 C.3    1 LIG      -0.11600
      8 C8        -75.3055  -27.3462  -46.3215 C.3    1 LIG       0.00100
      9 N1        -74.8368  -26.1343  -45.6606 N.pl3  1 LIG      -0.67300
     10 H1        -71.0920  -28.0946  -42.5626 H      1 LIG       0.19600
     11 H2        -71.7599  -25.7326  -42.2276 H      1 LIG       0.19600
     12 H3        -72.1756  -29.4694  -44.3321 H      1 LIG       0.20400
     13 H4        -73.5284  -24.7090  -43.6407 H      1 LIG       0.21000
     14 H5        -73.5844  -28.5415  -46.9578 H      1 LIG       0.09000
     15 H6        -74.6946  -29.3950  -45.8318 H      1 LIG       0.09000
     16 H7        -75.4736  -27.1770  -47.3900 H      1 LIG       0.09000
     17 H8        -76.2595  -27.6539  -45.8759 H      1 LIG       0.09000
     18 H9        -75.4253  -25.3281  -45.5016 H      1 LIG       0.32800
@<TRIPOS>BOND
      1       1       2 ar
      2       1       3 ar
      3       2       4 ar
      4       3       5 ar
      5       4       6 ar
      6       5       6 ar
      7       5       7 1
      8       6       9 1
      9       7       8 1
     10       8       9 1
     11       1      10 1
     12       2      11 1
     13       3      12 1
     14       4      13 1
     15       7      14 1
     16       7      15 1
     17       8      16 1
     18       8      17 1
     19       9      18 1
@<TRIPOS>ALT_TYPE
CGenFF_4.0_ALT_TYPE_SET
CGenFF_4.0 1 CG2R61 2 CG2R61 3 CG2R61 4 CG2R61 5 CG2RC0 6 CG2RC0 7 CG3C52 8 CG3C52 9 NG3C51 10 HGR61 11 HGR61 12 HGR61 13 HGR61 14 HGA2 15 HGA2 16 HGA2 17 HGA2 18 HGP1
@<TRIPOS>MOLECULE
indoline
 18 19 0 0 0
****
USER_CHARGES
INVALID_CHARGES
Pose:   6 Cluster:   6 Fr_nu: 205946 TotEn:   -15.50
@<TRIPOS>ATOM
      1 C1        -69.0711   -7.2552  -45.2216 C.ar   1 LIG      -0.21700
      2 C2        -68.8083   -6.5193  -46.3882 C.ar   1 LIG      -0.19700
      3 C3        -68.0255   -7.7996  -44.4745 C.ar   1 LIG      -0.40000
      4 C4        -67.4960   -6.3232  -46.8275 C.ar   1 LIG      -0.29100
      5 C5        -66.7329   -7.6047  -44.9274 C.ar   1 LIG       0.11100
      6 C6        -66.4659   -6.8904  -46.0982 C.ar   1 LIG       0.28800
      7 C7        -65.4437   -8.0223  -44.2994 C.3    1 LIG      -0.11600
      8 C8        -64.4338   -7.6869  -45.4182 C.3    1 LIG       0.00100
      9 N1        -65.0978   -6.7666  -46.3333 N.pl3  1 LIG      -0.67300
     10 H1        -70.0977   -7.3912  -44.8926 H      1 LIG       0.19600
     11 H2        -69.6342   -6.0920  -46.9505 H      1 LIG       0.19600
     12 H3        -68.2255   -8.3506  -43.5623 H      1 LIG       0.20400
     13 H4        -67.2988   -5.7418  -47.7222 H      1 LIG       0.21000
     14 H5        -65.2492   -7.4255  -43.4026 H      1 LIG       0.09000
     15 H6        -65.4310   -9.0888  -44.0576 H      1 LIG       0.09000
     16 H7        -63.5166   -7.2499  -45.0104 H      1 LIG       0.09000
     17 H8        -64.1585   -8.5995  -45.9613 H      1 LIG       0.09000
     18 H9        -64.7316   -6.5339  -47.2461 H      1 LIG       0.32800
@<TRIPOS>BOND
      1       1       2 ar
      2       1       3 ar
      3       2       4 ar
      4       3       5 ar
      5       4       6 ar
      6       5       6 ar
      7       5       7 1
      8       6       9 1
      9       7       8 1
     10       8       9 1
     11       1      10 1
     12       2      11 1
     13       3      12 1
     14       4      13 1
     15       7      14 1
     16       7      15 1
     17       8      16 1
     18       8      17 1
     19       9      18 1
@<TRIPOS>ALT_TYPE
CGenFF_4.0_ALT_TYPE_SET
CGenFF_4.0 1 CG2R61 2 CG2R61 3 CG2R61 4 CG2R61 5 CG2RC0 6 CG2RC0 7 CG3C52 8 CG3C52 9 NG3C51 10 HGR61 11 HGR61 12 HGR61 13 HGR61 14 HGA2 15 HGA2 16 HGA2 17 HGA2 18 HGP1
@<TRIPOS>MOLECULE
indoline
 18 19 0 0 0
****
USER_CHARGES
INVALID_CHARGES
Pose:   7 Cluster:   7 Fr_nu: 1648372 TotEn:   -14.66
@<TRIPOS>ATOM
      1 C1        -49.2747  -11.9402  -44.4013 C.ar   1 LIG      -0.21700
      2 C2        -49.4429  -10.7403  -43.6918 C.ar   1 LIG      -0.19700
      3 C3        -49.6943  -12.0456  -45.7282 C.ar   1 LIG      -0.40000
      4 C4        -50.0391   -9.6308  -44.2976 C.ar   1 LIG      -0.29100
      5 C5        -50.2911  -10.9417  -46.3108 C.ar   1 LIG       0.11100
      6 C6        -50.4793   -9.7513  -45.6038 C.ar   1 LIG       0.28800
      7 C7        -50.7733  -10.7643  -47.7132 C.3    1 LIG      -0.11600
      8 C8        -51.5081   -9.4097  -47.6165 C.3    1 LIG       0.00100
      9 N1        -51.0433   -8.7557  -46.3995 N.pl3  1 LIG      -0.67300
     10 H1        -48.8029  -12.7897  -43.9151 H      1 LIG       0.19600
     11 H2        -49.0986  -10.6724  -42.6633 H      1 LIG       0.19600
     12 H3        -49.5466  -12.9648  -46.2840 H      1 LIG       0.20400
     13 H4        -50.1536   -8.7021  -43.7482 H      1 LIG       0.21000
     14 H5        -49.9234  -10.7022  -48.4003 H      1 LIG       0.09000
     15 H6        -51.4526  -11.5652  -48.0185 H      1 LIG       0.09000
     16 H7        -51.3194   -8.7892  -48.4985 H      1 LIG       0.09000
     17 H8        -52.5906   -9.5740  -47.5468 H      1 LIG       0.09000
     18 H9        -51.4956   -7.9449  -45.9999 H      1 LIG       0.32800
@<TRIPOS>BOND
      1       1       2 ar
      2       1       3 ar
      3       2       4 ar
      4       3       5 ar
      5       4       6 ar
      6       5       6 ar
      7       5       7 1
      8       6       9 1
      9       7       8 1
     10       8       9 1
     11       1      10 1
     12       2      11 1
     13       3      12 1
     14       4      13 1
     15       7      14 1
     16       7      15 1
     17       8      16 1
     18       8      17 1
     19       9      18 1
@<TRIPOS>ALT_TYPE
CGenFF_4.0_ALT_TYPE_SET
CGenFF_4.0 1 CG2R61 2 CG2R61 3 CG2R61 4 CG2R61 5 CG2RC0 6 CG2RC0 7 CG3C52 8 CG3C52 9 NG3C51 10 HGR61 11 HGR61 12 HGR61 13 HGR61 14 HGA2 15 HGA2 16 HGA2 17 HGA2 18 HGP1
@<TRIPOS>MOLECULE
indoline
 18 19 0 0 0
****
USER_CHARGES
INVALID_CHARGES
Pose:   8 Cluster:   8 Fr_nu: 363524 TotEn:   -14.46
@<TRIPOS>ATOM
      1 C1        -50.8616    6.1148  -33.2947 C.ar   1 LIG      -0.21700
      2 C2        -50.5551    6.1508  -34.6644 C.ar   1 LIG      -0.19700
      3 C3        -52.1223    5.7037  -32.8594 C.ar   1 LIG      -0.40000
      4 C4        -51.5077    5.7823  -35.6185 C.ar   1 LIG      -0.29100
      5 C5        -53.0572    5.3510  -33.8162 C.ar   1 LIG       0.11100
      6 C6        -52.7648    5.4037  -35.1815 C.ar   1 LIG       0.28800
      7 C7        -54.4431    4.8268  -33.6283 C.3    1 LIG      -0.11600
      8 C8        -54.9820    4.8570  -35.0749 C.3    1 LIG       0.00100
      9 N1        -53.8279    4.9504  -35.9605 N.pl3  1 LIG      -0.67300
     10 H1        -50.1055    6.3988  -32.5678 H      1 LIG       0.19600
     11 H2        -49.5642    6.4615  -34.9845 H      1 LIG       0.19600
     12 H3        -52.3539    5.6556  -31.8012 H      1 LIG       0.20400
     13 H4        -51.2601    5.7990  -36.6748 H      1 LIG       0.21000
     14 H5        -54.4109    3.8030  -33.2422 H      1 LIG       0.09000
     15 H6        -55.0375    5.4647  -32.9681 H      1 LIG       0.09000
     16 H7        -55.5822    3.9686  -35.2960 H      1 LIG       0.09000
     17 H8        -55.6198    5.7378  -35.2196 H      1 LIG       0.09000
     18 H9        -53.9018    5.1716  -36.9440 H      1 LIG       0.32800
@<TRIPOS>BOND
      1       1       2 ar
      2       1       3 ar
      3       2       4 ar
      4       3       5 ar
      5       4       6 ar
      6       5       6 ar
      7       5       7 1
      8       6       9 1
      9       7       8 1
     10       8       9 1
     11       1      10 1
     12       2      11 1
     13       3      12 1
     14       4      13 1
     15       7      14 1
     16       7      15 1
     17       8      16 1
     18       8      17 1
     19       9      18 1
@<TRIPOS>ALT_TYPE
CGenFF_4.0_ALT_TYPE_SET
CGenFF_4.0 1 CG2R61 2 CG2R61 3 CG2R61 4 CG2R61 5 CG2RC0 6 CG2RC0 7 CG3C52 8 CG3C52 9 NG3C51 10 HGR61 11 HGR61 12 HGR61 13 HGR61 14 HGA2 15 HGA2 16 HGA2 17 HGA2 18 HGP1
@<TRIPOS>MOLECULE
indoline
 18 19 0 0 0
****
USER_CHARGES
INVALID_CHARGES
Pose:   9 Cluster:   9 Fr_nu: 1634318 TotEn:   -14.43
@<TRIPOS>ATOM
      1 C1        -71.5369  -28.0468  -44.1319 C.ar   1 LIG      -0.21700
      2 C2        -71.7829  -29.3694  -44.5339 C.ar   1 LIG      -0.19700
      3 C3        -72.4449  -27.0314  -44.4360 C.ar   1 LIG      -0.40000
      4 C4        -72.9376  -29.6940  -45.2514 C.ar   1 LIG      -0.29100
      5 C5        -73.5784  -27.3669  -45.1547 C.ar   1 LIG       0.11100
      6 C6        -73.8191  -28.6776  -45.5748 C.ar   1 LIG       0.28800
      7 C7        -74.7259  -26.5006  -45.5591 C.3    1 LIG      -0.11600
      8 C8        -75.5062  -27.4435  -46.5005 C.3    1 LIG       0.00100
      9 N1        -75.0435  -28.7990  -46.2294 N.pl3  1 LIG      -0.67300
     10 H1        -70.6367  -27.8154  -43.5691 H      1 LIG       0.19600
     11 H2        -71.0710  -30.1494  -44.2773 H      1 LIG       0.19600
     12 H3        -72.2666  -26.0132  -44.1086 H      1 LIG       0.20400
     13 H4        -73.1287  -30.7203  -45.5470 H      1 LIG       0.21000
     14 H5        -75.3261  -26.2348  -44.6831 H      1 LIG       0.09000
     15 H6        -74.3954  -25.5989  -46.0825 H      1 LIG       0.09000
     16 H7        -76.5868  -27.3542  -46.3491 H      1 LIG       0.09000
     17 H8        -75.2916  -27.1916  -47.5464 H      1 LIG       0.09000
     18 H9        -75.2529  -29.5852  -46.8291 H      1 LIG       0.32800
@<TRIPOS>BOND
      1       1       2 ar
      2       1       3 ar
      3       2       4 ar
      4       3       5 ar
      5       4       6 ar
      6       5       6 ar
      7       5       7 1
      8       6       9 1
      9       7       8 1
     10       8       9 1
     11       1      10 1
     12       2      11 1
     13       3      12 1
     14       4      13 1
     15       7      14 1
     16       7      15 1
     17       8      16 1
     18       8      17 1
     19       9      18 1
@<TRIPOS>ALT_TYPE
CGenFF_4.0_ALT_TYPE_SET
CGenFF_4.0 1 CG2R61 2 CG2R61 3 CG2R61 4 CG2R61 5 CG2RC0 6 CG2RC0 7 CG3C52 8 CG3C52 9 NG3C51 10 HGR61 11 HGR61 12 HGR61 13 HGR61 14 HGA2 15 HGA2 16 HGA2 17 HGA2 18 HGP1
@<TRIPOS>MOLECULE
indoline
 18 19 0 0 0
****
USER_CHARGES
INVALID_CHARGES
Pose:  10 Cluster:  10 Fr_nu: 283658 TotEn:   -14.18
@<TRIPOS>ATOM
      1 C1        -70.1745  -28.0451  -42.3213 C.ar   1 LIG      -0.21700
      2 C2        -71.5730  -27.9388  -42.3873 C.ar   1 LIG      -0.19700
      3 C3        -69.3701  -26.9092  -42.4242 C.ar   1 LIG      -0.40000
      4 C4        -72.1865  -26.6954  -42.5637 C.ar   1 LIG      -0.29100
      5 C5        -69.9919  -25.6870  -42.6080 C.ar   1 LIG       0.11100
      6 C6        -71.3821  -25.5771  -42.6944 C.ar   1 LIG       0.28800
      7 C7        -69.3832  -24.3255  -42.6902 C.3    1 LIG      -0.11600
      8 C8        -70.5979  -23.4707  -43.1119 C.3    1 LIG       0.00100
      9 N1        -71.7938  -24.2515  -42.8199 N.pl3  1 LIG      -0.67300
     10 H1        -69.7165  -29.0198  -42.1771 H      1 LIG       0.19600
     11 H2        -72.1841  -28.8324  -42.2925 H      1 LIG       0.19600
     12 H3        -68.2910  -26.9869  -42.3529 H      1 LIG       0.20400
     13 H4        -73.2682  -26.6183  -42.6000 H      1 LIG       0.21000
     14 H5        -69.0087  -24.0189  -41.7083 H      1 LIG       0.09000
     15 H6        -68.5840  -24.2772  -43.4351 H      1 LIG       0.09000
     16 H7        -70.6119  -22.5102  -42.5868 H      1 LIG       0.09000
     17 H8        -70.5560  -23.2643  -44.1885 H      1 LIG       0.09000
     18 H9        -72.7116  -24.0078  -43.1657 H      1 LIG       0.32800
@<TRIPOS>BOND
      1       1       2 ar
      2       1       3 ar
      3       2       4 ar
      4       3       5 ar
      5       4       6 ar
      6       5       6 ar
      7       5       7 1
      8       6       9 1
      9       7       8 1
     10       8       9 1
     11       1      10 1
     12       2      11 1
     13       3      12 1
     14       4      13 1
     15       7      14 1
     16       7      15 1
     17       8      16 1
     18       8      17 1
     19       9      18 1
@<TRIPOS>ALT_TYPE
CGenFF_4.0_ALT_TYPE_SET
CGenFF_4.0 1 CG2R61 2 CG2R61 3 CG2R61 4 CG2R61 5 CG2RC0 6 CG2RC0 7 CG3C52 8 CG3C52 9 NG3C51 10 HGR61 11 HGR61 12 HGR61 13 HGR61 14 HGA2 15 HGA2 16 HGA2 17 HGA2 18 HGP1
@<TRIPOS>MOLECULE
indoline
 18 19 0 0 0
****
USER_CHARGES
INVALID_CHARGES
Pose:  11 Cluster:  11 Fr_nu: 228831 TotEn:   -14.11
@<TRIPOS>ATOM
      1 C1        -79.3826  -19.9735  -27.9658 C.ar   1 LIG      -0.21700
      2 C2        -80.1049  -18.8236  -27.6086 C.ar   1 LIG      -0.19700
      3 C3        -78.2384  -20.3424  -27.2568 C.ar   1 LIG      -0.40000
      4 C4        -79.6891  -18.0228  -26.5412 C.ar   1 LIG      -0.29100
      5 C5        -77.8345  -19.5345  -26.2089 C.ar   1 LIG       0.11100
      6 C6        -78.5376  -18.3782  -25.8612 C.ar   1 LIG       0.28800
      7 C7        -76.6963  -19.7239  -25.2605 C.3    1 LIG      -0.11600
      8 C8        -76.6929  -18.3739  -24.5109 C.3    1 LIG       0.00100
      9 N1        -77.9903  -17.7513  -24.7432 N.pl3  1 LIG      -0.67300
     10 H1        -79.7254  -20.5869  -28.7946 H      1 LIG       0.19600
     11 H2        -81.0006  -18.5587  -28.1639 H      1 LIG       0.19600
     12 H3        -77.6911  -21.2412  -27.5183 H      1 LIG       0.20400
     13 H4        -80.2595  -17.1432  -26.2615 H      1 LIG       0.21000
     14 H5        -76.9076  -20.5523  -24.5769 H      1 LIG       0.09000
     15 H6        -75.7502  -19.8922  -25.7825 H      1 LIG       0.09000
     16 H7        -76.5034  -18.5115  -23.4415 H      1 LIG       0.09000
[truncated: 3,240,006 more chars]
