# Supplementary material for: The pocketome of G-protein-coupled receptors reveals previously untargeted allosteric sites
Source: Nat Commun. 2022 May 10;13:2567. doi: 10.1038/s41467-022-29609-6 (PMC9091257; doi:10.1038/s41467-022-29609-6)
Supplement: Supplementary file 4 — Supplementary Data 1 [file 41467_2022_29609_MOESM4_ESM.zip › docking_files/3c9l/rec.mol2]

@<TRIPOS>MOLECULE
3c9l_align.pdb
5211 5293 328 0 0
PROTEIN
NO_CHARGES


@<TRIPOS>ATOM
      1 N         -85.7000  -14.3250  -66.0070 N.4       1 MET   -0.2700
      2 CA        -84.7290  -14.0230  -64.9770 C.3       1 MET    0.0900
      3 CAY       -86.6460  -14.3710  -68.2080 C.3       1 MET    0.0900
      4 C         -84.2000  -15.2660  -64.2900 C.2       1 MET    0.0900
      5 O         -84.9340  -16.2140  -64.0050 O.2       1 MET    0.5100
      6 CB        -85.2530  -12.9960  -63.9380 C.3       1 MET   -0.5100
      7 CG        -85.0930  -11.5320  -64.3930 C.3       1 MET   -0.4700
      8 SD        -83.3630  -10.9530  -64.4190 S.3       1 MET    0.3100
      9 CE        -83.1390  -10.7470  -62.6240 C.3       1 MET    0.0700
     10 CY        -85.5710  -13.9430  -67.2830 C.2       1 MET    0.0900
     11 OY        -84.6280  -13.2760  -67.6820 O.2       1 MET   -0.1800
     12 HN        -86.4910  -14.8490  -65.7030 H         1 MET    0.0900
     13 HA        -83.8480  -13.6310  -65.4650 H         1 MET    0.0900
     14 HB1       -84.6960  -13.1370  -62.9880 H         1 MET   -0.1400
     15 HB2       -86.3310  -13.1960  -63.7550 H         1 MET    0.0900
     16 HG1       -85.6810  -10.8900  -63.7030 H         1 MET    0.0900
     17 HG2       -85.5240  -11.4380  -65.4110 H         1 MET   -0.0900
     18 HE1       -83.2910  -11.7070  -62.0870 H         1 MET   -0.2200
     19 HE2       -83.8710  -10.0110  -62.2280 H         1 MET    0.0900
     20 HE3       -82.1110  -10.3900  -62.4040 H         1 MET    0.0900
     21 HY1       -86.4280  -13.9940  -69.2310 H         1 MET    0.0900
     22 HY2       -87.6200  -13.9560  -67.8710 H         1 MET    0.5100
     23 HY3       -86.6960  -15.4810  -68.2360 H         1 MET   -0.5100
     24 N         -82.8770  -15.2560  -64.0210 N.am      2 ASN   -0.4700
     25 CA        -82.1460  -16.3050  -63.3180 C.3       2 ASN    0.3100
     26 C         -82.4700  -16.3250  -61.8240 C.2       2 ASN    0.0700
     27 O         -82.4080  -17.3690  -61.1650 O.2       2 ASN    0.0900
     28 CB        -80.6400  -16.1580  -63.5690 C.3       2 ASN   -0.1800
     29 CG        -80.2660  -16.4880  -65.0000 C.2       2 ASN    0.0900
     30 ND2       -79.4240  -15.6490  -65.6220 N.am      2 ASN    0.0900
     31 OD1       -80.7370  -17.4830  -65.5490 O.2       2 ASN    0.5500
     32 HN        -82.3120  -14.4890  -64.3100 H         2 ASN   -0.5500
     33 HA        -82.4980  -17.2610  -63.6770 H         2 ASN   -0.6200
     34 HB1       -80.0890  -16.8450  -62.8910 H         2 ASN    0.3200
     35 HB2       -80.3350  -15.1120  -63.3540 H         2 ASN    0.3000
     36 HD21      -79.0720  -14.8460  -65.1400 H         2 ASN    0.5100
     37 HD22      -79.1490  -15.8260  -66.5660 H         2 ASN   -0.5100
     38 N         -82.8360  -15.1580  -61.3040 N.am      3 GLY   -0.4700
     39 CA        -83.2610  -15.0250  -59.9300 C.3       3 GLY    0.3100
     40 C         -84.6060  -14.3400  -59.8580 C.2       3 GLY   -0.0200
     41 O         -85.2880  -14.1760  -60.8690 O.2       3 GLY    0.0900
     42 HN        -82.8350  -14.3190  -61.8420 H         3 GLY    0.0900
     43 HA1       -82.5260  -14.4380  -59.3990 H         3 GLY    0.5100
     44 HA2       -83.3330  -16.0120  -59.4970 H         3 GLY   -0.5100
     45 N         -84.9970  -13.9360  -58.6560 N.am      4 THR   -0.4700
     46 CA        -86.2850  -13.2980  -58.4620 C.3       4 THR    0.3100
     47 C         -86.1010  -12.0830  -57.5830 C.2       4 THR    0.0700
     48 O         -85.9140  -12.1980  -56.3680 O.2       4 THR    0.0900
     49 CB        -87.3020  -14.2400  -57.8070 C.3       4 THR    0.1400
     50 CG2       -88.6580  -13.5380  -57.6440 C.3       4 THR    0.0900
     51 OG1       -87.4600  -15.4100  -58.6160 O.3       4 THR   -0.6600
     52 HN        -84.4310  -14.0500  -57.8430 H         4 THR    0.4300
     53 HA        -86.6440  -12.9840  -59.4310 H         4 THR   -0.2700
     54 HB        -86.9450  -14.5410  -56.7990 H         4 THR    0.0900
     55 HG1       -86.6390  -15.9010  -58.5340 H         4 THR    0.0900
     56 HG21      -88.9630  -13.0700  -58.6050 H         4 THR    0.0900
     57 HG22      -88.5820  -12.7430  -56.8730 H         4 THR    0.5100
     58 HG23      -89.4320  -14.2760  -57.3470 H         4 THR   -0.5100
     59 N         -86.1390  -10.9110  -58.2030 N.am      5 GLU   -0.4700
     60 CA        -86.0120   -9.6760  -57.4610 C.3       5 GLU    0.3100
     61 C         -87.3640   -9.2840  -56.8710 C.2       5 GLU    0.0700
     62 O         -88.4030   -9.5710  -57.4520 O.2       5 GLU    0.0900
     63 CB        -85.4820   -8.5730  -58.3700 C.3       5 GLU   -0.1800
     64 CG        -84.8790   -7.3940  -57.6300 C.3       5 GLU    0.0900
     65 CD        -84.4250   -6.2860  -58.5600 C.2       5 GLU    0.0900
     66 OE1       -83.9710   -6.5880  -59.6900 O.co2     5 GLU   -0.2800
     67 OE2       -84.5210   -5.1100  -58.1470 O.co2     5 GLU    0.0900
     68 HN        -86.2550  -10.8290  -59.1900 H         5 GLU    0.0900
     69 HA        -85.3340   -9.8450  -56.6380 H         5 GLU    0.6200
     70 HB1       -86.3210   -8.2020  -58.9970 H         5 GLU   -0.7600
     71 HB2       -84.7040   -9.0070  -59.0330 H         5 GLU   -0.7600
     72 HG1       -84.0000   -7.7470  -57.0480 H         5 GLU    0.5100
     73 HG2       -85.6370   -6.9790  -56.9330 H         5 GLU   -0.5100
     74 N         -87.3360   -8.6390  -55.7070 N.am      6 GLY   -0.4700
     75 CA        -88.5360   -8.2150  -55.0090 C.3       6 GLY    0.3100
     76 C         -88.2460   -6.8440  -54.4540 C.2       6 GLY   -0.0200
     77 O         -87.1140   -6.3590  -54.5710 O.2       6 GLY    0.0900
     78 HN        -86.4760   -8.4150  -55.2550 H         6 GLY    0.0900
     79 HA1       -88.7520   -8.9090  -54.2100 H         6 GLY    0.5100
     80 HA2       -89.3620   -8.1760  -55.7030 H         6 GLY   -0.5100
     81 N         -89.2440   -6.1900  -53.8460 N.am      7 PRO   -0.2900
     82 CA        -88.9340   -4.8190  -53.4400 C.3       7 PRO    0.0000
     83 C         -87.6660   -4.7660  -52.5820 C.2       7 PRO    0.0900
     84 O         -86.8940   -3.8130  -52.7300 O.2       7 PRO    0.0900
     85 CB        -90.1660   -4.4040  -52.6220 C.3       7 PRO    0.0200
     86 CG        -90.7990   -5.6970  -52.2150 C.3       7 PRO    0.0900
     87 CD        -90.5900   -6.5870  -53.4140 C.3       7 PRO   -0.1800
     88 HA        -88.7390   -4.2070  -54.3050 H         7 PRO    0.0900
     89 HB1       -90.8640   -3.7990  -53.2380 H         7 PRO    0.0900
     90 HB2       -89.8690   -3.8110  -51.7310 H         7 PRO   -0.1800
     91 HG1       -90.3050   -6.1170  -51.3140 H         7 PRO    0.0900
     92 HG2       -91.8810   -5.5620  -52.0010 H         7 PRO    0.0900
     93 HD1       -90.6090   -7.6630  -53.1400 H         7 PRO    0.5100
     94 HD2       -91.3310   -6.3860  -54.2150 H         7 PRO   -0.5100
     95 N         -87.4390   -5.7770  -51.7360 N.am      8 ASN   -0.4700
     96 CA        -86.3140   -5.7600  -50.8010 C.3       8 ASN    0.3100
     97 C         -85.5720   -7.0960  -50.6360 C.2       8 ASN    0.0700
     98 O         -85.0450   -7.4080  -49.5580 O.2       8 ASN    0.0900
     99 CB        -86.7870   -5.2530  -49.4420 C.3       8 ASN   -0.1800
    100 CG        -87.7650   -6.2020  -48.7740 C.2       8 ASN    0.0900
    101 ND2       -88.0670   -5.9260  -47.5080 N.am      8 ASN    0.0900
    102 OD1       -88.2440   -7.1730  -49.3800 O.2       8 ASN    0.5500
    103 HN        -88.0240   -6.5850  -51.7050 H         8 ASN   -0.5500
    104 HA        -85.5490   -5.1130  -51.2010 H         8 ASN   -0.6200
    105 HB1       -87.2850   -4.2700  -49.5760 H         8 ASN    0.3200
    106 HB2       -85.9070   -5.1270  -48.7750 H         8 ASN    0.3000
    107 HD21      -88.7050   -6.5100  -47.0070 H         8 ASN    0.5100
    108 HD22      -87.6550   -5.1330  -47.0570 H         8 ASN   -0.5100
    109 N         -85.5180   -7.8760  -51.7130 N.am      9 PHE   -0.4700
    110 CA        -84.9130   -9.1910  -51.6510 C.3       9 PHE    0.3100
    111 C         -84.4760   -9.6600  -53.0430 C.2       9 PHE    0.0700
    112 O         -84.8750   -9.0870  -54.0600 O.2       9 PHE    0.0900
    113 CB        -85.8670  -10.2050  -50.9840 C.3       9 PHE   -0.1800
    114 CG        -87.1170  -10.5050  -51.7850 C.ar      9 PHE    0.0900
    115 CD1       -87.0560  -11.2470  -52.9640 C.ar      9 PHE    0.0900
    116 CD2       -88.3570  -10.0670  -51.3430 C.ar      9 PHE    0.0000
    117 CE1       -88.2000  -11.5220  -53.6960 C.ar      9 PHE   -0.1150
    118 CE2       -89.5070  -10.3390  -52.0700 C.ar      9 PHE    0.1150
    119 CZ        -89.4290  -11.0710  -53.2450 C.ar      9 PHE   -0.1150
    120 HN        -85.8870   -7.5980  -52.5960 H         9 PHE    0.1150
    121 HA        -83.9960   -9.1100  -51.0870 H         9 PHE   -0.1150
    122 HB1       -86.1960   -9.8010  -50.0020 H         9 PHE    0.1150
    123 HB2       -85.3310  -11.1670  -50.8410 H         9 PHE   -0.1150
    124 HD1       -86.1010  -11.6130  -53.3130 H         9 PHE    0.1150
    125 HD2       -88.4280   -9.5060  -50.4230 H         9 PHE   -0.1150
    126 HE1       -88.1340  -12.0880  -54.6140 H         9 PHE    0.1150
    127 HE2       -90.4630   -9.9810  -51.7190 H         9 PHE    0.5100
    128 HZ        -90.3240  -11.2870  -53.8070 H         9 PHE   -0.5100
    129 N         -83.6370  -10.6990  -53.0720 N.am     10 TYR   -0.4700
    130 CA        -83.2100  -11.3110  -54.3140 C.3      10 TYR    0.3100
    131 C         -82.9920  -12.8010  -54.0990 C.2      10 TYR    0.0700
    132 O         -81.9150  -13.2270  -53.6620 O.2      10 TYR    0.0900
    133 CB        -81.9290  -10.6600  -54.8560 C.3      10 TYR   -0.1800
    134 CG        -81.5880  -11.1450  -56.2510 C.ar     10 TYR    0.0900
    135 CD1       -80.8920  -12.3350  -56.4430 C.ar     10 TYR    0.0900
    136 CD2       -81.9940  -10.4310  -57.3790 C.ar     10 TYR    0.0000
    137 CE1       -80.5950  -12.7920  -57.7090 C.ar     10 TYR   -0.1150
    138 CE2       -81.6950  -10.8830  -58.6620 C.ar     10 TYR    0.1150
    139 CZ        -80.9970  -12.0640  -58.8160 C.ar     10 TYR   -0.1150
    140 OH        -80.6940  -12.5310  -60.0770 O.3      10 TYR    0.1150
    141 HN        -83.2670  -11.1000  -52.2380 H        10 TYR    0.1100
    142 HA        -84.0120  -11.2010  -55.0290 H        10 TYR   -0.5400
    143 HB1       -81.0730  -10.9130  -54.1930 H        10 TYR    0.4300
    144 HB2       -82.0610   -9.5580  -54.9050 H        10 TYR   -0.1150
    145 HD1       -80.5780  -12.9090  -55.5850 H        10 TYR    0.1150
    146 HD2       -82.5480   -9.5130  -57.2550 H        10 TYR   -0.1150
    147 HE1       -80.0510  -13.7170  -57.8360 H        10 TYR    0.1150
    148 HE2       -82.0070  -10.3150  -59.5280 H        10 TYR    0.5100
    149 HH        -80.2130  -13.3560  -59.9800 H        10 TYR   -0.5100
    150 N         -84.0160  -13.5940  -54.4040 N.am     11 VAL   -0.4700
    151 CA        -83.9270  -15.0360  -54.2510 C.3      11 VAL    0.3100
    152 C         -83.1600  -15.5690  -55.4480 C.2      11 VAL    0.0700
    153 O         -83.5110  -15.2700  -56.5870 O.2      11 VAL    0.0900
    154 CB        -85.3280  -15.6890  -54.1680 C.3      11 VAL   -0.0900
    155 CG1       -85.2120  -17.2030  -54.0500 C.3      11 VAL    0.0900
    156 CG2       -86.1150  -15.1150  -53.0000 C.3      11 VAL   -0.2700
    157 HN        -84.8810  -13.2380  -54.7480 H        11 VAL    0.0900
    158 HA        -83.3710  -15.2380  -53.3470 H        11 VAL    0.0900
    159 HB        -85.9050  -15.4360  -55.0830 H        11 VAL    0.0900
    160 HG11      -84.6440  -17.4720  -53.1340 H        11 VAL   -0.2700
    161 HG12      -84.6750  -17.6110  -54.9330 H        11 VAL    0.0900
    162 HG13      -86.2240  -17.6560  -53.9860 H        11 VAL    0.0900
    163 HG21      -86.2410  -14.0180  -53.1260 H        11 VAL    0.0900
    164 HG22      -85.5710  -15.3020  -52.0490 H        11 VAL    0.5100
    165 HG23      -87.1200  -15.5850  -52.9540 H        11 VAL   -0.5100
    166 N         -82.0780  -16.3210  -55.2020 N.am     12 PRO   -0.2900
    167 CA        -81.3090  -16.8560  -56.3300 C.3      12 PRO    0.0000
    168 C         -81.9320  -18.1600  -56.8560 C.2      12 PRO    0.0900
    169 O         -81.3110  -19.2320  -56.8570 O.2      12 PRO    0.0900
    170 CB        -79.9240  -17.0930  -55.7140 C.3      12 PRO    0.0200
    171 CG        -80.2450  -17.4460  -54.3010 C.3      12 PRO    0.0900
    172 CD        -81.3410  -16.4640  -53.9340 C.3      12 PRO   -0.1800
    173 HA        -81.3240  -16.1670  -57.1600 H        12 PRO    0.0900
    174 HB1       -79.2980  -16.1770  -55.7680 H        12 PRO    0.0900
    175 HB2       -79.3920  -17.9230  -56.2250 H        12 PRO   -0.1800
    176 HG1       -80.6030  -18.4940  -54.2220 H        12 PRO    0.0900
    177 HG2       -79.3570  -17.3190  -53.6450 H        12 PRO    0.0900
    178 HD1       -82.0080  -16.8670  -53.1450 H        12 PRO    0.5100
    179 HD2       -80.9270  -15.4840  -53.6170 H        12 PRO   -0.5100
    180 N         -83.1780  -18.0460  -57.3040 N.am     13 PHE   -0.4700
    181 CA        -83.9470  -19.1600  -57.8430 C.3      13 PHE    0.3100
    182 C         -84.9410  -18.6070  -58.8790 C.2      13 PHE    0.0700
    183 O         -85.5820  -17.5740  -58.6470 O.2      13 PHE    0.0900
    184 CB        -84.6780  -19.8750  -56.6960 C.3      13 PHE   -0.1800
    185 CG        -85.1140  -21.2780  -57.0240 C.ar     13 PHE    0.0900
    186 CD1       -84.1930  -22.3140  -57.0830 C.ar     13 PHE    0.0900
    187 CD2       -86.4550  -21.5700  -57.2530 C.ar     13 PHE    0.0000
    188 CE1       -84.6000  -23.6200  -57.3830 C.ar     13 PHE   -0.1150
    189 CE2       -86.8660  -22.8650  -57.5530 C.ar     13 PHE    0.1150
    190 CZ        -85.9370  -23.8910  -57.6160 C.ar     13 PHE   -0.1150
    191 HN        -83.6540  -17.1690  -57.2910 H        13 PHE    0.1150
    192 HA        -83.2650  -19.8350  -58.3400 H        13 PHE   -0.1150
    193 HB1       -85.5930  -19.3020  -56.4330 H        13 PHE    0.1150
    194 HB2       -84.0030  -19.9390  -55.8170 H        13 PHE   -0.1150
    195 HD1       -83.1480  -22.1120  -56.8960 H        13 PHE    0.1150
    196 HD2       -87.1890  -20.7800  -57.1970 H        13 PHE   -0.1150
    197 HE1       -83.8710  -24.4150  -57.4320 H        13 PHE    0.1150
    198 HE2       -87.9100  -23.0720  -57.7370 H        13 PHE    0.5100
    199 HZ        -86.2530  -24.8970  -57.8470 H        13 PHE   -0.5100
    200 N         -85.0540  -19.2760  -60.0310 N.am     14 SER   -0.4700
    201 CA        -86.0000  -18.8530  -61.0690 C.3      14 SER    0.3100
    202 C         -87.4620  -19.0020  -60.6340 C.2      14 SER    0.0700
    203 O         -87.8300  -19.9920  -59.9990 O.2      14 SER    0.0900
    204 CB        -85.7620  -19.6180  -62.3750 C.3      14 SER    0.0500
    205 OG        -86.8680  -19.4800  -63.2500 O.3      14 SER    0.0900
    206 HN        -84.5060  -20.0850  -60.2350 H        14 SER    0.0900
    207 HA        -85.8690  -17.7920  -61.2290 H        14 SER   -0.6600
    208 HB1       -85.6170  -20.6970  -62.1540 H        14 SER    0.4300
    209 HB2       -84.8570  -19.2190  -62.8810 H        14 SER    0.5100
    210 HG1       -86.6880  -18.7020  -63.7840 H        14 SER   -0.5100
    211 N         -88.2990  -18.0190  -60.9680 N.am     15 ASN   -0.4700
    212 CA        -89.7170  -18.1020  -60.6150 C.3      15 ASN    0.3100
    213 C         -90.6170  -18.5490  -61.7680 C.2      15 ASN    0.0700
    214 O         -91.8010  -18.2090  -61.8060 O.2      15 ASN    0.0900
    215 CB        -90.2470  -16.7900  -60.0220 C.3      15 ASN   -0.1800
    216 CG        -91.5540  -16.9920  -59.2510 C.2      15 ASN    0.0900
    217 ND2       -92.4480  -15.9890  -59.2870 N.am     15 ASN    0.0900
    218 OD1       -91.7510  -18.0350  -58.6370 O.2      15 ASN    0.5500
    219 HN        -88.0050  -17.2040  -61.4610 H        15 ASN   -0.5500
    220 HA        -89.8290  -18.9020  -59.8990 H        15 ASN   -0.6200
    221 HB1       -90.4290  -16.0660  -60.8460 H        15 ASN    0.3200
    222 HB2       -89.4870  -16.3700  -59.3300 H        15 ASN    0.3000
    223 HD21      -93.3150  -16.0750  -58.7980 H        15 ASN    0.5100
    224 HD22      -92.2440  -15.1560  -59.8020 H        15 ASN   -0.5100
    225 N         -90.0640  -19.3170  -62.7040 N.am     16 LYS   -0.4700
    226 CA        -90.8560  -19.7990  -63.8300 C.3      16 LYS    0.3100
    227 C         -91.9190  -20.7850  -63.3590 C.2      16 LYS    0.0700
    228 O         -92.9520  -20.9500  -64.0060 O.2      16 LYS    0.0900
    229 CB        -89.9670  -20.4170  -64.9200 C.3      16 LYS   -0.1800
    230 CG        -89.4810  -21.8280  -64.6170 C.3      16 LYS    0.0900
    231 CD        -88.7800  -22.4440  -65.8260 C.3      16 LYS    0.0900
    232 CE        -89.7310  -22.5520  -67.0230 C.3      16 LYS   -0.1800
    233 NZ        -89.0730  -23.0950  -68.2480 N.4      16 LYS    0.0900
    234 HN        -89.1060  -19.5910  -62.6790 H        16 LYS    0.0900
    235 HA        -91.4050  -18.9590  -64.2320 H        16 LYS   -0.1800
    236 HB1       -89.0800  -19.7650  -65.0580 H        16 LYS    0.0900
    237 HB2       -90.5450  -20.4440  -65.8670 H        16 LYS    0.0900
    238 HG1       -90.3500  -22.4610  -64.3380 H        16 LYS    0.2100
    239 HG2       -88.7720  -21.7940  -63.7630 H        16 LYS    0.0500
    240 HD1       -88.4130  -23.4580  -65.5580 H        16 LYS    0.0500
    241 HD2       -87.9120  -21.8100  -66.1070 H        16 LYS   -0.3000
    242 HE1       -90.1230  -21.5430  -67.2750 H        16 LYS    0.3300
    243 HE2       -90.5700  -23.2340  -66.7660 H        16 LYS    0.3300
    244 HZ1       -88.7060  -24.0480  -68.0510 H        16 LYS    0.3300
    245 HZ2       -88.2900  -22.4710  -68.5250 H        16 LYS    0.5100
    246 HZ3       -89.7670  -23.1440  -69.0210 H        16 LYS   -0.5100
    247 N         -91.6640  -21.4260  -62.2170 N.am     17 THR   -0.4700
    248 CA        -92.6070  -22.3740  -61.6320 C.3      17 THR    0.3100
    249 C         -93.4860  -21.7450  -60.5430 C.2      17 THR    0.0700
    250 O         -94.2510  -22.4350  -59.8750 O.2      17 THR    0.0900
    251 CB        -91.8820  -23.6060  -61.0610 C.3      17 THR    0.1400
    252 CG2       -90.9390  -24.1880  -62.1020 C.3      17 THR    0.0900
    253 OG1       -91.1290  -23.2300  -59.9010 O.3      17 THR   -0.6600
    254 HN        -90.8160  -21.2870  -61.7120 H        17 THR    0.4300
    255 HA        -93.2980  -22.6760  -62.4050 H        17 THR   -0.2700
    256 HB        -92.6220  -24.3830  -60.7750 H        17 THR    0.0900
    257 HG1       -90.8340  -24.0510  -59.5010 H        17 THR    0.0900
    258 HG21      -90.0800  -23.5030  -62.2650 H        17 THR    0.0900
    259 HG22      -91.4750  -24.3200  -63.0660 H        17 THR    0.5100
    260 HG23      -90.5490  -25.1680  -61.7540 H        17 THR   -0.5100
    261 N         -93.3710  -20.4320  -60.3660 N.am     18 GLY   -0.4700
    262 CA        -94.1910  -19.7000  -59.4160 C.3      18 GLY    0.3100
    263 C         -94.0030  -20.0670  -57.9540 C.2      18 GLY   -0.0200
    264 O         -94.7580  -19.6100  -57.0940 O.2      18 GLY    0.0900
    265 HN        -92.7120  -19.8870  -60.8810 H        18 GLY    0.0900
    266 HA1       -95.2220  -19.8830  -59.6810 H        18 GLY    0.5100
    267 HA2       -93.9570  -18.6530  -59.5360 H        18 GLY   -0.5100
    268 N         -92.9910  -20.8810  -57.6570 N.am     19 VAL   -0.4700
    269 CA        -92.7600  -21.3010  -56.2760 C.3      19 VAL    0.3100
    270 C         -92.0690  -20.2480  -55.3960 C.2      19 VAL    0.0700
    271 O         -92.3250  -20.1770  -54.1870 O.2      19 VAL    0.0900
    272 CB        -92.0030  -22.6330  -56.1930 C.3      19 VAL   -0.0900
    273 CG1       -90.7020  -22.5760  -56.9820 C.3      19 VAL    0.0900
    274 CG2       -91.7330  -22.9710  -54.7440 C.3      19 VAL   -0.2700
    275 HN        -92.3610  -21.2320  -58.3440 H        19 VAL    0.0900
    276 HA        -93.7240  -21.3950  -55.7980 H        19 VAL    0.0900
    277 HB        -92.6430  -23.4440  -56.6020 H        19 VAL    0.0900
    278 HG11      -89.9180  -22.0580  -56.3890 H        19 VAL   -0.2700
    279 HG12      -90.8590  -22.0170  -57.9290 H        19 VAL    0.0900
    280 HG13      -90.3520  -23.6060  -57.2100 H        19 VAL    0.0900
    281 HG21      -92.6680  -22.8840  -54.1510 H        19 VAL    0.0900
    282 HG22      -90.9810  -22.2670  -54.3250 H        19 VAL    0.5100
    283 HG23      -91.3550  -24.0130  -54.6610 H        19 VAL   -0.5100
    284 N         -91.2050  -19.4280  -55.9960 N.am     20 VAL   -0.4700
    285 CA        -90.4830  -18.4050  -55.2450 C.3      20 VAL    0.3100
    286 C         -91.4310  -17.5680  -54.3780 C.2      20 VAL    0.0700
    287 O         -92.5080  -17.1870  -54.8250 O.2      20 VAL    0.0900
    288 CB        -89.6580  -17.4880  -56.1720 C.3      20 VAL   -0.0900
    289 CG1       -88.8910  -16.4480  -55.3590 C.3      20 VAL    0.0900
    290 CG2       -88.7120  -18.3180  -57.0380 C.3      20 VAL   -0.2700
    291 HN        -91.0150  -19.4750  -56.9730 H        20 VAL    0.0900
    292 HA        -89.8310  -18.9080  -54.5470 H        20 VAL    0.0900
    293 HB        -90.3410  -16.9690  -56.8790 H        20 VAL    0.0900
    294 HG11      -88.1970  -16.9520  -54.6520 H        20 VAL   -0.2700
    295 HG12      -89.6010  -15.8250  -54.7740 H        20 VAL    0.0900
    296 HG13      -88.2970  -15.8000  -56.0370 H        20 VAL    0.0900
    297 HG21      -89.2920  -19.0280  -57.6640 H        20 VAL    0.0900
    298 HG22      -88.0200  -18.8990  -56.3910 H        20 VAL    0.5100
    299 HG23      -88.1280  -17.6510  -57.7060 H        20 VAL   -0.5100
    300 N         -91.0170  -17.3140  -53.1350 N.am     21 ARG   -0.4700
    301 CA        -91.7250  -16.4590  -52.1840 C.3      21 ARG    0.3100
    302 C         -90.7070  -15.5440  -51.5310 C.2      21 ARG    0.0700
    303 O         -89.5040  -15.7880  -51.6250 O.2      21 ARG    0.0900
    304 CB        -92.3800  -17.2950  -51.0840 C.3      21 ARG   -0.1800
    305 CG        -93.4370  -18.2440  -51.5780 C.3      21 ARG    0.0900
    306 CD        -94.8070  -17.5770  -51.6250 C.3      21 ARG    0.0900
    307 NE        -95.3590  -17.6350  -52.9770 N.pl3    21 ARG   -0.1800
    308 CZ        -95.5530  -18.7590  -53.6560 C.cat    21 ARG    0.0900
    309 NH1       -95.2460  -19.9310  -53.1120 N.pl3    21 ARG    0.0900
    310 NH2       -96.0480  -18.7100  -54.8840 N.pl3    21 ARG    0.2000
    311 HN        -90.1720  -17.7120  -52.7880 H        21 ARG    0.0900
    312 HA        -92.4750  -15.9050  -52.7290 H        21 ARG    0.0900
    313 HB1       -92.8440  -16.6050  -50.3480 H        21 ARG   -0.7000
    314 HB2       -91.5890  -17.8850  -50.5750 H        21 ARG    0.4400
    315 HG1       -93.4840  -19.1230  -50.8990 H        21 ARG    0.6400
    316 HG2       -93.1670  -18.5930  -52.5970 H        21 ARG   -0.8000
    317 HD1       -94.7190  -16.5080  -51.3350 H        21 ARG    0.4600
    318 HD2       -95.5100  -18.1010  -50.9440 H        21 ARG    0.4600
    319 HE        -95.6070  -16.7720  -53.4170 H        21 ARG   -0.8000
    320 HH11      -94.8680  -19.9700  -52.1880 H        21 ARG    0.4600
    321 HH12      -95.3930  -20.7750  -53.6280 H        21 ARG    0.4600
    322 HH21      -96.0570  -19.5320  -55.4540 H        21 ARG    0.5100
    323 HH22      -96.4160  -17.8510  -55.2420 H        21 ARG   -0.5100
    324 N         -91.1820  -14.5080  -50.8470 N.am     22 SER   -0.4700
    325 CA        -90.2990  -13.5490  -50.1920 C.3      22 SER    0.3100
    326 C         -89.6860  -14.1230  -48.9160 C.2      22 SER    0.0700
    327 O         -90.4050  -14.6630  -48.0740 O.2      22 SER    0.0900
    328 CB        -91.0560  -12.2590  -49.8760 C.3      22 SER    0.0500
    329 OG        -90.3520  -11.4720  -48.9250 O.3      22 SER    0.0900
    330 HN        -92.1590  -14.3400  -50.7510 H        22 SER    0.0900
    331 HA        -89.4720  -13.3460  -50.8570 H        22 SER   -0.6600
    332 HB1       -92.0560  -12.5070  -49.4590 H        22 SER    0.4300
    333 HB2       -91.1810  -11.6630  -50.8050 H        22 SER    0.5100
    334 HG1       -90.8880  -10.6880  -48.7810 H        22 SER   -0.5100
    335 N         -88.3490  -14.0040  -48.7580 N.am     23 PRO   -0.2900
    336 CA        -87.6960  -14.5690  -47.5700 C.3      23 PRO    0.0000
    337 C         -88.1350  -13.8350  -46.3060 C.2      23 PRO    0.0900
    338 O         -87.6680  -14.1580  -45.2090 O.2      23 PRO    0.0900
    339 CB        -86.2010  -14.3370  -47.8450 C.3      23 PRO    0.0200
    340 CG        -86.1710  -13.2160  -48.8840 C.3      23 PRO    0.0900
    341 CD        -87.3690  -13.4960  -49.7370 C.3      23 PRO   -0.1800
    342 HA        -87.9760  -15.6020  -47.4420 H        23 PRO    0.0900
    343 HB1       -85.7260  -15.2590  -48.2440 H        23 PRO    0.0900
    344 HB2       -85.6710  -14.0320  -46.9180 H        23 PRO   -0.1800
    345 HG1       -86.2490  -12.2190  -48.4000 H        23 PRO    0.0900
    346 HG2       -85.2360  -13.2510  -49.4830 H        23 PRO    0.0900
    347 HD1       -87.7530  -12.5750  -50.2230 H        23 PRO    0.5100
    348 HD2       -87.1560  -14.2700  -50.5040 H        23 PRO   -0.5100
    349 N         -89.0330  -12.8610  -46.4580 N.am     24 PHE   -0.4700
    350 CA        -89.6030  -12.1480  -45.3140 C.3      24 PHE    0.3100
    351 C         -91.0230  -12.6180  -45.0000 C.2      24 PHE    0.0700
    352 O         -91.5410  -12.3680  -43.9060 O.2      24 PHE    0.0900
    353 CB        -89.5920  -10.6300  -45.5480 C.3      24 PHE   -0.1800
    354 CG        -88.2190  -10.0580  -45.7110 C.ar     24 PHE    0.0900
    355 CD1       -87.3270  -10.0600  -44.6460 C.ar     24 PHE    0.0900
    356 CD2       -87.8120   -9.5160  -46.9220 C.ar     24 PHE    0.0000
    357 CE1       -86.0510   -9.5450  -44.7830 C.ar     24 PHE   -0.1150
    358 CE2       -86.5450   -8.9970  -47.0720 C.ar     24 PHE    0.1150
    359 CZ        -85.6580   -9.0120  -45.9960 C.ar     24 PHE   -0.1150
    360 HN        -89.3570  -12.5760  -47.3560 H        24 PHE    0.1150
    361 HA        -89.0140  -12.3950  -44.4430 H        24 PHE   -0.1150
    362 HB1       -90.0600  -10.1220  -44.6770 H        24 PHE    0.1150
    363 HB2       -90.1580  -10.3970  -46.4750 H        24 PHE   -0.1150
    364 HD1       -87.6350  -10.4720  -43.6970 H        24 PHE    0.1150
    365 HD2       -88.4980   -9.5040  -47.7570 H        24 PHE   -0.1150
    366 HE1       -85.3670   -9.5570  -43.9480 H        24 PHE    0.1150
    367 HE2       -86.2400   -8.5800  -48.0200 H        24 PHE    0.5100
    368 HZ        -84.6630   -8.6090  -46.1120 H        24 PHE   -0.5100
    369 N         -91.6380  -13.3040  -45.9660 N.am     25 GLU   -0.4700
    370 CA        -93.0260  -13.7410  -45.8540 C.3      25 GLU    0.3100
    371 C         -93.2020  -15.2570  -45.6120 C.2      25 GLU    0.0700
    372 O         -94.0910  -15.6700  -44.8710 O.2      25 GLU    0.0900
    373 CB        -93.8250  -13.2920  -47.0910 C.3      25 GLU   -0.1800
    374 CG        -93.5680  -14.1550  -48.3360 C.3      25 GLU    0.0900
    375 CD        -94.4680  -13.7950  -49.5260 C.2      25 GLU    0.0900
    376 OE1       -94.3810  -14.4730  -50.5840 O.co2    25 GLU   -0.2800
    377 OE2       -95.2540  -12.8320  -49.3960 O.co2    25 GLU    0.0900
    378 HN        -91.1730  -13.5500  -46.8120 H        25 GLU    0.0900
    379 HA        -93.4440  -13.3070  -44.9570 H        25 GLU    0.6200
    380 HB1       -93.5520  -12.2410  -47.3270 H        25 GLU   -0.7600
    381 HB2       -94.9080  -13.3360  -46.8480 H        25 GLU   -0.7600
    382 HG1       -93.7460  -15.2200  -48.0760 H        25 GLU    0.5100
    383 HG2       -92.5110  -14.0270  -48.6490 H        25 GLU   -0.5100
    384 N         -92.3580  -16.0900  -46.2170 N.am     26 ALA   -0.4700
    385 CA        -92.5320  -17.5370  -46.0910 C.3      26 ALA    0.3100
    386 C         -91.2490  -18.3700  -46.1680 C.2      26 ALA    0.0700
    387 O         -90.2380  -17.9370  -46.7250 O.2      26 ALA    0.0900
    388 CB        -93.5380  -18.0300  -47.1170 C.3      26 ALA   -0.2700
    389 HN        -91.5890  -15.7740  -46.7690 H        26 ALA    0.0900
    390 HA        -92.8780  -17.7500  -45.0910 H        26 ALA    0.0900
    391 HB1       -93.1820  -17.8000  -48.1440 H        26 ALA    0.0900
    392 HB2       -94.5170  -17.5280  -46.9600 H        26 ALA    0.5100
    393 HB3       -93.6640  -19.1300  -47.0250 H        26 ALA   -0.5100
    394 N         -91.3000  -19.5930  -45.6150 N.am     27 PRO   -0.2900
    395 CA        -90.1610  -20.5180  -45.6310 C.3      27 PRO    0.0000
    396 C         -89.5730  -20.6720  -47.0240 C.2      27 PRO    0.0900
    397 O         -90.2980  -20.4810  -47.9990 O.2      27 PRO    0.0900
    398 CB        -90.7840  -21.8240  -45.1440 C.3      27 PRO    0.0200
    399 CG        -91.8470  -21.3410  -44.1780 C.3      27 PRO    0.0900
    400 CD        -92.4380  -20.1380  -44.8520 C.3      27 PRO   -0.1800
    401 HA        -89.3580  -20.1420  -45.0180 H        27 PRO    0.0900
    402 HB1       -90.0320  -22.4640  -44.6320 H        27 PRO    0.0900
    403 HB2       -91.2310  -22.3980  -45.9830 H        27 PRO   -0.1800
    404 HG1       -92.6170  -22.1230  -44.0120 H        27 PRO    0.0900
    405 HG2       -91.3990  -21.0660  -43.1990 H        27 PRO    0.0900
    406 HD1       -93.2620  -20.4200  -45.5420 H        27 PRO    0.5100
    407 HD2       -92.7990  -19.3910  -44.1150 H        27 PRO   -0.5100
    408 N         -88.2820  -20.9910  -47.1150 N.am     28 GLN   -0.4700
    409 CA        -87.5810  -21.0570  -48.3960 C.3      28 GLN    0.3100
    410 C         -87.2110  -22.4770  -48.7560 C.2      28 GLN    0.0700
    411 O         -86.2730  -22.7130  -49.5140 O.2      28 GLN    0.0900
    412 CB        -86.3270  -20.1760  -48.3880 C.3      28 GLN   -0.1800
    413 CG        -86.6350  -18.7120  -48.1490 C.3      28 GLN    0.0900
    414 CD        -87.3940  -18.0990  -49.3090 C.2      28 GLN    0.0900
    415 NE2       -88.4680  -17.3690  -49.0040 N.am     28 GLN   -0.1800
    416 OE1       -87.0140  -18.2800  -50.4710 O.2      28 GLN    0.0900
    417 HN        -87.7340  -21.2000  -46.3090 H        28 GLN    0.0900
    418 HA        -88.2640  -20.7260  -49.1660 H        28 GLN    0.5500
    419 HB1       -85.8140  -20.2770  -49.3680 H        28 GLN   -0.5500
    420 HB2       -85.6460  -20.5330  -47.5860 H        28 GLN   -0.6200
    421 HG1       -85.6830  -18.1570  -48.0110 H        28 GLN    0.3200
    422 HG2       -87.2510  -18.6160  -47.2290 H        28 GLN    0.3000
    423 HE21      -88.8250  -17.3700  -48.0690 H        28 GLN    0.5100
    424 HE22      -88.9160  -16.8210  -49.7090 H        28 GLN   -0.5100
    425 N         -87.9700  -23.4280  -48.2220 N.am     29 TYR   -0.4700
    426 CA        -87.7060  -24.8510  -48.4310 C.3      29 TYR    0.3100
    427 C         -87.6790  -25.2970  -49.8970 C.2      29 TYR    0.0700
    428 O         -87.1700  -26.3750  -50.2220 O.2      29 TYR    0.0900
    429 CB        -88.6900  -25.6950  -47.6220 C.3      29 TYR   -0.1800
    430 CG        -88.5650  -25.4560  -46.1310 C.ar     29 TYR    0.0900
    431 CD1       -87.3110  -25.4590  -45.5100 C.ar     29 TYR    0.0900
    432 CD2       -89.6890  -25.2200  -45.3410 C.ar     29 TYR    0.0000
    433 CE1       -87.1810  -25.2390  -44.1390 C.ar     29 TYR   -0.1150
    434 CE2       -89.5680  -25.0000  -43.9700 C.ar     29 TYR    0.1150
    435 CZ        -88.3100  -25.0140  -43.3770 C.ar     29 TYR   -0.1150
    436 OH        -88.1660  -24.8030  -42.0240 O.3      29 TYR    0.1150
    437 HN        -88.7590  -23.2120  -47.6510 H        29 TYR    0.1100
    438 HA        -86.6920  -25.0540  -48.1220 H        29 TYR   -0.5400
    439 HB1       -88.4960  -26.7730  -47.8050 H        29 TYR    0.4300
    440 HB2       -89.7310  -25.4400  -47.9160 H        29 TYR   -0.1150
    441 HD1       -86.4260  -25.6350  -46.1040 H        29 TYR    0.1150
    442 HD2       -90.6680  -25.2080  -45.7980 H        29 TYR   -0.1150
    443 HE1       -86.2050  -25.2460  -43.6770 H        29 TYR    0.1150
    444 HE2       -90.4480  -24.8200  -43.3700 H        29 TYR    0.5100
    445 HH        -87.2310  -24.6930  -41.8380 H        29 TYR   -0.5100
    446 N         -88.2080  -24.4730  -50.7920 N.am     30 TYR   -0.4700
    447 CA        -88.1150  -24.7950  -52.2100 C.3      30 TYR    0.3100
    448 C         -86.6860  -24.6140  -52.7370 C.2      30 TYR    0.0700
    449 O         -86.3270  -25.1580  -53.7840 O.2      30 TYR    0.0900
    450 CB        -89.1140  -23.9640  -53.0210 C.3      30 TYR   -0.1800
    451 CG        -88.8950  -22.4700  -52.9420 C.ar     30 TYR    0.0900
    452 CD1       -88.0470  -21.8250  -53.8400 C.ar     30 TYR    0.0900
    453 CD2       -89.5460  -21.7000  -51.9780 C.ar     30 TYR    0.0000
    454 CE1       -87.8500  -20.4500  -53.7760 C.ar     30 TYR   -0.1150
    455 CE2       -89.3520  -20.3260  -51.9060 C.ar     30 TYR    0.1150
    456 CZ        -88.5070  -19.7100  -52.8060 C.ar     30 TYR   -0.1150
    457 OH        -88.3210  -18.3520  -52.7270 O.3      30 TYR    0.1150
    458 HN        -88.6750  -23.6270  -50.5460 H        30 TYR    0.1100
    459 HA        -88.3220  -25.8480  -52.3270 H        30 TYR   -0.5400
    460 HB1       -90.1400  -24.1630  -52.6460 H        30 TYR    0.4300
    461 HB2       -89.0360  -24.2480  -54.0920 H        30 TYR   -0.1150
    462 HD1       -87.5350  -22.4020  -54.5950 H        30 TYR    0.1150
    463 HD2       -90.2120  -22.1800  -51.2770 H        30 TYR   -0.1150
    464 HE1       -87.1890  -19.9630  -54.4790 H        30 TYR    0.1150
    465 HE2       -89.8590  -19.7450  -51.1510 H        30 TYR    0.5100
    466 HH        -87.8200  -18.1670  -51.9290 H        30 TYR   -0.5100
    467 N         -85.8830  -23.8490  -51.9860 N.am     31 LEU   -0.4700
    468 CA        -84.5050  -23.5020  -52.3500 C.3      31 LEU    0.3100
    469 C         -83.5260  -24.6410  -52.1490 C.2      31 LEU    0.0700
    470 O         -82.5990  -24.8210  -52.9410 O.2      31 LEU    0.0900
    471 CB        -84.0110  -22.3120  -51.5230 C.3      31 LEU   -0.1800
    472 CG        -84.4870  -20.9340  -51.9620 C.3      31 LEU    0.0900
    473 CD1       -84.0580  -19.8800  -50.9600 C.3      31 LEU    0.0900
    474 CD2       -83.9400  -20.6470  -53.3420 C.3      31 LEU   -0.0900
    475 HN        -86.1980  -23.4710  -51.1190 H        31 LEU    0.0900
    476 HA        -84.4880  -23.2600  -53.4030 H        31 LEU   -0.2700
    477 HB1       -82.9020  -22.3130  -51.5550 H        31 LEU    0.0900
    478 HB2       -84.3420  -22.4660  -50.4750 H        31 LEU    0.0900
    479 HG        -85.5950  -20.9360  -52.0440 H        31 LEU    0.0900
    480 HD11      -83.0600  -19.4760  -51.2360 H        31 LEU   -0.2700
    481 HD12      -83.9910  -20.3270  -49.9460 H        31 LEU    0.0900
    482 HD13      -84.7900  -19.0440  -50.9540 H        31 LEU    0.0900
    483 HD21      -84.4370  -21.2960  -54.0930 H        31 LEU    0.0900
    484 HD22      -82.8470  -20.8510  -53.3660 H        31 LEU    0.5100
    485 HD23      -84.1280  -19.5860  -53.6100 H        31 LEU   -0.5100
    486 N         -83.7250  -25.3860  -51.0640 N.am     32 ALA   -0.4700
    487 CA        -82.9050  -26.5470  -50.7540 C.3      32 ALA    0.3100
    488 C         -83.6540  -27.5150  -49.8240 C.2      32 ALA    0.0700
    489 O         -84.7860  -27.2390  -49.4200 O.2      32 ALA    0.0900
    490 CB        -81.6070  -26.0940  -50.1280 C.3      32 ALA   -0.2700
    491 HN        -84.4500  -25.1810  -50.4120 H        32 ALA    0.0900
    492 HA        -82.7170  -27.0860  -51.6710 H        32 ALA    0.0900
    493 HB1       -81.6560  -26.2070  -49.0240 H        32 ALA    0.0900
    494 HB2       -81.4250  -25.0240  -50.3670 H        32 ALA    0.5100
    495 HB3       -80.7670  -26.7110  -50.5110 H        32 ALA   -0.5100
    496 N         -83.0290  -28.6420  -49.4710 N.am     33 GLU   -0.4700
    497 CA        -83.6620  -29.5980  -48.5590 C.3      33 GLU    0.3100
    498 C         -83.7620  -29.0320  -47.1450 C.2      33 GLU    0.0700
    499 O         -82.8460  -28.3500  -46.6790 O.2      33 GLU    0.0900
    500 CB        -82.9320  -30.9520  -48.5610 C.3      33 GLU   -0.1800
    501 CG        -82.9000  -31.6660  -49.9270 C.3      33 GLU    0.0900
    502 CD        -84.2760  -31.7560  -50.6010 C.2      33 GLU    0.0900
    503 OE1       -85.2850  -32.0350  -49.9040 O.co2    33 GLU   -0.2800
    504 OE2       -84.3450  -31.5500  -51.8360 O.co2    33 GLU    0.0900
    505 HN        -82.1200  -28.8790  -49.8040 H        33 GLU    0.0900
    506 HA        -84.6860  -29.7290  -48.8780 H        33 GLU    0.6200
    507 HB1       -83.4340  -31.6190  -47.8300 H        33 GLU   -0.7600
    508 HB2       -81.8850  -30.7810  -48.2330 H        33 GLU   -0.7600
    509 HG1       -82.5150  -32.6980  -49.7820 H        33 GLU    0.5100
    510 HG2       -82.2160  -31.1130  -50.6040 H        33 GLU   -0.5100
    511 N         -84.8860  -29.2940  -46.4530 N.am     34 PRO   -0.2900
    512 CA        -85.0450  -28.8020  -45.0790 C.3      34 PRO    0.0000
    513 C         -83.9810  -29.3480  -44.1260 C.2      34 PRO    0.0900
    514 O         -83.7030  -28.7340  -43.0970 O.2      34 PRO    0.0900
    515 CB        -86.4430  -29.2990  -44.6860 C.3      34 PRO    0.0200
    516 CG        -87.1680  -29.4060  -45.9820 C.3      34 PRO    0.0900
    517 CD        -86.1270  -29.9180  -46.9480 C.3      34 PRO   -0.1800
    518 HA        -84.9230  -27.7310  -45.0460 H        34 PRO    0.0900
    519 HB1       -86.9460  -28.5770  -44.0090 H        34 PRO    0.0900
    520 HB2       -86.3850  -30.2860  -44.1810 H        34 PRO   -0.1800
    521 HG1       -88.0190  -30.1150  -45.9030 H        34 PRO    0.0900
    522 HG2       -87.5550  -28.4160  -46.3030 H        34 PRO    0.0900
    523 HD1       -86.0410  -31.0240  -46.9110 H        34 PRO    0.5100
    524 HD2       -86.3330  -29.5880  -47.9870 H        34 PRO   -0.5100
    525 N         -83.3780  -30.4850  -44.4510 N.am     35 TRP   -0.4700
    526 CA        -82.3060  -30.9720  -43.6000 C.3      35 TRP    0.3100
    527 C         -81.0800  -30.0640  -43.6970 C.2      35 TRP    0.0700
    528 O         -80.2830  -29.9960  -42.7610 O.2      35 TRP    0.0900
    529 CB        -81.9590  -32.4320  -43.9010 C.3      35 TRP   -0.1800
    530 CG        -81.2820  -32.6830  -45.2240 C.ar     35 TRP    0.0900
    531 CD1       -81.8750  -33.1200  -46.3780 C.ar     35 TRP    0.0900
    532 CD2       -79.8790  -32.5480  -45.5250 C.ar     35 TRP   -0.0300
    533 CE2       -79.7060  -32.9090  -46.8860 C.ar     35 TRP   -0.1500
    534 CE3       -78.7570  -32.1490  -44.7840 C.ar     35 TRP    0.2200
    535 NE1       -80.9380  -33.2470  -47.3800 N.ar     35 TRP   -0.5100
    536 CZ2       -78.4620  -32.8820  -47.5190 C.ar     35 TRP    0.3700
    537 CZ3       -77.5130  -32.1260  -45.4220 C.ar     35 TRP    0.2400
    538 CH2       -77.3790  -32.4870  -46.7740 C.ar     35 TRP    0.1100
    539 HN        -83.6180  -31.0290  -45.2520 H        35 TRP   -0.2500
    540 HA        -82.6310  -30.8730  -42.5750 H        35 TRP    0.1700
    541 HB1       -82.9000  -33.0230  -43.8850 H        35 TRP   -0.2000
    542 HB2       -81.2840  -32.8000  -43.1010 H        35 TRP    0.1400
    543 HD1       -82.9280  -33.3360  -46.4870 H        35 TRP   -0.2700
    544 HE1       -81.1220  -33.5310  -48.2950 H        35 TRP    0.1600
    545 HE3       -78.8330  -31.8640  -43.7450 H        35 TRP   -0.1400
    546 HZ2       -78.3360  -33.1580  -48.5560 H        35 TRP    0.1400
    547 HZ3       -76.6380  -31.8240  -44.8660 H        35 TRP    0.5100
    548 HH2       -76.4040  -32.4530  -47.2370 H        35 TRP   -0.5100
    549 N         -80.9380  -29.3650  -44.8280 N.am     36 GLN   -0.4700
    550 CA        -79.8750  -28.3720  -45.0240 C.3      36 GLN    0.3100
    551 C         -80.0890  -27.1280  -44.1620 C.2      36 GLN    0.0700
    552 O         -79.1450  -26.5360  -43.6490 O.2      36 GLN    0.0900
    553 CB        -79.7340  -27.9870  -46.5050 C.3      36 GLN   -0.1800
    554 CG        -79.1740  -29.0980  -47.3820 C.3      36 GLN    0.0900
    555 CD        -79.2840  -28.7880  -48.8730 C.2      36 GLN    0.0900
    556 NE2       -78.1360  -28.6600  -49.5470 N.am     36 GLN   -0.1800
    557 OE1       -80.3860  -28.6810  -49.4150 O.2      36 GLN    0.0900
    558 HN        -81.5580  -29.4870  -45.5990 H        36 GLN    0.0900
    559 HA        -78.9520  -28.8000  -44.6620 H        36 GLN    0.5500
    560 HB1       -79.0580  -27.1080  -46.5770 H        36 GLN   -0.5500
    561 HB2       -80.7350  -27.7040  -46.8910 H        36 GLN   -0.6200
    562 HG1       -79.7320  -30.0350  -47.1760 H        36 GLN    0.3200
    563 HG2       -78.1030  -29.2490  -47.1330 H        36 GLN    0.3000
    564 HE21      -78.1500  -28.4570  -50.5260 H        36 GLN    0.5100
    565 HE22      -77.2620  -28.7680  -49.0700 H        36 GLN   -0.5100
    566 N         -81.3470  -26.7460  -43.9810 N.am     37 PHE   -0.4700
    567 CA        -81.6830  -25.6620  -43.0830 C.3      37 PHE    0.3100
    568 C         -81.4290  -26.0510  -41.6380 C.2      37 PHE    0.0700
    569 O         -81.1350  -25.2030  -40.7940 O.2      37 PHE    0.0900
    570 CB        -83.1380  -25.2670  -43.2670 C.3      37 PHE   -0.1800
    571 CG        -83.3940  -24.5470  -44.5450 C.ar     37 PHE    0.0900
    572 CD1       -83.1830  -23.1820  -44.6390 C.ar     37 PHE    0.0900
    573 CD2       -83.8170  -25.2360  -45.6680 C.ar     37 PHE    0.0000
    574 CE1       -83.4040  -22.5200  -45.8330 C.ar     37 PHE   -0.1150
    575 CE2       -84.0420  -24.5800  -46.8600 C.ar     37 PHE    0.1150
    576 CZ        -83.8330  -23.2240  -46.9450 C.ar     37 PHE   -0.1150
    577 HN        -82.1090  -27.1850  -44.4500 H        37 PHE    0.1150
    578 HA        -81.0340  -24.8260  -43.3040 H        37 PHE   -0.1150
    579 HB1       -83.4450  -24.5920  -42.4400 H        37 PHE    0.1150
    580 HB2       -83.7710  -26.1800  -43.2700 H        37 PHE   -0.1150
    581 HD1       -82.8440  -22.6310  -43.7740 H        37 PHE    0.1150
    582 HD2       -83.9720  -26.3030  -45.6100 H        37 PHE   -0.1150
    583 HE1       -83.2420  -21.4540  -45.8970 H        37 PHE    0.1150
    584 HE2       -84.3820  -25.1300  -47.7240 H        37 PHE    0.5100
    585 HZ        -84.0020  -22.7090  -47.8790 H        37 PHE   -0.5100
    586 N         -81.5540  -27.3460  -41.3550 N.am     38 SER   -0.4700
    587 CA        -81.2660  -27.8850  -40.0330 C.3      38 SER    0.3100
    588 C         -79.7690  -27.8770  -39.7730 C.2      38 SER    0.0700
    589 O         -79.3310  -27.6460  -38.6480 O.2      38 SER    0.0900
    590 CB        -81.8220  -29.3000  -39.9050 C.3      38 SER    0.0500
    591 OG        -83.2370  -29.2740  -39.9640 O.3      38 SER    0.0900
    592 HN        -81.8530  -28.0080  -42.0380 H        38 SER    0.0900
    593 HA        -81.7200  -27.2350  -39.3000 H        38 SER   -0.6600
    594 HB1       -81.5100  -29.7390  -38.9320 H        38 SER    0.4300
    595 HB2       -81.4380  -29.9320  -40.7350 H        38 SER    0.5100
    596 HG1       -83.4590  -28.8950  -40.8170 H        38 SER   -0.5100
    597 N         -78.9900  -28.1120  -40.8320 N.am     39 MET   -0.4700
    598 CA        -77.5360  -28.0550  -40.7700 C.3      39 MET    0.3100
    599 C         -77.0590  -26.6440  -40.4360 C.2      39 MET    0.0700
    600 O         -76.2080  -26.4560  -39.5700 O.2      39 MET    0.0900
    601 CB        -76.9220  -28.5310  -42.0930 C.3      39 MET   -0.1800
    602 CG        -75.8530  -29.6130  -41.9400 C.3      39 MET    0.0900
    603 SD        -76.5580  -31.2390  -41.5120 S.3      39 MET    0.0900
    604 CE        -76.8890  -31.1210  -39.7430 C.3      39 MET   -0.1400
    605 HN        -79.3740  -28.3390  -41.7240 H        39 MET    0.0900
    606 HA        -77.2120  -28.6860  -39.9560 H        39 MET    0.0900
    607 HB1       -76.4620  -27.6560  -42.6000 H        39 MET   -0.0900
    608 HB2       -77.7360  -28.9310  -42.7330 H        39 MET   -0.2200
    609 HG1       -75.1440  -29.2990  -41.1460 H        39 MET    0.0900
    610 HG2       -75.2940  -29.6940  -42.8950 H        39 MET    0.0900
    611 HE1       -77.8340  -30.5730  -39.5450 H        39 MET    0.0900
    612 HE2       -76.0640  -30.5770  -39.2340 H        39 MET    0.5100
    613 HE3       -76.9810  -32.1360  -39.3010 H        39 MET   -0.5100
    614 N         -77.6090  -25.6410  -41.1150 N.am     40 LEU   -0.4700
    615 CA        -77.2660  -24.2620  -40.8000 C.3      40 LEU    0.3100
    616 C         -77.6110  -23.9340  -39.3420 C.2      40 LEU    0.0700
    617 O         -76.8030  -23.3760  -38.5980 O.2      40 LEU    0.0900
    618 CB        -78.0080  -23.3060  -41.7300 C.3      40 LEU   -0.1800
    619 CG        -77.7180  -23.4060  -43.2220 C.3      40 LEU    0.0900
    620 CD1       -78.4350  -22.2800  -43.9310 C.3      40 LEU    0.0900
    621 CD2       -76.2330  -23.3350  -43.4940 C.3      40 LEU   -0.0900
    622 HN        -78.2650  -25.7850  -41.8520 H        40 LEU    0.0900
    623 HA        -76.1990  -24.1470  -40.9130 H        40 LEU   -0.2700
    624 HB1       -77.7620  -22.2730  -41.4120 H        40 LEU    0.0900
    625 HB2       -79.0950  -23.4790  -41.5900 H        40 LEU    0.0900
    626 HG        -78.0750  -24.3840  -43.6110 H        40 LEU    0.0900
    627 HD11      -78.0780  -21.3000  -43.5470 H        40 LEU   -0.2700
    628 HD12      -79.5280  -22.3550  -43.7510 H        40 LEU    0.0900
    629 HD13      -78.2310  -22.3300  -45.0220 H        40 LEU    0.0900
    630 HD21      -75.7090  -24.1690  -42.9800 H        40 LEU    0.0900
    631 HD22      -75.8250  -22.3730  -43.1140 H        40 LEU    0.5100
    632 HD23      -76.0430  -23.4170  -44.5860 H        40 LEU   -0.5100
    633 N         -78.8330  -24.2870  -38.9480 N.am     41 ALA   -0.4700
    634 CA        -79.3150  -24.0830  -37.5900 C.3      41 ALA    0.3100
    635 C         -78.3350  -24.6960  -36.6040 C.2      41 ALA    0.0700
    636 O         -77.8660  -24.0260  -35.6860 O.2      41 ALA    0.0900
    637 CB        -80.7110  -24.7140  -37.4240 C.3      41 ALA   -0.2700
    638 HN        -79.4790  -24.7130  -39.5750 H        41 ALA    0.0900
    639 HA        -79.3580  -23.0200  -37.4030 H        41 ALA    0.0900
    640 HB1       -80.6630  -25.8050  -37.6280 H        41 ALA    0.0900
    641 HB2       -81.4220  -24.2510  -38.1390 H        41 ALA    0.5100
    642 HB3       -81.0720  -24.5630  -36.3850 H        41 ALA   -0.5100
    643 N         -78.0280  -25.9790  -36.8160 N.am     42 ALA   -0.4700
    644 CA        -77.1260  -26.7320  -35.9460 C.3      42 ALA    0.3100
    645 C         -75.7820  -26.0220  -35.8470 C.2      42 ALA    0.0700
    646 O         -75.2180  -25.8540  -34.7530 O.2      42 ALA    0.0900
    647 CB        -76.9330  -28.1720  -36.4690 C.3      42 ALA   -0.2700
    648 HN        -78.4070  -26.4860  -37.5860 H        42 ALA    0.0900
    649 HA        -77.5540  -26.7480  -34.9560 H        42 ALA    0.0900
    650 HB1       -76.5000  -28.1510  -37.4920 H        42 ALA    0.0900
    651 HB2       -77.9120  -28.6940  -36.5090 H        42 ALA    0.5100
    652 HB3       -76.2390  -28.7270  -35.8020 H        42 ALA   -0.5100
    653 N         -75.2860  -25.6310  -37.0220 N.am     43 TYR   -0.4700
    654 CA        -74.0760  -24.8370  -37.1870 C.3      43 TYR    0.3100
    655 C         -74.0740  -23.5510  -36.3540 C.2      43 TYR    0.0700
    656 O         -73.1410  -23.3110  -35.5840 O.2      43 TYR    0.0900
    657 CB        -73.8920  -24.5010  -38.6700 C.3      43 TYR   -0.1800
    658 CG        -72.6270  -23.7410  -38.9880 C.ar     43 TYR    0.0900
    659 CD1       -71.3830  -24.3720  -38.9700 C.ar     43 TYR    0.0900
    660 CD2       -72.6740  -22.3950  -39.3410 C.ar     43 TYR    0.0000
    661 CE1       -70.2130  -23.6710  -39.2910 C.ar     43 TYR   -0.1150
    662 CE2       -71.5190  -21.6840  -39.6510 C.ar     43 TYR    0.1150
    663 CZ        -70.2890  -22.3220  -39.6310 C.ar     43 TYR   -0.1150
    664 OH        -69.1460  -21.6060  -39.9480 O.3      43 TYR    0.1150
    665 HN        -75.7410  -25.8750  -37.8730 H        43 TYR    0.1100
    666 HA        -73.2390  -25.4100  -36.8190 H        43 TYR   -0.5400
    667 HB1       -74.7420  -23.8710  -39.0070 H        43 TYR    0.4300
    668 HB2       -73.8600  -25.4450  -39.2540 H        43 TYR   -0.1150
    669 HD1       -71.3210  -25.4170  -38.7040 H        43 TYR    0.1150
    670 HD2       -73.6280  -21.8920  -39.3730 H        43 TYR   -0.1150
    671 HE1       -69.2560  -24.1740  -39.2760 H        43 TYR    0.1150
    672 HE2       -71.5820  -20.6370  -39.9080 H        43 TYR    0.5100
    673 HH        -69.4180  -20.7560  -40.3010 H        43 TYR   -0.5100
    674 N         -75.1120  -22.7310  -36.5070 N.am     44 MET   -0.4700
    675 CA        -75.1980  -21.4660  -35.7810 C.3      44 MET    0.3100
    676 C         -75.2330  -21.7290  -34.2840 C.2      44 MET    0.0700
    677 O         -74.6470  -20.9960  -33.4910 O.2      44 MET    0.0900
    678 CB        -76.4340  -20.6390  -36.2100 C.3      44 MET   -0.1800
    679 CG        -76.3880  -20.0950  -37.6450 C.3      44 MET    0.0900
    680 SD        -74.7550  -19.4320  -38.0830 S.3      44 MET    0.0900
    681 CE        -74.5000  -18.2020  -36.7940 C.3      44 MET   -0.1400
    682 HN        -75.8700  -22.9410  -37.1190 H        44 MET    0.0900
    683 HA        -74.2950  -20.9090  -35.9810 H        44 MET    0.0900
    684 HB1       -76.5330  -19.7780  -35.5160 H        44 MET   -0.0900
    685 HB2       -77.3330  -21.2840  -36.1130 H        44 MET   -0.2200
    686 HG1       -77.1510  -19.2940  -37.7440 H        44 MET    0.0900
    687 HG2       -76.6530  -20.9170  -38.3430 H        44 MET    0.0900
    688 HE1       -74.3340  -18.6810  -35.8050 H        44 MET    0.0900
    689 HE2       -75.3900  -17.5430  -36.7100 H        44 MET    0.5100
    690 HE3       -73.6100  -17.5800  -37.0280 H        44 MET   -0.5100
    691 N         -75.9270  -22.7950  -33.9090 N.am     45 PHE   -0.4700
    692 CA        -76.0450  -23.1830  -32.5230 C.3      45 PHE    0.3100
    693 C         -74.6730  -23.4420  -31.9030 C.2      45 PHE    0.0700
    694 O         -74.3820  -23.0130  -30.7870 O.2      45 PHE    0.0900
    695 CB        -76.9200  -24.4310  -32.4080 C.3      45 PHE   -0.1800
    696 CG        -77.2600  -24.7770  -31.0070 C.ar     45 PHE    0.0900
    697 CD1       -76.5120  -25.7170  -30.3100 C.ar     45 PHE    0.0900
    698 CD2       -78.3020  -24.1270  -30.3620 C.ar     45 PHE    0.0000
    699 CE1       -76.8170  -26.0180  -28.9860 C.ar     45 PHE   -0.1150
    700 CE2       -78.6180  -24.4220  -29.0430 C.ar     45 PHE    0.1150
    701 CZ        -77.8750  -25.3690  -28.3510 C.ar     45 PHE   -0.1150
    702 HN        -76.3990  -23.3770  -34.5670 H        45 PHE    0.1150
    703 HA        -76.4850  -22.3610  -31.9780 H        45 PHE   -0.1150
    704 HB1       -76.3830  -25.3000  -32.8440 H        45 PHE    0.1150
    705 HB2       -77.8760  -24.2630  -32.9490 H        45 PHE   -0.1150
    706 HD1       -75.6900  -26.2180  -30.7990 H        45 PHE    0.1150
    707 HD2       -78.8750  -23.3820  -30.8930 H        45 PHE   -0.1150
    708 HE1       -76.2330  -26.7530  -28.4500 H        45 PHE    0.1150
    709 HE2       -79.4380  -23.9150  -28.5560 H        45 PHE    0.5100
    710 HZ        -78.1150  -25.6030  -27.3250 H        45 PHE   -0.5100
    711 N         -73.8300  -24.1610  -32.6390 N.am     46 LEU   -0.4700
    712 CA        -72.4660  -24.4170  -32.2120 C.3      46 LEU    0.3100
    713 C         -71.6530  -23.1310  -32.0840 C.2      46 LEU    0.0700
    714 O         -70.9000  -22.9600  -31.1310 O.2      46 LEU    0.0900
    715 CB        -71.7720  -25.3620  -33.1950 C.3      46 LEU   -0.1800
    716 CG        -72.0770  -26.8460  -33.0330 C.3      46 LEU    0.0900
    717 CD1       -71.3590  -27.6680  -34.0990 C.3      46 LEU    0.0900
    718 CD2       -71.6840  -27.3030  -31.6260 C.3      46 LEU   -0.0900
    719 HN        -74.0960  -24.5550  -33.5150 H        46 LEU    0.0900
    720 HA        -72.4980  -24.8580  -31.2270 H        46 LEU   -0.2700
    721 HB1       -70.6760  -25.2250  -33.0830 H        46 LEU    0.0900
    722 HB2       -72.0690  -25.0630  -34.2220 H        46 LEU    0.0900
    723 HG        -73.1730  -27.0070  -33.1230 H        46 LEU    0.0900
    724 HD11      -70.2600  -27.5240  -34.0160 H        46 LEU   -0.2700
    725 HD12      -71.6850  -27.3440  -35.1100 H        46 LEU    0.0900
    726 HD13      -71.5870  -28.7470  -33.9620 H        46 LEU    0.0900
    727 HD21      -72.3770  -26.8660  -30.8750 H        46 LEU    0.0900
    728 HD22      -70.6510  -26.9660  -31.3940 H        46 LEU    0.5100
    729 HD23      -71.7400  -28.4100  -31.5580 H        46 LEU   -0.5100
    730 N         -71.7960  -22.2400  -33.0580 N.am     47 LEU   -0.4700
    731 CA        -71.0980  -20.9720  -33.0330 C.3      47 LEU    0.3100
    732 C         -71.5010  -20.1570  -31.8190 C.2      47 LEU    0.0700
    733 O         -70.6690  -19.5250  -31.1870 O.2      47 LEU    0.0900
    734 CB        -71.4040  -20.1820  -34.3010 C.3      47 LEU   -0.1800
    735 CG        -70.7570  -20.6880  -35.5820 C.3      47 LEU    0.0900
    736 CD1       -71.0930  -19.7760  -36.7740 C.3      47 LEU    0.0900
    737 CD2       -69.2440  -20.8260  -35.3700 C.3      47 LEU   -0.0900
    738 HN        -72.3860  -22.4030  -33.8460 H        47 LEU    0.0900
    739 HA        -70.0390  -21.1720  -32.9600 H        47 LEU   -0.2700
    740 HB1       -71.0670  -19.1370  -34.1390 H        47 LEU    0.0900
    741 HB2       -72.5040  -20.1890  -34.4480 H        47 LEU    0.0900
    742 HG        -71.1230  -21.7150  -35.7940 H        47 LEU    0.0900
    743 HD11      -70.8890  -18.7150  -36.5130 H        47 LEU   -0.2700
    744 HD12      -72.1670  -19.8770  -37.0360 H        47 LEU    0.0900
    745 HD13      -70.4660  -20.0520  -37.6490 H        47 LEU    0.0900
    746 HD21      -69.0300  -21.6690  -34.6800 H        47 LEU    0.0900
    747 HD22      -68.8380  -19.8920  -34.9250 H        47 LEU    0.5100
    748 HD23      -68.7420  -21.0250  -36.3420 H        47 LEU   -0.5100
    749 N         -72.7890  -20.1590  -31.5050 N.am     48 ILE   -0.4700
    750 CA        -73.2620  -19.4690  -30.3170 C.3      48 ILE    0.3100
    751 C         -72.7240  -20.1270  -29.0430 C.2      48 ILE    0.0700
    752 O         -72.1980  -19.4560  -28.1470 O.2      48 ILE    0.0900
    753 CB        -74.7900  -19.4300  -30.2790 C.3      48 ILE   -0.0900
    754 CG1       -75.3300  -18.7030  -31.5100 C.3      48 ILE    0.0900
    755 CG2       -75.2710  -18.7840  -28.9950 C.3      48 ILE   -0.2700
    756 CD        -76.8370  -18.7900  -31.6460 C.3      48 ILE    0.0900
    757 HN        -73.4780  -20.6240  -32.0560 H        48 ILE    0.0900
    758 HA        -72.8630  -18.4660  -30.3350 H        48 ILE    0.0900
    759 HB        -75.1860  -20.4650  -30.3410 H        48 ILE   -0.1800
    760 HG11      -74.8660  -19.1480  -32.4160 H        48 ILE    0.0900
    761 HG12      -75.0410  -17.6330  -31.4460 H        48 ILE    0.0900
    762 HG21      -74.7480  -17.8170  -28.8350 H        48 ILE   -0.2700
    763 HG22      -75.0560  -19.4510  -28.1330 H        48 ILE    0.0900
    764 HG23      -76.3630  -18.5900  -29.0570 H        48 ILE    0.0900
    765 HD1       -77.3280  -18.1830  -30.8550 H        48 ILE    0.0900
    766 HD2       -77.1670  -19.8460  -31.5400 H        48 ILE    0.5100
    767 HD3       -77.1510  -18.3990  -32.6380 H        48 ILE   -0.5100
    768 N         -72.8320  -21.4490  -28.9660 N.am     49 MET   -0.4700
    769 CA        -72.3880  -22.1460  -27.7700 C.3      49 MET    0.3100
    770 C         -70.8640  -22.1430  -27.5970 C.2      49 MET    0.0700
    771 O         -70.3650  -22.2900  -26.4870 O.2      49 MET    0.0900
    772 CB        -72.9510  -23.5630  -27.7250 C.3      49 MET   -0.1800
    773 CG        -74.4570  -23.6240  -27.6090 C.3      49 MET    0.0900
    774 SD        -75.1800  -22.4030  -26.4750 S.3      49 MET    0.0900
    775 CE        -74.0740  -22.4700  -25.0550 C.3      49 MET   -0.1400
    776 HN        -73.2100  -22.0070  -29.7010 H        49 MET    0.0900
    777 HA        -72.7230  -21.5820  -26.9120 H        49 MET    0.0900
    778 HB1       -72.5100  -24.0890  -26.8530 H        49 MET   -0.0900
    779 HB2       -72.6500  -24.0910  -28.6540 H        49 MET   -0.2200
    780 HG1       -74.7320  -24.6410  -27.2630 H        49 MET    0.0900
    781 HG2       -74.8850  -23.4700  -28.6210 H        49 MET    0.0900
    782 HE1       -73.3470  -21.6310  -25.0700 H        49 MET    0.0900
    783 HE2       -73.5010  -23.4220  -25.0600 H        49 MET    0.5100
    784 HE3       -74.6570  -22.4020  -24.1110 H        49 MET   -0.5100
    785 N         -70.1220  -21.9700  -28.6850 N.am     50 LEU   -0.4700
    786 CA        -68.6770  -21.8090  -28.5910 C.3      50 LEU    0.3100
    787 C         -68.3090  -20.3580  -28.3700 C.2      50 LEU    0.0700
    788 O         -67.5110  -20.0470  -27.5020 O.2      50 LEU    0.0900
    789 CB        -67.9750  -22.2930  -29.8550 C.3      50 LEU   -0.1800
    790 CG        -67.4090  -23.7030  -29.8030 C.3      50 LEU    0.0900
    791 CD1       -67.0070  -24.1670  -31.1970 C.3      50 LEU    0.0900
    792 CD2       -66.2380  -23.7510  -28.8240 C.3      50 LEU   -0.0900
    793 HN        -70.5140  -21.9430  -29.6020 H        50 LEU    0.0900
    794 HA        -68.3360  -22.3740  -27.7370 H        50 LEU   -0.2700
    795 HB1       -67.1380  -21.5960  -30.0700 H        50 LEU    0.0900
    796 HB2       -68.7040  -22.2470  -30.6900 H        50 LEU    0.0900
    797 HG        -68.1760  -24.3930  -29.3920 H        50 LEU    0.0900
    798 HD11      -66.2330  -23.4890  -31.6170 H        50 LEU   -0.2700
    799 HD12      -67.8910  -24.1550  -31.8690 H        50 LEU    0.0900
    800 HD13      -66.5880  -25.1950  -31.1480 H        50 LEU    0.0900
    801 HD21      -66.5790  -23.4600  -27.8070 H        50 LEU    0.0900
    802 HD22      -65.4440  -23.0450  -29.1480 H        50 LEU    0.5100
    803 HD23      -65.8260  -24.7810  -28.7770 H        50 LEU   -0.5100
    804 N         -68.8880  -19.4750  -29.1820 N.am     51 GLY   -0.4700
    805 CA        -68.5700  -18.0570  -29.1650 C.3      51 GLY    0.3100
    806 C         -68.9270  -17.3340  -27.8730 C.2      51 GLY   -0.0200
    807 O         -68.1490  -16.5270  -27.3750 O.2      51 GLY    0.0900
    808 HN        -69.5770  -19.7530  -29.8470 H        51 GLY    0.0900
    809 HA1       -69.1130  -17.5960  -29.9770 H        51 GLY    0.5100
    810 HA2       -67.5070  -17.9640  -29.3280 H        51 GLY   -0.5100
    811 N         -70.1020  -17.6140  -27.3170 N.am     52 PHE   -0.4700
    812 CA        -70.4750  -17.0450  -26.0230 C.3      52 PHE    0.3100
    813 C         -69.4160  -17.2580  -24.9210 C.2      52 PHE    0.0700
    814 O         -68.9170  -16.2830  -24.3590 O.2      52 PHE    0.0900
    815 CB        -71.8420  -17.5780  -25.5870 C.3      52 PHE   -0.1800
    816 CG        -72.1360  -17.3990  -24.1210 C.ar     52 PHE    0.0900
    817 CD1       -72.0180  -16.1480  -23.5200 C.ar     52 PHE    0.0900
    818 CD2       -72.5610  -18.4750  -23.3420 C.ar     52 PHE    0.0000
    819 CE1       -72.3160  -15.9760  -22.1620 C.ar     52 PHE   -0.1150
    820 CE2       -72.8650  -18.3070  -21.9830 C.ar     52 PHE    0.1150
    821 CZ        -72.7410  -17.0610  -21.3940 C.ar     52 PHE   -0.1150
    822 HN        -70.7700  -18.2140  -27.7490 H        52 PHE    0.1150
    823 HA        -70.5050  -15.9700  -26.1230 H        52 PHE   -0.1150
    824 HB1       -71.8920  -18.6680  -25.8010 H        52 PHE    0.1150
    825 HB2       -72.6370  -17.0420  -26.1490 H        52 PHE   -0.1150
    826 HD1       -71.6930  -15.3020  -24.1070 H        52 PHE    0.1150
    827 HD2       -72.6570  -19.4530  -23.7910 H        52 PHE   -0.1150
    828 HE1       -72.2150  -15.0010  -21.7090 H        52 PHE    0.1150
    829 HE2       -73.1950  -19.1510  -21.3970 H        52 PHE    0.5100
    830 HZ        -72.9720  -16.9280  -20.3470 H        52 PHE   -0.5100
    831 N         -69.0640  -18.5270  -24.6080 N.am     53 PRO   -0.2900
    832 CA        -68.0850  -18.7260  -23.5380 C.3      53 PRO    0.0000
    833 C         -66.6390  -18.3330  -23.8660 C.2      53 PRO    0.0900
    834 O         -65.9940  -17.8510  -22.9480 O.2      53 PRO    0.0900
    835 CB        -68.1800  -20.2320  -23.2360 C.3      53 PRO    0.0200
    836 CG        -68.7420  -20.8170  -24.4650 C.3      53 PRO    0.0900
    837 CD        -69.7370  -19.7970  -24.9350 C.3      53 PRO   -0.1800
    838 HA        -68.3090  -18.0850  -22.7010 H        53 PRO    0.0900
    839 HB1       -68.8460  -20.4210  -22.3670 H        53 PRO    0.0900
    840 HB2       -67.1770  -20.6560  -23.0180 H        53 PRO   -0.1800
    841 HG1       -67.9500  -20.9800  -25.2260 H        53 PRO    0.0900
    842 HG2       -69.2390  -21.7880  -24.2510 H        53 PRO    0.0900
    843 HD1       -69.9150  -19.8700  -26.0280 H        53 PRO    0.5100
    844 HD2       -70.6990  -19.8770  -24.3880 H        53 PRO   -0.5100
    845 N         -66.1230  -18.5100  -25.0840 N.am     54 ILE   -0.4700
    846 CA        -64.7100  -18.1900  -25.2960 C.3      54 ILE    0.3100
    847 C         -64.4740  -16.6910  -25.3030 C.2      54 ILE    0.0700
    848 O         -63.4140  -16.2200  -24.9050 O.2      54 ILE    0.0900
    849 CB        -64.1010  -18.7660  -26.5890 C.3      54 ILE   -0.0900
    850 CG1       -64.8150  -18.2090  -27.8120 C.3      54 ILE    0.0900
    851 CG2       -64.1430  -20.2750  -26.6110 C.3      54 ILE   -0.2700
    852 CD        -64.2130  -18.6740  -29.1230 C.3      54 ILE    0.0900
    853 HN        -66.6450  -18.8470  -25.8630 H        54 ILE    0.0900
    854 HA        -64.1690  -18.5770  -24.4460 H        54 ILE    0.0900
    855 HB        -63.0440  -18.4340  -26.6710 H        54 ILE   -0.1800
    856 HG11      -64.7710  -17.1000  -27.7750 H        54 ILE    0.0900
    857 HG12      -65.8780  -18.5260  -27.7790 H        54 ILE    0.0900
    858 HG21      -65.1910  -20.6260  -26.7240 H        54 ILE   -0.2700
    859 HG22      -63.7340  -20.6780  -25.6590 H        54 ILE    0.0900
    860 HG23      -63.5460  -20.6580  -27.4660 H        54 ILE    0.0900
    861 HD1       -64.2580  -19.7820  -29.1920 H        54 ILE    0.0900
    862 HD2       -63.1480  -18.3590  -29.1830 H        54 ILE    0.5100
    863 HD3       -64.7790  -18.2410  -29.9750 H        54 ILE   -0.5100
    864 N         -65.4480  -15.9350  -25.7880 N.am     55 ASN   -0.4700
    865 CA        -65.3060  -14.4890  -25.8040 C.3      55 ASN    0.3100
    866 C         -65.4770  -13.8850  -24.4180 C.2      55 ASN    0.0700
    867 O         -64.6120  -13.1570  -23.9310 O.2      55 ASN    0.0900
    868 CB        -66.2700  -13.8750  -26.8160 C.3      55 ASN   -0.1800
    869 CG        -65.8030  -14.1050  -28.2360 C.2      55 ASN    0.0900
    870 ND2       -66.5510  -14.9180  -28.9850 N.am     55 ASN    0.0900
    871 OD1       -64.7660  -13.5790  -28.6500 O.2      55 ASN    0.5500
    872 HN        -66.2970  -16.3100  -26.1530 H        55 ASN   -0.5500
    873 HA        -64.2850  -14.2540  -26.0660 H        55 ASN   -0.6200
    874 HB1       -66.3430  -12.7820  -26.6350 H        55 ASN    0.3200
    875 HB2       -67.2730  -14.3340  -26.6900 H        55 ASN    0.3000
    876 HD21      -66.3810  -14.9910  -29.9670 H        55 ASN    0.5100
    877 HD22      -67.2820  -15.4560  -28.5640 H        55 ASN   -0.5100
    878 N         -66.5870  -14.2200  -23.7730 N.am     56 PHE   -0.4700
    879 CA        -66.8020  -13.7950  -22.4110 C.3      56 PHE    0.3100
    880 C         -65.5900  -14.1190  -21.5550 C.2      56 PHE    0.0700
    881 O         -65.0890  -13.2770  -20.8300 O.2      56 PHE    0.0900
    882 CB        -68.0490  -14.4420  -21.8120 C.3      56 PHE   -0.1800
    883 CG        -68.3470  -13.9550  -20.4410 C.ar     56 PHE    0.0900
    884 CD1       -69.0120  -12.7540  -20.2580 C.ar     56 PHE    0.0900
    885 CD2       -67.9060  -14.6540  -19.3260 C.ar     56 PHE    0.0000
    886 CE1       -69.2660  -12.2670  -18.9810 C.ar     56 PHE   -0.1150
    887 CE2       -68.1610  -14.1790  -18.0430 C.ar     56 PHE    0.1150
    888 CZ        -68.8420  -12.9840  -17.8690 C.ar     56 PHE   -0.1150
    889 HN        -67.3070  -14.7700  -24.1890 H        56 PHE    0.1150
    890 HA        -66.9070  -12.7200  -22.4140 H        56 PHE   -0.1150
    891 HB1       -67.9020  -15.5410  -21.7510 H        56 PHE    0.1150
    892 HB2       -68.9290  -14.2070  -22.4480 H        56 PHE   -0.1150
    893 HD1       -69.3360  -12.1880  -21.1190 H        56 PHE    0.1150
    894 HD2       -67.3600  -15.5760  -19.4560 H        56 PHE   -0.1150
    895 HE1       -69.7920  -11.3310  -18.8530 H        56 PHE    0.1150
    896 HE2       -67.8290  -14.7410  -17.1820 H        56 PHE    0.5100
    897 HZ        -69.0420  -12.6130  -16.8750 H        56 PHE   -0.5100
    898 N         -65.1110  -15.3490  -21.6530 N.am     57 LEU   -0.4700
    899 CA        -63.9720  -15.7940  -20.8650 C.3      57 LEU    0.3100
    900 C         -62.7860  -14.8820  -21.1110 C.2      57 LEU    0.0700
    901 O         -62.1420  -14.4200  -20.1730 O.2      57 LEU    0.0900
    902 CB        -63.6240  -17.2380  -21.2310 C.3      57 LEU   -0.1800
    903 CG        -62.6810  -18.0570  -20.3530 C.3      57 LEU    0.0900
    904 CD1       -61.2540  -17.9220  -20.8450 C.3      57 LEU    0.0900
    905 CD2       -62.8070  -17.6740  -18.8750 C.3      57 LEU   -0.0900
    906 HN        -65.5070  -16.0230  -22.2700 H        57 LEU    0.0900
    907 HA        -64.2340  -15.7220  -19.8190 H        57 LEU   -0.2700
    908 HB1       -63.1720  -17.2090  -22.2430 H        57 LEU    0.0900
    909 HB2       -64.5810  -17.7940  -21.2760 H        57 LEU    0.0900
    910 HG        -62.9830  -19.1250  -20.3830 H        57 LEU    0.0900
    911 HD11      -60.8150  -16.9650  -20.4900 H        57 LEU   -0.2700
    912 HD12      -61.2350  -17.9290  -21.9560 H        57 LEU    0.0900
    913 HD13      -60.6390  -18.7610  -20.4560 H        57 LEU    0.0900
    914 HD21      -63.8450  -17.8520  -18.5210 H        57 LEU    0.0900
    915 HD22      -62.5650  -16.5990  -18.7410 H        57 LEU    0.5100
    916 HD23      -62.1140  -18.2920  -18.2650 H        57 LEU   -0.5100
    917 N         -62.5080  -14.6160  -22.3820 N.am     58 THR   -0.4700
    918 CA        -61.4560  -13.6860  -22.7580 C.3      58 THR    0.3100
    919 C         -61.6670  -12.3290  -22.0790 C.2      58 THR    0.0700
    920 O         -60.7920  -11.8100  -21.3720 O.2      58 THR    0.0900
    921 CB        -61.4150  -13.5200  -24.2780 C.3      58 THR    0.1400
    922 CG2       -60.3530  -12.4940  -24.6830 C.3      58 THR    0.0900
    923 OG1       -61.1220  -14.7910  -24.8740 O.3      58 THR   -0.6600
    924 HN        -63.0060  -15.0410  -23.1340 H        58 THR    0.4300
    925 HA        -60.5170  -14.0750  -22.3960 H        58 THR   -0.2700
    926 HB        -62.3990  -13.1610  -24.6500 H        58 THR    0.0900
    927 HG1       -61.9500  -15.2760  -24.8830 H        58 THR    0.0900
    928 HG21      -59.3870  -12.7290  -24.1860 H        58 THR    0.0900
    929 HG22      -60.6730  -11.4770  -24.3730 H        58 THR    0.5100
    930 HG23      -60.2020  -12.5200  -25.7830 H        58 THR   -0.5100
    931 N         -62.8570  -11.7730  -22.2810 N.am     59 LEU   -0.4700
    932 CA        -63.2260  -10.5150  -21.6690 C.3      59 LEU    0.3100
    933 C         -63.0420  -10.5630  -20.1480 C.2      59 LEU    0.0700
    934 O         -62.3530   -9.7250  -19.5770 O.2      59 LEU    0.0900
    935 CB        -64.6500  -10.1500  -22.0710 C.3      59 LEU   -0.1800
    936 CG        -65.4960   -9.2540  -21.1800 C.3      59 LEU    0.0900
    937 CD1       -64.6950   -8.1080  -20.5860 C.3      59 LEU    0.0900
    938 CD2       -66.6450   -8.7290  -22.0200 C.3      59 LEU   -0.0900
    939 HN        -63.5480  -12.1980  -22.8610 H        59 LEU    0.0900
    940 HA        -62.5310   -9.7580  -22.0020 H        59 LEU   -0.2700
    941 HB1       -65.2050  -11.1040  -22.1830 H        59 LEU    0.0900
    942 HB2       -64.5850   -9.6500  -23.0590 H        59 LEU    0.0900
    943 HG        -65.9180   -9.8640  -20.3530 H        59 LEU    0.0900
    944 HD11      -63.6400   -8.1620  -20.9300 H        59 LEU   -0.2700
    945 HD12      -64.7090   -8.1710  -19.4770 H        59 LEU    0.0900
    946 HD13      -65.1250   -7.1370  -20.9110 H        59 LEU    0.0900
    947 HD21      -67.2570   -9.5750  -22.4020 H        59 LEU    0.0900
    948 HD22      -66.2500   -8.1570  -22.8860 H        59 LEU    0.5100
    949 HD23      -67.2950   -8.0730  -21.4030 H        59 LEU   -0.5100
    950 N         -63.6350  -11.5640  -19.5070 N.am     60 TYR   -0.4700
    951 CA        -63.5620  -11.7330  -18.0650 C.3      60 TYR    0.3100
    952 C         -62.1210  -11.8360  -17.5610 C.2      60 TYR    0.0700
    953 O         -61.7110  -11.0710  -16.7030 O.2      60 TYR    0.0900
    954 CB        -64.3640  -12.9690  -17.6540 C.3      60 TYR   -0.1800
    955 CG        -64.4160  -13.1850  -16.1640 C.ar     60 TYR    0.0900
    956 CD1       -63.3790  -13.8320  -15.5030 C.ar     60 TYR    0.0900
    957 CD2       -65.5010  -12.7490  -15.4160 C.ar     60 TYR    0.0000
    958 CE1       -63.4190  -14.0330  -14.1280 C.ar     60 TYR   -0.1150
    959 CE2       -65.5510  -12.9490  -14.0400 C.ar     60 TYR    0.1150
    960 CZ        -64.5040  -13.5900  -13.4020 C.ar     60 TYR   -0.1150
    961 OH        -64.5340  -13.7880  -12.0370 O.3      60 TYR    0.1150
    962 HN        -64.1640  -12.2530  -19.9930 H        60 TYR    0.1100
    963 HA        -63.9640  -10.8460  -17.5990 H        60 TYR   -0.5400
    964 HB1       -63.9000  -13.8730  -18.1020 H        60 TYR    0.4300
    965 HB2       -65.4120  -12.8610  -18.0070 H        60 TYR   -0.1150
    966 HD1       -62.5290  -14.1860  -16.0660 H        60 TYR    0.1150
    967 HD2       -66.3200  -12.2480  -15.9090 H        60 TYR   -0.1150
    968 HE1       -62.6010  -14.5330  -13.6310 H        60 TYR    0.1150
    969 HE2       -66.4040  -12.6050  -13.4730 H        60 TYR    0.5100
    970 HH        -63.6670  -14.0960  -11.7620 H        60 TYR   -0.5100
    971 N         -61.3510  -12.7840  -18.0880 N.am     61 VAL   -0.4700
    972 CA        -59.9520  -12.9650  -17.6870 C.3      61 VAL    0.3100
    973 C         -59.1020  -11.6850  -17.8200 C.2      61 VAL    0.0700
    974 O         -58.2050  -11.4180  -17.0050 O.2      61 VAL    0.0900
    975 CB        -59.2890  -14.0990  -18.4860 C.3      61 VAL   -0.0900
    976 CG1       -57.7750  -14.1090  -18.2830 C.3      61 VAL    0.0900
    977 CG2       -59.8930  -15.4350  -18.1000 C.3      61 VAL   -0.2700
    978 HN        -61.6910  -13.4150  -18.7810 H        61 VAL    0.0900
    979 HA        -59.9360  -13.1920  -16.6310 H        61 VAL    0.0900
    980 HB        -59.5110  -13.9620  -19.5660 H        61 VAL    0.0900
    981 HG11      -57.5340  -14.0730  -17.1990 H        61 VAL   -0.2700
    982 HG12      -57.3210  -13.2230  -18.7760 H        61 VAL    0.0900
    983 HG13      -57.3410  -15.0380  -18.7120 H        61 VAL    0.0900
    984 HG21      -61.0010  -15.3790  -18.1420 H        61 VAL    0.0900
    985 HG22      -59.5910  -15.7020  -17.0650 H        61 VAL    0.5100
    986 HG23      -59.5510  -16.2230  -18.8040 H        61 VAL   -0.5100
    987 N         -59.3820  -10.9030  -18.8580 N.am     62 THR   -0.4700
    988 CA        -58.6290   -9.6780  -19.1260 C.3      62 THR    0.3100
    989 C         -58.9040   -8.6150  -18.0600 C.2      62 THR    0.0700
    990 O         -57.9760   -8.0630  -17.4700 O.2      62 THR    0.0900
    991 CB        -58.9320   -9.1190  -20.5470 C.3      62 THR    0.1400
    992 CG2       -58.3330   -7.7200  -20.7450 C.3      62 THR    0.0900
    993 OG1       -58.3890  -10.0010  -21.5380 O.3      62 THR   -0.6600
    994 HN        -60.1160  -11.1150  -19.4980 H        62 THR    0.4300
    995 HA        -57.5790   -9.9090  -19.0350 H        62 THR   -0.2700
    996 HB        -60.0300   -9.0410  -20.6960 H        62 THR    0.0900
    997 HG1       -59.0160  -10.7240  -21.6200 H        62 THR    0.0900
    998 HG21      -57.2640   -7.7170  -20.4420 H        62 THR    0.0900
    999 HG22      -58.8800   -6.9830  -20.1200 H        62 THR    0.5100
   1000 HG23      -58.4010   -7.4280  -21.8140 H        62 THR   -0.5100
   1001 N         -60.1850   -8.3310  -17.8320 N.am     63 VAL   -0.4700
   1002 CA        -60.6090   -7.3950  -16.8000 C.3      63 VAL    0.3100
   1003 C         -60.0210   -7.7710  -15.4430 C.2      63 VAL    0.0700
   1004 O         -59.5070   -6.9160  -14.7260 O.2      63 VAL    0.0900
   1005 CB        -62.1530   -7.3440  -16.7020 C.3      63 VAL   -0.0900
   1006 CG1       -62.5900   -6.4580  -15.5470 C.3      63 VAL    0.0900
   1007 CG2       -62.7510   -6.8440  -18.0140 C.3      63 VAL   -0.2700
   1008 HN        -60.9170   -8.7510  -18.3620 H        63 VAL    0.0900
   1009 HA        -60.2180   -6.4210  -17.0530 H        63 VAL    0.0900
   1010 HB        -62.5460   -8.3710  -16.5460 H        63 VAL    0.0900
   1011 HG11      -62.0670   -5.4780  -15.5980 H        63 VAL   -0.2700
   1012 HG12      -62.3370   -6.9440  -14.5810 H        63 VAL    0.0900
   1013 HG13      -63.6850   -6.2780  -15.6010 H        63 VAL    0.0900
   1014 HG21      -62.4690   -7.5250  -18.8460 H        63 VAL    0.0900
   1015 HG22      -62.3660   -5.8270  -18.2420 H        63 VAL    0.5100
   1016 HG23      -63.8580   -6.8170  -17.9390 H        63 VAL   -0.5100
   1017 N         -60.0900   -9.0560  -15.1060 N.am     64 GLN   -0.4700
   1018 CA        -59.6580   -9.5550  -13.8030 C.3      64 GLN    0.3100
   1019 C         -58.1560   -9.4000  -13.5530 C.2      64 GLN    0.0700
   1020 O         -57.7310   -9.1880  -12.4170 O.2      64 GLN    0.0900
   1021 CB        -60.0730  -11.0230  -13.6350 C.3      64 GLN   -0.1800
   1022 CG        -59.6320  -11.6510  -12.3130 C.3      64 GLN    0.0900
   1023 CD        -59.7970  -13.1680  -12.2920 C.2      64 GLN    0.0900
   1024 NE2       -58.6890  -13.8860  -12.0830 N.am     64 GLN   -0.1800
   1025 OE1       -60.9040  -13.6880  -12.4520 O.2      64 GLN    0.0900
   1026 HN        -60.4430   -9.7440  -15.7350 H        64 GLN    0.0900
   1027 HA        -60.1160   -8.9440  -13.0400 H        64 GLN    0.5500
   1028 HB1       -59.6310  -11.6110  -14.4670 H        64 GLN   -0.5500
   1029 HB2       -61.1800  -11.0850  -13.7000 H        64 GLN   -0.6200
   1030 HG1       -60.2390  -11.2190  -11.4890 H        64 GLN    0.3200
   1031 HG2       -58.5610  -11.4110  -12.1410 H        64 GLN    0.3000
   1032 HE21      -58.7060  -14.8790  -12.2070 H        64 GLN    0.5100
   1033 HE22      -57.8430  -13.4320  -11.8040 H        64 GLN   -0.5100
   1034 N         -57.3480   -9.5150  -14.6030 N.am     65 HSD   -0.4700
   1035 CA        -55.8990   -9.3950  -14.4570 C.3      65 HSD    0.3100
   1036 C         -55.3600   -8.0340  -14.8970 C.2      65 HSD    0.0700
   1037 O         -55.2760   -7.7410  -16.0910 O.2      65 HSD    0.0900
   1038 CB        -55.1980  -10.4980  -15.2390 C.3      65 HSD   -0.0900
   1039 CG        -55.4350  -11.8670  -14.6930 C.ar     65 HSD    0.0900
   1040 CD2       -54.4170  -12.6870  -14.2730 C.ar     65 HSD    0.0900
   1041 ND1       -56.5850  -12.5610  -14.4980 N.ar     65 HSD   -0.3600
   1042 CE1       -56.2340  -13.7760  -13.9670 C.ar     65 HSD    0.3200
   1043 NE2       -54.9210  -13.8360  -13.8420 N.ar     65 HSD   -0.0500
   1044 HN        -57.6880   -9.6870  -15.5240 H        65 HSD    0.2500
   1045 HA        -55.6590   -9.4680  -13.4070 H        65 HSD    0.1300
   1046 HB1       -54.1060  -10.3040  -15.2280 H        65 HSD   -0.7000
   1047 HB2       -55.5620  -10.4760  -16.2890 H        65 HSD    0.2200
   1048 HD1       -57.5080  -12.2350  -14.7060 H        65 HSD    0.1000
   1049 HD2       -53.3460  -12.5200  -14.2540 H        65 HSD    0.5100
   1050 HE1       -56.9490  -14.5550  -13.6980 H        65 HSD   -0.5100
   1051 N         -54.9750   -7.2120  -13.9220 N.am     66 LYS   -0.4700
   1052 CA        -54.4550   -5.8680  -14.1810 C.3      66 LYS    0.3100
   1053 C         -53.1840   -5.8360  -15.0380 C.2      66 LYS    0.0700
   1054 O         -52.9640   -4.8900  -15.7900 O.2      66 LYS    0.0900
   1055 CB        -54.2160   -5.1260  -12.8610 C.3      66 LYS   -0.1800
   1056 CG        -55.4680   -4.9430  -12.0080 C.3      66 LYS    0.0900
   1057 CD        -56.5270   -4.0720  -12.7040 C.3      66 LYS    0.0900
   1058 CE        -56.1220   -2.5880  -12.7700 C.3      66 LYS   -0.1800
   1059 NZ        -56.9990   -1.7900  -13.6890 N.4      66 LYS    0.0900
   1060 HN        -55.0250   -7.4790  -12.9630 H        66 LYS    0.0900
   1061 HA        -55.1780   -5.3400  -14.7830 H        66 LYS   -0.1800
   1062 HB1       -53.8010   -4.1220  -13.0940 H        66 LYS    0.0900
   1063 HB2       -53.4690   -5.6950  -12.2690 H        66 LYS    0.0900
   1064 HG1       -55.1820   -4.4640  -11.0480 H        66 LYS    0.2100
   1065 HG2       -55.9060   -5.9420  -11.7950 H        66 LYS    0.0500
   1066 HD1       -57.4840   -4.1580  -12.1480 H        66 LYS    0.0500
   1067 HD2       -56.6770   -4.4480  -13.7390 H        66 LYS   -0.3000
   1068 HE1       -55.0800   -2.5050  -13.1460 H        66 LYS    0.3300
   1069 HE2       -56.1990   -2.1370  -11.7580 H        66 LYS    0.3300
   1070 HZ1       -57.9830   -1.8380  -13.3570 H        66 LYS    0.3300
   1071 HZ2       -56.9390   -2.1810  -14.6510 H        66 LYS    0.5100
   1072 HZ3       -56.6830   -0.8000  -13.6970 H        66 LYS   -0.5100
   1073 N         -52.3370   -6.8560  -14.9390 N.am     67 LYS   -0.4700
   1074 CA        -51.1160   -6.8580  -15.7400 C.3      67 LYS    0.3100
   1075 C         -51.4050   -6.9450  -17.2400 C.2      67 LYS    0.0700
   1076 O         -50.5430   -6.6400  -18.0640 O.2      67 LYS    0.0900
   1077 CB        -50.1510   -7.9680  -15.3000 C.3      67 LYS   -0.1800
   1078 CG        -50.4640   -9.3370  -15.8600 C.3      67 LYS    0.0900
   1079 CD        -49.4940  -10.3830  -15.3210 C.3      67 LYS    0.0900
   1080 CE        -49.7980  -11.7690  -15.9100 C.3      67 LYS   -0.1800
   1081 NZ        -48.7360  -12.7970  -15.6810 N.4      67 LYS    0.0900
   1082 HN        -52.4900   -7.6370  -14.3380 H        67 LYS    0.0900
   1083 HA        -50.6470   -5.8920  -15.6260 H        67 LYS   -0.1800
   1084 HB1       -50.1750   -8.0310  -14.1920 H        67 LYS    0.0900
   1085 HB2       -49.1270   -7.6850  -15.6240 H        67 LYS    0.0900
   1086 HG1       -50.3900   -9.3060  -16.9680 H        67 LYS    0.2100
   1087 HG2       -51.5000   -9.6200  -15.5770 H        67 LYS    0.0500
   1088 HD1       -49.5810  -10.4300  -14.2150 H        67 LYS    0.0500
   1089 HD2       -48.4560  -10.0920  -15.5880 H        67 LYS   -0.3000
   1090 HE1       -49.9240  -11.6740  -17.0100 H        67 LYS    0.3300
   1091 HE2       -50.7300  -12.1600  -15.4510 H        67 LYS    0.3300
   1092 HZ1       -48.2420  -12.5920  -14.7890 H        67 LYS    0.3300
   1093 HZ2       -48.0550  -12.7730  -16.4670 H        67 LYS    0.5100
   1094 HZ3       -49.1720  -13.7390  -15.6280 H        67 LYS   -0.5100
   1095 N         -52.6230   -7.3540  -17.5890 N.am     68 LEU   -0.4700
   1096 CA        -53.0450   -7.4730  -18.9820 C.3      68 LEU    0.3100
   1097 C         -53.4850   -6.1290  -19.5880 C.2      68 LEU    0.0700
   1098 O         -54.6350   -5.9630  -19.9930 O.2      68 LEU    0.0900
   1099 CB        -54.1690   -8.5130  -19.1090 C.3      68 LEU   -0.1800
   1100 CG        -53.8280   -9.9840  -19.3620 C.3      68 LEU    0.0900
   1101 CD1       -52.5480  -10.4070  -18.7090 C.3      68 LEU    0.0900
   1102 CD2       -54.9620  -10.8400  -18.8650 C.3      68 LEU   -0.0900
   1103 HN        -53.3070   -7.5990  -16.9080 H        68 LEU    0.0900
   1104 HA        -52.1880   -7.7700  -19.5690 H        68 LEU   -0.2700
   1105 HB1       -54.8170   -8.1840  -19.9450 H        68 LEU    0.0900
   1106 HB2       -54.7480   -8.4760  -18.1630 H        68 LEU    0.0900
   1107 HG        -53.7400  -10.1450  -20.4580 H        68 LEU    0.0900
   1108 HD11      -52.6760  -10.4400  -17.6050 H        68 LEU   -0.2700
   1109 HD12      -51.7420   -9.6820  -18.9510 H        68 LEU    0.0900
   1110 HD13      -52.2600  -11.4200  -19.0630 H        68 LEU    0.0900
   1111 HD21      -55.5000  -11.2960  -19.7230 H        68 LEU    0.0900
   1112 HD22      -55.6790  -10.2190  -18.2860 H        68 LEU    0.5100
   1113 HD23      -54.5660  -11.6530  -18.2210 H        68 LEU   -0.5100
   1114 N         -52.5660   -5.1700  -19.6690 N.am     69 ARG   -0.4700
   1115 CA        -52.9200   -3.8460  -20.1560 C.3      69 ARG    0.3100
   1116 C         -52.0140   -3.3450  -21.2780 C.2      69 ARG    0.0700
   1117 O         -51.7220   -2.1540  -21.3570 O.2      69 ARG    0.0900
   1118 CB        -52.9200   -2.8370  -19.0040 C.3      69 ARG   -0.1800
   1119 CG        -54.0470   -3.0110  -18.0070 C.3      69 ARG    0.0900
   1120 CD        -55.4000   -2.7760  -18.6600 C.3      69 ARG    0.0900
   1121 NE        -56.5070   -3.2020  -17.7950 N.pl3    69 ARG   -0.1800
   1122 CZ        -56.7410   -4.4610  -17.4220 C.cat    69 ARG    0.0900
   1123 NH1       -55.9490   -5.4460  -17.8150 N.pl3    69 ARG    0.0900
   1124 NH2       -57.7680   -4.7390  -16.6330 N.pl3    69 ARG    0.2000
   1125 HN        -51.6150   -5.3120  -19.4080 H        69 ARG    0.0900
   1126 HA        -53.9010   -3.9040  -20.6050 H        69 ARG    0.0900
   1127 HB1       -52.9900   -1.8160  -19.4350 H        69 ARG   -0.7000
   1128 HB2       -51.9560   -2.9330  -18.4590 H        69 ARG    0.4400
   1129 HG1       -53.9140   -2.2890  -17.1750 H        69 ARG    0.6400
   1130 HG2       -54.0160   -4.0430  -17.5960 H        69 ARG   -0.8000
   1131 HD1       -55.4660   -3.3570  -19.6040 H        69 ARG    0.4600
   1132 HD2       -55.5320   -1.6920  -18.8680 H        69 ARG    0.4600
   1133 HE        -57.1320   -2.4980  -17.4620 H        69 ARG   -0.8000
   1134 HH11      -56.0440   -6.3560  -17.4110 H        69 ARG    0.4600
   1135 HH12      -55.2550   -5.2800  -18.5160 H        69 ARG    0.4600
   1136 HH21      -58.4540   -4.0380  -16.4390 H        69 ARG    0.5100
   1137 HH22      -57.8600   -5.6510  -16.2320 H        69 ARG   -0.5100
   1138 N         -51.5670   -4.2490  -22.1450 N.am     70 THR   -0.4700
   1139 CA        -50.7920   -3.8620  -23.3200 C.3      70 THR    0.3100
   1140 C         -51.7360   -3.6570  -24.5020 C.2      70 THR    0.0700
   1141 O         -52.9130   -4.0040  -24.4200 O.2      70 THR    0.0900
   1142 CB        -49.7980   -4.9470  -23.6880 C.3      70 THR    0.1400
   1143 CG2       -49.1070   -5.4730  -22.4430 C.3      70 THR    0.0900
   1144 OG1       -50.4930   -6.0180  -24.3390 O.3      70 THR   -0.6600
   1145 HN        -51.7390   -5.2240  -22.0320 H        70 THR    0.4300
   1146 HA        -50.2740   -2.9420  -23.0910 H        70 THR   -0.2700
   1147 HB        -49.0290   -4.5400  -24.3790 H        70 THR    0.0900
   1148 HG1       -50.6210   -6.6950  -23.6710 H        70 THR    0.0900
   1149 HG21      -49.8240   -6.0570  -21.8260 H        70 THR    0.0900
   1150 HG22      -48.7250   -4.6250  -21.8350 H        70 THR    0.5100
   1151 HG23      -48.2640   -6.1380  -22.7290 H        70 THR   -0.5100
   1152 N         -51.2310   -3.0890  -25.6140 N.am     71 PRO   -0.2900
   1153 CA        -52.0680   -2.9340  -26.8130 C.3      71 PRO    0.0000
   1154 C         -52.7180   -4.2360  -27.3140 C.2      71 PRO    0.0900
   1155 O         -53.9050   -4.2220  -27.6330 O.2      71 PRO    0.0900
   1156 CB        -51.0850   -2.3800  -27.8420 C.3      71 PRO    0.0200
   1157 CG        -50.1300   -1.5870  -27.0120 C.3      71 PRO    0.0900
   1158 CD        -49.9190   -2.4370  -25.7850 C.3      71 PRO   -0.1800
   1159 HA        -52.9130   -2.2980  -26.6050 H        71 PRO    0.0900
   1160 HB1       -51.6030   -1.7350  -28.5840 H        71 PRO    0.0900
   1161 HB2       -50.5640   -3.1990  -28.3810 H        71 PRO   -0.1800
   1162 HG1       -49.1730   -1.4260  -27.5520 H        71 PRO    0.0900
   1163 HG2       -50.5610   -0.6000  -26.7420 H        71 PRO    0.0900
   1164 HD1       -49.1290   -3.2000  -25.9450 H        71 PRO    0.5100
   1165 HD2       -49.6770   -1.8200  -24.8950 H        71 PRO   -0.5100
   1166 N         -51.9620   -5.3310  -27.3840 N.am     72 LEU   -0.4700
   1167 CA        -52.5360   -6.6340  -27.6980 C.3      72 LEU    0.3100
   1168 C         -53.6890   -6.9950  -26.7680 C.2      72 LEU    0.0700
   1169 O         -54.7820   -7.3350  -27.2210 O.2      72 LEU    0.0900
   1170 CB        -51.4700   -7.7110  -27.5860 C.3      72 LEU   -0.1800
   1171 CG        -51.8140   -9.0850  -28.1470 C.3      72 LEU    0.0900
   1172 CD1       -51.9920   -9.0360  -29.6720 C.3      72 LEU    0.0900
   1173 CD2       -50.7150  -10.0660  -27.7570 C.3      72 LEU   -0.0900
   1174 HN        -50.9790   -5.3090  -27.2280 H        72 LEU    0.0900
   1175 HA        -52.9320   -6.5950  -28.7020 H        72 LEU   -0.2700
   1176 HB1       -51.2300   -7.8370  -26.5090 H        72 LEU    0.0900
   1177 HB2       -50.5670   -7.3470  -28.1170 H        72 LEU    0.0900
   1178 HG        -52.7570   -9.4440  -27.6820 H        72 LEU    0.0900
   1179 HD11      -51.0530   -8.6890  -30.1540 H        72 LEU   -0.2700
   1180 HD12      -52.8090   -8.3300  -29.9350 H        72 LEU    0.0900
   1181 HD13      -52.2350  -10.0500  -30.0570 H        72 LEU    0.0900
   1182 HD21      -50.6340  -10.1290  -26.6510 H        72 LEU    0.0900
   1183 HD22      -49.7410   -9.7250  -28.1660 H        72 LEU    0.5100
   1184 HD23      -50.9530  -11.0780  -28.1530 H        72 LEU   -0.5100
   1185 N         -53.4330   -6.9300  -25.4610 N.am     73 ASN   -0.4700
   1186 CA        -54.4490   -7.2470  -24.4720 C.3      73 ASN    0.3100
   1187 C         -55.7080   -6.4340  -24.7390 C.2      73 ASN    0.0700
   1188 O         -56.8340   -6.9250  -24.6720 O.2      73 ASN    0.0900
   1189 CB        -53.9420   -6.9450  -23.0560 C.3      73 ASN   -0.1800
   1190 CG        -52.7170   -7.7650  -22.6620 C.2      73 ASN    0.0900
   1191 ND2       -52.5590   -8.9420  -23.2670 N.am     73 ASN    0.0900
   1192 OD1       -51.9280   -7.3470  -21.8100 O.2      73 ASN    0.5500
   1193 HN        -52.5410   -6.6620  -25.1060 H        73 ASN   -0.5500
   1194 HA        -54.6930   -8.2940  -24.5670 H        73 ASN   -0.6200
   1195 HB1       -54.7550   -7.1630  -22.3310 H        73 ASN    0.3200
   1196 HB2       -53.6770   -5.8690  -22.9930 H        73 ASN    0.3000
   1197 HD21      -51.7720   -9.5180  -23.0450 H        73 ASN    0.5100
   1198 HD22      -53.2280   -9.2500  -23.9450 H        73 ASN   -0.5100
   1199 N         -55.4990   -5.1640  -25.0450 N.am     74 TYR   -0.4700
   1200 CA        -56.5850   -4.2590  -25.3660 C.3      74 TYR    0.3100
   1201 C         -57.3210   -4.6540  -26.6430 C.2      74 TYR    0.0700
   1202 O         -58.5520   -4.6770  -26.6740 O.2      74 TYR    0.0900
   1203 CB        -56.0420   -2.8340  -25.4900 C.3      74 TYR   -0.1800
   1204 CG        -56.1310   -2.0600  -24.2030 C.ar     74 TYR    0.0900
   1205 CD1       -57.3050   -1.3970  -23.8550 C.ar     74 TYR    0.0900
   1206 CD2       -55.0470   -1.9830  -23.3280 C.ar     74 TYR    0.0000
   1207 CE1       -57.4060   -0.6770  -22.6720 C.ar     74 TYR   -0.1150
   1208 CE2       -55.1400   -1.2680  -22.1400 C.ar     74 TYR    0.1150
   1209 CZ        -56.3270   -0.6120  -21.8240 C.ar     74 TYR   -0.1150
   1210 OH        -56.4570    0.1120  -20.6590 O.3      74 TYR    0.1150
   1211 HN        -54.5830   -4.7710  -25.0670 H        74 TYR    0.1100
   1212 HA        -57.3210   -4.3170  -24.5770 H        74 TYR   -0.5400
   1213 HB1       -56.6310   -2.2810  -26.2530 H        74 TYR    0.4300
   1214 HB2       -54.9730   -2.8700  -25.7860 H        74 TYR   -0.1150
   1215 HD1       -58.1550   -1.4460  -24.5190 H        74 TYR    0.1150
   1216 HD2       -54.1230   -2.4860  -23.5780 H        74 TYR   -0.1150
   1217 HE1       -58.3270   -0.1710  -22.4200 H        74 TYR    0.1150
   1218 HE2       -54.2970   -1.2220  -21.4660 H        74 TYR    0.5100
   1219 HH        -55.5770    0.3290  -20.3440 H        74 TYR   -0.5100
   1220 N         -56.5690   -4.9440  -27.7080 N.am     75 ILE   -0.4700
   1221 CA        -57.1770   -5.3050  -28.9780 C.3      75 ILE    0.3100
   1222 C         -57.9820   -6.5800  -28.8120 C.2      75 ILE    0.0700
   1223 O         -59.0960   -6.6740  -29.2980 O.2      75 ILE    0.0900
   1224 CB        -56.1530   -5.4510  -30.1170 C.3      75 ILE   -0.0900
   1225 CG1       -55.6880   -4.0830  -30.5950 C.3      75 ILE    0.0900
   1226 CG2       -56.7760   -6.1380  -31.3090 C.3      75 ILE   -0.2700
   1227 CD        -56.8290   -3.2020  -31.0390 C.3      75 ILE    0.0900
   1228 HN        -55.5730   -4.9270  -27.6800 H        75 ILE    0.0900
   1229 HA        -57.8900   -4.5330  -29.2250 H        75 ILE    0.0900
   1230 HB        -55.2880   -6.0490  -29.7590 H        75 ILE   -0.1800
   1231 HG11      -54.9890   -4.2210  -31.4460 H        75 ILE    0.0900
   1232 HG12      -55.1480   -3.5800  -29.7650 H        75 ILE    0.0900
   1233 HG21      -57.8150   -5.7720  -31.4610 H        75 ILE   -0.2700
   1234 HG22      -56.8080   -7.2350  -31.1390 H        75 ILE    0.0900
   1235 HG23      -56.1850   -5.9180  -32.2230 H        75 ILE    0.0900
   1236 HD1       -57.4360   -2.8910  -30.1620 H        75 ILE    0.0900
   1237 HD2       -57.4840   -3.7570  -31.7440 H        75 ILE    0.5100
   1238 HD3       -56.4310   -2.2910  -31.5360 H        75 ILE   -0.5100
   1239 N         -57.4500   -7.5630  -28.1030 N.am     76 LEU   -0.4700
   1240 CA        -58.1940   -8.8110  -27.9780 C.3      76 LEU    0.3100
   1241 C         -59.4420   -8.7100  -27.1130 C.2      76 LEU    0.0700
   1242 O         -60.4670   -9.3450  -27.3980 O.2      76 LEU    0.0900
   1243 CB        -57.2890   -9.9740  -27.5850 C.3      76 LEU   -0.1800
   1244 CG        -56.8720  -10.5850  -28.9300 C.3      76 LEU    0.0900
   1245 CD1       -55.3600  -10.4810  -29.2380 C.3      76 LEU    0.0900
   1246 CD2       -57.4230  -12.0130  -29.1050 C.3      76 LEU   -0.0900
   1247 HN        -56.5660   -7.5000  -27.6450 H        76 LEU    0.0900
   1248 HA        -58.6630   -9.0110  -28.9300 H        76 LEU   -0.2700
   1249 HB1       -57.8380  -10.7140  -26.9660 H        76 LEU    0.0900
   1250 HB2       -56.4040   -9.6160  -27.0180 H        76 LEU    0.0900
   1251 HG        -57.4290  -10.0640  -29.7370 H        76 LEU    0.0900
   1252 HD11      -54.7740  -11.0080  -28.4540 H        76 LEU   -0.2700
   1253 HD12      -55.0490   -9.4150  -29.2550 H        76 LEU    0.0900
   1254 HD13      -55.1410  -10.9500  -30.2210 H        76 LEU    0.0900
   1255 HD21      -58.4210  -11.9790  -29.5910 H        76 LEU    0.0900
   1256 HD22      -57.5270  -12.5010  -28.1120 H        76 LEU    0.5100
   1257 HD23      -56.7360  -12.6070  -29.7440 H        76 LEU   -0.5100
   1258 N         -59.3660   -7.8870  -26.0730 N.am     77 LEU   -0.4700
   1259 CA        -60.5530   -7.5650  -25.3070 C.3      77 LEU    0.3100
   1260 C         -61.6050   -6.9740  -26.2390 C.2      77 LEU    0.0700
   1261 O         -62.7780   -7.3280  -26.1890 O.2      77 LEU    0.0900
   1262 CB        -60.2190   -6.5800  -24.1850 C.3      77 LEU   -0.1800
   1263 CG        -61.4190   -6.0160  -23.4240 C.3      77 LEU    0.0900
   1264 CD1       -62.0560   -7.0870  -22.5730 C.3      77 LEU    0.0900
   1265 CD2       -60.9860   -4.9050  -22.5500 C.3      77 LEU   -0.0900
   1266 HN        -58.5130   -7.4640  -25.7790 H        77 LEU    0.0900
   1267 HA        -60.9450   -8.4840  -24.8960 H        77 LEU   -0.2700
   1268 HB1       -59.6630   -5.7290  -24.6300 H        77 LEU    0.0900
   1269 HB2       -59.5630   -7.0990  -23.4550 H        77 LEU    0.0900
   1270 HG        -62.1660   -5.6290  -24.1490 H        77 LEU    0.0900
   1271 HD11      -61.3210   -7.4780  -21.8370 H        77 LEU   -0.2700
   1272 HD12      -62.3960   -7.9280  -23.2140 H        77 LEU    0.0900
   1273 HD13      -62.9220   -6.6650  -22.0190 H        77 LEU    0.0900
   1274 HD21      -60.5330   -4.0940  -23.1600 H        77 LEU    0.0900
   1275 HD22      -60.2270   -5.2680  -21.8240 H        77 LEU    0.5100
   1276 HD23      -61.8590   -4.4910  -22.0030 H        77 LEU   -0.5100
   1277 N         -61.1710   -6.0640  -27.0980 N.am     78 ASN   -0.4700
   1278 CA        -62.0510   -5.4310  -28.0760 C.3      78 ASN    0.3100
   1279 C         -62.7750   -6.4190  -29.0110 C.2      78 ASN    0.0700
   1280 O         -63.9890   -6.3370  -29.2030 O.2      78 ASN    0.0900
   1281 CB        -61.2100   -4.4720  -28.9060 C.3      78 ASN   -0.1800
   1282 CG        -62.0420   -3.5720  -29.7810 C.2      78 ASN    0.0900
   1283 ND2       -61.5430   -3.3110  -30.9910 N.am     78 ASN    0.0900
   1284 OD1       -63.1120   -3.0990  -29.3820 O.2      78 ASN    0.5500
   1285 HN        -60.2190   -5.7680  -27.1150 H        78 ASN   -0.5500
   1286 HA        -62.8330   -4.9030  -27.5490 H        78 ASN   -0.6200
   1287 HB1       -60.5280   -5.0610  -29.5550 H        78 ASN    0.3200
   1288 HB2       -60.6060   -3.8380  -28.2230 H        78 ASN    0.3000
   1289 HD21      -61.9620   -2.6070  -31.5640 H        78 ASN    0.5100
   1290 HD22      -60.7480   -3.8180  -31.3240 H        78 ASN   -0.5100
   1291 N         -62.0150   -7.3390  -29.5970 N.am     79 LEU   -0.4700
   1292 CA        -62.5680   -8.4530  -30.3720 C.3      79 LEU    0.3100
   1293 C         -63.5600   -9.2850  -29.5710 C.2      79 LEU    0.0700
   1294 O         -64.6180   -9.6410  -30.0760 O.2      79 LEU    0.0900
   1295 CB        -61.4530   -9.3610  -30.8820 C.3      79 LEU   -0.1800
   1296 CG        -60.4410   -8.6330  -31.7550 C.3      79 LEU    0.0900
   1297 CD1       -59.3170   -9.5600  -32.1050 C.3      79 LEU    0.0900
   1298 CD2       -61.1050   -8.0790  -33.0080 C.3      79 LEU   -0.0900
   1299 HN        -61.0200   -7.3130  -29.5330 H        79 LEU    0.0900
   1300 HA        -63.1230   -8.0390  -31.2010 H        79 LEU   -0.2700
   1301 HB1       -61.9060  -10.1840  -31.4740 H        79 LEU    0.0900
   1302 HB2       -60.9220   -9.7970  -30.0100 H        79 LEU    0.0900
   1303 HG        -60.0400   -7.7540  -31.2060 H        79 LEU    0.0900
   1304 HD11      -59.6740  -10.3410  -32.8100 H        79 LEU   -0.2700
   1305 HD12      -58.9370  -10.0550  -31.1870 H        79 LEU    0.0900
   1306 HD13      -58.4970   -8.9910  -32.5920 H        79 LEU    0.0900
   1307 HD21      -61.7800   -7.2370  -32.7420 H        79 LEU    0.0900
   1308 HD22      -61.7060   -8.8730  -33.5000 H        79 LEU    0.5100
   1309 HD23      -60.3320   -7.7050  -33.7120 H        79 LEU   -0.5100
   1310 N         -63.2160   -9.5960  -28.3200 N.am     80 ALA   -0.4700
   1311 CA        -64.1280  -10.3240  -27.4410 C.3      80 ALA    0.3100
   1312 C         -65.4840   -9.6320  -27.3660 C.2      80 ALA    0.0700
   1313 O         -66.5220  -10.2790  -27.4460 O.2      80 ALA    0.0900
   1314 CB        -63.5300  -10.4780  -26.0610 C.3      80 ALA   -0.2700
   1315 HN        -62.3320   -9.3480  -27.9320 H        80 ALA    0.0900
   1316 HA        -64.3130  -11.2930  -27.8800 H        80 ALA    0.0900
   1317 HB1       -63.5000   -9.4950  -25.5450 H        80 ALA    0.0900
   1318 HB2       -62.4930  -10.8690  -26.1400 H        80 ALA    0.5100
   1319 HB3       -64.1470  -11.1770  -25.4560 H        80 ALA   -0.5100
   1320 N         -65.4800   -8.3090  -27.2370 N.am     81 VAL   -0.4700
   1321 CA        -66.7270   -7.5540  -27.2230 C.3      81 VAL    0.3100
   1322 C         -67.3990   -7.6040  -28.5950 C.2      81 VAL    0.0700
   1323 O         -68.5940   -7.8680  -28.7010 O.2      81 VAL    0.0900
   1324 CB        -66.5210   -6.0800  -26.7590 C.3      81 VAL   -0.0900
   1325 CG1       -67.7840   -5.2430  -27.0110 C.3      81 VAL    0.0900
   1326 CG2       -66.1140   -6.0340  -25.2910 C.3      81 VAL   -0.2700
   1327 HN        -64.6380   -7.7820  -27.1450 H        81 VAL    0.0900
   1328 HA        -67.4060   -8.0580  -26.5540 H        81 VAL    0.0900
   1329 HB        -65.6700   -5.6350  -27.3160 H        81 VAL    0.0900
   1330 HG11      -68.6760   -5.7660  -26.6030 H        81 VAL   -0.2700
   1331 HG12      -67.9270   -5.0960  -28.1030 H        81 VAL    0.0900
   1332 HG13      -67.6910   -4.2570  -26.5090 H        81 VAL    0.0900
   1333 HG21      -65.1630   -6.5890  -25.1410 H        81 VAL    0.0900
   1334 HG22      -66.9010   -6.5050  -24.6650 H        81 VAL    0.5100
   1335 HG23      -65.9630   -4.9800  -24.9730 H        81 VAL   -0.5100
   1336 N         -66.6320   -7.3660  -29.6540 N.am     82 ALA   -0.4700
   1337 CA        -67.1800   -7.4410  -31.0020 C.3      82 ALA    0.3100
   1338 C         -67.8620   -8.7860  -31.2640 C.2      82 ALA    0.0700
   1339 O         -68.9720   -8.8460  -31.7990 O.2      82 ALA    0.0900
   1340 CB        -66.0980   -7.2000  -32.0100 C.3      82 ALA   -0.2700
   1341 HN        -65.6660   -7.1290  -29.5760 H        82 ALA    0.0900
   1342 HA        -67.9550   -6.6930  -31.0930 H        82 ALA    0.0900
   1343 HB1       -65.3950   -8.0600  -32.0270 H        82 ALA    0.0900
   1344 HB2       -65.5300   -6.2820  -31.7440 H        82 ALA    0.5100
   1345 HB3       -66.5420   -7.0850  -33.0220 H        82 ALA   -0.5100
   1346 N         -67.2050   -9.8670  -30.8560 N.am     83 ASP   -0.4700
   1347 CA        -67.7470  -11.2080  -31.0250 C.3      83 ASP    0.3100
   1348 C         -69.0360  -11.4310  -30.2290 C.2      83 ASP    0.0700
   1349 O         -69.9470  -12.1170  -30.7020 O.2      83 ASP    0.0900
   1350 CB        -66.7070  -12.2680  -30.6450 C.3      83 ASP   -0.2800
   1351 CG        -65.4240  -12.1630  -31.4730 C.2      83 ASP    0.0900
   1352 OD1       -65.5170  -11.6860  -32.6270 O.co2    83 ASP    0.0900
   1353 OD2       -64.3320  -12.5620  -30.9710 O.co2    83 ASP    0.6200
   1354 HN        -66.3110   -9.8080  -30.4180 H        83 ASP   -0.7600
   1355 HA        -68.0380  -11.3230  -32.0580 H        83 ASP   -0.7600
   1356 HB1       -67.1450  -13.2760  -30.8010 H        83 ASP    0.5100
   1357 HB2       -66.4440  -12.1470  -29.5720 H        83 ASP   -0.5100
   1358 N         -69.1270  -10.8590  -29.0280 N.am     84 LEU   -0.4700
   1359 CA        -70.3340  -11.0290  -28.2340 C.3      84 LEU    0.3100
   1360 C         -71.5050  -10.3080  -28.8780 C.2      84 LEU    0.0700
   1361 O         -72.6650  -10.7380  -28.7920 O.2      84 LEU    0.0900
   1362 CB        -70.1190  -10.5690  -26.7960 C.3      84 LEU   -0.1800
   1363 CG        -69.3130  -11.5920  -25.9930 C.3      84 LEU    0.0900
   1364 CD1       -68.8530  -11.0130  -24.6770 C.3      84 LEU    0.0900
   1365 CD2       -70.1230  -12.8630  -25.7790 C.3      84 LEU   -0.0900
   1366 HN        -68.3980  -10.3080  -28.6310 H        84 LEU    0.0900
   1367 HA        -70.6000  -12.0760  -28.2530 H        84 LEU   -0.2700
   1368 HB1       -71.1070  -10.4220  -26.3100 H        84 LEU    0.0900
   1369 HB2       -69.5750   -9.6010  -26.8020 H        84 LEU    0.0900
   1370 HG        -68.4270  -11.9040  -26.5850 H        84 LEU    0.0900
   1371 HD11      -69.7300  -10.7060  -24.0680 H        84 LEU   -0.2700
   1372 HD12      -68.2170  -10.1220  -24.8580 H        84 LEU    0.0900
   1373 HD13      -68.2780  -11.7750  -24.1100 H        84 LEU    0.0900
   1374 HD21      -70.6900  -13.1160  -26.7000 H        84 LEU    0.0900
   1375 HD22      -70.8460  -12.7150  -24.9480 H        84 LEU    0.5100
   1376 HD23      -69.4440  -13.7080  -25.5370 H        84 LEU   -0.5100
   1377 N         -71.1850   -9.2080  -29.5500 N.am     85 PHE   -0.4700
   1378 CA        -72.1600   -8.5200  -30.3730 C.3      85 PHE    0.3100
   1379 C         -72.5870   -9.3520  -31.5800 C.2      85 PHE    0.0700
   1380 O         -73.7490   -9.3470  -31.9700 O.2      85 PHE    0.0900
   1381 CB        -71.6150   -7.1770  -30.8410 C.3      85 PHE   -0.1800
   1382 CG        -71.8190   -6.0690  -29.8580 C.ar     85 PHE    0.0900
   1383 CD1       -73.0320   -5.4080  -29.7890 C.ar     85 PHE    0.0900
   1384 CD2       -70.7980   -5.6760  -29.0090 C.ar     85 PHE    0.0000
   1385 CE1       -73.2240   -4.3670  -28.8800 C.ar     85 PHE   -0.1150
   1386 CE2       -70.9820   -4.6500  -28.1050 C.ar     85 PHE    0.1150
   1387 CZ        -72.1940   -3.9940  -28.0370 C.ar     85 PHE   -0.1150
   1388 HN        -70.2720   -8.8100  -29.5200 H        85 PHE    0.1150
   1389 HA        -73.0550   -8.3780  -29.7840 H        85 PHE   -0.1150
   1390 HB1       -72.1290   -6.8810  -31.7810 H        85 PHE    0.1150
   1391 HB2       -70.5220   -7.2660  -31.0160 H        85 PHE   -0.1150
   1392 HD1       -73.8390   -5.7010  -30.4460 H        85 PHE    0.1150
   1393 HD2       -69.8440   -6.1780  -29.0560 H        85 PHE   -0.1150
   1394 HE1       -74.1740   -3.8550  -28.8350 H        85 PHE    0.1150
   1395 HE2       -70.1760   -4.3610  -27.4470 H        85 PHE    0.5100
   1396 HZ        -72.3370   -3.1910  -27.3300 H        85 PHE   -0.5100
   1397 N         -71.6460  -10.0530  -32.1960 N.am     86 MET   -0.4700
   1398 CA        -71.9990  -10.9100  -33.3060 C.3      86 MET    0.3100
   1399 C         -72.8860  -12.0490  -32.8270 C.2      86 MET    0.0700
   1400 O         -73.9550  -12.3170  -33.3770 O.2      86 MET    0.0900
   1401 CB        -70.7320  -11.4740  -33.9210 C.3      86 MET   -0.1800
   1402 CG        -70.0430  -10.5100  -34.8340 C.3      86 MET    0.0900
   1403 SD        -68.9170  -11.4420  -35.8670 S.3      86 MET    0.0900
   1404 CE        -67.4590  -11.2790  -34.8370 C.3      86 MET   -0.1400
   1405 HN        -70.6850  -10.0230  -31.9330 H        86 MET    0.0900
   1406 HA        -72.5470  -10.3250  -34.0290 H        86 MET    0.0900
   1407 HB1       -70.9910  -12.3860  -34.4970 H        86 MET   -0.0900
   1408 HB2       -70.0330  -11.7520  -33.1030 H        86 MET   -0.2200
   1409 HG1       -69.4890   -9.7550  -34.2360 H        86 MET    0.0900
   1410 HG2       -70.7940   -9.9780  -35.4560 H        86 MET    0.0900
   1411 HE1       -67.5580  -11.8680  -33.9000 H        86 MET    0.0900
   1412 HE2       -67.3020  -10.2150  -34.5590 H        86 MET    0.5100
   1413 HE3       -66.5630  -11.6490  -35.3800 H        86 MET   -0.5100
   1414 N         -72.4410  -12.7170  -31.7740 N.am     87 VAL   -0.4700
   1415 CA        -73.1950  -13.8300  -31.2260 C.3      87 VAL    0.3100
   1416 C         -74.6170  -13.3860  -30.8740 C.2      87 VAL    0.0700
   1417 O         -75.5940  -13.8350  -31.4680 O.2      87 VAL    0.0900
   1418 CB        -72.5120  -14.4120  -29.9780 C.3      87 VAL   -0.0900
   1419 CG1       -73.4660  -15.3210  -29.2340 C.3      87 VAL    0.0900
   1420 CG2       -71.2430  -15.1660  -30.3470 C.3      87 VAL   -0.2700
   1421 HN        -71.5850  -12.4910  -31.3170 H        87 VAL    0.0900
   1422 HA        -73.2740  -14.5850  -31.9930 H        87 VAL    0.0900
   1423 HB        -72.1930  -13.5850  -29.3100 H        87 VAL    0.0900
   1424 HG11      -73.9250  -16.0500  -29.9350 H        87 VAL   -0.2700
   1425 HG12      -74.2750  -14.7180  -28.7680 H        87 VAL    0.0900
   1426 HG13      -72.9180  -15.8820  -28.4470 H        87 VAL    0.0900
   1427 HG21      -70.5260  -14.4820  -30.8490 H        87 VAL    0.0900
   1428 HG22      -71.4850  -15.9980  -31.0410 H        87 VAL    0.5100
   1429 HG23      -70.7640  -15.5710  -29.4300 H        87 VAL   -0.5100
   1430 N         -74.7310  -12.4780  -29.9150 N.am     88 PHE   -0.4700
   1431 CA        -76.0410  -12.0770  -29.3990 C.3      88 PHE    0.3100
   1432 C         -76.8370  -11.1100  -30.2680 C.2      88 PHE    0.0700
   1433 O         -78.0640  -11.1310  -30.2700 O.2      88 PHE    0.0900
   1434 CB        -75.9020  -11.5660  -27.9680 C.3      88 PHE   -0.1800
   1435 CG        -75.3620  -12.6040  -27.0410 C.ar     88 PHE    0.0900
   1436 CD1       -76.0740  -13.7820  -26.8370 C.ar     88 PHE    0.0900
   1437 CD2       -74.1300  -12.4420  -26.4170 C.ar     88 PHE    0.0000
   1438 CE1       -75.5850  -14.7790  -25.9990 C.ar     88 PHE   -0.1150
   1439 CE2       -73.6290  -13.4310  -25.5720 C.ar     88 PHE    0.1150
   1440 CZ        -74.3590  -14.6030  -25.3630 C.ar     88 PHE   -0.1150
   1441 HN        -73.9390  -12.0310  -29.5060 H        88 PHE    0.1150
   1442 HA        -76.6940  -12.9360  -29.4330 H        88 PHE   -0.1150
   1443 HB1       -76.8990  -11.2590  -27.5850 H        88 PHE    0.1150
   1444 HB2       -75.2030  -10.7020  -27.9480 H        88 PHE   -0.1150
   1445 HD1       -77.0210  -13.9250  -27.3370 H        88 PHE    0.1150
   1446 HD2       -73.5570  -11.5430  -26.5880 H        88 PHE   -0.1150
   1447 HE1       -76.1520  -15.6860  -25.8430 H        88 PHE    0.1150
   1448 HE2       -72.6770  -13.2920  -25.0810 H        88 PHE    0.5100
   1449 HZ        -73.9740  -15.3710  -24.7070 H        88 PHE   -0.5100
   1450 N         -76.1530  -10.2710  -31.0230 N.am     89 GLY   -0.4700
   1451 CA        -76.8550   -9.3290  -31.8630 C.3      89 GLY    0.3100
   1452 C         -77.2890   -9.9760  -33.1560 C.2      89 GLY   -0.0200
   1453 O         -78.3690   -9.6870  -33.6820 O.2      89 GLY    0.0900
   1454 HN        -75.1560  -10.2480  -31.0480 H        89 GLY    0.0900
   1455 HA1       -76.1920   -8.5040  -32.0780 H        89 GLY    0.5100
   1456 HA2       -77.7240   -8.9760  -31.3270 H        89 GLY   -0.5100
   1457 N         -76.4540  -10.8750  -33.6710 N.am     90 GLY   -0.4700
   1458 CA        -76.7050  -11.4510  -34.9800 C.3      90 GLY    0.3100
   1459 C         -77.0180  -12.9320  -35.0540 C.2      90 GLY   -0.0200
   1460 O         -77.9880  -13.3130  -35.6920 O.2      90 GLY    0.0900
   1461 HN        -75.6350  -11.1860  -33.1930 H        90 GLY    0.0900
   1462 HA1       -75.8180  -11.2720  -35.5700 H        90 GLY    0.5100
   1463 HA2       -77.5440  -10.9150  -35.3960 H        90 GLY   -0.5100
   1464 N         -76.1950  -13.7720  -34.4300 N.am     91 PHE   -0.4700
   1465 CA        -76.3090  -15.2160  -34.6120 C.3      91 PHE    0.3100
   1466 C         -77.6260  -15.7930  -34.0810 C.2      91 PHE    0.0700
   1467 O         -78.2210  -16.6820  -34.6930 O.2      91 PHE    0.0900
   1468 CB        -75.1060  -15.9490  -34.0110 C.3      91 PHE   -0.1800
   1469 CG        -73.8120  -15.6610  -34.7030 C.ar     91 PHE    0.0900
   1470 CD1       -73.7860  -14.8850  -35.8560 C.ar     91 PHE    0.0900
   1471 CD2       -72.6150  -16.1980  -34.2250 C.ar     91 PHE    0.0000
   1472 CE1       -72.5880  -14.6190  -36.5110 C.ar     91 PHE   -0.1150
   1473 CE2       -71.4030  -15.9460  -34.8740 C.ar     91 PHE    0.1150
   1474 CZ        -71.3960  -15.1580  -36.0200 C.ar     91 PHE   -0.1150
   1475 HN        -75.4740  -13.4580  -33.8170 H        91 PHE    0.1150
   1476 HA        -76.3730  -15.4130  -35.6720 H        91 PHE   -0.1150
   1477 HB1       -75.2750  -17.0450  -34.0750 H        91 PHE    0.1150
   1478 HB2       -74.9850  -15.6430  -32.9500 H        91 PHE   -0.1150
   1479 HD1       -74.7080  -14.4840  -36.2490 H        91 PHE    0.1150
   1480 HD2       -72.6250  -16.8180  -33.3400 H        91 PHE   -0.1150
   1481 HE1       -72.5790  -13.9980  -37.3950 H        91 PHE    0.1150
   1482 HE2       -70.4820  -16.3590  -34.4900 H        91 PHE    0.5100
   1483 HZ        -70.4660  -14.9610  -36.5320 H        91 PHE   -0.5100
   1484 N         -78.0910  -15.2910  -32.9410 N.am     92 THR   -0.4700
   1485 CA        -79.3940  -15.6860  -32.3970 C.3      92 THR    0.3100
   1486 C         -80.5000  -15.5560  -33.4600 C.2      92 THR    0.0700
   1487 O         -81.4070  -16.3800  -33.5730 O.2      92 THR    0.0900
   1488 CB        -79.7760  -14.8260  -31.1560 C.3      92 THR    0.1400
   1489 CG2       -78.9360  -15.2100  -29.9170 C.3      92 THR    0.0900
   1490 OG1       -79.5970  -13.4320  -31.4530 O.3      92 THR   -0.6600
   1491 HN        -77.5750  -14.6250  -32.4070 H        92 THR    0.4300
   1492 HA        -79.3360  -16.7290  -32.1240 H        92 THR   -0.2700
   1493 HB        -80.8390  -15.0040  -30.8870 H        92 THR    0.0900
   1494 HG1       -79.5310  -12.9870  -30.6050 H        92 THR    0.0900
   1495 HG21      -77.8560  -15.0540  -30.1240 H        92 THR    0.0900
   1496 HG22      -79.0980  -16.2800  -29.6660 H        92 THR    0.5100
   1497 HG23      -79.2270  -14.5750  -29.0520 H        92 THR   -0.5100
   1498 N         -80.4070  -14.5010  -34.2500 N.am     93 THR   -0.4700
   1499 CA        -81.3700  -14.2380  -35.3020 C.3      93 THR    0.3100
   1500 C         -81.1670  -15.1700  -36.4940 C.2      93 THR    0.0700
   1501 O         -82.1290  -15.6810  -37.0750 O.2      93 THR    0.0900
   1502 CB        -81.2840  -12.7560  -35.7440 C.3      93 THR    0.1400
   1503 CG2       -82.3330  -12.4290  -36.8000 C.3      93 THR    0.0900
   1504 OG1       -81.4540  -11.9070  -34.5970 O.3      93 THR   -0.6600
   1505 HN        -79.6700  -13.8360  -34.1570 H        93 THR    0.4300
   1506 HA        -82.3560  -14.4620  -34.9220 H        93 THR   -0.2700
   1507 HB        -80.2920  -12.5530  -36.2010 H        93 THR    0.0900
   1508 HG1       -80.6040  -11.8890  -34.1510 H        93 THR    0.0900
   1509 HG21      -83.3340  -12.7790  -36.4660 H        93 THR    0.0900
   1510 HG22      -82.0800  -12.9390  -37.7550 H        93 THR    0.5100
   1511 HG23      -82.3770  -11.3310  -36.9620 H        93 THR   -0.5100
   1512 N         -79.9100  -15.3940  -36.8640 N.am     94 THR   -0.4700
   1513 CA        -79.6200  -16.2610  -37.9980 C.3      94 THR    0.3100
   1514 C         -79.9870  -17.7030  -37.6290 C.2      94 THR    0.0700
   1515 O         -80.5300  -18.4610  -38.4420 O.2      94 THR    0.0900
   1516 CB        -78.1690  -16.0580  -38.5370 C.3      94 THR    0.1400
   1517 CG2       -77.2410  -15.7190  -37.4260 C.3      94 THR    0.0900
   1518 OG1       -77.6960  -17.2280  -39.2140 O.3      94 THR   -0.6600
   1519 HN        -79.1280  -14.9900  -36.3960 H        94 THR    0.4300
   1520 HA        -80.3370  -16.0360  -38.7730 H        94 THR   -0.2700
   1521 HB        -78.1550  -15.2070  -39.2500 H        94 THR    0.0900
   1522 HG1       -78.2010  -17.2860  -40.0270 H        94 THR    0.0900
   1523 HG21      -77.2270  -16.5380  -36.6760 H        94 THR    0.0900
   1524 HG22      -77.5740  -14.7850  -36.9260 H        94 THR    0.5100
   1525 HG23      -76.2110  -15.5850  -37.8220 H        94 THR   -0.5100
   1526 N         -79.7420  -18.0700  -36.3730 N.am     95 LEU   -0.4700
   1527 CA        -80.1780  -19.3670  -35.8850 C.3      95 LEU    0.3100
   1528 C         -81.6830  -19.5100  -36.0570 C.2      95 LEU    0.0700
   1529 O         -82.1710  -20.3960  -36.7530 O.2      95 LEU    0.0900
   1530 CB        -79.8010  -19.5590  -34.4140 C.3      95 LEU   -0.1800
   1531 CG        -80.4590  -20.7320  -33.6690 C.3      95 LEU    0.0900
   1532 CD1       -80.2550  -22.0690  -34.3820 C.3      95 LEU    0.0900
   1533 CD2       -79.9510  -20.8090  -32.2510 C.3      95 LEU   -0.0900
   1534 HN        -79.2600  -17.4850  -35.7250 H        95 LEU    0.0900
   1535 HA        -79.7060  -20.1250  -36.4930 H        95 LEU   -0.2700
   1536 HB1       -80.0680  -18.6270  -33.8740 H        95 LEU    0.0900
   1537 HB2       -78.7030  -19.7040  -34.3640 H        95 LEU    0.0900
   1538 HG        -81.5490  -20.5350  -33.5820 H        95 LEU    0.0900
   1539 HD11      -79.1700  -22.2940  -34.4690 H        95 LEU   -0.2700
   1540 HD12      -80.6910  -22.0240  -35.4030 H        95 LEU    0.0900
   1541 HD13      -80.7410  -22.8840  -33.8030 H        95 LEU    0.0900
   1542 HD21      -80.0230  -19.8120  -31.7650 H        95 LEU    0.0900
   1543 HD22      -78.8870  -21.1300  -32.2470 H        95 LEU    0.5100
   1544 HD23      -80.5620  -21.5310  -31.6690 H        95 LEU   -0.5100
   1545 N         -82.4210  -18.6300  -35.4030 N.am     96 TYR   -0.4700
   1546 CA        -83.8700  -18.6530  -35.4600 C.3      96 TYR    0.3100
   1547 C         -84.3930  -18.5760  -36.8970 C.2      96 TYR    0.0700
   1548 O         -85.3690  -19.2280  -37.2550 O.2      96 TYR    0.0900
   1549 CB        -84.3890  -17.4880  -34.6330 C.3      96 TYR   -0.1800
   1550 CG        -85.8790  -17.4280  -34.4730 C.ar     96 TYR    0.0900
   1551 CD1       -86.7140  -17.1550  -35.5590 C.ar     96 TYR    0.0900
   1552 CD2       -86.4570  -17.6090  -33.2250 C.ar     96 TYR    0.0000
   1553 CE1       -88.0940  -17.0850  -35.4040 C.ar     96 TYR   -0.1150
   1554 CE2       -87.8320  -17.5370  -33.0530 C.ar     96 TYR    0.1150
   1555 CZ        -88.6520  -17.2730  -34.1410 C.ar     96 TYR   -0.1150
   1556 OH        -90.0250  -17.2070  -33.9480 O.3      96 TYR    0.1150
   1557 HN        -82.0170  -17.9120  -34.8420 H        96 TYR    0.1100
   1558 HA        -84.2180  -19.5950  -35.0620 H        96 TYR   -0.5400
   1559 HB1       -84.0800  -16.5380  -35.1190 H        96 TYR    0.4300
   1560 HB2       -83.9580  -17.5520  -33.6120 H        96 TYR   -0.1150
   1561 HD1       -86.2810  -16.9940  -36.5360 H        96 TYR    0.1150
   1562 HD2       -85.8270  -17.8080  -32.3720 H        96 TYR   -0.1150
   1563 HE1       -88.7280  -16.8860  -36.2540 H        96 TYR    0.1150
   1564 HE2       -88.2640  -17.6860  -32.0740 H        96 TYR    0.5100
   1565 HH        -90.4500  -17.6390  -34.6930 H        96 TYR   -0.5100
   1566 N         -83.7440  -17.7810  -37.7380 N.am     97 THR   -0.4700
   1567 CA        -84.1440  -17.7130  -39.1400 C.3      97 THR    0.3100
   1568 C         -83.9540  -19.0630  -39.8360 C.2      97 THR    0.0700
   1569 O         -84.8260  -19.5230  -40.5670 O.2      97 THR    0.0900
   1570 CB        -83.3700  -16.6190  -39.8790 C.3      97 THR    0.1400
   1571 CG2       -83.7110  -16.5760  -41.3680 C.3      97 THR    0.0900
   1572 OG1       -83.6830  -15.3610  -39.2850 O.3      97 THR   -0.6600
   1573 HN        -82.9780  -17.2080  -37.4590 H        97 THR    0.4300
   1574 HA        -85.2040  -17.5110  -39.1760 H        97 THR   -0.2700
   1575 HB        -82.2770  -16.8010  -39.7960 H        97 THR    0.0900
   1576 HG1       -83.2720  -15.3660  -38.4180 H        97 THR    0.0900
   1577 HG21      -84.6700  -16.0370  -41.5250 H        97 THR    0.0900
   1578 HG22      -83.8180  -17.6100  -41.7620 H        97 THR    0.5100
   1579 HG23      -82.9100  -16.0440  -41.9240 H        97 THR   -0.5100
   1580 N         -82.8130  -19.7050  -39.6030 N.am     98 SER   -0.4700
   1581 CA        -82.5540  -21.0320  -40.1650 C.3      98 SER    0.3100
   1582 C         -83.5790  -22.0910  -39.7500 C.2      98 SER    0.0700
   1583 O         -83.9190  -22.9760  -40.5400 O.2      98 SER    0.0900
   1584 CB        -81.1560  -21.5150  -39.7880 C.3      98 SER    0.0500
   1585 OG        -80.1730  -20.6580  -40.3210 O.3      98 SER    0.0900
   1586 HN        -82.0890  -19.3150  -39.0400 H        98 SER    0.0900
   1587 HA        -82.6510  -20.9650  -41.2390 H        98 SER   -0.6600
   1588 HB1       -80.9930  -22.5380  -40.1890 H        98 SER    0.4300
   1589 HB2       -81.0520  -21.5320  -38.6810 H        98 SER    0.5100
   1590 HG1       -80.2420  -19.8370  -39.8280 H        98 SER   -0.5100
   1591 N         -84.0450  -22.0080  -38.4990 N.am     99 LEU   -0.4700
   1592 CA        -85.0470  -22.9310  -37.9660 C.3      99 LEU    0.3100
   1593 C         -86.3780  -22.7750  -38.6790 C.2      99 LEU    0.0700
   1594 O         -87.0160  -23.7650  -39.0230 O.2      99 LEU    0.0900
   1595 CB        -85.2390  -22.7610  -36.4520 C.3      99 LEU   -0.1800
   1596 CG        -84.0220  -23.1620  -35.6080 C.3      99 LEU    0.0900
   1597 CD1       -84.1980  -22.8650  -34.1120 C.3      99 LEU    0.0900
   1598 CD2       -83.6790  -24.6260  -35.8400 C.3      99 LEU   -0.0900
   1599 HN        -83.7270  -21.3050  -37.8690 H        99 LEU    0.0900
   1600 HA        -84.7190  -23.9350  -38.1860 H        99 LEU   -0.2700
   1601 HB1       -86.1030  -23.3820  -36.1370 H        99 LEU    0.0900
   1602 HB2       -85.4700  -21.6940  -36.2470 H        99 LEU    0.0900
   1603 HG        -83.1330  -22.6080  -35.9790 H        99 LEU    0.0900
   1604 HD11      -85.0740  -23.4220  -33.7140 H        99 LEU   -0.2700
   1605 HD12      -84.3690  -21.7780  -33.9600 H        99 LEU    0.0900
   1606 HD13      -83.2920  -23.1830  -33.5530 H        99 LEU    0.0900
   1607 HD21      -83.4430  -24.7980  -36.9120 H        99 LEU    0.0900
   1608 HD22      -84.5430  -25.2660  -35.5600 H        99 LEU    0.5100
   1609 HD23      -82.7930  -24.9090  -35.2320 H        99 LEU   -0.5100
   1610 N         -86.7940  -21.5370  -38.9240 N.am    100 HSD   -0.4700
   1611 CA        -88.0390  -21.3100  -39.6530 C.3     100 HSD    0.3100
   1612 C         -87.8610  -21.2850  -41.1650 C.2     100 HSD    0.0700
   1613 O         -88.8410  -21.2970  -41.9060 O.2     100 HSD    0.0900
   1614 CB        -88.7040  -20.0160  -39.1970 C.3     100 HSD   -0.0900
   1615 CG        -89.2270  -20.0670  -37.8000 C.ar    100 HSD    0.0900
   1616 CD2       -90.4890  -20.0820  -37.3190 C.ar    100 HSD    0.0900
   1617 ND1       -88.3980  -20.1070  -36.6980 N.ar    100 HSD   -0.3600
   1618 CE1       -89.1340  -20.1510  -35.6000 C.ar    100 HSD    0.3200
   1619 NE2       -90.4090  -20.1330  -35.9480 N.ar    100 HSD   -0.0500
   1620 HN        -86.2890  -20.7280  -38.6310 H       100 HSD    0.2500
   1621 HA        -88.6920  -22.1510  -39.4700 H       100 HSD    0.1300
   1622 HB1       -89.5540  -19.7940  -39.8780 H       100 HSD   -0.7000
   1623 HB2       -87.9610  -19.1930  -39.2590 H       100 HSD    0.2200
   1624 HD1       -87.3990  -20.1030  -36.7380 H       100 HSD    0.1000
   1625 HD2       -91.4460  -20.0610  -37.8260 H       100 HSD    0.5100
   1626 HE1       -88.7310  -20.1940  -34.5890 H       100 HSD   -0.5100
   1627 N         -86.6080  -21.2370  -41.6210 N.am    101 GLY   -0.4700
   1628 CA        -86.3050  -21.2560  -43.0450 C.3     101 GLY    0.3100
   1629 C         -86.5670  -19.9270  -43.7230 C.2     101 GLY   -0.0200
   1630 O         -86.6560  -19.8420  -44.9490 O.2     101 GLY    0.0900
   1631 HN        -85.8230  -21.1830  -41.0080 H       101 GLY    0.0900
   1632 HA1       -86.9230  -22.0140  -43.5040 H       101 GLY    0.5100
   1633 HA2       -85.2610  -21.5100  -43.1580 H       101 GLY   -0.5100
   1634 N         -86.7070  -18.8780  -42.9180 N.am    102 TYR   -0.4700
   1635 CA        -86.8960  -17.5330  -43.4480 C.3     102 TYR    0.3100
   1636 C         -86.8860  -16.4820  -42.3390 C.2     102 TYR    0.0700
   1637 O         -86.9110  -16.8080  -41.1510 O.2     102 TYR    0.0900
   1638 CB        -88.1810  -17.4340  -44.2850 C.3     102 TYR   -0.1800
   1639 CG        -89.4440  -17.2840  -43.4640 C.ar    102 TYR    0.0900
   1640 CD1       -90.0340  -18.3790  -42.8360 C.ar    102 TYR    0.0900
   1641 CD2       -90.0530  -16.0440  -43.3240 C.ar    102 TYR    0.0000
   1642 CE1       -91.2010  -18.2320  -42.0850 C.ar    102 TYR   -0.1150
   1643 CE2       -91.2070  -15.8830  -42.5780 C.ar    102 TYR    0.1150
   1644 CZ        -91.7840  -16.9720  -41.9580 C.ar    102 TYR   -0.1150
   1645 OH        -92.9410  -16.7860  -41.2120 O.3     102 TYR    0.1150
   1646 HN        -86.6890  -18.9630  -41.9250 H       102 TYR    0.1100
   1647 HA        -86.0370  -17.2930  -44.0560 H       102 TYR   -0.5400
   1648 HB1       -88.2930  -18.3580  -44.8910 H       102 TYR    0.4300
   1649 HB2       -88.1170  -16.5470  -44.9490 H       102 TYR   -0.1150
   1650 HD1       -89.5820  -19.3550  -42.9330 H       102 TYR    0.1150
   1651 HD2       -89.6150  -15.1850  -43.8110 H       102 TYR   -0.1150
   1652 HE1       -91.6480  -19.0900  -41.6040 H       102 TYR    0.1150
   1653 HE2       -91.6550  -14.9040  -42.4790 H       102 TYR    0.5100
   1654 HH        -93.3480  -15.9630  -41.4960 H       102 TYR   -0.5100
   1655 N         -86.8380  -15.2140  -42.7380 N.am    103 PHE   -0.4700
   1656 CA        -86.7790  -14.1200  -41.7810 C.3     103 PHE    0.3100
   1657 C         -88.1450  -13.7600  -41.2160 C.2     103 PHE    0.0700
   1658 O         -88.7690  -12.7900  -41.6540 O.2     103 PHE    0.0900
   1659 CB        -86.1000  -12.8800  -42.3880 C.3     103 PHE   -0.1800
   1660 CG        -84.6110  -13.0050  -42.5070 C.ar    103 PHE    0.0900
   1661 CD1       -83.7960  -12.7990  -41.4040 C.ar    103 PHE    0.0900
   1662 CD2       -84.0210  -13.3490  -43.7150 C.ar    103 PHE    0.0000
   1663 CE1       -82.4100  -12.9280  -41.5040 C.ar    103 PHE   -0.1150
   1664 CE2       -82.6340  -13.4780  -43.8250 C.ar    103 PHE    0.1150
   1665 CZ        -81.8280  -13.2720  -42.7160 C.ar    103 PHE   -0.1150
   1666 HN        -86.8400  -14.9590  -43.7010 H       103 PHE    0.1150
   1667 HA        -86.2240  -14.4620  -40.9210 H       103 PHE   -0.1150
   1668 HB1       -86.3060  -11.9970  -41.7450 H       103 PHE    0.1150
   1669 HB2       -86.4980  -12.7080  -43.4110 H       103 PHE   -0.1150
   1670 HD1       -84.2400  -12.5350  -40.4560 H       103 PHE    0.1150
   1671 HD2       -84.6440  -13.5200  -44.5810 H       103 PHE   -0.1150
   1672 HE1       -81.7880  -12.7590  -40.6360 H       103 PHE    0.1150
   1673 HE2       -82.1910  -13.7380  -44.7750 H       103 PHE    0.5100
   1674 HZ        -80.7560  -13.3790  -42.7950 H       103 PHE   -0.5100
   1675 N         -88.5990  -14.5270  -40.2220 N.am    104 VAL   -0.4700
   1676 CA        -89.9000  -14.2700  -39.6090 C.3     104 VAL    0.3100
   1677 C         -89.8890  -12.9220  -38.8960 C.2     104 VAL    0.0700
   1678 O         -90.9380  -12.3380  -38.6210 O.2     104 VAL    0.0900
   1679 CB        -90.3130  -15.3640  -38.6120 C.3     104 VAL   -0.0900
   1680 CG1       -89.9970  -16.7390  -39.1620 C.3     104 VAL    0.0900
   1681 CG2       -89.6210  -15.1450  -37.2900 C.3     104 VAL   -0.2700
   1682 HN        -88.0800  -15.2960  -39.8580 H       104 VAL    0.0900
   1683 HA        -90.6260  -14.2070  -40.4050 H       104 VAL    0.0900
   1684 HB        -91.4030  -15.2880  -38.4140 H       104 VAL    0.0900
   1685 HG11      -88.9710  -17.0440  -38.8630 H       104 VAL   -0.2700
   1686 HG12      -90.0530  -16.7250  -40.2710 H       104 VAL    0.0900
   1687 HG13      -90.7190  -17.4820  -38.7600 H       104 VAL    0.0900
   1688 HG21      -89.7530  -14.0930  -36.9600 H       104 VAL    0.0900
   1689 HG22      -88.5340  -15.3500  -37.3930 H       104 VAL    0.5100
   1690 HG23      -90.0570  -15.8160  -36.5190 H       104 VAL   -0.5100
   1691 N         -88.6900  -12.4350  -38.5980 N.am    105 PHE   -0.4700
   1692 CA        -88.5460  -11.1300  -37.9850 C.3     105 PHE    0.3100
   1693 C         -88.5270  -10.0360  -39.0440 C.2     105 PHE    0.0700
   1694 O         -88.2430   -8.8920  -38.7310 O.2     105 PHE    0.0900
   1695 CB        -87.2560  -11.0570  -37.1630 C.3     105 PHE   -0.1800
   1696 CG        -87.3230  -11.7860  -35.8480 C.ar    105 PHE    0.0900
   1697 CD1       -86.2010  -12.4320  -35.3350 C.ar    105 PHE    0.0900
   1698 CD2       -88.5110  -11.8310  -35.1240 C.ar    105 PHE    0.0000
   1699 CE1       -86.2610  -13.1030  -34.1160 C.ar    105 PHE   -0.1150
   1700 CE2       -88.5850  -12.5040  -33.9030 C.ar    105 PHE    0.1150
   1701 CZ        -87.4610  -13.1400  -33.3960 C.ar    105 PHE   -0.1150
   1702 HN        -87.8470  -12.9360  -38.7790 H       105 PHE    0.1150
   1703 HA        -89.4030  -10.9610  -37.3520 H       105 PHE   -0.1150
   1704 HB1       -87.0280   -9.9930  -36.9360 H       105 PHE    0.1150
   1705 HB2       -86.4260  -11.5100  -37.7470 H       105 PHE   -0.1150
   1706 HD1       -85.2730  -12.4120  -35.8890 H       105 PHE    0.1150
   1707 HD2       -89.3900  -11.3360  -35.5120 H       105 PHE   -0.1150
   1708 HE1       -85.3820  -13.5950  -33.7260 H       105 PHE    0.1150
   1709 HE2       -89.5160  -12.5300  -33.3550 H       105 PHE    0.5100
   1710 HZ        -87.5120  -13.6610  -32.4510 H       105 PHE   -0.5100
   1711 N         -88.8120  -10.3960  -40.2970 N.am    106 GLY   -0.4700
   1712 CA        -88.8020   -9.4560  -41.4050 C.3     106 GLY    0.3100
   1713 C         -87.4790   -8.7290  -41.5890 C.2     106 GLY   -0.0200
   1714 O         -86.4390   -9.1490  -41.0710 O.2     106 GLY    0.0900
   1715 HN        -89.0480  -11.3360  -40.5310 H       106 GLY    0.0900
   1716 HA1       -89.5750   -8.7260  -41.2200 H       106 GLY    0.5100
   1717 HA2       -89.0210  -10.0110  -42.3050 H       106 GLY   -0.5100
   1718 N         -87.5030   -7.6190  -42.3330 N.am    107 PRO   -0.2900
   1719 CA        -86.3000   -6.8150  -42.5750 C.3     107 PRO    0.0000
   1720 C         -85.5600   -6.3630  -41.3070 C.2     107 PRO    0.0900
   1721 O         -84.3380   -6.1730  -41.3040 O.2     107 PRO    0.0900
   1722 CB        -86.8560   -5.6110  -43.3390 C.3     107 PRO    0.0200
   1723 CG        -88.0200   -6.1920  -44.0990 C.3     107 PRO    0.0900
   1724 CD        -88.6590   -7.1140  -43.0960 C.3     107 PRO   -0.1800
   1725 HA        -85.5600   -7.3900  -43.1100 H       107 PRO    0.0900
   1726 HB1       -86.0970   -5.1890  -44.0310 H       107 PRO    0.0900
   1727 HB2       -87.1920   -4.8140  -42.6410 H       107 PRO   -0.1800
   1728 HG1       -88.7260   -5.3970  -44.4200 H       107 PRO    0.0900
   1729 HG2       -87.6760   -6.7500  -44.9950 H       107 PRO    0.0900
   1730 HD1       -89.3550   -6.5700  -42.4230 H       107 PRO    0.5100
   1731 HD2       -89.1890   -7.9540  -43.5910 H       107 PRO   -0.5100
   1732 N         -86.2860   -6.1800  -40.2180 N.am    108 THR   -0.4700
   1733 CA        -85.6090   -5.7940  -39.0010 C.3     108 THR    0.3100
   1734 C         -84.6700   -6.9320  -38.5700 C.2     108 THR    0.0700
   1735 O         -83.5420   -6.6860  -38.1520 O.2     108 THR    0.0900
   1736 CB        -86.6050   -5.3110  -37.9010 C.3     108 THR    0.1400
   1737 CG2       -88.0050   -5.9140  -38.1330 C.3     108 THR    0.0900
   1738 OG1       -86.1160   -5.6540  -36.5960 O.3     108 THR   -0.6600
   1739 HN        -87.2760   -6.2910  -40.1860 H       108 THR    0.4300
   1740 HA        -84.9190   -5.0010  -39.2470 H       108 THR   -0.2700
   1741 HB        -86.7220   -4.2080  -37.9610 H       108 THR    0.0900
   1742 HG1       -85.2070   -5.3470  -36.5640 H       108 THR    0.0900
   1743 HG21      -87.9900   -7.0050  -37.9240 H       108 THR    0.0900
   1744 HG22      -88.3130   -5.7600  -39.1900 H       108 THR    0.5100
   1745 HG23      -88.7400   -5.4320  -37.4550 H       108 THR   -0.5100
   1746 N         -85.1170   -8.1790  -38.7090 N.am    109 GLY   -0.4700
   1747 CA        -84.2730   -9.3300  -38.4110 C.3     109 GLY    0.3100
   1748 C         -83.0410   -9.4270  -39.3030 C.2     109 GLY   -0.0200
   1749 O         -81.9150   -9.6690  -38.8570 O.2     109 GLY    0.0900
   1750 HN        -86.0420   -8.3810  -39.0200 H       109 GLY    0.0900
   1751 HA1       -84.8700  -10.2200  -38.5430 H       109 GLY    0.5100
   1752 HA2       -83.9530   -9.2460  -37.3830 H       109 GLY   -0.5100
   1753 N         -83.2760   -9.2320  -40.5920 N.am    110 CYS   -0.4700
   1754 CA        -82.2230   -9.1460  -41.5830 C.3     110 CYS    0.3100
   1755 C         -81.1890   -8.0510  -41.2790 C.2     110 CYS    0.0700
   1756 O         -79.9890   -8.2410  -41.5180 O.2     110 CYS    0.0900
   1757 CB        -82.8560   -8.9050  -42.9480 C.3     110 CYS   -0.1000
   1758 SG        -81.6780   -8.6340  -44.2770 S.3     110 CYS    0.0900
   1759 HN        -84.2040   -9.1330  -40.9430 H       110 CYS    0.0900
   1760 HA        -81.6680  -10.0710  -41.5750 H       110 CYS   -0.0800
   1761 HB1       -83.5170   -8.0170  -42.8700 H       110 CYS    0.5100
   1762 HB2       -83.4800   -9.7890  -43.1980 H       110 CYS   -0.5100
   1763 N         -81.6420   -6.9110  -40.7540 N.am    111 ASN   -0.4700
   1764 CA        -80.7200   -5.8380  -40.4190 C.3     111 ASN    0.3100
   1765 C         -79.8150   -6.2350  -39.2720 C.2     111 ASN    0.0700
   1766 O         -78.6060   -5.9940  -39.3000 O.2     111 ASN    0.0900
   1767 CB        -81.4600   -4.5620  -40.0660 C.3     111 ASN   -0.1800
   1768 CG        -81.9000   -3.7880  -41.2920 C.2     111 ASN    0.0900
   1769 ND2       -82.8880   -2.9120  -41.1070 N.am    111 ASN    0.0900
   1770 OD1       -81.3600   -3.9660  -42.3920 O.2     111 ASN    0.5500
   1771 HN        -82.6080   -6.7440  -40.5750 H       111 ASN   -0.5500
   1772 HA        -80.0790   -5.6730  -41.2710 H       111 ASN   -0.6200
   1773 HB1       -80.7940   -3.9130  -39.4600 H       111 ASN    0.3200
   1774 HB2       -82.3610   -4.8190  -39.4690 H       111 ASN    0.3000
   1775 HD21      -83.2250   -2.3690  -41.8760 H       111 ASN    0.5100
   1776 HD22      -83.2920   -2.7980  -40.1990 H       111 ASN   -0.5100
   1777 N         -80.4000   -6.8580  -38.2620 N.am    112 LEU   -0.4700
   1778 CA        -79.6210   -7.3620  -37.1500 C.3     112 LEU    0.3100
   1779 C         -78.5110   -8.3220  -37.6060 C.2     112 LEU    0.0700
   1780 O         -77.3400   -8.1700  -37.2300 O.2     112 LEU    0.0900
   1781 CB        -80.5570   -8.0520  -36.1590 C.3     112 LEU   -0.1800
   1782 CG        -81.4470   -7.1040  -35.3580 C.3     112 LEU    0.0900
   1783 CD1       -82.6090   -7.8620  -34.7700 C.3     112 LEU    0.0900
   1784 CD2       -80.6060   -6.4320  -34.2670 C.3     112 LEU   -0.0900
   1785 HN        -81.3850   -7.0060  -38.2200 H       112 LEU    0.0900
   1786 HA        -79.1150   -6.5320  -36.6830 H       112 LEU   -0.2700
   1787 HB1       -79.9390   -8.6360  -35.4450 H       112 LEU    0.0900
   1788 HB2       -81.2100   -8.7500  -36.7240 H       112 LEU    0.0900
   1789 HG        -81.8280   -6.3010  -36.0250 H       112 LEU    0.0900
   1790 HD11      -82.2400   -8.6640  -34.0950 H       112 LEU   -0.2700
   1791 HD12      -83.2070   -8.3280  -35.5810 H       112 LEU    0.0900
   1792 HD13      -83.2520   -7.1710  -34.1820 H       112 LEU    0.0900
   1793 HD21      -79.7740   -5.8570  -34.7250 H       112 LEU    0.0900
   1794 HD22      -80.1760   -7.2030  -33.5920 H       112 LEU    0.5100
   1795 HD23      -81.2390   -5.7330  -33.6790 H       112 LEU   -0.5100
   1796 N         -78.8940   -9.2990  -38.4250 N.am    113 GLU   -0.4700
   1797 CA        -78.0020  -10.3530  -38.8830 C.3     113 GLU    0.3100
   1798 C         -76.8710   -9.7490  -39.7090 C.2     113 GLU    0.0700
   1799 O         -75.7040  -10.1050  -39.5540 O.2     113 GLU    0.0900
   1800 CB        -78.7970  -11.3410  -39.7390 C.3     113 GLU   -0.1800
   1801 CG        -78.4490  -12.8180  -39.5420 C.3     113 GLU    0.0900
   1802 CD        -77.1610  -13.2370  -40.2510 C.2     113 GLU    0.0900
   1803 OE1       -76.9550  -12.7990  -41.4070 O.co2   113 GLU   -0.2800
   1804 OE2       -76.3620  -14.0090  -39.6610 O.co2   113 GLU    0.0900
   1805 HN        -79.8290   -9.3510  -38.7680 H       113 GLU    0.0900
   1806 HA        -77.5860  -10.8480  -38.0180 H       113 GLU    0.6200
   1807 HB1       -78.6220  -11.0870  -40.8060 H       113 GLU   -0.7600
   1808 HB2       -79.8740  -11.2070  -39.5090 H       113 GLU   -0.7600
   1809 HG1       -79.2830  -13.4380  -39.9340 H       113 GLU    0.5100
   1810 HG2       -78.3290  -13.0140  -38.4550 H       113 GLU   -0.5100
   1811 N         -77.2290   -8.8110  -40.5870 N.am    114 GLY   -0.4700
   1812 CA        -76.2690   -8.1800  -41.4750 C.3     114 GLY    0.3100
   1813 C         -75.3910   -7.1650  -40.7750 C.2     114 GLY   -0.0200
   1814 O         -74.1780   -7.1060  -40.9880 O.2     114 GLY    0.0900
   1815 HN        -78.1730   -8.5010  -40.6730 H       114 GLY    0.0900
   1816 HA1       -76.8200   -7.6850  -42.2600 H       114 GLY    0.5100
   1817 HA2       -75.6440   -8.9560  -41.8900 H       114 GLY   -0.5100
   1818 N         -75.9980   -6.3590  -39.9160 N.am    115 PHE   -0.4700
   1819 CA        -75.2430   -5.3770  -39.1660 C.3     115 PHE    0.3100
   1820 C         -74.1230   -5.9870  -38.3290 C.2     115 PHE    0.0700
   1821 O         -72.9590   -5.6870  -38.5420 O.2     115 PHE    0.0900
   1822 CB        -76.1660   -4.5450  -38.2820 C.3     115 PHE   -0.1800
   1823 CG        -75.4660   -3.4310  -37.5690 C.ar    115 PHE    0.0900
   1824 CD1       -74.9990   -2.3330  -38.2690 C.ar    115 PHE    0.0900
   1825 CD2       -75.2730   -3.4770  -36.1970 C.ar    115 PHE    0.0000
   1826 CE1       -74.3490   -1.3070  -37.6160 C.ar    115 PHE   -0.1150
   1827 CE2       -74.6310   -2.4550  -35.5410 C.ar    115 PHE    0.1150
   1828 CZ        -74.1650   -1.3680  -36.2550 C.ar    115 PHE   -0.1150
   1829 HN        -76.9800   -6.3900  -39.7500 H       115 PHE    0.1150
   1830 HA        -74.7270   -4.7430  -39.8710 H       115 PHE   -0.1150
   1831 HB1       -76.6210   -5.1980  -37.5080 H       115 PHE    0.1150
   1832 HB2       -76.9610   -4.0870  -38.9110 H       115 PHE   -0.1150
   1833 HD1       -75.1440   -2.2800  -39.3380 H       115 PHE    0.1150
   1834 HD2       -75.6320   -4.3280  -35.6350 H       115 PHE   -0.1150
   1835 HE1       -73.9860   -0.4560  -38.1730 H       115 PHE    0.1150
   1836 HE2       -74.4920   -2.4990  -34.4720 H       115 PHE    0.5100
   1837 HZ        -73.6540   -0.5660  -35.7430 H       115 PHE   -0.5100
   1838 N         -74.4710   -6.8500  -37.3790 N.am    116 PHE   -0.4700
   1839 CA        -73.4800   -7.3760  -36.4530 C.3     116 PHE    0.3100
   1840 C         -72.4430   -8.2530  -37.1220 C.2     116 PHE    0.0700
   1841 O         -71.3020   -8.3380  -36.6730 O.2     116 PHE    0.0900
   1842 CB        -74.1680   -8.1070  -35.3110 C.3     116 PHE   -0.1800
   1843 CG        -74.9180   -7.1870  -34.4110 C.ar    116 PHE    0.0900
   1844 CD1       -74.2250   -6.3260  -33.5540 C.ar    116 PHE    0.0900
   1845 CD2       -76.3110   -7.1350  -34.4450 C.ar    116 PHE    0.0000
   1846 CE1       -74.9070   -5.4500  -32.7100 C.ar    116 PHE   -0.1150
   1847 CE2       -77.0120   -6.2650  -33.6090 C.ar    116 PHE    0.1150
   1848 CZ        -76.3070   -5.4180  -32.7320 C.ar    116 PHE   -0.1150
   1849 HN        -75.4080   -7.1710  -37.2600 H       116 PHE    0.1150
   1850 HA        -72.8980   -6.5480  -36.0750 H       116 PHE   -0.1150
   1851 HB1       -73.4090   -8.6320  -34.6950 H       116 PHE    0.1150
   1852 HB2       -74.8970   -8.8370  -35.7240 H       116 PHE   -0.1150
   1853 HD1       -73.1440   -6.3390  -33.5460 H       116 PHE    0.1150
   1854 HD2       -76.8540   -7.7740  -35.1250 H       116 PHE   -0.1150
   1855 HE1       -74.3600   -4.8000  -32.0440 H       116 PHE    0.1150
   1856 HE2       -78.0910   -6.2400  -33.6340 H       116 PHE    0.5100
   1857 HZ        -76.8450   -4.7470  -32.0780 H       116 PHE   -0.5100
   1858 N         -72.8350   -8.9100  -38.2050 N.am    117 ALA   -0.4700
   1859 CA        -71.8710   -9.7020  -38.9350 C.3     117 ALA    0.3100
   1860 C         -70.8740   -8.7380  -39.5430 C.2     117 ALA    0.0700
   1861 O         -69.6630   -8.8760  -39.3540 O.2     117 ALA    0.0900
   1862 CB        -72.5450  -10.5210  -39.9960 C.3     117 ALA   -0.2700
   1863 HN        -73.7700   -8.8890  -38.5520 H       117 ALA    0.0900
   1864 HA        -71.3660  -10.3460  -38.2300 H       117 ALA    0.0900
   1865 HB1       -73.0710   -9.8570  -40.7150 H       117 ALA    0.0900
   1866 HB2       -73.2920  -11.2010  -39.5300 H       117 ALA    0.5100
   1867 HB3       -71.7910  -11.1180  -40.5510 H       117 ALA   -0.5100
   1868 N         -71.3980   -7.7340  -40.2380 N.am    118 THR   -0.4700
   1869 CA        -70.5520   -6.7430  -40.8710 C.3     118 THR    0.3100
   1870 C         -69.7050   -6.0310  -39.8390 C.2     118 THR    0.0700
   1871 O         -68.5090   -5.8470  -40.0100 O.2     118 THR    0.0900
   1872 CB        -71.3710   -5.7520  -41.6940 C.3     118 THR    0.1400
   1873 CG2       -70.4540   -4.8570  -42.4610 C.3     118 THR    0.0900
   1874 OG1       -72.1810   -6.4800  -42.6270 O.3     118 THR   -0.6600
   1875 HN        -72.3810   -7.6190  -40.3540 H       118 THR    0.4300
   1876 HA        -69.8500   -7.2630  -41.5070 H       118 THR   -0.2700
   1877 HB        -72.0300   -5.1560  -41.0270 H       118 THR    0.0900
   1878 HG1       -72.9390   -6.7950  -42.1300 H       118 THR    0.0900
   1879 HG21      -69.6990   -5.4610  -43.0080 H       118 THR    0.0900
   1880 HG22      -69.9240   -4.1720  -41.7640 H       118 THR    0.5100
   1881 HG23      -71.0350   -4.2640  -43.1990 H       118 THR   -0.5100
   1882 N         -70.3270   -5.6830  -38.7290 N.am    119 LEU   -0.4700
   1883 CA        -69.6400   -4.9740  -37.6820 C.3     119 LEU    0.3100
   1884 C         -68.5050   -5.8220  -37.1270 C.2     119 LEU    0.0700
   1885 O         -67.3710   -5.3680  -37.0360 O.2     119 LEU    0.0900
   1886 CB        -70.6310   -4.5980  -36.5830 C.3     119 LEU   -0.1800
   1887 CG        -70.0700   -3.7640  -35.4320 C.3     119 LEU    0.0900
   1888 CD1       -69.7280   -2.3370  -35.8940 C.3     119 LEU    0.0900
   1889 CD2       -71.0480   -3.7660  -34.2780 C.3     119 LEU   -0.0900
   1890 HN        -71.2870   -5.8930  -38.5670 H       119 LEU    0.0900
   1891 HA        -69.1930   -4.0880  -38.1090 H       119 LEU   -0.2700
   1892 HB1       -71.0400   -5.5380  -36.1560 H       119 LEU    0.0900
   1893 HB2       -71.4580   -4.0240  -37.0500 H       119 LEU    0.0900
   1894 HG        -69.1500   -4.2520  -35.0430 H       119 LEU    0.0900
   1895 HD11      -70.6400   -1.8320  -36.2770 H       119 LEU   -0.2700
   1896 HD12      -68.9730   -2.3730  -36.7080 H       119 LEU    0.0900
   1897 HD13      -69.3290   -1.7490  -35.0400 H       119 LEU    0.0900
   1898 HD21      -71.2180   -4.8060  -33.9230 H       119 LEU    0.0900
   1899 HD22      -72.0200   -3.3400  -34.6060 H       119 LEU    0.5100
   1900 HD23      -70.6400   -3.1670  -33.4370 H       119 LEU   -0.5100
   1901 N         -68.8030   -7.0620  -36.7610 N.am    120 GLY   -0.4700
   1902 CA        -67.7980   -7.9270  -36.1800 C.3     120 GLY    0.3100
   1903 C         -66.6390   -8.1750  -37.1280 C.2     120 GLY   -0.0200
   1904 O         -65.4820   -8.1740  -36.7210 O.2     120 GLY    0.0900
   1905 HN        -69.7160   -7.4480  -36.8680 H       120 GLY    0.0900
   1906 HA1       -68.2660   -8.8690  -35.9370 H       120 GLY    0.5100
   1907 HA2       -67.4280   -7.4540  -35.2820 H       120 GLY   -0.5100
   1908 N         -66.9440   -8.3950  -38.4030 N.am    121 GLY   -0.4700
   1909 CA        -65.9070   -8.6300  -39.3920 C.3     121 GLY    0.3100
   1910 C         -64.9800   -7.4370  -39.5570 C.2     121 GLY   -0.0200
   1911 O         -63.7490   -7.5730  -39.5010 O.2     121 GLY    0.0900
   1912 HN        -67.8840   -8.4080  -38.7340 H       121 GLY    0.0900
   1913 HA1       -66.3890   -8.8380  -40.3360 H       121 GLY    0.5100
   1914 HA2       -65.3300   -9.4850  -39.0730 H       121 GLY   -0.5100
   1915 N         -65.5780   -6.2620  -39.7660 N.am    122 GLU   -0.4700
   1916 CA        -64.8360   -5.0100  -39.8680 C.3     122 GLU    0.3100
   1917 C         -64.0390   -4.6440  -38.6120 C.2     122 GLU    0.0700
   1918 O         -62.9050   -4.1690  -38.7070 O.2     122 GLU    0.0900
   1919 CB        -65.7780   -3.8630  -40.2480 C.3     122 GLU   -0.1800
   1920 CG        -66.1800   -3.8480  -41.7200 C.3     122 GLU    0.0900
   1921 CD        -64.9690   -3.9050  -42.6750 C.2     122 GLU    0.0900
   1922 OE1       -63.9280   -3.2770  -42.3950 O.co2   122 GLU   -0.2800
   1923 OE2       -65.0520   -4.5880  -43.7160 O.co2   122 GLU    0.0900
   1924 HN        -66.5670   -6.1870  -39.8620 H       122 GLU    0.0900
   1925 HA        -64.0710   -5.1330  -40.6200 H       122 GLU    0.6200
   1926 HB1       -65.2740   -2.9030  -40.0110 H       122 GLU   -0.7600
   1927 HB2       -66.6990   -3.9470  -39.6330 H       122 GLU   -0.7600
   1928 HG1       -66.7470   -2.9160  -41.9280 H       122 GLU    0.5100
   1929 HG2       -66.8310   -4.7250  -41.9240 H       122 GLU   -0.5100
   1930 N         -64.6240   -4.8380  -37.4310 N.am    123 ILE   -0.4700
   1931 CA        -63.8870   -4.5850  -36.1960 C.3     123 ILE    0.3100
   1932 C         -62.6450   -5.4660  -36.1280 C.2     123 ILE    0.0700
   1933 O         -61.5750   -5.0270  -35.7120 O.2     123 ILE    0.0900
   1934 CB        -64.7310   -4.8060  -34.9560 C.3     123 ILE   -0.0900
   1935 CG1       -65.6140   -3.5810  -34.7040 C.3     123 ILE    0.0900
   1936 CG2       -63.8310   -5.0330  -33.7560 C.3     123 ILE   -0.2700
   1937 CD        -66.8610   -3.9020  -33.8900 C.3     123 ILE    0.0900
   1938 HN        -65.5650   -5.1560  -37.3390 H       123 ILE    0.0900
   1939 HA        -63.5410   -3.5630  -36.2270 H       123 ILE    0.0900
   1940 HB        -65.3840   -5.6920  -35.1050 H       123 ILE   -0.1800
   1941 HG11      -65.9270   -3.1580  -35.6820 H       123 ILE    0.0900
   1942 HG12      -65.0180   -2.8200  -34.1570 H       123 ILE    0.0900
   1943 HG21      -62.9560   -4.3500  -33.8000 H       123 ILE   -0.2700
   1944 HG22      -63.4630   -6.0810  -33.7520 H       123 ILE    0.0900
   1945 HG23      -64.3920   -4.8300  -32.8190 H       123 ILE    0.0900
   1946 HD1       -66.5810   -4.1410  -32.8420 H       123 ILE    0.0900
   1947 HD2       -67.3820   -4.7810  -34.3270 H       123 ILE    0.5100
   1948 HD3       -67.5440   -3.0260  -33.8840 H       123 ILE   -0.5100
   1949 N         -62.7820   -6.7090  -36.5590 N.am    124 ALA   -0.4700
   1950 CA        -61.6330   -7.5870  -36.6630 C.3     124 ALA    0.3100
   1951 C         -60.5960   -7.1000  -37.6830 C.2     124 ALA    0.0700
   1952 O         -59.4020   -7.1760  -37.4230 O.2     124 ALA    0.0900
   1953 CB        -62.0840   -8.9600  -37.0160 C.3     124 ALA   -0.2700
   1954 HN        -63.6620   -7.0920  -36.8280 H       124 ALA    0.0900
   1955 HA        -61.1210   -7.5900  -35.7120 H       124 ALA    0.0900
   1956 HB1       -62.4570   -8.9820  -38.0620 H       124 ALA    0.0900
   1957 HB2       -62.9070   -9.2740  -36.3400 H       124 ALA    0.5100
   1958 HB3       -61.2350   -9.6720  -36.9280 H       124 ALA   -0.5100
   1959 N         -61.0490   -6.6370  -38.8540 N.am    125 LEU   -0.4700
   1960 CA        -60.1510   -6.1290  -39.8970 C.3     125 LEU    0.3100
   1961 C         -59.3580   -4.9150  -39.4190 C.2     125 LEU    0.0700
   1962 O         -58.1240   -4.8690  -39.4830 O.2     125 LEU    0.0900
   1963 CB        -60.9460   -5.7090  -41.1310 C.3     125 LEU   -0.1800
   1964 CG        -60.2980   -5.9270  -42.4970 C.3     125 LEU    0.0900
   1965 CD1       -60.7130   -4.8300  -43.4640 C.3     125 LEU    0.0900
   1966 CD2       -58.7730   -6.0560  -42.4020 C.3     125 LEU   -0.0900
   1967 HN        -62.0220   -6.6170  -39.0700 H       125 LEU    0.0900
   1968 HA        -59.4530   -6.9130  -40.1490 H       125 LEU   -0.2700
   1969 HB1       -61.1650   -4.6250  -41.0340 H       125 LEU    0.0900
   1970 HB2       -61.9010   -6.2730  -41.1210 H       125 LEU    0.0900
   1971 HG        -60.6130   -6.9130  -42.9020 H       125 LEU    0.0900
   1972 HD11      -60.3960   -3.8390  -43.0750 H       125 LEU   -0.2700
   1973 HD12      -61.8180   -4.8290  -43.5820 H       125 LEU    0.0900
   1974 HD13      -60.2310   -4.9930  -44.4510 H       125 LEU    0.0900
   1975 HD21      -58.5020   -6.9200  -41.7580 H       125 LEU    0.0900
   1976 HD22      -58.3420   -5.1330  -41.9590 H       125 LEU    0.5100
   1977 HD23      -58.3430   -6.2200  -43.4140 H       125 LEU   -0.5100
   1978 N         -60.0830   -3.9150  -38.9360 N.am    126 TRP   -0.4700
   1979 CA        -59.4480   -2.6920  -38.5050 C.3     126 TRP    0.3100
   1980 C         -58.6290   -2.9160  -37.2530 C.2     126 TRP    0.0700
   1981 O         -57.6250   -2.2440  -37.0420 O.2     126 TRP    0.0900
   1982 CB        -60.4720   -1.5770  -38.3310 C.3     126 TRP   -0.1800
   1983 CG        -60.9860   -1.1010  -39.6450 C.ar    126 TRP    0.0900
   1984 CD1       -62.1780   -1.4260  -40.2320 C.ar    126 TRP    0.0900
   1985 CD2       -60.3040   -0.2360  -40.5710 C.ar    126 TRP   -0.0300
   1986 CE2       -61.1540   -0.0670  -41.6850 C.ar    126 TRP   -0.1500
   1987 CE3       -59.0630    0.4190  -40.5600 C.ar    126 TRP    0.2200
   1988 NE1       -62.2860   -0.8030  -41.4560 N.ar    126 TRP   -0.5100
   1989 CZ2       -60.8050    0.7320  -42.7700 C.ar    126 TRP    0.3700
   1990 CZ3       -58.7240    1.2110  -41.6360 C.ar    126 TRP    0.2400
   1991 CH2       -59.5860    1.3590  -42.7250 C.ar    126 TRP    0.1100
   1992 HN        -61.0760   -3.9600  -38.8520 H       126 TRP   -0.2500
   1993 HA        -58.7180   -2.4150  -39.2520 H       126 TRP    0.1700
   1994 HB1       -59.9990   -0.7230  -37.8000 H       126 TRP   -0.2000
   1995 HB2       -61.3260   -1.9530  -37.7270 H       126 TRP    0.1400
   1996 HD1       -62.9250   -2.0760  -39.8000 H       126 TRP   -0.2700
   1997 HE1       -63.0480   -0.8750  -42.0620 H       126 TRP    0.1600
   1998 HE3       -58.3750    0.3150  -39.7330 H       126 TRP   -0.1400
   1999 HZ2       -61.4550    0.8670  -43.6220 H       126 TRP    0.1400
   2000 HZ3       -57.7750    1.7260  -41.6380 H       126 TRP    0.5100
   2001 HH2       -59.2850    1.9840  -43.5530 H       126 TRP   -0.5100
   2002 N         -59.0160   -3.8800  -36.4270 N.am    127 SER   -0.4700
   2003 CA        -58.1830   -4.2120  -35.2810 C.3     127 SER    0.3100
   2004 C         -56.8290   -4.7150  -35.7680 C.2     127 SER    0.0700
   2005 O         -55.7890   -4.4090  -35.1960 O.2     127 SER    0.0900
   2006 CB        -58.8440   -5.2570  -34.3870 C.3     127 SER    0.0500
   2007 OG        -59.9510   -4.7090  -33.6980 O.3     127 SER    0.0900
   2008 HN        -59.8590   -4.4000  -36.5470 H       127 SER    0.0900
   2009 HA        -58.0120   -3.3030  -34.7240 H       127 SER   -0.6600
   2010 HB1       -58.1090   -5.6250  -33.6400 H       127 SER    0.4300
   2011 HB2       -59.1980   -6.1070  -35.0090 H       127 SER    0.5100
   2012 HG1       -60.6780   -4.7070  -34.3250 H       127 SER   -0.5100
   2013 N         -56.8400   -5.4860  -36.8480 N.am    128 LEU   -0.4700
   2014 CA        -55.6040   -5.9860  -37.4200 C.3     128 LEU    0.3100
   2015 C         -54.6920   -4.8320  -37.8450 C.2     128 LEU    0.0700
   2016 O         -53.4700   -4.8930  -37.7120 O.2     128 LEU    0.0900
   2017 CB        -55.9130   -6.8890  -38.6120 C.3     128 LEU   -0.1800
   2018 CG        -56.5410   -8.2530  -38.2950 C.3     128 LEU    0.0900
   2019 CD1       -56.7750   -9.0600  -39.5890 C.3     128 LEU    0.0900
   2020 CD2       -55.6850   -9.0260  -37.2640 C.3     128 LEU   -0.0900
   2021 HN        -57.6840   -5.7540  -37.3070 H       128 LEU    0.0900
   2022 HA        -55.0760   -6.5360  -36.6560 H       128 LEU   -0.2700
   2023 HB1       -54.9620   -7.0730  -39.1540 H       128 LEU    0.0900
   2024 HB2       -56.6090   -6.3420  -39.2800 H       128 LEU    0.0900
   2025 HG        -57.5130   -8.0990  -37.7770 H       128 LEU    0.0900
   2026 HD11      -55.8100   -9.2280  -40.1130 H       128 LEU   -0.2700
   2027 HD12      -57.4530   -8.4990  -40.2670 H       128 LEU    0.0900
   2028 HD13      -57.2230  -10.0460  -39.3450 H       128 LEU    0.0900
   2029 HD21      -55.7540   -8.5390  -36.2680 H       128 LEU    0.0900
   2030 HD22      -54.6220   -9.0300  -37.5840 H       128 LEU    0.5100
   2031 HD23      -56.0520  -10.0710  -37.1740 H       128 LEU   -0.5100
   2032 N         -55.2990   -3.7740  -38.3640 N.am    129 VAL   -0.4700
   2033 CA        -54.5540   -2.5930  -38.7490 C.3     129 VAL    0.3100
   2034 C         -53.8530   -1.9860  -37.5420 C.2     129 VAL    0.0700
   2035 O         -52.6320   -1.8260  -37.5490 O.2     129 VAL    0.0900
   2036 CB        -55.4740   -1.5590  -39.3460 C.3     129 VAL   -0.0900
   2037 CG1       -54.6890   -0.2950  -39.6870 C.3     129 VAL    0.0900
   2038 CG2       -56.1590   -2.1420  -40.5570 C.3     129 VAL   -0.2700
   2039 HN        -56.2860   -3.7430  -38.5100 H       129 VAL    0.0900
   2040 HA        -53.8060   -2.8890  -39.4670 H       129 VAL    0.0900
   2041 HB        -56.2760   -1.3120  -38.6180 H       129 VAL    0.0900
   2042 HG11      -53.7820   -0.5560  -40.2740 H       129 VAL   -0.2700
   2043 HG12      -54.3710    0.2170  -38.7540 H       129 VAL    0.0900
   2044 HG13      -55.3190    0.3890  -40.2930 H       129 VAL    0.0900
   2045 HG21      -56.7530   -3.0350  -40.2670 H       129 VAL    0.0900
   2046 HG22      -55.4020   -2.4490  -41.3100 H       129 VAL    0.5100
   2047 HG23      -56.8460   -1.3900  -41.0010 H       129 VAL   -0.5100
   2048 N         -54.6250   -1.6640  -36.5020 N.am    130 VAL   -0.4700
   2049 CA        -54.0660   -1.1920  -35.2290 C.3     130 VAL    0.3100
   2050 C         -52.9340   -2.0730  -34.6710 C.2     130 VAL    0.0700
   2051 O         -51.9160   -1.5640  -34.2170 O.2     130 VAL    0.0900
   2052 CB        -55.1530   -1.0260  -34.1500 C.3     130 VAL   -0.0900
   2053 CG1       -54.5150   -0.8930  -32.7780 C.3     130 VAL    0.0900
   2054 CG2       -56.0320    0.1680  -34.4500 C.3     130 VAL   -0.2700
   2055 HN        -55.6190   -1.7290  -36.5430 H       130 VAL    0.0900
   2056 HA        -53.5810   -0.2450  -35.4140 H       130 VAL    0.0900
   2057 HB        -55.8220   -1.9130  -34.1610 H       130 VAL    0.0900
   2058 HG11      -53.7160   -0.1210  -32.8030 H       130 VAL   -0.2700
   2059 HG12      -54.0630   -1.8610  -32.4750 H       130 VAL    0.0900
   2060 HG13      -55.2800   -0.5870  -32.0330 H       130 VAL    0.0900
   2061 HG21      -56.5300    0.0370  -35.4340 H       130 VAL    0.0900
   2062 HG22      -55.4150    1.0910  -34.4840 H       130 VAL    0.5100
   2063 HG23      -56.8130    0.2690  -33.6670 H       130 VAL   -0.5100
   2064 N         -53.1010   -3.3880  -34.6870 N.am    131 LEU   -0.4700
   2065 CA        -52.0330   -4.2590  -34.2220 C.3     131 LEU    0.3100
   2066 C         -50.7770   -4.1770  -35.0870 C.2     131 LEU    0.0700
   2067 O         -49.6650   -4.1380  -34.5710 O.2     131 LEU    0.0900
   2068 CB        -52.5080   -5.7100  -34.1400 C.3     131 LEU   -0.1800
   2069 CG        -53.3450   -6.0690  -32.9190 C.3     131 LEU    0.0900
   2070 CD1       -53.7420   -7.5300  -32.9510 C.3     131 LEU    0.0900
   2071 CD2       -52.5870   -5.7400  -31.6350 C.3     131 LEU   -0.0900
   2072 HN        -53.9370   -3.8270  -35.0070 H       131 LEU    0.0900
   2073 HA        -51.7200   -3.9140  -33.2480 H       131 LEU   -0.2700
   2074 HB1       -51.6130   -6.3650  -34.1440 H       131 LEU    0.0900
   2075 HB2       -53.1150   -5.9230  -35.0450 H       131 LEU    0.0900
   2076 HG        -54.2620   -5.4400  -32.9030 H       131 LEU    0.0900
   2077 HD11      -52.8350   -8.1720  -32.9570 H       131 LEU   -0.2700
   2078 HD12      -54.3330   -7.7420  -33.8670 H       131 LEU    0.0900
   2079 HD13      -54.3450   -7.7780  -32.0520 H       131 LEU    0.0900
   2080 HD21      -52.5100   -4.6390  -31.5080 H       131 LEU    0.0900
   2081 HD22      -51.5620   -6.1650  -31.6820 H       131 LEU    0.5100
   2082 HD23      -53.1260   -6.1610  -30.7580 H       131 LEU   -0.5100
   2083 N         -50.9510   -4.1670  -36.4040 N.am    132 ALA   -0.4700
   2084 CA        -49.8160   -4.1390  -37.3080 C.3     132 ALA    0.3100
   2085 C         -49.0190   -2.8580  -37.0950 C.2     132 ALA    0.0700
   2086 O         -47.7830   -2.8460  -37.1100 O.2     132 ALA    0.0900
   2087 CB        -50.2800   -4.2420  -38.7370 C.3     132 ALA   -0.2700
   2088 HN        -51.8550   -4.1750  -36.8260 H       132 ALA    0.0900
   2089 HA        -49.1690   -4.9690  -37.0610 H       132 ALA    0.0900
   2090 HB1       -50.9510   -3.3920  -38.9830 H       132 ALA    0.0900
   2091 HB2       -50.8400   -5.1900  -38.8850 H       132 ALA    0.5100
   2092 HB3       -49.4060   -4.2130  -39.4220 H       132 ALA   -0.5100
   2093 N         -49.7500   -1.7680  -36.8970 N.am    133 ILE   -0.4700
   2094 CA        -49.1330   -0.4700  -36.6720 C.3     133 ILE    0.3100
   2095 C         -48.4040   -0.4660  -35.3390 C.2     133 ILE    0.0700
   2096 O         -47.2920    0.0320  -35.2280 O.2     133 ILE    0.0900
   2097 CB        -50.1750    0.6560  -36.6850 C.3     133 ILE   -0.0900
   2098 CG1       -50.8040    0.7780  -38.0750 C.3     133 ILE    0.0900
   2099 CG2       -49.5350    1.9620  -36.2550 C.3     133 ILE   -0.2700
   2100 CD        -51.8890    1.8220  -38.1630 C.3     133 ILE    0.0900
   2101 HN        -50.7460   -1.7890  -36.8940 H       133 ILE    0.0900
   2102 HA        -48.4040   -0.3110  -37.4530 H       133 ILE    0.0900
   2103 HB        -51.0020    0.4010  -35.9890 H       133 ILE   -0.1800
   2104 HG11      -51.2380   -0.2050  -38.3530 H       133 ILE    0.0900
   2105 HG12      -50.0050    1.0370  -38.8010 H       133 ILE    0.0900
   2106 HG21      -48.6030    2.1390  -36.8320 H       133 ILE   -0.2700
   2107 HG22      -49.2810    1.9210  -35.1750 H       133 ILE    0.0900
   2108 HG23      -50.2350    2.8050  -36.4430 H       133 ILE    0.0900
   2109 HD1       -51.4480    2.8400  -38.0830 H       133 ILE    0.0900
   2110 HD2       -52.6150    1.6850  -37.3330 H       133 ILE    0.5100
   2111 HD3       -52.4160    1.7400  -39.1370 H       133 ILE   -0.5100
   2112 N         -49.0460   -1.0260  -34.3210 N.am    134 GLU   -0.4700
   2113 CA        -48.4300   -1.2050  -33.0230 C.3     134 GLU    0.3100
   2114 C         -47.1590   -2.0710  -33.1230 C.2     134 GLU    0.0700
   2115 O         -46.1360   -1.7440  -32.5220 O.2     134 GLU    0.0900
   2116 CB        -49.4570   -1.8070  -32.0600 C.3     134 GLU   -0.1800
   2117 CG        -49.0350   -1.8560  -30.6030 C.3     134 GLU    0.0900
   2118 CD        -48.1470   -3.0520  -30.2540 C.2     134 GLU    0.0900
   2119 OE1       -48.2840   -4.1460  -30.8670 O.co2   134 GLU   -0.2800
   2120 OE2       -47.3130   -2.8910  -29.3330 O.co2   134 GLU    0.0900
   2121 HN        -49.9850   -1.3500  -34.4060 H       134 GLU    0.0900
   2122 HA        -48.0930   -0.2430  -32.6680 H       134 GLU    0.6200
   2123 HB1       -49.6720   -2.8450  -32.3910 H       134 GLU   -0.7600
   2124 HB2       -50.3880   -1.2060  -32.1310 H       134 GLU   -0.7600
   2125 HG1       -49.9470   -1.9040  -29.9720 H       134 GLU    0.5100
   2126 HG2       -48.4750   -0.9260  -30.3650 H       134 GLU   -0.5100
   2127 N         -47.2100   -3.1640  -33.8950 N.am    135 ARG   -0.4700
   2128 CA        -46.0240   -3.9950  -34.1210 C.3     135 ARG    0.3100
   2129 C         -44.9550   -3.1760  -34.8320 C.2     135 ARG    0.0700
   2130 O         -43.7630   -3.3070  -34.5620 O.2     135 ARG    0.0900
   2131 CB        -46.3330   -5.2620  -34.9450 C.3     135 ARG   -0.1800
   2132 CG        -47.3660   -6.2090  -34.3490 C.3     135 ARG    0.0900
   2133 CD        -47.3000   -6.2570  -32.8270 C.3     135 ARG    0.0900
   2134 NE        -46.0570   -6.8550  -32.3340 N.pl3   135 ARG   -0.1800
   2135 CZ        -45.5340   -6.6010  -31.1350 C.cat   135 ARG    0.0900
   2136 NH1       -46.1390   -5.7480  -30.3190 N.pl3   135 ARG    0.0900
   2137 NH2       -44.4050   -7.1900  -30.7570 N.pl3   135 ARG    0.2000
   2138 HN        -48.0480   -3.4580  -34.3470 H       135 ARG    0.0900
   2139 HA        -45.6340   -4.2750  -33.1530 H       135 ARG    0.0900
   2140 HB1       -45.3850   -5.8260  -35.0730 H       135 ARG   -0.7000
   2141 HB2       -46.6970   -4.9400  -35.9430 H       135 ARG    0.4400
   2142 HG1       -47.1910   -7.2300  -34.7490 H       135 ARG    0.6400
   2143 HG2       -48.3800   -5.8730  -34.6560 H       135 ARG   -0.8000
   2144 HD1       -48.1420   -6.8680  -32.4380 H       135 ARG    0.4600
   2145 HD2       -47.3590   -5.2250  -32.4200 H       135 ARG    0.4600
   2146 HE        -45.5710   -7.4920  -32.9330 H       135 ARG   -0.8000
   2147 HH11      -46.9850   -5.2990  -30.6050 H       135 ARG    0.4600
   2148 HH12      -45.7500   -5.5560  -29.4190 H       135 ARG    0.4600
   2149 HH21      -43.9420   -7.8270  -31.3740 H       135 ARG    0.5100
   2150 HH22      -44.0160   -6.9950  -29.8560 H       135 ARG   -0.5100
   2151 N         -45.3960   -2.3270  -35.7520 N.am    136 TYR   -0.4700
   2152 CA        -44.4900   -1.5160  -36.5340 C.3     136 TYR    0.3100
   2153 C         -43.7710   -0.5500  -35.6090 C.2     136 TYR    0.0700
   2154 O         -42.5430   -0.5240  -35.5360 O.2     136 TYR    0.0900
   2155 CB        -45.2880   -0.7520  -37.5930 C.3     136 TYR   -0.1800
   2156 CG        -44.5230    0.3300  -38.3230 C.ar    136 TYR    0.0900
   2157 CD1       -43.2440    0.0940  -38.8090 C.ar    136 TYR    0.0900
   2158 CD2       -45.0940    1.5780  -38.5520 C.ar    136 TYR    0.0000
   2159 CE1       -42.5480    1.0700  -39.4790 C.ar    136 TYR   -0.1150
   2160 CE2       -44.3990    2.5580  -39.2360 C.ar    136 TYR    0.1150
   2161 CZ        -43.1270    2.2910  -39.6950 C.ar    136 TYR   -0.1150
   2162 OH        -42.4130    3.2420  -40.3710 O.3     136 TYR    0.1150
   2163 HN        -46.3670   -2.2110  -35.9450 H       136 TYR    0.1100
   2164 HA        -43.7640   -2.1660  -36.9990 H       136 TYR   -0.5400
   2165 HB1       -46.1530   -0.2590  -37.1030 H       136 TYR    0.4300
   2166 HB2       -45.6410   -1.4700  -38.3620 H       136 TYR   -0.1150
   2167 HD1       -42.7890   -0.8730  -38.6560 H       136 TYR    0.1150
   2168 HD2       -46.0910    1.7820  -38.1920 H       136 TYR   -0.1150
   2169 HE1       -41.5470    0.8740  -39.8360 H       136 TYR    0.1150
   2170 HE2       -44.8490    3.5250  -39.4070 H       136 TYR    0.5100
   2171 HH        -41.7190    2.7970  -40.8650 H       136 TYR   -0.5100
   2172 N         -44.5510    0.2400  -34.8840 N.am    137 VAL   -0.4700
   2173 CA        -43.9920    1.2140  -33.9590 C.3     137 VAL    0.3100
   2174 C         -43.0820    0.5690  -32.9070 C.2     137 VAL    0.0700
   2175 O         -42.0020    1.0750  -32.6260 O.2     137 VAL    0.0900
   2176 CB        -45.0880    2.0260  -33.2640 C.3     137 VAL   -0.0900
   2177 CG1       -44.5180    2.7210  -32.0460 C.3     137 VAL    0.0900
   2178 CG2       -45.7170    3.0280  -34.2360 C.3     137 VAL   -0.2700
   2179 HN        -45.5470    0.2030  -34.9390 H       137 VAL    0.0900
   2180 HA        -43.3450    1.8700  -34.5210 H       137 VAL    0.0900
   2181 HB        -45.9130    1.3490  -32.9530 H       137 VAL    0.0900
   2182 HG11      -43.5880    3.2640  -32.3180 H       137 VAL   -0.2700
   2183 HG12      -44.2760    1.9720  -31.2620 H       137 VAL    0.0900
   2184 HG13      -45.2530    3.4540  -31.6500 H       137 VAL    0.0900
   2185 HG21      -46.1670    2.4920  -35.0990 H       137 VAL    0.0900
   2186 HG22      -44.9390    3.7230  -34.6170 H       137 VAL    0.5100
   2187 HG23      -46.5150    3.6060  -33.7220 H       137 VAL   -0.5100
   2188 N         -43.5090   -0.5580  -32.3430 N.am    138 VAL   -0.4700
   2189 CA        -42.7770   -1.1970  -31.2530 C.3     138 VAL    0.3100
   2190 C         -41.5420   -1.9940  -31.6970 C.2     138 VAL    0.0700
   2191 O         -40.6000   -2.1870  -30.9220 O.2     138 VAL    0.0900
   2192 CB        -43.7120   -2.1000  -30.4400 C.3     138 VAL   -0.0900
   2193 CG1       -42.9470   -2.8660  -29.3800 C.3     138 VAL    0.0900
   2194 CG2       -44.8060   -1.2700  -29.8130 C.3     138 VAL   -0.2700
   2195 HN        -44.3440   -1.0160  -32.6390 H       138 VAL    0.0900
   2196 HA        -42.3640   -0.4210  -30.6250 H       138 VAL    0.0900
   2197 HB        -44.2110   -2.8200  -31.1240 H       138 VAL    0.0900
   2198 HG11      -42.3070   -2.1720  -28.7930 H       138 VAL   -0.2700
   2199 HG12      -42.2960   -3.6280  -29.8600 H       138 VAL    0.0900
   2200 HG13      -43.6580   -3.3650  -28.6860 H       138 VAL    0.0900
   2201 HG21      -45.5030   -0.9030  -30.5960 H       138 VAL    0.0900
   2202 HG22      -44.3650   -0.3940  -29.2910 H       138 VAL    0.5100
   2203 HG23      -45.3800   -1.8870  -29.0880 H       138 VAL   -0.5100
   2204 N         -41.5380   -2.4530  -32.9470 N.am    139 VAL   -0.4700
   2205 CA        -40.4510   -3.3030  -33.4310 C.3     139 VAL    0.3100
   2206 C         -39.4410   -2.5620  -34.3010 C.2     139 VAL    0.0700
   2207 O         -38.3360   -3.0500  -34.5260 O.2     139 VAL    0.0900
   2208 CB        -40.9840   -4.5390  -34.1700 C.3     139 VAL   -0.0900
   2209 CG1       -39.8480   -5.3460  -34.7750 C.3     139 VAL    0.0900
   2210 CG2       -41.7990   -5.4010  -33.2180 C.3     139 VAL   -0.2700
   2211 HN        -42.2620   -2.2430  -33.5990 H       139 VAL    0.0900
   2212 HA        -39.8640   -3.6070  -32.5750 H       139 VAL    0.0900
   2213 HB        -41.6720   -4.2120  -34.9790 H       139 VAL    0.0900
   2214 HG11      -39.0640   -5.5340  -34.0100 H       139 VAL   -0.2700
   2215 HG12      -39.3920   -4.7850  -35.6180 H       139 VAL    0.0900
   2216 HG13      -40.2300   -6.3240  -35.1390 H       139 VAL    0.0900
   2217 HG21      -42.6580   -4.8220  -32.8170 H       139 VAL    0.0900
   2218 HG22      -41.1630   -5.7270  -32.3660 H       139 VAL    0.5100
   2219 HG23      -42.1910   -6.2910  -33.7550 H       139 VAL   -0.5100
   2220 N         -39.8120   -1.3730  -34.7720 N.am    140 CYS   -0.4700
   2221 CA        -38.9330   -0.5780  -35.6210 C.3     140 CYS    0.3100
   2222 C         -38.7840    0.8370  -35.0830 C.2     140 CYS    0.0700
   2223 O         -37.8970    1.5730  -35.5030 O.2     140 CYS    0.0900
   2224 CB        -39.4780   -0.5260  -37.0500 C.3     140 CYS   -0.1100
   2225 SG        -39.9150   -2.1280  -37.7550 S.3     140 CYS    0.0900
   2226 HN        -40.7030   -0.9760  -34.5670 H       140 CYS    0.0900
   2227 HA        -37.9530   -1.0320  -35.6070 H       140 CYS   -0.2300
   2228 HB1       -38.7070   -0.0510  -37.6910 H       140 CYS    0.1600
   2229 HB2       -40.3790    0.1230  -37.0480 H       140 CYS    0.5100
   2230 HG1       -40.8210   -2.4180  -36.8320 H       140 CYS   -0.5100
   2231 N         -39.6620    1.2100  -34.1540 N.am    141 LYS   -0.4700
   2232 CA        -39.6780    2.5520  -33.5630 C.3     141 LYS    0.3100
   2233 C         -39.2360    3.6850  -34.4980 C.2     141 LYS    0.0700
   2234 O         -38.2910    4.4210  -34.1910 O.2     141 LYS    0.0900
   2235 CB        -38.8900    2.5800  -32.2430 C.3     141 LYS   -0.1800
   2236 CG        -37.6100    1.7820  -32.2700 C.3     141 LYS    0.0900
   2237 CD        -37.0440    1.6380  -30.8780 C.3     141 LYS    0.0900
   2238 CE        -35.7520    0.8500  -30.9000 C.3     141 LYS   -0.1800
   2239 NZ        -35.9450   -0.4770  -31.5450 N.4     141 LYS    0.0900
   2240 HN        -40.3570    0.5830  -33.8140 H       141 LYS    0.0900
   2241 HA        -40.7080    2.8270  -33.3890 H       141 LYS   -0.1800
   2242 HB1       -39.5390    2.1740  -31.4390 H       141 LYS    0.0900
   2243 HB2       -38.6400    3.6350  -32.0060 H       141 LYS    0.0900
   2244 HG1       -36.8680    2.2970  -32.9170 H       141 LYS    0.2100
   2245 HG2       -37.8130    0.7730  -32.6900 H       141 LYS    0.0500
   2246 HD1       -37.7810    1.1130  -30.2340 H       141 LYS    0.0500
   2247 HD2       -36.8510    2.6460  -30.4540 H       141 LYS   -0.3000
   2248 HE1       -35.3980    0.6770  -29.8610 H       141 LYS    0.3300
   2249 HE2       -34.9830    1.4030  -31.4800 H       141 LYS    0.3300
   2250 HZ1       -36.1030   -0.3490  -32.5640 H       141 LYS    0.3300
   2251 HZ2       -36.7680   -0.9520  -31.1230 H       141 LYS    0.5100
   2252 HZ3       -35.0960   -1.0600  -31.3970 H       141 LYS   -0.5100
   2253 N         -39.9410    3.8430  -35.6350 N.am    142 PRO   -0.2900
   2254 CA        -39.6220    4.8710  -36.6320 C.3     142 PRO    0.0000
   2255 C         -39.7860    6.2810  -36.0690 C.2     142 PRO    0.0900
   2256 O         -38.8160    7.0390  -36.0540 O.2     142 PRO    0.0900
   2257 CB        -40.6770    4.6340  -37.7160 C.3     142 PRO    0.0200
   2258 CG        -41.8180    4.0340  -36.9740 C.3     142 PRO    0.0900
   2259 CD        -41.1290    3.0760  -36.0450 C.3     142 PRO   -0.1800
   2260 HA        -38.6010    4.7720  -36.9640 H       142 PRO    0.0900
   2261 HB1       -40.2990    3.9380  -38.4950 H       142 PRO    0.0900
   2262 HB2       -40.9740    5.5890  -38.1990 H       142 PRO   -0.1800
   2263 HG1       -42.3850    4.8060  -36.4110 H       142 PRO    0.0900
   2264 HG2       -42.5130    3.5050  -37.6590 H       142 PRO    0.0900
   2265 HD1       -41.7560    2.8340  -35.1620 H       142 PRO    0.5100
   2266 HD2       -40.8250    2.1430  -36.5630 H       142 PRO   -0.5100
   2267 N         -40.9960    6.6360  -35.6290 N.am    143 MET   -0.4700
   2268 CA        -41.2230    7.9480  -35.0330 C.3     143 MET    0.3100
   2269 C         -40.2540    8.1690  -33.8750 C.2     143 MET    0.0700
   2270 O         -39.6470    7.2190  -33.3770 O.2     143 MET    0.0900
   2271 CB        -42.6720    8.1070  -34.5600 C.3     143 MET   -0.1800
   2272 CG        -43.0170    9.5180  -34.0750 C.3     143 MET    0.0900
   2273 SD        -43.0000   10.7770  -35.3820 S.3     143 MET    0.0900
   2274 CE        -41.2550   11.1610  -35.5370 C.3     143 MET   -0.1400
   2275 HN        -41.7860    6.0320  -35.6880 H       143 MET    0.0900
   2276 HA        -40.9910    8.6940  -35.7780 H       143 MET    0.0900
   2277 HB1       -42.8490    7.3950  -33.7270 H       143 MET   -0.0900
   2278 HB2       -43.3470    7.8500  -35.4040 H       143 MET   -0.2200
   2279 HG1       -42.2850    9.8010  -33.2900 H       143 MET    0.0900
   2280 HG2       -44.0280    9.4860  -33.6160 H       143 MET    0.0900
   2281 HE1       -40.6930   10.3160  -35.9890 H       143 MET    0.0900
   2282 HE2       -40.8170   11.3700  -34.5380 H       143 MET    0.5100
   2283 HE3       -41.1160   12.0520  -36.1870 H       143 MET   -0.5100
   2284 N         -40.1110    9.4260  -33.4550 N.am    144 SER   -0.4700
   2285 CA        -39.1730    9.8020  -32.4010 C.3     144 SER    0.3100
   2286 C         -39.3990    9.0460  -31.0950 C.2     144 SER    0.0700
   2287 O         -39.9740    7.9560  -31.0790 O.2     144 SER    0.0900
   2288 CB        -39.2310   11.3130  -32.1390 C.3     144 SER    0.0500
   2289 OG        -38.7460   12.0510  -33.2460 O.3     144 SER    0.0900
   2290 HN        -40.6440   10.1720  -33.8460 H       144 SER    0.0900
   2291 HA        -38.1810    9.5150  -32.7180 H       144 SER   -0.6600
   2292 HB1       -38.6090   11.5590  -31.2510 H       144 SER    0.4300
   2293 HB2       -40.2840   11.6140  -31.9480 H       144 SER    0.5100
   2294 HG1       -37.8360   11.7710  -33.3730 H       144 SER   -0.5100
   2295 N         -38.9230    9.6310  -29.9970 N.am    145 ASN   -0.4700
   2296 CA        -39.1050    9.0550  -28.6740 C.3     145 ASN    0.3100
   2297 C         -40.5870    9.0570  -28.3090 C.2     145 ASN    0.0700
   2298 O         -41.0580    9.9160  -27.5610 O.2     145 ASN    0.0900
   2299 CB        -38.2830    9.8350  -27.6420 C.3     145 ASN   -0.1800
   2300 CG        -37.8750    8.9770  -26.4510 C.2     145 ASN    0.0900
   2301 ND2       -37.3710    9.5080  -25.4410 N.am    145 ASN    0.0900
   2302 OD1       -38.0750    7.6810  -26.5460 O.2     145 ASN    0.5500
   2303 HN        -38.4210   10.4900  -30.0340 H       145 ASN   -0.5500
   2304 HA        -38.7860    8.0240  -28.7090 H       145 ASN   -0.6200
   2305 HB1       -38.8870   10.6900  -27.2710 H       145 ASN    0.3200
   2306 HB2       -37.3640   10.2230  -28.1300 H       145 ASN    0.3000
   2307 HD21      -37.1030    8.9430  -24.6600 H       145 ASN    0.5100
   2308 HD22      -37.2330   10.4990  -25.4120 H       145 ASN   -0.5100
   2309 N         -41.3180    8.0890  -28.8560 N.am    146 PHE   -0.4700
   2310 CA        -42.7620    8.0090  -28.7020 C.3     146 PHE    0.3100
   2311 C         -43.1590    6.7500  -27.9350 C.2     146 PHE    0.0700
   2312 O         -42.4210    5.7630  -27.9200 O.2     146 PHE    0.0900
   2313 CB        -43.4280    8.0320  -30.0800 C.3     146 PHE   -0.1800
   2314 CG        -44.9090    7.8540  -30.0400 C.ar    146 PHE    0.0900
   2315 CD1       -45.7110    8.7610  -29.3610 C.ar    146 PHE    0.0900
   2316 CD2       -45.5040    6.7810  -30.6910 C.ar    146 PHE    0.0000
   2317 CE1       -47.0830    8.6010  -29.3240 C.ar    146 PHE   -0.1150
   2318 CE2       -46.8720    6.6080  -30.6620 C.ar    146 PHE    0.1150
   2319 CZ        -47.6660    7.5210  -29.9790 C.ar    146 PHE   -0.1150
   2320 HN        -40.9020    7.3660  -29.4020 H       146 PHE    0.1150
   2321 HA        -43.0860    8.8510  -28.1090 H       146 PHE   -0.1150
   2322 HB1       -43.0150    7.2080  -30.6990 H       146 PHE    0.1150
   2323 HB2       -43.2280    9.0120  -30.5650 H       146 PHE   -0.1150
   2324 HD1       -45.2580    9.6010  -28.8550 H       146 PHE    0.1150
   2325 HD2       -44.8880    6.0730  -31.2250 H       146 PHE   -0.1150
   2326 HE1       -47.6990    9.3100  -28.7910 H       146 PHE    0.1150
   2327 HE2       -47.3240    5.7690  -31.1690 H       146 PHE    0.5100
   2328 HZ        -48.7380    7.3910  -29.9560 H       146 PHE   -0.5100
   2329 N         -44.3240    6.7920  -27.2850 N.am    147 ARG   -0.4700
   2330 CA        -44.8190    5.6550  -26.5110 C.3     147 ARG    0.3100
   2331 C         -46.2410    5.2420  -26.8990 C.2     147 ARG    0.0700
   2332 O         -47.2180    5.9340  -26.6060 O.2     147 ARG    0.0900
   2333 CB        -44.7500    5.9460  -25.0070 C.3     147 ARG   -0.1800
   2334 CG        -45.5350    7.1780  -24.5910 C.3     147 ARG    0.0900
   2335 CD        -45.6120    7.3050  -23.0810 C.3     147 ARG    0.0900
   2336 NE        -46.0730    8.6330  -22.6800 N.pl3   147 ARG   -0.1800
   2337 CZ        -45.3700    9.7480  -22.8590 C.cat   147 ARG    0.0900
   2338 NH1       -44.1790    9.7000  -23.4470 N.pl3   147 ARG    0.0900
   2339 NH2       -45.8610   10.9120  -22.4580 N.pl3   147 ARG    0.2000
   2340 HN        -44.9070    7.5990  -27.2980 H       147 ARG    0.0900
   2341 HA        -44.2110    4.7960  -26.7540 H       147 ARG    0.0900
   2342 HB1       -43.6860    6.0900  -24.7230 H       147 ARG   -0.7000
   2343 HB2       -45.1530    5.0680  -24.4580 H       147 ARG    0.4400
   2344 HG1       -46.5640    7.1100  -25.0030 H       147 ARG    0.6400
   2345 HG2       -45.0400    8.0820  -25.0070 H       147 ARG   -0.8000
   2346 HD1       -44.6050    7.1460  -22.6380 H       147 ARG    0.4600
   2347 HD2       -46.3300    6.5600  -22.6770 H       147 ARG    0.4600
   2348 HE        -46.9690    8.7090  -22.2470 H       147 ARG   -0.8000
   2349 HH11      -43.8090    8.8240  -23.7550 H       147 ARG    0.4600
   2350 HH12      -43.6530   10.5410  -23.5790 H       147 ARG    0.4600
   2351 HH21      -46.7600   10.9520  -22.0220 H       147 ARG    0.5100
   2352 HH22      -45.3330   11.7510  -22.5920 H       147 ARG   -0.5100
   2353 N         -46.3410    4.0950  -27.5640 N.am    148 PHE   -0.4700
   2354 CA        -47.6280    3.4950  -27.8800 C.3     148 PHE    0.3100
   2355 C         -48.1490    2.7530  -26.6450 C.2     148 PHE    0.0700
   2356 O         -48.1360    1.5240  -26.5930 O.2     148 PHE    0.0900
   2357 CB        -47.4840    2.5320  -29.0640 C.3     148 PHE   -0.1800
   2358 CG        -48.7810    2.2450  -29.7770 C.ar    148 PHE    0.0900
   2359 CD1       -49.8110    1.5690  -29.1360 C.ar    148 PHE    0.0900
   2360 CD2       -48.9650    2.6390  -31.0930 C.ar    148 PHE    0.0000
   2361 CE1       -51.0120    1.2970  -29.7890 C.ar    148 PHE   -0.1150
   2362 CE2       -50.1640    2.3720  -31.7550 C.ar    148 PHE    0.1150
   2363 CZ        -51.1880    1.7010  -31.1010 C.ar    148 PHE   -0.1150
   2364 HN        -45.5380    3.5950  -27.8780 H       148 PHE    0.1150
   2365 HA        -48.3200    4.2880  -28.1200 H       148 PHE   -0.1150
   2366 HB1       -47.0870    1.5600  -28.7010 H       148 PHE    0.1150
   2367 HB2       -46.7890    2.9720  -29.8110 H       148 PHE   -0.1150
   2368 HD1       -49.6800    1.2480  -28.1120 H       148 PHE    0.1150
   2369 HD2       -48.1720    3.1590  -31.6110 H       148 PHE   -0.1150
   2370 HE1       -51.8020    0.7710  -29.2740 H       148 PHE    0.1150
   2371 HE2       -50.2970    2.6900  -32.7780 H       148 PHE    0.5100
   2372 HZ        -52.1170    1.4960  -31.6130 H       148 PHE   -0.5100
   2373 N         -48.5950    3.5130  -25.6440 N.am    149 GLY   -0.4700
   2374 CA        -48.9900    2.9360  -24.3740 C.3     149 GLY    0.3100
   2375 C         -50.4820    2.7410  -24.2370 C.2     149 GLY   -0.0200
   2376 O         -51.2060    2.6100  -25.2250 O.2     149 GLY    0.0900
   2377 HN        -48.6770    4.5030  -25.7230 H       149 GLY    0.0900
   2378 HA1       -48.6520    3.6000  -23.5920 H       149 GLY    0.5100
   2379 HA2       -48.5030    1.9760  -24.2840 H       149 GLY   -0.5100
   2380 N         -50.9450    2.7260  -22.9920 N.am    150 GLU   -0.4700
   2381 CA        -52.3490    2.4930  -22.6950 C.3     150 GLU    0.3100
   2382 C         -53.2560    3.5190  -23.3480 C.2     150 GLU    0.0700
   2383 O         -54.3240    3.1890  -23.8520 O.2     150 GLU    0.0900
   2384 CB        -52.5810    2.4930  -21.1870 C.3     150 GLU   -0.1800
   2385 CG        -52.0400    1.2620  -20.4900 C.3     150 GLU    0.0900
   2386 CD        -52.7810    0.9660  -19.2020 C.2     150 GLU    0.0900
   2387 OE1       -54.0320    0.9350  -19.2360 O.co2   150 GLU   -0.2800
   2388 OE2       -52.1120    0.7650  -18.1620 O.co2   150 GLU    0.0900
   2389 HN        -50.3510    2.8740  -22.2050 H       150 GLU    0.0900
   2390 HA        -52.6280    1.5400  -23.1180 H       150 GLU    0.6200
   2391 HB1       -53.6720    2.5570  -20.9970 H       150 GLU   -0.7600
   2392 HB2       -52.0880    3.3890  -20.7540 H       150 GLU   -0.7600
   2393 HG1       -50.9650    1.4180  -20.2550 H       150 GLU    0.5100
   2394 HG2       -52.1410    0.3860  -21.1680 H       150 GLU   -0.5100
   2395 N         -52.8320    4.7740  -23.3300 N.am    151 ASN   -0.4700
   2396 CA        -53.6240    5.8450  -23.9100 C.3     151 ASN    0.3100
   2397 C         -53.9510    5.5920  -25.3810 C.2     151 ASN    0.0700
   2398 O         -55.1010    5.7010  -25.8170 O.2     151 ASN    0.0900
   2399 CB        -52.8680    7.1580  -23.7380 C.3     151 ASN   -0.1800
   2400 CG        -52.3430    7.3210  -22.3260 C.2     151 ASN    0.0900
   2401 ND2       -51.0150    7.2510  -22.1660 N.am    151 ASN    0.0900
   2402 OD1       -53.1210    7.4800  -21.3850 O.2     151 ASN    0.5500
   2403 HN        -51.9600    5.0370  -22.9250 H       151 ASN   -0.5500
   2404 HA        -54.5770    5.8820  -23.4030 H       151 ASN   -0.6200
   2405 HB1       -53.5500    8.0040  -23.9650 H       151 ASN    0.3200
   2406 HB2       -52.0110    7.1810  -24.4430 H       151 ASN    0.3000
   2407 HD21      -50.6160    7.3520  -21.2540 H       151 ASN    0.5100
   2408 HD22      -50.4240    7.0970  -22.9560 H       151 ASN   -0.5100
   2409 N         -52.9280    5.2400  -26.1480 N.am    152 HSE   -0.4700
   2410 CA        -53.1220    4.9560  -27.5590 C.3     152 HSE    0.3100
   2411 C         -53.9360    3.6860  -27.7600 C.2     152 HSE    0.0700
   2412 O         -54.6350    3.5380  -28.7590 O.2     152 HSE    0.0900
   2413 CB        -51.7750    4.8700  -28.2690 C.3     152 HSE   -0.0800
   2414 CG        -51.0630    6.1820  -28.3400 C.ar    152 HSE    0.0900
   2415 CD2       -50.8570    7.0270  -29.3730 C.ar    152 HSE    0.0900
   2416 ND1       -50.4870    6.7720  -27.2320 N.ar    152 HSE   -0.7000
   2417 CE1       -49.9480    7.9220  -27.5890 C.ar    152 HSE    0.2200
   2418 NE2       -50.1640    8.1080  -28.8780 N.ar    152 HSE    0.2500
   2419 HN        -51.9980    5.1570  -25.7990 H       152 HSE    0.1300
   2420 HA        -53.7220    5.7470  -27.9830 H       152 HSE   -0.3600
   2421 HB1       -51.9380    4.5040  -29.3050 H       152 HSE    0.3200
   2422 HB2       -51.1280    4.1490  -27.7250 H       152 HSE   -0.0500
   2423 HD2       -51.1520    6.9310  -30.4100 H       152 HSE    0.0900
   2424 HE1       -49.4090    8.6190  -26.9470 H       152 HSE    0.5100
   2425 HE2       -49.8770    8.8980  -29.4190 H       152 HSE   -0.5100
   2426 N         -53.8410    2.7710  -26.7960 N.am    153 ALA   -0.4700
   2427 CA        -54.6090    1.5420  -26.8360 C.3     153 ALA    0.3100
   2428 C         -56.0820    1.8810  -26.9320 C.2     153 ALA    0.0700
   2429 O         -56.7750    1.4320  -27.8450 O.2     153 ALA    0.0900
   2430 CB        -54.3400    0.7170  -25.5980 C.3     153 ALA   -0.2700
   2431 HN        -53.2430    2.8900  -26.0090 H       153 ALA    0.0900
   2432 HA        -54.3230    0.9950  -27.7220 H       153 ALA    0.0900
   2433 HB1       -54.9350    1.1040  -24.7440 H       153 ALA    0.0900
   2434 HB2       -53.2620    0.7710  -25.3340 H       153 ALA    0.5100
   2435 HB3       -54.6270   -0.3410  -25.7790 H       153 ALA   -0.5100
   2436 N         -56.5560    2.6840  -25.9830 N.am    154 ILE   -0.4700
   2437 CA        -57.9380    3.1620  -25.9950 C.3     154 ILE    0.3100
   2438 C         -58.2750    3.8330  -27.3310 C.2     154 ILE    0.0700
   2439 O         -59.2940    3.5320  -27.9600 O.2     154 ILE    0.0900
   2440 CB        -58.2200    4.1870  -24.8650 C.3     154 ILE   -0.0900
   2441 CG1       -57.4170    3.8770  -23.5930 C.3     154 ILE    0.0900
   2442 CG2       -59.7260    4.2970  -24.6110 C.3     154 ILE   -0.2700
   2443 CD        -57.7990    2.5920  -22.9520 C.3     154 ILE    0.0900
   2444 HN        -55.9920    2.9950  -25.2210 H       154 ILE    0.0900
   2445 HA        -58.5810    2.3020  -25.8810 H       154 ILE    0.0900
   2446 HB        -57.8210    5.1810  -25.1590 H       154 ILE   -0.1800
   2447 HG11      -57.5790    4.6990  -22.8650 H       154 ILE    0.0900
   2448 HG12      -56.3390    3.8360  -23.8560 H       154 ILE    0.0900
   2449 HG21      -60.1360    3.3100  -24.3090 H       154 ILE   -0.2700
   2450 HG22      -60.2420    4.6260  -25.5380 H       154 ILE    0.0900
   2451 HG23      -59.9200    5.0270  -23.7960 H       154 ILE    0.0900
   2452 HD1       -57.8060    1.7760  -23.7060 H       154 ILE    0.0900
   2453 HD2       -58.8150    2.6760  -22.5110 H       154 ILE    0.5100
   2454 HD3       -57.0670    2.3340  -22.1570 H       154 ILE   -0.5100
   2455 N         -57.4180    4.7590  -27.7610 N.am    155 MET   -0.4700
   2456 CA        -57.6350    5.4400  -29.0270 C.3     155 MET    0.3100
   2457 C         -57.6420    4.4420  -30.1810 C.2     155 MET    0.0700
   2458 O         -58.3960    4.5910  -31.1440 O.2     155 MET    0.0900
   2459 CB        -56.5850    6.5320  -29.2520 C.3     155 MET   -0.1800
   2460 CG        -56.8170    7.8100  -28.4230 C.3     155 MET    0.0900
   2461 SD        -58.5310    8.4240  -28.4130 S.3     155 MET    0.0900
   2462 CE        -58.8580    8.6430  -30.1630 C.3     155 MET   -0.1400
   2463 HN        -56.6060    5.0220  -27.2450 H       155 MET    0.0900
   2464 HA        -58.6250    5.8720  -29.0080 H       155 MET    0.0900
   2465 HB1       -56.5900    6.8070  -30.3290 H       155 MET   -0.0900
   2466 HB2       -55.5880    6.1210  -28.9910 H       155 MET   -0.2200
   2467 HG1       -56.1560    8.6030  -28.8280 H       155 MET    0.0900
   2468 HG2       -56.5080    7.5970  -27.3780 H       155 MET    0.0900
   2469 HE1       -58.7550    7.6850  -30.7160 H       155 MET    0.0900
   2470 HE2       -58.1390    9.3690  -30.6000 H       155 MET    0.5100
   2471 HE3       -59.8920    9.0190  -30.3170 H       155 MET   -0.5100
   2472 N         -56.8050    3.4110  -30.0740 N.am    156 GLY   -0.4700
   2473 CA        -56.8010    2.3240  -31.0370 C.3     156 GLY    0.3100
   2474 C         -58.1490    1.6200  -31.1180 C.2     156 GLY   -0.0200
   2475 O         -58.7210    1.4440  -32.1960 O.2     156 GLY    0.0900
   2476 HN        -56.1450    3.3400  -29.3310 H       156 GLY    0.0900
   2477 HA1       -56.0470    1.6130  -30.7360 H       156 GLY    0.5100
   2478 HA2       -56.5590    2.7360  -32.0060 H       156 GLY   -0.5100
   2479 N         -58.6710    1.2230  -29.9620 N.am    157 VAL   -0.4700
   2480 CA        -59.9630    0.5620  -29.9030 C.3     157 VAL    0.3100
   2481 C         -61.0860    1.4360  -30.4880 C.2     157 VAL    0.0700
   2482 O         -61.8060    1.0020  -31.3830 O.2     157 VAL    0.0900
   2483 CB        -60.2910    0.1110  -28.4610 C.3     157 VAL   -0.0900
   2484 CG1       -61.7310   -0.3470  -28.3500 C.3     157 VAL    0.0900
   2485 CG2       -59.3290   -1.0050  -28.0090 C.3     157 VAL   -0.2700
   2486 HN        -58.2050    1.3580  -29.0910 H       157 VAL    0.0900
   2487 HA        -59.9300   -0.2920  -30.5640 H       157 VAL    0.0900
   2488 HB        -60.1230    0.9590  -27.7640 H       157 VAL    0.0900
   2489 HG11      -62.0160   -0.9310  -29.2520 H       157 VAL   -0.2700
   2490 HG12      -62.4030    0.5340  -28.2710 H       157 VAL    0.0900
   2491 HG13      -61.8540   -0.9940  -27.4560 H       157 VAL    0.0900
   2492 HG21      -58.2810   -0.6380  -28.0350 H       157 VAL    0.0900
   2493 HG22      -59.4170   -1.8780  -28.6910 H       157 VAL    0.5100
   2494 HG23      -59.5700   -1.3160  -26.9710 H       157 VAL   -0.5100
   2495 N         -61.2240    2.6680  -29.9950 N.am    158 ALA   -0.4700
   2496 CA        -62.2540    3.5770  -30.4940 C.3     158 ALA    0.3100
   2497 C         -62.1840    3.6900  -32.0080 C.2     158 ALA    0.0700
   2498 O         -63.2050    3.7120  -32.6960 O.2     158 ALA    0.0900
   2499 CB        -62.1030    4.9520  -29.8640 C.3     158 ALA   -0.2700
   2500 HN        -60.6370    3.0210  -29.2720 H       158 ALA    0.0900
   2501 HA        -63.2180    3.1570  -30.2530 H       158 ALA    0.0900
   2502 HB1       -61.1060    5.3770  -30.1080 H       158 ALA    0.0900
   2503 HB2       -62.1950    4.8740  -28.7600 H       158 ALA    0.5100
   2504 HB3       -62.8860    5.6360  -30.2560 H       158 ALA   -0.5100
   2505 N         -60.9620    3.7570  -32.5210 N.am    159 PHE   -0.4700
   2506 CA        -60.7260    3.8650  -33.9490 C.3     159 PHE    0.3100
   2507 C         -61.4000    2.7250  -34.7330 C.2     159 PHE    0.0700
   2508 O         -62.1320    2.9760  -35.6920 O.2     159 PHE    0.0900
   2509 CB        -59.2170    3.9050  -34.2240 C.3     159 PHE   -0.1800
   2510 CG        -58.8700    3.8300  -35.6850 C.ar    159 PHE    0.0900
   2511 CD1       -59.1510    4.9060  -36.5170 C.ar    159 PHE    0.0900
   2512 CD2       -58.2750    2.6850  -36.2390 C.ar    159 PHE    0.0000
   2513 CE1       -58.8430    4.8790  -37.8760 C.ar    159 PHE   -0.1150
   2514 CE2       -57.9600    2.6420  -37.6000 C.ar    159 PHE    0.1150
   2515 CZ        -58.2480    3.7520  -38.4200 C.ar    159 PHE   -0.1150
   2516 HN        -60.1480    3.7360  -31.9470 H       159 PHE    0.1150
   2517 HA        -61.2000    4.7680  -34.3030 H       159 PHE   -0.1150
   2518 HB1       -58.7290    3.0410  -33.7250 H       159 PHE    0.1150
   2519 HB2       -58.7980    4.8570  -33.8350 H       159 PHE   -0.1150
   2520 HD1       -59.6180    5.7860  -36.0990 H       159 PHE    0.1150
   2521 HD2       -58.0590    1.8330  -35.6110 H       159 PHE   -0.1150
   2522 HE1       -59.0680    5.7310  -38.5010 H       159 PHE    0.1150
   2523 HE2       -57.4970    1.7620  -38.0220 H       159 PHE    0.5100
   2524 HZ        -58.0050    3.7240  -39.4730 H       159 PHE   -0.5100
   2525 N         -61.1630    1.4790  -34.3130 N.am    160 THR   -0.4700
   2526 CA        -61.7710    0.2900  -34.9360 C.3     160 THR    0.3100
   2527 C         -63.2990    0.3720  -34.9970 C.2     160 THR    0.0700
   2528 O         -63.9130   -0.0470  -35.9760 O.2     160 THR    0.0900
   2529 CB        -61.3540   -1.0380  -34.2230 C.3     160 THR    0.1400
   2530 CG2       -59.8440   -1.1160  -34.0180 C.3     160 THR    0.0900
   2531 OG1       -62.0060   -1.1350  -32.9560 O.3     160 THR   -0.6600
   2532 HN        -60.5540    1.2960  -33.5470 H       160 THR    0.4300
   2533 HA        -61.4570    0.2660  -35.9690 H       160 THR   -0.2700
   2534 HB        -61.6490   -1.9080  -34.8470 H       160 THR    0.0900
   2535 HG1       -61.8490   -0.2980  -32.5130 H       160 THR    0.0900
   2536 HG21      -59.5250   -0.3780  -33.2500 H       160 THR    0.0900
   2537 HG22      -59.3200   -0.8850  -34.9690 H       160 THR    0.5100
   2538 HG23      -59.5610   -2.1330  -33.6720 H       160 THR   -0.5100
   2539 N         -63.9110    0.9270  -33.9500 N.am    161 TRP   -0.4700
   2540 CA        -65.3650    1.0650  -33.8830 C.3     161 TRP    0.3100
   2541 C         -65.8440    2.0830  -34.8830 C.2     161 TRP    0.0700
   2542 O         -66.9090    1.9200  -35.4910 O.2     161 TRP    0.0900
   2543 CB        -65.8430    1.3950  -32.4580 C.3     161 TRP   -0.1800
   2544 CG        -65.8150    0.1470  -31.6400 C.ar    161 TRP    0.0900
   2545 CD1       -64.7510   -0.3550  -30.9370 C.ar    161 TRP    0.0900
   2546 CD2       -66.8760   -0.8060  -31.5000 C.ar    161 TRP   -0.0300
   2547 CE2       -66.3920   -1.8550  -30.6770 C.ar    161 TRP   -0.1500
   2548 CE3       -68.1890   -0.8740  -31.9800 C.ar    161 TRP    0.2200
   2549 NE1       -65.0960   -1.5570  -30.3480 N.ar    161 TRP   -0.5100
   2550 CZ2       -67.1720   -2.9460  -30.3320 C.ar    161 TRP    0.3700
   2551 CZ3       -68.9610   -1.9560  -31.6330 C.ar    161 TRP    0.2400
   2552 CH2       -68.4520   -2.9770  -30.8140 C.ar    161 TRP    0.1100
   2553 HN        -63.4040    1.2730  -33.1650 H       161 TRP   -0.2500
   2554 HA        -65.7990    0.1310  -34.2120 H       161 TRP    0.1700
   2555 HB1       -66.8780    1.7950  -32.4900 H       161 TRP   -0.2000
   2556 HB2       -65.1730    2.1530  -32.0000 H       161 TRP    0.1400
   2557 HD1       -63.7850    0.1190  -30.8550 H       161 TRP   -0.2700
   2558 HE1       -64.5110   -2.1040  -29.7900 H       161 TRP    0.1600
   2559 HE3       -68.6020   -0.1020  -32.6120 H       161 TRP   -0.1400
   2560 HZ2       -66.8040   -3.7480  -29.7100 H       161 TRP    0.1400
   2561 HZ3       -69.9770   -2.0210  -31.9960 H       161 TRP    0.5100
   2562 HH2       -69.0890   -3.8090  -30.5570 H       161 TRP   -0.5100
   2563 N         -65.0310    3.1280  -35.0590 N.am    162 VAL   -0.4700
   2564 CA        -65.3820    4.2160  -35.9630 C.3     162 VAL    0.3100
   2565 C         -65.3810    3.7100  -37.3950 C.2     162 VAL    0.0700
   2566 O         -66.3450    3.9200  -38.1290 O.2     162 VAL    0.0900
   2567 CB        -64.4390    5.4350  -35.8520 C.3     162 VAL   -0.0900
   2568 CG1       -64.7960    6.4500  -36.9300 C.3     162 VAL    0.0900
   2569 CG2       -64.4940    6.0500  -34.4520 C.3     162 VAL   -0.2700
   2570 HN        -64.1590    3.2110  -34.5850 H       162 VAL    0.0900
   2571 HA        -66.3920    4.5160  -35.7280 H       162 VAL    0.0900
   2572 HB        -63.3860    5.1070  -35.9840 H       162 VAL    0.0900
   2573 HG11      -65.8470    6.7880  -36.8020 H       162 VAL   -0.2700
   2574 HG12      -64.6920    5.9880  -37.9350 H       162 VAL    0.0900
   2575 HG13      -64.1280    7.3350  -36.8540 H       162 VAL    0.0900
   2576 HG21      -64.5430    5.2480  -33.6850 H       162 VAL    0.0900
   2577 HG22      -65.3970    6.6900  -34.3550 H       162 VAL    0.5100
   2578 HG23      -63.5830    6.6590  -34.2700 H       162 VAL   -0.5100
   2579 N         -64.3080    3.0290  -37.7910 N.am    163 MET   -0.4700
   2580 CA        -64.2230    2.5220  -39.1510 C.3     163 MET    0.3100
   2581 C         -65.2960    1.4700  -39.3860 C.2     163 MET    0.0700
   2582 O         -66.0690    1.5550  -40.3370 O.2     163 MET    0.0900
   2583 CB        -62.8250    1.9710  -39.4430 C.3     163 MET   -0.1800
   2584 CG        -61.7280    3.0320  -39.4770 C.3     163 MET    0.0900
   2585 SD        -62.0810    4.3450  -40.6780 S.3     163 MET    0.0900
   2586 CE        -62.3160    5.7170  -39.5590 C.3     163 MET   -0.1400
   2587 HN        -63.5350    2.8400  -37.1920 H       163 MET    0.0900
   2588 HA        -64.4530    3.3340  -39.8250 H       163 MET    0.0900
   2589 HB1       -62.8480    1.4590  -40.4290 H       163 MET   -0.0900
   2590 HB2       -62.5700    1.2280  -38.6590 H       163 MET   -0.2200
   2591 HG1       -60.7670    2.5410  -39.7360 H       163 MET    0.0900
   2592 HG2       -61.6320    3.4730  -38.4620 H       163 MET    0.0900
   2593 HE1       -61.3430    6.1350  -39.2220 H       163 MET    0.0900
   2594 HE2       -62.8770    5.3860  -38.6590 H       163 MET    0.5100
   2595 HE3       -62.8830    6.5300  -40.0610 H       163 MET   -0.5100
   2596 N         -65.3790    0.4930  -38.4930 N.am    164 ALA   -0.4700
   2597 CA        -66.3860   -0.5510  -38.6430 C.3     164 ALA    0.3100
   2598 C         -67.8270   -0.0290  -38.7470 C.2     164 ALA    0.0700
   2599 O         -68.6260   -0.5890  -39.4880 O.2     164 ALA    0.0900
   2600 CB        -66.2560   -1.6250  -37.5420 C.3     164 ALA   -0.2700
   2601 HN        -64.7750    0.4280  -37.7020 H       164 ALA    0.0900
   2602 HA        -66.2550   -1.0000  -39.6160 H       164 ALA    0.0900
   2603 HB1       -66.5590   -1.2040  -36.5600 H       164 ALA    0.0900
   2604 HB2       -65.2010   -1.9660  -37.4710 H       164 ALA    0.5100
   2605 HB3       -66.9130   -2.4890  -37.7760 H       164 ALA   -0.5100
   2606 N         -68.1750    1.0230  -38.0010 N.am    165 LEU   -0.4700
   2607 CA        -69.5340    1.5660  -38.0680 C.3     165 LEU    0.3100
   2608 C         -69.7400    2.3500  -39.3580 C.2     165 LEU    0.0700
   2609 O         -70.8460    2.4170  -39.9080 O.2     165 LEU    0.0900
   2610 CB        -69.8240    2.4530  -36.8640 C.3     165 LEU   -0.1800
   2611 CG        -69.9160    1.7320  -35.5230 C.3     165 LEU    0.0900
   2612 CD1       -69.9040    2.7310  -34.3870 C.3     165 LEU    0.0900
   2613 CD2       -71.1630    0.8780  -35.4890 C.3     165 LEU   -0.0900
   2614 HN        -67.5410    1.4770  -37.3800 H       165 LEU    0.0900
   2615 HA        -70.2240    0.7350  -38.0950 H       165 LEU   -0.2700
   2616 HB1       -70.7890    2.9710  -37.0420 H       165 LEU    0.0900
   2617 HB2       -69.0160    3.2110  -36.7920 H       165 LEU    0.0900
   2618 HG        -69.0530    1.0400  -35.4150 H       165 LEU    0.0900
   2619 HD11      -70.7680    3.4250  -34.4790 H       165 LEU   -0.2700
   2620 HD12      -68.9680    3.3270  -34.4170 H       165 LEU    0.0900
   2621 HD13      -69.9790    2.1990  -33.4140 H       165 LEU    0.0900
   2622 HD21      -71.1330    0.1240  -36.3040 H       165 LEU    0.0900
   2623 HD22      -72.0630    1.5160  -35.6290 H       165 LEU    0.5100
   2624 HD23      -71.2310    0.3450  -34.5160 H       165 LEU   -0.5100
   2625 N         -68.6450    2.9300  -39.8420 N.am    166 ALA   -0.4700
   2626 CA        -68.6200    3.6250  -41.1090 C.3     166 ALA    0.3100
   2627 C         -68.9670    2.6720  -42.2480 C.2     166 ALA    0.0700
   2628 O         -69.4500    3.0900  -43.3000 O.2     166 ALA    0.0900
   2629 CB        -67.2500    4.2470  -41.3240 C.3     166 ALA   -0.2700
   2630 HN        -67.7820    2.9120  -39.3440 H       166 ALA    0.0900
   2631 HA        -69.3840    4.3880  -41.0920 H       166 ALA    0.0900
   2632 HB1       -66.4950    3.4530  -41.5080 H       166 ALA    0.0900
   2633 HB2       -66.9490    4.8210  -40.4220 H       166 ALA    0.5100
   2634 HB3       -67.2750    4.9230  -42.2060 H       166 ALA   -0.5100
   2635 N         -68.7340    1.3810  -42.0300 N.am    167 CYS   -0.4700
   2636 CA        -69.0710    0.3660  -43.0240 C.3     167 CYS    0.3100
   2637 C         -70.4430   -0.2740  -42.7530 C.2     167 CYS    0.0700
   2638 O         -71.2440   -0.4560  -43.6630 O.2     167 CYS    0.0900
   2639 CB        -67.9620   -0.7010  -43.0960 C.3     167 CYS   -0.1100
   2640 SG        -68.2560   -2.0520  -44.2670 S.3     167 CYS    0.0900
   2641 HN        -68.3220    1.0500  -41.1850 H       167 CYS    0.0900
   2642 HA        -69.1840    0.8550  -43.9810 H       167 CYS   -0.2300
   2643 HB1       -67.8420   -1.1310  -42.0810 H       167 CYS    0.1600
   2644 HB2       -67.0180   -0.1890  -43.3740 H       167 CYS    0.5100
   2645 HG1       -67.1210   -2.6810  -44.0040 H       167 CYS   -0.5100
   2646 N         -70.7190   -0.5900  -41.4880 N.am    168 ALA   -0.4700
   2647 CA        -71.9060   -1.3550  -41.1190 C.3     168 ALA    0.3100
   2648 C         -73.1990   -0.5320  -41.0060 C.2     168 ALA    0.0700
   2649 O         -74.2830   -1.0230  -41.3130 O.2     168 ALA    0.0900
   2650 CB        -71.6590   -2.1450  -39.8240 C.3     168 ALA   -0.2700
   2651 HN        -70.1250   -0.3160  -40.7350 H       168 ALA    0.0900
   2652 HA        -72.1370   -2.0280  -41.9300 H       168 ALA    0.0900
   2653 HB1       -71.5920   -1.4500  -38.9590 H       168 ALA    0.0900
   2654 HB2       -70.7040   -2.7080  -39.9010 H       168 ALA    0.5100
   2655 HB3       -72.4970   -2.8520  -39.6470 H       168 ALA   -0.5100
   2656 N         -73.0890    0.7200  -40.5610 N.am    169 ALA   -0.4700
   2657 CA        -74.2790    1.5610  -40.3290 C.3     169 ALA    0.3100
   2658 C         -74.9470    2.1940  -41.5600 C.2     169 ALA    0.0700
   2659 O         -76.1740    2.2000  -41.6430 O.2     169 ALA    0.0900
   2660 CB        -74.0020    2.6080  -39.2910 C.3     169 ALA   -0.2700
   2661 HN        -72.2070    1.1400  -40.3670 H       169 ALA    0.0900
   2662 HA        -75.0840    0.9170  -40.0040 H       169 ALA    0.0900
   2663 HB1       -73.2990    3.3680  -39.6960 H       169 ALA    0.0900
   2664 HB2       -73.5420    2.1400  -38.3950 H       169 ALA    0.5100
   2665 HB3       -74.9480    3.1160  -39.0050 H       169 ALA   -0.5100
   2666 N         -74.1600    2.7500  -42.5090 N.am    170 PRO   -0.2900
   2667 CA        -74.7870    3.4590  -43.6350 C.3     170 PRO    0.0000
   2668 C         -75.9150    2.6720  -44.3070 C.2     170 PRO    0.0900
   2669 O         -76.9220    3.2540  -44.7010 O.2     170 PRO    0.0900
   2670 CB        -73.6130    3.6940  -44.5930 C.3     170 PRO    0.0200
   2671 CG        -72.4100    3.7870  -43.6720 C.3     170 PRO    0.0900
   2672 CD        -72.6840    2.7860  -42.5810 C.3     170 PRO   -0.1800
   2673 HA        -75.2740    4.3570  -43.2900 H       170 PRO    0.0900
   2674 HB1       -73.7490    4.6350  -45.1670 H       170 PRO    0.0900
   2675 HB2       -73.5060    2.8500  -45.3060 H       170 PRO   -0.1800
   2676 HG1       -71.4760    3.5310  -44.2160 H       170 PRO    0.0900
   2677 HG2       -72.3130    4.8100  -43.2520 H       170 PRO    0.0900
   2678 HD1       -72.2900    1.7810  -42.8410 H       170 PRO    0.5100
   2679 HD2       -72.2620    3.1180  -41.6090 H       170 PRO   -0.5100
   2680 N         -75.7610    1.3490  -44.4350 N.am    171 PRO   -0.2900
   2681 CA        -76.8370    0.5830  -45.0780 C.3     171 PRO    0.0000
   2682 C         -78.0820    0.4440  -44.1840 C.2     171 PRO    0.0900
   2683 O         -79.1060   -0.0990  -44.6180 O.2     171 PRO    0.0900
   2684 CB        -76.1850   -0.7850  -45.3220 C.3     171 PRO    0.0200
   2685 CG        -75.0740   -0.8460  -44.2920 C.3     171 PRO    0.0900
   2686 CD        -74.5440    0.5410  -44.2430 C.3     171 PRO   -0.1800
   2687 HA        -77.1790    1.0860  -45.9680 H       171 PRO    0.0900
   2688 HB1       -75.7780   -0.8540  -46.3530 H       171 PRO    0.0900
   2689 HB2       -76.9170   -1.6070  -45.1680 H       171 PRO   -0.1800
   2690 HG1       -75.4690   -1.1540  -43.3000 H       171 PRO    0.0900
   2691 HG2       -74.2840   -1.5620  -44.6020 H       171 PRO    0.0900
   2692 HD1       -74.0790    0.7700  -43.2610 H       171 PRO    0.5100
   2693 HD2       -73.8200    0.7340  -45.0620 H       171 PRO   -0.5100
   2694 N         -77.9950    0.9150  -42.9410 N.am    172 LEU   -0.4700
   2695 CA        -79.1580    0.9380  -42.0610 C.3     172 LEU    0.3100
   2696 C         -80.0150    2.1590  -42.3130 C.2     172 LEU    0.0700
   2697 O         -81.1940    2.1330  -42.0230 O.2     172 LEU    0.0900
   2698 CB        -78.7670    0.9320  -40.5860 C.3     172 LEU   -0.1800
   2699 CG        -78.1610   -0.3220  -39.9890 C.3     172 LEU    0.0900
   2700 CD1       -77.7530   -0.0410  -38.5440 C.3     172 LEU    0.0900
   2701 CD2       -79.1620   -1.4630  -40.0880 C.3     172 LEU   -0.0900
   2702 HN        -77.1430    1.2690  -42.5620 H       172 LEU    0.0900
   2703 HA        -79.7550    0.0660  -42.2870 H       172 LEU   -0.2700
   2704 HB1       -79.6840    1.1590  -40.0050 H       172 LEU    0.0900
   2705 HB2       -78.0340    1.7500  -40.4400 H       172 LEU    0.0900
   2706 HG        -77.2690   -0.6240  -40.5790 H       172 LEU    0.0900
   2707 HD11      -78.6410    0.2580  -37.9470 H       172 LEU   -0.2700
   2708 HD12      -77.0110    0.7860  -38.5150 H       172 LEU    0.0900
   2709 HD13      -77.3130   -0.9550  -38.0910 H       172 LEU    0.0900
   2710 HD21      -79.4210   -1.6530  -41.1510 H       172 LEU    0.0900
   2711 HD22      -80.0910   -1.2000  -39.5390 H       172 LEU    0.5100
   2712 HD23      -78.7230   -2.3890  -39.6580 H       172 LEU   -0.5100
   2713 N         -79.4170    3.2200  -42.8520 N.am    173 VAL   -0.4700
   2714 CA        -80.0930    4.5090  -43.0220 C.3     173 VAL    0.3100
   2715 C         -80.1370    5.0340  -44.4610 C.2     173 VAL    0.0700
   2716 O         -80.1720    6.2430  -44.6680 O.2     173 VAL    0.0900
   2717 CB        -79.4350    5.6130  -42.1590 C.3     173 VAL   -0.0900
   2718 CG1       -79.5020    5.2490  -40.7030 C.3     173 VAL    0.0900
   2719 CG2       -77.9930    5.8220  -42.5640 C.3     173 VAL   -0.2700
   2720 HN        -78.4720    3.1830  -43.1690 H       173 VAL    0.0900
   2721 HA        -81.1250    4.3810  -42.7350 H       173 VAL    0.0900
   2722 HB        -79.9650    6.5750  -42.3230 H       173 VAL    0.0900
   2723 HG11      -78.8230    4.3950  -40.4920 H       173 VAL   -0.2700
   2724 HG12      -80.5390    4.9510  -40.4360 H       173 VAL    0.0900
   2725 HG13      -79.1890    6.1140  -40.0820 H       173 VAL    0.0900
   2726 HG21      -77.9360    6.1280  -43.6290 H       173 VAL    0.0900
   2727 HG22      -77.4230    4.8770  -42.4340 H       173 VAL    0.5100
   2728 HG23      -77.5370    6.6210  -41.9400 H       173 VAL   -0.5100
   2729 N         -80.1180    4.1560  -45.4630 N.am    174 GLY   -0.4700
   2730 CA        -80.2790    4.6280  -46.8280 C.3     174 GLY    0.3100
   2731 C         -79.1480    4.4370  -47.8230 C.2     174 GLY   -0.0200
   2732 O         -79.3780    4.5520  -49.0230 O.2     174 GLY    0.0900
   2733 HN        -79.9960    3.1760  -45.3290 H       174 GLY    0.0900
   2734 HA1       -80.4730    5.6880  -46.7590 H       174 GLY    0.5100
   2735 HA2       -81.1440    4.1160  -47.2230 H       174 GLY   -0.5100
   2736 N         -77.9310    4.1620  -47.3610 N.am    175 TRP   -0.4700
   2737 CA        -76.8510    3.8670  -48.2940 C.3     175 TRP    0.3100
   2738 C         -76.6120    2.3610  -48.4110 C.2     175 TRP    0.0700
   2739 O         -76.0380    1.7390  -47.5150 O.2     175 TRP    0.0900
   2740 CB        -75.5790    4.6060  -47.9050 C.3     175 TRP   -0.1800
   2741 CG        -74.5960    4.6560  -49.0100 C.ar    175 TRP    0.0900
   2742 CD1       -74.8440    4.4610  -50.3460 C.ar    175 TRP    0.0900
   2743 CD2       -73.1980    4.9480  -48.8960 C.ar    175 TRP   -0.0300
   2744 CE2       -72.6540    4.8970  -50.2000 C.ar    175 TRP   -0.1500
   2745 CE3       -72.3480    5.2320  -47.8210 C.ar    175 TRP    0.2200
   2746 NE1       -73.6780    4.5930  -51.0640 N.ar    175 TRP   -0.5100
   2747 CZ2       -71.3000    5.1190  -50.4470 C.ar    175 TRP    0.3700
   2748 CZ3       -71.0000    5.4520  -48.0740 C.ar    175 TRP    0.2400
   2749 CH2       -70.4920    5.3910  -49.3720 C.ar    175 TRP    0.1100
   2750 HN        -77.7090    4.1460  -46.3890 H       175 TRP   -0.2500
   2751 HA        -77.1720    4.1690  -49.2800 H       175 TRP    0.1700
   2752 HB1       -75.1110    4.0920  -47.0390 H       175 TRP   -0.2000
   2753 HB2       -75.8380    5.6460  -47.6150 H       175 TRP    0.1400
   2754 HD1       -75.8100    4.2360  -50.7710 H       175 TRP   -0.2700
   2755 HE1       -73.5910    4.4880  -52.0310 H       175 TRP    0.1600
   2756 HE3       -72.7170    5.2840  -46.8070 H       175 TRP   -0.1400
   2757 HZ2       -70.8820    5.0810  -51.4430 H       175 TRP    0.1400
   2758 HZ3       -70.3340    5.6730  -47.2520 H       175 TRP    0.5100
   2759 HH2       -69.4380    5.5620  -49.5350 H       175 TRP   -0.5100
   2760 N         -77.0670    1.7800  -49.5250 N.am    176 SER   -0.4700
   2761 CA        -77.1230    0.3310  -49.6640 C.3     176 SER    0.3100
   2762 C         -78.1160   -0.2310  -48.6320 C.2     176 SER    0.0700
   2763 O         -78.8550    0.5210  -47.9900 O.2     176 SER    0.0900
   2764 CB        -75.7200   -0.2600  -49.4700 C.3     176 SER    0.0500
   2765 OG        -75.6620   -1.6480  -49.7540 O.3     176 SER    0.0900
   2766 HN        -77.3860    2.3090  -50.3070 H       176 SER    0.0900
   2767 HA        -77.4990    0.0990  -50.6480 H       176 SER   -0.6600
   2768 HB1       -75.4040   -0.1090  -48.4150 H       176 SER    0.4300
   2769 HB2       -75.0100    0.2610  -50.1470 H       176 SER    0.5100
   2770 HG1       -75.6100   -1.7210  -50.7090 H       176 SER   -0.5100
   2771 N         -78.1140   -1.5500  -48.4540 N.am    177 ARG   -0.4700
   2772 CA        -79.0130   -2.1920  -47.5020 C.3     177 ARG    0.3100
   2773 C         -78.6420   -3.6450  -47.2200 C.2     177 ARG    0.0700
   2774 O         -78.0200   -4.3300  -48.0360 O.2     177 ARG    0.0900
   2775 CB        -80.4280   -2.1670  -48.0580 C.3     177 ARG   -0.1800
   2776 CG        -80.5010   -2.8780  -49.3950 C.3     177 ARG    0.0900
   2777 CD        -81.7950   -2.5900  -50.0890 C.3     177 ARG    0.0900
   2778 NE        -81.8430   -3.2560  -51.3790 N.pl3   177 ARG   -0.1800
   2779 CZ        -82.9570   -3.4020  -52.0800 C.cat   177 ARG    0.0900
   2780 NH1       -84.0880   -2.9210  -51.5930 N.pl3   177 ARG    0.0900
   2781 NH2       -82.9450   -4.0260  -53.2450 N.pl3   177 ARG    0.2000
   2782 HN        -77.5040   -2.1540  -48.9600 H       177 ARG    0.0900
   2783 HA        -78.9600   -1.6550  -46.5670 H       177 ARG    0.0900
   2784 HB1       -80.7520   -1.1130  -48.1870 H       177 ARG   -0.7000
   2785 HB2       -81.1120   -2.6690  -47.3400 H       177 ARG    0.4400
   2786 HG1       -80.4100   -3.9730  -49.2310 H       177 ARG    0.6400
   2787 HG2       -79.6600   -2.5380  -50.0350 H       177 ARG   -0.8000
   2788 HD1       -81.8980   -1.4970  -50.2620 H       177 ARG    0.4600
   2789 HD2       -82.6450   -2.9620  -49.4780 H       177 ARG    0.4600
   2790 HE        -80.9930   -3.6240  -51.7570 H       177 ARG   -0.8000
   2791 HH11      -84.0930   -2.4560  -50.7070 H       177 ARG    0.4600
   2792 HH12      -84.9380   -3.0230  -52.1090 H       177 ARG    0.4600
   2793 HH21      -82.0880   -4.3940  -53.6050 H       177 ARG    0.5100
   2794 HH22      -83.7920   -4.1290  -53.7650 H       177 ARG   -0.5100
   2795 N         -79.0480   -4.1240  -46.0540 N.am    178 TYR   -0.4700
   2796 CA        -78.8890   -5.5290  -45.7310 C.3     178 TYR    0.3100
   2797 C         -79.9540   -6.3740  -46.4450 C.2     178 TYR    0.0700
   2798 O         -81.1290   -6.0040  -46.5350 O.2     178 TYR    0.0900
   2799 CB        -78.8450   -5.7290  -44.2110 C.3     178 TYR   -0.1800
   2800 CG        -77.6000   -5.1110  -43.6410 C.ar    178 TYR    0.0900
   2801 CD1       -76.3510   -5.5660  -44.0440 C.ar    178 TYR    0.0900
   2802 CD2       -77.6600   -4.0630  -42.7400 C.ar    178 TYR    0.0000
   2803 CE1       -75.1930   -5.0040  -43.5650 C.ar    178 TYR   -0.1150
   2804 CE2       -76.5020   -3.4890  -42.2470 C.ar    178 TYR    0.1150
   2805 CZ        -75.2680   -3.9650  -42.6660 C.ar    178 TYR   -0.1150
   2806 OH        -74.0980   -3.4170  -42.1860 O.3     178 TYR    0.1150
   2807 HN        -79.4760   -3.5520  -45.3580 H       178 TYR    0.1100
   2808 HA        -77.9710   -5.8750  -46.1810 H       178 TYR   -0.5400
   2809 HB1       -78.8340   -6.8130  -43.9680 H       178 TYR    0.4300
   2810 HB2       -79.7220   -5.2400  -43.7360 H       178 TYR   -0.1150
   2811 HD1       -76.2890   -6.3820  -44.7490 H       178 TYR    0.1150
   2812 HD2       -78.6210   -3.6910  -42.4160 H       178 TYR   -0.1150
   2813 HE1       -74.2320   -5.3720  -43.8930 H       178 TYR    0.1150
   2814 HE2       -76.5580   -2.6740  -41.5410 H       178 TYR    0.5100
   2815 HH        -74.3000   -2.5430  -41.8420 H       178 TYR   -0.5100
   2816 N         -79.5400   -7.5080  -46.9880 N.am    179 ILE   -0.4700
   2817 CA        -80.4430   -8.2600  -47.8400 C.3     179 ILE    0.3100
   2818 C         -80.1500   -9.7460  -47.6840 C.2     179 ILE    0.0700
   2819 O         -79.0030  -10.1420  -47.4580 O.2     179 ILE    0.0900
   2820 CB        -80.3200   -7.8040  -49.3120 C.3     179 ILE   -0.0900
   2821 CG1       -81.5000   -8.2970  -50.1440 C.3     179 ILE    0.0900
   2822 CG2       -79.0230   -8.2870  -49.9380 C.3     179 ILE   -0.2700
   2823 CD        -81.5810   -7.6650  -51.4720 C.3     179 ILE    0.0900
   2824 HN        -78.6280   -7.8840  -46.8450 H       179 ILE    0.0900
   2825 HA        -81.4490   -8.1020  -47.4820 H       179 ILE    0.0900
   2826 HB        -80.3520   -6.6950  -49.3530 H       179 ILE   -0.1800
   2827 HG11      -82.4380   -8.0800  -49.5910 H       179 ILE    0.0900
   2828 HG12      -81.4060   -9.3950  -50.2780 H       179 ILE    0.0900
   2829 HG21      -79.0540   -9.3890  -50.0800 H       179 ILE   -0.2700
   2830 HG22      -78.1670   -8.0390  -49.2740 H       179 ILE    0.0900
   2831 HG23      -78.8800   -7.8050  -50.9290 H       179 ILE    0.0900
   2832 HD1       -80.7490   -8.0230  -52.1160 H       179 ILE    0.0900
   2833 HD2       -81.5010   -6.5610  -51.3720 H       179 ILE    0.5100
   2834 HD3       -82.5440   -7.9280  -51.9580 H       179 ILE   -0.5100
   2835 N         -81.1930  -10.5860  -47.7540 N.am    180 PRO   -0.2900
   2836 CA        -80.9260  -12.0220  -47.6210 C.3     180 PRO    0.0000
   2837 C         -80.0270  -12.6170  -48.7120 C.2     180 PRO    0.0900
   2838 O         -80.0690  -12.2070  -49.8730 O.2     180 PRO    0.0900
   2839 CB        -82.3280  -12.6270  -47.6500 C.3     180 PRO    0.0200
   2840 CG        -83.1700  -11.5680  -47.0060 C.3     180 PRO    0.0900
   2841 CD        -82.6210  -10.2760  -47.5520 C.3     180 PRO   -0.1800
   2842 HA        -80.3640  -12.2220  -46.7230 H       180 PRO    0.0900
   2843 HB1       -82.3680  -13.5760  -47.0750 H       180 PRO    0.0900
   2844 HB2       -82.6590  -12.8240  -48.6920 H       180 PRO   -0.1800
   2845 HG1       -84.2390  -11.6920  -47.2780 H       180 PRO    0.0900
   2846 HG2       -83.0740  -11.6040  -45.9000 H       180 PRO    0.0900
   2847 HD1       -83.0940  -10.0050  -48.5190 H       180 PRO    0.5100
   2848 HD2       -82.7340   -9.4430  -46.8270 H       180 PRO   -0.5100
   2849 N         -79.2190  -13.6000  -48.3260 N.am    181 GLU   -0.4700
   2850 CA        -78.2560  -14.2090  -49.2210 C.3     181 GLU    0.3100
   2851 C         -78.3780  -15.7210  -49.2150 C.2     181 GLU    0.0700
   2852 O         -78.8480  -16.3020  -48.2380 O.2     181 GLU    0.0900
   2853 CB        -76.8430  -13.8250  -48.7910 C.3     181 GLU   -0.1800
   2854 CG        -76.5130  -12.3700  -49.0610 C.3     181 GLU    0.0900
   2855 CD        -75.0160  -12.1110  -49.1020 C.2     181 GLU    0.0900
   2856 OE1       -74.4020  -12.0140  -48.0120 O.co2   181 GLU   -0.2800
   2857 OE2       -74.4600  -11.9970  -50.2240 O.co2   181 GLU    0.0900
   2858 HN        -79.2390  -13.9640  -47.3980 H       181 GLU    0.0900
   2859 HA        -78.4550  -13.8600  -50.2240 H       181 GLU    0.6200
   2860 HB1       -76.1190  -14.4610  -49.3420 H       181 GLU   -0.7600
   2861 HB2       -76.7390  -14.0180  -47.7030 H       181 GLU   -0.7600
   2862 HG1       -76.9590  -11.7440  -48.2580 H       181 GLU    0.5100
   2863 HG2       -76.9500  -12.0750  -50.0390 H       181 GLU   -0.5100
   2864 N         -77.9430  -16.3580  -50.3030 N.am    182 GLY   -0.4700
   2865 CA        -77.8960  -17.8040  -50.3780 C.3     182 GLY    0.3100
   2866 C         -79.2390  -18.4710  -50.1740 C.2     182 GLY   -0.0200
   2867 O         -80.1990  -18.2140  -50.9020 O.2     182 GLY    0.0900
   2868 HN        -77.6310  -15.8670  -51.1120 H       182 GLY    0.0900
   2869 HA1       -77.2170  -18.1490  -49.6130 H       182 GLY    0.5100
   2870 HA2       -77.5210  -18.0680  -51.3560 H       182 GLY   -0.5100
   2871 N         -79.3140  -19.3430  -49.1780 N.am    183 MET   -0.4700
   2872 CA        -80.5770  -19.9770  -48.8350 C.3     183 MET    0.3100
   2873 C         -81.4980  -19.0060  -48.1170 C.2     183 MET    0.0700
   2874 O         -82.5280  -19.4050  -47.5890 O.2     183 MET    0.0900
   2875 CB        -80.3470  -21.1850  -47.9340 C.3     183 MET   -0.1800
   2876 CG        -79.6230  -22.3510  -48.5760 C.3     183 MET    0.0900
   2877 SD        -79.5020  -23.6210  -47.3060 S.3     183 MET    0.0900
   2878 CE        -77.9770  -24.4050  -47.7860 C.3     183 MET   -0.1400
   2879 HN        -78.5240  -19.5970  -48.6270 H       183 MET    0.0900
   2880 HA        -81.0580  -20.2810  -49.7540 H       183 MET    0.0900
   2881 HB1       -81.3370  -21.5460  -47.5840 H       183 MET   -0.0900
   2882 HB2       -79.7540  -20.8520  -47.0580 H       183 MET   -0.2200
   2883 HG1       -78.6160  -22.0350  -48.9220 H       183 MET    0.0900
   2884 HG2       -80.1920  -22.7190  -49.4560 H       183 MET    0.0900
   2885 HE1       -77.2900  -23.6840  -48.2780 H       183 MET    0.0900
   2886 HE2       -78.1780  -25.2310  -48.5000 H       183 MET    0.5100
   2887 HE3       -77.4590  -24.8160  -46.8920 H       183 MET   -0.5100
   2888 N         -81.1050  -17.7380  -48.0590 N.am    184 GLN   -0.4700
   2889 CA        -81.9450  -16.6840  -47.5130 C.3     184 GLN    0.3100
   2890 C         -82.0070  -16.6740  -45.9970 C.2     184 GLN    0.0700
   2891 O         -82.9420  -16.1370  -45.4280 O.2     184 GLN    0.0900
   2892 CB        -83.3630  -16.7690  -48.0900 C.3     184 GLN   -0.1800
   2893 CG        -83.3930  -16.7690  -49.6090 C.3     184 GLN    0.0900
   2894 CD        -82.7620  -15.5280  -50.2200 C.2     184 GLN    0.0900
   2895 NE2       -81.5710  -15.6870  -50.7800 N.am    184 GLN   -0.1800
   2896 OE1       -83.3500  -14.4490  -50.2140 O.2     184 GLN    0.0900
   2897 HN        -80.2100  -17.4510  -48.3920 H       184 GLN    0.0900
   2898 HA        -81.4950  -15.7350  -47.7610 H       184 GLN    0.5500
   2899 HB1       -83.9480  -15.8980  -47.7230 H       184 GLN   -0.5500
   2900 HB2       -83.8410  -17.7020  -47.7240 H       184 GLN   -0.6200
   2901 HG1       -84.4500  -16.8270  -49.9470 H       184 GLN    0.3200
   2902 HG2       -82.8430  -17.6610  -49.9790 H       184 GLN    0.3000
   2903 HE21      -81.1070  -14.9050  -51.1970 H       184 GLN    0.5100
   2904 HE22      -81.1360  -16.5870  -50.7840 H       184 GLN   -0.5100
   2905 N         -81.0090  -17.2420  -45.3320 N.am    185 CYS   -0.4700
   2906 CA        -81.0430  -17.3080  -43.8690 C.3     185 CYS    0.3100
   2907 C         -79.9640  -16.4920  -43.1750 C.2     185 CYS    0.0700
   2908 O         -79.8120  -16.5500  -41.9480 O.2     185 CYS    0.0900
   2909 CB        -81.0310  -18.7660  -43.3970 C.3     185 CYS   -0.1100
   2910 SG        -82.6270  -19.5400  -43.7540 S.3     185 CYS    0.0900
   2911 HN        -80.2120  -17.6370  -45.7840 H       185 CYS    0.0900
   2912 HA        -81.9410  -16.8120  -43.5310 H       185 CYS   -0.2300
   2913 HB1       -80.8260  -18.7960  -42.3060 H       185 CYS    0.1600
   2914 HB2       -80.2160  -19.3120  -43.9190 H       185 CYS    0.5100
   2915 HG1       -82.5570  -19.3520  -45.0630 H       185 CYS   -0.5100
   2916 N         -79.2020  -15.7480  -43.9710 N.am    186 SER   -0.4700
   2917 CA        -78.2510  -14.7800  -43.4540 C.3     186 SER    0.3100
   2918 C         -78.3690  -13.5620  -44.3450 C.2     186 SER    0.0700
   2919 O         -78.8840  -13.6460  -45.4650 O.2     186 SER    0.0900
   2920 CB        -76.8110  -15.3320  -43.4240 C.3     186 SER    0.0500
   2921 OG        -76.2320  -15.4450  -44.7150 O.3     186 SER    0.0900
   2922 HN        -79.2510  -15.8230  -44.9640 H       186 SER    0.0900
   2923 HA        -78.5650  -14.5140  -42.4560 H       186 SER   -0.6600
   2924 HB1       -76.8210  -16.3410  -42.9600 H       186 SER    0.4300
   2925 HB2       -76.1750  -14.6510  -42.8190 H       186 SER    0.5100
   2926 HG1       -76.2290  -14.5570  -45.0810 H       186 SER   -0.5100
   2927 N         -77.9150  -12.4260  -43.8460 N.am    187 CYS   -0.4700
   2928 CA        -78.0230  -11.2000  -44.6040 C.3     187 CYS    0.3100
   2929 C         -76.6690  -10.5270  -44.7930 C.2     187 CYS    0.0700
   2930 O         -75.8450  -10.4620  -43.8700 O.2     187 CYS    0.0900
   2931 CB        -79.0190  -10.2420  -43.9400 C.3     187 CYS   -0.1000
   2932 SG        -80.7410  -10.4320  -44.4900 S.3     187 CYS    0.0900
   2933 HN        -77.4880  -12.3630  -42.9470 H       187 CYS    0.0900
   2934 HA        -78.3520  -11.4530  -45.6010 H       187 CYS   -0.0800
   2935 HB1       -78.6900   -9.2030  -44.1540 H       187 CYS    0.5100
   2936 HB2       -78.9760  -10.4060  -42.8430 H       187 CYS   -0.5100
   2937 N         -76.4450  -10.0260  -46.0040 N.am    188 GLY   -0.4700
   2938 CA        -75.2380   -9.2880  -46.3230 C.3     188 GLY    0.3100
   2939 C         -75.5450   -7.9900  -47.0380 C.2     188 GLY   -0.0200
   2940 O         -76.7030   -7.6170  -47.2290 O.2     188 GLY    0.0900
   2941 HN        -77.0970  -10.1360  -46.7490 H       188 GLY    0.0900
   2942 HA1       -74.6220   -9.9080  -46.9570 H       188 GLY    0.5100
   2943 HA2       -74.7230   -9.0720  -45.3980 H       188 GLY   -0.5100
   2944 N         -74.4910   -7.2800  -47.4170 N.am    189 ILE   -0.4700
   2945 CA        -74.6370   -6.0780  -48.2170 C.3     189 ILE    0.3100
   2946 C         -75.2810   -6.4300  -49.5630 C.2     189 ILE    0.0700
   2947 O         -75.1370   -7.5450  -50.0480 O.2     189 ILE    0.0900
   2948 CB        -73.2710   -5.3720  -48.3610 C.3     189 ILE   -0.0900
   2949 CG1       -72.9390   -4.6520  -47.0490 C.3     189 ILE    0.0900
   2950 CG2       -73.2220   -4.4390  -49.5950 C.3     189 ILE   -0.2700
   2951 CD        -74.0370   -3.6710  -46.5820 C.3     189 ILE    0.0900
   2952 HN        -73.5600   -7.5370  -47.1740 H       189 ILE    0.0900
   2953 HA        -75.3470   -5.4300  -47.7250 H       189 ILE    0.0900
   2954 HB        -72.4760   -6.1420  -48.4590 H       189 ILE   -0.1800
   2955 HG11      -71.9940   -4.0840  -47.1880 H       189 ILE    0.0900
   2956 HG12      -72.7870   -5.4150  -46.2570 H       189 ILE    0.0900
   2957 HG21      -74.0030   -3.6530  -49.5100 H       189 ILE   -0.2700
   2958 HG22      -73.4090   -5.0260  -50.5190 H       189 ILE    0.0900
   2959 HG23      -72.2280   -3.9460  -49.6570 H       189 ILE    0.0900
   2960 HD1       -74.9340   -4.2340  -46.2470 H       189 ILE    0.0900
   2961 HD2       -74.3280   -3.0030  -47.4200 H       189 ILE    0.5100
   2962 HD3       -73.6630   -3.0630  -45.7310 H       189 ILE   -0.5100
   2963 N         -76.0210   -5.4970  -50.1570 N.am    190 ASP   -0.4700
   2964 CA        -76.6580   -5.7670  -51.4480 C.3     190 ASP    0.3100
   2965 C         -75.6960   -5.6560  -52.6450 C.2     190 ASP    0.0700
   2966 O         -75.5260   -4.5780  -53.2310 O.2     190 ASP    0.0900
   2967 CB        -77.8790   -4.8590  -51.6480 C.3     190 ASP   -0.2800
   2968 CG        -78.6970   -5.2200  -52.8800 C.2     190 ASP    0.0900
   2969 OD1       -78.2420   -6.0090  -53.7430 O.co2   190 ASP    0.0900
   2970 OD2       -79.8230   -4.7000  -52.9820 O.co2   190 ASP    0.6200
   2971 HN        -76.1740   -4.5960  -49.7600 H       190 ASP   -0.7600
   2972 HA        -76.9560   -6.8040  -51.4640 H       190 ASP   -0.7600
   2973 HB1       -77.5330   -3.8090  -51.7530 H       190 ASP    0.5100
   2974 HB2       -78.5370   -4.9380  -50.7560 H       190 ASP   -0.5100
   2975 N         -75.0830   -6.7890  -53.0010 N.am    191 TYR   -0.4700
   2976 CA        -74.2500   -6.9160  -54.1990 C.3     191 TYR    0.3100
   2977 C         -75.1110   -7.3800  -55.3660 C.2     191 TYR    0.0700
   2978 O         -74.6360   -7.4950  -56.5010 O.2     191 TYR    0.0900
   2979 CB        -73.1180   -7.9300  -53.9800 C.3     191 TYR   -0.1800
   2980 CG        -72.6680   -8.0590  -52.5450 C.ar    191 TYR    0.0900
   2981 CD1       -71.9610   -7.0350  -51.9140 C.ar    191 TYR    0.0900
   2982 CD2       -72.9480   -9.2100  -51.8140 C.ar    191 TYR    0.0000
   2983 CE1       -71.5470   -7.1570  -50.5880 C.ar    191 TYR   -0.1150
   2984 CE2       -72.5440   -9.3360  -50.4980 C.ar    191 TYR    0.1150
   2985 CZ        -71.8480   -8.3110  -49.8910 C.ar    191 TYR   -0.1150
   2986 OH        -71.4490   -8.4500  -48.5800 O.3     191 TYR    0.1150
   2987 HN        -75.1690   -7.6170  -52.4540 H       191 TYR    0.1100
   2988 HA        -73.8400   -5.9430  -54.4230 H       191 TYR   -0.5400
   2989 HB1       -72.2320   -7.6190  -54.5740 H       191 TYR    0.4300
   2990 HB2       -73.4620   -8.9350  -54.3050 H       191 TYR   -0.1150
   2991 HD1       -71.7310   -6.1330  -52.4620 H       191 TYR    0.1150
   2992 HD2       -73.4920  -10.0170  -52.2820 H       191 TYR   -0.1150
   2993 HE1       -70.9980   -6.3580  -50.1120 H       191 TYR    0.1150
   2994 HE2       -72.7730  -10.2370  -49.9460 H       191 TYR    0.5100
   2995 HH        -71.7450   -9.3080  -48.2690 H       191 TYR   -0.5100
   2996 N         -76.3910   -7.6370  -55.0680 N.am    192 TYR   -0.4700
   2997 CA        -77.2940   -8.3580  -55.9710 C.3     192 TYR    0.3100
   2998 C         -78.0320   -7.4630  -56.9380 C.2     192 TYR    0.0700
   2999 O         -78.2530   -7.8460  -58.0810 O.2     192 TYR    0.0900
   3000 CB        -78.2910   -9.2220  -55.1900 C.3     192 TYR   -0.1800
   3001 CG        -77.5960  -10.2880  -54.3810 C.ar    192 TYR    0.0900
   3002 CD1       -77.3310  -11.5380  -54.9270 C.ar    192 TYR    0.0900
   3003 CD2       -77.1740  -10.0320  -53.0800 C.ar    192 TYR    0.0000
   3004 CE1       -76.6840  -12.5060  -54.1880 C.ar    192 TYR   -0.1150
   3005 CE2       -76.5340  -10.9940  -52.3410 C.ar    192 TYR    0.1150
   3006 CZ        -76.2890  -12.2240  -52.8940 C.ar    192 TYR   -0.1150
   3007 OH        -75.6430  -13.1710  -52.1390 O.3     192 TYR    0.1150
   3008 HN        -76.7920   -7.3460  -54.2030 H       192 TYR    0.1100
   3009 HA        -76.6900   -8.9780  -56.6170 H       192 TYR   -0.5400
   3010 HB1       -78.9810   -9.7310  -55.8980 H       192 TYR    0.4300
   3011 HB2       -78.8680   -8.5860  -54.4860 H       192 TYR   -0.1150
   3012 HD1       -77.6350  -11.7540  -55.9400 H       192 TYR    0.1150
   3013 HD2       -77.3540   -9.0610  -52.6450 H       192 TYR   -0.1150
   3014 HE1       -76.4880  -13.4770  -54.6170 H       192 TYR    0.1150
   3015 HE2       -76.2240  -10.7820  -51.3280 H       192 TYR    0.5100
   3016 HH        -75.1820  -12.7190  -51.4280 H       192 TYR   -0.5100
   3017 N         -78.4170   -6.2720  -56.4850 N.am    193 THR   -0.4700
   3018 CA        -79.1610   -5.3400  -57.3290 C.3     193 THR    0.3100
   3019 C         -78.5560   -3.9460  -57.3270 C.2     193 THR    0.0700
   3020 O         -77.8860   -3.5600  -56.3780 O.2     193 THR    0.0900
   3021 CB        -80.6440   -5.2370  -56.8980 C.3     193 THR    0.1400
   3022 CG2       -81.3390   -6.6090  -56.9730 C.3     193 THR    0.0900
   3023 OG1       -80.7440   -4.6790  -55.5750 O.3     193 THR   -0.6600
   3024 HN        -78.2170   -5.9640  -55.5580 H       193 THR    0.4300
   3025 HA        -79.0950   -5.6920  -58.3470 H       193 THR   -0.2700
   3026 HB        -81.1950   -4.5810  -57.6050 H       193 THR    0.0900
   3027 HG1       -80.1360   -5.1820  -55.0290 H       193 THR    0.0900
   3028 HG21      -80.8280   -7.3320  -56.3000 H       193 THR    0.0900
   3029 HG22      -81.2950   -6.9990  -58.0110 H       193 THR    0.5100
   3030 HG23      -82.3970   -6.5150  -56.6530 H       193 THR   -0.5100
   3031 N         -78.8070   -3.1700  -58.3880 N.am    194 PRO   -0.2900
   3032 CA        -78.2860   -1.7930  -58.4160 C.3     194 PRO    0.0000
   3033 C         -79.1160   -0.8500  -57.5430 C.2     194 PRO    0.0900
   3034 O         -78.5730    0.1080  -56.9780 O.2     194 PRO    0.0900
   3035 CB        -78.4030   -1.4030  -59.8900 C.3     194 PRO    0.0200
   3036 CG        -79.5300   -2.2590  -60.3950 C.3     194 PRO    0.0900
   3037 CD        -79.3690   -3.5740  -59.6870 C.3     194 PRO   -0.1800
   3038 HA        -77.2840   -1.7620  -58.0190 H       194 PRO    0.0900
   3039 HB1       -77.4610   -1.6210  -60.4360 H       194 PRO    0.0900
   3040 HB2       -78.6410   -0.3240  -60.0000 H       194 PRO   -0.1800
   3041 HG1       -80.5120   -1.8000  -60.1540 H       194 PRO    0.0900
   3042 HG2       -79.4570   -2.3940  -61.4950 H       194 PRO    0.0900
   3043 HD1       -80.3430   -4.0850  -59.5420 H       194 PRO    0.5100
   3044 HD2       -78.6630   -4.2450  -60.2200 H       194 PRO   -0.5100
   3045 N         -80.4130   -1.1390  -57.4330 N.am    195 HSP   -0.4700
   3046 CA        -81.3370   -0.3710  -56.5980 C.3     195 HSP    0.3100
   3047 C         -80.8530    1.0440  -56.3300 C.2     195 HSP    0.0700
   3048 O         -80.4870    1.3840  -55.2010 O.2     195 HSP    0.0900
   3049 CB        -81.5710   -1.0870  -55.2760 C.3     195 HSP   -0.0500
   3050 CG        -82.8350   -0.6820  -54.5830 C.ar    195 HSP    0.0900
   3051 CD2       -84.1330   -0.8710  -54.9190 C.ar    195 HSP    0.0900
   3052 ND1       -82.8390   -0.0140  -53.3800 N.ar    195 HSP    0.1900
   3053 CE1       -84.0880    0.1980  -53.0010 C.ar    195 HSP    0.1300
   3054 NE2       -84.8910   -0.3140  -53.9150 N.ar    195 HSP    0.1900
   3055 HN        -80.8190   -1.9070  -57.9240 H       195 HSP   -0.5100
   3056 HA        -82.2650   -0.2610  -57.1380 H       195 HSP    0.4400
   3057 HB1       -80.7200   -0.8710  -54.5980 H       195 HSP   -0.5100
   3058 HB2       -81.6180   -2.1810  -55.4670 H       195 HSP    0.4400
   3059 HD1       -82.0250    0.2680  -52.8730 H       195 HSP    0.3200
   3060 HD2       -84.5740   -1.3520  -55.7820 H       195 HSP    0.1800
   3061 HE1       -84.3940    0.6990  -52.1060 H       195 HSP    0.5100
   3062 HE2       -85.8900   -0.2980  -53.8830 H       195 HSP   -0.5100
   3063 N         -80.8700    1.8580  -57.3860 N.am    196 GLU   -0.4700
   3064 CA        -80.3350    3.2170  -57.3840 C.3     196 GLU    0.3100
   3065 C         -80.8350    4.1250  -56.2530 C.2     196 GLU    0.0700
   3066 O         -80.1440    5.0740  -55.8890 O.2     196 GLU    0.0900
   3067 CB        -80.6000    3.8730  -58.7430 C.3     196 GLU   -0.1800
   3068 CG        -80.3630    2.9430  -59.9350 C.3     196 GLU    0.0900
   3069 CD        -78.9160    2.9580  -60.4390 C.2     196 GLU    0.0900
   3070 OE1       -78.0200    2.4300  -59.7400 O.co2   196 GLU   -0.2800
   3071 OE2       -78.6740    3.4830  -61.5480 O.co2   196 GLU    0.0900
   3072 HN        -81.2640    1.5630  -58.2530 H       196 GLU    0.0900
   3073 HA        -79.2750    3.1640  -57.1880 H       196 GLU    0.6200
   3074 HB1       -79.9320    4.7540  -58.8450 H       196 GLU   -0.7600
   3075 HB2       -81.6550    4.2170  -58.7690 H       196 GLU   -0.7600
   3076 HG1       -81.0260    3.2550  -60.7700 H       196 GLU    0.5100
   3077 HG2       -80.6180    1.9040  -59.6350 H       196 GLU   -0.5100
   3078 N         -82.0110    3.8360  -55.6910 N.am    197 GLU   -0.4700
   3079 CA        -82.6000    4.6490  -54.6170 C.3     197 GLU    0.3100
   3080 C         -81.7590    4.6340  -53.3420 C.2     197 GLU    0.0700
   3081 O         -81.8180    5.5490  -52.5200 O.2     197 GLU    0.0900
   3082 CB        -84.0300    4.1940  -54.2760 C.3     197 GLU   -0.1800
   3083 CG        -84.9440    3.9450  -55.4780 C.3     197 GLU    0.0900
   3084 CD        -84.7870    2.5430  -56.0800 C.2     197 GLU    0.0900
   3085 OE1       -83.6740    2.1930  -56.5320 O.co2   197 GLU   -0.2800
   3086 OE2       -85.7870    1.7880  -56.1160 O.co2   197 GLU    0.0900
   3087 HN        -82.5490    3.0460  -55.9790 H       197 GLU    0.0900
   3088 HA        -82.6070    5.6760  -54.9480 H       197 GLU    0.6200
   3089 HB1       -84.5000    4.9760  -53.6430 H       197 GLU   -0.7600
   3090 HB2       -83.9630    3.2520  -53.6930 H       197 GLU   -0.7600
   3091 HG1       -84.7100    4.6920  -56.2660 H       197 GLU    0.5100
   3092 HG2       -86.0000    4.0710  -55.1570 H       197 GLU   -0.5100
   3093 N         -80.9880    3.5720  -53.1650 N.am    198 THR   -0.4700
   3094 CA        -80.1390    3.4640  -51.9990 C.3     198 THR    0.3100
   3095 C         -78.6730    3.5150  -52.4180 C.2     198 THR    0.0700
   3096 O         -77.7780    3.2400  -51.6220 O.2     198 THR    0.0900
   3097 CB        -80.4630    2.1980  -51.1570 C.3     198 THR    0.1400
   3098 CG2       -81.7270    2.4180  -50.3660 C.3     198 THR    0.0900
   3099 OG1       -80.6530    1.0590  -52.0100 O.3     198 THR   -0.6600
   3100 HN        -80.9570    2.8150  -53.8130 H       198 THR    0.4300
   3101 HA        -80.2870    4.3520  -51.4010 H       198 THR   -0.2700
   3102 HB        -79.6230    1.9860  -50.4620 H       198 THR    0.0900
   3103 HG1       -79.7740    0.7510  -52.2410 H       198 THR    0.0900
   3104 HG21      -82.5770    2.6220  -51.0530 H       198 THR    0.0900
   3105 HG22      -81.6040    3.2890  -49.6880 H       198 THR    0.5100
   3106 HG23      -81.9640    1.5110  -49.7700 H       198 THR   -0.5100
   3107 N         -78.4450    3.8690  -53.6830 N.am    199 ASN   -0.4700
   3108 CA        -77.1060    4.0040  -54.2440 C.3     199 ASN    0.3100
   3109 C         -76.2160    2.8010  -53.9940 C.2     199 ASN    0.0700
   3110 O         -75.0620    2.9490  -53.6000 O.2     199 ASN    0.0900
   3111 CB        -76.4250    5.2550  -53.6960 C.3     199 ASN   -0.1800
   3112 CG        -77.1030    6.5290  -54.1530 C.2     199 ASN    0.0900
   3113 ND2       -77.7780    7.2150  -53.2240 N.am    199 ASN    0.0900
   3114 OD1       -77.0280    6.8940  -55.3270 O.2     199 ASN    0.5500
   3115 HN        -79.1940    4.0610  -54.3120 H       199 ASN   -0.5500
   3116 HA        -77.1960    4.0650  -55.3180 H       199 ASN   -0.6200
   3117 HB1       -75.3700    5.2730  -54.0400 H       199 ASN    0.3200
   3118 HB2       -76.4460    5.2220  -52.5860 H       199 ASN    0.3000
   3119 HD21      -78.2460    8.0650  -53.4710 H       199 ASN    0.5100
   3120 HD22      -77.8140    6.8790  -52.2820 H       199 ASN   -0.5100
   3121 N         -76.7600    1.6100  -54.2170 N.am    200 ASN   -0.4700
   3122 CA        -76.0450    0.3660  -53.9850 C.3     200 ASN    0.3100
   3123 C         -74.6290    0.3370  -54.5540 C.2     200 ASN    0.0700
   3124 O         -73.6510    0.1910  -53.8160 O.2     200 ASN    0.0900
   3125 CB        -76.8620   -0.7870  -54.5520 C.3     200 ASN   -0.1800
   3126 CG        -78.0400   -1.1340  -53.6780 C.2     200 ASN    0.0900
   3127 ND2       -78.7800   -2.1740  -54.0620 N.am    200 ASN    0.0900
   3128 OD1       -78.2820   -0.4820  -52.6560 O.2     200 ASN    0.5500
   3129 HN        -77.6920    1.5150  -54.5590 H       200 ASN   -0.5500
   3130 HA        -75.9040    0.2480  -52.9200 H       200 ASN   -0.6200
   3131 HB1       -76.2100   -1.6830  -54.6420 H       200 ASN    0.3200
   3132 HB2       -77.2370   -0.5060  -55.5590 H       200 ASN    0.3000
   3133 HD21      -78.5410   -2.6790  -54.8920 H       200 ASN    0.5100
   3134 HD22      -79.5740   -2.4490  -53.5200 H       200 ASN   -0.5100
   3135 N         -74.5310    0.4800  -55.8730 N.am    201 GLU   -0.4700
   3136 CA        -73.2610    0.4760  -56.5800 C.3     201 GLU    0.3100
   3137 C         -72.1520    1.2210  -55.8180 C.2     201 GLU    0.0700
   3138 O         -71.0670    0.6830  -55.5800 O.2     201 GLU    0.0900
   3139 CB        -73.4460    1.0880  -57.9760 C.3     201 GLU   -0.1800
   3140 CG        -72.5780    0.4490  -59.0570 C.3     201 GLU    0.0900
   3141 CD        -73.0240   -0.9680  -59.4180 C.2     201 GLU    0.0900
   3142 OE1       -74.1980   -1.3090  -59.1250 O.co2   201 GLU   -0.2800
   3143 OE2       -72.2090   -1.7330  -59.9990 O.co2   201 GLU    0.0900
   3144 HN        -75.3390    0.5970  -56.4460 H       201 GLU    0.0900
   3145 HA        -72.9180   -0.5450  -56.6570 H       201 GLU    0.6200
   3146 HB1       -73.1980    2.1690  -57.9210 H       201 GLU   -0.7600
   3147 HB2       -74.5110    0.9770  -58.2690 H       201 GLU   -0.7600
   3148 HG1       -71.5280    0.4040  -58.6970 H       201 GLU    0.5100
   3149 HG2       -72.6230    1.0750  -59.9730 H       201 GLU   -0.5100
   3150 N         -72.4120    2.4660  -55.4330 N.am    202 SER   -0.4700
   3151 CA        -71.3440    3.2670  -54.8550 C.3     202 SER    0.3100
   3152 C         -70.9300    2.7800  -53.4710 C.2     202 SER    0.0700
   3153 O         -69.8000    3.0230  -53.0410 O.2     202 SER    0.0900
   3154 CB        -71.7090    4.7560  -54.8260 C.3     202 SER    0.0500
   3155 OG        -72.7370    5.0110  -53.8980 O.3     202 SER    0.0900
   3156 HN        -73.3100    2.8900  -55.5190 H       202 SER    0.0900
   3157 HA        -70.4570    3.1140  -55.4520 H       202 SER   -0.6600
   3158 HB1       -72.0540    5.0730  -55.8330 H       202 SER    0.4300
   3159 HB2       -70.8160    5.3500  -54.5370 H       202 SER    0.5100
   3160 HG1       -73.4890    4.4880  -54.1870 H       202 SER   -0.5100
   3161 N         -71.8350    2.0850  -52.7780 N.am    203 PHE   -0.4700
   3162 CA        -71.5210    1.5750  -51.4490 C.3     203 PHE    0.3100
   3163 C         -70.6050    0.3770  -51.5360 C.2     203 PHE    0.0700
   3164 O         -69.6360    0.2760  -50.7880 O.2     203 PHE    0.0900
   3165 CB        -72.7660    1.2140  -50.6200 C.3     203 PHE   -0.1800
   3166 CG        -72.4200    0.6690  -49.2620 C.ar    203 PHE    0.0900
   3167 CD1       -72.2030   -0.6910  -49.0900 C.ar    203 PHE    0.0900
   3168 CD2       -72.2520    1.5100  -48.1670 C.ar    203 PHE    0.0000
   3169 CE1       -71.8550   -1.2150  -47.8410 C.ar    203 PHE   -0.1150
   3170 CE2       -71.9000    0.9960  -46.9090 C.ar    203 PHE    0.1150
   3171 CZ        -71.7030   -0.3730  -46.7510 C.ar    203 PHE   -0.1150
   3172 HN        -72.7480    1.8880  -53.1290 H       203 PHE    0.1150
   3173 HA        -70.9540    2.3390  -50.9390 H       203 PHE   -0.1150
   3174 HB1       -73.3540    0.4360  -51.1520 H       203 PHE    0.1150
   3175 HB2       -73.3860    2.1230  -50.4670 H       203 PHE   -0.1150
   3176 HD1       -72.3020   -1.3560  -49.9350 H       203 PHE    0.1150
   3177 HD2       -72.3940    2.5750  -48.2880 H       203 PHE   -0.1150
   3178 HE1       -71.7050   -2.2780  -47.7270 H       203 PHE    0.1150
   3179 HE2       -71.7830    1.6610  -46.0660 H       203 PHE    0.5100
   3180 HZ        -71.4340   -0.7760  -45.7850 H       203 PHE   -0.5100
   3181 N         -70.9240   -0.5360  -52.4460 N.am    204 VAL   -0.4700
   3182 CA        -70.1300   -1.7400  -52.6240 C.3     204 VAL    0.3100
   3183 C         -68.6930   -1.3630  -52.9590 C.2     204 VAL    0.0700
   3184 O         -67.7500   -1.9580  -52.4390 O.2     204 VAL    0.0900
   3185 CB        -70.6850   -2.6120  -53.7330 C.3     204 VAL   -0.0900
   3186 CG1       -69.6680   -3.6540  -54.1090 C.3     204 VAL    0.0900
   3187 CG2       -71.9870   -3.2400  -53.2950 C.3     204 VAL   -0.2700
   3188 HN        -71.7170   -0.4380  -53.0420 H       204 VAL    0.0900
   3189 HA        -70.1340   -2.2800  -51.6890 H       204 VAL    0.0900
   3190 HB        -70.9220   -1.9840  -54.6180 H       204 VAL    0.0900
   3191 HG11      -69.1650   -4.0440  -53.1980 H       204 VAL   -0.2700
   3192 HG12      -68.8990   -3.2080  -54.7750 H       204 VAL    0.0900
   3193 HG13      -70.1680   -4.5000  -54.6280 H       204 VAL    0.0900
   3194 HG21      -72.7300   -2.4510  -53.0540 H       204 VAL    0.0900
   3195 HG22      -71.8230   -3.8610  -52.3890 H       204 VAL    0.5100
   3196 HG23      -72.3950   -3.8730  -54.1130 H       204 VAL   -0.5100
   3197 N         -68.5320   -0.3610  -53.8280 N.am    205 ILE   -0.4700
   3198 CA        -67.2060    0.1550  -54.1730 C.3     205 ILE    0.3100
   3199 C         -66.5170    0.7070  -52.9250 C.2     205 ILE    0.0700
   3200 O         -65.3720    0.3830  -52.6170 O.2     205 ILE    0.0900
   3201 CB        -67.2700    1.2890  -55.2550 C.3     205 ILE   -0.0900
   3202 CG1       -67.9760    0.8440  -56.5380 C.3     205 ILE    0.0900
   3203 CG2       -65.8810    1.7530  -55.6170 C.3     205 ILE   -0.2700
   3204 CD        -67.2040   -0.1720  -57.3610 C.3     205 ILE    0.0900
   3205 HN        -69.3050    0.0790  -54.2770 H       205 ILE    0.0900
   3206 HA        -66.6200   -0.6730  -54.5430 H       205 ILE    0.0900
   3207 HB        -67.8520    2.1460  -54.8560 H       205 ILE   -0.1800
   3208 HG11      -68.1550    1.7410  -57.1680 H       205 ILE    0.0900
   3209 HG12      -68.9550    0.3980  -56.2610 H       205 ILE    0.0900
   3210 HG21      -65.2360    0.8790  -55.8530 H       205 ILE   -0.2700
   3211 HG22      -65.4320    2.3040  -54.7630 H       205 ILE    0.0900
   3212 HG23      -65.9230    2.4130  -56.5090 H       205 ILE    0.0900
   3213 HD1       -66.8690   -1.0110  -56.7150 H       205 ILE    0.0900
   3214 HD2       -66.3100    0.3090  -57.8110 H       205 ILE    0.5100
   3215 HD3       -67.8530   -0.5800  -58.1640 H       205 ILE   -0.5100
   3216 N         -67.2280    1.5520  -52.2010 N.am    206 TYR   -0.4700
   3217 CA        -66.7090    2.1300  -50.9760 C.3     206 TYR    0.3100
   3218 C         -66.2600    1.0510  -49.9990 C.2     206 TYR    0.0700
   3219 O         -65.1830    1.1200  -49.4260 O.2     206 TYR    0.0900
   3220 CB        -67.7910    3.0250  -50.3680 C.3     206 TYR   -0.1800
   3221 CG        -67.6950    3.2790  -48.8900 C.ar    206 TYR    0.0900
   3222 CD1       -66.7590    4.1650  -48.3810 C.ar    206 TYR    0.0900
   3223 CD2       -68.5620    2.6530  -48.0050 C.ar    206 TYR    0.0000
   3224 CE1       -66.6740    4.4160  -47.0230 C.ar    206 TYR   -0.1150
   3225 CE2       -68.4950    2.9050  -46.6440 C.ar    206 TYR    0.1150
   3226 CZ        -67.5510    3.7870  -46.1620 C.ar    206 TYR   -0.1150
   3227 OH        -67.4840    4.0310  -44.8090 O.3     206 TYR    0.1150
   3228 HN        -68.1480    1.8310  -52.4630 H       206 TYR    0.1100
   3229 HA        -65.8250    2.7020  -51.2130 H       206 TYR   -0.5400
   3230 HB1       -68.7810    2.5530  -50.5440 H       206 TYR    0.4300
   3231 HB2       -67.7470    4.0180  -50.8630 H       206 TYR   -0.1150
   3232 HD1       -66.0840    4.6700  -49.0560 H       206 TYR    0.1150
   3233 HD2       -69.3000    1.9600  -48.3820 H       206 TYR   -0.1150
   3234 HE1       -65.9280    5.0960  -46.6400 H       206 TYR    0.1150
   3235 HE2       -69.1750    2.4140  -45.9660 H       206 TYR    0.5100
   3236 HH        -68.2570    3.6380  -44.3980 H       206 TYR   -0.5100
   3237 N         -67.0840    0.0310  -49.8370 N.am    207 MET   -0.4700
   3238 CA        -66.8040   -1.0600  -48.9190 C.3     207 MET    0.3100
   3239 C         -65.5170   -1.8160  -49.2800 C.2     207 MET    0.0700
   3240 O         -64.6170   -1.9680  -48.4520 O.2     207 MET    0.0900
   3241 CB        -68.0080   -2.0120  -48.9120 C.3     207 MET   -0.1800
   3242 CG        -67.9670   -3.1400  -47.8990 C.3     207 MET    0.0900
   3243 SD        -69.1580   -4.4580  -48.3090 S.3     207 MET    0.0900
   3244 CE        -68.4500   -5.1580  -49.8050 C.3     207 MET   -0.1400
   3245 HN        -67.9410   -0.0370  -50.3410 H       207 MET    0.0900
   3246 HA        -66.6340   -0.6490  -47.9360 H       207 MET    0.0900
   3247 HB1       -68.0900   -2.4640  -49.9230 H       207 MET   -0.0900
   3248 HB2       -68.9170   -1.4080  -48.7120 H       207 MET   -0.2200
   3249 HG1       -68.1980   -2.7270  -46.8940 H       207 MET    0.0900
   3250 HG2       -66.9390   -3.5610  -47.8740 H       207 MET    0.0900
   3251 HE1       -67.3440   -5.2270  -49.7350 H       207 MET    0.0900
   3252 HE2       -68.6980   -4.5220  -50.6820 H       207 MET    0.5100
   3253 HE3       -68.8480   -6.1820  -49.9750 H       207 MET   -0.5100
   3254 N         -65.4320   -2.2830  -50.5260 N.am    208 PHE   -0.4700
   3255 CA        -64.2860   -3.0720  -50.9760 C.3     208 PHE    0.3100
   3256 C         -62.9990   -2.2670  -50.9390 C.2     208 PHE    0.0700
   3257 O         -61.9310   -2.7940  -50.6400 O.2     208 PHE    0.0900
   3258 CB        -64.5120   -3.6430  -52.3810 C.3     208 PHE   -0.1800
   3259 CG        -65.2010   -4.9820  -52.3870 C.ar    208 PHE    0.0900
   3260 CD1       -64.5860   -6.1020  -51.8260 C.ar    208 PHE    0.0900
   3261 CD2       -66.4580   -5.1290  -52.9540 C.ar    208 PHE    0.0000
   3262 CE1       -65.2260   -7.3580  -51.8220 C.ar    208 PHE   -0.1150
   3263 CE2       -67.1010   -6.3720  -52.9620 C.ar    208 PHE    0.1150
   3264 CZ        -66.4860   -7.4900  -52.3940 C.ar    208 PHE   -0.1150
   3265 HN        -66.1420   -2.1150  -51.2040 H       208 PHE    0.1150
   3266 HA        -64.1400   -3.8750  -50.2690 H       208 PHE   -0.1150
   3267 HB1       -63.5310   -3.7750  -52.8850 H       208 PHE    0.1150
   3268 HB2       -65.1500   -2.9430  -52.9620 H       208 PHE   -0.1150
   3269 HD1       -63.6040   -6.0050  -51.3880 H       208 PHE    0.1150
   3270 HD2       -66.9470   -4.2730  -53.3970 H       208 PHE   -0.1150
   3271 HE1       -64.7390   -8.2130  -51.3760 H       208 PHE    0.1150
   3272 HE2       -68.0800   -6.4670  -53.4090 H       208 PHE    0.5100
   3273 HZ        -66.9850   -8.4480  -52.4000 H       208 PHE   -0.5100
   3274 N         -63.1020   -0.9750  -51.2250 N.am    209 VAL   -0.4700
   3275 CA        -61.9190   -0.1290  -51.2820 C.3     209 VAL    0.3100
   3276 C         -61.4680    0.3600  -49.9060 C.2     209 VAL    0.0700
   3277 O         -60.3060    0.2040  -49.5090 O.2     209 VAL    0.0900
   3278 CB        -62.1570    1.0640  -52.2090 C.3     209 VAL   -0.0900
   3279 CG1       -60.9880    2.0520  -52.1260 C.3     209 VAL    0.0900
   3280 CG2       -62.3500    0.5650  -53.6310 C.3     209 VAL   -0.2700
   3281 HN        -63.9760   -0.5340  -51.4110 H       209 VAL    0.0900
   3282 HA        -61.0970   -0.7280  -51.6430 H       209 VAL    0.0900
   3283 HB        -63.0960    1.5790  -51.9130 H       209 VAL    0.0900
   3284 HG11      -60.0240    1.5140  -52.2500 H       209 VAL   -0.2700
   3285 HG12      -60.9870    2.5550  -51.1350 H       209 VAL    0.0900
   3286 HG13      -61.0770    2.8110  -52.9320 H       209 VAL    0.0900
   3287 HG21      -63.2260   -0.1180  -53.6810 H       209 VAL    0.0900
   3288 HG22      -61.4480    0.0080  -53.9640 H       209 VAL    0.5100
   3289 HG23      -62.5300    1.4240  -54.3120 H       209 VAL   -0.5100
   3290 N         -62.4010    0.9500  -49.1710 N.am    210 VAL   -0.4700
   3291 CA        -62.0800    1.4960  -47.8660 C.3     210 VAL    0.3100
   3292 C         -62.0740    0.4540  -46.7450 C.2     210 VAL    0.0700
   3293 O         -61.3030    0.5640  -45.7880 O.2     210 VAL    0.0900
   3294 CB        -63.0130    2.6590  -47.5130 C.3     210 VAL   -0.0900
   3295 CG1       -62.8800    3.0210  -46.0500 C.3     210 VAL    0.0900
   3296 CG2       -62.6960    3.8610  -48.3940 C.3     210 VAL   -0.2700
   3297 HN        -63.3450    1.0460  -49.4760 H       210 VAL    0.0900
   3298 HA        -61.0540    1.8330  -47.8880 H       210 VAL    0.0900
   3299 HB        -64.0640    2.3650  -47.7250 H       210 VAL    0.0900
   3300 HG11      -61.8080    3.1490  -45.7860 H       210 VAL   -0.2700
   3301 HG12      -63.3060    2.2120  -45.4200 H       210 VAL    0.0900
   3302 HG13      -63.4110    3.9750  -45.8460 H       210 VAL    0.0900
   3303 HG21      -62.8360    3.5980  -49.4650 H       210 VAL    0.0900
   3304 HG22      -61.6420    4.1750  -48.2420 H       210 VAL    0.5100
   3305 HG23      -63.3770    4.7030  -48.1460 H       210 VAL   -0.5100
   3306 N         -62.9160   -0.5660  -46.8760 N.am    211 HSE   -0.4700
   3307 CA        -63.1310   -1.5040  -45.7850 C.3     211 HSE    0.3100
   3308 C         -62.6090   -2.8940  -46.1140 C.2     211 HSE    0.0700
   3309 O         -62.9910   -3.8880  -45.5050 O.2     211 HSE    0.0900
   3310 CB        -64.6030   -1.4900  -45.3720 C.3     211 HSE   -0.0800
   3311 CG        -65.0180   -0.1820  -44.7930 C.ar    211 HSE    0.0900
   3312 CD2       -65.7610    0.8260  -45.3000 C.ar    211 HSE    0.0900
   3313 ND1       -64.5840    0.2370  -43.5540 N.ar    211 HSE   -0.7000
   3314 CE1       -65.0690    1.4420  -43.3090 C.ar    211 HSE    0.2200
   3315 NE2       -65.7850    1.8260  -44.3480 N.ar    211 HSE    0.2500
   3316 HN        -63.4310   -0.7310  -47.7140 H       211 HSE    0.1300
   3317 HA        -62.5030   -1.2120  -44.9580 H       211 HSE   -0.3600
   3318 HB1       -64.7730   -2.2820  -44.6130 H       211 HSE    0.3200
   3319 HB2       -65.2320   -1.6970  -46.2630 H       211 HSE   -0.0500
   3320 HD2       -66.2650    0.8980  -46.2560 H       211 HSE    0.0900
   3321 HE1       -64.9190    2.0390  -42.4100 H       211 HSE    0.5100
   3322 HE2       -66.2690    2.6960  -44.4460 H       211 HSE   -0.5100
   3323 N         -61.7080   -2.9570  -47.0790 N.am    212 PHE   -0.4700
   3324 CA        -61.0610   -4.2160  -47.3870 C.3     212 PHE    0.3100
   3325 C         -59.6520   -3.9550  -47.8800 C.2     212 PHE    0.0700
   3326 O         -58.6850   -4.2720  -47.1870 O.2     212 PHE    0.0900
   3327 CB        -61.8620   -5.0020  -48.4200 C.3     212 PHE   -0.1800
   3328 CG        -61.2800   -6.3470  -48.7300 C.ar    212 PHE    0.0900
   3329 CD1       -61.1010   -7.2830  -47.7240 C.ar    212 PHE    0.0900
   3330 CD2       -60.9150   -6.6820  -50.0280 C.ar    212 PHE    0.0000
   3331 CE1       -60.5640   -8.5370  -48.0070 C.ar    212 PHE   -0.1150
   3332 CE2       -60.3790   -7.9310  -50.3150 C.ar    212 PHE    0.1150
   3333 CZ        -60.2050   -8.8580  -49.3050 C.ar    212 PHE   -0.1150
   3334 HN        -61.4410   -2.1670  -47.6260 H       212 PHE    0.1150
   3335 HA        -60.9790   -4.7810  -46.4690 H       212 PHE   -0.1150
   3336 HB1       -61.8950   -4.4310  -49.3720 H       212 PHE    0.1150
   3337 HB2       -62.8920   -5.1690  -48.0390 H       212 PHE   -0.1150
   3338 HD1       -61.3810   -7.0380  -46.7110 H       212 PHE    0.1150
   3339 HD2       -61.0470   -5.9630  -50.8230 H       212 PHE   -0.1150
   3340 HE1       -60.4280   -9.2590  -47.2140 H       212 PHE    0.1150
   3341 HE2       -60.0980   -8.1780  -51.3280 H       212 PHE    0.5100
   3342 HZ        -59.7910   -9.8310  -49.5280 H       212 PHE   -0.5100
   3343 N         -59.5590   -3.3450  -49.0690 N.am    213 ILE   -0.4700
   3344 CA        -58.2850   -2.9910  -49.7120 C.3     213 ILE    0.3100
   3345 C         -57.3950   -2.0760  -48.8790 C.2     213 ILE    0.0700
   3346 O         -56.2580   -2.4320  -48.5670 O.2     213 ILE    0.0900
   3347 CB        -58.4790   -2.3510  -51.1140 C.3     213 ILE   -0.0900
   3348 CG1       -59.1780   -3.3200  -52.0550 C.3     213 ILE    0.0900
   3349 CG2       -57.1360   -1.9850  -51.7210 C.3     213 ILE   -0.2700
   3350 CD        -58.4650   -4.6440  -52.1330 C.3     213 ILE    0.0900
   3351 HN        -60.3750   -3.0970  -49.5840 H       213 ILE    0.0900
   3352 HA        -57.7030   -3.8960  -49.8000 H       213 ILE    0.0900
   3353 HB        -59.1010   -1.4360  -51.0190 H       213 ILE   -0.1800
   3354 HG11      -59.2190   -2.8710  -53.0700 H       213 ILE    0.0900
   3355 HG12      -60.2150   -3.4880  -51.6950 H       213 ILE    0.0900
   3356 HG21      -56.4420   -2.8510  -51.6640 H       213 ILE   -0.2700
   3357 HG22      -56.6890   -1.1350  -51.1640 H       213 ILE    0.0900
   3358 HG23      -57.2660   -1.7060  -52.7880 H       213 ILE    0.0900
   3359 HD1       -58.4240   -5.1150  -51.1280 H       213 ILE    0.0900
   3360 HD2       -57.4260   -4.4930  -52.4970 H       213 ILE    0.5100
   3361 HD3       -59.0070   -5.3260  -52.8220 H       213 ILE   -0.5100
   3362 N         -57.8870   -0.8900  -48.5240 N.am    214 ILE   -0.4700
   3363 CA        -57.0340    0.0520  -47.7930 C.3     214 ILE    0.3100
   3364 C         -56.4370   -0.6070  -46.5470 C.2     214 ILE    0.0700
   3365 O         -55.2170   -0.5810  -46.3660 O.2     214 ILE    0.0900
   3366 CB        -57.7410    1.4190  -47.4600 C.3     214 ILE   -0.0900
   3367 CG1       -57.9590    2.2490  -48.7270 C.3     214 ILE    0.0900
   3368 CG2       -56.9560    2.2660  -46.3960 C.3     214 ILE   -0.2700
   3369 CD        -58.8270    3.4810  -48.4950 C.3     214 ILE    0.0900
   3370 HN        -58.8180   -0.6000  -48.7290 H       214 ILE    0.0900
   3371 HA        -56.1630    0.2350  -48.4050 H       214 ILE    0.0900
   3372 HB        -58.7590    1.2100  -47.0690 H       214 ILE   -0.1800
   3373 HG11      -58.4470    1.6090  -49.4930 H       214 ILE    0.0900
   3374 HG12      -56.9700    2.5780  -49.1120 H       214 ILE    0.0900
   3375 HG21      -55.9370    2.5010  -46.7700 H       214 ILE   -0.2700
   3376 HG22      -56.8620    1.6920  -45.4490 H       214 ILE    0.0900
   3377 HG23      -57.4910    3.2200  -46.2020 H       214 ILE    0.0900
   3378 HD1       -58.2200    4.2960  -48.0460 H       214 ILE    0.0900
   3379 HD2       -59.6570    3.2330  -47.8000 H       214 ILE    0.5100
   3380 HD3       -59.2420    3.8400  -49.4610 H       214 ILE   -0.5100
   3381 N         -57.2820   -1.2210  -45.6940 N.am    215 PRO   -0.2900
   3382 CA        -56.7460   -1.8860  -44.5010 C.3     215 PRO    0.0000
   3383 C         -55.6670   -2.9170  -44.8340 C.2     215 PRO    0.0900
   3384 O         -54.6480   -2.9560  -44.1450 O.2     215 PRO    0.0900
   3385 CB        -57.9800   -2.5570  -43.8820 C.3     215 PRO    0.0200
   3386 CG        -59.1140   -1.7130  -44.3380 C.3     215 PRO    0.0900
   3387 CD        -58.7510   -1.3070  -45.7430 C.3     215 PRO   -0.1800
   3388 HA        -56.2550   -1.1700  -43.8610 H       215 PRO    0.0900
   3389 HB1       -57.9140   -2.5690  -42.7740 H       215 PRO    0.0900
   3390 HB2       -58.0900   -3.6010  -44.2470 H       215 PRO   -0.1800
   3391 HG1       -60.0640   -2.2890  -44.3270 H       215 PRO    0.0900
   3392 HG2       -59.2280   -0.8210  -43.6860 H       215 PRO    0.0900
   3393 HD1       -59.0650   -2.0710  -46.4850 H       215 PRO    0.5100
   3394 HD2       -59.1840   -0.3200  -46.0080 H       215 PRO   -0.5100
   3395 N         -55.8790   -3.7260  -45.8750 N.am    216 LEU   -0.4700
   3396 CA        -54.8480   -4.6530  -46.3430 C.3     216 LEU    0.3100
   3397 C         -53.5530   -3.9760  -46.8200 C.2     216 LEU    0.0700
   3398 O         -52.4730   -4.4860  -46.5600 O.2     216 LEU    0.0900
   3399 CB        -55.4020   -5.5700  -47.4310 C.3     216 LEU   -0.1800
   3400 CG        -56.4220   -6.5800  -46.9060 C.3     216 LEU    0.0900
   3401 CD1       -56.8510   -7.5320  -48.0150 C.3     216 LEU    0.0900
   3402 CD2       -55.8690   -7.3530  -45.7000 C.3     216 LEU   -0.0900
   3403 HN        -56.7400   -3.7350  -46.3770 H       216 LEU    0.0900
   3404 HA        -54.5130   -5.2340  -45.4970 H       216 LEU   -0.2700
   3405 HB1       -54.5570   -6.1250  -47.8910 H       216 LEU    0.0900
   3406 HB2       -55.8880   -4.9450  -48.2090 H       216 LEU    0.0900
   3407 HG        -57.3120   -6.0390  -46.5210 H       216 LEU    0.0900
   3408 HD11      -55.9710   -8.0870  -48.4030 H       216 LEU   -0.2700
   3409 HD12      -57.3060   -6.9580  -48.8510 H       216 LEU    0.0900
   3410 HD13      -57.5860   -8.2650  -47.6200 H       216 LEU    0.0900
   3411 HD21      -55.7900   -6.6800  -44.8190 H       216 LEU    0.0900
   3412 HD22      -54.8580   -7.7490  -45.9360 H       216 LEU    0.5100
   3413 HD23      -56.5490   -8.1940  -45.4450 H       216 LEU   -0.5100
   3414 N         -53.6630   -2.8470  -47.5280 N.am    217 ILE   -0.4700
   3415 CA        -52.5030   -2.0410  -47.8900 C.3     217 ILE    0.3100
   3416 C         -51.7280   -1.6600  -46.6360 C.2     217 ILE    0.0700
   3417 O         -50.5270   -1.8910  -46.5340 O.2     217 ILE    0.0900
   3418 CB        -52.9170   -0.7320  -48.6100 C.3     217 ILE   -0.0900
   3419 CG1       -53.4540   -1.0080  -50.0140 C.3     217 ILE    0.0900
   3420 CG2       -51.7560    0.2620  -48.6790 C.3     217 ILE   -0.2700
   3421 CD        -53.8720    0.2430  -50.7350 C.3     217 ILE    0.0900
   3422 HN        -54.5460   -2.5050  -47.8400 H       217 ILE    0.0900
   3423 HA        -51.8770   -2.6370  -48.5370 H       217 ILE    0.0900
   3424 HB        -53.7620   -0.2650  -48.0610 H       217 ILE   -0.1800
   3425 HG11      -54.3310   -1.6840  -49.9350 H       217 ILE    0.0900
   3426 HG12      -52.6620   -1.5140  -50.6060 H       217 ILE    0.0900
   3427 HG21      -50.9040   -0.1840  -49.2360 H       217 ILE   -0.2700
   3428 HG22      -51.4140    0.5170  -47.6530 H       217 ILE    0.0900
   3429 HG23      -52.0790    1.1850  -49.2050 H       217 ILE    0.0900
   3430 HD1       -52.9780    0.8480  -51.0000 H       217 ILE    0.0900
   3431 HD2       -54.5330    0.8530  -50.0840 H       217 ILE    0.5100
   3432 HD3       -54.4100   -0.0210  -51.6710 H       217 ILE   -0.5100
   3433 N         -52.4190   -1.0760  -45.6690 N.am    218 VAL   -0.4700
   3434 CA        -51.7710   -0.6550  -44.4360 C.3     218 VAL    0.3100
   3435 C         -51.0410   -1.7940  -43.7320 C.2     218 VAL    0.0700
   3436 O         -49.9030   -1.6390  -43.2940 O.2     218 VAL    0.0900
   3437 CB        -52.7720   -0.0270  -43.4390 C.3     218 VAL   -0.0900
   3438 CG1       -52.0970    0.2260  -42.0860 C.3     218 VAL    0.0900
   3439 CG2       -53.3690    1.2610  -44.0070 C.3     218 VAL   -0.2700
   3440 HN        -53.3980   -0.9000  -45.7410 H       218 VAL    0.0900
   3441 HA        -51.0090    0.0650  -44.6950 H       218 VAL    0.0900
   3442 HB        -53.6320   -0.7170  -43.2970 H       218 VAL    0.0900
   3443 HG11      -51.1400    0.7700  -42.2330 H       218 VAL   -0.2700
   3444 HG12      -51.8820   -0.7400  -41.5840 H       218 VAL    0.0900
   3445 HG13      -52.7600    0.8430  -41.4420 H       218 VAL    0.0900
   3446 HG21      -53.9050    1.0460  -44.9560 H       218 VAL    0.0900
   3447 HG22      -52.5600    1.9930  -44.2150 H       218 VAL    0.5100
   3448 HG23      -54.0900    1.6950  -43.2830 H       218 VAL   -0.5100
   3449 N         -51.7000   -2.9410  -43.6090 N.am    219 ILE   -0.4700
   3450 CA        -51.0830   -4.0910  -42.9640 C.3     219 ILE    0.3100
   3451 C         -49.8870   -4.5950  -43.7640 C.2     219 ILE    0.0700
   3452 O         -48.8440   -4.9190  -43.2010 O.2     219 ILE    0.0900
   3453 CB        -52.0970   -5.2300  -42.7480 C.3     219 ILE   -0.0900
   3454 CG1       -53.2710   -4.7490  -41.8930 C.3     219 ILE    0.0900
   3455 CG2       -51.4270   -6.4410  -42.1000 C.3     219 ILE   -0.2700
   3456 CD        -54.4230   -5.7380  -41.8310 C.3     219 ILE    0.0900
   3457 HN        -52.6300   -3.0640  -43.9460 H       219 ILE    0.0900
   3458 HA        -50.6850   -3.7630  -42.0160 H       219 ILE    0.0900
   3459 HB        -52.5270   -5.5290  -43.7280 H       219 ILE   -0.1800
   3460 HG11      -53.6480   -3.7930  -42.3140 H       219 ILE    0.0900
   3461 HG12      -52.9050   -4.5670  -40.8600 H       219 ILE    0.0900
   3462 HG21      -51.0000   -6.1590  -41.1150 H       219 ILE   -0.2700
   3463 HG22      -50.6060   -6.8120  -42.7500 H       219 ILE    0.0900
   3464 HG23      -52.1740   -7.2490  -41.9460 H       219 ILE    0.0900
   3465 HD1       -54.1280   -6.6300  -41.2380 H       219 ILE    0.0900
   3466 HD2       -54.6940   -6.0690  -42.8570 H       219 ILE    0.5100
   3467 HD3       -55.3020   -5.2640  -41.3460 H       219 ILE   -0.5100
   3468 N         -50.0390   -4.6540  -45.0850 N.am    220 PHE   -0.4700
   3469 CA        -48.9620   -5.0630  -45.9820 C.3     220 PHE    0.3100
   3470 C         -47.7270   -4.1570  -45.8630 C.2     220 PHE    0.0700
   3471 O         -46.5760   -4.6110  -45.8970 O.2     220 PHE    0.0900
   3472 CB        -49.4850   -5.0390  -47.4180 C.3     220 PHE   -0.1800
   3473 CG        -48.5190   -5.5820  -48.4430 C.ar    220 PHE    0.0900
   3474 CD1       -47.8460   -6.7860  -48.2210 C.ar    220 PHE    0.0900
   3475 CD2       -48.3020   -4.9010  -49.6440 C.ar    220 PHE    0.0000
   3476 CE1       -46.9670   -7.3060  -49.1690 C.ar    220 PHE   -0.1150
   3477 CE2       -47.4220   -5.4040  -50.6040 C.ar    220 PHE    0.1150
   3478 CZ        -46.7510   -6.6200  -50.3660 C.ar    220 PHE   -0.1150
   3479 HN        -50.9020   -4.4190  -45.5250 H       220 PHE    0.1150
   3480 HA        -48.6430   -6.0580  -45.7070 H       220 PHE   -0.1150
   3481 HB1       -49.7100   -3.9900  -47.7060 H       220 PHE    0.1150
   3482 HB2       -50.4060   -5.6580  -47.4790 H       220 PHE   -0.1150
   3483 HD1       -48.0090   -7.3230  -47.2970 H       220 PHE    0.1150
   3484 HD2       -48.8220   -3.9730  -49.8320 H       220 PHE   -0.1150
   3485 HE1       -46.4550   -8.2380  -48.9790 H       220 PHE    0.1150
   3486 HE2       -47.2560   -4.8640  -51.5250 H       220 PHE    0.5100
   3487 HZ        -46.0730   -7.0190  -51.1050 H       220 PHE   -0.5100
   3488 N         -47.9820   -2.8630  -45.7430 N.am    221 PHE   -0.4700
   3489 CA        -46.9220   -1.9070  -45.5010 C.3     221 PHE    0.3100
   3490 C         -46.1680   -2.2450  -44.2130 C.2     221 PHE    0.0700
   3491 O         -44.9390   -2.3560  -44.2150 O.2     221 PHE    0.0900
   3492 CB        -47.5070   -0.4960  -45.4290 C.3     221 PHE   -0.1800
   3493 CG        -46.5280    0.5350  -44.9790 C.ar    221 PHE    0.0900
   3494 CD1       -45.7020    1.1620  -45.8970 C.ar    221 PHE    0.0900
   3495 CD2       -46.4290    0.8850  -43.6380 C.ar    221 PHE    0.0000
   3496 CE1       -44.7930    2.1160  -45.4930 C.ar    221 PHE   -0.1150
   3497 CE2       -45.5170    1.8360  -43.2180 C.ar    221 PHE    0.1150
   3498 CZ        -44.6970    2.4560  -44.1490 C.ar    221 PHE   -0.1150
   3499 HN        -48.9040   -2.4920  -45.8130 H       221 PHE    0.1150
   3500 HA        -46.2080   -1.9800  -46.3090 H       221 PHE   -0.1150
   3501 HB1       -48.3510   -0.4860  -44.7070 H       221 PHE    0.1150
   3502 HB2       -47.8630   -0.1950  -46.4370 H       221 PHE   -0.1150
   3503 HD1       -45.7720    0.9000  -46.9420 H       221 PHE    0.1150
   3504 HD2       -47.0730    0.4100  -42.9140 H       221 PHE   -0.1150
   3505 HE1       -44.1550    2.5980  -46.2200 H       221 PHE    0.1150
   3506 HE2       -45.4430    2.0930  -42.1720 H       221 PHE    0.5100
   3507 HZ        -43.9850    3.2020  -43.8300 H       221 PHE   -0.5100
   3508 N         -46.9180   -2.4210  -43.1200 N.am    222 CYS   -0.4700
   3509 CA        -46.3480   -2.7440  -41.8160 C.3     222 CYS    0.3100
   3510 C         -45.5560   -4.0290  -41.8660 C.2     222 CYS    0.0700
   3511 O         -44.4680   -4.1040  -41.3060 O.2     222 CYS    0.0900
   3512 CB        -47.4420   -2.8520  -40.7500 C.3     222 CYS   -0.1100
   3513 SG        -48.1920   -1.2560  -40.3690 S.3     222 CYS    0.0900
   3514 HN        -47.9120   -2.3390  -43.1490 H       222 CYS    0.0900
   3515 HA        -45.6500   -1.9620  -41.5560 H       222 CYS   -0.2300
   3516 HB1       -46.9960   -3.2810  -39.8270 H       222 CYS    0.1600
   3517 HB2       -48.2240   -3.5510  -41.1160 H       222 CYS    0.5100
   3518 HG1       -48.8140   -1.1400  -41.5320 H       222 CYS   -0.5100
   3519 N         -46.1130   -5.0340  -42.5410 N.am    223 TYR   -0.4700
   3520 CA        -45.4290   -6.2970  -42.7770 C.3     223 TYR    0.3100
   3521 C         -44.1260   -6.0800  -43.5330 C.2     223 TYR    0.0700
   3522 O         -43.1500   -6.7910  -43.3240 O.2     223 TYR    0.0900
   3523 CB        -46.3340   -7.2490  -43.5690 C.3     223 TYR   -0.1800
   3524 CG        -45.6440   -8.5220  -44.0380 C.ar    223 TYR    0.0900
   3525 CD1       -45.0260   -8.5870  -45.2810 C.ar    223 TYR    0.0900
   3526 CD2       -45.6120   -9.6570  -43.2340 C.ar    223 TYR    0.0000
   3527 CE1       -44.3950   -9.7500  -45.7150 C.ar    223 TYR   -0.1150
   3528 CE2       -44.9830  -10.8340  -43.6620 C.ar    223 TYR    0.1150
   3529 CZ        -44.3760  -10.8690  -44.9040 C.ar    223 TYR   -0.1150
   3530 OH        -43.7440  -12.0200  -45.3430 O.3     223 TYR    0.1150
   3531 HN        -47.0330   -4.9650  -42.9190 H       223 TYR    0.1100
   3532 HA        -45.1770   -6.7270  -41.8190 H       223 TYR   -0.5400
   3533 HB1       -46.7060   -6.7270  -44.4750 H       223 TYR    0.4300
   3534 HB2       -47.1870   -7.5580  -42.9290 H       223 TYR   -0.1150
   3535 HD1       -45.0330   -7.7180  -45.9230 H       223 TYR    0.1150
   3536 HD2       -46.0810   -9.6320  -42.2620 H       223 TYR   -0.1150
   3537 HE1       -43.9190   -9.7770  -46.6840 H       223 TYR    0.1150
   3538 HE2       -44.9720  -11.7080  -43.0260 H       223 TYR    0.5100
   3539 HH        -43.3880  -11.8480  -46.2180 H       223 TYR   -0.5100
   3540 N         -44.1160   -5.0980  -44.4300 N.am    224 GLY   -0.4700
   3541 CA        -42.8990   -4.7320  -45.1250 C.3     224 GLY    0.3100
   3542 C         -41.8280   -4.2450  -44.1630 C.2     224 GLY   -0.0200
   3543 O         -40.6990   -4.7410  -44.1580 O.2     224 GLY    0.0900
   3544 HN        -44.9320   -4.5770  -44.6620 H       224 GLY    0.0900
   3545 HA1       -43.1350   -3.9450  -45.8260 H       224 GLY    0.5100
   3546 HA2       -42.5370   -5.6030  -45.6520 H       224 GLY   -0.5100
   3547 N         -42.1940   -3.2690  -43.3350 N.am    225 GLN   -0.4700
   3548 CA        -41.2880   -2.6980  -42.3500 C.3     225 GLN    0.3100
   3549 C         -40.7290   -3.7200  -41.3580 C.2     225 GLN    0.0700
   3550 O         -39.6100   -3.5670  -40.8820 O.2     225 GLN    0.0900
   3551 CB        -41.9820   -1.5570  -41.6030 C.3     225 GLN   -0.1800
   3552 CG        -42.3270   -0.3580  -42.4780 C.3     225 GLN    0.0900
   3553 CD        -41.1010    0.4610  -42.8820 C.2     225 GLN    0.0900
   3554 NE2       -40.5540    0.2680  -43.9840 N.am    225 GLN   -0.1800
   3555 OE1       -40.6700    1.3600  -42.0230 O.2     225 GLN    0.0900
   3556 HN        -43.1120   -2.8830  -43.3530 H       225 GLN    0.0900
   3557 HA        -40.4120   -2.3340  -42.8680 H       225 GLN    0.5500
   3558 HB1       -41.3130   -1.2140  -40.7850 H       225 GLN   -0.5500
   3559 HB2       -42.9200   -1.9490  -41.1580 H       225 GLN   -0.6200
   3560 HG1       -43.0250    0.3040  -41.9230 H       225 GLN    0.3200
   3561 HG2       -42.8260   -0.7200  -43.4030 H       225 GLN    0.3000
   3562 HE21      -39.7510    0.8060  -44.2450 H       225 GLN    0.5100
   3563 HE22      -40.9150   -0.4240  -44.6080 H       225 GLN   -0.5100
   3564 N         -41.5040   -4.7590  -41.0460 N.am    226 LEU   -0.4700
   3565 CA        -41.0680   -5.7950  -40.1110 C.3     226 LEU    0.3100
   3566 C         -40.1080   -6.8220  -40.7140 C.2     226 LEU    0.0700
   3567 O         -39.1590   -7.2480  -40.0600 O.2     226 LEU    0.0900
   3568 CB        -42.2670   -6.5110  -39.4830 C.3     226 LEU   -0.1800
   3569 CG        -42.8440   -5.8130  -38.2560 C.3     226 LEU    0.0900
   3570 CD1       -44.2460   -5.3280  -38.5260 C.3     226 LEU    0.0900
   3571 CD2       -42.8500   -6.7660  -37.0880 C.3     226 LEU   -0.0900
   3572 HN        -42.4140   -4.8750  -41.4360 H       226 LEU    0.0900
   3573 HA        -40.4740   -5.3220  -39.3440 H       226 LEU   -0.2700
   3574 HB1       -41.9480   -7.5340  -39.1870 H       226 LEU    0.0900
   3575 HB2       -43.0670   -6.5910  -40.2490 H       226 LEU    0.0900
   3576 HG        -42.2000   -4.9480  -37.9900 H       226 LEU    0.0900
   3577 HD11      -44.8050   -6.0840  -39.1190 H       226 LEU   -0.2700
   3578 HD12      -44.2140   -4.3790  -39.1030 H       226 LEU    0.0900
   3579 HD13      -44.7820   -5.1640  -37.5660 H       226 LEU    0.0900
   3580 HD21      -41.8150   -7.1020  -36.8620 H       226 LEU    0.0900
   3581 HD22      -43.4670   -7.6590  -37.3310 H       226 LEU    0.5100
   3582 HD23      -43.2630   -6.2610  -36.1890 H       226 LEU   -0.5100
   3583 N         -40.3610   -7.2320  -41.9550 N.am    227 VAL   -0.4700
   3584 CA        -39.4630   -8.1520  -42.6400 C.3     227 VAL    0.3100
   3585 C         -38.1010   -7.4970  -42.8190 C.2     227 VAL    0.0700
   3586 O         -37.0640   -8.0900  -42.5170 O.2     227 VAL    0.0900
   3587 CB        -40.0440   -8.5800  -43.9970 C.3     227 VAL   -0.0900
   3588 CG1       -38.9480   -9.1360  -44.9200 C.3     227 VAL    0.0900
   3589 CG2       -41.1700   -9.5860  -43.7770 C.3     227 VAL   -0.2700
   3590 HN        -41.1640   -6.9330  -42.4630 H       227 VAL    0.0900
   3591 HA        -39.3230   -9.0140  -42.0050 H       227 VAL    0.0900
   3592 HB        -40.5200   -7.7010  -44.4830 H       227 VAL    0.0900
   3593 HG11      -38.3500   -9.9040  -44.3830 H       227 VAL   -0.2700
   3594 HG12      -38.2700   -8.3170  -45.2400 H       227 VAL    0.0900
   3595 HG13      -39.4100   -9.6080  -45.8130 H       227 VAL    0.0900
   3596 HG21      -41.9760   -9.1300  -43.1630 H       227 VAL    0.0900
   3597 HG22      -40.7800  -10.4780  -43.2410 H       227 VAL    0.5100
   3598 HG23      -41.5990   -9.8940  -44.7540 H       227 VAL   -0.5100
   3599 N         -38.1270   -6.2550  -43.2980 N.am    228 PHE   -0.4700
   3600 CA        -36.9340   -5.4290  -43.4710 C.3     228 PHE    0.3100
   3601 C         -36.1050   -5.3420  -42.1890 C.2     228 PHE    0.0700
   3602 O         -34.9270   -5.6940  -42.1710 O.2     228 PHE    0.0900
   3603 CB        -37.3400   -4.0170  -43.9240 C.3     228 PHE   -0.1800
   3604 CG        -36.1810   -3.1420  -44.3030 C.ar    228 PHE    0.0900
   3605 CD1       -35.6200   -3.2220  -45.5760 C.ar    228 PHE    0.0900
   3606 CD2       -35.6570   -2.2330  -43.3930 C.ar    228 PHE    0.0000
   3607 CE1       -34.5490   -2.4170  -45.9370 C.ar    228 PHE   -0.1150
   3608 CE2       -34.5880   -1.4220  -43.7400 C.ar    228 PHE    0.1150
   3609 CZ        -34.0320   -1.5150  -45.0170 C.ar    228 PHE   -0.1150
   3610 HN        -38.9840   -5.8240  -43.5670 H       228 PHE    0.1150
   3611 HA        -36.3020   -5.8980  -44.2110 H       228 PHE   -0.1150
   3612 HB1       -37.8790   -3.5080  -43.0960 H       228 PHE    0.1150
   3613 HB2       -37.9980   -4.0940  -44.8170 H       228 PHE   -0.1150
   3614 HD1       -36.0250   -3.9210  -46.2930 H       228 PHE    0.1150
   3615 HD2       -36.0860   -2.1570  -42.4050 H       228 PHE   -0.1150
   3616 HE1       -34.1210   -2.4920  -46.9270 H       228 PHE    0.1150
   3617 HE2       -34.1870   -0.7210  -43.0240 H       228 PHE    0.5100
   3618 HZ        -33.1980   -0.8830  -45.2900 H       228 PHE   -0.5100
   3619 N         -36.7460   -4.8700  -41.1180 N.am    229 THR   -0.4700
   3620 CA        -36.1120   -4.6910  -39.8100 C.3     229 THR    0.3100
   3621 C         -35.6320   -5.9830  -39.1520 C.2     229 THR    0.0700
   3622 O         -34.4820   -6.0660  -38.7230 O.2     229 THR    0.0900
   3623 CB        -37.0370   -3.9350  -38.8310 C.3     229 THR    0.1400
   3624 CG2       -36.5940   -4.1490  -37.3980 C.3     229 THR    0.0900
   3625 OG1       -37.0040   -2.5330  -39.1230 O.3     229 THR   -0.6600
   3626 HN        -37.7070   -4.6120  -41.1630 H       229 THR    0.4300
   3627 HA        -35.1970   -4.1370  -39.9590 H       229 THR   -0.2700
   3628 HB        -38.0800   -4.3020  -38.9360 H       229 THR    0.0900
   3629 HG1       -37.7980   -2.1630  -38.7310 H       229 THR    0.0900
   3630 HG21      -35.5550   -3.7770  -37.2600 H       229 THR    0.0900
   3631 HG22      -36.6190   -5.2320  -37.1520 H       229 THR    0.5100
   3632 HG23      -37.2640   -3.5930  -36.7080 H       229 THR   -0.5100
   3633 N         -36.4980   -6.9930  -39.0660 N.am    230 VAL   -0.4700
   3634 CA        -36.0930   -8.2900  -38.5220 C.3     230 VAL    0.3100
   3635 C         -34.8590   -8.7820  -39.2850 C.2     230 VAL    0.0700
   3636 O         -34.1730   -9.7180  -38.8680 O.2     230 VAL    0.0900
   3637 CB        -37.2460   -9.3260  -38.5730 C.3     230 VAL   -0.0900
   3638 CG1       -36.7550  -10.7260  -38.1900 C.3     230 VAL    0.0900
   3639 CG2       -38.4100   -8.8940  -37.6750 C.3     230 VAL   -0.2700
   3640 HN        -37.4470   -6.9130  -39.3630 H       230 VAL    0.0900
   3641 HA        -35.7810   -8.1340  -37.5000 H       230 VAL    0.0900
   3642 HB        -37.6640   -9.3560  -39.6020 H       230 VAL    0.0900
   3643 HG11      -36.1840  -10.6820  -37.2390 H       230 VAL   -0.2700
   3644 HG12      -36.0910  -11.1250  -38.9850 H       230 VAL    0.0900
   3645 HG13      -37.6230  -11.4060  -38.0520 H       230 VAL    0.0900
   3646 HG21      -38.6880   -7.8400  -37.8900 H       230 VAL    0.0900
   3647 HG22      -38.1120   -8.9710  -36.6070 H       230 VAL    0.5100
   3648 HG23      -39.2940   -9.5400  -37.8630 H       230 VAL   -0.5100
   3649 N         -34.5720   -8.1080  -40.4000 N.am    231 LYS   -0.4700
   3650 CA        -33.4650   -8.4440  -41.2860 C.3     231 LYS    0.3100
   3651 C         -32.2040   -7.5790  -41.0800 C.2     231 LYS    0.0700
   3652 O         -31.1750   -8.0850  -40.6340 O.2     231 LYS    0.0900
   3653 CB        -33.9310   -8.3810  -42.7440 C.3     231 LYS   -0.1800
   3654 CG        -32.8450   -8.6800  -43.7450 C.3     231 LYS    0.0900
   3655 CD        -32.3510  -10.1050  -43.5830 C.3     231 LYS    0.0900
   3656 CE        -31.2500  -10.4300  -44.5810 C.3     231 LYS   -0.1800
   3657 NZ        -30.8050  -11.8510  -44.4630 N.4     231 LYS    0.0900
   3658 HN        -35.1180   -7.3230  -40.6840 H       231 LYS    0.0900
   3659 HA        -33.1240   -9.4380  -41.0400 H       231 LYS   -0.1800
   3660 HB1       -34.3240   -7.3620  -42.9450 H       231 LYS    0.0900
   3661 HB2       -34.7510   -9.1170  -42.8840 H       231 LYS    0.0900
   3662 HG1       -31.9980   -7.9770  -43.5920 H       231 LYS    0.2100
   3663 HG2       -33.2420   -8.5430  -44.7740 H       231 LYS    0.0500
   3664 HD1       -33.2010  -10.8040  -43.7390 H       231 LYS    0.0500
   3665 HD2       -31.9590  -10.2390  -42.5530 H       231 LYS   -0.3000
   3666 HE1       -30.3670   -9.7820  -44.3930 H       231 LYS    0.3300
   3667 HE2       -31.6220  -10.2770  -45.6170 H       231 LYS    0.3300
   3668 HZ1       -31.6110  -12.4820  -44.6460 H       231 LYS    0.3300
   3669 HZ2       -30.4410  -12.0210  -43.5050 H       231 LYS    0.5100
   3670 HZ3       -30.0540  -12.0370  -45.1580 H       231 LYS   -0.5100
   3671 N         -32.2760   -6.2840  -41.3990 N.am    232 GLU   -0.4700
   3672 CA        -31.0900   -5.4230  -41.3130 C.3     232 GLU    0.3100
   3673 C         -31.3130   -4.0400  -40.6790 C.2     232 GLU    0.0700
   3674 O         -30.4150   -3.1970  -40.6660 O.2     232 GLU    0.0900
   3675 CB        -30.4360   -5.2590  -42.6930 C.3     232 GLU   -0.1800
   3676 CG        -29.1490   -4.4280  -42.6940 C.3     232 GLU    0.0900
   3677 CD        -28.6550   -4.0910  -44.0920 C.2     232 GLU    0.0900
   3678 OE1       -28.3870   -5.0340  -44.8700 O.co2   232 GLU   -0.2800
   3679 OE2       -28.5280   -2.8830  -44.4080 O.co2   232 GLU    0.0900
   3680 HN        -33.1200   -5.8510  -41.7030 H       232 GLU    0.0900
   3681 HA        -30.3960   -5.8770  -40.6210 H       232 GLU    0.6200
   3682 HB1       -31.1680   -4.7690  -43.3700 H       232 GLU   -0.7600
   3683 HB2       -30.2000   -6.2700  -43.0890 H       232 GLU   -0.7600
   3684 HG1       -28.3530   -5.0000  -42.1710 H       232 GLU    0.5100
   3685 HG2       -29.3340   -3.4780  -42.1490 H       232 GLU   -0.5100
   3686 N         -32.5030   -3.7950  -40.1440 N.am    233 ALA   -0.4700
   3687 CA        -32.7630   -2.5270  -39.4670 C.3     233 ALA    0.3100
   3688 C         -32.8750   -2.7170  -37.9540 C.2     233 ALA    0.0700
   3689 O         -33.0840   -1.7580  -37.2100 O.2     233 ALA    0.0900
   3690 CB        -34.0120   -1.8510  -40.0350 C.3     233 ALA   -0.2700
   3691 HN        -33.2540   -4.4490  -40.1770 H       233 ALA    0.0900
   3692 HA        -31.8990   -1.8930  -39.6060 H       233 ALA    0.0900
   3693 HB1       -34.4510   -2.4760  -40.8420 H       233 ALA    0.0900
   3694 HB2       -33.7460   -0.8600  -40.4590 H       233 ALA    0.5100
   3695 HB3       -34.7700   -1.7230  -39.2330 H       233 ALA   -0.5100
   3696 N         -32.7220   -3.9690  -37.5120 N.am    234 ALA   -0.4700
   3697 CA        -32.8480   -4.3330  -36.0990 C.3     234 ALA    0.3100
   3698 C         -31.5300   -4.7990  -35.4830 C.2     234 ALA    0.0700
   3699 O         -31.3610   -4.7640  -34.2630 O.2     234 ALA    0.0900
   3700 CB        -33.9060   -5.4050  -35.9200 C.3     234 ALA   -0.2700
   3701 HN        -32.5140   -4.7200  -38.1320 H       234 ALA    0.0900
   3702 HA        -33.1160   -3.4440  -35.5470 H       234 ALA    0.0900
   3703 HB1       -33.8390   -6.1490  -36.7430 H       234 ALA    0.0900
   3704 HB2       -34.9170   -4.9460  -35.9390 H       234 ALA    0.5100
   3705 HB3       -33.7510   -5.9320  -34.9550 H       234 ALA   -0.5100
   3706 N         -30.6010   -5.2530  -36.3230 N.am    235 ALA   -0.4700
   3707 CA        -29.2770   -5.6470  -35.8580 C.3     235 ALA    0.3100
   3708 C         -28.5020   -4.4100  -35.4170 C.2     235 ALA    0.0700
   3709 O         -27.4310   -4.5060  -34.8180 O.2     235 ALA    0.0900
   3710 CB        -28.5240   -6.3940  -36.9520 C.3     235 ALA   -0.2700
   3711 HN        -30.7690   -5.3420  -37.3020 H       235 ALA    0.0900
   3712 HA        -29.4010   -6.2790  -34.9910 H       235 ALA    0.0900
   3713 HB1       -28.4060   -5.7440  -37.8470 H       235 ALA    0.0900
   3714 HB2       -29.0890   -7.3040  -37.2470 H       235 ALA    0.5100
   3715 HB3       -27.5140   -6.6830  -36.5880 H       235 ALA   -0.5100
   3716 N         -29.0660   -3.2440  -35.7280 N.am    236 GLN   -0.4700
   3717 CA        -28.4950   -1.9610  -35.3500 C.3     236 GLN    0.3100
   3718 C         -29.3260   -1.3120  -34.2460 C.2     236 GLN    0.0700
   3719 O         -28.9620   -0.2650  -33.7120 O.2     236 GLN    0.0900
   3720 CB        -28.4280   -1.0290  -36.5650 C.3     236 GLN   -0.1800
   3721 CG        -27.4060   -1.4470  -37.6100 C.3     236 GLN    0.0900
   3722 CD        -27.3450   -0.4860  -38.7840 C.2     236 GLN    0.0900
   3723 NE2       -27.4860   -1.0210  -39.9930 N.am    236 GLN   -0.1800
   3724 OE1       -27.1680    0.7200  -38.6080 O.2     236 GLN    0.0900
   3725 HN        -29.9190   -3.1980  -36.2440 H       236 GLN    0.0900
   3726 HA        -27.5060   -2.1370  -34.9540 H       236 GLN    0.5500
   3727 HB1       -28.1700   -0.0090  -36.2100 H       236 GLN   -0.5500
   3728 HB2       -29.4290   -1.0030  -37.0430 H       236 GLN   -0.6200
   3729 HG1       -27.6730   -2.4550  -37.9940 H       236 GLN    0.3200
   3730 HG2       -26.4020   -1.4910  -37.1380 H       236 GLN    0.3000
   3731 HE21      -27.4550   -0.4370  -40.8050 H       236 GLN    0.5100
   3732 HE22      -27.6230   -2.0060  -40.0910 H       236 GLN   -0.5100
   3733 N         -30.4500   -1.9470  -33.9180 N.am    237 GLN   -0.4700
   3734 CA        -31.3210   -1.4950  -32.8390 C.3     237 GLN    0.3100
   3735 C         -30.9880   -2.2510  -31.5660 C.2     237 GLN    0.0700
   3736 O         -31.6390   -2.0820  -30.5360 O.2     237 GLN    0.0900
   3737 CB        -32.7950   -1.7120  -33.1990 C.3     237 GLN   -0.1800
   3738 CG        -33.2920   -0.8460  -34.3430 C.3     237 GLN    0.0900
   3739 CD        -33.1340    0.6360  -34.0610 C.2     237 GLN    0.0900
   3740 NE2       -32.4320    1.3370  -34.9470 N.am    237 GLN   -0.1800
   3741 OE1       -33.6370    1.1450  -33.0620 O.2     237 GLN    0.0900
   3742 HN        -30.7500   -2.7660  -34.3990 H       237 GLN    0.0900
   3743 HA        -31.1290   -0.4460  -32.6720 H       237 GLN    0.5500
   3744 HB1       -33.4100   -1.4930  -32.3010 H       237 GLN   -0.5500
   3745 HB2       -32.9330   -2.7770  -33.4800 H       237 GLN   -0.6200
   3746 HG1       -34.3680   -1.0600  -34.5180 H       237 GLN    0.3200
   3747 HG2       -32.7180   -1.0940  -35.2610 H       237 GLN    0.3000
   3748 HE21      -32.2950    2.3190  -34.8130 H       237 GLN    0.5100
   3749 HE22      -32.0410    0.8830  -35.7480 H       237 GLN   -0.5100
   3750 N         -29.9670   -3.1020  -31.6630 N.am    238 GLN   -0.4700
   3751 CA        -29.4820   -3.8930  -30.5380 C.3     238 GLN    0.3100
   3752 C         -30.5980   -4.6100  -29.7820 C.2     238 GLN    0.0700
   3753 O         -30.5220   -4.7880  -28.5650 O.2     238 GLN    0.0900
   3754 CB        -28.6610   -3.0220  -29.5790 C.3     238 GLN   -0.1800
   3755 CG        -27.4320   -2.3880  -30.2180 C.3     238 GLN    0.0900
   3756 CD        -26.6320   -1.5470  -29.2400 C.2     238 GLN    0.0900
   3757 NE2       -26.4480   -0.2710  -29.5730 N.am    238 GLN   -0.1800
   3758 OE1       -26.1770   -2.0360  -28.2040 O.2     238 GLN    0.0900
   3759 HN        -29.4810   -3.2380  -32.5230 H       238 GLN    0.0900
   3760 HA        -28.8730   -4.6940  -30.9300 H       238 GLN    0.5500
   3761 HB1       -28.3290   -3.6520  -28.7260 H       238 GLN   -0.5500
   3762 HB2       -29.3140   -2.2110  -29.1930 H       238 GLN   -0.6200
   3763 HG1       -27.7560   -1.7390  -31.0590 H       238 GLN    0.3200
   3764 HG2       -26.7740   -3.1920  -30.6110 H       238 GLN    0.3000
   3765 HE21      -25.9300    0.3340  -28.9690 H       238 GLN    0.5100
   3766 HE22      -26.8290    0.0820  -30.4280 H       238 GLN   -0.5100
   3767 N         -31.6380   -5.0230  -30.5050 N.am    239 GLU   -0.4700
   3768 CA        -32.7280   -5.7650  -29.8940 C.3     239 GLU    0.3100
   3769 C         -32.1650   -6.9720  -29.1550 C.2     239 GLU    0.0700
   3770 O         -31.7600   -7.9540  -29.7750 O.2     239 GLU    0.0900
   3771 CB        -33.7280   -6.2340  -30.9540 C.3     239 GLU   -0.1800
   3772 CG        -34.3780   -5.1180  -31.7570 C.3     239 GLU    0.0900
   3773 CD        -35.4120   -5.6400  -32.7390 C.2     239 GLU    0.0900
   3774 OE1       -35.0670   -6.5110  -33.5660 O.co2   239 GLU   -0.2800
   3775 OE2       -36.5720   -5.1720  -32.6790 O.co2   239 GLU    0.0900
   3776 HN        -31.7150   -4.8450  -31.4830 H       239 GLU    0.0900
   3777 HA        -33.2150   -5.1170  -29.1800 H       239 GLU    0.6200
   3778 HB1       -34.5310   -6.8090  -30.4450 H       239 GLU   -0.7600
   3779 HB2       -33.1970   -6.9070  -31.6600 H       239 GLU   -0.7600
   3780 HG1       -33.5930   -4.5760  -32.3250 H       239 GLU    0.5100
   3781 HG2       -34.8770   -4.4130  -31.0590 H       239 GLU   -0.5100
   3782 N         -32.1300   -6.8920  -27.8270 N.am    240 SER   -0.4700
   3783 CA        -31.6310   -7.9940  -27.0190 C.3     240 SER    0.3100
   3784 C         -32.3960   -9.2730  -27.3310 C.2     240 SER    0.0700
   3785 O         -33.6260   -9.2840  -27.3530 O.2     240 SER    0.0900
   3786 CB        -31.7450   -7.6670  -25.5290 C.3     240 SER    0.0500
   3787 OG        -33.1010   -7.5070  -25.1470 O.3     240 SER    0.0900
   3788 HN        -32.4400   -6.0840  -27.3320 H       240 SER    0.0900
   3789 HA        -30.5990   -8.1650  -27.2870 H       240 SER   -0.6600
   3790 HB1       -31.2020   -6.7230  -25.3120 H       240 SER    0.4300
   3791 HB2       -31.3030   -8.4940  -24.9320 H       240 SER    0.5100
   3792 HG1       -33.0840   -7.1520  -24.2540 H       240 SER   -0.5100
   3793 N         -31.6590  -10.3580  -27.5660 N.am    241 ALA   -0.4700
   3794 CA        -32.2620  -11.6410  -27.9070 C.3     241 ALA    0.3100
   3795 C         -33.3410  -12.0880  -26.9170 C.2     241 ALA    0.0700
   3796 O         -34.1510  -12.9610  -27.2320 O.2     241 ALA    0.0900
   3797 CB        -31.1830  -12.7150  -28.0450 C.3     241 ALA   -0.2700
   3798 HN        -30.6640  -10.3400  -27.5200 H       241 ALA    0.0900
   3799 HA        -32.7970  -11.5250  -28.8380 H       241 ALA    0.0900
   3800 HB1       -30.6290  -12.8240  -27.0870 H       241 ALA    0.0900
   3801 HB2       -30.4630  -12.4270  -28.8410 H       241 ALA    0.5100
   3802 HB3       -31.6500  -13.6900  -28.2970 H       241 ALA   -0.5100
   3803 N         -33.3500  -11.4940  -25.7220 N.am    242 THR   -0.4700
   3804 CA        -34.3110  -11.8660  -24.6820 C.3     242 THR    0.3100
   3805 C         -35.6940  -11.2680  -24.9280 C.2     242 THR    0.0700
   3806 O         -36.7150  -11.9040  -24.6580 O.2     242 THR    0.0900
   3807 CB        -33.8350  -11.4510  -23.2770 C.3     242 THR    0.1400
   3808 CG2       -34.9360  -11.6830  -22.2520 C.3     242 THR    0.0900
   3809 OG1       -32.6870  -12.2210  -22.9070 O.3     242 THR   -0.6600
   3810 HN        -32.7040  -10.7730  -25.4840 H       242 THR    0.4300
   3811 HA        -34.4430  -12.9360  -24.7250 H       242 THR   -0.2700
   3812 HB        -33.5620  -10.3730  -23.2740 H       242 THR    0.0900
   3813 HG1       -32.5350  -12.0390  -21.9760 H       242 THR    0.0900
   3814 HG21      -35.3400  -12.7130  -22.3530 H       242 THR    0.0900
   3815 HG22      -35.7630  -10.9600  -22.4150 H       242 THR    0.5100
   3816 HG23      -34.5280  -11.5620  -21.2260 H       242 THR   -0.5100
   3817 N         -35.7200  -10.0380  -25.4370 N.am    243 THR   -0.4700
   3818 CA        -36.9750   -9.3590  -25.7330 C.3     243 THR    0.3100
   3819 C         -37.5480   -9.8400  -27.0560 C.2     243 THR    0.0700
   3820 O         -38.7400  -10.1300  -27.1580 O.2     243 THR    0.0900
   3821 CB        -36.7910   -7.8300  -25.7830 C.3     243 THR    0.1400
   3822 CG2       -38.1110   -7.1340  -26.0920 C.3     243 THR    0.0900
   3823 OG1       -36.2990   -7.3650  -24.5200 O.3     243 THR   -0.6600
   3824 HN        -34.8870   -9.5300  -25.6380 H       243 THR    0.4300
   3825 HA        -37.6840   -9.6220  -24.9620 H       243 THR   -0.2700
   3826 HB        -36.0610   -7.5620  -26.5770 H       243 THR    0.0900
   3827 HG1       -36.2030   -6.4140  -24.6070 H       243 THR    0.0900
   3828 HG21      -38.9420   -7.6320  -25.5480 H       243 THR    0.0900
   3829 HG22      -38.3200   -7.1860  -27.1820 H       243 THR    0.5100
   3830 HG23      -38.0630   -6.0720  -25.7710 H       243 THR   -0.5100
   3831 N         -36.6880   -9.9260  -28.0700 N.am    244 GLN   -0.4700
   3832 CA        -37.0840  -10.4100  -29.3860 C.3     244 GLN    0.3100
   3833 C         -37.8480  -11.7230  -29.3180 C.2     244 GLN    0.0700
   3834 O         -38.7810  -11.9380  -30.0800 O.2     244 GLN    0.0900
   3835 CB        -35.8650  -10.5830  -30.2940 C.3     244 GLN   -0.1800
   3836 CG        -35.6140   -9.4250  -31.2290 C.3     244 GLN    0.0900
   3837 CD        -34.6160   -9.7780  -32.3080 C.2     244 GLN    0.0900
   3838 NE2       -33.5530   -8.9870  -32.4120 N.am    244 GLN   -0.1800
   3839 OE1       -34.7920  -10.7520  -33.0430 O.2     244 GLN    0.0900
   3840 HN        -35.7320   -9.6620  -27.9740 H       244 GLN    0.0900
   3841 HA        -37.7700   -9.6920  -29.8120 H       244 GLN    0.5500
   3842 HB1       -36.0110  -11.4990  -30.9040 H       244 GLN   -0.5500
   3843 HB2       -34.9680  -10.7160  -29.6530 H       244 GLN   -0.6200
   3844 HG1       -35.2200   -8.5650  -30.6460 H       244 GLN    0.3200
   3845 HG2       -36.5710   -9.1310  -31.7110 H       244 GLN    0.3000
   3846 HE21      -32.8590   -9.1710  -33.1070 H       244 GLN    0.5100
   3847 HE22      -33.4480   -8.2090  -31.7930 H       244 GLN   -0.5100
   3848 N         -37.4500  -12.6070  -28.4070 N.am    245 LYS   -0.4700
   3849 CA        -38.0950  -13.9080  -28.2930 C.3     245 LYS    0.3100
   3850 C         -39.5370  -13.7800  -27.7880 C.2     245 LYS    0.0700
   3851 O         -40.3780  -14.6410  -28.0550 O.2     245 LYS    0.0900
   3852 CB        -37.2820  -14.8430  -27.3900 C.3     245 LYS   -0.1800
   3853 CG        -37.5940  -16.3270  -27.5940 C.3     245 LYS    0.0900
   3854 CD        -36.7880  -17.2250  -26.6560 C.3     245 LYS    0.0900
   3855 CE        -35.2950  -17.1960  -26.9710 C.3     245 LYS   -0.1800
   3856 NZ        -34.9740  -17.7760  -28.3100 N.4     245 LYS    0.0900
   3857 HN        -36.7050  -12.4220  -27.7710 H       245 LYS    0.0900
   3858 HA        -38.1800  -14.3260  -29.2860 H       245 LYS   -0.1800
   3859 HB1       -37.4940  -14.5820  -26.3320 H       245 LYS    0.0900
   3860 HB2       -36.2030  -14.6790  -27.5930 H       245 LYS    0.0900
   3861 HG1       -37.3590  -16.6020  -28.6440 H       245 LYS    0.2100
   3862 HG2       -38.6760  -16.4960  -27.4120 H       245 LYS    0.0500
   3863 HD1       -37.1560  -18.2680  -26.7510 H       245 LYS    0.0500
   3864 HD2       -36.9420  -16.8830  -25.6110 H       245 LYS   -0.3000
   3865 HE1       -34.7440  -17.7900  -26.2100 H       245 LYS    0.3300
   3866 HE2       -34.9360  -16.1450  -26.9680 H       245 LYS    0.3300
   3867 HZ1       -35.4650  -17.2330  -29.0490 H       245 LYS    0.3300
   3868 HZ2       -35.2860  -18.7670  -28.3420 H       245 LYS    0.5100
   3869 HZ3       -33.9470  -17.7300  -28.4700 H       245 LYS   -0.5100
   3870 N         -39.8170  -12.7030  -27.0620 N.am    246 ALA   -0.4700
   3871 CA        -41.1590  -12.4440  -26.5480 C.3     246 ALA    0.3100
   3872 C         -41.9130  -11.4870  -27.4670 C.2     246 ALA    0.0700
   3873 O         -43.1440  -11.4540  -27.4870 O.2     246 ALA    0.0900
   3874 CB        -41.0890  -11.8810  -25.1320 C.3     246 ALA   -0.2700
   3875 HN        -39.1230  -12.0240  -26.8350 H       246 ALA    0.0900
   3876 HA        -41.7060  -13.3760  -26.5560 H       246 ALA    0.0900
   3877 HB1       -40.5180  -10.9290  -25.1280 H       246 ALA    0.0900
   3878 HB2       -40.5770  -12.6040  -24.4620 H       246 ALA    0.5100
   3879 HB3       -42.1140  -11.6820  -24.7530 H       246 ALA   -0.5100
   3880 N         -41.1550  -10.7010  -28.2250 N.am    247 GLU   -0.4700
   3881 CA        -41.7240   -9.7730  -29.1900 C.3     247 GLU    0.3100
   3882 C         -41.8840  -10.4640  -30.5350 C.2     247 GLU    0.0700
   3883 O         -42.4930   -9.9380  -31.4600 O.2     247 GLU    0.0900
   3884 CB        -40.8290   -8.5370  -29.3330 C.3     247 GLU   -0.1800
   3885 CG        -40.7740   -7.6510  -28.0940 C.3     247 GLU    0.0900
   3886 CD        -42.0080   -6.7710  -27.9210 C.2     247 GLU    0.0900
   3887 OE1       -43.1440   -7.2650  -28.1230 O.co2   247 GLU   -0.2800
   3888 OE2       -41.8350   -5.5810  -27.5670 O.co2   247 GLU    0.0900
   3889 HN        -40.1610  -10.7150  -28.1680 H       247 GLU    0.0900
   3890 HA        -42.7050   -9.4880  -28.8420 H       247 GLU    0.6200
   3891 HB1       -41.2080   -7.9290  -30.1810 H       247 GLU   -0.7600
   3892 HB2       -39.7990   -8.8770  -29.5660 H       247 GLU   -0.7600
   3893 HG1       -39.8830   -6.9930  -28.1660 H       247 GLU    0.5100
   3894 HG2       -40.6780   -8.2990  -27.1960 H       247 GLU   -0.5100
   3895 N         -41.3180  -11.6540  -30.6480 N.am    248 LYS   -0.4700
   3896 CA        -41.4640  -12.4240  -31.8590 C.3     248 LYS    0.3100
   3897 C         -42.6600  -13.3420  -31.6550 C.2     248 LYS    0.0700
   3898 O         -43.3550  -13.6890  -32.6080 O.2     248 LYS    0.0900
   3899 CB        -40.1900  -13.2240  -32.1370 C.3     248 LYS   -0.1800
   3900 CG        -40.0090  -13.6480  -33.5840 C.3     248 LYS    0.0900
   3901 CD        -38.8560  -14.6400  -33.7470 C.3     248 LYS    0.0900
   3902 CE        -37.4910  -13.9630  -33.6360 C.3     248 LYS   -0.1800
   3903 NZ        -37.1920  -13.4430  -32.2720 N.4     248 LYS    0.0900
   3904 HN        -40.7790  -12.0660  -29.9180 H       248 LYS    0.0900
   3905 HA        -41.6620  -11.7400  -32.6690 H       248 LYS   -0.1800
   3906 HB1       -40.2100  -14.1380  -31.5060 H       248 LYS    0.0900
   3907 HB2       -39.3180  -12.6020  -31.8450 H       248 LYS    0.0900
   3908 HG1       -39.8010  -12.7480  -34.2020 H       248 LYS    0.2100
   3909 HG2       -40.9470  -14.1220  -33.9430 H       248 LYS    0.0500
   3910 HD1       -38.9370  -15.1260  -34.7420 H       248 LYS    0.0500
   3911 HD2       -38.9370  -15.4180  -32.9590 H       248 LYS   -0.3000
   3912 HE1       -37.4520  -13.1010  -34.3340 H       248 LYS    0.3300
   3913 HE2       -36.6970  -14.6980  -33.8900 H       248 LYS    0.3300
   3914 HZ1       -37.0390  -14.2400  -31.6210 H       248 LYS    0.3300
   3915 HZ2       -37.9930  -12.8710  -31.9350 H       248 LYS    0.5100
   3916 HZ3       -36.3370  -12.8530  -32.3050 H       248 LYS   -0.5100
   3917 N         -42.9070  -13.7320  -30.4040 N.am    249 GLU   -0.4700
   3918 CA        -44.1070  -14.4950  -30.0960 C.3     249 GLU    0.3100
   3919 C         -45.2950  -13.6910  -30.5940 C.2     249 GLU    0.0700
   3920 O         -46.0920  -14.1650  -31.4050 O.2     249 GLU    0.0900
   3921 CB        -44.2580  -14.7650  -28.5880 C.3     249 GLU   -0.1800
   3922 CG        -45.5740  -15.5030  -28.2280 C.3     249 GLU    0.0900
   3923 CD        -45.9410  -15.4900  -26.7290 C.2     249 GLU    0.0900
   3924 OE1       -46.0090  -14.3910  -26.1290 O.co2   249 GLU   -0.2800
   3925 OE2       -46.2020  -16.5870  -26.1660 O.co2   249 GLU    0.0900
   3926 HN        -42.2990  -13.5230  -29.6430 H       249 GLU    0.0900
   3927 HA        -44.0470  -15.4300  -30.6330 H       249 GLU    0.6200
   3928 HB1       -44.2360  -13.7940  -28.0490 H       249 GLU   -0.7600
   3929 HB2       -43.3990  -15.3840  -28.2500 H       249 GLU   -0.7600
   3930 HG1       -45.4780  -16.5630  -28.5460 H       249 GLU    0.5100
   3931 HG2       -46.4060  -15.0270  -28.7870 H       249 GLU   -0.5100
   3932 N         -45.3720  -12.4490  -30.1140 N.am    250 VAL   -0.4700
   3933 CA        -46.4770  -11.5420  -30.4140 C.3     250 VAL    0.3100
   3934 C         -46.5610  -11.1920  -31.8910 C.2     250 VAL    0.0700
   3935 O         -47.6450  -11.1040  -32.4600 O.2     250 VAL    0.0900
   3936 CB        -46.3910  -10.2490  -29.5730 C.3     250 VAL   -0.0900
   3937 CG1       -47.5610   -9.3060  -29.8820 C.3     250 VAL    0.0900
   3938 CG2       -46.3580  -10.6020  -28.1020 C.3     250 VAL   -0.2700
   3939 HN        -44.6640  -12.0770  -29.5190 H       250 VAL    0.0900
   3940 HA        -47.3990  -12.0630  -30.2000 H       250 VAL    0.0900
   3941 HB        -45.4350   -9.7310  -29.7980 H       250 VAL    0.0900
   3942 HG11      -48.5230   -9.8590  -29.8270 H       250 VAL   -0.2700
   3943 HG12      -47.4500   -8.8890  -30.9060 H       250 VAL    0.0900
   3944 HG13      -47.5840   -8.4780  -29.1420 H       250 VAL    0.0900
   3945 HG21      -45.4750  -11.2380  -27.8810 H       250 VAL    0.0900
   3946 HG22      -47.2770  -11.1630  -27.8270 H       250 VAL    0.5100
   3947 HG23      -46.2890   -9.6760  -27.4920 H       250 VAL   -0.5100
   3948 N         -45.4130  -10.9890  -32.5240 N.am    251 THR   -0.4700
   3949 CA        -45.4220  -10.6600  -33.9340 C.3     251 THR    0.3100
   3950 C         -45.9390  -11.8410  -34.7350 C.2     251 THR    0.0700
   3951 O         -46.7290  -11.6760  -35.6620 O.2     251 THR    0.0900
   3952 CB        -44.0430  -10.2570  -34.4310 C.3     251 THR    0.1400
   3953 CG2       -44.1020   -9.9710  -35.9100 C.3     251 THR    0.0900
   3954 OG1       -43.6300   -9.0650  -33.7570 O.3     251 THR   -0.6600
   3955 HN        -44.5250  -11.0520  -32.0760 H       251 THR    0.4300
   3956 HA        -46.1190   -9.8490  -34.0780 H       251 THR   -0.2700
   3957 HB        -43.3110  -11.0660  -34.2210 H       251 THR    0.0900
   3958 HG1       -43.1650   -9.3550  -32.9690 H       251 THR    0.0900
   3959 HG21      -44.9400   -9.2750  -36.1320 H       251 THR    0.0900
   3960 HG22      -44.2660  -10.9150  -36.4720 H       251 THR    0.5100
   3961 HG23      -43.1520   -9.4980  -36.2420 H       251 THR   -0.5100
   3962 N         -45.5040  -13.0440  -34.3710 N.am    252 ARG   -0.4700
   3963 CA        -45.9630  -14.2350  -35.0610 C.3     252 ARG    0.3100
   3964 C         -47.4610  -14.3540  -34.9390 C.2     252 ARG    0.0700
   3965 O         -48.1570  -14.6950  -35.8940 O.2     252 ARG    0.0900
   3966 CB        -45.2950  -15.4850  -34.4960 C.3     252 ARG   -0.1800
   3967 CG        -44.1460  -15.9950  -35.3480 C.3     252 ARG    0.0900
   3968 CD        -43.3780  -17.1040  -34.6440 C.3     252 ARG    0.0900
   3969 NE        -42.8600  -16.6560  -33.3510 N.pl3   252 ARG   -0.1800
   3970 CZ        -41.9890  -17.3390  -32.6160 C.cat   252 ARG    0.0900
   3971 NH1       -41.5190  -18.5070  -33.0420 N.pl3   252 ARG    0.0900
   3972 NH2       -41.5840  -16.8460  -31.4520 N.pl3   252 ARG    0.2000
   3973 HN        -44.8590  -13.1810  -33.6240 H       252 ARG    0.0900
   3974 HA        -45.7230  -14.1240  -36.1080 H       252 ARG    0.0900
   3975 HB1       -46.0590  -16.2870  -34.4130 H       252 ARG   -0.7000
   3976 HB2       -44.9070  -15.2510  -33.4820 H       252 ARG    0.4400
   3977 HG1       -43.4530  -15.1550  -35.5650 H       252 ARG    0.6400
   3978 HG2       -44.5500  -16.3850  -36.3070 H       252 ARG   -0.8000
   3979 HD1       -42.5130  -17.4180  -35.2670 H       252 ARG    0.4600
   3980 HD2       -44.0500  -17.9700  -34.4590 H       252 ARG    0.4600
   3981 HE        -43.1820  -15.7780  -32.9980 H       252 ARG   -0.8000
   3982 HH11      -41.8200  -18.8770  -33.9210 H       252 ARG    0.4600
   3983 HH12      -40.8640  -19.0150  -32.4830 H       252 ARG    0.4600
   3984 HH21      -41.9330  -15.9650  -31.1320 H       252 ARG    0.5100
   3985 HH22      -40.9280  -17.3550  -30.8940 H       252 ARG   -0.5100
   3986 N         -47.9600  -14.0580  -33.7480 N.am    253 MET   -0.4700
   3987 CA        -49.3780  -14.1750  -33.4990 C.3     253 MET    0.3100
   3988 C         -50.1870  -13.2310  -34.3690 C.2     253 MET    0.0700
   3989 O         -51.2230  -13.6120  -34.9190 O.2     253 MET    0.0900
   3990 CB        -49.6940  -13.9070  -32.0430 C.3     253 MET   -0.1800
   3991 CG        -51.1140  -14.2630  -31.7020 C.3     253 MET    0.0900
   3992 SD        -51.4980  -13.9320  -29.9770 S.3     253 MET    0.0900
   3993 CE        -52.7740  -12.6790  -30.0800 C.3     253 MET   -0.1400
   3994 HN        -47.3950  -13.7490  -32.9880 H       253 MET    0.0900
   3995 HA        -49.6830  -15.1750  -33.7710 H       253 MET    0.0900
   3996 HB1       -49.5300  -12.8310  -31.8300 H       253 MET   -0.0900
   3997 HB2       -49.0080  -14.5090  -31.4080 H       253 MET   -0.2200
   3998 HG1       -51.2700  -15.3410  -31.9180 H       253 MET    0.0900
   3999 HG2       -51.7920  -13.6750  -32.3550 H       253 MET    0.0900
   4000 HE1       -53.7640  -13.1290  -30.3030 H       253 MET    0.0900
   4001 HE2       -52.5360  -11.9560  -30.8900 H       253 MET    0.5100
   4002 HE3       -52.8530  -12.1320  -29.1170 H       253 MET   -0.5100
   4003 N         -49.7250  -11.9930  -34.5000 N.am    254 VAL   -0.4700
   4004 CA        -50.4740  -11.0350  -35.2940 C.3     254 VAL    0.3100
   4005 C         -50.5260  -11.5480  -36.7200 C.2     254 VAL    0.0700
   4006 O         -51.5830  -11.5650  -37.3510 O.2     254 VAL    0.0900
   4007 CB        -49.9030   -9.6000  -35.2130 C.3     254 VAL   -0.0900
   4008 CG1       -50.6510   -8.6840  -36.1620 C.3     254 VAL    0.0900
   4009 CG2       -50.0300   -9.0730  -33.7990 C.3     254 VAL   -0.2700
   4010 HN        -48.8800  -11.6760  -34.0770 H       254 VAL    0.0900
   4011 HA        -51.4920  -11.0420  -34.9340 H       254 VAL    0.0900
   4012 HB        -48.8260   -9.6140  -35.4840 H       254 VAL    0.0900
   4013 HG11      -51.7470   -8.7930  -36.0150 H       254 VAL   -0.2700
   4014 HG12      -50.4070   -8.9490  -37.2140 H       254 VAL    0.0900
   4015 HG13      -50.3700   -7.6260  -35.9690 H       254 VAL    0.0900
   4016 HG21      -49.3270   -9.6110  -33.1270 H       254 VAL    0.0900
   4017 HG22      -51.0650   -9.2290  -33.4280 H       254 VAL    0.5100
   4018 HG23      -49.7820   -7.9900  -33.7760 H       254 VAL   -0.5100
   4019 N         -49.3850  -12.0190  -37.2120 N.am    255 ILE   -0.4700
   4020 CA        -49.3380  -12.5570  -38.5620 C.3     255 ILE    0.3100
   4021 C         -50.3530  -13.6840  -38.7450 C.2     255 ILE    0.0700
   4022 O         -51.0850  -13.7010  -39.7300 O.2     255 ILE    0.0900
   4023 CB        -47.9270  -13.0130  -38.9630 C.3     255 ILE   -0.0900
   4024 CG1       -47.0000  -11.8010  -39.0780 C.3     255 ILE    0.0900
   4025 CG2       -47.9690  -13.7190  -40.3070 C.3     255 ILE   -0.2700
   4026 CD        -45.5280  -12.1470  -39.2890 C.3     255 ILE    0.0900
   4027 HN        -48.5330  -12.0260  -36.6940 H       255 ILE    0.0900
   4028 HA        -49.6780  -11.7830  -39.2330 H       255 ILE    0.0900
   4029 HB        -47.5300  -13.7060  -38.1920 H       255 ILE   -0.1800
   4030 HG11      -47.0870  -11.2050  -38.1450 H       255 ILE    0.0900
   4031 HG12      -47.3390  -11.1820  -39.9340 H       255 ILE    0.0900
   4032 HG21      -48.5220  -13.1000  -41.0470 H       255 ILE   -0.2700
   4033 HG22      -48.4860  -14.6960  -40.2060 H       255 ILE    0.0900
   4034 HG23      -46.9350  -13.8790  -40.6810 H       255 ILE    0.0900
   4035 HD1       -45.3770  -12.5700  -40.3060 H       255 ILE    0.0900
   4036 HD2       -45.2050  -12.9020  -38.5400 H       255 ILE    0.5100
   4037 HD3       -44.9060  -11.2330  -39.1890 H       255 ILE   -0.5100
   4038 N         -50.4100  -14.6140  -37.7930 N.am    256 ILE   -0.4700
   4039 CA        -51.4080  -15.6800  -37.8370 C.3     256 ILE    0.3100
   4040 C         -52.8390  -15.1530  -37.8350 C.2     256 ILE    0.0700
   4041 O         -53.6880  -15.6350  -38.5940 O.2     256 ILE    0.0900
   4042 CB        -51.2610  -16.6850  -36.6850 C.3     256 ILE   -0.0900
   4043 CG1       -49.9640  -17.4630  -36.8360 C.3     256 ILE    0.0900
   4044 CG2       -52.4300  -17.6700  -36.6880 C.3     256 ILE   -0.2700
   4045 CD        -49.8430  -18.1260  -38.1760 C.3     256 ILE    0.0900
   4046 HN        -49.7830  -14.6250  -37.0180 H       256 ILE    0.0900
   4047 HA        -51.2960  -16.1890  -38.7820 H       256 ILE    0.0900
   4048 HB        -51.2410  -16.1380  -35.7190 H       256 ILE   -0.1800
   4049 HG11      -49.9180  -18.2420  -36.0450 H       256 ILE    0.0900
   4050 HG12      -49.1100  -16.7650  -36.7030 H       256 ILE    0.0900
   4051 HG21      -52.6840  -17.9590  -37.7300 H       256 ILE   -0.2700
   4052 HG22      -53.3230  -17.1990  -36.2230 H       256 ILE    0.0900
   4053 HG23      -52.1550  -18.5860  -36.1230 H       256 ILE    0.0900
   4054 HD1       -49.6920  -17.3620  -38.9690 H       256 ILE    0.0900
   4055 HD2       -50.7720  -18.6920  -38.4030 H       256 ILE    0.5100
   4056 HD3       -48.9740  -18.8170  -38.1790 H       256 ILE   -0.5100
   4057 N         -53.1120  -14.1660  -36.9850 N.am    257 MET   -0.4700
   4058 CA        -54.4300  -13.5530  -36.9510 C.3     257 MET    0.3100
   4059 C         -54.8060  -12.9440  -38.2960 C.2     257 MET    0.0700
   4060 O         -55.9740  -12.9680  -38.7030 O.2     257 MET    0.0900
   4061 CB        -54.4820  -12.4820  -35.8830 C.3     257 MET   -0.1800
   4062 CG        -54.2970  -13.0240  -34.5200 C.3     257 MET    0.0900
   4063 SD        -54.2150  -11.6860  -33.3330 S.3     257 MET    0.0900
   4064 CE        -55.8820  -11.0170  -33.4320 C.3     257 MET   -0.1400
   4065 HN        -52.4360  -13.8080  -36.3450 H       257 MET    0.0900
   4066 HA        -55.1550  -14.3270  -36.7450 H       257 MET    0.0900
   4067 HB1       -55.4680  -11.9720  -35.9350 H       257 MET   -0.0900
   4068 HB2       -53.6820  -11.7370  -36.0830 H       257 MET   -0.2200
   4069 HG1       -53.3620  -13.6210  -34.4890 H       257 MET    0.0900
   4070 HG2       -55.1470  -13.6980  -34.2770 H       257 MET    0.0900
   4071 HE1       -56.6410  -11.7820  -33.1610 H       257 MET    0.0900
   4072 HE2       -56.0970  -10.6720  -34.4650 H       257 MET    0.5100
   4073 HE3       -55.9930  -10.1600  -32.7330 H       257 MET   -0.5100
   4074 N         -53.8030  -12.3960  -38.9790 N.am    258 VAL   -0.4700
   4075 CA        -54.0020  -11.7780  -40.2780 C.3     258 VAL    0.3100
   4076 C         -54.3050  -12.8290  -41.3250 C.2     258 VAL    0.0700
   4077 O         -55.1740  -12.6530  -42.1770 O.2     258 VAL    0.0900
   4078 CB        -52.7730  -10.9670  -40.7200 C.3     258 VAL   -0.0900
   4079 CG1       -52.9870  -10.4110  -42.1470 C.3     258 VAL    0.0900
   4080 CG2       -52.4740   -9.8480  -39.7040 C.3     258 VAL   -0.2700
   4081 HN        -52.8700  -12.3850  -38.6290 H       258 VAL    0.0900
   4082 HA        -54.8650  -11.1330  -40.2060 H       258 VAL    0.0900
   4083 HB        -51.8750  -11.6200  -40.7080 H       258 VAL    0.0900
   4084 HG11      -53.9720   -9.9000  -42.2140 H       258 VAL   -0.2700
   4085 HG12      -52.9680  -11.2430  -42.8840 H       258 VAL    0.0900
   4086 HG13      -52.1900   -9.6780  -42.3910 H       258 VAL    0.0900
   4087 HG21      -52.7950  -10.1600  -38.6880 H       258 VAL    0.0900
   4088 HG22      -53.0270   -8.9260  -39.9840 H       258 VAL    0.5100
   4089 HG23      -51.3830   -9.6390  -39.6830 H       258 VAL   -0.5100
   4090 N         -53.5760  -13.9390  -41.2540 N.am    259 ILE   -0.4700
   4091 CA        -53.7930  -15.0440  -42.1760 C.3     259 ILE    0.3100
   4092 C         -55.1630  -15.6770  -41.9460 C.2     259 ILE    0.0700
   4093 O         -55.8980  -15.9250  -42.8990 O.2     259 ILE    0.0900
   4094 CB        -52.6440  -16.0840  -42.1120 C.3     259 ILE   -0.0900
   4095 CG1       -51.3440  -15.4300  -42.5810 C.3     259 ILE    0.0900
   4096 CG2       -52.9510  -17.2910  -42.9700 C.3     259 ILE   -0.2700
   4097 CD        -50.1470  -16.3170  -42.5400 C.3     259 ILE    0.0900
   4098 HN        -52.8560  -14.0630  -40.5750 H       259 ILE    0.0900
   4099 HA        -53.8650  -14.6330  -43.1720 H       259 ILE    0.0900
   4100 HB        -52.5050  -16.4110  -41.0590 H       259 ILE   -0.1800
   4101 HG11      -51.1450  -14.5490  -41.9350 H       259 ILE    0.0900
   4102 HG12      -51.4860  -15.0860  -43.6270 H       259 ILE    0.0900
   4103 HG21      -53.0820  -16.9820  -44.0300 H       259 ILE   -0.2700
   4104 HG22      -53.8880  -17.7740  -42.6220 H       259 ILE    0.0900
   4105 HG23      -52.1110  -18.0180  -42.9150 H       259 ILE    0.0900
   4106 HD1       -50.2270  -17.1020  -43.3220 H       259 ILE    0.0900
   4107 HD2       -50.0760  -16.8110  -41.5480 H       259 ILE    0.5100
   4108 HD3       -49.2280  -15.7210  -42.7280 H       259 ILE   -0.5100
   4109 N         -55.5050  -15.9150  -40.6790 N.am    260 ALA   -0.4700
   4110 CA        -56.8040  -16.4800  -40.3120 C.3     260 ALA    0.3100
   4111 C         -57.9480  -15.6240  -40.8390 C.2     260 ALA    0.0700
   4112 O         -58.9560  -16.1400  -41.3120 O.2     260 ALA    0.0900
   4113 CB        -56.9250  -16.6670  -38.7780 C.3     260 ALA   -0.2700
   4114 HN        -54.8870  -15.7190  -39.9220 H       260 ALA    0.0900
   4115 HA        -56.9040  -17.4310  -40.8120 H       260 ALA    0.0900
   4116 HB1       -56.8140  -15.6880  -38.2640 H       260 ALA    0.0900
   4117 HB2       -56.1270  -17.3490  -38.4170 H       260 ALA    0.5100
   4118 HB3       -57.9220  -17.0880  -38.5260 H       260 ALA   -0.5100
   4119 N         -57.7920  -14.3050  -40.7620 N.am    261 PHE   -0.4700
   4120 CA        -58.8130  -13.4150  -41.3020 C.3     261 PHE    0.3100
   4121 C         -59.0240  -13.6100  -42.8080 C.2     261 PHE    0.0700
   4122 O         -60.1600  -13.6400  -43.2970 O.2     261 PHE    0.0900
   4123 CB        -58.4910  -11.9560  -40.9980 C.3     261 PHE   -0.1800
   4124 CG        -59.4800  -10.9860  -41.5910 C.ar    261 PHE    0.0900
   4125 CD1       -59.3920  -10.6120  -42.9380 C.ar    261 PHE    0.0900
   4126 CD2       -60.5000  -10.4470  -40.8120 C.ar    261 PHE    0.0000
   4127 CE1       -60.2970   -9.7110  -43.4950 C.ar    261 PHE   -0.1150
   4128 CE2       -61.4110   -9.5370  -41.3630 C.ar    261 PHE    0.1150
   4129 CZ        -61.3110   -9.1720  -42.7080 C.ar    261 PHE   -0.1150
   4130 HN        -56.9950  -13.8760  -40.3440 H       261 PHE    0.1150
   4131 HA        -59.7590  -13.6870  -40.8580 H       261 PHE   -0.1150
   4132 HB1       -57.4920  -11.7060  -41.4150 H       261 PHE    0.1150
   4133 HB2       -58.4960  -11.8000  -39.8980 H       261 PHE   -0.1150
   4134 HD1       -58.6090  -11.0280  -43.5540 H       261 PHE    0.1150
   4135 HD2       -60.5900  -10.7330  -39.7740 H       261 PHE   -0.1150
   4136 HE1       -60.2130   -9.4320  -44.5350 H       261 PHE    0.1150
   4137 HE2       -62.1930   -9.1170  -40.7470 H       261 PHE    0.5100
   4138 HZ        -62.0160   -8.4740  -43.1340 H       261 PHE   -0.5100
   4139 N         -57.9200  -13.7470  -43.5360 N.am    262 LEU   -0.4700
   4140 CA        -57.9710  -13.9480  -44.9750 C.3     262 LEU    0.3100
   4141 C         -58.6070  -15.2930  -45.3130 C.2     262 LEU    0.0700
   4142 O         -59.3630  -15.4200  -46.2810 O.2     262 LEU    0.0900
   4143 CB        -56.5720  -13.7950  -45.5950 C.3     262 LEU   -0.1800
   4144 CG        -56.0160  -12.3690  -45.4640 C.3     262 LEU    0.0900
   4145 CD1       -54.5780  -12.3000  -45.9100 C.3     262 LEU    0.0900
   4146 CD2       -56.8640  -11.3510  -46.2160 C.3     262 LEU   -0.0900
   4147 HN        -57.0100  -13.7190  -43.1290 H       262 LEU    0.0900
   4148 HA        -58.6470  -13.2150  -45.3900 H       262 LEU   -0.2700
   4149 HB1       -56.6270  -14.0600  -46.6730 H       262 LEU    0.0900
   4150 HB2       -55.8770  -14.4980  -45.0880 H       262 LEU    0.0900
   4151 HG        -56.0860  -12.0480  -44.4030 H       262 LEU    0.0900
   4152 HD11      -54.4930  -12.6090  -46.9740 H       262 LEU   -0.2700
   4153 HD12      -53.9560  -12.9820  -45.2910 H       262 LEU    0.0900
   4154 HD13      -54.2020  -11.2590  -45.8130 H       262 LEU    0.0900
   4155 HD21      -57.9010  -11.3490  -45.8200 H       262 LEU    0.0900
   4156 HD22      -56.8980  -11.6110  -47.2970 H       262 LEU    0.5100
   4157 HD23      -56.4340  -10.3340  -46.0900 H       262 LEU   -0.5100
   4158 N         -58.3140  -16.2960  -44.4890 N.am    263 ILE   -0.4700
   4159 CA        -58.8310  -17.6360  -44.7060 C.3     263 ILE    0.3100
   4160 C         -60.3330  -17.6080  -44.4970 C.2     263 ILE    0.0700
   4161 O         -61.1100  -18.2290  -45.2340 O.2     263 ILE    0.0900
   4162 CB        -58.1860  -18.6440  -43.7360 C.3     263 ILE   -0.0900
   4163 CG1       -56.7980  -19.0680  -44.2260 C.3     263 ILE    0.0900
   4164 CG2       -59.0780  -19.8690  -43.5360 C.3     263 ILE   -0.2700
   4165 CD        -56.0370  -19.8930  -43.2070 C.3     263 ILE    0.0900
   4166 HN        -57.7310  -16.1730  -43.6900 H       263 ILE    0.0900
   4167 HA        -58.6180  -17.9130  -45.7280 H       263 ILE    0.0900
   4168 HB        -58.0190  -18.1500  -42.7550 H       263 ILE   -0.1800
   4169 HG11      -56.2080  -18.1560  -44.4600 H       263 ILE    0.0900
   4170 HG12      -56.9160  -19.6670  -45.1540 H       263 ILE    0.0900
   4171 HG21      -59.3950  -20.2750  -44.5200 H       263 ILE   -0.2700
   4172 HG22      -59.9860  -19.5870  -42.9610 H       263 ILE    0.0900
   4173 HG23      -58.5190  -20.6590  -42.9890 H       263 ILE    0.0900
   4174 HD1       -56.5050  -20.8950  -43.1010 H       263 ILE    0.0900
   4175 HD2       -56.0580  -19.3860  -42.2190 H       263 ILE    0.5100
   4176 HD3       -54.9850  -20.0260  -43.5380 H       263 ILE   -0.5100
   4177 N         -60.7300  -16.8430  -43.4870 N.am    264 CYS   -0.4700
   4178 CA        -62.1080  -16.7450  -43.0800 C.3     264 CYS    0.3100
   4179 C         -62.9630  -15.9030  -44.0380 C.2     264 CYS    0.0700
   4180 O         -64.1030  -16.2730  -44.3490 O.2     264 CYS    0.0900
   4181 CB        -62.1610  -16.1730  -41.6680 C.3     264 CYS   -0.1100
   4182 SG        -63.8210  -15.9170  -41.0720 S.3     264 CYS    0.0900
   4183 HN        -60.0830  -16.2980  -42.9590 H       264 CYS    0.0900
   4184 HA        -62.5470  -17.7320  -43.1110 H       264 CYS   -0.2300
   4185 HB1       -61.6180  -15.2040  -41.6630 H       264 CYS    0.1600
   4186 HB2       -61.6320  -16.8730  -40.9880 H       264 CYS    0.5100
   4187 HG1       -64.0830  -14.9080  -41.8890 H       264 CYS   -0.5100
   4188 N         -62.4180  -14.7800  -44.5190 N.am    265 TRP   -0.4700
   4189 CA        -63.2340  -13.7980  -45.2450 C.3     265 TRP    0.3100
   4190 C         -63.0200  -13.7120  -46.7470 C.2     265 TRP    0.0700
   4191 O         -63.9200  -13.3060  -47.4660 O.2     265 TRP    0.0900
   4192 CB        -63.0860  -12.3870  -44.6540 C.3     265 TRP   -0.1800
   4193 CG        -63.7530  -12.2290  -43.3380 C.ar    265 TRP    0.0900
   4194 CD1       -63.1680  -12.3330  -42.1070 C.ar    265 TRP    0.0900
   4195 CD2       -65.1350  -11.9490  -43.1040 C.ar    265 TRP   -0.0300
   4196 CE2       -65.3140  -11.8920  -41.7060 C.ar    265 TRP   -0.1500
   4197 CE3       -66.2380  -11.7320  -43.9400 C.ar    265 TRP    0.2200
   4198 NE1       -64.0980  -12.1360  -41.1230 N.ar    265 TRP   -0.5100
   4199 CZ2       -66.5450  -11.6190  -41.1300 C.ar    265 TRP    0.3700
   4200 CZ3       -67.4580  -11.4670  -43.3630 C.ar    265 TRP    0.2400
   4201 CH2       -67.6040  -11.4140  -41.9720 C.ar    265 TRP    0.1100
   4202 HN        -61.4510  -14.5620  -44.4090 H       265 TRP   -0.2500
   4203 HA        -64.2630  -14.1180  -45.1870 H       265 TRP    0.1700
   4204 HB1       -63.5310  -11.6550  -45.3610 H       265 TRP   -0.2000
   4205 HB2       -62.0060  -12.1630  -44.5280 H       265 TRP    0.1400
   4206 HD1       -62.1220  -12.5410  -41.9350 H       265 TRP   -0.2700
   4207 HE1       -63.9240  -12.1640  -40.1640 H       265 TRP    0.1600
   4208 HE3       -66.1500  -11.7670  -45.0150 H       265 TRP   -0.1400
   4209 HZ2       -66.6810  -11.5640  -40.0600 H       265 TRP    0.1400
   4210 HZ3       -68.3180  -11.2980  -43.9940 H       265 TRP    0.5100
   4211 HH2       -68.5780  -11.2070  -41.5530 H       265 TRP   -0.5100
   4212 N         -61.8350  -14.0480  -47.2380 N.am    266 LEU   -0.4700
   4213 CA        -61.6240  -14.0520  -48.6870 C.3     266 LEU    0.3100
   4214 C         -62.7080  -14.8190  -49.4800 C.2     266 LEU    0.0700
   4215 O         -63.1970  -14.3270  -50.5070 O.2     266 LEU    0.0900
   4216 CB        -60.2390  -14.6110  -49.0160 C.3     266 LEU   -0.1800
   4217 CG        -59.1690  -13.6100  -49.4270 C.3     266 LEU    0.0900
   4218 CD1       -59.4500  -12.2480  -48.8300 C.3     266 LEU    0.0900
   4219 CD2       -57.7660  -14.1260  -49.0730 C.3     266 LEU   -0.0900
   4220 HN        -61.0600  -14.3020  -46.6650 H       266 LEU    0.0900
   4221 HA        -61.7170  -13.0380  -49.0450 H       266 LEU   -0.2700
   4222 HB1       -60.3580  -15.3360  -49.8470 H       266 LEU    0.0900
   4223 HB2       -59.8700  -15.1460  -48.1170 H       266 LEU    0.0900
   4224 HG        -59.1470  -13.5290  -50.5350 H       266 LEU    0.0900
   4225 HD11      -59.6430  -12.3420  -47.7390 H       266 LEU   -0.2700
   4226 HD12      -60.3460  -11.8010  -49.3110 H       266 LEU    0.0900
   4227 HD13      -58.5740  -11.5820  -48.9780 H       266 LEU    0.0900
   4228 HD21      -57.4240  -14.8560  -49.8380 H       266 LEU    0.0900
   4229 HD22      -57.7880  -14.6320  -48.0850 H       266 LEU    0.5100
   4230 HD23      -57.0490  -13.2780  -49.0440 H       266 LEU   -0.5100
   4231 N         -63.0930  -16.0260  -49.0170 N.am    267 PRO   -0.2900
   4232 CA        -64.1020  -16.7610  -49.7820 C.3     267 PRO    0.0000
   4233 C         -65.3840  -15.9460  -49.9450 C.2     267 PRO    0.0900
   4234 O         -65.9650  -15.9250  -51.0380 O.2     267 PRO    0.0900
   4235 CB        -64.3620  -18.0060  -48.9210 C.3     267 PRO    0.0200
   4236 CG        -63.1390  -18.1660  -48.1050 C.3     267 PRO    0.0900
   4237 CD        -62.6620  -16.7740  -47.8220 C.3     267 PRO   -0.1800
   4238 HA        -63.7430  -16.9690  -50.7770 H       267 PRO    0.0900
   4239 HB1       -64.5290  -18.8990  -49.5600 H       267 PRO    0.0900
   4240 HB2       -65.2520  -17.8570  -48.2720 H       267 PRO   -0.1800
   4241 HG1       -63.3690  -18.7010  -47.1590 H       267 PRO    0.0900
   4242 HG2       -62.3680  -18.7380  -48.6640 H       267 PRO    0.0900
   4243 HD1       -63.1420  -16.3520  -46.9130 H       267 PRO    0.5100
   4244 HD2       -61.5570  -16.7310  -47.7220 H       267 PRO   -0.5100
   4245 N         -65.8160  -15.2830  -48.8700 N.am    268 TYR   -0.4700
   4246 CA        -67.0090  -14.4420  -48.9090 C.3     268 TYR    0.3100
   4247 C         -66.8000  -13.2390  -49.8300 C.2     268 TYR    0.0700
   4248 O         -67.6310  -12.9320  -50.6860 O.2     268 TYR    0.0900
   4249 CB        -67.3990  -13.9780  -47.5020 C.3     268 TYR   -0.1800
   4250 CG        -68.6410  -13.1240  -47.5000 C.ar    268 TYR    0.0900
   4251 CD1       -69.8880  -13.7070  -47.6280 C.ar    268 TYR    0.0900
   4252 CD2       -68.5680  -11.7350  -47.4060 C.ar    268 TYR    0.0000
   4253 CE1       -71.0390  -12.9450  -47.6420 C.ar    268 TYR   -0.1150
   4254 CE2       -69.7220  -10.9520  -47.4230 C.ar    268 TYR    0.1150
   4255 CZ        -70.9560  -11.5660  -47.5300 C.ar    268 TYR   -0.1150
   4256 OH        -72.1050  -10.8010  -47.5370 O.3     268 TYR    0.1150
   4257 HN        -65.3430  -15.3320  -47.9930 H       268 TYR    0.1100
   4258 HA        -67.8100  -15.0200  -49.3480 H       268 TYR   -0.5400
   4259 HB1       -66.5750  -13.3720  -47.0690 H       268 TYR    0.4300
   4260 HB2       -67.5990  -14.8630  -46.8620 H       268 TYR   -0.1150
   4261 HD1       -69.9640  -14.7790  -47.7190 H       268 TYR    0.1150
   4262 HD2       -67.6040  -11.2580  -47.3190 H       268 TYR   -0.1150
   4263 HE1       -72.0030  -13.4230  -47.7410 H       268 TYR    0.1150
   4264 HE2       -69.6530   -9.8770  -47.3520 H       268 TYR    0.5100
   4265 HH        -72.8390  -11.3690  -47.7840 H       268 TYR   -0.5100
   4266 N         -65.6680  -12.5740  -49.6230 N.am    269 ALA   -0.4700
   4267 CA        -65.1930  -11.4900  -50.4560 C.3     269 ALA    0.3100
   4268 C         -65.3030  -11.8210  -51.9360 C.2     269 ALA    0.0700
   4269 O         -65.9710  -11.1180  -52.6760 O.2     269 ALA    0.0900
   4270 CB        -63.7610  -11.1860  -50.1010 C.3     269 ALA   -0.2700
   4271 HN        -65.0750  -12.8010  -48.8550 H       269 ALA    0.0900
   4272 HA        -65.8200  -10.6270  -50.2840 H       269 ALA    0.0900
   4273 HB1       -63.1020  -12.0160  -50.4360 H       269 ALA    0.0900
   4274 HB2       -63.6590  -11.0740  -49.0000 H       269 ALA    0.5100
   4275 HB3       -63.4370  -10.2510  -50.6050 H       269 ALA   -0.5100
   4276 N         -64.6360  -12.8910  -52.3660 N.am    270 GLY   -0.4700
   4277 CA        -64.7010  -13.3380  -53.7430 C.3     270 GLY    0.3100
   4278 C         -66.0950  -13.5500  -54.3140 C.2     270 GLY   -0.0200
   4279 O         -66.4030  -13.0530  -55.3940 O.2     270 GLY    0.0900
   4280 HN        -64.0600  -13.4340  -51.7590 H       270 GLY    0.0900
   4281 HA1       -64.1690  -14.2760  -53.7970 H       270 GLY    0.5100
   4282 HA2       -64.2020  -12.5910  -54.3420 H       270 GLY   -0.5100
   4283 N         -66.9460  -14.3040  -53.6220 N.am    271 VAL   -0.4700
   4284 CA        -68.3040  -14.5150  -54.1240 C.3     271 VAL    0.3100
   4285 C         -69.0500  -13.1730  -54.2100 C.2     271 VAL    0.0700
   4286 O         -69.7450  -12.8820  -55.1860 O.2     271 VAL    0.0900
   4287 CB        -69.0940  -15.6030  -53.2920 C.3     271 VAL   -0.0900
   4288 CG1       -70.5930  -15.6560  -53.6750 C.3     271 VAL    0.0900
   4289 CG2       -68.4440  -16.9850  -53.4290 C.3     271 VAL   -0.2700
   4290 HN        -66.7070  -14.7430  -52.7610 H       271 VAL    0.0900
   4291 HA        -68.2250  -14.8280  -55.1550 H       271 VAL    0.0900
   4292 HB        -69.0070  -15.3630  -52.2120 H       271 VAL    0.0900
   4293 HG11      -70.7030  -15.7270  -54.7790 H       271 VAL   -0.2700
   4294 HG12      -71.1050  -14.7340  -53.3260 H       271 VAL    0.0900
   4295 HG13      -71.0690  -16.5470  -53.2130 H       271 VAL    0.0900
   4296 HG21      -67.4690  -17.0020  -52.8970 H       271 VAL    0.0900
   4297 HG22      -68.2670  -17.2140  -54.5010 H       271 VAL    0.5100
   4298 HG23      -69.1050  -17.7590  -52.9840 H       271 VAL   -0.5100
   4299 N         -68.8840  -12.3370  -53.1960 N.am    272 ALA   -0.4700
   4300 CA        -69.5770  -11.0590  -53.1960 C.3     272 ALA    0.3100
   4301 C         -69.1710  -10.2390  -54.4020 C.2     272 ALA    0.0700
   4302 O         -70.0230   -9.7010  -55.0940 O.2     272 ALA    0.0900
   4303 CB        -69.3180  -10.2830  -51.9090 C.3     272 ALA   -0.2700
   4304 HN        -68.2990  -12.5390  -52.4140 H       272 ALA    0.0900
   4305 HA        -70.6320  -11.2550  -53.3050 H       272 ALA    0.0900
   4306 HB1       -68.2310  -10.0860  -51.7940 H       272 ALA    0.0900
   4307 HB2       -69.6670  -10.8720  -51.0350 H       272 ALA    0.5100
   4308 HB3       -69.8530   -9.3090  -51.9410 H       272 ALA   -0.5100
   4309 N         -67.8630  -10.1460  -54.6440 N.am    273 PHE   -0.4700
   4310 CA        -67.3080   -9.4160  -55.7790 C.3     273 PHE    0.3100
   4311 C         -67.7800  -10.0000  -57.1060 C.2     273 PHE    0.0700
   4312 O         -68.1180   -9.2810  -58.0480 O.2     273 PHE    0.0900
   4313 CB        -65.7800   -9.4210  -55.7330 C.3     273 PHE   -0.1800
   4314 CG        -65.1600   -8.5280  -56.7600 C.ar    273 PHE    0.0900
   4315 CD1       -65.0010   -7.1710  -56.5070 C.ar    273 PHE    0.0900
   4316 CD2       -64.7730   -9.0280  -58.0010 C.ar    273 PHE    0.0000
   4317 CE1       -64.4390   -6.3240  -57.4640 C.ar    273 PHE   -0.1150
   4318 CE2       -64.2120   -8.2000  -58.9640 C.ar    273 PHE    0.1150
   4319 CZ        -64.0430   -6.8450  -58.7020 C.ar    273 PHE   -0.1150
   4320 HN        -67.1940  -10.5810  -54.0470 H       273 PHE    0.1150
   4321 HA        -67.6790   -8.4020  -55.7380 H       273 PHE   -0.1150
   4322 HB1       -65.4090  -10.4510  -55.9210 H       273 PHE    0.1150
   4323 HB2       -65.4390   -9.0680  -54.7370 H       273 PHE   -0.1150
   4324 HD1       -65.3170   -6.7650  -55.5560 H       273 PHE    0.1150
   4325 HD2       -64.9100  -10.0780  -58.2170 H       273 PHE   -0.1150
   4326 HE1       -64.3110   -5.2730  -57.2510 H       273 PHE    0.1150
   4327 HE2       -63.9070   -8.6080  -59.9170 H       273 PHE    0.5100
   4328 HZ        -63.6090   -6.1980  -59.4500 H       273 PHE   -0.5100
   4329 N         -67.7970  -11.3190  -57.1810 N.am    274 TYR   -0.4700
   4330 CA        -68.3410  -11.9910  -58.3340 C.3     274 TYR    0.3100
   4331 C         -69.8030  -11.6090  -58.5590 C.2     274 TYR    0.0700
   4332 O         -70.1410  -11.0090  -59.5690 O.2     274 TYR    0.0900
   4333 CB        -68.2000  -13.5020  -58.1820 C.3     274 TYR   -0.1800
   4334 CG        -68.6770  -14.2070  -59.4050 C.ar    274 TYR    0.0900
   4335 CD1       -67.8460  -14.3450  -60.5010 C.ar    274 TYR    0.0900
   4336 CD2       -69.9750  -14.7010  -59.4850 C.ar    274 TYR    0.0000
   4337 CE1       -68.2860  -14.9770  -61.6490 C.ar    274 TYR   -0.1150
   4338 CE2       -70.4290  -15.3310  -60.6200 C.ar    274 TYR    0.1150
   4339 CZ        -69.5800  -15.4700  -61.7010 C.ar    274 TYR   -0.1150
   4340 OH        -70.0210  -16.1020  -62.8390 O.3     274 TYR    0.1150
   4341 HN        -67.4400  -11.9010  -56.4540 H       274 TYR    0.1100
   4342 HA        -67.8050  -11.6480  -59.2050 H       274 TYR   -0.5400
   4343 HB1       -68.8100  -13.8550  -57.3230 H       274 TYR    0.4300
   4344 HB2       -67.1320  -13.7690  -58.0280 H       274 TYR   -0.1150
   4345 HD1       -66.8410  -13.9530  -60.4610 H       274 TYR    0.1150
   4346 HD2       -70.6380  -14.5890  -58.6400 H       274 TYR   -0.1150
   4347 HE1       -67.6270  -15.0850  -62.4980 H       274 TYR    0.1150
   4348 HE2       -71.4380  -15.7110  -60.6670 H       274 TYR    0.5100
   4349 HH        -70.8680  -16.5100  -62.6430 H       274 TYR   -0.5100
   4350 N         -70.6770  -11.9540  -57.6240 N.am    275 ILE   -0.4700
   4351 CA        -72.0760  -11.5780  -57.7590 C.3     275 ILE    0.3100
   4352 C         -72.2070  -10.1240  -58.2160 C.2     275 ILE    0.0700
   4353 O         -72.9730   -9.8020  -59.1300 O.2     275 ILE    0.0900
   4354 CB        -72.8330  -11.7590  -56.4410 C.3     275 ILE   -0.0900
   4355 CG1       -72.8160  -13.2290  -56.0260 C.3     275 ILE    0.0900
   4356 CG2       -74.2550  -11.2340  -56.5670 C.3     275 ILE   -0.2700
   4357 CD        -73.4950  -13.4880  -54.7130 C.3     275 ILE    0.0900
   4358 HN        -70.4250  -12.4710  -56.8100 H       275 ILE    0.0900
   4359 HA        -72.5120  -12.1980  -58.5270 H       275 ILE    0.0900
   4360 HB        -72.3060  -11.2060  -55.6350 H       275 ILE   -0.1800
   4361 HG11      -71.7600  -13.5640  -55.9510 H       275 ILE    0.0900
   4362 HG12      -73.3270  -13.8250  -56.8120 H       275 ILE    0.0900
   4363 HG21      -74.7960  -11.7850  -57.3660 H       275 ILE   -0.2700
   4364 HG22      -74.2380  -10.1550  -56.8310 H       275 ILE    0.0900
   4365 HG23      -74.7970  -11.3770  -55.6080 H       275 ILE    0.0900
   4366 HD1       -74.5720  -13.7050  -54.8750 H       275 ILE    0.0900
   4367 HD2       -73.4080  -12.5940  -54.0590 H       275 ILE    0.5100
   4368 HD3       -73.0290  -14.3640  -54.2110 H       275 ILE   -0.5100
   4369 N         -71.4370   -9.2450  -57.5850 N.am    276 PHE   -0.4700
   4370 CA        -71.5180   -7.8230  -57.8810 C.3     276 PHE    0.3100
   4371 C         -71.2070   -7.5010  -59.3410 C.2     276 PHE    0.0700
   4372 O         -71.7970   -6.5940  -59.9280 O.2     276 PHE    0.0900
   4373 CB        -70.5990   -7.0320  -56.9580 C.3     276 PHE   -0.1800
   4374 CG        -70.7370   -5.5520  -57.1040 C.ar    276 PHE    0.0900
   4375 CD1       -71.9300   -4.9140  -56.7840 C.ar    276 PHE    0.0900
   4376 CD2       -69.6770   -4.7890  -57.5620 C.ar    276 PHE    0.0000
   4377 CE1       -72.0600   -3.5330  -56.9190 C.ar    276 PHE   -0.1150
   4378 CE2       -69.8010   -3.4200  -57.6920 C.ar    276 PHE    0.1150
   4379 CZ        -70.9990   -2.7910  -57.3690 C.ar    276 PHE   -0.1150
   4380 HN        -70.7770   -9.5160  -56.8880 H       276 PHE    0.1150
   4381 HA        -72.5430   -7.5110  -57.7480 H       276 PHE   -0.1150
   4382 HB1       -69.5420   -7.2890  -57.1840 H       276 PHE    0.1150
   4383 HB2       -70.8350   -7.2840  -55.9020 H       276 PHE   -0.1150
   4384 HD1       -72.7660   -5.4950  -56.4250 H       276 PHE    0.1150
   4385 HD2       -68.7450   -5.2680  -57.8230 H       276 PHE   -0.1150
   4386 HE1       -72.9940   -3.0490  -56.6710 H       276 PHE    0.1150
   4387 HE2       -68.9650   -2.8350  -58.0440 H       276 PHE    0.5100
   4388 HZ        -71.0930   -1.7200  -57.4730 H       276 PHE   -0.5100
   4389 N         -70.2860   -8.2530  -59.9330 N.am    277 THR   -0.4700
   4390 CA        -69.8830   -8.0180  -61.3110 C.3     277 THR    0.3100
   4391 C         -70.5560   -8.9950  -62.2760 C.2     277 THR    0.0700
   4392 O         -70.1520   -9.1380  -63.4340 O.2     277 THR    0.0900
   4393 CB        -68.3580   -8.1110  -61.4590 C.3     277 THR    0.1400
   4394 CG2       -67.6790   -6.9880  -60.6880 C.3     277 THR    0.0900
   4395 OG1       -67.9040   -9.3680  -60.9480 O.3     277 THR   -0.6600
   4396 HN        -69.8320   -9.0060  -59.4640 H       277 THR    0.4300
   4397 HA        -70.2270   -7.0350  -61.5950 H       277 THR   -0.2700
   4398 HB        -68.0770   -8.0330  -62.5320 H       277 THR    0.0900
   4399 HG1       -67.8690   -9.2670  -59.9930 H       277 THR    0.0900
   4400 HG21      -67.9360   -7.0560  -59.6090 H       277 THR    0.0900
   4401 HG22      -68.0220   -6.0040  -61.0720 H       277 THR    0.5100
   4402 HG23      -66.5760   -7.0670  -60.7950 H       277 THR   -0.5100
   4403 N         -71.5900   -9.6700  -61.7920 N.am    278 HSP   -0.4700
   4404 CA        -72.3080  -10.6350  -62.6030 C.3     278 HSP    0.3100
   4405 C         -73.7300  -10.6640  -62.1350 C.2     278 HSP    0.0700
   4406 O         -74.3390  -11.7260  -62.0840 O.2     278 HSP    0.0900
   4407 CB        -71.7060  -12.0380  -62.4680 C.3     278 HSP   -0.0500
   4408 CG        -70.3150  -12.1430  -63.0050 C.ar    278 HSP    0.0900
   4409 CD2       -69.8360  -12.6880  -64.1480 C.ar    278 HSP    0.0900
   4410 ND1       -69.2260  -11.6320  -62.3390 N.ar    278 HSP    0.1900
   4411 CE1       -68.1320  -11.8560  -63.0440 C.ar    278 HSP    0.1300
   4412 NE2       -68.4740  -12.4940  -64.1460 N.ar    278 HSP    0.1900
   4413 HN        -71.9180   -9.5470  -60.8580 H       278 HSP   -0.5100
   4414 HA        -72.2590  -10.3070  -63.6300 H       278 HSP    0.4400
   4415 HB1       -72.3480  -12.7570  -63.0210 H       278 HSP   -0.5100
   4416 HB2       -71.6870  -12.3180  -61.3930 H       278 HSP    0.4400
   4417 HD1       -69.2580  -11.1620  -61.4560 H       278 HSP    0.3200
   4418 HD2       -70.3500  -13.1940  -64.9560 H       278 HSP    0.1800
   4419 HE1       -67.1390  -11.5690  -62.7680 H       278 HSP    0.5100
   4420 HE2       -67.8450  -12.7890  -64.8650 H       278 HSP   -0.5100
   4421 N         -74.2580   -9.4950  -61.7730 N.am    279 GLN   -0.4700
   4422 CA        -75.6410   -9.4080  -61.3260 C.3     279 GLN    0.3100
   4423 C         -76.5860  -10.0020  -62.3600 C.2     279 GLN    0.0700
   4424 O         -76.4450   -9.7790  -63.5670 O.2     279 GLN    0.0900
   4425 CB        -76.0440   -7.9700  -61.0300 C.3     279 GLN   -0.1800
   4426 CG        -75.1240   -7.2730  -60.0710 C.3     279 GLN    0.0900
   4427 CD        -75.6640   -5.9340  -59.6710 C.2     279 GLN    0.0900
   4428 NE2       -75.5970   -5.6360  -58.3770 N.am    279 GLN   -0.1800
   4429 OE1       -76.1540   -5.1740  -60.5060 O.2     279 GLN    0.0900
   4430 HN        -73.7400   -8.6440  -61.7900 H       279 GLN    0.0900
   4431 HA        -75.7400  -10.0120  -60.4360 H       279 GLN    0.5500
   4432 HB1       -77.0670   -7.9700  -60.6000 H       279 GLN   -0.5500
   4433 HB2       -76.0540   -7.4020  -61.9840 H       279 GLN   -0.6200
   4434 HG1       -74.1330   -7.1310  -60.5500 H       279 GLN    0.3200
   4435 HG2       -75.0020   -7.8970  -59.1600 H       279 GLN    0.3000
   4436 HE21      -75.9420   -4.7570  -58.0480 H       279 GLN    0.5100
   4437 HE22      -75.2020   -6.2910  -57.7330 H       279 GLN   -0.5100
   4438 N         -77.5430  -10.7820  -61.8710 N.am    280 GLY   -0.4700
   4439 CA        -78.5210  -11.4120  -62.7300 C.3     280 GLY    0.3100
   4440 C         -78.0450  -12.7440  -63.2640 C.2     280 GLY   -0.0200
   4441 O         -78.8450  -13.5250  -63.7720 O.2     280 GLY    0.0900
   4442 HN        -77.6310  -10.9660  -60.8950 H       280 GLY    0.0900
   4443 HA1       -78.7150  -10.7480  -63.5590 H       280 GLY    0.5100
   4444 HA2       -79.4220  -11.5630  -62.1550 H       280 GLY   -0.5100
   4445 N         -76.7420  -13.0070  -63.1550 N.am    281 SER   -0.4700
   4446 CA        -76.1780  -14.2500  -63.6850 C.3     281 SER    0.3100
   4447 C         -76.7800  -15.4380  -62.9600 C.2     281 SER    0.0700
   4448 O         -77.3980  -15.2860  -61.9080 O.2     281 SER    0.0900
   4449 CB        -74.6490  -14.2790  -63.5940 C.3     281 SER    0.0500
   4450 OG        -74.2210  -14.2150  -62.2450 O.3     281 SER    0.0900
   4451 HN        -76.1030  -12.3810  -62.7150 H       281 SER    0.0900
   4452 HA        -76.4870  -14.3340  -64.7170 H       281 SER   -0.6600
   4453 HB1       -74.2260  -13.4110  -64.1420 H       281 SER    0.4300
   4454 HB2       -74.2670  -15.2220  -64.0430 H       281 SER    0.5100
   4455 HG1       -74.4220  -13.3250  -61.9460 H       281 SER   -0.5100
   4456 N         -76.6080  -16.6240  -63.5330 N.am    282 ASP   -0.4700
   4457 CA        -77.2400  -17.8240  -62.9980 C.3     282 ASP    0.3100
   4458 C         -76.4310  -18.4690  -61.8720 C.2     282 ASP    0.0700
   4459 O         -75.4820  -19.2090  -62.1250 O.2     282 ASP    0.0900
   4460 CB        -77.4550  -18.8510  -64.1190 C.3     282 ASP   -0.2800
   4461 CG        -78.6320  -19.7910  -63.8460 C.2     282 ASP    0.0900
   4462 OD1       -78.9680  -20.5980  -64.7430 O.co2   282 ASP    0.0900
   4463 OD2       -79.2260  -19.7270  -62.7440 O.co2   282 ASP    0.6200
   4464 HN        -76.0460  -16.7460  -64.3470 H       282 ASP   -0.7600
   4465 HA        -78.1850  -17.5420  -62.5590 H       282 ASP   -0.7600
   4466 HB1       -76.5350  -19.4630  -64.2300 H       282 ASP    0.5100
   4467 HB2       -77.6510  -18.3110  -65.0700 H       282 ASP   -0.5100
   4468 N         -76.8150  -18.2070  -60.6280 N.am    283 PHE   -0.4700
   4469 CA        -76.1710  -18.8550  -59.4990 C.3     283 PHE    0.3100
   4470 C         -77.1900  -19.2980  -58.4640 C.2     283 PHE    0.0700
   4471 O         -78.2240  -18.6560  -58.2890 O.2     283 PHE    0.0900
   4472 CB        -75.0910  -17.9580  -58.8740 C.3     283 PHE   -0.1800
   4473 CG        -75.5730  -16.5800  -58.4760 C.ar    283 PHE    0.0900
   4474 CD1       -76.2680  -16.3890  -57.2950 C.ar    283 PHE    0.0900
   4475 CD2       -75.2850  -15.4680  -59.2660 C.ar    283 PHE    0.0000
   4476 CE1       -76.6960  -15.1270  -56.9190 C.ar    283 PHE   -0.1150
   4477 CE2       -75.7080  -14.1950  -58.8980 C.ar    283 PHE    0.1150
   4478 CZ        -76.4150  -14.0230  -57.7220 C.ar    283 PHE   -0.1150
   4479 HN        -77.5490  -17.5670  -60.4160 H       283 PHE    0.1150
   4480 HA        -75.7290  -19.7750  -59.8540 H       283 PHE   -0.1150
   4481 HB1       -74.2680  -17.8160  -59.6060 H       283 PHE    0.1150
   4482 HB2       -74.7030  -18.4450  -57.9530 H       283 PHE   -0.1150
   4483 HD1       -76.4790  -17.2360  -56.6580 H       283 PHE    0.1150
   4484 HD2       -74.7240  -15.5980  -60.1790 H       283 PHE   -0.1150
   4485 HE1       -77.2480  -14.9960  -56.0000 H       283 PHE    0.1150
   4486 HE2       -75.4860  -13.3460  -59.5290 H       283 PHE    0.5100
   4487 HZ        -76.7480  -13.0380  -57.4280 H       283 PHE   -0.5100
   4488 N         -76.9010  -20.4040  -57.7810 N.am    284 GLY   -0.4700
   4489 CA        -77.8230  -20.9360  -56.7970 C.3     284 GLY    0.3100
   4490 C         -77.6500  -20.3880  -55.3940 C.2     284 GLY   -0.0200
   4491 O         -76.7480  -19.5890  -55.1230 O.2     284 GLY    0.0900
   4492 HN        -76.0510  -20.9070  -57.9130 H       284 GLY    0.0900
   4493 HA1       -77.6790  -22.0060  -56.7660 H       284 GLY    0.5100
   4494 HA2       -78.8230  -20.7060  -57.1340 H       284 GLY   -0.5100
   4495 N         -78.5170  -20.8290  -54.4720 N.am    285 PRO   -0.2900
   4496 CA        -78.4760  -20.3210  -53.0980 C.3     285 PRO    0.0000
   4497 C         -77.2860  -20.8840  -52.3390 C.2     285 PRO    0.0900
   4498 O         -76.9010  -20.3440  -51.3100 O.2     285 PRO    0.0900
   4499 CB        -79.7690  -20.8760  -52.4920 C.3     285 PRO    0.0200
   4500 CG        -79.9990  -22.1490  -53.2670 C.3     285 PRO    0.0900
   4501 CD        -79.6420  -21.7600  -54.6750 C.3     285 PRO   -0.1800
   4502 HA        -78.3980  -19.2460  -53.0940 H       285 PRO    0.0900
   4503 HB1       -80.6110  -20.1650  -52.6280 H       285 PRO    0.0900
   4504 HB2       -79.6450  -21.0840  -51.4070 H       285 PRO   -0.1800
   4505 HG1       -79.3450  -22.9670  -52.8980 H       285 PRO    0.0900
   4506 HG2       -81.0580  -22.4760  -53.1960 H       285 PRO    0.0900
   4507 HD1       -79.3150  -22.6360  -55.2730 H       285 PRO    0.5100
   4508 HD2       -80.4820  -21.2430  -55.1850 H       285 PRO   -0.5100
   4509 N         -76.7070  -21.9680  -52.8360 N.am    286 ILE   -0.4700
   4510 CA        -75.5690  -22.5780  -52.1630 C.3     286 ILE    0.3100
   4511 C         -74.2860  -21.7900  -52.4590 C.2     286 ILE    0.0700
   4512 O         -73.3000  -21.8700  -51.7190 O.2     286 ILE    0.0900
   4513 CB        -75.4560  -24.0850  -52.5200 C.3     286 ILE   -0.0900
   4514 CG1       -76.7030  -24.8140  -52.0370 C.3     286 ILE    0.0900
   4515 CG2       -74.2150  -24.7430  -51.8990 C.3     286 ILE   -0.2700
   4516 CD        -76.7290  -26.2760  -52.4270 C.3     286 ILE    0.0900
   4517 HN        -77.0180  -22.4070  -53.6760 H       286 ILE    0.0900
   4518 HA        -75.7050  -22.4550  -51.0990 H       286 ILE    0.0900
   4519 HB        -75.4040  -24.1890  -53.6250 H       286 ILE   -0.1800
   4520 HG11      -77.5970  -24.3150  -52.4690 H       286 ILE    0.0900
   4521 HG12      -76.7510  -24.7410  -50.9300 H       286 ILE    0.0900
   4522 HG21      -74.2530  -24.6600  -50.7920 H       286 ILE   -0.2700
   4523 HG22      -73.2960  -24.2340  -52.2620 H       286 ILE    0.0900
   4524 HG23      -74.1800  -25.8180  -52.1750 H       286 ILE    0.0900
   4525 HD1       -75.9610  -26.8380  -51.8530 H       286 ILE    0.0900
   4526 HD2       -76.5100  -26.3830  -53.5110 H       286 ILE    0.5100
   4527 HD3       -77.7270  -26.7100  -52.2030 H       286 ILE   -0.5100
   4528 N         -74.3200  -21.0040  -53.5320 N.am    287 PHE   -0.4700
   4529 CA        -73.1450  -20.2890  -53.9880 C.3     287 PHE    0.3100
   4530 C         -72.6260  -19.3620  -52.8930 C.2     287 PHE    0.0700
   4531 O         -71.4230  -19.2660  -52.6790 O.2     287 PHE    0.0900
   4532 CB        -73.4540  -19.5240  -55.2810 C.3     287 PHE   -0.1800
   4533 CG        -72.2610  -18.8320  -55.8820 C.ar    287 PHE    0.0900
   4534 CD1       -71.0340  -19.4670  -55.9490 C.ar    287 PHE    0.0900
   4535 CD2       -72.3740  -17.5480  -56.4120 C.ar    287 PHE    0.0000
   4536 CE1       -69.9280  -18.8330  -56.5120 C.ar    287 PHE   -0.1150
   4537 CE2       -71.2730  -16.9040  -56.9810 C.ar    287 PHE    0.1150
   4538 CZ        -70.0460  -17.5500  -57.0220 C.ar    287 PHE   -0.1150
   4539 HN        -75.1510  -20.8710  -54.0660 H       287 PHE    0.1150
   4540 HA        -72.3570  -21.0090  -54.1570 H       287 PHE   -0.1150
   4541 HB1       -74.2150  -18.7430  -55.0700 H       287 PHE    0.1150
   4542 HB2       -73.8390  -20.2350  -56.0430 H       287 PHE   -0.1150
   4543 HD1       -70.9320  -20.4680  -55.5600 H       287 PHE    0.1150
   4544 HD2       -73.3270  -17.0420  -56.3810 H       287 PHE   -0.1150
   4545 HE1       -68.9770  -19.3430  -56.5520 H       287 PHE    0.1150
   4546 HE2       -71.3770  -15.9090  -57.3880 H       287 PHE    0.5100
   4547 HZ        -69.1850  -17.0550  -57.4490 H       287 PHE   -0.5100
   4548 N         -73.5380  -18.7040  -52.1770 N.am    288 MET   -0.4700
   4549 CA        -73.1300  -17.7430  -51.1560 C.3     288 MET    0.3100
   4550 C         -73.3000  -18.2780  -49.7390 C.2     288 MET    0.0700
   4551 O         -72.6900  -17.7640  -48.8000 O.2     288 MET    0.0900
   4552 CB        -73.8710  -16.4070  -51.3170 C.3     288 MET   -0.1800
   4553 CG        -73.4270  -15.3080  -50.3420 C.3     288 MET    0.0900
   4554 SD        -71.6450  -14.9400  -50.2980 S.3     288 MET    0.0900
   4555 CE        -71.6710  -13.1760  -50.6930 C.3     288 MET   -0.1400
   4556 HN        -74.5180  -18.8360  -52.3020 H       288 MET    0.0900
   4557 HA        -72.0640  -17.5920  -51.2520 H       288 MET    0.0900
   4558 HB1       -74.9560  -16.5890  -51.1660 H       288 MET   -0.0900
   4559 HB2       -73.7070  -16.0400  -52.3530 H       288 MET   -0.2200
   4560 HG1       -73.7470  -15.6160  -49.3250 H       288 MET    0.0900
   4561 HG2       -73.9710  -14.3800  -50.6140 H       288 MET    0.0900
   4562 HE1       -72.2550  -12.6030  -49.9420 H       288 MET    0.0900
   4563 HE2       -72.1380  -13.0130  -51.6890 H       288 MET    0.5100
   4564 HE3       -70.6370  -12.7710  -50.7070 H       288 MET   -0.5100
   4565 N         -74.1270  -19.3120  -49.5830 N.am    289 THR   -0.4700
   4566 CA        -74.4190  -19.8490  -48.2620 C.3     289 THR    0.3100
   4567 C         -73.1590  -20.3610  -47.5850 C.2     289 THR    0.0700
   4568 O         -72.8820  -20.0170  -46.4300 O.2     289 THR    0.0900
   4569 CB        -75.4620  -20.9640  -48.3250 C.3     289 THR    0.1400
   4570 CG2       -75.7110  -21.5700  -46.9410 C.3     289 THR    0.0900
   4571 OG1       -76.6860  -20.4180  -48.8140 O.3     289 THR   -0.6600
   4572 HN        -74.5760  -19.7580  -50.3530 H       289 THR    0.4300
   4573 HA        -74.7800  -19.0370  -47.6480 H       289 THR   -0.2700
   4574 HB        -75.1200  -21.7680  -49.0110 H       289 THR    0.0900
   4575 HG1       -76.5900  -20.3620  -49.7670 H       289 THR    0.0900
   4576 HG21      -75.9030  -20.7640  -46.2000 H       289 THR    0.0900
   4577 HG22      -74.8190  -22.1460  -46.6150 H       289 THR    0.5100
   4578 HG23      -76.5970  -22.2400  -46.9750 H       289 THR   -0.5100
   4579 N         -72.3810  -21.1730  -48.3020 N.am    290 ILE   -0.4700
   4580 CA        -71.1720  -21.7340  -47.7060 C.3     290 ILE    0.3100
   4581 C         -70.1830  -20.6400  -47.2900 C.2     290 ILE    0.0700
   4582 O         -69.7780  -20.5780  -46.1370 O.2     290 ILE    0.0900
   4583 CB        -70.4800  -22.8150  -48.5950 C.3     290 ILE   -0.0900
   4584 CG1       -71.4870  -23.8350  -49.1200 C.3     290 ILE    0.0900
   4585 CG2       -69.4210  -23.5670  -47.8080 C.3     290 ILE   -0.2700
   4586 CD        -72.2180  -24.5840  -48.0180 C.3     290 ILE    0.0900
   4587 HN        -72.5820  -21.4260  -49.2460 H       290 ILE    0.0900
   4588 HA        -71.4530  -22.1700  -46.7590 H       290 ILE    0.0900
   4589 HB        -70.0050  -22.3210  -49.4690 H       290 ILE   -0.1800
   4590 HG11      -70.9480  -24.5720  -49.7530 H       290 ILE    0.0900
   4591 HG12      -72.2360  -23.3050  -49.7460 H       290 ILE    0.0900
   4592 HG21      -69.8440  -23.9230  -46.8430 H       290 ILE   -0.2700
   4593 HG22      -68.5620  -22.8970  -47.5930 H       290 ILE    0.0900
   4594 HG23      -69.0730  -24.4490  -48.3870 H       290 ILE    0.0900
   4595 HD1       -72.7790  -23.8700  -47.3780 H       290 ILE    0.0900
   4596 HD2       -71.4880  -25.1300  -47.3840 H       290 ILE    0.5100
   4597 HD3       -72.9380  -25.3030  -48.4630 H       290 ILE   -0.5100
   4598 N         -69.7910  -19.7590  -48.2140 N.am    291 PRO   -0.2900
   4599 CA        -68.8350  -18.7360  -47.7700 C.3     291 PRO    0.0000
   4600 C         -69.3520  -17.8310  -46.6320 C.2     291 PRO    0.0900
   4601 O         -68.5850  -17.5010  -45.7250 O.2     291 PRO    0.0900
   4602 CB        -68.5720  -17.9420  -49.0560 C.3     291 PRO    0.0200
   4603 CG        -68.8230  -18.9410  -50.1550 C.3     291 PRO    0.0900
   4604 CD        -70.0090  -19.7140  -49.6710 C.3     291 PRO   -0.1800
   4605 HA        -67.9630  -19.1960  -47.3340 H       291 PRO    0.0900
   4606 HB1       -67.5250  -17.5720  -49.0870 H       291 PRO    0.0900
   4607 HB2       -69.2620  -17.0770  -49.1380 H       291 PRO   -0.1800
   4608 HG1       -69.0460  -18.4280  -51.1150 H       291 PRO    0.0900
   4609 HG2       -67.9450  -19.6050  -50.2980 H       291 PRO    0.0900
   4610 HD1       -70.9620  -19.1930  -49.9020 H       291 PRO    0.5100
   4611 HD2       -70.0260  -20.7420  -50.0900 H       291 PRO   -0.5100
   4612 N         -70.6300  -17.4520  -46.6790 N.am    292 ALA   -0.4700
   4613 CA        -71.2210  -16.5710  -45.6840 C.3     292 ALA    0.3100
   4614 C         -71.1900  -17.1870  -44.2900 C.2     292 ALA    0.0700
   4615 O         -70.6920  -16.5740  -43.3380 O.2     292 ALA    0.0900
   4616 CB        -72.6380  -16.2030  -46.0710 C.3     292 ALA   -0.2700
   4617 HN        -71.2410  -17.7590  -47.4040 H       292 ALA    0.0900
   4618 HA        -70.6090  -15.6830  -45.6170 H       292 ALA    0.0900
   4619 HB1       -73.2620  -17.1190  -46.1470 H       292 ALA    0.0900
   4620 HB2       -72.6410  -15.6900  -47.0560 H       292 ALA    0.5100
   4621 HB3       -73.0800  -15.5360  -45.3000 H       292 ALA   -0.5100
   4622 N         -71.7170  -18.4060  -44.1690 N.am    293 PHE   -0.4700
   4623 CA        -71.7630  -19.1020  -42.8860 C.3     293 PHE    0.3100
   4624 C         -70.3700  -19.4690  -42.4250 C.2     293 PHE    0.0700
   4625 O         -70.0940  -19.5180  -41.2340 O.2     293 PHE    0.0900
   4626 CB        -72.6940  -20.3220  -42.9440 C.3     293 PHE   -0.1800
   4627 CG        -74.1290  -19.9540  -42.8590 C.ar    293 PHE    0.0900
   4628 CD1       -74.7560  -19.3270  -43.9270 C.ar    293 PHE    0.0900
   4629 CD2       -74.8380  -20.1540  -41.6840 C.ar    293 PHE    0.0000
   4630 CE1       -76.0730  -18.9370  -43.8390 C.ar    293 PHE   -0.1150
   4631 CE2       -76.1670  -19.7650  -41.5790 C.ar    293 PHE    0.1150
   4632 CZ        -76.7840  -19.1570  -42.6590 C.ar    293 PHE   -0.1150
   4633 HN        -72.1020  -18.8960  -44.9480 H       293 PHE    0.1150
   4634 HA        -72.1130  -18.4020  -42.1420 H       293 PHE   -0.1150
   4635 HB1       -72.4720  -20.9990  -42.0930 H       293 PHE    0.1150
   4636 HB2       -72.5450  -20.8570  -43.9070 H       293 PHE   -0.1150
   4637 HD1       -74.2040  -19.1420  -44.8350 H       293 PHE    0.1150
   4638 HD2       -74.3510  -20.6170  -40.8380 H       293 PHE   -0.1150
   4639 HE1       -76.5540  -18.4630  -44.6810 H       293 PHE    0.1150
   4640 HE2       -76.7150  -19.9370  -40.6650 H       293 PHE    0.5100
   4641 HZ        -77.8170  -18.8530  -42.5880 H       293 PHE   -0.5100
   4642 N         -69.4780  -19.7250  -43.3660 N.am    294 PHE   -0.4700
   4643 CA        -68.1170  -20.0270  -42.9880 C.3     294 PHE    0.3100
   4644 C         -67.4900  -18.8070  -42.3300 C.2     294 PHE    0.0700
   4645 O         -66.8310  -18.9040  -41.3020 O.2     294 PHE    0.0900
   4646 CB        -67.2900  -20.4430  -44.1970 C.3     294 PHE   -0.1800
   4647 CG        -65.8410  -20.6640  -43.8770 C.ar    294 PHE    0.0900
   4648 CD1       -65.4580  -21.6790  -43.0050 C.ar    294 PHE    0.0900
   4649 CD2       -64.8560  -19.8630  -44.4390 C.ar    294 PHE    0.0000
   4650 CE1       -64.1200  -21.9020  -42.6960 C.ar    294 PHE   -0.1150
   4651 CE2       -63.5130  -20.0810  -44.1400 C.ar    294 PHE    0.1150
   4652 CZ        -63.1460  -21.1030  -43.2650 C.ar    294 PHE   -0.1150
   4653 HN        -69.6930  -19.7230  -44.3390 H       294 PHE    0.1150
   4654 HA        -68.1440  -20.8250  -42.2620 H       294 PHE   -0.1150
   4655 HB1       -67.3410  -19.6470  -44.9700 H       294 PHE    0.1150
   4656 HB2       -67.6880  -21.3970  -44.6040 H       294 PHE   -0.1150
   4657 HD1       -66.2150  -22.3060  -42.5580 H       294 PHE    0.1150
   4658 HD2       -65.1340  -19.0650  -45.1120 H       294 PHE   -0.1150
   4659 HE1       -63.8450  -22.6940  -42.0150 H       294 PHE    0.1150
   4660 HE2       -62.7530  -19.4560  -44.5870 H       294 PHE    0.5100
   4661 HZ        -62.1040  -21.2700  -43.0330 H       294 PHE   -0.5100
   4662 N         -67.7120  -17.6470  -42.9340 N.am    295 ALA   -0.4700
   4663 CA        -67.1660  -16.3930  -42.4460 C.3     295 ALA    0.3100
   4664 C         -67.5710  -16.1160  -40.9990 C.2     295 ALA    0.0700
   4665 O         -66.8590  -15.4220  -40.2640 O.2     295 ALA    0.0900
   4666 CB        -67.6020  -15.2730  -43.3310 C.3     295 ALA   -0.2700
   4667 HN        -68.2690  -17.5840  -43.7580 H       295 ALA    0.0900
   4668 HA        -66.0880  -16.4740  -42.4390 H       295 ALA    0.0900
   4669 HB1       -68.7100  -15.2040  -43.3420 H       295 ALA    0.0900
   4670 HB2       -67.2470  -15.4510  -44.3690 H       295 ALA    0.5100
   4671 HB3       -67.1900  -14.3110  -42.9550 H       295 ALA   -0.5100
   4672 N         -68.7120  -16.6780  -40.5890 N.am    296 LYS   -0.4700
   4673 CA        -69.2370  -16.4250  -39.2590 C.3     296 LYS    0.3100
   4674 C         -68.4040  -17.0700  -38.1560 C.2     296 LYS    0.0700
   4675 O         -68.6620  -16.8310  -36.9710 O.2     296 LYS    0.0900
   4676 CB        -70.6780  -16.8890  -39.1510 C.3     296 LYS   -0.1800
   4677 CG        -71.5810  -16.2920  -40.1820 C.3     296 LYS    0.0900
   4678 CD        -73.0260  -16.6700  -39.9230 C.3     296 LYS    0.0900
   4679 CE        -73.8590  -16.4650  -41.1720 C.3     296 LYS   -0.1800
   4680 NZ        -74.0520  -15.0190  -41.5110 N.4     296 LYS    0.0900
   4681 HN        -69.2470  -17.2860  -41.1690 H       296 LYS    0.0900
   4682 HA        -69.1700  -15.3650  -39.0700 H       296 LYS   -0.1800
   4683 HB1       -71.0620  -16.6160  -38.1450 H       296 LYS    0.0900
   4684 HB2       -70.7030  -17.9940  -39.2580 H       296 LYS    0.0900
   4685 HG1       -71.2810  -16.6580  -41.1860 H       296 LYS    0.2100
   4686 HG2       -71.4810  -15.1860  -40.1580 H       296 LYS    0.0500
   4687 HD1       -73.4300  -16.0390  -39.1020 H       296 LYS    0.0500
   4688 HD2       -73.0790  -17.7360  -39.6150 H       296 LYS   -0.3000
   4689 HE1       -74.8670  -16.9090  -41.0220 H       296 LYS    0.3300
   4690 HE2       -73.3550  -16.9470  -42.0370 H       296 LYS    0.3300
   4691 HZ1       -73.1660  -14.5020  -41.3420 H       296 LYS    0.3300
   4692 HZ2       -74.8060  -14.6210  -40.9160 H       296 LYS    0.5100
   4693 HZ3       -74.3180  -14.9310  -42.5130 H       296 LYS   -0.5100
   4694 N         -67.4010  -17.8700  -38.5400 N.am    297 THR   -0.4700
   4695 CA        -66.4400  -18.4170  -37.5810 C.3     297 THR    0.3100
   4696 C         -65.5240  -17.2950  -37.0870 C.2     297 THR    0.0700
   4697 O         -64.6980  -17.4680  -36.1820 O.2     297 THR    0.0900
   4698 CB        -65.5550  -19.5300  -38.1870 C.3     297 THR    0.1400
   4699 CG2       -66.3820  -20.6610  -38.7910 C.3     297 THR    0.0900
   4700 OG1       -64.7170  -18.9680  -39.1930 O.3     297 THR   -0.6600
   4701 HN        -67.2640  -18.1290  -39.4940 H       297 THR    0.4300
   4702 HA        -67.0010  -18.8110  -36.7480 H       297 THR   -0.2700
   4703 HB        -64.9190  -19.9830  -37.3960 H       297 THR    0.0900
   4704 HG1       -65.2640  -18.8870  -39.9780 H       297 THR    0.0900
   4705 HG21      -67.1570  -20.2460  -39.4700 H       297 THR    0.0900
   4706 HG22      -66.8870  -21.2330  -37.9830 H       297 THR    0.5100
   4707 HG23      -65.7250  -21.3390  -39.3760 H       297 THR   -0.5100
   4708 N         -65.6790  -16.1280  -37.6970 N.am    298 SER   -0.4700
   4709 CA        -64.9250  -14.9520  -37.3020 C.3     298 SER    0.3100
   4710 C         -65.2520  -14.5410  -35.8670 C.2     298 SER    0.0700
   4711 O         -64.4740  -13.8440  -35.2050 O.2     298 SER    0.0900
   4712 CB        -65.2130  -13.7990  -38.2670 C.3     298 SER    0.0500
   4713 OG        -66.6060  -13.6780  -38.4860 O.3     298 SER    0.0900
   4714 HN        -66.3190  -16.0070  -38.4510 H       298 SER    0.0900
   4715 HA        -63.8750  -15.2020  -37.3150 H       298 SER   -0.6600
   4716 HB1       -64.7130  -13.9920  -39.2400 H       298 SER    0.4300
   4717 HB2       -64.8340  -12.8480  -37.8370 H       298 SER    0.5100
   4718 HG1       -66.8050  -14.2380  -39.2400 H       298 SER   -0.5100
   4719 N         -66.4140  -14.9900  -35.3970 N.am    299 ALA   -0.4700
   4720 CA        -66.8650  -14.7110  -34.0400 C.3     299 ALA    0.3100
   4721 C         -66.1220  -15.5480  -33.0170 C.2     299 ALA    0.0700
   4722 O         -66.2190  -15.2830  -31.8290 O.2     299 ALA    0.0900
   4723 CB        -68.3690  -14.9400  -33.9150 C.3     299 ALA   -0.2700
   4724 HN        -67.0300  -15.5390  -35.9560 H       299 ALA    0.0900
   4725 HA        -66.6220  -13.6840  -33.8110 H       299 ALA    0.0900
   4726 HB1       -68.5970  -16.0260  -33.9810 H       299 ALA    0.0900
   4727 HB2       -68.9010  -14.4150  -34.7370 H       299 ALA    0.5100
   4728 HB3       -68.7290  -14.5620  -32.9340 H       299 ALA   -0.5100
   4729 N         -65.3690  -16.5450  -33.4890 N.am    300 VAL   -0.4700
   4730 CA        -64.7510  -17.5550  -32.6210 C.3     300 VAL    0.3100
   4731 C         -63.2180  -17.7100  -32.7500 C.2     300 VAL    0.0700
   4732 O         -62.5330  -17.8620  -31.7460 O.2     300 VAL    0.0900
   4733 CB        -65.4510  -18.9260  -32.8060 C.3     300 VAL   -0.0900
   4734 CG1       -64.7240  -20.0250  -32.0630 C.3     300 VAL    0.0900
   4735 CG2       -66.9210  -18.8420  -32.3630 C.3     300 VAL   -0.2700
   4736 HN        -65.1930  -16.6480  -34.4650 H       300 VAL    0.0900
   4737 HA        -64.8420  -17.2200  -31.5990 H       300 VAL    0.0900
   4738 HB        -65.4800  -19.1770  -33.8880 H       300 VAL    0.0900
   4739 HG11      -64.0790  -19.5880  -31.2700 H       300 VAL   -0.2700
   4740 HG12      -64.0830  -20.5980  -32.7660 H       300 VAL    0.0900
   4741 HG13      -65.4580  -20.7090  -31.5850 H       300 VAL    0.0900
   4742 HG21      -67.4600  -18.0830  -32.9690 H       300 VAL    0.0900
   4743 HG22      -66.9770  -18.5470  -31.2930 H       300 VAL    0.5100
   4744 HG23      -67.4160  -19.8270  -32.5050 H       300 VAL   -0.5100
   4745 N         -62.6670  -17.6640  -33.9620 N.am    301 TYR   -0.4700
   4746 CA        -61.2650  -18.0470  -34.1400 C.3     301 TYR    0.3100
   4747 C         -60.2270  -17.1750  -33.4270 C.2     301 TYR    0.0700
   4748 O         -59.1590  -17.6680  -33.0720 O.2     301 TYR    0.0900
   4749 CB        -60.9010  -18.2200  -35.6250 C.3     301 TYR   -0.1800
   4750 CG        -60.8100  -16.9270  -36.4020 C.ar    301 TYR    0.0900
   4751 CD1       -59.7100  -16.0820  -36.2450 C.ar    301 TYR    0.0900
   4752 CD2       -61.8010  -16.5570  -37.3160 C.ar    301 TYR    0.0000
   4753 CE1       -59.6050  -14.8990  -36.9540 C.ar    301 TYR   -0.1150
   4754 CE2       -61.7000  -15.3700  -38.0400 C.ar    301 TYR    0.1150
   4755 CZ        -60.5920  -14.5420  -37.8510 C.ar    301 TYR   -0.1150
   4756 OH        -60.4400  -13.3480  -38.5320 O.3     301 TYR    0.1150
   4757 HN        -63.1660  -17.3760  -34.7770 H       301 TYR    0.1100
   4758 HA        -61.1080  -18.9740  -33.6100 H       301 TYR   -0.5400
   4759 HB1       -61.6770  -18.8430  -36.1190 H       301 TYR    0.4300
   4760 HB2       -59.9090  -18.7150  -35.7000 H       301 TYR   -0.1150
   4761 HD1       -58.9260  -16.3560  -35.5560 H       301 TYR    0.1150
   4762 HD2       -62.6560  -17.2000  -37.4630 H       301 TYR   -0.1150
   4763 HE1       -58.7510  -14.2560  -36.8070 H       301 TYR    0.1150
   4764 HE2       -62.4740  -15.0930  -38.7410 H       301 TYR    0.5100
   4765 HH        -59.5510  -13.0240  -38.3660 H       301 TYR   -0.5100
   4766 N         -60.5110  -15.8890  -33.2240 N.am    302 ASN   -0.4700
   4767 CA        -59.5230  -14.9870  -32.6230 C.3     302 ASN    0.3100
   4768 C         -59.1450  -15.2540  -31.1550 C.2     302 ASN    0.0700
   4769 O         -57.9600  -15.4020  -30.8280 O.2     302 ASN    0.0900
   4770 CB        -59.9420  -13.5270  -32.8040 C.3     302 ASN   -0.1800
   4771 CG        -59.5450  -12.9710  -34.1540 C.2     302 ASN    0.0900
   4772 ND2       -60.5350  -12.4750  -34.9080 N.am    302 ASN    0.0900
   4773 OD1       -58.3680  -12.9740  -34.5150 O.2     302 ASN    0.5500
   4774 HN        -61.3910  -15.4890  -33.4660 H       302 ASN   -0.5500
   4775 HA        -58.5720  -15.1660  -33.1030 H       302 ASN   -0.6200
   4776 HB1       -59.4600  -12.9120  -32.0130 H       302 ASN    0.3200
   4777 HB2       -61.0450  -13.4510  -32.7020 H       302 ASN    0.3000
   4778 HD21      -61.4760  -12.4860  -34.5700 H       302 ASN    0.5100
   4779 HD22      -60.3340  -12.0930  -35.8110 H       302 ASN   -0.5100
   4780 N         -60.1340  -15.3050  -30.2550 N.am    303 PRO   -0.2900
   4781 CA        -59.7870  -15.7030  -28.8850 C.3     303 PRO    0.0000
   4782 C         -59.0290  -17.0230  -28.8100 C.2     303 PRO    0.0900
   4783 O         -58.1530  -17.1440  -27.9680 O.2     303 PRO    0.0900
   4784 CB        -61.1460  -15.8260  -28.2020 C.3     303 PRO    0.0200
   4785 CG        -62.0240  -14.8760  -28.9690 C.3     303 PRO    0.0900
   4786 CD        -61.5640  -14.9770  -30.3940 C.3     303 PRO   -0.1800
   4787 HA        -59.1220  -14.9800  -28.4410 H       303 PRO    0.0900
   4788 HB1       -61.0810  -15.5320  -27.1330 H       303 PRO    0.0900
   4789 HB2       -61.5310  -16.8660  -28.2670 H       303 PRO   -0.1800
   4790 HG1       -63.0910  -15.1700  -28.8800 H       303 PRO    0.0900
   4791 HG2       -61.9040  -13.8390  -28.5900 H       303 PRO    0.0900
   4792 HD1       -62.0920  -15.7870  -30.9390 H       303 PRO    0.5100
   4793 HD2       -61.6860  -14.0140  -30.9330 H       303 PRO   -0.5100
   4794 N         -59.3650  -17.9820  -29.6740 N.am    304 VAL   -0.4700
   4795 CA        -58.6870  -19.2680  -29.7290 C.3     304 VAL    0.3100
   4796 C         -57.2300  -19.1360  -30.1620 C.2     304 VAL    0.0700
   4797 O         -56.3560  -19.7210  -29.5410 O.2     304 VAL    0.0900
   4798 CB        -59.4100  -20.2340  -30.6790 C.3     304 VAL   -0.0900
   4799 CG1       -58.7090  -21.5850  -30.7110 C.3     304 VAL    0.0900
   4800 CG2       -60.8660  -20.3970  -30.2640 C.3     304 VAL   -0.2700
   4801 HN        -60.1050  -17.8580  -30.3300 H       304 VAL    0.0900
   4802 HA        -58.6630  -19.6740  -28.7290 H       304 VAL    0.0900
   4803 HB        -59.4250  -19.8030  -31.7020 H       304 VAL    0.0900
   4804 HG11      -58.5350  -21.9500  -29.6770 H       304 VAL   -0.2700
   4805 HG12      -57.7280  -21.4880  -31.2230 H       304 VAL    0.0900
   4806 HG13      -59.3400  -22.3260  -31.2470 H       304 VAL    0.0900
   4807 HG21      -61.3830  -19.4140  -30.2940 H       304 VAL    0.0900
   4808 HG22      -60.9220  -20.7940  -29.2280 H       304 VAL    0.5100
   4809 HG23      -61.3830  -21.0910  -30.9600 H       304 VAL   -0.5100
   4810 N         -56.9590  -18.3750  -31.2260 N.am    305 ILE   -0.4700
   4811 CA        -55.5730  -18.1020  -31.6190 C.3     305 ILE    0.3100
   4812 C         -54.8180  -17.4750  -30.4500 C.2     305 ILE    0.0700
   4813 O         -53.6880  -17.8480  -30.1350 O.2     305 ILE    0.0900
   4814 CB        -55.4910  -17.1450  -32.8260 C.3     305 ILE   -0.0900
   4815 CG1       -56.0020  -17.8260  -34.1050 C.3     305 ILE    0.0900
   4816 CG2       -54.0570  -16.6210  -32.9990 C.3     305 ILE   -0.2700
   4817 CD        -56.1810  -16.8950  -35.2820 C.3     305 ILE    0.0900
   4818 HN        -57.6710  -17.9660  -31.7910 H       305 ILE    0.0900
   4819 HA        -55.1100  -19.0460  -31.8650 H       305 ILE    0.0900
   4820 HB        -56.1800  -16.2890  -32.6650 H       305 ILE   -0.1800
   4821 HG11      -56.9820  -18.2980  -33.8820 H       305 ILE    0.0900
   4822 HG12      -55.2780  -18.6170  -34.3930 H       305 ILE    0.0900
   4823 HG21      -53.3370  -17.4660  -32.9880 H       305 ILE   -0.2700
   4824 HG22      -53.8040  -15.9300  -32.1670 H       305 ILE    0.0900
   4825 HG23      -53.9630  -16.0870  -33.9700 H       305 ILE    0.0900
   4826 HD1       -55.1910  -16.5580  -35.6570 H       305 ILE    0.0900
   4827 HD2       -56.7650  -16.0020  -34.9720 H       305 ILE    0.5100
   4828 HD3       -56.7110  -17.4210  -36.1050 H       305 ILE   -0.5100
   4829 N         -55.4760  -16.5140  -29.8090 N.am    306 TYR   -0.4700
   4830 CA        -54.9750  -15.8310  -28.6200 C.3     306 TYR    0.3100
   4831 C         -54.5540  -16.7830  -27.5070 C.2     306 TYR    0.0700
   4832 O         -53.3990  -16.7930  -27.0610 O.2     306 TYR    0.0900
   4833 CB        -56.1030  -14.9460  -28.0870 C.3     306 TYR   -0.1800
   4834 CG        -55.7350  -13.8870  -27.0660 C.ar    306 TYR    0.0900
   4835 CD1       -54.4530  -13.3220  -27.0190 C.ar    306 TYR    0.0900
   4836 CD2       -56.7050  -13.4070  -26.1800 C.ar    306 TYR    0.0000
   4837 CE1       -54.1340  -12.3240  -26.0800 C.ar    306 TYR   -0.1150
   4838 CE2       -56.4120  -12.4160  -25.2520 C.ar    306 TYR    0.1150
   4839 CZ        -55.1250  -11.8760  -25.2000 C.ar    306 TYR   -0.1150
   4840 OH        -54.8520  -10.8960  -24.2640 O.3     306 TYR    0.1150
   4841 HN        -56.3710  -16.2070  -30.1240 H       306 TYR    0.1100
   4842 HA        -54.1140  -15.2400  -28.8930 H       306 TYR   -0.5400
   4843 HB1       -56.8590  -15.5970  -27.6020 H       306 TYR    0.4300
   4844 HB2       -56.5570  -14.4050  -28.9450 H       306 TYR   -0.1150
   4845 HD1       -53.6970  -13.6580  -27.7140 H       306 TYR    0.1150
   4846 HD2       -57.7040  -13.8170  -26.2190 H       306 TYR   -0.1150
   4847 HE1       -53.1380  -11.9090  -26.0390 H       306 TYR    0.1150
   4848 HE2       -57.1760  -12.0640  -24.5740 H       306 TYR    0.5100
   4849 HH        -55.5990  -10.8430  -23.6640 H       306 TYR   -0.5100
   4850 N         -55.5190  -17.5740  -27.0430 N.am    307 ILE   -0.4700
   4851 CA        -55.2630  -18.5490  -26.0010 C.3     307 ILE    0.3100
   4852 C         -54.0880  -19.4630  -26.3650 C.2     307 ILE    0.0700
   4853 O         -53.2240  -19.7350  -25.5280 O.2     307 ILE    0.0900
   4854 CB        -56.5230  -19.3770  -25.6760 C.3     307 ILE   -0.0900
   4855 CG1       -57.6330  -18.4620  -25.1210 C.3     307 ILE    0.0900
   4856 CG2       -56.1720  -20.5100  -24.7130 C.3     307 ILE   -0.2700
   4857 CD        -58.9850  -19.1370  -24.9500 C.3     307 ILE    0.0900
   4858 HN        -56.4530  -17.5330  -27.3890 H       307 ILE    0.0900
   4859 HA        -54.9340  -18.0140  -25.1220 H       307 ILE    0.0900
   4860 HB        -56.9390  -19.8030  -26.6140 H       307 ILE   -0.1800
   4861 HG11      -57.7570  -17.6050  -25.8150 H       307 ILE    0.0900
   4862 HG12      -57.3060  -18.0790  -24.1310 H       307 ILE    0.0900
   4863 HG21      -55.5990  -20.1110  -23.8470 H       307 ILE   -0.2700
   4864 HG22      -55.5480  -21.2680  -25.2320 H       307 ILE    0.0900
   4865 HG23      -57.1010  -20.9870  -24.3330 H       307 ILE    0.0900
   4866 HD1       -58.8990  -19.9910  -24.2450 H       307 ILE    0.0900
   4867 HD2       -59.3420  -19.5210  -25.9290 H       307 ILE    0.5100
   4868 HD3       -59.7200  -18.4120  -24.5410 H       307 ILE   -0.5100
   4869 N         -54.0420  -19.9060  -27.6260 N.am    308 MET   -0.4700
   4870 CA        -53.0360  -20.8580  -28.0830 C.3     308 MET    0.3100
   4871 C         -51.6650  -20.2630  -28.3780 C.2     308 MET    0.0700
   4872 O         -50.6910  -20.9970  -28.4530 O.2     308 MET    0.0900
   4873 CB        -53.5230  -21.6180  -29.3310 C.3     308 MET   -0.1800
   4874 CG        -54.6740  -22.6140  -29.0920 C.3     308 MET    0.0900
   4875 SD        -54.5140  -23.7580  -27.6750 S.3     308 MET    0.0900
   4876 CE        -53.2050  -24.8890  -28.1720 C.3     308 MET   -0.1400
   4877 HN        -54.6980  -19.6030  -28.3130 H       308 MET    0.0900
   4878 HA        -52.8410  -21.5500  -27.2780 H       308 MET    0.0900
   4879 HB1       -52.6620  -22.1810  -29.7490 H       308 MET   -0.0900
   4880 HB2       -53.8640  -20.8710  -30.0790 H       308 MET   -0.2200
   4881 HG1       -54.7810  -23.2200  -30.0150 H       308 MET    0.0900
   4882 HG2       -55.5990  -22.0180  -28.9530 H       308 MET    0.0900
   4883 HE1       -52.2530  -24.3470  -28.3630 H       308 MET    0.0900
   4884 HE2       -53.4900  -25.4210  -29.1040 H       308 MET    0.5100
   4885 HE3       -53.0190  -25.6360  -27.3710 H       308 MET   -0.5100
   4886 N         -51.5640  -18.9510  -28.5650 N.am    309 MET   -0.4700
   4887 CA        -50.2850  -18.3820  -28.9900 C.3     309 MET    0.3100
   4888 C         -49.6940  -17.3150  -28.0640 C.2     309 MET    0.0700
   4889 O         -48.5820  -16.8330  -28.2930 O.2     309 MET    0.0900
   4890 CB        -50.3820  -17.8370  -30.4170 C.3     309 MET   -0.1800
   4891 CG        -50.5290  -18.9030  -31.4810 C.3     309 MET    0.0900
   4892 SD        -50.3700  -18.1930  -33.1330 S.3     309 MET    0.0900
   4893 CE        -48.6130  -17.8560  -33.1810 C.3     309 MET   -0.1400
   4894 HN        -52.3230  -18.3180  -28.4300 H       309 MET    0.0900
   4895 HA        -49.5400  -19.1610  -28.9370 H       309 MET    0.0900
   4896 HB1       -49.4620  -17.2520  -30.6310 H       309 MET   -0.0900
   4897 HB2       -51.2600  -17.1590  -30.4750 H       309 MET   -0.2200
   4898 HG1       -51.5230  -19.3860  -31.3730 H       309 MET    0.0900
   4899 HG2       -49.7470  -19.6770  -31.3260 H       309 MET    0.0900
   4900 HE1       -48.0220  -18.7450  -32.8740 H       309 MET    0.0900
   4901 HE2       -48.3630  -17.0230  -32.4900 H       309 MET    0.5100
   4902 HE3       -48.3020  -17.5780  -34.2110 H       309 MET   -0.5100
   4903 N         -50.4350  -16.9480  -27.0240 N.am    310 ASN   -0.4700
   4904 CA        -49.9410  -15.9830  -26.0590 C.3     310 ASN    0.3100
   4905 C         -49.9080  -16.5810  -24.6550 C.2     310 ASN    0.0700
   4906 O         -50.9150  -16.5950  -23.9390 O.2     310 ASN    0.0900
   4907 CB        -50.7700  -14.7000  -26.1190 C.3     310 ASN   -0.1800
   4908 CG        -50.2590  -13.6250  -25.1780 C.2     310 ASN    0.0900
   4909 ND2       -49.6520  -12.5900  -25.7430 N.am    310 ASN    0.0900
   4910 OD1       -50.4360  -13.7060  -23.9610 O.2     310 ASN    0.5500
   4911 HN        -51.3490  -17.3120  -26.8600 H       310 ASN   -0.5500
   4912 HA        -48.9070  -15.7740  -26.2920 H       310 ASN   -0.6200
   4913 HB1       -51.8210  -14.9370  -25.8460 H       310 ASN    0.3200
   4914 HB2       -50.7430  -14.3010  -27.1550 H       310 ASN    0.3000
   4915 HD21      -49.2930  -11.8490  -25.1750 H       310 ASN    0.5100
   4916 HD22      -49.5540  -12.5510  -26.7380 H       310 ASN   -0.5100
   4917 N         -48.7280  -17.0820  -24.2840 N.am    311 LYS   -0.4700
   4918 CA        -48.5120  -17.8020  -23.0300 C.3     311 LYS    0.3100
   4919 C         -48.9930  -17.0310  -21.8060 C.2     311 LYS    0.0700
   4920 O         -49.5700  -17.6010  -20.8730 O.2     311 LYS    0.0900
   4921 CB        -47.0330  -18.1590  -22.8850 C.3     311 LYS   -0.1800
   4922 CG        -46.6980  -18.9310  -21.6300 C.3     311 LYS    0.0900
   4923 CD        -45.3360  -19.6060  -21.7700 C.3     311 LYS    0.0900
   4924 CE        -44.5830  -19.6270  -20.4430 C.3     311 LYS   -0.1800
   4925 NZ        -44.2150  -18.2500  -19.9760 N.4     311 LYS    0.0900
   4926 HN        -47.9220  -16.9840  -24.8610 H       311 LYS    0.0900
   4927 HA        -49.1170  -18.6960  -23.0450 H       311 LYS   -0.1800
   4928 HB1       -46.4450  -17.2170  -22.8850 H       311 LYS    0.0900
   4929 HB2       -46.7340  -18.7710  -23.7620 H       311 LYS    0.0900
   4930 HG1       -47.4760  -19.7040  -21.4520 H       311 LYS    0.2100
   4931 HG2       -46.6770  -18.2360  -20.7640 H       311 LYS    0.0500
   4932 HD1       -44.7330  -19.0540  -22.5220 H       311 LYS    0.0500
   4933 HD2       -45.4810  -20.6490  -22.1220 H       311 LYS   -0.3000
   4934 HE1       -43.6410  -20.2060  -20.5570 H       311 LYS    0.3300
   4935 HE2       -45.2220  -20.0880  -19.6590 H       311 LYS    0.3300
   4936 HZ1       -45.0780  -17.6850  -19.8480 H       311 LYS    0.3300
   4937 HZ2       -43.6050  -17.7950  -20.6850 H       311 LYS    0.5100
   4938 HZ3       -43.7060  -18.3160  -19.0720 H       311 LYS   -0.5100
   4939 N         -48.7680  -15.7230  -21.8150 N.am    312 GLN   -0.4700
   4940 CA        -49.1850  -14.9090  -20.6940 C.3     312 GLN    0.3100
   4941 C         -50.6960  -14.9150  -20.5610 C.2     312 GLN    0.0700
   4942 O         -51.2320  -15.0320  -19.4550 O.2     312 GLN    0.0900
   4943 CB        -48.6820  -13.4760  -20.8350 C.3     312 GLN   -0.1800
   4944 CG        -48.9240  -12.6550  -19.5770 C.3     312 GLN    0.0900
   4945 CD        -48.7780  -11.1650  -19.7990 C.2     312 GLN    0.0900
   4946 NE2       -47.8520  -10.7200  -20.4960 N.am    312 GLN   -0.1800
   4947 OE1       -49.6580  -10.3920  -19.2170 O.2     312 GLN    0.0900
   4948 HN        -48.3150  -15.2540  -22.5710 H       312 GLN    0.0900
   4949 HA        -48.7890  -15.3560  -19.7950 H       312 GLN    0.5500
   4950 HB1       -49.2060  -12.9930  -21.6880 H       312 GLN   -0.5500
   4951 HB2       -47.5920  -13.4960  -21.0480 H       312 GLN   -0.6200
   4952 HG1       -48.1950  -12.9660  -18.8000 H       312 GLN    0.3200
   4953 HG2       -49.9540  -12.8540  -19.2120 H       312 GLN    0.3000
   4954 HE21      -47.7620   -9.7340  -20.6380 H       312 GLN    0.5100
   4955 HE22      -47.1970  -11.3470  -20.9160 H       312 GLN   -0.5100
   4956 N         -51.3910  -14.7730  -21.6890 N.am    313 PHE   -0.4700
   4957 CA        -52.8320  -14.7840  -21.6280 C.3     313 PHE    0.3100
   4958 C         -53.3210  -16.1670  -21.2290 C.2     313 PHE    0.0700
   4959 O         -54.2370  -16.3150  -20.4110 O.2     313 PHE    0.0900
   4960 CB        -53.5100  -14.3260  -22.9150 C.3     313 PHE   -0.1800
   4961 CG        -54.9960  -14.2800  -22.7680 C.ar    313 PHE    0.0900
   4962 CD1       -55.5820  -13.2350  -22.0770 C.ar    313 PHE    0.0900
   4963 CD2       -55.7950  -15.3330  -23.2090 C.ar    313 PHE    0.0000
   4964 CE1       -56.9640  -13.1980  -21.8760 C.ar    313 PHE   -0.1150
   4965 CE2       -57.1720  -15.3050  -23.0120 C.ar    313 PHE    0.1150
   4966 CZ        -57.7600  -14.2350  -22.3510 C.ar    313 PHE   -0.1150
   4967 HN        -50.9670  -14.6580  -22.5850 H       313 PHE    0.1150
   4968 HA        -53.1210  -14.1330  -20.8180 H       313 PHE   -0.1150
   4969 HB1       -53.2730  -15.0330  -23.7370 H       313 PHE    0.1150
   4970 HB2       -53.1650  -13.3030  -23.1780 H       313 PHE   -0.1150
   4971 HD1       -54.9640  -12.4380  -21.6890 H       313 PHE    0.1150
   4972 HD2       -55.3430  -16.1770  -23.7070 H       313 PHE   -0.1150
   4973 HE1       -57.4130  -12.3650  -21.3530 H       313 PHE    0.1150
   4974 HE2       -57.7840  -16.1170  -23.3750 H       313 PHE    0.5100
   4975 HZ        -58.8300  -14.2070  -22.2050 H       313 PHE   -0.5100
   4976 N         -52.6990  -17.1880  -21.8010 N.am    314 ARG   -0.4700
   4977 CA        -53.0630  -18.5560  -21.4690 C.3     314 ARG    0.3100
   4978 C         -52.9540  -18.8570  -19.9640 C.2     314 ARG    0.0700
   4979 O         -53.9090  -19.3470  -19.3510 O.2     314 ARG    0.0900
   4980 CB        -52.2450  -19.5550  -22.2900 C.3     314 ARG   -0.1800
   4981 CG        -52.7910  -20.9600  -22.2040 C.3     314 ARG    0.0900
   4982 CD        -52.1810  -21.8470  -23.2580 C.3     314 ARG    0.0900
   4983 NE        -50.7220  -21.8820  -23.1570 N.pl3   314 ARG   -0.1800
   4984 CZ        -49.8940  -21.2380  -23.9750 C.cat   314 ARG    0.0900
   4985 NH1       -50.3590  -20.4930  -24.9650 N.pl3   314 ARG    0.0900
   4986 NH2       -48.5840  -21.3410  -23.7980 N.pl3   314 ARG    0.2000
   4987 HN        -51.9700  -17.0690  -22.4710 H       314 ARG    0.0900
   4988 HA        -54.1170  -18.6780  -21.6720 H       314 ARG    0.0900
   4989 HB1       -51.2000  -19.5540  -21.9170 H       314 ARG   -0.7000
   4990 HB2       -52.2500  -19.2340  -23.3520 H       314 ARG    0.4400
   4991 HG1       -53.8920  -20.9330  -22.3430 H       314 ARG    0.6400
   4992 HG2       -52.5660  -21.3780  -21.1990 H       314 ARG   -0.8000
   4993 HD1       -52.4420  -21.4630  -24.2680 H       314 ARG    0.4600
   4994 HD2       -52.5540  -22.8860  -23.1360 H       314 ARG    0.4600
   4995 HE        -50.3210  -22.4260  -22.4210 H       314 ARG   -0.8000
   4996 HH11      -51.3360  -20.2860  -25.0190 H       314 ARG    0.4600
   4997 HH12      -49.7340  -20.1380  -25.6610 H       314 ARG    0.4600
   4998 HH21      -48.2220  -21.9000  -23.0520 H       314 ARG    0.5100
   4999 HH22      -47.9570  -20.8600  -24.4110 H       314 ARG   -0.5100
   5000 N         -51.7970  -18.5490  -19.3740 N.am    315 ASN   -0.4700
   5001 CA        -51.5460  -18.7930  -17.9560 C.3     315 ASN    0.3100
   5002 C         -52.5280  -18.0510  -17.0640 C.2     315 ASN    0.0700
   5003 O         -52.9820  -18.5790  -16.0560 O.2     315 ASN    0.0900
   5004 CB        -50.1060  -18.4190  -17.5810 C.3     315 ASN   -0.1800
   5005 CG        -49.0760  -19.3150  -18.2580 C.2     315 ASN    0.0900
   5006 ND2       -47.9120  -18.9000  -18.4540 N.am    315 ASN    0.0900
   5007 OD1       -49.4720  -20.5200  -18.6240 O.2     315 ASN    0.5500
   5008 HN        -51.0450  -18.1340  -19.8800 H       315 ASN   -0.5500
   5009 HA        -51.7220  -19.8410  -17.7630 H       315 ASN   -0.6200
   5010 HB1       -49.9840  -18.5100  -16.4810 H       315 ASN    0.3200
   5011 HB2       -49.9150  -17.3680  -17.8850 H       315 ASN    0.3000
   5012 HD21      -47.6550  -17.9780  -18.1650 H       315 ASN    0.5100
   5013 HD22      -47.2390  -19.4920  -18.8980 H       315 ASN   -0.5100
   5014 N         -52.8560  -16.8190  -17.4360 N.am    316 CYS   -0.4700
   5015 CA        -53.8030  -16.0270  -16.6660 C.3     316 CYS    0.3100
   5016 C         -55.1480  -16.7030  -16.6970 C.2     316 CYS    0.0700
   5017 O         -55.8690  -16.7430  -15.7030 O.2     316 CYS    0.0900
   5018 CB        -53.9420  -14.6110  -17.2350 C.3     316 CYS   -0.1100
   5019 SG        -52.6380  -13.4440  -16.7690 S.3     316 CYS    0.0900
   5020 HN        -52.4750  -16.3860  -18.2480 H       316 CYS    0.0900
   5021 HA        -53.4480  -15.9840  -15.6470 H       316 CYS   -0.2300
   5022 HB1       -54.9180  -14.2050  -16.8960 H       316 CYS    0.1600
   5023 HB2       -53.9630  -14.6940  -18.3410 H       316 CYS    0.5100
   5024 HG1       -52.8650  -13.5320  -15.4670 H       316 CYS   -0.5100
   5025 N         -55.4850  -17.2330  -17.8670 N.am    317 MET   -0.4700
   5026 CA        -56.7390  -17.9390  -18.0500 C.3     317 MET    0.3100
   5027 C         -56.8300  -19.1600  -17.1390 C.2     317 MET    0.0700
   5028 O         -57.7970  -19.3070  -16.3970 O.2     317 MET    0.0900
   5029 CB        -56.8950  -18.3480  -19.5110 C.3     317 MET   -0.1800
   5030 CG        -58.2410  -18.9470  -19.8200 C.3     317 MET    0.0900
   5031 SD        -58.3070  -19.7200  -21.4460 S.3     317 MET    0.0900
   5032 CE        -57.7020  -21.3690  -21.0790 C.3     317 MET   -0.1400
   5033 HN        -54.8950  -17.1700  -18.6670 H       317 MET    0.0900
   5034 HA        -57.5430  -17.2810  -17.7540 H       317 MET    0.0900
   5035 HB1       -56.1090  -19.0920  -19.7560 H       317 MET   -0.0900
   5036 HB2       -56.7510  -17.4490  -20.1480 H       317 MET   -0.2200
   5037 HG1       -59.0050  -18.1440  -19.7640 H       317 MET    0.0900
   5038 HG2       -58.4750  -19.7050  -19.0430 H       317 MET    0.0900
   5039 HE1       -58.3510  -21.8800  -20.3360 H       317 MET    0.0900
   5040 HE2       -56.6750  -21.3160  -20.6590 H       317 MET    0.5100
   5041 HE3       -57.6850  -21.9860  -22.0020 H       317 MET   -0.5100
   5042 N         -55.8210  -20.0310  -17.1910 N.am    318 VAL   -0.4700
   5043 CA        -55.7730  -21.2240  -16.3470 C.3     318 VAL    0.3100
   5044 C         -55.8990  -20.8200  -14.8860 C.2     318 VAL    0.0700
   5045 O         -56.6110  -21.4530  -14.1070 O.2     318 VAL    0.0900
   5046 CB        -54.4570  -22.0230  -16.5310 C.3     318 VAL   -0.0900
   5047 CG1       -54.4290  -23.1870  -15.5770 C.3     318 VAL    0.0900
   5048 CG2       -54.2890  -22.5130  -17.9690 C.3     318 VAL   -0.2700
   5049 HN        -55.0510  -19.9070  -17.8120 H       318 VAL    0.0900
   5050 HA        -56.6180  -21.8420  -16.6080 H       318 VAL    0.0900
   5051 HB        -53.5890  -21.3600  -16.3330 H       318 VAL    0.0900
   5052 HG11      -55.2910  -23.8610  -15.7710 H       318 VAL   -0.2700
   5053 HG12      -54.4950  -22.8220  -14.5300 H       318 VAL    0.0900
   5054 HG13      -53.4910  -23.7660  -15.7120 H       318 VAL    0.0900
   5055 HG21      -54.2660  -21.6480  -18.6660 H       318 VAL    0.0900
   5056 HG22      -55.1410  -23.1690  -18.2460 H       318 VAL    0.5100
   5057 HG23      -53.3360  -23.0740  -18.0690 H       318 VAL   -0.5100
   5058 N         -55.2030  -19.7430  -14.5260 N.am    319 THR   -0.4700
   5059 CA        -55.2680  -19.1750  -13.1900 C.3     319 THR    0.3100
   5060 C         -56.6830  -18.7430  -12.8350 C.2     319 THR    0.0700
   5061 O         -57.2200  -19.1390  -11.8110 O.2     319 THR    0.0900
   5062 CB        -54.3370  -17.9660  -13.0640 C.3     319 THR    0.1400
   5063 CG2       -54.2630  -17.5090  -11.6310 C.3     319 THR    0.0900
   5064 OG1       -53.0230  -18.3230  -13.5010 O.3     319 THR   -0.6600
   5065 HN        -54.5990  -19.2740  -15.1650 H       319 THR    0.4300
   5066 HA        -54.9810  -19.9430  -12.4870 H       319 THR   -0.2700
   5067 HB        -54.7130  -17.1320  -13.6950 H       319 THR    0.0900
   5068 HG1       -53.0440  -18.2860  -14.4600 H       319 THR    0.0900
   5069 HG21      -54.0470  -18.3720  -10.9650 H       319 THR    0.0900
   5070 HG22      -55.2320  -17.0590  -11.3270 H       319 THR    0.5100
   5071 HG23      -53.4500  -16.7600  -11.5140 H       319 THR   -0.5100
   5072 N         -57.2990  -17.9300  -13.6840 N.am    320 THR   -0.4700
   5073 CA        -58.6860  -17.5510  -13.4690 C.3     320 THR    0.3100
   5074 C         -59.5930  -18.7630  -13.2670 C.2     320 THR    0.0700
   5075 O         -60.4170  -18.7920  -12.3500 O.2     320 THR    0.0900
   5076 CB        -59.2180  -16.7290  -14.6340 C.3     320 THR    0.1400
   5077 CG2       -60.6990  -16.4410  -14.4470 C.3     320 THR    0.0900
   5078 OG1       -58.5070  -15.4920  -14.6870 O.3     320 THR   -0.6600
   5079 HN        -56.8490  -17.5500  -14.4880 H       320 THR    0.4300
   5080 HA        -58.7360  -16.9790  -12.5540 H       320 THR   -0.2700
   5081 HB        -59.0680  -17.2770  -15.5880 H       320 THR    0.0900
   5082 HG1       -57.6720  -15.6850  -15.1180 H       320 THR    0.0900
   5083 HG21      -60.8840  -16.0360  -13.4290 H       320 THR    0.0900
   5084 HG22      -61.2840  -17.3780  -14.5680 H       320 THR    0.5100
   5085 HG23      -61.0360  -15.6910  -15.1940 H       320 THR   -0.5100
   5086 N         -59.4220  -19.7650  -14.1280 N.am    321 LEU   -0.4700
   5087 CA        -60.3010  -20.9210  -14.1520 C.3     321 LEU    0.3100
   5088 C         -60.0060  -21.8940  -13.0240 C.2     321 LEU    0.0700
   5089 O         -60.8610  -22.6830  -12.6450 O.2     321 LEU    0.0900
   5090 CB        -60.2020  -21.6370  -15.4980 C.3     321 LEU   -0.1800
   5091 CG        -60.8600  -20.9070  -16.6660 C.3     321 LEU    0.0900
   5092 CD1       -60.5500  -21.6220  -17.9670 C.3     321 LEU    0.0900
   5093 CD2       -62.3690  -20.7430  -16.4550 C.3     321 LEU   -0.0900
   5094 HN        -58.6810  -19.7670  -14.7950 H       321 LEU    0.0900
   5095 HA        -61.3120  -20.5790  -13.9820 H       321 LEU   -0.2700
   5096 HB1       -60.6820  -22.6330  -15.3970 H       321 LEU    0.0900
   5097 HB2       -59.1270  -21.7780  -15.7380 H       321 LEU    0.0900
   5098 HG        -60.4760  -19.8650  -16.7160 H       321 LEU    0.0900
   5099 HD11      -60.9350  -22.6640  -17.9320 H       321 LEU   -0.2700
   5100 HD12      -59.4510  -21.6560  -18.1270 H       321 LEU    0.0900
   5101 HD13      -61.0340  -21.0930  -18.8150 H       321 LEU    0.0900
   5102 HD21      -62.5630  -20.0120  -15.6400 H       321 LEU    0.0900
   5103 HD22      -62.8190  -21.7180  -16.1720 H       321 LEU    0.5100
   5104 HD23      -62.8430  -20.3690  -17.3870 H       321 LEU   -0.5100
   5105 N         -58.7960  -21.8460  -12.4790 N.am    322 CYS   -0.4700
   5106 CA        -58.4410  -22.7510  -11.3940 C.3     322 CYS    0.3100
   5107 C         -58.4070  -22.0460  -10.0410 C.2     322 CYS    0.0700
   5108 O         -58.2350  -22.6810   -8.9970 O.2     322 CYS    0.0900
   5109 CB        -57.1200  -23.4610  -11.6960 C.3     322 CYS   -0.1100
   5110 SG        -57.1590  -24.4190  -13.2420 S.3     322 CYS    0.0900
   5111 HN        -58.0930  -21.2060  -12.7790 H       322 CYS    0.0900
   5112 HA        -59.2370  -23.4730  -11.2860 H       322 CYS   -0.2300
   5113 HB1       -56.8870  -24.1410  -10.8500 H       322 CYS    0.1600
   5114 HB2       -56.3190  -22.6960  -11.7600 H       322 CYS    0.5100
   5115 HG1       -57.1980  -23.3590  -14.0340 H       322 CYS   -0.5100
   5116 N         -58.5910  -20.7290  -10.0810 N.am    323 CYS   -0.4700
   5117 CA        -58.6420  -19.8930   -8.8890 C.3     323 CYS    0.3100
   5118 C         -57.3080  -19.8890   -8.1560 C.2     323 CYS    0.0700
   5119 O         -56.9260  -20.8680   -7.5180 O.2     323 CYS    0.0900
   5120 CB        -59.7870  -20.3350   -7.9670 C.3     323 CYS   -0.1100
   5121 SG        -61.4730  -19.9510   -8.5990 S.3     323 CYS    0.0900
   5122 HN        -58.7040  -20.2450  -10.9450 H       323 CYS    0.0900
   5123 HA        -58.7870  -18.8700   -9.2020 H       323 CYS   -0.2300
   5124 HB1       -59.6480  -19.8360   -6.9850 H       323 CYS    0.1600
   5125 HB2       -59.7000  -21.4320   -7.8170 H       323 CYS    0.5100
   5126 HG1       -61.3460  -20.6680   -9.7060 H       323 CYS   -0.5100
   5127 N         -56.5840  -18.7790   -8.2720 N.am    324 GLY   -0.4700
   5128 CA        -55.3190  -18.6260   -7.5750 C.3     324 GLY    0.3100
   5129 C         -54.1520  -19.3020   -8.2680 C.2     324 GLY   -0.0200
   5130 O         -53.3370  -18.6370   -8.9100 O.2     324 GLY    0.0900
   5131 HN        -56.8730  -18.0100   -8.8350 H       324 GLY    0.0900
   5132 HA1       -55.4340  -19.0550   -6.5900 H       324 GLY    0.5100
   5133 HA2       -55.1140  -17.5690   -7.5000 H       324 GLY   -0.5100
   5134 N         -54.0560  -20.6220   -8.1240 N.am    325 LYS   -0.4700
   5135 CA        -52.9430  -21.3750   -8.6890 C.3     325 LYS    0.3100
   5136 C         -53.4090  -22.0550   -9.9620 C.2     325 LYS    0.0700
   5137 O         -54.5900  -22.3760  -10.1000 O.2     325 LYS    0.0900
   5138 CB        -52.4110  -22.4290   -7.7020 C.3     325 LYS   -0.1800
   5139 CG        -52.2510  -21.9540   -6.2590 C.3     325 LYS    0.0900
   5140 CD        -53.5920  -21.9280   -5.5230 C.3     325 LYS    0.0900
   5141 CE        -53.4200  -21.5660   -4.0550 C.3     325 LYS   -0.1800
   5142 NZ        -54.7040  -21.6270   -3.3040 N.4     325 LYS    0.0900
   5143 HN        -54.7380  -21.1530   -7.6270 H       325 LYS    0.0900
   5144 HA        -52.1610  -20.6720   -8.9360 H       325 LYS   -0.1800
   5145 HB1       -51.4190  -22.7700   -8.0650 H       325 LYS    0.0900
   5146 HB2       -53.1120  -23.2900   -7.7070 H       325 LYS    0.0900
   5147 HG1       -51.8190  -20.9310   -6.2590 H       325 LYS    0.2100
   5148 HG2       -51.5560  -22.6380   -5.7260 H       325 LYS    0.0500
   5149 HD1       -54.0650  -22.9310   -5.5960 H       325 LYS    0.0500
   5150 HD2       -54.2580  -21.1820   -6.0050 H       325 LYS   -0.3000
   5151 HE1       -53.0300  -20.5290   -3.9700 H       325 LYS    0.3300
   5152 HE2       -52.7160  -22.2790   -3.5740 H       325 LYS    0.3300
   5153 HZ1       -55.0900  -22.5910   -3.3540 H       325 LYS    0.3300
   5154 HZ2       -55.3820  -20.9600   -3.7240 H       325 LYS    0.5100
   5155 HZ3       -54.5370  -21.3710   -2.3100 H       325 LYS   -0.5100
   5156 N         -52.5040  -22.2240  -10.9380 N.am    326 ASN   -0.4700
   5157 CA        -52.8430  -22.7080  -12.2600 C.3     326 ASN    0.3100
   5158 CAT       -53.7220  -26.3890  -12.7170 C.3     326 ASN    0.0700
   5159 C         -52.6770  -24.2210  -12.3260 C.2     326 ASN    0.0900
   5160 O         -51.5960  -24.7590  -12.1070 O.2     326 ASN   -0.1800
   5161 CB        -52.0500  -21.9790  -13.3960 C.3     326 ASN    0.0900
   5162 CG        -50.7720  -21.3120  -12.8860 C.2     326 ASN    0.0900
   5163 ND2       -50.8340  -19.9930  -12.5900 N.am    326 ASN    0.5500
   5164 OD1       -49.7210  -21.9330  -12.7640 O.2     326 ASN   -0.5500
   5165 NT        -53.7720  -24.9500  -12.6200 N.pl3   326 ASN   -0.6200
   5166 HN        -51.5390  -22.0200  -10.7920 H       326 ASN    0.3200
   5167 HNT       -54.6610  -24.5290  -12.7840 H       326 ASN    0.3000
   5168 HA        -53.9030  -22.5560  -12.3980 H       326 ASN    0.5100
   5169 HB1       -52.7000  -21.1990  -13.8470 H       326 ASN   -0.5100
   5170 HB2       -51.7740  -22.7200  -14.1760 H       326 ASN   -0.4700
   5171 HD21      -51.6920  -19.4930  -12.7070 H       326 ASN    0.3100
   5172 HD22      -50.0220  -19.5170  -12.2530 H       326 ASN   -0.1100
   5173 HT1       -53.3920  -26.8150  -11.7450 H       326 ASN    0.0900
   5174 HT2       -52.9990  -26.6870  -13.5060 H       326 ASN    0.0900
   5175 HT3       -54.7320  -26.7840  -12.9580 H       326 ASN    0.0900
   5176 N         -48.8840  -15.4030  -12.6850 N.am    327 ASP   -0.2700
   5177 CA        -47.9500  -14.3210  -12.4220 C.3     327 ASP    0.0900
   5178 CAY       -50.4470  -16.7450  -13.8650 C.3     327 ASP    0.0900
   5179 C         -48.5140  -12.8860  -12.4130 C.2     327 ASP    0.0900
   5180 O         -48.0040  -12.0110  -13.1060 O.2     327 ASP    0.5100
   5181 CB        -46.6080  -14.5160  -13.2260 C.3     327 ASP   -0.5100
   5182 CG        -46.7240  -14.6600  -14.7440 C.2     327 ASP   -0.4700
   5183 OD1       -47.3810  -15.6090  -15.2420 O.co2   327 ASP    0.3100
   5184 OD2       -46.2030  -13.7650  -15.4630 O.co2   327 ASP    0.0700
   5185 CY        -49.8940  -15.4150  -13.5680 C.2     327 ASP    0.0900
   5186 OY        -50.3420  -14.4190  -14.1220 O.2     327 ASP   -0.2800
   5187 HN        -48.7200  -16.2070  -12.1230 H       327 ASP    0.0900
   5188 HA        -47.7510  -14.3060  -11.3610 H       327 ASP    0.0900
   5189 HB1       -46.1120  -15.4330  -12.8430 H       327 ASP    0.6200
   5190 HB2       -45.9590  -13.6380  -13.0240 H       327 ASP   -0.7600
   5191 HY1       -51.2620  -16.6490  -14.6130 H       327 ASP   -0.7600
   5192 HY2       -50.8600  -17.1950  -12.9370 H       327 ASP    0.5100
   5193 HY3       -49.6510  -17.3980  -14.2810 H       327 ASP   -0.5100
   5194 N         -49.5800  -12.6140  -11.6290 N.am    328 ASP   -0.4700
   5195 CA        -50.1850  -11.2980  -11.4730 C.3     328 ASP    0.3100
   5196 CAT       -50.9940   -9.5630   -8.1690 C.3     328 ASP    0.0700
   5197 C         -50.4700  -11.1270   -9.9860 C.2     328 ASP    0.0900
   5198 O         -50.4110  -12.0870   -9.2140 O.2     328 ASP   -0.2800
   5199 CB        -51.4810  -11.1140  -12.3380 C.3     328 ASP    0.0900
   5200 CG        -51.8740   -9.6510  -12.5720 C.2     328 ASP    0.0900
   5201 OD1       -51.2430   -8.7480  -11.9680 O.co2   328 ASP    0.6200
   5202 OD2       -52.8210   -9.4050  -13.3640 O.co2   328 ASP   -0.7600
   5203 NT        -50.7500   -9.8880   -9.5530 N.am    328 ASP   -0.7600
   5204 HN        -50.0180  -13.3360  -11.1000 H       328 ASP    0.5100
   5205 HNT       -50.8010   -9.1200  -10.1850 H       328 ASP   -0.5100
   5206 HA        -49.4460  -10.5660  -11.7630 H       328 ASP   -0.4700
   5207 HB1       -52.3260  -11.6200  -11.8240 H       328 ASP    0.3100
   5208 HB2       -51.3180  -11.5910  -13.3280 H       328 ASP   -0.1100
   5209 HT1       -50.1000   -9.8220   -7.5640 H       328 ASP    0.0900
   5210 HT2       -51.8640  -10.1430   -7.7940 H       328 ASP    0.0900
   5211 HT3       -51.1920   -8.4740   -8.0690 H       328 ASP    0.0900
@<TRIPOS>BOND
     1    1    2 1
     2    2   13 1
     3    2    6 1
     4    2    4 1
     5    4    5 2
     6    6   15 1
     7    6    7 1
     8    7   17 1
     9    7    8 1
    10    8    9 1
    11    9   18 1
    12    9   19 1
    13    9   20 1
    14    3   10 1
    15    3   21 1
    16    3   22 1
    17    3   23 1
    18   10    1 1
    19   10   11 2
    20   12    1 1
    21   14    6 1
    22   16    7 1
    23   24   25 1
    24   25   33 1
    25   25   28 1
    26   25   26 1
    27   26   27 2
    28   28   35 1
    29   28   29 1
    30   29   30 am
    31   29   31 2
    32   30   37 1
    33   30   36 1
    34   32   24 1
    35   34   28 1
    36    4   24 am
    37   38   39 1
    38   39   44 1
    39   39   40 1
    40   40   41 2
    41   42   38 1
    42   43   39 1
    43   26   38 am
    44   45   46 1
    45   46   49 1
    46   46   47 1
    47   46   53 1
    48   47   48 2
    49   49   50 1
    50   49   51 1
    51   49   54 1
    52   50   56 1
    53   50   57 1
    54   50   58 1
    55   51   55 1
    56   52   45 1
    57   40   45 am
    58   59   60 1
    59   60   69 1
    60   60   63 1
    61   60   61 1
    62   61   62 2
    63   63   64 1
    64   63   71 1
    65   64   73 1
    66   64   65 1
    67   65   66 2
    68   65   67 2
    69   68   59 1
    70   70   63 1
    71   72   64 1
    72   47   59 am
    73   74   75 1
    74   75   80 1
    75   75   76 1
    76   76   77 2
    77   78   74 1
    78   79   75 1
    79   61   74 am
    80   81   87 1
    81   81   82 1
    82   82   85 1
    83   82   88 1
    84   82   83 1
    85   83   84 2
    86   85   86 1
    87   85   90 1
    88   86   87 1
    89   86   92 1
    90   87   94 1
    91   89   85 1
    92   91   86 1
    93   93   87 1
    94   76   81 am
    95   95   96 1
    96   96  104 1
    97   96   99 1
    98   96   97 1
    99   97   98 2
   100   99  106 1
   101   99  100 1
   102  100  101 am
   103  100  102 2
   104  101  108 1
   105  101  107 1
   106  103   95 1
   107  105   99 1
   108   83   95 am
   109  109  110 1
   110  110  121 1
   111  110  113 1
   112  110  111 1
   113  111  112 2
   114  113  114 1
   115  113  123 1
   116  114  115 ar
   117  114  116 ar
   118  115  124 1
   119  115  117 ar
   120  116  118 ar
   121  116  125 1
   122  117  126 1
   123  117  119 ar
   124  118  119 ar
   125  118  127 1
   126  119  128 1
   127  120  109 1
   128  122  113 1
   129   97  109 am
   130  129  130 1
   131  130  142 1
   132  130  133 1
   133  130  131 1
   134  131  132 2
   135  133  144 1
   136  133  134 1
   137  134  135 ar
   138  134  136 ar
   139  135  145 1
   140  135  137 ar
   141  136  138 ar
   142  136  146 1
   143  137  147 1
   144  137  139 ar
   145  138  139 ar
   146  138  148 1
   147  139  140 1
   148  140  149 1
   149  141  129 1
   150  143  133 1
   151  111  129 am
   152  150  151 1
   153  151  158 1
   154  151  154 1
   155  151  152 1
   156  152  153 2
   157  154  159 1
   158  154  155 1
   159  154  156 1
   160  155  160 1
   161  155  161 1
   162  155  162 1
   163  156  163 1
   164  156  164 1
   165  156  165 1
   166  157  150 1
   167  131  150 am
   168  166  172 1
   169  166  167 1
   170  167  170 1
   171  167  173 1
   172  167  168 1
   173  168  169 2
   174  170  171 1
   175  170  175 1
   176  171  172 1
   177  171  177 1
   178  172  179 1
   179  174  170 1
   180  176  171 1
   181  178  172 1
   182  152  166 am
   183  180  181 1
   184  181  192 1
   185  181  184 1
   186  181  182 1
   187  182  183 2
   188  184  185 1
   189  184  194 1
   190  185  186 ar
   191  185  187 ar
   192  186  195 1
   193  186  188 ar
   194  187  189 ar
   195  187  196 1
   196  188  197 1
   197  188  190 ar
   198  189  190 ar
   199  189  198 1
   200  190  199 1
   201  191  180 1
   202  193  184 1
   203  168  180 am
   204  200  201 1
   205  201  202 1
   206  201  207 1
   207  201  204 1
   208  202  203 2
   209  204  209 1
   210  204  205 1
   211  206  200 1
   212  208  204 1
   213  210  205 1
   214  182  200 am
   215  211  212 1
   216  212  220 1
   217  212  215 1
   218  212  213 1
   219  213  214 2
   220  215  222 1
   221  215  216 1
   222  216  217 am
   223  216  218 2
   224  217  224 1
   225  217  223 1
   226  219  211 1
   227  221  215 1
   228  202  211 am
   229  225  226 1
   230  226  235 1
   231  226  229 1
   232  226  227 1
   233  227  228 2
   234  229  237 1
   235  229  230 1
   236  230  239 1
   237  230  231 1
   238  231  241 1
   239  231  232 1
   240  232  243 1
   241  232  233 1
   242  233  244 1
   243  233  245 1
   244  233  246 1
   245  234  225 1
   246  236  229 1
   247  238  230 1
   248  240  231 1
   249  242  232 1
   250  213  225 am
   251  247  248 1
   252  248  251 1
   253  248  249 1
   254  248  255 1
   255  249  250 2
   256  251  252 1
   257  251  253 1
   258  251  256 1
   259  252  258 1
   260  252  259 1
   261  252  260 1
   262  253  257 1
   263  254  247 1
   264  227  247 am
   265  261  262 1
   266  262  267 1
   267  262  263 1
   268  263  264 2
   269  265  261 1
   270  266  262 1
   271  249  261 am
   272  268  269 1
   273  269  276 1
   274  269  272 1
   275  269  270 1
   276  270  271 2
   277  272  277 1
   278  272  273 1
   279  272  274 1
   280  273  278 1
   281  273  279 1
   282  273  280 1
   283  274  281 1
   284  274  282 1
   285  274  283 1
   286  275  268 1
   287  263  268 am
   288  284  285 1
   289  285  292 1
   290  285  288 1
   291  285  286 1
   292  286  287 2
   293  288  293 1
   294  288  289 1
   295  288  290 1
   296  289  294 1
   297  289  295 1
   298  289  296 1
   299  290  297 1
   300  290  298 1
   301  290  299 1
   302  291  284 1
   303  270  284 am
   304  300  301 1
   305  301  302 1
   306  301  312 1
   307  301  304 1
   308  302  303 2
   309  304  314 1
   310  304  305 1
   311  305  316 1
   312  305  306 1
   313  306  318 1
   314  306  307 1
   315  307  319 1
   316  307  308 2
   317  308  309 2
   318  308  310 2
   319  309  320 1
   320  309  321 1
   321  310  323 1
   322  310  322 1
   323  311  300 1
   324  313  304 1
   325  315  305 1
   326  317  306 1
   327  286  300 am
   328  324  325 1
   329  325  326 1
   330  325  331 1
   331  325  328 1
   332  326  327 2
   333  328  333 1
   334  328  329 1
   335  330  324 1
   336  332  328 1
   337  334  329 1
   338  302  324 am
   339  335  341 1
   340  335  336 1
   341  336  339 1
   342  336  342 1
   343  336  337 1
   344  337  338 2
   345  339  340 1
   346  339  344 1
   347  340  341 1
   348  340  346 1
   349  341  348 1
   350  343  339 1
   351  345  340 1
   352  347  341 1
   353  326  335 am
   354  349  350 1
   355  350  361 1
   356  350  353 1
   357  350  351 1
   358  351  352 2
   359  353  354 1
   360  353  363 1
   361  354  355 ar
   362  354  356 ar
   363  355  364 1
   364  355  357 ar
   365  356  358 ar
   366  356  365 1
   367  357  366 1
   368  357  359 ar
   369  358  359 ar
   370  358  367 1
   371  359  368 1
   372  360  349 1
   373  362  353 1
   374  337  349 am
   375  369  370 1
   376  370  379 1
   377  370  373 1
   378  370  371 1
   379  371  372 2
   380  373  374 1
   381  373  381 1
   382  374  383 1
   383  374  375 1
   384  375  376 2
   385  375  377 2
   386  378  369 1
   387  380  373 1
   388  382  374 1
   389  351  369 am
   390  384  385 1
   391  385  390 1
   392  385  388 1
   393  385  386 1
   394  386  387 2
   395  388  391 1
   396  388  392 1
   397  388  393 1
   398  389  384 1
   399  371  384 am
   400  394  400 1
   401  394  395 1
   402  395  398 1
   403  395  401 1
   404  395  396 1
   405  396  397 2
   406  398  399 1
   407  398  403 1
   408  399  400 1
   409  399  405 1
   410  400  407 1
   411  402  398 1
   412  404  399 1
   413  406  400 1
   414  386  394 am
   415  408  409 1
   416  409  418 1
   417  409  412 1
   418  409  410 1
   419  410  411 2
   420  412  420 1
   421  412  413 1
   422  413  422 1
   423  413  414 1
   424  414  416 2
   425  414  415 am
   426  415  423 1
   427  415  424 1
   428  417  408 1
   429  419  412 1
   430  421  413 1
   431  396  408 am
   432  425  426 1
   433  426  438 1
   434  426  429 1
   435  426  427 1
   436  427  428 2
   437  429  440 1
   438  429  430 1
   439  430  431 ar
   440  430  432 ar
   441  431  441 1
   442  431  433 ar
   443  432  434 ar
   444  432  442 1
   445  433  443 1
   446  433  435 ar
   447  434  435 ar
   448  434  444 1
   449  435  436 1
   450  436  445 1
   451  437  425 1
   452  439  429 1
   453  410  425 am
   454  446  447 1
   455  447  459 1
   456  447  450 1
   457  447  448 1
   458  448  449 2
   459  450  461 1
   460  450  451 1
   461  451  452 ar
   462  451  453 ar
   463  452  462 1
   464  452  454 ar
   465  453  455 ar
   466  453  463 1
   467  454  464 1
   468  454  456 ar
   469  455  456 ar
   470  455  465 1
   471  456  457 1
   472  457  466 1
   473  458  446 1
   474  460  450 1
   475  427  446 am
   476  467  468 1
   477  468  476 1
   478  468  471 1
   479  468  469 1
   480  469  470 2
   481  471  478 1
   482  471  472 1
   483  472  474 1
   484  472  479 1
   485  472  473 1
   486  473  480 1
   487  473  481 1
   488  473  482 1
   489  474  483 1
   490  474  484 1
   491  474  485 1
   492  475  467 1
   493  477  471 1
   494  448  467 am
   495  486  487 1
   496  487  492 1
   497  487  490 1
   498  487  488 1
   499  488  489 2
   500  490  493 1
   501  490  494 1
   502  490  495 1
   503  491  486 1
   504  469  486 am
   505  496  497 1
   506  497  506 1
   507  497  500 1
   508  497  498 1
   509  498  499 2
   510  500  501 1
   511  500  508 1
   512  501  510 1
   513  501  502 1
   514  502  503 2
   515  502  504 2
   516  505  496 1
   517  507  500 1
   518  509  501 1
   519  488  496 am
   520  511  517 1
   521  511  512 1
   522  512  515 1
   523  512  518 1
   524  512  513 1
   525  513  514 2
   526  515  516 1
   527  515  520 1
   528  516  517 1
   529  516  522 1
   530  517  524 1
   531  519  515 1
   532  521  516 1
   533  523  517 1
   534  498  511 am
   535  525  526 1
   536  526  527 1
   537  526  540 1
   538  526  529 1
   539  527  528 2
   540  529  542 1
   541  529  530 1
   542  530  532 ar
   543  530  531 ar
   544  531  543 1
   545  531  535 ar
   546  532  533 ar
   547  532  534 ar
   548  533  535 ar
   549  533  536 ar
   550  534  537 ar
   551  534  545 1
   552  535  544 1
   553  536  546 1
   554  536  538 ar
   555  537  538 ar
   556  537  547 1
   557  538  548 1
   558  539  525 1
   559  541  529 1
   560  513  525 am
   561  549  550 1
   562  550  559 1
   563  550  553 1
   564  550  551 1
   565  551  552 2
   566  553  561 1
   567  553  554 1
   568  554  563 1
   569  554  555 1
   570  555  557 2
   571  555  556 am
   572  556  564 1
   573  556  565 1
   574  558  549 1
   575  560  553 1
   576  562  554 1
   577  527  549 am
   578  566  567 1
   579  567  578 1
   580  567  570 1
   581  567  568 1
   582  568  569 2
   583  570  571 1
   584  570  580 1
   585  571  572 ar
   586  571  573 ar
   587  572  581 1
   588  572  574 ar
   589  573  575 ar
   590  573  582 1
   591  574  583 1
   592  574  576 ar
   593  575  576 ar
   594  575  584 1
   595  576  585 1
   596  577  566 1
   597  579  570 1
   598  551  566 am
   599  586  587 1
   600  587  588 1
   601  587  593 1
   602  587  590 1
   603  588  589 2
   604  590  595 1
   605  590  591 1
   606  592  586 1
   607  594  590 1
   608  596  591 1
   609  568  586 am
   610  597  598 1
   611  598  599 1
   612  598  606 1
   613  598  601 1
   614  599  600 2
   615  601  608 1
   616  601  602 1
   617  602  603 1
   618  602  610 1
   619  603  604 1
   620  604  611 1
   621  604  612 1
   622  604  613 1
   623  605  597 1
   624  607  601 1
   625  609  602 1
   626  588  597 am
   627  614  615 1
   628  615  623 1
   629  615  618 1
   630  615  616 1
   631  616  617 2
   632  618  625 1
   633  618  619 1
   634  619  621 1
   635  619  626 1
   636  619  620 1
   637  620  627 1
   638  620  628 1
   639  620  629 1
   640  621  630 1
   641  621  631 1
   642  621  632 1
   643  622  614 1
   644  624  618 1
   645  599  614 am
   646  633  634 1
   647  634  639 1
   648  634  637 1
   649  634  635 1
   650  635  636 2
   651  637  640 1
   652  637  641 1
   653  637  642 1
   654  638  633 1
   655  616  633 am
   656  643  644 1
   657  644  649 1
   658  644  647 1
   659  644  645 1
   660  645  646 2
   661  647  650 1
   662  647  651 1
   663  647  652 1
   664  648  643 1
   665  635  643 am
   666  653  654 1
   667  654  666 1
   668  654  657 1
   669  654  655 1
   670  655  656 2
   671  657  668 1
   672  657  658 1
   673  658  659 ar
   674  658  660 ar
   675  659  669 1
   676  659  661 ar
   677  660  662 ar
   678  660  670 1
   679  661  671 1
   680  661  663 ar
   681  662  663 ar
   682  662  672 1
   683  663  664 1
   684  664  673 1
   685  665  653 1
   686  667  657 1
   687  645  653 am
   688  674  675 1
   689  675  676 1
   690  675  683 1
   691  675  678 1
   692  676  677 2
   693  678  685 1
   694  678  679 1
   695  679  680 1
   696  679  687 1
   697  680  681 1
   698  681  688 1
   699  681  689 1
   700  681  690 1
   701  682  674 1
   702  684  678 1
   703  686  679 1
   704  655  674 am
   705  691  692 1
   706  692  703 1
   707  692  695 1
   708  692  693 1
   709  693  694 2
   710  695  696 1
   711  695  705 1
   712  696  697 ar
   713  696  698 ar
   714  697  706 1
   715  697  699 ar
   716  698  700 ar
   717  698  707 1
   718  699  708 1
   719  699  701 ar
   720  700  701 ar
   721  700  709 1
   722  701  710 1
   723  702  691 1
   724  704  695 1
   725  676  691 am
   726  711  712 1
   727  712  720 1
   728  712  715 1
   729  712  713 1
   730  713  714 2
   731  715  722 1
   732  715  716 1
   733  716  718 1
   734  716  723 1
   735  716  717 1
   736  717  724 1
   737  717  725 1
   738  717  726 1
   739  718  727 1
   740  718  728 1
   741  718  729 1
   742  719  711 1
   743  721  715 1
   744  693  711 am
   745  730  731 1
   746  731  739 1
   747  731  734 1
   748  731  732 1
   749  732  733 2
   750  734  741 1
   751  734  735 1
   752  735  737 1
   753  735  742 1
   754  735  736 1
   755  736  743 1
   756  736  744 1
   757  736  745 1
   758  737  746 1
   759  737  747 1
   760  737  748 1
   761  738  730 1
   762  740  734 1
   763  713  730 am
   764  749  750 1
   765  750  758 1
   766  750  753 1
   767  750  751 1
   768  751  752 2
   769  753  759 1
   770  753  755 1
   771  753  754 1
   772  754  761 1
   773  755  762 1
   774  755  763 1
   775  755  764 1
   776  756  754 1
   777  756  765 1
   778  756  766 1
   779  756  767 1
   780  757  749 1
   781  760  754 1
   782  732  749 am
   783  768  769 1
   784  769  770 1
   785  769  777 1
   786  769  772 1
   787  770  771 2
   788  772  779 1
   789  772  773 1
   790  773  774 1
   791  773  781 1
   792  774  775 1
   793  775  782 1
   794  775  783 1
   795  775  784 1
   796  776  768 1
   797  778  772 1
   798  780  773 1
   799  751  768 am
   800  785  786 1
   801  786  794 1
   802  786  789 1
   803  786  787 1
   804  787  788 2
   805  789  796 1
   806  789  790 1
   807  790  792 1
   808  790  797 1
   809  790  791 1
   810  791  798 1
   811  791  799 1
   812  791  800 1
   813  792  801 1
   814  792  802 1
   815  792  803 1
   816  793  785 1
   817  795  789 1
   818  770  785 am
   819  804  805 1
   820  805  810 1
   821  805  806 1
   822  806  807 2
   823  808  804 1
   824  809  805 1
   825  787  804 am
   826  811  812 1
   827  812  823 1
   828  812  815 1
   829  812  813 1
   830  813  814 2
   831  815  816 1
   832  815  825 1
   833  816  817 ar
   834  816  818 ar
   835  817  826 1
   836  817  819 ar
   837  818  820 ar
   838  818  827 1
   839  819  828 1
   840  819  821 ar
   841  820  821 ar
   842  820  829 1
   843  821  830 1
   844  822  811 1
   845  824  815 1
   846  806  811 am
   847  831  837 1
   848  831  832 1
   849  832  835 1
   850  832  838 1
   851  832  833 1
   852  833  834 2
   853  835  836 1
   854  835  840 1
   855  836  837 1
   856  836  842 1
   857  837  844 1
   858  839  835 1
   859  841  836 1
   860  843  837 1
   861  813  831 am
   862  845  846 1
   863  846  854 1
   864  846  849 1
   865  846  847 1
   866  847  848 2
   867  849  855 1
   868  849  851 1
   869  849  850 1
   870  850  857 1
   871  851  858 1
   872  851  859 1
   873  851  860 1
   874  852  850 1
   875  852  861 1
   876  852  862 1
   877  852  863 1
   878  853  845 1
   879  856  850 1
   880  833  845 am
   881  864  865 1
   882  865  873 1
   883  865  868 1
   884  865  866 1
   885  866  867 2
   886  868  875 1
   887  868  869 1
   888  869  870 am
   889  869  871 2
   890  870  877 1
   891  870  876 1
   892  872  864 1
   893  874  868 1
   894  847  864 am
   895  878  879 1
   896  879  890 1
   897  879  882 1
   898  879  880 1
   899  880  881 2
   900  882  883 1
   901  882  892 1
   902  883  884 ar
   903  883  885 ar
   904  884  893 1
   905  884  886 ar
   906  885  887 ar
   907  885  894 1
   908  886  895 1
   909  886  888 ar
   910  887  888 ar
   911  887  896 1
   912  888  897 1
   913  889  878 1
   914  891  882 1
   915  866  878 am
   916  898  899 1
   917  899  907 1
   918  899  902 1
   919  899  900 1
   920  900  901 2
   921  902  909 1
   922  902  903 1
   923  903  905 1
   924  903  910 1
   925  903  904 1
   926  904  911 1
   927  904  912 1
   928  904  913 1
   929  905  914 1
   930  905  915 1
   931  905  916 1
   932  906  898 1
   933  908  902 1
   934  880  898 am
   935  917  918 1
   936  918  921 1
   937  918  919 1
   938  918  925 1
   939  919  920 2
   940  921  922 1
   941  921  923 1
   942  921  926 1
   943  922  928 1
   944  922  929 1
   945  922  930 1
   946  923  927 1
   947  924  917 1
   948  900  917 am
   949  931  932 1
   950  932  940 1
   951  932  935 1
   952  932  933 1
   953  933  934 2
   954  935  942 1
   955  935  936 1
   956  936  938 1
   957  936  943 1
   958  936  937 1
   959  937  944 1
   960  937  945 1
   961  937  946 1
   962  938  947 1
   963  938  948 1
   964  938  949 1
   965  939  931 1
   966  941  935 1
   967  919  931 am
   968  950  951 1
   969  951  963 1
   970  951  954 1
   971  951  952 1
   972  952  953 2
   973  954  965 1
   974  954  955 1
   975  955  956 ar
   976  955  957 ar
   977  956  966 1
   978  956  958 ar
   979  957  959 ar
   980  957  967 1
   981  958  968 1
   982  958  960 ar
   983  959  960 ar
   984  959  969 1
   985  960  961 1
   986  961  970 1
   987  962  950 1
   988  964  954 1
   989  933  950 am
   990  971  972 1
   991  972  979 1
   992  972  975 1
   993  972  973 1
   994  973  974 2
   995  975  980 1
   996  975  976 1
   997  975  977 1
   998  976  981 1
   999  976  982 1
  1000  976  983 1
  1001  977  984 1
  1002  977  985 1
  1003  977  986 1
  1004  978  971 1
  1005  952  971 am
  1006  987  988 1
  1007  988  991 1
  1008  988  989 1
  1009  988  995 1
  1010  989  990 2
  1011  991  992 1
  1012  991  993 1
  1013  991  996 1
  1014  992  998 1
  1015  992  999 1
  1016  992 1000 1
  1017  993  997 1
  1018  994  987 1
[truncated: 142,039 more chars]
