# Supplementary material for: The pocketome of G-protein-coupled receptors reveals previously untargeted allosteric sites
Source: Nat Commun. 2022 May 10;13:2567. doi: 10.1038/s41467-022-29609-6 (PMC9091257; doi:10.1038/s41467-022-29609-6)
Supplement: Supplementary file 4 — Supplementary Data 1 [file 41467_2022_29609_MOESM4_ESM.zip › docking_files/3c9m/mols.mol2]

# TRIPOS MOL2 file generated by SEED

@<TRIPOS>MOLECULE
methanamine
 8 7 0 0 0
****
USER_CHARGES
INVALID_CHARGES
Pose:   1 Cluster:   1 Fr_nu: 1711517 TotEn:   -73.83
@<TRIPOS>ATOM
      1 C1        -72.3063    4.4493  -59.2175 C.3    1 LIG       0.04000
      2 N1        -73.6740    4.2198  -58.7135 N.4    1 LIG      -0.30000
      3 H1        -72.2115    3.9316  -60.1738 H      1 LIG       0.09000
      4 H2        -72.1710    5.5257  -59.3386 H      1 LIG       0.09000
      5 H3        -71.6074    4.0460  -58.4821 H      1 LIG       0.09000
      6 H4        -73.8237    4.6863  -57.8093 H      1 LIG       0.33000
      7 H5        -73.8601    3.2171  -58.5789 H      1 LIG       0.33000
      8 H6        -74.3803    4.5805  -59.3686 H      1 LIG       0.33000
@<TRIPOS>BOND
      1       1       2 1
      2       1       3 1
      3       1       4 1
      4       1       5 1
      5       2       6 1
      6       2       7 1
      7       2       8 1
@<TRIPOS>ALT_TYPE
CGenFF_4.0_ALT_TYPE_SET
CGenFF_4.0 1 CG334 2 NG3P3 3 HGA3 4 HGA3 5 HGA3 6 HGP2 7 HGP2 8 HGP2
@<TRIPOS>MOLECULE
methanamine
 8 7 0 0 0
****
USER_CHARGES
INVALID_CHARGES
Pose:   2 Cluster:   2 Fr_nu: 1709669 TotEn:   -72.81
@<TRIPOS>ATOM
      1 C1        -72.1710    4.6583  -58.7525 C.3    1 LIG       0.04000
      2 N1        -72.7408    3.7048  -59.7239 N.4    1 LIG      -0.30000
      3 H1        -72.2342    5.6570  -59.1884 H      1 LIG       0.09000
      4 H2        -72.7591    4.5923  -57.8352 H      1 LIG       0.09000
      5 H3        -71.1324    4.3730  -58.5744 H      1 LIG       0.09000
      6 H4        -72.7084    2.7411  -59.3664 H      1 LIG       0.33000
      7 H5        -72.2239    3.7225  -60.6131 H      1 LIG       0.33000
      8 H6        -73.7237    3.9247  -59.9326 H      1 LIG       0.33000
@<TRIPOS>BOND
      1       1       2 1
      2       1       3 1
      3       1       4 1
      4       1       5 1
      5       2       6 1
      6       2       7 1
      7       2       8 1
@<TRIPOS>ALT_TYPE
CGenFF_4.0_ALT_TYPE_SET
CGenFF_4.0 1 CG334 2 NG3P3 3 HGA3 4 HGA3 5 HGA3 6 HGP2 7 HGP2 8 HGP2
@<TRIPOS>MOLECULE
methanamine
 8 7 0 0 0
****
USER_CHARGES
INVALID_CHARGES
Pose:   3 Cluster:   3 Fr_nu: 1704055 TotEn:   -61.72
@<TRIPOS>ATOM
      1 C1        -71.0663    5.3801  -58.7525 C.3    1 LIG       0.04000
      2 N1        -72.0772    4.3580  -58.4200 N.4    1 LIG      -0.30000
      3 H1        -70.9756    6.0511  -57.8964 H      1 LIG       0.09000
      4 H2        -70.1237    4.8660  -58.9500 H      1 LIG       0.09000
      5 H3        -71.4132    5.9175  -59.6372 H      1 LIG       0.09000
      6 H4        -72.2069    3.6931  -59.1938 H      1 LIG       0.33000
      7 H5        -72.9917    4.7859  -58.2233 H      1 LIG       0.33000
      8 H6        -71.8037    3.8166  -57.5893 H      1 LIG       0.33000
@<TRIPOS>BOND
      1       1       2 1
      2       1       3 1
      3       1       4 1
      4       1       5 1
      5       2       6 1
      6       2       7 1
      7       2       8 1
@<TRIPOS>ALT_TYPE
CGenFF_4.0_ALT_TYPE_SET
CGenFF_4.0 1 CG334 2 NG3P3 3 HGA3 4 HGA3 5 HGA3 6 HGP2 7 HGP2 8 HGP2
@<TRIPOS>MOLECULE
methanamine
 8 7 0 0 0
****
USER_CHARGES
INVALID_CHARGES
Pose:   4 Cluster:   4 Fr_nu: 659687 TotEn:   -60.51
@<TRIPOS>ATOM
      1 C1        -72.2335   -9.5520  -44.1480 C.3    1 LIG       0.04000
      2 N1        -72.4800   -8.1640  -44.5840 N.4    1 LIG      -0.30000
      3 H1        -71.2950   -9.5654  -43.5908 H      1 LIG       0.09000
      4 H2        -73.0697   -9.8573  -43.5161 H      1 LIG       0.09000
      5 H3        -72.1683  -10.1761  -45.0414 H      1 LIG       0.09000
      6 H4        -73.3560   -8.0885  -45.1174 H      1 LIG       0.33000
      7 H5        -71.7203   -7.8204  -45.1864 H      1 LIG       0.33000
      8 H6        -72.5508   -7.5257  -43.7805 H      1 LIG       0.33000
@<TRIPOS>BOND
      1       1       2 1
      2       1       3 1
      3       1       4 1
      4       1       5 1
      5       2       6 1
      6       2       7 1
      7       2       8 1
@<TRIPOS>ALT_TYPE
CGenFF_4.0_ALT_TYPE_SET
CGenFF_4.0 1 CG334 2 NG3P3 3 HGA3 4 HGA3 5 HGA3 6 HGP2 7 HGP2 8 HGP2
@<TRIPOS>MOLECULE
methanamine
 8 7 0 0 0
****
USER_CHARGES
INVALID_CHARGES
Pose:   5 Cluster:   5 Fr_nu: 661929 TotEn:   -58.03
@<TRIPOS>ATOM
      1 C1        -72.1783  -10.1001  -44.0309 C.3    1 LIG       0.04000
      2 N1        -73.1156   -9.1873  -43.3486 N.4    1 LIG      -0.30000
      3 H1        -71.4280  -10.4138  -43.3028 H      1 LIG       0.09000
      4 H2        -72.7508  -10.9542  -44.3975 H      1 LIG       0.09000
      5 H3        -71.7192   -9.5520  -44.8559 H      1 LIG       0.09000
      6 H4        -73.8496   -8.8567  -43.9886 H      1 LIG       0.33000
      7 H5        -72.6299   -8.3587  -42.9804 H      1 LIG       0.33000
      8 H6        -73.5808   -9.6508  -42.5570 H      1 LIG       0.33000
@<TRIPOS>BOND
      1       1       2 1
      2       1       3 1
      3       1       4 1
      4       1       5 1
      5       2       6 1
      6       2       7 1
      7       2       8 1
@<TRIPOS>ALT_TYPE
CGenFF_4.0_ALT_TYPE_SET
CGenFF_4.0 1 CG334 2 NG3P3 3 HGA3 4 HGA3 5 HGA3 6 HGP2 7 HGP2 8 HGP2
@<TRIPOS>MOLECULE
methanamine
 8 7 0 0 0
****
USER_CHARGES
INVALID_CHARGES
Pose:   6 Cluster:   6 Fr_nu: 1705521 TotEn:   -52.56
@<TRIPOS>ATOM
      1 C1        -70.5145   -1.0496  -61.8979 C.3    1 LIG       0.04000
      2 N1        -70.8945    0.3496  -61.6241 N.4    1 LIG      -0.30000
      3 H1        -69.5363   -1.0414  -62.3820 H      1 LIG       0.09000
      4 H2        -70.4759   -1.5783  -60.9436 H      1 LIG       0.09000
      5 H3        -71.2735   -1.4795  -62.5544 H      1 LIG       0.09000
      6 H4        -71.8134    0.4058  -61.1655 H      1 LIG       0.33000
      7 H5        -70.9476    0.8998  -62.4916 H      1 LIG       0.33000
      8 H6        -70.2120    0.8095  -61.0071 H      1 LIG       0.33000
@<TRIPOS>BOND
      1       1       2 1
      2       1       3 1
      3       1       4 1
      4       1       5 1
      5       2       6 1
      6       2       7 1
      7       2       8 1
@<TRIPOS>ALT_TYPE
CGenFF_4.0_ALT_TYPE_SET
CGenFF_4.0 1 CG334 2 NG3P3 3 HGA3 4 HGA3 5 HGA3 6 HGP2 7 HGP2 8 HGP2
@<TRIPOS>MOLECULE
methanamine
 8 7 0 0 0
****
USER_CHARGES
INVALID_CHARGES
Pose:   7 Cluster:   7 Fr_nu: 1714690 TotEn:   -43.00
@<TRIPOS>ATOM
      1 C1        -56.0207    4.8204  -19.4769 C.3    1 LIG       0.04000
      2 N1        -55.7291    3.3800  -19.3446 N.4    1 LIG      -0.30000
      3 H1        -56.9133    5.0360  -18.8868 H      1 LIG       0.09000
      4 H2        -55.1577    5.3721  -19.0995 H      1 LIG       0.09000
      5 H3        -56.1895    5.0311  -20.5347 H      1 LIG       0.09000
      6 H4        -54.8933    3.1157  -19.8825 H      1 LIG       0.33000
      7 H5        -56.5114    2.8066  -19.6870 H      1 LIG       0.33000
      8 H6        -55.5609    3.1202  -18.3637 H      1 LIG       0.33000
@<TRIPOS>BOND
      1       1       2 1
      2       1       3 1
      3       1       4 1
      4       1       5 1
      5       2       6 1
      6       2       7 1
      7       2       8 1
@<TRIPOS>ALT_TYPE
CGenFF_4.0_ALT_TYPE_SET
CGenFF_4.0 1 CG334 2 NG3P3 3 HGA3 4 HGA3 5 HGA3 6 HGP2 7 HGP2 8 HGP2
@<TRIPOS>MOLECULE
methanamine
 8 7 0 0 0
****
USER_CHARGES
INVALID_CHARGES
Pose:   8 Cluster:   8 Fr_nu: 1705262 TotEn:   -40.00
@<TRIPOS>ATOM
      1 C1        -56.3667    5.7830  -19.9104 C.3    1 LIG       0.04000
      2 N1        -55.7316    4.4570  -20.0354 N.4    1 LIG      -0.30000
      3 H1        -56.8417    5.8346  -18.9290 H      1 LIG       0.09000
      4 H2        -55.5850    6.5386  -20.0085 H      1 LIG       0.09000
      5 H3        -57.1052    5.8762  -20.7090 H      1 LIG       0.09000
      6 H4        -55.2650    4.3490  -20.9455 H      1 LIG       0.33000
      7 H5        -56.4239    3.7008  -19.9510 H      1 LIG       0.33000
      8 H6        -55.0226    4.3106  -19.3047 H      1 LIG       0.33000
@<TRIPOS>BOND
      1       1       2 1
      2       1       3 1
      3       1       4 1
      4       1       5 1
      5       2       6 1
      6       2       7 1
      7       2       8 1
@<TRIPOS>ALT_TYPE
CGenFF_4.0_ALT_TYPE_SET
CGenFF_4.0 1 CG334 2 NG3P3 3 HGA3 4 HGA3 5 HGA3 6 HGP2 7 HGP2 8 HGP2
@<TRIPOS>MOLECULE
methanamine
 8 7 0 0 0
****
USER_CHARGES
INVALID_CHARGES
Pose:   9 Cluster:   9 Fr_nu: 1713923 TotEn:   -37.29
@<TRIPOS>ATOM
      1 C1        -56.0207    4.8204  -19.4769 C.3    1 LIG       0.04000
      2 N1        -55.1771    5.6036  -20.4000 N.4    1 LIG      -0.30000
      3 H1        -56.0686    3.7974  -19.8547 H      1 LIG       0.09000
      4 H2        -55.5556    4.8531  -18.4899 H      1 LIG       0.09000
      5 H3        -57.0114    5.2788  -19.4595 H      1 LIG       0.09000
      6 H4        -55.0946    6.5819  -20.0940 H      1 LIG       0.33000
      7 H5        -55.5682    5.6089  -21.3514 H      1 LIG       0.33000
      8 H6        -54.2259    5.2163  -20.4585 H      1 LIG       0.33000
@<TRIPOS>BOND
      1       1       2 1
      2       1       3 1
      3       1       4 1
      4       1       5 1
      5       2       6 1
      6       2       7 1
      7       2       8 1
@<TRIPOS>ALT_TYPE
CGenFF_4.0_ALT_TYPE_SET
CGenFF_4.0 1 CG334 2 NG3P3 3 HGA3 4 HGA3 5 HGA3 6 HGP2 7 HGP2 8 HGP2
@<TRIPOS>MOLECULE
methanamine
 8 7 0 0 0
****
USER_CHARGES
INVALID_CHARGES
Pose:  10 Cluster:  10 Fr_nu: 1716336 TotEn:   -32.43
@<TRIPOS>ATOM
      1 C1        -56.8586    1.8605  -18.5014 C.3    1 LIG       0.04000
      2 N1        -56.2694    2.6699  -19.5853 N.4    1 LIG      -0.30000
      3 H1        -56.1663    1.8777  -17.6576 H      1 LIG       0.09000
      4 H2        -57.8168    2.3090  -18.2323 H      1 LIG       0.09000
      5 H3        -56.9927    0.8447  -18.8782 H      1 LIG       0.09000
      6 H4        -56.8805    2.6909  -20.4122 H      1 LIG       0.33000
      7 H5        -55.3598    2.2926  -19.8824 H      1 LIG       0.33000
      8 H6        -56.1186    3.6428  -19.2871 H      1 LIG       0.33000
@<TRIPOS>BOND
      1       1       2 1
      2       1       3 1
      3       1       4 1
      4       1       5 1
      5       2       6 1
      6       2       7 1
      7       2       8 1
@<TRIPOS>ALT_TYPE
CGenFF_4.0_ALT_TYPE_SET
CGenFF_4.0 1 CG334 2 NG3P3 3 HGA3 4 HGA3 5 HGA3 6 HGP2 7 HGP2 8 HGP2
@<TRIPOS>MOLECULE
methanol
 6 5 0 0 0
****
USER_CHARGES
INVALID_CHARGES
Pose:   1 Cluster:   1 Fr_nu:  84743 TotEn:   -15.94
@<TRIPOS>ATOM
      1 C1        -72.9586  -11.8712  -43.1374 C.3    1 LIG      -0.04000
      2 O1        -72.2718  -12.6526  -42.1772 O.3    1 LIG      -0.65000
      3 H1        -73.1106  -12.4595  -44.0457 H      1 LIG       0.09000
      4 H2        -72.3752  -10.9752  -43.3642 H      1 LIG       0.09000
      5 H3        -73.9288  -11.5783  -42.7292 H      1 LIG       0.09000
      6 H4        -72.1559  -12.0973  -41.3872 H      1 LIG       0.42000
@<TRIPOS>BOND
      1       1       2 1
      2       1       3 1
      3       1       4 1
      4       1       5 1
      5       2       6 1
@<TRIPOS>ALT_TYPE
CGenFF_4.0_ALT_TYPE_SET
CGenFF_4.0 1 CG331 2 OG311 3 HGA3 4 HGA3 5 HGA3 6 HGP1
@<TRIPOS>MOLECULE
methanol
 6 5 0 0 0
****
USER_CHARGES
INVALID_CHARGES
Pose:   2 Cluster:   2 Fr_nu: 199033 TotEn:   -14.27
@<TRIPOS>ATOM
      1 C1        -53.3732   -0.8912  -30.6703 C.3    1 LIG      -0.04000
      2 O1        -52.4394    0.1414  -30.9276 O.3    1 LIG      -0.65000
      3 H1        -54.2416   -0.4773  -30.1519 H      1 LIG       0.09000
      4 H2        -52.9034   -1.6640  -30.0566 H      1 LIG       0.09000
      5 H3        -53.6922   -1.3267  -31.6201 H      1 LIG       0.09000
      6 H4        -51.6846   -0.2643  -31.3874 H      1 LIG       0.42000
@<TRIPOS>BOND
      1       1       2 1
      2       1       3 1
      3       1       4 1
      4       1       5 1
      5       2       6 1
@<TRIPOS>ALT_TYPE
CGenFF_4.0_ALT_TYPE_SET
CGenFF_4.0 1 CG331 2 OG311 3 HGA3 4 HGA3 5 HGA3 6 HGP1
@<TRIPOS>MOLECULE
methanol
 6 5 0 0 0
****
USER_CHARGES
INVALID_CHARGES
Pose:   3 Cluster:   3 Fr_nu: 159282 TotEn:   -13.72
@<TRIPOS>ATOM
      1 C1        -71.7110  -12.9450  -43.7975 C.3    1 LIG      -0.04000
      2 O1        -71.5344  -14.3111  -43.4702 O.3    1 LIG      -0.65000
      3 H1        -71.0537  -12.3325  -43.1755 H      1 LIG       0.09000
      4 H2        -72.7538  -12.6619  -43.6330 H      1 LIG       0.09000
      5 H3        -71.4565  -12.7958  -44.8494 H      1 LIG       0.09000
      6 H4        -72.1332  -14.8214  -44.0417 H      1 LIG       0.42000
@<TRIPOS>BOND
      1       1       2 1
      2       1       3 1
      3       1       4 1
      4       1       5 1
      5       2       6 1
@<TRIPOS>ALT_TYPE
CGenFF_4.0_ALT_TYPE_SET
CGenFF_4.0 1 CG331 2 OG311 3 HGA3 4 HGA3 5 HGA3 6 HGP1
@<TRIPOS>MOLECULE
methanol
 6 5 0 0 0
****
USER_CHARGES
INVALID_CHARGES
Pose:   4 Cluster:   4 Fr_nu: 163030 TotEn:   -13.49
@<TRIPOS>ATOM
      1 C1        -65.7563  -10.6394  -34.6355 C.3    1 LIG      -0.04000
      2 O1        -64.9634   -9.4899  -34.4021 O.3    1 LIG      -0.65000
      3 H1        -65.1697  -11.5367  -34.4236 H      1 LIG       0.09000
      4 H2        -66.0909  -10.6472  -35.6759 H      1 LIG       0.09000
      5 H3        -66.6262  -10.6112  -33.9752 H      1 LIG       0.09000
      6 H4        -65.5174   -8.7157  -34.6007 H      1 LIG       0.42000
@<TRIPOS>BOND
      1       1       2 1
      2       1       3 1
      3       1       4 1
      4       1       5 1
      5       2       6 1
@<TRIPOS>ALT_TYPE
CGenFF_4.0_ALT_TYPE_SET
CGenFF_4.0 1 CG331 2 OG311 3 HGA3 4 HGA3 5 HGA3 6 HGP1
@<TRIPOS>MOLECULE
methanol
 6 5 0 0 0
****
USER_CHARGES
INVALID_CHARGES
Pose:   5 Cluster:   5 Fr_nu: 9424032 TotEn:   -13.07
@<TRIPOS>ATOM
      1 C1        -52.4917  -24.0640  -25.2660 C.3    1 LIG      -0.04000
      2 O1        -52.9759  -22.7341  -25.3023 O.3    1 LIG      -0.65000
      3 H1        -51.7908  -24.1749  -24.4350 H      1 LIG       0.09000
      4 H2        -51.9934  -24.2972  -26.2105 H      1 LIG       0.09000
      5 H3        -53.3338  -24.7451  -25.1227 H      1 LIG       0.09000
      6 H4        -53.5934  -22.6753  -26.0512 H      1 LIG       0.42000
@<TRIPOS>BOND
      1       1       2 1
      2       1       3 1
      3       1       4 1
      4       1       5 1
      5       2       6 1
@<TRIPOS>ALT_TYPE
CGenFF_4.0_ALT_TYPE_SET
CGenFF_4.0 1 CG331 2 OG311 3 HGA3 4 HGA3 5 HGA3 6 HGP1
@<TRIPOS>MOLECULE
methanol
 6 5 0 0 0
****
USER_CHARGES
INVALID_CHARGES
Pose:   6 Cluster:   6 Fr_nu: 184586 TotEn:   -12.96
@<TRIPOS>ATOM
      1 C1        -53.3700   -1.7620  -30.2731 C.3    1 LIG      -0.04000
      2 O1        -52.8922   -0.8144  -31.2101 O.3    1 LIG      -0.65000
      3 H1        -54.1749   -1.3177  -29.6825 H      1 LIG       0.09000
      4 H2        -52.5520   -2.0727  -29.6182 H      1 LIG       0.09000
      5 H3        -53.7537   -2.6319  -30.8114 H      1 LIG       0.09000
      6 H4        -52.1805   -1.2448  -31.7140 H      1 LIG       0.42000
@<TRIPOS>BOND
      1       1       2 1
      2       1       3 1
      3       1       4 1
      4       1       5 1
      5       2       6 1
@<TRIPOS>ALT_TYPE
CGenFF_4.0_ALT_TYPE_SET
CGenFF_4.0 1 CG331 2 OG311 3 HGA3 4 HGA3 5 HGA3 6 HGP1
@<TRIPOS>MOLECULE
methanol
 6 5 0 0 0
****
USER_CHARGES
INVALID_CHARGES
Pose:   7 Cluster:   7 Fr_nu: 614311 TotEn:   -12.89
@<TRIPOS>ATOM
      1 C1        -71.7979  -12.3311  -43.7957 C.3    1 LIG      -0.04000
      2 O1        -71.2312  -12.7418  -42.5650 O.3    1 LIG      -0.65000
      3 H1        -71.7001  -13.1353  -44.5291 H      1 LIG       0.09000
      4 H2        -71.2856  -11.4340  -44.1524 H      1 LIG       0.09000
      5 H3        -72.8562  -12.1074  -43.6426 H      1 LIG       0.09000
      6 H4        -71.3369  -12.0032  -41.9413 H      1 LIG       0.42000
@<TRIPOS>BOND
      1       1       2 1
      2       1       3 1
      3       1       4 1
      4       1       5 1
      5       2       6 1
@<TRIPOS>ALT_TYPE
CGenFF_4.0_ALT_TYPE_SET
CGenFF_4.0 1 CG331 2 OG311 3 HGA3 4 HGA3 5 HGA3 6 HGP1
@<TRIPOS>MOLECULE
methanol
 6 5 0 0 0
****
USER_CHARGES
INVALID_CHARGES
Pose:   8 Cluster:   8 Fr_nu: 613702 TotEn:   -12.71
@<TRIPOS>ATOM
      1 C1        -71.6557  -11.4417  -44.0023 C.3    1 LIG      -0.04000
      2 O1        -71.4908  -12.7728  -44.4553 O.3    1 LIG      -0.65000
      3 H1        -70.7561  -11.1231  -43.4699 H      1 LIG       0.09000
      4 H2        -72.5230  -11.3862  -43.3395 H      1 LIG       0.09000
      5 H3        -71.8161  -10.7900  -44.8644 H      1 LIG       0.09000
      6 H4        -72.3079  -13.0190  -44.9216 H      1 LIG       0.42000
@<TRIPOS>BOND
      1       1       2 1
      2       1       3 1
      3       1       4 1
      4       1       5 1
      5       2       6 1
@<TRIPOS>ALT_TYPE
CGenFF_4.0_ALT_TYPE_SET
CGenFF_4.0 1 CG331 2 OG311 3 HGA3 4 HGA3 5 HGA3 6 HGP1
@<TRIPOS>MOLECULE
methanol
 6 5 0 0 0
****
USER_CHARGES
INVALID_CHARGES
Pose:   9 Cluster:   9 Fr_nu: 6351280 TotEn:   -12.66
@<TRIPOS>ATOM
      1 C1        -74.9444  -27.5764  -46.5520 C.3    1 LIG      -0.04000
      2 O1        -76.0601  -28.4024  -46.2738 O.3    1 LIG      -0.65000
      3 H1        -74.0898  -27.9038  -45.9548 H      1 LIG       0.09000
      4 H2        -75.1908  -26.5380  -46.3161 H      1 LIG       0.09000
      5 H3        -74.6973  -27.6582  -47.6130 H      1 LIG       0.09000
      6 H4        -76.7968  -28.0811  -46.8214 H      1 LIG       0.42000
@<TRIPOS>BOND
      1       1       2 1
      2       1       3 1
      3       1       4 1
      4       1       5 1
      5       2       6 1
@<TRIPOS>ALT_TYPE
CGenFF_4.0_ALT_TYPE_SET
CGenFF_4.0 1 CG331 2 OG311 3 HGA3 4 HGA3 5 HGA3 6 HGP1
@<TRIPOS>MOLECULE
methanol
 6 5 0 0 0
****
USER_CHARGES
INVALID_CHARGES
Pose:  10 Cluster:  10 Fr_nu: 1550315 TotEn:   -11.75
@<TRIPOS>ATOM
      1 C1        -73.5870  -11.8048  -43.4374 C.3    1 LIG      -0.04000
      2 O1        -72.7677  -12.8682  -43.8873 O.3    1 LIG      -0.65000
      3 H1        -72.9897  -11.1110  -42.8407 H      1 LIG       0.09000
      4 H2        -74.4080  -12.2050  -42.8371 H      1 LIG       0.09000
      5 H3        -73.9945  -11.2789  -44.3040 H      1 LIG       0.09000
      6 H4        -73.3322  -13.4614  -44.4118 H      1 LIG       0.42000
@<TRIPOS>BOND
      1       1       2 1
      2       1       3 1
      3       1       4 1
      4       1       5 1
      5       2       6 1
@<TRIPOS>ALT_TYPE
CGenFF_4.0_ALT_TYPE_SET
CGenFF_4.0 1 CG331 2 OG311 3 HGA3 4 HGA3 5 HGA3 6 HGP1
@<TRIPOS>MOLECULE
methanol
 6 5 0 0 0
****
USER_CHARGES
INVALID_CHARGES
Pose:  11 Cluster:  11 Fr_nu: 8345336 TotEn:   -11.70
@<TRIPOS>ATOM
      1 C1        -72.5913  -12.2217  -43.5078 C.3    1 LIG      -0.04000
      2 O1        -71.8283  -13.3906  -43.7447 O.3    1 LIG      -0.65000
      3 H1        -71.9435  -11.4376  -43.1084 H      1 LIG       0.09000
      4 H2        -73.3911  -12.4454  -42.7973 H      1 LIG       0.09000
      5 H3        -73.0280  -11.8851  -44.4510 H      1 LIG       0.09000
      6 H4        -72.4368  -14.0621  -44.0978 H      1 LIG       0.42000
@<TRIPOS>BOND
      1       1       2 1
      2       1       3 1
      3       1       4 1
      4       1       5 1
      5       2       6 1
@<TRIPOS>ALT_TYPE
CGenFF_4.0_ALT_TYPE_SET
CGenFF_4.0 1 CG331 2 OG311 3 HGA3 4 HGA3 5 HGA3 6 HGP1
@<TRIPOS>MOLECULE
methanol
 6 5 0 0 0
****
USER_CHARGES
INVALID_CHARGES
Pose:  12 Cluster:  12 Fr_nu: 4101037 TotEn:   -11.70
@<TRIPOS>ATOM
      1 C1        -74.9074  -26.3257  -46.3245 C.3    1 LIG      -0.04000
      2 O1        -75.1200  -25.1908  -45.5052 O.3    1 LIG      -0.65000
      3 H1        -73.9661  -26.8059  -46.0461 H      1 LIG       0.09000
      4 H2        -74.8759  -26.0186  -47.3730 H      1 LIG       0.09000
      5 H3        -75.7301  -27.0294  -46.1775 H      1 LIG       0.09000
      6 H4        -75.9630  -24.7927  -45.7820 H      1 LIG       0.42000
@<TRIPOS>BOND
      1       1       2 1
      2       1       3 1
      3       1       4 1
      4       1       5 1
      5       2       6 1
@<TRIPOS>ALT_TYPE
CGenFF_4.0_ALT_TYPE_SET
CGenFF_4.0 1 CG331 2 OG311 3 HGA3 4 HGA3 5 HGA3 6 HGP1
@<TRIPOS>MOLECULE
methanol
 6 5 0 0 0
****
USER_CHARGES
INVALID_CHARGES
Pose:  13 Cluster:  13 Fr_nu: 185781 TotEn:   -11.62
@<TRIPOS>ATOM
      1 C1        -53.5915   -1.3761  -30.1759 C.3    1 LIG      -0.04000
      2 O1        -54.7176   -0.7787  -30.7919 O.3    1 LIG      -0.65000
      3 H1        -52.8498   -0.6070  -29.9468 H      1 LIG       0.09000
      4 H2        -53.1614   -2.1235  -30.8475 H      1 LIG       0.09000
      5 H3        -53.9084   -1.8608  -29.2496 H      1 LIG       0.09000
      6 H4        -55.3520   -1.4915  -30.9797 H      1 LIG       0.42000
@<TRIPOS>BOND
      1       1       2 1
      2       1       3 1
      3       1       4 1
      4       1       5 1
      5       2       6 1
@<TRIPOS>ALT_TYPE
CGenFF_4.0_ALT_TYPE_SET
CGenFF_4.0 1 CG331 2 OG311 3 HGA3 4 HGA3 5 HGA3 6 HGP1
@<TRIPOS>MOLECULE
methanol
 6 5 0 0 0
****
USER_CHARGES
INVALID_CHARGES
Pose:  14 Cluster:  14 Fr_nu: 1547768 TotEn:   -11.59
@<TRIPOS>ATOM
      1 C1        -73.2326  -11.1110  -43.5078 C.3    1 LIG      -0.04000
      2 O1        -74.1437  -11.8441  -42.7098 O.3    1 LIG      -0.65000
      3 H1        -72.2209  -11.4937  -43.3521 H      1 LIG       0.09000
      4 H2        -73.2790  -10.0531  -43.2372 H      1 LIG       0.09000
      5 H3        -73.5063  -11.2285  -44.5590 H      1 LIG       0.09000
      6 H4        -75.0285  -11.4758  -42.8751 H      1 LIG       0.42000
@<TRIPOS>BOND
      1       1       2 1
      2       1       3 1
      3       1       4 1
      4       1       5 1
      5       2       6 1
@<TRIPOS>ALT_TYPE
CGenFF_4.0_ALT_TYPE_SET
CGenFF_4.0 1 CG331 2 OG311 3 HGA3 4 HGA3 5 HGA3 6 HGP1
@<TRIPOS>MOLECULE
methanol
 6 5 0 0 0
****
USER_CHARGES
INVALID_CHARGES
Pose:  15 Cluster:  15 Fr_nu: 147582 TotEn:   -11.57
@<TRIPOS>ATOM
      1 C1        -65.1479   -7.2150  -43.6223 C.3    1 LIG      -0.04000
      2 O1        -64.6774   -8.5337  -43.4121 O.3    1 LIG      -0.65000
      3 H1        -66.2385   -7.2230  -43.6904 H      1 LIG       0.09000
      4 H2        -64.7176   -6.8163  -44.5445 H      1 LIG       0.09000
      5 H3        -64.8423   -6.5901  -42.7799 H      1 LIG       0.09000
      6 H4        -63.7076   -8.4855  -43.3573 H      1 LIG       0.42000
@<TRIPOS>BOND
      1       1       2 1
      2       1       3 1
      3       1       4 1
      4       1       5 1
      5       2       6 1
@<TRIPOS>ALT_TYPE
CGenFF_4.0_ALT_TYPE_SET
CGenFF_4.0 1 CG331 2 OG311 3 HGA3 4 HGA3 5 HGA3 6 HGP1
@<TRIPOS>MOLECULE
methanol
 6 5 0 0 0
****
USER_CHARGES
INVALID_CHARGES
Pose:  16 Cluster:  16 Fr_nu: 197080 TotEn:   -11.39
@<TRIPOS>ATOM
      1 C1        -53.8723   -1.0426  -29.9325 C.3    1 LIG      -0.04000
      2 O1        -53.0088    0.0793  -29.9140 O.3    1 LIG      -0.65000
      3 H1        -54.7871   -0.8084  -29.3825 H      1 LIG       0.09000
      4 H2        -53.3689   -1.8985  -29.4757 H      1 LIG       0.09000
      5 H3        -54.1237   -1.2806  -30.9687 H      1 LIG       0.09000
      6 H4        -52.2100   -0.1670  -30.4109 H      1 LIG       0.42000
@<TRIPOS>BOND
      1       1       2 1
      2       1       3 1
      3       1       4 1
      4       1       5 1
      5       2       6 1
@<TRIPOS>ALT_TYPE
CGenFF_4.0_ALT_TYPE_SET
CGenFF_4.0 1 CG331 2 OG311 3 HGA3 4 HGA3 5 HGA3 6 HGP1
@<TRIPOS>MOLECULE
methanol
 6 5 0 0 0
****
USER_CHARGES
INVALID_CHARGES
Pose:  17 Cluster:  17 Fr_nu: 9429558 TotEn:   -11.27
@<TRIPOS>ATOM
      1 C1        -52.8851  -23.8947  -25.2839 C.3    1 LIG      -0.04000
      2 O1        -53.4808  -23.2903  -24.1506 O.3    1 LIG      -0.65000
      3 H1        -52.0173  -23.3087  -25.5964 H      1 LIG       0.09000
      4 H2        -53.6147  -23.9464  -26.0961 H      1 LIG       0.09000
      5 H3        -52.5639  -24.9051  -25.0203 H      1 LIG       0.09000
      6 H4        -54.2456  -23.8379  -23.9038 H      1 LIG       0.42000
@<TRIPOS>BOND
      1       1       2 1
      2       1       3 1
      3       1       4 1
      4       1       5 1
      5       2       6 1
@<TRIPOS>ALT_TYPE
CGenFF_4.0_ALT_TYPE_SET
CGenFF_4.0 1 CG331 2 OG311 3 HGA3 4 HGA3 5 HGA3 6 HGP1
@<TRIPOS>MOLECULE
methanol
 6 5 0 0 0
****
USER_CHARGES
INVALID_CHARGES
Pose:  18 Cluster:  18 Fr_nu: 534366 TotEn:   -10.76
@<TRIPOS>ATOM
      1 C1        -72.1665  -10.2814  -43.8382 C.3    1 LIG      -0.04000
      2 O1        -71.7576  -11.4089  -44.5905 O.3    1 LIG      -0.65000
      3 H1        -71.4633  -10.1148  -43.0185 H      1 LIG       0.09000
      4 H2        -73.1708  -10.4515  -43.4418 H      1 LIG       0.09000
      5 H3        -72.1777   -9.4044  -44.4895 H      1 LIG       0.09000
      6 H4        -72.4050  -11.5243  -45.3069 H      1 LIG       0.42000
@<TRIPOS>BOND
      1       1       2 1
      2       1       3 1
      3       1       4 1
      4       1       5 1
      5       2       6 1
@<TRIPOS>ALT_TYPE
CGenFF_4.0_ALT_TYPE_SET
CGenFF_4.0 1 CG331 2 OG311 3 HGA3 4 HGA3 5 HGA3 6 HGP1
@<TRIPOS>MOLECULE
methanol
 6 5 0 0 0
****
USER_CHARGES
INVALID_CHARGES
Pose:  19 Cluster:  19 Fr_nu: 480054 TotEn:   -10.57
@<TRIPOS>ATOM
      1 C1        -71.6245  -12.9437  -44.0086 C.3    1 LIG      -0.04000
      2 O1        -70.3716  -13.1454  -43.3810 O.3    1 LIG      -0.65000
      3 H1        -71.7521  -13.6732  -44.8122 H      1 LIG       0.09000
      4 H2        -71.6718  -11.9291  -44.4123 H      1 LIG       0.09000
      5 H3        -72.4179  -13.0769  -43.2694 H      1 LIG       0.09000
      6 H4        -70.2953  -12.4806  -42.6753 H      1 LIG       0.42000
@<TRIPOS>BOND
      1       1       2 1
      2       1       3 1
      3       1       4 1
      4       1       5 1
      5       2       6 1
@<TRIPOS>ALT_TYPE
CGenFF_4.0_ALT_TYPE_SET
CGenFF_4.0 1 CG331 2 OG311 3 HGA3 4 HGA3 5 HGA3 6 HGP1
@<TRIPOS>MOLECULE
methanol
 6 5 0 0 0
****
USER_CHARGES
INVALID_CHARGES
Pose:  20 Cluster:  20 Fr_nu: 1833151 TotEn:   -10.51
@<TRIPOS>ATOM
      1 C1        -72.0629  -10.3615  -43.9541 C.3    1 LIG      -0.04000
      2 O1        -70.7761   -9.7713  -43.9733 O.3    1 LIG      -0.65000
      3 H1        -72.0738  -11.2350  -44.6107 H      1 LIG       0.09000
      4 H2        -72.8045   -9.6317  -44.2888 H      1 LIG       0.09000
      5 H3        -72.2959  -10.6730  -42.9332 H      1 LIG       0.09000
      6 H4        -70.8063   -9.0012  -43.3803 H      1 LIG       0.42000
@<TRIPOS>BOND
      1       1       2 1
      2       1       3 1
      3       1       4 1
      4       1       5 1
      5       2       6 1
@<TRIPOS>ALT_TYPE
CGenFF_4.0_ALT_TYPE_SET
CGenFF_4.0 1 CG331 2 OG311 3 HGA3 4 HGA3 5 HGA3 6 HGP1
@<TRIPOS>MOLECULE
methanol
 6 5 0 0 0
****
USER_CHARGES
INVALID_CHARGES
Pose:  21 Cluster:  21 Fr_nu: 5431374 TotEn:   -10.11
@<TRIPOS>ATOM
      1 C1        -71.0735  -12.9853  -43.1841 C.3    1 LIG      -0.04000
      2 O1        -70.6692  -12.8771  -44.5366 O.3    1 LIG      -0.65000
      3 H1        -70.2228  -13.2958  -42.5725 H      1 LIG       0.09000
      4 H2        -71.8813  -13.7169  -43.1018 H      1 LIG       0.09000
      5 H3        -71.4301  -12.0114  -42.8407 H      1 LIG       0.09000
      6 H4        -71.4496  -12.6003  -45.0467 H      1 LIG       0.42000
@<TRIPOS>BOND
      1       1       2 1
      2       1       3 1
      3       1       4 1
      4       1       5 1
      5       2       6 1
@<TRIPOS>ALT_TYPE
CGenFF_4.0_ALT_TYPE_SET
CGenFF_4.0 1 CG331 2 OG311 3 HGA3 4 HGA3 5 HGA3 6 HGP1
@<TRIPOS>MOLECULE
methanol
 6 5 0 0 0
****
USER_CHARGES
INVALID_CHARGES
Pose:  22 Cluster:  22 Fr_nu: 184329 TotEn:    -9.67
@<TRIPOS>ATOM
      1 C1        -53.3700   -1.7620  -30.2731 C.3    1 LIG      -0.04000
      2 O1        -53.7861   -1.0414  -29.1277 O.3    1 LIG      -0.65000
      3 H1        -52.5331   -1.2431  -30.7469 H      1 LIG       0.09000
      4 H2        -54.2041   -1.8467  -30.9744 H      1 LIG       0.09000
      5 H3        -53.0504   -2.7611  -29.9678 H      1 LIG       0.09000
      6 H4        -54.5286   -1.5321  -28.7357 H      1 LIG       0.42000
@<TRIPOS>BOND
      1       1       2 1
      2       1       3 1
      3       1       4 1
      4       1       5 1
      5       2       6 1
@<TRIPOS>ALT_TYPE
CGenFF_4.0_ALT_TYPE_SET
CGenFF_4.0 1 CG331 2 OG311 3 HGA3 4 HGA3 5 HGA3 6 HGP1
@<TRIPOS>MOLECULE
methanol
 6 5 0 0 0
****
USER_CHARGES
INVALID_CHARGES
Pose:  23 Cluster:  23 Fr_nu: 304389 TotEn:    -9.58
@<TRIPOS>ATOM
      1 C1        -53.0672   -0.5645  -30.5311 C.3    1 LIG      -0.04000
      2 O1        -52.9899   -1.7536  -31.2955 O.3    1 LIG      -0.65000
      3 H1        -54.0618   -0.4804  -30.0862 H      1 LIG       0.09000
      4 H2        -52.8703    0.2968  -31.1745 H      1 LIG       0.09000
      5 H3        -52.3175   -0.6028  -29.7373 H      1 LIG       0.09000
      6 H4        -52.0947   -1.7925  -31.6734 H      1 LIG       0.42000
@<TRIPOS>BOND
      1       1       2 1
      2       1       3 1
      3       1       4 1
      4       1       5 1
      5       2       6 1
@<TRIPOS>ALT_TYPE
CGenFF_4.0_ALT_TYPE_SET
CGenFF_4.0 1 CG331 2 OG311 3 HGA3 4 HGA3 5 HGA3 6 HGP1
@<TRIPOS>MOLECULE
methanol
 6 5 0 0 0
****
USER_CHARGES
INVALID_CHARGES
Pose:  24 Cluster:  24 Fr_nu: 197071 TotEn:    -9.39
@<TRIPOS>ATOM
      1 C1        -53.8723   -1.0426  -29.9325 C.3    1 LIG      -0.04000
      2 O1        -54.8891   -0.7871  -28.9810 O.3    1 LIG      -0.65000
      3 H1        -54.3125   -1.0994  -30.9311 H      1 LIG       0.09000
      4 H2        -53.3724   -1.9836  -29.6891 H      1 LIG       0.09000
      5 H3        -53.1452   -0.2277  -29.9032 H      1 LIG       0.09000
      6 H4        -54.4602   -0.7439  -28.1093 H      1 LIG       0.42000
@<TRIPOS>BOND
      1       1       2 1
      2       1       3 1
      3       1       4 1
      4       1       5 1
      5       2       6 1
@<TRIPOS>ALT_TYPE
CGenFF_4.0_ALT_TYPE_SET
CGenFF_4.0 1 CG331 2 OG311 3 HGA3 4 HGA3 5 HGA3 6 HGP1
@<TRIPOS>MOLECULE
methanol
 6 5 0 0 0
****
USER_CHARGES
INVALID_CHARGES
Pose:  25 Cluster:  25 Fr_nu: 4178963 TotEn:    -9.27
@<TRIPOS>ATOM
      1 C1        -73.0665  -11.3279  -43.4673 C.3    1 LIG      -0.04000
      2 O1        -71.7417  -11.4762  -42.9904 O.3    1 LIG      -0.65000
      3 H1        -73.0904  -11.5164  -44.5434 H      1 LIG       0.09000
      4 H2        -73.4196  -10.3154  -43.2560 H      1 LIG       0.09000
      5 H3        -73.7101  -12.0497  -42.9589 H      1 LIG       0.09000
      6 H4        -71.7613  -11.3013  -42.0339 H      1 LIG       0.42000
@<TRIPOS>BOND
      1       1       2 1
      2       1       3 1
      3       1       4 1
      4       1       5 1
      5       2       6 1
@<TRIPOS>ALT_TYPE
CGenFF_4.0_ALT_TYPE_SET
CGenFF_4.0 1 CG331 2 OG311 3 HGA3 4 HGA3 5 HGA3 6 HGP1
@<TRIPOS>MOLECULE
methanol
 6 5 0 0 0
****
USER_CHARGES
INVALID_CHARGES
Pose:  26 Cluster:  26 Fr_nu: 8373491 TotEn:    -8.48
@<TRIPOS>ATOM
      1 C1        -41.4003   -1.5794  -46.8473 C.3    1 LIG      -0.04000
      2 O1        -42.4336   -2.3133  -46.2165 O.3    1 LIG      -0.65000
      3 H1        -40.6650   -1.2688  -46.1010 H      1 LIG       0.09000
      4 H2        -41.8250   -0.7026  -47.3428 H      1 LIG       0.09000
      5 H3        -40.9148   -2.2161  -47.5906 H      1 LIG       0.09000
      6 H4        -43.0652   -2.5708  -46.9097 H      1 LIG       0.42000
@<TRIPOS>BOND
      1       1       2 1
      2       1       3 1
      3       1       4 1
      4       1       5 1
      5       2       6 1
@<TRIPOS>ALT_TYPE
CGenFF_4.0_ALT_TYPE_SET
CGenFF_4.0 1 CG331 2 OG311 3 HGA3 4 HGA3 5 HGA3 6 HGP1
@<TRIPOS>MOLECULE
methanol
 6 5 0 0 0
****
USER_CHARGES
INVALID_CHARGES
Pose:  27 Cluster:  27 Fr_nu: 3406350 TotEn:    -7.16
@<TRIPOS>ATOM
      1 C1        -72.0086   -9.5793  -43.9716 C.3    1 LIG      -0.04000
      2 O1        -71.8913   -8.3130  -44.5937 O.3    1 LIG      -0.65000
      3 H1        -71.5589  -10.3432  -44.6107 H      1 LIG       0.09000
      4 H2        -73.0642   -9.8065  -43.8019 H      1 LIG       0.09000
      5 H3        -71.4846   -9.5546  -43.0133 H      1 LIG       0.09000
      6 H4        -72.3009   -7.6629  -43.9976 H      1 LIG       0.42000
@<TRIPOS>BOND
      1       1       2 1
      2       1       3 1
      3       1       4 1
      4       1       5 1
      5       2       6 1
@<TRIPOS>ALT_TYPE
CGenFF_4.0_ALT_TYPE_SET
CGenFF_4.0 1 CG331 2 OG311 3 HGA3 4 HGA3 5 HGA3 6 HGP1
@<TRIPOS>MOLECULE
methanol
 6 5 0 0 0
****
USER_CHARGES
INVALID_CHARGES
Pose:  28 Cluster:  28 Fr_nu: 197635 TotEn:    -5.43
@<TRIPOS>ATOM
      1 C1        -53.8723   -1.0426  -29.9325 C.3    1 LIG      -0.04000
      2 O1        -54.0248   -1.7534  -31.1473 O.3    1 LIG      -0.65000
      3 H1        -54.8257   -1.0226  -29.3989 H      1 LIG       0.09000
      4 H2        -53.5402   -0.0232  -30.1450 H      1 LIG       0.09000
      5 H3        -53.1235   -1.5469  -29.3172 H      1 LIG       0.09000
      6 H4        -53.1596   -1.7492  -31.5912 H      1 LIG       0.42000
@<TRIPOS>BOND
      1       1       2 1
      2       1       3 1
      3       1       4 1
      4       1       5 1
      5       2       6 1
@<TRIPOS>ALT_TYPE
CGenFF_4.0_ALT_TYPE_SET
CGenFF_4.0 1 CG331 2 OG311 3 HGA3 4 HGA3 5 HGA3 6 HGP1
@<TRIPOS>MOLECULE
methanol
 6 5 0 0 0
****
USER_CHARGES
INVALID_CHARGES
Pose:  29 Cluster:  29 Fr_nu: 9431596 TotEn:    -3.98
@<TRIPOS>ATOM
      1 C1        -53.6457  -24.1180  -24.3840 C.3    1 LIG      -0.04000
      2 O1        -52.9947  -23.9686  -23.1357 O.3    1 LIG      -0.65000
      3 H1        -53.1244  -23.5265  -25.1407 H      1 LIG       0.09000
      4 H2        -54.6831  -23.7851  -24.2970 H      1 LIG       0.09000
      5 H3        -53.6261  -25.1718  -24.6713 H      1 LIG       0.09000
      6 H4        -53.4854  -24.5070  -22.4915 H      1 LIG       0.42000
@<TRIPOS>BOND
      1       1       2 1
      2       1       3 1
      3       1       4 1
      4       1       5 1
      5       2       6 1
@<TRIPOS>ALT_TYPE
CGenFF_4.0_ALT_TYPE_SET
CGenFF_4.0 1 CG331 2 OG311 3 HGA3 4 HGA3 5 HGA3 6 HGP1
@<TRIPOS>MOLECULE
furan
 9 9 0 0 0
****
USER_CHARGES
INVALID_CHARGES
Pose:   1 Cluster:   1 Fr_nu: 149294 TotEn:   -11.77
@<TRIPOS>ATOM
      1 C1        -66.6071   -6.2115  -44.5840 C.2    1 LIG      -0.26000
      2 C2        -65.2388   -6.5714  -44.6203 C.2    1 LIG      -0.26000
      3 C3        -67.2824   -7.3221  -44.1338 C.2    1 LIG       0.09300
      4 C4        -65.1754   -7.8762  -44.1896 C.2    1 LIG       0.09300
      5 O1        -66.4169   -8.3411  -43.8910 O.3    1 LIG      -0.29200
      6 H1        -67.0463   -5.2617  -44.8528 H      1 LIG       0.17500
      7 H2        -64.4033   -5.9566  -44.9224 H      1 LIG       0.17500
      8 H3        -68.3234   -7.5369  -43.9410 H      1 LIG       0.13800
      9 H4        -64.3665   -8.5778  -44.0468 H      1 LIG       0.13800
@<TRIPOS>BOND
      1       1       2 1
      2       1       3 2
      3       2       4 2
      4       3       5 1
      5       4       5 1
      6       1       6 1
      7       2       7 1
      8       3       8 1
      9       4       9 1
@<TRIPOS>ALT_TYPE
CGenFF_4.0_ALT_TYPE_SET
CGenFF_4.0 1 CG2R51 2 CG2R51 3 CG2R51 4 CG2R51 5 OG2R50 6 HGR51 7 HGR51 8 HGR52 9 HGR52
@<TRIPOS>MOLECULE
furan
 9 9 0 0 0
****
USER_CHARGES
INVALID_CHARGES
Pose:   2 Cluster:   2 Fr_nu: 352070 TotEn:   -11.75
@<TRIPOS>ATOM
      1 C1        -66.5637   -6.9253  -45.3545 C.2    1 LIG      -0.26000
      2 C2        -65.4787   -7.6971  -45.8344 C.2    1 LIG      -0.26000
      3 C3        -66.3861   -6.8210  -43.9945 C.2    1 LIG       0.09300
      4 C4        -64.7154   -8.0093  -44.7335 C.2    1 LIG       0.09300
      5 O1        -65.2617   -7.4788  -43.6080 O.3    1 LIG      -0.29200
      6 H1        -67.3740   -6.4989  -45.9280 H      1 LIG       0.17500
      7 H2        -65.2780   -7.9891  -46.8552 H      1 LIG       0.17500
      8 H3        -66.9404   -6.3378  -43.2031 H      1 LIG       0.13800
      9 H4        -63.8033   -8.5702  -44.5910 H      1 LIG       0.13800
@<TRIPOS>BOND
      1       1       2 1
      2       1       3 2
      3       2       4 2
      4       3       5 1
      5       4       5 1
      6       1       6 1
      7       2       7 1
      8       3       8 1
      9       4       9 1
@<TRIPOS>ALT_TYPE
CGenFF_4.0_ALT_TYPE_SET
CGenFF_4.0 1 CG2R51 2 CG2R51 3 CG2R51 4 CG2R51 5 OG2R50 6 HGR51 7 HGR51 8 HGR52 9 HGR52
@<TRIPOS>MOLECULE
furan
 9 9 0 0 0
****
USER_CHARGES
INVALID_CHARGES
Pose:   3 Cluster:   3 Fr_nu: 148849 TotEn:   -11.69
@<TRIPOS>ATOM
      1 C1        -66.3720   -7.2198  -44.5644 C.2    1 LIG      -0.26000
      2 C2        -65.1754   -7.8762  -44.1896 C.2    1 LIG      -0.26000
      3 C3        -66.5191   -7.4354  -45.9150 C.2    1 LIG       0.09300
      4 C4        -64.6766   -8.4462  -45.3378 C.2    1 LIG       0.09300
      5 O1        -65.4899   -8.1823  -46.3940 O.3    1 LIG      -0.29200
      6 H1        -67.0431   -6.6592  -43.9298 H      1 LIG       0.17500
      7 H2        -64.7321   -7.9275  -43.2056 H      1 LIG       0.17500
      8 H3        -67.2617   -7.1418  -46.6425 H      1 LIG       0.13800
      9 H4        -63.8011   -9.0393  -45.5585 H      1 LIG       0.13800
@<TRIPOS>BOND
      1       1       2 1
      2       1       3 2
      3       2       4 2
      4       3       5 1
      5       4       5 1
      6       1       6 1
      7       2       7 1
      8       3       8 1
      9       4       9 1
@<TRIPOS>ALT_TYPE
CGenFF_4.0_ALT_TYPE_SET
CGenFF_4.0 1 CG2R51 2 CG2R51 3 CG2R51 4 CG2R51 5 OG2R50 6 HGR51 7 HGR51 8 HGR52 9 HGR52
@<TRIPOS>MOLECULE
furan
 9 9 0 0 0
****
USER_CHARGES
INVALID_CHARGES
Pose:   4 Cluster:   4 Fr_nu:  86454 TotEn:   -10.88
@<TRIPOS>ATOM
      1 C1        -73.6576  -11.8329  -43.7391 C.2    1 LIG      -0.26000
      2 C2        -73.1169  -10.6002  -43.3017 C.2    1 LIG      -0.26000
      3 C3        -72.5862  -12.6748  -43.9269 C.2    1 LIG       0.09300
      4 C4        -71.7536  -10.7767  -43.2533 C.2    1 LIG       0.09300
      5 O1        -71.4220  -12.0387  -43.6329 O.3    1 LIG      -0.29200
      6 H1        -74.6980  -12.0771  -43.8981 H      1 LIG       0.17500
      7 H2        -73.6537   -9.6962  -43.0527 H      1 LIG       0.17500
      8 H3        -72.4896  -13.7017  -44.2481 H      1 LIG       0.13800
      9 H4        -70.9261  -10.1367  -42.9839 H      1 LIG       0.13800
@<TRIPOS>BOND
      1       1       2 1
      2       1       3 2
      3       2       4 2
      4       3       5 1
      5       4       5 1
      6       1       6 1
      7       2       7 1
      8       3       8 1
      9       4       9 1
@<TRIPOS>ALT_TYPE
CGenFF_4.0_ALT_TYPE_SET
CGenFF_4.0 1 CG2R51 2 CG2R51 3 CG2R51 4 CG2R51 5 OG2R50 6 HGR51 7 HGR51 8 HGR52 9 HGR52
@<TRIPOS>MOLECULE
furan
 9 9 0 0 0
****
USER_CHARGES
INVALID_CHARGES
Pose:   5 Cluster:   5 Fr_nu: 1389343 TotEn:   -10.83
@<TRIPOS>ATOM
      1 C1        -65.2982   -7.4126  -46.4690 C.2    1 LIG      -0.26000
      2 C2        -66.6789   -7.1570  -46.2910 C.2    1 LIG      -0.26000
      3 C3        -64.8968   -8.1280  -45.3649 C.2    1 LIG       0.09300
      4 C4        -67.0227   -7.7346  -45.0910 C.2    1 LIG       0.09300
      5 O1        -65.9421   -8.3287  -44.5202 O.3    1 LIG      -0.29200
      6 H1        -64.6737   -7.1124  -47.2979 H      1 LIG       0.17500
      7 H2        -67.3406   -6.6192  -46.9546 H      1 LIG       0.17500
      8 H3        -63.9528   -8.5472  -45.0483 H      1 LIG       0.13800
      9 H4        -67.9452   -7.8074  -44.5336 H      1 LIG       0.13800
@<TRIPOS>BOND
      1       1       2 1
      2       1       3 2
      3       2       4 2
      4       3       5 1
      5       4       5 1
      6       1       6 1
      7       2       7 1
      8       3       8 1
      9       4       9 1
@<TRIPOS>ALT_TYPE
CGenFF_4.0_ALT_TYPE_SET
CGenFF_4.0 1 CG2R51 2 CG2R51 3 CG2R51 4 CG2R51 5 OG2R50 6 HGR51 7 HGR51 8 HGR52 9 HGR52
@<TRIPOS>MOLECULE
furan
 9 9 0 0 0
****
USER_CHARGES
INVALID_CHARGES
Pose:   6 Cluster:   6 Fr_nu: 486616 TotEn:   -10.66
@<TRIPOS>ATOM
      1 C1        -71.1698  -11.1023  -43.0580 C.2    1 LIG      -0.26000
      2 C2        -72.3086  -11.2350  -43.8879 C.2    1 LIG      -0.26000
      3 C3        -70.7386  -12.3815  -42.7938 C.2    1 LIG       0.09300
      4 C4        -72.4921  -12.5858  -44.0718 C.2    1 LIG       0.09300
      5 O1        -71.5391  -13.2916  -43.4082 O.3    1 LIG      -0.29200
      6 H1        -70.7199  -10.1888  -42.6971 H      1 LIG       0.17500
      7 H2        -72.9192  -10.4449  -44.3006 H      1 LIG       0.17500
      8 H3        -69.9212  -12.7911  -42.2184 H      1 LIG       0.13800
      9 H4        -73.2148  -13.1745  -44.6178 H      1 LIG       0.13800
@<TRIPOS>BOND
      1       1       2 1
      2       1       3 2
      3       2       4 2
      4       3       5 1
      5       4       5 1
      6       1       6 1
      7       2       7 1
      8       3       8 1
      9       4       9 1
@<TRIPOS>ALT_TYPE
CGenFF_4.0_ALT_TYPE_SET
CGenFF_4.0 1 CG2R51 2 CG2R51 3 CG2R51 4 CG2R51 5 OG2R50 6 HGR51 7 HGR51 8 HGR52 9 HGR52
@<TRIPOS>MOLECULE
furan
 9 9 0 0 0
****
USER_CHARGES
INVALID_CHARGES
Pose:   7 Cluster:   7 Fr_nu: 281021 TotEn:    -9.98
@<TRIPOS>ATOM
      1 C1        -65.6110   -7.1742  -46.8669 C.2    1 LIG      -0.26000
      2 C2        -64.6585   -7.9970  -46.2196 C.2    1 LIG      -0.26000
      3 C3        -65.8904   -6.1513  -45.9906 C.2    1 LIG       0.09300
      4 C4        -64.4237   -7.4182  -44.9941 C.2    1 LIG       0.09300
      5 O1        -65.1707   -6.2927  -44.8468 O.3    1 LIG      -0.29200
      6 H1        -66.0406   -7.3099  -47.8489 H      1 LIG       0.17500
      7 H2        -64.2004   -8.8989  -46.5990 H      1 LIG       0.17500
      8 H3        -66.5420   -5.2905  -46.0296 H      1 LIG       0.13800
      9 H4        -63.7880   -7.6704  -44.1578 H      1 LIG       0.13800
@<TRIPOS>BOND
      1       1       2 1
      2       1       3 2
      3       2       4 2
      4       3       5 1
      5       4       5 1
      6       1       6 1
      7       2       7 1
      8       3       8 1
      9       4       9 1
@<TRIPOS>ALT_TYPE
CGenFF_4.0_ALT_TYPE_SET
CGenFF_4.0 1 CG2R51 2 CG2R51 3 CG2R51 4 CG2R51 5 OG2R50 6 HGR51 7 HGR51 8 HGR52 9 HGR52
@<TRIPOS>MOLECULE
furan
 9 9 0 0 0
****
USER_CHARGES
INVALID_CHARGES
Pose:   8 Cluster:   8 Fr_nu:  42071 TotEn:    -9.54
@<TRIPOS>ATOM
      1 C1        -65.3046   -6.1732  -46.2859 C.2    1 LIG      -0.26000
      2 C2        -64.8172   -6.8451  -45.1394 C.2    1 LIG      -0.26000
      3 C3        -65.3077   -7.1021  -47.3004 C.2    1 LIG       0.09300
      4 C4        -64.5573   -8.1365  -45.5351 C.2    1 LIG       0.09300
      5 O1        -64.8537   -8.3014  -46.8510 O.3    1 LIG      -0.29200
      6 H1        -65.6143   -5.1411  -46.3632 H      1 LIG       0.17500
      7 H2        -64.6735   -6.4388  -44.1486 H      1 LIG       0.17500
      8 H3        -65.5894   -7.0697  -48.3428 H      1 LIG       0.13800
      9 H4        -64.1794   -9.0121  -45.0276 H      1 LIG       0.13800
@<TRIPOS>BOND
      1       1       2 1
      2       1       3 2
      3       2       4 2
      4       3       5 1
      5       4       5 1
      6       1       6 1
      7       2       7 1
      8       3       8 1
      9       4       9 1
@<TRIPOS>ALT_TYPE
CGenFF_4.0_ALT_TYPE_SET
CGenFF_4.0 1 CG2R51 2 CG2R51 3 CG2R51 4 CG2R51 5 OG2R50 6 HGR51 7 HGR51 8 HGR52 9 HGR52
@<TRIPOS>MOLECULE
furan
 9 9 0 0 0
****
USER_CHARGES
INVALID_CHARGES
Pose:   9 Cluster:   9 Fr_nu: 1924854 TotEn:    -9.43
@<TRIPOS>ATOM
      1 C1        -65.2939   -7.7285  -44.0480 C.2    1 LIG      -0.26000
      2 C2        -66.6230   -7.2967  -44.2720 C.2    1 LIG      -0.26000
      3 C3        -64.5343   -7.1587  -45.0431 C.2    1 LIG       0.09300
      4 C4        -66.5808   -6.4936  -45.3879 C.2    1 LIG       0.09300
      5 O1        -65.3111   -6.4043  -45.8639 O.3    1 LIG      -0.29200
      6 H1        -64.9347   -8.3747  -43.2601 H      1 LIG       0.17500
      7 H2        -67.5018   -7.5401  -43.6924 H      1 LIG       0.17500
      8 H3        -63.4834   -7.1891  -45.2917 H      1 LIG       0.13800
      9 H4        -67.3271   -5.9409  -45.9398 H      1 LIG       0.13800
@<TRIPOS>BOND
      1       1       2 1
      2       1       3 2
      3       2       4 2
      4       3       5 1
      5       4       5 1
      6       1       6 1
      7       2       7 1
      8       3       8 1
      9       4       9 1
@<TRIPOS>ALT_TYPE
CGenFF_4.0_ALT_TYPE_SET
CGenFF_4.0 1 CG2R51 2 CG2R51 3 CG2R51 4 CG2R51 5 OG2R50 6 HGR51 7 HGR51 8 HGR52 9 HGR52
@<TRIPOS>MOLECULE
furan
 9 9 0 0 0
****
USER_CHARGES
INVALID_CHARGES
Pose:  10 Cluster:  10 Fr_nu: 2120807 TotEn:    -9.18
@<TRIPOS>ATOM
      1 C1        -65.2955   -6.4980  -45.1787 C.2    1 LIG      -0.26000
      2 C2        -66.6348   -6.0821  -44.9876 C.2    1 LIG      -0.26000
      3 C3        -65.3483   -7.8470  -45.4421 C.2    1 LIG       0.09300
      4 C4        -67.4105   -7.2065  -45.1481 C.2    1 LIG       0.09300
      5 O1        -66.6339   -8.2866  -45.4255 O.3    1 LIG      -0.29200
      6 H1        -64.4033   -5.8906  -45.1299 H      1 LIG       0.17500
      7 H2        -66.9902   -5.0871  -44.7615 H      1 LIG       0.17500
      8 H3        -64.6003   -8.5974  -45.6528 H      1 LIG       0.13800
      9 H4        -68.4732   -7.3947  -45.0996 H      1 LIG       0.13800
@<TRIPOS>BOND
      1       1       2 1
      2       1       3 2
      3       2       4 2
      4       3       5 1
      5       4       5 1
      6       1       6 1
      7       2       7 1
      8       3       8 1
      9       4       9 1
@<TRIPOS>ALT_TYPE
CGenFF_4.0_ALT_TYPE_SET
CGenFF_4.0 1 CG2R51 2 CG2R51 3 CG2R51 4 CG2R51 5 OG2R50 6 HGR51 7 HGR51 8 HGR52 9 HGR52
@<TRIPOS>MOLECULE
furan
 9 9 0 0 0
****
USER_CHARGES
INVALID_CHARGES
Pose:  11 Cluster:  11 Fr_nu: 181553 TotEn:    -8.71
@<TRIPOS>ATOM
      1 C1        -65.2532   -7.7323  -45.1716 C.2    1 LIG      -0.26000
      2 C2        -65.5016   -7.1201  -43.9199 C.2    1 LIG      -0.26000
      3 C3        -66.4779   -7.8574  -45.7852 C.2    1 LIG       0.09300
      4 C4        -66.8602   -6.9146  -43.8579 C.2    1 LIG       0.09300
      5 O1        -67.4627   -7.3613  -44.9912 O.3    1 LIG      -0.29200
      6 H1        -64.3009   -8.0439  -45.5756 H      1 LIG       0.17500
      7 H2        -64.7804   -6.8608  -43.1582 H      1 LIG       0.17500
      8 H3        -66.8003   -8.2551  -46.7365 H      1 LIG       0.13800
      9 H4        -67.5183   -6.4853  -43.1166 H      1 LIG       0.13800
@<TRIPOS>BOND
      1       1       2 1
      2       1       3 2
      3       2       4 2
      4       3       5 1
      5       4       5 1
      6       1       6 1
      7       2       7 1
      8       3       8 1
      9       4       9 1
@<TRIPOS>ALT_TYPE
CGenFF_4.0_ALT_TYPE_SET
CGenFF_4.0 1 CG2R51 2 CG2R51 3 CG2R51 4 CG2R51 5 OG2R50 6 HGR51 7 HGR51 8 HGR52 9 HGR52
@<TRIPOS>MOLECULE
furan
 9 9 0 0 0
****
USER_CHARGES
INVALID_CHARGES
Pose:  12 Cluster:  12 Fr_nu:  61021 TotEn:    -8.41
@<TRIPOS>ATOM
      1 C1        -68.3544   -6.1008  -45.7796 C.2    1 LIG      -0.26000
      2 C2        -67.7076   -6.4209  -46.9971 C.2    1 LIG      -0.26000
      3 C3        -67.4158   -5.4588  -45.0058 C.2    1 LIG       0.09300
      4 C4        -66.4199   -5.9516  -46.8806 C.2    1 LIG       0.09300
      5 O1        -66.2339   -5.3637  -45.6696 O.3    1 LIG      -0.29200
      6 H1        -69.3766   -6.3121  -45.5008 H      1 LIG       0.17500
      7 H2        -68.1276   -6.9299  -47.8527 H      1 LIG       0.17500
      8 H3        -67.4307   -5.0305  -44.0141 H      1 LIG       0.13800
      9 H4        -65.5603   -5.9569  -47.5348 H      1 LIG       0.13800
@<TRIPOS>BOND
      1       1       2 1
      2       1       3 2
      3       2       4 2
      4       3       5 1
      5       4       5 1
      6       1       6 1
      7       2       7 1
      8       3       8 1
      9       4       9 1
@<TRIPOS>ALT_TYPE
CGenFF_4.0_ALT_TYPE_SET
CGenFF_4.0 1 CG2R51 2 CG2R51 3 CG2R51 4 CG2R51 5 OG2R50 6 HGR51 7 HGR51 8 HGR52 9 HGR52
@<TRIPOS>MOLECULE
furan
 9 9 0 0 0
****
USER_CHARGES
INVALID_CHARGES
Pose:  13 Cluster:  13 Fr_nu: 416251 TotEn:    -8.02
@<TRIPOS>ATOM
      1 C1        -65.0843   -7.8992  -43.8441 C.2    1 LIG      -0.26000
      2 C2        -64.8100   -8.0953  -45.2187 C.2    1 LIG      -0.26000
      3 C3        -65.9534   -6.8352  -43.7760 C.2    1 LIG       0.09300
      4 C4        -65.5311   -7.1373  -45.8926 C.2    1 LIG       0.09300
      5 O1        -66.2309   -6.3651  -45.0204 O.3    1 LIG      -0.29200
      6 H1        -64.6967   -8.4625  -43.0076 H      1 LIG       0.17500
      7 H2        -64.1673   -8.8418  -45.6627 H      1 LIG       0.17500
      8 H3        -66.4415   -6.3194  -42.9619 H      1 LIG       0.13800
      9 H4        -65.6477   -6.8863  -46.9368 H      1 LIG       0.13800
@<TRIPOS>BOND
      1       1       2 1
      2       1       3 2
      3       2       4 2
      4       3       5 1
      5       4       5 1
      6       1       6 1
      7       2       7 1
      8       3       8 1
      9       4       9 1
@<TRIPOS>ALT_TYPE
CGenFF_4.0_ALT_TYPE_SET
CGenFF_4.0 1 CG2R51 2 CG2R51 3 CG2R51 4 CG2R51 5 OG2R50 6 HGR51 7 HGR51 8 HGR52 9 HGR52
@<TRIPOS>MOLECULE
furan
 9 9 0 0 0
****
USER_CHARGES
INVALID_CHARGES
Pose:  14 Cluster:  14 Fr_nu:  55697 TotEn:    -7.97
@<TRIPOS>ATOM
      1 C1        -65.6376   -6.0148  -45.7566 C.2    1 LIG      -0.26000
      2 C2        -65.8970   -6.5619  -47.0359 C.2    1 LIG      -0.26000
      3 C3        -66.7097   -5.2044  -45.4633 C.2    1 LIG       0.09300
      4 C4        -67.1091   -6.0469  -47.4331 C.2    1 LIG       0.09300
      5 O1        -67.6111   -5.2186  -46.4800 O.3    1 LIG      -0.29200
      6 H1        -64.7768   -6.1889  -45.1274 H      1 LIG       0.17500
      7 H2        -65.2780   -7.2462  -47.5981 H      1 LIG       0.17500
      8 H3        -66.9684   -4.5838  -44.6177 H      1 LIG       0.13800
      9 H4        -67.7180   -6.1655  -48.3175 H      1 LIG       0.13800
@<TRIPOS>BOND
      1       1       2 1
      2       1       3 2
      3       2       4 2
      4       3       5 1
      5       4       5 1
      6       1       6 1
      7       2       7 1
      8       3       8 1
      9       4       9 1
@<TRIPOS>ALT_TYPE
CGenFF_4.0_ALT_TYPE_SET
CGenFF_4.0 1 CG2R51 2 CG2R51 3 CG2R51 4 CG2R51 5 OG2R50 6 HGR51 7 HGR51 8 HGR52 9 HGR52
@<TRIPOS>MOLECULE
furan
 9 9 0 0 0
****
USER_CHARGES
INVALID_CHARGES
Pose:  15 Cluster:  15 Fr_nu:  53360 TotEn:    -7.89
@<TRIPOS>ATOM
      1 C1        -71.7460  -11.6509  -44.2278 C.2    1 LIG      -0.26000
      2 C2        -70.7230  -12.6274  -44.2848 C.2    1 LIG      -0.26000
      3 C3        -72.4453  -11.8976  -43.0692 C.2    1 LIG       0.09300
      4 C4        -70.8700  -13.4010  -43.1570 C.2    1 LIG       0.09300
      5 O1        -71.9176  -12.9626  -42.4107 O.3    1 LIG      -0.29200
      6 H1        -71.9486  -10.8660  -44.9420 H      1 LIG       0.17500
      7 H2        -69.9723  -12.7516  -45.0519 H      1 LIG       0.17500
      8 H3        -73.2968  -11.4305  -42.5962 H      1 LIG       0.13800
      9 H4        -70.3388  -14.2545  -42.7616 H      1 LIG       0.13800
@<TRIPOS>BOND
      1       1       2 1
      2       1       3 2
      3       2       4 2
      4       3       5 1
      5       4       5 1
      6       1       6 1
      7       2       7 1
      8       3       8 1
      9       4       9 1
@<TRIPOS>ALT_TYPE
CGenFF_4.0_ALT_TYPE_SET
CGenFF_4.0 1 CG2R51 2 CG2R51 3 CG2R51 4 CG2R51 5 OG2R50 6 HGR51 7 HGR51 8 HGR52 9 HGR52
@<TRIPOS>MOLECULE
furan
 9 9 0 0 0
****
USER_CHARGES
INVALID_CHARGES
Pose:  16 Cluster:  16 Fr_nu: 1334595 TotEn:    -7.77
@<TRIPOS>ATOM
      1 C1        -67.6160   -6.2699  -45.4883 C.2    1 LIG      -0.26000
      2 C2        -66.7575   -7.1580  -46.1794 C.2    1 LIG      -0.26000
      3 C3        -67.4290   -6.5226  -44.1491 C.2    1 LIG       0.09300
      4 C4        -66.1071   -7.8899  -45.2133 C.2    1 LIG       0.09300
      5 O1        -66.5108   -7.5086  -43.9731 O.3    1 LIG      -0.29200
      6 H1        -68.2873   -5.5377  -45.9130 H      1 LIG       0.17500
      7 H2        -66.6288   -7.2526  -47.2480 H      1 LIG       0.17500
      8 H3        -67.8496   -6.1084  -43.2443 H      1 LIG       0.13800
      9 H4        -65.3677   -8.6769  -45.2431 H      1 LIG       0.13800
@<TRIPOS>BOND
      1       1       2 1
      2       1       3 2
      3       2       4 2
      4       3       5 1
      5       4       5 1
      6       1       6 1
      7       2       7 1
      8       3       8 1
      9       4       9 1
@<TRIPOS>ALT_TYPE
CGenFF_4.0_ALT_TYPE_SET
CGenFF_4.0 1 CG2R51 2 CG2R51 3 CG2R51 4 CG2R51 5 OG2R50 6 HGR51 7 HGR51 8 HGR52 9 HGR52
@<TRIPOS>MOLECULE
furan
 9 9 0 0 0
****
USER_CHARGES
INVALID_CHARGES
Pose:  17 Cluster:  17 Fr_nu:   3516 TotEn:    -7.68
@<TRIPOS>ATOM
      1 C1        -66.1445   -6.2623  -45.6564 C.2    1 LIG      -0.26000
      2 C2        -67.0178   -5.8669  -46.6977 C.2    1 LIG      -0.26000
      3 C3        -65.1490   -7.0009  -46.2525 C.2    1 LIG       0.09300
      4 C4        -66.4936   -6.3920  -47.8559 C.2    1 LIG       0.09300
      5 O1        -65.3544   -7.0846  -47.5932 O.3    1 LIG      -0.29200
      6 H1        -66.2303   -6.0375  -44.6031 H      1 LIG       0.17500
      7 H2        -67.9167   -5.2733  -46.6144 H      1 LIG       0.17500
      8 H3        -64.2696   -7.5072  -45.8818 H      1 LIG       0.13800
      9 H4        -66.7955   -6.3643  -48.8928 H      1 LIG       0.13800
@<TRIPOS>BOND
      1       1       2 1
      2       1       3 2
      3       2       4 2
      4       3       5 1
      5       4       5 1
      6       1       6 1
      7       2       7 1
      8       3       8 1
      9       4       9 1
@<TRIPOS>ALT_TYPE
CGenFF_4.0_ALT_TYPE_SET
CGenFF_4.0 1 CG2R51 2 CG2R51 3 CG2R51 4 CG2R51 5 OG2R50 6 HGR51 7 HGR51 8 HGR52 9 HGR52
@<TRIPOS>MOLECULE
furan
 9 9 0 0 0
****
USER_CHARGES
INVALID_CHARGES
Pose:  18 Cluster:  18 Fr_nu: 1381323 TotEn:    -6.38
@<TRIPOS>ATOM
      1 C1        -72.7334  -11.7882  -43.3974 C.2    1 LIG      -0.26000
      2 C2        -72.4720  -10.4005  -43.4926 C.2    1 LIG      -0.26000
      3 C3        -71.8563  -12.4022  -44.2610 C.2    1 LIG       0.09300
      4 C4        -71.4537  -10.2654  -44.4074 C.2    1 LIG       0.09300
      5 O1        -71.0727  -11.4810  -44.8805 O.3    1 LIG      -0.29200
      6 H1        -73.4693  -12.2794  -42.7774 H      1 LIG       0.17500
      7 H2        -72.9640   -9.5990  -42.9607 H      1 LIG       0.17500
      8 H3        -71.6726  -13.4313  -44.5335 H      1 LIG       0.13800
      9 H4        -70.9172   -9.4181  -44.8091 H      1 LIG       0.13800
@<TRIPOS>BOND
      1       1       2 1
      2       1       3 2
      3       2       4 2
      4       3       5 1
      5       4       5 1
      6       1       6 1
      7       2       7 1
      8       3       8 1
      9       4       9 1
@<TRIPOS>ALT_TYPE
CGenFF_4.0_ALT_TYPE_SET
CGenFF_4.0 1 CG2R51 2 CG2R51 3 CG2R51 4 CG2R51 5 OG2R50 6 HGR51 7 HGR51 8 HGR52 9 HGR52
@<TRIPOS>MOLECULE
furan
 9 9 0 0 0
****
USER_CHARGES
INVALID_CHARGES
Pose:  19 Cluster:  19 Fr_nu: 398718 TotEn:    -6.24
@<TRIPOS>ATOM
      1 C1        -71.4398  -12.0121  -44.4977 C.2    1 LIG      -0.26000
      2 C2        -72.1693  -10.8082  -44.3505 C.2    1 LIG      -0.26000
      3 C3        -72.1263  -12.9647  -43.7814 C.2    1 LIG       0.09300
      4 C4        -73.2497  -11.1110  -43.5548 C.2    1 LIG       0.09300
      5 O1        -73.2308  -12.4236  -43.2037 O.3    1 LIG      -0.29200
      6 H1        -70.5275  -12.1660  -45.0557 H      1 LIG       0.17500
      7 H2        -71.9368   -9.8408  -44.7719 H      1 LIG       0.17500
      8 H3        -71.9692  -14.0171  -43.5947 H      1 LIG       0.13800
      9 H4        -74.0783  -10.5355  -43.1686 H      1 LIG       0.13800
@<TRIPOS>BOND
      1       1       2 1
      2       1       3 2
      3       2       4 2
      4       3       5 1
      5       4       5 1
      6       1       6 1
      7       2       7 1
      8       3       8 1
      9       4       9 1
@<TRIPOS>ALT_TYPE
CGenFF_4.0_ALT_TYPE_SET
CGenFF_4.0 1 CG2R51 2 CG2R51 3 CG2R51 4 CG2R51 5 OG2R50 6 HGR51 7 HGR51 8 HGR52 9 HGR52
@<TRIPOS>MOLECULE
furan
 9 9 0 0 0
****
USER_CHARGES
INVALID_CHARGES
Pose:  20 Cluster:  20 Fr_nu:   9885 TotEn:    -5.98
@<TRIPOS>ATOM
      1 C1        -72.7163  -12.2339  -43.7729 C.2    1 LIG      -0.26000
      2 C2        -73.4607  -11.2765  -43.0430 C.2    1 LIG      -0.26000
      3 C3        -71.6927  -11.5419  -44.3773 C.2    1 LIG       0.09300
      4 C4        -72.8387  -10.0678  -43.2533 C.2    1 LIG       0.09300
      5 O1        -71.7601  -10.2210  -44.0655 O.3    1 LIG      -0.29200
      6 H1        -72.9029  -13.2953  -43.8493 H      1 LIG       0.17500
      7 H2        -74.3403  -11.4463  -42.4390 H      1 LIG       0.17500
      8 H3        -70.8765  -11.8284  -45.0245 H      1 LIG       0.13800
      9 H4        -73.0295   -9.0600  -42.9143 H      1 LIG       0.13800
@<TRIPOS>BOND
      1       1       2 1
      2       1       3 2
      3       2       4 2
      4       3       5 1
      5       4       5 1
      6       1       6 1
      7       2       7 1
      8       3       8 1
      9       4       9 1
@<TRIPOS>ALT_TYPE
CGenFF_4.0_ALT_TYPE_SET
CGenFF_4.0 1 CG2R51 2 CG2R51 3 CG2R51 4 CG2R51 5 OG2R50 6 HGR51 7 HGR51 8 HGR52 9 HGR52
@<TRIPOS>MOLECULE
furan
 9 9 0 0 0
****
USER_CHARGES
INVALID_CHARGES
Pose:  21 Cluster:  21 Fr_nu:  86347 TotEn:    -5.57
@<TRIPOS>ATOM
      1 C1        -71.6905  -12.9453  -43.7729 C.2    1 LIG      -0.26000
      2 C2        -71.3148  -11.9962  -42.7925 C.2    1 LIG      -0.26000
      3 C3        -72.3323  -12.2382  -44.7629 C.2    1 LIG       0.09300
      4 C4        -71.7536  -10.7767  -43.2533 C.2    1 LIG       0.09300
      5 O1        -72.3749  -10.9156  -44.4539 O.3    1 LIG      -0.29200
      6 H1        -71.5159  -14.0114  -43.7594 H      1 LIG       0.17500
      7 H2        -70.7896  -12.1782  -41.8660 H      1 LIG       0.17500
      8 H3        -72.7905  -12.5139  -45.7016 H      1 LIG       0.13800
      9 H4        -71.7045   -9.7695  -42.8660 H      1 LIG       0.13800
@<TRIPOS>BOND
      1       1       2 1
      2       1       3 2
      3       2       4 2
      4       3       5 1
      5       4       5 1
      6       1       6 1
      7       2       7 1
      8       3       8 1
      9       4       9 1
@<TRIPOS>ALT_TYPE
CGenFF_4.0_ALT_TYPE_SET
CGenFF_4.0 1 CG2R51 2 CG2R51 3 CG2R51 4 CG2R51 5 OG2R50 6 HGR51 7 HGR51 8 HGR52 9 HGR52
@<TRIPOS>MOLECULE
furan
 9 9 0 0 0
****
USER_CHARGES
INVALID_CHARGES
Pose:  22 Cluster:  22 Fr_nu: 1267239 TotEn:    -5.20
@<TRIPOS>ATOM
      1 C1        -71.9083  -10.5922  -44.3802 C.2    1 LIG      -0.26000
      2 C2        -72.7298  -11.7093  -44.0966 C.2    1 LIG      -0.26000
      3 C3        -72.3153   -9.5924  -43.5276 C.2    1 LIG       0.09300
      4 C4        -73.5802  -11.3126  -43.0909 C.2    1 LIG       0.09300
      5 O1        -73.3339  -10.0235  -42.7383 O.3    1 LIG      -0.29200
      6 H1        -71.1187  -10.5240  -45.1145 H      1 LIG       0.17500
      7 H2        -72.7050  -12.6819  -44.5664 H      1 LIG       0.17500
      8 H3        -71.9980   -8.5725  -43.3659 H      1 LIG       0.13800
      9 H4        -74.3739  -11.8029  -42.5463 H      1 LIG       0.13800
@<TRIPOS>BOND
      1       1       2 1
      2       1       3 2
      3       2       4 2
      4       3       5 1
      5       4       5 1
      6       1       6 1
      7       2       7 1
      8       3       8 1
      9       4       9 1
@<TRIPOS>ALT_TYPE
CGenFF_4.0_ALT_TYPE_SET
CGenFF_4.0 1 CG2R51 2 CG2R51 3 CG2R51 4 CG2R51 5 OG2R50 6 HGR51 7 HGR51 8 HGR52 9 HGR52
@<TRIPOS>MOLECULE
furan
 9 9 0 0 0
****
USER_CHARGES
INVALID_CHARGES
Pose:  23 Cluster:  23 Fr_nu: 2714040 TotEn:    -4.17
@<TRIPOS>ATOM
      1 C1        -71.5532  -10.2784  -43.7716 C.2    1 LIG      -0.26000
      2 C2        -71.3715  -11.6810  -43.8280 C.2    1 LIG      -0.26000
      3 C3        -72.8796  -10.0770  -43.4681 C.2    1 LIG       0.09300
      4 C4        -72.5998  -12.2366  -43.5548 C.2    1 LIG       0.09300
      5 O1        -73.5245  -11.2655  -43.3342 O.3    1 LIG      -0.29200
      6 H1        -70.8105   -9.5105  -43.9326 H      1 LIG       0.17500
      7 H2        -70.4594  -12.2195  -44.0409 H      1 LIG       0.17500
      8 H3        -73.4871   -9.1961  -43.3195 H      1 LIG       0.13800
      9 H4        -72.9618  -13.2519  -43.4833 H      1 LIG       0.13800
@<TRIPOS>BOND
      1       1       2 1
      2       1       3 2
      3       2       4 2
      4       3       5 1
      5       4       5 1
      6       1       6 1
      7       2       7 1
      8       3       8 1
      9       4       9 1
@<TRIPOS>ALT_TYPE
CGenFF_4.0_ALT_TYPE_SET
CGenFF_4.0 1 CG2R51 2 CG2R51 3 CG2R51 4 CG2R51 5 OG2R50 6 HGR51 7 HGR51 8 HGR52 9 HGR52
@<TRIPOS>MOLECULE
pyrimidine
 10 10 0 0 0
****
USER_CHARGES
INVALID_CHARGES
Pose:   1 Cluster:   1 Fr_nu: 416781 TotEn:   -17.42
@<TRIPOS>ATOM
      1 C1        -72.9735   -9.7549  -43.5408 C.ar   1 LIG      -0.13100
      2 C2        -71.7209   -9.3977  -43.9968 C.ar   1 LIG       0.28900
      3 C3        -73.2129  -11.1110  -43.4537 C.ar   1 LIG       0.28900
      4 C4        -71.1227  -11.5799  -44.2142 C.ar   1 LIG       0.50700
      5 N1        -70.7677  -10.2873  -44.3435 N.ar   1 LIG      -0.71900
      6 N2        -72.3070  -12.0549  -43.7834 N.ar   1 LIG      -0.71900
      7 H1        -73.7192   -9.0196  -43.2697 H      1 LIG       0.11500
      8 H2        -71.4410   -8.3548  -44.0989 H      1 LIG       0.11400
      9 H3        -74.1689  -11.4875  -43.1065 H      1 LIG       0.11400
     10 H4        -70.3766  -12.3162  -44.4867 H      1 LIG       0.14100
@<TRIPOS>BOND
      1       1       2 ar
      2       1       3 ar
      3       2       5 ar
      4       3       6 ar
      5       4       5 ar
      6       4       6 ar
      7       1       7 1
      8       2       8 1
      9       3       9 1
     10       4      10 1
@<TRIPOS>ALT_TYPE
CGenFF_4.0_ALT_TYPE_SET
CGenFF_4.0 1 CG2R61 2 CG2R61 3 CG2R61 4 CG2R64 5 NG2R62 6 NG2R62 7 HGR61 8 HGR62 9 HGR62 10 HGR62
@<TRIPOS>MOLECULE
pyrimidine
 10 10 0 0 0
****
USER_CHARGES
INVALID_CHARGES
Pose:   2 Cluster:   2 Fr_nu: 179027 TotEn:   -16.11
@<TRIPOS>ATOM
      1 C1        -66.4850   -6.2570  -45.2740 C.ar   1 LIG      -0.13100
      2 C2        -66.5640   -7.0107  -44.1206 C.ar   1 LIG       0.28900
      3 C3        -65.4856   -6.6166  -46.1548 C.ar   1 LIG       0.28900
      4 C4        -64.8038   -8.2907  -44.7766 C.ar   1 LIG       0.50700
      5 N1        -65.7366   -8.0384  -43.8387 N.ar   1 LIG      -0.71900
      6 N2        -64.6239   -7.6317  -45.9372 N.ar   1 LIG      -0.71900
      7 H1        -67.1622   -5.4376  -45.4743 H      1 LIG       0.11500
      8 H2        -67.3176   -6.8024  -43.3689 H      1 LIG       0.11400
      9 H3        -65.3453   -6.0817  -47.0879 H      1 LIG       0.11400
     10 H4        -64.1249   -9.1104  -44.5757 H      1 LIG       0.14100
@<TRIPOS>BOND
      1       1       2 ar
      2       1       3 ar
      3       2       5 ar
      4       3       6 ar
      5       4       5 ar
      6       4       6 ar
      7       1       7 1
      8       2       8 1
      9       3       9 1
     10       4      10 1
@<TRIPOS>ALT_TYPE
CGenFF_4.0_ALT_TYPE_SET
CGenFF_4.0 1 CG2R61 2 CG2R61 3 CG2R61 4 CG2R64 5 NG2R62 6 NG2R62 7 HGR61 8 HGR62 9 HGR62 10 HGR62
@<TRIPOS>MOLECULE
pyrimidine
 10 10 0 0 0
****
USER_CHARGES
INVALID_CHARGES
Pose:   3 Cluster:   3 Fr_nu: 170606 TotEn:   -15.93
@<TRIPOS>ATOM
      1 C1        -74.9941  -26.6523  -46.2515 C.ar   1 LIG      -0.13100
      2 C2        -74.2884  -27.8184  -46.0356 C.ar   1 LIG       0.28900
      3 C3        -74.7357  -25.6255  -45.3667 C.ar   1 LIG       0.28900
      4 C4        -73.2327  -26.9064  -44.2410 C.ar   1 LIG       0.50700
      5 N1        -73.3965  -27.9806  -45.0363 N.ar   1 LIG      -0.71900
      6 N2        -73.8581  -25.7184  -44.3461 N.ar   1 LIG      -0.71900
      7 H1        -75.7039  -26.5499  -47.0614 H      1 LIG       0.11500
      8 H2        -74.4250  -28.6803  -46.6797 H      1 LIG       0.11400
      9 H3        -75.2429  -24.6710  -45.4562 H      1 LIG       0.11400
     10 H4        -72.5229  -27.0091  -43.4293 H      1 LIG       0.14100
@<TRIPOS>BOND
      1       1       2 ar
      2       1       3 ar
      3       2       5 ar
      4       3       6 ar
      5       4       5 ar
      6       4       6 ar
      7       1       7 1
      8       2       8 1
      9       3       9 1
     10       4      10 1
@<TRIPOS>ALT_TYPE
CGenFF_4.0_ALT_TYPE_SET
CGenFF_4.0 1 CG2R61 2 CG2R61 3 CG2R61 4 CG2R64 5 NG2R62 6 NG2R62 7 HGR61 8 HGR62 9 HGR62 10 HGR62
@<TRIPOS>MOLECULE
pyrimidine
 10 10 0 0 0
****
USER_CHARGES
INVALID_CHARGES
Pose:   4 Cluster:   4 Fr_nu:  51710 TotEn:   -14.85
@<TRIPOS>ATOM
      1 C1        -73.1826  -11.0040  -43.5774 C.ar   1 LIG      -0.13100
      2 C2        -72.1209  -10.5723  -44.3460 C.ar   1 LIG       0.28900
      3 C3        -73.0830  -12.2915  -43.0910 C.ar   1 LIG       0.28900
      4 C4        -71.0612  -12.5673  -44.0926 C.ar   1 LIG       0.50700
      5 N1        -71.0401  -11.3304  -44.6246 N.ar   1 LIG      -0.71900
      6 N2        -72.0328  -13.1040  -43.3300 N.ar   1 LIG      -0.71900
      7 H1        -74.0374  -10.3743  -43.3699 H      1 LIG       0.11500
      8 H2        -72.1099   -9.5749  -44.7719 H      1 LIG       0.11400
      9 H3        -73.8691  -12.7185  -42.4776 H      1 LIG       0.11400
     10 H4        -70.2060  -13.1984  -44.3011 H      1 LIG       0.14100
@<TRIPOS>BOND
      1       1       2 ar
      2       1       3 ar
      3       2       5 ar
      4       3       6 ar
      5       4       5 ar
      6       4       6 ar
      7       1       7 1
      8       2       8 1
      9       3       9 1
     10       4      10 1
@<TRIPOS>ALT_TYPE
CGenFF_4.0_ALT_TYPE_SET
CGenFF_4.0 1 CG2R61 2 CG2R61 3 CG2R61 4 CG2R64 5 NG2R62 6 NG2R62 7 HGR61 8 HGR62 9 HGR62 10 HGR62
@<TRIPOS>MOLECULE
pyrimidine
 10 10 0 0 0
****
USER_CHARGES
INVALID_CHARGES
Pose:   5 Cluster:   5 Fr_nu: 650984 TotEn:   -13.75
@<TRIPOS>ATOM
      1 C1        -67.2123   -5.5828  -45.1459 C.ar   1 LIG      -0.13100
      2 C2        -66.1036   -5.2863  -45.9123 C.ar   1 LIG       0.28900
      3 C3        -67.1238   -6.7321  -44.3874 C.ar   1 LIG       0.28900
      4 C4        -65.0254   -7.1406  -45.1600 C.ar   1 LIG       0.50700
      5 N1        -64.9890   -6.0460  -45.9435 N.ar   1 LIG      -0.71900
      6 N2        -66.0416   -7.5376  -44.3704 N.ar   1 LIG      -0.71900
      7 H1        -68.0934   -4.9553  -45.1403 H      1 LIG       0.11500
      8 H2        -66.0805   -4.4031  -46.5415 H      1 LIG       0.11400
      9 H3        -67.9458   -7.0469  -43.7537 H      1 LIG       0.11400
     10 H4        -64.1437   -7.7697  -45.1663 H      1 LIG       0.14100
@<TRIPOS>BOND
      1       1       2 ar
      2       1       3 ar
      3       2       5 ar
      4       3       6 ar
      5       4       5 ar
      6       4       6 ar
      7       1       7 1
      8       2       8 1
      9       3       9 1
     10       4      10 1
@<TRIPOS>ALT_TYPE
CGenFF_4.0_ALT_TYPE_SET
CGenFF_4.0 1 CG2R61 2 CG2R61 3 CG2R61 4 CG2R64 5 NG2R62 6 NG2R62 7 HGR61 8 HGR62 9 HGR62 10 HGR62
@<TRIPOS>MOLECULE
pyrimidine
 10 10 0 0 0
****
USER_CHARGES
INVALID_CHARGES
Pose:   6 Cluster:   6 Fr_nu: 236811 TotEn:   -13.44
@<TRIPOS>ATOM
      1 C1        -72.1712  -10.1940  -43.9168 C.ar   1 LIG      -0.13100
      2 C2        -73.2361  -10.8466  -43.3298 C.ar   1 LIG       0.28900
      3 C3        -71.1814  -11.0074  -44.4292 C.ar   1 LIG       0.28900
      4 C4        -72.3082  -12.8721  -43.7809 C.ar   1 LIG       0.50700
      5 N1        -73.3373  -12.1893  -43.2442 N.ar   1 LIG      -0.71900
      6 N2        -71.2175  -12.3551  -44.3783 N.ar   1 LIG      -0.71900
      7 H1        -72.1160   -9.1150  -43.9714 H      1 LIG       0.11500
      8 H2        -74.0620  -10.2910  -42.8990 H      1 LIG       0.11400
      9 H3        -70.3050  -10.5851  -44.9088 H      1 LIG       0.11400
     10 H4        -72.3627  -13.9524  -43.7253 H      1 LIG       0.14100
@<TRIPOS>BOND
      1       1       2 ar
      2       1       3 ar
      3       2       5 ar
      4       3       6 ar
      5       4       5 ar
      6       4       6 ar
      7       1       7 1
      8       2       8 1
      9       3       9 1
     10       4      10 1
@<TRIPOS>ALT_TYPE
CGenFF_4.0_ALT_TYPE_SET
CGenFF_4.0 1 CG2R61 2 CG2R61 3 CG2R61 4 CG2R64 5 NG2R62 6 NG2R62 7 HGR61 8 HGR62 9 HGR62 10 HGR62
@<TRIPOS>MOLECULE
pyrimidine
 10 10 0 0 0
****
USER_CHARGES
INVALID_CHARGES
Pose:   7 Cluster:   7 Fr_nu: 395324 TotEn:   -12.95
@<TRIPOS>ATOM
      1 C1        -66.5698   -5.8368  -47.3867 C.ar   1 LIG      -0.13100
      2 C2        -65.8297   -5.3432  -46.3317 C.ar   1 LIG       0.28900
      3 C3        -66.5261   -7.2053  -47.5580 C.ar   1 LIG       0.28900
      4 C4        -65.1383   -7.4351  -45.7724 C.ar   1 LIG       0.50700
      5 N1        -65.0997   -6.1166  -45.5015 N.ar   1 LIG      -0.71900
      6 N2        -65.8180   -8.0377  -46.7668 N.ar   1 LIG      -0.71900
      7 H1        -67.1464   -5.1929  -48.0371 H      1 LIG       0.11500
      8 H2        -65.8026   -4.2801  -46.1187 H      1 LIG       0.11400
      9 H3        -67.0753   -7.6848  -48.3610 H      1 LIG       0.11400
     10 H4        -64.5601   -8.0799  -45.1220 H      1 LIG       0.14100
@<TRIPOS>BOND
      1       1       2 ar
      2       1       3 ar
      3       2       5 ar
      4       3       6 ar
      5       4       5 ar
      6       4       6 ar
      7       1       7 1
      8       2       8 1
      9       3       9 1
     10       4      10 1
@<TRIPOS>ALT_TYPE
CGenFF_4.0_ALT_TYPE_SET
CGenFF_4.0 1 CG2R61 2 CG2R61 3 CG2R61 4 CG2R64 5 NG2R62 6 NG2R62 7 HGR61 8 HGR62 9 HGR62 10 HGR62
@<TRIPOS>MOLECULE
pyrimidine
 10 10 0 0 0
****
USER_CHARGES
INVALID_CHARGES
Pose:   8 Cluster:   8 Fr_nu: 1675958 TotEn:   -12.84
@<TRIPOS>ATOM
      1 C1        -67.6635   -5.8599  -44.8290 C.ar   1 LIG      -0.13100
      2 C2        -66.8374   -5.0764  -45.6088 C.ar   1 LIG       0.28900
      3 C3        -67.8018   -7.1710  -45.2363 C.ar   1 LIG       0.28900
      4 C4        -66.4070   -6.8240  -46.9973 C.ar   1 LIG       0.50700
      5 N1        -66.1911   -5.5276  -46.7038 N.ar   1 LIG      -0.71900
      6 N2        -67.1862   -7.6885  -46.3196 N.ar   1 LIG      -0.71900
      7 H1        -68.1698   -5.4715  -43.9555 H      1 LIG       0.11500
      8 H2        -66.6676   -4.0327  -45.3673 H      1 LIG       0.11400
      9 H3        -68.4311   -7.8625  -44.6865 H      1 LIG       0.11400
     10 H4        -65.9011   -7.2128  -47.8725 H      1 LIG       0.14100
@<TRIPOS>BOND
      1       1       2 ar
      2       1       3 ar
      3       2       5 ar
      4       3       6 ar
      5       4       5 ar
      6       4       6 ar
      7       1       7 1
      8       2       8 1
      9       3       9 1
     10       4      10 1
@<TRIPOS>ALT_TYPE
CGenFF_4.0_ALT_TYPE_SET
CGenFF_4.0 1 CG2R61 2 CG2R61 3 CG2R61 4 CG2R64 5 NG2R62 6 NG2R62 7 HGR61 8 HGR62 9 HGR62 10 HGR62
@<TRIPOS>MOLECULE
pyrimidine
 10 10 0 0 0
****
USER_CHARGES
INVALID_CHARGES
Pose:   9 Cluster:   9 Fr_nu: 1253731 TotEn:   -11.95
@<TRIPOS>ATOM
      1 C1        -67.6792   -6.3733  -46.3243 C.ar   1 LIG      -0.13100
      2 C2        -67.5242   -6.9563  -45.0831 C.ar   1 LIG       0.28900
      3 C3        -66.6931   -6.6598  -47.2459 C.ar   1 LIG       0.28900
      4 C4        -65.5947   -7.9620  -45.7409 C.ar   1 LIG       0.50700
      5 N1        -66.4903   -7.7590  -44.7560 N.ar   1 LIG      -0.71900
      6 N2        -65.6328   -7.4530  -46.9872 N.ar   1 LIG      -0.71900
      7 H1        -68.5190   -5.7331  -46.5593 H      1 LIG       0.11500
      8 H2        -68.2490   -6.7888  -44.2938 H      1 LIG       0.11400
      9 H3        -66.7290   -6.2465  -48.2481 H      1 LIG       0.11400
     10 H4        -64.7532   -8.6020  -45.5055 H      1 LIG       0.14100
@<TRIPOS>BOND
      1       1       2 ar
      2       1       3 ar
      3       2       5 ar
      4       3       6 ar
      5       4       5 ar
      6       4       6 ar
      7       1       7 1
      8       2       8 1
      9       3       9 1
     10       4      10 1
@<TRIPOS>ALT_TYPE
CGenFF_4.0_ALT_TYPE_SET
CGenFF_4.0 1 CG2R61 2 CG2R61 3 CG2R61 4 CG2R64 5 NG2R62 6 NG2R62 7 HGR61 8 HGR62 9 HGR62 10 HGR62
@<TRIPOS>MOLECULE
pyrimidine
 10 10 0 0 0
****
USER_CHARGES
INVALID_CHARGES
Pose:  10 Cluster:  10 Fr_nu:  53435 TotEn:   -11.84
@<TRIPOS>ATOM
      1 C1        -67.2438   -5.6092  -46.2992 C.ar   1 LIG      -0.13100
      2 C2        -66.8235   -5.9943  -45.0424 C.ar   1 LIG       0.28900
      3 C3        -66.4231   -5.9827  -47.3437 C.ar   1 LIG       0.28900
      4 C4        -64.9769   -6.9949  -45.9117 C.ar   1 LIG       0.50700
      5 N1        -65.6911   -6.6905  -44.8115 N.ar   1 LIG      -0.71900
      6 N2        -65.2780   -6.6784  -47.1856 N.ar   1 LIG      -0.71900
      7 H1        -68.1571   -5.0509  -46.4554 H      1 LIG       0.11500
      8 H2        -67.4032   -5.7458  -44.1601 H      1 LIG       0.11400
      9 H3        -66.6708   -5.7244  -48.3676 H      1 LIG       0.11400
     10 H4        -64.0618   -7.5531  -45.7555 H      1 LIG       0.14100
@<TRIPOS>BOND
      1       1       2 ar
      2       1       3 ar
      3       2       5 ar
      4       3       6 ar
      5       4       5 ar
      6       4       6 ar
      7       1       7 1
      8       2       8 1
      9       3       9 1
     10       4      10 1
@<TRIPOS>ALT_TYPE
CGenFF_4.0_ALT_TYPE_SET
CGenFF_4.0 1 CG2R61 2 CG2R61 3 CG2R61 4 CG2R64 5 NG2R62 6 NG2R62 7 HGR61 8 HGR62 9 HGR62 10 HGR62
@<TRIPOS>MOLECULE
pyrimidine
 10 10 0 0 0
****
USER_CHARGES
INVALID_CHARGES
Pose:  11 Cluster:  11 Fr_nu: 153041 TotEn:   -11.82
@<TRIPOS>ATOM
      1 C1        -65.1670   -7.9782  -44.1564 C.ar   1 LIG      -0.13100
      2 C2        -66.2560   -7.1305  -44.1564 C.ar   1 LIG       0.28900
      3 C3        -64.6958   -8.3449  -45.4004 C.ar   1 LIG       0.28900
      4 C4        -66.2953   -7.0996  -46.4289 C.ar   1 LIG       0.50700
      5 N1        -66.8473   -6.6701  -45.2782 N.ar   1 LIG      -0.71900
      6 N2        -65.2379   -7.9230  -46.5616 N.ar   1 LIG      -0.71900
      7 H1        -64.7124   -8.3323  -43.2408 H      1 LIG       0.11500
      8 H2        -66.6962   -6.7882  -43.2261 H      1 LIG       0.11400
      9 H3        -63.8440   -9.0088  -45.5008 H      1 LIG       0.11400
     10 H4        -66.7509   -6.7461  -47.3458 H      1 LIG       0.14100
@<TRIPOS>BOND
      1       1       2 ar
      2       1       3 ar
      3       2       5 ar
      4       3       6 ar
      5       4       5 ar
      6       4       6 ar
      7       1       7 1
      8       2       8 1
      9       3       9 1
     10       4      10 1
@<TRIPOS>ALT_TYPE
CGenFF_4.0_ALT_TYPE_SET
CGenFF_4.0 1 CG2R61 2 CG2R61 3 CG2R61 4 CG2R64 5 NG2R62 6 NG2R62 7 HGR61 8 HGR62 9 HGR62 10 HGR62
@<TRIPOS>MOLECULE
pyrimidine
 10 10 0 0 0
****
USER_CHARGES
INVALID_CHARGES
Pose:  12 Cluster:  12 Fr_nu: 1448968 TotEn:   -11.63
@<TRIPOS>ATOM
      1 C1        -67.7131   -6.6251  -45.4134 C.ar   1 LIG      -0.13100
      2 C2        -67.4122   -6.5806  -44.0673 C.ar   1 LIG       0.28900
      3 C3        -66.7827   -7.2572  -46.2126 C.ar   1 LIG       0.28900
      4 C4        -65.4639   -7.6989  -44.4147 C.ar   1 LIG       0.50700
      5 N1        -66.2923   -7.1093  -43.5318 N.ar   1 LIG      -0.71900
      6 N2        -65.6428   -7.8071  -45.7451 N.ar   1 LIG      -0.71900
      7 H1        -68.6192   -6.1924  -45.8158 H      1 LIG       0.11500
      8 H2        -68.0836   -6.1041  -43.3612 H      1 LIG       0.11400
      9 H3        -66.9322   -7.3409  -47.2836 H      1 LIG       0.11400
     10 H4        -64.5560   -8.1312  -44.0121 H      1 LIG       0.14100
@<TRIPOS>BOND
      1       1       2 ar
      2       1       3 ar
      3       2       5 ar
      4       3       6 ar
      5       4       5 ar
      6       4       6 ar
      7       1       7 1
      8       2       8 1
      9       3       9 1
     10       4      10 1
@<TRIPOS>ALT_TYPE
CGenFF_4.0_ALT_TYPE_SET
CGenFF_4.0 1 CG2R61 2 CG2R61 3 CG2R61 4 CG2R64 5 NG2R62 6 NG2R62 7 HGR61 8 HGR62 9 HGR62 10 HGR62
@<TRIPOS>MOLECULE
pyrimidine
 10 10 0 0 0
****
USER_CHARGES
INVALID_CHARGES
Pose:  13 Cluster:  13 Fr_nu: 417786 TotEn:   -10.92
@<TRIPOS>ATOM
      1 C1        -66.2207   -6.7068  -44.2300 C.ar   1 LIG      -0.13100
      2 C2        -67.2214   -5.8279  -44.5916 C.ar   1 LIG       0.28900
      3 C3        -65.7244   -7.4973  -45.2463 C.ar   1 LIG       0.28900
      4 C4        -67.1417   -6.5453  -46.7470 C.ar   1 LIG       0.50700
      5 N1        -67.7076   -5.7205  -45.8455 N.ar   1 LIG      -0.71900
      6 N2        -66.1633   -7.4428  -46.5209 N.ar   1 LIG      -0.71900
      7 H1        -65.8498   -6.7720  -43.2159 H      1 LIG       0.11500
      8 H2        -67.6734   -5.1662  -43.8607 H      1 LIG       0.11400
      9 H3        -64.9367   -8.2187  -45.0579 H      1 LIG       0.11400
     10 H4        -67.5137   -6.4810  -47.7622 H      1 LIG       0.14100
@<TRIPOS>BOND
      1       1       2 ar
      2       1       3 ar
      3       2       5 ar
      4       3       6 ar
      5       4       5 ar
      6       4       6 ar
      7       1       7 1
      8       2       8 1
      9       3       9 1
     10       4      10 1
@<TRIPOS>ALT_TYPE
CGenFF_4.0_ALT_TYPE_SET
CGenFF_4.0 1 CG2R61 2 CG2R61 3 CG2R61 4 CG2R64 5 NG2R62 6 NG2R62 7 HGR61 8 HGR62 9 HGR62 10 HGR62
@<TRIPOS>MOLECULE
pyrimidine
 10 10 0 0 0
****
USER_CHARGES
INVALID_CHARGES
Pose:  14 Cluster:  14 Fr_nu:   3131 TotEn:   -10.40
@<TRIPOS>ATOM
      1 C1        -65.8115   -6.4187  -45.2591 C.ar   1 LIG      -0.13100
      2 C2        -66.3597   -5.3058  -45.8636 C.ar   1 LIG       0.28900
      3 C3        -65.6370   -7.5169  -46.0761 C.ar   1 LIG       0.28900
      4 C4        -66.4936   -6.3920  -47.8559 C.ar   1 LIG       0.50700
      5 N1        -66.7136   -5.2575  -47.1646 N.ar   1 LIG      -0.71900
      6 N2        -65.9683   -7.5387  -47.3838 N.ar   1 LIG      -0.71900
      7 H1        -65.5369   -6.4296  -44.2128 H      1 LIG       0.11500
      8 H2        -66.5346   -4.3950  -45.3013 H      1 LIG       0.11400
      9 H3        -65.2138   -8.4379  -45.6899 H      1 LIG       0.11400
     10 H4        -66.7696   -6.3817  -48.9032 H      1 LIG       0.14100
@<TRIPOS>BOND
      1       1       2 ar
      2       1       3 ar
      3       2       5 ar
      4       3       6 ar
      5       4       5 ar
      6       4       6 ar
      7       1       7 1
      8       2       8 1
      9       3       9 1
     10       4      10 1
@<TRIPOS>ALT_TYPE
CGenFF_4.0_ALT_TYPE_SET
CGenFF_4.0 1 CG2R61 2 CG2R61 3 CG2R61 4 CG2R64 5 NG2R62 6 NG2R62 7 HGR61 8 HGR62 9 HGR62 10 HGR62
@<TRIPOS>MOLECULE
pyrimidine
 10 10 0 0 0
****
USER_CHARGES
INVALID_CHARGES
Pose:  15 Cluster:  15 Fr_nu: 275326 TotEn:   -10.13
@<TRIPOS>ATOM
      1 C1        -68.4457   -6.2409  -45.5804 C.ar   1 LIG      -0.13100
      2 C2        -68.2696   -7.3775  -44.8177 C.ar   1 LIG       0.28900
      3 C3        -67.2882   -5.6071  -45.9834 C.ar   1 LIG       0.28900
      4 C4        -66.0095   -7.1593  -44.9238 C.ar   1 LIG       0.50700
      5 N1        -67.0614   -7.8667  -44.4696 N.ar   1 LIG      -0.71900
      6 N2        -66.0489   -6.0402  -45.6720 N.ar   1 LIG      -0.71900
      7 H1        -69.4272   -5.8709  -45.8448 H      1 LIG       0.11500
      8 H2        -69.1210   -7.9430  -44.4547 H      1 LIG       0.11400
      9 H3        -67.3264   -4.7058  -46.5855 H      1 LIG       0.11400
     10 H4        -65.0267   -7.5290  -44.6583 H      1 LIG       0.14100
@<TRIPOS>BOND
      1       1       2 ar
      2       1       3 ar
      3       2       5 ar
      4       3       6 ar
      5       4       5 ar
      6       4       6 ar
      7       1       7 1
      8       2       8 1
      9       3       9 1
     10       4      10 1
@<TRIPOS>ALT_TYPE
CGenFF_4.0_ALT_TYPE_SET
CGenFF_4.0 1 CG2R61 2 CG2R61 3 CG2R61 4 CG2R64 5 NG2R62 6 NG2R62 7 HGR61 8 HGR62 9 HGR62 10 HGR62
@<TRIPOS>MOLECULE
pyrimidine
 10 10 0 0 0
****
USER_CHARGES
INVALID_CHARGES
Pose:  16 Cluster:  16 Fr_nu: 1450308 TotEn:    -9.54
@<TRIPOS>ATOM
      1 C1        -64.5687   -7.9579  -45.5762 C.ar   1 LIG      -0.13100
      2 C2        -65.0759   -8.2484  -44.3261 C.ar   1 LIG       0.28900
      3 C3        -65.4690   -7.4278  -46.4775 C.ar   1 LIG       0.28900
      4 C4        -67.1400   -7.5199  -44.9392 C.ar   1 LIG       0.50700
      5 N1        -66.3613   -8.0413  -43.9722 N.ar   1 LIG      -0.71900
      6 N2        -66.7669   -7.1949  -46.1917 N.ar   1 LIG      -0.71900
      7 H1        -63.5327   -8.1344  -45.8329 H      1 LIG       0.11500
      8 H2        -64.4436   -8.6684  -43.5515 H      1 LIG       0.11400
      9 H3        -65.1626   -7.1684  -47.4851 H      1 LIG       0.11400
     10 H4        -68.1776   -7.3441  -44.6827 H      1 LIG       0.14100
@<TRIPOS>BOND
      1       1       2 ar
      2       1       3 ar
      3       2       5 ar
      4       3       6 ar
      5       4       5 ar
      6       4       6 ar
      7       1       7 1
      8       2       8 1
      9       3       9 1
     10       4      10 1
@<TRIPOS>ALT_TYPE
CGenFF_4.0_ALT_TYPE_SET
CGenFF_4.0 1 CG2R61 2 CG2R61 3 CG2R61 4 CG2R64 5 NG2R62 6 NG2R62 7 HGR61 8 HGR62 9 HGR62 10 HGR62
@<TRIPOS>MOLECULE
pyrimidine
 10 10 0 0 0
****
USER_CHARGES
INVALID_CHARGES
Pose:  17 Cluster:  17 Fr_nu: 329698 TotEn:    -4.66
@<TRIPOS>ATOM
      1 C1        -40.5729   -2.8571  -48.1345 C.ar   1 LIG      -0.13100
      2 C2        -40.9092   -2.5094  -46.8420 C.ar   1 LIG       0.28900
      3 C3        -41.4332   -3.7367  -48.7592 C.ar   1 LIG       0.28900
      4 C4        -42.7589   -3.8286  -46.9150 C.ar   1 LIG       0.50700
      5 N1        -41.9989   -2.9780  -46.1992 N.ar   1 LIG      -0.71900
      6 N2        -42.5394   -4.2443  -48.1771 N.ar   1 LIG      -0.71900
      7 H1        -39.6922   -2.4658  -48.6258 H      1 LIG       0.11500
      8 H2        -40.2929   -1.8238  -46.2707 H      1 LIG       0.11400
      9 H3        -41.2509   -4.0682  -49.7757 H      1 LIG       0.11400
     10 H4        -43.6402   -4.2214  -46.4229 H      1 LIG       0.14100
@<TRIPOS>BOND
      1       1       2 ar
      2       1       3 ar
      3       2       5 ar
      4       3       6 ar
      5       4       5 ar
      6       4       6 ar
      7       1       7 1
      8       2       8 1
      9       3       9 1
     10       4      10 1
@<TRIPOS>ALT_TYPE
CGenFF_4.0_ALT_TYPE_SET
CGenFF_4.0 1 CG2R61 2 CG2R61 3 CG2R61 4 CG2R64 5 NG2R62 6 NG2R62 7 HGR61 8 HGR62 9 HGR62 10 HGR62
@<TRIPOS>MOLECULE
naphtalene
 18 19 0 0 0
****
USER_CHARGES
INVALID_CHARGES
Pose:   1 Cluster:   1 Fr_nu:  12688 TotEn:   -15.91
@<TRIPOS>ATOM
      1 C1        -69.1432   -6.1091  -46.6673 C.ar   1 LIG      -0.11500
      2 C2        -69.2927   -5.6914  -45.3482 C.ar   1 LIG      -0.11500
      3 C3        -65.0174   -8.3959  -45.4754 C.ar   1 LIG      -0.11500
      4 C4        -65.1670   -7.9782  -44.1564 C.ar   1 LIG      -0.11500
      5 C5        -68.0441   -6.8864  -47.0335 C.ar   1 LIG      -0.11700
      6 C6        -68.3438   -6.0493  -44.3903 C.ar   1 LIG      -0.11700
      7 C7        -65.9665   -8.0380  -46.4334 C.ar   1 LIG      -0.11700
      8 C8        -66.2660   -7.2008  -43.7900 C.ar   1 LIG      -0.11700
      9 C9        -67.0790   -7.2560  -46.0825 C.ar   1 LIG       0.00400
     10 C10       -67.2311   -6.8312  -44.7411 C.ar   1 LIG       0.00400
     11 H1        -69.8820   -5.8297  -47.4127 H      1 LIG       0.11500
     12 H2        -70.1489   -5.0865  -45.0641 H      1 LIG       0.11500
     13 H3        -64.1613   -9.0011  -45.7603 H      1 LIG       0.11500
     14 H4        -64.4271   -8.2567  -43.4117 H      1 LIG       0.11500
     15 H5        -67.9474   -7.2013  -48.0706 H      1 LIG       0.11500
     16 H6        -68.4810   -5.7121  -43.3650 H      1 LIG       0.11500
     17 H7        -65.8295   -8.3760  -47.4584 H      1 LIG       0.11500
     18 H8        -66.3626   -6.8852  -42.7532 H      1 LIG       0.11500
@<TRIPOS>BOND
      1       1       2 ar
      2       1       5 ar
      3       2       6 ar
      4       3       4 ar
      5       3       7 ar
      6       4       8 ar
      7       5       9 ar
      8       6      10 ar
      9       7       9 ar
     10       8      10 ar
     11       9      10 ar
     12       1      11 1
     13       2      12 1
     14       3      13 1
     15       4      14 1
     16       5      15 1
     17       6      16 1
     18       7      17 1
     19       8      18 1
@<TRIPOS>ALT_TYPE
CGenFF_4.0_ALT_TYPE_SET
CGenFF_4.0 1 CG2R61 2 CG2R61 3 CG2R61 4 CG2R61 5 CG2R61 6 CG2R61 7 CG2R61 8 CG2R61 9 CG2R61 10 CG2R61 11 HGR61 12 HGR61 13 HGR61 14 HGR61 15 HGR61 16 HGR61 17 HGR61 18 HGR61
@<TRIPOS>MOLECULE
naphtalene
 18 19 0 0 0
****
USER_CHARGES
INVALID_CHARGES
Pose:   2 Cluster:   2 Fr_nu: 362385 TotEn:   -15.50
@<TRIPOS>ATOM
      1 C1        -72.2259  -24.4981  -42.9345 C.ar   1 LIG      -0.11500
      2 C2        -71.4644  -25.6629  -42.9236 C.ar   1 LIG      -0.11500
      3 C3        -75.0907  -26.4035  -46.3747 C.ar   1 LIG      -0.11500
      4 C4        -74.3291  -27.5683  -46.3637 C.ar   1 LIG      -0.11500
      5 C5        -73.3193  -24.3864  -43.7939 C.ar   1 LIG      -0.11700
      6 C6        -71.7932  -26.7205  -43.7719 C.ar   1 LIG      -0.11700
      7 C7        -74.7619  -25.3459  -45.5262 C.ar   1 LIG      -0.11700
      8 C8        -73.2357  -27.6801  -45.5044 C.ar   1 LIG      -0.11700
      9 C9        -73.6648  -25.4410  -44.6547 C.ar   1 LIG       0.00400
     10 C10       -72.8903  -26.6255  -44.6436 C.ar   1 LIG       0.00400
     11 H1        -71.9692  -23.6749  -42.2742 H      1 LIG       0.11500
     12 H2        -70.6136  -25.7489  -42.2539 H      1 LIG       0.11500
     13 H3        -75.9420  -26.3169  -47.0441 H      1 LIG       0.11500
     14 H4        -74.5855  -28.3906  -47.0252 H      1 LIG       0.11500
     15 H5        -73.9002  -23.4664  -43.7858 H      1 LIG       0.11500
     16 H6        -71.1843  -27.6218  -43.7462 H      1 LIG       0.11500
     17 H7        -75.3715  -24.4451  -45.5515 H      1 LIG       0.11500
     18 H8        -72.6542  -28.5997  -45.5128 H      1 LIG       0.11500
@<TRIPOS>BOND
      1       1       2 ar
      2       1       5 ar
      3       2       6 ar
      4       3       4 ar
      5       3       7 ar
      6       4       8 ar
      7       5       9 ar
      8       6      10 ar
      9       7       9 ar
     10       8      10 ar
     11       9      10 ar
     12       1      11 1
     13       2      12 1
     14       3      13 1
     15       4      14 1
     16       5      15 1
     17       6      16 1
     18       7      17 1
     19       8      18 1
@<TRIPOS>ALT_TYPE
CGenFF_4.0_ALT_TYPE_SET
CGenFF_4.0 1 CG2R61 2 CG2R61 3 CG2R61 4 CG2R61 5 CG2R61 6 CG2R61 7 CG2R61 8 CG2R61 9 CG2R61 10 CG2R61 11 HGR61 12 HGR61 13 HGR61 14 HGR61 15 HGR61 16 HGR61 17 HGR61 18 HGR61
@<TRIPOS>MOLECULE
naphtalene
 18 19 0 0 0
****
USER_CHARGES
INVALID_CHARGES
Pose:   3 Cluster:   3 Fr_nu: 110694 TotEn:   -13.30
@<TRIPOS>ATOM
      1 C1        -73.5804  -25.4276  -43.1336 C.ar   1 LIG      -0.11500
      2 C2        -73.0675  -24.3263  -43.8124 C.ar   1 LIG      -0.11500
      3 C3        -69.0620  -26.8350  -42.0037 C.ar   1 LIG      -0.11500
      4 C4        -68.5493  -25.7336  -42.6825 C.ar   1 LIG      -0.11500
      5 C5        -72.7162  -26.3298  -42.5124 C.ar   1 LIG      -0.11700
      6 C6        -71.6887  -24.1227  -43.8726 C.ar   1 LIG      -0.11700
      7 C7        -70.4410  -27.0385  -41.9434 C.ar   1 LIG      -0.11700
      8 C8        -69.4133  -24.8314  -43.3038 C.ar   1 LIG      -0.11700
      9 C9        -71.3255  -26.1406  -42.5629 C.ar   1 LIG       0.00400
     10 C10       -70.8040  -25.0206  -43.2533 C.ar   1 LIG       0.00400
     11 H1        -74.6539  -25.5859  -43.0875 H      1 LIG       0.11500
     12 H2        -73.7411  -23.6244  -44.2954 H      1 LIG       0.11500
     13 H3        -68.3888  -27.5373  -41.5202 H      1 LIG       0.11500
     14 H4        -67.4757  -25.5766  -42.7295 H      1 LIG       0.11500
     15 H5        -73.1393  -27.1840  -41.9878 H      1 LIG       0.11500
     16 H6        -71.3099  -23.2547  -44.4083 H      1 LIG       0.11500
     17 H7        -70.8196  -27.9061  -41.4070 H      1 LIG       0.11500
     18 H8        -68.9904  -23.9775  -43.8291 H      1 LIG       0.11500
@<TRIPOS>BOND
      1       1       2 ar
      2       1       5 ar
      3       2       6 ar
      4       3       4 ar
      5       3       7 ar
      6       4       8 ar
      7       5       9 ar
      8       6      10 ar
      9       7       9 ar
     10       8      10 ar
     11       9      10 ar
     12       1      11 1
     13       2      12 1
     14       3      13 1
     15       4      14 1
     16       5      15 1
     17       6      16 1
     18       7      17 1
     19       8      18 1
@<TRIPOS>ALT_TYPE
CGenFF_4.0_ALT_TYPE_SET
CGenFF_4.0 1 CG2R61 2 CG2R61 3 CG2R61 4 CG2R61 5 CG2R61 6 CG2R61 7 CG2R61 8 CG2R61 9 CG2R61 10 CG2R61 11 HGR61 12 HGR61 13 HGR61 14 HGR61 15 HGR61 16 HGR61 17 HGR61 18 HGR61
@<TRIPOS>MOLECULE
naphtalene
 18 19 0 0 0
****
USER_CHARGES
INVALID_CHARGES
Pose:   4 Cluster:   4 Fr_nu:  50564 TotEn:   -12.84
@<TRIPOS>ATOM
      1 C1        -65.9332   -5.6881  -48.2416 C.ar   1 LIG      -0.11500
      2 C2        -64.9969   -6.7029  -48.4156 C.ar   1 LIG      -0.11500
      3 C3        -66.8056   -7.2679  -43.7232 C.ar   1 LIG      -0.11500
      4 C4        -65.8693   -8.2827  -43.8973 C.ar   1 LIG      -0.11500
      5 C5        -66.6198   -5.5709  -47.0327 C.ar   1 LIG      -0.11700
      6 C6        -64.7434   -7.6043  -47.3815 C.ar   1 LIG      -0.11700
      7 C7        -67.0591   -6.3663  -44.7574 C.ar   1 LIG      -0.11700
      8 C8        -65.1827   -8.4000  -45.1062 C.ar   1 LIG      -0.11700
      9 C9        -66.3773   -6.4695  -45.9810 C.ar   1 LIG       0.00400
     10 C10       -65.4251   -7.5014  -46.1580 C.ar   1 LIG       0.00400
     11 H1        -66.1306   -4.9869  -49.0472 H      1 LIG       0.11500
     12 H2        -64.4628   -6.7931  -49.3570 H      1 LIG       0.11500
     13 H3        -67.3401   -7.1770  -42.7818 H      1 LIG       0.11500
     14 H4        -65.6734   -8.9844  -43.0919 H      1 LIG       0.11500
     15 H5        -67.3477   -4.7701  -46.9192 H      1 LIG       0.11500
     16 H6        -64.0069   -8.3895  -47.5394 H      1 LIG       0.11500
     17 H7        -67.7950   -5.5808  -44.5991 H      1 LIG       0.11500
     18 H8        -64.4553   -9.2011  -45.2203 H      1 LIG       0.11500
@<TRIPOS>BOND
      1       1       2 ar
      2       1       5 ar
      3       2       6 ar
      4       3       4 ar
      5       3       7 ar
      6       4       8 ar
      7       5       9 ar
      8       6      10 ar
      9       7       9 ar
     10       8      10 ar
     11       9      10 ar
     12       1      11 1
     13       2      12 1
     14       3      13 1
     15       4      14 1
     16       5      15 1
     17       6      16 1
     18       7      17 1
     19       8      18 1
@<TRIPOS>ALT_TYPE
CGenFF_4.0_ALT_TYPE_SET
CGenFF_4.0 1 CG2R61 2 CG2R61 3 CG2R61 4 CG2R61 5 CG2R61 6 CG2R61 7 CG2R61 8 CG2R61 9 CG2R61 10 CG2R61 11 HGR61 12 HGR61 13 HGR61 14 HGR61 15 HGR61 16 HGR61 17 HGR61 18 HGR61
@<TRIPOS>MOLECULE
naphtalene
 18 19 0 0 0
****
USER_CHARGES
INVALID_CHARGES
Pose:   5 Cluster:   5 Fr_nu:  16609 TotEn:   -12.50
@<TRIPOS>ATOM
      1 C1        -72.7454  -11.5504  -21.7563 C.ar   1 LIG      -0.11500
      2 C2        -73.8999  -11.8389  -22.4779 C.ar   1 LIG      -0.11500
      3 C3        -71.7110   -7.9436  -24.8537 C.ar   1 LIG      -0.11500
      4 C4        -72.8655   -8.2322  -25.5753 C.ar   1 LIG      -0.11500
      5 C5        -71.9092  -10.5102  -22.1629 C.ar   1 LIG      -0.11700
      6 C6        -74.2227  -11.0885  -23.6088 C.ar   1 LIG      -0.11700
      7 C7        -71.3882   -8.6940  -23.7226 C.ar   1 LIG      -0.11700
      8 C8        -73.7017   -9.2724  -25.1687 C.ar   1 LIG      -0.11700
      9 C9        -72.2185   -9.7445  -23.2989 C.ar   1 LIG       0.00400
     10 C10       -73.3925  -10.0381  -24.0327 C.ar   1 LIG       0.00400
     11 H1        -72.4944  -12.1352  -20.8762 H      1 LIG       0.11500
     12 H2        -74.5504  -12.6486  -22.1603 H      1 LIG       0.11500
     13 H3        -71.0600   -7.1337  -25.1707 H      1 LIG       0.11500
     14 H4        -73.1153   -7.6480  -26.4560 H      1 LIG       0.11500
     15 H5        -71.0117  -10.3028  -21.5839 H      1 LIG       0.11500
     16 H6        -75.1304  -11.3313  -24.1575 H      1 LIG       0.11500
     17 H7        -70.4810   -8.4505  -23.1737 H      1 LIG       0.11500
     18 H8        -74.5990   -9.4805  -25.7481 H      1 LIG       0.11500
@<TRIPOS>BOND
      1       1       2 ar
      2       1       5 ar
      3       2       6 ar
      4       3       4 ar
      5       3       7 ar
      6       4       8 ar
      7       5       9 ar
      8       6      10 ar
      9       7       9 ar
     10       8      10 ar
     11       9      10 ar
     12       1      11 1
     13       2      12 1
     14       3      13 1
     15       4      14 1
     16       5      15 1
     17       6      16 1
     18       7      17 1
     19       8      18 1
@<TRIPOS>ALT_TYPE
CGenFF_4.0_ALT_TYPE_SET
CGenFF_4.0 1 CG2R61 2 CG2R61 3 CG2R61 4 CG2R61 5 CG2R61 6 CG2R61 7 CG2R61 8 CG2R61 9 CG2R61 10 CG2R61 11 HGR61 12 HGR61 13 HGR61 14 HGR61 15 HGR61 16 HGR61 17 HGR61 18 HGR61
@<TRIPOS>MOLECULE
naphtalene
 18 19 0 0 0
****
USER_CHARGES
INVALID_CHARGES
Pose:   6 Cluster:   6 Fr_nu:  34022 TotEn:   -12.37
@<TRIPOS>ATOM
      1 C1        -65.3577    0.4186  -27.0607 C.ar   1 LIG      -0.11500
      2 C2        -64.5155    1.4968  -26.8061 C.ar   1 LIG      -0.11500
      3 C3        -62.1778   -2.5721  -24.9120 C.ar   1 LIG      -0.11500
      4 C4        -61.3356   -1.4937  -24.6576 C.ar   1 LIG      -0.11500
      5 C5        -64.9911   -0.8650  -26.6551 C.ar   1 LIG      -0.11700
      6 C6        -63.3036    1.2959  -26.1451 C.ar   1 LIG      -0.11700
      7 C7        -63.3898   -2.3710  -25.5731 C.ar   1 LIG      -0.11700
      8 C8        -61.7021   -0.2101  -25.0632 C.ar   1 LIG      -0.11700
      9 C9        -63.7748   -1.0859  -25.9885 C.ar   1 LIG       0.00400
     10 C10       -62.9184    0.0107  -25.7297 C.ar   1 LIG       0.00400
     11 H1        -66.3009    0.5756  -27.5758 H      1 LIG       0.11500
     12 H2        -64.8020    2.4958  -27.1220 H      1 LIG       0.11500
     13 H3        -61.8919   -3.5715  -24.5962 H      1 LIG       0.11500
     14 H4        -60.3920   -1.6516  -24.1436 H      1 LIG       0.11500
     15 H5        -65.6649   -1.6932  -26.8650 H      1 LIG       0.11500
     16 H6        -62.6610    2.1534  -25.9561 H      1 LIG       0.11500
     17 H7        -64.0325   -3.2285  -25.7612 H      1 LIG       0.11500
     18 H8        -61.0281    0.6181  -24.8540 H      1 LIG       0.11500
@<TRIPOS>BOND
      1       1       2 ar
      2       1       5 ar
      3       2       6 ar
      4       3       4 ar
      5       3       7 ar
      6       4       8 ar
      7       5       9 ar
      8       6      10 ar
      9       7       9 ar
     10       8      10 ar
     11       9      10 ar
     12       1      11 1
     13       2      12 1
     14       3      13 1
     15       4      14 1
     16       5      15 1
     17       6      16 1
     18       7      17 1
     19       8      18 1
@<TRIPOS>ALT_TYPE
CGenFF_4.0_ALT_TYPE_SET
CGenFF_4.0 1 CG2R61 2 CG2R61 3 CG2R61 4 CG2R61 5 CG2R61 6 CG2R61 7 CG2R61 8 CG2R61 9 CG2R61 10 CG2R61 11 HGR61 12 HGR61 13 HGR61 14 HGR61 15 HGR61 16 HGR61 17 HGR61 18 HGR61
@<TRIPOS>MOLECULE
naphtalene
 18 19 0 0 0
****
USER_CHARGES
INVALID_CHARGES
Pose:   7 Cluster:   7 Fr_nu: 137186 TotEn:   -12.28
@<TRIPOS>ATOM
      1 C1        -73.9038  -29.7517  -46.1104 C.ar   1 LIG      -0.11500
      2 C2        -74.7894  -28.9337  -46.8056 C.ar   1 LIG      -0.11500
      3 C3        -72.9755  -26.1149  -43.0144 C.ar   1 LIG      -0.11500
      4 C4        -73.8611  -25.2970  -43.7098 C.ar   1 LIG      -0.11500
      5 C5        -73.2288  -29.2595  -44.9929 C.ar   1 LIG      -0.11700
      6 C6        -75.0035  -27.6205  -46.3863 C.ar   1 LIG      -0.11700
      7 C7        -72.7614  -27.4282  -43.4339 C.ar   1 LIG      -0.11700
      8 C8        -74.5361  -25.7890  -44.8273 C.ar   1 LIG      -0.11700
      9 C9        -73.4322  -27.9402  -44.5565 C.ar   1 LIG       0.00400
     10 C10       -74.3327  -27.1084  -45.2637 C.ar   1 LIG       0.00400
     11 H1        -73.7370  -30.7738  -46.4377 H      1 LIG       0.11500
     12 H2        -75.3145  -29.3179  -47.6753 H      1 LIG       0.11500
     13 H3        -72.4501  -25.7313  -42.1444 H      1 LIG       0.11500
     14 H4        -74.0264  -24.2746  -43.3829 H      1 LIG       0.11500
     15 H5        -72.5409  -29.9167  -44.4649 H      1 LIG       0.11500
     16 H6        -75.7007  -26.9991  -46.9445 H      1 LIG       0.11500
     17 H7        -72.0649  -28.0497  -42.8750 H      1 LIG       0.11500
     18 H8        -75.2235  -25.1318  -45.3559 H      1 LIG       0.11500
@<TRIPOS>BOND
      1       1       2 ar
      2       1       5 ar
      3       2       6 ar
      4       3       4 ar
      5       3       7 ar
      6       4       8 ar
      7       5       9 ar
      8       6      10 ar
      9       7       9 ar
     10       8      10 ar
     11       9      10 ar
     12       1      11 1
     13       2      12 1
     14       3      13 1
     15       4      14 1
     16       5      15 1
     17       6      16 1
     18       7      17 1
     19       8      18 1
@<TRIPOS>ALT_TYPE
CGenFF_4.0_ALT_TYPE_SET
CGenFF_4.0 1 CG2R61 2 CG2R61 3 CG2R61 4 CG2R61 5 CG2R61 6 CG2R61 7 CG2R61 8 CG2R61 9 CG2R61 10 CG2R61 11 HGR61 12 HGR61 13 HGR61 14 HGR61 15 HGR61 16 HGR61 17 HGR61 18 HGR61
@<TRIPOS>MOLECULE
naphtalene
 18 19 0 0 0
****
USER_CHARGES
INVALID_CHARGES
Pose:   8 Cluster:   8 Fr_nu: 263533 TotEn:   -11.51
@<TRIPOS>ATOM
      1 C1        -80.2125  -19.2976  -28.8580 C.ar   1 LIG      -0.11500
      2 C2        -80.4430  -18.0612  -28.2622 C.ar   1 LIG      -0.11500
      3 C3        -76.7176  -20.2156  -25.5998 C.ar   1 LIG      -0.11500
      4 C4        -76.9482  -18.9791  -25.0042 C.ar   1 LIG      -0.11500
      5 C5        -79.2293  -20.1461  -28.3482 C.ar   1 LIG      -0.11700
      6 C6        -79.6913  -17.6684  -27.1546 C.ar   1 LIG      -0.11700
      7 C7        -77.4694  -20.6084  -26.7075 C.ar   1 LIG      -0.11700
      8 C8        -77.9313  -18.1305  -25.5139 C.ar   1 LIG      -0.11700
      9 C9        -78.4631  -19.7670  -27.2339 C.ar   1 LIG       0.00400
     10 C10       -78.6975  -18.5096  -26.6282 C.ar   1 LIG       0.00400
     11 H1        -80.7976  -19.6026  -29.7206 H      1 LIG       0.11500
     12 H2        -81.2088  -17.4015  -28.6597 H      1 LIG       0.11500
     13 H3        -75.9518  -20.8760  -25.2027 H      1 LIG       0.11500
     14 H4        -76.3618  -18.6741  -24.1425 H      1 LIG       0.11500
     15 H5        -79.0660  -21.1079  -28.8301 H      1 LIG       0.11500
     16 H6        -79.8889  -16.6977  -26.7046 H      1 LIG       0.11500
     17 H7        -77.2722  -21.5795  -27.1569 H      1 LIG       0.11500
     18 H8        -78.0942  -17.1684  -25.0326 H      1 LIG       0.11500
@<TRIPOS>BOND
      1       1       2 ar
      2       1       5 ar
      3       2       6 ar
      4       3       4 ar
      5       3       7 ar
      6       4       8 ar
      7       5       9 ar
      8       6      10 ar
      9       7       9 ar
     10       8      10 ar
     11       9      10 ar
     12       1      11 1
     13       2      12 1
     14       3      13 1
     15       4      14 1
     16       5      15 1
     17       6      16 1
     18       7      17 1
     19       8      18 1
@<TRIPOS>ALT_TYPE
CGenFF_4.0_ALT_TYPE_SET
CGenFF_4.0 1 CG2R61 2 CG2R61 3 CG2R61 4 CG2R61 5 CG2R61 6 CG2R61 7 CG2R61 8 CG2R61 9 CG2R61 10 CG2R61 11 HGR61 12 HGR61 13 HGR61 14 HGR61 15 HGR61 16 HGR61 17 HGR61 18 HGR61
@<TRIPOS>MOLECULE
naphtalene
 18 19 0 0 0
****
USER_CHARGES
INVALID_CHARGES
Pose:   9 Cluster:   9 Fr_nu:  98349 TotEn:   -11.24
@<TRIPOS>ATOM
      1 C1        -85.1290  -11.5141  -31.0781 C.ar   1 LIG      -0.11500
      2 C2        -84.3920  -11.4016  -32.2532 C.ar   1 LIG      -0.11500
      3 C3        -88.1815   -8.0730  -32.6635 C.ar   1 LIG      -0.11500
      4 C4        -87.4444   -7.9606  -33.8386 C.ar   1 LIG      -0.11500
      5 C5        -86.2567  -10.7164  -30.8818 C.ar   1 LIG      -0.11700
      6 C6        -84.7796  -10.4912  -33.2366 C.ar   1 LIG      -0.11700
      7 C7        -87.7938   -8.9836  -31.6801 C.ar   1 LIG      -0.11700
      8 C8        -86.3167   -8.7583  -34.0350 C.ar   1 LIG      -0.11700
      9 C9        -86.6615   -9.7945  -31.8609 C.ar   1 LIG       0.00400
     10 C10       -85.9119   -9.6802  -33.0559 C.ar   1 LIG       0.00400
     11 H1        -84.8264  -12.2227  -30.3126 H      1 LIG       0.11500
     12 H2        -83.5144  -12.0233  -32.4052 H      1 LIG       0.11500
     13 H3        -89.0595   -7.4516  -32.5110 H      1 LIG       0.11500
     14 H4        -87.7467   -7.2509  -34.6031 H      1 LIG       0.11500
     15 H5        -86.8174  -10.8209  -29.9552 H      1 LIG       0.11500
     16 H6        -84.1890  -10.4205  -34.1476 H      1 LIG       0.11500
     17 H7        -88.3851   -9.0547  -30.7696 H      1 LIG       0.11500
     18 H8        -85.7553   -8.6533  -34.9612 H      1 LIG       0.11500
@<TRIPOS>BOND
      1       1       2 ar
      2       1       5 ar
      3       2       6 ar
      4       3       4 ar
      5       3       7 ar
      6       4       8 ar
      7       5       9 ar
      8       6      10 ar
      9       7       9 ar
     10       8      10 ar
     11       9      10 ar
     12       1      11 1
     13       2      12 1
     14       3      13 1
     15       4      14 1
     16       5      15 1
     17       6      16 1
     18       7      17 1
     19       8      18 1
@<TRIPOS>ALT_TYPE
CGenFF_4.0_ALT_TYPE_SET
CGenFF_4.0 1 CG2R61 2 CG2R61 3 CG2R61 4 CG2R61 5 CG2R61 6 CG2R61 7 CG2R61 8 CG2R61 9 CG2R61 10 CG2R61 11 HGR61 12 HGR61 13 HGR61 14 HGR61 15 HGR61 16 HGR61 17 HGR61 18 HGR61
@<TRIPOS>MOLECULE
naphtalene
 18 19 0 0 0
****
USER_CHARGES
INVALID_CHARGES
Pose:  10 Cluster:  10 Fr_nu:  65438 TotEn:   -11.22
@<TRIPOS>ATOM
      1 C1        -57.1146  -19.7577  -39.1916 C.ar   1 LIG      -0.11500
      2 C2        -57.0623  -20.1878  -37.8690 C.ar   1 LIG      -0.11500
      3 C3        -61.8420  -20.8938  -39.3739 C.ar   1 LIG      -0.11500
      4 C4        -61.7897  -21.3238  -38.0514 C.ar   1 LIG      -0.11500
      5 C5        -58.3143  -19.8239  -39.9007 C.ar   1 LIG      -0.11700
      6 C6        -58.2094  -20.6855  -37.2504 C.ar   1 LIG      -0.11700
      7 C7        -60.6949  -20.3959  -39.9925 C.ar   1 LIG      -0.11700
      8 C8        -60.5900  -21.2578  -37.3422 C.ar   1 LIG      -0.11700
      9 C9        -59.4788  -20.3221  -39.2939 C.ar   1 LIG       0.00400
     10 C10       -59.4255  -20.7595  -37.9490 C.ar   1 LIG       0.00400
     11 H1        -56.2211  -19.3708  -39.6728 H      1 LIG       0.11500
     12 H2        -56.1279  -20.1356  -37.3178 H      1 LIG       0.11500
     13 H3        -62.7764  -20.9455  -39.9258 H      1 LIG       0.11500
     14 H4        -62.6831  -21.7119  -37.5711 H      1 LIG       0.11500
     15 H5        -58.3318  -19.4825  -40.9337 H      1 LIG       0.11500
     16 H6        -58.1456  -21.0157  -36.2156 H      1 LIG       0.11500
     17 H7        -60.7591  -20.0651  -41.0270 H      1 LIG       0.11500
     18 H8        -60.5721  -21.5998  -36.3094 H      1 LIG       0.11500
@<TRIPOS>BOND
      1       1       2 ar
      2       1       5 ar
      3       2       6 ar
      4       3       4 ar
      5       3       7 ar
      6       4       8 ar
      7       5       9 ar
      8       6      10 ar
      9       7       9 ar
     10       8      10 ar
     11       9      10 ar
     12       1      11 1
     13       2      12 1
     14       3      13 1
     15       4      14 1
     16       5      15 1
     17       6      16 1
     18       7      17 1
     19       8      18 1
@<TRIPOS>ALT_TYPE
CGenFF_4.0_ALT_TYPE_SET
CGenFF_4.0 1 CG2R61 2 CG2R61 3 CG2R61 4 CG2R61 5 CG2R61 6 CG2R61 7 CG2R61 8 CG2R61 9 CG2R61 10 CG2R61 11 HGR61 12 HGR61 13 HGR61 14 HGR61 15 HGR61 16 HGR61 17 HGR61 18 HGR61
@<TRIPOS>MOLECULE
naphtalene
 18 19 0 0 0
****
USER_CHARGES
INVALID_CHARGES
Pose:  11 Cluster:  11 Fr_nu: 274281 TotEn:   -11.18
@<TRIPOS>ATOM
      1 C1        -56.5743  -20.4756  -38.5527 C.ar   1 LIG      -0.11500
      2 C2        -56.3951  -21.5818  -39.3779 C.ar   1 LIG      -0.11500
      3 C3        -61.3366  -20.5040  -39.5493 C.ar   1 LIG      -0.11500
      4 C4        -61.1572  -21.6103  -40.3745 C.ar   1 LIG      -0.11500
      5 C5        -57.8464  -19.9274  -38.3859 C.ar   1 LIG      -0.11700
      6 C6        -57.4871  -22.1442  -40.0395 C.ar   1 LIG      -0.11700
      7 C7        -60.2445  -19.9417  -38.8877 C.ar   1 LIG      -0.11700
      8 C8        -59.8852  -22.1585  -40.5415 C.ar   1 LIG      -0.11700
      9 C9        -58.9570  -20.4805  -39.0441 C.ar   1 LIG       0.00400
     10 C10       -58.7746  -21.6054  -39.8833 C.ar   1 LIG       0.00400
     11 H1        -55.7238  -20.0379  -38.0384 H      1 LIG       0.11500
     12 H2        -55.4044  -22.0080  -39.5069 H      1 LIG       0.11500
     13 H3        -62.3272  -20.0774  -39.4198 H      1 LIG       0.11500
     14 H4        -62.0079  -22.0466  -40.8897 H      1 LIG       0.11500
     15 H5        -57.9630  -19.0623  -37.7363 H      1 LIG       0.11500
     16 H6        -57.3238  -23.0090  -40.6792 H      1 LIG       0.11500
     17 H7        -60.4081  -19.0774  -38.2474 H      1 LIG       0.11500
     18 H8        -59.7683  -23.0231  -41.1916 H      1 LIG       0.11500
@<TRIPOS>BOND
      1       1       2 ar
      2       1       5 ar
      3       2       6 ar
      4       3       4 ar
      5       3       7 ar
      6       4       8 ar
      7       5       9 ar
      8       6      10 ar
      9       7       9 ar
     10       8      10 ar
     11       9      10 ar
     12       1      11 1
     13       2      12 1
     14       3      13 1
     15       4      14 1
     16       5      15 1
     17       6      16 1
     18       7      17 1
     19       8      18 1
@<TRIPOS>ALT_TYPE
CGenFF_4.0_ALT_TYPE_SET
CGenFF_4.0 1 CG2R61 2 CG2R61 3 CG2R61 4 CG2R61 5 CG2R61 6 CG2R61 7 CG2R61 8 CG2R61 9 CG2R61 10 CG2R61 11 HGR61 12 HGR61 13 HGR61 14 HGR61 15 HGR61 16 HGR61 17 HGR61 18 HGR61
@<TRIPOS>MOLECULE
naphtalene
 18 19 0 0 0
****
USER_CHARGES
INVALID_CHARGES
Pose:  12 Cluster:  12 Fr_nu: 210451 TotEn:   -11.09
@<TRIPOS>ATOM
      1 C1        -67.6994   -0.4492  -27.3201 C.ar   1 LIG      -0.11500
      2 C2        -67.2290    0.7050  -27.9391 C.ar   1 LIG      -0.11500
      3 C3        -71.9411    0.0273  -29.6553 C.ar   1 LIG      -0.11500
      4 C4        -71.4706    1.1816  -30.2743 C.ar   1 LIG      -0.11500
      5 C5        -68.9884   -0.9103  -27.5890 C.ar   1 LIG      -0.11700
      6 C6        -68.0456    1.4027  -28.8295 C.ar   1 LIG      -0.11700
      7 C7        -71.1244   -0.6704  -28.7649 C.ar   1 LIG      -0.11700
      8 C8        -70.1816    1.6428  -30.0054 C.ar   1 LIG      -0.11700
      9 C9        -69.8243   -0.2206  -28.4825 C.ar   1 LIG       0.00400
     10 C10       -69.3458    0.9531  -29.1119 C.ar   1 LIG       0.00400
     11 H1        -67.0634   -0.9916  -26.6266 H      1 LIG       0.11500
     12 H2        -66.2252    1.0630  -27.7293 H      1 LIG       0.11500
     13 H3        -72.9450   -0.3313  -29.8648 H      1 LIG       0.11500
     14 H4        -72.1076    1.7243  -30.9665 H      1 LIG       0.11500
     15 H5        -69.3354   -1.8146  -27.0933 H      1 LIG       0.11500
     16 H6        -67.6570    2.3022  -29.3023 H      1 LIG       0.11500
     17 H7        -71.5129   -1.5703  -28.2928 H      1 LIG       0.11500
     18 H8        -69.8347    2.5475  -30.5004 H      1 LIG       0.11500
@<TRIPOS>BOND
      1       1       2 ar
      2       1       5 ar
      3       2       6 ar
      4       3       4 ar
      5       3       7 ar
      6       4       8 ar
      7       5       9 ar
      8       6      10 ar
      9       7       9 ar
     10       8      10 ar
     11       9      10 ar
     12       1      11 1
     13       2      12 1
     14       3      13 1
     15       4      14 1
     16       5      15 1
     17       6      16 1
     18       7      17 1
     19       8      18 1
@<TRIPOS>ALT_TYPE
CGenFF_4.0_ALT_TYPE_SET
CGenFF_4.0 1 CG2R61 2 CG2R61 3 CG2R61 4 CG2R61 5 CG2R61 6 CG2R61 7 CG2R61 8 CG2R61 9 CG2R61 10 CG2R61 11 HGR61 12 HGR61 13 HGR61 14 HGR61 15 HGR61 16 HGR61 17 HGR61 18 HGR61
@<TRIPOS>MOLECULE
naphtalene
 18 19 0 0 0
****
USER_CHARGES
INVALID_CHARGES
Pose:  13 Cluster:  13 Fr_nu:  17499 TotEn:   -11.07
@<TRIPOS>ATOM
      1 C1        -60.4823   -9.9425  -54.5561 C.ar   1 LIG      -0.11500
      2 C2        -61.7676   -9.9839  -54.0239 C.ar   1 LIG      -0.11500
      3 C3        -61.1886   -5.3204  -55.9015 C.ar   1 LIG      -0.11500
      4 C4        -62.4739   -5.3619  -55.3693 C.ar   1 LIG      -0.11500
      5 C5        -60.0125   -8.7743  -55.1572 C.ar   1 LIG      -0.11700
      6 C6        -62.5880   -8.8576  -54.0907 C.ar   1 LIG      -0.11700
      7 C7        -60.3681   -6.4468  -55.8346 C.ar   1 LIG      -0.11700
      8 C8        -62.9438   -6.5300  -54.7682 C.ar   1 LIG      -0.11700
      9 C9        -60.8247   -7.6310  -55.2333 C.ar   1 LIG       0.00400
     10 C10       -62.1316   -7.6733  -54.6921 C.ar   1 LIG       0.00400
     11 H1        -59.8443  -10.8198  -54.5043 H      1 LIG       0.11500
     12 H2        -62.1322  -10.8937  -53.5560 H      1 LIG       0.11500
     13 H3        -60.8232   -4.4106  -56.3695 H      1 LIG       0.11500
     14 H4        -63.1120   -4.4847  -55.4226 H      1 LIG       0.11500
     15 H5        -59.0046   -8.7648  -55.5669 H      1 LIG       0.11500
     16 H6        -63.5889   -8.9123  -53.6677 H      1 LIG       0.11500
     17 H7        -59.3670   -6.3915  -56.2569 H      1 LIG       0.11500
     18 H8        -63.9520   -6.5400  -54.3591 H      1 LIG       0.11500
@<TRIPOS>BOND
      1       1       2 ar
      2       1       5 ar
      3       2       6 ar
      4       3       4 ar
      5       3       7 ar
      6       4       8 ar
      7       5       9 ar
      8       6      10 ar
      9       7       9 ar
     10       8      10 ar
     11       9      10 ar
     12       1      11 1
     13       2      12 1
     14       3      13 1
     15       4      14 1
     16       5      15 1
     17       6      16 1
     18       7      17 1
     19       8      18 1
@<TRIPOS>ALT_TYPE
CGenFF_4.0_ALT_TYPE_SET
CGenFF_4.0 1 CG2R61 2 CG2R61 3 CG2R61 4 CG2R61 5 CG2R61 6 CG2R61 7 CG2R61 8 CG2R61 9 CG2R61 10 CG2R61 11 HGR61 12 HGR61 13 HGR61 14 HGR61 15 HGR61 16 HGR61 17 HGR61 18 HGR61
@<TRIPOS>MOLECULE
naphtalene
 18 19 0 0 0
****
USER_CHARGES
INVALID_CHARGES
Pose:  14 Cluster:  14 Fr_nu: 174576 TotEn:   -11.03
@<TRIPOS>ATOM
      1 C1        -52.7283   -9.0946  -46.7209 C.ar   1 LIG      -0.11500
      2 C2        -51.6514   -9.2596  -45.8549 C.ar   1 LIG      -0.11500
      3 C3        -50.2694  -11.4147  -50.2200 C.ar   1 LIG      -0.11500
      4 C4        -49.1926  -11.5796  -49.3539 C.ar   1 LIG      -0.11500
      5 C5        -52.6584   -9.5877  -48.0242 C.ar   1 LIG      -0.11700
      6 C6        -50.5007   -9.9183  -46.2886 C.ar   1 LIG      -0.11700
      7 C7        -51.4202  -10.7560  -49.7862 C.ar   1 LIG      -0.11700
      8 C8        -49.2623  -11.0866  -48.0506 C.ar   1 LIG      -0.11700
      9 C9        -51.5078  -10.2532  -48.4778 C.ar   1 LIG       0.00400
     10 C10       -50.4129  -10.4210  -47.5970 C.ar   1 LIG       0.00400
     11 H1        -53.6237   -8.5812  -46.3829 H      1 LIG       0.11500
     12 H2        -51.7070   -8.8757  -44.8404 H      1 LIG       0.11500
     13 H3        -50.2145  -11.7986  -51.2348 H      1 LIG       0.11500
     14 H4        -48.2969  -12.0918  -49.6929 H      1 LIG       0.11500
     15 H5        -53.5120   -9.4468  -48.6840 H      1 LIG       0.11500
     16 H6        -49.6712  -10.0365  -45.5944 H      1 LIG       0.11500
     17 H7        -52.2498  -10.6387  -50.4803 H      1 LIG       0.11500
     18 H8        -48.4085  -11.2266  -47.3908 H      1 LIG       0.11500
@<TRIPOS>BOND
      1       1       2 ar
      2       1       5 ar
      3       2       6 ar
      4       3       4 ar
      5       3       7 ar
      6       4       8 ar
      7       5       9 ar
      8       6      10 ar
      9       7       9 ar
     10       8      10 ar
     11       9      10 ar
     12       1      11 1
     13       2      12 1
     14       3      13 1
     15       4      14 1
     16       5      15 1
     17       6      16 1
     18       7      17 1
     19       8      18 1
@<TRIPOS>ALT_TYPE
CGenFF_4.0_ALT_TYPE_SET
CGenFF_4.0 1 CG2R61 2 CG2R61 3 CG2R61 4 CG2R61 5 CG2R61 6 CG2R61 7 CG2R61 8 CG2R61 9 CG2R61 10 CG2R61 11 HGR61 12 HGR61 13 HGR61 14 HGR61 15 HGR61 16 HGR61 17 HGR61 18 HGR61
@<TRIPOS>MOLECULE
naphtalene
 18 19 0 0 0
****
USER_CHARGES
INVALID_CHARGES
Pose:  15 Cluster:  15 Fr_nu: 348043 TotEn:   -11.01
@<TRIPOS>ATOM
      1 C1        -65.6469  -21.4415  -47.9665 C.ar   1 LIG      -0.11500
      2 C2        -65.8612  -21.3167  -49.3359 C.ar   1 LIG      -0.11500
      3 C3        -60.8460  -21.6261  -48.7352 C.ar   1 LIG      -0.11500
      4 C4        -61.0606  -21.5013  -50.1046 C.ar   1 LIG      -0.11500
      5 C5        -64.3475  -21.5500  -47.4700 C.ar   1 LIG      -0.11700
      6 C6        -64.7774  -21.2998  -50.2141 C.ar   1 LIG      -0.11700
      7 C7        -61.9300  -21.6429  -47.8570 C.ar   1 LIG      -0.11700
      8 C8        -62.3598  -21.3929  -50.6013 C.ar   1 LIG      -0.11700
      9 C9        -63.2446  -21.5349  -48.3393 C.ar   1 LIG       0.00400
     10 C10       -63.4627  -21.4080  -49.7319 C.ar   1 LIG       0.00400
     11 H1        -66.4911  -21.4552  -47.2834 H      1 LIG       0.11500
     12 H2        -66.8731  -21.2321  -49.7214 H      1 LIG       0.11500
     13 H3        -59.8342  -21.7106  -48.3490 H      1 LIG       0.11500
     14 H4        -60.2160  -21.4891  -50.7873 H      1 LIG       0.11500
     15 H5        -64.2036  -21.6471  -46.3959 H      1 LIG       0.11500
     16 H6        -64.9684  -21.2008  -51.2806 H      1 LIG       0.11500
     17 H7        -61.7388  -21.7411  -46.7905 H      1 LIG       0.11500
     18 H8        -62.5040  -21.2965  -51.6755 H      1 LIG       0.11500
@<TRIPOS>BOND
      1       1       2 ar
      2       1       5 ar
      3       2       6 ar
      4       3       4 ar
      5       3       7 ar
      6       4       8 ar
      7       5       9 ar
      8       6      10 ar
      9       7       9 ar
     10       8      10 ar
     11       9      10 ar
     12       1      11 1
     13       2      12 1
     14       3      13 1
     15       4      14 1
     16       5      15 1
     17       6      16 1
     18       7      17 1
     19       8      18 1
@<TRIPOS>ALT_TYPE
CGenFF_4.0_ALT_TYPE_SET
CGenFF_4.0 1 CG2R61 2 CG2R61 3 CG2R61 4 CG2R61 5 CG2R61 6 CG2R61 7 CG2R61 8 CG2R61 9 CG2R61 10 CG2R61 11 HGR61 12 HGR61 13 HGR61 14 HGR61 15 HGR61 16 HGR61 17 HGR61 18 HGR61
@<TRIPOS>MOLECULE
naphtalene
 18 19 0 0 0
****
USER_CHARGES
INVALID_CHARGES
Pose:  16 Cluster:  16 Fr_nu: 236623 TotEn:   -10.94
@<TRIPOS>ATOM
      1 C1        -62.4797  -10.4647  -53.7340 C.ar   1 LIG      -0.11500
      2 C2        -62.0838  -11.0084  -54.9524 C.ar   1 LIG      -0.11500
      3 C3        -61.8921   -5.9861  -55.5423 C.ar   1 LIG      -0.11500
      4 C4        -61.4962   -6.5300  -56.7606 C.ar   1 LIG      -0.11500
      5 C5        -62.5325   -9.0800  -53.5713 C.ar   1 LIG      -0.11700
      6 C6        -61.7393  -10.1699  -56.0127 C.ar   1 LIG      -0.11700
      7 C7        -62.2367   -6.8248  -54.4819 C.ar   1 LIG      -0.11700
      8 C8        -61.4433   -7.9146  -56.9234 C.ar   1 LIG      -0.11700
      9 C9        -62.1892   -8.2208  -54.6279 C.ar   1 LIG       0.00400
     10 C10       -61.7866   -8.7739  -55.8668 C.ar   1 LIG       0.00400
     11 H1        -62.7472  -11.1180  -52.9087 H      1 LIG       0.11500
     12 H2        -62.0432  -12.0865  -55.0780 H      1 LIG       0.11500
     13 H3        -61.9330   -4.9079  -55.4160 H      1 LIG       0.11500
     14 H4        -61.2274   -5.8762  -57.5851 H      1 LIG       0.11500
     15 H5        -62.8444   -8.6770  -52.6100 H      1 LIG       0.11500
     16 H6        -61.4332  -10.6168  -56.9563 H      1 LIG       0.11500
     17 H7        -62.5435   -6.3776  -53.5387 H      1 LIG       0.11500
     18 H8        -61.1307   -8.3179  -57.8844 H      1 LIG       0.11500
@<TRIPOS>BOND
      1       1       2 ar
      2       1       5 ar
      3       2       6 ar
      4       3       4 ar
      5       3       7 ar
      6       4       8 ar
      7       5       9 ar
      8       6      10 ar
      9       7       9 ar
     10       8      10 ar
     11       9      10 ar
     12       1      11 1
     13       2      12 1
     14       3      13 1
     15       4      14 1
     16       5      15 1
     17       6      16 1
     18       7      17 1
     19       8      18 1
@<TRIPOS>ALT_TYPE
CGenFF_4.0_ALT_TYPE_SET
CGenFF_4.0 1 CG2R61 2 CG2R61 3 CG2R61 4 CG2R61 5 CG2R61 6 CG2R61 7 CG2R61 8 CG2R61 9 CG2R61 10 CG2R61 11 HGR61 12 HGR61 13 HGR61 14 HGR61 15 HGR61 16 HGR61 17 HGR61 18 HGR61
@<TRIPOS>MOLECULE
naphtalene
 18 19 0 0 0
****
USER_CHARGES
INVALID_CHARGES
Pose:  17 Cluster:  17 Fr_nu:  12792 TotEn:   -10.93
@<TRIPOS>ATOM
      1 C1        -68.7092  -25.4919  -43.4242 C.ar   1 LIG      -0.11500
      2 C2        -69.1597  -24.3728  -42.7303 C.ar   1 LIG      -0.11500
      3 C3        -73.3044  -26.6725  -44.5029 C.ar   1 LIG      -0.11500
      4 C4        -73.7547  -25.5534  -43.8089 C.ar   1 LIG      -0.11500
      5 C5        -69.6237  -26.3467  -44.0403 C.ar   1 LIG      -0.11700
      6 C6        -70.5263  -24.1040  -42.6497 C.ar   1 LIG      -0.11700
      7 C7        -71.9376  -26.9412  -44.5835 C.ar   1 LIG      -0.11700
      8 C8        -72.8403  -24.6986  -43.1928 C.ar   1 LIG      -0.11700
      9 C9        -71.0030  -26.0916  -43.9694 C.ar   1 LIG       0.00400
     10 C10       -71.4610  -24.9536  -43.2637 C.ar   1 LIG       0.00400
     11 H1        -67.6452  -25.7009  -43.4861 H      1 LIG       0.11500
     12 H2        -68.4469  -23.7078  -42.2513 H      1 LIG       0.11500
     13 H3        -74.0168  -27.3379  -44.9823 H      1 LIG       0.11500
     14 H4        -74.8189  -25.3457  -43.7461 H      1 LIG       0.11500
     15 H5        -69.2490  -27.2158  -44.5770 H      1 LIG       0.11500
     16 H6        -70.8559  -23.2233  -42.1025 H      1 LIG       0.11500
     17 H7        -71.6082  -27.8215  -45.1314 H      1 LIG       0.11500
     18 H8        -73.2149  -23.8298  -42.6553 H      1 LIG       0.11500
@<TRIPOS>BOND
      1       1       2 ar
      2       1       5 ar
      3       2       6 ar
      4       3       4 ar
      5       3       7 ar
      6       4       8 ar
      7       5       9 ar
      8       6      10 ar
      9       7       9 ar
     10       8      10 ar
     11       9      10 ar
     12       1      11 1
     13       2      12 1
     14       3      13 1
     15       4      14 1
     16       5      15 1
     17       6      16 1
     18       7      17 1
     19       8      18 1
@<TRIPOS>ALT_TYPE
CGenFF_4.0_ALT_TYPE_SET
CGenFF_4.0 1 CG2R61 2 CG2R61 3 CG2R61 4 CG2R61 5 CG2R61 6 CG2R61 7 CG2R61 8 CG2R61 9 CG2R61 10 CG2R61 11 HGR61 12 HGR61 13 HGR61 14 HGR61 15 HGR61 16 HGR61 17 HGR61 18 HGR61
@<TRIPOS>MOLECULE
naphtalene
 18 19 0 0 0
****
USER_CHARGES
INVALID_CHARGES
Pose:  18 Cluster:  18 Fr_nu: 147109 TotEn:   -10.92
@<TRIPOS>ATOM
      1 C1        -60.2847   -8.1210  -56.8479 C.ar   1 LIG      -0.11500
      2 C2        -61.6070   -7.7193  -56.6837 C.ar   1 LIG      -0.11500
      3 C3        -60.8077  -11.3234  -53.2224 C.ar   1 LIG      -0.11500
      4 C4        -62.1299  -10.9215  -53.0583 C.ar   1 LIG      -0.11500
      5 C5        -59.7508   -9.1176  -56.0304 C.ar   1 LIG      -0.11700
      6 C6        -62.4005   -8.3124  -55.7015 C.ar   1 LIG      -0.11700
      7 C7        -60.0141  -10.7302  -54.2048 C.ar   1 LIG      -0.11700
      8 C8        -62.6639   -9.9249  -53.8757 C.ar   1 LIG      -0.11700
      9 C9        -60.5350   -9.7256  -55.0365 C.ar   1 LIG       0.00400
     10 C10       -61.8797   -9.3169  -54.8696 C.ar   1 LIG       0.00400
     11 H1        -59.6672   -7.6585  -57.6124 H      1 LIG       0.11500
     12 H2        -62.0217   -6.9435  -57.3208 H      1 LIG       0.11500
     13 H3        -60.3923  -12.0993  -52.5856 H      1 LIG       0.11500
     14 H4        -62.7465  -11.3833  -52.2927 H      1 LIG       0.11500
     15 H5        -58.7146   -9.4156  -56.1763 H      1 LIG       0.11500
     16 H6        -63.4316   -7.9831  -55.5912 H      1 LIG       0.11500
     17 H7        -58.9833  -11.0602  -54.3154 H      1 LIG       0.11500
     18 H8        -63.6999   -9.6262  -53.7294 H      1 LIG       0.11500
@<TRIPOS>BOND
      1       1       2 ar
      2       1       5 ar
      3       2       6 ar
      4       3       4 ar
      5       3       7 ar
      6       4       8 ar
      7       5       9 ar
      8       6      10 ar
      9       7       9 ar
     10       8      10 ar
     11       9      10 ar
     12       1      11 1
     13       2      12 1
     14       3      13 1
     15       4      14 1
     16       5      15 1
     17       6      16 1
     18       7      17 1
     19       8      18 1
@<TRIPOS>ALT_TYPE
CGenFF_4.0_ALT_TYPE_SET
CGenFF_4.0 1 CG2R61 2 CG2R61 3 CG2R61 4 CG2R61 5 CG2R61 6 CG2R61 7 CG2R61 8 CG2R61 9 CG2R61 10 CG2R61 11 HGR61 12 HGR61 13 HGR61 14 HGR61 15 HGR61 16 HGR61 17 HGR61 18 HGR61
@<TRIPOS>MOLECULE
naphtalene
 18 19 0 0 0
****
USER_CHARGES
INVALID_CHARGES
Pose:  19 Cluster:  19 Fr_nu: 220851 TotEn:   -10.77
@<TRIPOS>ATOM
      1 C1        -64.4779   -2.6132  -21.5192 C.ar   1 LIG      -0.11500
      2 C2        -63.9789   -1.3865  -21.0915 C.ar   1 LIG      -0.11500
      3 C3        -61.2165   -2.6810  -25.1290 C.ar   1 LIG      -0.11500
      4 C4        -60.7175   -1.4543  -24.7012 C.ar   1 LIG      -0.11500
      5 C5        -63.9188   -3.2458  -22.6300 C.ar   1 LIG      -0.11700
      6 C6        -62.9190   -0.7876  -21.7727 C.ar   1 LIG      -0.11700
      7 C7        -62.2764   -3.2800  -24.4477 C.ar   1 LIG      -0.11700
      8 C8        -61.2766   -0.8216  -23.5905 C.ar   1 LIG      -0.11700
      9 C9        -62.8514   -2.6574  -23.3278 C.ar   1 LIG       0.00400
     10 C10       -62.3440   -1.4100  -22.8927 C.ar   1 LIG       0.00400
     11 H1        -65.3035   -3.0788  -20.9888 H      1 LIG       0.11500
     12 H2        -64.4147   -0.8950  -20.2265 H      1 LIG       0.11500
     13 H3        -60.7809   -3.1732  -25.9941 H      1 LIG       0.11500
     14 H4        -59.8929   -0.9885  -25.2329 H      1 LIG       0.11500
     15 H5        -64.3252   -4.2041  -22.9468 H      1 LIG       0.11500
     16 H6        -62.5445    0.1713  -21.4204 H      1 LIG       0.11500
     17 H7        -62.6502   -4.2392  -24.7997 H      1 LIG       0.11500
     18 H8        -60.8709    0.1372  -23.2740 H      1 LIG       0.11500
@<TRIPOS>BOND
      1       1       2 ar
      2       1       5 ar
      3       2       6 ar
      4       3       4 ar
      5       3       7 ar
      6       4       8 ar
      7       5       9 ar
      8       6      10 ar
      9       7       9 ar
     10       8      10 ar
     11       9      10 ar
     12       1      11 1
     13       2      12 1
     14       3      13 1
     15       4      14 1
     16       5      15 1
     17       6      16 1
     18       7      17 1
     19       8      18 1
@<TRIPOS>ALT_TYPE
CGenFF_4.0_ALT_TYPE_SET
CGenFF_4.0 1 CG2R61 2 CG2R61 3 CG2R61 4 CG2R61 5 CG2R61 6 CG2R61 7 CG2R61 8 CG2R61 9 CG2R61 10 CG2R61 11 HGR61 12 HGR61 13 HGR61 14 HGR61 15 HGR61 16 HGR61 17 HGR61 18 HGR61
@<TRIPOS>MOLECULE
naphtalene
 18 19 0 0 0
****
USER_CHARGES
INVALID_CHARGES
Pose:  20 Cluster:  20 Fr_nu: 316207 TotEn:   -10.75
@<TRIPOS>ATOM
      1 C1        -47.5919    6.2233  -31.7395 C.ar   1 LIG      -0.11500
      2 C2        -47.9268    7.5464  -31.4674 C.ar   1 LIG      -0.11500
      3 C3        -52.1630    5.3599  -33.1653 C.ar   1 LIG      -0.11500
      4 C4        -52.4977    6.6830  -32.8932 C.ar   1 LIG      -0.11500
      5 C5        -48.5585    5.3448  -32.2300 C.ar   1 LIG      -0.11700
      6 C6        -49.2293    7.9962  -31.6847 C.ar   1 LIG      -0.11700
      7 C7        -50.8603    4.9100  -32.9481 C.ar   1 LIG      -0.11700
      8 C8        -51.5312    7.5615  -32.4026 C.ar   1 LIG      -0.11700
      9 C9        -49.8747    5.7804  -32.4547 C.ar   1 LIG       0.00400
     10 C10       -50.2151    7.1259  -32.1779 C.ar   1 LIG       0.00400
     11 H1        -46.5779    5.8735  -31.5696 H      1 LIG       0.11500
     12 H2        -47.1735    8.2295  -31.0858 H      1 LIG       0.11500
     13 H3        -52.9159    4.6761  -33.5472 H      1 LIG       0.11500
     14 H4        -53.5123    7.0319  -33.0619 H      1 LIG       0.11500
     15 H5        -48.2744    4.3148  -32.4353 H      1 LIG       0.11500
     16 H6        -49.4686    9.0348  -31.4656 H      1 LIG       0.11500
     17 H7        -50.6210    3.8717  -33.1680 H      1 LIG       0.11500
     18 H8        -51.8154    8.5915  -32.1965 H      1 LIG       0.11500
@<TRIPOS>BOND
      1       1       2 ar
      2       1       5 ar
      3       2       6 ar
      4       3       4 ar
      5       3       7 ar
      6       4       8 ar
      7       5       9 ar
      8       6      10 ar
      9       7       9 ar
     10       8      10 ar
     11       9      10 ar
     12       1      11 1
     13       2      12 1
     14       3      13 1
     15       4      14 1
     16       5      15 1
     17       6      16 1
     18       7      17 1
     19       8      18 1
@<TRIPOS>ALT_TYPE
CGenFF_4.0_ALT_TYPE_SET
CGenFF_4.0 1 CG2R61 2 CG2R61 3 CG2R61 4 CG2R61 5 CG2R61 6 CG2R61 7 CG2R61 8 CG2R61 9 CG2R61 10 CG2R61 11 HGR61 12 HGR61 13 HGR61 14 HGR61 15 HGR61 16 HGR61 17 HGR61 18 HGR61
@<TRIPOS>MOLECULE
naphtalene
 18 19 0 0 0
****
USER_CHARGES
INVALID_CHARGES
Pose:  21 Cluster:  21 Fr_nu:  39093 TotEn:   -10.72
@<TRIPOS>ATOM
      1 C1        -63.2087   -3.2750  -56.7285 C.ar   1 LIG      -0.11500
      2 C2        -63.9814   -3.5460  -55.6032 C.ar   1 LIG      -0.11500
      3 C3        -61.4339   -7.8034  -56.6001 C.ar   1 LIG      -0.11500
      4 C4        -62.2066   -8.0743  -55.4748 C.ar   1 LIG      -0.11500
      5 C5        -62.3803   -4.2631  -57.2615 C.ar   1 LIG      -0.11700
      6 C6        -63.9288   -4.8059  -55.0065 C.ar   1 LIG      -0.11700
      7 C7        -61.4866   -6.5434  -57.1969 C.ar   1 LIG      -0.11700
      8 C8        -63.0350   -7.0863  -54.9417 C.ar   1 LIG      -0.11700
      9 C9        -62.3148   -5.5370  -56.6738 C.ar   1 LIG       0.00400
     10 C10       -63.1005   -5.8124  -55.5294 C.ar   1 LIG       0.00400
     11 H1        -63.2496   -2.2938  -57.1923 H      1 LIG       0.11500
     12 H2        -64.6261   -2.7762  -55.1892 H      1 LIG       0.11500
     13 H3        -60.7889   -8.5730  -57.0148 H      1 LIG       0.11500
     14 H4        -62.1642   -9.0552  -55.0106 H      1 LIG       0.11500
     15 H5        -61.7847   -4.0288  -58.1414 H      1 LIG       0.11500
     16 H6        -64.5418   -4.9958  -54.1279 H      1 LIG       0.11500
     17 H7        -60.8741   -6.3540  -58.0759 H      1 LIG       0.11500
     18 H8        -63.6301   -7.3201  -54.0613 H      1 LIG       0.11500
@<TRIPOS>BOND
      1       1       2 ar
      2       1       5 ar
      3       2       6 ar
      4       3       4 ar
      5       3       7 ar
      6       4       8 ar
      7       5       9 ar
      8       6      10 ar
      9       7       9 ar
     10       8      10 ar
     11       9      10 ar
     12       1      11 1
     13       2      12 1
     14       3      13 1
     15       4      14 1
     16       5      15 1
     17       6      16 1
     18       7      17 1
     19       8      18 1
@<TRIPOS>ALT_TYPE
CGenFF_4.0_ALT_TYPE_SET
CGenFF_4.0 1 CG2R61 2 CG2R61 3 CG2R61 4 CG2R61 5 CG2R61 6 CG2R61 7 CG2R61 8 CG2R61 9 CG2R61 10 CG2R61 11 HGR61 12 HGR61 13 HGR61 14 HGR61 15 HGR61 16 HGR61 17 HGR61 18 HGR61
@<TRIPOS>MOLECULE
naphtalene
 18 19 0 0 0
****
USER_CHARGES
INVALID_CHARGES
Pose:  22 Cluster:  22 Fr_nu: 350601 TotEn:   -10.10
@<TRIPOS>ATOM
      1 C1        -54.4252  -21.4314  -33.8597 C.ar   1 LIG      -0.11500
      2 C2        -55.7954  -21.5275  -33.6360 C.ar   1 LIG      -0.11500
      3 C3        -55.2524  -20.6522  -38.5905 C.ar   1 LIG      -0.11500
      4 C4        -56.6226  -20.7483  -38.3667 C.ar   1 LIG      -0.11500
      5 C5        -53.9427  -21.1897  -35.1463 C.ar   1 LIG      -0.11700
      6 C6        -56.6885  -21.3824  -34.6978 C.ar   1 LIG      -0.11700
      7 C7        -54.3593  -20.7973  -37.5286 C.ar   1 LIG      -0.11700
      8 C8        -57.1052  -20.9901  -37.0802 C.ar   1 LIG      -0.11700
      9 C9        -54.8273  -21.0410  -36.2270 C.ar   1 LIG       0.00400
     10 C10       -56.2206  -21.1388  -35.9994 C.ar   1 LIG       0.00400
     11 H1        -53.7303  -21.5450  -33.0327 H      1 LIG       0.11500
     12 H2        -56.1699  -21.7154  -32.6339 H      1 LIG       0.11500
     13 H3        -54.8771  -20.4641  -39.5925 H      1 LIG       0.11500
     14 H4        -57.3169  -20.6360  -39.1943 H      1 LIG       0.11500
     15 H5        -52.8676  -21.1188  -35.2979 H      1 LIG       0.11500
     16 H6        -57.7555  -21.4608  -34.4998 H      1 LIG       0.11500
     17 H7        -53.2924  -20.7180  -37.7267 H      1 LIG       0.11500
     18 H8        -58.1803  -21.0617  -36.9284 H      1 LIG       0.11500
@<TRIPOS>BOND
      1       1       2 ar
      2       1       5 ar
      3       2       6 ar
      4       3       4 ar
      5       3       7 ar
      6       4       8 ar
      7       5       9 ar
      8       6      10 ar
      9       7       9 ar
     10       8      10 ar
     11       9      10 ar
     12       1      11 1
     13       2      12 1
     14       3      13 1
     15       4      14 1
     16       5      15 1
     17       6      16 1
     18       7      17 1
     19       8      18 1
@<TRIPOS>ALT_TYPE
CGenFF_4.0_ALT_TYPE_SET
CGenFF_4.0 1 CG2R61 2 CG2R61 3 CG2R61 4 CG2R61 5 CG2R61 6 CG2R61 7 CG2R61 8 CG2R61 9 CG2R61 10 CG2R61 11 HGR61 12 HGR61 13 HGR61 14 HGR61 15 HGR61 16 HGR61 17 HGR61 18 HGR61
@<TRIPOS>MOLECULE
naphtalene
 18 19 0 0 0
****
USER_CHARGES
INVALID_CHARGES
Pose:  23 Cluster:  23 Fr_nu:  24103 TotEn:   -10.04
@<TRIPOS>ATOM
      1 C1        -61.3309   -2.3934  -57.0579 C.ar   1 LIG      -0.11500
      2 C2        -62.5278   -2.0982  -56.4121 C.ar   1 LIG      -0.11500
      3 C3        -61.5025   -6.9280  -55.3026 C.ar   1 LIG      -0.11500
      4 C4        -62.6994   -6.6327  -54.6568 C.ar   1 LIG      -0.11500
      5 C5        -60.7727   -3.6672  -56.9464 C.ar   1 LIG      -0.11700
      6 C6        -63.1712   -3.0754  -55.6523 C.ar   1 LIG      -0.11700
      7 C7        -60.8591   -5.9507  -56.0625 C.ar   1 LIG      -0.11700
      8 C8        -63.2576   -5.3589  -54.7682 C.ar   1 LIG      -0.11700
      9 C9        -61.4066   -4.6632  -56.1857 C.ar   1 LIG       0.00400
     10 C10       -62.6237   -4.3629  -55.5289 C.ar   1 LIG       0.00400
     11 H1        -60.8302   -1.6321  -57.6488 H      1 LIG       0.11500
     12 H2        -62.9616   -1.1063  -56.4998 H      1 LIG       0.11500
     13 H3        -61.0681   -7.9199  -55.2155 H      1 LIG       0.11500
     14 H4        -63.1989   -7.3940  -54.0649 H      1 LIG       0.11500
     15 H5        -59.8361   -3.8755  -57.4595 H      1 LIG       0.11500
     16 H6        -64.1061   -2.8227  -55.1565 H      1 LIG       0.11500
     17 H7        -59.9247   -6.2039  -56.5589 H      1 LIG       0.11500
     18 H8        -64.1938   -5.1501  -54.2546 H      1 LIG       0.11500
@<TRIPOS>BOND
      1       1       2 ar
      2       1       5 ar
      3       2       6 ar
      4       3       4 ar
      5       3       7 ar
      6       4       8 ar
      7       5       9 ar
      8       6      10 ar
      9       7       9 ar
     10       8      10 ar
     11       9      10 ar
     12       1      11 1
     13       2      12 1
     14       3      13 1
     15       4      14 1
     16       5      15 1
     17       6      16 1
     18       7      17 1
     19       8      18 1
@<TRIPOS>ALT_TYPE
CGenFF_4.0_ALT_TYPE_SET
CGenFF_4.0 1 CG2R61 2 CG2R61 3 CG2R61 4 CG2R61 5 CG2R61 6 CG2R61 7 CG2R61 8 CG2R61 9 CG2R61 10 CG2R61 11 HGR61 12 HGR61 13 HGR61 14 HGR61 15 HGR61 16 HGR61 17 HGR61 18 HGR61
@<TRIPOS>MOLECULE
naphtalene
 18 19 0 0 0
****
USER_CHARGES
INVALID_CHARGES
Pose:  24 Cluster:  24 Fr_nu:  25990 TotEn:    -9.88
@<TRIPOS>ATOM
      1 C1        -73.7218    8.9209  -48.9411 C.ar   1 LIG      -0.11500
      2 C2        -73.4371    9.0145  -47.5821 C.ar   1 LIG      -0.11500
      3 C3        -78.3398    7.8006  -47.8963 C.ar   1 LIG      -0.11500
      4 C4        -78.0550    7.8942  -46.5373 C.ar   1 LIG      -0.11500
      5 C5        -75.0110    8.5958  -49.3639 C.ar   1 LIG      -0.11700
      6 C6        -74.4403    8.7834  -46.6406 C.ar   1 LIG      -0.11700
      7 C7        -77.3365    8.0317  -48.8378 C.ar   1 LIG      -0.11700
      8 C8        -76.7658    8.2192  -46.1144 C.ar   1 LIG      -0.11700
      9 C9        -76.0332    8.3599  -48.4301 C.ar   1 LIG       0.00400
     10 C10       -75.7436    8.4551  -47.0481 C.ar   1 LIG       0.00400
     11 H1        -72.9402    9.1003  -49.6736 H      1 LIG       0.11500
     12 H2        -72.4332    9.2678  -47.2540 H      1 LIG       0.11500
     13 H3        -79.3438    7.5473  -48.2251 H      1 LIG       0.11500
     14 H4        -78.8366    7.7133  -45.8053 H      1 LIG       0.11500
     15 H5        -75.2107    8.5278  -50.4313 H      1 LIG       0.11500
     16 H6        -74.1954    8.8626  -45.5834 H      1 LIG       0.11500
     17 H7        -77.5819    7.9533  -49.8949 H      1 LIG       0.11500
     18 H8        -76.5657    8.2865  -45.0469 H      1 LIG       0.11500
@<TRIPOS>BOND
      1       1       2 ar
      2       1       5 ar
      3       2       6 ar
      4       3       4 ar
      5       3       7 ar
      6       4       8 ar
      7       5       9 ar
      8       6      10 ar
      9       7       9 ar
     10       8      10 ar
     11       9      10 ar
     12       1      11 1
     13       2      12 1
     14       3      13 1
     15       4      14 1
     16       5      15 1
     17       6      16 1
     18       7      17 1
     19       8      18 1
@<TRIPOS>ALT_TYPE
CGenFF_4.0_ALT_TYPE_SET
CGenFF_4.0 1 CG2R61 2 CG2R61 3 CG2R61 4 CG2R61 5 CG2R61 6 CG2R61 7 CG2R61 8 CG2R61 9 CG2R61 10 CG2R61 11 HGR61 12 HGR61 13 HGR61 14 HGR61 15 HGR61 16 HGR61 17 HGR61 18 HGR61
@<TRIPOS>MOLECULE
naphtalene
 18 19 0 0 0
****
USER_CHARGES
INVALID_CHARGES
Pose:  25 Cluster:  25 Fr_nu:  95168 TotEn:    -9.83
@<TRIPOS>ATOM
      1 C1        -50.9854    4.9013  -32.2547 C.ar   1 LIG      -0.11500
      2 C2        -52.2242    4.8155  -31.6264 C.ar   1 LIG      -0.11500
      3 C3        -53.1986    5.2011  -36.5772 C.ar   1 LIG      -0.11500
      4 C4        -54.4374    5.1153  -35.9489 C.ar   1 LIG      -0.11500
      5 C5        -50.9130    5.0188  -33.6430 C.ar   1 LIG      -0.11700
      6 C6        -53.3953    4.8469  -32.3838 C.ar   1 LIG      -0.11700
      7 C7        -52.0274    5.1698  -35.8197 C.ar   1 LIG      -0.11700
      8 C8        -54.5099    4.9978  -34.5605 C.ar   1 LIG      -0.11700
      9 C9        -52.0816    5.0519  -34.4213 C.ar   1 LIG       0.00400
     10 C10       -53.3413    4.9647  -33.7823 C.ar   1 LIG       0.00400
     11 H1        -50.0740    4.8763  -31.6645 H      1 LIG       0.11500
     12 H2        -52.2795    4.7244  -30.5455 H      1 LIG       0.11500
     13 H3        -53.1426    5.2925  -37.6583 H      1 LIG       0.11500
     14 H4        -55.3484    5.1390  -36.5396 H      1 LIG       0.11500
     15 H5        -49.9337    5.0839  -34.1128 H      1 LIG       0.11500
     16 H6        -54.3529    4.7789  -31.8716 H      1 LIG       0.11500
     17 H7        -51.0701    5.2386  -36.3320 H      1 LIG       0.11500
     18 H8        -55.4891    4.9319  -34.0905 H      1 LIG       0.11500
@<TRIPOS>BOND
      1       1       2 ar
      2       1       5 ar
      3       2       6 ar
      4       3       4 ar
      5       3       7 ar
      6       4       8 ar
      7       5       9 ar
      8       6      10 ar
      9       7       9 ar
     10       8      10 ar
     11       9      10 ar
     12       1      11 1
     13       2      12 1
     14       3      13 1
     15       4      14 1
     16       5      15 1
     17       6      16 1
     18       7      17 1
     19       8      18 1
@<TRIPOS>ALT_TYPE
CGenFF_4.0_ALT_TYPE_SET
CGenFF_4.0 1 CG2R61 2 CG2R61 3 CG2R61 4 CG2R61 5 CG2R61 6 CG2R61 7 CG2R61 8 CG2R61 9 CG2R61 10 CG2R61 11 HGR61 12 HGR61 13 HGR61 14 HGR61 15 HGR61 16 HGR61 17 HGR61 18 HGR61
@<TRIPOS>MOLECULE
naphtalene
 18 19 0 0 0
****
USER_CHARGES
INVALID_CHARGES
Pose:  26 Cluster:  26 Fr_nu: 140003 TotEn:    -9.80
@<TRIPOS>ATOM
      1 C1        -74.5457    7.6372  -43.3359 C.ar   1 LIG      -0.11500
      2 C2        -73.3203    7.9040  -43.9392 C.ar   1 LIG      -0.11500
      3 C3        -72.2485    6.3140  -39.2561 C.ar   1 LIG      -0.11500
      4 C4        -71.0232    6.5808  -39.8595 C.ar   1 LIG      -0.11500
      5 C5        -74.5905    7.1748  -42.0203 C.ar   1 LIG      -0.11700
      6 C6        -72.1351    7.7095  -43.2295 C.ar   1 LIG      -0.11700
      7 C7        -73.4338    6.5086  -39.9658 C.ar   1 LIG      -0.11700
      8 C8        -70.9782    7.0431  -41.1751 C.ar   1 LIG      -0.11700
      9 C9        -73.4074    6.9733  -41.2909 C.ar   1 LIG       0.00400
     10 C10       -72.1613    7.2446  -41.9045 C.ar   1 LIG       0.00400
     11 H1        -75.4680    7.7882  -43.8891 H      1 LIG       0.11500
     12 H2        -73.2865    8.2641  -44.9634 H      1 LIG       0.11500
     13 H3        -72.2830    5.9539  -38.2317 H      1 LIG       0.11500
     14 H4        -70.1011    6.4282  -39.3063 H      1 LIG       0.11500
     15 H5        -75.5596    6.9724  -41.5690 H      1 LIG       0.11500
     16 H6        -71.1885    7.9250  -43.7209 H      1 LIG       0.11500
     17 H7        -74.3802    6.2938  -39.4741 H      1 LIG       0.11500
     18 H8        -70.0091    7.2449  -41.6269 H      1 LIG       0.11500
@<TRIPOS>BOND
      1       1       2 ar
      2       1       5 ar
      3       2       6 ar
      4       3       4 ar
      5       3       7 ar
      6       4       8 ar
      7       5       9 ar
      8       6      10 ar
      9       7       9 ar
     10       8      10 ar
     11       9      10 ar
     12       1      11 1
     13       2      12 1
     14       3      13 1
     15       4      14 1
     16       5      15 1
     17       6      16 1
     18       7      17 1
     19       8      18 1
@<TRIPOS>ALT_TYPE
CGenFF_4.0_ALT_TYPE_SET
CGenFF_4.0 1 CG2R61 2 CG2R61 3 CG2R61 4 CG2R61 5 CG2R61 6 CG2R61 7 CG2R61 8 CG2R61 9 CG2R61 10 CG2R61 11 HGR61 12 HGR61 13 HGR61 14 HGR61 15 HGR61 16 HGR61 17 HGR61 18 HGR61
@<TRIPOS>MOLECULE
naphtalene
 18 19 0 0 0
****
USER_CHARGES
INVALID_CHARGES
Pose:  27 Cluster:  27 Fr_nu: 167453 TotEn:    -9.71
@<TRIPOS>ATOM
      1 C1        -45.8573    6.9671  -31.0639 C.ar   1 LIG      -0.11500
      2 C2        -46.6555    6.2970  -30.1416 C.ar   1 LIG      -0.11500
      3 C3        -49.0819    5.9804  -34.5712 C.ar   1 LIG      -0.11500
      4 C4        -49.8800    5.3103  -33.6488 C.ar   1 LIG      -0.11500
      5 C5        -46.2571    7.0585  -32.3974 C.ar   1 LIG      -0.11700
      6 C6        -47.8565    5.7158  -30.5491 C.ar   1 LIG      -0.11700
      7 C7        -47.8808    6.5617  -34.1636 C.ar   1 LIG      -0.11700
      8 C8        -49.4803    5.2188  -32.3153 C.ar   1 LIG      -0.11700
      9 C9        -47.4629    6.4793  -32.8253 C.ar   1 LIG       0.00400
     10 C10       -48.2745    5.7979  -31.8874 C.ar   1 LIG       0.00400
     11 H1        -44.9222    7.4189  -30.7462 H      1 LIG       0.11500
     12 H2        -46.3435    6.2267  -29.1036 H      1 LIG       0.11500
     13 H3        -49.3934    6.0512  -35.6095 H      1 LIG       0.11500
     14 H4        -50.8143    4.8575  -33.9674 H      1 LIG       0.11500
     15 H5        -45.6170    7.5868  -33.1012 H      1 LIG       0.11500
     16 H6        -48.4649    5.1973  -29.8110 H      1 LIG       0.11500
     17 H7        -47.2730    7.0808  -34.9017 H      1 LIG       0.11500
     18 H8        -50.1198    4.6899  -31.6115 H      1 LIG       0.11500
@<TRIPOS>BOND
      1       1       2 ar
      2       1       5 ar
      3       2       6 ar
      4       3       4 ar
      5       3       7 ar
      6       4       8 ar
      7       5       9 ar
      8       6      10 ar
      9       7       9 ar
     10       8      10 ar
     11       9      10 ar
     12       1      11 1
     13       2      12 1
     14       3      13 1
     15       4      14 1
     16       5      15 1
     17       6      16 1
     18       7      17 1
     19       8      18 1
@<TRIPOS>ALT_TYPE
CGenFF_4.0_ALT_TYPE_SET
CGenFF_4.0 1 CG2R61 2 CG2R61 3 CG2R61 4 CG2R61 5 CG2R61 6 CG2R61 7 CG2R61 8 CG2R61 9 CG2R61 10 CG2R61 11 HGR61 12 HGR61 13 HGR61 14 HGR61 15 HGR61 16 HGR61 17 HGR61 18 HGR61
@<TRIPOS>MOLECULE
naphtalene
 18 19 0 0 0
****
USER_CHARGES
INVALID_CHARGES
Pose:  28 Cluster:  28 Fr_nu:  53810 TotEn:    -9.70
@<TRIPOS>ATOM
      1 C1        -65.1015   -1.9905  -26.3747 C.ar   1 LIG      -0.11500
      2 C2        -64.3336   -0.8656  -26.6604 C.ar   1 LIG      -0.11500
      3 C3        -69.0641    0.2935  -28.0341 C.ar   1 LIG      -0.11500
      4 C4        -68.2961    1.4184  -28.3197 C.ar   1 LIG      -0.11500
      5 C5        -66.4706   -1.9882  -26.6432 C.ar   1 LIG      -0.11700
      6 C6        -64.9315    0.2659  -27.2157 C.ar   1 LIG      -0.11700
      7 C7        -68.4661   -0.8381  -27.4788 C.ar   1 LIG      -0.11700
      8 C8        -66.9270    1.4162  -28.0512 C.ar   1 LIG      -0.11700
      9 C9        -67.0893   -0.8579  -27.2020 C.ar   1 LIG       0.00400
     10 C10       -66.3083    0.2860  -27.4925 C.ar   1 LIG       0.00400
     11 H1        -64.6355   -2.8709  -25.9419 H      1 LIG       0.11500
     12 H2        -63.2678   -0.8686  -26.4513 H      1 LIG       0.11500
     13 H3        -70.1302    0.2958  -28.2432 H      1 LIG       0.11500
     14 H4        -68.7629    2.2990  -28.7512 H      1 LIG       0.11500
     15 H5        -67.0515   -2.8785  -26.4113 H      1 LIG       0.11500
     16 H6        -64.3118    1.1338  -27.4314 H      1 LIG       0.11500
     17 H7        -69.0858   -1.7061  -27.2640 H      1 LIG       0.11500
     18 H8        -66.3461    2.3068  -28.2823 H      1 LIG       0.11500
@<TRIPOS>BOND
      1       1       2 ar
      2       1       5 ar
      3       2       6 ar
      4       3       4 ar
      5       3       7 ar
      6       4       8 ar
      7       5       9 ar
      8       6      10 ar
      9       7       9 ar
     10       8      10 ar
     11       9      10 ar
     12       1      11 1
     13       2      12 1
     14       3      13 1
     15       4      14 1
     16       5      15 1
     17       6      16 1
     18       7      17 1
     19       8      18 1
@<TRIPOS>ALT_TYPE
CGenFF_4.0_ALT_TYPE_SET
CGenFF_4.0 1 CG2R61 2 CG2R61 3 CG2R61 4 CG2R61 5 CG2R61 6 CG2R61 7 CG2R61 8 CG2R61 9 CG2R61 10 CG2R61 11 HGR61 12 HGR61 13 HGR61 14 HGR61 15 HGR61 16 HGR61 17 HGR61 18 HGR61
@<TRIPOS>MOLECULE
naphtalene
 18 19 0 0 0
****
USER_CHARGES
INVALID_CHARGES
Pose:  29 Cluster:  29 Fr_nu:  89734 TotEn:    -9.40
@<TRIPOS>ATOM
      1 C1        -64.6914   -0.6049  -26.3787 C.ar   1 LIG      -0.11500
      2 C2        -65.1884   -1.5943  -25.5355 C.ar   1 LIG      -0.11500
      3 C3        -60.5472   -0.5158  -23.8311 C.ar   1 LIG      -0.11500
      4 C4        -61.0443   -1.5053  -22.9880 C.ar   1 LIG      -0.11500
      5 C5        -63.4132   -0.0862  -26.1695 C.ar   1 LIG      -0.11700
      6 C6        -64.4093   -2.0689  -24.4801 C.ar   1 LIG      -0.11700
      7 C7        -61.3263   -0.0413  -24.8867 C.ar   1 LIG      -0.11700
      8 C8        -62.3224   -2.0240  -23.1971 C.ar   1 LIG      -0.11700
      9 C9        -62.6151   -0.5520  -25.1120 C.ar   1 LIG       0.00400
     10 C10       -63.1206   -1.5581  -24.2546 C.ar   1 LIG       0.00400
     11 H1        -65.2986   -0.2354  -27.1999 H      1 LIG       0.11500
     12 H2        -66.1834   -1.9976  -25.6994 H      1 LIG       0.11500
     13 H3        -59.5519   -0.1121  -23.6678 H      1 LIG       0.11500
     14 H4        -60.4372   -1.8733  -22.1661 H      1 LIG       0.11500
     15 H5        -63.0454    0.6871  -26.8408 H      1 LIG       0.11500
     16 H6        -64.8178   -2.8430  -23.8338 H      1 LIG       0.11500
     17 H7        -60.9174    0.7322  -25.5333 H      1 LIG       0.11500
     18 H8        -62.6908   -2.7967  -22.5254 H      1 LIG       0.11500
@<TRIPOS>BOND
      1       1       2 ar
      2       1       5 ar
      3       2       6 ar
      4       3       4 ar
      5       3       7 ar
      6       4       8 ar
      7       5       9 ar
      8       6      10 ar
      9       7       9 ar
     10       8      10 ar
     11       9      10 ar
     12       1      11 1
     13       2      12 1
     14       3      13 1
     15       4      14 1
     16       5      15 1
     17       6      16 1
     18       7      17 1
     19       8      18 1
@<TRIPOS>ALT_TYPE
CGenFF_4.0_ALT_TYPE_SET
CGenFF_4.0 1 CG2R61 2 CG2R61 3 CG2R61 4 CG2R61 5 CG2R61 6 CG2R61 7 CG2R61 8 CG2R61 9 CG2R61 10 CG2R61 11 HGR61 12 HGR61 13 HGR61 14 HGR61 15 HGR61 16 HGR61 17 HGR61 18 HGR61
@<TRIPOS>MOLECULE
naphtalene
 18 19 0 0 0
****
USER_CHARGES
INVALID_CHARGES
Pose:  30 Cluster:  30 Fr_nu:   1908 TotEn:    -9.34
@<TRIPOS>ATOM
      1 C1        -54.1428  -21.0911  -37.0561 C.ar   1 LIG      -0.11500
      2 C2        -53.7925  -20.8896  -38.3878 C.ar   1 LIG      -0.11500
      3 C3        -58.7301  -19.8270  -38.0720 C.ar   1 LIG      -0.11500
      4 C4        -58.3796  -19.6255  -39.4037 C.ar   1 LIG      -0.11500
      5 C5        -55.4574  -20.8785  -36.6398 C.ar   1 LIG      -0.11700
      6 C6        -54.7551  -20.4748  -39.3084 C.ar   1 LIG      -0.11700
      7 C7        -57.7673  -20.2420  -37.1514 C.ar   1 LIG      -0.11700
      8 C8        -57.0650  -19.8381  -39.8200 C.ar   1 LIG      -0.11700
      9 C9        -56.4394  -20.4607  -37.5528 C.ar   1 LIG       0.00400
     10 C10       -56.0830  -20.2558  -38.9070 C.ar   1 LIG       0.00400
     11 H1        -53.3929  -21.4136  -36.3398 H      1 LIG       0.11500
     12 H2        -52.7689  -21.0557  -38.7109 H      1 LIG       0.11500
     13 H3        -59.7537  -19.6612  -37.7482 H      1 LIG       0.11500
     14 H4        -59.1296  -19.3017  -40.1193 H      1 LIG       0.11500
     15 H5        -55.7086  -21.0418  -35.5938 H      1 LIG       0.11500
     16 H6        -54.4589  -20.3239  -40.3444 H      1 LIG       0.11500
     17 H7        -58.0639  -20.3935  -36.1156 H      1 LIG       0.11500
     18 H8        -56.8134  -19.6741  -40.8659 H      1 LIG       0.11500
@<TRIPOS>BOND
      1       1       2 ar
      2       1       5 ar
      3       2       6 ar
      4       3       4 ar
      5       3       7 ar
      6       4       8 ar
      7       5       9 ar
      8       6      10 ar
      9       7       9 ar
     10       8      10 ar
     11       9      10 ar
     12       1      11 1
     13       2      12 1
     14       3      13 1
     15       4      14 1
     16       5      15 1
     17       6      16 1
     18       7      17 1
     19       8      18 1
@<TRIPOS>ALT_TYPE
CGenFF_4.0_ALT_TYPE_SET
CGenFF_4.0 1 CG2R61 2 CG2R61 3 CG2R61 4 CG2R61 5 CG2R61 6 CG2R61 7 CG2R61 8 CG2R61 9 CG2R61 10 CG2R61 11 HGR61 12 HGR61 13 HGR61 14 HGR61 15 HGR61 16 HGR61 17 HGR61 18 HGR61
@<TRIPOS>MOLECULE
naphtalene
 18 19 0 0 0
****
USER_CHARGES
INVALID_CHARGES
Pose:  31 Cluster:  31 Fr_nu: 373844 TotEn:    -9.24
@<TRIPOS>ATOM
      1 C1        -73.1759  -29.4486  -48.5616 C.ar   1 LIG      -0.11500
      2 C2        -72.1263  -29.7931  -47.7151 C.ar   1 LIG      -0.11500
      3 C3        -74.7570  -26.2175  -45.2855 C.ar   1 LIG      -0.11500
      4 C4        -73.7074  -26.5621  -44.4391 C.ar   1 LIG      -0.11500
      5 C5        -74.0952  -28.4736  -48.1732 C.ar   1 LIG      -0.11700
      6 C6        -71.9918  -29.1641  -46.4772 C.ar   1 LIG      -0.11700
      7 C7        -74.8914  -26.8465  -46.5235 C.ar   1 LIG      -0.11700
      8 C8        -72.7880  -27.5371  -44.8273 C.ar   1 LIG      -0.11700
      9 C9        -73.9753  -27.8301  -46.9306 C.ar   1 LIG       0.00400
     10 C10       -72.9079  -28.1805  -46.0699 C.ar   1 LIG       0.00400
     11 H1        -73.2804  -29.9390  -49.5249 H      1 LIG       0.11500
     12 H2        -71.4110  -30.5520  -48.0185 H      1 LIG       0.11500
     13 H3        -75.4727  -25.4583  -44.9827 H      1 LIG       0.11500
     14 H4        -73.6042  -26.0723  -43.4753 H      1 LIG       0.11500
     15 H5        -74.9081  -28.2206  -48.8508 H      1 LIG       0.11500
     16 H6        -71.1634  -29.4487  -45.8318 H      1 LIG       0.11500
     17 H7        -75.7194  -26.5611  -47.1690 H      1 LIG       0.11500
     18 H8        -71.9755  -27.7908  -44.1496 H      1 LIG       0.11500
@<TRIPOS>BOND
      1       1       2 ar
      2       1       5 ar
      3       2       6 ar
      4       3       4 ar
      5       3       7 ar
      6       4       8 ar
      7       5       9 ar
      8       6      10 ar
      9       7       9 ar
     10       8      10 ar
     11       9      10 ar
     12       1      11 1
     13       2      12 1
     14       3      13 1
     15       4      14 1
     16       5      15 1
     17       6      16 1
     18       7      17 1
     19       8      18 1
@<TRIPOS>ALT_TYPE
CGenFF_4.0_ALT_TYPE_SET
CGenFF_4.0 1 CG2R61 2 CG2R61 3 CG2R61 4 CG2R61 5 CG2R61 6 CG2R61 7 CG2R61 8 CG2R61 9 CG2R61 10 CG2R61 11 HGR61 12 HGR61 13 HGR61 14 HGR61 15 HGR61 16 HGR61 17 HGR61 18 HGR61
@<TRIPOS>MOLECULE
naphtalene
 18 19 0 0 0
****
USER_CHARGES
INVALID_CHARGES
Pose:  32 Cluster:  32 Fr_nu:  67830 TotEn:    -9.17
@<TRIPOS>ATOM
      1 C1        -57.7542  -21.4587  -38.2896 C.ar   1 LIG      -0.11500
      2 C2        -58.1968  -20.1471  -38.1458 C.ar   1 LIG      -0.11500
      3 C3        -62.1662  -22.7746  -39.8631 C.ar   1 LIG      -0.11500
      4 C4        -62.6086  -21.4630  -39.7192 C.ar   1 LIG      -0.11500
      5 C5        -58.6273  -22.4437  -38.7524 C.ar   1 LIG      -0.11700
      6 C6        -59.5139  -19.8153  -38.4641 C.ar   1 LIG      -0.11700
      7 C7        -60.8489  -23.1064  -39.5448 C.ar   1 LIG      -0.11700
      8 C8        -61.7357  -20.4780  -39.2564 C.ar   1 LIG      -0.11700
      9 C9        -59.9565  -22.1277  -39.0776 C.ar   1 LIG       0.00400
     10 C10       -60.4065  -20.7939  -38.9312 C.ar   1 LIG       0.00400
     11 H1        -56.7289  -21.7165  -38.0411 H      1 LIG       0.11500
     12 H2        -57.5163  -19.3810  -37.7857 H      1 LIG       0.11500
     13 H3        -62.8463  -23.5413  -40.2234 H      1 LIG       0.11500
     14 H4        -63.6344  -21.2061  -39.9666 H      1 LIG       0.11500
     15 H5        -58.2597  -23.4625  -38.8566 H      1 LIG       0.11500
     16 H6        -59.8381  -18.7836  -38.3446 H      1 LIG       0.11500
     17 H7        -60.5247  -24.1379  -39.6652 H      1 LIG       0.11500
     18 H8        -62.1033  -19.4592  -39.1513 H      1 LIG       0.11500
@<TRIPOS>BOND
      1       1       2 ar
      2       1       5 ar
      3       2       6 ar
      4       3       4 ar
      5       3       7 ar
      6       4       8 ar
      7       5       9 ar
      8       6      10 ar
      9       7       9 ar
     10       8      10 ar
     11       9      10 ar
     12       1      11 1
     13       2      12 1
     14       3      13 1
     15       4      14 1
     16       5      15 1
     17       6      16 1
     18       7      17 1
     19       8      18 1
@<TRIPOS>ALT_TYPE
CGenFF_4.0_ALT_TYPE_SET
CGenFF_4.0 1 CG2R61 2 CG2R61 3 CG2R61 4 CG2R61 5 CG2R61 6 CG2R61 7 CG2R61 8 CG2R61 9 CG2R61 10 CG2R61 11 HGR61 12 HGR61 13 HGR61 14 HGR61 15 HGR61 16 HGR61 17 HGR61 18 HGR61
@<TRIPOS>MOLECULE
naphtalene
 18 19 0 0 0
****
USER_CHARGES
INVALID_CHARGES
Pose:  33 Cluster:  33 Fr_nu:  21862 TotEn:    -9.12
@<TRIPOS>ATOM
      1 C1        -55.7542    5.4803  -44.4565 C.ar   1 LIG      -0.11500
      2 C2        -56.1796    4.8823  -43.2739 C.ar   1 LIG      -0.11500
      3 C3        -60.2503    7.1783  -45.2146 C.ar   1 LIG      -0.11500
      4 C4        -60.6755    6.5803  -44.0321 C.ar   1 LIG      -0.11500
      5 C5        -56.6568    6.2019  -45.2382 C.ar   1 LIG      -0.11700
      6 C6        -57.5089    5.0037  -42.8685 C.ar   1 LIG      -0.11700
      7 C7        -58.9208    7.0570  -45.6200 C.ar   1 LIG      -0.11700
      8 C8        -59.7730    5.8586  -43.2503 C.ar   1 LIG      -0.11700
      9 C9        -57.9987    6.3343  -44.8455 C.ar   1 LIG       0.00400
     10 C10       -58.4311    5.7262  -43.6430 C.ar   1 LIG       0.00400
     11 H1        -54.7193    5.3850  -44.7719 H      1 LIG       0.11500
     12 H2        -55.4760    4.3210  -42.6659 H      1 LIG       0.11500
     13 H3        -60.9534    7.7401  -45.8231 H      1 LIG       0.11500
     14 H4        -61.7108    6.6747  -43.7179 H      1 LIG       0.11500
     15 H5        -56.3023    6.6606  -46.1590 H      1 LIG       0.11500
     16 H6        -57.8192    4.5284  -41.9402 H      1 LIG       0.11500
     17 H7        -58.6105    7.5330  -46.5478 H      1 LIG       0.11500
     18 H8        -60.1275    5.3992  -42.3298 H      1 LIG       0.11500
@<TRIPOS>BOND
      1       1       2 ar
      2       1       5 ar
      3       2       6 ar
      4       3       4 ar
      5       3       7 ar
      6       4       8 ar
      7       5       9 ar
      8       6      10 ar
      9       7       9 ar
     10       8      10 ar
     11       9      10 ar
     12       1      11 1
     13       2      12 1
     14       3      13 1
     15       4      14 1
     16       5      15 1
     17       6      16 1
     18       7      17 1
     19       8      18 1
@<TRIPOS>ALT_TYPE
CGenFF_4.0_ALT_TYPE_SET
CGenFF_4.0 1 CG2R61 2 CG2R61 3 CG2R61 4 CG2R61 5 CG2R61 6 CG2R61 7 CG2R61 8 CG2R61 9 CG2R61 10 CG2R61 11 HGR61 12 HGR61 13 HGR61 14 HGR61 15 HGR61 16 HGR61 17 HGR61 18 HGR61
@<TRIPOS>MOLECULE
naphtalene
 18 19 0 0 0
****
USER_CHARGES
INVALID_CHARGES
Pose:  34 Cluster:  34 Fr_nu:  81606 TotEn:    -8.86
@<TRIPOS>ATOM
      1 C1        -74.7046    7.0489  -40.8630 C.ar   1 LIG      -0.11500
      2 C2        -73.4643    7.1326  -41.4888 C.ar   1 LIG      -0.11500
      3 C3        -72.5105    5.9423  -36.6637 C.ar   1 LIG      -0.11500
      4 C4        -71.2704    6.0260  -37.2896 C.ar   1 LIG      -0.11500
      5 C5        -74.7824    6.7323  -39.5064 C.ar   1 LIG      -0.11700
      6 C6        -72.2973    6.9000  -40.7608 C.ar   1 LIG      -0.11700
      7 C7        -73.6777    6.1750  -37.3918 C.ar   1 LIG      -0.11700
      8 C8        -71.1924    6.3426  -38.6461 C.ar   1 LIG      -0.11700
      9 C9        -73.6180    6.4949  -38.7580 C.ar   1 LIG       0.00400
     10 C10       -72.3568    6.5800  -39.3946 C.ar   1 LIG       0.00400
     11 H1        -75.6128    7.2296  -41.4304 H      1 LIG       0.11500
     12 H2        -73.4048    7.3795  -42.5449 H      1 LIG       0.11500
     13 H3        -72.5708    5.6956  -35.6074 H      1 LIG       0.11500
     14 H4        -70.3626    5.8438  -36.7220 H      1 LIG       0.11500
     15 H5        -75.7627    6.6719  -39.0380 H      1 LIG       0.11500
     16 H6        -71.3386    6.9713  -41.2703 H      1 LIG       0.11500
     17 H7        -74.6361    6.1045  -36.8819 H      1 LIG       0.11500
     18 H8        -70.2122    6.4023  -39.1150 H      1 LIG       0.11500
@<TRIPOS>BOND
      1       1       2 ar
      2       1       5 ar
      3       2       6 ar
      4       3       4 ar
      5       3       7 ar
      6       4       8 ar
      7       5       9 ar
      8       6      10 ar
      9       7       9 ar
     10       8      10 ar
     11       9      10 ar
     12       1      11 1
     13       2      12 1
     14       3      13 1
     15       4      14 1
     16       5      15 1
     17       6      16 1
     18       7      17 1
     19       8      18 1
@<TRIPOS>ALT_TYPE
CGenFF_4.0_ALT_TYPE_SET
CGenFF_4.0 1 CG2R61 2 CG2R61 3 CG2R61 4 CG2R61 5 CG2R61 6 CG2R61 7 CG2R61 8 CG2R61 9 CG2R61 10 CG2R61 11 HGR61 12 HGR61 13 HGR61 14 HGR61 15 HGR61 16 HGR61 17 HGR61 18 HGR61
# TRIPOS MOL2 file generated by SEED

@<TRIPOS>MOLECULE
pyrazole
 9 9 0 0 0
****
USER_CHARGES
INVALID_CHARGES
Pose:   1 Cluster:   1 Fr_nu: 460132 TotEn:   -22.09
@<TRIPOS>ATOM
      1 C1        -71.6554  -11.1810  -43.1944 C.2    1 LIG      -0.25100
      2 C2        -70.9396  -12.2884  -42.7014 C.2    1 LIG       0.13200
      3 C3        -72.6599  -11.7312  -43.9524 C.2    1 LIG      -0.03800
      4 N1        -71.4465  -13.4541  -43.1115 N.2    1 LIG      -0.57800
      5 N2        -72.4916  -13.0823  -43.8701 N.pl3  1 LIG      -0.05900
      6 H1        -71.4702  -10.1307  -43.0241 H      1 LIG       0.15700
      7 H2        -70.0694  -12.2946  -42.0607 H      1 LIG       0.15600
      8 H3        -73.4599  -11.2931  -44.5316 H      1 LIG       0.15900
      9 H4        -73.0492  -13.8061  -44.3060 H      1 LIG       0.32200
@<TRIPOS>BOND
      1       1       2 1
      2       1       3 2
      3       2       4 2
      4       3       5 1
      5       4       5 1
      6       1       6 1
      7       2       7 1
      8       3       8 1
      9       5       9 1
@<TRIPOS>ALT_TYPE
CGenFF_4.0_ALT_TYPE_SET
CGenFF_4.0 1 CG2R51 2 CG2R52 3 CG2R51 4 NG2R50 5 NG2R51 6 HGR51 7 HGR52 8 HGR52 9 HGP1
@<TRIPOS>MOLECULE
pyrazole
 9 9 0 0 0
****
USER_CHARGES
INVALID_CHARGES
Pose:   2 Cluster:   2 Fr_nu: 224959 TotEn:   -18.99
@<TRIPOS>ATOM
      1 C1        -73.0649  -11.5775  -43.8281 C.2    1 LIG      -0.25100
      2 C2        -72.3922  -12.7843  -44.0980 C.2    1 LIG       0.13200
      3 C3        -72.1353  -10.8046  -43.1762 C.2    1 LIG      -0.03800
      4 N1        -71.1325  -12.7829  -43.6540 N.2    1 LIG      -0.57800
      5 N2        -71.0061  -11.5657  -43.0987 N.pl3  1 LIG      -0.05900
      6 H1        -74.0810  -11.3050  -44.0722 H      1 LIG       0.15700
      7 H2        -72.7675  -13.6651  -44.5992 H      1 LIG       0.15600
      8 H3        -72.1754   -9.8052  -42.7678 H      1 LIG       0.15900
      9 H4        -70.1177  -11.3194  -42.6806 H      1 LIG       0.32200
@<TRIPOS>BOND
      1       1       2 1
      2       1       3 2
      3       2       4 2
      4       3       5 1
      5       4       5 1
      6       1       6 1
      7       2       7 1
      8       3       8 1
      9       5       9 1
@<TRIPOS>ALT_TYPE
CGenFF_4.0_ALT_TYPE_SET
CGenFF_4.0 1 CG2R51 2 CG2R52 3 CG2R51 4 NG2R50 5 NG2R51 6 HGR51 7 HGR52 8 HGR52 9 HGP1
@<TRIPOS>MOLECULE
pyrazole
 9 9 0 0 0
****
USER_CHARGES
INVALID_CHARGES
Pose:   3 Cluster:   3 Fr_nu: 3692959 TotEn:   -17.27
@<TRIPOS>ATOM
      1 C1        -71.8275  -10.5521  -43.6636 C.2    1 LIG      -0.25100
      2 C2        -71.4107  -11.8553  -43.3323 C.2    1 LIG       0.13200
      3 C3        -73.1919  -10.5780  -43.5079 C.2    1 LIG      -0.03800
      4 N1        -72.4279  -12.6511  -42.9918 N.2    1 LIG      -0.57800
      5 N2        -73.4974  -11.8458  -43.1081 N.pl3  1 LIG      -0.05900
      6 H1        -71.2241   -9.7109  -43.9714 H      1 LIG       0.15700
      7 H2        -70.4081  -12.2585  -43.3254 H      1 LIG       0.15600
      8 H3        -73.9558   -9.8263  -43.6448 H      1 LIG       0.15900
      9 H4        -74.4110  -12.2289  -42.8998 H      1 LIG       0.32200
@<TRIPOS>BOND
      1       1       2 1
      2       1       3 2
      3       2       4 2
      4       3       5 1
      5       4       5 1
      6       1       6 1
      7       2       7 1
      8       3       8 1
      9       5       9 1
@<TRIPOS>ALT_TYPE
CGenFF_4.0_ALT_TYPE_SET
CGenFF_4.0 1 CG2R51 2 CG2R52 3 CG2R51 4 NG2R50 5 NG2R51 6 HGR51 7 HGR52 8 HGR52 9 HGP1
@<TRIPOS>MOLECULE
pyrazole
 9 9 0 0 0
****
USER_CHARGES
INVALID_CHARGES
Pose:   4 Cluster:   4 Fr_nu: 3319945 TotEn:   -16.85
@<TRIPOS>ATOM
      1 C1        -73.8021  -26.9227  -45.7766 C.2    1 LIG      -0.25100
      2 C2        -73.4535  -26.0719  -44.7105 C.2    1 LIG       0.13200
      3 C3        -74.8819  -26.3110  -46.3650 C.2    1 LIG      -0.03800
      4 N1        -74.2474  -25.0013  -44.6244 N.2    1 LIG      -0.57800
      5 N2        -75.1056  -25.1751  -45.6439 N.pl3  1 LIG      -0.05900
      6 H1        -73.3360  -27.8493  -46.0775 H      1 LIG       0.15700
      7 H2        -72.6543  -26.1877  -43.9924 H      1 LIG       0.15600
      8 H3        -75.4989  -26.5769  -47.2112 H      1 LIG       0.15900
      9 H4        -75.8243  -24.4773  -45.7898 H      1 LIG       0.32200
@<TRIPOS>BOND
      1       1       2 1
      2       1       3 2
      3       2       4 2
      4       3       5 1
      5       4       5 1
      6       1       6 1
      7       2       7 1
      8       3       8 1
      9       5       9 1
@<TRIPOS>ALT_TYPE
CGenFF_4.0_ALT_TYPE_SET
CGenFF_4.0 1 CG2R51 2 CG2R52 3 CG2R51 4 NG2R50 5 NG2R51 6 HGR51 7 HGR52 8 HGR52 9 HGP1
@<TRIPOS>MOLECULE
pyrazole
 9 9 0 0 0
****
USER_CHARGES
INVALID_CHARGES
Pose:   5 Cluster:   5 Fr_nu: 513097 TotEn:   -16.42
@<TRIPOS>ATOM
      1 C1        -71.4780  -10.8031  -43.1688 C.2    1 LIG      -0.25100
      2 C2        -70.8696  -12.0452  -43.4310 C.2    1 LIG       0.13200
      3 C3        -72.4922  -10.7161  -44.0910 C.2    1 LIG      -0.03800
      4 N1        -71.4490  -12.7003  -44.4405 N.2    1 LIG      -0.57800
      5 N2        -72.4322  -11.8668  -44.8208 N.pl3  1 LIG      -0.05900
      6 H1        -71.2188  -10.0729  -42.4165 H      1 LIG       0.15700
      7 H2        -70.0278  -12.5002  -42.9289 H      1 LIG       0.15600
      8 H3        -73.2329   -9.9552  -44.2906 H      1 LIG       0.15900
      9 H4        -73.0269  -12.1465  -45.5907 H      1 LIG       0.32200
@<TRIPOS>BOND
      1       1       2 1
      2       1       3 2
      3       2       4 2
      4       3       5 1
      5       4       5 1
      6       1       6 1
      7       2       7 1
      8       3       8 1
      9       5       9 1
@<TRIPOS>ALT_TYPE
CGenFF_4.0_ALT_TYPE_SET
CGenFF_4.0 1 CG2R51 2 CG2R52 3 CG2R51 4 NG2R50 5 NG2R51 6 HGR51 7 HGR52 8 HGR52 9 HGP1
@<TRIPOS>MOLECULE
pyrazole
 9 9 0 0 0
****
USER_CHARGES
INVALID_CHARGES
Pose:   6 Cluster:   6 Fr_nu: 3266008 TotEn:   -15.67
@<TRIPOS>ATOM
      1 C1        -65.1855   -6.4803  -45.2146 C.2    1 LIG      -0.25100
      2 C2        -65.0539   -7.7689  -44.6634 C.2    1 LIG       0.13200
      3 C3        -66.4808   -6.1183  -44.9358 C.2    1 LIG      -0.03800
      4 N1        -66.1759   -8.1967  -44.0785 N.2    1 LIG      -0.57800
      5 N2        -67.0249   -7.1710  -44.2605 N.pl3  1 LIG      -0.05900
      6 H1        -64.4455   -5.8948  -45.7399 H      1 LIG       0.15700
      7 H2        -64.1872   -8.4145  -44.6640 H      1 LIG       0.15600
      8 H3        -67.0520   -5.2276  -45.1542 H      1 LIG       0.15900
      9 H4        -67.9661   -7.2576  -43.8979 H      1 LIG       0.32200
@<TRIPOS>BOND
      1       1       2 1
      2       1       3 2
      3       2       4 2
      4       3       5 1
      5       4       5 1
      6       1       6 1
      7       2       7 1
      8       3       8 1
      9       5       9 1
@<TRIPOS>ALT_TYPE
CGenFF_4.0_ALT_TYPE_SET
CGenFF_4.0 1 CG2R51 2 CG2R52 3 CG2R51 4 NG2R50 5 NG2R51 6 HGR51 7 HGR52 8 HGR52 9 HGP1
@<TRIPOS>MOLECULE
pyrazole
 9 9 0 0 0
****
USER_CHARGES
INVALID_CHARGES
Pose:   7 Cluster:   7 Fr_nu: 5226964 TotEn:   -14.43
@<TRIPOS>ATOM
      1 C1        -66.2642   -7.0996  -45.6372 C.2    1 LIG      -0.25100
      2 C2        -66.5921   -7.2016  -44.2720 C.2    1 LIG       0.13200
      3 C3        -65.0115   -7.6548  -45.7319 C.2    1 LIG      -0.03800
      4 N1        -65.6258   -7.7765  -43.5511 N.2    1 LIG      -0.57800
      5 N2        -64.6784   -8.0409  -44.4668 N.pl3  1 LIG      -0.05900
      6 H1        -66.8531   -6.6829  -46.4409 H      1 LIG       0.15700
      7 H2        -67.4948   -6.8804  -43.7722 H      1 LIG       0.15600
      8 H3        -64.3414   -7.8044  -46.5661 H      1 LIG       0.15900
      9 H4        -63.8238   -8.4868  -44.1575 H      1 LIG       0.32200
@<TRIPOS>BOND
      1       1       2 1
      2       1       3 2
      3       2       4 2
      4       3       5 1
      5       4       5 1
      6       1       6 1
      7       2       7 1
      8       3       8 1
      9       5       9 1
@<TRIPOS>ALT_TYPE
CGenFF_4.0_ALT_TYPE_SET
CGenFF_4.0 1 CG2R51 2 CG2R52 3 CG2R51 4 NG2R50 5 NG2R51 6 HGR51 7 HGR52 8 HGR52 9 HGP1
@<TRIPOS>MOLECULE
pyrazole
 9 9 0 0 0
****
USER_CHARGES
INVALID_CHARGES
Pose:   8 Cluster:   8 Fr_nu: 282589 TotEn:   -14.38
@<TRIPOS>ATOM
      1 C1        -73.5387  -11.2398  -43.4053 C.2    1 LIG      -0.25100
      2 C2        -72.6273  -12.1162  -44.0242 C.2    1 LIG       0.13200
      3 C3        -72.8387  -10.0678  -43.2533 C.2    1 LIG      -0.03800
      4 N1        -71.4392  -11.5495  -44.2501 N.2    1 LIG      -0.57800
      5 N2        -71.5990  -10.3042  -43.7707 N.pl3  1 LIG      -0.05900
      6 H1        -74.5602  -11.4298  -43.1109 H      1 LIG       0.15700
      7 H2        -72.7793  -13.1446  -44.3196 H      1 LIG       0.15600
      8 H3        -73.1043   -9.1094  -42.8311 H      1 LIG       0.15900
      9 H4        -70.8164   -9.6647  -43.8271 H      1 LIG       0.32200
@<TRIPOS>BOND
      1       1       2 1
      2       1       3 2
      3       2       4 2
      4       3       5 1
      5       4       5 1
      6       1       6 1
      7       2       7 1
      8       3       8 1
      9       5       9 1
@<TRIPOS>ALT_TYPE
CGenFF_4.0_ALT_TYPE_SET
CGenFF_4.0 1 CG2R51 2 CG2R52 3 CG2R51 4 NG2R50 5 NG2R51 6 HGR51 7 HGR52 8 HGR52 9 HGP1
@<TRIPOS>MOLECULE
pyrazole
 9 9 0 0 0
****
USER_CHARGES
INVALID_CHARGES
Pose:   9 Cluster:   9 Fr_nu: 602871 TotEn:   -13.97
@<TRIPOS>ATOM
      1 C1        -66.2401   -7.3693  -44.8939 C.2    1 LIG      -0.25100
      2 C2        -66.0135   -7.7830  -46.2203 C.2    1 LIG       0.13200
      3 C3        -65.1754   -7.8762  -44.1896 C.2    1 LIG      -0.03800
      4 N1        -64.8929   -8.4974  -46.3534 N.2    1 LIG      -0.57800
      5 N2        -64.4056   -8.5366  -45.1016 N.pl3  1 LIG      -0.05900
      6 H1        -67.0596   -6.7849  -44.5024 H      1 LIG       0.15700
      7 H2        -66.6186   -7.5941  -47.0955 H      1 LIG       0.15600
      8 H3        -64.9036   -7.8295  -43.1450 H      1 LIG       0.15900
      9 H4        -63.5400   -9.0357  -44.9395 H      1 LIG       0.32200
@<TRIPOS>BOND
      1       1       2 1
      2       1       3 2
      3       2       4 2
      4       3       5 1
      5       4       5 1
      6       1       6 1
      7       2       7 1
      8       3       8 1
      9       5       9 1
@<TRIPOS>ALT_TYPE
CGenFF_4.0_ALT_TYPE_SET
CGenFF_4.0 1 CG2R51 2 CG2R52 3 CG2R51 4 NG2R50 5 NG2R51 6 HGR51 7 HGR52 8 HGR52 9 HGP1
@<TRIPOS>MOLECULE
pyrazole
 9 9 0 0 0
****
USER_CHARGES
INVALID_CHARGES
Pose:  10 Cluster:  10 Fr_nu: 1878701 TotEn:   -12.80
@<TRIPOS>ATOM
      1 C1        -66.7059   -5.9943  -45.8214 C.2    1 LIG      -0.25100
      2 C2        -66.6637   -7.3945  -45.9611 C.2    1 LIG       0.13200
      3 C3        -67.7852   -5.7632  -45.0040 C.2    1 LIG      -0.03800
      4 N1        -67.6385   -8.0096  -45.2863 N.2    1 LIG      -0.57800
      5 N2        -68.3034   -6.9912  -44.7146 N.pl3  1 LIG      -0.05900
      6 H1        -66.0464   -5.2554  -46.2521 H      1 LIG       0.15700
      7 H2        -65.9636   -7.9923  -46.5269 H      1 LIG       0.15600
      8 H3        -68.2226   -4.8559  -44.6129 H      1 LIG       0.15900
      9 H4        -69.1070   -7.2069  -44.1380 H      1 LIG       0.32200
@<TRIPOS>BOND
      1       1       2 1
      2       1       3 2
      3       2       4 2
      4       3       5 1
      5       4       5 1
      6       1       6 1
      7       2       7 1
      8       3       8 1
      9       5       9 1
@<TRIPOS>ALT_TYPE
CGenFF_4.0_ALT_TYPE_SET
CGenFF_4.0 1 CG2R51 2 CG2R52 3 CG2R51 4 NG2R50 5 NG2R51 6 HGR51 7 HGR52 8 HGR52 9 HGP1
@<TRIPOS>MOLECULE
pyrazole
 9 9 0 0 0
****
USER_CHARGES
INVALID_CHARGES
Pose:  11 Cluster:  11 Fr_nu: 678293 TotEn:   -12.78
@<TRIPOS>ATOM
      1 C1        -66.8670   -7.0112  -44.0213 C.2    1 LIG      -0.25100
      2 C2        -67.2088   -7.8572  -45.0933 C.2    1 LIG       0.13200
      3 C3        -65.5016   -7.1201  -43.9199 C.2    1 LIG      -0.03800
      4 N1        -66.1462   -8.4590  -45.6343 N.2    1 LIG      -0.57800
      5 N2        -65.1232   -7.9905  -44.8995 N.pl3  1 LIG      -0.05900
      6 H1        -67.5184   -6.4063  -43.4079 H      1 LIG       0.15700
      7 H2        -68.1880   -8.0608  -45.5025 H      1 LIG       0.15600
      8 H3        -64.7817   -6.6686  -43.2525 H      1 LIG       0.15900
      9 H4        -64.1883   -8.3096  -45.1207 H      1 LIG       0.32200
@<TRIPOS>BOND
      1       1       2 1
      2       1       3 2
      3       2       4 2
      4       3       5 1
      5       4       5 1
      6       1       6 1
      7       2       7 1
      8       3       8 1
      9       5       9 1
@<TRIPOS>ALT_TYPE
CGenFF_4.0_ALT_TYPE_SET
CGenFF_4.0 1 CG2R51 2 CG2R52 3 CG2R51 4 NG2R50 5 NG2R51 6 HGR51 7 HGR52 8 HGR52 9 HGP1
@<TRIPOS>MOLECULE
pyrazole
 9 9 0 0 0
****
USER_CHARGES
INVALID_CHARGES
Pose:  12 Cluster:  12 Fr_nu: 3264001 TotEn:   -12.72
@<TRIPOS>ATOM
      1 C1        -66.0989   -8.2188  -44.9219 C.2    1 LIG      -0.25100
      2 C2        -64.9609   -8.2989  -44.0971 C.2    1 LIG       0.13200
      3 C3        -66.8227   -7.1710  -44.4074 C.2    1 LIG      -0.03800
      4 N1        -64.9574   -7.3755  -43.1321 N.2    1 LIG      -0.57800
      5 N2        -66.1021   -6.7051  -43.3472 N.pl3  1 LIG      -0.05900
      6 H1        -66.3585   -8.8335  -45.7711 H      1 LIG       0.15700
      7 H2        -64.1341   -8.9921  -44.1586 H      1 LIG       0.15600
      8 H3        -67.7654   -6.7265  -44.6923 H      1 LIG       0.15900
      9 H4        -66.3319   -5.9378  -42.7282 H      1 LIG       0.32200
@<TRIPOS>BOND
      1       1       2 1
      2       1       3 2
      3       2       4 2
      4       3       5 1
      5       4       5 1
      6       1       6 1
      7       2       7 1
      8       3       8 1
      9       5       9 1
@<TRIPOS>ALT_TYPE
CGenFF_4.0_ALT_TYPE_SET
CGenFF_4.0 1 CG2R51 2 CG2R52 3 CG2R51 4 NG2R50 5 NG2R51 6 HGR51 7 HGR52 8 HGR52 9 HGP1
@<TRIPOS>MOLECULE
pyrazole
 9 9 0 0 0
****
USER_CHARGES
INVALID_CHARGES
Pose:  13 Cluster:  13 Fr_nu: 1183273 TotEn:   -12.39
@<TRIPOS>ATOM
      1 C1        -67.1417   -6.5453  -46.7470 C.2    1 LIG      -0.25100
      2 C2        -66.0985   -5.6281  -46.9759 C.2    1 LIG       0.13200
      3 C3        -67.7567   -6.0883  -45.6071 C.2    1 LIG      -0.03800
      4 N1        -66.0507   -4.6614  -46.0555 N.2    1 LIG      -0.57800
      5 N2        -67.0715   -4.9685  -45.2371 N.pl3  1 LIG      -0.05900
      6 H1        -67.4112   -7.4156  -47.3270 H      1 LIG       0.15700
      7 H2        -65.3708   -5.6240  -47.7748 H      1 LIG       0.15600
      8 H3        -68.5996   -6.4522  -45.0375 H      1 LIG       0.15900
      9 H4        -67.2439   -4.3690  -44.4399 H      1 LIG       0.32200
@<TRIPOS>BOND
      1       1       2 1
      2       1       3 2
      3       2       4 2
      4       3       5 1
      5       4       5 1
      6       1       6 1
      7       2       7 1
      8       3       8 1
      9       5       9 1
@<TRIPOS>ALT_TYPE
CGenFF_4.0_ALT_TYPE_SET
CGenFF_4.0 1 CG2R51 2 CG2R52 3 CG2R51 4 NG2R50 5 NG2R51 6 HGR51 7 HGR52 8 HGR52 9 HGP1
@<TRIPOS>MOLECULE
pyrazole
 9 9 0 0 0
****
USER_CHARGES
INVALID_CHARGES
Pose:  14 Cluster:  14 Fr_nu: 3095339 TotEn:   -12.26
@<TRIPOS>ATOM
      1 C1        -67.6233   -6.2876  -46.2910 C.2    1 LIG      -0.25100
      2 C2        -66.6485   -7.1393  -45.7376 C.2    1 LIG       0.13200
      3 C3        -67.9923   -5.4677  -45.2527 C.2    1 LIG      -0.03800
      4 N1        -66.4129   -6.8839  -44.4479 N.2    1 LIG      -0.57800
      5 N2        -67.2449   -5.8625  -44.1822 N.pl3  1 LIG      -0.05900
      6 H1        -68.0050   -6.2694  -47.3012 H      1 LIG       0.15700
      7 H2        -66.1003   -7.9357  -46.2202 H      1 LIG       0.15600
      8 H3        -68.7049   -4.6588  -45.1801 H      1 LIG       0.15900
      9 H4        -67.2528   -5.4822  -43.2441 H      1 LIG       0.32200
@<TRIPOS>BOND
      1       1       2 1
      2       1       3 2
      3       2       4 2
      4       3       5 1
      5       4       5 1
      6       1       6 1
      7       2       7 1
      8       3       8 1
      9       5       9 1
@<TRIPOS>ALT_TYPE
CGenFF_4.0_ALT_TYPE_SET
CGenFF_4.0 1 CG2R51 2 CG2R52 3 CG2R51 4 NG2R50 5 NG2R51 6 HGR51 7 HGR52 8 HGR52 9 HGP1
@<TRIPOS>MOLECULE
pyrazole
 9 9 0 0 0
****
USER_CHARGES
INVALID_CHARGES
Pose:  15 Cluster:  15 Fr_nu: 224432 TotEn:   -12.19
@<TRIPOS>ATOM
      1 C1        -65.6331   -7.5868  -46.6445 C.2    1 LIG      -0.25100
      2 C2        -65.4803   -6.3423  -46.0045 C.2    1 LIG       0.13200
      3 C3        -64.7156   -8.4037  -46.0302 C.2    1 LIG      -0.03800
      4 N1        -64.5399   -6.3620  -45.0563 N.2    1 LIG      -0.57800
      5 N2        -64.0935   -7.6290  -45.0957 N.pl3  1 LIG      -0.05900
      6 H1        -66.3133   -7.8553  -47.4393 H      1 LIG       0.15700
      7 H2        -66.0147   -5.4215  -46.1900 H      1 LIG       0.15600
      8 H3        -64.4536   -9.4422  -46.1722 H      1 LIG       0.15900
      9 H4        -63.3575   -7.8981  -44.4549 H      1 LIG       0.32200
@<TRIPOS>BOND
      1       1       2 1
      2       1       3 2
      3       2       4 2
      4       3       5 1
      5       4       5 1
      6       1       6 1
      7       2       7 1
      8       3       8 1
      9       5       9 1
@<TRIPOS>ALT_TYPE
CGenFF_4.0_ALT_TYPE_SET
CGenFF_4.0 1 CG2R51 2 CG2R52 3 CG2R51 4 NG2R50 5 NG2R51 6 HGR51 7 HGR52 8 HGR52 9 HGP1
@<TRIPOS>MOLECULE
pyrazole
 9 9 0 0 0
****
USER_CHARGES
INVALID_CHARGES
Pose:  16 Cluster:  16 Fr_nu: 4329100 TotEn:   -11.59
@<TRIPOS>ATOM
      1 C1        -73.0025  -10.9957  -43.2189 C.2    1 LIG      -0.25100
      2 C2        -72.0900  -11.1960  -44.2720 C.2    1 LIG       0.13200
      3 C3        -73.0358   -9.6333  -43.0480 C.2    1 LIG      -0.03800
      4 N1        -71.5805  -10.0524  -44.7374 N.2    1 LIG      -0.57800
      5 N2        -72.1750   -9.1203  -43.9734 N.pl3  1 LIG      -0.05900
      6 H1        -73.5591  -11.7346  -42.6617 H      1 LIG       0.15700
      7 H2        -71.7746  -12.1277  -44.7194 H      1 LIG       0.15600
      8 H3        -73.5803   -8.9971  -42.3652 H      1 LIG       0.15900
      9 H4        -71.9446   -8.1482  -44.1368 H      1 LIG       0.32200
@<TRIPOS>BOND
      1       1       2 1
      2       1       3 2
      3       2       4 2
      4       3       5 1
      5       4       5 1
      6       1       6 1
      7       2       7 1
      8       3       8 1
      9       5       9 1
@<TRIPOS>ALT_TYPE
CGenFF_4.0_ALT_TYPE_SET
CGenFF_4.0 1 CG2R51 2 CG2R52 3 CG2R51 4 NG2R50 5 NG2R51 6 HGR51 7 HGR52 8 HGR52 9 HGP1
@<TRIPOS>MOLECULE
pyrazole
 9 9 0 0 0
****
USER_CHARGES
INVALID_CHARGES
Pose:  17 Cluster:  17 Fr_nu: 6249782 TotEn:   -10.95
@<TRIPOS>ATOM
      1 C1        -67.8171   -6.4529  -44.9378 C.2    1 LIG      -0.25100
      2 C2        -66.9094   -7.3238  -45.5699 C.2    1 LIG       0.13200
      3 C3        -68.5456   -5.9097  -45.9677 C.2    1 LIG      -0.03800
      4 N1        -67.0469   -7.3365  -46.8983 N.2    1 LIG      -0.57800
      5 N2        -68.0495   -6.4669  -47.1096 N.pl3  1 LIG      -0.05900
      6 H1        -67.9288   -6.2476  -43.8834 H      1 LIG       0.15700
      7 H2        -66.1531   -7.9494  -45.1178 H      1 LIG       0.15600
      8 H3        -69.3524   -5.1914  -45.9907 H      1 LIG       0.15900
      9 H4        -68.3453   -6.2986  -48.0630 H      1 LIG       0.32200
@<TRIPOS>BOND
      1       1       2 1
      2       1       3 2
      3       2       4 2
      4       3       5 1
      5       4       5 1
      6       1       6 1
      7       2       7 1
      8       3       8 1
      9       5       9 1
@<TRIPOS>ALT_TYPE
CGenFF_4.0_ALT_TYPE_SET
CGenFF_4.0 1 CG2R51 2 CG2R52 3 CG2R51 4 NG2R50 5 NG2R51 6 HGR51 7 HGR52 8 HGR52 9 HGP1
@<TRIPOS>MOLECULE
pyrazole
 9 9 0 0 0
****
USER_CHARGES
INVALID_CHARGES
Pose:  18 Cluster:  18 Fr_nu: 661286 TotEn:   -10.26
@<TRIPOS>ATOM
      1 C1        -66.6366   -5.7811  -46.1088 C.2    1 LIG      -0.25100
      2 C2        -65.6043   -6.7353  -46.0328 C.2    1 LIG       0.13200
      3 C3        -67.0169   -5.7911  -47.4285 C.2    1 LIG      -0.03800
      4 N1        -65.3454   -7.3098  -47.2104 N.2    1 LIG      -0.57800
      5 N2        -66.2205   -6.7150  -48.0390 N.pl3  1 LIG      -0.05900
      6 H1        -67.0484   -5.1716  -45.3180 H      1 LIG       0.15700
      7 H2        -65.0295   -7.0357  -45.1684 H      1 LIG       0.15600
      8 H3        -67.7639   -5.2350  -47.9763 H      1 LIG       0.15900
      9 H4        -66.2188   -6.9873  -49.0139 H      1 LIG       0.32200
@<TRIPOS>BOND
      1       1       2 1
      2       1       3 2
      3       2       4 2
      4       3       5 1
      5       4       5 1
      6       1       6 1
      7       2       7 1
      8       3       8 1
      9       5       9 1
@<TRIPOS>ALT_TYPE
CGenFF_4.0_ALT_TYPE_SET
CGenFF_4.0 1 CG2R51 2 CG2R52 3 CG2R51 4 NG2R50 5 NG2R51 6 HGR51 7 HGR52 8 HGR52 9 HGP1
@<TRIPOS>MOLECULE
pyrazole
 9 9 0 0 0
****
USER_CHARGES
INVALID_CHARGES
Pose:  19 Cluster:  19 Fr_nu: 4332246 TotEn:    -7.81
@<TRIPOS>ATOM
      1 C1        -71.7893   -9.9290  -44.2720 C.2    1 LIG      -0.25100
      2 C2        -72.2228  -11.2630  -44.3926 C.2    1 LIG       0.13200
      3 C3        -72.7276   -9.3349  -43.4638 C.2    1 LIG      -0.03800
      4 N1        -73.3486  -11.5026  -43.7151 N.2    1 LIG      -0.57800
      5 N2        -73.6306  -10.3113  -43.1609 N.pl3  1 LIG      -0.05900
      6 H1        -70.9185   -9.4628  -44.7088 H      1 LIG       0.15700
      7 H2        -71.7654  -12.0704  -44.9465 H      1 LIG       0.15600
      8 H3        -72.8329   -8.3277  -43.0873 H      1 LIG       0.15900
      9 H4        -74.4602  -10.2343  -42.5859 H      1 LIG       0.32200
@<TRIPOS>BOND
      1       1       2 1
      2       1       3 2
      3       2       4 2
      4       3       5 1
      5       4       5 1
      6       1       6 1
      7       2       7 1
      8       3       8 1
      9       5       9 1
@<TRIPOS>ALT_TYPE
CGenFF_4.0_ALT_TYPE_SET
CGenFF_4.0 1 CG2R51 2 CG2R52 3 CG2R51 4 NG2R50 5 NG2R51 6 HGR51 7 HGR52 8 HGR52 9 HGP1
@<TRIPOS>MOLECULE
pyrazole
 9 9 0 0 0
****
USER_CHARGES
INVALID_CHARGES
Pose:  20 Cluster:  20 Fr_nu: 996809 TotEn:    -1.24
@<TRIPOS>ATOM
      1 C1        -41.1828   -3.4548  -48.0951 C.2    1 LIG      -0.25100
      2 C2        -41.0385   -3.0107  -46.7671 C.2    1 LIG       0.13200
      3 C3        -42.4691   -3.9320  -48.1598 C.2    1 LIG      -0.03800
      4 N1        -42.1448   -3.1896  -46.0405 N.2    1 LIG      -0.57800
      5 N2        -42.9967   -3.7514  -46.9150 N.pl3  1 LIG      -0.05900
      6 H1        -40.4568   -3.4320  -48.8945 H      1 LIG       0.15700
      7 H2        -40.1730   -2.5646  -46.2983 H      1 LIG       0.15600
      8 H3        -43.0428   -4.3759  -48.9605 H      1 LIG       0.15900
      9 H4        -43.9266   -3.9891  -46.5932 H      1 LIG       0.32200
@<TRIPOS>BOND
      1       1       2 1
      2       1       3 2
      3       2       4 2
      4       3       5 1
      5       4       5 1
      6       1       6 1
      7       2       7 1
      8       3       8 1
      9       5       9 1
@<TRIPOS>ALT_TYPE
CGenFF_4.0_ALT_TYPE_SET
CGenFF_4.0 1 CG2R51 2 CG2R52 3 CG2R51 4 NG2R50 5 NG2R51 6 HGR51 7 HGR52 8 HGR52 9 HGP1
@<TRIPOS>MOLECULE
4_lactone
 9 9 0 0 0
****
USER_CHARGES
INVALID_CHARGES
Pose:   1 Cluster:   1 Fr_nu:   5475 TotEn:   -26.17
@<TRIPOS>ATOM
      1 C1        -71.2581  -13.0927  -43.2523 C.2    1 LIG       0.04000
      2 C2        -71.9179  -12.2422  -44.3525 C.3    1 LIG       0.11000
      3 C3        -72.9583  -11.9740  -43.2691 C.3    1 LIG       0.08100
      4 O1        -70.2733  -13.7849  -43.1286 O.2    1 LIG      -0.32000
      5 O2        -72.2227  -12.8123  -42.3354 O.3    1 LIG      -0.27100
      6 H1        -71.3260  -11.3803  -44.6644 H      1 LIG       0.09000
      7 H2        -72.2655  -12.8177  -45.2120 H      1 LIG       0.09000
      8 H3        -73.0218  -10.9401  -42.9189 H      1 LIG       0.09000
      9 H4        -73.9574  -12.3725  -43.4656 H      1 LIG       0.09000
@<TRIPOS>BOND
      1       1       2 1
      2       1       4 2
      3       1       5 1
      4       2       3 1
      5       3       5 1
      6       2       6 1
      7       2       7 1
      8       3       8 1
      9       3       9 1
@<TRIPOS>ALT_TYPE
CGenFF_4.0_ALT_TYPE_SET
CGenFF_4.0 1 CG2O4 2 CG3C41 3 CG3C41 4 OG2D1 5 OG3C51 6 HGA2 7 HGA2 8 HGA2 9 HGA2
@<TRIPOS>MOLECULE
4_lactone
 9 9 0 0 0
****
USER_CHARGES
INVALID_CHARGES
Pose:   2 Cluster:   2 Fr_nu:  17597 TotEn:   -24.08
@<TRIPOS>ATOM
      1 C1        -72.1230  -11.9183  -42.9702 C.2    1 LIG       0.04000
      2 C2        -73.5313  -11.3015  -42.8953 C.3    1 LIG       0.11000
      3 C3        -72.7872  -10.0118  -43.2286 C.3    1 LIG       0.08100
      4 O1        -71.6181  -13.0100  -42.8381 O.2    1 LIG      -0.32000
      5 O2        -71.5245  -10.7329  -43.2639 O.3    1 LIG      -0.27100
      6 H1        -74.2177  -11.6639  -43.6621 H      1 LIG       0.09000
      7 H2        -73.9844  -11.3451  -41.9036 H      1 LIG       0.09000
      8 H3        -73.0239   -9.5655  -44.1983 H      1 LIG       0.09000
      9 H4        -72.7922   -9.2486  -42.4456 H      1 LIG       0.09000
@<TRIPOS>BOND
      1       1       2 1
      2       1       4 2
      3       1       5 1
      4       2       3 1
      5       3       5 1
      6       2       6 1
      7       2       7 1
      8       3       8 1
      9       3       9 1
@<TRIPOS>ALT_TYPE
CGenFF_4.0_ALT_TYPE_SET
CGenFF_4.0 1 CG2O4 2 CG3C41 3 CG3C41 4 OG2D1 5 OG3C51 6 HGA2 7 HGA2 8 HGA2 9 HGA2
@<TRIPOS>MOLECULE
4_lactone
 9 9 0 0 0
****
USER_CHARGES
INVALID_CHARGES
Pose:   3 Cluster:   3 Fr_nu: 111267 TotEn:   -23.46
@<TRIPOS>ATOM
      1 C1        -71.5115  -11.8447  -44.0531 C.2    1 LIG       0.04000
      2 C2        -72.8384  -11.2724  -43.5230 C.3    1 LIG       0.11000
      3 C3        -72.1613   -9.9330  -43.7975 C.3    1 LIG       0.08100
      4 O1        -71.0226  -12.9348  -44.2456 O.2    1 LIG      -0.32000
      5 O2        -70.9687  -10.6171  -44.2722 O.3    1 LIG      -0.27100
      6 H1        -73.7036  -11.5024  -44.1468 H      1 LIG       0.09000
      7 H2        -73.0336  -11.4993  -42.4736 H      1 LIG       0.09000
      8 H3        -72.6167   -9.3242  -44.5834 H      1 LIG       0.09000
      9 H4        -71.9498   -9.3220  -42.9156 H      1 LIG       0.09000
@<TRIPOS>BOND
      1       1       2 1
      2       1       4 2
      3       1       5 1
      4       2       3 1
      5       3       5 1
      6       2       6 1
      7       2       7 1
      8       3       8 1
      9       3       9 1
@<TRIPOS>ALT_TYPE
CGenFF_4.0_ALT_TYPE_SET
CGenFF_4.0 1 CG2O4 2 CG3C41 3 CG3C41 4 OG2D1 5 OG3C51 6 HGA2 7 HGA2 8 HGA2 9 HGA2
@<TRIPOS>MOLECULE
4_lactone
 9 9 0 0 0
****
USER_CHARGES
INVALID_CHARGES
Pose:   4 Cluster:   4 Fr_nu: 1876130 TotEn:   -23.05
@<TRIPOS>ATOM
      1 C1        -71.7179  -12.8673  -43.4028 C.2    1 LIG       0.04000
      2 C2        -72.7980  -12.1587  -44.2397 C.3    1 LIG       0.11000
      3 C3        -72.0500  -10.9007  -43.8085 C.3    1 LIG       0.08100
      4 O1        -71.4266  -14.0011  -43.0963 O.2    1 LIG      -0.32000
      5 O2        -71.1008  -11.7060  -43.0560 O.3    1 LIG      -0.27100
      6 H1        -72.7595  -12.3907  -45.3052 H      1 LIG       0.09000
      7 H2        -73.8096  -12.2678  -43.8455 H      1 LIG       0.09000
      8 H3        -71.5589  -10.3432  -44.6107 H      1 LIG       0.09000
      9 H4        -72.6062  -10.2215  -43.1566 H      1 LIG       0.09000
@<TRIPOS>BOND
      1       1       2 1
      2       1       4 2
      3       1       5 1
      4       2       3 1
      5       3       5 1
      6       2       6 1
      7       2       7 1
      8       3       8 1
      9       3       9 1
@<TRIPOS>ALT_TYPE
CGenFF_4.0_ALT_TYPE_SET
CGenFF_4.0 1 CG2O4 2 CG3C41 3 CG3C41 4 OG2D1 5 OG3C51 6 HGA2 7 HGA2 8 HGA2 9 HGA2
@<TRIPOS>MOLECULE
4_lactone
 9 9 0 0 0
****
USER_CHARGES
INVALID_CHARGES
Pose:   5 Cluster:   5 Fr_nu: 6511310 TotEn:   -22.50
@<TRIPOS>ATOM
      1 C1        -57.9852   -3.4397  -19.7149 C.2    1 LIG       0.04000
      2 C2        -58.7864   -2.1255  -19.7128 C.3    1 LIG       0.11000
      3 C3        -59.7334   -2.9152  -18.8143 C.3    1 LIG       0.08100
      4 O1        -56.9597   -3.8597  -20.2009 O.2    1 LIG      -0.32000
      5 O2        -58.8730   -4.0839  -18.9108 O.3    1 LIG      -0.27100
      6 H1        -58.2700   -1.2896  -19.2382 H      1 LIG       0.09000
      7 H2        -59.1832   -1.8443  -20.6897 H      1 LIG       0.09000
      8 H3        -59.8157   -2.5591  -17.7838 H      1 LIG       0.09000
      9 H4        -60.7252   -3.1110  -19.2310 H      1 LIG       0.09000
@<TRIPOS>BOND
      1       1       2 1
      2       1       4 2
      3       1       5 1
      4       2       3 1
      5       3       5 1
      6       2       6 1
      7       2       7 1
      8       3       8 1
      9       3       9 1
@<TRIPOS>ALT_TYPE
CGenFF_4.0_ALT_TYPE_SET
CGenFF_4.0 1 CG2O4 2 CG3C41 3 CG3C41 4 OG2D1 5 OG3C51 6 HGA2 7 HGA2 8 HGA2 9 HGA2
@<TRIPOS>MOLECULE
4_lactone
 9 9 0 0 0
****
USER_CHARGES
INVALID_CHARGES
Pose:   6 Cluster:   6 Fr_nu: 3494287 TotEn:   -20.38
@<TRIPOS>ATOM
      1 C1        -70.9255  -12.7441  -44.5175 C.2    1 LIG       0.04000
      2 C2        -71.7370  -11.4705  -44.8151 C.3    1 LIG       0.11000
      3 C3        -72.3122  -11.7301  -43.4260 C.3    1 LIG       0.08100
      4 O1        -70.0939  -13.4238  -45.0750 O.2    1 LIG      -0.32000
      5 O2        -71.4810  -12.9157  -43.2880 O.3    1 LIG      -0.27100
      6 H1        -71.1304  -10.5691  -44.9157 H      1 LIG       0.09000
      7 H2        -72.4375  -11.5727  -45.6455 H      1 LIG       0.09000
      8 H3        -72.0740  -10.9801  -42.6669 H      1 LIG       0.09000
      9 H4        -73.3764  -11.9798  -43.3954 H      1 LIG       0.09000
@<TRIPOS>BOND
      1       1       2 1
      2       1       4 2
      3       1       5 1
      4       2       3 1
      5       3       5 1
      6       2       6 1
      7       2       7 1
      8       3       8 1
      9       3       9 1
@<TRIPOS>ALT_TYPE
CGenFF_4.0_ALT_TYPE_SET
CGenFF_4.0 1 CG2O4 2 CG3C41 3 CG3C41 4 OG2D1 5 OG3C51 6 HGA2 7 HGA2 8 HGA2 9 HGA2
@<TRIPOS>MOLECULE
4_lactone
 9 9 0 0 0
****
USER_CHARGES
INVALID_CHARGES
Pose:   7 Cluster:   7 Fr_nu: 5248625 TotEn:   -19.61
@<TRIPOS>ATOM
      1 C1        -71.3253  -12.0941  -43.5343 C.2    1 LIG       0.04000
      2 C2        -71.4950  -10.6613  -44.0705 C.3    1 LIG       0.11000
      3 C3        -72.8864  -10.7905  -43.4581 C.3    1 LIG       0.08100
      4 O1        -70.4664  -12.9464  -43.5200 O.2    1 LIG      -0.32000
      5 O2        -72.5804  -12.1409  -43.0127 O.3    1 LIG      -0.27100
      6 H1        -70.8368   -9.9289  -43.6005 H      1 LIG       0.09000
      7 H2        -71.4606  -10.5860  -45.1586 H      1 LIG       0.09000
      8 H3        -73.0967  -10.1260  -42.6156 H      1 LIG       0.09000
      9 H4        -73.7173  -10.7805  -44.1689 H      1 LIG       0.09000
@<TRIPOS>BOND
      1       1       2 1
      2       1       4 2
      3       1       5 1
      4       2       3 1
      5       3       5 1
      6       2       6 1
      7       2       7 1
      8       3       8 1
      9       3       9 1
@<TRIPOS>ALT_TYPE
CGenFF_4.0_ALT_TYPE_SET
CGenFF_4.0 1 CG2O4 2 CG3C41 3 CG3C41 4 OG2D1 5 OG3C51 6 HGA2 7 HGA2 8 HGA2 9 HGA2
@<TRIPOS>MOLECULE
4_lactone
 9 9 0 0 0
****
USER_CHARGES
INVALID_CHARGES
Pose:   8 Cluster:   8 Fr_nu: 5248721 TotEn:   -19.50
@<TRIPOS>ATOM
      1 C1        -70.7865  -12.8683  -43.9220 C.2    1 LIG       0.04000
      2 C2        -71.7460  -11.9697  -43.1213 C.3    1 LIG       0.11000
      3 C3        -71.6168  -11.0570  -44.3371 C.3    1 LIG       0.08100
      4 O1        -70.2385  -13.9380  -43.7816 O.2    1 LIG      -0.32000
      5 O2        -70.7163  -12.0066  -44.9719 O.3    1 LIG      -0.27100
      6 H1        -72.7331  -12.4053  -42.9589 H      1 LIG       0.09000
      7 H2        -71.3238  -11.5844  -42.1918 H      1 LIG       0.09000
      8 H3        -72.5298  -10.9145  -44.9216 H      1 LIG       0.09000
      9 H4        -71.1256  -10.0969  -44.1561 H      1 LIG       0.09000
@<TRIPOS>BOND
      1       1       2 1
      2       1       4 2
      3       1       5 1
      4       2       3 1
      5       3       5 1
      6       2       6 1
      7       2       7 1
      8       3       8 1
      9       3       9 1
@<TRIPOS>ALT_TYPE
CGenFF_4.0_ALT_TYPE_SET
CGenFF_4.0 1 CG2O4 2 CG3C41 3 CG3C41 4 OG2D1 5 OG3C51 6 HGA2 7 HGA2 8 HGA2 9 HGA2
@<TRIPOS>MOLECULE
4_lactone
 9 9 0 0 0
****
USER_CHARGES
INVALID_CHARGES
Pose:   9 Cluster:   9 Fr_nu: 6619193 TotEn:   -19.31
@<TRIPOS>ATOM
      1 C1        -52.9011  -23.7321  -24.8711 C.2    1 LIG       0.04000
      2 C2        -52.7380  -25.0541  -25.6423 C.3    1 LIG       0.11000
      3 C3        -52.2301  -25.5660  -24.2977 C.3    1 LIG       0.08100
      4 O1        -53.2791  -22.6055  -25.0998 O.2    1 LIG      -0.32000
      5 O2        -52.4371  -24.2544  -23.7042 O.3    1 LIG      -0.27100
      6 H1        -53.6778  -25.4863  -25.9893 H      1 LIG       0.09000
      7 H2        -51.9991  -25.0136  -26.4443 H      1 LIG       0.09000
      8 H3        -52.8489  -26.3284  -23.8167 H      1 LIG       0.09000
      9 H4        -51.1764  -25.8572  -24.2714 H      1 LIG       0.09000
@<TRIPOS>BOND
      1       1       2 1
      2       1       4 2
      3       1       5 1
      4       2       3 1
      5       3       5 1
      6       2       6 1
      7       2       7 1
      8       3       8 1
      9       3       9 1
@<TRIPOS>ALT_TYPE
CGenFF_4.0_ALT_TYPE_SET
CGenFF_4.0 1 CG2O4 2 CG3C41 3 CG3C41 4 OG2D1 5 OG3C51 6 HGA2 7 HGA2 8 HGA2 9 HGA2
@<TRIPOS>MOLECULE
4_lactone
 9 9 0 0 0
****
USER_CHARGES
INVALID_CHARGES
Pose:  10 Cluster:  10 Fr_nu: 149375 TotEn:   -18.92
@<TRIPOS>ATOM
      1 C1        -70.3613  -13.1276  -43.4094 C.2    1 LIG       0.04000
      2 C2        -71.4205  -12.0225  -43.2483 C.3    1 LIG       0.11000
      3 C3        -72.0489  -12.6986  -44.4631 C.3    1 LIG       0.08100
      4 O1        -69.3409  -13.4737  -42.8586 O.2    1 LIG      -0.32000
      5 O2        -70.9748  -13.6790  -44.4906 O.3    1 LIG      -0.27100
      6 H1        -71.9933  -12.0861  -42.3218 H      1 LIG       0.09000
      7 H2        -71.0393  -11.0131  -43.4113 H      1 LIG       0.09000
      8 H3        -73.0207  -13.1699  -44.2931 H      1 LIG       0.09000
      9 H4        -72.0697  -12.0999  -45.3779 H      1 LIG       0.09000
@<TRIPOS>BOND
      1       1       2 1
      2       1       4 2
      3       1       5 1
      4       2       3 1
      5       3       5 1
      6       2       6 1
      7       2       7 1
      8       3       8 1
      9       3       9 1
@<TRIPOS>ALT_TYPE
CGenFF_4.0_ALT_TYPE_SET
CGenFF_4.0 1 CG2O4 2 CG3C41 3 CG3C41 4 OG2D1 5 OG3C51 6 HGA2 7 HGA2 8 HGA2 9 HGA2
@<TRIPOS>MOLECULE
4_lactone
 9 9 0 0 0
****
USER_CHARGES
INVALID_CHARGES
Pose:  11 Cluster:  11 Fr_nu: 6587489 TotEn:   -18.62
@<TRIPOS>ATOM
      1 C1        -51.8586  -23.6450  -26.0149 C.2    1 LIG       0.04000
      2 C2        -51.2001  -25.0271  -25.8553 C.3    1 LIG       0.11000
      3 C3        -50.1540  -24.4366  -26.7959 C.3    1 LIG       0.08100
      4 O1        -52.8464  -23.0744  -25.6112 O.2    1 LIG      -0.32000
      5 O2        -50.8902  -23.1834  -26.8508 O.3    1 LIG      -0.27100
      6 H1        -50.8579  -25.2432  -24.8420 H      1 LIG       0.09000
      7 H2        -51.7905  -25.8510  -26.2595 H      1 LIG       0.09000
      8 H3        -49.1566  -24.3000  -26.3692 H      1 LIG       0.09000
      9 H4        -50.0867  -24.9065  -27.7810 H      1 LIG       0.09000
@<TRIPOS>BOND
      1       1       2 1
      2       1       4 2
      3       1       5 1
      4       2       3 1
      5       3       5 1
      6       2       6 1
      7       2       7 1
      8       3       8 1
      9       3       9 1
@<TRIPOS>ALT_TYPE
CGenFF_4.0_ALT_TYPE_SET
CGenFF_4.0 1 CG2O4 2 CG3C41 3 CG3C41 4 OG2D1 5 OG3C51 6 HGA2 7 HGA2 8 HGA2 9 HGA2
@<TRIPOS>MOLECULE
4_lactone
 9 9 0 0 0
****
USER_CHARGES
INVALID_CHARGES
Pose:  12 Cluster:  12 Fr_nu:  17542 TotEn:   -17.80
@<TRIPOS>ATOM
      1 C1        -71.6904  -10.2130  -44.2896 C.2    1 LIG       0.04000
      2 C2        -72.7872  -10.0118  -43.2286 C.3    1 LIG       0.11000
      3 C3        -73.2635  -11.3740  -43.7241 C.3    1 LIG       0.08100
      4 O1        -70.7285   -9.6081  -44.7056 O.2    1 LIG      -0.32000
      5 O2        -72.1710  -11.4230  -44.6830 O.3    1 LIG      -0.27100
      6 H1        -72.4154   -9.9844  -42.2032 H      1 LIG       0.09000
      7 H2        -73.4548   -9.1730  -43.4318 H      1 LIG       0.09000
      8 H3        -73.2008  -12.1902  -42.9992 H      1 LIG       0.09000
      9 H4        -74.2365  -11.3805  -44.2231 H      1 LIG       0.09000
@<TRIPOS>BOND
      1       1       2 1
      2       1       4 2
      3       1       5 1
      4       2       3 1
      5       3       5 1
      6       2       6 1
      7       2       7 1
      8       3       8 1
      9       3       9 1
@<TRIPOS>ALT_TYPE
CGenFF_4.0_ALT_TYPE_SET
CGenFF_4.0 1 CG2O4 2 CG3C41 3 CG3C41 4 OG2D1 5 OG3C51 6 HGA2 7 HGA2 8 HGA2 9 HGA2
@<TRIPOS>MOLECULE
4_lactone
 9 9 0 0 0
****
USER_CHARGES
INVALID_CHARGES
Pose:  13 Cluster:  13 Fr_nu: 6118410 TotEn:   -17.68
@<TRIPOS>ATOM
      1 C1        -53.7439  -23.3488  -24.9999 C.2    1 LIG       0.04000
      2 C2        -55.0748  -24.0640  -25.2938 C.3    1 LIG       0.11000
      3 C3        -55.1084  -24.2365  -23.7782 C.3    1 LIG       0.08100
      4 O1        -52.8693  -22.7963  -25.6277 O.2    1 LIG      -0.32000
      5 O2        -53.8379  -23.5390  -23.6565 O.3    1 LIG      -0.27100
      6 H1        -55.8455  -23.4159  -25.7139 H      1 LIG       0.09000
      7 H2        -54.9683  -24.9823  -25.8736 H      1 LIG       0.09000
      8 H3        -55.9110  -23.7058  -23.2587 H      1 LIG       0.09000
      9 H4        -55.0371  -25.2668  -23.4191 H      1 LIG       0.09000
@<TRIPOS>BOND
      1       1       2 1
      2       1       4 2
      3       1       5 1
      4       2       3 1
      5       3       5 1
      6       2       6 1
      7       2       7 1
      8       3       8 1
      9       3       9 1
@<TRIPOS>ALT_TYPE
CGenFF_4.0_ALT_TYPE_SET
CGenFF_4.0 1 CG2O4 2 CG3C41 3 CG3C41 4 OG2D1 5 OG3C51 6 HGA2 7 HGA2 8 HGA2 9 HGA2
@<TRIPOS>MOLECULE
4_lactone
 9 9 0 0 0
****
USER_CHARGES
INVALID_CHARGES
Pose:  14 Cluster:  14 Fr_nu: 3779956 TotEn:   -17.06
@<TRIPOS>ATOM
      1 C1        -74.2162  -26.6955  -45.1268 C.2    1 LIG       0.04000
      2 C2        -75.0401  -25.5182  -45.6785 C.3    1 LIG       0.11000
      3 C3        -75.6841  -26.6053  -46.5337 C.3    1 LIG       0.08100
      4 O1        -73.3387  -26.8668  -44.3114 O.2    1 LIG      -0.32000
      5 O2        -74.8322  -27.6121  -45.9205 O.3    1 LIG      -0.27100
      6 H1        -75.6922  -25.0467  -44.9417 H      1 LIG       0.09000
      7 H2        -74.4500  -24.7765  -46.2193 H      1 LIG       0.09000
      8 H3        -76.7422  -26.7981  -46.3368 H      1 LIG       0.09000
      9 H4        -75.5040  -26.5277  -47.6095 H      1 LIG       0.09000
@<TRIPOS>BOND
      1       1       2 1
      2       1       4 2
      3       1       5 1
      4       2       3 1
      5       3       5 1
      6       2       6 1
      7       2       7 1
      8       3       8 1
      9       3       9 1
@<TRIPOS>ALT_TYPE
CGenFF_4.0_ALT_TYPE_SET
CGenFF_4.0 1 CG2O4 2 CG3C41 3 CG3C41 4 OG2D1 5 OG3C51 6 HGA2 7 HGA2 8 HGA2 9 HGA2
@<TRIPOS>MOLECULE
4_lactone
 9 9 0 0 0
****
USER_CHARGES
INVALID_CHARGES
Pose:  15 Cluster:  15 Fr_nu: 2330709 TotEn:   -16.20
@<TRIPOS>ATOM
      1 C1        -71.9539  -11.3445  -44.2815 C.2    1 LIG       0.04000
      2 C2        -72.6215  -10.2634  -43.4128 C.3    1 LIG       0.11000
      3 C3        -73.5938  -11.3902  -43.0770 C.3    1 LIG       0.08100
      4 O1        -71.0007  -11.4325  -45.0218 O.2    1 LIG      -0.32000
      5 O2        -72.8580  -12.3013  -43.9395 O.3    1 LIG      -0.27100
      6 H1        -72.0022   -9.9103  -42.5869 H      1 LIG       0.09000
      7 H2        -73.0386   -9.4304  -43.9811 H      1 LIG       0.09000
      8 H3        -73.5879  -11.7266  -42.0366 H      1 LIG       0.09000
      9 H4        -74.6202  -11.2472  -43.4261 H      1 LIG       0.09000
@<TRIPOS>BOND
      1       1       2 1
      2       1       4 2
      3       1       5 1
      4       2       3 1
      5       3       5 1
      6       2       6 1
      7       2       7 1
      8       3       8 1
      9       3       9 1
@<TRIPOS>ALT_TYPE
CGenFF_4.0_ALT_TYPE_SET
CGenFF_4.0 1 CG2O4 2 CG3C41 3 CG3C41 4 OG2D1 5 OG3C51 6 HGA2 7 HGA2 8 HGA2 9 HGA2
@<TRIPOS>MOLECULE
4_lactone
 9 9 0 0 0
****
USER_CHARGES
INVALID_CHARGES
Pose:  16 Cluster:  16 Fr_nu: 3836478 TotEn:   -16.16
@<TRIPOS>ATOM
      1 C1        -73.7693  -25.2280  -44.7054 C.2    1 LIG       0.04000
      2 C2        -74.9204  -25.2887  -45.7254 C.3    1 LIG       0.11000
      3 C3        -74.3545  -26.6769  -46.0095 C.3    1 LIG       0.08100
      4 O1        -73.3334  -24.4405  -43.8965 O.2    1 LIG      -0.32000
      5 O2        -73.3174  -26.4740  -45.0101 O.3    1 LIG      -0.27100
      6 H1        -75.9148  -25.2652  -45.2770 H      1 LIG       0.09000
      7 H2        -74.8338  -24.5656  -46.5381 H      1 LIG       0.09000
      8 H3        -75.0058  -27.5160  -45.7501 H      1 LIG       0.09000
      9 H4        -73.9292  -26.8178  -47.0069 H      1 LIG       0.09000
@<TRIPOS>BOND
      1       1       2 1
      2       1       4 2
      3       1       5 1
      4       2       3 1
      5       3       5 1
      6       2       6 1
      7       2       7 1
      8       3       8 1
      9       3       9 1
@<TRIPOS>ALT_TYPE
CGenFF_4.0_ALT_TYPE_SET
CGenFF_4.0 1 CG2O4 2 CG3C41 3 CG3C41 4 OG2D1 5 OG3C51 6 HGA2 7 HGA2 8 HGA2 9 HGA2
@<TRIPOS>MOLECULE
4_lactone
 9 9 0 0 0
****
USER_CHARGES
INVALID_CHARGES
Pose:  17 Cluster:  17 Fr_nu: 143647 TotEn:   -16.11
@<TRIPOS>ATOM
      1 C1        -68.5173   -7.2579  -44.9241 C.2    1 LIG       0.04000
      2 C2        -68.6760   -5.8572  -45.5421 C.3    1 LIG       0.11000
      3 C3        -70.0950   -6.3410  -45.8257 C.3    1 LIG       0.08100
      4 O1        -67.6503   -7.8985  -44.3743 O.2    1 LIG      -0.32000
      5 O2        -69.7958   -7.6240  -45.2092 O.3    1 LIG      -0.27100
      6 H1        -68.5887   -5.0407  -44.8236 H      1 LIG       0.09000
      7 H2        -68.0498   -5.6837  -46.4188 H      1 LIG       0.09000
      8 H3        -70.8907   -5.8134  -45.2928 H      1 LIG       0.09000
      9 H4        -70.3526   -6.4534  -46.8824 H      1 LIG       0.09000
@<TRIPOS>BOND
      1       1       2 1
      2       1       4 2
      3       1       5 1
      4       2       3 1
      5       3       5 1
      6       2       6 1
      7       2       7 1
      8       3       8 1
      9       3       9 1
@<TRIPOS>ALT_TYPE
CGenFF_4.0_ALT_TYPE_SET
CGenFF_4.0 1 CG2O4 2 CG3C41 3 CG3C41 4 OG2D1 5 OG3C51 6 HGA2 7 HGA2 8 HGA2 9 HGA2
@<TRIPOS>MOLECULE
4_lactone
 9 9 0 0 0
****
USER_CHARGES
INVALID_CHARGES
Pose:  18 Cluster:  18 Fr_nu: 326322 TotEn:   -15.92
@<TRIPOS>ATOM
      1 C1        -67.2319   -7.4048  -44.7527 C.2    1 LIG       0.04000
      2 C2        -67.7324   -5.9513  -44.8303 C.3    1 LIG       0.11000
      3 C3        -67.7502   -6.2283  -46.3306 C.3    1 LIG       0.08100
      4 O1        -66.8998   -8.1903  -43.8943 O.2    1 LIG      -0.32000
      5 O2        -67.2710   -7.5821  -46.1006 O.3    1 LIG      -0.27100
      6 H1        -68.7070   -5.7903  -44.3668 H      1 LIG       0.09000
      7 H2        -67.0049   -5.2112  -44.4931 H      1 LIG       0.09000
      8 H3        -68.7371   -6.2244  -46.8013 H      1 LIG       0.09000
      9 H4        -67.0410   -5.6468  -46.9260 H      1 LIG       0.09000
@<TRIPOS>BOND
      1       1       2 1
      2       1       4 2
      3       1       5 1
      4       2       3 1
      5       3       5 1
      6       2       6 1
      7       2       7 1
      8       3       8 1
      9       3       9 1
@<TRIPOS>ALT_TYPE
CGenFF_4.0_ALT_TYPE_SET
CGenFF_4.0 1 CG2O4 2 CG3C41 3 CG3C41 4 OG2D1 5 OG3C51 6 HGA2 7 HGA2 8 HGA2 9 HGA2
@<TRIPOS>MOLECULE
4_lactone
 9 9 0 0 0
****
USER_CHARGES
INVALID_CHARGES
Pose:  19 Cluster:  19 Fr_nu: 356868 TotEn:   -15.39
@<TRIPOS>ATOM
      1 C1        -67.2970   -7.6887  -44.5013 C.2    1 LIG       0.04000
      2 C2        -66.5374   -6.3527  -44.5880 C.3    1 LIG       0.11000
      3 C3        -65.4275   -7.1470  -43.9060 C.3    1 LIG       0.08100
      4 O1        -68.3840   -8.1198  -44.8125 O.2    1 LIG      -0.32000
      5 O2        -66.2663   -8.3352  -43.8934 O.3    1 LIG      -0.27100
      6 H1        -66.3276   -6.0249  -45.6073 H      1 LIG       0.09000
      7 H2        -66.9793   -5.5500  -43.9954 H      1 LIG       0.09000
      8 H3        -64.5214   -7.2994  -44.4986 H      1 LIG       0.09000
      9 H4        -65.1715   -6.8253  -42.8928 H      1 LIG       0.09000
@<TRIPOS>BOND
      1       1       2 1
      2       1       4 2
      3       1       5 1
      4       2       3 1
      5       3       5 1
      6       2       6 1
      7       2       7 1
      8       3       8 1
      9       3       9 1
@<TRIPOS>ALT_TYPE
CGenFF_4.0_ALT_TYPE_SET
CGenFF_4.0 1 CG2O4 2 CG3C41 3 CG3C41 4 OG2D1 5 OG3C51 6 HGA2 7 HGA2 8 HGA2 9 HGA2
@<TRIPOS>MOLECULE
4_lactone
 9 9 0 0 0
****
USER_CHARGES
INVALID_CHARGES
Pose:  20 Cluster:  20 Fr_nu: 1272512 TotEn:   -14.92
@<TRIPOS>ATOM
      1 C1        -66.8549   -7.7300  -45.5890 C.2    1 LIG       0.04000
      2 C2        -67.1310   -6.2210  -45.7156 C.3    1 LIG       0.11000
      3 C3        -68.3076   -6.5432  -44.7991 C.3    1 LIG       0.08100
      4 O1        -66.0436   -8.5271  -46.0020 O.2    1 LIG      -0.32000
      5 O2        -67.9229   -7.9458  -44.7751 O.3    1 LIG      -0.27100
      6 H1        -66.3540   -5.5882  -45.2840 H      1 LIG       0.09000
      7 H2        -67.3905   -5.8989  -46.7254 H      1 LIG       0.09000
      8 H3        -68.2671   -6.0970  -43.8017 H      1 LIG       0.09000
      9 H4        -69.2993   -6.4061  -45.2388 H      1 LIG       0.09000
@<TRIPOS>BOND
      1       1       2 1
      2       1       4 2
      3       1       5 1
      4       2       3 1
      5       3       5 1
      6       2       6 1
      7       2       7 1
      8       3       8 1
      9       3       9 1
@<TRIPOS>ALT_TYPE
CGenFF_4.0_ALT_TYPE_SET
CGenFF_4.0 1 CG2O4 2 CG3C41 3 CG3C41 4 OG2D1 5 OG3C51 6 HGA2 7 HGA2 8 HGA2 9 HGA2
@<TRIPOS>MOLECULE
4_lactone
 9 9 0 0 0
****
USER_CHARGES
INVALID_CHARGES
Pose:  21 Cluster:  21 Fr_nu:   8456 TotEn:   -14.64
@<TRIPOS>ATOM
      1 C1        -66.9079   -7.5800  -46.3388 C.2    1 LIG       0.04000
      2 C2        -67.4174   -6.1883  -46.7544 C.3    1 LIG       0.11000
      3 C3        -66.4689   -6.3920  -47.9320 C.3    1 LIG       0.08100
      4 O1        -67.0909   -8.3652  -45.4364 O.2    1 LIG      -0.32000
      5 O2        -66.0820   -7.6946  -47.4132 O.3    1 LIG      -0.27100
      6 H1        -68.4797   -6.1583  -47.0015 H      1 LIG       0.09000
      7 H2        -67.1480   -5.3901  -46.0608 H      1 LIG       0.09000
      8 H3        -66.9434   -6.4737  -48.9137 H      1 LIG       0.09000
      9 H4        -65.6171   -5.7077  -47.9754 H      1 LIG       0.09000
@<TRIPOS>BOND
      1       1       2 1
      2       1       4 2
      3       1       5 1
      4       2       3 1
      5       3       5 1
      6       2       6 1
      7       2       7 1
      8       3       8 1
      9       3       9 1
@<TRIPOS>ALT_TYPE
CGenFF_4.0_ALT_TYPE_SET
CGenFF_4.0 1 CG2O4 2 CG3C41 3 CG3C41 4 OG2D1 5 OG3C51 6 HGA2 7 HGA2 8 HGA2 9 HGA2
@<TRIPOS>MOLECULE
4_lactone
 9 9 0 0 0
****
USER_CHARGES
INVALID_CHARGES
Pose:  22 Cluster:  22 Fr_nu: 820589 TotEn:   -14.50
@<TRIPOS>ATOM
      1 C1        -74.0987  -27.4015  -45.5546 C.2    1 LIG       0.04000
      2 C2        -75.1077  -27.9484  -46.5803 C.3    1 LIG       0.11000
      3 C3        -75.6244  -26.5129  -46.5670 C.3    1 LIG       0.08100
      4 O1        -73.1716  -27.8236  -44.9014 O.2    1 LIG      -0.32000
      5 O2        -74.6112  -26.1423  -45.5914 O.3    1 LIG      -0.27100
      6 H1        -74.6558  -28.2805  -47.5163 H      1 LIG       0.09000
      7 H2        -75.7877  -28.7012  -46.1783 H      1 LIG       0.09000
      8 H3        -75.5060  -25.9581  -47.5018 H      1 LIG       0.09000
      9 H4        -76.6338  -26.3786  -46.1686 H      1 LIG       0.09000
@<TRIPOS>BOND
      1       1       2 1
      2       1       4 2
      3       1       5 1
      4       2       3 1
      5       3       5 1
      6       2       6 1
      7       2       7 1
      8       3       8 1
      9       3       9 1
@<TRIPOS>ALT_TYPE
CGenFF_4.0_ALT_TYPE_SET
CGenFF_4.0 1 CG2O4 2 CG3C41 3 CG3C41 4 OG2D1 5 OG3C51 6 HGA2 7 HGA2 8 HGA2 9 HGA2
@<TRIPOS>MOLECULE
4_lactone
 9 9 0 0 0
****
USER_CHARGES
INVALID_CHARGES
Pose:  23 Cluster:  23 Fr_nu:  90852 TotEn:   -13.68
@<TRIPOS>ATOM
      1 C1        -65.5761   -7.9842  -45.6569 C.2    1 LIG       0.04000
      2 C2        -64.7574   -6.8016  -45.1088 C.3    1 LIG       0.11000
      3 C3        -65.3466   -7.2470  -43.7738 C.3    1 LIG       0.08100
      4 O1        -65.7857   -8.5045  -46.7292 O.2    1 LIG      -0.32000
      5 O2        -66.0652   -8.3252  -44.4346 O.3    1 LIG      -0.27100
      6 H1        -63.6779   -6.9207  -45.2134 H      1 LIG       0.09000
      7 H2        -65.0865   -5.8263  -45.4709 H      1 LIG       0.09000
      8 H3        -64.6286   -7.6295  -43.0432 H      1 LIG       0.09000
      9 H4        -66.0318   -6.5383  -43.3007 H      1 LIG       0.09000
@<TRIPOS>BOND
      1       1       2 1
      2       1       4 2
      3       1       5 1
      4       2       3 1
      5       3       5 1
      6       2       6 1
      7       2       7 1
      8       3       8 1
      9       3       9 1
@<TRIPOS>ALT_TYPE
CGenFF_4.0_ALT_TYPE_SET
CGenFF_4.0 1 CG2O4 2 CG3C41 3 CG3C41 4 OG2D1 5 OG3C51 6 HGA2 7 HGA2 8 HGA2 9 HGA2
@<TRIPOS>MOLECULE
4_lactone
 9 9 0 0 0
****
USER_CHARGES
INVALID_CHARGES
Pose:  24 Cluster:  24 Fr_nu: 245326 TotEn:   -13.05
@<TRIPOS>ATOM
      1 C1        -66.1400   -7.8099  -44.5326 C.2    1 LIG       0.04000
      2 C2        -66.6056   -6.3576  -44.7408 C.3    1 LIG       0.11000
      3 C3        -67.5459   -6.9960  -45.7588 C.3    1 LIG       0.08100
      4 O1        -65.3333   -8.4000  -43.8504 O.2    1 LIG      -0.32000
      5 O2        -67.0040   -8.3113  -45.4555 O.3    1 LIG      -0.27100
      6 H1        -67.0848   -5.9138  -43.8668 H      1 LIG       0.09000
      7 H2        -65.8388   -5.6986  -45.1512 H      1 LIG       0.09000
      8 H3        -68.6117   -6.9348  -45.5227 H      1 LIG       0.09000
      9 H4        -67.3694   -6.7196  -46.8020 H      1 LIG       0.09000
@<TRIPOS>BOND
      1       1       2 1
      2       1       4 2
      3       1       5 1
      4       2       3 1
      5       3       5 1
      6       2       6 1
      7       2       7 1
      8       3       8 1
      9       3       9 1
@<TRIPOS>ALT_TYPE
CGenFF_4.0_ALT_TYPE_SET
CGenFF_4.0 1 CG2O4 2 CG3C41 3 CG3C41 4 OG2D1 5 OG3C51 6 HGA2 7 HGA2 8 HGA2 9 HGA2
@<TRIPOS>MOLECULE
4_lactone
 9 9 0 0 0
****
USER_CHARGES
INVALID_CHARGES
Pose:  25 Cluster:  25 Fr_nu: 122928 TotEn:   -12.98
@<TRIPOS>ATOM
      1 C1        -66.5082   -7.2516  -45.4077 C.2    1 LIG       0.04000
      2 C2        -67.1908   -5.8830  -45.5814 C.3    1 LIG       0.11000
      3 C3        -66.4427   -5.8813  -46.9112 C.3    1 LIG       0.08100
      4 O1        -66.4718   -8.1327  -44.5790 O.2    1 LIG      -0.32000
      5 O2        -65.8702   -7.1833  -46.6069 O.3    1 LIG      -0.27100
      6 H1        -68.2786   -5.9332  -45.6500 H      1 LIG       0.09000
      7 H2        -66.8726   -5.1315  -44.8570 H      1 LIG       0.09000
      8 H3        -67.0689   -5.9156  -47.8069 H      1 LIG       0.09000
      9 H4        -65.6684   -5.1164  -47.0157 H      1 LIG       0.09000
@<TRIPOS>BOND
      1       1       2 1
      2       1       4 2
      3       1       5 1
      4       2       3 1
      5       3       5 1
      6       2       6 1
      7       2       7 1
      8       3       8 1
      9       3       9 1
@<TRIPOS>ALT_TYPE
CGenFF_4.0_ALT_TYPE_SET
CGenFF_4.0 1 CG2O4 2 CG3C41 3 CG3C41 4 OG2D1 5 OG3C51 6 HGA2 7 HGA2 8 HGA2 9 HGA2
@<TRIPOS>MOLECULE
4_lactone
 9 9 0 0 0
****
USER_CHARGES
INVALID_CHARGES
Pose:  26 Cluster:  26 Fr_nu: 6614833 TotEn:   -12.87
@<TRIPOS>ATOM
      1 C1        -52.0161  -24.1520  -24.5599 C.2    1 LIG       0.04000
      2 C2        -50.8846  -25.1765  -24.7582 C.3    1 LIG       0.11000
      3 C3        -50.6430  -24.3903  -26.0432 C.3    1 LIG       0.08100
      4 O1        -52.8745  -23.9170  -23.7400 O.2    1 LIG      -0.32000
      5 O2        -51.7456  -23.4980  -25.7213 O.3    1 LIG      -0.27100
      6 H1        -50.0928  -25.1162  -24.0100 H      1 LIG       0.09000
      7 H2        -51.2312  -26.2031  -24.8881 H      1 LIG       0.09000
      8 H3        -49.6923  -23.8530  -26.0981 H      1 LIG       0.09000
      9 H4        -50.8267  -24.9370  -26.9722 H      1 LIG       0.09000
@<TRIPOS>BOND
      1       1       2 1
      2       1       4 2
      3       1       5 1
      4       2       3 1
      5       3       5 1
      6       2       6 1
      7       2       7 1
      8       3       8 1
      9       3       9 1
@<TRIPOS>ALT_TYPE
CGenFF_4.0_ALT_TYPE_SET
CGenFF_4.0 1 CG2O4 2 CG3C41 3 CG3C41 4 OG2D1 5 OG3C51 6 HGA2 7 HGA2 8 HGA2 9 HGA2
@<TRIPOS>MOLECULE
4_lactone
 9 9 0 0 0
****
USER_CHARGES
INVALID_CHARGES
Pose:  27 Cluster:  27 Fr_nu: 521081 TotEn:   -12.77
@<TRIPOS>ATOM
      1 C1        -51.2041    5.2707  -31.6687 C.2    1 LIG       0.04000
      2 C2        -51.6945    5.0130  -33.1048 C.3    1 LIG       0.11000
      3 C3        -52.8380    4.2967  -32.3927 C.3    1 LIG       0.08100
      4 O1        -50.2720    5.8220  -31.1287 O.2    1 LIG      -0.32000
      5 O2        -52.2517    4.6155  -31.1004 O.3    1 LIG      -0.27100
      6 H1        -51.9687    5.9169  -33.6509 H      1 LIG       0.09000
      7 H2        -51.0312    4.3782  -33.6947 H      1 LIG       0.09000
      8 H3        -53.8264    4.7494  -32.5097 H      1 LIG       0.09000
      9 H4        -52.8913    3.2166  -32.5542 H      1 LIG       0.09000
@<TRIPOS>BOND
      1       1       2 1
      2       1       4 2
      3       1       5 1
      4       2       3 1
      5       3       5 1
      6       2       6 1
      7       2       7 1
      8       3       8 1
      9       3       9 1
@<TRIPOS>ALT_TYPE
CGenFF_4.0_ALT_TYPE_SET
CGenFF_4.0 1 CG2O4 2 CG3C41 3 CG3C41 4 OG2D1 5 OG3C51 6 HGA2 7 HGA2 8 HGA2 9 HGA2
@<TRIPOS>MOLECULE
4_lactone
 9 9 0 0 0
****
USER_CHARGES
INVALID_CHARGES
Pose:  28 Cluster:  28 Fr_nu:   6245 TotEn:   -12.45
@<TRIPOS>ATOM
      1 C1        -67.3367   -6.9567  -45.6354 C.2    1 LIG       0.04000
      2 C2        -67.6974   -5.6109  -46.2895 C.3    1 LIG       0.11000
      3 C3        -69.1231   -6.0322  -45.9462 C.3    1 LIG       0.08100
      4 O1        -66.3363   -7.5957  -45.4003 O.2    1 LIG      -0.32000
      5 O2        -68.6314   -7.2696  -45.3607 O.3    1 LIG      -0.27100
      6 H1        -67.3190   -4.7393  -45.7532 H      1 LIG       0.09000
      7 H2        -67.4621   -5.5556  -47.3536 H      1 LIG       0.09000
      8 H3        -69.6352   -5.4115  -45.2060 H      1 LIG       0.09000
      9 H4        -69.7769   -6.2244  -46.8013 H      1 LIG       0.09000
@<TRIPOS>BOND
      1       1       2 1
      2       1       4 2
      3       1       5 1
      4       2       3 1
      5       3       5 1
      6       2       6 1
      7       2       7 1
      8       3       8 1
      9       3       9 1
@<TRIPOS>ALT_TYPE
CGenFF_4.0_ALT_TYPE_SET
CGenFF_4.0 1 CG2O4 2 CG3C41 3 CG3C41 4 OG2D1 5 OG3C51 6 HGA2 7 HGA2 8 HGA2 9 HGA2
@<TRIPOS>MOLECULE
4_lactone
 9 9 0 0 0
****
USER_CHARGES
INVALID_CHARGES
Pose:  29 Cluster:  29 Fr_nu: 2234423 TotEn:   -12.26
@<TRIPOS>ATOM
      1 C1        -66.5635   -6.6683  -44.5906 C.2    1 LIG       0.04000
      2 C2        -67.8851   -5.9270  -44.8611 C.3    1 LIG       0.11000
      3 C3        -67.0751   -5.2616  -45.9697 C.3    1 LIG       0.08100
      4 O1        -66.1497   -7.5034  -43.8187 O.2    1 LIG      -0.32000
      5 O2        -65.9015   -6.0354  -45.5961 O.3    1 LIG      -0.27100
      6 H1        -68.6990   -6.5739  -45.1922 H      1 LIG       0.09000
      7 H2        -68.2032   -5.2728  -44.0478 H      1 LIG       0.09000
      8 H3        -67.3969   -5.4847  -46.9906 H      1 LIG       0.09000
      9 H4        -66.9036   -4.1884  -45.8494 H      1 LIG       0.09000
@<TRIPOS>BOND
      1       1       2 1
      2       1       4 2
      3       1       5 1
      4       2       3 1
      5       3       5 1
      6       2       6 1
      7       2       7 1
      8       3       8 1
      9       3       9 1
@<TRIPOS>ALT_TYPE
CGenFF_4.0_ALT_TYPE_SET
CGenFF_4.0 1 CG2O4 2 CG3C41 3 CG3C41 4 OG2D1 5 OG3C51 6 HGA2 7 HGA2 8 HGA2 9 HGA2
@<TRIPOS>MOLECULE
4_lactone
 9 9 0 0 0
****
USER_CHARGES
INVALID_CHARGES
Pose:  30 Cluster:  30 Fr_nu: 795777 TotEn:   -10.03
@<TRIPOS>ATOM
      1 C1        -72.1798  -10.6358  -44.0875 C.2    1 LIG       0.04000
      2 C2        -73.4123  -11.3833  -43.5477 C.3    1 LIG       0.11000
      3 C3        -72.4034  -12.5025  -43.3079 C.3    1 LIG       0.08100
      4 O1        -71.9308   -9.5520  -44.5646 O.2    1 LIG      -0.32000
      5 O2        -71.3359  -11.6751  -43.8477 O.3    1 LIG      -0.27100
      6 H1        -73.8467  -10.9373  -42.6517 H      1 LIG       0.09000
      7 H2        -74.1755  -11.5858  -44.3008 H      1 LIG       0.09000
      8 H3        -72.2229  -12.7612  -42.2610 H      1 LIG       0.09000
      9 H4        -72.5516  -13.4068  -43.9045 H      1 LIG       0.09000
@<TRIPOS>BOND
      1       1       2 1
      2       1       4 2
      3       1       5 1
      4       2       3 1
      5       3       5 1
      6       2       6 1
      7       2       7 1
      8       3       8 1
      9       3       9 1
@<TRIPOS>ALT_TYPE
CGenFF_4.0_ALT_TYPE_SET
CGenFF_4.0 1 CG2O4 2 CG3C41 3 CG3C41 4 OG2D1 5 OG3C51 6 HGA2 7 HGA2 8 HGA2 9 HGA2
@<TRIPOS>MOLECULE
4_lactone
 9 9 0 0 0
****
USER_CHARGES
INVALID_CHARGES
Pose:  31 Cluster:  31 Fr_nu: 4310161 TotEn:    -9.64
@<TRIPOS>ATOM
      1 C1        -42.8365   -2.4891  -46.6175 C.2    1 LIG       0.04000
      2 C2        -42.8350   -2.5640  -48.1549 C.3    1 LIG       0.11000
      3 C3        -41.8799   -3.7298  -47.9167 C.3    1 LIG       0.08100
      4 O1        -43.3518   -1.8122  -45.7569 O.2    1 LIG      -0.32000
      5 O2        -41.9799   -3.5363  -46.4786 O.3    1 LIG      -0.27100
      6 H1        -43.8014   -2.8246  -48.5892 H      1 LIG       0.09000
      7 H2        -42.4030   -1.6888  -48.6430 H      1 LIG       0.09000
      8 H3        -42.2493   -4.7138  -48.2178 H      1 LIG       0.09000
      9 H4        -40.8564   -3.5811  -48.2719 H      1 LIG       0.09000
@<TRIPOS>BOND
      1       1       2 1
      2       1       4 2
      3       1       5 1
      4       2       3 1
      5       3       5 1
      6       2       6 1
      7       2       7 1
      8       3       8 1
      9       3       9 1
@<TRIPOS>ALT_TYPE
CGenFF_4.0_ALT_TYPE_SET
CGenFF_4.0 1 CG2O4 2 CG3C41 3 CG3C41 4 OG2D1 5 OG3C51 6 HGA2 7 HGA2 8 HGA2 9 HGA2
@<TRIPOS>MOLECULE
4_lactone
 9 9 0 0 0
****
USER_CHARGES
INVALID_CHARGES
Pose:  32 Cluster:  32 Fr_nu: 6639283 TotEn:    -7.67
@<TRIPOS>ATOM
      1 C1        -53.2382  -24.1621  -24.5062 C.2    1 LIG       0.04000
      2 C2        -54.0774  -25.3850  -24.0944 C.3    1 LIG       0.11000
      3 C3        -53.7953  -24.8767  -22.6837 C.3    1 LIG       0.08100
      4 O1        -52.8499  -23.6497  -25.5314 O.2    1 LIG      -0.32000
      5 O2        -53.0252  -23.7667  -23.2225 O.3    1 LIG      -0.27100
      6 H1        -55.1193  -25.3387  -24.4150 H      1 LIG       0.09000
      7 H2        -53.6243  -26.3435  -24.3529 H      1 LIG       0.09000
      8 H3        -54.6668  -24.5282  -22.1228 H      1 LIG       0.09000
      9 H4        -53.1773  -25.5301  -22.0618 H      1 LIG       0.09000
@<TRIPOS>BOND
      1       1       2 1
      2       1       4 2
      3       1       5 1
      4       2       3 1
      5       3       5 1
      6       2       6 1
      7       2       7 1
      8       3       8 1
      9       3       9 1
@<TRIPOS>ALT_TYPE
CGenFF_4.0_ALT_TYPE_SET
CGenFF_4.0 1 CG2O4 2 CG3C41 3 CG3C41 4 OG2D1 5 OG3C51 6 HGA2 7 HGA2 8 HGA2 9 HGA2
@<TRIPOS>MOLECULE
4_lactone
 9 9 0 0 0
****
USER_CHARGES
INVALID_CHARGES
Pose:  33 Cluster:  33 Fr_nu: 2330752 TotEn:    -7.54
@<TRIPOS>ATOM
      1 C1        -71.8744  -10.4629  -43.6481 C.2    1 LIG       0.04000
      2 C2        -72.3604  -11.9148  -43.8058 C.3    1 LIG       0.11000
      3 C3        -73.5938  -11.3902  -43.0770 C.3    1 LIG       0.08100
      4 O1        -70.8968   -9.8118  -43.9389 O.2    1 LIG      -0.32000
      5 O2        -73.0024  -10.0635  -43.0017 O.3    1 LIG      -0.27100
      6 H1        -72.5169  -12.2223  -44.8409 H      1 LIG       0.09000
      7 H2        -71.7622  -12.6464  -43.2601 H      1 LIG       0.09000
      8 H3        -74.5207  -11.3861  -43.6570 H      1 LIG       0.09000
      9 H4        -73.7678  -11.8095  -42.0822 H      1 LIG       0.09000
@<TRIPOS>BOND
      1       1       2 1
      2       1       4 2
      3       1       5 1
      4       2       3 1
      5       3       5 1
      6       2       6 1
      7       2       7 1
      8       3       8 1
      9       3       9 1
@<TRIPOS>ALT_TYPE
CGenFF_4.0_ALT_TYPE_SET
CGenFF_4.0 1 CG2O4 2 CG3C41 3 CG3C41 4 OG2D1 5 OG3C51 6 HGA2 7 HGA2 8 HGA2 9 HGA2
@<TRIPOS>MOLECULE
4_lactone
 9 9 0 0 0
****
USER_CHARGES
INVALID_CHARGES
Pose:  34 Cluster:  34 Fr_nu: 5481117 TotEn:    -4.91
@<TRIPOS>ATOM
      1 C1        -41.3115   -2.2209  -46.5712 C.2    1 LIG       0.04000
      2 C2        -42.0129   -1.4277  -47.6884 C.3    1 LIG       0.11000
      3 C3        -40.8605   -0.4517  -47.4707 C.3    1 LIG       0.08100
      4 O1        -41.4817   -3.2569  -45.9695 O.2    1 LIG      -0.32000
      5 O2        -40.3137   -1.3076  -46.4295 O.3    1 LIG      -0.27100
      6 H1        -42.0273   -1.9357  -48.6539 H      1 LIG       0.09000
      7 H2        -43.0040   -1.0595  -47.4183 H      1 LIG       0.09000
      8 H3        -40.1669   -0.3432  -48.3090 H      1 LIG       0.09000
      9 H4        -41.1412    0.5294  -47.0780 H      1 LIG       0.09000
@<TRIPOS>BOND
      1       1       2 1
      2       1       4 2
      3       1       5 1
      4       2       3 1
      5       3       5 1
      6       2       6 1
      7       2       7 1
      8       3       8 1
      9       3       9 1
@<TRIPOS>ALT_TYPE
CGenFF_4.0_ALT_TYPE_SET
CGenFF_4.0 1 CG2O4 2 CG3C41 3 CG3C41 4 OG2D1 5 OG3C51 6 HGA2 7 HGA2 8 HGA2 9 HGA2
@<TRIPOS>MOLECULE
pyridine
 11 11 0 0 0
****
USER_CHARGES
INVALID_CHARGES
Pose:   1 Cluster:   1 Fr_nu: 134637 TotEn:   -16.15
@<TRIPOS>ATOM
      1 C1        -65.7308   -6.0415  -45.4162 C.ar   1 LIG      -0.11300
      2 C2        -67.0707   -6.2890  -45.1399 C.ar   1 LIG      -0.11700
      3 C3        -64.7544   -6.8974  -44.9190 C.ar   1 LIG      -0.11700
      4 C4        -67.3796   -7.3972  -44.3675 C.ar   1 LIG       0.17700
      5 C5        -65.1670   -7.9782  -44.1564 C.ar   1 LIG       0.17700
      6 N1        -66.4590   -8.2511  -43.8668 N.ar   1 LIG      -0.60000
      7 H1        -65.4479   -5.1826  -46.0175 H      1 LIG       0.11500
      8 H2        -67.8487   -5.6356  -45.5172 H      1 LIG       0.11500
      9 H3        -63.7037   -6.7237  -45.1213 H      1 LIG       0.11500
     10 H4        -68.4101   -7.6334  -44.1237 H      1 LIG       0.12400
     11 H5        -64.4450   -8.6756  -43.7443 H      1 LIG       0.12400
@<TRIPOS>BOND
      1       1       2 ar
      2       1       3 ar
      3       2       4 ar
      4       3       5 ar
      5       4       6 ar
      6       5       6 ar
      7       1       7 1
      8       2       8 1
      9       3       9 1
     10       4      10 1
     11       5      11 1
@<TRIPOS>ALT_TYPE
CGenFF_4.0_ALT_TYPE_SET
CGenFF_4.0 1 CG2R61 2 CG2R61 3 CG2R61 4 CG2R61 5 CG2R61 6 NG2R60 7 HGR61 8 HGR61 9 HGR61 10 HGR62 11 HGR62
@<TRIPOS>MOLECULE
pyridine
 11 11 0 0 0
****
USER_CHARGES
INVALID_CHARGES
Pose:   2 Cluster:   2 Fr_nu: 134527 TotEn:   -14.71
@<TRIPOS>ATOM
      1 C1        -66.4407   -7.4214  -44.1849 C.ar   1 LIG      -0.11300
      2 C2        -67.1183   -7.3113  -45.3940 C.ar   1 LIG      -0.11700
      3 C3        -65.1670   -7.9782  -44.1564 C.ar   1 LIG      -0.11700
      4 C4        -66.4835   -7.7693  -46.5373 C.ar   1 LIG       0.17700
      5 C5        -64.6196   -8.4066  -45.3550 C.ar   1 LIG       0.17700
      6 N1        -65.2472   -8.3161  -46.5490 N.ar   1 LIG      -0.60000
      7 H1        -66.9047   -7.0746  -43.2665 H      1 LIG       0.11500
      8 H2        -68.1117   -6.8805  -45.4402 H      1 LIG       0.11500
      9 H3        -64.6203   -8.0745  -43.2252 H      1 LIG       0.11500
     10 H4        -66.9701   -7.7062  -47.5050 H      1 LIG       0.12400
     11 H5        -63.6292   -8.8488  -45.3871 H      1 LIG       0.12400
@<TRIPOS>BOND
      1       1       2 ar
      2       1       3 ar
      3       2       4 ar
      4       3       5 ar
      5       4       6 ar
      6       5       6 ar
      7       1       7 1
      8       2       8 1
      9       3       9 1
     10       4      10 1
     11       5      11 1
@<TRIPOS>ALT_TYPE
CGenFF_4.0_ALT_TYPE_SET
CGenFF_4.0 1 CG2R61 2 CG2R61 3 CG2R61 4 CG2R61 5 CG2R61 6 NG2R60 7 HGR61 8 HGR61 9 HGR61 10 HGR62 11 HGR62
@<TRIPOS>MOLECULE
pyridine
 11 11 0 0 0
****
USER_CHARGES
INVALID_CHARGES
Pose:   3 Cluster:   3 Fr_nu: 230039 TotEn:   -14.44
@<TRIPOS>ATOM
      1 C1        -65.7226   -7.2199  -46.2844 C.ar   1 LIG      -0.11300
      2 C2        -66.4255   -6.5360  -45.2989 C.ar   1 LIG      -0.11700
      3 C3        -64.9104   -8.2925  -45.9338 C.ar   1 LIG      -0.11700
      4 C4        -66.2832   -6.9607  -43.9877 C.ar   1 LIG       0.17700
      5 C5        -64.8357   -8.6385  -44.5942 C.ar   1 LIG       0.17700
      6 N1        -65.5036   -7.9980  -43.6086 N.ar   1 LIG      -0.60000
      7 H1        -65.8071   -6.9170  -47.3238 H      1 LIG       0.11500
      8 H2        -67.0647   -5.6973  -45.5490 H      1 LIG       0.11500
      9 H3        -64.3528   -8.8399  -46.6852 H      1 LIG       0.11500
     10 H4        -66.8102   -6.4601  -43.1822 H      1 LIG       0.12400
     11 H5        -64.2157   -9.4671  -44.2679 H      1 LIG       0.12400
@<TRIPOS>BOND
      1       1       2 ar
      2       1       3 ar
      3       2       4 ar
      4       3       5 ar
      5       4       6 ar
      6       5       6 ar
      7       1       7 1
      8       2       8 1
      9       3       9 1
     10       4      10 1
     11       5      11 1
@<TRIPOS>ALT_TYPE
CGenFF_4.0_ALT_TYPE_SET
CGenFF_4.0 1 CG2R61 2 CG2R61 3 CG2R61 4 CG2R61 5 CG2R61 6 NG2R60 7 HGR61 8 HGR61 9 HGR61 10 HGR62 11 HGR62
@<TRIPOS>MOLECULE
pyridine
 11 11 0 0 0
****
USER_CHARGES
INVALID_CHARGES
Pose:   4 Cluster:   4 Fr_nu: 364033 TotEn:   -12.88
@<TRIPOS>ATOM
      1 C1        -73.2129  -11.1110  -43.4537 C.ar   1 LIG      -0.11300
      2 C2        -72.8747   -9.7680  -43.5768 C.ar   1 LIG      -0.11700
      3 C3        -72.2848  -12.0897  -43.7915 C.ar   1 LIG      -0.11700
      4 C4        -71.6056   -9.4584  -44.0388 C.ar   1 LIG       0.17700
      5 C5        -71.0422  -11.6762  -44.2441 C.ar   1 LIG       0.17700
      6 N1        -70.6774  -10.3812  -44.3769 N.ar   1 LIG      -0.60000
      7 H1        -74.1981  -11.3945  -43.0958 H      1 LIG       0.11500
      8 H2        -73.5819   -8.9882  -43.3190 H      1 LIG       0.11500
      9 H3        -72.5267  -13.1427  -43.7041 H      1 LIG       0.11500
     10 H4        -71.2935   -8.4256  -44.1528 H      1 LIG       0.12400
     11 H5        -70.2827  -12.3998  -44.5214 H      1 LIG       0.12400
@<TRIPOS>BOND
      1       1       2 ar
      2       1       3 ar
      3       2       4 ar
      4       3       5 ar
      5       4       6 ar
      6       5       6 ar
      7       1       7 1
      8       2       8 1
      9       3       9 1
     10       4      10 1
     11       5      11 1
@<TRIPOS>ALT_TYPE
CGenFF_4.0_ALT_TYPE_SET
CGenFF_4.0 1 CG2R61 2 CG2R61 3 CG2R61 4 CG2R61 5 CG2R61 6 NG2R60 7 HGR61 8 HGR61 9 HGR61 10 HGR62 11 HGR62
@<TRIPOS>MOLECULE
pyridine
 11 11 0 0 0
****
USER_CHARGES
INVALID_CHARGES
Pose:   5 Cluster:   5 Fr_nu: 323687 TotEn:   -12.79
@<TRIPOS>ATOM
      1 C1        -67.4417   -6.3555  -45.1036 C.ar   1 LIG      -0.11300
      2 C2        -66.4028   -6.6424  -44.2253 C.ar   1 LIG      -0.11700
      3 C3        -67.1944   -6.3033  -46.4708 C.ar   1 LIG      -0.11700
      4 C4        -65.1447   -6.8675  -44.7603 C.ar   1 LIG       0.17700
      5 C5        -65.9008   -6.5433  -46.9054 C.ar   1 LIG       0.17700
      6 N1        -64.8659   -6.8252  -46.0824 N.ar   1 LIG      -0.60000
      7 H1        -68.4422   -6.1723  -44.7232 H      1 LIG       0.11500
      8 H2        -66.5724   -6.6887  -43.1558 H      1 LIG       0.11500
      9 H3        -67.9889   -6.0809  -47.1740 H      1 LIG       0.11500
     10 H4        -64.3010   -7.0948  -44.1171 H      1 LIG       0.12400
     11 H5        -65.6549   -6.5137  -47.9618 H      1 LIG       0.12400
@<TRIPOS>BOND
      1       1       2 ar
      2       1       3 ar
      3       2       4 ar
      4       3       5 ar
      5       4       6 ar
      6       5       6 ar
      7       1       7 1
      8       2       8 1
      9       3       9 1
     10       4      10 1
     11       5      11 1
@<TRIPOS>ALT_TYPE
CGenFF_4.0_ALT_TYPE_SET
CGenFF_4.0 1 CG2R61 2 CG2R61 3 CG2R61 4 CG2R61 5 CG2R61 6 NG2R60 7 HGR61 8 HGR61 9 HGR61 10 HGR62 11 HGR62
@<TRIPOS>MOLECULE
pyridine
 11 11 0 0 0
****
USER_CHARGES
INVALID_CHARGES
Pose:   6 Cluster:   6 Fr_nu: 1152722 TotEn:   -12.61
@<TRIPOS>ATOM
      1 C1        -66.6951   -5.9541  -46.3762 C.ar   1 LIG      -0.11300
      2 C2        -66.1355   -7.0855  -46.9591 C.ar   1 LIG      -0.11700
      3 C3        -67.0921   -5.9892  -45.0441 C.ar   1 LIG      -0.11700
      4 C4        -65.9956   -8.2182  -46.1734 C.ar   1 LIG       0.17700
      5 C5        -66.9097   -7.1710  -44.3442 C.ar   1 LIG       0.17700
      6 N1        -66.3697   -8.2904  -44.8763 N.ar   1 LIG      -0.60000
      7 H1        -66.8222   -5.0468  -46.9591 H      1 LIG       0.11500
      8 H2        -65.8185   -7.0810  -47.9955 H      1 LIG       0.11500
      9 H3        -67.5312   -5.1194  -44.5691 H      1 LIG       0.11500
     10 H4        -65.5651   -9.1266  -46.5815 H      1 LIG       0.12400
     11 H5        -67.2033   -7.2511  -43.3027 H      1 LIG       0.12400
@<TRIPOS>BOND
      1       1       2 ar
      2       1       3 ar
      3       2       4 ar
      4       3       5 ar
      5       4       6 ar
      6       5       6 ar
      7       1       7 1
      8       2       8 1
      9       3       9 1
     10       4      10 1
     11       5      11 1
@<TRIPOS>ALT_TYPE
CGenFF_4.0_ALT_TYPE_SET
CGenFF_4.0 1 CG2R61 2 CG2R61 3 CG2R61 4 CG2R61 5 CG2R61 6 NG2R60 7 HGR61 8 HGR61 9 HGR61 10 HGR62 11 HGR62
@<TRIPOS>MOLECULE
pyridine
 11 11 0 0 0
****
USER_CHARGES
INVALID_CHARGES
Pose:   7 Cluster:   7 Fr_nu: 322928 TotEn:   -12.53
@<TRIPOS>ATOM
      1 C1        -68.1194   -5.9859  -45.2363 C.ar   1 LIG      -0.11300
      2 C2        -68.3511   -6.2438  -46.5828 C.ar   1 LIG      -0.11700
      3 C3        -66.9838   -6.5009  -44.6209 C.ar   1 LIG      -0.11700
      4 C4        -67.4241   -7.0160  -47.2641 C.ar   1 LIG       0.17700
      5 C5        -66.1183   -7.2618  -45.3899 C.ar   1 LIG       0.17700
      6 N1        -66.3098   -7.5336  -46.7004 N.ar   1 LIG      -0.60000
      7 H1        -68.8228   -5.3853  -44.6674 H      1 LIG       0.11500
      8 H2        -69.2292   -5.8524  -47.0832 H      1 LIG       0.11500
      9 H3        -66.7831   -6.3131  -43.5723 H      1 LIG       0.11500
     10 H4        -67.5596   -7.2459  -48.3157 H      1 LIG       0.12400
     11 H5        -65.2185   -7.6873  -44.9577 H      1 LIG       0.12400
@<TRIPOS>BOND
      1       1       2 ar
      2       1       3 ar
      3       2       4 ar
      4       3       5 ar
      5       4       6 ar
      6       5       6 ar
      7       1       7 1
      8       2       8 1
      9       3       9 1
     10       4      10 1
     11       5      11 1
@<TRIPOS>ALT_TYPE
CGenFF_4.0_ALT_TYPE_SET
CGenFF_4.0 1 CG2R61 2 CG2R61 3 CG2R61 4 CG2R61 5 CG2R61 6 NG2R60 7 HGR61 8 HGR61 9 HGR61 10 HGR62 11 HGR62
@<TRIPOS>MOLECULE
pyridine
 11 11 0 0 0
****
USER_CHARGES
INVALID_CHARGES
Pose:   8 Cluster:   8 Fr_nu: 319806 TotEn:   -12.00
@<TRIPOS>ATOM
      1 C1        -65.0830   -7.3605  -43.7868 C.ar   1 LIG      -0.11300
      2 C2        -66.4394   -7.1426  -43.5723 C.ar   1 LIG      -0.11700
      3 C3        -64.6346   -7.7250  -45.0515 C.ar   1 LIG      -0.11700
      4 C4        -67.2996   -7.3011  -44.6469 C.ar   1 LIG       0.17700
      5 C5        -65.5756   -7.8577  -46.0597 C.ar   1 LIG       0.17700
      6 N1        -66.9013   -7.6543  -45.8895 N.ar   1 LIG      -0.60000
      7 H1        -64.3768   -7.2471  -42.9698 H      1 LIG       0.11500
      8 H2        -66.8114   -6.8575  -42.5951 H      1 LIG       0.11500
      9 H3        -63.5819   -7.9005  -45.2416 H      1 LIG       0.11500
     10 H4        -68.3667   -7.1430  -44.5311 H      1 LIG       0.12400
     11 H5        -65.2780   -8.1409  -47.0640 H      1 LIG       0.12400
@<TRIPOS>BOND
      1       1       2 ar
      2       1       3 ar
      3       2       4 ar
      4       3       5 ar
      5       4       6 ar
      6       5       6 ar
      7       1       7 1
      8       2       8 1
      9       3       9 1
     10       4      10 1
     11       5      11 1
@<TRIPOS>ALT_TYPE
CGenFF_4.0_ALT_TYPE_SET
CGenFF_4.0 1 CG2R61 2 CG2R61 3 CG2R61 4 CG2R61 5 CG2R61 6 NG2R60 7 HGR61 8 HGR61 9 HGR61 10 HGR62 11 HGR62
@<TRIPOS>MOLECULE
pyridine
 11 11 0 0 0
****
USER_CHARGES
INVALID_CHARGES
Pose:   9 Cluster:   9 Fr_nu: 1473084 TotEn:   -11.88
@<TRIPOS>ATOM
      1 C1        -66.5741   -4.8501  -46.2261 C.ar   1 LIG      -0.11300
      2 C2        -66.4214   -5.5722  -47.4044 C.ar   1 LIG      -0.11700
      3 C3        -67.2644   -5.4115  -45.1576 C.ar   1 LIG      -0.11700
      4 C4        -66.9736   -6.8416  -47.4633 C.ar   1 LIG       0.17700
      5 C5        -67.7790   -6.6880  -45.3172 C.ar   1 LIG       0.17700
      6 N1        -67.6509   -7.4202  -46.4464 N.ar   1 LIG      -0.60000
      7 H1        -66.1564   -3.8514  -46.1408 H      1 LIG       0.11500
      8 H2        -65.8870   -5.1548  -48.2498 H      1 LIG       0.11500
      9 H3        -67.3961   -4.8668  -44.2297 H      1 LIG       0.11500
     10 H4        -66.8822   -7.4451  -48.3603 H      1 LIG       0.12400
     11 H5        -68.3264   -7.1710  -44.5143 H      1 LIG       0.12400
@<TRIPOS>BOND
      1       1       2 ar
      2       1       3 ar
      3       2       4 ar
      4       3       5 ar
      5       4       6 ar
      6       5       6 ar
      7       1       7 1
      8       2       8 1
      9       3       9 1
     10       4      10 1
     11       5      11 1
@<TRIPOS>ALT_TYPE
CGenFF_4.0_ALT_TYPE_SET
CGenFF_4.0 1 CG2R61 2 CG2R61 3 CG2R61 4 CG2R61 5 CG2R61 6 NG2R60 7 HGR61 8 HGR61 9 HGR61 10 HGR62 11 HGR62
@<TRIPOS>MOLECULE
pyridine
 11 11 0 0 0
****
USER_CHARGES
INVALID_CHARGES
Pose:  10 Cluster:  10 Fr_nu: 297750 TotEn:   -11.70
@<TRIPOS>ATOM
      1 C1        -66.3378   -5.5522  -45.9962 C.ar   1 LIG      -0.11300
      2 C2        -65.5114   -6.6625  -45.8642 C.ar   1 LIG      -0.11700
      3 C3        -67.6870   -5.6547  -45.6762 C.ar   1 LIG      -0.11700
      4 C4        -66.0785   -7.8430  -45.4119 C.ar   1 LIG       0.17700
      5 C5        -68.1568   -6.8804  -45.2325 C.ar   1 LIG       0.17700
      6 N1        -67.3846   -7.9811  -45.0916 N.ar   1 LIG      -0.60000
      7 H1        -65.9313   -4.6088  -46.3484 H      1 LIG       0.11500
      8 H2        -64.4568   -6.6056  -46.1075 H      1 LIG       0.11500
      9 H3        -68.3500   -4.8024  -45.7719 H      1 LIG       0.11500
     10 H4        -65.4762   -8.7374  -45.2923 H      1 LIG       0.12400
     11 H5        -69.2013   -7.0135  -44.9706 H      1 LIG       0.12400
@<TRIPOS>BOND
      1       1       2 ar
      2       1       3 ar
      3       2       4 ar
      4       3       5 ar
      5       4       6 ar
      6       5       6 ar
      7       1       7 1
      8       2       8 1
      9       3       9 1
     10       4      10 1
     11       5      11 1
@<TRIPOS>ALT_TYPE
CGenFF_4.0_ALT_TYPE_SET
CGenFF_4.0 1 CG2R61 2 CG2R61 3 CG2R61 4 CG2R61 5 CG2R61 6 NG2R60 7 HGR61 8 HGR61 9 HGR61 10 HGR62 11 HGR62
@<TRIPOS>MOLECULE
pyridine
 11 11 0 0 0
****
USER_CHARGES
INVALID_CHARGES
Pose:  11 Cluster:  11 Fr_nu:  75552 TotEn:   -11.70
@<TRIPOS>ATOM
      1 C1        -66.8033   -6.0082  -45.4993 C.ar   1 LIG      -0.11300
      2 C2        -66.9663   -5.9002  -46.8759 C.ar   1 LIG      -0.11700
      3 C3        -65.9429   -6.9690  -44.9799 C.ar   1 LIG      -0.11700
      4 C4        -66.2517   -6.7699  -47.6838 C.ar   1 LIG       0.17700
      5 C5        -65.2743   -7.7911  -45.8727 C.ar   1 LIG       0.17700
      6 N1        -65.4069   -7.7160  -47.2160 N.ar   1 LIG      -0.60000
      7 H1        -67.3464   -5.3453  -44.8324 H      1 LIG       0.11500
      8 H2        -67.6313   -5.1586  -47.3029 H      1 LIG       0.11500
      9 H3        -65.8008   -7.0717  -43.9102 H      1 LIG       0.11500
     10 H4        -66.3443   -6.7263  -48.7639 H      1 LIG       0.12400
     11 H5        -64.5923   -8.5573  -45.5189 H      1 LIG       0.12400
@<TRIPOS>BOND
      1       1       2 ar
      2       1       3 ar
      3       2       4 ar
      4       3       5 ar
      5       4       6 ar
      6       5       6 ar
      7       1       7 1
      8       2       8 1
      9       3       9 1
     10       4      10 1
     11       5      11 1
@<TRIPOS>ALT_TYPE
CGenFF_4.0_ALT_TYPE_SET
CGenFF_4.0 1 CG2R61 2 CG2R61 3 CG2R61 4 CG2R61 5 CG2R61 6 NG2R60 7 HGR61 8 HGR61 9 HGR61 10 HGR62 11 HGR62
@<TRIPOS>MOLECULE
pyridine
 11 11 0 0 0
****
USER_CHARGES
INVALID_CHARGES
Pose:  12 Cluster:  12 Fr_nu: 1238282 TotEn:   -11.19
@<TRIPOS>ATOM
      1 C1        -67.2980   -7.0706  -46.4747 C.ar   1 LIG      -0.11300
      2 C2        -68.0006   -6.5394  -45.3989 C.ar   1 LIG      -0.11700
      3 C3        -66.0811   -7.7072  -46.2571 C.ar   1 LIG      -0.11700
      4 C4        -67.4477   -6.6699  -44.1352 C.ar   1 LIG       0.17700
      5 C5        -65.6140   -7.7852  -44.9550 C.ar   1 LIG       0.17700
      6 N1        -66.2682   -7.2813  -43.8846 N.ar   1 LIG      -0.60000
      7 H1        -67.6976   -6.9880  -47.4810 H      1 LIG       0.11500
      8 H2        -68.9510   -6.0394  -45.5449 H      1 LIG       0.11500
      9 H3        -65.5159   -8.1282  -47.0807 H      1 LIG       0.11500
     10 H4        -67.9565   -6.2722  -43.2634 H      1 LIG       0.12400
     11 H5        -64.6698   -8.2708  -44.7314 H      1 LIG       0.12400
@<TRIPOS>BOND
      1       1       2 ar
      2       1       3 ar
      3       2       4 ar
      4       3       5 ar
      5       4       6 ar
      6       5       6 ar
      7       1       7 1
      8       2       8 1
      9       3       9 1
     10       4      10 1
     11       5      11 1
@<TRIPOS>ALT_TYPE
CGenFF_4.0_ALT_TYPE_SET
CGenFF_4.0 1 CG2R61 2 CG2R61 3 CG2R61 4 CG2R61 5 CG2R61 6 NG2R60 7 HGR61 8 HGR61 9 HGR61 10 HGR62 11 HGR62
@<TRIPOS>MOLECULE
pyridine
 11 11 0 0 0
****
USER_CHARGES
INVALID_CHARGES
Pose:  13 Cluster:  13 Fr_nu:  46046 TotEn:   -11.09
@<TRIPOS>ATOM
      1 C1        -66.3236   -5.8281  -47.0804 C.ar   1 LIG      -0.11300
      2 C2        -66.8961   -5.6303  -45.8289 C.ar   1 LIG      -0.11700
      3 C3        -65.2780   -6.7331  -47.2253 C.ar   1 LIG      -0.11700
      4 C4        -66.3908   -6.3564  -44.7625 C.ar   1 LIG       0.17700
      5 C5        -64.8449   -7.4096  -46.0964 C.ar   1 LIG       0.17700
      6 N1        -65.3763   -7.2440  -44.8643 N.ar   1 LIG      -0.60000
      7 H1        -66.6911   -5.2774  -47.9412 H      1 LIG       0.11500
      8 H2        -67.7122   -4.9303  -45.6925 H      1 LIG       0.11500
      9 H3        -64.8162   -6.9029  -48.1912 H      1 LIG       0.11500
     10 H4        -66.8029   -6.2379  -43.7659 H      1 LIG       0.12400
     11 H5        -64.0319   -8.1258  -46.1553 H      1 LIG       0.12400
@<TRIPOS>BOND
      1       1       2 ar
      2       1       3 ar
      3       2       4 ar
      4       3       5 ar
      5       4       6 ar
      6       5       6 ar
      7       1       7 1
      8       2       8 1
      9       3       9 1
     10       4      10 1
     11       5      11 1
@<TRIPOS>ALT_TYPE
CGenFF_4.0_ALT_TYPE_SET
CGenFF_4.0 1 CG2R61 2 CG2R61 3 CG2R61 4 CG2R61 5 CG2R61 6 NG2R60 7 HGR61 8 HGR61 9 HGR61 10 HGR62 11 HGR62
@<TRIPOS>MOLECULE
pyridine
 11 11 0 0 0
****
USER_CHARGES
INVALID_CHARGES
Pose:  14 Cluster:  14 Fr_nu:   2580 TotEn:   -10.52
@<TRIPOS>ATOM
      1 C1        -66.4604   -6.3920  -47.9582 C.ar   1 LIG      -0.11300
      2 C2        -67.5202   -6.5877  -47.0798 C.ar   1 LIG      -0.11700
      3 C3        -65.2831   -7.1124  -47.7900 C.ar   1 LIG      -0.11700
      4 C4        -67.3537   -7.5080  -46.0574 C.ar   1 LIG       0.17700
      5 C5        -65.2167   -8.0090  -46.7357 C.ar   1 LIG       0.17700
      6 N1        -66.2253   -8.2262  -45.8620 N.ar   1 LIG      -0.60000
      7 H1        -66.5515   -5.6789  -48.7721 H      1 LIG       0.11500
      8 H2        -68.4472   -6.0375  -47.1919 H      1 LIG       0.11500
      9 H3        -64.4438   -6.9758  -48.4624 H      1 LIG       0.11500
     10 H4        -68.1507   -7.6965  -45.3458 H      1 LIG       0.12400
     11 H5        -64.3206   -8.5952  -46.5602 H      1 LIG       0.12400
@<TRIPOS>BOND
      1       1       2 ar
      2       1       3 ar
      3       2       4 ar
      4       3       5 ar
      5       4       6 ar
      6       5       6 ar
      7       1       7 1
      8       2       8 1
      9       3       9 1
     10       4      10 1
     11       5      11 1
@<TRIPOS>ALT_TYPE
CGenFF_4.0_ALT_TYPE_SET
CGenFF_4.0 1 CG2R61 2 CG2R61 3 CG2R61 4 CG2R61 5 CG2R61 6 NG2R60 7 HGR61 8 HGR61 9 HGR61 10 HGR62 11 HGR62
@<TRIPOS>MOLECULE
pyridine
 11 11 0 0 0
****
USER_CHARGES
INVALID_CHARGES
Pose:  15 Cluster:  15 Fr_nu: 3171780 TotEn:    -2.29
@<TRIPOS>ATOM
      1 C1        -40.4112   -1.7906  -48.3743 C.ar   1 LIG      -0.11300
      2 C2        -39.8309   -2.9375  -47.8442 C.ar   1 LIG      -0.11700
      3 C3        -41.4863   -1.1972  -47.7223 C.ar   1 LIG      -0.11700
      4 C4        -40.3586   -3.4477  -46.6690 C.ar   1 LIG       0.17700
      5 C5        -41.9402   -1.7853  -46.5527 C.ar   1 LIG       0.17700
      6 N1        -41.4021   -2.8992  -46.0073 N.ar   1 LIG      -0.60000
      7 H1        -40.0267   -1.3605  -49.2943 H      1 LIG       0.11500
      8 H2        -38.9919   -3.4168  -48.3351 H      1 LIG       0.11500
      9 H3        -41.9547   -0.3030  -48.1175 H      1 LIG       0.11500
     10 H4        -39.9415   -4.3406  -46.2154 H      1 LIG       0.12400
     11 H5        -42.7765   -1.3622  -46.0060 H      1 LIG       0.12400
@<TRIPOS>BOND
      1       1       2 ar
      2       1       3 ar
      3       2       4 ar
      4       3       5 ar
      5       4       6 ar
      6       5       6 ar
      7       1       7 1
      8       2       8 1
      9       3       9 1
     10       4      10 1
     11       5      11 1
@<TRIPOS>ALT_TYPE
CGenFF_4.0_ALT_TYPE_SET
CGenFF_4.0 1 CG2R61 2 CG2R61 3 CG2R61 4 CG2R61 5 CG2R61 6 NG2R60 7 HGR61 8 HGR61 9 HGR61 10 HGR62 11 HGR62
@<TRIPOS>MOLECULE
pyridine
 11 11 0 0 0
****
USER_CHARGES
INVALID_CHARGES
Pose:  16 Cluster:  16 Fr_nu: 3455932 TotEn:    -1.95
@<TRIPOS>ATOM
      1 C1        -55.2824  -25.5247  -23.4262 C.ar   1 LIG      -0.11300
      2 C2        -54.6430  -25.3781  -22.2002 C.ar   1 LIG      -0.11700
      3 C3        -54.7917  -24.8590  -24.5439 C.ar   1 LIG      -0.11700
      4 C4        -53.5255  -24.5607  -22.1453 C.ar   1 LIG       0.17700
      5 C5        -53.6677  -24.0647  -24.3840 C.ar   1 LIG       0.17700
      6 N1        -53.0196  -23.8979  -23.2093 N.ar   1 LIG      -0.60000
      7 H1        -56.1618  -26.1561  -23.5102 H      1 LIG       0.11500
      8 H2        -55.0075  -25.8876  -21.3159 H      1 LIG       0.11500
      9 H3        -55.2743  -24.9582  -25.5095 H      1 LIG       0.11500
     10 H4        -52.9915  -24.4134  -21.2124 H      1 LIG       0.12400
     11 H5        -53.2455  -23.5235  -25.2243 H      1 LIG       0.12400
@<TRIPOS>BOND
      1       1       2 ar
      2       1       3 ar
      3       2       4 ar
      4       3       5 ar
      5       4       6 ar
      6       5       6 ar
      7       1       7 1
      8       2       8 1
      9       3       9 1
     10       4      10 1
     11       5      11 1
@<TRIPOS>ALT_TYPE
CGenFF_4.0_ALT_TYPE_SET
CGenFF_4.0 1 CG2R61 2 CG2R61 3 CG2R61 4 CG2R61 5 CG2R61 6 NG2R60 7 HGR61 8 HGR61 9 HGR61 10 HGR62 11 HGR62
@<TRIPOS>MOLECULE
cyclopropane
 9 9 0 0 0
****
USER_CHARGES
INVALID_CHARGES
Pose:   1 Cluster:   1 Fr_nu:   2430 TotEn:    -9.49
@<TRIPOS>ATOM
      1 C1        -53.7954   -1.2551  -30.7218 C.3    1 LIG      -0.18000
      2 C2        -53.2235   -0.0693  -30.0017 C.3    1 LIG      -0.18000
      3 C3        -54.2607   -0.9241  -29.3342 C.3    1 LIG      -0.18000
      4 H1        -54.4779   -1.0678  -31.5413 H      1 LIG       0.09000
      5 H2        -53.1614   -2.1235  -30.8475 H      1 LIG       0.09000
      6 H3        -52.2043   -0.1395  -29.6427 H      1 LIG       0.09000
      7 H4        -53.5207    0.9167  -30.3361 H      1 LIG       0.09000
      8 H5        -55.2560   -0.5136  -29.2196 H      1 LIG       0.09000
      9 H6        -53.9393   -1.5697  -28.5265 H      1 LIG       0.09000
@<TRIPOS>BOND
      1       1       2 1
      2       1       3 1
      3       2       3 1
      4       1       4 1
      5       1       5 1
      6       2       6 1
      7       2       7 1
      8       3       8 1
      9       3       9 1
@<TRIPOS>ALT_TYPE
CGenFF_4.0_ALT_TYPE_SET
CGenFF_4.0 1 CG3C31 2 CG3C31 3 CG3C31 4 HGA2 5 HGA2 6 HGA2 7 HGA2 8 HGA2 9 HGA2
@<TRIPOS>MOLECULE
cyclopropane
 9 9 0 0 0
****
USER_CHARGES
INVALID_CHARGES
Pose:   2 Cluster:   2 Fr_nu:  32454 TotEn:    -7.71
@<TRIPOS>ATOM
      1 C1        -65.3185   -8.1089  -44.6522 C.3    1 LIG      -0.18000
      2 C2        -65.1264   -6.9944  -43.6659 C.3    1 LIG      -0.18000
      3 C3        -64.7499   -6.7962  -45.1050 C.3    1 LIG      -0.18000
      4 H1        -64.6473   -8.9566  -44.5939 H      1 LIG       0.09000
      5 H2        -66.3307   -8.3501  -44.9507 H      1 LIG       0.09000
      6 H3        -66.0095   -6.4854  -43.3005 H      1 LIG       0.09000
      7 H4        -64.3259   -7.0913  -42.9433 H      1 LIG       0.09000
      8 H5        -63.6962   -6.7601  -45.3510 H      1 LIG       0.09000
      9 H6        -65.3799   -6.1543  -45.7079 H      1 LIG       0.09000
@<TRIPOS>BOND
      1       1       2 1
      2       1       3 1
      3       2       3 1
      4       1       4 1
      5       1       5 1
      6       2       6 1
      7       2       7 1
      8       3       8 1
      9       3       9 1
@<TRIPOS>ALT_TYPE
CGenFF_4.0_ALT_TYPE_SET
CGenFF_4.0 1 CG3C31 2 CG3C31 3 CG3C31 4 HGA2 5 HGA2 6 HGA2 7 HGA2 8 HGA2 9 HGA2
@<TRIPOS>MOLECULE
cyclopropane
 9 9 0 0 0
****
USER_CHARGES
INVALID_CHARGES
Pose:   3 Cluster:   3 Fr_nu: 739182 TotEn:    -6.63
@<TRIPOS>ATOM
      1 C1        -68.2717   -6.8231  -45.7299 C.3    1 LIG      -0.18000
      2 C2        -68.3434   -5.3421  -45.9612 C.3    1 LIG      -0.18000
      3 C3        -69.5672   -6.1907  -46.1460 C.3    1 LIG      -0.18000
      4 H1        -67.7453   -7.4238  -46.4610 H      1 LIG       0.09000
      5 H2        -68.1853   -7.1710  -44.7085 H      1 LIG       0.09000
      6 H3        -68.3053   -4.6931  -45.0952 H      1 LIG       0.09000
      7 H4        -67.8655   -4.9453  -46.8479 H      1 LIG       0.09000
      8 H5        -69.9128   -6.3653  -47.1571 H      1 LIG       0.09000
      9 H6        -70.3522   -6.1131  -45.4042 H      1 LIG       0.09000
@<TRIPOS>BOND
      1       1       2 1
      2       1       3 1
      3       2       3 1
      4       1       4 1
      5       1       5 1
      6       2       6 1
      7       2       7 1
      8       3       8 1
      9       3       9 1
@<TRIPOS>ALT_TYPE
CGenFF_4.0_ALT_TYPE_SET
CGenFF_4.0 1 CG3C31 2 CG3C31 3 CG3C31 4 HGA2 5 HGA2 6 HGA2 7 HGA2 8 HGA2 9 HGA2
@<TRIPOS>MOLECULE
cyclopropane
 9 9 0 0 0
****
USER_CHARGES
INVALID_CHARGES
Pose:   4 Cluster:   4 Fr_nu:  63113 TotEn:    -6.36
@<TRIPOS>ATOM
      1 C1        -73.2512  -11.3928  -43.3485 C.3    1 LIG      -0.18000
      2 C2        -72.0586  -12.0069  -44.0211 C.3    1 LIG      -0.18000
      3 C3        -72.1074  -10.5256  -43.7858 C.3    1 LIG      -0.18000
      4 H1        -74.1740  -11.3333  -43.9118 H      1 LIG       0.09000
      5 H2        -73.3766  -11.5650  -42.2872 H      1 LIG       0.09000
      6 H3        -71.3812  -12.5927  -43.4124 H      1 LIG       0.09000
      7 H4        -72.1780  -12.3610  -45.0373 H      1 LIG       0.09000
      8 H5        -72.2600   -9.8828  -44.6435 H      1 LIG       0.09000
      9 H6        -71.4633  -10.1148  -43.0185 H      1 LIG       0.09000
@<TRIPOS>BOND
      1       1       2 1
      2       1       3 1
      3       2       3 1
      4       1       4 1
      5       1       5 1
      6       2       6 1
      7       2       7 1
      8       3       8 1
      9       3       9 1
@<TRIPOS>ALT_TYPE
CGenFF_4.0_ALT_TYPE_SET
CGenFF_4.0 1 CG3C31 2 CG3C31 3 CG3C31 4 HGA2 5 HGA2 6 HGA2 7 HGA2 8 HGA2 9 HGA2
@<TRIPOS>MOLECULE
cyclopropane
 9 9 0 0 0
****
USER_CHARGES
INVALID_CHARGES
Pose:   5 Cluster:   5 Fr_nu: 660929 TotEn:    -5.81
@<TRIPOS>ATOM
      1 C1        -66.4145   -5.8687  -47.2555 C.3    1 LIG      -0.18000
      2 C2        -66.2859   -6.9180  -48.3204 C.3    1 LIG      -0.18000
      3 C3        -66.1350   -7.2930  -46.8753 C.3    1 LIG      -0.18000
      4 H1        -65.6098   -5.1515  -47.1530 H      1 LIG       0.09000
      5 H2        -67.4023   -5.4762  -47.0501 H      1 LIG       0.09000
      6 H3        -67.1872   -7.2319  -48.8319 H      1 LIG       0.09000
      7 H4        -65.3947   -6.9077  -48.9352 H      1 LIG       0.09000
      8 H5        -65.1423   -7.5347  -46.5172 H      1 LIG       0.09000
      9 H6        -66.9350   -7.8587  -46.4142 H      1 LIG       0.09000
@<TRIPOS>BOND
      1       1       2 1
      2       1       3 1
      3       2       3 1
      4       1       4 1
      5       1       5 1
      6       2       6 1
      7       2       7 1
      8       3       8 1
      9       3       9 1
@<TRIPOS>ALT_TYPE
CGenFF_4.0_ALT_TYPE_SET
CGenFF_4.0 1 CG3C31 2 CG3C31 3 CG3C31 4 HGA2 5 HGA2 6 HGA2 7 HGA2 8 HGA2 9 HGA2
@<TRIPOS>MOLECULE
cyclopropane
 9 9 0 0 0
****
USER_CHARGES
INVALID_CHARGES
Pose:   6 Cluster:   6 Fr_nu:  53732 TotEn:    -5.62
@<TRIPOS>ATOM
      1 C1        -71.4513  -11.4449  -43.6310 C.3    1 LIG      -0.18000
      2 C2        -72.5089  -12.4716  -43.3497 C.3    1 LIG      -0.18000
      3 C3        -71.1381  -12.9047  -43.7801 C.3    1 LIG      -0.18000
      4 H1        -71.5477  -10.8544  -44.5335 H      1 LIG       0.09000
      5 H2        -71.0203  -10.9199  -42.7881 H      1 LIG       0.09000
      6 H3        -72.7897  -12.6378  -42.3172 H      1 LIG       0.09000
      7 H4        -73.3175  -12.5729  -44.0626 H      1 LIG       0.09000
      8 H5        -71.0239  -13.2970  -44.7828 H      1 LIG       0.09000
      9 H6        -70.4965  -13.3617  -43.0372 H      1 LIG       0.09000
@<TRIPOS>BOND
      1       1       2 1
      2       1       3 1
      3       2       3 1
      4       1       4 1
      5       1       5 1
      6       2       6 1
      7       2       7 1
      8       3       8 1
      9       3       9 1
@<TRIPOS>ALT_TYPE
CGenFF_4.0_ALT_TYPE_SET
CGenFF_4.0 1 CG3C31 2 CG3C31 3 CG3C31 4 HGA2 5 HGA2 6 HGA2 7 HGA2 8 HGA2 9 HGA2
@<TRIPOS>MOLECULE
cyclopropane
 9 9 0 0 0
****
USER_CHARGES
INVALID_CHARGES
Pose:   7 Cluster:   7 Fr_nu: 261729 TotEn:    -4.99
@<TRIPOS>ATOM
      1 C1        -73.0934   -9.9623  -43.2546 C.3    1 LIG      -0.18000
      2 C2        -71.6593  -10.3932  -43.1569 C.3    1 LIG      -0.18000
      3 C3        -72.1130   -9.5520  -44.3138 C.3    1 LIG      -0.18000
      4 H1        -73.8301  -10.7129  -43.5120 H      1 LIG       0.09000
      5 H2        -73.4402   -9.2021  -42.5664 H      1 LIG       0.09000
      6 H3        -71.0407   -9.9229  -42.4028 H      1 LIG       0.09000
      7 H4        -71.4300  -11.4339  -43.3485 H      1 LIG       0.09000
      8 H5        -72.1895  -10.0265  -45.2840 H      1 LIG       0.09000
      9 H6        -71.8002   -8.5156  -44.3379 H      1 LIG       0.09000
@<TRIPOS>BOND
      1       1       2 1
      2       1       3 1
      3       2       3 1
      4       1       4 1
      5       1       5 1
      6       2       6 1
      7       2       7 1
      8       3       8 1
      9       3       9 1
@<TRIPOS>ALT_TYPE
CGenFF_4.0_ALT_TYPE_SET
CGenFF_4.0 1 CG3C31 2 CG3C31 3 CG3C31 4 HGA2 5 HGA2 6 HGA2 7 HGA2 8 HGA2 9 HGA2
@<TRIPOS>MOLECULE
pyrrole
 10 10 0 0 0
****
USER_CHARGES
INVALID_CHARGES
Pose:   1 Cluster:   1 Fr_nu: 3623835 TotEn:   -15.53
@<TRIPOS>ATOM
      1 C1        -73.6202    6.2360  -58.7092 C.2    1 LIG      -0.25700
      2 C2        -72.2386    5.9438  -58.8237 C.2    1 LIG      -0.25700
      3 C3        -74.2806    5.0396  -58.5358 C.2    1 LIG      -0.04700
      4 C4        -72.0969    4.5778  -58.7170 C.2    1 LIG      -0.04700
      5 N1        -73.3447    4.0386  -58.5425 N.pl3  1 LIG      -0.36000
      6 H1        -74.0829    7.2121  -58.7483 H      1 LIG       0.15400
      7 H2        -71.4336    6.6503  -58.9688 H      1 LIG       0.15400
      8 H3        -75.3296    4.8118  -58.4094 H      1 LIG       0.14000
      9 H4        -71.2219    3.9439  -58.7480 H      1 LIG       0.14000
     10 H5        -73.5441    3.0537  -58.4347 H      1 LIG       0.38000
@<TRIPOS>BOND
      1       1       2 1
      2       1       3 2
      3       2       4 2
      4       3       5 1
      5       4       5 1
      6       1       6 1
      7       2       7 1
      8       3       8 1
      9       4       9 1
     10       5      10 1
@<TRIPOS>ALT_TYPE
CGenFF_4.0_ALT_TYPE_SET
CGenFF_4.0 1 CG2R51 2 CG2R51 3 CG2R51 4 CG2R51 5 NG2R51 6 HGR51 7 HGR51 8 HGR52 9 HGR52 10 HGP1
@<TRIPOS>MOLECULE
pyrrole
 10 10 0 0 0
****
USER_CHARGES
INVALID_CHARGES
Pose:   2 Cluster:   2 Fr_nu: 221297 TotEn:   -14.59
@<TRIPOS>ATOM
      1 C1        -66.1962   -7.7018  -45.9671 C.2    1 LIG      -0.25700
      2 C2        -66.5737   -6.9629  -44.8188 C.2    1 LIG      -0.25700
      3 C3        -64.9309   -8.1967  -45.7402 C.2    1 LIG      -0.04700
      4 C4        -65.5275   -7.0288  -43.9251 C.2    1 LIG      -0.04700
      5 N1        -64.5344   -7.7811  -44.4959 N.pl3  1 LIG      -0.36000
      6 H1        -66.7830   -7.8565  -46.8616 H      1 LIG       0.15400
      7 H2        -67.5054   -6.4390  -44.6590 H      1 LIG       0.15400
      8 H3        -64.2790   -8.8050  -46.3511 H      1 LIG       0.14000
      9 H4        -65.4026   -6.6100  -42.9365 H      1 LIG       0.14000
     10 H5        -63.6459   -7.9968  -44.0652 H      1 LIG       0.38000
@<TRIPOS>BOND
      1       1       2 1
      2       1       3 2
      3       2       4 2
      4       3       5 1
      5       4       5 1
      6       1       6 1
      7       2       7 1
      8       3       8 1
      9       4       9 1
     10       5      10 1
@<TRIPOS>ALT_TYPE
CGenFF_4.0_ALT_TYPE_SET
CGenFF_4.0 1 CG2R51 2 CG2R51 3 CG2R51 4 CG2R51 5 NG2R51 6 HGR51 7 HGR51 8 HGR52 9 HGR52 10 HGP1
@<TRIPOS>MOLECULE
pyrrole
 10 10 0 0 0
****
USER_CHARGES
INVALID_CHARGES
Pose:   3 Cluster:   3 Fr_nu: 1592667 TotEn:   -14.47
@<TRIPOS>ATOM
      1 C1        -73.3963  -26.1662  -44.6793 C.2    1 LIG      -0.25700
      2 C2        -73.8194  -26.9589  -45.7746 C.2    1 LIG      -0.25700
      3 C3        -74.2133  -25.0581  -44.6336 C.2    1 LIG      -0.04700
      4 C4        -74.8819  -26.3110  -46.3650 C.2    1 LIG      -0.04700
      5 N1        -75.1124  -25.1567  -45.6632 N.pl3  1 LIG      -0.36000
      6 H1        -72.5849  -26.3802  -43.9979 H      1 LIG       0.15400
      7 H2        -73.3967  -27.8992  -46.0994 H      1 LIG       0.15400
      8 H3        -74.2348  -24.2106  -43.9632 H      1 LIG       0.14000
      9 H4        -75.4935  -26.5687  -47.2182 H      1 LIG       0.14000
     10 H5        -75.8349  -24.4817  -45.8725 H      1 LIG       0.38000
@<TRIPOS>BOND
      1       1       2 1
      2       1       3 2
      3       2       4 2
      4       3       5 1
      5       4       5 1
      6       1       6 1
      7       2       7 1
      8       3       8 1
      9       4       9 1
     10       5      10 1
@<TRIPOS>ALT_TYPE
CGenFF_4.0_ALT_TYPE_SET
CGenFF_4.0 1 CG2R51 2 CG2R51 3 CG2R51 4 CG2R51 5 NG2R51 6 HGR51 7 HGR51 8 HGR52 9 HGR52 10 HGP1
@<TRIPOS>MOLECULE
pyrrole
 10 10 0 0 0
****
USER_CHARGES
INVALID_CHARGES
Pose:   4 Cluster:   4 Fr_nu: 450349 TotEn:   -13.96
@<TRIPOS>ATOM
      1 C1        -66.8057   -7.6532  -45.6762 C.2    1 LIG      -0.25700
      2 C2        -65.5416   -7.8702  -45.0744 C.2    1 LIG      -0.25700
      3 C3        -67.4996   -6.7770  -44.8711 C.2    1 LIG      -0.04700
      4 C4        -65.5016   -7.1201  -43.9199 C.2    1 LIG      -0.04700
      5 N1        -66.6972   -6.4599  -43.8063 N.pl3  1 LIG      -0.36000
      6 H1        -67.1700   -8.0880  -46.5964 H      1 LIG       0.15400
      7 H2        -64.7464   -8.5040  -45.4407 H      1 LIG       0.15400
      8 H3        -68.4897   -6.3527  -44.9600 H      1 LIG       0.14000
      9 H4        -64.7306   -6.9965  -43.1723 H      1 LIG       0.14000
     10 H5        -66.9485   -5.8347  -43.0532 H      1 LIG       0.38000
@<TRIPOS>BOND
      1       1       2 1
      2       1       3 2
      3       2       4 2
      4       3       5 1
      5       4       5 1
      6       1       6 1
      7       2       7 1
      8       3       8 1
      9       4       9 1
     10       5      10 1
@<TRIPOS>ALT_TYPE
CGenFF_4.0_ALT_TYPE_SET
CGenFF_4.0 1 CG2R51 2 CG2R51 3 CG2R51 4 CG2R51 5 NG2R51 6 HGR51 7 HGR51 8 HGR52 9 HGR52 10 HGP1
@<TRIPOS>MOLECULE
pyrrole
 10 10 0 0 0
****
USER_CHARGES
INVALID_CHARGES
Pose:   5 Cluster:   5 Fr_nu: 2406487 TotEn:   -13.63
@<TRIPOS>ATOM
      1 C1        -73.7691  -26.5827  -44.9251 C.2    1 LIG      -0.25700
      2 C2        -73.9045  -27.7759  -45.6767 C.2    1 LIG      -0.25700
      3 C3        -74.7610  -25.7210  -45.3388 C.2    1 LIG      -0.04700
      4 C4        -74.9750  -27.6070  -46.5270 C.2    1 LIG      -0.04700
      5 N1        -75.4877  -26.3542  -46.3130 N.pl3  1 LIG      -0.36000
      6 H1        -73.0295  -26.3746  -44.1648 H      1 LIG       0.15400
      7 H2        -73.2897  -28.6621  -45.6077 H      1 LIG       0.15400
      8 H3        -75.0135  -24.7169  -45.0286 H      1 LIG       0.14000
      9 H4        -75.4170  -28.2653  -47.2617 H      1 LIG       0.14000
     10 H5        -76.2805  -25.9581  -46.7988 H      1 LIG       0.38000
@<TRIPOS>BOND
      1       1       2 1
      2       1       3 2
      3       2       4 2
      4       3       5 1
      5       4       5 1
      6       1       6 1
      7       2       7 1
      8       3       8 1
      9       4       9 1
     10       5      10 1
@<TRIPOS>ALT_TYPE
CGenFF_4.0_ALT_TYPE_SET
CGenFF_4.0 1 CG2R51 2 CG2R51 3 CG2R51 4 CG2R51 5 NG2R51 6 HGR51 7 HGR51 8 HGR52 9 HGR52 10 HGP1
@<TRIPOS>MOLECULE
pyrrole
 10 10 0 0 0
****
USER_CHARGES
INVALID_CHARGES
Pose:   6 Cluster:   6 Fr_nu: 442150 TotEn:   -12.92
@<TRIPOS>ATOM
      1 C1        -65.6306   -7.9642  -46.6798 C.2    1 LIG      -0.25700
      2 C2        -65.5471   -6.6781  -46.0915 C.2    1 LIG      -0.25700
      3 C3        -64.5890   -8.7139  -46.1793 C.2    1 LIG      -0.04700
      4 C4        -64.4569   -6.6810  -45.2496 C.2    1 LIG      -0.04700
      5 N1        -63.8820   -7.9235  -45.3112 N.pl3  1 LIG      -0.36000
      6 H1        -66.3699   -8.3065  -47.3902 H      1 LIG       0.15400
      7 H2        -66.2079   -5.8400  -46.2621 H      1 LIG       0.15400
      8 H3        -64.2881   -9.7356  -46.3632 H      1 LIG       0.14000
      9 H4        -64.0414   -5.9124  -44.6131 H      1 LIG       0.14000
     10 H5        -63.0627   -8.2129  -44.7952 H      1 LIG       0.38000
@<TRIPOS>BOND
      1       1       2 1
      2       1       3 2
      3       2       4 2
      4       3       5 1
      5       4       5 1
      6       1       6 1
      7       2       7 1
      8       3       8 1
      9       4       9 1
     10       5      10 1
@<TRIPOS>ALT_TYPE
CGenFF_4.0_ALT_TYPE_SET
CGenFF_4.0 1 CG2R51 2 CG2R51 3 CG2R51 4 CG2R51 5 NG2R51 6 HGR51 7 HGR51 8 HGR52 9 HGR52 10 HGP1
@<TRIPOS>MOLECULE
pyrrole
 10 10 0 0 0
****
USER_CHARGES
INVALID_CHARGES
Pose:   7 Cluster:   7 Fr_nu: 313712 TotEn:   -12.38
@<TRIPOS>ATOM
      1 C1        -65.6133   -7.1843  -46.7079 C.2    1 LIG      -0.25700
      2 C2        -64.8219   -7.8720  -45.7551 C.2    1 LIG      -0.25700
      3 C3        -66.4350   -6.3227  -46.0152 C.2    1 LIG      -0.04700
      4 C4        -65.1842   -7.4098  -44.5091 C.2    1 LIG      -0.04700
      5 N1        -66.1656   -6.4686  -44.6795 N.pl3  1 LIG      -0.36000
      6 H1        -65.5865   -7.3039  -47.7819 H      1 LIG       0.15400
      7 H2        -64.0700   -8.6228  -45.9534 H      1 LIG       0.15400
      8 H3        -67.1854   -5.6216  -46.3522 H      1 LIG       0.14000
      9 H4        -64.8309   -7.6649  -43.5199 H      1 LIG       0.14000
     10 H5        -66.6207   -5.9596  -43.9343 H      1 LIG       0.38000
@<TRIPOS>BOND
      1       1       2 1
      2       1       3 2
      3       2       4 2
      4       3       5 1
      5       4       5 1
      6       1       6 1
      7       2       7 1
      8       3       8 1
      9       4       9 1
     10       5      10 1
@<TRIPOS>ALT_TYPE
CGenFF_4.0_ALT_TYPE_SET
CGenFF_4.0 1 CG2R51 2 CG2R51 3 CG2R51 4 CG2R51 5 NG2R51 6 HGR51 7 HGR51 8 HGR52 9 HGR52 10 HGP1
@<TRIPOS>MOLECULE
pyrrole
 10 10 0 0 0
****
USER_CHARGES
INVALID_CHARGES
Pose:   8 Cluster:   8 Fr_nu: 266197 TotEn:   -11.89
@<TRIPOS>ATOM
      1 C1        -72.1978  -12.0325  -44.1471 C.2    1 LIG      -0.25700
      2 C2        -71.7914  -10.7007  -43.8858 C.2    1 LIG      -0.25700
      3 C3        -73.4810  -12.1729  -43.6665 C.2    1 LIG      -0.04700
      4 C4        -72.8387  -10.0678  -43.2533 C.2    1 LIG      -0.04700
      5 N1        -73.8602  -10.9724  -43.1251 N.pl3  1 LIG      -0.36000
      6 H1        -71.6182  -12.8047  -44.6331 H      1 LIG       0.15400
      7 H2        -70.8398  -10.2505  -44.1305 H      1 LIG       0.15400
      8 H3        -74.1559  -13.0172  -43.6606 H      1 LIG       0.14000
      9 H4        -72.9481   -9.0571  -42.8858 H      1 LIG       0.14000
     10 H5        -74.7561  -10.7831  -42.6974 H      1 LIG       0.38000
@<TRIPOS>BOND
      1       1       2 1
      2       1       3 2
      3       2       4 2
      4       3       5 1
      5       4       5 1
      6       1       6 1
      7       2       7 1
      8       3       8 1
      9       4       9 1
     10       5      10 1
@<TRIPOS>ALT_TYPE
CGenFF_4.0_ALT_TYPE_SET
CGenFF_4.0 1 CG2R51 2 CG2R51 3 CG2R51 4 CG2R51 5 NG2R51 6 HGR51 7 HGR51 8 HGR52 9 HGR52 10 HGP1
@<TRIPOS>MOLECULE
pyrrole
 10 10 0 0 0
****
USER_CHARGES
INVALID_CHARGES
Pose:   9 Cluster:   9 Fr_nu: 417001 TotEn:   -11.84
@<TRIPOS>ATOM
      1 C1        -65.8256   -8.0219  -46.0116 C.2    1 LIG      -0.25700
      2 C2        -65.7668   -7.9947  -44.5964 C.2    1 LIG      -0.25700
      3 C3        -66.7919   -7.1206  -46.4006 C.2    1 LIG      -0.04700
      4 C4        -66.6990   -7.0776  -44.1636 C.2    1 LIG      -0.04700
      5 N1        -67.3162   -6.5527  -45.2689 N.pl3  1 LIG      -0.36000
      6 H1        -65.2283   -8.6318  -46.6747 H      1 LIG       0.15400
      7 H2        -65.1171   -8.5793  -43.9604 H      1 LIG       0.15400
      8 H3        -67.1526   -6.8338  -47.3783 H      1 LIG       0.14000
      9 H4        -66.9759   -6.7517  -43.1708 H      1 LIG       0.14000
     10 H5        -68.0459   -5.8536  -45.2521 H      1 LIG       0.38000
@<TRIPOS>BOND
      1       1       2 1
      2       1       3 2
      3       2       4 2
      4       3       5 1
      5       4       5 1
      6       1       6 1
      7       2       7 1
      8       3       8 1
      9       4       9 1
     10       5      10 1
@<TRIPOS>ALT_TYPE
CGenFF_4.0_ALT_TYPE_SET
CGenFF_4.0 1 CG2R51 2 CG2R51 3 CG2R51 4 CG2R51 5 NG2R51 6 HGR51 7 HGR51 8 HGR52 9 HGR52 10 HGP1
@<TRIPOS>MOLECULE
pyrrole
 10 10 0 0 0
****
USER_CHARGES
INVALID_CHARGES
Pose:  10 Cluster:  10 Fr_nu: 2677886 TotEn:   -10.79
@<TRIPOS>ATOM
      1 C1        -67.8862   -6.5924  -46.1868 C.2    1 LIG      -0.25700
      2 C2        -66.9328   -7.4160  -45.5390 C.2    1 LIG      -0.25700
      3 C3        -68.1853   -5.5565  -45.3295 C.2    1 LIG      -0.04700
      4 C4        -66.6783   -6.8584  -44.3054 C.2    1 LIG      -0.04700
      5 N1        -67.4454   -5.7287  -44.1889 N.pl3  1 LIG      -0.36000
      6 H1        -68.3082   -6.7383  -47.1712 H      1 LIG       0.15400
      7 H2        -66.4804   -8.3176  -45.9272 H      1 LIG       0.15400
      8 H3        -68.8568   -4.7154  -45.4284 H      1 LIG       0.14000
      9 H4        -66.0207   -7.1632  -43.5035 H      1 LIG       0.14000
     10 H5        -67.4625   -5.1162  -43.3852 H      1 LIG       0.38000
@<TRIPOS>BOND
      1       1       2 1
      2       1       3 2
      3       2       4 2
      4       3       5 1
      5       4       5 1
      6       1       6 1
      7       2       7 1
      8       3       8 1
      9       4       9 1
     10       5      10 1
@<TRIPOS>ALT_TYPE
CGenFF_4.0_ALT_TYPE_SET
CGenFF_4.0 1 CG2R51 2 CG2R51 3 CG2R51 4 CG2R51 5 NG2R51 6 HGR51 7 HGR51 8 HGR52 9 HGR52 10 HGP1
@<TRIPOS>MOLECULE
pyrrole
 10 10 0 0 0
****
USER_CHARGES
INVALID_CHARGES
Pose:  11 Cluster:  11 Fr_nu: 185803 TotEn:    -9.77
@<TRIPOS>ATOM
      1 C1        -65.5647   -7.2212  -46.7740 C.2    1 LIG      -0.25700
      2 C2        -66.4448   -6.8275  -45.7360 C.2    1 LIG      -0.25700
      3 C3        -66.1634   -6.8888  -47.9692 C.2    1 LIG      -0.04700
      4 C4        -67.5547   -6.2667  -46.3285 C.2    1 LIG      -0.04700
      5 N1        -67.3727   -6.3095  -47.6861 N.pl3  1 LIG      -0.36000
      6 H1        -64.5995   -7.6949  -46.6622 H      1 LIG       0.15400
      7 H2        -66.2888   -6.9402  -44.6724 H      1 LIG       0.15400
      8 H3        -65.8385   -7.0130  -48.9925 H      1 LIG       0.14000
      9 H4        -68.4540   -5.8409  -45.9061 H      1 LIG       0.14000
     10 H5        -68.0294   -5.9661  -48.3733 H      1 LIG       0.38000
@<TRIPOS>BOND
      1       1       2 1
      2       1       3 2
      3       2       4 2
      4       3       5 1
      5       4       5 1
      6       1       6 1
      7       2       7 1
      8       3       8 1
      9       4       9 1
     10       5      10 1
@<TRIPOS>ALT_TYPE
CGenFF_4.0_ALT_TYPE_SET
CGenFF_4.0 1 CG2R51 2 CG2R51 3 CG2R51 4 CG2R51 5 NG2R51 6 HGR51 7 HGR51 8 HGR52 9 HGR52 10 HGP1
@<TRIPOS>MOLECULE
pyrrole
 10 10 0 0 0
****
USER_CHARGES
INVALID_CHARGES
Pose:  12 Cluster:  12 Fr_nu: 369068 TotEn:    -9.24
@<TRIPOS>ATOM
      1 C1        -65.7968   -6.8340  -46.2842 C.2    1 LIG      -0.25700
      2 C2        -66.6290   -6.1894  -47.2324 C.2    1 LIG      -0.25700
      3 C3        -66.0818   -6.2914  -45.0506 C.2    1 LIG      -0.04700
      4 C4        -67.3971   -5.2724  -46.5493 C.2    1 LIG      -0.04700
      5 N1        -67.0558   -5.3430  -45.2239 N.pl3  1 LIG      -0.36000
      6 H1        -65.0696   -7.6095  -46.4795 H      1 LIG       0.15400
      7 H2        -66.6655   -6.3718  -48.2971 H      1 LIG       0.15400
      8 H3        -65.6794   -6.4942  -44.0681 H      1 LIG       0.14000
      9 H4        -68.1548   -4.5794  -46.8872 H      1 LIG       0.14000
     10 H5        -67.4606   -4.7821  -44.4871 H      1 LIG       0.38000
@<TRIPOS>BOND
      1       1       2 1
      2       1       3 2
      3       2       4 2
      4       3       5 1
      5       4       5 1
      6       1       6 1
      7       2       7 1
      8       3       8 1
      9       4       9 1
     10       5      10 1
@<TRIPOS>ALT_TYPE
CGenFF_4.0_ALT_TYPE_SET
CGenFF_4.0 1 CG2R51 2 CG2R51 3 CG2R51 4 CG2R51 5 NG2R51 6 HGR51 7 HGR51 8 HGR52 9 HGR52 10 HGP1
@<TRIPOS>MOLECULE
pyrrole
 10 10 0 0 0
****
USER_CHARGES
INVALID_CHARGES
Pose:  13 Cluster:  13 Fr_nu: 684526 TotEn:    -8.78
@<TRIPOS>ATOM
      1 C1        -71.2130  -11.7212  -44.2960 C.2    1 LIG      -0.25700
      2 C2        -72.4640  -12.2057  -43.8407 C.2    1 LIG      -0.25700
      3 C3        -71.2723  -10.3452  -44.2744 C.2    1 LIG      -0.04700
      4 C4        -73.2497  -11.1110  -43.5548 C.2    1 LIG      -0.04700
      5 N1        -72.5150   -9.9855  -43.8225 N.pl3  1 LIG      -0.36000
      6 H1        -70.3617  -12.3112  -44.6053 H      1 LIG       0.15400
      7 H2        -72.7618  -13.2391  -43.7328 H      1 LIG       0.15400
      8 H3        -70.5438   -9.5921  -44.5401 H      1 LIG       0.14000
      9 H4        -74.2622  -11.0331  -43.1845 H      1 LIG       0.14000
     10 H5        -72.8397   -9.0357  -43.7042 H      1 LIG       0.38000
@<TRIPOS>BOND
      1       1       2 1
      2       1       3 2
      3       2       4 2
      4       3       5 1
      5       4       5 1
      6       1       6 1
      7       2       7 1
      8       3       8 1
      9       4       9 1
     10       5      10 1
@<TRIPOS>ALT_TYPE
CGenFF_4.0_ALT_TYPE_SET
CGenFF_4.0 1 CG2R51 2 CG2R51 3 CG2R51 4 CG2R51 5 NG2R51 6 HGR51 7 HGR51 8 HGR52 9 HGR52 10 HGP1
@<TRIPOS>MOLECULE
pyrrole
 10 10 0 0 0
****
USER_CHARGES
INVALID_CHARGES
Pose:  14 Cluster:  14 Fr_nu: 260352 TotEn:    -8.56
@<TRIPOS>ATOM
      1 C1        -65.3212   -6.2562  -46.1664 C.2    1 LIG      -0.25700
      2 C2        -66.4606   -5.4169  -46.0988 C.2    1 LIG      -0.25700
      3 C3        -65.3185   -6.8467  -47.4109 C.2    1 LIG      -0.04700
      4 C4        -67.1194   -5.5200  -47.3040 C.2    1 LIG      -0.04700
      5 N1        -66.4164   -6.3920  -48.0937 N.pl3  1 LIG      -0.36000
      6 H1        -64.5831   -6.4126  -45.3923 H      1 LIG       0.15400
      7 H2        -66.7691   -4.8040  -45.2637 H      1 LIG       0.15400
      8 H3        -64.6362   -7.5480  -47.8700 H      1 LIG       0.14000
      9 H4        -68.0222   -5.0509  -47.6693 H      1 LIG       0.14000
     10 H5        -66.6685   -6.6586  -49.0354 H      1 LIG       0.38000
@<TRIPOS>BOND
      1       1       2 1
      2       1       3 2
      3       2       4 2
      4       3       5 1
      5       4       5 1
      6       1       6 1
      7       2       7 1
      8       3       8 1
      9       4       9 1
     10       5      10 1
@<TRIPOS>ALT_TYPE
CGenFF_4.0_ALT_TYPE_SET
CGenFF_4.0 1 CG2R51 2 CG2R51 3 CG2R51 4 CG2R51 5 NG2R51 6 HGR51 7 HGR51 8 HGR52 9 HGR52 10 HGP1
@<TRIPOS>MOLECULE
pyrrole
 10 10 0 0 0
****
USER_CHARGES
INVALID_CHARGES
Pose:  15 Cluster:  15 Fr_nu: 240338 TotEn:    -7.92
@<TRIPOS>ATOM
      1 C1        -71.3744  -11.2185  -43.6815 C.2    1 LIG      -0.25700
      2 C2        -72.7437  -10.9674  -43.4192 C.2    1 LIG      -0.25700
      3 C3        -71.2757  -12.5088  -44.1535 C.2    1 LIG      -0.04700
      4 C4        -73.4402  -12.1121  -43.7387 C.2    1 LIG      -0.04700
      5 N1        -72.5377  -13.0424  -44.1837 N.pl3  1 LIG      -0.36000
      6 H1        -70.5502  -10.5331  -43.5421 H      1 LIG       0.15400
      7 H2        -73.1768  -10.0532  -43.0384 H      1 LIG       0.15400
      8 H3        -70.4231  -13.0934  -44.4688 H      1 LIG       0.14000
      9 H4        -74.4945  -12.3459  -43.6906 H      1 LIG       0.14000
     10 H5        -72.7675  -13.9783  -44.4880 H      1 LIG       0.38000
@<TRIPOS>BOND
      1       1       2 1
      2       1       3 2
      3       2       4 2
      4       3       5 1
      5       4       5 1
      6       1       6 1
      7       2       7 1
      8       3       8 1
      9       4       9 1
     10       5      10 1
@<TRIPOS>ALT_TYPE
CGenFF_4.0_ALT_TYPE_SET
CGenFF_4.0 1 CG2R51 2 CG2R51 3 CG2R51 4 CG2R51 5 NG2R51 6 HGR51 7 HGR51 8 HGR52 9 HGR52 10 HGP1
@<TRIPOS>MOLECULE
pyrrole
 10 10 0 0 0
****
USER_CHARGES
INVALID_CHARGES
Pose:  16 Cluster:  16 Fr_nu: 348181 TotEn:    -7.07
@<TRIPOS>ATOM
      1 C1        -72.2451  -12.6996  -43.2491 C.2    1 LIG      -0.25700
      2 C2        -73.4167  -11.9070  -43.3263 C.2    1 LIG      -0.25700
      3 C3        -71.1724  -11.8404  -43.1568 C.2    1 LIG      -0.04700
      4 C4        -73.0244  -10.5874  -43.2788 C.2    1 LIG      -0.04700
      5 N1        -71.6581  -10.5590  -43.1761 N.pl3  1 LIG      -0.36000
      6 H1        -72.1895  -13.7791  -43.2593 H      1 LIG       0.15400
      7 H2        -74.4358  -12.2577  -43.4081 H      1 LIG       0.15400
      8 H3        -70.1103  -12.0255  -43.0801 H      1 LIG       0.14000
      9 H4        -73.5942   -9.6693  -43.3073 H      1 LIG       0.14000
     10 H5        -71.0950   -9.7215  -43.1222 H      1 LIG       0.38000
@<TRIPOS>BOND
      1       1       2 1
      2       1       3 2
      3       2       4 2
      4       3       5 1
      5       4       5 1
      6       1       6 1
      7       2       7 1
      8       3       8 1
      9       4       9 1
     10       5      10 1
@<TRIPOS>ALT_TYPE
CGenFF_4.0_ALT_TYPE_SET
CGenFF_4.0 1 CG2R51 2 CG2R51 3 CG2R51 4 CG2R51 5 NG2R51 6 HGR51 7 HGR51 8 HGR52 9 HGR52 10 HGP1
@<TRIPOS>MOLECULE
pyrrole
 10 10 0 0 0
****
USER_CHARGES
INVALID_CHARGES
Pose:  17 Cluster:  17 Fr_nu: 319829 TotEn:    -6.99
@<TRIPOS>ATOM
      1 C1        -67.2471   -6.1940  -44.8005 C.2    1 LIG      -0.25700
      2 C2        -66.0559   -6.1401  -45.5655 C.2    1 LIG      -0.25700
      3 C3        -68.3027   -6.0368  -45.6714 C.2    1 LIG      -0.04700
      4 C4        -66.4199   -5.9516  -46.8806 C.2    1 LIG      -0.04700
      5 N1        -67.7880   -5.8901  -46.9329 N.pl3  1 LIG      -0.36000
      6 H1        -67.3265   -6.3327  -43.7315 H      1 LIG       0.15400
      7 H2        -65.0427   -6.2283  -45.1997 H      1 LIG       0.15400
      8 H3        -69.3708   -6.0157  -45.5066 H      1 LIG       0.14000
      9 H4        -65.8291   -5.8577  -47.7809 H      1 LIG       0.14000
     10 H5        -68.3337   -5.7573  -47.7731 H      1 LIG       0.38000
@<TRIPOS>BOND
      1       1       2 1
      2       1       3 2
      3       2       4 2
      4       3       5 1
      5       4       5 1
      6       1       6 1
      7       2       7 1
      8       3       8 1
      9       4       9 1
     10       5      10 1
@<TRIPOS>ALT_TYPE
CGenFF_4.0_ALT_TYPE_SET
CGenFF_4.0 1 CG2R51 2 CG2R51 3 CG2R51 4 CG2R51 5 NG2R51 6 HGR51 7 HGR51 8 HGR52 9 HGR52 10 HGP1
# TRIPOS MOL2 file generated by SEED

@<TRIPOS>MOLECULE
morpholine
 16 16 0 0 0
****
USER_CHARGES
INVALID_CHARGES
Pose:   1 Cluster:   1 Fr_nu: 1340183 TotEn:   -75.68
@<TRIPOS>ATOM
      1 C1        -74.8845    4.6751  -59.1627 C.3    1 LIG       0.20900
      2 C2        -72.4095    4.4763  -59.0875 C.3    1 LIG       0.20900
      3 C3        -74.8314    4.0516  -60.5459 C.3    1 LIG      -0.03300
      4 C4        -72.4778    3.8618  -60.4740 C.3    1 LIG      -0.03300
      5 N1        -73.6998    4.1965  -58.3875 N.4    1 LIG      -0.45600
      6 O1        -73.6000    4.3747  -61.1958 O.3    1 LIG      -0.27400
      7 H1        -74.8119    5.7668  -59.2035 H      1 LIG       0.09000
      8 H2        -75.7800    4.3796  -58.6094 H      1 LIG       0.09000
      9 H3        -71.6074    4.0460  -58.4821 H      1 LIG       0.09000
     10 H4        -72.3052    5.5652  -59.1283 H      1 LIG       0.09000
     11 H5        -74.9518    2.9624  -60.5054 H      1 LIG       0.09000
     12 H6        -75.6440    4.4493  -61.1620 H      1 LIG       0.09000
     13 H7        -71.5762    4.1199  -61.0383 H      1 LIG       0.09000
     14 H8        -72.5381    2.7677  -60.4295 H      1 LIG       0.09000
     15 H9        -73.6925    4.6418  -57.4597 H      1 LIG       0.32900
     16 H10       -73.7863    3.1854  -58.2128 H      1 LIG       0.32900
@<TRIPOS>BOND
      1       1       3 1
      2       1       5 1
      3       2       4 1
      4       2       5 1
      5       3       6 1
      6       4       6 1
      7       1       7 1
      8       1       8 1
      9       2       9 1
     10       2      10 1
     11       3      11 1
     12       3      12 1
     13       4      13 1
     14       4      14 1
     15       5      15 1
     16       5      16 1
@<TRIPOS>ALT_TYPE
CGenFF_4.0_ALT_TYPE_SET
CGenFF_4.0 1 CG324 2 CG324 3 CG321 4 CG321 5 NG3P2 6 OG3C61 7 HGA2 8 HGA2 9 HGA2 10 HGA2 11 HGA2 12 HGA2 13 HGA2 14 HGA2 15 HGP2 16 HGP2
@<TRIPOS>MOLECULE
morpholine
 16 16 0 0 0
****
USER_CHARGES
INVALID_CHARGES
Pose:   2 Cluster:   2 Fr_nu: 1340061 TotEn:   -75.02
@<TRIPOS>ATOM
      1 C1        -71.9764    3.8914  -60.0719 C.3    1 LIG       0.20900
      2 C2        -74.3878    4.4355  -60.3171 C.3    1 LIG       0.20900
      3 C3        -72.0390    4.5149  -58.6892 C.3    1 LIG      -0.03300
      4 C4        -74.3323    5.0316  -58.9219 C.3    1 LIG      -0.03300
      5 N1        -73.3369    3.3776  -60.4160 N.4    1 LIG      -0.45600
      6 O1        -73.0275    5.5465  -58.6474 O.3    1 LIG      -0.27400
      7 H1        -71.7156    4.6266  -60.8403 H      1 LIG       0.09000
      8 H2        -71.2856    3.0450  -60.1137 H      1 LIG       0.09000
      9 H3        -75.3505    3.9628  -60.5282 H      1 LIG       0.09000
     10 H4        -74.1579    5.1781  -61.0876 H      1 LIG       0.09000
     11 H5        -72.2536    3.7676  -57.9160 H      1 LIG       0.09000
     12 H6        -71.0746    4.9718  -58.4457 H      1 LIG       0.09000
     13 H7        -75.0387    5.8643  -58.8466 H      1 LIG       0.09000
     14 H8        -74.6059    4.2958  -58.1561 H      1 LIG       0.09000
     15 H9        -73.3275    2.9889  -61.3690 H      1 LIG       0.32900
     16 H10       -73.5773    2.5922  -59.7949 H      1 LIG       0.32900
@<TRIPOS>BOND
      1       1       3 1
      2       1       5 1
      3       2       4 1
      4       2       5 1
      5       3       6 1
      6       4       6 1
      7       1       7 1
      8       1       8 1
      9       2       9 1
     10       2      10 1
     11       3      11 1
     12       3      12 1
     13       4      13 1
     14       4      14 1
     15       5      15 1
     16       5      16 1
@<TRIPOS>ALT_TYPE
CGenFF_4.0_ALT_TYPE_SET
CGenFF_4.0 1 CG324 2 CG324 3 CG321 4 CG321 5 NG3P2 6 OG3C61 7 HGA2 8 HGA2 9 HGA2 10 HGA2 11 HGA2 12 HGA2 13 HGA2 14 HGA2 15 HGP2 16 HGP2
@<TRIPOS>MOLECULE
morpholine
 16 16 0 0 0
****
USER_CHARGES
INVALID_CHARGES
Pose:   3 Cluster:   3 Fr_nu: 1339977 TotEn:   -74.13
@<TRIPOS>ATOM
      1 C1        -74.5931    4.5423  -58.3266 C.3    1 LIG       0.20900
      2 C2        -72.1453    4.6303  -58.7401 C.3    1 LIG       0.20900
      3 C3        -74.5501    6.0453  -58.1176 C.3    1 LIG      -0.03300
      4 C4        -72.2224    6.1292  -58.5116 C.3    1 LIG      -0.03300
      5 N1        -73.4737    4.1645  -59.2418 N.4    1 LIG      -0.45600
      6 O1        -73.2784    6.4446  -57.6013 O.3    1 LIG      -0.27400
      7 H1        -74.4321    3.9949  -57.3922 H      1 LIG       0.09000
      8 H2        -75.5251    4.2160  -58.7960 H      1 LIG       0.09000
      9 H3        -71.3982    4.3633  -59.4921 H      1 LIG       0.09000
     10 H4        -71.9529    4.0851  -57.8107 H      1 LIG       0.09000
     11 H5        -74.7585    6.5907  -59.0457 H      1 LIG       0.09000
     12 H6        -75.3099    6.3387  -57.3864 H      1 LIG       0.09000
     13 H7        -71.2869    6.4848  -58.0683 H      1 LIG       0.09000
     14 H8        -72.3714    6.6749  -59.4511 H      1 LIG       0.09000
     15 H9        -73.4576    3.1426  -59.3628 H      1 LIG       0.32900
     16 H10       -73.6459    4.5554  -60.1787 H      1 LIG       0.32900
@<TRIPOS>BOND
      1       1       3 1
      2       1       5 1
      3       2       4 1
      4       2       5 1
      5       3       6 1
      6       4       6 1
      7       1       7 1
      8       1       8 1
      9       2       9 1
     10       2      10 1
     11       3      11 1
     12       3      12 1
     13       4      13 1
     14       4      14 1
     15       5      15 1
     16       5      16 1
@<TRIPOS>ALT_TYPE
CGenFF_4.0_ALT_TYPE_SET
CGenFF_4.0 1 CG324 2 CG324 3 CG321 4 CG321 5 NG3P2 6 OG3C61 7 HGA2 8 HGA2 9 HGA2 10 HGA2 11 HGA2 12 HGA2 13 HGA2 14 HGA2 15 HGP2 16 HGP2
@<TRIPOS>MOLECULE
morpholine
 16 16 0 0 0
****
USER_CHARGES
INVALID_CHARGES
Pose:   4 Cluster:   4 Fr_nu: 1339556 TotEn:   -70.78
@<TRIPOS>ATOM
      1 C1        -71.4188    4.7791  -59.4734 C.3    1 LIG       0.20900
      2 C2        -73.7818    4.7223  -58.7092 C.3    1 LIG       0.20900
      3 C3        -71.2997    6.1376  -58.8062 C.3    1 LIG      -0.03300
      4 C4        -73.5466    6.0832  -58.0788 C.3    1 LIG      -0.03300
      5 N1        -72.4753    3.9984  -58.7609 N.4    1 LIG      -0.45600
      6 O1        -72.5598    6.8124  -58.8120 O.3    1 LIG      -0.27400
      7 H1        -71.7410    4.8629  -60.5164 H      1 LIG       0.09000
      8 H2        -70.4901    4.2054  -59.4132 H      1 LIG       0.09000
      9 H3        -74.4741    4.1092  -58.1263 H      1 LIG       0.09000
     10 H4        -74.1342    4.8063  -59.7420 H      1 LIG       0.09000
     11 H5        -70.9316    6.0537  -57.7768 H      1 LIG       0.09000
     12 H6        -70.5894    6.7601  -59.3595 H      1 LIG       0.09000
     13 H7        -74.4725    6.6665  -58.1008 H      1 LIG       0.09000
     14 H8        -73.2359    5.9957  -57.0307 H      1 LIG       0.09000
     15 H9        -72.6033    3.0887  -59.2247 H      1 LIG       0.32900
     16 H10       -72.1608    3.7839  -57.8041 H      1 LIG       0.32900
@<TRIPOS>BOND
      1       1       3 1
      2       1       5 1
      3       2       4 1
      4       2       5 1
      5       3       6 1
      6       4       6 1
      7       1       7 1
      8       1       8 1
      9       2       9 1
     10       2      10 1
     11       3      11 1
     12       3      12 1
     13       4      13 1
     14       4      14 1
     15       5      15 1
     16       5      16 1
@<TRIPOS>ALT_TYPE
CGenFF_4.0_ALT_TYPE_SET
CGenFF_4.0 1 CG324 2 CG324 3 CG321 4 CG321 5 NG3P2 6 OG3C61 7 HGA2 8 HGA2 9 HGA2 10 HGA2 11 HGA2 12 HGA2 13 HGA2 14 HGA2 15 HGP2 16 HGP2
@<TRIPOS>MOLECULE
morpholine
 16 16 0 0 0
****
USER_CHARGES
INVALID_CHARGES
Pose:   5 Cluster:   5 Fr_nu: 1339861 TotEn:   -69.19
@<TRIPOS>ATOM
      1 C1        -72.1453    4.6303  -58.7401 C.3    1 LIG       0.20900
      2 C2        -72.6764    3.8595  -61.0411 C.3    1 LIG       0.20900
      3 C3        -73.6379    4.7930  -58.5158 C.3    1 LIG      -0.03300
      4 C4        -74.1430    4.0592  -60.7037 C.3    1 LIG      -0.03300
      5 N1        -71.9397    3.5704  -59.7734 N.4    1 LIG      -0.45600
      6 O1        -74.2993    5.1065  -59.7436 O.3    1 LIG      -0.27400
      7 H1        -71.6892    5.5444  -59.1341 H      1 LIG       0.09000
      8 H2        -71.6227    4.3114  -57.8343 H      1 LIG       0.09000
      9 H3        -72.5170    3.0128  -61.7140 H      1 LIG       0.09000
     10 H4        -72.2281    4.7639  -61.4644 H      1 LIG       0.09000
     11 H5        -74.0833    3.8921  -58.0771 H      1 LIG       0.09000
     12 H6        -73.8195    5.6203  -57.8225 H      1 LIG       0.09000
     13 H7        -74.6936    4.3510  -61.6035 H      1 LIG       0.09000
     14 H8        -74.5995    3.1384  -60.3211 H      1 LIG       0.09000
     15 H9        -70.9347    3.4740  -59.9729 H      1 LIG       0.32900
     16 H10       -72.2402    2.6594  -59.3990 H      1 LIG       0.32900
@<TRIPOS>BOND
      1       1       3 1
      2       1       5 1
      3       2       4 1
      4       2       5 1
      5       3       6 1
      6       4       6 1
      7       1       7 1
      8       1       8 1
      9       2       9 1
     10       2      10 1
     11       3      11 1
     12       3      12 1
     13       4      13 1
     14       4      14 1
     15       5      15 1
     16       5      16 1
@<TRIPOS>ALT_TYPE
CGenFF_4.0_ALT_TYPE_SET
CGenFF_4.0 1 CG324 2 CG324 3 CG321 4 CG321 5 NG3P2 6 OG3C61 7 HGA2 8 HGA2 9 HGA2 10 HGA2 11 HGA2 12 HGA2 13 HGA2 14 HGA2 15 HGP2 16 HGP2
@<TRIPOS>MOLECULE
morpholine
 16 16 0 0 0
****
USER_CHARGES
INVALID_CHARGES
Pose:   6 Cluster:   6 Fr_nu: 1340011 TotEn:   -66.98
@<TRIPOS>ATOM
      1 C1        -74.2260    5.7418  -57.9616 C.3    1 LIG       0.20900
      2 C2        -72.1453    4.6303  -58.7401 C.3    1 LIG       0.20900
      3 C3        -74.2007    6.5521  -59.2451 C.3    1 LIG      -0.03300
      4 C4        -72.2225    5.4946  -59.9859 C.3    1 LIG      -0.03300
      5 N1        -73.5314    4.4428  -58.2140 N.4    1 LIG      -0.45600
      6 O1        -72.8567    6.7417  -59.6933 O.3    1 LIG      -0.27400
      7 H1        -73.6781    6.2382  -57.1540 H      1 LIG       0.09000
      8 H2        -75.2443    5.5118  -57.6371 H      1 LIG       0.09000
      9 H3        -71.7360    3.6383  -58.9482 H      1 LIG       0.09000
     10 H4        -71.5707    5.1132  -57.9434 H      1 LIG       0.09000
     11 H5        -74.7896    6.0756  -60.0380 H      1 LIG       0.09000
     12 H6        -74.6316    7.5422  -59.0657 H      1 LIG       0.09000
     13 H7        -71.2130    5.7141  -60.3474 H      1 LIG       0.09000
     14 H8        -72.7612    4.9893  -60.7965 H      1 LIG       0.09000
     15 H9        -73.4987    3.8948  -57.3435 H      1 LIG       0.32900
     16 H10       -74.0806    3.8805  -58.8792 H      1 LIG       0.32900
@<TRIPOS>BOND
      1       1       3 1
      2       1       5 1
      3       2       4 1
      4       2       5 1
      5       3       6 1
      6       4       6 1
      7       1       7 1
      8       1       8 1
      9       2       9 1
     10       2      10 1
     11       3      11 1
     12       3      12 1
     13       4      13 1
     14       4      14 1
     15       5      15 1
     16       5      16 1
@<TRIPOS>ALT_TYPE
CGenFF_4.0_ALT_TYPE_SET
CGenFF_4.0 1 CG324 2 CG324 3 CG321 4 CG321 5 NG3P2 6 OG3C61 7 HGA2 8 HGA2 9 HGA2 10 HGA2 11 HGA2 12 HGA2 13 HGA2 14 HGA2 15 HGP2 16 HGP2
@<TRIPOS>MOLECULE
morpholine
 16 16 0 0 0
****
USER_CHARGES
INVALID_CHARGES
Pose:   7 Cluster:   7 Fr_nu: 344466 TotEn:   -65.42
@<TRIPOS>ATOM
      1 C1        -72.5627   -9.5265  -43.5272 C.3    1 LIG       0.20900
      2 C2        -73.0761  -11.9522  -43.3742 C.3    1 LIG       0.20900
      3 C3        -71.6949   -9.8485  -44.7305 C.3    1 LIG      -0.03300
      4 C4        -72.1838  -12.1551  -44.5855 C.3    1 LIG      -0.03300
      5 N1        -73.6319  -10.5660  -43.4293 N.4    1 LIG      -0.45600
      6 O1        -71.1522  -11.1663  -44.6205 O.3    1 LIG      -0.27400
      7 H1        -71.9962   -9.5707  -42.5912 H      1 LIG       0.09000
      8 H2        -73.0564   -8.5556  -43.6206 H      1 LIG       0.09000
      9 H3        -73.9218  -12.6448  -43.3612 H      1 LIG       0.09000
     10 H4        -72.5156  -12.0277  -42.4371 H      1 LIG       0.09000
     11 H5        -72.2531   -9.7572  -45.6699 H      1 LIG       0.09000
     12 H6        -70.8547   -9.1485  -44.7782 H      1 LIG       0.09000
     13 H7        -71.7001  -13.1353  -44.5291 H      1 LIG       0.09000
     14 H8        -72.7564  -12.1224  -45.5202 H      1 LIG       0.09000
     15 H9        -74.2066  -10.3915  -42.5936 H      1 LIG       0.32900
     16 H10       -74.2711  -10.4814  -44.2321 H      1 LIG       0.32900
@<TRIPOS>BOND
      1       1       3 1
      2       1       5 1
      3       2       4 1
      4       2       5 1
      5       3       6 1
      6       4       6 1
      7       1       7 1
      8       1       8 1
      9       2       9 1
     10       2      10 1
     11       3      11 1
     12       3      12 1
     13       4      13 1
     14       4      14 1
     15       5      15 1
     16       5      16 1
@<TRIPOS>ALT_TYPE
CGenFF_4.0_ALT_TYPE_SET
CGenFF_4.0 1 CG324 2 CG324 3 CG321 4 CG321 5 NG3P2 6 OG3C61 7 HGA2 8 HGA2 9 HGA2 10 HGA2 11 HGA2 12 HGA2 13 HGA2 14 HGA2 15 HGP2 16 HGP2
@<TRIPOS>MOLECULE
morpholine
 16 16 0 0 0
****
USER_CHARGES
INVALID_CHARGES
Pose:   8 Cluster:   8 Fr_nu: 1340094 TotEn:   -61.96
@<TRIPOS>ATOM
      1 C1        -73.3120    4.9721  -58.7650 C.3    1 LIG       0.20900
      2 C2        -71.0819    4.7093  -59.8272 C.3    1 LIG       0.20900
      3 C3        -73.9208    4.4646  -60.0598 C.3    1 LIG      -0.03300
      4 C4        -71.8000    4.2138  -61.0697 C.3    1 LIG      -0.03300
      5 N1        -71.9359    4.4029  -58.6397 N.4    1 LIG      -0.45600
      6 O1        -73.0943    4.8113  -61.1734 O.3    1 LIG      -0.27400
      7 H1        -73.2016    6.0615  -58.7647 H      1 LIG       0.09000
      8 H2        -73.8804    4.6531  -57.8872 H      1 LIG       0.09000
      9 H3        -70.1204    4.2113  -59.6775 H      1 LIG       0.09000
     10 H4        -70.9434    5.7949  -59.8415 H      1 LIG       0.09000
     11 H5        -74.0738    3.3790  -60.0386 H      1 LIG       0.09000
     12 H6        -74.8984    4.9312  -60.2165 H      1 LIG       0.09000
     13 H7        -71.2332    4.4964  -61.9624 H      1 LIG       0.09000
     14 H8        -71.8978    3.1215  -61.0723 H      1 LIG       0.09000
     15 H9        -71.4876    4.7693  -57.7888 H      1 LIG       0.32900
     16 H10       -71.9940    3.3831  -58.5094 H      1 LIG       0.32900
@<TRIPOS>BOND
      1       1       3 1
      2       1       5 1
      3       2       4 1
      4       2       5 1
      5       3       6 1
      6       4       6 1
      7       1       7 1
      8       1       8 1
      9       2       9 1
     10       2      10 1
     11       3      11 1
     12       3      12 1
     13       4      13 1
     14       4      14 1
     15       5      15 1
     16       5      16 1
@<TRIPOS>ALT_TYPE
CGenFF_4.0_ALT_TYPE_SET
CGenFF_4.0 1 CG324 2 CG324 3 CG321 4 CG321 5 NG3P2 6 OG3C61 7 HGA2 8 HGA2 9 HGA2 10 HGA2 11 HGA2 12 HGA2 13 HGA2 14 HGA2 15 HGP2 16 HGP2
@<TRIPOS>MOLECULE
morpholine
 16 16 0 0 0
****
USER_CHARGES
INVALID_CHARGES
Pose:   9 Cluster:   9 Fr_nu: 1340041 TotEn:   -60.84
@<TRIPOS>ATOM
      1 C1        -72.6983    4.5132  -60.0566 C.3    1 LIG       0.20900
      2 C2        -74.4733    5.9587  -59.0920 C.3    1 LIG       0.20900
      3 C3        -72.0390    4.5149  -58.6892 C.3    1 LIG      -0.03300
      4 C4        -73.7274    5.8888  -57.7716 C.3    1 LIG      -0.03300
      5 N1        -74.1665    4.7196  -59.8689 N.4    1 LIG      -0.45600
      6 O1        -72.3244    5.7315  -57.9952 O.3    1 LIG      -0.27400
      7 H1        -72.3434    5.3386  -60.6824 H      1 LIG       0.09000
      8 H2        -72.5647    3.5625  -60.5796 H      1 LIG       0.09000
      9 H3        -75.5570    6.0003  -58.9545 H      1 LIG       0.09000
     10 H4        -74.1407    6.8027  -59.7045 H      1 LIG       0.09000
     11 H5        -72.3607    3.6603  -58.0820 H      1 LIG       0.09000
     12 H6        -70.9524    4.4468  -58.8026 H      1 LIG       0.09000
     13 H7        -73.8708    6.8206  -57.2155 H      1 LIG       0.09000
     14 H8        -74.0938    5.0687  -57.1425 H      1 LIG       0.09000
     15 H9        -74.6282    4.7654  -60.7876 H      1 LIG       0.32900
     16 H10       -74.5723    3.9026  -59.3913 H      1 LIG       0.32900
@<TRIPOS>BOND
      1       1       3 1
      2       1       5 1
      3       2       4 1
      4       2       5 1
      5       3       6 1
      6       4       6 1
      7       1       7 1
      8       1       8 1
      9       2       9 1
     10       2      10 1
     11       3      11 1
     12       3      12 1
     13       4      13 1
     14       4      14 1
     15       5      15 1
     16       5      16 1
@<TRIPOS>ALT_TYPE
CGenFF_4.0_ALT_TYPE_SET
CGenFF_4.0 1 CG324 2 CG324 3 CG321 4 CG321 5 NG3P2 6 OG3C61 7 HGA2 8 HGA2 9 HGA2 10 HGA2 11 HGA2 12 HGA2 13 HGA2 14 HGA2 15 HGP2 16 HGP2
@<TRIPOS>MOLECULE
morpholine
 16 16 0 0 0
****
USER_CHARGES
INVALID_CHARGES
Pose:  10 Cluster:  10 Fr_nu: 1340295 TotEn:   -59.99
@<TRIPOS>ATOM
      1 C1        -74.0741    4.7891  -60.5098 C.3    1 LIG       0.20900
      2 C2        -73.1872    5.5334  -58.3120 C.3    1 LIG       0.20900
      3 C3        -72.6595    4.3734  -60.8711 C.3    1 LIG      -0.03300
      4 C4        -71.8161    5.0804  -58.7808 C.3    1 LIG      -0.03300
      5 N1        -74.2180    4.7185  -59.0240 N.4    1 LIG      -0.45600
      6 O1        -71.7059    5.2008  -60.2008 O.3    1 LIG      -0.27400
      7 H1        -74.2811    5.8256  -60.7956 H      1 LIG       0.09000
      8 H2        -74.8250    4.1237  -60.9442 H      1 LIG       0.09000
      9 H3        -73.3305    5.3797  -57.2393 H      1 LIG       0.09000
     10 H4        -73.3818    6.5791  -58.5700 H      1 LIG       0.09000
     11 H5        -72.4703    3.3213  -60.6269 H      1 LIG       0.09000
     12 H6        -72.5022    4.4941  -61.9476 H      1 LIG       0.09000
     13 H7        -71.0439    5.7148  -58.3345 H      1 LIG       0.09000
     14 H8        -71.6074    4.0460  -58.4821 H      1 LIG       0.09000
     15 H9        -75.1579    5.0386  -58.7532 H      1 LIG       0.32900
     16 H10       -74.1561    3.7377  -58.7167 H      1 LIG       0.32900
@<TRIPOS>BOND
      1       1       3 1
      2       1       5 1
      3       2       4 1
      4       2       5 1
      5       3       6 1
      6       4       6 1
      7       1       7 1
      8       1       8 1
      9       2       9 1
     10       2      10 1
     11       3      11 1
     12       3      12 1
     13       4      13 1
     14       4      14 1
     15       5      15 1
     16       5      16 1
@<TRIPOS>ALT_TYPE
CGenFF_4.0_ALT_TYPE_SET
CGenFF_4.0 1 CG324 2 CG324 3 CG321 4 CG321 5 NG3P2 6 OG3C61 7 HGA2 8 HGA2 9 HGA2 10 HGA2 11 HGA2 12 HGA2 13 HGA2 14 HGA2 15 HGP2 16 HGP2
@<TRIPOS>MOLECULE
morpholine
 16 16 0 0 0
****
USER_CHARGES
INVALID_CHARGES
Pose:  11 Cluster:  11 Fr_nu: 1336823 TotEn:   -59.85
@<TRIPOS>ATOM
      1 C1        -72.6858    4.2294  -59.7175 C.3    1 LIG       0.20900
      2 C2        -71.6406    5.8347  -58.1358 C.3    1 LIG       0.20900
      3 C3        -71.3415    4.1374  -60.4168 C.3    1 LIG      -0.03300
      4 C4        -70.3473    5.6633  -58.9122 C.3    1 LIG      -0.03300
      5 N1        -72.4456    4.5846  -58.2858 N.4    1 LIG      -0.45600
      6 O1        -70.6205    5.3644  -60.2830 O.3    1 LIG      -0.27400
      7 H1        -73.3110    5.0245  -60.1368 H      1 LIG       0.09000
      8 H2        -73.2269    3.2796  -59.7337 H      1 LIG       0.09000
      9 H3        -71.4661    5.9867  -57.0675 H      1 LIG       0.09000
     10 H4        -72.2515    6.6503  -58.5354 H      1 LIG       0.09000
     11 H5        -70.7365    3.3103  -60.0267 H      1 LIG       0.09000
     12 H6        -71.4925    3.9583  -61.4860 H      1 LIG       0.09000
     13 H7        -69.7731    6.5947  -58.8853 H      1 LIG       0.09000
     14 H8        -69.7183    4.8747  -58.4821 H      1 LIG       0.09000
     15 H9        -73.3474    4.6950  -57.8023 H      1 LIG       0.32900
     16 H10       -71.9666    3.8059  -57.8120 H      1 LIG       0.32900
@<TRIPOS>BOND
      1       1       3 1
      2       1       5 1
      3       2       4 1
      4       2       5 1
      5       3       6 1
      6       4       6 1
      7       1       7 1
      8       1       8 1
      9       2       9 1
     10       2      10 1
     11       3      11 1
     12       3      12 1
     13       4      13 1
     14       4      14 1
     15       5      15 1
     16       5      16 1
@<TRIPOS>ALT_TYPE
CGenFF_4.0_ALT_TYPE_SET
CGenFF_4.0 1 CG324 2 CG324 3 CG321 4 CG321 5 NG3P2 6 OG3C61 7 HGA2 8 HGA2 9 HGA2 10 HGA2 11 HGA2 12 HGA2 13 HGA2 14 HGA2 15 HGP2 16 HGP2
@<TRIPOS>MOLECULE
morpholine
 16 16 0 0 0
****
USER_CHARGES
INVALID_CHARGES
Pose:  12 Cluster:  12 Fr_nu: 1340179 TotEn:   -58.53
@<TRIPOS>ATOM
      1 C1        -72.3088    4.7886  -58.8719 C.3    1 LIG       0.20900
      2 C2        -73.8472    5.1823  -60.7822 C.3    1 LIG       0.20900
      3 C3        -73.4978    4.9954  -57.9509 C.3    1 LIG      -0.03300
      4 C4        -74.9610    5.3690  -59.7675 C.3    1 LIG      -0.03300
      5 N1        -72.8150    4.2824  -60.1837 N.4    1 LIG      -0.45600
      6 O1        -74.4418    5.8911  -58.5424 O.3    1 LIG      -0.27400
      7 H1        -71.7846    5.7271  -59.0795 H      1 LIG       0.09000
      8 H2        -71.6074    4.0460  -58.4821 H      1 LIG       0.09000
      9 H3        -74.1999    4.7107  -61.7032 H      1 LIG       0.09000
     10 H4        -73.3435    6.1261  -61.0136 H      1 LIG       0.09000
     11 H5        -73.9924    4.0476  -57.7069 H      1 LIG       0.09000
     12 H6        -73.1630    5.4431  -57.0098 H      1 LIG       0.09000
     13 H7        -75.6929    6.0878  -60.1491 H      1 LIG       0.09000
     14 H8        -75.4916    4.4296  -59.5713 H      1 LIG       0.09000
     15 H9        -72.0284    4.1763  -60.8388 H      1 LIG       0.32900
     16 H10       -73.2080    3.3385  -60.0619 H      1 LIG       0.32900
@<TRIPOS>BOND
      1       1       3 1
      2       1       5 1
      3       2       4 1
      4       2       5 1
      5       3       6 1
      6       4       6 1
      7       1       7 1
      8       1       8 1
      9       2       9 1
     10       2      10 1
     11       3      11 1
     12       3      12 1
     13       4      13 1
     14       4      14 1
     15       5      15 1
     16       5      16 1
@<TRIPOS>ALT_TYPE
CGenFF_4.0_ALT_TYPE_SET
CGenFF_4.0 1 CG324 2 CG324 3 CG321 4 CG321 5 NG3P2 6 OG3C61 7 HGA2 8 HGA2 9 HGA2 10 HGA2 11 HGA2 12 HGA2 13 HGA2 14 HGA2 15 HGP2 16 HGP2
@<TRIPOS>MOLECULE
morpholine
 16 16 0 0 0
****
USER_CHARGES
INVALID_CHARGES
Pose:  13 Cluster:  13 Fr_nu: 1339760 TotEn:   -55.99
@<TRIPOS>ATOM
      1 C1        -73.9010    4.7592  -59.1756 C.3    1 LIG       0.20900
      2 C2        -72.4929    3.4909  -60.7817 C.3    1 LIG       0.20900
      3 C3        -72.6180    5.3135  -58.5827 C.3    1 LIG      -0.03300
      4 C4        -71.2790    4.1080  -60.1105 C.3    1 LIG      -0.03300
      5 N1        -73.6475    4.4240  -60.6098 N.4    1 LIG      -0.45600
      6 O1        -71.5492    4.3763  -58.7328 O.3    1 LIG      -0.27400
      7 H1        -74.2090    3.8294  -58.6863 H      1 LIG       0.09000
      8 H2        -74.7176    5.4855  -59.1477 H      1 LIG       0.09000
      9 H3        -72.3446    3.3462  -61.8550 H      1 LIG       0.09000
     10 H4        -72.7820    2.5453  -60.3125 H      1 LIG       0.09000
     11 H5        -72.3376    6.2687  -59.0423 H      1 LIG       0.09000
     12 H6        -72.7528    5.4915  -57.5111 H      1 LIG       0.09000
     13 H7        -70.4376    3.4092  -60.1521 H      1 LIG       0.09000
     14 H8        -70.9659    5.0324  -60.6107 H      1 LIG       0.09000
     15 H9        -74.4933    4.0053  -61.0204 H      1 LIG       0.32900
     16 H10       -73.4756    5.2886  -61.1419 H      1 LIG       0.32900
@<TRIPOS>BOND
      1       1       3 1
      2       1       5 1
      3       2       4 1
      4       2       5 1
      5       3       6 1
      6       4       6 1
      7       1       7 1
      8       1       8 1
      9       2       9 1
     10       2      10 1
     11       3      11 1
     12       3      12 1
     13       4      13 1
     14       4      14 1
     15       5      15 1
     16       5      16 1
@<TRIPOS>ALT_TYPE
CGenFF_4.0_ALT_TYPE_SET
CGenFF_4.0 1 CG324 2 CG324 3 CG321 4 CG321 5 NG3P2 6 OG3C61 7 HGA2 8 HGA2 9 HGA2 10 HGA2 11 HGA2 12 HGA2 13 HGA2 14 HGA2 15 HGP2 16 HGP2
@<TRIPOS>MOLECULE
morpholine
 16 16 0 0 0
****
USER_CHARGES
INVALID_CHARGES
Pose:  14 Cluster:  14 Fr_nu: 1339924 TotEn:   -55.78
@<TRIPOS>ATOM
      1 C1        -73.9511    6.2093  -58.0945 C.3    1 LIG       0.20900
      2 C2        -72.1453    4.6303  -58.7401 C.3    1 LIG       0.20900
      3 C3        -72.8781    7.0885  -57.4778 C.3    1 LIG      -0.03300
      4 C4        -71.1607    5.5873  -58.0924 C.3    1 LIG      -0.03300
      5 N1        -73.3298    5.4174  -59.1992 N.4    1 LIG      -0.45600
      6 O1        -71.7819    6.2951  -57.0171 O.3    1 LIG      -0.27400
      7 H1        -74.3493    5.4856  -57.3759 H      1 LIG       0.09000
      8 H2        -74.7666    6.7940  -58.5284 H      1 LIG       0.09000
      9 H3        -71.7232    4.1310  -59.6162 H      1 LIG       0.09000
     10 H4        -72.5197    3.8870  -58.0293 H      1 LIG       0.09000
     11 H5        -72.5148    7.8431  -58.1856 H      1 LIG       0.09000
     12 H6        -73.2875    7.6196  -56.6127 H      1 LIG       0.09000
     13 H7        -70.3185    5.0262  -57.6756 H      1 LIG       0.09000
     14 H8        -70.7547    6.3028  -58.8176 H      1 LIG       0.09000
     15 H9        -74.0307    4.7814  -59.6035 H      1 LIG       0.32900
     16 H10       -73.0504    6.0491  -59.9628 H      1 LIG       0.32900
@<TRIPOS>BOND
      1       1       3 1
      2       1       5 1
      3       2       4 1
      4       2       5 1
      5       3       6 1
      6       4       6 1
      7       1       7 1
      8       1       8 1
      9       2       9 1
     10       2      10 1
     11       3      11 1
     12       3      12 1
     13       4      13 1
     14       4      14 1
     15       5      15 1
     16       5      16 1
@<TRIPOS>ALT_TYPE
CGenFF_4.0_ALT_TYPE_SET
CGenFF_4.0 1 CG324 2 CG324 3 CG321 4 CG321 5 NG3P2 6 OG3C61 7 HGA2 8 HGA2 9 HGA2 10 HGA2 11 HGA2 12 HGA2 13 HGA2 14 HGA2 15 HGP2 16 HGP2
@<TRIPOS>MOLECULE
morpholine
 16 16 0 0 0
****
USER_CHARGES
INVALID_CHARGES
Pose:  15 Cluster:  15 Fr_nu: 283821 TotEn:   -51.35
@<TRIPOS>ATOM
      1 C1        -70.9913  -11.5119  -44.0769 C.3    1 LIG       0.20900
      2 C2        -72.8870  -10.1203  -43.2765 C.3    1 LIG       0.20900
      3 C3        -71.8168  -12.7343  -43.7178 C.3    1 LIG      -0.03300
      4 C4        -73.6199  -11.4110  -42.9574 C.3    1 LIG      -0.03300
      5 N1        -71.9276  -10.3900  -44.3901 N.4    1 LIG      -0.45600
      6 O1        -72.6921  -12.4463  -42.6250 O.3    1 LIG      -0.27400
      7 H1        -70.3707  -11.1774  -43.2392 H      1 LIG       0.09000
      8 H2        -70.3697  -11.6772  -44.9609 H      1 LIG       0.09000
      9 H3        -73.5646   -9.3303  -43.6108 H      1 LIG       0.09000
     10 H4        -72.2912   -9.7688  -42.4282 H      1 LIG       0.09000
     11 H5        -72.4013  -13.0953  -44.5725 H      1 LIG       0.09000
     12 H6        -71.1552  -13.5483  -43.4049 H      1 LIG       0.09000
     13 H7        -74.2726  -11.2618  -42.0915 H      1 LIG       0.09000
     14 H8        -74.2499  -11.7364  -43.7940 H      1 LIG       0.09000
     15 H9        -71.3880   -9.5378  -44.5944 H      1 LIG       0.32900
     16 H10       -72.4493  -10.6051  -45.2514 H      1 LIG       0.32900
@<TRIPOS>BOND
      1       1       3 1
      2       1       5 1
      3       2       4 1
      4       2       5 1
      5       3       6 1
      6       4       6 1
      7       1       7 1
      8       1       8 1
      9       2       9 1
     10       2      10 1
     11       3      11 1
     12       3      12 1
     13       4      13 1
     14       4      14 1
     15       5      15 1
     16       5      16 1
@<TRIPOS>ALT_TYPE
CGenFF_4.0_ALT_TYPE_SET
CGenFF_4.0 1 CG324 2 CG324 3 CG321 4 CG321 5 NG3P2 6 OG3C61 7 HGA2 8 HGA2 9 HGA2 10 HGA2 11 HGA2 12 HGA2 13 HGA2 14 HGA2 15 HGP2 16 HGP2
@<TRIPOS>MOLECULE
morpholine
 16 16 0 0 0
****
USER_CHARGES
INVALID_CHARGES
Pose:  16 Cluster:  16 Fr_nu: 1339918 TotEn:   -50.97
@<TRIPOS>ATOM
      1 C1        -72.1453    4.6303  -58.7401 C.3    1 LIG       0.20900
      2 C2        -70.0185    5.8300  -58.2837 C.3    1 LIG       0.20900
      3 C3        -72.8742    5.9148  -58.3886 C.3    1 LIG      -0.03300
      4 C4        -70.8517    7.0559  -57.9553 C.3    1 LIG      -0.03300
      5 N1        -70.7865    4.9873  -59.2498 N.4    1 LIG      -0.45600
      6 O1        -72.1262    6.6720  -57.4345 O.3    1 LIG      -0.27400
      7 H1        -71.9933    3.9934  -57.8626 H      1 LIG       0.09000
      8 H2        -72.6538    4.0678  -59.5277 H      1 LIG       0.09000
      9 H3        -69.0680    6.0892  -58.7573 H      1 LIG       0.09000
     10 H4        -69.8398    5.2093  -57.4000 H      1 LIG       0.09000
     11 H5        -73.0668    6.5286  -59.2766 H      1 LIG       0.09000
     12 H6        -73.8425    5.6784  -57.9363 H      1 LIG       0.09000
     13 H7        -70.3473    7.6519  -57.1882 H      1 LIG       0.09000
     14 H8        -70.9914    7.6976  -58.8336 H      1 LIG       0.09000
     15 H9        -70.2582    4.1279  -59.4535 H      1 LIG       0.32900
     16 H10       -70.8733    5.4831  -60.1481 H      1 LIG       0.32900
@<TRIPOS>BOND
      1       1       3 1
      2       1       5 1
      3       2       4 1
      4       2       5 1
      5       3       6 1
      6       4       6 1
      7       1       7 1
      8       1       8 1
      9       2       9 1
     10       2      10 1
     11       3      11 1
     12       3      12 1
     13       4      13 1
     14       4      14 1
     15       5      15 1
     16       5      16 1
@<TRIPOS>ALT_TYPE
CGenFF_4.0_ALT_TYPE_SET
CGenFF_4.0 1 CG324 2 CG324 3 CG321 4 CG321 5 NG3P2 6 OG3C61 7 HGA2 8 HGA2 9 HGA2 10 HGA2 11 HGA2 12 HGA2 13 HGA2 14 HGA2 15 HGP2 16 HGP2
@<TRIPOS>MOLECULE
morpholine
 16 16 0 0 0
****
USER_CHARGES
INVALID_CHARGES
Pose:  17 Cluster:  17 Fr_nu: 1339647 TotEn:   -50.75
@<TRIPOS>ATOM
      1 C1        -72.5520   -3.0909  -61.8959 C.3    1 LIG       0.20900
      2 C2        -71.3407   -1.2098  -62.9753 C.3    1 LIG       0.20900
      3 C3        -71.3825   -3.2124  -60.9355 C.3    1 LIG      -0.03300
      4 C4        -70.2311   -1.4230  -61.9614 C.3    1 LIG      -0.03300
      5 N1        -72.6247   -1.6750  -62.3685 N.4    1 LIG      -0.45600
      6 O1        -70.1693   -2.7951  -61.5657 O.3    1 LIG      -0.27400
      7 H1        -72.4151   -3.7120  -62.7872 H      1 LIG       0.09000
      8 H2        -73.5065   -3.3269  -61.4180 H      1 LIG       0.09000
      9 H3        -71.4649   -0.1562  -63.2390 H      1 LIG       0.09000
     10 H4        -71.1875   -1.8069  -63.8798 H      1 LIG       0.09000
     11 H5        -71.5439   -2.6265  -60.0228 H      1 LIG       0.09000
     12 H6        -71.2566   -4.2579  -60.6368 H      1 LIG       0.09000
     13 H7        -69.2661   -1.1644  -62.4087 H      1 LIG       0.09000
     14 H8        -70.3649   -0.7904  -61.0757 H      1 LIG       0.09000
     15 H9        -73.3853   -1.5797  -63.0553 H      1 LIG       0.32900
     16 H10       -72.8782   -1.0605  -61.5821 H      1 LIG       0.32900
@<TRIPOS>BOND
      1       1       3 1
      2       1       5 1
      3       2       4 1
      4       2       5 1
      5       3       6 1
      6       4       6 1
      7       1       7 1
      8       1       8 1
      9       2       9 1
     10       2      10 1
     11       3      11 1
     12       3      12 1
     13       4      13 1
     14       4      14 1
     15       5      15 1
     16       5      16 1
@<TRIPOS>ALT_TYPE
CGenFF_4.0_ALT_TYPE_SET
CGenFF_4.0 1 CG324 2 CG324 3 CG321 4 CG321 5 NG3P2 6 OG3C61 7 HGA2 8 HGA2 9 HGA2 10 HGA2 11 HGA2 12 HGA2 13 HGA2 14 HGA2 15 HGP2 16 HGP2
@<TRIPOS>MOLECULE
morpholine
 16 16 0 0 0
****
USER_CHARGES
INVALID_CHARGES
Pose:  18 Cluster:  18 Fr_nu: 1024309 TotEn:   -46.68
@<TRIPOS>ATOM
      1 C1        -67.5918    5.1286  -55.1695 C.3    1 LIG       0.20900
      2 C2        -65.1913    4.8776  -54.5818 C.3    1 LIG       0.20900
      3 C3        -67.1824    5.0278  -56.6278 C.3    1 LIG      -0.03300
      4 C4        -64.8996    4.7882  -56.0690 C.3    1 LIG      -0.03300
      5 N1        -66.5847    4.3907  -54.3482 N.4    1 LIG      -0.45600
      6 O1        -65.8605    5.5386  -56.8151 O.3    1 LIG      -0.27400
      7 H1        -67.5872    6.1643  -54.8144 H      1 LIG       0.09000
      8 H2        -68.5672    4.6723  -54.9807 H      1 LIG       0.09000
      9 H3        -64.5204    4.2502  -53.9891 H      1 LIG       0.09000
     10 H4        -65.1557    5.9101  -54.2203 H      1 LIG       0.09000
     11 H5        -67.2335    3.9954  -56.9936 H      1 LIG       0.09000
     12 H6        -67.8587    5.6285  -57.2441 H      1 LIG       0.09000
     13 H7        -63.9131    5.2133  -56.2791 H      1 LIG       0.09000
     14 H8        -64.8929    3.7488  -56.4186 H      1 LIG       0.09000
     15 H9        -66.8195    4.4830  -53.3504 H      1 LIG       0.32900
     16 H10       -66.6387    3.3838  -54.5572 H      1 LIG       0.32900
@<TRIPOS>BOND
      1       1       3 1
      2       1       5 1
      3       2       4 1
      4       2       5 1
      5       3       6 1
      6       4       6 1
      7       1       7 1
      8       1       8 1
      9       2       9 1
     10       2      10 1
     11       3      11 1
     12       3      12 1
     13       4      13 1
     14       4      14 1
     15       5      15 1
     16       5      16 1
@<TRIPOS>ALT_TYPE
CGenFF_4.0_ALT_TYPE_SET
CGenFF_4.0 1 CG324 2 CG324 3 CG321 4 CG321 5 NG3P2 6 OG3C61 7 HGA2 8 HGA2 9 HGA2 10 HGA2 11 HGA2 12 HGA2 13 HGA2 14 HGA2 15 HGP2 16 HGP2
@<TRIPOS>MOLECULE
morpholine
 16 16 0 0 0
****
USER_CHARGES
INVALID_CHARGES
Pose:  19 Cluster:  19 Fr_nu: 1283896 TotEn:   -46.61
@<TRIPOS>ATOM
      1 C1        -65.4986    4.8808  -54.0488 C.3    1 LIG       0.20900
      2 C2        -67.7735    5.7218  -54.5858 C.3    1 LIG       0.20900
      3 C3        -65.2685    6.1717  -53.2837 C.3    1 LIG      -0.03300
      4 C4        -67.4321    6.9711  -53.7937 C.3    1 LIG      -0.03300
      5 N1        -66.9642    4.5884  -54.0439 N.4    1 LIG      -0.45600
      6 O1        -66.0292    7.2377  -53.8565 O.3    1 LIG      -0.27400
      7 H1        -65.2004    4.9692  -55.0986 H      1 LIG       0.09000
      8 H2        -64.9925    4.0294  -53.5861 H      1 LIG       0.09000
      9 H3        -68.8274    5.4468  -54.4928 H      1 LIG       0.09000
     10 H4        -67.5042    5.8219  -55.6420 H      1 LIG       0.09000
     11 H5        -65.5235    6.0659  -52.2226 H      1 LIG       0.09000
     12 H6        -64.2120    6.4522  -53.3413 H      1 LIG       0.09000
     13 H7        -67.9519    7.8343  -54.2213 H      1 LIG       0.09000
     14 H8        -67.7433    6.8837  -52.7457 H      1 LIG       0.09000
     15 H9        -67.1479    3.7390  -54.5952 H      1 LIG       0.32900
     16 H10       -67.2705    4.3723  -53.0849 H      1 LIG       0.32900
@<TRIPOS>BOND
      1       1       3 1
      2       1       5 1
      3       2       4 1
      4       2       5 1
      5       3       6 1
      6       4       6 1
      7       1       7 1
      8       1       8 1
      9       2       9 1
     10       2      10 1
     11       3      11 1
     12       3      12 1
     13       4      13 1
     14       4      14 1
     15       5      15 1
     16       5      16 1
@<TRIPOS>ALT_TYPE
CGenFF_4.0_ALT_TYPE_SET
CGenFF_4.0 1 CG324 2 CG324 3 CG321 4 CG321 5 NG3P2 6 OG3C61 7 HGA2 8 HGA2 9 HGA2 10 HGA2 11 HGA2 12 HGA2 13 HGA2 14 HGA2 15 HGP2 16 HGP2
@<TRIPOS>MOLECULE
morpholine
 16 16 0 0 0
****
USER_CHARGES
INVALID_CHARGES
Pose:  20 Cluster:  20 Fr_nu: 232079 TotEn:   -46.46
@<TRIPOS>ATOM
      1 C1        -64.8326    5.1592  -53.7919 C.3    1 LIG       0.20900
      2 C2        -64.8795    4.4235  -56.1641 C.3    1 LIG       0.20900
      3 C3        -66.0613    5.9990  -54.0918 C.3    1 LIG      -0.03300
      4 C4        -66.1063    5.2987  -56.3475 C.3    1 LIG      -0.03300
      5 N1        -64.8178    3.9982  -54.7327 N.4    1 LIG      -0.45600
      6 O1        -66.0626    6.4173  -55.4586 O.3    1 LIG      -0.27400
      7 H1        -63.9054    5.7149  -53.9655 H      1 LIG       0.09000
      8 H2        -64.8437    4.7576  -52.7751 H      1 LIG       0.09000
      9 H3        -64.9213    3.5175  -56.7743 H      1 LIG       0.09000
     10 H4        -63.9537    4.9705  -56.3683 H      1 LIG       0.09000
     11 H5        -66.9881    5.4559  -53.8720 H      1 LIG       0.09000
     12 H6        -66.0535    6.9004  -53.4708 H      1 LIG       0.09000
     13 H7        -66.1329    5.6897  -57.3694 H      1 LIG       0.09000
     14 H8        -67.0333    4.7358  -56.1848 H      1 LIG       0.09000
     15 H9        -63.9687    3.4383  -54.5756 H      1 LIG       0.32900
     16 H10       -65.6089    3.3732  -54.5233 H      1 LIG       0.32900
@<TRIPOS>BOND
      1       1       3 1
      2       1       5 1
      3       2       4 1
      4       2       5 1
      5       3       6 1
      6       4       6 1
      7       1       7 1
      8       1       8 1
      9       2       9 1
     10       2      10 1
     11       3      11 1
     12       3      12 1
     13       4      13 1
     14       4      14 1
     15       5      15 1
     16       5      16 1
@<TRIPOS>ALT_TYPE
CGenFF_4.0_ALT_TYPE_SET
CGenFF_4.0 1 CG324 2 CG324 3 CG321 4 CG321 5 NG3P2 6 OG3C61 7 HGA2 8 HGA2 9 HGA2 10 HGA2 11 HGA2 12 HGA2 13 HGA2 14 HGA2 15 HGP2 16 HGP2
@<TRIPOS>MOLECULE
morpholine
 16 16 0 0 0
****
USER_CHARGES
INVALID_CHARGES
Pose:  21 Cluster:  21 Fr_nu: 433377 TotEn:   -46.05
@<TRIPOS>ATOM
      1 C1        -85.2546  -10.3195  -33.4927 C.3    1 LIG       0.20900
      2 C2        -83.9670  -11.9464  -32.1267 C.3    1 LIG       0.20900
      3 C3        -86.2138  -10.1896  -32.3231 C.3    1 LIG      -0.03300
      4 C4        -84.9888  -11.7362  -31.0238 C.3    1 LIG      -0.03300
      5 N1        -83.9136  -10.7057  -32.9579 N.4    1 LIG      -0.45600
      6 O1        -86.2651  -11.4082  -31.5776 O.3    1 LIG      -0.27400
      7 H1        -85.5571  -11.1137  -34.1830 H      1 LIG       0.09000
      8 H2        -85.1330   -9.3780  -34.0350 H      1 LIG       0.09000
      9 H3        -82.9622  -12.1217  -31.7334 H      1 LIG       0.09000
     10 H4        -84.2537  -12.7614  -32.7988 H      1 LIG       0.09000
     11 H5        -85.9349   -9.3630  -31.6589 H      1 LIG       0.09000
     12 H6        -87.2235   -9.9868  -32.6939 H      1 LIG       0.09000
     13 H7        -85.1063  -12.6589  -30.4470 H      1 LIG       0.09000
     14 H8        -84.6767  -10.9486  -30.3274 H      1 LIG       0.09000
     15 H9        -83.2574  -10.8418  -33.7390 H      1 LIG       0.32900
     16 H10       -83.5280   -9.9315  -32.3992 H      1 LIG       0.32900
@<TRIPOS>BOND
      1       1       3 1
      2       1       5 1
      3       2       4 1
      4       2       5 1
      5       3       6 1
      6       4       6 1
      7       1       7 1
      8       1       8 1
      9       2       9 1
     10       2      10 1
     11       3      11 1
     12       3      12 1
     13       4      13 1
     14       4      14 1
     15       5      15 1
     16       5      16 1
@<TRIPOS>ALT_TYPE
CGenFF_4.0_ALT_TYPE_SET
CGenFF_4.0 1 CG324 2 CG324 3 CG321 4 CG321 5 NG3P2 6 OG3C61 7 HGA2 8 HGA2 9 HGA2 10 HGA2 11 HGA2 12 HGA2 13 HGA2 14 HGA2 15 HGP2 16 HGP2
@<TRIPOS>MOLECULE
morpholine
 16 16 0 0 0
****
USER_CHARGES
INVALID_CHARGES
Pose:  22 Cluster:  22 Fr_nu: 1253566 TotEn:   -45.73
@<TRIPOS>ATOM
      1 C1        -81.7450  -10.7125  -29.9450 C.3    1 LIG       0.20900
      2 C2        -83.3648  -12.0040  -31.3158 C.3    1 LIG       0.20900
      3 C3        -82.2024  -11.5265  -28.7480 C.3    1 LIG      -0.03300
      4 C4        -83.7422  -12.7552  -30.0517 C.3    1 LIG      -0.03300
      5 N1        -81.9534  -11.5330  -31.1765 N.4    1 LIG      -0.45600
      6 O1        -83.5668  -11.9239  -28.9023 O.3    1 LIG      -0.27400
      7 H1        -82.3395   -9.8017  -30.0711 H      1 LIG       0.09000
      8 H2        -80.6821  -10.4619  -29.8935 H      1 LIG       0.09000
      9 H3        -83.4133  -12.6378  -32.2051 H      1 LIG       0.09000
     10 H4        -83.9804  -11.1103  -31.4586 H      1 LIG       0.09000
     11 H5        -81.5754  -12.4132  -28.5962 H      1 LIG       0.09000
     12 H6        -82.1364  -10.9183  -27.8403 H      1 LIG       0.09000
     13 H7        -84.7973  -13.0432  -30.0931 H      1 LIG       0.09000
     14 H8        -83.1534  -13.6730  -29.9351 H      1 LIG       0.09000
     15 H9        -81.6900  -10.9830  -32.0056 H      1 LIG       0.32900
     16 H10       -81.3182  -12.3434  -31.1639 H      1 LIG       0.32900
@<TRIPOS>BOND
      1       1       3 1
      2       1       5 1
      3       2       4 1
      4       2       5 1
      5       3       6 1
      6       4       6 1
      7       1       7 1
      8       1       8 1
      9       2       9 1
     10       2      10 1
     11       3      11 1
     12       3      12 1
     13       4      13 1
     14       4      14 1
     15       5      15 1
     16       5      16 1
@<TRIPOS>ALT_TYPE
CGenFF_4.0_ALT_TYPE_SET
CGenFF_4.0 1 CG324 2 CG324 3 CG321 4 CG321 5 NG3P2 6 OG3C61 7 HGA2 8 HGA2 9 HGA2 10 HGA2 11 HGA2 12 HGA2 13 HGA2 14 HGA2 15 HGP2 16 HGP2
@<TRIPOS>MOLECULE
morpholine
 16 16 0 0 0
****
USER_CHARGES
INVALID_CHARGES
Pose:  23 Cluster:  23 Fr_nu: 413072 TotEn:   -45.55
@<TRIPOS>ATOM
      1 C1        -73.2948  -10.8009  -43.3833 C.3    1 LIG       0.20900
      2 C2        -71.9168  -12.8529  -43.1354 C.3    1 LIG       0.20900
      3 C3        -72.1310  -10.1843  -44.1384 C.3    1 LIG      -0.03300
      4 C4        -70.8209  -12.1360  -43.9034 C.3    1 LIG      -0.03300
      5 N1        -73.2328  -12.2839  -43.5571 N.4    1 LIG      -0.45600
      6 O1        -70.8905  -10.7260  -43.6791 O.3    1 LIG      -0.27400
      7 H1        -73.2315  -10.6087  -42.3073 H      1 LIG       0.09000
      8 H2        -74.2619  -10.4655  -43.7674 H      1 LIG       0.09000
      9 H3        -71.9392  -13.9249  -43.3481 H      1 LIG       0.09000
     10 H4        -71.8351  -12.6865  -42.0567 H      1 LIG       0.09000
     11 H5        -72.2218  -10.3378  -45.2203 H      1 LIG       0.09000
     12 H6        -72.1056   -9.1046  -43.9607 H      1 LIG       0.09000
     13 H7        -69.8409  -12.4778  -43.5560 H      1 LIG       0.09000
     14 H8        -70.8800  -12.3406  -44.9792 H      1 LIG       0.09000
     15 H9        -73.9888  -12.7260  -43.0166 H      1 LIG       0.32900
     16 H10       -73.4140  -12.5246  -44.5418 H      1 LIG       0.32900
@<TRIPOS>BOND
      1       1       3 1
      2       1       5 1
      3       2       4 1
      4       2       5 1
      5       3       6 1
      6       4       6 1
      7       1       7 1
      8       1       8 1
      9       2       9 1
     10       2      10 1
     11       3      11 1
     12       3      12 1
     13       4      13 1
     14       4      14 1
     15       5      15 1
     16       5      16 1
@<TRIPOS>ALT_TYPE
CGenFF_4.0_ALT_TYPE_SET
CGenFF_4.0 1 CG324 2 CG324 3 CG321 4 CG321 5 NG3P2 6 OG3C61 7 HGA2 8 HGA2 9 HGA2 10 HGA2 11 HGA2 12 HGA2 13 HGA2 14 HGA2 15 HGP2 16 HGP2
@<TRIPOS>MOLECULE
morpholine
 16 16 0 0 0
****
USER_CHARGES
INVALID_CHARGES
Pose:  24 Cluster:  24 Fr_nu: 555855 TotEn:   -45.40
@<TRIPOS>ATOM
      1 C1        -65.0883    6.1007  -53.0740 C.3    1 LIG       0.20900
      2 C2        -66.1216    4.7620  -54.8937 C.3    1 LIG       0.20900
      3 C3        -66.4775    6.6206  -52.7507 C.3    1 LIG      -0.03300
      4 C4        -67.4603    5.3469  -54.4805 C.3    1 LIG      -0.03300
      5 N1        -65.2271    4.7492  -53.6965 N.4    1 LIG      -0.45600
      6 O1        -67.2881    6.6537  -53.9275 O.3    1 LIG      -0.27400
      7 H1        -64.5760    6.7322  -53.8073 H      1 LIG       0.09000
      8 H2        -64.4697    5.9882  -52.1796 H      1 LIG       0.09000
      9 H3        -66.2107    3.7318  -55.2481 H      1 LIG       0.09000
     10 H4        -65.6236    5.3768  -55.6500 H      1 LIG       0.09000
     11 H5        -66.9695    6.0135  -51.9815 H      1 LIG       0.09000
     12 H6        -66.4094    7.6438  -52.3679 H      1 LIG       0.09000
     13 H7        -68.1092    5.4419  -55.3568 H      1 LIG       0.09000
     14 H8        -67.9759    4.7058  -53.7555 H      1 LIG       0.09000
     15 H9        -64.2982    4.3960  -53.9640 H      1 LIG       0.32900
     16 H10       -65.5908    4.0834  -53.0003 H      1 LIG       0.32900
@<TRIPOS>BOND
      1       1       3 1
      2       1       5 1
      3       2       4 1
      4       2       5 1
      5       3       6 1
      6       4       6 1
      7       1       7 1
      8       1       8 1
      9       2       9 1
     10       2      10 1
     11       3      11 1
     12       3      12 1
     13       4      13 1
     14       4      14 1
     15       5      15 1
     16       5      16 1
@<TRIPOS>ALT_TYPE
CGenFF_4.0_ALT_TYPE_SET
CGenFF_4.0 1 CG324 2 CG324 3 CG321 4 CG321 5 NG3P2 6 OG3C61 7 HGA2 8 HGA2 9 HGA2 10 HGA2 11 HGA2 12 HGA2 13 HGA2 14 HGA2 15 HGP2 16 HGP2
@<TRIPOS>MOLECULE
morpholine
 16 16 0 0 0
****
USER_CHARGES
INVALID_CHARGES
Pose:  25 Cluster:  25 Fr_nu: 1308416 TotEn:   -45.36
@<TRIPOS>ATOM
      1 C1        -65.3840    4.8354  -55.2209 C.3    1 LIG       0.20900
      2 C2        -64.7032    5.4466  -52.9114 C.3    1 LIG       0.20900
      3 C3        -64.3938    5.8714  -55.7215 C.3    1 LIG      -0.03300
      4 C4        -63.7458    6.4522  -53.5253 C.3    1 LIG      -0.03300
      5 N1        -64.9113    4.3390  -53.8929 N.4    1 LIG      -0.45600
      6 O1        -64.2528    6.9313  -54.7729 O.3    1 LIG      -0.27400
      7 H1        -66.3781    5.2648  -55.0590 H      1 LIG       0.09000
      8 H2        -65.4531    3.9722  -55.8882 H      1 LIG       0.09000
      9 H3        -64.3069    5.0028  -51.9944 H      1 LIG       0.09000
     10 H4        -65.6879    5.8847  -52.7203 H      1 LIG       0.09000
     11 H5        -63.4120    5.4287  -55.9277 H      1 LIG       0.09000
     12 H6        -64.7588    6.3107  -56.6553 H      1 LIG       0.09000
     13 H7        -63.6373    7.3143  -52.8598 H      1 LIG       0.09000
     14 H8        -62.7480    6.0223  -53.6746 H      1 LIG       0.09000
     15 H9        -65.5919    3.6662  -53.5143 H      1 LIG       0.32900
     16 H10       -64.0339    3.8136  -54.0123 H      1 LIG       0.32900
@<TRIPOS>BOND
      1       1       3 1
      2       1       5 1
      3       2       4 1
      4       2       5 1
      5       3       6 1
      6       4       6 1
      7       1       7 1
      8       1       8 1
      9       2       9 1
     10       2      10 1
     11       3      11 1
     12       3      12 1
     13       4      13 1
     14       4      14 1
     15       5      15 1
     16       5      16 1
@<TRIPOS>ALT_TYPE
CGenFF_4.0_ALT_TYPE_SET
CGenFF_4.0 1 CG324 2 CG324 3 CG321 4 CG321 5 NG3P2 6 OG3C61 7 HGA2 8 HGA2 9 HGA2 10 HGA2 11 HGA2 12 HGA2 13 HGA2 14 HGA2 15 HGP2 16 HGP2
@<TRIPOS>MOLECULE
morpholine
 16 16 0 0 0
****
USER_CHARGES
INVALID_CHARGES
Pose:  26 Cluster:  26 Fr_nu: 770672 TotEn:   -45.26
@<TRIPOS>ATOM
      1 C1        -82.3871  -11.6145  -30.2274 C.3    1 LIG       0.20900
      2 C2        -84.2136  -11.2011  -31.8596 C.3    1 LIG       0.20900
      3 C3        -82.9143  -13.0314  -30.0890 C.3    1 LIG      -0.03300
      4 C4        -84.6507  -12.6385  -31.6418 C.3    1 LIG      -0.03300
      5 N1        -82.7467  -11.1118  -31.5880 N.4    1 LIG      -0.45600
      6 O1        -84.3248  -13.0674  -30.3178 O.3    1 LIG      -0.27400
      7 H1        -82.8533  -10.9330  -29.5083 H      1 LIG       0.09000
      8 H2        -81.2986  -11.5670  -30.1370 H      1 LIG       0.09000
      9 H3        -84.3780  -10.8688  -32.8879 H      1 LIG       0.09000
     10 H4        -84.7035  -10.5153  -31.1612 H      1 LIG       0.09000
     11 H5        -82.4118  -13.7209  -30.7779 H      1 LIG       0.09000
     12 H6        -82.7355  -13.3947  -29.0721 H      1 LIG       0.09000
     13 H7        -85.7364  -12.7169  -31.7566 H      1 LIG       0.09000
     14 H8        -84.1914  -13.3164  -32.3714 H      1 LIG       0.09000
     15 H9        -82.4363  -10.1356  -31.6878 H      1 LIG       0.32900
     16 H10       -82.2299  -11.6449  -32.3015 H      1 LIG       0.32900
@<TRIPOS>BOND
      1       1       3 1
      2       1       5 1
      3       2       4 1
      4       2       5 1
      5       3       6 1
      6       4       6 1
      7       1       7 1
      8       1       8 1
      9       2       9 1
     10       2      10 1
     11       3      11 1
     12       3      12 1
     13       4      13 1
     14       4      14 1
     15       5      15 1
     16       5      16 1
@<TRIPOS>ALT_TYPE
CGenFF_4.0_ALT_TYPE_SET
CGenFF_4.0 1 CG324 2 CG324 3 CG321 4 CG321 5 NG3P2 6 OG3C61 7 HGA2 8 HGA2 9 HGA2 10 HGA2 11 HGA2 12 HGA2 13 HGA2 14 HGA2 15 HGP2 16 HGP2
@<TRIPOS>MOLECULE
morpholine
 16 16 0 0 0
****
USER_CHARGES
INVALID_CHARGES
Pose:  27 Cluster:  27 Fr_nu: 1134874 TotEn:   -45.24
@<TRIPOS>ATOM
      1 C1        -67.3622    5.2101  -54.5513 C.3    1 LIG       0.20900
      2 C2        -64.9906    5.6230  -53.9380 C.3    1 LIG       0.20900
      3 C3        -67.1794    6.2062  -55.6822 C.3    1 LIG      -0.03300
      4 C4        -64.9239    6.5982  -55.0996 C.3    1 LIG      -0.03300
      5 N1        -66.0333    4.5979  -54.2470 N.4    1 LIG      -0.45600
      6 O1        -66.2038    7.1905  -55.3321 O.3    1 LIG      -0.27400
      7 H1        -67.7018    5.6952  -53.6303 H      1 LIG       0.09000
      8 H2        -68.0436    4.3986  -54.8203 H      1 LIG       0.09000
      9 H3        -64.0459    5.0947  -53.7851 H      1 LIG       0.09000
     10 H4        -65.2998    6.1141  -53.0100 H      1 LIG       0.09000
     11 H5        -66.8851    5.7116  -56.6155 H      1 LIG       0.09000
     12 H6        -68.1226    6.7288  -55.8706 H      1 LIG       0.09000
     13 H7        -64.2237    7.4061  -54.8650 H      1 LIG       0.09000
     14 H8        -64.5717    6.1116  -56.0171 H      1 LIG       0.09000
     15 H9        -66.1261    3.9502  -53.4526 H      1 LIG       0.32900
     16 H10       -65.7270    4.0225  -55.0441 H      1 LIG       0.32900
@<TRIPOS>BOND
      1       1       3 1
      2       1       5 1
      3       2       4 1
      4       2       5 1
      5       3       6 1
      6       4       6 1
      7       1       7 1
      8       1       8 1
      9       2       9 1
     10       2      10 1
     11       3      11 1
     12       3      12 1
     13       4      13 1
     14       4      14 1
     15       5      15 1
     16       5      16 1
@<TRIPOS>ALT_TYPE
CGenFF_4.0_ALT_TYPE_SET
CGenFF_4.0 1 CG324 2 CG324 3 CG321 4 CG321 5 NG3P2 6 OG3C61 7 HGA2 8 HGA2 9 HGA2 10 HGA2 11 HGA2 12 HGA2 13 HGA2 14 HGA2 15 HGP2 16 HGP2
@<TRIPOS>MOLECULE
morpholine
 16 16 0 0 0
****
USER_CHARGES
INVALID_CHARGES
Pose:  28 Cluster:  28 Fr_nu: 232073 TotEn:   -44.92
@<TRIPOS>ATOM
      1 C1        -63.7919    5.4542  -55.8284 C.3    1 LIG       0.20900
      2 C2        -65.5278    4.4198  -54.3836 C.3    1 LIG       0.20900
      3 C3        -63.2926    6.1894  -54.5976 C.3    1 LIG      -0.03300
      4 C4        -64.9429    5.2051  -53.2234 C.3    1 LIG      -0.03300
      5 N1        -64.4425    4.1845  -55.3837 N.4    1 LIG      -0.45600
      6 O1        -64.3667    6.4289  -53.6853 O.3    1 LIG      -0.27400
      7 H1        -64.5559    6.0266  -56.3646 H      1 LIG       0.09000
      8 H2        -62.9790    5.1858  -56.5085 H      1 LIG       0.09000
      9 H3        -65.9065    3.4423  -54.0738 H      1 LIG       0.09000
     10 H4        -66.3137    4.9795  -54.9004 H      1 LIG       0.09000
     11 H5        -62.4944    5.6355  -54.0895 H      1 LIG       0.09000
     12 H6        -62.8837    7.1621  -54.8886 H      1 LIG       0.09000
     13 H7        -65.7349    5.4605  -52.5125 H      1 LIG       0.09000
     14 H8        -64.1869    4.6242  -52.6815 H      1 LIG       0.09000
     15 H9        -64.8274    3.6902  -56.2003 H      1 LIG       0.32900
     16 H10       -63.7335    3.5545  -54.9828 H      1 LIG       0.32900
@<TRIPOS>BOND
      1       1       3 1
      2       1       5 1
      3       2       4 1
      4       2       5 1
      5       3       6 1
      6       4       6 1
      7       1       7 1
      8       1       8 1
      9       2       9 1
     10       2      10 1
     11       3      11 1
     12       3      12 1
     13       4      13 1
     14       4      14 1
     15       5      15 1
     16       5      16 1
@<TRIPOS>ALT_TYPE
CGenFF_4.0_ALT_TYPE_SET
CGenFF_4.0 1 CG324 2 CG324 3 CG321 4 CG321 5 NG3P2 6 OG3C61 7 HGA2 8 HGA2 9 HGA2 10 HGA2 11 HGA2 12 HGA2 13 HGA2 14 HGA2 15 HGP2 16 HGP2
@<TRIPOS>MOLECULE
morpholine
 16 16 0 0 0
****
USER_CHARGES
INVALID_CHARGES
Pose:  29 Cluster:  29 Fr_nu: 989852 TotEn:   -44.37
@<TRIPOS>ATOM
      1 C1        -65.0603    5.0257  -54.0620 C.3    1 LIG       0.20900
      2 C2        -66.4473    6.7591  -52.9472 C.3    1 LIG       0.20900
      3 C3        -64.0025    5.2781  -53.0027 C.3    1 LIG      -0.03300
      4 C4        -65.3217    6.9259  -51.9421 C.3    1 LIG      -0.03300
      5 N1        -66.3950    5.3643  -53.4810 N.4    1 LIG      -0.45600
      6 O1        -64.0606    6.6317  -52.5471 O.3    1 LIG      -0.27400
      7 H1        -64.9261    5.6718  -54.9357 H      1 LIG       0.09000
      8 H2        -65.0937    3.9780  -54.3725 H      1 LIG       0.09000
      9 H3        -67.4321    6.9008  -52.4945 H      1 LIG       0.09000
     10 H4        -66.3299    7.4276  -53.8060 H      1 LIG       0.09000
     11 H5        -64.1111    4.5975  -52.1499 H      1 LIG       0.09000
     12 H6        -63.0072    5.1155  -53.4281 H      1 LIG       0.09000
     13 H7        -65.2871    7.9629  -51.5937 H      1 LIG       0.09000
     14 H8        -65.4660    6.2865  -51.0629 H      1 LIG       0.09000
     15 H9        -67.1237    5.2416  -54.1974 H      1 LIG       0.32900
     16 H10       -66.6245    4.6979  -52.7303 H      1 LIG       0.32900
@<TRIPOS>BOND
      1       1       3 1
      2       1       5 1
      3       2       4 1
      4       2       5 1
      5       3       6 1
      6       4       6 1
      7       1       7 1
      8       1       8 1
      9       2       9 1
     10       2      10 1
     11       3      11 1
     12       3      12 1
     13       4      13 1
     14       4      14 1
     15       5      15 1
     16       5      16 1
@<TRIPOS>ALT_TYPE
CGenFF_4.0_ALT_TYPE_SET
CGenFF_4.0 1 CG324 2 CG324 3 CG321 4 CG321 5 NG3P2 6 OG3C61 7 HGA2 8 HGA2 9 HGA2 10 HGA2 11 HGA2 12 HGA2 13 HGA2 14 HGA2 15 HGP2 16 HGP2
@<TRIPOS>MOLECULE
morpholine
 16 16 0 0 0
****
USER_CHARGES
INVALID_CHARGES
Pose:  30 Cluster:  30 Fr_nu: 546552 TotEn:   -44.31
@<TRIPOS>ATOM
      1 C1        -84.7597  -11.1149  -32.7902 C.3    1 LIG       0.20900
      2 C2        -83.7750  -12.8783  -31.3439 C.3    1 LIG       0.20900
      3 C3        -85.7135  -10.7997  -31.6520 C.3    1 LIG      -0.03300
      4 C4        -84.7766  -12.4760  -30.2763 C.3    1 LIG      -0.03300
      5 N1        -83.5086  -11.6882  -32.2077 N.4    1 LIG      -0.45600
      6 O1        -85.9725  -11.9708  -30.8744 O.3    1 LIG      -0.27400
      7 H1        -85.1668  -11.8738  -33.4663 H      1 LIG       0.09000
      8 H2        -84.4795  -10.2217  -33.3550 H      1 LIG       0.09000
      9 H3        -82.8196  -13.1955  -30.9179 H      1 LIG       0.09000
     10 H4        -84.1703  -13.6596  -32.0007 H      1 LIG       0.09000
     11 H5        -85.3239  -10.0059  -31.0035 H      1 LIG       0.09000
     12 H6        -86.6701  -10.4538  -32.0563 H      1 LIG       0.09000
     13 H7        -85.0506  -13.3503  -29.6774 H      1 LIG       0.09000
     14 H8        -84.3611  -11.7249  -29.5937 H      1 LIG       0.09000
     15 H9        -82.8639  -11.9499  -32.9660 H      1 LIG       0.32900
     16 H10       -83.0195  -10.9662  -31.6602 H      1 LIG       0.32900
@<TRIPOS>BOND
      1       1       3 1
      2       1       5 1
      3       2       4 1
      4       2       5 1
      5       3       6 1
      6       4       6 1
      7       1       7 1
      8       1       8 1
      9       2       9 1
     10       2      10 1
     11       3      11 1
     12       3      12 1
     13       4      13 1
     14       4      14 1
     15       5      15 1
     16       5      16 1
@<TRIPOS>ALT_TYPE
CGenFF_4.0_ALT_TYPE_SET
CGenFF_4.0 1 CG324 2 CG324 3 CG321 4 CG321 5 NG3P2 6 OG3C61 7 HGA2 8 HGA2 9 HGA2 10 HGA2 11 HGA2 12 HGA2 13 HGA2 14 HGA2 15 HGP2 16 HGP2
@<TRIPOS>MOLECULE
morpholine
 16 16 0 0 0
****
USER_CHARGES
INVALID_CHARGES
Pose:  31 Cluster:  31 Fr_nu: 989807 TotEn:   -44.28
@<TRIPOS>ATOM
      1 C1        -63.7869    5.7083  -52.3227 C.3    1 LIG       0.20900
      2 C2        -65.3694    5.3272  -54.1992 C.3    1 LIG       0.20900
      3 C3        -64.7692    6.7322  -51.7828 C.3    1 LIG      -0.03300
      4 C4        -66.2745    6.3693  -53.5669 C.3    1 LIG      -0.03300
      5 N1        -64.5514    4.6996  -53.1175 N.4    1 LIG      -0.45600
      6 O1        -65.5031    7.3361  -52.8505 O.3    1 LIG      -0.27400
      7 H1        -63.0601    6.1598  -53.0058 H      1 LIG       0.09000
      8 H2        -63.2674    5.1717  -51.5242 H      1 LIG       0.09000
      9 H3        -65.9341    4.5295  -54.6887 H      1 LIG       0.09000
     10 H4        -64.6635    5.7747  -54.9060 H      1 LIG       0.09000
     11 H5        -65.4660    6.2865  -51.0629 H      1 LIG       0.09000
     12 H6        -64.2256    7.5283  -51.2643 H      1 LIG       0.09000
     13 H7        -66.8285    6.9009  -54.3469 H      1 LIG       0.09000
     14 H8        -67.0090    5.9123  -52.8929 H      1 LIG       0.09000
     15 H9        -63.8985    4.0191  -53.5296 H      1 LIG       0.32900
     16 H10       -65.1634    4.1577  -52.4914 H      1 LIG       0.32900
@<TRIPOS>BOND
      1       1       3 1
      2       1       5 1
      3       2       4 1
      4       2       5 1
      5       3       6 1
      6       4       6 1
      7       1       7 1
      8       1       8 1
      9       2       9 1
     10       2      10 1
     11       3      11 1
     12       3      12 1
     13       4      13 1
     14       4      14 1
     15       5      15 1
     16       5      16 1
@<TRIPOS>ALT_TYPE
CGenFF_4.0_ALT_TYPE_SET
CGenFF_4.0 1 CG324 2 CG324 3 CG321 4 CG321 5 NG3P2 6 OG3C61 7 HGA2 8 HGA2 9 HGA2 10 HGA2 11 HGA2 12 HGA2 13 HGA2 14 HGA2 15 HGP2 16 HGP2
@<TRIPOS>MOLECULE
morpholine
 16 16 0 0 0
****
USER_CHARGES
INVALID_CHARGES
Pose:  32 Cluster:  32 Fr_nu: 1338075 TotEn:   -44.17
@<TRIPOS>ATOM
      1 C1        -56.2278    3.4959  -19.5002 C.3    1 LIG       0.20900
      2 C2        -56.0508    5.9075  -20.0690 C.3    1 LIG       0.20900
      3 C3        -57.7083    3.7252  -19.2544 C.3    1 LIG      -0.03300
      4 C4        -57.5401    6.0184  -19.7960 C.3    1 LIG      -0.03300
      5 N1        -55.7564    4.5059  -20.4957 N.4    1 LIG      -0.45600
      6 O1        -57.9426    5.0638  -18.8112 O.3    1 LIG      -0.27400
      7 H1        -55.6343    3.6495  -18.5930 H      1 LIG       0.09000
      8 H2        -56.0258    2.5054  -19.9166 H      1 LIG       0.09000
      9 H3        -55.7262    6.5712  -20.8746 H      1 LIG       0.09000
     10 H4        -55.4561    6.0922  -19.1688 H      1 LIG       0.09000
     11 H5        -58.3050    3.5247  -20.1522 H      1 LIG       0.09000
     12 H6        -58.0612    3.0507  -18.4679 H      1 LIG       0.09000
     13 H7        -57.7718    7.0141  -19.4050 H      1 LIG       0.09000
     14 H8        -58.1308    5.8762  -20.7090 H      1 LIG       0.09000
     15 H9        -54.7440    4.3963  -20.6447 H      1 LIG       0.32900
     16 H10       -56.1959    4.3229  -21.4087 H      1 LIG       0.32900
@<TRIPOS>BOND
      1       1       3 1
      2       1       5 1
      3       2       4 1
      4       2       5 1
      5       3       6 1
      6       4       6 1
      7       1       7 1
      8       1       8 1
      9       2       9 1
     10       2      10 1
     11       3      11 1
     12       3      12 1
     13       4      13 1
     14       4      14 1
     15       5      15 1
     16       5      16 1
@<TRIPOS>ALT_TYPE
CGenFF_4.0_ALT_TYPE_SET
CGenFF_4.0 1 CG324 2 CG324 3 CG321 4 CG321 5 NG3P2 6 OG3C61 7 HGA2 8 HGA2 9 HGA2 10 HGA2 11 HGA2 12 HGA2 13 HGA2 14 HGA2 15 HGP2 16 HGP2
@<TRIPOS>MOLECULE
morpholine
 16 16 0 0 0
****
USER_CHARGES
INVALID_CHARGES
Pose:  33 Cluster:  33 Fr_nu: 229416 TotEn:   -44.04
@<TRIPOS>ATOM
      1 C1        -65.5899    4.3098  -54.4931 C.3    1 LIG       0.20900
      2 C2        -64.1318    5.2343  -52.7070 C.3    1 LIG       0.20900
      3 C3        -66.4873    5.5192  -54.3019 C.3    1 LIG      -0.03300
      4 C4        -65.1003    6.3988  -52.6039 C.3    1 LIG      -0.03300
      5 N1        -64.2000    4.6906  -54.0974 N.4    1 LIG      -0.45600
      6 O1        -66.4232    5.9840  -52.9517 O.3    1 LIG      -0.27400
      7 H1        -65.8828    3.4770  -53.8455 H      1 LIG       0.09000
      8 H2        -65.5558    3.9800  -55.5349 H      1 LIG       0.09000
      9 H3        -63.0977    5.5373  -52.5233 H      1 LIG       0.09000
     10 H4        -64.4068    4.4142  -52.0364 H      1 LIG       0.09000
     11 H5        -66.2213    6.3345  -54.9851 H      1 LIG       0.09000
     12 H6        -67.5267    5.2444  -54.5073 H      1 LIG       0.09000
     13 H7        -65.1295    6.7661  -51.5733 H      1 LIG       0.09000
     14 H8        -64.7970    7.2357  -53.2446 H      1 LIG       0.09000
     15 H9        -63.5821    3.8715  -54.1781 H      1 LIG       0.32900
     16 H10       -63.8305    5.3873  -54.7596 H      1 LIG       0.32900
@<TRIPOS>BOND
      1       1       3 1
      2       1       5 1
      3       2       4 1
      4       2       5 1
      5       3       6 1
      6       4       6 1
      7       1       7 1
      8       1       8 1
      9       2       9 1
     10       2      10 1
     11       3      11 1
     12       3      12 1
     13       4      13 1
     14       4      14 1
     15       5      15 1
     16       5      16 1
@<TRIPOS>ALT_TYPE
CGenFF_4.0_ALT_TYPE_SET
CGenFF_4.0 1 CG324 2 CG324 3 CG321 4 CG321 5 NG3P2 6 OG3C61 7 HGA2 8 HGA2 9 HGA2 10 HGA2 11 HGA2 12 HGA2 13 HGA2 14 HGA2 15 HGP2 16 HGP2
@<TRIPOS>MOLECULE
morpholine
 16 16 0 0 0
****
USER_CHARGES
INVALID_CHARGES
Pose:  34 Cluster:  34 Fr_nu: 909978 TotEn:   -43.60
@<TRIPOS>ATOM
      1 C1        -83.2561  -11.3196  -30.9093 C.3    1 LIG       0.20900
      2 C2        -84.3687  -13.3788  -31.7415 C.3    1 LIG       0.20900
      3 C3        -82.9477  -12.0766  -29.6300 C.3    1 LIG      -0.03300
      4 C4        -84.0051  -14.0351  -30.4218 C.3    1 LIG      -0.03300
      5 N1        -83.3646  -12.3087  -32.0243 N.4    1 LIG      -0.45600
      6 O1        -83.9507  -13.0627  -29.3755 O.3    1 LIG      -0.27400
      7 H1        -84.2191  -10.8014  -30.8555 H      1 LIG       0.09000
      8 H2        -82.4647  -10.6129  -31.1732 H      1 LIG       0.09000
      9 H3        -84.3416  -14.0835  -32.5767 H      1 LIG       0.09000
     10 H4        -85.3458  -12.8874  -31.6974 H      1 LIG       0.09000
     11 H5        -81.9620  -12.5554  -29.6689 H      1 LIG       0.09000
     12 H6        -82.9434  -11.3840  -28.7825 H      1 LIG       0.09000
     13 H7        -84.7697  -14.7698  -30.1505 H      1 LIG       0.09000
     14 H8        -83.0460  -14.5634  -30.4830 H      1 LIG       0.09000
     15 H9        -83.6166  -11.8205  -32.8946 H      1 LIG       0.32900
     16 H10       -82.4439  -12.7357  -32.1986 H      1 LIG       0.32900
@<TRIPOS>BOND
      1       1       3 1
      2       1       5 1
      3       2       4 1
      4       2       5 1
      5       3       6 1
      6       4       6 1
      7       1       7 1
      8       1       8 1
      9       2       9 1
     10       2      10 1
     11       3      11 1
     12       3      12 1
     13       4      13 1
     14       4      14 1
     15       5      15 1
     16       5      16 1
@<TRIPOS>ALT_TYPE
CGenFF_4.0_ALT_TYPE_SET
CGenFF_4.0 1 CG324 2 CG324 3 CG321 4 CG321 5 NG3P2 6 OG3C61 7 HGA2 8 HGA2 9 HGA2 10 HGA2 11 HGA2 12 HGA2 13 HGA2 14 HGA2 15 HGP2 16 HGP2
@<TRIPOS>MOLECULE
morpholine
 16 16 0 0 0
****
USER_CHARGES
INVALID_CHARGES
Pose:  35 Cluster:  35 Fr_nu: 123700 TotEn:   -43.51
@<TRIPOS>ATOM
      1 C1        -83.4972  -13.5321  -31.0878 C.3    1 LIG       0.20900
      2 C2        -82.4265  -11.3492  -30.5781 C.3    1 LIG       0.20900
      3 C3        -84.8300  -12.8055  -31.1029 C.3    1 LIG      -0.03300
      4 C4        -83.8118  -10.7296  -30.6191 C.3    1 LIG      -0.03300
      5 N1        -82.4277  -12.5565  -31.4590 N.4    1 LIG      -0.45600
      6 O1        -84.8000  -11.6820  -30.2197 O.3    1 LIG      -0.27400
      7 H1        -83.2470  -13.9063  -30.0897 H      1 LIG       0.09000
      8 H2        -83.4626  -14.3490  -31.8136 H      1 LIG       0.09000
      9 H3        -81.6568  -10.6697  -30.9533 H      1 LIG       0.09000
     10 H4        -82.1636  -11.6951  -29.5734 H      1 LIG       0.09000
     11 H5        -85.1001  -12.4733  -32.1124 H      1 LIG       0.09000
     12 H6        -85.6212  -13.4774  -30.7555 H      1 LIG       0.09000
     13 H7        -83.8621   -9.8886  -29.9203 H      1 LIG       0.09000
     14 H8        -84.0540  -10.3449  -31.6171 H      1 LIG       0.09000
     15 H9        -81.5090  -13.0181  -31.4126 H      1 LIG       0.32900
     16 H10       -82.5478  -12.2684  -32.4403 H      1 LIG       0.32900
@<TRIPOS>BOND
      1       1       3 1
      2       1       5 1
      3       2       4 1
      4       2       5 1
      5       3       6 1
      6       4       6 1
      7       1       7 1
      8       1       8 1
      9       2       9 1
     10       2      10 1
     11       3      11 1
     12       3      12 1
     13       4      13 1
     14       4      14 1
     15       5      15 1
     16       5      16 1
@<TRIPOS>ALT_TYPE
CGenFF_4.0_ALT_TYPE_SET
CGenFF_4.0 1 CG324 2 CG324 3 CG321 4 CG321 5 NG3P2 6 OG3C61 7 HGA2 8 HGA2 9 HGA2 10 HGA2 11 HGA2 12 HGA2 13 HGA2 14 HGA2 15 HGP2 16 HGP2
@<TRIPOS>MOLECULE
morpholine
 16 16 0 0 0
****
USER_CHARGES
INVALID_CHARGES
Pose:  36 Cluster:  36 Fr_nu: 994989 TotEn:   -43.45
@<TRIPOS>ATOM
      1 C1        -65.4723    4.9550  -54.9859 C.3    1 LIG       0.20900
      2 C2        -67.7757    5.3554  -54.1463 C.3    1 LIG       0.20900
      3 C3        -65.7878    5.9070  -56.1255 C.3    1 LIG      -0.03300
      4 C4        -67.9780    6.2884  -55.3267 C.3    1 LIG      -0.03300
      5 N1        -66.3191    5.3312  -53.8133 N.4    1 LIG      -0.45600
      6 O1        -67.1821    5.8716  -56.4384 O.3    1 LIG      -0.27400
      7 H1        -65.7260    3.9197  -55.2361 H      1 LIG       0.09000
      8 H2        -64.4275    5.0188  -54.6702 H      1 LIG       0.09000
      9 H3        -68.3109    5.6924  -53.2547 H      1 LIG       0.09000
     10 H4        -68.0591    4.3258  -54.3867 H      1 LIG       0.09000
     11 H5        -65.4892    6.9355  -55.8902 H      1 LIG       0.09000
     12 H6        -65.2403    5.6032  -57.0233 H      1 LIG       0.09000
     13 H7        -69.0256    6.2640  -55.6428 H      1 LIG       0.09000
     14 H8        -67.7348    7.3262  -55.0689 H      1 LIG       0.09000
     15 H9        -66.1526    4.6704  -53.0420 H      1 LIG       0.32900
     16 H10       -66.0298    6.2540  -53.4597 H      1 LIG       0.32900
@<TRIPOS>BOND
      1       1       3 1
      2       1       5 1
      3       2       4 1
      4       2       5 1
      5       3       6 1
      6       4       6 1
      7       1       7 1
      8       1       8 1
      9       2       9 1
     10       2      10 1
     11       3      11 1
     12       3      12 1
     13       4      13 1
     14       4      14 1
     15       5      15 1
     16       5      16 1
@<TRIPOS>ALT_TYPE
CGenFF_4.0_ALT_TYPE_SET
CGenFF_4.0 1 CG324 2 CG324 3 CG321 4 CG321 5 NG3P2 6 OG3C61 7 HGA2 8 HGA2 9 HGA2 10 HGA2 11 HGA2 12 HGA2 13 HGA2 14 HGA2 15 HGP2 16 HGP2
@<TRIPOS>MOLECULE
morpholine
 16 16 0 0 0
****
USER_CHARGES
INVALID_CHARGES
Pose:  37 Cluster:  37 Fr_nu: 1233648 TotEn:   -43.33
@<TRIPOS>ATOM
      1 C1        -84.4637  -11.9303  -32.1111 C.3    1 LIG       0.20900
      2 C2        -82.8060  -11.6453  -30.2830 C.3    1 LIG       0.20900
      3 C3        -85.0282  -10.5742  -31.7279 C.3    1 LIG      -0.03300
      4 C4        -83.4513  -10.3028  -29.9900 C.3    1 LIG      -0.03300
      5 N1        -83.0196  -11.9617  -31.7279 N.4    1 LIG      -0.45600
      6 O1        -84.8388  -10.3270  -30.3328 O.3    1 LIG      -0.27400
      7 H1        -84.9505  -12.7448  -31.5648 H      1 LIG       0.09000
      8 H2        -84.5218  -12.1140  -33.1872 H      1 LIG       0.09000
      9 H3        -81.7276  -11.6349  -30.1050 H      1 LIG       0.09000
     10 H4        -83.2721  -12.4553  -29.7130 H      1 LIG       0.09000
     11 H5        -84.5721   -9.7650  -32.3105 H      1 LIG       0.09000
     12 H6        -86.1050  -10.5533  -31.9235 H      1 LIG       0.09000
     13 H7        -83.3792  -10.0828  -28.9202 H      1 LIG       0.09000
     14 H8        -82.9535   -9.4879  -30.5292 H      1 LIG       0.09000
     15 H9        -82.6271  -12.8893  -31.9394 H      1 LIG       0.32900
     16 H10       -82.4929  -11.2949  -32.3094 H      1 LIG       0.32900
@<TRIPOS>BOND
      1       1       3 1
      2       1       5 1
      3       2       4 1
      4       2       5 1
      5       3       6 1
      6       4       6 1
      7       1       7 1
      8       1       8 1
      9       2       9 1
     10       2      10 1
     11       3      11 1
     12       3      12 1
     13       4      13 1
     14       4      14 1
     15       5      15 1
     16       5      16 1
@<TRIPOS>ALT_TYPE
CGenFF_4.0_ALT_TYPE_SET
CGenFF_4.0 1 CG324 2 CG324 3 CG321 4 CG321 5 NG3P2 6 OG3C61 7 HGA2 8 HGA2 9 HGA2 10 HGA2 11 HGA2 12 HGA2 13 HGA2 14 HGA2 15 HGP2 16 HGP2
@<TRIPOS>MOLECULE
morpholine
 16 16 0 0 0
****
USER_CHARGES
INVALID_CHARGES
Pose:  38 Cluster:  38 Fr_nu: 441782 TotEn:   -43.31
@<TRIPOS>ATOM
      1 C1        -65.2172    4.8816  -54.7157 C.3    1 LIG       0.20900
      2 C2        -65.1344    4.6286  -57.1855 C.3    1 LIG       0.20900
      3 C3        -66.6566    5.3380  -54.8719 C.3    1 LIG      -0.03300
      4 C4        -66.5783    5.0966  -57.2205 C.3    1 LIG      -0.03300
      5 N1        -64.8841    3.9821  -55.8616 N.4    1 LIG      -0.45600
      6 O1        -66.8448    5.9847  -56.1327 O.3    1 LIG      -0.27400
      7 H1        -64.5152    5.7206  -54.7618 H      1 LIG       0.09000
      8 H2        -65.0608    4.3125  -53.7954 H      1 LIG       0.09000
      9 H3        -64.9200    3.8867  -57.9591 H      1 LIG       0.09000
     10 H4        -64.4324    5.4647  -57.2633 H      1 LIG       0.09000
     11 H5        -67.3602    4.5022  -54.7781 H      1 LIG       0.09000
     12 H6        -66.9016    6.0630  -54.0893 H      1 LIG       0.09000
     13 H7        -66.7673    5.6450  -58.1486 H      1 LIG       0.09000
     14 H8        -67.2782    4.2531  -57.1866 H      1 LIG       0.09000
     15 H9        -63.8977    3.6952  -55.7990 H      1 LIG       0.32900
     16 H10       -65.4338    3.1142  -55.7912 H      1 LIG       0.32900
@<TRIPOS>BOND
      1       1       3 1
      2       1       5 1
      3       2       4 1
      4       2       5 1
      5       3       6 1
      6       4       6 1
      7       1       7 1
      8       1       8 1
      9       2       9 1
     10       2      10 1
     11       3      11 1
     12       3      12 1
     13       4      13 1
     14       4      14 1
     15       5      15 1
     16       5      16 1
@<TRIPOS>ALT_TYPE
CGenFF_4.0_ALT_TYPE_SET
CGenFF_4.0 1 CG324 2 CG324 3 CG321 4 CG321 5 NG3P2 6 OG3C61 7 HGA2 8 HGA2 9 HGA2 10 HGA2 11 HGA2 12 HGA2 13 HGA2 14 HGA2 15 HGP2 16 HGP2
@<TRIPOS>MOLECULE
morpholine
 16 16 0 0 0
****
USER_CHARGES
INVALID_CHARGES
Pose:  39 Cluster:  39 Fr_nu: 1134953 TotEn:   -43.12
@<TRIPOS>ATOM
      1 C1        -67.8395    5.6011  -54.1359 C.3    1 LIG       0.20900
      2 C2        -65.7605    4.5076  -54.9439 C.3    1 LIG       0.20900
      3 C3        -66.9586    6.5750  -53.3743 C.3    1 LIG      -0.03300
      4 C4        -64.9815    5.5357  -54.1433 C.3    1 LIG      -0.03300
      5 N1        -67.0758    5.1078  -55.3220 N.4    1 LIG      -0.45600
      6 O1        -65.7287    5.9514  -52.9979 O.3    1 LIG      -0.27400
      7 H1        -68.0890    4.7202  -53.5355 H      1 LIG       0.09000
      8 H2        -68.7535    6.0725  -54.5070 H      1 LIG       0.09000
      9 H3        -65.2492    4.2278  -55.8686 H      1 LIG       0.09000
     10 H4        -65.9827    3.6133  -54.3532 H      1 LIG       0.09000
     11 H5        -66.7495    7.4777  -53.9607 H      1 LIG       0.09000
     12 H6        -67.4637    6.8898  -52.4557 H      1 LIG       0.09000
     13 H7        -64.0459    5.0947  -53.7851 H      1 LIG       0.09000
     14 H8        -64.7228    6.4110  -54.7512 H      1 LIG       0.09000
     15 H9        -67.6392    4.4120  -55.8295 H      1 LIG       0.32900
     16 H10       -66.9250    5.8828  -55.9830 H      1 LIG       0.32900
@<TRIPOS>BOND
      1       1       3 1
      2       1       5 1
      3       2       4 1
      4       2       5 1
      5       3       6 1
      6       4       6 1
      7       1       7 1
      8       1       8 1
      9       2       9 1
     10       2      10 1
     11       3      11 1
     12       3      12 1
     13       4      13 1
     14       4      14 1
     15       5      15 1
     16       5      16 1
@<TRIPOS>ALT_TYPE
CGenFF_4.0_ALT_TYPE_SET
CGenFF_4.0 1 CG324 2 CG324 3 CG321 4 CG321 5 NG3P2 6 OG3C61 7 HGA2 8 HGA2 9 HGA2 10 HGA2 11 HGA2 12 HGA2 13 HGA2 14 HGA2 15 HGP2 16 HGP2
@<TRIPOS>MOLECULE
morpholine
 16 16 0 0 0
****
USER_CHARGES
INVALID_CHARGES
Pose:  40 Cluster:  40 Fr_nu: 1059763 TotEn:   -42.88
@<TRIPOS>ATOM
      1 C1        -83.0651  -11.6187  -31.0784 C.3    1 LIG       0.20900
      2 C2        -81.5367  -10.0620  -29.8905 C.3    1 LIG       0.20900
      3 C3        -84.1667  -10.5938  -30.8770 C.3    1 LIG      -0.03300
      4 C4        -82.7131   -9.1130  -29.7480 C.3    1 LIG      -0.03300
      5 N1        -81.7557  -10.8991  -31.1089 N.4    1 LIG      -0.45600
      6 O1        -83.9410   -9.8417  -29.6826 O.3    1 LIG      -0.27400
      7 H1        -83.0122  -12.3304  -30.2480 H      1 LIG       0.09000
      8 H2        -83.1669  -12.1553  -32.0255 H      1 LIG       0.09000
      9 H3        -80.5897   -9.5320  -30.0220 H      1 LIG       0.09000
     10 H4        -81.4650  -10.7530  -29.0446 H      1 LIG       0.09000
     11 H5        -84.2483   -9.9118  -31.7317 H      1 LIG       0.09000
     12 H6        -85.1299  -11.1025  -30.7695 H      1 LIG       0.09000
     13 H7        -82.6178   -8.5420  -28.8190 H      1 LIG       0.09000
     14 H8        -82.7557   -8.3940  -30.5749 H      1 LIG       0.09000
     15 H9        -80.9901  -11.5807  -31.2012 H      1 LIG       0.32900
     16 H10       -81.7064  -10.3061  -31.9493 H      1 LIG       0.32900
@<TRIPOS>BOND
      1       1       3 1
      2       1       5 1
      3       2       4 1
      4       2       5 1
      5       3       6 1
      6       4       6 1
      7       1       7 1
      8       1       8 1
      9       2       9 1
     10       2      10 1
     11       3      11 1
     12       3      12 1
     13       4      13 1
     14       4      14 1
     15       5      15 1
     16       5      16 1
@<TRIPOS>ALT_TYPE
CGenFF_4.0_ALT_TYPE_SET
CGenFF_4.0 1 CG324 2 CG324 3 CG321 4 CG321 5 NG3P2 6 OG3C61 7 HGA2 8 HGA2 9 HGA2 10 HGA2 11 HGA2 12 HGA2 13 HGA2 14 HGA2 15 HGP2 16 HGP2
@<TRIPOS>MOLECULE
morpholine
 16 16 0 0 0
****
USER_CHARGES
INVALID_CHARGES
Pose:  41 Cluster:  41 Fr_nu: 1232877 TotEn:   -42.54
@<TRIPOS>ATOM
      1 C1        -66.3910    6.7770  -53.2365 C.3    1 LIG       0.20900
      2 C2        -64.4820    5.2094  -53.4996 C.3    1 LIG       0.20900
      3 C3        -67.1006    6.0000  -54.3308 C.3    1 LIG      -0.03300
      4 C4        -65.2856    4.5087  -54.5804 C.3    1 LIG      -0.03300
      5 N1        -65.4383    5.8535  -52.5488 N.4    1 LIG      -0.45600
      6 O1        -66.1539    5.4333  -55.2395 O.3    1 LIG      -0.27400
      7 H1        -65.7926    7.5995  -53.6417 H      1 LIG       0.09000
      8 H2        -67.0846    7.1553  -52.4809 H      1 LIG       0.09000
      9 H3        -63.8654    4.5138  -52.9244 H      1 LIG       0.09000
     10 H4        -63.8596    6.0114  -53.9090 H      1 LIG       0.09000
     11 H5        -67.7362    5.2070  -53.9190 H      1 LIG       0.09000
     12 H6        -67.7456    6.6736  -54.9037 H      1 LIG       0.09000
     13 H7        -64.6094    4.0951  -55.3351 H      1 LIG       0.09000
     14 H8        -65.8741    3.6779  -54.1729 H      1 LIG       0.09000
     15 H9        -64.9141    6.3717  -51.8306 H      1 LIG       0.32900
     16 H10       -65.9647    5.1274  -52.0430 H      1 LIG       0.32900
@<TRIPOS>BOND
      1       1       3 1
      2       1       5 1
      3       2       4 1
      4       2       5 1
      5       3       6 1
      6       4       6 1
      7       1       7 1
      8       1       8 1
      9       2       9 1
     10       2      10 1
     11       3      11 1
     12       3      12 1
     13       4      13 1
     14       4      14 1
     15       5      15 1
     16       5      16 1
@<TRIPOS>ALT_TYPE
CGenFF_4.0_ALT_TYPE_SET
CGenFF_4.0 1 CG324 2 CG324 3 CG321 4 CG321 5 NG3P2 6 OG3C61 7 HGA2 8 HGA2 9 HGA2 10 HGA2 11 HGA2 12 HGA2 13 HGA2 14 HGA2 15 HGP2 16 HGP2
@<TRIPOS>MOLECULE
morpholine
 16 16 0 0 0
****
USER_CHARGES
INVALID_CHARGES
Pose:  42 Cluster:  42 Fr_nu: 1065419 TotEn:   -42.49
@<TRIPOS>ATOM
      1 C1        -83.5538  -11.9910  -31.0370 C.3    1 LIG       0.20900
      2 C2        -84.3183   -9.6347  -31.2217 C.3    1 LIG       0.20900
      3 C3        -84.5423  -12.3338  -32.1370 C.3    1 LIG      -0.03300
      4 C4        -85.2688  -10.0929  -32.3132 C.3    1 LIG      -0.03300
      5 N1        -83.1469  -10.5624  -31.2014 N.4    1 LIG      -0.45600
      6 O1        -85.6645  -11.4494  -32.0976 O.3    1 LIG      -0.27400
      7 H1        -84.0035  -12.0761  -30.0423 H      1 LIG       0.09000
      8 H2        -82.6467  -12.5989  -31.0911 H      1 LIG       0.09000
      9 H3        -83.9358   -8.6265  -31.4010 H      1 LIG       0.09000
     10 H4        -84.7786   -9.6899  -30.2301 H      1 LIG       0.09000
     11 H5        -84.0764  -12.2937  -33.1288 H      1 LIG       0.09000
     12 H6        -84.9187  -13.3513  -31.9918 H      1 LIG       0.09000
     13 H7        -86.1742   -9.4782  -32.2979 H      1 LIG       0.09000
     14 H8        -84.8195   -9.9947  -33.3088 H      1 LIG       0.09000
     15 H9        -82.5091  -10.2959  -30.4389 H      1 LIG       0.32900
     16 H10       -82.6056  -10.4549  -32.0707 H      1 LIG       0.32900
@<TRIPOS>BOND
      1       1       3 1
      2       1       5 1
      3       2       4 1
      4       2       5 1
      5       3       6 1
      6       4       6 1
      7       1       7 1
      8       1       8 1
      9       2       9 1
     10       2      10 1
     11       3      11 1
     12       3      12 1
     13       4      13 1
     14       4      14 1
     15       5      15 1
     16       5      16 1
@<TRIPOS>ALT_TYPE
CGenFF_4.0_ALT_TYPE_SET
CGenFF_4.0 1 CG324 2 CG324 3 CG321 4 CG321 5 NG3P2 6 OG3C61 7 HGA2 8 HGA2 9 HGA2 10 HGA2 11 HGA2 12 HGA2 13 HGA2 14 HGA2 15 HGP2 16 HGP2
@<TRIPOS>MOLECULE
morpholine
 16 16 0 0 0
****
USER_CHARGES
INVALID_CHARGES
Pose:  43 Cluster:  43 Fr_nu: 414784 TotEn:   -42.32
@<TRIPOS>ATOM
      1 C1        -81.5430  -10.8372  -30.8691 C.3    1 LIG       0.20900
      2 C2        -83.8421  -11.1236  -31.7652 C.3    1 LIG       0.20900
      3 C3        -82.0829   -9.7046  -30.0145 C.3    1 LIG      -0.03300
      4 C4        -84.2695   -9.9774  -30.8660 C.3    1 LIG      -0.03300
      5 N1        -82.6600  -11.7920  -31.1414 N.4    1 LIG      -0.45600
      6 O1        -83.1860   -9.0675  -30.6631 O.3    1 LIG      -0.27400
      7 H1        -81.1901  -10.4821  -31.8429 H      1 LIG       0.09000
      8 H2        -80.7499  -11.3952  -30.3641 H      1 LIG       0.09000
      9 H3        -84.6253  -11.8780  -31.8761 H      1 LIG       0.09000
     10 H4        -83.5190  -10.7712  -32.7498 H      1 LIG       0.09000
     11 H5        -82.3916  -10.0557  -29.0226 H      1 LIG       0.09000
     12 H6        -81.3049   -8.9488  -29.8680 H      1 LIG       0.09000
     13 H7        -85.0846   -9.4203  -31.3383 H      1 LIG       0.09000
     14 H8        -84.6337  -10.3376  -29.8963 H      1 LIG       0.09000
     15 H9        -82.3260  -12.5465  -31.7565 H      1 LIG       0.32900
     16 H10       -82.9448  -12.2502  -30.2643 H      1 LIG       0.32900
@<TRIPOS>BOND
      1       1       3 1
      2       1       5 1
      3       2       4 1
      4       2       5 1
      5       3       6 1
      6       4       6 1
      7       1       7 1
      8       1       8 1
      9       2       9 1
     10       2      10 1
     11       3      11 1
     12       3      12 1
     13       4      13 1
     14       4      14 1
     15       5      15 1
     16       5      16 1
@<TRIPOS>ALT_TYPE
CGenFF_4.0_ALT_TYPE_SET
CGenFF_4.0 1 CG324 2 CG324 3 CG321 4 CG321 5 NG3P2 6 OG3C61 7 HGA2 8 HGA2 9 HGA2 10 HGA2 11 HGA2 12 HGA2 13 HGA2 14 HGA2 15 HGP2 16 HGP2
@<TRIPOS>MOLECULE
morpholine
 16 16 0 0 0
****
USER_CHARGES
INVALID_CHARGES
Pose:  44 Cluster:  44 Fr_nu: 202738 TotEn:   -42.31
@<TRIPOS>ATOM
      1 C1        -74.6834    6.6379  -40.9539 C.3    1 LIG       0.20900
      2 C2        -75.8810    7.0505  -38.8170 C.3    1 LIG       0.20900
      3 C3        -73.3845    6.8363  -40.1935 C.3    1 LIG      -0.03300
      4 C4        -74.5234    7.2279  -38.1612 C.3    1 LIG      -0.03300
      5 N1        -75.7172    6.1445  -39.9942 N.4    1 LIG      -0.45600
      6 O1        -73.5747    7.7380  -39.1008 O.3    1 LIG      -0.27400
      7 H1        -75.0628    7.5782  -41.3671 H      1 LIG       0.09000
      8 H2        -74.5889    5.8914  -41.7471 H      1 LIG       0.09000
      9 H3        -76.6089    6.5880  -38.1453 H      1 LIG       0.09000
     10 H4        -76.2749    7.9963  -39.2023 H      1 LIG       0.09000
     11 H5        -72.9824    5.8865  -39.8214 H      1 LIG       0.09000
     12 H6        -72.6316    7.2748  -40.8560 H      1 LIG       0.09000
     13 H7        -74.5991    7.9507  -37.3427 H      1 LIG       0.09000
     14 H8        -74.1521    6.2869  -37.7379 H      1 LIG       0.09000
     15 H9        -76.6188    6.0445  -40.4804 H      1 LIG       0.32900
     16 H10       -75.4663    5.1996  -39.6710 H      1 LIG       0.32900
@<TRIPOS>BOND
      1       1       3 1
      2       1       5 1
      3       2       4 1
      4       2       5 1
      5       3       6 1
      6       4       6 1
      7       1       7 1
      8       1       8 1
      9       2       9 1
     10       2      10 1
     11       3      11 1
     12       3      12 1
     13       4      13 1
     14       4      14 1
     15       5      15 1
     16       5      16 1
@<TRIPOS>ALT_TYPE
CGenFF_4.0_ALT_TYPE_SET
CGenFF_4.0 1 CG324 2 CG324 3 CG321 4 CG321 5 NG3P2 6 OG3C61 7 HGA2 8 HGA2 9 HGA2 10 HGA2 11 HGA2 12 HGA2 13 HGA2 14 HGA2 15 HGP2 16 HGP2
@<TRIPOS>MOLECULE
morpholine
 16 16 0 0 0
****
USER_CHARGES
INVALID_CHARGES
Pose:  45 Cluster:  45 Fr_nu: 229043 TotEn:   -42.16
@<TRIPOS>ATOM
      1 C1        -64.8696    5.1518  -53.9253 C.3    1 LIG       0.20900
      2 C2        -63.8348    5.2237  -56.1825 C.3    1 LIG       0.20900
      3 C3        -65.9094    4.2061  -54.4991 C.3    1 LIG      -0.03300
      4 C4        -64.9249    4.2739  -56.6454 C.3    1 LIG      -0.03300
      5 N1        -63.6131    5.0048  -54.7208 N.4    1 LIG      -0.45600
      6 O1        -66.1201    4.4736  -55.8874 O.3    1 LIG      -0.27400
      7 H1        -65.1761    6.1991  -54.0145 H      1 LIG       0.09000
      8 H2        -64.6282    4.9196  -52.8846 H      1 LIG       0.09000
      9 H3        -62.8836    5.0423  -56.6897 H      1 LIG       0.09000
     10 H4        -64.1289    6.2713  -56.3010 H      1 LIG       0.09000
     11 H5        -65.6215    3.1565  -54.3658 H      1 LIG       0.09000
     12 H6        -66.8652    4.3524  -53.9860 H      1 LIG       0.09000
     13 H7        -65.1636    4.4680  -57.6958 H      1 LIG       0.09000
     14 H8        -64.6098    3.2265  -56.5661 H      1 LIG       0.09000
     15 H9        -62.9071    5.6694  -54.3758 H      1 LIG       0.32900
     16 H10       -63.2147    4.0676  -54.5681 H      1 LIG       0.32900
@<TRIPOS>BOND
      1       1       3 1
      2       1       5 1
      3       2       4 1
      4       2       5 1
      5       3       6 1
      6       4       6 1
      7       1       7 1
      8       1       8 1
      9       2       9 1
     10       2      10 1
     11       3      11 1
     12       3      12 1
     13       4      13 1
     14       4      14 1
     15       5      15 1
     16       5      16 1
@<TRIPOS>ALT_TYPE
CGenFF_4.0_ALT_TYPE_SET
CGenFF_4.0 1 CG324 2 CG324 3 CG321 4 CG321 5 NG3P2 6 OG3C61 7 HGA2 8 HGA2 9 HGA2 10 HGA2 11 HGA2 12 HGA2 13 HGA2 14 HGA2 15 HGP2 16 HGP2
@<TRIPOS>MOLECULE
morpholine
 16 16 0 0 0
****
USER_CHARGES
INVALID_CHARGES
Pose:  46 Cluster:  46 Fr_nu: 229456 TotEn:   -42.05
@<TRIPOS>ATOM
      1 C1        -65.3822    4.5181  -54.9953 C.3    1 LIG       0.20900
      2 C2        -63.4284    5.9334  -54.4032 C.3    1 LIG       0.20900
      3 C3        -64.8971    4.5568  -56.4333 C.3    1 LIG      -0.03300
      4 C4        -63.0386    5.9020  -55.8702 C.3    1 LIG      -0.03300
      5 N1        -64.2000    4.6906  -54.0974 N.4    1 LIG      -0.45600
      6 O1        -64.1989    5.7762  -56.6954 O.3    1 LIG      -0.27400
      7 H1        -66.0675    5.3425  -54.7728 H      1 LIG       0.09000
      8 H2        -65.8503    3.5631  -54.7417 H      1 LIG       0.09000
      9 H3        -62.5574    5.9500  -53.7429 H      1 LIG       0.09000
     10 H4        -64.0884    6.7760  -54.1742 H      1 LIG       0.09000
     11 H5        -64.2487    3.7038  -56.6664 H      1 LIG       0.09000
     12 H6        -65.7535    4.5140  -57.1136 H      1 LIG       0.09000
     13 H7        -62.5405    6.8382  -56.1411 H      1 LIG       0.09000
     14 H8        -62.3427    5.0826  -56.0868 H      1 LIG       0.09000
     15 H9        -64.5121    4.7111  -53.1169 H      1 LIG       0.32900
     16 H10       -63.5818    3.8711  -54.1781 H      1 LIG       0.32900
@<TRIPOS>BOND
      1       1       3 1
      2       1       5 1
      3       2       4 1
      4       2       5 1
      5       3       6 1
      6       4       6 1
      7       1       7 1
      8       1       8 1
      9       2       9 1
     10       2      10 1
     11       3      11 1
     12       3      12 1
     13       4      13 1
     14       4      14 1
     15       5      15 1
     16       5      16 1
@<TRIPOS>ALT_TYPE
CGenFF_4.0_ALT_TYPE_SET
CGenFF_4.0 1 CG324 2 CG324 3 CG321 4 CG321 5 NG3P2 6 OG3C61 7 HGA2 8 HGA2 9 HGA2 10 HGA2 11 HGA2 12 HGA2 13 HGA2 14 HGA2 15 HGP2 16 HGP2
@<TRIPOS>MOLECULE
morpholine
 16 16 0 0 0
****
USER_CHARGES
INVALID_CHARGES
Pose:  47 Cluster:  47 Fr_nu: 587789 TotEn:   -42.01
@<TRIPOS>ATOM
      1 C1        -74.7612    7.0554  -41.1730 C.3    1 LIG       0.20900
      2 C2        -72.4498    6.7943  -40.3010 C.3    1 LIG       0.20900
      3 C3        -74.1536    7.6423  -42.4343 C.3    1 LIG      -0.03300
      4 C4        -71.9556    7.3933  -41.6055 C.3    1 LIG      -0.03300
      5 N1        -73.7624    6.1283  -40.5596 N.4    1 LIG      -0.45600
      6 O1        -72.9211    8.3028  -42.1381 O.3    1 LIG      -0.27400
      7 H1        -74.9738    7.8261  -40.4249 H      1 LIG       0.09000
      8 H2        -75.6643    6.4749  -41.3797 H      1 LIG       0.09000
      9 H3        -71.7681    6.0354  -39.9084 H      1 LIG       0.09000
     10 H4        -72.6325    7.5622  -39.5426 H      1 LIG       0.09000
     11 H5        -73.9856    6.8750  -43.1994 H      1 LIG       0.09000
     12 H6        -74.8333    8.3873  -42.8600 H      1 LIG       0.09000
     13 H7        -71.0337    7.9563  -41.4286 H      1 LIG       0.09000
     14 H8        -71.7320    6.6179  -42.3480 H      1 LIG       0.09000
     15 H9        -74.1376    5.7518  -39.6783 H      1 LIG       0.32900
     16 H10       -73.6220    5.3148  -41.1751 H      1 LIG       0.32900
@<TRIPOS>BOND
      1       1       3 1
      2       1       5 1
      3       2       4 1
      4       2       5 1
      5       3       6 1
      6       4       6 1
      7       1       7 1
      8       1       8 1
      9       2       9 1
     10       2      10 1
     11       3      11 1
     12       3      12 1
     13       4      13 1
     14       4      14 1
     15       5      15 1
     16       5      16 1
@<TRIPOS>ALT_TYPE
CGenFF_4.0_ALT_TYPE_SET
CGenFF_4.0 1 CG324 2 CG324 3 CG321 4 CG321 5 NG3P2 6 OG3C61 7 HGA2 8 HGA2 9 HGA2 10 HGA2 11 HGA2 12 HGA2 13 HGA2 14 HGA2 15 HGP2 16 HGP2
@<TRIPOS>MOLECULE
morpholine
 16 16 0 0 0
****
USER_CHARGES
INVALID_CHARGES
Pose:  48 Cluster:  48 Fr_nu: 231345 TotEn:   -41.58
@<TRIPOS>ATOM
      1 C1        -63.0988    5.9080  -55.1216 C.3    1 LIG       0.20900
      2 C2        -64.7944    4.4663  -56.2250 C.3    1 LIG       0.20900
      3 C3        -64.0149    5.9547  -53.9120 C.3    1 LIG      -0.03300
      4 C4        -65.6270    4.5831  -54.9609 C.3    1 LIG      -0.03300
      5 N1        -63.3559    4.6314  -55.8548 N.4    1 LIG      -0.45600
      6 O1        -65.3818    5.8328  -54.3119 O.3    1 LIG      -0.27400
      7 H1        -63.3084    6.7207  -55.8248 H      1 LIG       0.09000
      8 H2        -62.0421    5.9184  -54.8414 H      1 LIG       0.09000
      9 H3        -64.9004    3.4888  -56.7028 H      1 LIG       0.09000
     10 H4        -65.0264    5.2606  -56.9414 H      1 LIG       0.09000
     11 H5        -63.7715    5.1685  -53.1875 H      1 LIG       0.09000
     12 H6        -63.9049    6.9170  -53.4019 H      1 LIG       0.09000
     13 H7        -66.6912    4.5453  -55.2137 H      1 LIG       0.09000
     14 H8        -65.4233    3.7608  -54.2645 H      1 LIG       0.09000
     15 H9        -62.7754    4.5988  -56.7040 H      1 LIG       0.32900
     16 H10       -63.0538    3.8340  -55.2775 H      1 LIG       0.32900
@<TRIPOS>BOND
      1       1       3 1
      2       1       5 1
      3       2       4 1
      4       2       5 1
      5       3       6 1
      6       4       6 1
      7       1       7 1
      8       1       8 1
      9       2       9 1
     10       2      10 1
     11       3      11 1
     12       3      12 1
     13       4      13 1
     14       4      14 1
     15       5      15 1
     16       5      16 1
@<TRIPOS>ALT_TYPE
CGenFF_4.0_ALT_TYPE_SET
CGenFF_4.0 1 CG324 2 CG324 3 CG321 4 CG321 5 NG3P2 6 OG3C61 7 HGA2 8 HGA2 9 HGA2 10 HGA2 11 HGA2 12 HGA2 13 HGA2 14 HGA2 15 HGP2 16 HGP2
@<TRIPOS>MOLECULE
morpholine
 16 16 0 0 0
****
USER_CHARGES
INVALID_CHARGES
Pose:  49 Cluster:  49 Fr_nu: 628063 TotEn:   -41.37
@<TRIPOS>ATOM
      1 C1        -83.4571  -11.2133  -31.9239 C.3    1 LIG       0.20900
      2 C2        -84.6266  -13.2412  -31.0930 C.3    1 LIG       0.20900
      3 C3        -84.5927  -10.3931  -31.3386 C.3    1 LIG      -0.03300
      4 C4        -85.7045  -12.3216  -30.5478 C.3    1 LIG      -0.03300
      5 N1        -83.3414  -12.4799  -31.1393 N.4    1 LIG      -0.45600
      6 O1        -85.8102  -11.1421  -31.3482 O.3    1 LIG      -0.27400
      7 H1        -83.6550  -11.5040  -32.9607 H      1 LIG       0.09000
      8 H2        -82.4959  -10.6967  -31.8567 H      1 LIG       0.09000
      9 H3        -84.4673  -14.1162  -30.4573 H      1 LIG       0.09000
     10 H4        -84.8403  -13.5573  -32.1189 H      1 LIG       0.09000
     11 H5        -84.3710  -10.0636  -30.3166 H      1 LIG       0.09000
     12 H6        -84.7521   -9.4964  -31.9457 H      1 LIG       0.09000
     13 H7        -86.6739  -12.8289  -30.5775 H      1 LIG       0.09000
     14 H8        -85.5093  -12.0424  -29.5054 H      1 LIG       0.09000
     15 H9        -82.6046  -13.0716  -31.5470 H      1 LIG       0.32900
     16 H10       -83.0315  -12.2661  -30.1809 H      1 LIG       0.32900
@<TRIPOS>BOND
      1       1       3 1
      2       1       5 1
      3       2       4 1
      4       2       5 1
      5       3       6 1
      6       4       6 1
      7       1       7 1
      8       1       8 1
      9       2       9 1
     10       2      10 1
     11       3      11 1
     12       3      12 1
     13       4      13 1
     14       4      14 1
     15       5      15 1
     16       5      16 1
@<TRIPOS>ALT_TYPE
CGenFF_4.0_ALT_TYPE_SET
CGenFF_4.0 1 CG324 2 CG324 3 CG321 4 CG321 5 NG3P2 6 OG3C61 7 HGA2 8 HGA2 9 HGA2 10 HGA2 11 HGA2 12 HGA2 13 HGA2 14 HGA2 15 HGP2 16 HGP2
@<TRIPOS>MOLECULE
morpholine
 16 16 0 0 0
****
USER_CHARGES
INVALID_CHARGES
Pose:  50 Cluster:  50 Fr_nu: 916821 TotEn:   -41.21
@<TRIPOS>ATOM
      1 C1        -74.1298    7.1965  -41.7498 C.3    1 LIG       0.20900
      2 C2        -74.9616    7.1714  -39.4092 C.3    1 LIG       0.20900
      3 C3        -72.7430    7.4562  -41.1895 C.3    1 LIG      -0.03300
      4 C4        -73.5338    7.4316  -38.9637 C.3    1 LIG      -0.03300
      5 N1        -74.9196    6.4552  -40.7201 N.4    1 LIG      -0.45600
      6 O1        -72.8255    8.1760  -39.9573 O.3    1 LIG      -0.27400
      7 H1        -74.6709    8.1272  -41.9494 H      1 LIG       0.09000
      8 H2        -74.1032    6.5781  -42.6510 H      1 LIG       0.09000
      9 H3        -75.5066    6.5368  -38.7055 H      1 LIG       0.09000
     10 H4        -75.5124    8.1021  -39.5784 H      1 LIG       0.09000
     11 H5        -72.1861    6.5243  -41.0351 H      1 LIG       0.09000
     12 H6        -72.1694    8.0692  -41.8919 H      1 LIG       0.09000
     13 H7        -73.5352    8.0257  -38.0444 H      1 LIG       0.09000
     14 H8        -72.9989    6.4978  -38.7529 H      1 LIG       0.09000
     15 H9        -75.8786    6.3065  -41.0627 H      1 LIG       0.32900
     16 H10       -74.5199    5.5155  -40.5881 H      1 LIG       0.32900
@<TRIPOS>BOND
      1       1       3 1
      2       1       5 1
      3       2       4 1
      4       2       5 1
      5       3       6 1
      6       4       6 1
      7       1       7 1
      8       1       8 1
      9       2       9 1
     10       2      10 1
     11       3      11 1
     12       3      12 1
     13       4      13 1
     14       4      14 1
     15       5      15 1
     16       5      16 1
@<TRIPOS>ALT_TYPE
CGenFF_4.0_ALT_TYPE_SET
CGenFF_4.0 1 CG324 2 CG324 3 CG321 4 CG321 5 NG3P2 6 OG3C61 7 HGA2 8 HGA2 9 HGA2 10 HGA2 11 HGA2 12 HGA2 13 HGA2 14 HGA2 15 HGP2 16 HGP2
@<TRIPOS>MOLECULE
morpholine
 16 16 0 0 0
****
USER_CHARGES
INVALID_CHARGES
Pose:  51 Cluster:  51 Fr_nu: 372955 TotEn:   -41.18
@<TRIPOS>ATOM
      1 C1        -64.6466    5.7814  -51.8335 C.3    1 LIG       0.20900
      2 C2        -65.2334    5.1896  -54.1737 C.3    1 LIG       0.20900
      3 C3        -63.4616    6.5502  -52.3896 C.3    1 LIG      -0.03300
      4 C4        -64.0200    5.9881  -54.6151 C.3    1 LIG      -0.03300
      5 N1        -65.7168    5.7519  -52.8762 N.4    1 LIG      -0.45600
      6 O1        -63.0058    5.9582  -53.6083 O.3    1 LIG      -0.27400
      7 H1        -64.3920    4.7389  -51.6164 H      1 LIG       0.09000
      8 H2        -65.0681    6.2570  -50.9439 H      1 LIG       0.09000
      9 H3        -66.0575    5.2579  -54.8886 H      1 LIG       0.09000
     10 H4        -64.9854    4.1400  -53.9869 H      1 LIG       0.09000
     11 H5        -63.7062    7.6051  -52.5616 H      1 LIG       0.09000
     12 H6        -62.6320    6.5173  -51.6763 H      1 LIG       0.09000
     13 H7        -63.5970    5.5472  -55.5233 H      1 LIG       0.09000
     14 H8        -64.2811    7.0284  -54.8434 H      1 LIG       0.09000
     15 H9        -66.5143    5.1975  -52.5358 H      1 LIG       0.32900
     16 H10       -66.0802    6.7037  -53.0258 H      1 LIG       0.32900
@<TRIPOS>BOND
      1       1       3 1
      2       1       5 1
      3       2       4 1
      4       2       5 1
      5       3       6 1
      6       4       6 1
      7       1       7 1
      8       1       8 1
      9       2       9 1
     10       2      10 1
     11       3      11 1
     12       3      12 1
     13       4      13 1
     14       4      14 1
     15       5      15 1
     16       5      16 1
@<TRIPOS>ALT_TYPE
CGenFF_4.0_ALT_TYPE_SET
CGenFF_4.0 1 CG324 2 CG324 3 CG321 4 CG321 5 NG3P2 6 OG3C61 7 HGA2 8 HGA2 9 HGA2 10 HGA2 11 HGA2 12 HGA2 13 HGA2 14 HGA2 15 HGP2 16 HGP2
@<TRIPOS>MOLECULE
morpholine
 16 16 0 0 0
****
USER_CHARGES
INVALID_CHARGES
Pose:  52 Cluster:  52 Fr_nu: 221659 TotEn:   -40.78
@<TRIPOS>ATOM
      1 C1        -74.8873    8.7705  -42.6909 C.3    1 LIG       0.20900
      2 C2        -75.4386    7.6142  -40.5625 C.3    1 LIG       0.20900
      3 C3        -73.9759    7.6015  -43.0188 C.3    1 LIG      -0.03300
      4 C4        -74.5007    6.5015  -40.9952 C.3    1 LIG      -0.03300
      5 N1        -75.9733    8.2791  -41.7894 N.4    1 LIG      -0.45600
      6 O1        -73.4556    7.0188  -41.8218 O.3    1 LIG      -0.27400
      7 H1        -74.3598    9.5593  -42.1447 H      1 LIG       0.09000
      8 H2        -75.3640    9.1867  -43.5824 H      1 LIG       0.09000
      9 H3        -76.2931    7.2387  -39.9935 H      1 LIG       0.09000
     10 H4        -74.9174    8.3875  -39.9893 H      1 LIG       0.09000
     11 H5        -74.4944    6.8346  -43.6065 H      1 LIG       0.09000
     12 H6        -73.1253    7.9511  -43.6124 H      1 LIG       0.09000
     13 H7        -74.0327    6.0487  -40.1155 H      1 LIG       0.09000
     14 H8        -75.0346    5.7075  -41.5311 H      1 LIG       0.09000
     15 H9        -76.5790    9.0660  -41.5190 H      1 LIG       0.32900
     16 H10       -76.5783    7.6227  -42.3026 H      1 LIG       0.32900
@<TRIPOS>BOND
      1       1       3 1
      2       1       5 1
      3       2       4 1
      4       2       5 1
      5       3       6 1
      6       4       6 1
      7       1       7 1
      8       1       8 1
      9       2       9 1
     10       2      10 1
     11       3      11 1
     12       3      12 1
     13       4      13 1
     14       4      14 1
     15       5      15 1
     16       5      16 1
@<TRIPOS>ALT_TYPE
CGenFF_4.0_ALT_TYPE_SET
CGenFF_4.0 1 CG324 2 CG324 3 CG321 4 CG321 5 NG3P2 6 OG3C61 7 HGA2 8 HGA2 9 HGA2 10 HGA2 11 HGA2 12 HGA2 13 HGA2 14 HGA2 15 HGP2 16 HGP2
@<TRIPOS>MOLECULE
morpholine
 16 16 0 0 0
****
USER_CHARGES
INVALID_CHARGES
Pose:  53 Cluster:  53 Fr_nu: 587184 TotEn:   -40.57
@<TRIPOS>ATOM
      1 C1        -73.5344    6.7517  -40.4129 C.3    1 LIG       0.20900
      2 C2        -74.6384    7.1027  -38.2155 C.3    1 LIG       0.20900
      3 C3        -72.2689    6.3992  -39.6520 C.3    1 LIG      -0.03300
      4 C4        -73.3190    6.7322  -37.5623 C.3    1 LIG      -0.03300
      5 N1        -74.7078    6.4266  -39.5464 N.4    1 LIG      -0.45600
      6 O1        -72.2225    7.0951  -38.4043 O.3    1 LIG      -0.27400
      7 H1        -73.5943    7.8227  -40.6325 H      1 LIG       0.09000
      8 H2        -73.6374    6.1740  -41.3353 H      1 LIG       0.09000
      9 H3        -75.4992    6.7670  -37.6313 H      1 LIG       0.09000
     10 H4        -74.7115    8.1780  -38.4064 H      1 LIG       0.09000
     11 H5        -72.1886    5.3201  -39.4750 H      1 LIG       0.09000
     12 H6        -71.3919    6.7031  -40.2322 H      1 LIG       0.09000
     13 H7        -73.2064    7.2773  -36.6199 H      1 LIG       0.09000
     14 H8        -73.2675    5.6611  -37.3327 H      1 LIG       0.09000
     15 H9        -75.5765    6.6987  -40.0265 H      1 LIG       0.32900
     16 H10       -74.7679    5.4073  -39.4137 H      1 LIG       0.32900
@<TRIPOS>BOND
      1       1       3 1
      2       1       5 1
      3       2       4 1
      4       2       5 1
      5       3       6 1
      6       4       6 1
      7       1       7 1
      8       1       8 1
      9       2       9 1
     10       2      10 1
     11       3      11 1
     12       3      12 1
     13       4      13 1
     14       4      14 1
     15       5      15 1
     16       5      16 1
@<TRIPOS>ALT_TYPE
CGenFF_4.0_ALT_TYPE_SET
CGenFF_4.0 1 CG324 2 CG324 3 CG321 4 CG321 5 NG3P2 6 OG3C61 7 HGA2 8 HGA2 9 HGA2 10 HGA2 11 HGA2 12 HGA2 13 HGA2 14 HGA2 15 HGP2 16 HGP2
@<TRIPOS>MOLECULE
morpholine
 16 16 0 0 0
****
USER_CHARGES
INVALID_CHARGES
Pose:  54 Cluster:  54 Fr_nu: 898498 TotEn:   -40.40
@<TRIPOS>ATOM
      1 C1        -81.0175  -10.1465  -29.5379 C.3    1 LIG       0.20900
      2 C2        -82.9770  -11.4724  -30.2950 C.3    1 LIG       0.20900
      3 C3        -80.9593  -11.0447  -28.3154 C.3    1 LIG      -0.03300
      4 C4        -82.8222  -12.3061  -29.0357 C.3    1 LIG      -0.03300
      5 N1        -81.6371  -10.9188  -30.6573 N.4    1 LIG      -0.45600
      6 O1        -82.2643  -11.5213  -27.9793 O.3    1 LIG      -0.27400
      7 H1        -81.6536   -9.2709  -29.3718 H      1 LIG       0.09000
      8 H2        -80.0241   -9.8307  -29.8674 H      1 LIG       0.09000
      9 H3        -83.3282  -12.0647  -31.1440 H      1 LIG       0.09000
     10 H4        -83.6381  -10.6144  -30.1376 H      1 LIG       0.09000
     11 H5        -80.2845  -11.8954  -28.4681 H      1 LIG       0.09000
     12 H6        -80.5840  -10.4777  -27.4576 H      1 LIG       0.09000
     13 H7        -83.8031  -12.6592  -28.7024 H      1 LIG       0.09000
     14 H8        -82.1947  -13.1886  -29.2090 H      1 LIG       0.09000
     15 H9        -81.7263  -10.3139  -31.4852 H      1 LIG       0.32900
     16 H10       -81.0099  -11.6862  -30.9367 H      1 LIG       0.32900
@<TRIPOS>BOND
      1       1       3 1
      2       1       5 1
      3       2       4 1
      4       2       5 1
      5       3       6 1
      6       4       6 1
      7       1       7 1
      8       1       8 1
      9       2       9 1
     10       2      10 1
     11       3      11 1
     12       3      12 1
     13       4      13 1
     14       4      14 1
     15       5      15 1
     16       5      16 1
@<TRIPOS>ALT_TYPE
CGenFF_4.0_ALT_TYPE_SET
CGenFF_4.0 1 CG324 2 CG324 3 CG321 4 CG321 5 NG3P2 6 OG3C61 7 HGA2 8 HGA2 9 HGA2 10 HGA2 11 HGA2 12 HGA2 13 HGA2 14 HGA2 15 HGP2 16 HGP2
@<TRIPOS>MOLECULE
morpholine
 16 16 0 0 0
****
USER_CHARGES
INVALID_CHARGES
Pose:  55 Cluster:  55 Fr_nu: 831184 TotEn:   -40.32
@<TRIPOS>ATOM
      1 C1        -66.4681   -6.7300  -44.0807 C.3    1 LIG       0.20900
      2 C2        -68.2881   -5.7966  -45.4904 C.3    1 LIG       0.20900
      3 C3        -65.8499   -7.2831  -45.3522 C.3    1 LIG      -0.03300
      4 C4        -67.5802   -6.3948  -46.6929 C.3    1 LIG      -0.03300
      5 N1        -67.2657   -5.5174  -44.4367 N.4    1 LIG      -0.45600
      6 O1        -66.8626   -7.5729  -46.3184 O.3    1 LIG      -0.27400
      7 H1        -67.1647   -7.4398  -43.6227 H      1 LIG       0.09000
      8 H2        -65.7126   -6.4237  -43.3522 H      1 LIG       0.09000
      9 H3        -68.7818   -4.8507  -45.7279 H      1 LIG       0.09000
     10 H4        -69.0075   -6.4949  -45.0514 H      1 LIG       0.09000
     11 H5        -65.1177   -6.5897  -45.7828 H      1 LIG       0.09000
     12 H6        -65.3264   -8.2188  -45.1320 H      1 LIG       0.09000
     13 H7        -68.3160   -6.6829  -47.4503 H      1 LIG       0.09000
     14 H8        -66.8926   -5.6771  -47.1563 H      1 LIG       0.09000
     15 H9        -67.7299   -5.1509  -43.5945 H      1 LIG       0.32900
     16 H10       -66.6343   -4.7698  -44.7571 H      1 LIG       0.32900
@<TRIPOS>BOND
      1       1       3 1
      2       1       5 1
      3       2       4 1
      4       2       5 1
      5       3       6 1
      6       4       6 1
      7       1       7 1
      8       1       8 1
      9       2       9 1
     10       2      10 1
     11       3      11 1
     12       3      12 1
     13       4      13 1
     14       4      14 1
     15       5      15 1
     16       5      16 1
@<TRIPOS>ALT_TYPE
CGenFF_4.0_ALT_TYPE_SET
CGenFF_4.0 1 CG324 2 CG324 3 CG321 4 CG321 5 NG3P2 6 OG3C61 7 HGA2 8 HGA2 9 HGA2 10 HGA2 11 HGA2 12 HGA2 13 HGA2 14 HGA2 15 HGP2 16 HGP2
@<TRIPOS>MOLECULE
morpholine
 16 16 0 0 0
****
USER_CHARGES
INVALID_CHARGES
Pose:  56 Cluster:  56 Fr_nu: 1330901 TotEn:   -40.05
@<TRIPOS>ATOM
      1 C1        -83.3060  -11.8841  -31.3844 C.3    1 LIG       0.20900
      2 C2        -83.2337  -13.6330  -29.6217 C.3    1 LIG       0.20900
      3 C3        -82.4784  -11.0070  -30.4623 C.3    1 LIG      -0.03300
      4 C4        -82.4089  -12.6703  -28.7863 C.3    1 LIG      -0.03300
      5 N1        -83.0078  -13.3130  -31.0639 N.4    1 LIG      -0.45600
      6 O1        -82.7521  -11.3173  -29.0941 O.3    1 LIG      -0.27400
      7 H1        -84.3804  -11.7451  -31.2252 H      1 LIG       0.09000
      8 H2        -83.0599  -11.7257  -32.4377 H      1 LIG       0.09000
      9 H3        -82.9394  -14.6742  -29.4663 H      1 LIG       0.09000
     10 H4        -84.3066  -13.5156  -29.4393 H      1 LIG       0.09000
     11 H5        -81.4044  -11.1133  -30.6563 H      1 LIG       0.09000
     12 H6        -82.7384   -9.9555  -30.6205 H      1 LIG       0.09000
     13 H7        -82.6168  -12.8304  -27.7237 H      1 LIG       0.09000
     14 H8        -81.3334  -12.8208  -28.9390 H      1 LIG       0.09000
     15 H9        -83.5917  -13.9264  -31.6487 H      1 LIG       0.32900
     16 H10       -82.0332  -13.5282  -31.3172 H      1 LIG       0.32900
@<TRIPOS>BOND
      1       1       3 1
      2       1       5 1
      3       2       4 1
      4       2       5 1
      5       3       6 1
      6       4       6 1
      7       1       7 1
      8       1       8 1
      9       2       9 1
     10       2      10 1
     11       3      11 1
     12       3      12 1
     13       4      13 1
     14       4      14 1
     15       5      15 1
     16       5      16 1
@<TRIPOS>ALT_TYPE
CGenFF_4.0_ALT_TYPE_SET
CGenFF_4.0 1 CG324 2 CG324 3 CG321 4 CG321 5 NG3P2 6 OG3C61 7 HGA2 8 HGA2 9 HGA2 10 HGA2 11 HGA2 12 HGA2 13 HGA2 14 HGA2 15 HGP2 16 HGP2
@<TRIPOS>MOLECULE
morpholine
 16 16 0 0 0
****
USER_CHARGES
INVALID_CHARGES
Pose:  57 Cluster:  57 Fr_nu: 626019 TotEn:   -40.03
@<TRIPOS>ATOM
      1 C1        -64.3897    5.6707  -53.8598 C.3    1 LIG       0.20900
      2 C2        -64.6411    5.9731  -51.4070 C.3    1 LIG       0.20900
      3 C3        -63.1064    6.4763  -53.7659 C.3    1 LIG      -0.03300
      4 C4        -63.3450    6.7632  -51.4333 C.3    1 LIG      -0.03300
      5 N1        -64.6206    5.0025  -52.5432 N.4    1 LIG      -0.45600
      6 O1        -63.1816    7.4181  -52.6933 O.3    1 LIG      -0.27400
      7 H1        -65.2602    6.3088  -54.0442 H      1 LIG       0.09000
      8 H2        -64.3320    4.8871  -54.6199 H      1 LIG       0.09000
      9 H3        -64.7573    5.3973  -50.4851 H      1 LIG       0.09000
     10 H4        -65.5139    6.6157  -51.5599 H      1 LIG       0.09000
     11 H5        -62.2307    5.8308  -53.6286 H      1 LIG       0.09000
     12 H6        -62.9561    7.0414  -54.6913 H      1 LIG       0.09000
     13 H7        -63.3671    7.5368  -50.6593 H      1 LIG       0.09000
     14 H8        -62.4766    6.1232  -51.2361 H      1 LIG       0.09000
     15 H9        -65.5098    4.4850  -52.5707 H      1 LIG       0.32900
     16 H10       -63.8894    4.2958  -52.3810 H      1 LIG       0.32900
@<TRIPOS>BOND
      1       1       3 1
      2       1       5 1
      3       2       4 1
      4       2       5 1
      5       3       6 1
      6       4       6 1
      7       1       7 1
      8       1       8 1
      9       2       9 1
     10       2      10 1
     11       3      11 1
     12       3      12 1
     13       4      13 1
     14       4      14 1
     15       5      15 1
     16       5      16 1
@<TRIPOS>ALT_TYPE
CGenFF_4.0_ALT_TYPE_SET
CGenFF_4.0 1 CG324 2 CG324 3 CG321 4 CG321 5 NG3P2 6 OG3C61 7 HGA2 8 HGA2 9 HGA2 10 HGA2 11 HGA2 12 HGA2 13 HGA2 14 HGA2 15 HGP2 16 HGP2
@<TRIPOS>MOLECULE
morpholine
 16 16 0 0 0
****
USER_CHARGES
INVALID_CHARGES
Pose:  58 Cluster:  58 Fr_nu: 124377 TotEn:   -40.03
@<TRIPOS>ATOM
      1 C1        -81.7712  -10.7930  -30.7591 C.3    1 LIG       0.20900
      2 C2        -83.3283  -12.6542  -31.2903 C.3    1 LIG       0.20900
      3 C3        -82.9862   -9.9667  -30.3772 C.3    1 LIG      -0.03300
      4 C4        -84.4669  -11.7370  -30.8815 C.3    1 LIG      -0.03300
      5 N1        -82.1005  -12.2353  -30.5482 N.4    1 LIG      -0.45600
      6 O1        -84.1279  -10.3718  -31.1358 O.3    1 LIG      -0.27400
      7 H1        -81.5175  -10.6812  -31.8184 H      1 LIG       0.09000
      8 H2        -80.9011  -10.5609  -30.1391 H      1 LIG       0.09000
      9 H3        -83.5254  -13.6989  -31.0358 H      1 LIG       0.09000
     10 H4        -83.0954  -12.5657  -32.3561 H      1 LIG       0.09000
     11 H5        -83.2093  -10.0435  -29.3064 H      1 LIG       0.09000
     12 H6        -82.8000   -8.9112  -30.5992 H      1 LIG       0.09000
     13 H7        -85.3600  -11.9707  -31.4696 H      1 LIG       0.09000
     14 H8        -84.7263  -11.8605  -29.8232 H      1 LIG       0.09000
     15 H9        -81.3043  -12.8172  -30.8427 H      1 LIG       0.32900
     16 H10       -82.2251  -12.4182  -29.5426 H      1 LIG       0.32900
@<TRIPOS>BOND
      1       1       3 1
      2       1       5 1
      3       2       4 1
      4       2       5 1
      5       3       6 1
      6       4       6 1
      7       1       7 1
      8       1       8 1
      9       2       9 1
     10       2      10 1
     11       3      11 1
     12       3      12 1
     13       4      13 1
     14       4      14 1
     15       5      15 1
     16       5      16 1
@<TRIPOS>ALT_TYPE
CGenFF_4.0_ALT_TYPE_SET
CGenFF_4.0 1 CG324 2 CG324 3 CG321 4 CG321 5 NG3P2 6 OG3C61 7 HGA2 8 HGA2 9 HGA2 10 HGA2 11 HGA2 12 HGA2 13 HGA2 14 HGA2 15 HGP2 16 HGP2
@<TRIPOS>MOLECULE
morpholine
 16 16 0 0 0
****
USER_CHARGES
INVALID_CHARGES
Pose:  59 Cluster:  59 Fr_nu: 462826 TotEn:   -40.02
@<TRIPOS>ATOM
      1 C1        -82.7922  -12.5737  -29.3474 C.3    1 LIG       0.20900
      2 C2        -83.8568  -13.3347  -31.4589 C.3    1 LIG       0.20900
      3 C3        -82.7114  -14.0323  -28.9341 C.3    1 LIG      -0.03300
      4 C4        -83.7230  -14.7560  -30.9424 C.3    1 LIG      -0.03300
      5 N1        -82.7761  -12.5083  -30.8403 N.4    1 LIG      -0.45600
      6 O1        -83.7831  -14.7791  -29.5145 O.3    1 LIG      -0.27400
      7 H1        -83.7290  -12.1085  -29.0236 H      1 LIG       0.09000
      8 H2        -81.9404  -11.9926  -28.9842 H      1 LIG       0.09000
      9 H3        -83.7362  -13.2744  -32.5437 H      1 LIG       0.09000
     10 H4        -84.8072  -12.8802  -31.1618 H      1 LIG       0.09000
     11 H5        -81.7527  -14.4824  -29.2181 H      1 LIG       0.09000
     12 H6        -82.8033  -14.1140  -27.8465 H      1 LIG       0.09000
     13 H7        -84.5507  -15.3658  -31.3178 H      1 LIG       0.09000
     14 H8        -82.7894  -15.2228  -31.2789 H      1 LIG       0.09000
     15 H9        -82.8741  -11.5297  -31.1434 H      1 LIG       0.32900
     16 H10       -81.8593  -12.8201  -31.1903 H      1 LIG       0.32900
@<TRIPOS>BOND
      1       1       3 1
      2       1       5 1
      3       2       4 1
      4       2       5 1
      5       3       6 1
      6       4       6 1
      7       1       7 1
      8       1       8 1
      9       2       9 1
     10       2      10 1
     11       3      11 1
     12       3      12 1
     13       4      13 1
     14       4      14 1
     15       5      15 1
     16       5      16 1
@<TRIPOS>ALT_TYPE
CGenFF_4.0_ALT_TYPE_SET
CGenFF_4.0 1 CG324 2 CG324 3 CG321 4 CG321 5 NG3P2 6 OG3C61 7 HGA2 8 HGA2 9 HGA2 10 HGA2 11 HGA2 12 HGA2 13 HGA2 14 HGA2 15 HGP2 16 HGP2
@<TRIPOS>MOLECULE
morpholine
 16 16 0 0 0
****
USER_CHARGES
INVALID_CHARGES
Pose:  60 Cluster:  60 Fr_nu: 1018145 TotEn:   -39.72
@<TRIPOS>ATOM
      1 C1        -82.9425  -10.7390  -31.0098 C.3    1 LIG       0.20900
      2 C2        -82.8197  -12.4984  -29.2604 C.3    1 LIG       0.20900
      3 C3        -81.9796   -9.9210  -30.1682 C.3    1 LIG      -0.03300
      4 C4        -81.8622  -11.5944  -28.5050 C.3    1 LIG      -0.03300
      5 N1        -82.7074  -12.1856  -30.7174 N.4    1 LIG      -0.45600
      6 O1        -82.1455  -10.2208  -28.7804 O.3    1 LIG      -0.27400
      7 H1        -83.9866  -10.5331  -30.7525 H      1 LIG       0.09000
      8 H2        -82.7846  -10.5908  -32.0814 H      1 LIG       0.09000
      9 H3        -82.5791  -13.5570  -29.1323 H      1 LIG       0.09000
     10 H4        -83.8617  -12.3144  -28.9801 H      1 LIG       0.09000
     11 H5        -80.9369  -10.0940  -30.4602 H      1 LIG       0.09000
     12 H6        -82.1857   -8.8544  -30.3023 H      1 LIG       0.09000
     13 H7        -81.9813  -11.7467  -27.4277 H      1 LIG       0.09000
     14 H8        -80.8170  -11.8118  -28.7560 H      1 LIG       0.09000
     15 H9        -83.3803  -12.7576  -31.2458 H      1 LIG       0.32900
     16 H10       -81.7759  -12.4606  -31.0593 H      1 LIG       0.32900
@<TRIPOS>BOND
      1       1       3 1
      2       1       5 1
      3       2       4 1
      4       2       5 1
      5       3       6 1
      6       4       6 1
      7       1       7 1
      8       1       8 1
      9       2       9 1
     10       2      10 1
     11       3      11 1
     12       3      12 1
     13       4      13 1
     14       4      14 1
     15       5      15 1
     16       5      16 1
@<TRIPOS>ALT_TYPE
CGenFF_4.0_ALT_TYPE_SET
CGenFF_4.0 1 CG324 2 CG324 3 CG321 4 CG321 5 NG3P2 6 OG3C61 7 HGA2 8 HGA2 9 HGA2 10 HGA2 11 HGA2 12 HGA2 13 HGA2 14 HGA2 15 HGP2 16 HGP2
@<TRIPOS>MOLECULE
morpholine
 16 16 0 0 0
****
USER_CHARGES
INVALID_CHARGES
Pose:  61 Cluster:  61 Fr_nu: 1280172 TotEn:   -39.56
@<TRIPOS>ATOM
      1 C1        -83.3768  -11.6788  -31.4725 C.3    1 LIG       0.20900
      2 C2        -83.4432  -14.0326  -30.6814 C.3    1 LIG       0.20900
      3 C3        -84.7892  -11.5235  -30.9377 C.3    1 LIG      -0.03300
      4 C4        -84.8520  -13.7617  -30.1847 C.3    1 LIG      -0.03300
      5 N1        -82.6897  -12.7421  -30.6784 N.4    1 LIG      -0.45600
      6 O1        -85.4875  -12.7694  -30.9938 O.3    1 LIG      -0.27400
      7 H1        -83.3690  -12.0123  -32.5153 H      1 LIG       0.09000
      8 H2        -82.7914  -10.7613  -31.3683 H      1 LIG       0.09000
      9 H3        -82.9027  -14.7300  -30.0360 H      1 LIG       0.09000
     10 H4        -83.4373  -14.3962  -31.7138 H      1 LIG       0.09000
     11 H5        -84.7946  -11.1443  -29.9089 H      1 LIG       0.09000
     12 H6        -85.3414  -10.8076  -31.5547 H      1 LIG       0.09000
     13 H7        -85.4505  -14.6756  -30.2518 H      1 LIG       0.09000
     14 H8        -84.8568  -13.4397  -29.1364 H      1 LIG       0.09000
     15 H9        -81.7433  -12.8945  -31.0530 H      1 LIG       0.32900
     16 H10       -82.5593  -12.4201  -29.7090 H      1 LIG       0.32900
@<TRIPOS>BOND
      1       1       3 1
      2       1       5 1
      3       2       4 1
      4       2       5 1
      5       3       6 1
      6       4       6 1
      7       1       7 1
      8       1       8 1
      9       2       9 1
     10       2      10 1
     11       3      11 1
     12       3      12 1
     13       4      13 1
     14       4      14 1
     15       5      15 1
     16       5      16 1
@<TRIPOS>ALT_TYPE
CGenFF_4.0_ALT_TYPE_SET
CGenFF_4.0 1 CG324 2 CG324 3 CG321 4 CG321 5 NG3P2 6 OG3C61 7 HGA2 8 HGA2 9 HGA2 10 HGA2 11 HGA2 12 HGA2 13 HGA2 14 HGA2 15 HGP2 16 HGP2
@<TRIPOS>MOLECULE
morpholine
 16 16 0 0 0
****
USER_CHARGES
INVALID_CHARGES
Pose:  62 Cluster:  62 Fr_nu: 557500 TotEn:   -39.03
@<TRIPOS>ATOM
      1 C1        -74.5621    6.7867  -41.3877 C.3    1 LIG       0.20900
      2 C2        -74.2596    8.1033  -43.4724 C.3    1 LIG       0.20900
      3 C3        -73.0809    6.9846  -41.1202 C.3    1 LIG      -0.03300
      4 C4        -72.7933    8.2373  -43.1023 C.3    1 LIG      -0.03300
      5 N1        -75.0465    7.9345  -42.2131 N.4    1 LIG      -0.45600
      6 O1        -72.3599    7.1026  -42.3488 O.3    1 LIG      -0.27400
      7 H1        -74.7548    5.8793  -41.9693 H      1 LIG       0.09000
      8 H2        -75.1510    6.7732  -40.4667 H      1 LIG       0.09000
      9 H3        -74.6417    8.9917  -43.9818 H      1 LIG       0.09000
     10 H4        -74.4472    7.2128  -44.0805 H      1 LIG       0.09000
     11 H5        -72.8950    7.8679  -40.4978 H      1 LIG       0.09000
     12 H6        -72.6826    6.1163  -40.5859 H      1 LIG       0.09000
     13 H7        -72.1847    8.2826  -44.0109 H      1 LIG       0.09000
     14 H8        -72.6021    9.1533  -42.5304 H      1 LIG       0.09000
     15 H9        -76.0403    7.7982  -42.4432 H      1 LIG       0.32900
     16 H10       -75.0029    8.8015  -41.6593 H      1 LIG       0.32900
@<TRIPOS>BOND
      1       1       3 1
      2       1       5 1
      3       2       4 1
      4       2       5 1
      5       3       6 1
      6       4       6 1
      7       1       7 1
      8       1       8 1
      9       2       9 1
     10       2      10 1
     11       3      11 1
     12       3      12 1
     13       4      13 1
     14       4      14 1
     15       5      15 1
     16       5      16 1
@<TRIPOS>ALT_TYPE
CGenFF_4.0_ALT_TYPE_SET
CGenFF_4.0 1 CG324 2 CG324 3 CG321 4 CG321 5 NG3P2 6 OG3C61 7 HGA2 8 HGA2 9 HGA2 10 HGA2 11 HGA2 12 HGA2 13 HGA2 14 HGA2 15 HGP2 16 HGP2
@<TRIPOS>MOLECULE
morpholine
 16 16 0 0 0
****
USER_CHARGES
INVALID_CHARGES
Pose:  63 Cluster:  63 Fr_nu: 124406 TotEn:   -38.77
@<TRIPOS>ATOM
      1 C1        -81.6034  -11.0623  -29.7671 C.3    1 LIG       0.20900
      2 C2        -83.0702  -13.0671  -29.7728 C.3    1 LIG       0.20900
      3 C3        -81.0130  -11.5734  -28.4652 C.3    1 LIG      -0.03300
      4 C4        -82.4074  -13.4802  -28.4710 C.3    1 LIG      -0.03300
      5 N1        -82.1005  -12.2353  -30.5482 N.4    1 LIG      -0.45600
      6 O1        -81.9826  -12.3299  -27.7366 O.3    1 LIG      -0.27400
      7 H1        -82.4667  -10.4109  -29.5965 H      1 LIG       0.09000
      8 H2        -80.8620  -10.5475  -30.3841 H      1 LIG       0.09000
      9 H3        -83.3360  -13.9264  -30.3940 H      1 LIG       0.09000
     10 H4        -83.9520  -12.4417  -29.6013 H      1 LIG       0.09000
     11 H5        -80.1205  -12.1868  -28.6370 H      1 LIG       0.09000
     12 H6        -80.7147  -10.7277  -27.8375 H      1 LIG       0.09000
     13 H7        -83.1235  -14.0245  -27.8473 H      1 LIG       0.09000
     14 H8        -81.5507  -14.1424  -28.6452 H      1 LIG       0.09000
     15 H9        -82.5448  -11.9075  -31.4168 H      1 LIG       0.32900
     16 H10       -81.3039  -12.8175  -30.8428 H      1 LIG       0.32900
@<TRIPOS>BOND
      1       1       3 1
      2       1       5 1
      3       2       4 1
      4       2       5 1
      5       3       6 1
      6       4       6 1
      7       1       7 1
      8       1       8 1
      9       2       9 1
     10       2      10 1
     11       3      11 1
     12       3      12 1
     13       4      13 1
     14       4      14 1
     15       5      15 1
     16       5      16 1
@<TRIPOS>ALT_TYPE
CGenFF_4.0_ALT_TYPE_SET
CGenFF_4.0 1 CG324 2 CG324 3 CG321 4 CG321 5 NG3P2 6 OG3C61 7 HGA2 8 HGA2 9 HGA2 10 HGA2 11 HGA2 12 HGA2 13 HGA2 14 HGA2 15 HGP2 16 HGP2
@<TRIPOS>MOLECULE
morpholine
 16 16 0 0 0
****
USER_CHARGES
INVALID_CHARGES
Pose:  64 Cluster:  64 Fr_nu: 177830 TotEn:   -38.34
@<TRIPOS>ATOM
      1 C1        -63.1830    9.2401  -31.7643 C.3    1 LIG       0.20900
      2 C2        -61.1444    7.8254  -31.8825 C.3    1 LIG       0.20900
      3 C3        -62.7594    9.8540  -33.0865 C.3    1 LIG      -0.03300
      4 C4        -60.8212    8.5082  -33.1994 C.3    1 LIG      -0.03300
      5 N1        -62.6263    7.8551  -31.6914 N.4    1 LIG      -0.45600
      6 O1        -61.3356    9.8417  -33.2131 O.3    1 LIG      -0.27400
      7 H1        -62.7731    9.7878  -30.9094 H      1 LIG       0.09000
      8 H2        -64.2697    9.1623  -31.6731 H      1 LIG       0.09000
      9 H3        -60.8327    6.7777  -31.8710 H      1 LIG       0.09000
     10 H4        -60.7081    8.3555  -31.0301 H      1 LIG       0.09000
     11 H5        -63.2095    9.3322  -33.9394 H      1 LIG       0.09000
     12 H6        -63.0856   10.8979  -33.1307 H      1 LIG       0.09000
     13 H7        -59.7360    8.5714  -33.3272 H      1 LIG       0.09000
     14 H8        -61.2227    7.9503  -34.0540 H      1 LIG       0.09000
     15 H9        -62.8652    7.4351  -30.7827 H      1 LIG       0.32900
     16 H10       -63.0785    7.2627  -32.4019 H      1 LIG       0.32900
@<TRIPOS>BOND
      1       1       3 1
      2       1       5 1
      3       2       4 1
      4       2       5 1
      5       3       6 1
      6       4       6 1
      7       1       7 1
      8       1       8 1
      9       2       9 1
     10       2      10 1
     11       3      11 1
     12       3      12 1
     13       4      13 1
     14       4      14 1
     15       5      15 1
     16       5      16 1
@<TRIPOS>ALT_TYPE
CGenFF_4.0_ALT_TYPE_SET
CGenFF_4.0 1 CG324 2 CG324 3 CG321 4 CG321 5 NG3P2 6 OG3C61 7 HGA2 8 HGA2 9 HGA2 10 HGA2 11 HGA2 12 HGA2 13 HGA2 14 HGA2 15 HGP2 16 HGP2
@<TRIPOS>MOLECULE
morpholine
 16 16 0 0 0
****
USER_CHARGES
INVALID_CHARGES
Pose:  65 Cluster:  65 Fr_nu: 1096020 TotEn:   -38.20
@<TRIPOS>ATOM
      1 C1        -68.4762   -5.9743  -45.9981 C.3    1 LIG       0.20900
      2 C2        -66.8800   -6.9302  -47.6441 C.3    1 LIG       0.20900
      3 C3        -67.6555   -6.6394  -44.9078 C.3    1 LIG      -0.03300
      4 C4        -66.1371   -7.5478  -46.4730 C.3    1 LIG      -0.03300
      5 N1        -67.5771   -5.7002  -47.1599 N.4    1 LIG      -0.45600
      6 O1        -67.0378   -7.8309  -45.3999 O.3    1 LIG      -0.27400
      7 H1        -69.2731   -6.6286  -46.3664 H      1 LIG       0.09000
[truncated: 3,082,006 more chars]
