# Supplementary material for: The pocketome of G-protein-coupled receptors reveals previously untargeted allosteric sites
Source: Nat Commun. 2022 May 10;13:2567. doi: 10.1038/s41467-022-29609-6 (PMC9091257; doi:10.1038/s41467-022-29609-6)
Supplement: Supplementary file 4 — Supplementary Data 1 [file 41467_2022_29609_MOESM4_ESM.zip › docking_files/3c9m/rec.mol2]

@<TRIPOS>MOLECULE
3c9m_align.pdb
5168 5251 326 0 0
PROTEIN
NO_CHARGES


@<TRIPOS>ATOM
      1 N         -86.8450  -17.1370  -66.3840 N.4       1 MET   -0.2700
      2 CA        -85.8890  -16.4770  -65.5080 C.3       1 MET    0.0900
      3 CAY       -87.8530  -18.6070  -67.9640 C.3       1 MET    0.0900
      4 C         -84.8840  -17.2390  -64.6430 C.2       1 MET    0.0900
      5 O         -85.0900  -18.3640  -64.1940 O.2       1 MET    0.5100
      6 CB        -86.6130  -15.4110  -64.6340 C.3       1 MET   -0.5100
      7 CG        -86.8390  -14.0710  -65.3620 C.3       1 MET   -0.4700
      8 SD        -85.3020  -13.1610  -65.7300 S.3       1 MET    0.3100
      9 CE        -84.9040  -12.6390  -64.0340 C.3       1 MET    0.0700
     10 CY        -86.7100  -18.2720  -67.0830 C.2       1 MET    0.0900
     11 OY        -85.7320  -19.0040  -67.0450 O.2       1 MET   -0.1800
     12 HN        -87.7060  -16.6430  -66.4460 H         1 MET    0.0900
     13 HA        -85.1340  -16.0110  -66.1230 H         1 MET    0.0900
     14 HB1       -86.0010  -15.2230  -63.7260 H         1 MET   -0.1400
     15 HB2       -87.6000  -15.8170  -64.3250 H         1 MET    0.0900
     16 HG1       -87.4920  -13.4390  -64.7260 H         1 MET    0.0900
     17 HG2       -87.3730  -14.2800  -66.3120 H         1 MET   -0.0900
     18 HE1       -84.7670  -13.5150  -63.3650 H         1 MET   -0.2200
     19 HE2       -85.7270  -12.0170  -63.6210 H         1 MET    0.0900
     20 HE3       -83.9640  -12.0490  -64.0250 H         1 MET    0.0900
     21 HY1       -87.6390  -19.5530  -68.5070 H         1 MET    0.0900
     22 HY2       -88.0070  -17.7940  -68.7050 H         1 MET    0.5100
     23 HY3       -88.7710  -18.7440  -67.3530 H         1 MET   -0.5100
     24 N         -83.7870  -16.5210  -64.3180 N.am      2 CYS   -0.4700
     25 CA        -82.8290  -16.8770  -63.1770 C.3       2 CYS    0.3100
     26 C         -83.4160  -16.9170  -61.7290 C.2       2 CYS    0.0700
     27 O         -83.6620  -18.0050  -61.2070 O.2       2 CYS    0.0900
     28 CB        -81.7070  -15.8310  -63.1310 C.3       2 CYS   -0.1000
     29 SG        -80.0760  -16.1290  -63.9180 S.3       2 CYS    0.0900
     30 HN        -83.5450  -15.7000  -64.8260 H         2 CYS    0.0900
     31 HA        -82.4270  -17.8630  -63.3600 H         2 CYS   -0.0800
     32 HB1       -81.5140  -15.6360  -62.0580 H         2 CYS    0.5100
     33 HB2       -82.1240  -14.9160  -63.5940 H         2 CYS   -0.5100
     34 N         -83.3730  -15.7630  -61.0430 N.am      3 GLY   -0.4700
     35 CA        -83.9280  -15.6000  -59.7150 C.3       3 GLY    0.3100
     36 C         -85.0360  -14.5660  -59.7300 C.2       3 GLY   -0.0200
     37 O         -85.3650  -14.0290  -60.7860 O.2       3 GLY    0.0900
     38 HN        -82.9480  -14.9470  -61.4280 H         3 GLY    0.0900
     39 HA1       -83.1400  -15.2790  -59.0500 H         3 GLY    0.5100
     40 HA2       -84.3240  -16.5520  -59.3910 H         3 GLY   -0.5100
     41 N         -85.6010  -14.2610  -58.5640 N.am      4 THR   -0.4700
     42 CA        -86.8590  -13.5250  -58.4940 C.3       4 THR    0.3100
     43 C         -86.7130  -12.2050  -57.7420 C.2       4 THR    0.0700
     44 O         -86.7410  -12.1730  -56.5120 O.2       4 THR    0.0900
     45 CB        -87.9420  -14.4060  -57.8310 C.3       4 THR    0.1400
     46 CG2       -89.3330  -13.7860  -57.9250 C.3       4 THR    0.0900
     47 OG1       -87.9560  -15.6820  -58.4750 O.3       4 THR   -0.6600
     48 HN        -85.1920  -14.5190  -57.6920 H         4 THR    0.4300
     49 HA        -87.1520  -13.2560  -59.4980 H         4 THR   -0.2700
     50 HB        -87.7150  -14.5440  -56.7520 H         4 THR    0.0900
     51 HG1       -87.1390  -16.1170  -58.2190 H         4 THR    0.0900
     52 HG21      -89.6170  -13.6460  -58.9910 H         4 THR    0.0900
     53 HG22      -89.3400  -12.7950  -57.4250 H         4 THR    0.5100
     54 HG23      -90.0790  -14.4540  -57.4450 H         4 THR   -0.5100
     55 N         -86.5590  -11.1150  -58.4940 N.am      5 GLU   -0.4700
     56 CA        -86.4300   -9.7790  -57.9140 C.3       5 GLU    0.3100
     57 C         -87.7080   -9.3270  -57.1880 C.2       5 GLU    0.0700
     58 O         -88.7760   -9.2310  -57.7850 O.2       5 GLU    0.0900
     59 CB        -85.9930   -8.7550  -58.9870 C.3       5 GLU   -0.1800
     60 CG        -86.0820   -7.2780  -58.5400 C.3       5 GLU    0.0900
     61 CD        -84.8730   -6.4190  -58.9410 C.2       5 GLU    0.0900
     62 OE1       -83.8330   -6.9870  -59.3590 O.co2     5 GLU   -0.2800
     63 OE2       -84.9680   -5.1710  -58.8160 O.co2     5 GLU    0.0900
     64 HN        -86.5260  -11.1620  -59.4890 H         5 GLU    0.0900
     65 HA        -85.6970   -9.8280  -57.1220 H         5 GLU    0.6200
     66 HB1       -86.6390   -8.8880  -59.8800 H         5 GLU   -0.7600
     67 HB2       -84.9410   -8.9710  -59.2670 H         5 GLU   -0.7600
     68 HG1       -86.1730   -7.2490  -57.4340 H         5 GLU    0.5100
     69 HG2       -86.9900   -6.8270  -58.9930 H         5 GLU   -0.5100
     70 N         -87.5950   -9.0660  -55.8880 N.am      6 GLY   -0.4700
     71 CA        -88.7030   -8.5270  -55.1160 C.3       6 GLY    0.3100
     72 C         -88.5320   -7.0450  -54.7750 C.2       6 GLY   -0.0200
     73 O         -87.7110   -6.3360  -55.3680 O.2       6 GLY    0.0900
     74 HN        -86.7490   -9.2270  -55.3860 H         6 GLY    0.0900
     75 HA1       -88.7740   -9.0920  -54.1980 H         6 GLY    0.5100
     76 HA2       -89.6040   -8.6510  -55.7000 H         6 GLY   -0.5100
     77 N         -89.3270   -6.5480  -53.8170 N.am      7 PRO   -0.2900
     78 CA        -89.1570   -5.1770  -53.3220 C.3       7 PRO    0.0000
     79 C         -87.9220   -5.0750  -52.4350 C.2       7 PRO    0.0900
     80 O         -87.1090   -4.1700  -52.6000 O.2       7 PRO    0.0900
     81 CB        -90.4250   -4.9490  -52.4870 C.3       7 PRO    0.0200
     82 CG        -90.8690   -6.3140  -52.0970 C.3       7 PRO    0.0900
     83 CD        -90.5670   -7.1530  -53.3080 C.3       7 PRO   -0.1800
     84 HA        -89.0270   -4.4930  -54.1450 H         7 PRO    0.0900
     85 HB1       -91.2060   -4.4350  -53.0870 H         7 PRO    0.0900
     86 HB2       -90.2010   -4.3340  -51.5890 H         7 PRO   -0.1800
     87 HG1       -90.3070   -6.6780  -51.2110 H         7 PRO    0.0900
     88 HG2       -91.9550   -6.3290  -51.8650 H         7 PRO    0.0900
     89 HD1       -90.3940   -8.2160  -53.0380 H         7 PRO    0.5100
     90 HD2       -91.3710   -7.0790  -54.0690 H         7 PRO   -0.5100
     91 N         -87.7890   -6.0150  -51.5010 N.am      8 ASN   -0.4700
     92 CA        -86.7030   -6.0000  -50.5230 C.3       8 ASN    0.3100
     93 C         -85.9290   -7.3260  -50.4070 C.2       8 ASN    0.0700
     94 O         -85.4720   -7.6910  -49.3190 O.2       8 ASN    0.0900
     95 CB        -87.2050   -5.5190  -49.1390 C.3       8 ASN   -0.1800
     96 CG        -88.5010   -6.2140  -48.6830 C.2       8 ASN    0.0900
     97 ND2       -88.9850   -5.8320  -47.5020 N.am      8 ASN    0.0900
     98 OD1       -89.0530   -7.0710  -49.3760 O.2       8 ASN    0.5500
     99 HN        -88.4300   -6.7750  -51.4260 H         8 ASN   -0.5500
    100 HA        -85.9330   -5.3390  -50.8920 H         8 ASN   -0.6200
    101 HB1       -87.3930   -4.4260  -49.1870 H         8 ASN    0.3200
    102 HB2       -86.4170   -5.7210  -48.3820 H         8 ASN    0.3000
    103 HD21      -89.8240   -6.2440  -47.1480 H         8 ASN    0.5100
    104 HD22      -88.5080   -5.1330  -46.9690 H         8 ASN   -0.5100
    105 N         -85.7800   -8.0280  -51.5370 N.am      9 PHE   -0.4700
    106 CA        -85.0880   -9.3200  -51.5880 C.3       9 PHE    0.3100
    107 C         -84.8190   -9.7730  -53.0120 C.2       9 PHE    0.0700
    108 O         -85.4520   -9.2890  -53.9400 O.2       9 PHE    0.0900
    109 CB        -85.8820  -10.4230  -50.8730 C.3       9 PHE   -0.1800
    110 CG        -87.1230  -10.8600  -51.6070 C.ar      9 PHE    0.0900
    111 CD1       -87.0650  -11.8360  -52.5860 C.ar      9 PHE    0.0900
    112 CD2       -88.3530  -10.3020  -51.3010 C.ar      9 PHE    0.0000
    113 CE1       -88.2110  -12.2310  -53.2530 C.ar      9 PHE   -0.1150
    114 CE2       -89.5010  -10.6920  -51.9660 C.ar      9 PHE    0.1150
    115 CZ        -89.4310  -11.6560  -52.9410 C.ar      9 PHE   -0.1150
    116 HN        -86.1390   -7.6990  -52.4070 H         9 PHE    0.1150
    117 HA        -84.1240   -9.1950  -51.1170 H         9 PHE   -0.1150
    118 HB1       -86.2040  -10.0520  -49.8760 H         9 PHE    0.1150
    119 HB2       -85.2370  -11.3200  -50.7560 H         9 PHE   -0.1150
    120 HD1       -86.1180  -12.2930  -52.8310 H         9 PHE    0.1150
    121 HD2       -88.4180   -9.5490  -50.5300 H         9 PHE   -0.1150
    122 HE1       -88.1540  -12.9900  -54.0190 H         9 PHE    0.1150
    123 HE2       -90.4500  -10.2420  -51.7170 H         9 PHE    0.5100
    124 HZ        -90.3240  -11.9630  -53.4650 H         9 PHE   -0.5100
    125 N         -83.8920  -10.7160  -53.1720 N.am     10 TYR   -0.4700
    126 CA        -83.6200  -11.3570  -54.4560 C.3      10 TYR    0.3100
    127 C         -83.2950  -12.8360  -54.2130 C.2      10 TYR    0.0700
    128 O         -82.6090  -13.1690  -53.2470 O.2      10 TYR    0.0900
    129 CB        -82.4610  -10.6580  -55.1890 C.3      10 TYR   -0.1800
    130 CG        -82.2620  -11.1250  -56.6230 C.ar     10 TYR    0.0900
    131 CD1       -81.3970  -12.1850  -56.9250 C.ar     10 TYR    0.0900
    132 CD2       -82.9430  -10.5110  -57.6740 C.ar     10 TYR    0.0000
    133 CE1       -81.2170  -12.6240  -58.2430 C.ar     10 TYR   -0.1150
    134 CE2       -82.7700  -10.9430  -58.9980 C.ar     10 TYR    0.1150
    135 CZ        -81.9070  -11.9990  -59.2760 C.ar     10 TYR   -0.1150
    136 OH        -81.7340  -12.4250  -60.5850 O.3      10 TYR    0.1150
    137 HN        -83.3330  -11.0310  -52.4090 H        10 TYR    0.1100
    138 HA        -84.5200  -11.3070  -55.0510 H        10 TYR   -0.5400
    139 HB1       -81.5120  -10.8570  -54.6450 H        10 TYR    0.4300
    140 HB2       -82.6580   -9.5660  -55.2250 H        10 TYR   -0.1150
    141 HD1       -80.8580  -12.6730  -56.1260 H        10 TYR    0.1150
    142 HD2       -83.6140   -9.6910  -57.4660 H        10 TYR   -0.1150
    143 HE1       -80.5460  -13.4440  -58.4550 H        10 TYR    0.1150
    144 HE2       -83.3060  -10.4570  -59.7990 H        10 TYR    0.5100
    145 HH        -82.1580  -11.7870  -61.1640 H        10 TYR   -0.5100
    146 N         -83.7880  -13.7180  -55.0800 N.am     11 VAL   -0.4700
    147 CA        -83.6020  -15.1480  -54.8880 C.3      11 VAL    0.3100
    148 C         -82.9790  -15.7860  -56.1340 C.2      11 VAL    0.0700
    149 O         -83.3030  -15.3910  -57.2430 O.2      11 VAL    0.0900
    150 CB        -84.9460  -15.8180  -54.5150 C.3      11 VAL   -0.0900
    151 CG1       -85.8190  -16.0070  -55.7320 C.3      11 VAL    0.0900
    152 CG2       -84.7130  -17.1450  -53.8270 C.3      11 VAL   -0.2700
    153 HN        -84.2990  -13.4420  -55.8900 H        11 VAL    0.0900
    154 HA        -82.8790  -15.2910  -54.0980 H        11 VAL    0.0900
    155 HB        -85.4800  -15.1820  -53.7790 H        11 VAL    0.0900
    156 HG11      -85.3890  -16.7900  -56.3940 H        11 VAL   -0.2700
    157 HG12      -85.8840  -15.0560  -56.3030 H        11 VAL    0.0900
    158 HG13      -86.8370  -16.3260  -55.4220 H        11 VAL    0.0900
    159 HG21      -84.1250  -16.9950  -52.8960 H        11 VAL    0.0900
    160 HG22      -84.1460  -17.8260  -54.4980 H        11 VAL    0.5100
    161 HG23      -85.6870  -17.6100  -53.5600 H        11 VAL   -0.5100
    162 N         -82.0490  -16.7450  -55.9410 N.am     12 PRO   -0.2900
    163 CA        -81.4310  -17.5460  -57.0220 C.3      12 PRO    0.0000
    164 C         -82.2500  -18.7750  -57.4430 C.2      12 PRO    0.0900
    165 O         -81.7040  -19.8740  -57.6060 O.2      12 PRO    0.0900
    166 CB        -80.1040  -17.9990  -56.4210 C.3      12 PRO    0.0200
    167 CG        -80.3200  -17.9440  -54.9440 C.3      12 PRO    0.0900
    168 CD        -81.3610  -16.9110  -54.6480 C.3      12 PRO   -0.1800
    169 HA        -81.3390  -16.9560  -57.9200 H        12 PRO    0.0900
    170 HB1       -79.2800  -17.3200  -56.7240 H        12 PRO    0.0900
    171 HB2       -79.8560  -19.0320  -56.7440 H        12 PRO   -0.1800
    172 HG1       -80.6580  -18.9360  -54.5760 H        12 PRO    0.0900
    173 HG2       -79.3690  -17.6760  -54.4350 H        12 PRO    0.0900
    174 HD1       -82.0780  -17.2630  -53.8760 H        12 PRO    0.5100
    175 HD2       -80.9050  -15.9490  -54.3320 H        12 PRO   -0.5100
    176 N         -83.5530  -18.5750  -57.6190 N.am     13 PHE   -0.4700
    177 CA        -84.4520  -19.6540  -57.9880 C.3      13 PHE    0.3100
    178 C         -85.5370  -19.1770  -58.9530 C.2      13 PHE    0.0700
    179 O         -86.2230  -18.1880  -58.7070 O.2      13 PHE    0.0900
    180 CB        -85.0670  -20.2860  -56.7380 C.3      13 PHE   -0.1800
    181 CG        -85.2290  -21.7770  -56.8400 C.ar     13 PHE    0.0900
    182 CD1       -84.1180  -22.5920  -57.0450 C.ar     13 PHE    0.0900
    183 CD2       -86.4840  -22.3660  -56.7310 C.ar     13 PHE    0.0000
    184 CE1       -84.2540  -23.9700  -57.1420 C.ar     13 PHE   -0.1150
    185 CE2       -86.6300  -23.7440  -56.8240 C.ar     13 PHE    0.1150
    186 CZ        -85.5090  -24.5490  -57.0310 C.ar     13 PHE   -0.1150
    187 HN        -83.9690  -17.6770  -57.5060 H        13 PHE    0.1150
    188 HA        -83.8850  -20.3890  -58.5410 H        13 PHE   -0.1150
    189 HB1       -86.0770  -19.8550  -56.5680 H        13 PHE    0.1150
    190 HB2       -84.4120  -20.0840  -55.8650 H        13 PHE   -0.1150
    191 HD1       -83.1390  -22.1460  -57.1280 H        13 PHE    0.1150
    192 HD2       -87.3540  -21.7460  -56.5730 H        13 PHE   -0.1150
    193 HE1       -83.3840  -24.5890  -57.3050 H        13 PHE    0.1150
    194 HE2       -87.6090  -24.1920  -56.7360 H        13 PHE    0.5100
    195 HZ        -85.6180  -25.6200  -57.1030 H        13 PHE   -0.5100
    196 N         -85.6790  -19.9110  -60.0520 N.am     14 SER   -0.4700
    197 CA        -86.6140  -19.6080  -61.1300 C.3      14 SER    0.3100
    198 C         -88.0670  -19.4780  -60.6660 C.2      14 SER    0.0700
    199 O         -88.6310  -20.4620  -60.1470 O.2      14 SER    0.0900
    200 CB        -86.5060  -20.7280  -62.1700 C.3      14 SER    0.0500
    201 OG        -86.8810  -20.2730  -63.4480 O.3      14 SER    0.0900
    202 HN        -85.1310  -20.7310  -60.1930 H        14 SER    0.0900
    203 HA        -86.3510  -18.6540  -61.5610 H        14 SER   -0.6600
    204 HB1       -87.1750  -21.5670  -61.8810 H        14 SER    0.4300
    205 HB2       -85.4570  -21.0920  -62.2160 H        14 SER    0.5100
    206 HG1       -86.1860  -19.6730  -63.7290 H        14 SER   -0.5100
    207 N         -88.6810  -18.2900  -60.8330 N.am     15 ASN   -0.4700
    208 CA        -90.1440  -18.1470  -60.6270 C.3      15 ASN    0.3100
    209 C         -90.9010  -18.5870  -61.9000 C.2      15 ASN    0.0700
    210 O         -92.1010  -18.3650  -62.0170 O.2      15 ASN    0.0900
    211 CB        -90.5900  -16.7090  -60.1460 C.3      15 ASN   -0.1800
    212 CG        -92.0280  -16.6750  -59.4150 C.2      15 ASN    0.0900
    213 ND2       -92.9950  -15.9180  -60.0040 N.am     15 ASN    0.0900
    214 OD1       -92.2690  -17.4060  -58.4800 O.2      15 ASN    0.5500
    215 HN        -88.1880  -17.4650  -61.0980 H        15 ASN   -0.5500
    216 HA        -90.4350  -18.8800  -59.8890 H        15 ASN   -0.6200
    217 HB1       -90.6350  -16.0380  -61.0300 H        15 ASN    0.3200
    218 HB2       -89.8310  -16.3230  -59.4340 H        15 ASN    0.3000
    219 HD21      -93.9050  -15.8610  -59.5930 H        15 ASN    0.5100
    220 HD22      -92.7950  -15.4190  -60.8470 H        15 ASN   -0.5100
    221 N         -90.2030  -19.2540  -62.8310 N.am     16 LYS   -0.4700
    222 CA        -90.8570  -19.8490  -64.0200 C.3      16 LYS    0.3100
    223 C         -91.8420  -20.9770  -63.6500 C.2      16 LYS    0.0700
    224 O         -92.7520  -21.3270  -64.4140 O.2      16 LYS    0.0900
    225 CB        -89.8310  -20.3330  -65.0790 C.3      16 LYS   -0.1800
    226 CG        -89.0960  -21.6640  -64.7850 C.3      16 LYS    0.0900
    227 CD        -88.2320  -22.1140  -65.9810 C.3      16 LYS    0.0900
    228 CE        -89.0900  -22.4650  -67.2140 C.3      16 LYS   -0.1800
    229 NZ        -88.3140  -22.9240  -68.4110 N.4      16 LYS    0.0900
    230 HN        -89.2170  -19.3780  -62.7660 H        16 LYS    0.0900
    231 HA        -91.5010  -19.0960  -64.4500 H        16 LYS   -0.1800
    232 HB1       -89.0620  -19.5420  -65.1900 H        16 LYS    0.0900
    233 HB2       -90.3700  -20.4520  -66.0420 H        16 LYS    0.0900
    234 HG1       -89.8480  -22.4510  -64.5640 H        16 LYS    0.2100
    235 HG2       -88.4440  -21.5290  -63.8970 H        16 LYS    0.0500
    236 HD1       -87.6440  -23.0100  -65.6850 H        16 LYS    0.0500
    237 HD2       -87.5310  -21.2960  -66.2490 H        16 LYS   -0.3000
    238 HE1       -89.6610  -21.5640  -67.5240 H        16 LYS    0.3300
    239 HE2       -89.7890  -23.2870  -66.9470 H        16 LYS    0.3300
    240 HZ1       -87.7760  -23.7790  -68.1680 H        16 LYS    0.3300
    241 HZ2       -87.6560  -22.1730  -68.7060 H        16 LYS    0.5100
    242 HZ3       -88.9700  -23.1360  -69.1890 H        16 LYS   -0.5100
    243 N         -91.6420  -21.5360  -62.4620 N.am     17 THR   -0.4700
    244 CA        -92.5500  -22.5110  -61.8650 C.3      17 THR    0.3100
    245 C         -93.6320  -21.8190  -61.0190 C.2      17 THR    0.0700
    246 O         -94.6750  -22.4070  -60.7180 O.2      17 THR    0.0900
    247 CB        -91.7710  -23.5570  -61.0110 C.3      17 THR    0.1400
    248 CG2       -90.3660  -23.0650  -60.6840 C.3      17 THR    0.0900
    249 OG1       -92.4620  -23.8030  -59.7820 O.3      17 THR   -0.6600
    250 HN        -90.8420  -21.3090  -61.9110 H        17 THR    0.4300
    251 HA        -93.0800  -23.0040  -62.6660 H        17 THR   -0.2700
    252 HB        -91.6850  -24.5110  -61.5730 H        17 THR    0.0900
    253 HG1       -93.3740  -23.9840  -60.0230 H        17 THR    0.0900
    254 HG21      -90.4090  -22.0340  -60.2710 H        17 THR    0.0900
    255 HG22      -89.7450  -23.0530  -61.6050 H        17 THR    0.5100
    256 HG23      -89.8990  -23.7300  -59.9270 H        17 THR   -0.5100
    257 N         -93.3730  -20.5620  -60.6480 N.am     18 GLY   -0.4700
    258 CA        -94.2680  -19.7710  -59.8130 C.3      18 GLY    0.3100
    259 C         -93.9300  -19.8980  -58.3400 C.2      18 GLY   -0.0200
    260 O         -94.2610  -19.0280  -57.5210 O.2      18 GLY    0.0900
    261 HN        -92.5370  -20.1000  -60.9310 H        18 GLY    0.0900
    262 HA1       -95.2770  -20.1200  -59.9790 H        18 GLY    0.5100
    263 HA2       -94.1790  -18.7370  -60.1120 H        18 GLY   -0.5100
    264 N         -93.2260  -20.9860  -58.0330 N.am     19 VAL   -0.4700
    265 CA        -92.9820  -21.4630  -56.6710 C.3      19 VAL    0.3100
    266 C         -92.3530  -20.4560  -55.6920 C.2      19 VAL    0.0700
    267 O         -92.4380  -20.6280  -54.4760 O.2      19 VAL    0.0900
    268 CB        -92.1260  -22.7580  -56.6990 C.3      19 VAL   -0.0900
    269 CG1       -90.6870  -22.4430  -57.0870 C.3      19 VAL    0.0900
    270 CG2       -92.1860  -23.4770  -55.3560 C.3      19 VAL   -0.2700
    271 HN        -92.8180  -21.5450  -58.7490 H        19 VAL    0.0900
    272 HA        -93.9380  -21.6530  -56.2050 H        19 VAL    0.0900
    273 HB        -92.5580  -23.4690  -57.4350 H        19 VAL    0.0900
    274 HG11      -90.1830  -21.8890  -56.2670 H        19 VAL   -0.2700
    275 HG12      -90.6710  -21.8130  -58.0020 H        19 VAL    0.0900
    276 HG13      -90.1290  -23.3860  -57.2720 H        19 VAL    0.0900
    277 HG21      -93.2420  -23.5940  -55.0310 H        19 VAL    0.0900
    278 HG22      -91.6420  -22.8880  -54.5870 H        19 VAL    0.5100
    279 HG23      -91.7290  -24.4860  -55.4460 H        19 VAL   -0.5100
    280 N         -91.7270  -19.4030  -56.2070 N.am     20 VAL   -0.4700
    281 CA        -91.0180  -18.4670  -55.3380 C.3      20 VAL    0.3100
    282 C         -91.9140  -17.6200  -54.3980 C.2      20 VAL    0.0700
    283 O         -92.7210  -16.7830  -54.8320 O.2      20 VAL    0.0900
    284 CB        -90.0490  -17.5830  -56.1520 C.3      20 VAL   -0.0900
    285 CG1       -89.2820  -16.6310  -55.2460 C.3      20 VAL    0.0900
    286 CG2       -89.1070  -18.4610  -56.9410 C.3      20 VAL   -0.2700
    287 HN        -91.7130  -19.2080  -57.1860 H        20 VAL    0.0900
    288 HA        -90.4710  -19.0420  -54.6050 H        20 VAL    0.0900
    289 HB        -90.6290  -16.9930  -56.8950 H        20 VAL    0.0900
    290 HG11      -88.5550  -17.1980  -54.6260 H        20 VAL   -0.2700
    291 HG12      -89.9880  -16.1020  -54.5690 H        20 VAL    0.0900
    292 HG13      -88.7250  -15.8910  -55.8580 H        20 VAL    0.0900
    293 HG21      -89.6580  -18.9760  -57.7580 H        20 VAL    0.0900
    294 HG22      -88.6610  -19.2310  -56.2760 H        20 VAL    0.5100
    295 HG23      -88.3010  -17.8440  -57.3920 H        20 VAL   -0.5100
    296 N         -91.7660  -17.8740  -53.0960 N.am     21 ARG   -0.4700
    297 CA        -92.3470  -17.0370  -52.0560 C.3      21 ARG    0.3100
    298 C         -91.3220  -16.0090  -51.6090 C.2      21 ARG    0.0700
    299 O         -90.1870  -15.9960  -52.0690 O.2      21 ARG    0.0900
    300 CB        -92.7590  -17.8840  -50.8480 C.3      21 ARG   -0.1800
    301 CG        -94.1560  -18.4840  -50.8990 C.3      21 ARG    0.0900
    302 CD        -95.2200  -17.4170  -50.7430 C.3      21 ARG    0.0900
    303 NE        -95.5880  -16.8330  -52.0340 N.pl3    21 ARG   -0.1800
    304 CZ        -96.6870  -17.1540  -52.7110 C.cat    21 ARG    0.0900
    305 NH1       -97.5420  -18.0500  -52.2180 N.pl3    21 ARG    0.0900
    306 NH2       -96.9340  -16.5670  -53.8800 N.pl3    21 ARG    0.2000
    307 HN        -91.2430  -18.6600  -52.7730 H        21 ARG    0.0900
    308 HA        -93.2090  -16.5350  -52.4730 H        21 ARG    0.0900
    309 HB1       -92.6950  -17.2440  -49.9440 H        21 ARG   -0.7000
    310 HB2       -92.0320  -18.7180  -50.7510 H        21 ARG    0.4400
    311 HG1       -94.2640  -19.2280  -50.0800 H        21 ARG    0.6400
    312 HG2       -94.2980  -18.9990  -51.8730 H        21 ARG   -0.8000
    313 HD1       -94.8390  -16.5980  -50.0950 H        21 ARG    0.4600
    314 HD2       -96.1360  -17.8620  -50.2980 H        21 ARG    0.4600
    315 HE        -94.9750  -16.1510  -52.4310 H        21 ARG   -0.8000
    316 HH11      -97.3580  -18.4840  -51.3350 H        21 ARG    0.4600
    317 HH12      -98.3670  -18.2890  -52.7290 H        21 ARG    0.4600
    318 HH21      -96.2960  -15.8900  -54.2440 H        21 ARG    0.5100
    319 HH22      -97.7600  -16.8050  -54.3930 H        21 ARG   -0.5100
    320 N         -91.7220  -15.1500  -50.6850 N.am     22 SER   -0.4700
    321 CA        -90.8270  -14.1440  -50.1600 C.3      22 SER    0.3100
    322 C         -90.1950  -14.5890  -48.8420 C.2      22 SER    0.0700
    323 O         -90.8620  -15.1790  -47.9900 O.2      22 SER    0.0900
    324 CB        -91.5980  -12.8380  -49.9670 C.3      22 SER    0.0500
    325 OG        -90.9570  -11.9870  -49.0350 O.3      22 SER    0.0900
    326 HN        -92.6480  -15.1580  -50.3140 H        22 SER    0.0900
    327 HA        -90.0170  -14.0080  -50.8600 H        22 SER   -0.6600
    328 HB1       -92.6190  -13.0640  -49.5940 H        22 SER    0.4300
    329 HB2       -91.6690  -12.3050  -50.9390 H        22 SER    0.5100
    330 HG1       -91.5040  -11.2000  -48.9770 H        22 SER   -0.5100
    331 N         -88.8920  -14.3160  -48.6770 N.am     23 PRO   -0.2900
    332 CA        -88.1450  -14.5140  -47.4280 C.3      23 PRO    0.0000
    333 C         -88.5880  -13.6350  -46.2650 C.2      23 PRO    0.0900
    334 O         -87.8610  -13.5390  -45.2870 O.2      23 PRO    0.0900
    335 CB        -86.7080  -14.1300  -47.8200 C.3      23 PRO    0.0200
    336 CG        -86.8510  -13.3810  -49.1240 C.3      23 PRO    0.0900
    337 CD        -87.9760  -14.0790  -49.8000 C.3      23 PRO   -0.1800
    338 HA        -88.2620  -15.5250  -47.0730 H        23 PRO    0.0900
    339 HB1       -86.0810  -15.0370  -47.9540 H        23 PRO    0.0900
    340 HB2       -86.2460  -13.4850  -47.0430 H        23 PRO   -0.1800
    341 HG1       -87.0910  -12.3110  -48.9460 H        23 PRO    0.0900
    342 HG2       -85.9200  -13.4440  -49.7270 H        23 PRO    0.0900
    343 HD1       -88.4600  -13.4400  -50.5680 H        23 PRO    0.5100
    344 HD2       -87.6570  -15.0400  -50.2520 H        23 PRO   -0.5100
    345 N         -89.7400  -12.9890  -46.3550 N.am     24 PHE   -0.4700
    346 CA        -90.2600  -12.2870  -45.1950 C.3      24 PHE    0.3100
    347 C         -91.7040  -12.7030  -44.9260 C.2      24 PHE    0.0700
    348 O         -92.3600  -12.1440  -44.0520 O.2      24 PHE    0.0900
    349 CB        -90.0990  -10.7610  -45.3370 C.3      24 PHE   -0.1800
    350 CG        -88.6470  -10.2940  -45.3890 C.ar     24 PHE    0.0900
    351 CD1       -87.9200  -10.0610  -44.2230 C.ar     24 PHE    0.0900
    352 CD2       -88.0140  -10.0770  -46.6060 C.ar     24 PHE    0.0000
    353 CE1       -86.5910   -9.6340  -44.2700 C.ar     24 PHE   -0.1150
    354 CE2       -86.6840   -9.6530  -46.6510 C.ar     24 PHE    0.1150
    355 CZ        -85.9780   -9.4290  -45.4790 C.ar     24 PHE   -0.1150
    356 HN        -90.2840  -12.9540  -47.1900 H        24 PHE    0.1150
    357 HA        -89.7190  -12.6390  -44.3280 H        24 PHE   -0.1150
    358 HB1       -90.5740  -10.2610  -44.4650 H        24 PHE    0.1150
    359 HB2       -90.5850  -10.4290  -46.2790 H        24 PHE   -0.1150
    360 HD1       -88.3940  -10.2150  -43.2640 H        24 PHE    0.1150
    361 HD2       -88.5550  -10.2380  -47.5260 H        24 PHE   -0.1150
    362 HE1       -86.0450   -9.4650  -43.3530 H        24 PHE    0.1150
    363 HE2       -86.2040   -9.4980  -47.6050 H        24 PHE    0.5100
    364 HZ        -84.9520   -9.0950  -45.5190 H        24 PHE   -0.5100
    365 N         -92.1750  -13.7270  -45.6500 N.am     25 GLU   -0.4700
    366 CA        -93.5670  -14.2140  -45.5210 C.3      25 GLU    0.3100
    367 C         -93.8010  -15.7280  -45.2940 C.2      25 GLU    0.0700
    368 O         -94.6930  -16.1030  -44.5210 O.2      25 GLU    0.0900
    369 CB        -94.4700  -13.6740  -46.6600 C.3      25 GLU   -0.1800
    370 CG        -94.2450  -14.2810  -48.0520 C.3      25 GLU    0.0900
    371 CD        -95.1950  -13.7060  -49.1090 C.2      25 GLU    0.0900
    372 OE1       -96.0580  -12.8570  -48.7530 O.co2    25 GLU   -0.2800
    373 OE2       -95.0700  -14.1070  -50.2960 O.co2    25 GLU    0.0900
    374 HN        -91.6060  -14.2080  -46.3130 H        25 GLU    0.0900
    375 HA        -93.9430  -13.8880  -44.5630 H        25 GLU    0.6200
    376 HB1       -94.3050  -12.5790  -46.7350 H        25 GLU   -0.7600
    377 HB2       -95.5260  -13.8600  -46.3730 H        25 GLU   -0.7600
    378 HG1       -94.4020  -15.3800  -47.9970 H        25 GLU    0.5100
    379 HG2       -93.2000  -14.0790  -48.3700 H        25 GLU   -0.5100
    380 N         -93.0210  -16.5910  -45.9550 N.am     26 ALA   -0.4700
    381 CA        -93.1540  -18.0400  -45.7580 C.3      26 ALA    0.3100
    382 C         -91.9400  -18.8480  -46.2740 C.2      26 ALA    0.0700
    383 O         -91.2220  -18.3690  -47.1530 O.2      26 ALA    0.0900
    384 CB        -94.4690  -18.5530  -46.3720 C.3      26 ALA   -0.2700
    385 HN        -92.3240  -16.2930  -46.6010 H        26 ALA    0.0900
    386 HA        -93.1350  -18.2370  -44.6960 H        26 ALA    0.0900
    387 HB1       -94.7540  -17.9240  -47.2430 H        26 ALA    0.0900
    388 HB2       -95.2820  -18.5040  -45.6180 H        26 ALA    0.5100
    389 HB3       -94.3410  -19.6000  -46.7180 H        26 ALA   -0.5100
    390 N         -91.7150  -20.0750  -45.7200 N.am     27 PRO   -0.2900
    391 CA        -90.5690  -20.9790  -45.9330 C.3      27 PRO    0.0000
    392 C         -89.9500  -20.9810  -47.3120 C.2      27 PRO    0.0900
    393 O         -90.6570  -20.9050  -48.3160 O.2      27 PRO    0.0900
    394 CB        -91.1760  -22.3560  -45.6850 C.3      27 PRO    0.0200
    395 CG        -92.1830  -22.1220  -44.6410 C.3      27 PRO    0.0900
    396 CD        -92.6650  -20.6830  -44.7690 C.3      27 PRO   -0.1800
    397 HA        -89.7540  -20.7190  -45.2770 H        27 PRO    0.0900
    398 HB1       -90.4030  -23.0740  -45.3370 H        27 PRO    0.0900
    399 HB2       -91.6470  -22.7540  -46.6090 H        27 PRO   -0.1800
    400 HG1       -93.0360  -22.8220  -44.7720 H        27 PRO    0.0900
    401 HG2       -91.7350  -22.2870  -43.6370 H        27 PRO    0.0900
    402 HD1       -93.6950  -20.6340  -45.1780 H        27 PRO    0.5100
    403 HD2       -92.6190  -20.1510  -43.7950 H        27 PRO   -0.5100
    404 N         -88.6300  -21.1100  -47.3460 N.am     28 GLN   -0.4700
    405 CA        -87.8970  -21.2780  -48.5860 C.3      28 GLN    0.3100
    406 C         -87.4730  -22.7310  -48.7150 C.2      28 GLN    0.0700
    407 O         -86.4290  -23.0400  -49.3010 O.2      28 GLN    0.0900
    408 CB        -86.6630  -20.3790  -48.6120 C.3      28 GLN   -0.1800
    409 CG        -86.9470  -18.9240  -48.2310 C.3      28 GLN    0.0900
    410 CD        -87.8690  -18.2060  -49.2060 C.2      28 GLN    0.0900
    411 NE2       -89.0170  -17.7590  -48.7100 N.am     28 GLN   -0.1800
    412 OE1       -87.5480  -18.0410  -50.3820 O.2      28 GLN    0.0900
    413 HN        -88.0790  -21.0950  -46.5160 H        28 GLN    0.0900
    414 HA        -88.5600  -21.0280  -49.4010 H        28 GLN    0.5500
    415 HB1       -86.2350  -20.3980  -49.6370 H        28 GLN   -0.5500
    416 HB2       -85.9130  -20.7890  -47.9030 H        28 GLN   -0.6200
    417 HG1       -85.9850  -18.3710  -48.1920 H        28 GLN    0.3200
    418 HG2       -87.4200  -18.9040  -47.2270 H        28 GLN    0.3000
    419 HE21      -89.3030  -18.0270  -47.7910 H        28 GLN    0.5100
    420 HE22      -89.5950  -17.1520  -49.2570 H        28 GLN   -0.5100
    421 N         -88.2860  -23.6300  -48.1570 N.am     29 TYR   -0.4700
    422 CA        -87.9900  -25.0570  -48.2220 C.3      29 TYR    0.3100
    423 C         -87.7840  -25.5100  -49.6670 C.2      29 TYR    0.0700
    424 O         -87.1030  -26.4990  -49.9490 O.2      29 TYR    0.0900
    425 CB        -89.0840  -25.8730  -47.5230 C.3      29 TYR   -0.1800
    426 CG        -88.9050  -25.9040  -46.0190 C.ar     29 TYR    0.0900
    427 CD1       -87.6340  -26.0460  -45.4650 C.ar     29 TYR    0.0900
    428 CD2       -89.9960  -25.7940  -45.1490 C.ar     29 TYR    0.0000
    429 CE1       -87.4440  -26.0760  -44.0920 C.ar     29 TYR   -0.1150
    430 CE2       -89.8170  -25.8220  -43.7660 C.ar     29 TYR    0.1150
    431 CZ        -88.5330  -25.9650  -43.2440 C.ar     29 TYR   -0.1150
    432 OH        -88.3170  -25.9970  -41.8760 O.3      29 TYR    0.1150
    433 HN        -89.1200  -23.3710  -47.6770 H        29 TYR    0.1100
    434 HA        -87.0360  -25.2220  -47.7440 H        29 TYR   -0.5400
    435 HB1       -89.0560  -26.9220  -47.8860 H        29 TYR    0.4300
    436 HB2       -90.0770  -25.4220  -47.7340 H        29 TYR   -0.1150
    437 HD1       -86.7790  -26.1350  -46.1190 H        29 TYR    0.1150
    438 HD2       -90.9910  -25.6850  -45.5540 H        29 TYR   -0.1150
    439 HE1       -86.4500  -26.1860  -43.6840 H        29 TYR    0.1150
    440 HE2       -90.6660  -25.7320  -43.1050 H        29 TYR    0.5100
    441 HH        -87.5220  -25.4920  -41.6900 H        29 TYR   -0.5100
    442 N         -88.3530  -24.7360  -50.5840 N.am     30 TYR   -0.4700
    443 CA        -88.1990  -24.9850  -52.0040 C.3      30 TYR    0.3100
    444 C         -86.8170  -24.5930  -52.5790 C.2      30 TYR    0.0700
    445 O         -86.6900  -24.4380  -53.8040 O.2      30 TYR    0.0900
    446 CB        -89.3020  -24.2370  -52.7590 C.3      30 TYR   -0.1800
    447 CG        -89.1020  -22.7390  -52.7620 C.ar     30 TYR    0.0900
    448 CD1       -88.2960  -22.1280  -53.7210 C.ar     30 TYR    0.0900
    449 CD2       -89.7080  -21.9300  -51.8010 C.ar     30 TYR    0.0000
    450 CE1       -88.0990  -20.7520  -53.7260 C.ar     30 TYR   -0.1150
    451 CE2       -89.5200  -20.5450  -51.8030 C.ar     30 TYR    0.1150
    452 CZ        -88.7110  -19.9710  -52.7670 C.ar     30 TYR   -0.1150
    453 OH        -88.5070  -18.6150  -52.7870 O.3      30 TYR    0.1150
    454 HN        -88.9110  -23.9480  -50.3370 H        30 TYR    0.1100
    455 HA        -88.2710  -26.0480  -52.1770 H        30 TYR   -0.5400
    456 HB1       -90.2820  -24.4410  -52.2780 H        30 TYR    0.4300
    457 HB2       -89.3180  -24.5730  -53.8180 H        30 TYR   -0.1150
    458 HD1       -87.8170  -22.7360  -54.4750 H        30 TYR    0.1150
    459 HD2       -90.3330  -22.3810  -51.0460 H        30 TYR   -0.1150
    460 HE1       -87.4690  -20.2950  -54.4770 H        30 TYR    0.1150
    461 HE2       -90.0020  -19.9290  -51.0580 H        30 TYR    0.5100
    462 HH        -88.2530  -18.3400  -51.9020 H        30 TYR   -0.5100
    463 N         -85.7900  -24.4430  -51.7290 N.am     31 LEU   -0.4700
    464 CA        -84.4620  -24.0000  -52.1950 C.3      31 LEU    0.3100
    465 C         -83.3740  -25.0790  -52.1190 C.2      31 LEU    0.0700
    466 O         -82.5750  -25.2480  -53.0500 O.2      31 LEU    0.0900
    467 CB        -83.9920  -22.7460  -51.4370 C.3      31 LEU   -0.1800
    468 CG        -84.5590  -21.3470  -51.7540 C.3      31 LEU    0.0900
    469 CD1       -83.7730  -20.2640  -51.0000 C.3      31 LEU    0.0900
    470 CD2       -84.5820  -21.0400  -53.2520 C.3      31 LEU   -0.0900
    471 HN        -85.8780  -24.6220  -50.7520 H        31 LEU    0.0900
    472 HA        -84.5330  -23.7920  -53.2520 H        31 LEU   -0.2700
    473 HB1       -82.8970  -22.6800  -51.5900 H        31 LEU    0.0900
    474 HB2       -84.2010  -22.9320  -50.3650 H        31 LEU    0.0900
    475 HG        -85.6270  -21.3050  -51.4520 H        31 LEU    0.0900
    476 HD11      -82.7040  -20.2900  -51.2990 H        31 LEU   -0.2700
    477 HD12      -83.8400  -20.4430  -49.9060 H        31 LEU    0.0900
    478 HD13      -84.1850  -19.2610  -51.2400 H        31 LEU    0.0900
    479 HD21      -85.2120  -21.7830  -53.7850 H        31 LEU    0.0900
    480 HD22      -83.5510  -21.0900  -53.6640 H        31 LEU    0.5100
    481 HD23      -85.0050  -20.0270  -53.4240 H        31 LEU   -0.5100
    482 N         -83.3290  -25.7810  -50.9880 N.am     32 ALA   -0.4700
    483 CA        -82.4940  -26.9640  -50.8210 C.3      32 ALA    0.3100
    484 C         -83.3660  -28.0060  -50.1300 C.2      32 ALA    0.0700
    485 O         -84.5980  -27.9330  -50.1860 O.2      32 ALA    0.0900
    486 CB        -81.2610  -26.6480  -49.9840 C.3      32 ALA   -0.2700
    487 HN        -83.8740  -25.5240  -50.1940 H        32 ALA    0.0900
    488 HA        -82.2020  -27.3070  -51.8020 H        32 ALA    0.0900
    489 HB1       -81.4130  -26.9850  -48.9360 H        32 ALA    0.0900
    490 HB2       -81.0760  -25.5530  -49.9810 H        32 ALA    0.5100
    491 HB3       -80.3760  -27.1750  -50.4000 H        32 ALA   -0.5100
    492 N         -82.7490  -28.9740  -49.4640 N.am     33 GLU   -0.4700
    493 CA        -83.5490  -29.9370  -48.7350 C.3      33 GLU    0.3100
    494 C         -83.8550  -29.4690  -47.3220 C.2      33 GLU    0.0700
    495 O         -82.9810  -28.9600  -46.6340 O.2      33 GLU    0.0900
    496 CB        -82.8880  -31.3150  -48.7230 C.3      33 GLU   -0.1800
    497 CG        -83.2300  -32.1800  -49.9380 C.3      33 GLU    0.0900
    498 CD        -84.7410  -32.3860  -50.1280 C.2      33 GLU    0.0900
    499 OE1       -85.4720  -32.4510  -49.1130 O.co2    33 GLU   -0.2800
    500 OE2       -85.1970  -32.4930  -51.2940 O.co2    33 GLU    0.0900
    501 HN        -81.7590  -29.0800  -49.4350 H        33 GLU    0.0900
    502 HA        -84.5170  -29.9930  -49.2120 H        33 GLU    0.6200
    503 HB1       -83.2120  -31.8520  -47.8060 H        33 GLU   -0.7600
    504 HB2       -81.7870  -31.1770  -48.6870 H        33 GLU   -0.7600
    505 HG1       -82.7540  -33.1770  -49.8150 H        33 GLU    0.5100
    506 HG2       -82.8240  -31.6940  -50.8510 H        33 GLU   -0.5100
    507 N         -85.1120  -29.6250  -46.8870 N.am     34 PRO   -0.2900
    508 CA        -85.4820  -29.3290  -45.5000 C.3      34 PRO    0.0000
    509 C         -84.6670  -30.1400  -44.4910 C.2      34 PRO    0.0900
    510 O         -84.8430  -29.9700  -43.2860 O.2      34 PRO    0.0900
    511 CB        -86.9630  -29.7130  -45.4480 C.3      34 PRO    0.0200
    512 CG        -87.4460  -29.5620  -46.8580 C.3      34 PRO    0.0900
    513 CD        -86.2860  -29.9340  -47.7250 C.3      34 PRO   -0.1800
    514 HA        -85.2750  -28.2960  -45.2670 H        34 PRO    0.0900
    515 HB1       -87.5200  -29.0380  -44.7650 H        34 PRO    0.0900
    516 HB2       -87.0860  -30.7600  -45.0990 H        34 PRO   -0.1800
    517 HG1       -88.3090  -30.2350  -47.0480 H        34 PRO    0.0900
    518 HG2       -87.7580  -28.5140  -47.0520 H        34 PRO    0.0900
    519 HD1       -86.2980  -31.0150  -47.9780 H        34 PRO    0.5100
    520 HD2       -86.2610  -29.3280  -48.6550 H        34 PRO   -0.5100
    521 N         -83.8020  -31.0310  -44.9750 N.am     35 TRP   -0.4700
    522 CA        -82.7540  -31.5810  -44.1260 C.3      35 TRP    0.3100
    523 C         -81.5710  -30.6180  -44.0680 C.2      35 TRP    0.0700
    524 O         -80.9360  -30.4790  -43.0200 O.2      35 TRP    0.0900
    525 CB        -82.3180  -33.0040  -44.5540 C.3      35 TRP   -0.1800
    526 CG        -81.4360  -33.1370  -45.8050 C.ar     35 TRP    0.0900
    527 CD1       -81.8210  -33.6250  -47.0330 C.ar     35 TRP    0.0900
    528 CD2       -80.0280  -32.8230  -45.9260 C.ar     35 TRP   -0.0300
    529 CE2       -79.6440  -33.1300  -47.2590 C.ar     35 TRP   -0.1500
    530 CE3       -79.0620  -32.3060  -45.0410 C.ar     35 TRP    0.2200
    531 NE1       -80.7520  -33.6100  -47.9100 N.ar     35 TRP   -0.5100
    532 CZ2       -78.3380  -32.9420  -47.7230 C.ar     35 TRP    0.3700
    533 CZ3       -77.7710  -32.1160  -45.5040 C.ar     35 TRP    0.2400
    534 CH2       -77.4200  -32.4340  -46.8320 C.ar     35 TRP    0.1100
    535 HN        -83.8310  -31.3540  -45.9180 H        35 TRP   -0.2500
    536 HA        -83.1350  -31.6040  -43.1160 H        35 TRP    0.1700
    537 HB1       -83.2380  -33.5970  -44.7370 H        35 TRP   -0.2000
    538 HB2       -81.7550  -33.4510  -43.7070 H        35 TRP    0.1400
    539 HD1       -82.8150  -33.9690  -47.2770 H        35 TRP   -0.2700
    540 HE1       -80.7810  -33.8960  -48.8430 H        35 TRP    0.1600
    541 HE3       -79.3050  -32.0570  -44.0190 H        35 TRP   -0.1400
    542 HZ2       -78.0450  -33.1780  -48.7340 H        35 TRP    0.1400
    543 HZ3       -77.0200  -31.7170  -44.8370 H        35 TRP    0.5100
    544 HH2       -76.4020  -32.2760  -47.1590 H        35 TRP   -0.5100
    545 N         -81.2920  -29.9480  -45.1870 N.am     36 GLN   -0.4700
    546 CA        -80.1780  -29.0130  -45.3060 C.3      36 GLN    0.3100
    547 C         -80.4010  -27.7420  -44.5130 C.2      36 GLN    0.0700
    548 O         -79.4510  -27.1450  -44.0140 O.2      36 GLN    0.0900
    549 CB        -79.9700  -28.5910  -46.7560 C.3      36 GLN   -0.1800
    550 CG        -79.5250  -29.6700  -47.6740 C.3      36 GLN    0.0900
    551 CD        -79.3130  -29.1360  -49.0580 C.2      36 GLN    0.0900
    552 NE2       -78.2870  -28.2930  -49.2280 N.am     36 GLN   -0.1800
    553 OE1       -80.0740  -29.4520  -49.9670 O.2      36 GLN    0.0900
    554 HN        -81.8460  -30.0600  -46.0080 H        36 GLN    0.0900
    555 HA        -79.2920  -29.5000  -44.9290 H        36 GLN    0.5500
    556 HB1       -79.2080  -27.7850  -46.7750 H        36 GLN   -0.5500
    557 HB2       -80.9310  -28.1870  -47.1400 H        36 GLN   -0.6200
    558 HG1       -80.2960  -30.4690  -47.7100 H        36 GLN    0.3200
    559 HG2       -78.5700  -30.1010  -47.3030 H        36 GLN    0.3000
    560 HE21      -78.1010  -27.9070  -50.1320 H        36 GLN    0.5100
    561 HE22      -77.7070  -28.0480  -48.4510 H        36 GLN   -0.5100
    562 N         -81.6550  -27.2940  -44.4480 N.am     37 PHE   -0.4700
    563 CA        -81.9830  -26.0660  -43.7410 C.3      37 PHE    0.3100
    564 C         -81.6990  -26.2370  -42.2700 C.2      37 PHE    0.0700
    565 O         -81.2780  -25.2940  -41.5990 O.2      37 PHE    0.0900
    566 CB        -83.4450  -25.6610  -43.9670 C.3      37 PHE   -0.1800
    567 CG        -83.6210  -24.5890  -45.0150 C.ar     37 PHE    0.0900
    568 CD1       -83.5180  -23.2420  -44.6720 C.ar     37 PHE    0.0900
    569 CD2       -83.8870  -24.9290  -46.3390 C.ar     37 PHE    0.0000
    570 CE1       -83.6750  -22.2570  -45.6240 C.ar     37 PHE   -0.1150
    571 CE2       -84.0450  -23.9520  -47.3030 C.ar     37 PHE    0.1150
    572 CZ        -83.9400  -22.6080  -46.9470 C.ar     37 PHE   -0.1150
    573 HN        -82.4160  -27.7770  -44.8750 H        37 PHE    0.1150
    574 HA        -81.3230  -25.2920  -44.1030 H        37 PHE   -0.1150
    575 HB1       -83.8670  -25.2660  -43.0180 H        37 PHE    0.1150
    576 HB2       -84.0250  -26.5470  -44.3020 H        37 PHE   -0.1150
    577 HD1       -83.3150  -22.9660  -43.6470 H        37 PHE    0.1150
    578 HD2       -83.9680  -25.9700  -46.6170 H        37 PHE   -0.1150
    579 HE1       -83.5920  -21.2170  -45.3460 H        37 PHE    0.1150
    580 HE2       -84.2500  -24.2280  -48.3270 H        37 PHE    0.5100
    581 HZ        -84.0630  -21.8390  -47.6960 H        37 PHE   -0.5100
    582 N         -81.9240  -27.4510  -41.7780 N.am     38 SER   -0.4700
    583 CA        -81.5650  -27.7980  -40.4080 C.3      38 SER    0.3100
    584 C         -80.0440  -27.6720  -40.1540 C.2      38 SER    0.0700
    585 O         -79.6070  -27.2520  -39.0760 O.2      38 SER    0.0900
    586 CB        -82.0790  -29.2070  -40.0670 C.3      38 SER    0.0500
    587 OG        -83.5080  -29.2500  -40.0120 O.3      38 SER    0.0900
    588 HN        -82.3470  -28.1730  -42.3190 H        38 SER    0.0900
    589 HA        -82.0060  -27.0660  -39.7470 H        38 SER   -0.6600
    590 HB1       -81.6790  -29.5150  -39.0770 H        38 SER    0.4300
    591 HB2       -81.7350  -29.9240  -40.8430 H        38 SER    0.5100
    592 HG1       -83.8060  -29.3060  -40.9230 H        38 SER   -0.5100
    593 N         -79.2430  -28.0150  -41.1670 N.am     39 MET   -0.4700
    594 CA        -77.7760  -27.9420  -41.0930 C.3      39 MET    0.3100
    595 C         -77.2290  -26.5500  -40.7570 C.2      39 MET    0.0700
    596 O         -76.2690  -26.4120  -40.0080 O.2      39 MET    0.0900
    597 CB        -77.1520  -28.4080  -42.4130 C.3      39 MET   -0.1800
    598 CG        -75.8490  -29.1540  -42.2560 C.3      39 MET    0.0900
    599 SD        -76.0950  -30.9320  -42.0770 S.3      39 MET    0.0900
    600 CE        -76.7560  -31.0150  -40.3730 C.3      39 MET   -0.1400
    601 HN        -79.6120  -28.3430  -42.0330 H        39 MET    0.0900
    602 HA        -77.4480  -28.5720  -40.2790 H        39 MET    0.0900
    603 HB1       -76.9690  -27.5160  -43.0480 H        39 MET   -0.0900
    604 HB2       -77.8760  -29.0740  -42.9270 H        39 MET   -0.2200
    605 HG1       -75.3220  -28.7610  -41.3610 H        39 MET    0.0900
    606 HG2       -75.2180  -28.9540  -43.1480 H        39 MET    0.0900
    607 HE1       -77.7810  -30.5900  -40.3160 H        39 MET    0.0900
    608 HE2       -76.1060  -30.4370  -39.6820 H        39 MET    0.5100
    609 HE3       -76.8030  -32.0700  -40.0300 H        39 MET   -0.5100
    610 N         -77.8140  -25.5140  -41.3470 N.am     40 LEU   -0.4700
    611 CA        -77.4840  -24.1500  -40.9730 C.3      40 LEU    0.3100
    612 C         -77.6960  -24.0050  -39.4830 C.2      40 LEU    0.0700
    613 O         -76.7540  -23.7840  -38.7380 O.2      40 LEU    0.0900
    614 CB        -78.3900  -23.1690  -41.7150 C.3      40 LEU   -0.1800
    615 CG        -78.0960  -23.0940  -43.2110 C.3      40 LEU    0.0900
    616 CD1       -79.0800  -22.2040  -43.9640 C.3      40 LEU    0.0900
    617 CD2       -76.6760  -22.6030  -43.3760 C.3      40 LEU   -0.0900
    618 HN        -78.4960  -25.6240  -42.0650 H        40 LEU    0.0900
    619 HA        -76.4500  -23.9720  -41.2250 H        40 LEU   -0.2700
    620 HB1       -78.2570  -22.1590  -41.2750 H        40 LEU    0.0900
    621 HB2       -79.4460  -23.4850  -41.5750 H        40 LEU    0.0900
    622 HG        -78.1430  -24.1190  -43.6360 H        40 LEU    0.0900
    623 HD11      -79.0400  -21.1680  -43.5640 H        40 LEU   -0.2700
    624 HD12      -80.1130  -22.5930  -43.8390 H        40 LEU    0.0900
    625 HD13      -78.8170  -22.1790  -45.0430 H        40 LEU    0.0900
    626 HD21      -75.9600  -23.3840  -43.0450 H        40 LEU    0.0900
    627 HD22      -76.5170  -21.6930  -42.7580 H        40 LEU    0.5100
    628 HD23      -76.4780  -22.3690  -44.4430 H        40 LEU   -0.5100
    629 N         -78.9450  -24.1650  -39.0580 N.am     41 ALA   -0.4700
    630 CA        -79.3270  -24.0210  -37.6640 C.3      41 ALA    0.3100
    631 C         -78.4590  -24.8280  -36.7000 C.2      41 ALA    0.0700
    632 O         -78.1710  -24.3560  -35.5930 O.2      41 ALA    0.0900
    633 CB        -80.8020  -24.3730  -37.4920 C.3      41 ALA   -0.2700
    634 HN        -79.6840  -24.3930  -39.6850 H        41 ALA    0.0900
    635 HA        -79.1450  -22.9990  -37.3670 H        41 ALA    0.0900
    636 HB1       -80.9840  -25.4220  -37.8100 H        41 ALA    0.0900
    637 HB2       -81.4270  -23.7000  -38.1160 H        41 ALA    0.5100
    638 HB3       -81.0930  -24.2710  -36.4250 H        41 ALA   -0.5100
    639 N         -78.0420  -26.0320  -37.1160 N.am     42 ALA   -0.4700
    640 CA        -77.1460  -26.8830  -36.3090 C.3      42 ALA    0.3100
    641 C         -75.7320  -26.2830  -36.1530 C.2      42 ALA    0.0700
    642 O         -75.2240  -26.1020  -35.0310 O.2      42 ALA    0.0900
    643 CB        -77.0690  -28.3130  -36.8770 C.3      42 ALA   -0.2700
    644 HN        -78.3190  -26.4080  -37.9960 H        42 ALA    0.0900
    645 HA        -77.5280  -26.9050  -35.3000 H        42 ALA    0.0900
    646 HB1       -76.6820  -28.2900  -37.9190 H        42 ALA    0.0900
    647 HB2       -78.0810  -28.7700  -36.8870 H        42 ALA    0.5100
    648 HB3       -76.3840  -28.9300  -36.2580 H        42 ALA   -0.5100
    649 N         -75.1120  -25.9680  -37.2900 N.am     43 TYR   -0.4700
    650 CA        -73.8590  -25.2240  -37.3400 C.3      43 TYR    0.3100
    651 C         -73.9040  -23.9660  -36.4430 C.2      43 TYR    0.0700
    652 O         -73.0400  -23.7260  -35.5950 O.2      43 TYR    0.0900
    653 CB        -73.6010  -24.8400  -38.8070 C.3      43 TYR   -0.1800
    654 CG        -72.3850  -23.9800  -39.0250 C.ar     43 TYR    0.0900
    655 CD1       -71.1510  -24.5550  -39.3090 C.ar     43 TYR    0.0900
    656 CD2       -72.4720  -22.5860  -38.9450 C.ar     43 TYR    0.0000
    657 CE1       -70.0290  -23.7650  -39.5140 C.ar     43 TYR   -0.1150
    658 CE2       -71.3620  -21.7850  -39.1380 C.ar     43 TYR    0.1150
    659 CZ        -70.1300  -22.3740  -39.4290 C.ar     43 TYR   -0.1150
    660 OH        -69.0030  -21.5780  -39.6350 O.3      43 TYR    0.1150
    661 HN        -75.4860  -26.2330  -38.1750 H        43 TYR    0.1100
    662 HA        -73.0670  -25.8500  -36.9590 H        43 TYR   -0.5400
    663 HB1       -74.4740  -24.2690  -39.1900 H        43 TYR    0.4300
    664 HB2       -73.4560  -25.7650  -39.4030 H        43 TYR   -0.1150
    665 HD1       -71.0640  -25.6290  -39.3720 H        43 TYR    0.1150
    666 HD2       -73.4250  -22.1280  -38.7260 H        43 TYR   -0.1150
    667 HE1       -69.0780  -24.2250  -39.7390 H        43 TYR    0.1150
    668 HE2       -71.4460  -20.7100  -39.0640 H        43 TYR    0.5100
    669 HH        -69.2950  -20.7400  -40.0030 H        43 TYR   -0.5100
    670 N         -74.9370  -23.1590  -36.6540 N.am     44 MET   -0.4700
    671 CA        -75.1340  -21.9080  -35.9490 C.3      44 MET    0.3100
    672 C         -75.1880  -22.1010  -34.4540 C.2      44 MET    0.0700
    673 O         -74.7810  -21.2410  -33.6990 O.2      44 MET    0.0900
    674 CB        -76.4260  -21.2220  -36.4360 C.3      44 MET   -0.1800
    675 CG        -76.3270  -20.5000  -37.8010 C.3      44 MET    0.0900
    676 SD        -74.8790  -19.4450  -37.9530 S.3      44 MET    0.0900
    677 CE        -74.6620  -18.8960  -36.2400 C.3      44 MET   -0.1400
    678 HN        -75.6400  -23.3860  -37.3230 H        44 MET    0.0900
    679 HA        -74.2780  -21.2770  -36.1380 H        44 MET    0.0900
    680 HB1       -76.7260  -20.4740  -35.6720 H        44 MET   -0.0900
    681 HB2       -77.2180  -21.9960  -36.5130 H        44 MET   -0.2200
    682 HG1       -77.2420  -19.8850  -37.9360 H        44 MET    0.0900
    683 HG2       -76.3030  -21.2690  -38.6000 H        44 MET    0.0900
    684 HE1       -74.0030  -19.5880  -35.6750 H        44 MET    0.0900
    685 HE2       -75.6440  -18.8580  -35.7210 H        44 MET    0.5100
    686 HE3       -74.2020  -17.8850  -36.2170 H        44 MET   -0.5100
    687 N         -75.7050  -23.2430  -34.0270 N.am     45 PHE   -0.4700
    688 CA        -75.8350  -23.5350  -32.6070 C.3      45 PHE    0.3100
    689 C         -74.4910  -23.7660  -31.9110 C.2      45 PHE    0.0700
    690 O         -74.2610  -23.2750  -30.8040 O.2      45 PHE    0.0900
    691 CB        -76.7360  -24.7610  -32.4020 C.3      45 PHE   -0.1800
    692 CG        -77.0600  -25.0510  -30.9540 C.ar     45 PHE    0.0900
    693 CD1       -76.3220  -25.9760  -30.2230 C.ar     45 PHE    0.0900
    694 CD2       -78.1010  -24.3920  -30.3200 C.ar     45 PHE    0.0000
    695 CE1       -76.6210  -26.2400  -28.9030 C.ar     45 PHE   -0.1150
    696 CE2       -78.4040  -24.6610  -28.9900 C.ar     45 PHE    0.1150
    697 CZ        -77.6610  -25.5870  -28.2870 C.ar     45 PHE   -0.1150
    698 HN        -76.0250  -23.9480  -34.6540 H        45 PHE    0.1150
    699 HA        -76.2600  -22.6700  -32.1220 H        45 PHE   -0.1150
    700 HB1       -76.2270  -25.6610  -32.8110 H        45 PHE    0.1150
    701 HB2       -77.7000  -24.5960  -32.9270 H        45 PHE   -0.1150
    702 HD1       -75.5020  -26.4950  -30.6970 H        45 PHE    0.1150
    703 HD2       -78.6820  -23.6620  -30.8640 H        45 PHE   -0.1150
    704 HE1       -76.0360  -26.9610  -28.3520 H        45 PHE    0.1150
    705 HE2       -79.2210  -24.1450  -28.5070 H        45 PHE    0.5100
    706 HZ        -77.8980  -25.8000  -27.2550 H        45 PHE   -0.5100
    707 N         -73.6150  -24.5340  -32.5550 N.am     46 LEU   -0.4700
    708 CA        -72.2760  -24.7550  -32.0390 C.3      46 LEU    0.3100
    709 C         -71.5610  -23.4190  -31.9350 C.2      46 LEU    0.0700
    710 O         -71.0000  -23.0820  -30.9080 O.2      46 LEU    0.0900
    711 CB        -71.4860  -25.6920  -32.9550 C.3      46 LEU   -0.1800
    712 CG        -71.9210  -27.1580  -33.1010 C.3      46 LEU    0.0900
    713 CD1       -71.1210  -27.8450  -34.1980 C.3      46 LEU    0.0900
    714 CD2       -71.8010  -27.9300  -31.7890 C.3      46 LEU   -0.0900
    715 HN        -73.8360  -24.9890  -33.4150 H        46 LEU    0.0900
    716 HA        -72.3650  -25.1840  -31.0520 H        46 LEU   -0.2700
    717 HB1       -70.4400  -25.7000  -32.5840 H        46 LEU    0.0900
    718 HB2       -71.5070  -25.2450  -33.9700 H        46 LEU    0.0900
    719 HG        -73.0020  -27.1970  -33.3550 H        46 LEU    0.0900
    720 HD11      -70.0380  -27.8200  -33.9540 H        46 LEU   -0.2700
    721 HD12      -71.2780  -27.3220  -35.1660 H        46 LEU    0.0900
    722 HD13      -71.4400  -28.9050  -34.2900 H        46 LEU    0.0900
    723 HD21      -72.4410  -27.4630  -31.0100 H        46 LEU    0.0900
    724 HD22      -70.7470  -27.9150  -31.4360 H        46 LEU    0.5100
    725 HD23      -72.1310  -28.9810  -31.9360 H        46 LEU   -0.5100
    726 N         -71.5930  -22.6460  -33.0090 N.am     47 LEU   -0.4700
    727 CA        -70.9250  -21.3670  -32.9980 C.3      47 LEU    0.3100
    728 C         -71.5020  -20.4480  -31.9380 C.2      47 LEU    0.0700
    729 O         -70.7840  -19.6740  -31.3310 O.2      47 LEU    0.0900
    730 CB        -70.9260  -20.7460  -34.3950 C.3      47 LEU   -0.1800
    731 CG        -69.9200  -21.4520  -35.3140 C.3      47 LEU    0.0900
    732 CD1       -69.5110  -20.5920  -36.4870 C.3      47 LEU    0.0900
    733 CD2       -68.6800  -21.8660  -34.5180 C.3      47 LEU   -0.0900
    734 HN        -72.0650  -22.9030  -33.8490 H        47 LEU    0.0900
    735 HA        -69.9120  -21.5220  -32.6570 H        47 LEU   -0.2700
    736 HB1       -70.6570  -19.6700  -34.3170 H        47 LEU    0.0900
    737 HB2       -71.9430  -20.8310  -34.8330 H        47 LEU    0.0900
    738 HG        -70.3790  -22.3880  -35.6970 H        47 LEU    0.0900
    739 HD11      -68.8800  -19.7450  -36.1380 H        47 LEU   -0.2700
    740 HD12      -70.4130  -20.1790  -36.9860 H        47 LEU    0.0900
    741 HD13      -68.9250  -21.1950  -37.2130 H        47 LEU    0.0900
    742 HD21      -68.9330  -22.6920  -33.8200 H        47 LEU    0.0900
    743 HD22      -68.3050  -21.0040  -33.9270 H        47 LEU    0.5100
    744 HD23      -67.8860  -22.2180  -35.2110 H        47 LEU   -0.5100
    745 N         -72.7990  -20.5490  -31.6910 N.am     48 ILE   -0.4700
    746 CA        -73.3960  -19.8590  -30.5520 C.3      48 ILE    0.3100
    747 C         -72.9210  -20.4710  -29.2290 C.2      48 ILE    0.0700
    748 O         -72.6150  -19.7570  -28.2810 O.2      48 ILE    0.0900
    749 CB        -74.9520  -19.8230  -30.6340 C.3      48 ILE   -0.0900
    750 CG1       -75.3890  -18.9050  -31.7830 C.3      48 ILE    0.0900
    751 CG2       -75.5460  -19.3330  -29.3180 C.3      48 ILE   -0.2700
    752 CD        -76.7570  -19.2020  -32.3500 C.3      48 ILE    0.0900
    753 HN        -73.4150  -21.0890  -32.2600 H        48 ILE    0.0900
    754 HA        -73.0040  -18.8540  -30.5370 H        48 ILE    0.0900
    755 HB        -75.3320  -20.8420  -30.8530 H        48 ILE   -0.1800
    756 HG11      -74.6460  -18.9990  -32.6040 H        48 ILE    0.0900
    757 HG12      -75.3870  -17.8590  -31.4130 H        48 ILE    0.0900
    758 HG21      -75.0470  -18.3930  -28.9990 H        48 ILE   -0.2700
    759 HG22      -75.3980  -20.1000  -28.5270 H        48 ILE    0.0900
    760 HG23      -76.6310  -19.1320  -29.4450 H        48 ILE    0.0900
    761 HD1       -77.5430  -18.9260  -31.6140 H        48 ILE    0.0900
    762 HD2       -76.8470  -20.2870  -32.5740 H        48 ILE    0.5100
    763 HD3       -76.9180  -18.6130  -33.2780 H        48 ILE   -0.5100
    764 N         -72.8230  -21.7930  -29.1690 N.am     49 MET   -0.4700
    765 CA        -72.4190  -22.4580  -27.9350 C.3      49 MET    0.3100
    766 C         -70.9090  -22.4950  -27.7380 C.2      49 MET    0.0700
    767 O         -70.4120  -23.0510  -26.7610 O.2      49 MET    0.0900
    768 CB        -72.9500  -23.8910  -27.8920 C.3      49 MET   -0.1800
    769 CG        -74.3800  -24.0240  -27.4130 C.3      49 MET    0.0900
    770 SD        -74.8800  -22.8150  -26.1670 S.3      49 MET    0.0900
    771 CE        -73.7040  -23.1550  -24.8310 C.3      49 MET   -0.1400
    772 HN        -73.0170  -22.3820  -29.9490 H        49 MET    0.0900
    773 HA        -72.8080  -21.8890  -27.1050 H        49 MET    0.0900
    774 HB1       -72.3000  -24.4820  -27.2150 H        49 MET   -0.0900
    775 HB2       -72.8870  -24.3160  -28.9160 H        49 MET   -0.2200
    776 HG1       -74.5040  -25.0440  -26.9920 H        49 MET    0.0900
    777 HG2       -75.0470  -23.9260  -28.2950 H        49 MET    0.0900
    778 HE1       -72.6560  -23.0090  -25.1700 H        49 MET    0.0900
    779 HE2       -73.8100  -24.2060  -24.4860 H        49 MET    0.5100
    780 HE3       -73.8870  -22.4720  -23.9760 H        49 MET   -0.5100
    781 N         -70.1790  -21.9120  -28.6830 N.am     50 LEU   -0.4700
    782 CA        -68.7260  -21.8920  -28.6390 C.3      50 LEU    0.3100
    783 C         -68.2410  -20.4920  -28.3390 C.2      50 LEU    0.0700
    784 O         -67.4860  -20.2630  -27.4140 O.2      50 LEU    0.0900
    785 CB        -68.1570  -22.2960  -29.9910 C.3      50 LEU   -0.1800
    786 CG        -67.3520  -23.5650  -30.1750 C.3      50 LEU    0.0900
    787 CD1       -67.0990  -23.7470  -31.6660 C.3      50 LEU    0.0900
    788 CD2       -66.0550  -23.4750  -29.4080 C.3      50 LEU   -0.0900
    789 HN        -70.5960  -21.4600  -29.4670 H        50 LEU    0.0900
    790 HA        -68.4020  -22.5800  -27.8730 H        50 LEU   -0.2700
    791 HB1       -67.5020  -21.4630  -30.3150 H        50 LEU    0.0900
    792 HB2       -69.0190  -22.3710  -30.6830 H        50 LEU    0.0900
    793 HG        -67.9170  -24.4350  -29.7760 H        50 LEU    0.0900
    794 HD11      -66.5330  -22.8780  -32.0660 H        50 LEU   -0.2700
    795 HD12      -68.0660  -23.8200  -32.2080 H        50 LEU    0.0900
    796 HD13      -66.5030  -24.6680  -31.8390 H        50 LEU    0.0900
    797 HD21      -66.2590  -23.3350  -28.3250 H        50 LEU    0.0900
    798 HD22      -65.4600  -22.6100  -29.7710 H        50 LEU    0.5100
    799 HD23      -65.4710  -24.4120  -29.5400 H        50 LEU   -0.5100
    800 N         -68.6860  -19.5390  -29.1440 N.am     51 GLY   -0.4700
    801 CA        -68.2260  -18.1740  -29.0150 C.3      51 GLY    0.3100
    802 C         -68.5500  -17.5630  -27.6660 C.2      51 GLY   -0.0200
    803 O         -67.7610  -16.7900  -27.1230 O.2      51 GLY    0.0900
    804 HN        -69.3500  -19.7160  -29.8650 H        51 GLY    0.0900
    805 HA1       -68.7010  -17.5900  -29.7890 H        51 GLY    0.5100
    806 HA2       -67.1540  -18.1710  -29.1530 H        51 GLY   -0.5100
    807 N         -69.7180  -17.9130  -27.1220 N.am     52 PHE   -0.4700
    808 CA        -70.2090  -17.2940  -25.9000 C.3      52 PHE    0.3100
    809 C         -69.1940  -17.3550  -24.7640 C.2      52 PHE    0.0700
    810 O         -68.8320  -16.3070  -24.2250 O.2      52 PHE    0.0900
    811 CB        -71.5560  -17.8770  -25.4710 C.3      52 PHE   -0.1800
    812 CG        -71.9520  -17.5030  -24.0740 C.ar     52 PHE    0.0900
    813 CD1       -72.1710  -16.1780  -23.7220 C.ar     52 PHE    0.0900
    814 CD2       -72.1100  -18.4840  -23.1060 C.ar     52 PHE    0.0000
    815 CE1       -72.5380  -15.8390  -22.4200 C.ar     52 PHE   -0.1150
    816 CE2       -72.4770  -18.1510  -21.8030 C.ar     52 PHE    0.1150
    817 CZ        -72.6910  -16.8300  -21.4630 C.ar     52 PHE   -0.1150
    818 HN        -70.3040  -18.6110  -27.5270 H        52 PHE    0.1150
    819 HA        -70.3060  -16.2340  -26.0840 H        52 PHE   -0.1150
    820 HB1       -71.5060  -18.9870  -25.5120 H        52 PHE    0.1150
    821 HB2       -72.3510  -17.5050  -26.1510 H        52 PHE   -0.1150
    822 HD1       -72.0550  -15.4010  -24.4640 H        52 PHE    0.1150
    823 HD2       -71.9450  -19.5200  -23.3650 H        52 PHE   -0.1150
    824 HE1       -72.7050  -14.8040  -22.1580 H        52 PHE    0.1150
    825 HE2       -72.5960  -18.9250  -21.0590 H        52 PHE    0.5100
    826 HZ        -72.9750  -16.5690  -20.4550 H        52 PHE   -0.5100
    827 N         -68.7290  -18.5670  -24.3920 N.am     53 PRO   -0.2900
    828 CA        -67.7540  -18.6070  -23.3000 C.3      53 PRO    0.0000
    829 C         -66.3500  -18.2370  -23.7470 C.2      53 PRO    0.0900
    830 O         -65.7150  -17.4010  -23.1260 O.2      53 PRO    0.0900
    831 CB        -67.8020  -20.0580  -22.8450 C.3      53 PRO    0.0200
    832 CG        -68.1990  -20.7930  -24.0630 C.3      53 PRO    0.0900
    833 CD        -69.2260  -19.9190  -24.7140 C.3      53 PRO   -0.1800
    834 HA        -68.0100  -17.8870  -22.5390 H        53 PRO    0.0900
    835 HB1       -68.5490  -20.1980  -22.0350 H        53 PRO    0.0900
    836 HB2       -66.8090  -20.3960  -22.4810 H        53 PRO   -0.1800
    837 HG1       -67.3260  -20.9450  -24.7340 H        53 PRO    0.0900
    838 HG2       -68.6290  -21.7840  -23.8040 H        53 PRO    0.0900
    839 HD1       -69.2580  -20.0680  -25.8130 H        53 PRO    0.5100
    840 HD2       -70.2350  -20.0750  -24.2810 H        53 PRO   -0.5100
    841 N         -65.8580  -18.8360  -24.8250 N.am     54 ILE   -0.4700
    842 CA        -64.4810  -18.5660  -25.2250 C.3      54 ILE    0.3100
    843 C         -64.2430  -17.0810  -25.5290 C.2      54 ILE    0.0700
    844 O         -63.1030  -16.6080  -25.5290 O.2      54 ILE    0.0900
    845 CB        -64.0090  -19.4640  -26.4050 C.3      54 ILE   -0.0900
    846 CG1       -64.6320  -19.0250  -27.7340 C.3      54 ILE    0.0900
    847 CG2       -64.3070  -20.9280  -26.1110 C.3      54 ILE   -0.2700
    848 CD        -64.2580  -19.9180  -28.8940 C.3      54 ILE    0.0900
    849 HN        -66.3830  -19.4690  -25.3880 H        54 ILE    0.0900
    850 HA        -63.8540  -18.7360  -24.3630 H        54 ILE    0.0900
    851 HB        -62.9160  -19.3330  -26.5530 H        54 ILE   -0.1800
    852 HG11      -64.2970  -17.9910  -27.9590 H        54 ILE    0.0900
    853 HG12      -65.7390  -19.0290  -27.6260 H        54 ILE    0.0900
    854 HG21      -65.4030  -21.1090  -26.1460 H        54 ILE   -0.2700
    855 HG22      -63.9370  -21.1940  -25.0980 H        54 ILE    0.0900
    856 HG23      -63.8160  -21.5740  -26.8700 H        54 ILE    0.0900
    857 HD1       -64.7480  -20.9090  -28.7880 H        54 ILE    0.0900
    858 HD2       -63.1570  -20.0680  -28.9160 H        54 ILE    0.5100
    859 HD3       -64.5920  -19.4570  -29.8490 H        54 ILE   -0.5100
    860 N         -65.3230  -16.3430  -25.7810 N.am     55 ASN   -0.4700
    861 CA        -65.2350  -14.8900  -25.8770 C.3      55 ASN    0.3100
    862 C         -65.6600  -14.2010  -24.5900 C.2      55 ASN    0.0700
    863 O         -65.2500  -13.0860  -24.3110 O.2      55 ASN    0.0900
    864 CB        -66.0350  -14.3510  -27.0640 C.3      55 ASN   -0.1800
    865 CG        -65.1630  -14.0600  -28.2580 C.2      55 ASN    0.0900
    866 ND2       -65.3140  -14.8620  -29.3110 N.am     55 ASN    0.0900
    867 OD1       -64.3550  -13.1340  -28.2380 O.2      55 ASN    0.5500
    868 HN        -66.2260  -16.7430  -25.9130 H        55 ASN   -0.5500
    869 HA        -64.1920  -14.6290  -25.9840 H        55 ASN   -0.6200
    870 HB1       -66.5470  -13.4130  -26.7620 H        55 ASN    0.3200
    871 HB2       -66.7990  -15.1040  -27.3580 H        55 ASN    0.3000
    872 HD21      -64.8770  -14.6320  -30.1810 H        55 ASN    0.5100
    873 HD22      -65.8640  -15.6930  -29.2330 H        55 ASN   -0.5100
    874 N         -66.4890  -14.8630  -23.7960 N.am     56 PHE   -0.4700
    875 CA        -66.8380  -14.3060  -22.5040 C.3      56 PHE    0.3100
    876 C         -65.6630  -14.4470  -21.5520 C.2      56 PHE    0.0700
    877 O         -65.4460  -13.6110  -20.6810 O.2      56 PHE    0.0900
    878 CB        -68.0810  -14.9720  -21.8970 C.3      56 PHE   -0.1800
    879 CG        -68.5380  -14.3120  -20.6290 C.ar     56 PHE    0.0900
    880 CD1       -69.4320  -13.2450  -20.6750 C.ar     56 PHE    0.0900
    881 CD2       -68.0300  -14.7160  -19.3930 C.ar     56 PHE    0.0000
    882 CE1       -69.8390  -12.6030  -19.5080 C.ar     56 PHE   -0.1150
    883 CE2       -68.4370  -14.0860  -18.2150 C.ar     56 PHE    0.1150
    884 CZ        -69.3430  -13.0280  -18.2770 C.ar     56 PHE   -0.1150
    885 HN        -66.8960  -15.7400  -24.0400 H        56 PHE    0.1150
    886 HA        -67.0170  -13.2510  -22.6410 H        56 PHE   -0.1150
    887 HB1       -67.8520  -16.0320  -21.6560 H        56 PHE    0.1150
    888 HB2       -68.9210  -14.9180  -22.6220 H        56 PHE   -0.1150
    889 HD1       -69.8160  -12.9120  -21.6280 H        56 PHE    0.1150
    890 HD2       -67.3150  -15.5240  -19.3460 H        56 PHE   -0.1150
    891 HE1       -70.5350  -11.7780  -19.5580 H        56 PHE    0.1150
    892 HE2       -68.0520  -14.4160  -17.2620 H        56 PHE    0.5100
    893 HZ        -69.6630  -12.5380  -17.3680 H        56 PHE   -0.5100
    894 N         -64.8980  -15.5140  -21.7160 N.am     57 LEU   -0.4700
    895 CA        -63.8740  -15.8440  -20.7500 C.3      57 LEU    0.3100
    896 C         -62.7420  -14.8600  -20.8750 C.2      57 LEU    0.0700
    897 O         -62.1510  -14.4550  -19.8770 O.2      57 LEU    0.0900
    898 CB        -63.3840  -17.2780  -20.9620 C.3      57 LEU   -0.1800
    899 CG        -62.7800  -17.9770  -19.7370 C.3      57 LEU    0.0900
    900 CD1       -63.1380  -19.4690  -19.7350 C.3      57 LEU    0.0900
    901 CD2       -61.2620  -17.7650  -19.6590 C.3      57 LEU   -0.0900
    902 HN        -64.9900  -16.1280  -22.4970 H        57 LEU    0.0900
    903 HA        -64.2970  -15.7330  -19.7620 H        57 LEU   -0.2700
    904 HB1       -62.6100  -17.2580  -21.7580 H        57 LEU    0.0900
    905 HB2       -64.2450  -17.8860  -21.3100 H        57 LEU    0.0900
    906 HG        -63.1720  -17.5020  -18.8120 H        57 LEU    0.0900
    907 HD11      -62.7430  -19.9570  -20.6510 H        57 LEU   -0.2700
    908 HD12      -64.2420  -19.5920  -19.7140 H        57 LEU    0.0900
    909 HD13      -62.6900  -19.9640  -18.8480 H        57 LEU    0.0900
    910 HD21      -61.0060  -16.7230  -19.9450 H        57 LEU    0.0900
    911 HD22      -60.7470  -18.4610  -20.3550 H        57 LEU    0.5100
    912 HD23      -60.9080  -17.9440  -18.6210 H        57 LEU   -0.5100
    913 N         -62.4530  -14.4680  -22.1120 N.am     58 THR   -0.4700
    914 CA        -61.3400  -13.5810  -22.3630 C.3      58 THR    0.3100
    915 C         -61.7160  -12.1650  -21.9580 C.2      58 THR    0.0700
    916 O         -60.9180  -11.4460  -21.3630 O.2      58 THR    0.0900
    917 CB        -60.8660  -13.6640  -23.8120 C.3      58 THR    0.1400
    918 CG2       -59.6730  -12.7400  -24.0310 C.3      58 THR    0.0900
    919 OG1       -60.4730  -15.0150  -24.0960 O.3      58 THR   -0.6600
    920 HN        -62.9790  -14.7620  -22.9060 H        58 THR    0.4300
    921 HA        -60.5390  -13.8580  -21.6940 H        58 THR   -0.2700
    922 HB        -61.6880  -13.3720  -24.4990 H        58 THR    0.0900
    923 HG1       -61.2120  -15.4120  -24.5640 H        58 THR    0.0900
    924 HG21      -58.8350  -13.0340  -23.3620 H        58 THR    0.0900
    925 HG22      -59.9590  -11.6920  -23.8000 H        58 THR    0.5100
    926 HG23      -59.3280  -12.8120  -25.0840 H        58 THR   -0.5100
    927 N         -62.9570  -11.7760  -22.2400 N.am     59 LEU   -0.4700
    928 CA        -63.4680  -10.4770  -21.8160 C.3      59 LEU    0.3100
    929 C         -63.5510  -10.3840  -20.2990 C.2      59 LEU    0.0700
    930 O         -64.1260   -9.4480  -19.7600 O.2      59 LEU    0.0900
    931 CB        -64.8460  -10.2170  -22.4570 C.3      59 LEU   -0.1800
    932 CG        -65.9110   -9.2870  -21.8380 C.3      59 LEU    0.0900
    933 CD1       -65.4580   -7.8100  -21.7720 C.3      59 LEU    0.0900
    934 CD2       -67.2500   -9.4310  -22.5830 C.3      59 LEU   -0.0900
    935 HN        -63.5910  -12.3530  -22.7490 H        59 LEU    0.0900
    936 HA        -62.7610   -9.7210  -22.1230 H        59 LEU   -0.2700
    937 HB1       -65.3290  -11.2090  -22.5510 H        59 LEU    0.0900
    938 HB2       -64.6400   -9.8110  -23.4660 H        59 LEU    0.0900
    939 HG        -66.1360   -9.6370  -20.8090 H        59 LEU    0.0900
    940 HD11      -65.4160   -7.3770  -22.7950 H        59 LEU   -0.2700
    941 HD12      -64.4480   -7.7450  -21.3170 H        59 LEU    0.0900
    942 HD13      -66.1800   -7.2200  -21.1670 H        59 LEU    0.0900
    943 HD21      -67.6120  -10.4780  -22.5170 H        59 LEU    0.0900
    944 HD22      -67.1170   -9.1680  -23.6550 H        59 LEU    0.5100
    945 HD23      -68.0110   -8.7620  -22.1260 H        59 LEU   -0.5100
    946 N         -62.9690  -11.3460  -19.5950 N.am     60 TYR   -0.4700
    947 CA        -63.0640  -11.3270  -18.1520 C.3      60 TYR    0.3100
    948 C         -61.7560  -11.6780  -17.4960 C.2      60 TYR    0.0700
    949 O         -61.3880  -11.0890  -16.4980 O.2      60 TYR    0.0900
    950 CB        -64.1990  -12.2380  -17.6910 C.3      60 TYR   -0.1800
    951 CG        -64.2910  -12.4220  -16.1970 C.ar     60 TYR    0.0900
    952 CD1       -64.1790  -13.6900  -15.6400 C.ar     60 TYR    0.0900
    953 CD2       -64.4940  -11.3370  -15.3410 C.ar     60 TYR    0.0000
    954 CE1       -64.2640  -13.8820  -14.2720 C.ar     60 TYR   -0.1150
    955 CE2       -64.5770  -11.5220  -13.9630 C.ar     60 TYR    0.1150
    956 CZ        -64.4610  -12.7990  -13.4370 C.ar     60 TYR   -0.1150
    957 OH        -64.5450  -13.0160  -12.0790 O.3      60 TYR    0.1150
    958 HN        -62.4610  -12.0960  -20.0100 H        60 TYR    0.1100
    959 HA        -63.2450  -10.3100  -17.8400 H        60 TYR   -0.5400
    960 HB1       -64.0570  -13.2470  -18.1330 H        60 TYR    0.4300
    961 HB2       -65.1670  -11.8070  -18.0250 H        60 TYR   -0.1150
    962 HD1       -64.0230  -14.5400  -16.2850 H        60 TYR    0.1150
    963 HD2       -64.5860  -10.3430  -15.7520 H        60 TYR   -0.1150
    964 HE1       -64.1770  -14.8760  -13.8590 H        60 TYR    0.1150
    965 HE2       -64.7320  -10.6760  -13.3090 H        60 TYR    0.5100
    966 HH        -63.7210  -13.4170  -11.7920 H        60 TYR   -0.5100
    967 N         -61.0340  -12.6370  -18.0610 N.am     61 VAL   -0.4700
    968 CA        -59.6630  -12.8700  -17.6400 C.3      61 VAL    0.3100
    969 C         -58.9870  -11.5200  -17.5640 C.2      61 VAL    0.0700
    970 O         -58.2960  -11.2270  -16.6040 O.2      61 VAL    0.0900
    971 CB        -58.9010  -13.8310  -18.6070 C.3      61 VAL   -0.0900
    972 CG1       -57.3880  -13.7390  -18.4200 C.3      61 VAL    0.0900
    973 CG2       -59.3720  -15.2810  -18.4150 C.3      61 VAL   -0.2700
    974 HN        -61.3900  -13.2260  -18.7820 H        61 VAL    0.0900
    975 HA        -59.6950  -13.2960  -16.6480 H        61 VAL    0.0900
    976 HB        -59.1530  -13.5650  -19.6560 H        61 VAL    0.0900
    977 HG11      -57.1300  -13.8350  -17.3430 H        61 VAL   -0.2700
    978 HG12      -57.0200  -12.7560  -18.7860 H        61 VAL    0.0900
    979 HG13      -56.8860  -14.5570  -18.9800 H        61 VAL    0.0900
    980 HG21      -60.4810  -15.3300  -18.4450 H        61 VAL    0.0900
    981 HG22      -59.0270  -15.6620  -17.4290 H        61 VAL    0.5100
    982 HG23      -58.9660  -15.9220  -19.2270 H        61 VAL   -0.5100
    983 N         -59.2530  -10.6730  -18.5600 N.am     62 THR   -0.4700
    984 CA        -58.6320   -9.3550  -18.6660 C.3      62 THR    0.3100
    985 C         -59.1810   -8.3040  -17.6910 C.2      62 THR    0.0700
    986 O         -58.4010   -7.6470  -16.9870 O.2      62 THR    0.0900
    987 CB        -58.7800   -8.7780  -20.0970 C.3      62 THR    0.1400
    988 CG2       -57.7320   -7.7000  -20.3600 C.3      62 THR    0.0900
    989 OG1       -58.6610   -9.8250  -21.0660 O.3      62 THR   -0.6600
    990 HN        -59.8960  -10.9070  -19.2870 H        62 THR    0.4300
    991 HA        -57.5880   -9.4590  -18.4130 H        62 THR   -0.2700
    992 HB        -59.7760   -8.2970  -20.2070 H        62 THR    0.0900
    993 HG1       -59.5160  -10.2620  -21.0890 H        62 THR    0.0900
    994 HG21      -56.7110   -8.1270  -20.2580 H        62 THR    0.0900
    995 HG22      -57.8460   -6.8740  -19.6260 H        62 THR    0.5100
    996 HG23      -57.8480   -7.3030  -21.3910 H        62 THR   -0.5100
    997 N         -60.5080   -8.1180  -17.6780 N.am     63 VAL   -0.4700
    998 CA        -61.1470   -7.1400  -16.7950 C.3      63 VAL    0.3100
    999 C         -60.6930   -7.3820  -15.3530 C.2      63 VAL    0.0700
   1000 O         -60.4900   -6.4370  -14.5740 O.2      63 VAL    0.0900
   1001 CB        -62.6760   -7.2010  -16.9090 C.3      63 VAL   -0.0900
   1002 CG1       -63.3440   -6.8490  -15.5760 C.3      63 VAL    0.0900
   1003 CG2       -63.1460   -6.2900  -18.0440 C.3      63 VAL   -0.2700
   1004 HN        -61.1190   -8.6370  -18.2710 H        63 VAL    0.0900
   1005 HA        -60.7930   -6.1590  -17.0740 H        63 VAL    0.0900
   1006 HB        -62.9790   -8.2260  -17.2110 H        63 VAL    0.0900
   1007 HG11      -62.9230   -5.9020  -15.1760 H        63 VAL   -0.2700
   1008 HG12      -63.1640   -7.6590  -14.8380 H        63 VAL    0.0900
   1009 HG13      -64.4380   -6.7150  -15.7250 H        63 VAL    0.0900
   1010 HG21      -62.6970   -6.6170  -19.0070 H        63 VAL    0.0900
   1011 HG22      -62.8320   -5.2440  -17.8440 H        63 VAL    0.5100
   1012 HG23      -64.2520   -6.3380  -18.1340 H        63 VAL   -0.5100
   1013 N         -60.5080   -8.6660  -15.0350 N.am     64 GLN   -0.4700
   1014 CA        -60.0020   -9.1450  -13.7490 C.3      64 GLN    0.3100
   1015 C         -58.4950   -8.9210  -13.6100 C.2      64 GLN    0.0700
   1016 O         -58.0470   -8.1100  -12.7940 O.2      64 GLN    0.0900
   1017 CB        -60.3500  -10.6340  -13.5960 C.3      64 GLN   -0.1800
   1018 CG        -59.4320  -11.4370  -12.7030 C.3      64 GLN    0.0900
   1019 CD        -60.0040  -12.8010  -12.3580 C.2      64 GLN    0.0900
   1020 NE2       -59.1130  -13.7520  -12.0420 N.am     64 GLN   -0.1800
   1021 OE1       -61.2270  -13.0010  -12.3620 O.2      64 GLN    0.0900
   1022 HN        -60.7190   -9.3860  -15.6900 H        64 GLN    0.0900
   1023 HA        -60.4610   -8.5630  -12.9630 H        64 GLN    0.5500
   1024 HB1       -60.3350  -11.0950  -14.6050 H        64 GLN   -0.5500
   1025 HB2       -61.3780  -10.7050  -13.1820 H        64 GLN   -0.6200
   1026 HG1       -59.2630  -10.8750  -11.7600 H        64 GLN    0.3200
   1027 HG2       -58.4590  -11.5810  -13.2210 H        64 GLN    0.3000
   1028 HE21      -59.4260  -14.6720  -11.8050 H        64 GLN    0.5100
   1029 HE22      -58.1350  -13.5420  -12.0420 H        64 GLN   -0.5100
   1030 N         -57.7140   -9.6260  -14.4270 N.am     65 HSD   -0.4700
   1031 CA        -56.2600   -9.6080  -14.3030 C.3      65 HSD    0.3100
   1032 C         -55.5830   -8.2640  -14.5250 C.2      65 HSD    0.0700
   1033 O         -56.0560   -7.4110  -15.2700 O.2      65 HSD    0.0900
   1034 CB        -55.6170  -10.6770  -15.1770 C.3      65 HSD   -0.0900
   1035 CG        -55.5060  -12.0000  -14.5010 C.ar     65 HSD    0.0900
   1036 CD2       -56.5160  -12.9310  -14.5190 C.ar     65 HSD    0.0900
   1037 ND1       -54.5050  -12.5360  -13.7640 N.ar     65 HSD   -0.3600
   1038 CE1       -54.9230  -13.7810  -13.3680 C.ar     65 HSD    0.3200
   1039 NE2       -56.1350  -14.0010  -13.8360 N.ar     65 HSD   -0.0500
   1040 HN        -58.0860  -10.1940  -15.1560 H        65 HSD    0.2500
   1041 HA        -56.0130   -9.7770  -13.2660 H        65 HSD    0.1300
   1042 HB1       -54.5970  -10.3420  -15.4610 H        65 HSD   -0.7000
   1043 HB2       -56.2280  -10.8030  -16.0960 H        65 HSD    0.2200
   1044 HD1       -53.6330  -12.0960  -13.5540 H        65 HSD    0.1000
   1045 HD2       -57.4950  -12.8960  -14.9820 H        65 HSD    0.5100
   1046 HE1       -54.3260  -14.4620  -12.7640 H        65 HSD   -0.5100
   1047 N         -54.4320   -8.1150  -13.8840 N.am     66 LYS   -0.4700
   1048 CA        -53.8060   -6.8210  -13.6810 C.3      66 LYS    0.3100
   1049 C         -52.7750   -6.4730  -14.7500 C.2      66 LYS    0.0700
   1050 O         -53.0250   -5.6390  -15.6190 O.2      66 LYS    0.0900
   1051 CB        -53.1980   -6.7920  -12.2680 C.3      66 LYS   -0.1800
   1052 CG        -54.2500   -6.8910  -11.1720 C.3      66 LYS    0.0900
   1053 CD        -55.3300   -5.8190  -11.3610 C.3      66 LYS    0.0900
   1054 CE        -54.7270   -4.4080  -11.3250 C.3      66 LYS   -0.1800
   1055 NZ        -55.6220   -3.4050  -11.9670 N.4      66 LYS    0.0900
   1056 HN        -53.9370   -8.8940  -13.5090 H        66 LYS    0.0900
   1057 HA        -54.5590   -6.0540  -13.7910 H        66 LYS   -0.1800
   1058 HB1       -52.6360   -5.8430  -12.1400 H        66 LYS    0.0900
   1059 HB2       -52.4930   -7.6440  -12.1650 H        66 LYS    0.0900
   1060 HG1       -53.7650   -6.7520  -10.1830 H        66 LYS    0.2100
   1061 HG2       -54.7210   -7.8960  -11.2040 H        66 LYS    0.0500
   1062 HD1       -56.0850   -5.9140  -10.5510 H        66 LYS    0.0500
   1063 HD2       -55.8320   -5.9750  -12.3400 H        66 LYS   -0.3000
   1064 HE1       -53.7620   -4.3990  -11.8740 H        66 LYS    0.3300
   1065 HE2       -54.5710   -4.0940  -10.2710 H        66 LYS    0.3300
   1066 HZ1       -56.5330   -3.3830  -11.4680 H        66 LYS    0.3300
   1067 HZ2       -55.7780   -3.6670  -12.9620 H        66 LYS    0.5100
   1068 HZ3       -55.1780   -2.4660  -11.9220 H        66 LYS   -0.5100
   1069 N         -51.6200   -7.1200  -14.6690 N.am     67 LYS   -0.4700
   1070 CA        -50.5380   -6.9600  -15.6240 C.3      67 LYS    0.3100
   1071 C         -51.0000   -6.8560  -17.0730 C.2      67 LYS    0.0700
   1072 O         -50.2620   -6.3370  -17.9240 O.2      67 LYS    0.0900
   1073 CB        -49.5470   -8.1220  -15.4720 C.3      67 LYS   -0.1800
   1074 CG        -50.1880   -9.4600  -15.0750 C.3      67 LYS    0.0900
   1075 CD        -49.1480  -10.5800  -14.8730 C.3      67 LYS    0.0900
   1076 CE        -49.7910  -11.8840  -14.3900 C.3      67 LYS   -0.1800
   1077 NZ        -49.0100  -13.0980  -14.7880 N.4      67 LYS    0.0900
   1078 HN        -51.4400   -7.7640  -13.9290 H        67 LYS    0.0900
   1079 HA        -50.0500   -6.0160  -15.4290 H        67 LYS   -0.1800
   1080 HB1       -48.8030   -7.8480  -14.6950 H        67 LYS    0.0900
   1081 HB2       -49.0210   -8.2610  -16.4400 H        67 LYS    0.0900
   1082 HG1       -50.8960   -9.7690  -15.8730 H        67 LYS    0.2100
   1083 HG2       -50.7520   -9.3210  -14.1280 H        67 LYS    0.0500
   1084 HD1       -48.4000  -10.2470  -14.1220 H        67 LYS    0.0500
   1085 HD2       -48.6290  -10.7690  -15.8370 H        67 LYS   -0.3000
   1086 HE1       -50.8060  -11.9820  -14.8300 H        67 LYS    0.3300
   1087 HE2       -49.8540  -11.8770  -13.2810 H        67 LYS    0.3300
   1088 HZ1       -48.0550  -13.0450  -14.3810 H        67 LYS    0.3300
   1089 HZ2       -48.9420  -13.1420  -15.8250 H        67 LYS    0.5100
   1090 HZ3       -49.4900  -13.9500  -14.4350 H        67 LYS   -0.5100
   1091 N         -52.2150   -7.3470  -17.3390 N.am     68 LEU   -0.4700
   1092 CA        -52.7720   -7.4200  -18.6910 C.3      68 LEU    0.3100
   1093 C         -53.2790   -6.0850  -19.2180 C.2      68 LEU    0.0700
   1094 O         -54.4510   -5.9540  -19.5150 O.2      68 LEU    0.0900
   1095 CB        -53.9170   -8.4420  -18.7560 C.3      68 LEU   -0.1800
   1096 CG        -53.7320   -9.8930  -18.2960 C.3      68 LEU    0.0900
   1097 CD1       -54.9910  -10.6560  -18.6290 C.3      68 LEU    0.0900
   1098 CD2       -52.5260  -10.5800  -18.9260 C.3      68 LEU   -0.0900
   1099 HN        -52.8070   -7.6910  -16.6150 H        68 LEU    0.0900
   1100 HA        -51.9770   -7.7060  -19.3640 H        68 LEU   -0.2700
   1101 HB1       -54.2330   -8.4880  -19.8170 H        68 LEU    0.0900
   1102 HB2       -54.7420   -8.0240  -18.1460 H        68 LEU    0.0900
   1103 HG        -53.5490   -9.9230  -17.2010 H        68 LEU    0.0900
   1104 HD11      -55.1760  -10.6280  -19.7240 H        68 LEU   -0.2700
   1105 HD12      -55.8590  -10.1960  -18.1110 H        68 LEU    0.0900
   1106 HD13      -54.8850  -11.7150  -18.3140 H        68 LEU    0.0900
   1107 HD21      -51.5950  -10.0340  -18.6630 H        68 LEU    0.0900
   1108 HD22      -52.6310  -10.5910  -20.0320 H        68 LEU    0.5100
   1109 HD23      -52.4440  -11.6220  -18.5480 H        68 LEU   -0.5100
   1110 N         -52.3980   -5.1030  -19.3420 N.am     69 ARG   -0.4700
   1111 CA        -52.7890   -3.7790  -19.8010 C.3      69 ARG    0.3100
   1112 C         -51.9020   -3.3200  -20.9550 C.2      69 ARG    0.0700
   1113 O         -51.5560   -2.1400  -21.0640 O.2      69 ARG    0.0900
   1114 CB        -52.7550   -2.7700  -18.6380 C.3      69 ARG   -0.1800
   1115 CG        -53.7440   -3.0530  -17.4980 C.3      69 ARG    0.0900
   1116 CD        -55.1930   -3.0850  -17.9970 C.3      69 ARG    0.0900
   1117 NE        -56.1520   -3.5710  -16.9980 N.pl3    69 ARG   -0.1800
   1118 CZ        -56.3640   -4.8560  -16.7210 C.cat    69 ARG    0.0900
   1119 NH1       -55.6790   -5.8040  -17.3450 N.pl3    69 ARG    0.0900
   1120 NH2       -57.2680   -5.1830  -15.8060 N.pl3    69 ARG    0.2000
   1121 HN        -51.4320   -5.2270  -19.1290 H        69 ARG    0.0900
   1122 HA        -53.7860   -3.8470  -20.2090 H        69 ARG    0.0900
   1123 HB1       -52.9780   -1.7630  -19.0490 H        69 ARG   -0.7000
   1124 HB2       -51.7290   -2.7660  -18.2130 H        69 ARG    0.4400
   1125 HG1       -53.6450   -2.2600  -16.7260 H        69 ARG    0.6400
   1126 HG2       -53.4980   -4.0340  -17.0380 H        69 ARG   -0.8000
   1127 HD1       -55.2610   -3.7600  -18.8770 H        69 ARG    0.4600
   1128 HD2       -55.5060   -2.0570  -18.2800 H        69 ARG    0.4600
   1129 HE        -56.6820   -2.8920  -16.4920 H        69 ARG   -0.8000
   1130 HH11      -55.7330   -6.7520  -17.0280 H        69 ARG    0.4600
   1131 HH12      -55.1060   -5.5730  -18.1310 H        69 ARG    0.4600
   1132 HH21      -57.8850   -4.4850  -15.4420 H        69 ARG    0.5100
   1133 HH22      -57.3320   -6.1260  -15.4820 H        69 ARG   -0.5100
   1134 N         -51.5370   -4.2720  -21.8140 N.am     70 THR   -0.4700
   1135 CA        -50.7210   -3.9880  -22.9890 C.3      70 THR    0.3100
   1136 C         -51.6170   -3.8490  -24.2030 C.2      70 THR    0.0700
   1137 O         -52.7080   -4.4040  -24.2230 O.2      70 THR    0.0900
   1138 CB        -49.6920   -5.1080  -23.2780 C.3      70 THR    0.1400
   1139 CG2       -49.3560   -5.9020  -22.0030 C.3      70 THR    0.0900
   1140 OG1       -50.1970   -5.9850  -24.2960 O.3      70 THR   -0.6600
   1141 HN        -51.8060   -5.2240  -21.6920 H        70 THR    0.4300
   1142 HA        -50.2080   -3.0550  -22.8110 H        70 THR   -0.2700
   1143 HB        -48.7370   -4.6620  -23.6270 H        70 THR    0.0900
   1144 HG1       -49.5200   -6.6540  -24.4290 H        70 THR    0.0900
   1145 HG21      -50.2760   -6.0650  -21.4020 H        70 THR    0.0900
   1146 HG22      -48.6250   -5.3370  -21.3880 H        70 THR    0.5100
   1147 HG23      -48.9310   -6.8910  -22.2760 H        70 THR   -0.5100
   1148 N         -51.1290   -3.1490  -25.2410 N.am     71 PRO   -0.2900
   1149 CA        -51.8770   -2.7880  -26.4580 C.3      71 PRO    0.0000
   1150 C         -52.5570   -3.9700  -27.1700 C.2      71 PRO    0.0900
   1151 O         -53.5680   -3.7610  -27.8410 O.2      71 PRO    0.0900
   1152 CB        -50.7980   -2.2060  -27.3780 C.3      71 PRO    0.0200
   1153 CG        -49.6370   -1.8680  -26.4800 C.3      71 PRO    0.0900
   1154 CD        -49.6930   -2.8270  -25.3470 C.3      71 PRO   -0.1800
   1155 HA        -52.6780   -2.1090  -26.2180 H        71 PRO    0.0900
   1156 HB1       -51.1740   -1.2960  -27.8920 H        71 PRO    0.0900
   1157 HB2       -50.4960   -2.9520  -28.1440 H        71 PRO   -0.1800
   1158 HG1       -48.6780   -1.9730  -27.0300 H        71 PRO    0.0900
   1159 HG2       -49.7260   -0.8240  -26.1090 H        71 PRO    0.0900
   1160 HD1       -49.1110   -3.7470  -25.5640 H        71 PRO    0.5100
   1161 HD2       -49.3350   -2.3640  -24.4040 H        71 PRO   -0.5100
   1162 N         -52.0060   -5.1780  -27.0370 N.am     72 LEU   -0.4700
   1163 CA        -52.5460   -6.3870  -27.6650 C.3      72 LEU    0.3100
   1164 C         -53.6700   -6.9470  -26.8340 C.2      72 LEU    0.0700
   1165 O         -54.6340   -7.4910  -27.3760 O.2      72 LEU    0.0900
   1166 CB        -51.4650   -7.4690  -27.7770 C.3      72 LEU   -0.1800
   1167 CG        -51.8840   -8.8130  -28.3860 C.3      72 LEU    0.0900
   1168 CD1       -51.9460   -8.7110  -29.8970 C.3      72 LEU    0.0900
   1169 CD2       -50.9330   -9.9210  -27.9710 C.3      72 LEU   -0.0900
   1170 HN        -51.1830   -5.3130  -26.4920 H        72 LEU    0.0900
   1171 HA        -52.9130   -6.1200  -28.6440 H        72 LEU   -0.2700
   1172 HB1       -51.0800   -7.6680  -26.7560 H        72 LEU    0.0900
   1173 HB2       -50.6430   -7.0600  -28.4000 H        72 LEU    0.0900
   1174 HG        -52.8840   -9.0980  -27.9940 H        72 LEU    0.0900
   1175 HD11      -51.0080   -8.2610  -30.2880 H        72 LEU   -0.2700
   1176 HD12      -52.8010   -8.0680  -30.1990 H        72 LEU    0.0900
   1177 HD13      -52.0640   -9.7230  -30.3400 H        72 LEU    0.0900
   1178 HD21      -50.9260  -10.0250  -26.8650 H        72 LEU    0.0900
   1179 HD22      -49.9030   -9.6810  -28.3110 H        72 LEU    0.5100
   1180 HD23      -51.2570  -10.8850  -28.4160 H        72 LEU   -0.5100
   1181 N         -53.5110   -6.8240  -25.5170 N.am     73 ASN   -0.4700
   1182 CA        -54.4940   -7.2800  -24.5430 C.3      73 ASN    0.3100
   1183 C         -55.8320   -6.5690  -24.7560 C.2      73 ASN    0.0700
   1184 O         -56.9070   -7.1730  -24.6000 O.2      73 ASN    0.0900
   1185 CB        -53.9680   -7.0360  -23.1290 C.3      73 ASN   -0.1800
   1186 CG        -52.5840   -7.6310  -22.9040 C.2      73 ASN    0.0900
   1187 ND2       -52.0800   -8.3760  -23.7630 N.am     73 ASN    0.0900
   1188 OD1       -51.9700   -7.3270  -21.7810 O.2      73 ASN    0.5500
   1189 HN        -52.6930   -6.4050  -25.1310 H        73 ASN   -0.5500
   1190 HA        -54.6690   -8.3330  -24.7050 H        73 ASN   -0.6200
   1191 HB1       -54.6710   -7.4920  -22.3990 H        73 ASN    0.3200
   1192 HB2       -53.9150   -5.9410  -22.9470 H        73 ASN    0.3000
   1193 HD21      -51.1720   -8.7670  -23.6160 H        73 ASN    0.5100
   1194 HD22      -52.5840   -8.5850  -24.6020 H        73 ASN   -0.5100
   1195 N         -55.7360   -5.2880  -25.1400 N.am     74 TYR   -0.4700
   1196 CA        -56.8660   -4.4180  -25.5000 C.3      74 TYR    0.3100
   1197 C         -57.5790   -4.8520  -26.7790 C.2      74 TYR    0.0700
   1198 O         -58.7990   -5.0030  -26.7870 O.2      74 TYR    0.0900
   1199 CB        -56.3670   -2.9890  -25.7290 C.3      74 TYR   -0.1800
   1200 CG        -56.0390   -2.2250  -24.4820 C.ar     74 TYR    0.0900
   1201 CD1       -57.0530   -1.7190  -23.6950 C.ar     74 TYR    0.0900
   1202 CD2       -54.7210   -1.9800  -24.1050 C.ar     74 TYR    0.0000
   1203 CE1       -56.7770   -1.0000  -22.5490 C.ar     74 TYR   -0.1150
   1204 CE2       -54.4300   -1.2540  -22.9560 C.ar     74 TYR    0.1150
   1205 CZ        -55.4680   -0.7680  -22.1790 C.ar     74 TYR   -0.1150
   1206 OH        -55.2040   -0.0490  -21.0280 O.3      74 TYR    0.1150
   1207 HN        -54.8450   -4.8470  -25.2000 H        74 TYR    0.1100
   1208 HA        -57.5830   -4.4440  -24.6940 H        74 TYR   -0.5400
   1209 HB1       -57.1550   -2.4150  -26.2620 H        74 TYR    0.4300
   1210 HB2       -55.4410   -3.0250  -26.3400 H        74 TYR   -0.1150
   1211 HD1       -58.0800   -1.8870  -23.9810 H        74 TYR    0.1150
   1212 HD2       -53.9130   -2.3600  -24.7120 H        74 TYR   -0.1150
   1213 HE1       -57.5860   -0.6200  -21.9430 H        74 TYR    0.1150
   1214 HE2       -53.4040   -1.0710  -22.6710 H        74 TYR    0.5100
   1215 HH        -54.2510    0.0140  -20.9300 H        74 TYR   -0.5100
   1216 N         -56.8250   -5.0190  -27.8660 N.am     75 ILE   -0.4700
   1217 CA        -57.4190   -5.3560  -29.1560 C.3      75 ILE    0.3100
   1218 C         -58.0460   -6.7410  -29.1110 C.2      75 ILE    0.0700
   1219 O         -59.1360   -6.9650  -29.6510 O.2      75 ILE    0.0900
   1220 CB        -56.4140   -5.2500  -30.2970 C.3      75 ILE   -0.0900
   1221 CG1       -56.2120   -3.7800  -30.6770 C.3      75 ILE    0.0900
   1222 CG2       -56.9010   -6.0350  -31.5050 C.3      75 ILE   -0.2700
   1223 CD        -57.5100   -2.9990  -30.8160 C.3      75 ILE    0.0900
   1224 HN        -55.8330   -4.9210  -27.8480 H        75 ILE    0.0900
   1225 HA        -58.2420   -4.6770  -29.3250 H        75 ILE    0.0900
   1226 HB        -55.4340   -5.6550  -29.9650 H        75 ILE   -0.1800
   1227 HG11      -55.6700   -3.7370  -31.6450 H        75 ILE    0.0900
   1228 HG12      -55.5910   -3.2960  -29.8940 H        75 ILE    0.0900
   1229 HG21      -57.9960   -5.8980  -31.6330 H        75 ILE   -0.2700
   1230 HG22      -56.6930   -7.1170  -31.3610 H        75 ILE    0.0900
   1231 HG23      -56.3880   -5.6740  -32.4230 H        75 ILE    0.0900
   1232 HD1       -57.9790   -2.8570  -29.8180 H        75 ILE    0.0900
   1233 HD2       -58.2190   -3.5560  -31.4640 H        75 ILE    0.5100
   1234 HD3       -57.3050   -2.0000  -31.2570 H        75 ILE   -0.5100
   1235 N         -57.3630   -7.6660  -28.4410 N.am     76 LEU   -0.4700
   1236 CA        -57.9340   -8.9840  -28.2220 C.3      76 LEU    0.3100
   1237 C         -59.0310   -8.9630  -27.1780 C.2      76 LEU    0.0700
   1238 O         -59.8270   -9.8900  -27.0890 O.2      76 LEU    0.0900
   1239 CB        -56.8550  -10.0090  -27.8920 C.3      76 LEU   -0.1800
   1240 CG        -56.3670  -10.6350  -29.2060 C.3      76 LEU    0.0900
   1241 CD1       -54.8440  -10.7220  -29.3040 C.3      76 LEU    0.0900
   1242 CD2       -57.0200  -11.9980  -29.4670 C.3      76 LEU   -0.0900
   1243 HN        -56.4530   -7.5030  -28.0690 H        76 LEU    0.0900
   1244 HA        -58.4570   -9.2720  -29.1220 H        76 LEU   -0.2700
   1245 HB1       -57.2710  -10.7970  -27.2290 H        76 LEU    0.0900
   1246 HB2       -56.0080   -9.5130  -27.3710 H        76 LEU    0.0900
   1247 HG        -56.7430  -10.0230  -30.0530 H        76 LEU    0.0900
   1248 HD11      -54.4430  -11.3440  -28.4750 H        76 LEU   -0.2700
   1249 HD12      -54.4020   -9.7050  -29.2310 H        76 LEU    0.0900
   1250 HD13      -54.5530  -11.1870  -30.2690 H        76 LEU    0.0900
   1251 HD21      -58.0420  -11.8580  -29.8820 H        76 LEU    0.0900
   1252 HD22      -57.0990  -12.5670  -28.5170 H        76 LEU    0.5100
   1253 HD23      -56.4160  -12.5740  -30.2000 H        76 LEU   -0.5100
   1254 N         -59.1000   -7.8800  -26.4100 N.am     77 LEU   -0.4700
   1255 CA        -60.2650   -7.6380  -25.5660 C.3      77 LEU    0.3100
   1256 C         -61.3170   -6.7990  -26.3050 C.2      77 LEU    0.0700
   1257 O         -62.4350   -6.6030  -25.8150 O.2      77 LEU    0.0900
   1258 CB        -59.8460   -6.9520  -24.2610 C.3      77 LEU   -0.1800
   1259 CG        -60.8890   -6.4040  -23.2850 C.3      77 LEU    0.0900
   1260 CD1       -61.5470   -7.5010  -22.4550 C.3      77 LEU    0.0900
   1261 CD2       -60.2000   -5.4120  -22.3850 C.3      77 LEU   -0.0900
   1262 HN        -58.3750   -7.1970  -26.3780 H        77 LEU    0.0900
   1263 HA        -60.7320   -8.5890  -25.3580 H        77 LEU   -0.2700
   1264 HB1       -59.2000   -6.0980  -24.5470 H        77 LEU    0.0900
   1265 HB2       -59.2430   -7.6920  -23.6950 H        77 LEU    0.0900
   1266 HG        -61.6730   -5.8700  -23.8620 H        77 LEU    0.0900
   1267 HD11      -60.7710   -8.1530  -22.0010 H        77 LEU   -0.2700
   1268 HD12      -62.2010   -8.1240  -23.1020 H        77 LEU    0.0900
   1269 HD13      -62.1510   -7.0470  -21.6400 H        77 LEU    0.0900
   1270 HD21      -59.7690   -4.5840  -22.9880 H        77 LEU    0.0900
   1271 HD22      -59.3770   -5.9130  -21.8320 H        77 LEU    0.5100
   1272 HD23      -60.9290   -4.9860  -21.6640 H        77 LEU   -0.5100
   1273 N         -60.9540   -6.3090  -27.4880 N.am     78 ASN   -0.4700
   1274 CA        -61.8730   -5.5380  -28.3040 C.3      78 ASN    0.3100
   1275 C         -62.6510   -6.4860  -29.2160 C.2      78 ASN    0.0700
   1276 O         -63.8530   -6.3190  -29.4260 O.2      78 ASN    0.0900
   1277 CB        -61.1060   -4.4470  -29.0740 C.3      78 ASN   -0.1800
   1278 CG        -62.0040   -3.6050  -29.9760 C.2      78 ASN    0.0900
   1279 ND2       -61.4940   -3.2710  -31.1630 N.am     78 ASN    0.0900
   1280 OD1       -63.1210   -3.2440  -29.6100 O.2      78 ASN    0.5500
   1281 HN        -60.0420   -6.4510  -27.8650 H        78 ASN   -0.5500
   1282 HA        -62.6100   -5.0920  -27.6530 H        78 ASN   -0.6200
   1283 HB1       -60.3320   -4.9310  -29.7060 H        78 ASN    0.3200
   1284 HB2       -60.6120   -3.7720  -28.3440 H        78 ASN    0.3000
   1285 HD21      -61.9630   -2.6000  -31.7380 H        78 ASN    0.5100
   1286 HD22      -60.6440   -3.6900  -31.4770 H        78 ASN   -0.5100
   1287 N         -61.9730   -7.4990  -29.7370 N.am     79 LEU   -0.4700
   1288 CA        -62.6610   -8.5700  -30.4110 C.3      79 LEU    0.3100
   1289 C         -63.5340   -9.2690  -29.4040 C.2      79 LEU    0.0700
   1290 O         -64.6270   -9.7160  -29.7160 O.2      79 LEU    0.0900
   1291 CB        -61.6450   -9.5250  -30.9830 C.3      79 LEU   -0.1800
   1292 CG        -60.7020   -8.6900  -31.8350 C.3      79 LEU    0.0900
   1293 CD1       -59.4720   -9.4660  -32.1990 C.3      79 LEU    0.0900
   1294 CD2       -61.4260   -8.2210  -33.0770 C.3      79 LEU   -0.0900
   1295 HN        -60.9800   -7.5650  -29.6860 H        79 LEU    0.0900
   1296 HA        -63.2690   -8.1450  -31.1950 H        79 LEU   -0.2700
   1297 HB1       -62.1470  -10.2980  -31.6040 H        79 LEU    0.0900
   1298 HB2       -61.0860  -10.0300  -30.1660 H        79 LEU    0.0900
   1299 HG        -60.4060   -7.7810  -31.2680 H        79 LEU    0.0900
   1300 HD11      -59.7510  -10.3740  -32.7740 H        79 LEU   -0.2700
   1301 HD12      -58.9370   -9.7800  -31.2780 H        79 LEU    0.0900
   1302 HD13      -58.8030   -8.8400  -32.8260 H        79 LEU    0.0900
   1303 HD21      -62.1930   -7.4630  -32.8090 H        79 LEU    0.0900
   1304 HD22      -61.9330   -9.0800  -33.5660 H        79 LEU    0.5100
   1305 HD23      -60.7040   -7.7600  -33.7850 H        79 LEU   -0.5100
   1306 N         -63.0540   -9.3340  -28.1640 N.am     80 ALA   -0.4700
   1307 CA        -63.7820  -10.0050  -27.0740 C.3      80 ALA    0.3100
   1308 C         -65.2190   -9.5160  -26.9030 C.2      80 ALA    0.0700
   1309 O         -66.1220  -10.2760  -26.5410 O.2      80 ALA    0.0900
   1310 CB        -63.0130   -9.8800  -25.7440 C.3      80 ALA   -0.2700
   1311 HN        -62.1770   -8.9300  -27.9180 H        80 ALA    0.0900
   1312 HA        -63.9000  -11.0440  -27.3420 H        80 ALA    0.0900
   1313 HB1       -63.0420   -8.8290  -25.3840 H        80 ALA    0.0900
   1314 HB2       -61.9530  -10.1770  -25.8920 H        80 ALA    0.5100
   1315 HB3       -63.4810  -10.5320  -24.9760 H        80 ALA   -0.5100
   1316 N         -65.4270   -8.2370  -27.1680 N.am     81 VAL   -0.4700
   1317 CA        -66.7620   -7.6970  -27.0970 C.3      81 VAL    0.3100
   1318 C         -67.4340   -7.8000  -28.4620 C.2      81 VAL    0.0700
   1319 O         -68.6100   -8.1860  -28.5620 O.2      81 VAL    0.0900
   1320 CB        -66.7500   -6.2480  -26.6140 C.3      81 VAL   -0.0900
   1321 CG1       -68.1620   -5.7290  -26.5180 C.3      81 VAL    0.0900
   1322 CG2       -66.0720   -6.1580  -25.2620 C.3      81 VAL   -0.2700
   1323 HN        -64.6960   -7.6080  -27.4200 H        81 VAL    0.0900
   1324 HA        -67.3320   -8.3120  -26.4170 H        81 VAL    0.0900
   1325 HB        -66.1720   -5.6230  -27.3270 H        81 VAL    0.0900
   1326 HG11      -68.5740   -5.9280  -25.5060 H        81 VAL   -0.2700
   1327 HG12      -68.8040   -6.2390  -27.2680 H        81 VAL    0.0900
   1328 HG13      -68.1750   -4.6330  -26.6980 H        81 VAL    0.0900
   1329 HG21      -65.0240   -6.5210  -25.3360 H        81 VAL    0.0900
   1330 HG22      -66.6130   -6.7880  -24.5240 H        81 VAL    0.5100
   1331 HG23      -66.0580   -5.1030  -24.9150 H        81 VAL   -0.5100
   1332 N         -66.6750   -7.4740  -29.5130 N.am     82 ALA   -0.4700
   1333 CA        -67.2040   -7.4460  -30.8750 C.3      82 ALA    0.3100
   1334 C         -67.8700   -8.7660  -31.2180 C.2      82 ALA    0.0700
   1335 O         -68.9060   -8.8060  -31.8910 O.2      82 ALA    0.0900
   1336 CB        -66.0990   -7.1360  -31.8850 C.3      82 ALA   -0.2700
   1337 HN        -65.7120   -7.2360  -29.4150 H        82 ALA    0.0900
   1338 HA        -67.9730   -6.6890  -30.9180 H        82 ALA    0.0900
   1339 HB1       -65.3050   -7.9120  -31.8330 H        82 ALA    0.0900
   1340 HB2       -65.6440   -6.1480  -31.6560 H        82 ALA    0.5100
   1341 HB3       -66.5180   -7.1250  -32.9140 H        82 ALA   -0.5100
   1342 N         -67.2650   -9.8480  -30.7280 N.am     83 ASP   -0.4700
   1343 CA        -67.6770  -11.1960  -31.0710 C.3      83 ASP    0.3100
   1344 C         -68.9880  -11.5690  -30.3860 C.2      83 ASP    0.0700
   1345 O         -69.8290  -12.2450  -30.9800 O.2      83 ASP    0.0900
   1346 CB        -66.5690  -12.2010  -30.7140 C.3      83 ASP   -0.2800
   1347 CG        -65.2600  -11.9870  -31.5370 C.2      83 ASP    0.0900
   1348 OD1       -65.0950  -10.9220  -32.1860 O.co2    83 ASP    0.0900
   1349 OD2       -64.3820  -12.8950  -31.5320 O.co2    83 ASP    0.6200
   1350 HN        -66.4940   -9.7770  -30.0990 H        83 ASP   -0.7600
   1351 HA        -67.8850  -11.2260  -32.1290 H        83 ASP   -0.7600
   1352 HB1       -66.9400  -13.2300  -30.9070 H        83 ASP    0.5100
   1353 HB2       -66.3250  -12.0990  -29.6350 H        83 ASP   -0.5100
   1354 N         -69.1730  -11.1090  -29.1500 N.am     84 LEU   -0.4700
   1355 CA        -70.3860  -11.3980  -28.3960 C.3      84 LEU    0.3100
   1356 C         -71.5580  -10.6480  -28.9550 C.2      84 LEU    0.0700
   1357 O         -72.6960  -11.0810  -28.8020 O.2      84 LEU    0.0900
   1358 CB        -70.2110  -11.0460  -26.9250 C.3      84 LEU   -0.1800
   1359 CG        -69.2690  -11.9510  -26.1260 C.3      84 LEU    0.0900
   1360 CD1       -69.7030  -11.9920  -24.6760 C.3      84 LEU    0.0900
   1361 CD2       -69.2720  -13.3560  -26.6980 C.3      84 LEU   -0.0900
   1362 HN        -68.4930  -10.5470  -28.6880 H        84 LEU    0.0900
   1363 HA        -70.6030  -12.4500  -28.5040 H        84 LEU   -0.2700
   1364 HB1       -71.2110  -11.0820  -26.4440 H        84 LEU    0.0900
   1365 HB2       -69.8200  -10.0080  -26.8660 H        84 LEU    0.0900
   1366 HG        -68.2330  -11.5600  -26.1930 H        84 LEU    0.0900
   1367 HD11      -70.7380  -12.3880  -24.5980 H        84 LEU   -0.2700
   1368 HD12      -69.6830  -10.9670  -24.2460 H        84 LEU    0.0900
   1369 HD13      -69.0250  -12.6550  -24.0960 H        84 LEU    0.0900
   1370 HD21      -68.7690  -13.3670  -27.6880 H        84 LEU    0.0900
   1371 HD22      -70.3180  -13.7110  -26.8290 H        84 LEU    0.5100
   1372 HD23      -68.7280  -14.0440  -26.0160 H        84 LEU   -0.5100
   1373 N         -71.2660   -9.5190  -29.6060 N.am     85 PHE   -0.4700
   1374 CA        -72.2570   -8.7750  -30.3920 C.3      85 PHE    0.3100
   1375 C         -72.6870   -9.5190  -31.6470 C.2      85 PHE    0.0700
   1376 O         -73.8230   -9.4390  -32.0710 O.2      85 PHE    0.0900
   1377 CB        -71.7390   -7.3920  -30.7720 C.3      85 PHE   -0.1800
   1378 CG        -71.7350   -6.4180  -29.6290 C.ar     85 PHE    0.0900
   1379 CD1       -72.9270   -5.8880  -29.1470 C.ar     85 PHE    0.0900
   1380 CD2       -70.5410   -6.0170  -29.0340 C.ar     85 PHE    0.0000
   1381 CE1       -72.9290   -4.9720  -28.0900 C.ar     85 PHE   -0.1150
   1382 CE2       -70.5450   -5.0970  -27.9830 C.ar     85 PHE    0.1150
   1383 CZ        -71.7380   -4.5800  -27.5110 C.ar     85 PHE   -0.1150
   1384 HN        -70.3500   -9.1270  -29.5840 H        85 PHE    0.1150
   1385 HA        -73.1520   -8.6840  -29.7960 H        85 PHE   -0.1150
   1386 HB1       -72.3860   -6.9640  -31.5680 H        85 PHE    0.1150
   1387 HB2       -70.6940   -7.4790  -31.1370 H        85 PHE   -0.1150
   1388 HD1       -73.8620   -6.1890  -29.5930 H        85 PHE    0.1150
   1389 HD2       -69.6040   -6.4200  -29.3900 H        85 PHE   -0.1150
   1390 HE1       -73.8630   -4.5710  -27.7260 H        85 PHE    0.1150
   1391 HE2       -69.6110   -4.7900  -27.5360 H        85 PHE    0.5100
   1392 HZ        -71.7370   -3.8720  -26.6940 H        85 PHE   -0.5100
   1393 N         -71.7750  -10.2660  -32.2410 N.am     86 MET   -0.4700
   1394 CA        -72.1580  -11.1220  -33.3260 C.3      86 MET    0.3100
   1395 C         -73.1080  -12.1400  -32.7680 C.2      86 MET    0.0700
   1396 O         -74.2100  -12.3060  -33.2560 O.2      86 MET    0.0900
   1397 CB        -70.9230  -11.8070  -33.9120 C.3      86 MET   -0.1800
   1398 CG        -69.8720  -10.8180  -34.4350 C.3      86 MET    0.0900
   1399 SD        -68.5690  -11.4480  -35.5490 S.3      86 MET    0.0900
   1400 CE        -69.5310  -12.0000  -36.9680 C.3      86 MET   -0.1400
   1401 HN        -70.8150  -10.2700  -31.9750 H        86 MET    0.0900
   1402 HA        -72.6470  -10.5180  -34.0760 H        86 MET    0.0900
   1403 HB1       -71.2440  -12.4610  -34.7500 H        86 MET   -0.0900
   1404 HB2       -70.4580  -12.4350  -33.1230 H        86 MET   -0.2200
   1405 HG1       -69.3770  -10.3720  -33.5490 H        86 MET    0.0900
   1406 HG2       -70.4200  -10.0170  -34.9720 H        86 MET    0.0900
   1407 HE1       -70.5890  -11.6670  -36.8930 H        86 MET    0.0900
   1408 HE2       -69.5250  -13.1090  -37.0290 H        86 MET    0.5100
   1409 HE3       -69.1060  -11.5830  -37.9050 H        86 MET   -0.5100
   1410 N         -72.6760  -12.7950  -31.6990 N.am     87 VAL   -0.4700
   1411 CA        -73.3840  -13.9460  -31.1600 C.3      87 VAL    0.3100
   1412 C         -74.7890  -13.6170  -30.6600 C.2      87 VAL    0.0700
   1413 O         -75.7570  -14.2680  -31.0600 O.2      87 VAL    0.0900
   1414 CB        -72.5650  -14.6500  -30.0500 C.3      87 VAL   -0.0900
   1415 CG1       -73.4580  -15.4830  -29.1680 C.3      87 VAL    0.0900
   1416 CG2       -71.5100  -15.5280  -30.6630 C.3      87 VAL   -0.2700
   1417 HN        -71.8460  -12.5290  -31.2180 H        87 VAL    0.0900
   1418 HA        -73.5710  -14.6300  -31.9740 H        87 VAL    0.0900
   1419 HB        -72.0510  -13.8840  -29.4320 H        87 VAL    0.0900
   1420 HG11      -74.1060  -16.1380  -29.7880 H        87 VAL   -0.2700
   1421 HG12      -74.1070  -14.8210  -28.5540 H        87 VAL    0.0900
   1422 HG13      -72.8410  -16.1230  -28.5030 H        87 VAL    0.0900
   1423 HG21      -71.0540  -15.0220  -31.5400 H        87 VAL    0.0900
   1424 HG22      -71.9620  -16.4850  -31.0010 H        87 VAL    0.5100
   1425 HG23      -70.7120  -15.7350  -29.9190 H        87 VAL   -0.5100
   1426 N         -74.9200  -12.6160  -29.7960 N.am     88 PHE   -0.4700
   1427 CA        -76.2280  -12.3490  -29.2440 C.3      88 PHE    0.3100
   1428 C         -77.0380  -11.4470  -30.1300 C.2      88 PHE    0.0700
   1429 O         -78.2620  -11.4610  -30.0910 O.2      88 PHE    0.0900
   1430 CB        -76.1200  -11.8440  -27.8230 C.3      88 PHE   -0.1800
   1431 CG        -75.8390  -12.9480  -26.8450 C.ar     88 PHE    0.0900
   1432 CD1       -76.8920  -13.5940  -26.1910 C.ar     88 PHE    0.0900
   1433 CD2       -74.5290  -13.3640  -26.6020 C.ar     88 PHE    0.0000
   1434 CE1       -76.6450  -14.6220  -25.2930 C.ar     88 PHE   -0.1150
   1435 CE2       -74.2700  -14.3890  -25.7090 C.ar     88 PHE    0.1150
   1436 CZ        -75.3300  -15.0240  -25.0550 C.ar     88 PHE   -0.1150
   1437 HN        -74.1660  -12.0350  -29.5040 H        88 PHE    0.1150
   1438 HA        -76.7970  -13.2670  -29.2720 H        88 PHE   -0.1150
   1439 HB1       -77.0760  -11.3650  -27.5240 H        88 PHE    0.1150
   1440 HB2       -75.2860  -11.1120  -27.7510 H        88 PHE   -0.1150
   1441 HD1       -77.9100  -13.2880  -26.3850 H        88 PHE    0.1150
   1442 HD2       -73.7110  -12.8830  -27.1160 H        88 PHE   -0.1150
   1443 HE1       -77.4630  -15.1080  -24.7820 H        88 PHE    0.1150
   1444 HE2       -73.2530  -14.6980  -25.5170 H        88 PHE    0.5100
   1445 HZ        -75.1300  -15.8300  -24.3630 H        88 PHE   -0.5100
   1446 N         -76.3520  -10.7010  -30.9850 N.am     89 GLY   -0.4700
   1447 CA        -77.0280   -9.8800  -31.9700 C.3      89 GLY    0.3100
   1448 C         -77.3170  -10.6670  -33.2290 C.2      89 GLY   -0.0200
   1449 O         -78.4590  -11.0400  -33.5120 O.2      89 GLY    0.0900
   1450 HN        -75.3540  -10.6700  -30.9900 H        89 GLY    0.0900
   1451 HA1       -76.3910   -9.0410  -32.2080 H        89 GLY    0.5100
   1452 HA2       -77.9570   -9.5320  -31.5420 H        89 GLY   -0.5100
   1453 N         -76.2620  -10.9340  -33.9860 N.am     90 GLY   -0.4700
   1454 CA        -76.4020  -11.6670  -35.2150 C.3      90 GLY    0.3100
   1455 C         -76.9180  -13.0610  -34.9700 C.2      90 GLY   -0.0200
   1456 O         -78.0500  -13.3700  -35.3130 O.2      90 GLY    0.0900
   1457 HN        -75.3390  -10.6450  -33.7420 H        90 GLY    0.0900
   1458 HA1       -75.4330  -11.7210  -35.6890 H        90 GLY    0.5100
   1459 HA2       -77.0960  -11.1340  -35.8490 H        90 GLY   -0.5100
   1460 N         -76.0990  -13.9020  -34.3490 N.am     91 PHE   -0.4700
   1461 CA        -76.2640  -15.3500  -34.4380 C.3      91 PHE    0.3100
   1462 C         -77.6010  -15.9230  -33.9570 C.2      91 PHE    0.0700
   1463 O         -78.2080  -16.7480  -34.6420 O.2      91 PHE    0.0900
   1464 CB        -75.0790  -16.0670  -33.7800 C.3      91 PHE   -0.1800
   1465 CG        -73.7830  -15.8770  -34.5140 C.ar     91 PHE    0.0900
   1466 CD1       -73.7780  -15.5140  -35.8660 C.ar     91 PHE    0.0900
   1467 CD2       -72.5710  -16.0800  -33.8650 C.ar     91 PHE    0.0000
   1468 CE1       -72.5840  -15.3400  -36.5470 C.ar     91 PHE   -0.1150
   1469 CE2       -71.3620  -15.9140  -34.5450 C.ar     91 PHE    0.1150
   1470 CZ        -71.3690  -15.5440  -35.8800 C.ar     91 PHE   -0.1150
   1471 HN        -75.3350  -13.5830  -33.7960 H        91 PHE    0.1150
   1472 HA        -76.3310  -15.6170  -35.4830 H        91 PHE   -0.1150
   1473 HB1       -75.2830  -17.1590  -33.7460 H        91 PHE    0.1150
   1474 HB2       -74.9370  -15.6730  -32.7510 H        91 PHE   -0.1150
   1475 HD1       -74.7140  -15.3660  -36.3830 H        91 PHE    0.1150
   1476 HD2       -72.5630  -16.3690  -32.8240 H        91 PHE   -0.1150
   1477 HE1       -72.5890  -15.0490  -37.5870 H        91 PHE    0.1150
   1478 HE2       -70.4250  -16.0740  -34.0310 H        91 PHE    0.5100
   1479 HZ        -70.4360  -15.4130  -36.4070 H        91 PHE   -0.5100
   1480 N         -78.0560  -15.4890  -32.7860 N.am     92 THR   -0.4700
   1481 CA        -79.3300  -15.9410  -32.2380 C.3      92 THR    0.3100
   1482 C         -80.4670  -15.7820  -33.2470 C.2      92 THR    0.0700
   1483 O         -81.2710  -16.6870  -33.4540 O.2      92 THR    0.0900
   1484 CB        -79.6800  -15.1440  -30.9770 C.3      92 THR    0.1400
   1485 CG2       -78.5120  -15.1780  -29.9630 C.3      92 THR    0.0900
   1486 OG1       -79.9730  -13.7900  -31.3350 O.3      92 THR   -0.6600
   1487 HN        -77.5470  -14.8370  -32.2300 H        92 THR    0.4300
   1488 HA        -79.2410  -16.9930  -32.0050 H        92 THR   -0.2700
   1489 HB        -80.5700  -15.5890  -30.4830 H        92 THR    0.0900
   1490 HG1       -79.5760  -13.2440  -30.6510 H        92 THR    0.0900
   1491 HG21      -77.7340  -14.4410  -30.2550 H        92 THR    0.0900
   1492 HG22      -78.0550  -16.1900  -29.9480 H        92 THR    0.5100
   1493 HG23      -78.8850  -14.9190  -28.9490 H        92 THR   -0.5100
   1494 N         -80.5080  -14.6120  -33.8800 N.am     93 THR   -0.4700
   1495 CA        -81.5020  -14.2470  -34.8940 C.3      93 THR    0.3100
   1496 C         -81.2920  -14.9700  -36.2070 C.2      93 THR    0.0700
   1497 O         -82.2470  -15.2770  -36.9050 O.2      93 THR    0.0900
   1498 CB        -81.3960  -12.7380  -35.2270 C.3      93 THR    0.1400
   1499 CG2       -82.7080  -12.2220  -35.8280 C.3      93 THR    0.0900
   1500 OG1       -81.0180  -11.9910  -34.0590 O.3      93 THR   -0.6600
   1501 HN        -79.8360  -13.9040  -33.6850 H        93 THR    0.4300
   1502 HA        -82.4810  -14.4800  -34.5030 H        93 THR   -0.2700
   1503 HB        -80.6300  -12.5820  -36.0160 H        93 THR    0.0900
   1504 HG1       -80.0590  -11.9630  -34.0620 H        93 THR    0.0900
   1505 HG21      -83.5410  -12.3660  -35.1070 H        93 THR    0.0900
   1506 HG22      -82.9440  -12.7810  -36.7590 H        93 THR    0.5100
   1507 HG23      -82.6190  -11.1380  -36.0550 H        93 THR   -0.5100
   1508 N         -80.0310  -15.1970  -36.5530 N.am     94 THR   -0.4700
   1509 CA        -79.6660  -15.8920  -37.7800 C.3      94 THR    0.3100
   1510 C         -80.0090  -17.3960  -37.6970 C.2      94 THR    0.0700
   1511 O         -80.4590  -18.0020  -38.6830 O.2      94 THR    0.0900
   1512 CB        -78.1560  -15.6880  -38.1320 C.3      94 THR    0.1400
   1513 CG2       -77.6120  -14.4500  -37.5010 C.3      94 THR    0.0900
   1514 OG1       -77.3710  -16.8010  -37.6940 O.3      94 THR   -0.6600
   1515 HN        -79.2700  -14.9000  -35.9820 H        94 THR    0.4300
   1516 HA        -80.2880  -15.5060  -38.5750 H        94 THR   -0.2700
   1517 HB        -78.0410  -15.5860  -39.2330 H        94 THR    0.0900
   1518 HG1       -77.6130  -16.9500  -36.7760 H        94 THR    0.0900
   1519 HG21      -77.2010  -14.6830  -36.4950 H        94 THR    0.0900
   1520 HG22      -78.4200  -13.6960  -37.3880 H        94 THR    0.5100
   1521 HG23      -76.7960  -14.0330  -38.1290 H        94 THR   -0.5100
   1522 N         -79.7900  -17.9870  -36.5180 N.am     95 LEU   -0.4700
   1523 CA        -80.1230  -19.3880  -36.2460 C.3      95 LEU    0.3100
   1524 C         -81.6210  -19.6140  -36.2760 C.2      95 LEU    0.0700
   1525 O         -82.1260  -20.3890  -37.0860 O.2      95 LEU    0.0900
   1526 CB        -79.5830  -19.7990  -34.8700 C.3      95 LEU   -0.1800
   1527 CG        -80.5210  -20.6420  -33.9970 C.3      95 LEU    0.0900
   1528 CD1       -80.8520  -21.9710  -34.6540 C.3      95 LEU    0.0900
   1529 CD2       -79.9060  -20.8710  -32.6410 C.3      95 LEU   -0.0900
   1530 HN        -79.3820  -17.4890  -35.7570 H        95 LEU    0.0900
   1531 HA        -79.6810  -19.9960  -37.0220 H        95 LEU   -0.2700
   1532 HB1       -79.3380  -18.8720  -34.3100 H        95 LEU    0.0900
   1533 HB2       -78.6510  -20.3810  -35.0290 H        95 LEU    0.0900
   1534 HG        -81.4610  -20.0780  -33.8240 H        95 LEU    0.0900
   1535 HD11      -80.0060  -22.3020  -35.2950 H        95 LEU   -0.2700
   1536 HD12      -81.7570  -21.8630  -35.2890 H        95 LEU    0.0900
   1537 HD13      -81.0310  -22.7440  -33.8760 H        95 LEU    0.0900
   1538 HD21      -79.7260  -19.8970  -32.1350 H        95 LEU    0.0900
   1539 HD22      -78.9350  -21.3990  -32.7500 H        95 LEU    0.5100
   1540 HD23      -80.5930  -21.4750  -32.0120 H        95 LEU   -0.5100
   1541 N         -82.3140  -18.9390  -35.3620 N.am     96 TYR   -0.4700
   1542 CA        -83.7570  -19.0220  -35.2030 C.3      96 TYR    0.3100
   1543 C         -84.4770  -18.9760  -36.5700 C.2      96 TYR    0.0700
   1544 O         -85.5350  -19.5830  -36.7800 O.2      96 TYR    0.0900
   1545 CB        -84.1990  -17.8690  -34.2900 C.3      96 TYR   -0.1800
   1546 CG        -85.6840  -17.7800  -34.0610 C.ar     96 TYR    0.0900
   1547 CD1       -86.2450  -18.1560  -32.8420 C.ar     96 TYR    0.0900
   1548 CD2       -86.5270  -17.3080  -35.0530 C.ar     96 TYR    0.0000
   1549 CE1       -87.6220  -18.0710  -32.6230 C.ar     96 TYR   -0.1150
   1550 CE2       -87.8940  -17.2170  -34.8480 C.ar     96 TYR    0.1150
   1551 CZ        -88.4420  -17.6000  -33.6320 C.ar     96 TYR   -0.1150
   1552 OH        -89.8100  -17.5170  -33.4450 O.3      96 TYR    0.1150
   1553 HN        -81.8570  -18.3260  -34.7240 H        96 TYR    0.1100
   1554 HA        -84.0040  -19.9780  -34.7660 H        96 TYR   -0.5400
   1555 HB1       -83.8840  -16.9060  -34.7460 H        96 TYR    0.4300
   1556 HB2       -83.7230  -17.9940  -33.2950 H        96 TYR   -0.1150
   1557 HD1       -85.6040  -18.5190  -32.0510 H        96 TYR    0.1150
   1558 HD2       -86.1120  -17.0050  -36.0030 H        96 TYR   -0.1150
   1559 HE1       -88.0430  -18.3700  -31.6740 H        96 TYR    0.1150
   1560 HE2       -88.5350  -16.8480  -35.6360 H        96 TYR    0.5100
   1561 HH        -89.9930  -17.6770  -32.5150 H        96 TYR   -0.5100
   1562 N         -83.8670  -18.2540  -37.5010 N.am     97 THR   -0.4700
   1563 CA        -84.3520  -18.1160  -38.8580 C.3      97 THR    0.3100
   1564 C         -84.3040  -19.4220  -39.6430 C.2      97 THR    0.0700
   1565 O         -85.2760  -19.8060  -40.2660 O.2      97 THR    0.0900
   1566 CB        -83.5390  -17.0170  -39.5590 C.3      97 THR    0.1400
   1567 CG2       -83.6440  -17.1310  -41.0610 C.3      97 THR    0.0900
   1568 OG1       -84.0150  -15.7350  -39.1300 O.3      97 THR   -0.6600
   1569 HN        -83.0240  -17.7600  -37.3000 H        97 THR    0.4300
   1570 HA        -85.3990  -17.8560  -38.8250 H        97 THR   -0.2700
   1571 HB        -82.4640  -17.1140  -39.2960 H        97 THR    0.0900
   1572 HG1       -83.4940  -15.5060  -38.3560 H        97 THR    0.0900
   1573 HG21      -84.7100  -17.2150  -41.3640 H        97 THR    0.0900
   1574 HG22      -83.1030  -18.0360  -41.4100 H        97 THR    0.5100
   1575 HG23      -83.2100  -16.2270  -41.5390 H        97 THR   -0.5100
   1576 N         -83.1690  -20.1160  -39.5900 N.am     98 SER   -0.4700
   1577 CA        -82.9510  -21.3700  -40.3280 C.3      98 SER    0.3100
   1578 C         -83.8160  -22.5650  -39.9070 C.2      98 SER    0.0700
   1579 O         -83.9490  -23.5460  -40.6320 O.2      98 SER    0.0900
   1580 CB        -81.4770  -21.7910  -40.2270 C.3      98 SER    0.0500
   1581 OG        -80.6280  -20.9010  -40.9240 O.3      98 SER    0.0900
   1582 HN        -82.3990  -19.8090  -39.0360 H        98 SER    0.0900
   1583 HA        -83.2270  -21.2090  -41.3590 H        98 SER   -0.6600
   1584 HB1       -81.3540  -22.8060  -40.6610 H        98 SER    0.4300
   1585 HB2       -81.1710  -21.8060  -39.1590 H        98 SER    0.5100
   1586 HG1       -80.6320  -20.0830  -40.4200 H        98 SER   -0.5100
   1587 N         -84.3790  -22.5070  -38.7110 N.am     99 LEU   -0.4700
   1588 CA        -85.3120  -23.5330  -38.2900 C.3      99 LEU    0.3100
   1589 C         -86.6200  -23.3000  -39.0460 C.2      99 LEU    0.0700
   1590 O         -87.3490  -24.2310  -39.4010 O.2      99 LEU    0.0900
   1591 CB        -85.5250  -23.4620  -36.7730 C.3      99 LEU   -0.1800
   1592 CG        -84.2400  -23.4600  -35.9280 C.3      99 LEU    0.0900
   1593 CD1       -84.5040  -22.9290  -34.5290 C.3      99 LEU    0.0900
   1594 CD2       -83.6010  -24.8330  -35.8570 C.3      99 LEU   -0.0900
   1595 HN        -84.1910  -21.7750  -38.0620 H        99 LEU    0.0900
   1596 HA        -84.9060  -24.4940  -38.5690 H        99 LEU   -0.2700
   1597 HB1       -86.1360  -24.3380  -36.4680 H        99 LEU    0.0900
   1598 HB2       -86.0880  -22.5330  -36.5460 H        99 LEU    0.0900
   1599 HG        -83.4780  -22.8210  -36.4240 H        99 LEU    0.0900
   1600 HD11      -85.2580  -23.5640  -34.0150 H        99 LEU   -0.2700
   1601 HD12      -84.8960  -21.8910  -34.5850 H        99 LEU    0.0900
   1602 HD13      -83.5650  -22.9420  -33.9350 H        99 LEU    0.0900
   1603 HD21      -83.3360  -25.1840  -36.8770 H        99 LEU    0.0900
   1604 HD22      -84.3110  -25.5580  -35.4050 H        99 LEU    0.5100
   1605 HD23      -82.6740  -24.7860  -35.2450 H        99 LEU   -0.5100
   1606 N         -86.8900  -22.0340  -39.3300 N.am    100 HSE   -0.4700
   1607 CA        -88.1030  -21.6780  -40.0230 C.3     100 HSE    0.3100
   1608 C         -87.9610  -21.7070  -41.5350 C.2     100 HSE    0.0700
   1609 O         -88.9680  -21.6430  -42.2620 O.2     100 HSE    0.0900
   1610 CB        -88.5710  -20.3210  -39.5400 C.3     100 HSE   -0.0800
   1611 CG        -89.0270  -20.3410  -38.1200 C.ar    100 HSE    0.0900
   1612 CD2       -88.6820  -19.3740  -37.2090 C.ar    100 HSE    0.0900
   1613 ND1       -89.7770  -21.2510  -37.4500 N.ar    100 HSE   -0.7000
   1614 CE1       -89.8850  -20.8090  -36.1610 C.ar    100 HSE    0.2200
   1615 NE2       -89.2220  -19.6710  -36.0350 N.ar    100 HSE    0.2500
   1616 HN        -86.2810  -21.2850  -39.0820 H       100 HSE    0.1300
   1617 HA        -88.8480  -22.4330  -39.8200 H       100 HSE   -0.3600
   1618 HB1       -89.4150  -19.9820  -40.1770 H       100 HSE    0.3200
   1619 HB2       -87.7330  -19.5970  -39.6300 H       100 HSE   -0.0500
   1620 HD2       -88.0730  -18.4910  -37.3610 H       100 HSE    0.0900
   1621 HE1       -90.4250  -21.2960  -35.3490 H       100 HSE    0.5100
   1622 HE2       -89.1360  -19.1190  -35.2050 H       100 HSE   -0.5100
   1623 N         -86.7140  -21.8210  -42.0030 N.am    101 GLY   -0.4700
   1624 CA        -86.4140  -21.8420  -43.4280 C.3     101 GLY    0.3100
   1625 C         -86.7150  -20.5210  -44.1210 C.2     101 GLY   -0.0200
   1626 O         -87.0740  -20.5000  -45.2960 O.2     101 GLY    0.0900
   1627 HN        -85.9300  -21.8960  -41.3940 H       101 GLY    0.0900
   1628 HA1       -87.0110  -22.6200  -43.8810 H       101 GLY    0.5100
   1629 HA2       -85.3640  -22.0660  -43.5400 H       101 GLY   -0.5100
   1630 N         -86.5650  -19.4200  -43.3800 N.am    102 TYR   -0.4700
   1631 CA        -86.9040  -18.0630  -43.8290 C.3     102 TYR    0.3100
   1632 C         -87.0440  -17.1480  -42.6000 C.2     102 TYR    0.0700
   1633 O         -87.3140  -17.6160  -41.4840 O.2     102 TYR    0.0900
   1634 CB        -88.2010  -18.0480  -44.6580 C.3     102 TYR   -0.1800
   1635 CG        -89.4450  -17.8290  -43.8320 C.ar    102 TYR    0.0900
   1636 CD1       -89.8450  -18.7530  -42.8700 C.ar    102 TYR    0.0900
   1637 CD2       -90.2160  -16.6980  -44.0110 C.ar    102 TYR    0.0000
   1638 CE1       -90.9670  -18.5490  -42.1100 C.ar    102 TYR   -0.1150
   1639 CE2       -91.3420  -16.4870  -43.2510 C.ar    102 TYR    0.1150
   1640 CZ        -91.7120  -17.4120  -42.3020 C.ar    102 TYR   -0.1150
   1641 OH        -92.8460  -17.2080  -41.5470 O.3     102 TYR    0.1150
   1642 HN        -86.2020  -19.4740  -42.4530 H       102 TYR    0.1100
   1643 HA        -86.0800  -17.6960  -44.4240 H       102 TYR   -0.5400
   1644 HB1       -88.3170  -19.0250  -45.1750 H       102 TYR    0.4300
   1645 HB2       -88.1510  -17.2260  -45.4030 H       102 TYR   -0.1150
   1646 HD1       -89.2600  -19.6490  -42.7200 H       102 TYR    0.1150
   1647 HD2       -89.9300  -15.9700  -44.7560 H       102 TYR   -0.1150
   1648 HE1       -91.2620  -19.2760  -41.3680 H       102 TYR    0.1150
   1649 HE2       -91.9340  -15.5960  -43.4000 H       102 TYR    0.5100
   1650 HH        -93.3180  -16.4580  -41.9190 H       102 TYR   -0.5100
   1651 N         -86.8520  -15.8400  -42.8010 N.am    103 PHE   -0.4700
   1652 CA        -86.9530  -14.8630  -41.7100 C.3     103 PHE    0.3100
   1653 C         -88.3950  -14.7170  -41.2340 C.2     103 PHE    0.0700
   1654 O         -89.2880  -14.4430  -42.0240 O.2     103 PHE    0.0900
   1655 CB        -86.4280  -13.4780  -42.1440 C.3     103 PHE   -0.1800
   1656 CG        -84.9180  -13.3790  -42.2180 C.ar    103 PHE    0.0900
   1657 CD1       -84.1240  -13.5130  -41.0740 C.ar    103 PHE    0.0900
   1658 CD2       -84.2890  -13.1230  -43.4240 C.ar    103 PHE    0.0000
   1659 CE1       -82.7250  -13.4150  -41.1440 C.ar    103 PHE   -0.1150
   1660 CE2       -82.9000  -13.0230  -43.4920 C.ar    103 PHE    0.1150
   1661 CZ        -82.1250  -13.1690  -42.3490 C.ar    103 PHE   -0.1150
   1662 HN        -86.6310  -15.4710  -43.7010 H       103 PHE    0.1150
   1663 HA        -86.3750  -15.2350  -40.8770 H       103 PHE   -0.1150
   1664 HB1       -86.7710  -12.7150  -41.4130 H       103 PHE    0.1150
   1665 HB2       -86.8200  -13.2410  -43.1560 H       103 PHE   -0.1150
   1666 HD1       -84.5960  -13.6940  -40.1190 H       103 PHE    0.1150
   1667 HD2       -84.8800  -12.9990  -44.3190 H       103 PHE   -0.1150
   1668 HE1       -82.1270  -13.5330  -40.2520 H       103 PHE    0.1150
   1669 HE2       -82.4230  -12.8310  -44.4400 H       103 PHE    0.5100
   1670 HZ        -81.0510  -13.0880  -42.4110 H       103 PHE   -0.5100
   1671 N         -88.6390  -14.8980  -39.9410 N.am    104 VAL   -0.4700
   1672 CA        -89.9660  -14.6110  -39.4140 C.3     104 VAL    0.3100
   1673 C         -90.0510  -13.1410  -39.0270 C.2     104 VAL    0.0700
   1674 O         -91.1060  -12.5150  -39.1710 O.2     104 VAL    0.0900
   1675 CB        -90.3220  -15.4580  -38.1640 C.3     104 VAL   -0.0900
   1676 CG1       -90.7390  -16.8740  -38.5560 C.3     104 VAL    0.0900
   1677 CG2       -89.1740  -15.4580  -37.1600 C.3     104 VAL   -0.2700
   1678 HN        -87.9540  -15.2280  -39.2960 H       104 VAL    0.0900
   1679 HA        -90.6770  -14.8080  -40.2030 H       104 VAL    0.0900
   1680 HB        -91.1590  -14.9700  -37.6190 H       104 VAL    0.0900
   1681 HG11      -89.9100  -17.3810  -39.0950 H       104 VAL   -0.2700
   1682 HG12      -91.6250  -16.8370  -39.2240 H       104 VAL    0.0900
   1683 HG13      -90.9810  -17.4620  -37.6450 H       104 VAL    0.0900
   1684 HG21      -88.6050  -14.5060  -37.2310 H       104 VAL    0.0900
   1685 HG22      -88.4830  -16.3010  -37.3760 H       104 VAL    0.5100
   1686 HG23      -89.5740  -15.5560  -36.1280 H       104 VAL   -0.5100
   1687 N         -88.9280  -12.5940  -38.5540 N.am    105 PHE   -0.4700
   1688 CA        -88.9060  -11.2880  -37.8840 C.3     105 PHE    0.3100
   1689 C         -89.1510  -10.0510  -38.7870 C.2     105 PHE    0.0700
   1690 O         -89.1620   -8.9180  -38.2940 O.2     105 PHE    0.0900
   1691 CB        -87.6070  -11.1390  -37.0690 C.3     105 PHE   -0.1800
   1692 CG        -87.4850  -12.1170  -35.9170 C.ar    105 PHE    0.0900
   1693 CD1       -86.6110  -13.2140  -35.9910 C.ar    105 PHE    0.0900
   1694 CD2       -88.2410  -11.9370  -34.7490 C.ar    105 PHE    0.0000
   1695 CE1       -86.4920  -14.1100  -34.9160 C.ar    105 PHE   -0.1150
   1696 CE2       -88.1300  -12.8320  -33.6740 C.ar    105 PHE    0.1150
   1697 CZ        -87.2550  -13.9210  -33.7620 C.ar    105 PHE   -0.1150
   1698 HN        -88.0470  -13.0530  -38.6360 H       105 PHE    0.1150
   1699 HA        -89.7680  -11.2270  -37.2360 H       105 PHE   -0.1150
   1700 HB1       -87.5630  -10.1160  -36.6360 H       105 PHE    0.1150
   1701 HB2       -86.7350  -11.3080  -37.7370 H       105 PHE   -0.1150
   1702 HD1       -86.0220  -13.3690  -36.8830 H       105 PHE    0.1150
   1703 HD2       -88.9180  -11.0980  -34.6760 H       105 PHE   -0.1150
   1704 HE1       -85.8100  -14.9450  -34.9830 H       105 PHE    0.1150
   1705 HE2       -88.7180  -12.6810  -32.7810 H       105 PHE    0.5100
   1706 HZ        -87.1690  -14.6140  -32.9380 H       105 PHE   -0.5100
   1707 N         -89.3710  -10.2550  -40.0910 N.am    106 GLY   -0.4700
   1708 CA        -89.4910   -9.1420  -41.0240 C.3     106 GLY    0.3100
   1709 C         -88.0980   -8.6600  -41.3910 C.2     106 GLY   -0.0200
   1710 O         -87.1100   -9.2700  -40.9800 O.2     106 GLY    0.0900
   1711 HN        -89.4620  -11.1690  -40.4790 H       106 GLY    0.0900
   1712 HA1       -90.0440   -8.3460  -40.5480 H       106 GLY    0.5100
   1713 HA2       -90.0100   -9.4800  -41.9080 H       106 GLY   -0.5100
   1714 N         -87.9900   -7.5740  -42.1790 N.am    107 PRO   -0.2900
   1715 CA        -86.6410   -7.0740  -42.4890 C.3     107 PRO    0.0000
   1716 C         -86.0320   -6.4970  -41.2240 C.2     107 PRO    0.0900
   1717 O         -84.8230   -6.3620  -41.0740 O.2     107 PRO    0.0900
   1718 CB        -86.8920   -5.9570  -43.5060 C.3     107 PRO    0.0200
   1719 CG        -88.3170   -6.1280  -43.9680 C.3     107 PRO    0.0900
   1720 CD        -89.0450   -6.7720  -42.8210 C.3     107 PRO   -0.1800
   1721 HA        -86.0190   -7.8770  -42.8500 H       107 PRO    0.0900
   1722 HB1       -86.1910   -6.0470  -44.3640 H       107 PRO    0.0900
   1723 HB2       -86.7540   -4.9610  -43.0330 H       107 PRO   -0.1800
   1724 HG1       -88.7680   -5.1430  -44.2140 H       107 PRO    0.0900
   1725 HG2       -88.3590   -6.7750  -44.8700 H       107 PRO    0.0900
   1726 HD1       -89.4400   -6.0170  -42.1090 H       107 PRO    0.5100
   1727 HD2       -89.8680   -7.4290  -43.1720 H       107 PRO   -0.5100
   1728 N         -86.9160   -6.1560  -40.2990 N.am    108 THR   -0.4700
   1729 CA        -86.5590   -5.6980  -38.9680 C.3     108 THR    0.3100
   1730 C         -85.6670   -6.7190  -38.2090 C.2     108 THR    0.0700
   1731 O         -85.0720   -6.4000  -37.1820 O.2     108 THR    0.0900
   1732 CB        -87.8550   -5.2720  -38.1900 C.3     108 THR    0.1400
   1733 CG2       -89.1180   -5.9460  -38.7790 C.3     108 THR    0.0900
   1734 OG1       -87.7340   -5.6050  -36.8070 O.3     108 THR   -0.6600
   1735 HN        -87.8950   -6.1990  -40.4830 H       108 THR    0.4300
   1736 HA        -85.8840   -4.8610  -39.0660 H       108 THR   -0.2700
   1737 HB        -88.0060   -4.1760  -38.2820 H       108 THR    0.0900
   1738 HG1       -86.7970   -5.5530  -36.6030 H       108 THR    0.0900
   1739 HG21      -88.8550   -6.9330  -39.2160 H       108 THR    0.0900
   1740 HG22      -89.5480   -5.3070  -39.5800 H       108 THR    0.5100
   1741 HG23      -89.8720   -6.1020  -37.9780 H       108 THR   -0.5100
   1742 N         -85.5490   -7.9320  -38.7460 N.am    109 GLY   -0.4700
   1743 CA        -84.6730   -8.9420  -38.1780 C.3     109 GLY    0.3100
   1744 C         -83.3840   -9.0790  -38.9620 C.2     109 GLY   -0.0200
   1745 O         -82.3010   -9.2210  -38.3770 O.2     109 GLY    0.0900
   1746 HN        -86.0570   -8.2020  -39.5610 H       109 GLY    0.0900
   1747 HA1       -85.1980   -9.8850  -38.1880 H       109 GLY    0.5100
   1748 HA2       -84.4430   -8.6530  -37.1620 H       109 GLY   -0.5100
   1749 N         -83.5080   -9.0370  -40.2900 N.am    110 CYS   -0.4700
   1750 CA        -82.3720   -9.1250  -41.2160 C.3     110 CYS    0.3100
   1751 C         -81.4190   -7.9220  -41.1240 C.2     110 CYS    0.0700
   1752 O         -80.4220   -7.8260  -41.8590 O.2     110 CYS    0.0900
   1753 CB        -82.8980   -9.3010  -42.6420 C.3     110 CYS   -0.1000
   1754 SG        -81.8560   -8.6480  -43.9640 S.3     110 CYS    0.0900
   1755 HN        -84.3990   -8.9420  -40.7230 H       110 CYS    0.0900
   1756 HA        -81.7610   -9.9680  -40.9290 H       110 CYS   -0.0800
   1757 HB1       -83.8860   -8.8010  -42.6980 H       110 CYS    0.5100
   1758 HB2       -83.0410  -10.3880  -42.8150 H       110 CYS   -0.5100
   1759 N         -81.7340   -7.0140  -40.2040 N.am    111 ASN   -0.4700
   1760 CA        -80.8790   -5.8810  -39.9070 C.3     111 ASN    0.3100
   1761 C         -79.8280   -6.2390  -38.8990 C.2     111 ASN    0.0700
   1762 O         -78.6450   -6.0340  -39.1230 O.2     111 ASN    0.0900
   1763 CB        -81.6960   -4.7320  -39.3620 C.3     111 ASN   -0.1800
   1764 CG        -82.2500   -3.8870  -40.4520 C.2     111 ASN    0.0900
   1765 ND2       -82.8770   -2.7750  -40.0740 N.am    111 ASN    0.0900
   1766 OD1       -82.1170   -4.2140  -41.6360 O.2     111 ASN    0.5500
   1767 HN        -82.5760   -7.0740  -39.6740 H       111 ASN   -0.5500
   1768 HA        -80.3800   -5.5890  -40.8190 H       111 ASN   -0.6200
   1769 HB1       -81.0530   -4.1000  -38.7130 H       111 ASN    0.3200
   1770 HB2       -82.5380   -5.1350  -38.7600 H       111 ASN    0.3000
   1771 HD21      -83.2720   -2.1650  -40.7610 H       111 ASN    0.5100
   1772 HD22      -82.9540   -2.5500  -39.1030 H       111 ASN   -0.5100
   1773 N         -80.2750   -6.7700  -37.7690 N.am    112 LEU   -0.4700
   1774 CA        -79.3560   -7.2460  -36.7590 C.3     112 LEU    0.3100
   1775 C         -78.4220   -8.2560  -37.4200 C.2     112 LEU    0.0700
   1776 O         -77.2000   -8.0680  -37.4310 O.2     112 LEU    0.0900
   1777 CB        -80.1350   -7.8830  -35.6020 C.3     112 LEU   -0.1800
   1778 CG        -81.4560   -7.1780  -35.2210 C.3     112 LEU    0.0900
   1779 CD1       -82.3020   -8.0230  -34.2930 C.3     112 LEU    0.0900
   1780 CD2       -81.2180   -5.8080  -34.6050 C.3     112 LEU   -0.0900
   1781 HN        -81.2470   -6.8620  -37.5680 H       112 LEU    0.0900
   1782 HA        -78.7750   -6.4060  -36.4070 H       112 LEU   -0.2700
   1783 HB1       -79.4790   -7.8890  -34.7070 H       112 LEU    0.0900
   1784 HB2       -80.3730   -8.9300  -35.8820 H       112 LEU    0.0900
   1785 HG        -82.0350   -6.9680  -36.1460 H       112 LEU    0.0900
   1786 HD11      -81.7450   -8.2350  -33.3550 H       112 LEU   -0.2700
   1787 HD12      -82.5500   -8.9890  -34.7830 H       112 LEU    0.0900
   1788 HD13      -83.2380   -7.4830  -34.0350 H       112 LEU    0.0900
   1789 HD21      -80.6800   -5.1540  -35.3250 H       112 LEU    0.0900
   1790 HD22      -80.6000   -5.9080  -33.6870 H       112 LEU    0.5100
   1791 HD23      -82.1890   -5.3320  -34.3510 H       112 LEU   -0.5100
   1792 N         -79.0180   -9.2930  -38.0140 N.am    113 GLU   -0.4700
   1793 CA        -78.2740  -10.3840  -38.6400 C.3     113 GLU    0.3100
   1794 C         -77.1230   -9.8820  -39.4970 C.2     113 GLU    0.0700
   1795 O         -75.9330  -10.1170  -39.1880 O.2     113 GLU    0.0900
   1796 CB        -79.2080  -11.2180  -39.5170 C.3     113 GLU   -0.1800
   1797 CG        -78.7480  -12.6820  -39.7940 C.3     113 GLU    0.0900
   1798 CD        -77.3450  -12.8230  -40.4370 C.2     113 GLU    0.0900
   1799 OE1       -77.1860  -12.4340  -41.6170 O.co2   113 GLU   -0.2800
   1800 OE2       -76.4130  -13.3540  -39.7800 O.co2   113 GLU    0.0900
   1801 HN        -80.0110   -9.3700  -38.0580 H       113 GLU    0.0900
   1802 HA        -77.8470  -10.9940  -37.8570 H       113 GLU    0.6200
   1803 HB1       -79.3130  -10.7020  -40.4940 H       113 GLU   -0.7600
   1804 HB2       -80.2000  -11.2580  -39.0210 H       113 GLU   -0.7600
   1805 HG1       -79.4850  -13.1560  -40.4770 H       113 GLU    0.5100
   1806 HG2       -78.7380  -13.2320  -38.8290 H       113 GLU   -0.5100
   1807 N         -77.4950   -9.2080  -40.5870 N.am    114 GLY   -0.4700
   1808 CA        -76.5220   -8.6540  -41.4960 C.3     114 GLY    0.3100
   1809 C         -75.6420   -7.6660  -40.7730 C.2     114 GLY   -0.0200
   1810 O         -74.4060   -7.7700  -40.7910 O.2     114 GLY    0.0900
   1811 HN        -78.4530   -9.0580  -40.8180 H       114 GLY    0.0900
   1812 HA1       -77.0460   -8.1570  -42.2980 H       114 GLY    0.5100
   1813 HA2       -75.9190   -9.4600  -41.8870 H       114 GLY   -0.5100
   1814 N         -76.2900   -6.7050  -40.1260 N.am    115 PHE   -0.4700
   1815 CA        -75.5860   -5.6540  -39.4310 C.3     115 PHE    0.3100
   1816 C         -74.4910   -6.1850  -38.5000 C.2     115 PHE    0.0700
   1817 O         -73.3040   -5.8890  -38.6820 O.2     115 PHE    0.0900
   1818 CB        -76.5740   -4.8110  -38.6450 C.3     115 PHE   -0.1800
   1819 CG        -75.9420   -3.7160  -37.8880 C.ar    115 PHE    0.0900
   1820 CD1       -75.4710   -2.5940  -38.5540 C.ar    115 PHE    0.0900
   1821 CD2       -75.7920   -3.8020  -36.5120 C.ar    115 PHE    0.0000
   1822 CE1       -74.8700   -1.5580  -37.8580 C.ar    115 PHE   -0.1150
   1823 CE2       -75.1910   -2.7760  -35.8080 C.ar    115 PHE    0.1150
   1824 CZ        -74.7290   -1.6470  -36.4830 C.ar    115 PHE   -0.1150
   1825 HN        -77.2860   -6.6650  -40.0930 H       115 PHE    0.1150
   1826 HA        -75.0690   -5.0490  -40.1600 H       115 PHE   -0.1150
   1827 HB1       -77.1030   -5.4560  -37.9120 H       115 PHE    0.1150
   1828 HB2       -77.3020   -4.3510  -39.3460 H       115 PHE   -0.1150
   1829 HD1       -75.5750   -2.5260  -39.6260 H       115 PHE    0.1150
   1830 HD2       -76.1470   -4.6770  -35.9860 H       115 PHE   -0.1150
   1831 HE1       -74.5130   -0.6860  -38.3840 H       115 PHE    0.1150
   1832 HE2       -75.0780   -2.8480  -34.7360 H       115 PHE    0.5100
   1833 HZ        -74.2620   -0.8420  -35.9340 H       115 PHE   -0.5100
   1834 N         -74.8950   -6.9890  -37.5260 N.am    116 PHE   -0.4700
   1835 CA        -74.0200   -7.4100  -36.4550 C.3     116 PHE    0.3100
   1836 C         -72.9710   -8.3890  -36.8710 C.2     116 PHE    0.0700
   1837 O         -72.4530   -9.1320  -36.0500 O.2     116 PHE    0.0900
   1838 CB        -74.8400   -8.0510  -35.3650 C.3     116 PHE   -0.1800
   1839 CG        -75.4330   -7.0630  -34.4430 C.ar    116 PHE    0.0900
   1840 CD1       -74.6240   -6.1060  -33.8500 C.ar    116 PHE    0.0900
   1841 CD2       -76.7940   -7.0750  -34.1700 C.ar    116 PHE    0.0000
   1842 CE1       -75.1510   -5.1960  -33.0100 C.ar    116 PHE   -0.1150
   1843 CE2       -77.3310   -6.1580  -33.3230 C.ar    116 PHE    0.1150
   1844 CZ        -76.5090   -5.2150  -32.7380 C.ar    116 PHE   -0.1150
   1845 HN        -75.8270   -7.3420  -37.4890 H       116 PHE    0.1150
   1846 HA        -73.4990   -6.5420  -36.0790 H       116 PHE   -0.1150
   1847 HB1       -74.1960   -8.7250  -34.7630 H       116 PHE    0.1150
   1848 HB2       -75.6760   -8.6250  -35.8190 H       116 PHE   -0.1150
   1849 HD1       -73.5660   -6.0900  -34.0640 H       116 PHE    0.1150
   1850 HD2       -77.4280   -7.8160  -34.6330 H       116 PHE   -0.1150
   1851 HE1       -74.5180   -4.4530  -32.5480 H       116 PHE    0.1150
   1852 HE2       -78.3900   -6.1680  -33.1090 H       116 PHE    0.5100
   1853 HZ        -76.9280   -4.4840  -32.0610 H       116 PHE   -0.5100
   1854 N         -72.6500   -8.3840  -38.1510 N.am    117 ALA   -0.4700
   1855 CA        -71.7830   -9.3860  -38.7250 C.3     117 ALA    0.3100
   1856 C         -70.8210   -8.6520  -39.6120 C.2     117 ALA    0.0700
   1857 O         -69.6090   -8.8590  -39.5500 O.2     117 ALA    0.0900
   1858 CB        -72.6050  -10.3370  -39.5290 C.3     117 ALA   -0.2700
   1859 HN        -72.9910   -7.6890  -38.7790 H       117 ALA    0.0900
   1860 HA        -71.2780   -9.9020  -37.9220 H       117 ALA    0.0900
   1861 HB1       -73.1300   -9.7940  -40.3440 H       117 ALA    0.0900
   1862 HB2       -73.3640  -10.8230  -38.8800 H       117 ALA    0.5100
   1863 HB3       -71.9500  -11.1110  -39.9840 H       117 ALA   -0.5100
   1864 N         -71.4020   -7.7970  -40.4500 N.am    118 THR   -0.4700
   1865 CA        -70.6840   -6.7430  -41.1250 C.3     118 THR    0.3100
   1866 C         -69.8490   -6.1040  -40.0630 C.2     118 THR    0.0700
   1867 O         -68.6200   -6.0850  -40.1180 O.2     118 THR    0.0900
   1868 CB        -71.6560   -5.6740  -41.5740 C.3     118 THR    0.1400
   1869 CG2       -70.9360   -4.5570  -42.3240 C.3     118 THR    0.0900
   1870 OG1       -72.6650   -6.2720  -42.3930 O.3     118 THR   -0.6600
   1871 HN        -72.3760   -7.8470  -40.6500 H       118 THR    0.4300
   1872 HA        -70.1720   -7.1710  -41.9740 H       118 THR   -0.2700
   1873 HB        -72.1390   -5.2040  -40.6910 H       118 THR    0.0900
   1874 HG1       -73.2890   -6.6800  -41.7890 H       118 THR    0.0900
   1875 HG21      -70.4280   -4.9670  -43.2240 H       118 THR    0.0900
   1876 HG22      -70.1720   -4.0900  -41.6670 H       118 THR    0.5100
   1877 HG23      -71.6680   -3.7880  -42.6510 H       118 THR   -0.5100
   1878 N         -70.5560   -5.5970  -39.0630 N.am    119 LEU   -0.4700
   1879 CA        -69.9440   -5.0190  -37.8920 C.3     119 LEU    0.3100
   1880 C         -68.7120   -5.7770  -37.3970 C.2     119 LEU    0.0700
   1881 O         -67.6060   -5.2530  -37.3960 O.2     119 LEU    0.0900
   1882 CB        -70.9770   -4.9580  -36.7760 C.3     119 LEU   -0.1800
   1883 CG        -70.5260   -3.9360  -35.7500 C.3     119 LEU    0.0900
   1884 CD1       -71.0180   -2.5570  -36.1700 C.3     119 LEU    0.0900
   1885 CD2       -71.0270   -4.3240  -34.3850 C.3     119 LEU   -0.0900
   1886 HN        -71.5530   -5.5900  -39.0780 H       119 LEU    0.0900
   1887 HA        -69.5920   -4.0290  -38.1420 H       119 LEU   -0.2700
   1888 HB1       -71.0740   -5.9550  -36.2970 H       119 LEU    0.0900
   1889 HB2       -71.9640   -4.6620  -37.1920 H       119 LEU    0.0900
   1890 HG        -69.4170   -3.9350  -35.6850 H       119 LEU    0.0900
   1891 HD11      -72.0490   -2.6280  -36.5780 H       119 LEU   -0.2700
   1892 HD12      -70.3540   -2.1420  -36.9560 H       119 LEU    0.0900
   1893 HD13      -71.0300   -1.8770  -35.2920 H       119 LEU    0.0900
   1894 HD21      -70.6280   -5.3210  -34.1010 H       119 LEU    0.0900
   1895 HD22      -72.1360   -4.3750  -34.3910 H       119 LEU    0.5100
   1896 HD23      -70.6900   -3.5790  -33.6330 H       119 LEU   -0.5100
   1897 N         -68.9190   -7.0180  -36.9750 N.am    120 GLY   -0.4700
   1898 CA        -67.8680   -7.8140  -36.3800 C.3     120 GLY    0.3100
   1899 C         -66.6740   -8.0520  -37.2750 C.2     120 GLY   -0.0200
   1900 O         -65.5260   -8.1080  -36.8070 O.2     120 GLY    0.0900
   1901 HN        -69.8100   -7.4580  -37.0500 H       120 GLY    0.0900
   1902 HA1       -68.2960   -8.7700  -36.1160 H       120 GLY    0.5100
   1903 HA2       -67.5350   -7.2980  -35.4920 H       120 GLY   -0.5100
   1904 N         -66.9460   -8.2140  -38.5700 N.am    121 GLY   -0.4700
   1905 CA        -65.8830   -8.3370  -39.5520 C.3     121 GLY    0.3100
   1906 C         -65.0330   -7.0760  -39.6070 C.2     121 GLY   -0.0200
   1907 O         -63.8110   -7.1220  -39.6460 O.2     121 GLY    0.0900
   1908 HN        -67.8790   -8.2560  -38.9190 H       121 GLY    0.0900
   1909 HA1       -66.3320   -8.5100  -40.5180 H       121 GLY    0.5100
   1910 HA2       -65.2610   -9.1760  -39.2740 H       121 GLY   -0.5100
   1911 N         -65.6960   -5.9270  -39.5880 N.am    122 GLU   -0.4700
   1912 CA        -65.0310   -4.6420  -39.7050 C.3     122 GLU    0.3100
   1913 C         -64.2050   -4.2520  -38.4800 C.2     122 GLU    0.0700
   1914 O         -63.1420   -3.6450  -38.6230 O.2     122 GLU    0.0900
   1915 CB        -66.0610   -3.5610  -40.0310 C.3     122 GLU   -0.1800
   1916 CG        -66.4150   -3.5010  -41.5030 C.3     122 GLU    0.0900
   1917 CD        -65.1680   -3.4190  -42.3760 C.2     122 GLU    0.0900
   1918 OE1       -64.2460   -2.6190  -42.0550 O.co2   122 GLU   -0.2800
   1919 OE2       -65.1130   -4.1560  -43.3890 O.co2   122 GLU    0.0900
   1920 HN        -66.6880   -5.8940  -39.4930 H       122 GLU    0.0900
   1921 HA        -64.2920   -4.7130  -40.4900 H       122 GLU    0.6200
   1922 HB1       -65.6510   -2.5760  -39.7230 H       122 GLU   -0.7600
   1923 HB2       -66.9850   -3.7640  -39.4500 H       122 GLU   -0.7600
   1924 HG1       -67.0440   -2.6060  -41.6920 H       122 GLU    0.5100
   1925 HG2       -66.9850   -4.4130  -41.7800 H       122 GLU   -0.5100
   1926 N         -64.6770   -4.5840  -37.2780 N.am    123 ILE   -0.4700
   1927 CA        -63.8750   -4.3910  -36.0700 C.3     123 ILE    0.3100
   1928 C         -62.6560   -5.3100  -36.0920 C.2     123 ILE    0.0700
   1929 O         -61.5880   -4.9890  -35.5690 O.2     123 ILE    0.0900
   1930 CB        -64.6860   -4.6880  -34.8150 C.3     123 ILE   -0.0900
   1931 CG1       -65.8350   -3.6920  -34.7080 C.3     123 ILE    0.0900
   1932 CG2       -63.7920   -4.6550  -33.5690 C.3     123 ILE   -0.2700
   1933 CD        -67.0730   -4.2630  -34.0530 C.3     123 ILE    0.0900
   1934 HN        -65.5860   -4.9730  -37.1490 H       123 ILE    0.0900
   1935 HA        -63.5330   -3.3660  -36.0590 H       123 ILE    0.0900
   1936 HB        -65.1510   -5.6940  -34.9070 H       123 ILE   -0.1800
   1937 HG11      -66.1010   -3.3490  -35.7300 H       123 ILE    0.0900
   1938 HG12      -65.4910   -2.8180  -34.1150 H       123 ILE    0.0900
   1939 HG21      -63.1900   -3.7220  -33.5550 H       123 ILE   -0.2700
   1940 HG22      -63.1000   -5.5240  -33.5770 H       123 ILE    0.0900
   1941 HG23      -64.4200   -4.6860  -32.6530 H       123 ILE    0.0900
   1942 HD1       -66.8380   -4.6010  -33.0210 H       123 ILE    0.0900
   1943 HD2       -67.4420   -5.1350  -34.6350 H       123 ILE    0.5100
   1944 HD3       -67.8660   -3.4880  -34.0000 H       123 ILE   -0.5100
   1945 N         -62.8380   -6.4750  -36.7020 N.am    124 ALA   -0.4700
   1946 CA        -61.7520   -7.4090  -36.8960 C.3     124 ALA    0.3100
   1947 C         -60.7530   -6.8340  -37.8800 C.2     124 ALA    0.0700
   1948 O         -59.5920   -6.6870  -37.5500 O.2     124 ALA    0.0900
   1949 CB        -62.2920   -8.7240  -37.4130 C.3     124 ALA   -0.2700
   1950 HN        -63.7270   -6.7560  -37.0530 H       124 ALA    0.0900
   1951 HA        -61.2540   -7.5510  -35.9490 H       124 ALA    0.0900
   1952 HB1       -62.6510   -8.6070  -38.4570 H       124 ALA    0.0900
   1953 HB2       -63.1430   -9.0580  -36.7810 H       124 ALA    0.5100
   1954 HB3       -61.4910   -9.4940  -37.3980 H       124 ALA   -0.5100
   1955 N         -61.2100   -6.5020  -39.0860 N.am    125 LEU   -0.4700
   1956 CA        -60.3400   -5.9460  -40.1150 C.3     125 LEU    0.3100
   1957 C         -59.6100   -4.7340  -39.5980 C.2     125 LEU    0.0700
   1958 O         -58.4050   -4.6140  -39.7920 O.2     125 LEU    0.0900
   1959 CB        -61.1260   -5.5560  -41.3720 C.3     125 LEU   -0.1800
   1960 CG        -60.4260   -5.4800  -42.7470 C.3     125 LEU    0.0900
   1961 CD1       -61.2180   -4.5750  -43.6890 C.3     125 LEU    0.0900
   1962 CD2       -58.9690   -5.0420  -42.6910 C.3     125 LEU   -0.0900
   1963 HN        -62.1670   -6.6170  -39.3400 H       125 LEU    0.0900
   1964 HA        -59.5990   -6.6940  -40.3580 H       125 LEU   -0.2700
   1965 HB1       -61.5580   -4.5540  -41.1780 H       125 LEU    0.0900
   1966 HB2       -61.9480   -6.2930  -41.4750 H       125 LEU    0.0900
   1967 HG        -60.3550   -6.4980  -43.1840 H       125 LEU    0.0900
   1968 HD11      -61.2890   -3.5510  -43.2650 H       125 LEU   -0.2700
   1969 HD12      -62.2460   -4.9770  -43.8230 H       125 LEU    0.0900
   1970 HD13      -60.7080   -4.5170  -44.6750 H       125 LEU    0.0900
   1971 HD21      -58.3790   -5.7550  -42.0750 H       125 LEU    0.0900
   1972 HD22      -58.8940   -4.0320  -42.2320 H       125 LEU    0.5100
   1973 HD23      -58.5400   -5.0200  -43.7150 H       125 LEU   -0.5100
   1974 N         -60.3180   -3.8250  -38.9310 N.am    126 TRP   -0.4700
   1975 CA        -59.6350   -2.6300  -38.4450 C.3     126 TRP    0.3100
   1976 C         -58.7230   -2.9000  -37.2280 C.2     126 TRP    0.0700
   1977 O         -57.6140   -2.3520  -37.1440 O.2     126 TRP    0.0900
   1978 CB        -60.5940   -1.4400  -38.2500 C.3     126 TRP   -0.1800
   1979 CG        -61.1000   -0.8970  -39.5710 C.ar    126 TRP    0.0900
   1980 CD1       -62.3390   -1.1110  -40.1410 C.ar    126 TRP    0.0900
   1981 CD2       -60.3690   -0.0940  -40.5120 C.ar    126 TRP   -0.0300
   1982 CE2       -61.2300    0.1550  -41.6180 C.ar    126 TRP   -0.1500
   1983 CE3       -59.0710    0.4390  -40.5300 C.ar    126 TRP    0.2200
   1984 NE1       -62.4190   -0.4800  -41.3730 N.ar    126 TRP   -0.5100
   1985 CZ2       -60.8380    0.9250  -42.7080 C.ar    126 TRP    0.3700
   1986 CZ3       -58.6820    1.1940  -41.6250 C.ar    126 TRP    0.2400
   1987 CH2       -59.5630    1.4330  -42.6950 C.ar    126 TRP    0.1100
   1988 HN        -61.2930   -3.9120  -38.7420 H       126 TRP   -0.2500
   1989 HA        -58.8740   -2.3730  -39.1670 H       126 TRP    0.1700
   1990 HB1       -60.0600   -0.6280  -37.7130 H       126 TRP   -0.2000
   1991 HB2       -61.4640   -1.7690  -37.6430 H       126 TRP    0.1400
   1992 HD1       -63.1330   -1.6890  -39.6920 H       126 TRP   -0.2700
   1993 HE1       -63.1940   -0.4870  -41.9670 H       126 TRP    0.1600
   1994 HE3       -58.3780    0.2740  -39.7180 H       126 TRP   -0.1400
   1995 HZ2       -61.4970    1.1270  -43.5410 H       126 TRP    0.1400
   1996 HZ3       -57.6850    1.6060  -41.6570 H       126 TRP    0.5100
   1997 HH2       -59.2270    2.0320  -43.5290 H       126 TRP   -0.5100
   1998 N         -59.1600   -3.7780  -36.3160 N.am    127 SER   -0.4700
   1999 CA        -58.3410   -4.1950  -35.1680 C.3     127 SER    0.3100
   2000 C         -57.0530   -4.8600  -35.6140 C.2     127 SER    0.0700
   2001 O         -56.2510   -5.2940  -34.8020 O.2     127 SER    0.0900
   2002 CB        -59.1090   -5.1660  -34.2540 C.3     127 SER    0.0500
   2003 OG        -60.1030   -4.5000  -33.4910 O.3     127 SER    0.0900
   2004 HN        -60.0650   -4.1910  -36.3770 H       127 SER    0.0900
   2005 HA        -58.0650   -3.3070  -34.6180 H       127 SER   -0.6600
   2006 HB1       -58.3970   -5.6530  -33.5550 H       127 SER    0.4300
   2007 HB2       -59.6050   -5.9400  -34.8770 H       127 SER    0.5100
   2008 HG1       -60.9040   -4.5220  -34.0210 H       127 SER   -0.5100
   2009 N         -56.8730   -4.9680  -36.9200 N.am    128 LEU   -0.4700
   2010 CA        -55.6860   -5.5840  -37.4500 C.3     128 LEU    0.3100
   2011 C         -54.7530   -4.4940  -37.8820 C.2     128 LEU    0.0700
   2012 O         -53.5460   -4.5370  -37.6070 O.2     128 LEU    0.0900
   2013 CB        -56.0520   -6.4840  -38.6190 C.3     128 LEU   -0.1800
   2014 CG        -56.7140   -7.7380  -38.0490 C.3     128 LEU    0.0900
   2015 CD1       -57.0530   -8.7190  -39.1590 C.3     128 LEU    0.0900
   2016 CD2       -55.8400   -8.3940  -36.9560 C.3     128 LEU   -0.0900
   2017 HN        -57.5380   -4.6350  -37.5840 H       128 LEU    0.0900
   2018 HA        -55.2210   -6.1560  -36.6620 H       128 LEU   -0.2700
   2019 HB1       -55.1380   -6.7600  -39.1870 H       128 LEU    0.0900
   2020 HB2       -56.7530   -5.9570  -39.3010 H       128 LEU    0.0900
   2021 HG        -57.6460   -7.4510  -37.5160 H       128 LEU    0.0900
   2022 HD11      -56.1280   -9.0220  -39.6960 H       128 LEU   -0.2700
   2023 HD12      -57.7460   -8.2440  -39.8850 H       128 LEU    0.0900
   2024 HD13      -57.5270   -9.6270  -38.7290 H       128 LEU    0.0900
   2025 HD21      -55.9650   -7.8550  -35.9930 H       128 LEU    0.0900
   2026 HD22      -54.7700   -8.3490  -37.2510 H       128 LEU    0.5100
   2027 HD23      -56.1450   -9.4530  -36.8130 H       128 LEU   -0.5100
   2028 N         -55.3310   -3.5030  -38.5570 N.am    129 VAL   -0.4700
   2029 CA        -54.5930   -2.3150  -38.9570 C.3     129 VAL    0.3100
   2030 C         -53.9220   -1.6850  -37.7140 C.2     129 VAL    0.0700
   2031 O         -52.7100   -1.4480  -37.6960 O.2     129 VAL    0.0900
   2032 CB        -55.5200   -1.3080  -39.6790 C.3     129 VAL   -0.0900
   2033 CG1       -54.7350   -0.1370  -40.1930 C.3     129 VAL    0.0900
   2034 CG2       -56.2520   -1.9850  -40.8200 C.3     129 VAL   -0.2700
   2035 HN        -56.2930   -3.5310  -38.8180 H       129 VAL    0.0900
   2036 HA        -53.7930   -2.6250  -39.6130 H       129 VAL    0.0900
   2037 HB        -56.2950   -0.9470  -38.9690 H       129 VAL    0.0900
   2038 HG11      -53.8510   -0.4910  -40.7670 H       129 VAL   -0.2700
   2039 HG12      -54.3800    0.4830  -39.3430 H       129 VAL    0.0900
   2040 HG13      -55.3700    0.4780  -40.8650 H       129 VAL    0.0900
   2041 HG21      -56.7250   -2.9250  -40.4650 H       129 VAL    0.0900
   2042 HG22      -55.5370   -2.2330  -41.6340 H       129 VAL    0.5100
   2043 HG23      -57.0470   -1.3140  -41.2110 H       129 VAL   -0.5100
   2044 N         -54.6980   -1.4490  -36.6580 N.am    130 VAL   -0.4700
   2045 CA        -54.1310   -0.8540  -35.4640 C.3     130 VAL    0.3100
   2046 C         -53.1650   -1.8330  -34.8340 C.2     130 VAL    0.0700
   2047 O         -52.2560   -1.4420  -34.1260 O.2     130 VAL    0.0900
   2048 CB        -55.2000   -0.4190  -34.4370 C.3     130 VAL   -0.0900
   2049 CG1       -54.6690    0.7320  -33.5940 C.3     130 VAL    0.0900
   2050 CG2       -56.4700    0.0140  -35.1250 C.3     130 VAL   -0.2700
   2051 HN        -55.6710   -1.6650  -36.6400 H       130 VAL    0.0900
   2052 HA        -53.5540    0.0050  -35.7750 H       130 VAL    0.0900
   2053 HB        -55.4530   -1.2770  -33.7790 H       130 VAL    0.0900
   2054 HG11      -54.4190    1.5990  -34.2430 H       130 VAL   -0.2700
   2055 HG12      -53.7490    0.4150  -33.0570 H       130 VAL    0.0900
   2056 HG13      -55.4400    1.0510  -32.8600 H       130 VAL    0.0900
   2057 HG21      -56.9790   -0.8650  -35.5760 H       130 VAL    0.0900
   2058 HG22      -56.2350    0.7400  -35.9330 H       130 VAL    0.5100
   2059 HG23      -57.1570    0.4830  -34.3890 H       130 VAL   -0.5100
   2060 N         -53.3630   -3.1200  -35.0920 N.am    131 LEU   -0.4700
   2061 CA        -52.4260   -4.1150  -34.5950 C.3     131 LEU    0.3100
   2062 C         -51.1640   -4.0750  -35.4140 C.2     131 LEU    0.0700
   2063 O         -50.0610   -4.1800  -34.8730 O.2     131 LEU    0.0900
   2064 CB        -53.0150   -5.5290  -34.6240 C.3     131 LEU   -0.1800
   2065 CG        -53.4070   -6.0920  -33.2530 C.3     131 LEU    0.0900
   2066 CD1       -53.9970   -7.4840  -33.4020 C.3     131 LEU    0.0900
   2067 CD2       -52.1990   -6.1190  -32.3380 C.3     131 LEU   -0.0900
   2068 HN        -54.1380   -3.4550  -35.6220 H       131 LEU    0.0900
   2069 HA        -52.1680   -3.8440  -33.5820 H       131 LEU   -0.2700
   2070 HB1       -52.2630   -6.2100  -35.0770 H       131 LEU    0.0900
   2071 HB2       -53.9210   -5.5150  -35.2650 H       131 LEU    0.0900
   2072 HG        -54.1570   -5.4230  -32.7800 H       131 LEU    0.0900
   2073 HD11      -53.2540   -8.1660  -33.8680 H       131 LEU   -0.2700
   2074 HD12      -54.8980   -7.4450  -34.0510 H       131 LEU    0.0900
   2075 HD13      -54.2710   -7.8870  -32.4040 H       131 LEU    0.0900
   2076 HD21      -51.7980   -5.0910  -32.2030 H       131 LEU    0.0900
   2077 HD22      -51.4020   -6.7540  -32.7810 H       131 LEU    0.5100
   2078 HD23      -52.4870   -6.5200  -31.3430 H       131 LEU   -0.5100
   2079 N         -51.3400   -3.9160  -36.7270 N.am    132 ALA   -0.4700
   2080 CA        -50.2310   -3.8540  -37.6870 C.3     132 ALA    0.3100
   2081 C         -49.3610   -2.6150  -37.4460 C.2     132 ALA    0.0700
   2082 O         -48.1480   -2.7060  -37.2420 O.2     132 ALA    0.0900
   2083 CB        -50.7590   -3.8780  -39.1320 C.3     132 ALA   -0.2700
   2084 HN        -52.2520   -3.8320  -37.1210 H       132 ALA    0.0900
   2085 HA        -49.5870   -4.7020  -37.5080 H       132 ALA    0.0900
   2086 HB1       -51.4280   -3.0080  -39.3090 H       132 ALA    0.0900
   2087 HB2       -51.3360   -4.8110  -39.3090 H       132 ALA    0.5100
   2088 HB3       -49.9100   -3.8230  -39.8460 H       132 ALA   -0.5100
   2089 N         -50.0010   -1.4530  -37.4610 N.am    133 ILE   -0.4700
   2090 CA        -49.3600   -0.2210  -37.0560 C.3     133 ILE    0.3100
   2091 C         -48.5680   -0.4330  -35.7630 C.2     133 ILE    0.0700
   2092 O         -47.3800   -0.1330  -35.7200 O.2     133 ILE    0.0900
   2093 CB        -50.4020    0.9160  -36.9070 C.3     133 ILE   -0.0900
   2094 CG1       -50.7760    1.4500  -38.2900 C.3     133 ILE    0.0900
   2095 CG2       -49.8800    2.0480  -36.0190 C.3     133 ILE   -0.2700
   2096 CD        -52.1790    1.9970  -38.3830 C.3     133 ILE    0.0900
   2097 HN        -50.9520   -1.3770  -37.7510 H       133 ILE    0.0900
   2098 HA        -48.6280    0.0360  -37.8070 H       133 ILE    0.0900
   2099 HB        -51.3300    0.5010  -36.4580 H       133 ILE   -0.1800
   2100 HG11      -50.6730    0.6230  -39.0250 H       133 ILE    0.0900
   2101 HG12      -50.0650    2.2600  -38.5580 H       133 ILE    0.0900
   2102 HG21      -48.8690    2.3620  -36.3560 H       133 ILE   -0.2700
   2103 HG22      -49.8110    1.7020  -34.9660 H       133 ILE    0.0900
   2104 HG23      -50.5620    2.9240  -36.0810 H       133 ILE    0.0900
   2105 HD1       -52.2580    2.9450  -37.8090 H       133 ILE    0.0900
   2106 HD2       -52.8990    1.2650  -37.9590 H       133 ILE    0.5100
   2107 HD3       -52.4360    2.2030  -39.4440 H       133 ILE   -0.5100
   2108 N         -49.1980   -0.9730  -34.7200 N.am    134 GLU   -0.4700
   2109 CA        -48.5030   -1.1780  -33.4510 C.3     134 GLU    0.3100
   2110 C         -47.1910   -1.9100  -33.6510 C.2     134 GLU    0.0700
   2111 O         -46.1650   -1.4960  -33.1280 O.2     134 GLU    0.0900
   2112 CB        -49.3680   -1.9600  -32.4650 C.3     134 GLU   -0.1800
   2113 CG        -48.9070   -1.8310  -31.0270 C.3     134 GLU    0.0900
   2114 CD        -47.7560   -2.7580  -30.6840 C.2     134 GLU    0.0900
   2115 OE1       -47.4480   -3.6380  -31.5070 O.co2   134 GLU   -0.2800
   2116 OE2       -47.1660   -2.6090  -29.5850 O.co2   134 GLU    0.0900
   2117 HN        -50.1530   -1.2570  -34.7580 H       134 GLU    0.0900
   2118 HA        -48.2620   -0.2070  -33.0440 H       134 GLU    0.6200
   2119 HB1       -49.3490   -3.0340  -32.7510 H       134 GLU   -0.7600
   2120 HB2       -50.4120   -1.5880  -32.5380 H       134 GLU   -0.7600
   2121 HG1       -49.7570   -2.0670  -30.3550 H       134 GLU    0.5100
   2122 HG2       -48.5790   -0.7850  -30.8490 H       134 GLU   -0.5100
   2123 N         -47.2350   -2.9960  -34.4210 N.am    135 ARG   -0.4700
   2124 CA        -46.0690   -3.8430  -34.6470 C.3     135 ARG    0.3100
   2125 C         -44.9660   -3.1040  -35.3810 C.2     135 ARG    0.0700
   2126 O         -43.7810   -3.2830  -35.0830 O.2     135 ARG    0.0900
   2127 CB        -46.4550   -5.0990  -35.4340 C.3     135 ARG   -0.1800
   2128 CG        -47.3370   -6.0460  -34.6620 C.3     135 ARG    0.0900
   2129 CD        -47.0820   -5.9070  -33.1600 C.3     135 ARG    0.0900
   2130 NE        -45.7530   -6.3670  -32.7540 N.pl3   135 ARG   -0.1800
   2131 CZ        -45.2790   -6.2850  -31.5170 C.cat   135 ARG    0.0900
   2132 NH1       -46.0020   -5.7610  -30.5480 N.pl3   135 ARG    0.0900
   2133 NH2       -44.0770   -6.7440  -31.2560 N.pl3   135 ARG    0.2000
   2134 HN        -48.0730   -3.2800  -34.8810 H       135 ARG    0.0900
   2135 HA        -45.6620   -4.1140  -33.6850 H       135 ARG    0.0900
   2136 HB1       -45.5260   -5.6350  -35.7220 H       135 ARG   -0.7000
   2137 HB2       -46.9920   -4.7880  -36.3560 H       135 ARG    0.4400
   2138 HG1       -47.1220   -7.0890  -34.9790 H       135 ARG    0.6400
   2139 HG2       -48.4020   -5.8180  -34.8790 H       135 ARG   -0.8000
   2140 HD1       -47.8280   -6.5160  -32.6030 H       135 ARG    0.4600
   2141 HD2       -47.1670   -4.8390  -32.8690 H       135 ARG    0.4600
   2142 HE        -45.1650   -6.7700  -33.4530 H       135 ARG   -0.8000
   2143 HH11      -45.7810   -5.9640  -29.5940 H       135 ARG    0.4600
   2144 HH12      -46.7700   -5.1590  -30.7660 H       135 ARG    0.4600
   2145 HH21      -43.6500   -6.5550  -30.3720 H       135 ARG    0.5100
   2146 HH22      -43.5870   -7.2820  -31.9430 H       135 ARG   -0.5100
   2147 N         -45.3630   -2.2820  -36.3510 N.am    136 TYR   -0.4700
   2148 CA        -44.4240   -1.4390  -37.0790 C.3     136 TYR    0.3100
   2149 C         -43.7320   -0.4700  -36.1220 C.2     136 TYR    0.0700
   2150 O         -42.5080   -0.3690  -36.0820 O.2     136 TYR    0.0900
   2151 CB        -45.1410   -0.6580  -38.1870 C.3     136 TYR   -0.1800
   2152 CG        -44.2030    0.2180  -38.9780 C.ar    136 TYR    0.0900
   2153 CD1       -43.4630   -0.3070  -40.0220 C.ar    136 TYR    0.0900
   2154 CD2       -44.0380    1.5670  -38.6680 C.ar    136 TYR    0.0000
   2155 CE1       -42.5890    0.4840  -40.7420 C.ar    136 TYR   -0.1150
   2156 CE2       -43.1680    2.3670  -39.3850 C.ar    136 TYR    0.1150
   2157 CZ        -42.4460    1.8180  -40.4210 C.ar    136 TYR   -0.1150
   2158 OH        -41.5760    2.6050  -41.1410 O.3     136 TYR    0.1150
   2159 HN        -46.3200   -2.2070  -36.6210 H       136 TYR    0.1100
   2160 HA        -43.6630   -2.0760  -37.5020 H       136 TYR   -0.5400
   2161 HB1       -45.9140    0.0010  -37.7370 H       136 TYR    0.4300
   2162 HB2       -45.6130   -1.3700  -38.8980 H       136 TYR   -0.1150
   2163 HD1       -43.5690   -1.3510  -40.2770 H       136 TYR    0.1150
   2164 HD2       -44.6020    1.9940  -37.8520 H       136 TYR   -0.1150
   2165 HE1       -42.0190    0.0590  -41.5550 H       136 TYR    0.1150
   2166 HE2       -43.0560    3.4120  -39.1350 H       136 TYR    0.5100
   2167 HH        -41.2880    2.1040  -41.9060 H       136 TYR   -0.5100
   2168 N         -44.5380    0.2410  -35.3430 N.am    137 VAL   -0.4700
   2169 CA        -44.0350    1.2430  -34.4160 C.3     137 VAL    0.3100
   2170 C         -43.1730    0.5950  -33.3440 C.2     137 VAL    0.0700
   2171 O         -42.2630    1.2290  -32.7930 O.2     137 VAL    0.0900
   2172 CB        -45.1820    1.9990  -33.7200 C.3     137 VAL   -0.0900
   2173 CG1       -44.6470    3.2520  -33.0690 C.3     137 VAL    0.0900
   2174 CG2       -46.2740    2.3440  -34.7090 C.3     137 VAL   -0.2700
   2175 HN        -45.5270    0.1200  -35.3580 H       137 VAL    0.0900
   2176 HA        -43.4230    1.9330  -34.9770 H       137 VAL    0.0900
   2177 HB        -45.6440    1.3460  -32.9490 H       137 VAL    0.0900
   2178 HG11      -44.1900    3.9140  -33.8350 H       137 VAL   -0.2700
   2179 HG12      -43.8720    2.9870  -32.3200 H       137 VAL    0.0900
   2180 HG13      -45.4750    3.8030  -32.5730 H       137 VAL    0.0900
   2181 HG21      -47.1800    1.7360  -34.5060 H       137 VAL    0.0900
   2182 HG22      -45.9270    2.1310  -35.7430 H       137 VAL    0.5100
   2183 HG23      -46.5390    3.4190  -34.6180 H       137 VAL   -0.5100
   2184 N         -43.4620   -0.6700  -33.0470 N.am    138 VAL   -0.4700
   2185 CA        -42.7480   -1.3630  -31.9880 C.3     138 VAL    0.3100
   2186 C         -41.5420   -2.1530  -32.5020 C.2     138 VAL    0.0700
   2187 O         -40.4250   -1.9850  -31.9930 O.2     138 VAL    0.0900
   2188 CB        -43.6930   -2.2380  -31.1420 C.3     138 VAL   -0.0900
   2189 CG1       -42.9000   -3.1820  -30.2520 C.3     138 VAL    0.0900
   2190 CG2       -44.5800   -1.3510  -30.2980 C.3     138 VAL   -0.2700
   2191 HN        -44.1660   -1.1880  -33.5260 H       138 VAL    0.0900
   2192 HA        -42.2760   -0.6170  -31.3660 H       138 VAL    0.0900
   2193 HB        -44.3480   -2.8300  -31.8160 H       138 VAL    0.0900
   2194 HG11      -42.1200   -2.6190  -29.6960 H       138 VAL   -0.2700
   2195 HG12      -42.4020   -3.9570  -30.8730 H       138 VAL    0.0900
   2196 HG13      -43.5780   -3.6690  -29.5190 H       138 VAL    0.0900
   2197 HG21      -45.4210   -0.9590  -30.9090 H       138 VAL    0.0900
   2198 HG22      -43.9940   -0.4920  -29.9070 H       138 VAL    0.5100
   2199 HG23      -45.0000   -1.9330  -29.4500 H       138 VAL   -0.5100
   2200 N         -41.7380   -2.9950  -33.5150 N.am    139 VAL   -0.4700
   2201 CA        -40.6400   -3.8390  -33.9870 C.3     139 VAL    0.3100
   2202 C         -39.5070   -3.0400  -34.6750 C.2     139 VAL    0.0700
   2203 O         -38.4430   -2.8610  -34.0800 O.2     139 VAL    0.0900
   2204 CB        -41.1380   -5.1120  -34.7600 C.3     139 VAL   -0.0900
   2205 CG1       -40.0400   -5.7160  -35.6380 C.3     139 VAL    0.0900
   2206 CG2       -41.6340   -6.1620  -33.7620 C.3     139 VAL   -0.2700
   2207 HN        -42.6140   -3.0880  -33.9820 H       139 VAL    0.0900
   2208 HA        -40.0650   -4.1370  -33.1230 H       139 VAL    0.0900
   2209 HB        -42.0000   -4.8310  -35.4010 H       139 VAL    0.0900
   2210 HG11      -39.1090   -5.8490  -35.0470 H       139 VAL   -0.2700
   2211 HG12      -39.8240   -5.0410  -36.4930 H       139 VAL    0.0900
   2212 HG13      -40.3640   -6.7090  -36.0180 H       139 VAL    0.0900
   2213 HG21      -42.4730   -5.7520  -33.1620 H       139 VAL    0.0900
   2214 HG22      -40.8100   -6.4470  -33.0730 H       139 VAL    0.5100
   2215 HG23      -41.9940   -7.0600  -34.3070 H       139 VAL   -0.5100
   2216 N         -39.7140   -2.5320  -35.8900 N.am    140 CYS   -0.4700
   2217 CA        -38.6740   -1.7260  -36.5450 C.3     140 CYS    0.3100
   2218 C         -38.8120   -0.2300  -36.2340 C.2     140 CYS    0.0700
   2219 O         -38.9270    0.6080  -37.1350 O.2     140 CYS    0.0900
   2220 CB        -38.6240   -1.9860  -38.0540 C.3     140 CYS   -0.1100
   2221 SG        -40.2130   -2.4160  -38.8190 S.3     140 CYS    0.0900
   2222 HN        -40.5610   -2.6720  -36.3970 H       140 CYS    0.0900
   2223 HA        -37.7260   -1.9810  -36.0940 H       140 CYS   -0.2300
   2224 HB1       -37.9080   -2.8140  -38.2330 H       140 CYS    0.1600
   2225 HB2       -38.2300   -1.0710  -38.5430 H       140 CYS    0.5100
   2226 HG1       -40.7390   -1.2080  -38.6790 H       140 CYS   -0.5100
   2227 N         -38.7810    0.0790  -34.9380 N.am    141 LYS   -0.4700
   2228 CA        -39.0370    1.4170  -34.4150 C.3     141 LYS    0.3100
   2229 C         -38.6690    2.5490  -35.3700 C.2     141 LYS    0.0700
   2230 O         -37.5200    2.6650  -35.7910 O.2     141 LYS    0.0900
   2231 CB        -38.3380    1.6000  -33.0580 C.3     141 LYS   -0.1800
   2232 CG        -36.8670    1.1840  -33.0460 C.3     141 LYS    0.0900
   2233 CD        -36.2810    1.2230  -31.6340 C.3     141 LYS    0.0900
   2234 CE        -34.7650    1.0080  -31.6310 C.3     141 LYS   -0.1800
   2235 NZ        -34.2330    0.5860  -30.2910 N.4     141 LYS    0.0900
   2236 HN        -38.5740   -0.6100  -34.2500 H       141 LYS    0.0900
   2237 HA        -40.1050    1.5370  -34.3080 H       141 LYS   -0.1800
   2238 HB1       -38.8800    0.9960  -32.3020 H       141 LYS    0.0900
   2239 HB2       -38.4010    2.6720  -32.7740 H       141 LYS    0.0900
   2240 HG1       -36.2890    1.8730  -33.6980 H       141 LYS    0.2100
   2241 HG2       -36.7780    0.1520  -33.4470 H       141 LYS    0.0500
   2242 HD1       -36.7590    0.4290  -31.0230 H       141 LYS    0.0500
   2243 HD2       -36.5060    2.2110  -31.1780 H       141 LYS   -0.3000
   2244 HE1       -34.2560    1.9560  -31.9060 H       141 LYS    0.3300
   2245 HE2       -34.5050    0.2090  -32.3580 H       141 LYS    0.3300
   2246 HZ1       -34.6800   -0.3080  -30.0060 H       141 LYS    0.3300
   2247 HZ2       -34.4480    1.3200  -29.5860 H       141 LYS    0.5100
   2248 HZ3       -33.2030    0.4560  -30.3520 H       141 LYS   -0.5100
   2249 N         -39.6730    3.3550  -35.7550 N.am    142 PRO   -0.2900
   2250 CA        -39.4830    4.6850  -36.3520 C.3     142 PRO    0.0000
   2251 C         -38.5510    5.6020  -35.5280 C.2     142 PRO    0.0900
   2252 O         -37.4080    5.1920  -35.3150 O.2     142 PRO    0.0900
   2253 CB        -40.9120    5.2240  -36.4150 C.3     142 PRO    0.0200
   2254 CG        -41.7290    3.9900  -36.7080 C.3     142 PRO    0.0900
   2255 CD        -41.0540    2.8700  -35.9360 C.3     142 PRO   -0.1800
   2256 HA        -38.9850    4.6070  -37.3050 H       142 PRO    0.0900
   2257 HB1       -41.0220    5.9790  -37.2220 H       142 PRO    0.0900
   2258 HB2       -41.2120    5.6850  -35.4490 H       142 PRO   -0.1800
   2259 HG1       -42.7770    4.1240  -36.3670 H       142 PRO    0.0900
   2260 HG2       -41.7300    3.7700  -37.7960 H       142 PRO    0.0900
   2261 HD1       -41.5330    2.7110  -34.9470 H       142 PRO    0.5100
   2262 HD2       -41.0520    1.9220  -36.5140 H       142 PRO   -0.5100
   2263 N         -38.9790    6.7970  -35.0870 N.am    143 MET   -0.4700
   2264 CA        -38.0440    7.6820  -34.3510 C.3     143 MET    0.3100
   2265 C         -38.0440    7.5330  -32.8150 C.2     143 MET    0.0700
   2266 O         -37.6080    6.5030  -32.2980 O.2     143 MET    0.0900
   2267 CB        -38.1170    9.1680  -34.7860 C.3     143 MET   -0.1800
   2268 CG        -36.7500    9.8940  -34.6590 C.3     143 MET    0.0900
   2269 SD        -36.6770   11.7010  -34.8840 S.3     143 MET    0.0900
   2270 CE        -34.9040   11.9700  -34.6560 C.3     143 MET   -0.1400
   2271 HN        -39.9080    7.1310  -35.2280 H       143 MET    0.0900
   2272 HA        -37.0470    7.3040  -34.5200 H       143 MET    0.0900
   2273 HB1       -38.8620    9.6920  -34.1500 H       143 MET   -0.0900
   2274 HB2       -38.4530    9.2160  -35.8440 H       143 MET   -0.2200
   2275 HG1       -36.0750    9.4340  -35.4090 H       143 MET    0.0900
   2276 HG2       -36.3610    9.6640  -33.6470 H       143 MET    0.0900
   2277 HE1       -34.3100   11.4080  -35.4090 H       143 MET    0.0900
   2278 HE2       -34.5900   11.6270  -33.6470 H       143 MET    0.5100
   2279 HE3       -34.6620   13.0490  -34.7650 H       143 MET   -0.5100
   2280 N         -38.5140    8.5490  -32.0840 N.am    144 SER   -0.4700
   2281 CA        -38.3170    8.5890  -30.6260 C.3     144 SER    0.3100
   2282 C         -39.3280    7.8060  -29.7500 C.2     144 SER    0.0700
   2283 O         -39.9850    6.8560  -30.2000 O.2     144 SER    0.0900
   2284 CB        -38.1190   10.0410  -30.1220 C.3     144 SER    0.0500
   2285 OG        -39.2750   10.8500  -30.2860 O.3     144 SER    0.0900
   2286 HN        -39.0110    9.3130  -32.4880 H       144 SER    0.0900
   2287 HA        -37.4470    7.9920  -30.3930 H       144 SER   -0.6600
   2288 HB1       -37.2860   10.5110  -30.6860 H       144 SER    0.4300
   2289 HB2       -37.8660   10.0180  -29.0400 H       144 SER    0.5100
   2290 HG1       -38.9980   11.7490  -30.0960 H       144 SER   -0.5100
   2291 N         -39.4310    8.2120  -28.4810 N.am    145 ASN   -0.4700
   2292 CA        -40.1510    7.4310  -27.4730 C.3     145 ASN    0.3100
   2293 C         -41.2660    8.1710  -26.7050 C.2     145 ASN    0.0700
   2294 O         -41.1170    8.5700  -25.5310 O.2     145 ASN    0.0900
   2295 CB        -39.1560    6.7380  -26.5310 C.3     145 ASN   -0.1800
   2296 CG        -38.3160    5.7070  -27.2530 C.2     145 ASN    0.0900
   2297 ND2       -37.1210    5.9370  -27.5150 N.am    145 ASN    0.0900
   2298 OD1       -38.9140    4.5940  -27.6050 O.2     145 ASN    0.5500
   2299 HN        -39.0240    9.0650  -28.1630 H       145 ASN   -0.5500
   2300 HA        -40.7580    6.6980  -27.9840 H       145 ASN   -0.6200
   2301 HB1       -39.7160    6.2330  -25.7150 H       145 ASN    0.3200
   2302 HB2       -38.4800    7.5020  -26.0900 H       145 ASN    0.3000
   2303 HD21      -36.5730    5.2510  -27.9920 H       145 ASN    0.5100
   2304 HD22      -36.7100    6.8090  -27.2480 H       145 ASN   -0.5100
   2305 N         -42.3660    8.3820  -27.4290 N.am    146 PHE   -0.4700
   2306 CA        -43.6850    8.5510  -26.8570 C.3     146 PHE    0.3100
   2307 C         -44.2930    7.1550  -27.0220 C.2     146 PHE    0.0700
   2308 O         -45.4930    7.0180  -27.2740 O.2     146 PHE    0.0900
   2309 CB        -44.5110    9.5870  -27.6530 C.3     146 PHE   -0.1800
   2310 CG        -44.6910   10.9310  -26.9650 C.ar    146 PHE    0.0900
   2311 CD1       -45.4820   11.0580  -25.8210 C.ar    146 PHE    0.0900
   2312 CD2       -44.1220   12.0780  -27.5060 C.ar    146 PHE    0.0000
   2313 CE1       -45.6630   12.2960  -25.2080 C.ar    146 PHE   -0.1150
   2314 CE2       -44.3030   13.3160  -26.8970 C.ar    146 PHE    0.1150
   2315 CZ        -45.0720   13.4220  -25.7480 C.ar    146 PHE   -0.1150
   2316 HN        -42.3260    8.4340  -28.4240 H       146 PHE    0.1150
   2317 HA        -43.5650    8.8760  -25.8340 H       146 PHE   -0.1150
   2318 HB1       -45.5290    9.1780  -27.8310 H       146 PHE    0.1150
   2319 HB2       -44.0040    9.7860  -28.6210 H       146 PHE   -0.1150
   2320 HD1       -45.9590   10.1830  -25.4050 H       146 PHE    0.1150
   2321 HD2       -43.5320   12.0080  -28.4080 H       146 PHE   -0.1150
   2322 HE1       -46.2630   12.3740  -24.3140 H       146 PHE    0.1150
   2323 HE2       -43.8430   14.1960  -27.3210 H       146 PHE    0.5100
   2324 HZ        -45.2110   14.3830  -25.2770 H       146 PHE   -0.5100
   2325 N         -43.4410    6.1290  -26.9260 N.am    147 ARG   -0.4700
   2326 CA        -43.8520    4.7350  -27.0390 C.3     147 ARG    0.3100
   2327 C         -45.2120    4.5220  -26.3760 C.2     147 ARG    0.0700
   2328 O         -45.3950    4.9070  -25.2180 O.2     147 ARG    0.0900
   2329 CB        -42.8290    3.8380  -26.3540 C.3     147 ARG   -0.1800
   2330 CG        -41.5300    4.5420  -25.9950 C.3     147 ARG    0.0900
   2331 CD        -40.7820    3.8520  -24.8420 C.3     147 ARG    0.0900
   2332 NE        -41.1920    4.3190  -23.5100 N.pl3   147 ARG   -0.1800
   2333 CZ        -40.6640    5.3710  -22.8870 C.cat   147 ARG    0.0900
   2334 NH1       -39.7090    6.0840  -23.4720 N.pl3   147 ARG    0.0900
   2335 NH2       -41.0930    5.7180  -21.6800 N.pl3   147 ARG    0.2000
   2336 HN        -42.4670    6.2760  -26.7690 H       147 ARG    0.0900
   2337 HA        -43.9280    4.4890  -28.0870 H       147 ARG    0.0900
   2338 HB1       -42.5940    2.9900  -27.0340 H       147 ARG   -0.7000
   2339 HB2       -43.2810    3.4370  -25.4230 H       147 ARG    0.4400
   2340 HG1       -41.7600    5.5870  -25.6980 H       147 ARG    0.6400
   2341 HG2       -40.8720    4.5580  -26.8900 H       147 ARG   -0.8000
   2342 HD1       -39.6940    4.0520  -24.9400 H       147 ARG    0.4600
   2343 HD2       -40.9750    2.7590  -24.8820 H       147 ARG    0.4600
   2344 HE        -41.9150    3.8130  -23.0390 H       147 ARG   -0.8000
   2345 HH11      -39.4210    6.9540  -23.0730 H       147 ARG    0.4600
   2346 HH12      -39.2790    5.7510  -24.3100 H       147 ARG    0.4600
   2347 HH21      -41.8150    5.1890  -21.2350 H       147 ARG    0.5100
   2348 HH22      -40.6940    6.5090  -21.2160 H       147 ARG   -0.5100
   2349 N         -46.1510    3.9090  -27.1060 N.am    148 PHE   -0.4700
   2350 CA        -47.5630    3.7730  -26.6900 C.3     148 PHE    0.3100
   2351 C         -47.8650    3.9600  -25.2040 C.2     148 PHE    0.0700
   2352 O         -47.4430    3.1550  -24.3730 O.2     148 PHE    0.0900
   2353 CB        -48.1380    2.4110  -27.1110 C.3     148 PHE   -0.1800
   2354 CG        -48.2580    2.2230  -28.6010 C.ar    148 PHE    0.0900
   2355 CD1       -49.4800    2.3950  -29.2400 C.ar    148 PHE    0.0900
   2356 CD2       -47.1540    1.8440  -29.3590 C.ar    148 PHE    0.0000
   2357 CE1       -49.5930    2.2060  -30.6150 C.ar    148 PHE   -0.1150
   2358 CE2       -47.2580    1.6500  -30.7240 C.ar    148 PHE    0.1150
   2359 CZ        -48.4780    1.8310  -31.3550 C.ar    148 PHE   -0.1150
   2360 HN        -45.9310    3.5050  -27.9880 H       148 PHE    0.1150
   2361 HA        -48.1230    4.5730  -27.1510 H       148 PHE   -0.1150
   2362 HB1       -49.1570    2.2990  -26.6850 H       148 PHE    0.1150
   2363 HB2       -47.4740    1.6050  -26.7330 H       148 PHE   -0.1150
   2364 HD1       -50.3500    2.6790  -28.6660 H       148 PHE    0.1150
   2365 HD2       -46.2010    1.6990  -28.8730 H       148 PHE   -0.1150
   2366 HE1       -50.5440    2.3500  -31.1050 H       148 PHE    0.1150
   2367 HE2       -46.3890    1.3600  -31.2980 H       148 PHE    0.5100
   2368 HZ        -48.5620    1.6800  -32.4210 H       148 PHE   -0.5100
   2369 N         -48.6110    5.0100  -24.8730 N.am    149 GLY   -0.4700
   2370 CA        -49.2440    5.0790  -23.5710 C.3     149 GLY    0.3100
   2371 C         -50.4680    4.1890  -23.6540 C.2     149 GLY   -0.0200
   2372 O         -51.0110    3.9840  -24.7490 O.2     149 GLY    0.0900
   2373 HN        -48.7650    5.7790  -25.4880 H       149 GLY    0.0900
   2374 HA1       -49.5280    6.0990  -23.3600 H       149 GLY    0.5100
   2375 HA2       -48.5610    4.7180  -22.8170 H       149 GLY   -0.5100
   2376 N         -50.9160    3.6480  -22.5210 N.am    150 GLU   -0.4700
   2377 CA        -52.1720    2.9100  -22.5050 C.3     150 GLU    0.3100
   2378 C         -53.1980    3.7750  -23.2360 C.2     150 GLU    0.0700
   2379 O         -54.2020    3.2840  -23.7470 O.2     150 GLU    0.0900
   2380 CB        -52.6170    2.6470  -21.0710 C.3     150 GLU   -0.1800
   2381 CG        -51.4890    2.1550  -20.1800 C.3     150 GLU    0.0900
   2382 CD        -51.7020    2.5070  -18.7090 C.2     150 GLU    0.0900
   2383 OE1       -52.7080    2.0410  -18.1120 O.co2   150 GLU   -0.2800
   2384 OE2       -50.8490    3.2420  -18.1520 O.co2   150 GLU    0.0900
   2385 HN        -50.4250    3.7200  -21.6570 H       150 GLU    0.0900
   2386 HA        -52.0210    1.9780  -23.0280 H       150 GLU    0.6200
   2387 HB1       -53.4210    1.8800  -21.0820 H       150 GLU   -0.7600
   2388 HB2       -53.0240    3.5880  -20.6460 H       150 GLU   -0.7600
   2389 HG1       -50.5370    2.6150  -20.5190 H       150 GLU    0.5100
   2390 HG2       -51.4130    1.0510  -20.2710 H       150 GLU   -0.5100
   2391 N         -52.8990    5.0780  -23.2900 N.am    151 ASN   -0.4700
   2392 CA        -53.6770    6.0830  -24.0050 C.3     151 ASN    0.3100
   2393 C         -53.8420    5.7830  -25.4750 C.2     151 ASN    0.0700
   2394 O         -54.9610    5.6280  -25.9670 O.2     151 ASN    0.0900
   2395 CB        -53.0140    7.4580  -23.8670 C.3     151 ASN   -0.1800
   2396 CG        -53.6300    8.2960  -22.7520 C.2     151 ASN    0.0900
   2397 ND2       -52.7950    8.7020  -21.7760 N.am    151 ASN    0.0900
   2398 OD1       -54.8370    8.5830  -22.7700 O.2     151 ASN    0.5500
   2399 HN        -52.0940    5.4340  -22.8230 H       151 ASN   -0.5500
   2400 HA        -54.6720    6.1010  -23.5850 H       151 ASN   -0.6200
   2401 HB1       -53.1230    8.0090  -24.8260 H       151 ASN    0.3200
   2402 HB2       -51.9340    7.3170  -23.6480 H       151 ASN    0.3000
   2403 HD21      -53.1430    9.2550  -21.0190 H       151 ASN    0.5100
   2404 HD22      -51.8280    8.4510  -21.8090 H       151 ASN   -0.5100
   2405 N         -52.7130    5.7190  -26.1790 N.am    152 HSE   -0.4700
   2406 CA        -52.7260    5.4950  -27.6200 C.3     152 HSE    0.3100
   2407 C         -53.5180    4.2370  -27.9910 C.2     152 HSE    0.0700
   2408 O         -54.0890    4.1350  -29.0960 O.2     152 HSE    0.0900
   2409 CB        -51.2930    5.4410  -28.1610 C.3     152 HSE   -0.0800
   2410 CG        -50.5790    6.7600  -28.1150 C.ar    152 HSE    0.0900
   2411 CD2       -50.8310    7.9290  -28.7520 C.ar    152 HSE    0.0900
   2412 ND1       -49.4620    6.9780  -27.3370 N.ar    152 HSE   -0.7000
   2413 CE1       -49.0510    8.2230  -27.5050 C.ar    152 HSE    0.2200
   2414 NE2       -49.8670    8.8240  -28.3520 N.ar    152 HSE    0.2500
   2415 HN        -51.8160    5.8180  -25.7560 H       152 HSE    0.1300
   2416 HA        -53.2710    6.3060  -28.0810 H       152 HSE   -0.3600
   2417 HB1       -51.3240    5.1000  -29.2170 H       152 HSE    0.3200
   2418 HB2       -50.7120    4.7100  -27.5580 H       152 HSE   -0.0500
   2419 HD2       -51.6190    8.1740  -29.4530 H       152 HSE    0.0900
   2420 HE1       -48.1890    8.6980  -27.0360 H       152 HSE    0.5100
   2421 HE2       -49.8070    9.7730  -28.6610 H       152 HSE   -0.5100
   2422 N         -53.5520    3.2950  -27.0440 N.am    153 ALA   -0.4700
   2423 CA        -54.3260    2.0720  -27.1910 C.3     153 ALA    0.3100
   2424 C         -55.8260    2.3600  -27.2690 C.2     153 ALA    0.0700
   2425 O         -56.5310    1.8770  -28.1590 O.2     153 ALA    0.0900
   2426 CB        -54.0270    1.1370  -26.0540 C.3     153 ALA   -0.2700
   2427 HN        -53.0460    3.3890  -26.1910 H       153 ALA    0.0900
   2428 HA        -54.0630    1.6160  -28.1340 H       153 ALA    0.0900
   2429 HB1       -54.4530    1.5380  -25.1090 H       153 ALA    0.0900
   2430 HB2       -52.9290    1.0310  -25.9310 H       153 ALA    0.5100
   2431 HB3       -54.4800    0.1430  -26.2550 H       153 ALA   -0.5100
   2432 N         -56.3220    3.1530  -26.3280 N.am    154 ILE   -0.4700
   2433 CA        -57.7000    3.6110  -26.3910 C.3     154 ILE    0.3100
   2434 C         -57.9860    4.2210  -27.7720 C.2     154 ILE    0.0700
   2435 O         -58.7970    3.6830  -28.5440 O.2     154 ILE    0.0900
   2436 CB        -58.0080    4.6400  -25.2780 C.3     154 ILE   -0.0900
   2437 CG1       -57.3630    4.2260  -23.9510 C.3     154 ILE    0.0900
   2438 CG2       -59.5050    4.8180  -25.1230 C.3     154 ILE   -0.2700
   2439 CD        -57.7970    2.8650  -23.4330 C.3     154 ILE    0.0900
   2440 HN        -55.7820    3.4660  -25.5500 H       154 ILE    0.0900
   2441 HA        -58.3400    2.7480  -26.2860 H       154 ILE    0.0900
   2442 HB        -57.5470    5.6170  -25.5390 H       154 ILE   -0.1800
   2443 HG11      -57.6180    4.9880  -23.1850 H       154 ILE    0.0900
   2444 HG12      -56.2610    4.2110  -24.0890 H       154 ILE    0.0900
   2445 HG21      -59.9780    3.8500  -24.8540 H       154 ILE   -0.2700
   2446 HG22      -59.9450    5.1740  -26.0790 H       154 ILE    0.0900
   2447 HG23      -59.7170    5.5530  -24.3170 H       154 ILE    0.0900
   2448 HD1       -57.5380    2.0750  -24.1700 H       154 ILE    0.0900
   2449 HD2       -58.8970    2.8540  -23.2740 H       154 ILE    0.5100
   2450 HD3       -57.2790    2.6410  -22.4760 H       154 ILE   -0.5100
   2451 N         -57.2910    5.3190  -28.0960 N.am    155 MET   -0.4700
   2452 CA        -57.4620    6.0080  -29.3820 C.3     155 MET    0.3100
   2453 C         -57.4900    5.0000  -30.5440 C.2     155 MET    0.0700
   2454 O         -58.0630    5.2720  -31.6080 O.2     155 MET    0.0900
   2455 CB        -56.3500    7.0490  -29.6580 C.3     155 MET   -0.1800
   2456 CG        -55.3680    7.3600  -28.5350 C.3     155 MET    0.0900
   2457 SD        -55.7040    8.8430  -27.5700 S.3     155 MET    0.0900
   2458 CE        -55.1100   10.1850  -28.6420 C.3     155 MET   -0.1400
   2459 HN        -56.6220    5.7190  -27.4740 H       155 MET    0.0900
   2460 HA        -58.4250    6.4980  -29.3610 H       155 MET    0.0900
   2461 HB1       -56.8490    8.0000  -29.9360 H       155 MET   -0.0900
   2462 HB2       -55.7600    6.6830  -30.5230 H       155 MET   -0.2200
   2463 HG1       -54.3610    7.4560  -28.9900 H       155 MET    0.0900
   2464 HG2       -55.3600    6.4880  -27.8480 H       155 MET    0.0900
   2465 HE1       -55.6510   10.1950  -29.6130 H       155 MET    0.0900
   2466 HE2       -54.0260   10.0550  -28.8540 H       155 MET    0.5100
   2467 HE3       -55.2680   11.1680  -28.1500 H       155 MET   -0.5100
   2468 N         -56.8510    3.8490  -30.3450 N.am    156 GLY   -0.4700
   2469 CA        -56.8370    2.8140  -31.3580 C.3     156 GLY    0.3100
   2470 C         -58.0960    1.9750  -31.3100 C.2     156 GLY   -0.0200
   2471 O         -58.7080    1.6730  -32.3310 O.2     156 GLY    0.0900
   2472 HN        -56.3600    3.6510  -29.5000 H       156 GLY    0.0900
   2473 HA1       -55.9790    2.1820  -31.1840 H       156 GLY    0.5100
   2474 HA2       -56.7610    3.2900  -32.3250 H       156 GLY   -0.5100
   2475 N         -58.4850    1.5710  -30.1090 N.am    157 VAL   -0.4700
   2476 CA        -59.6040    0.6740  -29.9600 C.3     157 VAL    0.3100
   2477 C         -60.8710    1.4020  -30.3350 C.2     157 VAL    0.0700
   2478 O         -61.7330    0.8380  -31.0130 O.2     157 VAL    0.0900
   2479 CB        -59.7200    0.1830  -28.5240 C.3     157 VAL   -0.0900
   2480 CG1       -60.8950   -0.7690  -28.3820 C.3     157 VAL    0.0900
   2481 CG2       -58.4310   -0.5010  -28.1010 C.3     157 VAL   -0.2700
   2482 HN        -58.0310    1.8630  -29.2710 H       157 VAL    0.0900
   2483 HA        -59.4550   -0.1600  -30.6290 H       157 VAL    0.0900
   2484 HB        -59.8660    1.0520  -27.8480 H       157 VAL    0.0900
   2485 HG11      -60.8510   -1.5500  -29.1710 H       157 VAL   -0.2700
   2486 HG12      -61.8500   -0.2100  -28.4890 H       157 VAL    0.0900
   2487 HG13      -60.8620   -1.2660  -27.3890 H       157 VAL    0.0900
   2488 HG21      -57.5960   -0.1860  -28.7630 H       157 VAL    0.0900
   2489 HG22      -58.5450   -1.6040  -28.1760 H       157 VAL    0.5100
   2490 HG23      -58.1790   -0.2220  -27.0550 H       157 VAL   -0.5100
   2491 N         -60.9760    2.6520  -29.8900 N.am    158 ALA   -0.4700
   2492 CA        -62.1070    3.5020  -30.2130 C.3     158 ALA    0.3100
   2493 C         -62.1240    3.7420  -31.7010 C.2     158 ALA    0.0700
   2494 O         -63.1950    3.8220  -32.3110 O.2     158 ALA    0.0900
   2495 CB        -61.9790    4.7970  -29.5060 C.3     158 ALA   -0.2700
   2496 HN        -60.2770    3.0640  -29.3110 H       158 ALA    0.0900
   2497 HA        -63.0100    2.9930  -29.9090 H       158 ALA    0.0900
   2498 HB1       -61.0420    5.3090  -29.8150 H       158 ALA    0.0900
   2499 HB2       -61.9450    4.6270  -28.4090 H       158 ALA    0.5100
   2500 HB3       -62.8410    5.4520  -29.7580 H       158 ALA   -0.5100
   2501 N         -60.9250    3.8560  -32.2660 N.am    159 PHE   -0.4700
   2502 CA        -60.7490    3.9610  -33.7000 C.3     159 PHE    0.3100
   2503 C         -61.5170    2.8920  -34.5020 C.2     159 PHE    0.0700
   2504 O         -62.2140    3.2280  -35.4610 O.2     159 PHE    0.0900
   2505 CB        -59.2600    3.9000  -34.0360 C.3     159 PHE   -0.1800
   2506 CG        -58.9650    3.9190  -35.5270 C.ar    159 PHE    0.0900
   2507 CD1       -58.8010    5.1230  -36.2110 C.ar    159 PHE    0.0900
   2508 CD2       -58.8460    2.7320  -36.2460 C.ar    159 PHE    0.0000
   2509 CE1       -58.5350    5.1390  -37.5750 C.ar    159 PHE   -0.1150
   2510 CE2       -58.5760    2.7480  -37.6060 C.ar    159 PHE    0.1150
   2511 CZ        -58.4150    3.9560  -38.2630 C.ar    159 PHE   -0.1150
   2512 HN        -60.0890    3.8760  -31.7240 H       159 PHE    0.1150
   2513 HA        -61.1750    4.8980  -34.0280 H       159 PHE   -0.1150
   2514 HB1       -58.8320    2.9590  -33.6280 H       159 PHE    0.1150
   2515 HB2       -58.7480    4.7780  -33.5880 H       159 PHE   -0.1150
   2516 HD1       -58.8820    6.0560  -35.6730 H       159 PHE    0.1150
   2517 HD2       -58.9650    1.7880  -35.7370 H       159 PHE   -0.1150
   2518 HE1       -58.4240    6.0800  -38.0920 H       159 PHE    0.1150
   2519 HE2       -58.4900    1.8200  -38.1520 H       159 PHE    0.5100
   2520 HZ        -58.1940    3.9680  -39.3210 H       159 PHE   -0.5100
   2521 N         -61.3850    1.6180  -34.1190 N.am    160 THR   -0.4700
   2522 CA        -61.9710    0.5200  -34.8930 C.3     160 THR    0.3100
   2523 C         -63.4880    0.6500  -34.9710 C.2     160 THR    0.0700
   2524 O         -64.0700    0.6740  -36.0620 O.2     160 THR    0.0900
   2525 CB        -61.5910   -0.8830  -34.3550 C.3     160 THR    0.1400
   2526 CG2       -60.1160   -1.0090  -34.1320 C.3     160 THR    0.0900
   2527 OG1       -62.2620   -1.1210  -33.1210 O.3     160 THR   -0.6600
   2528 HN        -60.8860    1.3590  -33.2950 H       160 THR    0.4300
   2529 HA        -61.6260    0.6240  -35.9110 H       160 THR   -0.2700
   2530 HB        -61.8930   -1.6630  -35.0870 H       160 THR    0.0900
   2531 HG1       -61.9690   -0.4290  -32.5230 H       160 THR    0.0900
   2532 HG21      -59.7760   -0.2540  -33.3920 H       160 THR    0.0900
   2533 HG22      -59.5730   -0.8400  -35.0860 H       160 THR    0.5100
   2534 HG23      -59.8780   -2.0220  -33.7410 H       160 THR   -0.5100
   2535 N         -64.1240    0.7260  -33.8030 N.am    161 TRP   -0.4700
   2536 CA        -65.5670    0.9190  -33.7000 C.3     161 TRP    0.3100
   2537 C         -66.0950    2.0170  -34.5920 C.2     161 TRP    0.0700
   2538 O         -67.1390    1.8700  -35.2010 O.2     161 TRP    0.0900
   2539 CB        -65.9300    1.2390  -32.2570 C.3     161 TRP   -0.1800
   2540 CG        -65.8790    0.0300  -31.4350 C.ar    161 TRP    0.0900
   2541 CD1       -64.8170   -0.4310  -30.7150 C.ar    161 TRP    0.0900
   2542 CD2       -66.9270   -0.9260  -31.2750 C.ar    161 TRP   -0.0300
   2543 CE2       -66.4410   -1.9390  -30.4260 C.ar    161 TRP   -0.1500
   2544 CE3       -68.2320   -1.0210  -31.7650 C.ar    161 TRP    0.2200
   2545 NE1       -65.1530   -1.6130  -30.1000 N.ar    161 TRP   -0.5100
   2546 CZ2       -67.2270   -3.0400  -30.0530 C.ar    161 TRP    0.3700
   2547 CZ3       -69.0010   -2.1170  -31.3990 C.ar    161 TRP    0.2400
   2548 CH2       -68.4980   -3.1100  -30.5560 C.ar    161 TRP    0.1100
   2549 HN        -63.6350    0.6540  -32.9370 H       161 TRP   -0.2500
   2550 HA        -66.0560    0.0120  -34.0230 H       161 TRP    0.1700
   2551 HB1       -66.9560    1.6610  -32.2180 H       161 TRP   -0.2000
   2552 HB2       -65.2130    1.9840  -31.8510 H       161 TRP    0.1400
   2553 HD1       -63.8570    0.0570  -30.6390 H       161 TRP   -0.2700
   2554 HE1       -64.5660   -2.1370  -29.5230 H       161 TRP    0.1600
   2555 HE3       -68.6500   -0.2670  -32.4160 H       161 TRP   -0.1400
   2556 HZ2       -66.8590   -3.8130  -29.3950 H       161 TRP    0.1400
   2557 HZ3       -70.0100   -2.2050  -31.7730 H       161 TRP    0.5100
   2558 HH2       -69.1240   -3.9500  -30.2950 H       161 TRP   -0.5100
   2559 N         -65.3620    3.1200  -34.6580 N.am    162 VAL   -0.4700
   2560 CA        -65.7590    4.2370  -35.4950 C.3     162 VAL    0.3100
   2561 C         -65.7610    3.8200  -36.9390 C.2     162 VAL    0.0700
   2562 O         -66.8100    3.5830  -37.5160 O.2     162 VAL    0.0900
   2563 CB        -64.8270    5.4120  -35.3220 C.3     162 VAL   -0.0900
   2564 CG1       -65.2640    6.5450  -36.2300 C.3     162 VAL    0.0900
   2565 CG2       -64.8240    5.8430  -33.8550 C.3     162 VAL   -0.2700
   2566 HN        -64.5150    3.2300  -34.1430 H       162 VAL    0.0900
   2567 HA        -66.7650    4.5150  -35.2190 H       162 VAL    0.0900
   2568 HB        -63.7900    5.1070  -35.5800 H       162 VAL    0.0900
   2569 HG11      -66.3490    6.7410  -36.1020 H       162 VAL   -0.2700
   2570 HG12      -65.0740    6.2740  -37.2910 H       162 VAL    0.0900
   2571 HG13      -64.7040    7.4710  -35.9740 H       162 VAL    0.0900
   2572 HG21      -65.0170    4.9670  -33.1990 H       162 VAL    0.0900
   2573 HG22      -65.6190    6.5990  -33.6810 H       162 VAL    0.5100
   2574 HG23      -63.8340    6.2730  -33.5890 H       162 VAL   -0.5100
   2575 N         -64.5680    3.7180  -37.5180 N.am    163 MET   -0.4700
   2576 CA        -64.3700    3.1400  -38.8510 C.3     163 MET    0.3100
   2577 C         -65.2970    1.9550  -39.2260 C.2     163 MET    0.0700
   2578 O         -65.9440    1.9600  -40.3020 O.2     163 MET    0.0900
   2579 CB        -62.8930    2.7450  -39.0130 C.3     163 MET   -0.1800
   2580 CG        -62.0300    3.9530  -39.2850 C.3     163 MET    0.0900
   2581 SD        -62.5690    4.7140  -40.8450 S.3     163 MET    0.0900
   2582 CE        -62.6450    6.4420  -40.3500 C.3     163 MET   -0.1400
   2583 HN        -63.7420    4.0360  -37.0620 H       163 MET    0.0900
   2584 HA        -64.6500    3.8780  -39.5890 H       163 MET    0.0900
   2585 HB1       -62.7970    2.0300  -39.8580 H       163 MET   -0.0900
   2586 HB2       -62.5440    2.2490  -38.0820 H       163 MET   -0.2200
   2587 HG1       -60.9660    3.6420  -39.3530 H       163 MET    0.0900
   2588 HG2       -62.1280    4.6760  -38.4480 H       163 MET    0.0900
   2589 HE1       -61.6530    6.8060  -40.0050 H       163 MET    0.0900
   2590 HE2       -63.3660    6.5710  -39.5160 H       163 MET    0.5100
   2591 HE3       -62.9630    7.0730  -41.2070 H       163 MET   -0.5100
   2592 N         -65.3520    0.9530  -38.3470 N.am    164 ALA   -0.4700
   2593 CA        -66.2330   -0.1930  -38.5370 C.3     164 ALA    0.3100
   2594 C         -67.7480    0.1440  -38.5810 C.2     164 ALA    0.0700
   2595 O         -68.5330   -0.6060  -39.1770 O.2     164 ALA    0.0900
   2596 CB        -65.9370   -1.2660  -37.4910 C.3     164 ALA   -0.2700
   2597 HN        -64.7950    0.9430  -37.5200 H       164 ALA    0.0900
   2598 HA        -66.0700   -0.5810  -39.5320 H       164 ALA    0.0900
   2599 HB1       -66.0980   -0.8580  -36.4700 H       164 ALA    0.0900
   2600 HB2       -64.8810   -1.5990  -37.5780 H       164 ALA    0.5100
   2601 HB3       -66.6160   -2.1330  -37.6360 H       164 ALA   -0.5100
   2602 N         -68.1720    1.2480  -37.9500 N.am    165 LEU   -0.4700
   2603 CA        -69.5830    1.6680  -38.0030 C.3     165 LEU    0.3100
   2604 C         -69.8720    2.5070  -39.2390 C.2     165 LEU    0.0700
   2605 O         -71.0070    2.5680  -39.6920 O.2     165 LEU    0.0900
   2606 CB        -70.0020    2.4720  -36.7600 C.3     165 LEU   -0.1800
   2607 CG        -70.0020    1.8740  -35.3420 C.3     165 LEU    0.0900
   2608 CD1       -70.8420    2.7410  -34.3660 C.3     165 LEU    0.0900
   2609 CD2       -70.4830    0.4320  -35.3460 C.3     165 LEU   -0.0900
   2610 HN        -67.5580    1.8300  -37.4230 H       165 LEU    0.0900
   2611 HA        -70.1870    0.7750  -38.0830 H       165 LEU   -0.2700
   2612 HB1       -71.0390    2.8110  -36.9490 H       165 LEU    0.0900
   2613 HB2       -69.3300    3.3510  -36.7220 H       165 LEU    0.0900
   2614 HG        -68.9560    1.8160  -34.9710 H       165 LEU    0.0900
   2615 HD11      -71.8940    2.8010  -34.7180 H       165 LEU   -0.2700
   2616 HD12      -70.4240    3.7690  -34.3190 H       165 LEU    0.0900
   2617 HD13      -70.8330    2.2860  -33.3530 H       165 LEU    0.0900
   2618 HD21      -69.8190   -0.1890  -35.9840 H       165 LEU    0.0900
   2619 HD22      -71.5160    0.3800  -35.7520 H       165 LEU    0.5100
   2620 HD23      -70.4660    0.0260  -34.3130 H       165 LEU   -0.5100
   2621 N         -68.8310    3.1460  -39.7730 N.am    166 ALA   -0.4700
   2622 CA        -68.9130    3.9210  -41.0080 C.3     166 ALA    0.3100
   2623 C         -69.1980    3.0170  -42.2140 C.2     166 ALA    0.0700
   2624 O         -69.4460    3.4920  -43.3270 O.2     166 ALA    0.0900
   2625 CB        -67.6340    4.7280  -41.2130 C.3     166 ALA   -0.2700
   2626 HN        -67.9310    3.1220  -39.3440 H       166 ALA    0.0900
   2627 HA        -69.7650    4.5800  -40.9340 H       166 ALA    0.0900
   2628 HB1       -66.7590    4.0460  -41.2780 H       166 ALA    0.0900
   2629 HB2       -67.4810    5.4190  -40.3580 H       166 ALA    0.5100
   2630 HB3       -67.7020    5.3090  -42.1580 H       166 ALA   -0.5100
   2631 N         -69.1750    1.7050  -41.9690 N.am    167 CYS   -0.4700
   2632 CA        -69.4950    0.7080  -42.9850 C.3     167 CYS    0.3100
   2633 C         -70.8500    0.0450  -42.7460 C.2     167 CYS    0.0700
   2634 O         -71.6780   -0.0400  -43.6620 O.2     167 CYS    0.0900
   2635 CB        -68.4160   -0.3780  -43.0300 C.3     167 CYS   -0.1100
   2636 SG        -68.8220   -1.8170  -44.0690 S.3     167 CYS    0.0900
   2637 HN        -68.9360    1.3440  -41.0710 H       167 CYS    0.0900
   2638 HA        -69.5610    1.2110  -43.9390 H       167 CYS   -0.2300
   2639 HB1       -68.2380   -0.7260  -41.9920 H       167 CYS    0.1600
   2640 HB2       -67.4810    0.0850  -43.4100 H       167 CYS    0.5100
   2641 HG1       -67.6870   -2.4570  -43.8300 H       167 CYS   -0.5100
   2642 N         -71.0690   -0.4210  -41.5120 N.am    168 ALA   -0.4700
   2643 CA        -72.2880   -1.1500  -41.1470 C.3     168 ALA    0.3100
   2644 C         -73.5570   -0.2690  -41.0350 C.2     168 ALA    0.0700
   2645 O         -74.6350   -0.6670  -41.4900 O.2     168 ALA    0.0900
   2646 CB        -72.0580   -1.9540  -39.8630 C.3     168 ALA   -0.2700
   2647 HN        -70.4070   -0.2930  -40.7790 H       168 ALA    0.0900
   2648 HA        -72.5440   -1.8090  -41.9640 H       168 ALA    0.0900
   2649 HB1       -71.9640   -1.2680  -38.9940 H       168 ALA    0.0900
   2650 HB2       -71.1220   -2.5470  -39.9500 H       168 ALA    0.5100
   2651 HB3       -72.9180   -2.6360  -39.6840 H       168 ALA   -0.5100
   2652 N         -73.4260    0.9220  -40.4460 N.am    169 ALA   -0.4700
   2653 CA        -74.5710    1.8070  -40.2180 C.3     169 ALA    0.3100
   2654 C         -75.2770    2.3460  -41.4680 C.2     169 ALA    0.0700
   2655 O         -76.5060    2.2800  -41.5430 O.2     169 ALA    0.0900
   2656 CB        -74.1770    2.9490  -39.2950 C.3     169 ALA   -0.2700
   2657 HN        -72.5430    1.2630  -40.1350 H       169 ALA    0.0900
   2658 HA        -75.3660    1.2230  -39.7770 H       169 ALA    0.0900
   2659 HB1       -73.3530    3.5390  -39.7490 H       169 ALA    0.0900
   2660 HB2       -73.8280    2.5450  -38.3200 H       169 ALA    0.5100
   2661 HB3       -75.0470    3.6210  -39.1310 H       169 ALA   -0.5100
   2662 N         -74.5210    2.8970  -42.4430 N.am    170 PRO   -0.2900
   2663 CA        -75.1270    3.4870  -43.6460 C.3     170 PRO    0.0000
   2664 C         -76.2000    2.6350  -44.3350 C.2     170 PRO    0.0900
   2665 O         -77.2640    3.1810  -44.6390 O.2     170 PRO    0.0900
   2666 CB        -73.9380    3.6710  -44.5950 C.3     170 PRO    0.0200
   2667 CG        -72.7840    3.8260  -43.7300 C.3     170 PRO    0.0900
   2668 CD        -73.0520    3.0320  -42.4670 C.3     170 PRO   -0.1800
   2669 HA        -75.6460    4.3970  -43.3950 H       170 PRO    0.0900
   2670 HB1       -74.0770    4.5730  -45.2280 H       170 PRO    0.0900
   2671 HB2       -73.8190    2.7840  -45.2530 H       170 PRO   -0.1800
   2672 HG1       -71.8730    3.4430  -44.2360 H       170 PRO    0.0900
   2673 HG2       -72.6340    4.8980  -43.4820 H       170 PRO    0.0900
   2674 HD1       -72.5790    2.0290  -42.5100 H       170 PRO    0.5100
   2675 HD2       -72.7060    3.5760  -41.5630 H       170 PRO   -0.5100
   2676 N         -75.9300    1.3340  -44.5930 N.am    171 PRO   -0.2900
   2677 CA        -76.9010    0.4670  -45.2750 C.3     171 PRO    0.0000
   2678 C         -78.1660    0.3790  -44.4540 C.2     171 PRO    0.0900
   2679 O         -79.2520    0.1470  -44.9950 O.2     171 PRO    0.0900
   2680 CB        -76.2090   -0.8960  -45.2710 C.3     171 PRO    0.0200
   2681 CG        -75.2690   -0.8180  -44.1120 C.3     171 PRO    0.0900
   2682 CD        -74.7260    0.5690  -44.2200 C.3     171 PRO   -0.1800
   2683 HA        -77.1300    0.8550  -46.2540 H       171 PRO    0.0900
   2684 HB1       -75.6570   -1.0650  -46.2200 H       171 PRO    0.0900
   2685 HB2       -76.9440   -1.7160  -45.1310 H       171 PRO   -0.1800
   2686 HG1       -75.8030   -0.9690  -43.1500 H       171 PRO    0.0900
   2687 HG2       -74.4610   -1.5750  -44.1970 H       171 PRO    0.0900
   2688 HD1       -74.3210    0.9310  -43.2530 H       171 PRO    0.5100
   2689 HD2       -73.9530    0.6510  -45.0110 H       171 PRO   -0.5100
   2690 N         -77.9970    0.5680  -43.1490 N.am    172 LEU   -0.4700
   2691 CA        -79.0930    0.5580  -42.1940 C.3     172 LEU    0.3100
   2692 C         -79.9920    1.7920  -42.3100 C.2     172 LEU    0.0700
   2693 O         -81.2030    1.7010  -42.1390 O.2     172 LEU    0.0900
   2694 CB        -78.5280    0.4290  -40.7800 C.3     172 LEU   -0.1800
   2695 CG        -79.3900   -0.3760  -39.8090 C.3     172 LEU    0.0900
   2696 CD1       -78.5850   -1.4840  -39.1470 C.3     172 LEU    0.0900
   2697 CD2       -80.0490    0.5330  -38.7690 C.3     172 LEU   -0.0900
   2698 HN        -77.0930    0.7310  -42.7600 H       172 LEU    0.0900
   2699 HA        -79.7360   -0.2780  -42.4240 H       172 LEU   -0.2700
   2700 HB1       -78.4000    1.4500  -40.3640 H       172 LEU    0.0900
   2701 HB2       -77.5330   -0.0590  -40.8470 H       172 LEU    0.0900
   2702 HG        -80.2420   -0.8260  -40.3630 H       172 LEU    0.0900
   2703 HD11      -77.7340   -1.0510  -38.5790 H       172 LEU   -0.2700
   2704 HD12      -78.1820   -2.1730  -39.9190 H       172 LEU    0.0900
   2705 HD13      -79.2310   -2.0500  -38.4410 H       172 LEU    0.0900
   2706 HD21      -80.6970    1.2810  -39.2720 H       172 LEU    0.0900
   2707 HD22      -79.2690    1.0730  -38.1890 H       172 LEU    0.5100
   2708 HD23      -80.6760   -0.0720  -38.0790 H       172 LEU   -0.5100
   2709 N         -79.4020    2.9490  -42.6100 N.am    173 VAL   -0.4700
   2710 CA        -80.1790    4.1780  -42.7970 C.3     173 VAL    0.3100
   2711 C         -80.7110    4.2720  -44.2250 C.2     173 VAL    0.0700
   2712 O         -81.5570    5.1160  -44.5310 O.2     173 VAL    0.0900
   2713 CB        -79.3650    5.4580  -42.4600 C.3     173 VAL   -0.0900
   2714 CG1       -79.0930    5.5480  -40.9510 C.3     173 VAL    0.0900
   2715 CG2       -78.0550    5.5240  -43.2750 C.3     173 VAL   -0.2700
   2716 HN        -78.4140    3.0300  -42.7190 H       173 VAL    0.0900
   2717 HA        -81.0450    4.1160  -42.1570 H       173 VAL    0.0900
   2718 HB        -79.9380    6.3540  -42.7840 H       173 VAL    0.0900
   2719 HG11      -78.5130    4.6620  -40.6150 H       173 VAL   -0.2700
   2720 HG12      -80.0550    5.5740  -40.3950 H       173 VAL    0.0900
   2721 HG13      -78.5060    6.4630  -40.7270 H       173 VAL    0.0900
   2722 HG21      -78.2660    5.3530  -44.3520 H       173 VAL    0.0900
   2723 HG22      -77.3510    4.7400  -42.9230 H       173 VAL    0.5100
   2724 HG23      -77.5890    6.5260  -43.1600 H       173 VAL   -0.5100
   2725 N         -80.2230    3.3890  -45.0900 N.am    174 GLY   -0.4700
   2726 CA        -80.5650    3.4420  -46.4920 C.3     174 GLY    0.3100
   2727 C         -79.4970    4.1400  -47.3120 C.2     174 GLY   -0.0200
   2728 O         -79.8260    4.9140  -48.2140 O.2     174 GLY    0.0900
   2729 HN        -79.6050    2.6570  -44.8130 H       174 GLY    0.0900
   2730 HA1       -81.4960    3.9790  -46.5900 H       174 GLY    0.5100
   2731 HA2       -80.6810    2.4290  -46.8480 H       174 GLY   -0.5100
   2732 N         -78.2230    3.9100  -46.9830 N.am    175 TRP   -0.4700
   2733 CA        -77.1630    3.9790  -47.9900 C.3     175 TRP    0.3100
   2734 C         -76.8000    2.5390  -48.2380 C.2     175 TRP    0.0700
   2735 O         -75.8380    2.0350  -47.6580 O.2     175 TRP    0.0900
   2736 CB        -75.9230    4.7800  -47.5590 C.3     175 TRP   -0.1800
   2737 CG        -74.9710    5.0370  -48.7390 C.ar    175 TRP    0.0900
   2738 CD1       -75.3050    5.0630  -50.0720 C.ar    175 TRP    0.0900
   2739 CD2       -73.5590    5.3290  -48.6860 C.ar    175 TRP   -0.0300
   2740 CE2       -73.1180    5.4980  -50.0180 C.ar    175 TRP   -0.1500
   2741 CE3       -72.6300    5.4570  -47.6490 C.ar    175 TRP    0.2200
   2742 NE1       -74.1990    5.3320  -50.8410 N.ar    175 TRP   -0.5100
   2743 CZ2       -71.8000    5.7750  -50.3350 C.ar    175 TRP    0.3700
   2744 CZ3       -71.3140    5.7350  -47.9730 C.ar    175 TRP    0.2400
   2745 CH2       -70.9130    5.8920  -49.3010 C.ar    175 TRP    0.1100
   2746 HN        -77.9410    3.6840  -46.0540 H       175 TRP   -0.2500
   2747 HA        -77.5940    4.4330  -48.8700 H       175 TRP    0.1700
   2748 HB1       -75.3760    4.2130  -46.7760 H       175 TRP   -0.2000
   2749 HB2       -76.2470    5.7580  -47.1420 H       175 TRP    0.1400
   2750 HD1       -76.2990    4.8950  -50.4610 H       175 TRP   -0.2700
   2751 HE1       -74.1850    5.3940  -51.8150 H       175 TRP    0.1600
   2752 HE3       -72.9140    5.3430  -46.6140 H       175 TRP   -0.1400
   2753 HZ2       -71.4660    5.8950  -51.3540 H       175 TRP    0.1400
   2754 HZ3       -70.5820    5.8330  -47.1850 H       175 TRP    0.5100
   2755 HH2       -69.8780    6.1120  -49.5180 H       175 TRP   -0.5100
   2756 N         -77.5950    1.8960  -49.0950 N.am    176 SER   -0.4700
   2757 CA        -77.6160    0.4350  -49.2730 C.3     176 SER    0.3100
   2758 C         -78.7340   -0.2000  -48.4150 C.2     176 SER    0.0700
   2759 O         -79.7590    0.4300  -48.1530 O.2     176 SER    0.0900
   2760 CB        -76.2440   -0.2060  -48.9800 C.3     176 SER    0.0500
   2761 OG        -75.8960   -1.1830  -49.9560 O.3     176 SER    0.0900
   2762 HN        -78.2340    2.3970  -49.6710 H       176 SER    0.0900
   2763 HA        -77.9050    0.2350  -50.2940 H       176 SER   -0.6600
   2764 HB1       -76.2730   -0.6990  -47.9850 H       176 SER    0.4300
   2765 HB2       -75.4610    0.5820  -48.9790 H       176 SER    0.5100
   2766 HG1       -75.8710   -0.7200  -50.7960 H       176 SER   -0.5100
   2767 N         -78.5360   -1.4380  -47.9720 N.am    177 ARG   -0.4700
   2768 CA        -79.5930   -2.1520  -47.2890 C.3     177 ARG    0.3100
   2769 C         -79.2450   -3.6070  -47.0410 C.2     177 ARG    0.0700
   2770 O         -78.6660   -4.2740  -47.8960 O.2     177 ARG    0.0900
   2771 CB        -80.8760   -2.0730  -48.1070 C.3     177 ARG   -0.1800
   2772 CG        -80.7150   -2.4290  -49.5770 C.3     177 ARG    0.0900
   2773 CD        -82.0050   -2.1210  -50.3550 C.3     177 ARG    0.0900
   2774 NE        -82.0810   -2.8600  -51.6120 N.pl3   177 ARG   -0.1800
   2775 CZ        -83.2120   -3.2720  -52.1690 C.cat   177 ARG    0.0900
   2776 NH1       -84.3770   -3.0240  -51.5790 N.pl3   177 ARG    0.0900
   2777 NH2       -83.1680   -3.9450  -53.3090 N.pl3   177 ARG    0.2000
   2778 HN        -77.6710   -1.9190  -48.0870 H       177 ARG    0.0900
   2779 HA        -79.7350   -1.7020  -46.3170 H       177 ARG    0.0900
   2780 HB1       -81.2670   -1.0350  -48.0400 H       177 ARG   -0.7000
   2781 HB2       -81.6170   -2.7670  -47.6590 H       177 ARG    0.4400
   2782 HG1       -80.4800   -3.5100  -49.6690 H       177 ARG    0.6400
   2783 HG2       -79.8770   -1.8410  -50.0080 H       177 ARG   -0.8000
   2784 HD1       -82.0440   -1.0380  -50.5990 H       177 ARG    0.4600
   2785 HD2       -82.8870   -2.4080  -49.7440 H       177 ARG    0.4600
   2786 HE        -81.2240   -3.0690  -52.0830 H       177 ARG   -0.8000
   2787 HH11      -84.4020   -2.5250  -50.7120 H       177 ARG    0.4600
   2788 HH12      -85.2280   -3.3360  -52.0010 H       177 ARG    0.4600
   2789 HH21      -82.2910   -4.2670  -53.6660 H       177 ARG    0.5100
   2790 HH22      -84.0110   -4.1290  -53.8140 H       177 ARG   -0.5100
   2791 N         -79.6080   -4.0890  -45.8560 N.am    178 TYR   -0.4700
   2792 CA        -79.4430   -5.4930  -45.4930 C.3     178 TYR    0.3100
   2793 C         -80.5540   -6.3490  -46.1130 C.2     178 TYR    0.0700
   2794 O         -81.7570   -6.1130  -45.8660 O.2     178 TYR    0.0900
   2795 CB        -79.3850   -5.6550  -43.9650 C.3     178 TYR   -0.1800
   2796 CG        -78.1080   -5.1110  -43.3860 C.ar    178 TYR    0.0900
   2797 CD1       -76.9270   -5.8360  -43.4830 C.ar    178 TYR    0.0900
   2798 CD2       -78.0690   -3.8630  -42.7810 C.ar    178 TYR    0.0000
   2799 CE1       -75.7330   -5.3400  -42.9800 C.ar    178 TYR   -0.1150
   2800 CE2       -76.8870   -3.3600  -42.2760 C.ar    178 TYR    0.1150
   2801 CZ        -75.7200   -4.1050  -42.3760 C.ar    178 TYR   -0.1150
   2802 OH        -74.5310   -3.6220  -41.8760 O.3     178 TYR    0.1150
   2803 HN        -80.0140   -3.5070  -45.1560 H       178 TYR    0.1100
   2804 HA        -78.5280   -5.8490  -45.9430 H       178 TYR   -0.5400
   2805 HB1       -79.4420   -6.7330  -43.7020 H       178 TYR    0.4300
   2806 HB2       -80.2280   -5.1040  -43.4980 H       178 TYR   -0.1150
   2807 HD1       -76.9380   -6.8050  -43.9590 H       178 TYR    0.1150
   2808 HD2       -78.9730   -3.2790  -42.7050 H       178 TYR   -0.1150
   2809 HE1       -74.8240   -5.9180  -43.0610 H       178 TYR    0.1150
   2810 HE2       -76.8710   -2.3890  -41.8030 H       178 TYR    0.5100
   2811 HH        -74.6100   -2.6700  -41.7850 H       178 TYR   -0.5100
   2812 N         -80.1320   -7.3350  -46.9110 N.am    179 ILE   -0.4700
   2813 CA        -81.0210   -8.1370  -47.7520 C.3     179 ILE    0.3100
   2814 C         -80.5730   -9.6110  -47.6830 C.2     179 ILE    0.0700
   2815 O         -79.3650   -9.8720  -47.6130 O.2     179 ILE    0.0900
   2816 CB        -80.9770   -7.6050  -49.2070 C.3     179 ILE   -0.0900
   2817 CG1       -82.0250   -8.2660  -50.0950 C.3     179 ILE    0.0900
   2818 CG2       -79.5880   -7.7670  -49.7940 C.3     179 ILE   -0.2700
   2819 CD        -81.9970   -7.7630  -51.5340 C.3     179 ILE    0.0900
   2820 HN        -79.1660   -7.5740  -46.9700 H       179 ILE    0.0900
   2821 HA        -82.0210   -8.0690  -47.3530 H       179 ILE    0.0900
   2822 HB        -81.2550   -6.5290  -49.2130 H       179 ILE   -0.1800
   2823 HG11      -83.0300   -8.0660  -49.6670 H       179 ILE    0.0900
   2824 HG12      -81.8470   -9.3620  -50.0990 H       179 ILE    0.0900
   2825 HG21      -79.3700   -8.8430  -49.9690 H       179 ILE   -0.2700
   2826 HG22      -78.8300   -7.3620  -49.0900 H       179 ILE    0.0900
   2827 HG23      -79.5220   -7.2300  -50.7650 H       179 ILE    0.0900
   2828 HD1       -81.0780   -8.1220  -52.0460 H       179 ILE    0.0900
   2829 HD2       -82.0000   -6.6520  -51.5460 H       179 ILE    0.5100
   2830 HD3       -82.8830   -8.1450  -52.0860 H       179 ILE   -0.5100
   2831 N         -81.5310  -10.5750  -47.6580 N.am    180 PRO   -0.2900
   2832 CA        -81.2080  -12.0150  -47.5710 C.3     180 PRO    0.0000
   2833 C         -80.2720  -12.5930  -48.6580 C.2     180 PRO    0.0900
   2834 O         -80.5330  -12.4520  -49.8510 O.2     180 PRO    0.0900
   2835 CB        -82.5890  -12.6850  -47.6260 C.3     180 PRO    0.0200
   2836 CG        -83.5010  -11.6930  -47.0070 C.3     180 PRO    0.0900
   2837 CD        -82.9800  -10.3440  -47.4650 C.3     180 PRO   -0.1800
   2838 HA        -80.6410  -12.2210  -46.6780 H       180 PRO    0.0900
   2839 HB1       -82.5910  -13.6360  -47.0520 H       180 PRO    0.0900
   2840 HB2       -82.8870  -12.8960  -48.6740 H       180 PRO   -0.1800
   2841 HG1       -84.5450  -11.8500  -47.3520 H       180 PRO    0.0900
   2842 HG2       -83.4740  -11.7700  -45.9000 H       180 PRO    0.0900
   2843 HD1       -83.4460  -10.0320  -48.4240 H       180 PRO    0.5100
   2844 HD2       -83.1410   -9.5620  -46.6940 H       180 PRO   -0.5100
   2845 N         -79.1930  -13.2550  -48.2260 N.am    181 GLU   -0.4700
   2846 CA        -78.2480  -13.9310  -49.1200 C.3     181 GLU    0.3100
   2847 C         -78.5440  -15.4280  -49.2520 C.2     181 GLU    0.0700
   2848 O         -79.0810  -16.0690  -48.3350 O.2     181 GLU    0.0900
   2849 CB        -76.7970  -13.8260  -48.6110 C.3     181 GLU   -0.1800
   2850 CG        -76.3510  -12.5040  -48.0190 C.3     181 GLU    0.0900
   2851 CD        -74.8960  -12.5510  -47.5750 C.2     181 GLU    0.0900
   2852 OE1       -74.6020  -13.2470  -46.5790 O.co2   181 GLU   -0.2800
   2853 OE2       -74.0550  -11.8950  -48.2300 O.co2   181 GLU    0.0900
   2854 HN        -78.9810  -13.3210  -47.2550 H       181 GLU    0.0900
   2855 HA        -78.3320  -13.4730  -50.0950 H       181 GLU    0.6200
   2856 HB1       -76.1270  -14.0500  -49.4660 H       181 GLU   -0.7600
   2857 HB2       -76.6610  -14.6030  -47.8320 H       181 GLU   -0.7600
   2858 HG1       -76.9850  -12.2640  -47.1380 H       181 GLU    0.5100
   2859 HG2       -76.4660  -11.7040  -48.7800 H       181 GLU   -0.5100
   2860 N         -78.1420  -15.9880  -50.3910 N.am    182 GLY   -0.4700
   2861 CA        -78.1120  -17.4270  -50.5720 C.3     182 GLY    0.3100
   2862 C         -79.3870  -18.1690  -50.2180 C.2     182 GLY   -0.0200
   2863 O         -80.3730  -18.1110  -50.9610 O.2     182 GLY    0.0900
   2864 HN        -77.8440  -15.4420  -51.1700 H       182 GLY    0.0900
   2865 HA1       -77.3160  -17.8070  -49.9490 H       182 GLY    0.5100
   2866 HA2       -77.8910  -17.6110  -51.6120 H       182 GLY   -0.5100
   2867 N         -79.3550  -18.8890  -49.0920 N.am    183 MET   -0.4700
   2868 CA        -80.4950  -19.6850  -48.6210 C.3     183 MET    0.3100
   2869 C         -81.4550  -18.8460  -47.7820 C.2     183 MET    0.0700
   2870 O         -82.3590  -19.3720  -47.1240 O.2     183 MET    0.0900
   2871 CB        -80.0290  -20.8920  -47.8010 C.3     183 MET   -0.1800
   2872 CG        -80.2890  -22.2360  -48.4420 C.3     183 MET    0.0900
   2873 SD        -79.8070  -23.6030  -47.3490 S.3     183 MET    0.0900
   2874 CE        -78.1140  -23.8810  -47.8910 C.3     183 MET   -0.1400
   2875 HN        -78.5430  -18.9170  -48.5150 H       183 MET    0.0900
   2876 HA        -81.0490  -20.0150  -49.4870 H       183 MET    0.0900
   2877 HB1       -80.5490  -20.8670  -46.8210 H       183 MET   -0.0900
   2878 HB2       -78.9360  -20.7940  -47.6310 H       183 MET   -0.2200
   2879 HG1       -79.7160  -22.2970  -49.3910 H       183 MET    0.0900
   2880 HG2       -81.3710  -22.3140  -48.6830 H       183 MET    0.0900
   2881 HE1       -77.7100  -22.9930  -48.4240 H       183 MET    0.0900
   2882 HE2       -78.0700  -24.7460  -48.5860 H       183 MET    0.5100
   2883 HE3       -77.4590  -24.0830  -47.0180 H       183 MET   -0.5100
   2884 N         -81.2540  -17.5320  -47.8150 N.am    184 GLN   -0.4700
   2885 CA        -82.1070  -16.5990  -47.0950 C.3     184 GLN    0.3100
   2886 C         -82.1540  -16.9310  -45.6010 C.2     184 GLN    0.0700
   2887 O         -83.2210  -17.0680  -45.0140 O.2     184 GLN    0.0900
   2888 CB        -83.5140  -16.5430  -47.7190 C.3     184 GLN   -0.1800
   2889 CG        -83.5640  -16.6490  -49.2630 C.3     184 GLN    0.0900
   2890 CD        -82.8070  -15.5370  -50.0070 C.2     184 GLN    0.0900
   2891 NE2       -83.4040  -14.5050  -50.3650 N.am    184 GLN   -0.1800
   2892 OE1       -81.5290  -15.7370  -50.2520 O.2     184 GLN    0.0900
   2893 HN        -80.5080  -17.1260  -48.3370 H       184 GLN    0.0900
   2894 HA        -81.6420  -15.6250  -47.1340 H       184 GLN    0.5500
   2895 HB1       -83.9820  -15.5810  -47.4250 H       184 GLN   -0.5500
   2896 HB2       -84.1110  -17.3790  -47.2980 H       184 GLN   -0.6200
   2897 HG1       -84.6270  -16.6120  -49.5830 H       184 GLN    0.3200
   2898 HG2       -83.1250  -17.6230  -49.5640 H       184 GLN    0.3000
   2899 HE21      -82.9090  -13.7830  -50.8490 H       184 GLN    0.5100
   2900 HE22      -84.3790  -14.3970  -50.1700 H       184 GLN   -0.5100
   2901 N         -80.9790  -17.0670  -44.9950 N.am    185 CYS   -0.4700
   2902 CA        -80.8680  -17.2540  -43.5570 C.3     185 CYS    0.3100
   2903 C         -79.6670  -16.4730  -43.0800 C.2     185 CYS    0.0700
   2904 O         -79.2640  -16.5760  -41.9070 O.2     185 CYS    0.0900
   2905 CB        -80.6680  -18.7190  -43.2150 C.3     185 CYS   -0.1100
   2906 SG        -82.0500  -19.7270  -43.6820 S.3     185 CYS    0.0900
   2907 HN        -80.1200  -17.0450  -45.5000 H       185 CYS    0.0900
   2908 HA        -81.7740  -16.8840  -43.1010 H       185 CYS   -0.2300
   2909 HB1       -80.5030  -18.8040  -42.1210 H       185 CYS    0.1600
   2910 HB2       -79.7560  -19.0790  -43.7350 H       185 CYS    0.5100
   2911 HG1       -81.9760  -19.4340  -44.9730 H       185 CYS   -0.5100
   2912 N         -79.0930  -15.7180  -44.0200 N.am    186 SER   -0.4700
   2913 CA        -77.9930  -14.8010  -43.7620 C.3     186 SER    0.3100
   2914 C         -78.3110  -13.5450  -44.5320 C.2     186 SER    0.0700
   2915 O         -78.7780  -13.6190  -45.6530 O.2     186 SER    0.0900
   2916 CB        -76.6580  -15.3850  -44.2380 C.3     186 SER    0.0500
   2917 OG        -76.5980  -15.4350  -45.6460 O.3     186 SER    0.0900
   2918 HN        -79.4010  -15.7520  -44.9660 H       186 SER    0.0900
   2919 HA        -77.9600  -14.6130  -42.6980 H       186 SER   -0.6600
   2920 HB1       -76.5410  -16.4160  -43.8400 H       186 SER    0.4300
   2921 HB2       -75.8240  -14.7500  -43.8700 H       186 SER    0.5100
   2922 HG1       -76.0800  -14.6740  -45.9160 H       186 SER   -0.5100
   2923 N         -78.0890  -12.3890  -43.9230 N.am    187 CYS   -0.4700
   2924 CA        -78.2790  -11.1120  -44.5990 C.3     187 CYS    0.3100
   2925 C         -76.9790  -10.3390  -44.7400 C.2     187 CYS    0.0700
   2926 O         -76.2390  -10.1740  -43.7780 O.2     187 CYS    0.0900
   2927 CB        -79.3080  -10.2440  -43.8710 C.3     187 CYS   -0.1000
   2928 SG        -80.9650  -10.3700  -44.5670 S.3     187 CYS    0.0900
   2929 HN        -77.7830  -12.3410  -42.9760 H       187 CYS    0.0900
   2930 HA        -78.6130  -11.3170  -45.6060 H       187 CYS   -0.0800
   2931 HB1       -78.9730   -9.1860  -43.9220 H       187 CYS    0.5100
   2932 HB2       -79.3370  -10.5530  -42.8050 H       187 CYS   -0.5100
   2933 N         -76.7060   -9.8590  -45.9490 N.am    188 GLY   -0.4700
   2934 CA        -75.5020   -9.1050  -46.2140 C.3     188 GLY    0.3100
   2935 C         -75.7010   -8.1180  -47.3420 C.2     188 GLY   -0.0200
   2936 O         -76.3520   -8.4260  -48.3430 O.2     188 GLY    0.0900
   2937 HN        -77.3180   -9.9980  -46.7250 H       188 GLY    0.0900
   2938 HA1       -74.7200   -9.8000  -46.4810 H       188 GLY    0.5100
   2939 HA2       -75.2330   -8.5710  -45.3140 H       188 GLY   -0.5100
   2940 N         -75.1430   -6.9220  -47.1500 N.am    189 ILE   -0.4700
   2941 CA        -75.1140   -5.8410  -48.1510 C.3     189 ILE    0.3100
   2942 C         -75.6830   -6.1600  -49.5410 C.2     189 ILE    0.0700
   2943 O         -75.1920   -7.0540  -50.2220 O.2     189 ILE    0.0900
   2944 CB        -73.6720   -5.3350  -48.3460 C.3     189 ILE   -0.0900
   2945 CG1       -73.0600   -4.9220  -47.0070 C.3     189 ILE    0.0900
   2946 CG2       -73.6330   -4.2040  -49.3710 C.3     189 ILE   -0.2700
   2947 CD        -73.7930   -3.7930  -46.3130 C.3     189 ILE    0.0900
   2948 HN        -74.7050   -6.6990  -46.2830 H       189 ILE    0.0900
   2949 HA        -75.7500   -5.0410  -47.8010 H       189 ILE    0.0900
   2950 HB        -73.0320   -6.1720  -48.6990 H       189 ILE   -0.1800
   2951 HG11      -72.0110   -4.6030  -47.1830 H       189 ILE    0.0900
   2952 HG12      -73.0590   -5.8050  -46.3350 H       189 ILE    0.0900
   2953 HG21      -74.3960   -3.4360  -49.1210 H       189 ILE   -0.2700
   2954 HG22      -73.8520   -4.6040  -50.3850 H       189 ILE    0.0900
   2955 HG23      -72.6310   -3.7230  -49.3670 H       189 ILE    0.0900
   2956 HD1       -74.6930   -4.1840  -45.7920 H       189 ILE    0.0900
   2957 HD2       -74.1170   -3.0360  -47.0590 H       189 ILE    0.5100
   2958 HD3       -73.1280   -3.3160  -45.5610 H       189 ILE   -0.5100
   2959 N         -76.6930   -5.4030  -49.9710 N.am    190 ASP   -0.4700
   2960 CA        -77.3730   -5.6260  -51.2550 C.3     190 ASP    0.3100
   2961 C         -76.4300   -5.5430  -52.4840 C.2     190 ASP    0.0700
   2962 O         -76.3350   -4.5100  -53.1510 O.2     190 ASP    0.0900
   2963 CB        -78.5640   -4.6460  -51.3860 C.3     190 ASP   -0.2800
   2964 CG        -79.4950   -4.9680  -52.5560 C.2     190 ASP    0.0900
   2965 OD1       -79.5310   -6.1310  -53.0110 O.co2   190 ASP    0.0900
   2966 OD2       -80.2050   -4.0470  -53.0140 O.co2   190 ASP    0.6200
   2967 HN        -77.0380   -4.6400  -49.4300 H       190 ASP   -0.7600
   2968 HA        -77.7190   -6.6480  -51.2830 H       190 ASP   -0.7600
   2969 HB1       -78.1660   -3.6190  -51.5310 H       190 ASP    0.5100
   2970 HB2       -79.1590   -4.6790  -50.4490 H       190 ASP   -0.5100
   2971 N         -75.7280   -6.6440  -52.7730 N.am    191 TYR   -0.4700
   2972 CA        -74.8970   -6.7530  -53.9690 C.3     191 TYR    0.3100
   2973 C         -75.7580   -7.1840  -55.1430 C.2     191 TYR    0.0700
   2974 O         -75.2580   -7.3560  -56.2550 O.2     191 TYR    0.0900
   2975 CB        -73.7830   -7.8040  -53.7920 C.3     191 TYR   -0.1800
   2976 CG        -73.1790   -7.8830  -52.4120 C.ar    191 TYR    0.0900
   2977 CD1       -72.4890   -6.8020  -51.8730 C.ar    191 TYR    0.0900
   2978 CD2       -73.2880   -9.0400  -51.6520 C.ar    191 TYR    0.0000
   2979 CE1       -71.9310   -6.8600  -50.6160 C.ar    191 TYR   -0.1150
   2980 CE2       -72.7370   -9.1090  -50.3850 C.ar    191 TYR    0.1150
   2981 CZ        -72.0580   -8.0110  -49.8690 C.ar    191 TYR   -0.1150
   2982 OH        -71.4990   -8.0610  -48.6030 O.3     191 TYR    0.1150
   2983 HN        -75.7400   -7.4450  -52.1800 H       191 TYR    0.1100
   2984 HA        -74.4640   -5.7820  -54.1600 H       191 TYR   -0.5400
   2985 HB1       -72.9520   -7.5680  -54.4920 H       191 TYR    0.4300
   2986 HB2       -74.1990   -8.8090  -54.0170 H       191 TYR   -0.1150
   2987 HD1       -72.3890   -5.8980  -52.4530 H       191 TYR    0.1150
   2988 HD2       -73.8100   -9.8960  -52.0550 H       191 TYR   -0.1150
   2989 HE1       -71.4000   -6.0090  -50.2170 H       191 TYR    0.1150
   2990 HE2       -72.8350  -10.0120  -49.7990 H       191 TYR    0.5100
   2991 HH        -71.6810   -8.9270  -48.2320 H       191 TYR   -0.5100
   2992 N         -77.0540   -7.3660  -54.8890 N.am    192 TYR   -0.4700
   2993 CA        -77.9340   -8.0390  -55.8430 C.3     192 TYR    0.3100
   2994 C         -78.6880   -7.0670  -56.7670 C.2     192 TYR    0.0700
   2995 O         -78.4430   -7.0560  -57.9750 O.2     192 TYR    0.0900
   2996 CB        -78.8810   -9.0320  -55.1270 C.3     192 TYR   -0.1800
   2997 CG        -78.2050   -9.9020  -54.0710 C.ar    192 TYR    0.0900
   2998 CD1       -77.6770  -11.1530  -54.3860 C.ar    192 TYR    0.0900
   2999 CD2       -78.0940   -9.4680  -52.7510 C.ar    192 TYR    0.0000
   3000 CE1       -77.0560  -11.9390  -53.4150 C.ar    192 TYR   -0.1150
   3001 CE2       -77.4770  -10.2480  -51.7750 C.ar    192 TYR    0.1150
   3002 CZ        -76.9660  -11.4800  -52.1140 C.ar    192 TYR   -0.1150
   3003 OH        -76.3600  -12.2470  -51.1510 O.3     192 TYR    0.1150
   3004 HN        -77.4790   -7.0530  -54.0430 H       192 TYR    0.1100
   3005 HA        -77.3130   -8.5630  -56.5540 H       192 TYR   -0.5400
   3006 HB1       -79.3220   -9.7210  -55.8800 H       192 TYR    0.4300
   3007 HB2       -79.6850   -8.4620  -54.6140 H       192 TYR   -0.1150
   3008 HD1       -77.7510  -11.5200  -55.3990 H       192 TYR    0.1150
   3009 HD2       -78.4960   -8.5020  -52.4790 H       192 TYR   -0.1150
   3010 HE1       -76.6470  -12.9040  -53.6790 H       192 TYR    0.1150
   3011 HE2       -77.4010   -9.8880  -50.7590 H       192 TYR    0.5100
   3012 HH        -76.2540  -11.7070  -50.3650 H       192 TYR   -0.5100
   3013 N         -79.5880   -6.2490  -56.2200 N.am    193 THR   -0.4700
   3014 CA        -80.3510   -5.3250  -57.0540 C.3     193 THR    0.3100
   3015 C         -79.4740   -4.1490  -57.4850 C.2     193 THR    0.0700
   3016 O         -78.5350   -3.7810  -56.7640 O.2     193 THR    0.0900
   3017 CB        -81.6060   -4.7850  -56.3320 C.3     193 THR    0.1400
   3018 CG2       -82.6450   -4.2970  -57.3390 C.3     193 THR    0.0900
   3019 OG1       -82.1720   -5.8080  -55.5040 O.3     193 THR   -0.6600
   3020 HN        -79.7760   -6.2330  -55.2420 H       193 THR    0.4300
   3021 HA        -80.6410   -5.8550  -57.9500 H       193 THR   -0.2700
   3022 HB        -81.3300   -3.9180  -55.6940 H       193 THR    0.0900
   3023 HG1       -82.3990   -6.5300  -56.0930 H       193 THR    0.0900
   3024 HG21      -82.9530   -5.1320  -58.0030 H       193 THR    0.0900
   3025 HG22      -82.2130   -3.4860  -57.9640 H       193 THR    0.5100
   3026 HG23      -83.5420   -3.9200  -56.8030 H       193 THR   -0.5100
   3027 N         -79.7480   -3.5800  -58.6770 N.am    194 PRO   -0.2900
   3028 CA        -79.1940   -2.2530  -58.9480 C.3     194 PRO    0.0000
   3029 C         -80.0180   -1.1780  -58.2400 C.2     194 PRO    0.0900
   3030 O         -79.6340   -0.0100  -58.3110 O.2     194 PRO    0.0900
   3031 CB        -79.3200   -2.1190  -60.4700 C.3     194 PRO    0.0200
   3032 CG        -79.4360   -3.5150  -60.9720 C.3     194 PRO    0.0900
   3033 CD        -80.2160   -4.2340  -59.9130 C.3     194 PRO   -0.1800
   3034 HA        -78.1870   -2.1820  -58.5710 H       194 PRO    0.0900
   3035 HB1       -78.4230   -1.6210  -60.8970 H       194 PRO    0.0900
   3036 HB2       -80.2210   -1.5290  -60.7410 H       194 PRO   -0.1800
   3037 HG1       -79.9720   -3.5420  -61.9450 H       194 PRO    0.0900
   3038 HG2       -78.4320   -3.9720  -61.1030 H       194 PRO    0.0900
   3039 HD1       -81.3100   -4.0890  -60.0360 H       194 PRO    0.5100
   3040 HD2       -79.9770   -5.3180  -59.8900 H       194 PRO   -0.5100
   3041 N         -81.1100   -1.5780  -57.5750 N.am    195 HSE   -0.4700
   3042 CA        -81.9700   -0.6840  -56.7870 C.3     195 HSE    0.3100
   3043 C         -81.3930    0.7030  -56.5690 C.2     195 HSE    0.0700
   3044 O         -80.2840    0.8770  -56.0480 O.2     195 HSE    0.0900
   3045 CB        -82.3220   -1.3000  -55.4270 C.3     195 HSE   -0.0800
   3046 CG        -83.0460   -0.3630  -54.5050 C.ar    195 HSE    0.0900
   3047 CD2       -84.2100    0.2780  -54.8600 C.ar    195 HSE    0.0900
   3048 ND1       -82.7780    0.0150  -53.2290 N.ar    195 HSE   -0.7000
   3049 CE1       -83.7720    0.8780  -52.8480 C.ar    195 HSE    0.2200
   3050 NE2       -84.6270    1.0240  -53.8460 N.ar    195 HSE    0.2500
   3051 HN        -81.3950   -2.5320  -57.5870 H       195 HSE    0.1300
   3052 HA        -82.8690   -0.5050  -57.3560 H       195 HSE   -0.3600
   3053 HB1       -81.3830   -1.6200  -54.9290 H       195 HSE    0.3200
   3054 HB2       -82.9660   -2.1880  -55.5960 H       195 HSE   -0.0500
   3055 HD2       -84.7480    0.2230  -55.7970 H       195 HSE    0.0900
   3056 HE1       -83.8670    1.3770  -51.8840 H       195 HSE    0.5100
   3057 HE2       -85.4480    1.5940  -53.8500 H       195 HSE   -0.5100
   3058 N         -82.1920    1.6940  -56.9350 N.am    196 GLU   -0.4700
   3059 CA        -81.7040    3.0450  -57.1160 C.3     196 GLU    0.3100
   3060 C         -81.7960    3.9420  -55.8560 C.2     196 GLU    0.0700
   3061 O         -80.8520    4.6890  -55.5550 O.2     196 GLU    0.0900
   3062 CB        -82.4000    3.6540  -58.3470 C.3     196 GLU   -0.1800
   3063 CG        -81.9000    3.0950  -59.7210 C.3     196 GLU    0.0900
   3064 CD        -82.2490    1.6080  -60.0100 C.2     196 GLU    0.0900
   3065 OE1       -83.0960    1.0030  -59.2970 O.co2   196 GLU   -0.2800
   3066 OE2       -81.6710    1.0490  -60.9800 O.co2   196 GLU    0.0900
   3067 HN        -83.1650    1.5530  -57.1030 H       196 GLU    0.0900
   3068 HA        -80.6340    3.0090  -57.2580 H       196 GLU    0.6200
   3069 HB1       -82.2310    4.7510  -58.3360 H       196 GLU   -0.7600
   3070 HB2       -83.4890    3.4550  -58.2660 H       196 GLU   -0.7600
   3071 HG1       -80.7960    3.1960  -59.7550 H       196 GLU    0.5100
   3072 HG2       -82.3500    3.7100  -60.5300 H       196 GLU   -0.5100
   3073 N         -82.8980    3.8370  -55.1020 N.am    197 GLU   -0.4700
   3074 CA        -83.1680    4.6900  -53.9220 C.3     197 GLU    0.3100
   3075 C         -82.1660    4.5830  -52.7350 C.2     197 GLU    0.0700
   3076 O         -82.3890    5.1480  -51.6500 O.2     197 GLU    0.0900
   3077 CB        -84.6010    4.4540  -53.4100 C.3     197 GLU   -0.1800
   3078 CG        -85.7220    4.8350  -54.3840 C.3     197 GLU    0.0900
   3079 CD        -86.0980    3.7040  -55.3560 C.2     197 GLU    0.0900
   3080 OE1       -85.7940    3.8220  -56.5700 O.co2   197 GLU   -0.2800
   3081 OE2       -86.6980    2.6960  -54.9080 O.co2   197 GLU    0.0900
   3082 HN        -83.6020    3.1610  -55.3070 H       197 GLU    0.0900
   3083 HA        -83.0380    5.7210  -54.2170 H       197 GLU    0.6200
   3084 HB1       -84.7370    5.0460  -52.4820 H       197 GLU   -0.7600
   3085 HB2       -84.7080    3.3760  -53.1690 H       197 GLU   -0.7600
   3086 HG1       -85.3940    5.7120  -54.9800 H       197 GLU    0.5100
   3087 HG2       -86.6260    5.1080  -53.8000 H       197 GLU   -0.5100
   3088 N         -81.0650    3.8640  -52.9500 N.am    198 THR   -0.4700
   3089 CA        -80.0240    3.6540  -51.9430 C.3     198 THR    0.3100
   3090 C         -78.6510    3.8530  -52.5870 C.2     198 THR    0.0700
   3091 O         -77.5980    3.6590  -51.9610 O.2     198 THR    0.0900
   3092 CB        -80.1200    2.2420  -51.3530 C.3     198 THR    0.1400
   3093 CG2       -81.3580    2.1310  -50.4680 C.3     198 THR    0.0900
   3094 OG1       -80.2160    1.2880  -52.4150 O.3     198 THR   -0.6600
   3095 HN        -80.9000    3.4250  -53.8300 H       198 THR    0.4300
   3096 HA        -80.1550    4.3940  -51.1680 H       198 THR   -0.2700
   3097 HB        -79.2150    2.0220  -50.7490 H       198 THR    0.0900
   3098 HG1       -79.5540    0.6170  -52.2290 H       198 THR    0.0900
   3099 HG21      -82.2730    2.3360  -51.0640 H       198 THR    0.0900
   3100 HG22      -81.3000    2.8720  -49.6420 H       198 THR    0.5100
   3101 HG23      -81.4310    1.1060  -50.0460 H       198 THR   -0.5100
   3102 N         -78.6910    4.2510  -53.8590 N.am    199 ASN   -0.4700
   3103 CA        -77.5150    4.4770  -54.6720 C.3     199 ASN    0.3100
   3104 C         -76.5900    3.2810  -54.5530 C.2     199 ASN    0.0700
   3105 O         -75.3830    3.3950  -54.6860 O.2     199 ASN    0.0900
   3106 CB        -76.8290    5.7920  -54.2780 C.3     199 ASN   -0.1800
   3107 CG        -77.8180    6.9490  -54.1500 C.2     199 ASN    0.0900
   3108 ND2       -77.3880    8.0280  -53.4950 N.am    199 ASN    0.0900
   3109 OD1       -78.9470    6.8740  -54.6290 O.2     199 ASN    0.5500
   3110 HN        -79.5600    4.4170  -54.3180 H       199 ASN   -0.5500
   3111 HA        -77.8240    4.5100  -55.7050 H       199 ASN   -0.6200
   3112 HB1       -76.0760    6.0540  -55.0510 H       199 ASN    0.3200
   3113 HB2       -76.3160    5.6550  -53.3010 H       199 ASN    0.3000
   3114 HD21      -77.9920    8.8170  -53.3790 H       199 ASN    0.5100
   3115 HD22      -76.4610    8.0490  -53.1180 H       199 ASN   -0.5100
   3116 N         -77.1990    2.1210  -54.3220 N.am    200 ASN   -0.4700
   3117 CA        -76.4990    0.8590  -54.1190 C.3     200 ASN    0.3100
   3118 C         -75.0550    0.8130  -54.5760 C.2     200 ASN    0.0700
   3119 O         -74.1470    0.8650  -53.7390 O.2     200 ASN    0.0900
   3120 CB        -77.3010   -0.2960  -54.7350 C.3     200 ASN   -0.1800
   3121 CG        -78.4610   -0.7300  -53.8480 C.2     200 ASN    0.0900
   3122 ND2       -79.4550   -1.3400  -54.4480 N.am    200 ASN    0.0900
   3123 OD1       -78.4510   -0.5200  -52.6380 O.2     200 ASN    0.5500
   3124 HN        -78.1920    2.0630  -54.2740 H       200 ASN   -0.5500
   3125 HA        -76.3760    0.7080  -53.0570 H       200 ASN   -0.6200
   3126 HB1       -76.6270   -1.1660  -54.8870 H       200 ASN    0.3200
   3127 HB2       -77.7070    0.0270  -55.7180 H       200 ASN    0.3000
   3128 HD21      -79.4960   -1.3660  -55.4470 H       200 ASN    0.5100
   3129 HD22      -80.1710   -1.7800  -53.9060 H       200 ASN   -0.5100
   3130 N         -74.8460    0.7310  -55.8940 N.am    201 GLU   -0.4700
   3131 CA        -73.5060    0.5400  -56.4690 C.3     201 GLU    0.3100
   3132 C         -72.4380    1.4700  -55.8640 C.2     201 GLU    0.0700
   3133 O         -71.2730    1.0910  -55.7300 O.2     201 GLU    0.0900
   3134 CB        -73.5130    0.6300  -58.0140 C.3     201 GLU   -0.1800
   3135 CG        -73.7630   -0.6890  -58.7690 C.3     201 GLU    0.0900
   3136 CD        -75.2350   -1.1510  -58.7460 C.2     201 GLU    0.0900
   3137 OE1       -76.1450   -0.3030  -58.8990 O.co2   201 GLU   -0.2800
   3138 OE2       -75.4860   -2.3710  -58.5890 O.co2   201 GLU    0.0900
   3139 HN        -75.5950    0.7960  -56.5500 H       201 GLU    0.0900
   3140 HA        -73.1530   -0.4320  -56.1590 H       201 GLU    0.6200
   3141 HB1       -72.5280    1.0280  -58.3370 H       201 GLU   -0.7600
   3142 HB2       -74.3060    1.3490  -58.3100 H       201 GLU   -0.7600
   3143 HG1       -73.1430   -1.4860  -58.3070 H       201 GLU    0.5100
   3144 HG2       -73.4580   -0.5560  -59.8280 H       201 GLU   -0.5100
   3145 N         -72.8360    2.6820  -55.4820 N.am    202 SER   -0.4700
   3146 CA        -71.9330    3.5610  -54.7620 C.3     202 SER    0.3100
   3147 C         -71.5080    2.8800  -53.4690 C.2     202 SER    0.0700
   3148 O         -70.3950    2.3670  -53.3860 O.2     202 SER    0.0900
   3149 CB        -72.5560    4.9390  -54.4920 C.3     202 SER    0.0500
   3150 OG        -73.8080    4.8470  -53.8380 O.3     202 SER    0.0900
   3151 HN        -73.7510    3.0330  -55.6670 H       202 SER    0.0900
   3152 HA        -71.0390    3.6700  -55.3570 H       202 SER   -0.6600
   3153 HB1       -72.7040    5.4680  -55.4570 H       202 SER    0.4300
   3154 HB2       -71.8700    5.5300  -53.8480 H       202 SER    0.5100
   3155 HG1       -74.3760    4.3430  -54.4250 H       202 SER   -0.5100
   3156 N         -72.4030    2.8400  -52.4810 N.am    203 PHE   -0.4700
   3157 CA        -72.0690    2.2840  -51.1760 C.3     203 PHE    0.3100
   3158 C         -71.2480    1.0050  -51.2570 C.2     203 PHE    0.0700
   3159 O         -70.3020    0.8370  -50.4950 O.2     203 PHE    0.0900
   3160 CB        -73.3180    2.0030  -50.3500 C.3     203 PHE   -0.1800
   3161 CG        -73.0160    1.3780  -49.0230 C.ar    203 PHE    0.0900
   3162 CD1       -72.9880    0.0030  -48.8870 C.ar    203 PHE    0.0900
   3163 CD2       -72.7360    2.1640  -47.9210 C.ar    203 PHE    0.0000
   3164 CE1       -72.6980   -0.5800  -47.6710 C.ar    203 PHE   -0.1150
   3165 CE2       -72.4480    1.5940  -46.6960 C.ar    203 PHE    0.1150
   3166 CZ        -72.4290    0.2190  -46.5710 C.ar    203 PHE   -0.1150
   3167 HN        -73.3320    3.1840  -52.5900 H       203 PHE    0.1150
   3168 HA        -71.4390    2.9960  -50.6650 H       203 PHE   -0.1150
   3169 HB1       -73.9780    1.3030  -50.9050 H       203 PHE    0.1150
   3170 HB2       -73.8530    2.9570  -50.1540 H       203 PHE   -0.1150
   3171 HD1       -73.1950   -0.6220  -49.7420 H       203 PHE    0.1150
   3172 HD2       -72.7430    3.2390  -48.0190 H       203 PHE   -0.1150
   3173 HE1       -72.6810   -1.6550  -47.5770 H       203 PHE    0.1150
   3174 HE2       -72.2410    2.2200  -45.8410 H       203 PHE    0.5100
   3175 HZ        -72.2030   -0.2340  -45.6180 H       203 PHE   -0.5100
   3176 N         -71.6200    0.1030  -52.1630 N.am    204 VAL   -0.4700
   3177 CA        -70.9230   -1.1700  -52.3150 C.3     204 VAL    0.3100
   3178 C         -69.4700   -0.9560  -52.7240 C.2     204 VAL    0.0700
   3179 O         -68.5690   -1.5680  -52.1520 O.2     204 VAL    0.0900
   3180 CB        -71.6220   -2.0860  -53.3340 C.3     204 VAL   -0.0900
   3181 CG1       -70.9320   -3.4380  -53.3910 C.3     204 VAL    0.0900
   3182 CG2       -73.1060   -2.2560  -52.9810 C.3     204 VAL   -0.2700
   3183 HN        -72.3900    0.2560  -52.7780 H       204 VAL    0.0900
   3184 HA        -70.8940   -1.6470  -51.3480 H       204 VAL    0.0900
   3185 HB        -71.5900   -1.6140  -54.3390 H       204 VAL    0.0900
   3186 HG11      -70.9640   -3.9250  -52.3930 H       204 VAL   -0.2700
   3187 HG12      -69.8700   -3.3090  -53.6880 H       204 VAL    0.0900
   3188 HG13      -71.4490   -4.0960  -54.1230 H       204 VAL    0.0900
   3189 HG21      -73.6150   -1.2680  -52.9870 H       204 VAL    0.0900
   3190 HG22      -73.2050   -2.7010  -51.9680 H       204 VAL    0.5100
   3191 HG23      -73.5990   -2.9130  -53.7280 H       204 VAL   -0.5100
   3192 N         -69.2330   -0.0780  -53.6960 N.am    205 ILE   -0.4700
   3193 CA        -67.8620    0.2650  -54.0650 C.3     205 ILE    0.3100
   3194 C         -67.2290    1.2220  -53.0550 C.2     205 ILE    0.0700
   3195 O         -66.0040    1.3020  -52.9660 O.2     205 ILE    0.0900
   3196 CB        -67.7340    0.7980  -55.5010 C.3     205 ILE   -0.0900
   3197 CG1       -68.6390   -0.0110  -56.4350 C.3     205 ILE    0.0900
   3198 CG2       -66.2920    0.6730  -55.9510 C.3     205 ILE   -0.2700
   3199 CD        -69.0620    0.7000  -57.6970 C.3     205 ILE    0.0900
   3200 HN        -69.9620    0.3750  -54.2060 H       205 ILE    0.0900
   3201 HA        -67.2650   -0.6280  -53.9540 H       205 ILE    0.0900
   3202 HB        -68.0470    1.8640  -55.5350 H       205 ILE   -0.1800
   3203 HG11      -69.5560   -0.2880  -55.8730 H       205 ILE    0.0900
   3204 HG12      -68.0980   -0.9360  -56.7240 H       205 ILE    0.0900
   3205 HG21      -65.9170   -0.3540  -55.7550 H       205 ILE   -0.2700
   3206 HG22      -65.6580    1.3940  -55.3930 H       205 ILE    0.0900
   3207 HG23      -66.2170    0.8760  -57.0410 H       205 ILE    0.0900
   3208 HD1       -68.1920    0.8160  -58.3790 H       205 ILE    0.0900
   3209 HD2       -69.4560    1.7090  -57.4500 H       205 ILE    0.5100
   3210 HD3       -69.8450    0.1100  -58.2190 H       205 ILE   -0.5100
   3211 N         -68.0530    1.9260  -52.2750 N.am    206 TYR   -0.4700
   3212 CA        -67.5560    2.6230  -51.0880 C.3     206 TYR    0.3100
   3213 C         -66.9470    1.5970  -50.1480 C.2     206 TYR    0.0700
   3214 O         -65.7590    1.6330  -49.8570 O.2     206 TYR    0.0900
   3215 CB        -68.6580    3.3800  -50.3470 C.3     206 TYR   -0.1800
   3216 CG        -68.3480    3.5540  -48.8770 C.ar    206 TYR    0.0900
   3217 CD1       -67.5040    4.5740  -48.4370 C.ar    206 TYR    0.0900
   3218 CD2       -68.8850    2.6810  -47.9250 C.ar    206 TYR    0.0000
   3219 CE1       -67.2150    4.7230  -47.0890 C.ar    206 TYR   -0.1150
   3220 CE2       -68.6040    2.8240  -46.5720 C.ar    206 TYR    0.1150
   3221 CZ        -67.7710    3.8480  -46.1700 C.ar    206 TYR   -0.1150
   3222 OH        -67.4910    4.0040  -44.8450 O.3     206 TYR    0.1150
   3223 HN        -69.0290    2.0070  -52.4620 H       206 TYR    0.1100
   3224 HA        -66.7920    3.3130  -51.4130 H       206 TYR   -0.5400
   3225 HB1       -69.6130    2.8180  -50.4230 H       206 TYR    0.4300
   3226 HB2       -68.7750    4.3930  -50.7870 H       206 TYR   -0.1150
   3227 HD1       -67.0710    5.2550  -49.1550 H       206 TYR    0.1150
   3228 HD2       -69.5310    1.8790  -48.2480 H       206 TYR   -0.1150
   3229 HE1       -66.5610    5.5170  -46.7570 H       206 TYR    0.1150
   3230 HE2       -69.0300    2.1460  -45.8470 H       206 TYR    0.5100
   3231 HH        -68.2460    3.6900  -44.3430 H       206 TYR   -0.5100
   3232 N         -67.7810    0.6560  -49.7110 N.am    207 MET   -0.4700
   3233 CA        -67.4480   -0.3080  -48.6700 C.3     207 MET    0.3100
   3234 C         -66.2370   -1.1550  -48.9990 C.2     207 MET    0.0700
   3235 O         -65.5540   -1.6600  -48.1030 O.2     207 MET    0.0900
   3236 CB        -68.6550   -1.2070  -48.3950 C.3     207 MET   -0.1800
   3237 CG        -68.3260   -2.5200  -47.7370 C.3     207 MET    0.0900
   3238 SD        -69.6630   -3.6960  -47.9180 S.3     207 MET    0.0900
   3239 CE        -69.4430   -4.2300  -49.6190 C.3     207 MET   -0.1400
   3240 HN        -68.6990    0.5670  -50.0900 H       207 MET    0.0900
   3241 HA        -67.1700    0.2380  -47.7790 H       207 MET    0.0900
   3242 HB1       -69.1580   -1.4180  -49.3610 H       207 MET   -0.0900
   3243 HB2       -69.3580   -0.6540  -47.7360 H       207 MET   -0.2200
   3244 HG1       -68.1280   -2.3410  -46.6590 H       207 MET    0.0900
   3245 HG2       -67.4020   -2.9290  -48.1970 H       207 MET    0.0900
   3246 HE1       -68.5780   -3.7180  -50.0940 H       207 MET    0.0900
   3247 HE2       -70.3500   -3.9950  -50.2150 H       207 MET    0.5100
   3248 HE3       -69.2570   -5.3240  -49.6580 H       207 MET   -0.5100
   3249 N         -65.9720   -1.3220  -50.2910 N.am    208 PHE   -0.4700
   3250 CA        -64.7820   -2.0470  -50.7060 C.3     208 PHE    0.3100
   3251 C         -63.5360   -1.2040  -50.5730 C.2     208 PHE    0.0700
   3252 O         -62.6900   -1.4750  -49.7370 O.2     208 PHE    0.0900
   3253 CB        -64.9430   -2.6380  -52.1070 C.3     208 PHE   -0.1800
   3254 CG        -65.5160   -4.0220  -52.0890 C.ar    208 PHE    0.0900
   3255 CD1       -64.7100   -5.1090  -51.7770 C.ar    208 PHE    0.0900
   3256 CD2       -66.8630   -4.2440  -52.3550 C.ar    208 PHE    0.0000
   3257 CE1       -65.2290   -6.3920  -51.7480 C.ar    208 PHE   -0.1150
   3258 CE2       -67.3930   -5.5320  -52.3200 C.ar    208 PHE    0.1150
   3259 CZ        -66.5750   -6.6070  -52.0160 C.ar    208 PHE   -0.1150
   3260 HN        -66.5600   -0.9690  -51.0150 H       208 PHE    0.1150
   3261 HA        -64.6080   -2.8360  -49.9890 H       208 PHE   -0.1150
   3262 HB1       -63.9500   -2.6940  -52.6030 H       208 PHE    0.1150
   3263 HB2       -65.6310   -1.9990  -52.7010 H       208 PHE   -0.1150
   3264 HD1       -63.6650   -4.9520  -51.5530 H       208 PHE    0.1150
   3265 HD2       -67.5050   -3.4090  -52.5910 H       208 PHE   -0.1150
   3266 HE1       -64.5860   -7.2280  -51.5170 H       208 PHE    0.1150
   3267 HE2       -68.4400   -5.6920  -52.5280 H       208 PHE    0.5100
   3268 HZ        -66.9820   -7.6080  -51.9880 H       208 PHE   -0.5100
   3269 N         -63.4440   -0.1450  -51.3640 N.am    209 VAL   -0.4700
   3270 CA        -62.2710    0.7240  -51.3240 C.3     209 VAL    0.3100
   3271 C         -61.7460    1.0710  -49.9070 C.2     209 VAL    0.0700
   3272 O         -60.5420    0.9470  -49.6420 O.2     209 VAL    0.0900
   3273 CB        -62.4780    1.9850  -52.2060 C.3     209 VAL   -0.0900
   3274 CG1       -61.4590    3.0730  -51.8840 C.3     209 VAL    0.0900
   3275 CG2       -62.3960    1.6020  -53.6790 C.3     209 VAL   -0.2700
   3276 HN        -64.1580    0.1030  -52.0140 H       209 VAL    0.0900
   3277 HA        -61.4240    0.1550  -51.6780 H       209 VAL    0.0900
   3278 HB        -63.4990    2.3840  -52.0330 H       209 VAL    0.0900
   3279 HG11      -60.4320    2.6480  -51.8860 H       209 VAL   -0.2700
   3280 HG12      -61.6640    3.4990  -50.8790 H       209 VAL    0.0900
   3281 HG13      -61.5100    3.8780  -52.6490 H       209 VAL    0.0900
   3282 HG21      -63.1830    0.8570  -53.9240 H       209 VAL    0.0900
   3283 HG22      -61.4030    1.1550  -53.9000 H       209 VAL    0.5100
   3284 HG23      -62.5490    2.5020  -54.3130 H       209 VAL   -0.5100
   3285 N         -62.6270    1.4610  -48.9840 N.am    210 VAL   -0.4700
   3286 CA        -62.1560    1.9230  -47.6790 C.3     210 VAL    0.3100
   3287 C         -62.2880    0.9020  -46.5450 C.2     210 VAL    0.0700
   3288 O         -61.6370    1.0280  -45.4990 O.2     210 VAL    0.0900
   3289 CB        -62.8200    3.2490  -47.2980 C.3     210 VAL   -0.0900
   3290 CG1       -62.2620    3.7610  -45.9830 C.3     210 VAL    0.0900
   3291 CG2       -62.5850    4.2650  -48.3910 C.3     210 VAL   -0.2700
   3292 HN        -63.6120    1.4540  -49.1360 H       210 VAL    0.0900
   3293 HA        -61.0850    2.0440  -47.7350 H       210 VAL    0.0900
   3294 HB        -63.9160    3.0970  -47.2000 H       210 VAL    0.0900
   3295 HG11      -61.1510    3.7540  -46.0090 H       210 VAL   -0.2700
   3296 HG12      -62.6010    3.1100  -45.1480 H       210 VAL    0.0900
   3297 HG13      -62.6040    4.8030  -45.8070 H       210 VAL    0.0900
   3298 HG21      -63.0190    3.9030  -49.3480 H       210 VAL    0.0900
   3299 HG22      -61.4950    4.4230  -48.5340 H       210 VAL    0.5100
   3300 HG23      -63.0700    5.2280  -48.1230 H       210 VAL   -0.5100
   3301 N         -63.1100   -0.1250  -46.7650 N.am    211 HSE   -0.4700
   3302 CA        -63.3130   -1.1570  -45.7500 C.3     211 HSE    0.3100
   3303 C         -62.8450   -2.5290  -46.2270 C.2     211 HSE    0.0700
   3304 O         -63.2610   -3.5760  -45.6930 O.2     211 HSE    0.0900
   3305 CB        -64.7630   -1.1340  -45.2880 C.3     211 HSE   -0.0800
   3306 CG        -65.1690    0.2180  -44.7940 C.ar    211 HSE    0.0900
   3307 CD2       -65.5590    1.3200  -45.4700 C.ar    211 HSE    0.0900
   3308 ND1       -65.1000    0.5780  -43.4670 N.ar    211 HSE   -0.7000
   3309 CE1       -65.4760    1.8370  -43.3420 C.ar    211 HSE    0.2200
   3310 NE2       -65.7460    2.3130  -44.5410 N.ar    211 HSE    0.2500
   3311 HN        -63.6150   -0.2330  -47.6170 H       211 HSE    0.1300
   3312 HA        -62.6470   -0.9590  -44.9240 H       211 HSE   -0.3600
   3313 HB1       -64.8940   -1.8680  -44.4640 H       211 HSE    0.3200
   3314 HB2       -65.4210   -1.4160  -46.1360 H       211 HSE   -0.0500
   3315 HD2       -65.7130    1.4600  -46.5330 H       211 HSE    0.0900
   3316 HE1       -65.5580    2.4090  -42.4180 H       211 HSE    0.5100
   3317 HE2       -66.0390    3.2450  -44.7530 H       211 HSE   -0.5100
   3318 N         -61.9480   -2.4860  -47.2200 N.am    212 PHE   -0.4700
   3319 CA        -61.2870   -3.6690  -47.7600 C.3     212 PHE    0.3100
   3320 C         -59.9080   -3.3410  -48.3140 C.2     212 PHE    0.0700
   3321 O         -58.9040   -3.6370  -47.6800 O.2     212 PHE    0.0900
   3322 CB        -62.1460   -4.3270  -48.8300 C.3     212 PHE   -0.1800
   3323 CG        -61.7600   -5.7320  -49.1140 C.ar    212 PHE    0.0900
   3324 CD1       -61.9630   -6.7270  -48.1670 C.ar    212 PHE    0.0900
   3325 CD2       -61.1800   -6.0700  -50.3160 C.ar    212 PHE    0.0000
   3326 CE1       -61.6060   -8.0490  -48.4260 C.ar    212 PHE   -0.1150
   3327 CE2       -60.8260   -7.3870  -50.5780 C.ar    212 PHE    0.1150
   3328 CZ        -61.0390   -8.3750  -49.6350 C.ar    212 PHE   -0.1150
   3329 HN        -61.6880   -1.6240  -47.6450 H       212 PHE    0.1150
   3330 HA        -61.1120   -4.3560  -46.9440 H       212 PHE   -0.1150
   3331 HB1       -62.0490   -3.7590  -49.7800 H       212 PHE    0.1150
   3332 HB2       -63.2060   -4.3370  -48.4970 H       212 PHE   -0.1150
   3333 HD1       -62.4060   -6.4730  -47.2160 H       212 PHE    0.1150
   3334 HD2       -61.0010   -5.3060  -51.0590 H       212 PHE   -0.1150
   3335 HE1       -61.7730   -8.8140  -47.6800 H       212 PHE    0.1150
   3336 HE2       -60.3800   -7.6410  -51.5290 H       212 PHE    0.5100
   3337 HZ        -60.7620   -9.3980  -49.8450 H       212 PHE   -0.5100
   3338 N         -59.8660   -2.7220  -49.4930 N.am    213 ILE   -0.4700
   3339 CA        -58.6060   -2.2710  -50.0680 C.3     213 ILE    0.3100
   3340 C         -57.7800   -1.5640  -49.0080 C.2     213 ILE    0.0700
   3341 O         -56.8540   -2.1430  -48.4480 O.2     213 ILE    0.0900
   3342 CB        -58.7950   -1.3120  -51.2760 C.3     213 ILE   -0.0900
   3343 CG1       -59.6810   -1.9410  -52.3320 C.3     213 ILE    0.0900
   3344 CG2       -57.4580   -0.9820  -51.9190 C.3     213 ILE   -0.2700
   3345 CD        -59.1220   -3.2340  -52.8400 C.3     213 ILE    0.0900
   3346 HN        -60.6860   -2.5410  -50.0300 H       213 ILE    0.0900
   3347 HA        -58.0620   -3.1490  -50.3820 H       213 ILE    0.0900
   3348 HB        -59.2760   -0.3740  -50.9280 H       213 ILE   -0.1800
   3349 HG11      -59.7870   -1.2350  -53.1820 H       213 ILE    0.0900
   3350 HG12      -60.6850   -2.1300  -51.8940 H       213 ILE    0.0900
   3351 HG21      -56.8170   -1.8880  -51.9530 H       213 ILE   -0.2700
   3352 HG22      -56.9360   -0.2000  -51.3260 H       213 ILE    0.0900
   3353 HG23      -57.6160   -0.6210  -52.9580 H       213 ILE    0.0900
   3354 HD1       -59.0190   -3.9610  -52.0070 H       213 ILE    0.0900
   3355 HD2       -58.1190   -3.0620  -53.2870 H       213 ILE    0.5100
   3356 HD3       -59.8020   -3.6660  -53.6050 H       213 ILE   -0.5100
   3357 N         -58.1270   -0.3130  -48.7210 N.am    214 ILE   -0.4700
   3358 CA        -57.3080    0.5090  -47.8460 C.3     214 ILE    0.3100
   3359 C         -56.8880   -0.2540  -46.5860 C.2     214 ILE    0.0700
   3360 O         -55.6960   -0.4420  -46.3390 O.2     214 ILE    0.0900
   3361 CB        -58.0050    1.8400  -47.5240 C.3     214 ILE   -0.0900
   3362 CG1       -57.7800    2.7990  -48.6750 C.3     214 ILE    0.0900
   3363 CG2       -57.4600    2.4430  -46.2550 C.3     214 ILE   -0.2700
   3364 CD        -58.7370    3.9340  -48.6800 C.3     214 ILE    0.0900
   3365 HN        -58.9500    0.1120  -49.0880 H       214 ILE    0.0900
   3366 HA        -56.3680    0.6900  -48.3430 H       214 ILE    0.0900
   3367 HB        -59.0950    1.6630  -47.4060 H       214 ILE   -0.1800
   3368 HG11      -57.8840    2.2420  -49.6290 H       214 ILE    0.0900
   3369 HG12      -56.7480    3.2040  -48.6050 H       214 ILE    0.0900
   3370 HG21      -56.3490    2.4670  -46.2920 H       214 ILE   -0.2700
   3371 HG22      -57.7730    1.8320  -45.3810 H       214 ILE    0.0900
   3372 HG23      -57.8330    3.4820  -46.1390 H       214 ILE    0.0900
   3373 HD1       -58.6430    4.5180  -47.7390 H       214 ILE    0.0900
   3374 HD2       -59.7770    3.5510  -48.7570 H       214 ILE    0.5100
   3375 HD3       -58.5220    4.6060  -49.5370 H       214 ILE   -0.5100
   3376 N         -57.8650   -0.7310  -45.8010 N.am    215 PRO   -0.2900
   3377 CA        -57.5470   -1.5020  -44.5970 C.3     215 PRO    0.0000
   3378 C         -56.4440   -2.5080  -44.8470 C.2     215 PRO    0.0900
   3379 O         -55.5380   -2.6170  -44.0450 O.2     215 PRO    0.0900
   3380 CB        -58.8520   -2.2270  -44.3020 C.3     215 PRO    0.0200
   3381 CG        -59.9040   -1.2970  -44.8110 C.3     215 PRO    0.0900
   3382 CD        -59.3170   -0.5870  -46.0020 C.3     215 PRO   -0.1800
   3383 HA        -57.2050   -0.8490  -43.8100 H       215 PRO    0.0900
   3384 HB1       -58.9720   -2.4050  -43.2120 H       215 PRO    0.0900
   3385 HB2       -58.8940   -3.2030  -44.8320 H       215 PRO   -0.1800
   3386 HG1       -60.8100   -1.8650  -45.1090 H       215 PRO    0.0900
   3387 HG2       -60.1820   -0.5630  -44.0250 H       215 PRO    0.0900
   3388 HD1       -59.6190   -1.0710  -46.9550 H       215 PRO    0.5100
   3389 HD2       -59.5970    0.4870  -46.0170 H       215 PRO   -0.5100
   3390 N         -56.5210   -3.2310  -45.9560 N.am    216 LEU   -0.4700
   3391 CA        -55.5030   -4.2120  -46.2920 C.3     216 LEU    0.3100
   3392 C         -54.1810   -3.5600  -46.6760 C.2     216 LEU    0.0700
   3393 O         -53.1290   -3.9370  -46.1870 O.2     216 LEU    0.0900
   3394 CB        -55.9620   -5.0990  -47.4540 C.3     216 LEU   -0.1800
   3395 CG        -56.8770   -6.3210  -47.2760 C.3     216 LEU    0.0900
   3396 CD1       -56.5510   -7.3800  -48.3360 C.3     216 LEU    0.0900
   3397 CD2       -56.7940   -6.9440  -45.8760 C.3     216 LEU   -0.0900
   3398 HN        -57.2740   -3.1350  -46.6040 H       216 LEU    0.0900
   3399 HA        -55.3160   -4.8120  -45.4150 H       216 LEU   -0.2700
   3400 HB1       -55.0370   -5.4790  -47.9290 H       216 LEU    0.0900
   3401 HB2       -56.4880   -4.4260  -48.1580 H       216 LEU    0.0900
   3402 HG        -57.9390   -6.0060  -47.3800 H       216 LEU    0.0900
   3403 HD11      -55.4930   -7.7060  -48.2370 H       216 LEU   -0.2700
   3404 HD12      -56.6970   -6.9560  -49.3530 H       216 LEU    0.0900
   3405 HD13      -57.2080   -8.2650  -48.2020 H       216 LEU    0.0900
   3406 HD21      -57.0900   -6.1990  -45.1070 H       216 LEU    0.0900
   3407 HD22      -55.7530   -7.2720  -45.6700 H       216 LEU    0.5100
   3408 HD23      -57.4800   -7.8150  -45.8080 H       216 LEU   -0.5100
   3409 N         -54.2410   -2.5900  -47.5790 N.am    217 ILE   -0.4700
   3410 CA        -53.0580   -1.8780  -48.0430 C.3     217 ILE    0.3100
   3411 C         -52.1880   -1.3640  -46.9030 C.2     217 ILE    0.0700
   3412 O         -50.9570   -1.3960  -46.9820 O.2     217 ILE    0.0900
   3413 CB        -53.4620   -0.7070  -48.9530 C.3     217 ILE   -0.0900
   3414 CG1       -53.6960   -1.2310  -50.3760 C.3     217 ILE    0.0900
   3415 CG2       -52.4120    0.4140  -48.9020 C.3     217 ILE   -0.2700
   3416 CD        -54.1610   -0.1860  -51.3660 C.3     217 ILE    0.0900
   3417 HN        -55.1060   -2.3030  -47.9840 H       217 ILE    0.0900
   3418 HA        -52.4360   -2.5760  -48.5820 H       217 ILE    0.0900
   3419 HB        -54.4430   -0.3060  -48.6210 H       217 ILE   -0.1800
   3420 HG11      -54.4620   -2.0340  -50.3300 H       217 ILE    0.0900
   3421 HG12      -52.7430   -1.6650  -50.7480 H       217 ILE    0.0900
   3422 HG21      -51.3970   -0.0060  -49.0650 H       217 ILE   -0.2700
   3423 HG22      -52.4350    0.9100  -47.9080 H       217 ILE    0.0900
   3424 HG23      -52.6180    1.1620  -49.6970 H       217 ILE    0.0900
   3425 HD1       -53.3360    0.5250  -51.5860 H       217 ILE    0.0900
   3426 HD2       -55.0160    0.3820  -50.9430 H       217 ILE    0.5100
   3427 HD3       -54.4690   -0.6740  -52.3150 H       217 ILE   -0.5100
   3428 N         -52.8240   -0.8850  -45.8390 N.am    218 VAL   -0.4700
   3429 CA        -52.0700   -0.4490  -44.6740 C.3     218 VAL    0.3100
   3430 C         -51.4590   -1.6820  -44.0250 C.2     218 VAL    0.0700
   3431 O         -50.2500   -1.7530  -43.8420 O.2     218 VAL    0.0900
   3432 CB        -52.9310    0.3050  -43.6460 C.3     218 VAL   -0.0900
   3433 CG1       -52.0400    0.8240  -42.5130 C.3     218 VAL    0.0900
   3434 CG2       -53.7160    1.4380  -44.3190 C.3     218 VAL   -0.2700
   3435 HN        -53.8160   -0.8030  -45.7910 H       218 VAL    0.0900
   3436 HA        -51.2760    0.1930  -45.0240 H       218 VAL    0.0900
   3437 HB        -53.7010   -0.3810  -43.2310 H       218 VAL    0.0900
   3438 HG11      -51.2710    1.5150  -42.9190 H       218 VAL   -0.2700
   3439 HG12      -51.5270   -0.0260  -42.0160 H       218 VAL    0.0900
   3440 HG13      -52.6560    1.3760  -41.7710 H       218 VAL    0.0900
   3441 HG21      -54.3860    1.0260  -45.1040 H       218 VAL    0.0900
   3442 HG22      -53.0130    2.1560  -44.7940 H       218 VAL    0.5100
   3443 HG23      -54.3370    1.9670  -43.5650 H       218 VAL   -0.5100
   3444 N         -52.3110   -2.6540  -43.7000 N.am    219 ILE   -0.4700
   3445 CA        -51.8920   -3.9560  -43.1920 C.3     219 ILE    0.3100
   3446 C         -50.7150   -4.5240  -43.9870 C.2     219 ILE    0.0700
   3447 O         -49.6860   -4.8520  -43.4050 O.2     219 ILE    0.0900
   3448 CB        -53.0780   -4.9410  -43.2190 C.3     219 ILE   -0.0900
   3449 CG1       -53.9330   -4.7650  -41.9640 C.3     219 ILE    0.0900
   3450 CG2       -52.5940   -6.3780  -43.3610 C.3     219 ILE   -0.2700
   3451 CD        -55.2620   -5.5040  -41.9950 C.3     219 ILE    0.0900
   3452 HN        -53.2960   -2.5310  -43.7910 H       219 ILE    0.0900
   3453 HA        -51.5340   -3.8240  -42.1820 H       219 ILE    0.0900
   3454 HB        -53.7410   -4.6920  -44.0750 H       219 ILE   -0.1800
   3455 HG11      -54.1380   -3.6820  -41.8320 H       219 ILE    0.0900
   3456 HG12      -53.3510   -5.1290  -41.0910 H       219 ILE    0.0900
   3457 HG21      -51.8000   -6.5890  -42.6130 H       219 ILE   -0.2700
   3458 HG22      -52.1740   -6.5370  -44.3770 H       219 ILE    0.0900
   3459 HG23      -53.4380   -7.0790  -43.1910 H       219 ILE    0.0900
   3460 HD1       -55.0910   -6.5990  -41.9270 H       219 ILE    0.0900
   3461 HD2       -55.7940   -5.2860  -42.9460 H       219 ILE    0.5100
   3462 HD3       -55.8910   -5.1890  -41.1350 H       219 ILE   -0.5100
   3463 N         -50.8540   -4.6130  -45.3090 N.am    220 PHE   -0.4700
   3464 CA        -49.8320   -5.1950  -46.1730 C.3     220 PHE    0.3100
   3465 C         -48.4980   -4.4360  -46.1570 C.2     220 PHE    0.0700
   3466 O         -47.4460   -5.0690  -46.0890 O.2     220 PHE    0.0900
   3467 CB        -50.3570   -5.3900  -47.6010 C.3     220 PHE   -0.1800
   3468 CG        -49.3220   -5.9120  -48.5680 C.ar    220 PHE    0.0900
   3469 CD1       -48.7080   -7.1500  -48.3700 C.ar    220 PHE    0.0900
   3470 CD2       -48.9620   -5.1590  -49.6910 C.ar    220 PHE    0.0000
   3471 CE1       -47.7400   -7.6160  -49.2820 C.ar    220 PHE   -0.1150
   3472 CE2       -48.0050   -5.6230  -50.6030 C.ar    220 PHE    0.1150
   3473 CZ        -47.3940   -6.8490  -50.3950 C.ar    220 PHE   -0.1150
   3474 HN        -51.6720   -4.2820  -45.7730 H       220 PHE    0.1150
   3475 HA        -49.5410   -6.1450  -45.7510 H       220 PHE   -0.1150
   3476 HB1       -50.7140   -4.4150  -47.9960 H       220 PHE    0.1150
   3477 HB2       -51.1910   -6.1240  -47.5860 H       220 PHE   -0.1150
   3478 HD1       -48.9760   -7.7530  -47.5150 H       220 PHE    0.1150
   3479 HD2       -49.4320   -4.2020  -49.8590 H       220 PHE   -0.1150
   3480 HE1       -47.2630   -8.5710  -49.1180 H       220 PHE    0.1150
   3481 HE2       -47.7450   -5.0260  -51.4660 H       220 PHE    0.5100
   3482 HZ        -46.6530   -7.2100  -51.0920 H       220 PHE   -0.5100
   3483 N         -48.5250   -3.1010  -46.2060 N.am    221 PHE   -0.4700
   3484 CA        -47.2840   -2.3200  -46.0750 C.3     221 PHE    0.3100
   3485 C         -46.4880   -2.7210  -44.8270 C.2     221 PHE    0.0700
   3486 O         -45.2640   -2.8590  -44.8730 O.2     221 PHE    0.0900
   3487 CB        -47.5620   -0.8060  -46.0470 C.3     221 PHE   -0.1800
   3488 CG        -46.3450    0.0400  -45.6780 C.ar    221 PHE    0.0900
   3489 CD1       -45.4380    0.4650  -46.6520 C.ar    221 PHE    0.0900
   3490 CD2       -46.1160    0.4200  -44.3590 C.ar    221 PHE    0.0000
   3491 CE1       -44.3260    1.2440  -46.3130 C.ar    221 PHE   -0.1150
   3492 CE2       -45.0090    1.1920  -44.0180 C.ar    221 PHE    0.1150
   3493 CZ        -44.1170    1.6050  -44.9960 C.ar    221 PHE   -0.1150
   3494 HN        -49.3680   -2.5840  -46.3290 H       221 PHE    0.1150
   3495 HA        -46.6510   -2.5640  -46.9150 H       221 PHE   -0.1150
   3496 HB1       -48.3500   -0.5930  -45.2950 H       221 PHE    0.1150
   3497 HB2       -47.8970   -0.4770  -47.0550 H       221 PHE   -0.1150
   3498 HD1       -45.5990    0.1880  -47.6840 H       221 PHE    0.1150
   3499 HD2       -46.8070    0.1100  -43.5890 H       221 PHE   -0.1150
   3500 HE1       -43.6340    1.5620  -47.0780 H       221 PHE    0.1150
   3501 HE2       -44.8450    1.4710  -42.9880 H       221 PHE    0.5100
   3502 HZ        -43.2620    2.2060  -44.7280 H       221 PHE   -0.5100
   3503 N         -47.1910   -2.9040  -43.7100 N.am    222 CYS   -0.4700
   3504 CA        -46.5720   -3.3330  -42.4580 C.3     222 CYS    0.3100
   3505 C         -46.2260   -4.8220  -42.4830 C.2     222 CYS    0.0700
   3506 O         -45.4230   -5.2880  -41.6780 O.2     222 CYS    0.0900
   3507 CB        -47.5080   -3.0750  -41.2680 C.3     222 CYS   -0.1100
   3508 SG        -48.1880   -1.3980  -41.0580 S.3     222 CYS    0.0900
   3509 HN        -48.1750   -2.7550  -43.6790 H       222 CYS    0.0900
   3510 HA        -45.6520   -2.7810  -42.3360 H       222 CYS   -0.2300
   3511 HB1       -46.9420   -3.3340  -40.3510 H       222 CYS    0.1600
   3512 HB2       -48.3590   -3.7790  -41.3680 H       222 CYS    0.5100
   3513 HG1       -48.9850   -1.4620  -42.1150 H       222 CYS   -0.5100
   3514 N         -46.8390   -5.5770  -43.3940 N.am    223 TYR   -0.4700
   3515 CA        -46.7000   -7.0310  -43.3750 C.3     223 TYR    0.3100
   3516 C         -45.2690   -7.5020  -43.5770 C.2     223 TYR    0.0700
   3517 O         -44.6850   -8.1460  -42.7010 O.2     223 TYR    0.0900
   3518 CB        -47.5970   -7.7070  -44.4150 C.3     223 TYR   -0.1800
   3519 CG        -47.5380   -9.2120  -44.2930 C.ar    223 TYR    0.0900
   3520 CD1       -48.4970   -9.9020  -43.5560 C.ar    223 TYR    0.0900
   3521 CD2       -46.5010   -9.9450  -44.8710 C.ar    223 TYR    0.0000
   3522 CE1       -48.4450  -11.2850  -43.4180 C.ar    223 TYR   -0.1150
   3523 CE2       -46.4390  -11.3280  -44.7340 C.ar    223 TYR    0.1150
   3524 CZ        -47.4150  -11.9920  -44.0060 C.ar    223 TYR   -0.1150
   3525 OH        -47.3680  -13.3640  -43.8630 O.3     223 TYR    0.1150
   3526 HN        -47.4090   -5.1910  -44.1170 H       223 TYR    0.1100
   3527 HA        -46.9630   -7.3720  -42.3840 H       223 TYR   -0.5400
   3528 HB1       -47.2600   -7.4340  -45.4380 H       223 TYR    0.4300
   3529 HB2       -48.6520   -7.3930  -44.2650 H       223 TYR   -0.1150
   3530 HD1       -49.2970   -9.3540  -43.0840 H       223 TYR    0.1150
   3531 HD2       -45.7360   -9.4290  -45.4330 H       223 TYR   -0.1150
   3532 HE1       -49.2070  -11.8030  -42.8530 H       223 TYR    0.1150
   3533 HE2       -45.6330  -11.8830  -45.1940 H       223 TYR    0.5100
   3534 HH        -46.5190  -13.6680  -44.1920 H       223 TYR   -0.5100
   3535 N         -44.7310   -7.2100  -44.7600 N.am    224 GLY   -0.4700
   3536 CA        -43.3610   -7.5460  -45.0790 C.3     224 GLY    0.3100
   3537 C         -42.4490   -6.9300  -44.0470 C.2     224 GLY   -0.0200
   3538 O         -41.6660   -7.6350  -43.4050 O.2     224 GLY    0.0900
   3539 HN        -45.2470   -6.7490  -45.4770 H       224 GLY    0.0900
   3540 HA1       -43.1250   -7.1560  -46.0590 H       224 GLY    0.5100
   3541 HA2       -43.2540   -8.6210  -45.0700 H       224 GLY   -0.5100
   3542 N         -42.5690   -5.6110  -43.8680 N.am    225 GLN   -0.4700
   3543 CA        -41.7240   -4.8710  -42.9340 C.3     225 GLN    0.3100
   3544 C         -41.4960   -5.6620  -41.6360 C.2     225 GLN    0.0700
   3545 O         -40.5310   -5.4170  -40.9090 O.2     225 GLN    0.0900
   3546 CB        -42.3050   -3.4690  -42.6460 C.3     225 GLN   -0.1800
   3547 CG        -42.1820   -2.4250  -43.8010 C.3     225 GLN    0.0900
   3548 CD        -41.1850   -1.2780  -43.5320 C.2     225 GLN    0.0900
   3549 NE2       -40.0160   -1.5180  -43.1580 N.am    225 GLN   -0.1800
   3550 OE1       -41.6240   -0.0530  -43.7380 O.2     225 GLN    0.0900
   3551 HN        -43.2440   -5.0720  -44.3660 H       225 GLN    0.0900
   3552 HA        -40.7410   -4.7850  -43.3730 H       225 GLN    0.5500
   3553 HB1       -41.7810   -3.0580  -41.7580 H       225 GLN   -0.5500
   3554 HB2       -43.3820   -3.5880  -42.4070 H       225 GLN   -0.6200
   3555 HG1       -43.1820   -1.9750  -43.9750 H       225 GLN    0.3200
   3556 HG2       -41.8540   -2.9550  -44.7210 H       225 GLN    0.3000
   3557 HE21      -39.3820   -0.7650  -42.9870 H       225 GLN    0.5100
   3558 HE22      -39.7170   -2.4640  -43.0290 H       225 GLN   -0.5100
   3559 N         -42.3760   -6.6260  -41.3580 N.am    226 LEU   -0.4700
   3560 CA        -42.2050   -7.5150  -40.2190 C.3     226 LEU    0.3100
   3561 C         -41.2490   -8.6750  -40.5320 C.2     226 LEU    0.0700
   3562 O         -41.5360   -9.8330  -40.2400 O.2     226 LEU    0.0900
   3563 CB        -43.5680   -8.0200  -39.7250 C.3     226 LEU   -0.1800
   3564 CG        -44.5540   -6.9400  -39.2490 C.3     226 LEU    0.0900
   3565 CD1       -45.9700   -7.4880  -39.1130 C.3     226 LEU    0.0900
   3566 CD2       -44.0990   -6.2910  -37.9380 C.3     226 LEU   -0.0900
   3567 HN        -43.1880   -6.7790  -41.9160 H       226 LEU    0.0900
   3568 HA        -41.7010   -6.9670  -39.4370 H       226 LEU   -0.2700
   3569 HB1       -43.3880   -8.7160  -38.8780 H       226 LEU    0.0900
   3570 HB2       -44.0470   -8.5800  -40.5550 H       226 LEU    0.0900
   3571 HG        -44.5580   -6.1050  -39.9820 H       226 LEU    0.0900
   3572 HD11      -45.9880   -8.3190  -38.3740 H       226 LEU   -0.2700
   3573 HD12      -46.3210   -7.8770  -40.0920 H       226 LEU    0.0900
   3574 HD13      -46.6540   -6.6860  -38.7620 H       226 LEU    0.0900
   3575 HD21      -43.0370   -5.9720  -38.0190 H       226 LEU    0.0900
   3576 HD22      -44.1870   -7.0210  -37.1040 H       226 LEU    0.5100
   3577 HD23      -44.7220   -5.3980  -37.7210 H       226 LEU   -0.5100
   3578 N         -40.1110   -8.3380  -41.1410 N.am    227 VAL   -0.4700
   3579 CA        -39.0220   -9.2780  -41.4100 C.3     227 VAL    0.3100
   3580 C         -37.6670   -8.5300  -41.5220 C.2     227 VAL    0.0700
   3581 O         -36.6460   -9.1250  -41.8750 O.2     227 VAL    0.0900
   3582 CB        -39.2730  -10.1180  -42.6960 C.3     227 VAL   -0.0900
   3583 CG1       -38.4170  -11.3670  -42.6830 C.3     227 VAL    0.0900
   3584 CG2       -40.7550  -10.5060  -42.8440 C.3     227 VAL   -0.2700
   3585 HN        -39.9480   -7.4040  -41.4490 H       227 VAL    0.0900
   3586 HA        -38.9360   -9.9320  -40.5550 H       227 VAL    0.0900
   3587 HB        -39.0220   -9.5100  -43.5910 H       227 VAL    0.0900
   3588 HG11      -38.5310  -11.8980  -41.7130 H       227 VAL   -0.2700
   3589 HG12      -37.3480  -11.0950  -42.8150 H       227 VAL    0.0900
   3590 HG13      -38.7340  -12.0500  -43.5000 H       227 VAL    0.0900
   3591 HG21      -41.3990   -9.6090  -42.7210 H       227 VAL    0.0900
   3592 HG22      -41.0310  -11.2490  -42.0640 H       227 VAL    0.5100
   3593 HG23      -40.9350  -10.9380  -43.8520 H       227 VAL   -0.5100
   3594 N         -37.6710   -7.2280  -41.1980 N.am    228 PHE   -0.4700
   3595 CA        -36.4980   -6.3260  -41.3020 C.3     228 PHE    0.3100
   3596 C         -35.6210   -6.3330  -40.0320 C.2     228 PHE    0.0700
   3597 O         -34.3850   -6.3820  -40.1170 O.2     228 PHE    0.0900
   3598 CB        -36.9770   -4.8880  -41.6800 C.3     228 PHE   -0.1800
   3599 CG        -35.8920   -3.7800  -41.6440 C.ar    228 PHE    0.0900
   3600 CD1       -34.7920   -3.7860  -42.5130 C.ar    228 PHE    0.0900
   3601 CD2       -36.0360   -2.6740  -40.7890 C.ar    228 PHE    0.0000
   3602 CE1       -33.8350   -2.7510  -42.4850 C.ar    228 PHE   -0.1150
   3603 CE2       -35.0840   -1.6410  -40.7600 C.ar    228 PHE    0.1150
   3604 CZ        -33.9860   -1.6840  -41.6060 C.ar    228 PHE   -0.1150
   3605 HN        -38.5010   -6.7930  -40.8580 H       228 PHE    0.1150
   3606 HA        -35.8350   -6.7160  -42.0600 H       228 PHE   -0.1150
   3607 HB1       -37.7720   -4.5780  -40.9680 H       228 PHE    0.1150
   3608 HB2       -37.3780   -4.9070  -42.7150 H       228 PHE   -0.1150
   3609 HD1       -34.6770   -4.5980  -43.2170 H       228 PHE    0.1150
   3610 HD2       -36.8980   -2.6170  -40.1400 H       228 PHE   -0.1150
   3611 HE1       -32.9840   -2.7870  -43.1480 H       228 PHE    0.1150
   3612 HE2       -35.2080   -0.8120  -40.0780 H       228 PHE    0.5100
   3613 HZ        -33.2500   -0.8930  -41.5820 H       228 PHE   -0.5100
   3614 N         -36.2600   -6.3030  -38.8580 N.am    229 THR   -0.4700
   3615 CA        -35.5430   -6.3090  -37.5740 C.3     229 THR    0.3100
   3616 C         -35.4340   -7.7290  -36.9870 C.2     229 THR    0.0700
   3617 O         -34.5930   -7.9970  -36.1270 O.2     229 THR    0.0900
   3618 CB        -36.1580   -5.2900  -36.5540 C.3     229 THR    0.1400
   3619 CG2       -35.8220   -5.6640  -35.1130 C.3     229 THR    0.0900
   3620 OG1       -35.6530   -3.9730  -36.8140 O.3     229 THR   -0.6600
   3621 HN        -37.2550   -6.2750  -38.8010 H       229 THR    0.4300
   3622 HA        -34.5120   -6.0570  -37.7720 H       229 THR   -0.2700
   3623 HB        -37.2640   -5.2780  -36.6530 H       229 THR    0.0900
   3624 HG1       -34.8580   -3.8850  -36.2850 H       229 THR    0.0900
   3625 HG21      -34.7200   -5.6750  -34.9680 H       229 THR    0.0900
   3626 HG22      -36.2200   -6.6750  -34.8820 H       229 THR    0.5100
   3627 HG23      -36.2640   -4.9200  -34.4160 H       229 THR   -0.5100
   3628 N         -36.2690   -8.6470  -37.4750 N.am    230 VAL   -0.4700
   3629 CA        -36.1270  -10.0690  -37.1720 C.3     230 VAL    0.3100
   3630 C         -34.7450  -10.5700  -37.6820 C.2     230 VAL    0.0700
   3631 O         -34.4870  -11.7750  -37.6970 O.2     230 VAL    0.0900
   3632 CB        -37.3260  -10.8720  -37.7800 C.3     230 VAL   -0.0900
   3633 CG1       -37.3440  -12.3100  -37.2950 C.3     230 VAL    0.0900
   3634 CG2       -38.6530  -10.1860  -37.4480 C.3     230 VAL   -0.2700
   3635 HN        -37.0300   -8.4030  -38.0700 H       230 VAL    0.0900
   3636 HA        -36.1030  -10.1840  -36.0980 H       230 VAL    0.0900
   3637 HB        -37.2420  -10.8650  -38.8870 H       230 VAL    0.0900
   3638 HG11      -37.2580  -12.3400  -36.1880 H       230 VAL   -0.2700
   3639 HG12      -36.4890  -12.8680  -37.7330 H       230 VAL    0.0900
   3640 HG13      -38.2990  -12.7960  -37.5890 H       230 VAL    0.0900
   3641 HG21      -38.7420   -9.2330  -38.0130 H       230 VAL    0.0900
   3642 HG22      -38.7010   -9.9600  -36.3620 H       230 VAL    0.5100
   3643 HG23      -39.5010  -10.8460  -37.7300 H       230 VAL   -0.5100
   3644 N         -33.8580   -9.6240  -38.0550 N.am    231 LYS   -0.4700
   3645 CA        -32.5790   -9.8780  -38.7550 C.3     231 LYS    0.3100
   3646 C         -31.4180   -8.8760  -38.4530 C.2     231 LYS    0.0700
   3647 O         -30.7710   -8.9540  -37.3990 O.2     231 LYS    0.0900
   3648 CB        -32.8320   -9.9480  -40.2750 C.3     231 LYS   -0.1800
   3649 CG        -31.5910  -10.1460  -41.1680 C.3     231 LYS    0.0900
   3650 CD        -31.1990  -11.6150  -41.3040 C.3     231 LYS    0.0900
   3651 CE        -30.3940  -11.8660  -42.5630 C.3     231 LYS   -0.1800
   3652 NZ        -30.2820  -13.3200  -42.8350 N.4     231 LYS    0.0900
   3653 HN        -34.0360   -8.6630  -37.8650 H       231 LYS    0.0900
   3654 HA        -32.1710  -10.8110  -38.3930 H       231 LYS   -0.1800
   3655 HB1       -33.3230   -9.0020  -40.5830 H       231 LYS    0.0900
   3656 HB2       -33.5250  -10.7940  -40.4660 H       231 LYS    0.0900
   3657 HG1       -30.7400   -9.5860  -40.7280 H       231 LYS    0.2100
   3658 HG2       -31.8070   -9.7370  -42.1780 H       231 LYS    0.0500
   3659 HD1       -32.1200  -12.2350  -41.3320 H       231 LYS    0.0500
   3660 HD2       -30.5920  -11.9110  -40.4210 H       231 LYS   -0.3000
   3661 HE1       -29.3670  -11.4590  -42.4460 H       231 LYS    0.3300
   3662 HE2       -30.8950  -11.3930  -43.4340 H       231 LYS    0.3300
   3663 HZ1       -31.2320  -13.7240  -42.9580 H       231 LYS    0.3300
   3664 HZ2       -29.8080  -13.7860  -42.0360 H       231 LYS    0.5100
   3665 HZ3       -29.7270  -13.4690  -43.7020 H       231 LYS   -0.5100
   3666 N         -31.1710   -7.9430  -39.3870 N.am    232 GLU   -0.4700
   3667 CA        -29.9880   -7.0610  -39.3910 C.3     232 GLU    0.3100
   3668 C         -30.1150   -5.7870  -38.5510 C.2     232 GLU    0.0700
   3669 O         -29.2060   -5.4390  -37.7830 O.2     232 GLU    0.0900
   3670 CB        -29.6390   -6.6490  -40.8260 C.3     232 GLU   -0.1800
   3671 CG        -28.4060   -5.7280  -40.9380 C.3     232 GLU    0.0900
   3672 CD        -28.4500   -4.7960  -42.1510 C.2     232 GLU    0.0900
   3673 OE1       -29.5480   -4.2480  -42.4350 O.co2   232 GLU   -0.2800
   3674 OE2       -27.3900   -4.6120  -42.8090 O.co2   232 GLU    0.0900
   3675 HN        -31.8010   -7.8000  -40.1460 H       232 GLU    0.0900
   3676 HA        -29.1660   -7.5990  -38.9420 H       232 GLU    0.6200
   3677 HB1       -30.5120   -6.1200  -41.2610 H       232 GLU   -0.7600
   3678 HB2       -29.4430   -7.5690  -41.4170 H       232 GLU   -0.7600
   3679 HG1       -27.4950   -6.3580  -41.0150 H       232 GLU    0.5100
   3680 HG2       -28.3430   -5.1040  -40.0210 H       232 GLU   -0.5100
   3681 N         -31.2210   -5.0650  -38.7240 N.am    233 ALA   -0.4700
   3682 CA        -31.5610   -3.9830  -37.8080 C.3     233 ALA    0.3100
   3683 C         -31.9630   -4.5820  -36.4370 C.2     233 ALA    0.0700
   3684 O         -32.7700   -4.0050  -35.7010 O.2     233 ALA    0.0900
   3685 CB        -32.6670   -3.0980  -38.3930 C.3     233 ALA   -0.2700
   3686 HN        -31.8560   -5.2280  -39.4750 H       233 ALA    0.0900
   3687 HA        -30.6680   -3.4000  -37.6350 H       233 ALA    0.0900
   3688 HB1       -33.5130   -3.7270  -38.7440 H       233 ALA    0.0900
   3689 HB2       -32.2730   -2.5200  -39.2560 H       233 ALA    0.5100
   3690 HB3       -33.0430   -2.4000  -37.6150 H       233 ALA   -0.5100
   3691 N         -31.3990   -5.7580  -36.1260 N.am    234 ALA   -0.4700
   3692 CA        -31.4870   -6.4070  -34.8160 C.3     234 ALA    0.3100
   3693 C         -30.1130   -6.9320  -34.4260 C.2     234 ALA    0.0700
   3694 O         -29.6710   -6.7620  -33.2920 O.2     234 ALA    0.0900
   3695 CB        -32.4670   -7.5460  -34.8400 C.3     234 ALA   -0.2700
   3696 HN        -30.8710   -6.2620  -36.8050 H       234 ALA    0.0900
   3697 HA        -31.7970   -5.6640  -34.0970 H       234 ALA    0.0900
   3698 HB1       -32.5030   -7.9980  -35.8550 H       234 ALA    0.0900
   3699 HB2       -33.4820   -7.1770  -34.5800 H       234 ALA    0.5100
   3700 HB3       -32.1560   -8.3290  -34.1150 H       234 ALA   -0.5100
   3701 N         -29.4490   -7.5930  -35.3720 N.am    235 ALA   -0.4700
   3702 CA        -28.0430   -7.9380  -35.2220 C.3     235 ALA    0.3100
   3703 C         -27.2350   -6.6540  -34.9840 C.2     235 ALA    0.0700
   3704 O         -26.2650   -6.6560  -34.2170 O.2     235 ALA    0.0900
   3705 CB        -27.5380   -8.6760  -36.4620 C.3     235 ALA   -0.2700
   3706 HN        -29.8830   -7.8800  -36.2230 H       235 ALA    0.0900
   3707 HA        -27.9420   -8.5620  -34.3460 H       235 ALA    0.0900
   3708 HB1       -27.6530   -8.0340  -37.3620 H       235 ALA    0.0900
   3709 HB2       -28.1260   -9.6070  -36.6130 H       235 ALA    0.5100
   3710 HB3       -26.4630   -8.9270  -36.3420 H       235 ALA   -0.5100
   3711 N         -27.6530   -5.5610  -35.6380 N.am    236 GLN   -0.4700
   3712 CA        -27.0630   -4.2290  -35.4470 C.3     236 GLN    0.3100
   3713 C         -27.7200   -3.4240  -34.3110 C.2     236 GLN    0.0700
   3714 O         -27.0440   -2.9980  -33.3700 O.2     236 GLN    0.0900
   3715 CB        -27.0610   -3.4200  -36.7590 C.3     236 GLN   -0.1800
   3716 CG        -25.9810   -3.8580  -37.7500 C.3     236 GLN    0.0900
   3717 CD        -25.7610   -2.8580  -38.8780 C.2     236 GLN    0.0900
   3718 NE2       -25.1470   -3.3260  -39.9630 N.am    236 GLN   -0.1800
   3719 OE1       -26.1240   -1.6840  -38.7730 O.2     236 GLN    0.0900
   3720 HN        -28.3990   -5.6060  -36.2970 H       236 GLN    0.0900
   3721 HA        -26.0510   -4.3620  -35.0920 H       236 GLN    0.5500
   3722 HB1       -26.9010   -2.3490  -36.5130 H       236 GLN   -0.5500
   3723 HB2       -28.0530   -3.5340  -37.2440 H       236 GLN   -0.6200
   3724 HG1       -26.2790   -4.8300  -38.1990 H       236 GLN    0.3200
   3725 HG2       -25.0240   -3.9860  -37.2040 H       236 GLN    0.3000
   3726 HE21      -24.9720   -2.7190  -40.7400 H       236 GLN    0.5100
   3727 HE22      -24.8610   -4.2840  -40.0040 H       236 GLN   -0.5100
   3728 N         -29.0340   -3.2030  -34.3970 N.am    237 GLN   -0.4700
   3729 CA        -29.7530   -2.5420  -33.3060 C.3     237 GLN    0.3100
   3730 C         -29.8290   -3.4640  -32.0830 C.2     237 GLN    0.0700
   3731 O         -30.6670   -4.3590  -32.0060 O.2     237 GLN    0.0900
   3732 CB        -31.1480   -2.0710  -33.7500 C.3     237 GLN   -0.1800
   3733 CG        -31.1370   -0.7920  -34.5960 C.3     237 GLN    0.0900
   3734 CD        -32.5320   -0.3420  -35.0310 C.2     237 GLN    0.0900
   3735 NE2       -32.7670   -0.3260  -36.3480 N.am    237 GLN   -0.1800
   3736 OE1       -33.3760    0.0050  -34.2000 O.2     237 GLN    0.0900
   3737 HN        -29.5730   -3.4720  -35.1910 H       237 GLN    0.0900
   3738 HA        -29.1630   -1.6980  -32.9840 H       237 GLN    0.5500
   3739 HB1       -31.7610   -1.8870  -32.8430 H       237 GLN   -0.5500
   3740 HB2       -31.6190   -2.8810  -34.3450 H       237 GLN   -0.6200
   3741 HG1       -30.5270   -0.9700  -35.5070 H       237 GLN    0.3200
   3742 HG2       -30.6750    0.0260  -34.0030 H       237 GLN    0.3000
   3743 HE21      -33.6620   -0.0410  -36.6920 H       237 GLN    0.5100
   3744 HE22      -32.0480   -0.5980  -36.9880 H       237 GLN   -0.5100
   3745 N         -28.9330   -3.2250  -31.1260 N.am    238 GLN   -0.4700
   3746 CA        -28.7180   -4.1190  -29.9910 C.3     238 GLN    0.3100
   3747 C         -29.8610   -4.1360  -28.9580 C.2     238 GLN    0.0700
   3748 O         -29.8230   -3.4500  -27.9290 O.2     238 GLN    0.0900
   3749 CB        -27.3500   -3.8250  -29.3530 C.3     238 GLN   -0.1800
   3750 CG        -26.1710   -4.3830  -30.1680 C.3     238 GLN    0.0900
   3751 CD        -25.1300   -3.3230  -30.5230 C.2     238 GLN    0.0900
   3752 NE2       -23.9410   -3.4650  -30.1720 N.am    238 GLN   -0.1800
   3753 OE1       -25.5480   -2.2790  -31.2080 O.2     238 GLN    0.0900
   3754 HN        -28.3600   -2.4100  -31.1430 H       238 GLN    0.0900
   3755 HA        -28.7580   -5.1380  -30.3490 H       238 GLN    0.5500
   3756 HB1       -27.3260   -4.2750  -28.3380 H       238 GLN   -0.5500
   3757 HB2       -27.2300   -2.7250  -29.2610 H       238 GLN   -0.6200
   3758 HG1       -26.5610   -4.8200  -31.1120 H       238 GLN    0.3200
   3759 HG2       -25.6710   -5.1800  -29.5780 H       238 GLN    0.3000
   3760 HE21      -23.2640   -2.7680  -30.4070 H       238 GLN    0.5100
   3761 HE22      -23.6650   -4.2770  -29.6570 H       238 GLN   -0.5100
   3762 N         -30.8720   -4.9520  -29.2700 N.am    239 GLU   -0.4700
   3763 CA        -32.0420   -5.2040  -28.4360 C.3     239 GLU    0.3100
   3764 C         -31.8540   -6.5510  -27.7240 C.2     239 GLU    0.0700
   3765 O         -31.7580   -7.5950  -28.3890 O.2     239 GLU    0.0900
   3766 CB        -33.2860   -5.3010  -29.3330 C.3     239 GLU   -0.1800
   3767 CG        -33.3590   -4.2510  -30.4530 C.3     239 GLU    0.0900
   3768 CD        -33.5910   -4.8610  -31.8480 C.2     239 GLU    0.0900
   3769 OE1       -33.7130   -6.1080  -31.9640 O.co2   239 GLU   -0.2800
   3770 OE2       -33.6310   -4.0870  -32.8330 O.co2   239 GLU    0.0900
   3771 HN        -30.8670   -5.4490  -30.1330 H       239 GLU    0.0900
   3772 HA        -32.1410   -4.3910  -27.7330 H       239 GLU    0.6200
   3773 HB1       -34.1850   -5.1880  -28.6910 H       239 GLU   -0.7600
   3774 HB2       -33.3000   -6.3080  -29.7990 H       239 GLU   -0.7600
   3775 HG1       -32.4050   -3.6820  -30.4740 H       239 GLU    0.5100
   3776 HG2       -34.1950   -3.5520  -30.2340 H       239 GLU   -0.5100
   3777 N         -31.8050   -6.5580  -26.3850 N.am    240 SER   -0.4700
   3778 CA        -31.5140   -7.8080  -25.6610 C.3     240 SER    0.3100
   3779 C         -32.3800   -8.9690  -26.1820 C.2     240 SER    0.0700
   3780 O         -33.6120   -8.8790  -26.2100 O.2     240 SER    0.0900
   3781 CB        -31.5810   -7.6350  -24.1170 C.3     240 SER    0.0500
   3782 OG        -32.8710   -7.8710  -23.5660 O.3     240 SER    0.0900
   3783 HN        -31.9570   -5.7410  -25.8340 H       240 SER    0.0900
   3784 HA        -30.5240   -8.1280  -25.9510 H       240 SER   -0.6600
   3785 HB1       -31.2850   -6.5960  -23.8590 H       240 SER    0.4300
   3786 HB2       -30.8730   -8.3500  -23.6460 H       240 SER    0.5100
   3787 HG1       -33.4570   -7.2320  -23.9790 H       240 SER   -0.5100
   3788 N         -31.7290  -10.0410  -26.6380 N.am    241 ALA   -0.4700
   3789 CA        -32.4350  -11.1560  -27.2570 C.3     241 ALA    0.3100
   3790 C         -33.3760  -11.8700  -26.2740 C.2     241 ALA    0.0700
   3791 O         -33.8560  -12.9710  -26.5530 O.2     241 ALA    0.0900
   3792 CB        -31.4520  -12.1290  -27.8900 C.3     241 ALA   -0.2700
   3793 HN        -30.7370  -10.1280  -26.5750 H       241 ALA    0.0900
   3794 HA        -33.1010  -10.7540  -28.0080 H       241 ALA    0.0900
   3795 HB1       -30.7630  -12.5320  -27.1160 H       241 ALA    0.0900
   3796 HB2       -30.8490  -11.6080  -28.6640 H       241 ALA    0.5100
   3797 HB3       -32.0010  -12.9760  -28.3520 H       241 ALA   -0.5100
   3798 N         -33.6230  -11.2370  -25.1230 N.am    242 THR   -0.4700
   3799 CA        -34.7100  -11.6010  -24.2150 C.3     242 THR    0.3100
   3800 C         -35.9940  -10.9030  -24.6940 C.2     242 THR    0.0700
   3801 O         -37.1110  -11.3520  -24.4220 O.2     242 THR    0.0900
   3802 CB        -34.3780  -11.2080  -22.7500 C.3     242 THR    0.1400
   3803 CG2       -35.5940  -11.3400  -21.8530 C.3     242 THR    0.0900
   3804 OG1       -33.3440  -12.0580  -22.2420 O.3     242 THR   -0.6600
   3805 HN        -33.0630  -10.4680  -24.8260 H       242 THR    0.4300
   3806 HA        -34.8600  -12.6670  -24.2900 H       242 THR   -0.2700
   3807 HB        -34.0290  -10.1540  -22.7110 H       242 THR    0.0900
   3808 HG1       -33.0720  -11.6730  -21.4060 H       242 THR    0.0900
   3809 HG21      -36.0640  -12.3370  -21.9930 H       242 THR    0.0900
   3810 HG22      -36.3390  -10.5570  -22.1070 H       242 THR    0.5100
   3811 HG23      -35.2920  -11.2380  -20.7890 H       242 THR   -0.5100
   3812 N         -35.8140   -9.8050  -25.4280 N.am    243 THR   -0.4700
   3813 CA        -36.9070   -9.0630  -26.0560 C.3     243 THR    0.3100
   3814 C         -37.1160   -9.5210  -27.5070 C.2     243 THR    0.0700
   3815 O         -38.2480   -9.5870  -27.9900 O.2     243 THR    0.0900
   3816 CB        -36.6700   -7.5320  -25.9810 C.3     243 THR    0.1400
   3817 CG2       -37.7930   -6.7630  -26.6540 C.3     243 THR    0.0900
   3818 OG1       -36.5860   -7.1270  -24.6100 O.3     243 THR   -0.6600
   3819 HN        -34.9030   -9.4330  -25.5860 H       243 THR    0.4300
   3820 HA        -37.8200   -9.3230  -25.5420 H       243 THR   -0.2700
   3821 HB        -35.7190   -7.2700  -26.4940 H       243 THR    0.0900
   3822 HG1       -37.4730   -7.2180  -24.2520 H       243 THR    0.0900
   3823 HG21      -38.7600   -6.9880  -26.1560 H       243 THR    0.0900
   3824 HG22      -37.8650   -7.0590  -27.7220 H       243 THR    0.5100
   3825 HG23      -37.6010   -5.6720  -26.5790 H       243 THR   -0.5100
   3826 N         -36.0330   -9.8570  -28.2060 N.am    244 GLN   -0.4700
   3827 CA        -36.1670  -10.5560  -29.4790 C.3     244 GLN    0.3100
   3828 C         -36.6480  -11.9790  -29.2230 C.2     244 GLN    0.0700
   3829 O         -36.1400  -12.9330  -29.8140 O.2     244 GLN    0.0900
   3830 CB        -34.8530  -10.5570  -30.2730 C.3     244 GLN   -0.1800
   3831 CG        -34.8250   -9.5330  -31.3930 C.3     244 GLN    0.0900
   3832 CD        -35.8270   -9.8430  -32.5030 C.2     244 GLN    0.0900
   3833 NE2       -35.7480   -9.0930  -33.6000 N.am    244 GLN   -0.1800
   3834 OE1       -36.6550  -10.7440  -32.3790 O.2     244 GLN    0.0900
   3835 HN        -35.1080   -9.6530  -27.9000 H       244 GLN    0.0900
   3836 HA        -36.9410  -10.0600  -30.0460 H       244 GLN    0.5500
   3837 HB1       -34.7060  -11.5670  -30.7120 H       244 GLN   -0.5500
   3838 HB2       -34.0160  -10.3430  -29.5740 H       244 GLN   -0.6200
   3839 HG1       -33.8060   -9.5100  -31.8360 H       244 GLN    0.3200
   3840 HG2       -35.0630   -8.5320  -30.9730 H       244 GLN    0.3000
   3841 HE21      -35.0580   -8.3730  -33.6650 H       244 GLN    0.5100
   3842 HE22      -36.3790   -9.2510  -34.3600 H       244 GLN   -0.5100
   3843 N         -37.6300  -12.1100  -28.3310 N.am    245 LYS   -0.4700
   3844 CA        -38.1550  -13.3990  -27.9190 C.3     245 LYS    0.3100
   3845 C         -39.6440  -13.2610  -27.6180 C.2     245 LYS    0.0700
   3846 O         -40.4570  -13.9860  -28.1790 O.2     245 LYS    0.0900
   3847 CB        -37.4020  -13.9280  -26.6860 C.3     245 LYS   -0.1800
   3848 CG        -37.5600  -15.4380  -26.4290 C.3     245 LYS    0.0900
   3849 CD        -37.0200  -15.8690  -25.0570 C.3     245 LYS    0.0900
   3850 CE        -35.5000  -16.0080  -25.0460 C.3     245 LYS   -0.1800
   3851 NZ        -34.9970  -17.2420  -25.7170 N.4     245 LYS    0.0900
   3852 HN        -38.0520  -11.3170  -27.9000 H       245 LYS    0.0900
   3853 HA        -38.0450  -14.0840  -28.7480 H       245 LYS   -0.1800
   3854 HB1       -37.7730  -13.3840  -25.7920 H       245 LYS    0.0900
   3855 HB2       -36.3220  -13.7100  -26.8180 H       245 LYS    0.0900
   3856 HG1       -37.0130  -15.9940  -27.2200 H       245 LYS    0.2100
   3857 HG2       -38.6380  -15.6990  -26.4880 H       245 LYS    0.0500
   3858 HD1       -37.4720  -16.8470  -24.7840 H       245 LYS    0.0500
   3859 HD2       -37.3180  -15.1130  -24.2990 H       245 LYS   -0.3000
   3860 HE1       -35.1440  -16.0400  -23.9930 H       245 LYS    0.3300
   3861 HE2       -35.0500  -15.1400  -25.5750 H       245 LYS    0.3300
   3862 HZ1       -35.2970  -17.2420  -26.7130 H       245 LYS    0.3300
   3863 HZ2       -35.3840  -18.0800  -25.2380 H       245 LYS    0.5100
   3864 HZ3       -33.9580  -17.2650  -25.6690 H       245 LYS   -0.5100
   3865 N         -39.9950  -12.3330  -26.7270 N.am    246 ALA   -0.4700
   3866 CA        -41.3900  -12.0670  -26.3930 C.3     246 ALA    0.3100
   3867 C         -42.0470  -11.2260  -27.4860 C.2     246 ALA    0.0700
   3868 O         -43.2280  -11.3830  -27.8040 O.2     246 ALA    0.0900
   3869 CB        -41.4690  -11.3580  -25.0610 C.3     246 ALA   -0.2700
   3870 HN        -39.3190  -11.7790  -26.2490 H       246 ALA    0.0900
   3871 HA        -41.9140  -13.0110  -26.3520 H       246 ALA    0.0900
   3872 HB1       -40.9190  -10.3940  -25.1080 H       246 ALA    0.0900
   3873 HB2       -41.0130  -11.9880  -24.2680 H       246 ALA    0.5100
   3874 HB3       -42.5300  -11.1480  -24.8060 H       246 ALA   -0.5100
   3875 N         -41.2450  -10.3350  -28.0620 N.am    247 GLU   -0.4700
   3876 CA        -41.6850   -9.4340  -29.1180 C.3     247 GLU    0.3100
   3877 C         -41.7000  -10.1140  -30.4750 C.2     247 GLU    0.0700
   3878 O         -42.5340   -9.7950  -31.3230 O.2     247 GLU    0.0900
   3879 CB        -40.7640   -8.2220  -29.1760 C.3     247 GLU   -0.1800
   3880 CG        -40.9240   -7.2730  -28.0070 C.3     247 GLU    0.0900
   3881 CD        -41.8740   -6.1220  -28.3160 C.2     247 GLU    0.0900
   3882 OE1       -42.7550   -6.3030  -29.1820 O.co2   247 GLU   -0.2800
   3883 OE2       -41.7420   -5.0390  -27.6990 O.co2   247 GLU    0.0900
   3884 HN        -40.2910  -10.2430  -27.7910 H       247 GLU    0.0900
   3885 HA        -42.6980   -9.1310  -28.9030 H       247 GLU    0.6200
   3886 HB1       -40.9760   -7.6640  -30.1130 H       247 GLU   -0.7600
   3887 HB2       -39.7130   -8.5780  -29.2000 H       247 GLU   -0.7600
   3888 HG1       -39.9300   -6.8500  -27.7470 H       247 GLU    0.5100
   3889 HG2       -41.3210   -7.8360  -27.1360 H       247 GLU   -0.5100
   3890 N         -40.7750  -11.0470  -30.6890 N.am    248 LYS   -0.4700
   3891 CA        -40.8150  -11.8600  -31.8910 C.3     248 LYS    0.3100
   3892 C         -41.8990  -12.9290  -31.7500 C.2     248 LYS    0.0700
   3893 O         -42.1230  -13.7050  -32.6780 O.2     248 LYS    0.0900
   3894 CB        -39.4490  -12.4960  -32.1980 C.3     248 LYS   -0.1800
   3895 CG        -39.1380  -12.5890  -33.7160 C.3     248 LYS    0.0900
   3896 CD        -38.3580  -13.8490  -34.1360 C.3     248 LYS    0.0900
   3897 CE        -36.8400  -13.6710  -34.0720 C.3     248 LYS   -0.1800
   3898 NZ        -36.1210  -14.6050  -34.9930 N.4     248 LYS    0.0900
   3899 HN        -40.0310  -11.2270  -30.0490 H       248 LYS    0.0900
   3900 HA        -41.1180  -11.2220  -32.7080 H       248 LYS   -0.1800
   3901 HB1       -39.4320  -13.5210  -31.7700 H       248 LYS    0.0900
   3902 HB2       -38.6570  -11.8900  -31.7110 H       248 LYS    0.0900
   3903 HG1       -38.5420  -11.6980  -34.0030 H       248 LYS    0.2100
   3904 HG2       -40.1000  -12.5740  -34.2690 H       248 LYS    0.0500
   3905 HD1       -38.6400  -14.1110  -35.1780 H       248 LYS    0.0500
   3906 HD2       -38.6450  -14.6850  -33.4650 H       248 LYS   -0.3000
   3907 HE1       -36.4840  -13.8750  -33.0400 H       248 LYS    0.3300
   3908 HE2       -36.5740  -12.6340  -34.3700 H       248 LYS    0.3300
   3909 HZ1       -36.4250  -14.4300  -35.9720 H       248 LYS    0.3300
   3910 HZ2       -36.3420  -15.5870  -34.7320 H       248 LYS    0.5100
   3911 HZ3       -35.0970  -14.4480  -34.9150 H       248 LYS   -0.5100
   3912 N         -42.5740  -12.9620  -30.5930 N.am    249 GLU   -0.4700
   3913 CA        -43.7140  -13.8610  -30.3680 C.3     249 GLU    0.3100
   3914 C         -45.0320  -13.1970  -30.7030 C.2     249 GLU    0.0700
   3915 O         -45.9170  -13.8290  -31.2880 O.2     249 GLU    0.0900
   3916 CB        -43.7850  -14.3450  -28.9200 C.3     249 GLU   -0.1800
   3917 CG        -45.0350  -15.1810  -28.6360 C.3     249 GLU    0.0900
   3918 CD        -45.5180  -15.0840  -27.1870 C.2     249 GLU    0.0900
   3919 OE1       -45.0240  -14.2000  -26.4540 O.co2   249 GLU   -0.2800
   3920 OE2       -46.4050  -15.8770  -26.7780 O.co2   249 GLU    0.0900
   3921 HN        -42.3290  -12.3730  -29.8270 H       249 GLU    0.0900
   3922 HA        -43.6040  -14.7030  -31.0340 H       249 GLU    0.6200
   3923 HB1       -43.7850  -13.4610  -28.2480 H       249 GLU   -0.7600
   3924 HB2       -42.8860  -14.9600  -28.7050 H       249 GLU   -0.7600
   3925 HG1       -44.8090  -16.2460  -28.8560 H       249 GLU    0.5100
   3926 HG2       -45.8530  -14.8360  -29.3010 H       249 GLU   -0.5100
   3927 N         -45.1580  -11.9310  -30.3080 N.am    250 VAL   -0.4700
   3928 CA        -46.3070  -11.1090  -30.6720 C.3     250 VAL    0.3100
   3929 C         -46.4150  -10.9890  -32.2020 C.2     250 VAL    0.0700
   3930 O         -47.5130  -11.0600  -32.7790 O.2     250 VAL    0.0900
   3931 CB        -46.2200   -9.7170  -30.0160 C.3     250 VAL   -0.0900
   3932 CG1       -47.4040   -8.8470  -30.4220 C.3     250 VAL    0.0900
   3933 CG2       -46.1780   -9.8530  -28.5200 C.3     250 VAL   -0.2700
   3934 HN        -44.4680  -11.4860  -29.7420 H       250 VAL    0.0900
   3935 HA        -47.2000  -11.6210  -30.3450 H       250 VAL    0.0900
   3936 HB        -45.2770   -9.2230  -30.3310 H       250 VAL    0.0900
   3937 HG11      -48.3560   -9.4010  -30.2700 H       250 VAL   -0.2700
   3938 HG12      -47.3210   -8.5730  -31.4960 H       250 VAL    0.0900
   3939 HG13      -47.4280   -7.9270  -29.8000 H       250 VAL    0.0900
   3940 HG21      -45.2900  -10.4500  -28.2160 H       250 VAL    0.0900
   3941 HG22      -47.0920  -10.3720  -28.1610 H       250 VAL    0.5100
   3942 HG23      -46.1090   -8.8490  -28.0500 H       250 VAL   -0.5100
   3943 N         -45.2660  -10.8370  -32.8650 N.am    251 THR   -0.4700
   3944 CA        -45.2300  -10.7260  -34.3180 C.3     251 THR    0.3100
   3945 C         -45.7410  -11.9910  -35.0280 C.2     251 THR    0.0700
   3946 O         -46.3060  -11.9070  -36.1210 O.2     251 THR    0.0900
   3947 CB        -43.8180  -10.3920  -34.8460 C.3     251 THR    0.1400
   3948 CG2       -43.8890   -9.3020  -35.9130 C.3     251 THR    0.0900
   3949 OG1       -42.9750   -9.9700  -33.7730 O.3     251 THR   -0.6600
   3950 HN        -44.3860  -10.7920  -32.3970 H       251 THR    0.4300
   3951 HA        -45.9230   -9.9480  -34.6020 H       251 THR   -0.2700
   3952 HB        -43.3720  -11.2930  -35.3210 H       251 THR    0.0900
   3953 HG1       -43.5210   -9.4150  -33.2100 H       251 THR    0.0900
   3954 HG21      -44.3350   -8.3790  -35.4850 H       251 THR    0.0900
   3955 HG22      -44.5220   -9.6420  -36.7600 H       251 THR    0.5100
   3956 HG23      -42.8680   -9.0650  -36.2810 H       251 THR   -0.5100
   3957 N         -45.5380  -13.1640  -34.4310 N.am    252 ARG   -0.4700
   3958 CA        -46.0190  -14.3870  -35.0600 C.3     252 ARG    0.3100
   3959 C         -47.5370  -14.4570  -35.0460 C.2     252 ARG    0.0700
   3960 O         -48.1820  -14.6500  -36.0800 O.2     252 ARG    0.0900
   3961 CB        -45.4130  -15.6080  -34.3790 C.3     252 ARG   -0.1800
   3962 CG        -44.1190  -16.0340  -35.0300 C.3     252 ARG    0.0900
   3963 CD        -43.1330  -16.6350  -34.0440 C.3     252 ARG    0.0900
   3964 NE        -41.7820  -16.6070  -34.5930 N.pl3   252 ARG   -0.1800
   3965 CZ        -40.7110  -17.0650  -33.9610 C.cat   252 ARG    0.0900
   3966 NH1       -40.8240  -17.5930  -32.7470 N.pl3   252 ARG    0.0900
   3967 NH2       -39.5280  -16.9870  -34.5510 N.pl3   252 ARG    0.2000
   3968 HN        -45.0640  -13.2570  -33.5590 H       252 ARG    0.0900
   3969 HA        -45.7400  -14.3610  -36.1030 H       252 ARG    0.0900
   3970 HB1       -46.1390  -16.4490  -34.4320 H       252 ARG   -0.7000
   3971 HB2       -45.2200  -15.3680  -33.3120 H       252 ARG    0.4400
   3972 HG1       -43.6500  -15.1480  -35.5070 H       252 ARG    0.6400
   3973 HG2       -44.3440  -16.7880  -35.8140 H       252 ARG   -0.8000
   3974 HD1       -43.3990  -17.6940  -33.8370 H       252 ARG    0.4600
   3975 HD2       -43.1340  -16.0500  -33.0990 H       252 ARG    0.4600
   3976 HE        -41.6560  -16.2170  -35.5040 H       252 ARG   -0.8000
   3977 HH11      -41.7210  -17.6450  -32.3070 H       252 ARG    0.4600
   3978 HH12      -40.0140  -17.9370  -32.2740 H       252 ARG    0.4600
   3979 HH21      -39.4500  -16.5850  -35.4640 H       252 ARG    0.5100
   3980 HH22      -38.7120  -17.3280  -34.0840 H       252 ARG   -0.5100
   3981 N         -48.0920  -14.2890  -33.8530 N.am    253 MET   -0.4700
   3982 CA        -49.5220  -14.2170  -33.6260 C.3     253 MET    0.3100
   3983 C         -50.2160  -13.2440  -34.5690 C.2     253 MET    0.0700
   3984 O         -51.1330  -13.6070  -35.3070 O.2     253 MET    0.0900
   3985 CB        -49.7310  -13.7710  -32.1930 C.3     253 MET   -0.1800
   3986 CG        -51.1490  -13.6790  -31.7850 C.3     253 MET    0.0900
   3987 SD        -51.2560  -13.8090  -29.9970 S.3     253 MET    0.0900
   3988 CE        -53.0480  -13.7190  -29.8550 C.3     253 MET   -0.1400
   3989 HN        -47.5310  -14.2030  -33.0340 H       253 MET    0.0900
   3990 HA        -49.9520  -15.1920  -33.7980 H       253 MET    0.0900
   3991 HB1       -49.2650  -12.7720  -32.0670 H       253 MET   -0.0900
   3992 HB2       -49.2210  -14.4950  -31.5250 H       253 MET   -0.2200
   3993 HG1       -51.7250  -14.4970  -32.2660 H       253 MET    0.0900
   3994 HG2       -51.5690  -12.7090  -32.1270 H       253 MET    0.0900
   3995 HE1       -53.5210  -14.6990  -30.0780 H       253 MET    0.0900
   3996 HE2       -53.4540  -12.9720  -30.5700 H       253 MET    0.5100
   3997 HE3       -53.3370  -13.4270  -28.8220 H       253 MET   -0.5100
   3998 N         -49.7770  -11.9910  -34.5450 N.am    254 VAL   -0.4700
   3999 CA        -50.3950  -10.9930  -35.4030 C.3     254 VAL    0.3100
   4000 C         -50.4200  -11.5160  -36.8260 C.2     254 VAL    0.0700
   4001 O         -51.4810  -11.6160  -37.4380 O.2     254 VAL    0.0900
   4002 CB        -49.6850   -9.6220  -35.3030 C.3     254 VAL   -0.0900
   4003 CG1       -50.0030   -8.7670  -36.4960 C.3     254 VAL    0.0900
   4004 CG2       -50.0960   -8.9000  -34.0230 C.3     254 VAL   -0.2700
   4005 HN        -49.0300  -11.6860  -33.9590 H       254 VAL    0.0900
   4006 HA        -51.4280  -10.8970  -35.1020 H       254 VAL    0.0900
   4007 HB        -48.5870   -9.7800  -35.2480 H       254 VAL    0.0900
   4008 HG11      -51.1000   -8.7400  -36.6650 H       254 VAL   -0.2700
   4009 HG12      -49.5140   -9.1860  -37.4010 H       254 VAL    0.0900
   4010 HG13      -49.6440   -7.7290  -36.3240 H       254 VAL    0.0900
   4011 HG21      -49.8190   -9.5090  -33.1350 H       254 VAL    0.0900
   4012 HG22      -51.1960   -8.7420  -34.0140 H       254 VAL    0.5100
   4013 HG23      -49.5760   -7.9210  -33.9560 H       254 VAL   -0.5100
   4014 N         -49.2370  -11.8950  -37.3150 N.am    255 ILE   -0.4700
   4015 CA        -49.0350  -12.4490  -38.6540 C.3     255 ILE    0.3100
   4016 C         -50.0530  -13.5400  -38.9820 C.2     255 ILE    0.0700
   4017 O         -50.5360  -13.6360  -40.1200 O.2     255 ILE    0.0900
   4018 CB        -47.5780  -12.9860  -38.8110 C.3     255 ILE   -0.0900
   4019 CG1       -46.7600  -12.0900  -39.7610 C.3     255 ILE    0.0900
   4020 CG2       -47.5720  -14.4520  -39.2660 C.3     255 ILE   -0.2700
   4021 CD        -45.2570  -12.3390  -39.7410 C.3     255 ILE    0.0900
   4022 HN        -48.4090  -11.8130  -36.7680 H       255 ILE    0.0900
   4023 HA        -49.2260  -11.6670  -39.3730 H       255 ILE    0.0900
   4024 HB        -47.0520  -12.9050  -37.8360 H       255 ILE   -0.1800
   4025 HG11      -46.9410  -11.0300  -39.4810 H       255 ILE    0.0900
   4026 HG12      -47.1270  -12.2560  -40.7960 H       255 ILE    0.0900
   4027 HG21      -48.0860  -14.5500  -40.2460 H       255 ILE   -0.2700
   4028 HG22      -48.1030  -15.0820  -38.5220 H       255 ILE    0.0900
   4029 HG23      -46.5250  -14.8090  -39.3780 H       255 ILE    0.0900
   4030 HD1       -45.0400  -13.3890  -40.0360 H       255 ILE    0.0900
   4031 HD2       -44.8590  -12.1690  -38.7180 H       255 ILE    0.5100
   4032 HD3       -44.7500  -11.6580  -40.4570 H       255 ILE   -0.5100
   4033 N         -50.3800  -14.3330  -37.9570 N.am    256 ILE   -0.4700
   4034 CA        -51.2750  -15.4840  -38.0490 C.3     256 ILE    0.3100
   4035 C         -52.7420  -15.0750  -37.9870 C.2     256 ILE    0.0700
   4036 O         -53.6010  -15.7190  -38.6020 O.2     256 ILE    0.0900
   4037 CB        -50.9720  -16.4870  -36.9270 C.3     256 ILE   -0.0900
   4038 CG1       -49.6370  -17.1930  -37.1920 C.3     256 ILE    0.0900
   4039 CG2       -52.1140  -17.4750  -36.7480 C.3     256 ILE   -0.2700
   4040 CD        -49.5780  -17.8880  -38.5280 C.3     256 ILE    0.0900
   4041 HN        -50.0100  -14.1660  -37.0480 H       256 ILE    0.0900
   4042 HA        -51.1320  -15.9450  -39.0150 H       256 ILE    0.0900
   4043 HB        -50.8150  -15.9350  -35.9770 H       256 ILE   -0.1800
   4044 HG11      -49.4710  -17.9460  -36.3920 H       256 ILE    0.0900
   4045 HG12      -48.8230  -16.4370  -37.1500 H       256 ILE    0.0900
   4046 HG21      -52.3980  -17.9120  -37.7290 H       256 ILE   -0.2700
   4047 HG22      -52.9990  -16.9550  -36.3210 H       256 ILE    0.0900
   4048 HG23      -51.7990  -18.2970  -36.0700 H       256 ILE    0.0900
   4049 HD1       -49.5450  -17.1390  -39.3470 H       256 ILE    0.0900
   4050 HD2       -50.4790  -18.5230  -38.6630 H       256 ILE    0.5100
   4051 HD3       -48.6650  -18.5180  -38.5860 H       256 ILE   -0.5100
   4052 N         -53.0200  -13.9930  -37.2570 N.am    257 MET   -0.4700
   4053 CA        -54.3630  -13.4200  -37.1950 C.3     257 MET    0.3100
   4054 C         -54.7650  -12.7550  -38.5020 C.2     257 MET    0.0700
   4055 O         -55.9640  -12.5940  -38.8100 O.2     257 MET    0.0900
   4056 CB        -54.4420  -12.3660  -36.1080 C.3     257 MET   -0.1800
   4057 CG        -54.1610  -12.8640  -34.7310 C.3     257 MET    0.0900
   4058 SD        -54.3750  -11.4880  -33.6050 S.3     257 MET    0.0900
   4059 CE        -56.1800  -11.3710  -33.6010 C.3     257 MET   -0.1400
   4060 HN        -52.3220  -13.5260  -36.7190 H       257 MET    0.0900
   4061 HA        -55.0600  -14.2200  -36.9930 H       257 MET    0.0900
   4062 HB1       -55.4630  -11.9300  -36.1180 H       257 MET   -0.0900
   4063 HB2       -53.7070  -11.5680  -36.3440 H       257 MET   -0.2200
   4064 HG1       -53.1240  -13.2600  -34.6770 H       257 MET    0.0900
   4065 HG2       -54.8600  -13.6900  -34.4790 H       257 MET    0.0900
   4066 HE1       -56.6440  -12.3130  -33.2380 H       257 MET    0.0900
   4067 HE2       -56.5540  -11.1770  -34.6280 H       257 MET    0.5100
   4068 HE3       -56.5090  -10.5470  -32.9330 H       257 MET   -0.5100
   4069 N         -53.7400  -12.3200  -39.2310 N.am    258 VAL   -0.4700
   4070 CA        -53.8980  -11.8410  -40.5900 C.3     258 VAL    0.3100
   4071 C         -54.3290  -13.0050  -41.4870 C.2     258 VAL    0.0700
   4072 O         -55.4820  -13.0740  -41.9090 O.2     258 VAL    0.0900
   4073 CB        -52.6070  -11.2210  -41.0910 C.3     258 VAL   -0.0900
   4074 CG1       -52.8000  -10.6710  -42.4980 C.3     258 VAL    0.0900
   4075 CG2       -52.1750  -10.1220  -40.1420 C.3     258 VAL   -0.2700
   4076 HN        -52.8110  -12.3020  -38.8710 H       258 VAL    0.0900
   4077 HA        -54.6930  -11.1110  -40.5970 H       258 VAL    0.0900
   4078 HB        -51.8070  -11.9920  -41.1010 H       258 VAL    0.0900
   4079 HG11      -53.7080  -10.0310  -42.5360 H       258 VAL   -0.2700
   4080 HG12      -52.9260  -11.5090  -43.2180 H       258 VAL    0.0900
   4081 HG13      -51.9200  -10.0580  -42.7880 H       258 VAL    0.0900
   4082 HG21      -51.5190  -10.5380  -39.3480 H       258 VAL    0.0900
   4083 HG22      -53.0670   -9.6660  -39.6620 H       258 VAL    0.5100
   4084 HG23      -51.6100   -9.3430  -40.6980 H       258 VAL   -0.5100
   4085 N         -53.4100  -13.9370  -41.7530 N.am    259 ILE   -0.4700
   4086 CA        -53.7360  -15.1560  -42.4920 C.3     259 ILE    0.3100
   4087 C         -55.1190  -15.6820  -42.1010 C.2     259 ILE    0.0700
   4088 O         -55.9950  -15.8970  -42.9540 O.2     259 ILE    0.0900
   4089 CB        -52.6710  -16.2430  -42.2560 C.3     259 ILE   -0.0900
   4090 CG1       -51.3870  -15.8920  -43.0190 C.3     259 ILE    0.0900
   4091 CG2       -53.1900  -17.6030  -42.7030 C.3     259 ILE   -0.2700
   4092 CD        -50.1400  -15.8780  -42.1730 C.3     259 ILE    0.0900
   4093 HN        -52.4610  -13.8420  -41.4610 H       259 ILE    0.0900
   4094 HA        -53.7880  -14.9060  -43.5420 H       259 ILE    0.0900
   4095 HB        -52.4180  -16.2820  -41.1760 H       259 ILE   -0.1800
   4096 HG11      -51.5120  -14.8850  -43.4720 H       259 ILE    0.0900
   4097 HG12      -51.2480  -16.6370  -43.8310 H       259 ILE    0.0900
   4098 HG21      -53.6070  -17.5350  -43.7310 H       259 ILE   -0.2700
   4099 HG22      -53.9930  -17.9460  -42.0170 H       259 ILE    0.0900
   4100 HG23      -52.3610  -18.3430  -42.7060 H       259 ILE    0.0900
   4101 HD1       -49.6720  -16.8850  -42.1670 H       259 ILE    0.0900
   4102 HD2       -50.3960  -15.5990  -41.1280 H       259 ILE    0.5100
   4103 HD3       -49.4100  -15.1500  -42.5870 H       259 ILE   -0.5100
   4104 N         -55.3100  -15.8580  -40.7960 N.am    260 ALA   -0.4700
   4105 CA        -56.5940  -16.2570  -40.2370 C.3     260 ALA    0.3100
   4106 C         -57.7490  -15.4660  -40.8480 C.2     260 ALA    0.0700
   4107 O         -58.7500  -16.0510  -41.2600 O.2     260 ALA    0.0900
   4108 CB        -56.5750  -16.0970  -38.7340 C.3     260 ALA   -0.2700
   4109 HN        -54.5750  -15.7250  -40.1370 H       260 ALA    0.0900
   4110 HA        -56.7740  -17.2880  -40.5050 H       260 ALA    0.0900
   4111 HB1       -56.3790  -15.0370  -38.4660 H       260 ALA    0.0900
   4112 HB2       -55.7720  -16.7280  -38.2970 H       260 ALA    0.5100
   4113 HB3       -57.5570  -16.3940  -38.3100 H       260 ALA   -0.5100
   4114 N         -57.6020  -14.1410  -40.9010 N.am    261 PHE   -0.4700
   4115 CA        -58.6200  -13.2620  -41.4750 C.3     261 PHE    0.3100
   4116 C         -58.8740  -13.6020  -42.9600 C.2     261 PHE    0.0700
   4117 O         -60.0190  -13.8210  -43.3780 O.2     261 PHE    0.0900
   4118 CB        -58.2520  -11.7750  -41.3060 C.3     261 PHE   -0.1800
   4119 CG        -59.2960  -10.8270  -41.8440 C.ar    261 PHE    0.0900
   4120 CD1       -59.2630  -10.4170  -43.1740 C.ar    261 PHE    0.0900
   4121 CD2       -60.3140  -10.3520  -41.0270 C.ar    261 PHE    0.0000
   4122 CE1       -60.2280   -9.5420  -43.6850 C.ar    261 PHE   -0.1150
   4123 CE2       -61.2780   -9.4730  -41.5280 C.ar    261 PHE    0.1150
   4124 CZ        -61.2350   -9.0720  -42.8680 C.ar    261 PHE   -0.1150
   4125 HN        -56.7850  -13.6890  -40.5490 H       261 PHE    0.1150
   4126 HA        -59.5550  -13.4710  -40.9760 H       261 PHE   -0.1150
   4127 HB1       -57.3060  -11.5670  -41.8520 H       261 PHE    0.1150
   4128 HB2       -58.1260  -11.5480  -40.2250 H       261 PHE   -0.1150
   4129 HD1       -58.4790  -10.7790  -43.8210 H       261 PHE    0.1150
   4130 HD2       -60.3600  -10.6650  -39.9950 H       261 PHE   -0.1150
   4131 HE1       -60.1840   -9.2350  -44.7200 H       261 PHE    0.1150
   4132 HE2       -62.0580   -9.1030  -40.8790 H       261 PHE    0.5100
   4133 HZ        -61.9850   -8.4000  -43.2600 H       261 PHE   -0.5100
   4134 N         -57.7990  -13.6760  -43.7440 N.am    262 LEU   -0.4700
   4135 CA        -57.8890  -13.8370  -45.1970 C.3     262 LEU    0.3100
   4136 C         -58.3330  -15.2270  -45.6000 C.2     262 LEU    0.0700
   4137 O         -58.9580  -15.4110  -46.6290 O.2     262 LEU    0.0900
   4138 CB        -56.5470  -13.4930  -45.8360 C.3     262 LEU   -0.1800
   4139 CG        -56.0350  -12.0880  -45.4860 C.3     262 LEU    0.0900
   4140 CD1       -54.5300  -12.1070  -45.2400 C.3     262 LEU    0.0900
   4141 CD2       -56.4230  -11.0720  -46.5550 C.3     262 LEU   -0.0900
   4142 HN        -56.8760  -13.6240  -43.3730 H       262 LEU    0.0900
   4143 HA        -58.6640  -13.1800  -45.5640 H       262 LEU   -0.2700
   4144 HB1       -56.6520  -13.5660  -46.9390 H       262 LEU    0.0900
   4145 HB2       -55.7940  -14.2360  -45.4970 H       262 LEU    0.0900
   4146 HG        -56.5520  -11.7260  -44.5720 H       262 LEU    0.0900
   4147 HD11      -53.9990  -12.4590  -46.1490 H       262 LEU   -0.2700
   4148 HD12      -54.2930  -12.7960  -44.4010 H       262 LEU    0.0900
   4149 HD13      -54.1740  -11.0830  -44.9960 H       262 LEU    0.0900
   4150 HD21      -57.5290  -11.0230  -46.6530 H       262 LEU    0.0900
   4151 HD22      -55.9940  -11.3700  -47.5350 H       262 LEU    0.5100
   4152 HD23      -56.0480  -10.0650  -46.2740 H       262 LEU   -0.5100
   4153 N         -58.0030  -16.2120  -44.7720 N.am    263 ILE   -0.4700
   4154 CA        -58.5280  -17.5660  -44.9380 C.3     263 ILE    0.3100
   4155 C         -60.0530  -17.5910  -44.7310 C.2     263 ILE    0.0700
   4156 O         -60.8000  -18.2220  -45.5090 O.2     263 ILE    0.0900
   4157 CB        -57.7980  -18.5920  -43.9840 C.3     263 ILE   -0.0900
   4158 CG1       -56.4550  -19.0020  -44.6010 C.3     263 ILE    0.0900
   4159 CG2       -58.6910  -19.8040  -43.6270 C.3     263 ILE   -0.2700
   4160 CD        -56.0310  -20.4170  -44.3400 C.3     263 ILE    0.0900
   4161 HN        -57.3850  -16.0740  -44.0020 H       263 ILE    0.0900
   4162 HA        -58.3840  -17.8530  -45.9690 H       263 ILE    0.0900
   4163 HB        -57.5100  -18.0700  -43.0470 H       263 ILE   -0.1800
   4164 HG11      -55.6700  -18.3280  -44.1960 H       263 ILE    0.0900
   4165 HG12      -56.5210  -18.8590  -45.7000 H       263 ILE    0.0900
   4166 HG21      -58.9810  -20.3500  -44.5500 H       263 ILE   -0.2700
   4167 HG22      -59.6150  -19.4560  -43.1170 H       263 ILE    0.0900
   4168 HG23      -58.1370  -20.5010  -42.9620 H       263 ILE    0.0900
   4169 HD1       -56.7850  -21.1230  -44.7510 H       263 ILE    0.0900
   4170 HD2       -55.9420  -20.5910  -43.2460 H       263 ILE    0.5100
   4171 HD3       -55.0550  -20.6170  -44.8320 H       263 ILE   -0.5100
   4172 N         -60.4950  -16.8760  -43.6930 N.am    264 CYS   -0.4700
   4173 CA        -61.8780  -16.8910  -43.2460 C.3     264 CYS    0.3100
   4174 C         -62.7660  -15.9700  -44.0690 C.2     264 CYS    0.0700
   4175 O         -63.8880  -16.3300  -44.4600 O.2     264 CYS    0.0900
   4176 CB        -61.9450  -16.4690  -41.7780 C.3     264 CYS   -0.1100
   4177 SG        -63.5700  -15.8870  -41.2390 S.3     264 CYS    0.0900
   4178 HN        -59.8820  -16.2900  -43.1680 H       264 CYS    0.0900
   4179 HA        -62.2660  -17.8910  -43.3720 H       264 CYS   -0.2300
   4180 HB1       -61.2020  -15.6600  -41.6200 H       264 CYS    0.1600
   4181 HB2       -61.6500  -17.3400  -41.1570 H       264 CYS    0.5100
   4182 HG1       -64.1470  -17.0790  -41.3000 H       264 CYS   -0.5100
   4183 N         -62.2480  -14.7740  -44.3320 N.am    265 TRP   -0.4700
   4184 CA        -63.0520  -13.6890  -44.8590 C.3     265 TRP    0.3100
   4185 C         -63.0160  -13.5640  -46.3700 C.2     265 TRP    0.0700
   4186 O         -63.9900  -13.1210  -46.9610 O.2     265 TRP    0.0900
   4187 CB        -62.6490  -12.3700  -44.1920 C.3     265 TRP   -0.1800
   4188 CG        -63.4630  -12.0680  -42.9580 C.ar    265 TRP    0.0900
   4189 CD1       -63.0340  -12.0550  -41.6510 C.ar    265 TRP    0.0900
   4190 CD2       -64.8540  -11.7550  -42.9250 C.ar    265 TRP   -0.0300
   4191 CE2       -65.2070  -11.5480  -41.5720 C.ar    265 TRP   -0.1500
   4192 CE3       -65.8370  -11.6240  -43.9080 C.ar    265 TRP    0.2200
   4193 NE1       -64.0780  -11.7360  -40.8180 N.ar    265 TRP   -0.5100
   4194 CZ2       -66.5010  -11.2200  -41.1840 C.ar    265 TRP    0.3700
   4195 CZ3       -67.1200  -11.3010  -43.5210 C.ar    265 TRP    0.2400
   4196 CH2       -67.4440  -11.1050  -42.1700 C.ar    265 TRP    0.1100
   4197 HN        -61.2840  -14.5720  -44.1790 H       265 TRP   -0.2500
   4198 HA        -64.0900  -13.9120  -44.6630 H       265 TRP    0.1700
   4199 HB1       -62.7900  -11.5410  -44.9180 H       265 TRP   -0.2000
   4200 HB2       -61.5780  -12.4240  -43.9030 H       265 TRP    0.1400
   4201 HD1       -62.0250  -12.2650  -41.3280 H       265 TRP   -0.2700
   4202 HE1       -64.0250  -11.6560  -39.8470 H       265 TRP    0.1600
   4203 HE3       -65.6140  -11.7700  -44.9550 H       265 TRP   -0.1400
   4204 HZ2       -66.7700  -11.0580  -40.1510 H       265 TRP    0.1400
   4205 HZ3       -67.8900  -11.1960  -44.2720 H       265 TRP    0.5100
   4206 HH2       -68.4610  -10.8600  -41.9010 H       265 TRP   -0.5100
   4207 N         -61.9120  -13.9680  -46.9930 N.am    266 LEU   -0.4700
   4208 CA        -61.7130  -13.7530  -48.4260 C.3     266 LEU    0.3100
   4209 C         -62.7200  -14.4660  -49.3020 C.2     266 LEU    0.0700
   4210 O         -63.1760  -13.8970  -50.3040 O.2     266 LEU    0.0900
   4211 CB        -60.2930  -14.1300  -48.8630 C.3     266 LEU   -0.1800
   4212 CG        -59.3820  -13.0670  -49.4850 C.3     266 LEU    0.0900
   4213 CD1       -59.6080  -11.6720  -48.8970 C.3     266 LEU    0.0900
   4214 CD2       -57.9210  -13.4970  -49.3780 C.3     266 LEU   -0.0900
   4215 HN        -61.1730  -14.4330  -46.5120 H       266 LEU    0.0900
   4216 HA        -61.8990  -12.7100  -48.6330 H       266 LEU   -0.2700
   4217 HB1       -60.3900  -14.9480  -49.6060 H       266 LEU    0.0900
   4218 HB2       -59.7710  -14.5160  -47.9630 H       266 LEU    0.0900
   4219 HG        -59.5750  -13.0270  -50.5790 H       266 LEU    0.0900
   4220 HD11      -59.5850  -11.7180  -47.7860 H       266 LEU   -0.2700
   4221 HD12      -60.5980  -11.2820  -49.2150 H       266 LEU    0.0900
   4222 HD13      -58.8060  -10.9830  -49.2390 H       266 LEU    0.0900
   4223 HD21      -57.6780  -14.2290  -50.1780 H       266 LEU    0.0900
   4224 HD22      -57.7390  -13.9760  -48.3920 H       266 LEU    0.5100
   4225 HD23      -57.2570  -12.6140  -49.4920 H       266 LEU   -0.5100
   4226 N         -63.0590  -15.7180  -48.9510 N.am    267 PRO   -0.2900
   4227 CA        -64.0500  -16.4430  -49.7530 C.3     267 PRO    0.0000
   4228 C         -65.4250  -15.7860  -49.8570 C.2     267 PRO    0.0900
   4229 O         -66.0840  -15.9880  -50.8720 O.2     267 PRO    0.0900
   4230 CB        -64.1400  -17.7960  -49.0450 C.3     267 PRO    0.0200
   4231 CG        -62.7220  -17.9930  -48.5180 C.3     267 PRO    0.0900
   4232 CD        -62.3410  -16.6190  -48.0210 C.3     267 PRO   -0.1800
   4233 HA        -63.7380  -16.4930  -50.7830 H       267 PRO    0.0900
   4234 HB1       -64.4240  -18.6040  -49.7510 H       267 PRO    0.0900
   4235 HB2       -64.8790  -17.7690  -48.2150 H       267 PRO   -0.1800
   4236 HG1       -62.7000  -18.7370  -47.6940 H       267 PRO    0.0900
   4237 HG2       -62.0380  -18.3310  -49.3260 H       267 PRO    0.0900
   4238 HD1       -62.6870  -16.4490  -46.9790 H       267 PRO    0.5100
   4239 HD2       -61.2470  -16.4470  -48.0900 H       267 PRO   -0.5100
   4240 N         -65.8410  -15.0190  -48.8510 N.am    268 TYR   -0.4700
   4241 CA        -67.1330  -14.3410  -48.8980 C.3     268 TYR    0.3100
   4242 C         -67.1690  -13.2950  -49.9780 C.2     268 TYR    0.0700
   4243 O         -68.1300  -13.2030  -50.7510 O.2     268 TYR    0.0900
   4244 CB        -67.4670  -13.6560  -47.5780 C.3     268 TYR   -0.1800
   4245 CG        -68.7310  -12.8060  -47.6550 C.ar    268 TYR    0.0900
   4246 CD1       -69.9850  -13.3960  -47.8050 C.ar    268 TYR    0.0900
   4247 CD2       -68.6720  -11.4120  -47.5650 C.ar    268 TYR    0.0000
   4248 CE1       -71.1330  -12.6200  -47.8670 C.ar    268 TYR   -0.1150
   4249 CE2       -69.8240  -10.6270  -47.6280 C.ar    268 TYR    0.1150
   4250 CZ        -71.0440  -11.2350  -47.7800 C.ar    268 TYR   -0.1150
   4251 OH        -72.1680  -10.4450  -47.8360 O.3     268 TYR    0.1150
   4252 HN        -65.2960  -14.8750  -48.0280 H       268 TYR    0.1100
   4253 HA        -67.8830  -15.0820  -49.1310 H       268 TYR   -0.5400
   4254 HB1       -66.6310  -12.9850  -47.2870 H       268 TYR    0.4300
   4255 HB2       -67.6300  -14.4250  -46.7930 H       268 TYR   -0.1150
   4256 HD1       -70.0630  -14.4700  -47.8760 H       268 TYR    0.1150
   4257 HD2       -67.7130  -10.9310  -47.4440 H       268 TYR   -0.1150
   4258 HE1       -72.0980  -13.0920  -47.9830 H       268 TYR    0.1150
   4259 HE2       -69.7560   -9.5520  -47.5580 H       268 TYR    0.5100
   4260 HH        -72.9300  -11.0200  -47.9370 H       268 TYR   -0.5100
   4261 N         -66.1160  -12.4860  -50.0100 N.am    269 ALA   -0.4700
   4262 CA        -66.0360  -11.4160  -50.9860 C.3     269 ALA    0.3100
   4263 C         -65.7330  -11.9680  -52.3840 C.2     269 ALA    0.0700
   4264 O         -66.0030  -11.3360  -53.3990 O.2     269 ALA    0.0900
   4265 CB        -65.0020  -10.3910  -50.5600 C.3     269 ALA   -0.2700
   4266 HN        -65.3490  -12.5760  -49.3790 H       269 ALA    0.0900
   4267 HA        -67.0110  -10.9590  -51.0640 H       269 ALA    0.0900
   4268 HB1       -64.0030  -10.8690  -50.4720 H       269 ALA    0.0900
   4269 HB2       -65.2780   -9.9630  -49.5720 H       269 ALA    0.5100
   4270 HB3       -64.9410   -9.5790  -51.3150 H       269 ALA   -0.5100
   4271 N         -65.1690  -13.1700  -52.4290 N.am    270 GLY   -0.4700
   4272 CA        -64.9920  -13.8660  -53.6860 C.3     270 GLY    0.3100
   4273 C         -66.3120  -13.8650  -54.4310 C.2     270 GLY   -0.0200
   4274 O         -66.3650  -13.5810  -55.6260 O.2     270 GLY    0.0900
   4275 HN        -64.8480  -13.6410  -51.6120 H       270 GLY    0.0900
   4276 HA1       -64.6820  -14.8790  -53.4840 H       270 GLY    0.5100
   4277 HA2       -64.2390  -13.3550  -54.2660 H       270 GLY   -0.5100
   4278 N         -67.3860  -14.1580  -53.7040 N.am    271 VAL   -0.4700
   4279 CA        -68.7140  -14.2380  -54.2870 C.3     271 VAL    0.3100
   4280 C         -69.3740  -12.8700  -54.3140 C.2     271 VAL    0.0700
   4281 O         -69.7680  -12.3740  -55.3860 O.2     271 VAL    0.0900
   4282 CB        -69.5990  -15.2150  -53.5080 C.3     271 VAL   -0.0900
   4283 CG1       -71.0060  -15.2380  -54.1150 C.3     271 VAL    0.0900
   4284 CG2       -68.9910  -16.6040  -53.4960 C.3     271 VAL   -0.2700
   4285 HN        -67.3280  -14.3370  -52.7250 H       271 VAL    0.0900
   4286 HA        -68.6080  -14.5650  -55.3110 H       271 VAL    0.0900
   4287 HB        -69.6580  -14.8950  -52.4450 H       271 VAL    0.0900
   4288 HG11      -70.9440  -15.2030  -55.2240 H       271 VAL   -0.2700
   4289 HG12      -71.5840  -14.3570  -53.7640 H       271 VAL    0.0900
   4290 HG13      -71.5300  -16.1710  -53.8190 H       271 VAL    0.0900
   4291 HG21      -68.0790  -16.6170  -52.8620 H       271 VAL    0.0900
   4292 HG22      -68.7090  -16.9030  -54.5290 H       271 VAL    0.5100
   4293 HG23      -69.7200  -17.3330  -53.0820 H       271 VAL   -0.5100
   4294 N         -69.4910  -12.2680  -53.1290 N.am    272 ALA   -0.4700
   4295 CA        -70.0790  -10.9430  -53.0010 C.3     272 ALA    0.3100
   4296 C         -69.6950  -10.1110  -54.2290 C.2     272 ALA    0.0700
   4297 O         -70.5530   -9.5250  -54.9100 O.2     272 ALA    0.0900
   4298 CB        -69.6040  -10.2640  -51.7070 C.3     272 ALA   -0.2700
   4299 HN        -69.1840  -12.6970  -52.2820 H       272 ALA    0.0900
   4300 HA        -71.1540  -11.0530  -52.9960 H       272 ALA    0.0900
   4301 HB1       -68.5280   -9.9980  -51.7880 H       272 ALA    0.0900
   4302 HB2       -69.7350  -10.9540  -50.8460 H       272 ALA    0.5100
   4303 HB3       -70.1860   -9.3340  -51.5320 H       272 ALA   -0.5100
   4304 N         -68.3920  -10.0960  -54.5230 N.am    273 PHE   -0.4700
   4305 CA        -67.8690   -9.3380  -55.6380 C.3     273 PHE    0.3100
   4306 C         -68.3320   -9.8910  -56.9690 C.2     273 PHE    0.0700
   4307 O         -68.8960   -9.1570  -57.7840 O.2     273 PHE    0.0900
   4308 CB        -66.3450   -9.2770  -55.5990 C.3     273 PHE   -0.1800
   4309 CG        -65.7570   -8.5780  -56.7830 C.ar    273 PHE    0.0900
   4310 CD1       -65.8110   -7.1830  -56.8850 C.ar    273 PHE    0.0900
   4311 CD2       -65.1850   -9.3080  -57.8170 C.ar    273 PHE    0.0000
   4312 CE1       -65.2860   -6.5300  -57.9920 C.ar    273 PHE   -0.1150
   4313 CE2       -64.6610   -8.6570  -58.9270 C.ar    273 PHE    0.1150
   4314 CZ        -64.7130   -7.2620  -59.0090 C.ar    273 PHE   -0.1150
   4315 HN        -67.7250  -10.6070  -53.9890 H       273 PHE    0.1150
   4316 HA        -68.2820   -8.3410  -55.5840 H       273 PHE   -0.1150
   4317 HB1       -65.9340  -10.3090  -55.5840 H       273 PHE    0.1150
   4318 HB2       -66.0200   -8.7230  -54.6920 H       273 PHE   -0.1150
   4319 HD1       -66.2660   -6.6080  -56.0930 H       273 PHE    0.1150
   4320 HD2       -65.1470  -10.3870  -57.7590 H       273 PHE   -0.1150
   4321 HE1       -65.3270   -5.4520  -58.0550 H       273 PHE    0.1150
   4322 HE2       -64.2140   -9.2280  -59.7270 H       273 PHE    0.5100
   4323 HZ        -64.3020   -6.7570  -59.8710 H       273 PHE   -0.5100
   4324 N         -68.0910  -11.1810  -57.2020 N.am    274 TYR   -0.4700
   4325 CA        -68.4410  -11.7640  -58.4870 C.3     274 TYR    0.3100
   4326 C         -69.8770  -11.4140  -58.8450 C.2     274 TYR    0.0700
   4327 O         -70.1500  -10.9480  -59.9570 O.2     274 TYR    0.0900
   4328 CB        -68.2460  -13.2850  -58.4980 C.3     274 TYR   -0.1800
   4329 CG        -68.8180  -13.9470  -59.7410 C.ar    274 TYR    0.0900
   4330 CD1       -68.0150  -14.2210  -60.8420 C.ar    274 TYR    0.0900
   4331 CD2       -70.1670  -14.2850  -59.8170 C.ar    274 TYR    0.0000
   4332 CE1       -68.5410  -14.8220  -61.9840 C.ar    274 TYR   -0.1150
   4333 CE2       -70.6960  -14.8790  -60.9520 C.ar    274 TYR    0.1150
   4334 CZ        -69.8770  -15.1400  -62.0270 C.ar    274 TYR   -0.1150
   4335 OH        -70.3910  -15.7270  -63.1520 O.3     274 TYR    0.1150
   4336 HN        -67.6740  -11.7850  -56.5280 H       274 TYR    0.1100
   4337 HA        -67.8140  -11.3070  -59.2380 H       274 TYR   -0.5400
   4338 HB1       -68.7600  -13.7300  -57.6190 H       274 TYR    0.4300
   4339 HB2       -67.1610  -13.5190  -58.4650 H       274 TYR   -0.1150
   4340 HD1       -66.9670  -13.9640  -60.8130 H       274 TYR    0.1150
   4341 HD2       -70.8120  -14.0830  -58.9750 H       274 TYR   -0.1150
   4342 HE1       -67.9020  -15.0350  -62.8280 H       274 TYR    0.1150
   4343 HE2       -71.7450  -15.1330  -60.9930 H       274 TYR    0.5100
   4344 HH        -71.3270  -15.8770  -63.0080 H       274 TYR   -0.5100
   4345 N         -70.7780  -11.6490  -57.8880 N.am    275 ILE   -0.4700
   4346 CA        -72.1890  -11.2780  -57.9830 C.3     275 ILE    0.3100
   4347 C         -72.3710   -9.8670  -58.5470 C.2     275 ILE    0.0700
   4348 O         -73.0230   -9.6770  -59.5660 O.2     275 ILE    0.0900
   4349 CB        -72.8660  -11.3030  -56.5870 C.3     275 ILE   -0.0900
   4350 CG1       -73.0090  -12.7270  -56.0440 C.3     275 ILE    0.0900
   4351 CG2       -74.2310  -10.6260  -56.6200 C.3     275 ILE   -0.2700
   4352 CD        -73.8560  -12.8020  -54.7590 C.3     275 ILE    0.0900
   4353 HN        -70.5190  -12.1030  -57.0400 H       275 ILE    0.0900
   4354 HA        -72.6740  -11.9790  -58.6460 H       275 ILE    0.0900
   4355 HB        -72.2150  -10.7760  -55.8560 H       275 ILE   -0.1800
   4356 HG11      -71.9970  -13.1280  -55.8260 H       275 ILE    0.0900
   4357 HG12      -73.4860  -13.3590  -56.8220 H       275 ILE    0.0900
   4358 HG21      -74.8980  -11.1480  -57.3390 H       275 ILE   -0.2700
   4359 HG22      -74.1220   -9.5690  -56.9420 H       275 ILE    0.0900
   4360 HG23      -74.6980  -10.6640  -55.6120 H       275 ILE    0.0900
   4361 HD1       -74.9370  -12.7720  -55.0130 H       275 ILE    0.0900
   4362 HD2       -73.6210  -11.9390  -54.1010 H       275 ILE    0.5100
   4363 HD3       -73.6440  -13.7510  -54.2210 H       275 ILE   -0.5100
   4364 N         -71.7790   -8.8900  -57.8630 N.am    276 PHE   -0.4700
   4365 CA        -71.9360   -7.4600  -58.1480 C.3     276 PHE    0.3100
   4366 C         -71.6730   -7.1220  -59.6190 C.2     276 PHE    0.0700
   4367 O         -72.3650   -6.2860  -60.2250 O.2     276 PHE    0.0900
   4368 CB        -70.9950   -6.6560  -57.2310 C.3     276 PHE   -0.1800
   4369 CG        -71.2690   -5.1700  -57.1930 C.ar    276 PHE    0.0900
   4370 CD1       -72.5320   -4.6770  -56.9070 C.ar    276 PHE    0.0900
   4371 CD2       -70.2370   -4.2640  -57.3990 C.ar    276 PHE    0.0000
   4372 CE1       -72.7600   -3.3150  -56.8590 C.ar    276 PHE   -0.1150
   4373 CE2       -70.4670   -2.9020  -57.3530 C.ar    276 PHE    0.1150
   4374 CZ        -71.7220   -2.4300  -57.0850 C.ar    276 PHE   -0.1150
   4375 HN        -71.1770   -9.0970  -57.0960 H       276 PHE    0.1150
   4376 HA        -72.9660   -7.1870  -57.9720 H       276 PHE   -0.1150
   4377 HB1       -69.9490   -6.7850  -57.5820 H       276 PHE    0.1150
   4378 HB2       -71.0980   -7.0310  -56.1900 H       276 PHE   -0.1150
   4379 HD1       -73.3450   -5.3630  -56.7200 H       276 PHE    0.1150
   4380 HD2       -69.2410   -4.6290  -57.5970 H       276 PHE   -0.1150
   4381 HE1       -73.7500   -2.9400  -56.6440 H       276 PHE    0.1150
   4382 HE2       -69.6550   -2.2110  -57.5290 H       276 PHE    0.5100
   4383 HZ        -71.9020   -1.3660  -57.0490 H       276 PHE   -0.5100
   4384 N         -70.6750   -7.7880  -60.1940 N.am    277 THR   -0.4700
   4385 CA        -70.2690   -7.4980  -61.5640 C.3     277 THR    0.3100
   4386 C         -70.9400   -8.4220  -62.5910 C.2     277 THR    0.0700
   4387 O         -71.4580   -7.9510  -63.5940 O.2     277 THR    0.0900
   4388 CB        -68.7270   -7.4920  -61.6900 C.3     277 THR    0.1400
   4389 CG2       -68.1590   -6.2310  -61.0440 C.3     277 THR    0.0900
   4390 OG1       -68.1820   -8.6480  -61.0360 O.3     277 THR   -0.6600
   4391 HN        -70.1680   -8.5040  -59.7230 H       277 THR    0.4300
   4392 HA        -70.6700   -6.5310  -61.8340 H       277 THR   -0.2700
   4393 HB        -68.4370   -7.5140  -62.7630 H       277 THR    0.0900
   4394 HG1       -68.1670   -8.4390  -60.0990 H       277 THR    0.0900
   4395 HG21      -68.4330   -6.1980  -59.9670 H       277 THR    0.0900
   4396 HG22      -68.5730   -5.3300  -61.5430 H       277 THR    0.5100
   4397 HG23      -67.0510   -6.2310  -61.1280 H       277 THR   -0.5100
   4398 N         -70.9450   -9.7300  -62.3360 N.am    278 HSP   -0.4700
   4399 CA        -71.7020  -10.6730  -63.1540 C.3     278 HSP    0.3100
   4400 C         -73.1320  -10.7590  -62.6630 C.2     278 HSP    0.0700
   4401 O         -73.6760  -11.8540  -62.5470 O.2     278 HSP    0.0900
   4402 CB        -71.0950  -12.0760  -63.0980 C.3     278 HSP   -0.0500
   4403 CG        -69.7100  -12.1610  -63.6500 C.ar    278 HSP    0.0900
   4404 CD2       -69.2340  -12.7470  -64.7740 C.ar    278 HSP    0.0900
   4405 ND1       -68.6190  -11.6190  -63.0080 N.ar    278 HSP    0.1900
   4406 CE1       -67.5340  -11.8560  -63.7200 C.ar    278 HSP    0.1300
   4407 NE2       -67.8780  -12.5390  -64.7930 N.ar    278 HSP    0.1900
   4408 HN        -70.4330  -10.1210  -61.5750 H       278 HSP   -0.5100
   4409 HA        -71.6970  -10.3070  -64.1710 H       278 HSP    0.4400
   4410 HB1       -71.7420  -12.7660  -63.6810 H       278 HSP   -0.5100
   4411 HB2       -71.0680  -12.4080  -62.0390 H       278 HSP    0.4400
   4412 HD1       -68.6450  -11.1240  -62.1400 H       278 HSP    0.3200
   4413 HD2       -69.7500  -13.2910  -65.5550 H       278 HSP    0.1800
   4414 HE1       -66.5410  -11.5470  -63.4680 H       278 HSP    0.5100
   4415 HE2       -67.2520  -12.8540  -65.5060 H       278 HSP   -0.5100
   4416 N         -73.7300   -9.6040  -62.3610 N.am    279 GLN   -0.4700
   4417 CA        -75.1130   -9.5260  -61.8720 C.3     279 GLN    0.3100
   4418 C         -76.1500  -10.1260  -62.8440 C.2     279 GLN    0.0700
   4419 O         -76.2990   -9.6460  -63.9720 O.2     279 GLN    0.0900
   4420 CB        -75.4960   -8.0650  -61.5830 C.3     279 GLN   -0.1800
   4421 CG        -75.3110   -7.5890  -60.1520 C.3     279 GLN    0.0900
   4422 CD        -75.9290   -6.2110  -59.9170 C.2     279 GLN    0.0900
   4423 NE2       -75.1450   -5.2990  -59.3630 N.am    279 GLN   -0.1800
   4424 OE1       -77.0880   -5.9740  -60.2310 O.2     279 GLN    0.0900
   4425 HN        -73.2570   -8.7320  -62.4560 H       279 GLN    0.0900
   4426 HA        -75.1850  -10.1180  -60.9710 H       279 GLN    0.5500
   4427 HB1       -76.5660   -7.9360  -61.8490 H       279 GLN   -0.5500
   4428 HB2       -74.8810   -7.4160  -62.2400 H       279 GLN   -0.6200
   4429 HG1       -74.2260   -7.5350  -59.9250 H       279 GLN    0.3200
   4430 HG2       -75.7930   -8.3150  -59.4620 H       279 GLN    0.3000
   4431 HE21      -75.5330   -4.4320  -59.0490 H       279 GLN    0.5100
   4432 HE22      -74.1680   -5.4770  -59.2580 H       279 GLN   -0.5100
   4433 N         -76.8710  -11.1620  -62.4030 N.am    280 GLY   -0.4700
   4434 CA        -77.8890  -11.8130  -63.2180 C.3     280 GLY    0.3100
   4435 C         -77.3560  -12.9140  -64.1140 C.2     280 GLY   -0.0200
   4436 O         -77.9980  -13.3040  -65.0770 O.2     280 GLY    0.0900
   4437 HN        -76.7430  -11.5390  -61.4890 H       280 GLY    0.0900
   4438 HA1       -78.3450  -11.0540  -63.8360 H       280 GLY    0.5100
   4439 HA2       -78.6220  -12.2360  -62.5470 H       280 GLY   -0.5100
   4440 N         -76.1530  -13.3910  -63.8160 N.am    281 SER   -0.4700
   4441 CA        -75.6170  -14.5780  -64.4640 C.3     281 SER    0.3100
   4442 C         -75.9740  -15.7150  -63.5310 C.2     281 SER    0.0700
   4443 O         -75.5730  -15.7010  -62.4000 O.2     281 SER    0.0900
   4444 CB        -74.0960  -14.4720  -64.6780 C.3     281 SER    0.0500
   4445 OG        -73.4060  -14.2340  -63.4600 O.3     281 SER    0.0900
   4446 HN        -75.5660  -12.9600  -63.1360 H       281 SER    0.0900
   4447 HA        -76.1180  -14.6890  -65.4140 H       281 SER   -0.6600
   4448 HB1       -73.8790  -13.6340  -65.3740 H       281 SER    0.4300
   4449 HB2       -73.7180  -15.4230  -65.1150 H       281 SER    0.5100
   4450 HG1       -73.7500  -13.4040  -63.1190 H       281 SER   -0.5100
   4451 N         -76.7350  -16.6790  -64.0370 N.am    282 CYS   -0.4700
   4452 CA        -77.4170  -17.6430  -63.1800 C.3     282 CYS    0.3100
   4453 C         -76.5410  -18.3570  -62.1550 C.2     282 CYS    0.0700
   4454 O         -75.3900  -18.7080  -62.4350 O.2     282 CYS    0.0900
   4455 CB        -78.2130  -18.6380  -64.0160 C.3     282 CYS   -0.1000
   4456 SG        -79.9320  -18.1360  -64.2140 S.3     282 CYS    0.0900
   4457 HN        -76.8760  -16.7860  -65.0180 H       282 CYS    0.0900
   4458 HA        -78.0750  -17.0970  -62.5200 H       282 CYS   -0.0800
   4459 HB1       -78.1740  -19.6310  -63.5200 H       282 CYS    0.5100
   4460 HB2       -77.7370  -18.7250  -65.0160 H       282 CYS   -0.5100
   4461 N         -77.0960  -18.5500  -60.9550 N.am    283 PHE   -0.4700
   4462 CA        -76.3660  -19.1490  -59.8320 C.3     283 PHE    0.3100
   4463 C         -77.3010  -19.6600  -58.7170 C.2     283 PHE    0.0700
   4464 O         -78.4520  -19.2170  -58.6160 O.2     283 PHE    0.0900
   4465 CB        -75.3150  -18.1680  -59.2770 C.3     283 PHE   -0.1800
   4466 CG        -75.8770  -16.8170  -58.8840 C.ar    283 PHE    0.0900
   4467 CD1       -76.1200  -16.5110  -57.5430 C.ar    283 PHE    0.0900
   4468 CD2       -76.1490  -15.8490  -59.8480 C.ar    283 PHE    0.0000
   4469 CE1       -76.6260  -15.2760  -57.1780 C.ar    283 PHE   -0.1150
   4470 CE2       -76.6630  -14.6160  -59.4930 C.ar    283 PHE    0.1150
   4471 CZ        -76.9020  -14.3330  -58.1530 C.ar    283 PHE   -0.1150
   4472 HN        -78.0410  -18.2920  -60.7680 H       283 PHE    0.1150
   4473 HA        -75.8870  -20.0500  -60.1870 H       283 PHE   -0.1150
   4474 HB1       -74.5400  -17.9880  -60.0520 H       283 PHE    0.1150
   4475 HB2       -74.8500  -18.6070  -58.3680 H       283 PHE   -0.1150
   4476 HD1       -75.9120  -17.2480  -56.7820 H       283 PHE    0.1150
   4477 HD2       -75.9560  -16.0650  -60.8880 H       283 PHE   -0.1150
   4478 HE1       -76.8050  -15.0490  -56.1370 H       283 PHE    0.1150
   4479 HE2       -76.8780  -13.8770  -60.2500 H       283 PHE    0.5100
   4480 HZ        -77.3030  -13.3700  -57.8690 H       283 PHE   -0.5100
   4481 N         -76.8000  -20.5870  -57.8880 N.am    284 GLY   -0.4700
   4482 CA        -77.6270  -21.3040  -56.9210 C.3     284 GLY    0.3100
   4483 C         -77.6590  -20.7790  -55.4890 C.2     284 GLY   -0.0200
   4484 O         -76.8380  -19.9300  -55.1170 O.2     284 GLY    0.0900
   4485 HN        -75.8340  -20.8310  -57.8970 H       284 GLY    0.0900
   4486 HA1       -77.2600  -22.3180  -56.8920 H       284 GLY    0.5100
   4487 HA2       -78.6360  -21.2830  -57.3030 H       284 GLY   -0.5100
   4488 N         -78.6030  -21.2880  -54.6610 N.am    285 PRO   -0.2900
   4489 CA        -78.6680  -20.7570  -53.2970 C.3     285 PRO    0.0000
   4490 C         -77.6300  -21.4010  -52.3870 C.2     285 PRO    0.0900
   4491 O         -77.7570  -21.3150  -51.1670 O.2     285 PRO    0.0900
   4492 CB        -80.0830  -21.1280  -52.8330 C.3     285 PRO    0.0200
   4493 CG        -80.5530  -22.2310  -53.7420 C.3     285 PRO    0.0900
   4494 CD        -79.5670  -22.3840  -54.8730 C.3     285 PRO   -0.1800
   4495 HA        -78.4570  -19.7000  -53.2970 H       285 PRO    0.0900
   4496 HB1       -80.7580  -20.2490  -52.9080 H       285 PRO    0.0900
   4497 HB2       -80.0650  -21.4780  -51.7780 H       285 PRO   -0.1800
   4498 HG1       -80.6250  -23.1830  -53.1730 H       285 PRO    0.0900
   4499 HG2       -81.5560  -21.9810  -54.1480 H       285 PRO    0.0900
   4500 HD1       -79.0450  -23.3620  -54.8250 H       285 PRO    0.5100
   4501 HD2       -80.0620  -22.2660  -55.8600 H       285 PRO   -0.5100
   4502 N         -76.6330  -22.0650  -52.9650 N.am    286 ILE   -0.4700
   4503 CA        -75.5210  -22.5710  -52.1740 C.3     286 ILE    0.3100
   4504 C         -74.2610  -21.7980  -52.5940 C.2     286 ILE    0.0700
   4505 O         -73.2070  -21.8810  -51.9510 O.2     286 ILE    0.0900
   4506 CB        -75.3680  -24.1250  -52.2910 C.3     286 ILE   -0.0900
   4507 CG1       -76.7040  -24.8200  -52.0030 C.3     286 ILE    0.0900
   4508 CG2       -74.3200  -24.6450  -51.3350 C.3     286 ILE   -0.2700
   4509 CD        -76.6110  -26.3080  -51.6730 C.3     286 ILE    0.0900
   4510 HN        -76.6010  -22.2440  -53.9450 H       286 ILE    0.0900
   4511 HA        -75.6990  -22.2950  -51.1450 H       286 ILE    0.0900
   4512 HB        -75.0750  -24.3860  -53.3300 H       286 ILE   -0.1800
   4513 HG11      -77.3510  -24.7040  -52.8970 H       286 ILE    0.0900
   4514 HG12      -77.1810  -24.3060  -51.1430 H       286 ILE    0.0900
   4515 HG21      -74.6030  -24.4010  -50.2880 H       286 ILE   -0.2700
   4516 HG22      -73.3380  -24.1730  -51.5560 H       286 ILE    0.0900
   4517 HG23      -74.2340  -25.7480  -51.4310 H       286 ILE    0.0900
   4518 HD1       -76.1420  -26.4500  -50.6770 H       286 ILE    0.0900
   4519 HD2       -75.9900  -26.8270  -52.4350 H       286 ILE    0.5100
   4520 HD3       -77.6280  -26.7550  -51.6520 H       286 ILE   -0.5100
   4521 N         -74.4000  -21.0080  -53.6620 N.am    287 PHE   -0.4700
   4522 CA        -73.2960  -20.2110  -54.1840 C.3     287 PHE    0.3100
   4523 C         -72.7830  -19.2450  -53.1120 C.2     287 PHE    0.0700
   4524 O         -71.5790  -19.2080  -52.8230 O.2     287 PHE    0.0900
   4525 CB        -73.7340  -19.4590  -55.4510 C.3     287 PHE   -0.1800
   4526 CG        -72.5940  -18.8300  -56.2310 C.ar    287 PHE    0.0900
   4527 CD1       -71.6230  -19.6200  -56.8420 C.ar    287 PHE    0.0900
   4528 CD2       -72.5200  -17.4460  -56.3870 C.ar    287 PHE    0.0000
   4529 CE1       -70.5820  -19.0390  -57.5690 C.ar    287 PHE   -0.1150
   4530 CE2       -71.4890  -16.8590  -57.1180 C.ar    287 PHE    0.1150
   4531 CZ        -70.5180  -17.6530  -57.7030 C.ar    287 PHE   -0.1150
   4532 HN        -75.2670  -20.9270  -54.1490 H       287 PHE    0.1150
   4533 HA        -72.4770  -20.8780  -54.4070 H       287 PHE   -0.1150
   4534 HB1       -74.4260  -18.6380  -55.1660 H       287 PHE    0.1150
   4535 HB2       -74.2450  -20.1680  -56.1360 H       287 PHE   -0.1150
   4536 HD1       -71.6760  -20.6960  -56.7520 H       287 PHE    0.1150
   4537 HD2       -73.2750  -16.8190  -55.9340 H       287 PHE   -0.1150
   4538 HE1       -69.8280  -19.6630  -58.0280 H       287 PHE    0.1150
   4539 HE2       -71.4480  -15.7850  -57.2290 H       287 PHE    0.5100
   4540 HZ        -69.7120  -17.2010  -58.2620 H       287 PHE   -0.5100
   4541 N         -73.6980  -18.4950  -52.4950 N.am    288 MET   -0.4700
   4542 CA        -73.3180  -17.5280  -51.4660 C.3     288 MET    0.3100
   4543 C         -73.6760  -17.9790  -50.0480 C.2     288 MET    0.0700
   4544 O         -73.4590  -17.2570  -49.0900 O.2     288 MET    0.0900
   4545 CB        -73.9390  -16.1610  -51.7740 C.3     288 MET   -0.1800
   4546 CG        -73.6780  -15.0880  -50.7200 C.3     288 MET    0.0900
   4547 SD        -72.0060  -14.4050  -50.6730 S.3     288 MET    0.0900
   4548 CE        -72.3480  -12.7230  -51.2240 C.3     288 MET   -0.1400
   4549 HN        -74.6710  -18.5590  -52.7060 H       288 MET    0.0900
   4550 HA        -72.2410  -17.4590  -51.4510 H       288 MET    0.0900
   4551 HB1       -75.0370  -16.2920  -51.8740 H       288 MET   -0.0900
   4552 HB2       -73.5300  -15.8030  -52.7430 H       288 MET   -0.2200
   4553 HG1       -73.9040  -15.5340  -49.7280 H       288 MET    0.0900
   4554 HG2       -74.3920  -14.2600  -50.9030 H       288 MET    0.0900
   4555 HE1       -73.2890  -12.3350  -50.7780 H       288 MET    0.0900
   4556 HE2       -72.4550  -12.6950  -52.3290 H       288 MET    0.5100
   4557 HE3       -71.5210  -12.0450  -50.9220 H       288 MET   -0.5100
   4558 N         -74.2000  -19.1870  -49.8920 N.am    289 THR   -0.4700
   4559 CA        -74.5160  -19.6510  -48.5470 C.3     289 THR    0.3100
   4560 C         -73.3020  -20.1930  -47.7780 C.2     289 THR    0.0700
   4561 O         -73.1150  -19.8840  -46.5870 O.2     289 THR    0.0900
   4562 CB        -75.6810  -20.6530  -48.5240 C.3     289 THR    0.1400
   4563 CG2       -76.1510  -20.8760  -47.0840 C.3     289 THR    0.0900
   4564 OG1       -76.7710  -20.1190  -49.2760 O.3     289 THR   -0.6600
   4565 HN        -74.3930  -19.8050  -50.6500 H       289 THR    0.4300
   4566 HA        -74.7690  -18.7830  -47.9550 H       289 THR   -0.2700
   4567 HB        -75.3640  -21.6150  -48.9790 H       289 THR    0.0900
   4568 HG1       -77.1410  -20.8550  -49.7670 H       289 THR    0.0900
   4569 HG21      -76.4930  -19.9170  -46.6410 H       289 THR    0.0900
   4570 HG22      -75.3130  -21.2720  -46.4710 H       289 THR    0.5100
   4571 HG23      -76.9970  -21.5960  -47.0700 H       289 THR   -0.5100
   4572 N         -72.4660  -20.9860  -48.4550 N.am    290 ILE   -0.4700
   4573 CA        -71.2590  -21.5230  -47.8120 C.3     290 ILE    0.3100
   4574 C         -70.3220  -20.4130  -47.2820 C.2     290 ILE    0.0700
   4575 O         -70.1170  -20.3040  -46.0650 O.2     290 ILE    0.0900
   4576 CB        -70.4750  -22.5160  -48.7250 C.3     290 ILE   -0.0900
   4577 CG1       -71.3520  -23.7010  -49.1590 C.3     290 ILE    0.0900
   4578 CG2       -69.1930  -22.9730  -48.0420 C.3     290 ILE   -0.2700
   4579 CD        -72.1900  -24.3380  -48.0580 C.3     290 ILE    0.0900
   4580 HN        -72.6210  -21.2440  -49.4050 H       290 ILE    0.0900
   4581 HA        -71.5700  -22.0260  -46.9090 H       290 ILE    0.0900
   4582 HB        -70.2220  -22.0130  -49.6830 H       290 ILE   -0.1800
   4583 HG11      -70.6880  -24.4840  -49.5810 H       290 ILE    0.0900
   4584 HG12      -72.0420  -23.3460  -49.9530 H       290 ILE    0.0900
   4585 HG21      -69.4130  -23.3200  -47.0100 H       290 ILE   -0.2700
   4586 HG22      -68.4720  -22.1290  -47.9850 H       290 ILE    0.0900
   4587 HG23      -68.7400  -23.8130  -48.6100 H       290 ILE    0.0900
   4588 HD1       -73.0030  -23.6460  -47.7490 H       290 ILE    0.0900
   4589 HD2       -71.5520  -24.5530  -47.1740 H       290 ILE    0.5100
   4590 HD3       -72.6480  -25.2800  -48.4270 H       290 ILE   -0.5100
   4591 N         -69.7680  -19.5780  -48.1860 N.am    291 PRO   -0.2900
   4592 CA        -68.8480  -18.5080  -47.7860 C.3     291 PRO    0.0000
   4593 C         -69.3780  -17.6940  -46.6140 C.2     291 PRO    0.0900
   4594 O         -68.6060  -17.3580  -45.7130 O.2     291 PRO    0.0900
   4595 CB        -68.7700  -17.6380  -49.0370 C.3     291 PRO    0.0200
   4596 CG        -69.0000  -18.5810  -50.1590 C.3     291 PRO    0.0900
   4597 CD        -69.9760  -19.5980  -49.6480 C.3     291 PRO   -0.1800
   4598 HA        -67.9060  -18.9210  -47.4630 H       291 PRO    0.0900
   4599 HB1       -67.7750  -17.1550  -49.1240 H       291 PRO    0.0900
   4600 HB2       -69.5520  -16.8480  -49.0190 H       291 PRO   -0.1800
   4601 HG1       -69.4180  -18.0470  -51.0380 H       291 PRO    0.0900
   4602 HG2       -68.0470  -19.0710  -50.4570 H       291 PRO    0.0900
   4603 HD1       -71.0220  -19.3130  -49.8870 H       291 PRO    0.5100
   4604 HD2       -69.7570  -20.6090  -50.0490 H       291 PRO   -0.5100
   4605 N         -70.6770  -17.3900  -46.6330 N.am    292 ALA   -0.4700
   4606 CA        -71.3000  -16.6330  -45.5560 C.3     292 ALA    0.3100
   4607 C         -71.2270  -17.3750  -44.2290 C.2     292 ALA    0.0700
   4608 O         -70.6000  -16.9120  -43.2760 O.2     292 ALA    0.0900
   4609 CB        -72.7360  -16.2970  -45.8910 C.3     292 ALA   -0.2700
   4610 HN        -71.2750  -17.6640  -47.3820 H       292 ALA    0.0900
   4611 HA        -70.7290  -15.7280  -45.4090 H       292 ALA    0.0900
   4612 HB1       -73.3190  -17.2300  -46.0480 H       292 ALA    0.0900
   4613 HB2       -72.7750  -15.6940  -46.8230 H       292 ALA    0.5100
   4614 HB3       -73.1970  -15.7280  -45.0570 H       292 ALA   -0.5100
   4615 N         -71.8620  -18.5350  -44.1530 N.am    293 PHE   -0.4700
   4616 CA        -71.8990  -19.2400  -42.8890 C.3     293 PHE    0.3100
   4617 C         -70.5140  -19.6860  -42.4090 C.2     293 PHE    0.0700
   4618 O         -70.2720  -19.7880  -41.1990 O.2     293 PHE    0.0900
   4619 CB        -72.8980  -20.3840  -42.9540 C.3     293 PHE   -0.1800
   4620 CG        -74.3160  -19.9160  -42.8870 C.ar    293 PHE    0.0900
   4621 CD1       -74.9300  -19.4020  -44.0170 C.ar    293 PHE    0.0900
   4622 CD2       -75.0250  -19.9560  -41.6840 C.ar    293 PHE    0.0000
   4623 CE1       -76.2370  -18.9540  -43.9710 C.ar    293 PHE   -0.1150
   4624 CE2       -76.3370  -19.5030  -41.6210 C.ar    293 PHE    0.1150
   4625 CZ        -76.9420  -19.0030  -42.7720 C.ar    293 PHE   -0.1150
   4626 HN        -72.3240  -18.9590  -44.9290 H       293 PHE    0.1150
   4627 HA        -72.1800  -18.5360  -42.1200 H       293 PHE   -0.1150
   4628 HB1       -72.7320  -21.0710  -42.0980 H       293 PHE    0.1150
   4629 HB2       -72.7730  -20.9300  -43.9140 H       293 PHE   -0.1150
   4630 HD1       -74.3800  -19.3480  -44.9460 H       293 PHE    0.1150
   4631 HD2       -74.5490  -20.3400  -40.7950 H       293 PHE   -0.1150
   4632 HE1       -76.7100  -18.5690  -44.8620 H       293 PHE    0.1150
   4633 HE2       -76.8820  -19.5400  -40.6900 H       293 PHE    0.5100
   4634 HZ        -77.9630  -18.6510  -42.7330 H       293 PHE   -0.5100
   4635 N         -69.6060  -19.9100  -43.3630 N.am    294 PHE   -0.4700
   4636 CA        -68.2240  -20.2780  -43.0710 C.3     294 PHE    0.3100
   4637 C         -67.4610  -19.1380  -42.4630 C.2     294 PHE    0.0700
   4638 O         -66.9060  -19.2590  -41.3660 O.2     294 PHE    0.0900
   4639 CB        -67.4990  -20.6890  -44.3480 C.3     294 PHE   -0.1800
   4640 CG        -65.9830  -20.5930  -44.2670 C.ar    294 PHE    0.0900
   4641 CD1       -65.2380  -21.5390  -43.5620 C.ar    294 PHE    0.0900
   4642 CD2       -65.2950  -19.5780  -44.9370 C.ar    294 PHE    0.0000
   4643 CE1       -63.8400  -21.4630  -43.5090 C.ar    294 PHE   -0.1150
   4644 CE2       -63.9030  -19.4990  -44.8850 C.ar    294 PHE    0.1150
   4645 CZ        -63.1750  -20.4440  -44.1670 C.ar    294 PHE   -0.1150
   4646 HN        -69.8360  -19.8340  -44.3300 H       294 PHE    0.1150
   4647 HA        -68.2360  -21.0970  -42.3670 H       294 PHE   -0.1150
   4648 HB1       -67.8250  -20.0260  -45.1790 H       294 PHE    0.1150
   4649 HB2       -67.7470  -21.7460  -44.5840 H       294 PHE   -0.1150
   4650 HD1       -65.7470  -22.3420  -43.0490 H       294 PHE    0.1150
   4651 HD2       -65.8490  -18.8440  -45.5050 H       294 PHE   -0.1150
   4652 HE1       -63.2790  -22.2000  -42.9530 H       294 PHE    0.1150
   4653 HE2       -63.3890  -18.7020  -45.4030 H       294 PHE    0.5100
   4654 HZ        -62.0970  -20.3810  -44.1250 H       294 PHE   -0.5100
   4655 N         -67.4230  -18.0290  -43.2000 N.am    295 ALA   -0.4700
   4656 CA        -66.7290  -16.8210  -42.7610 C.3     295 ALA    0.3100
   4657 C         -67.2830  -16.3180  -41.4250 C.2     295 ALA    0.0700
   4658 O         -66.6830  -15.4770  -40.7680 O.2     295 ALA    0.0900
   4659 CB        -66.8190  -15.7240  -43.8350 C.3     295 ALA   -0.2700
   4660 HN        -67.8700  -17.9730  -44.0890 H       295 ALA    0.0900
   4661 HA        -65.6960  -17.0780  -42.5730 H       295 ALA    0.0900
   4662 HB1       -67.8830  -15.4690  -44.0310 H       295 ALA    0.0900
   4663 HB2       -66.3590  -16.0810  -44.7810 H       295 ALA    0.5100
   4664 HB3       -66.2930  -14.8090  -43.4860 H       295 ALA   -0.5100
   4665 N         -68.4240  -16.8660  -41.0180 N.am    296 LYS   -0.4700
   4666 CA        -69.1000  -16.4540  -39.8020 C.3     296 LYS    0.3100
   4667 C         -68.3700  -16.9300  -38.5280 C.2     296 LYS    0.0700
   4668 O         -68.7520  -16.5610  -37.4220 O.2     296 LYS    0.0900
   4669 CB        -70.5540  -16.9450  -39.8320 C.3     296 LYS   -0.1800
   4670 CG        -71.5740  -15.8550  -39.5500 C.3     296 LYS    0.0900
   4671 CD        -73.0140  -16.3770  -39.5480 C.3     296 LYS    0.0900
   4672 CE        -73.6390  -16.3470  -40.9410 C.3     296 LYS   -0.1800
   4673 NZ        -73.9690  -14.9600  -41.4250 N.4     296 LYS    0.0900
   4674 HN        -68.8710  -17.5900  -41.5370 H       296 LYS    0.0900
   4675 HA        -69.0650  -15.3760  -39.7420 H       296 LYS   -0.1800
   4676 HB1       -70.6720  -17.7450  -39.0710 H       296 LYS    0.0900
   4677 HB2       -70.7620  -17.3710  -40.8360 H       296 LYS    0.0900
   4678 HG1       -71.4810  -15.0670  -40.3270 H       296 LYS    0.2100
   4679 HG2       -71.3550  -15.4090  -38.5560 H       296 LYS    0.0500
   4680 HD1       -73.6250  -15.7480  -38.8650 H       296 LYS    0.0500
   4681 HD2       -73.0190  -17.4230  -39.1740 H       296 LYS   -0.3000
   4682 HE1       -74.5860  -16.9270  -40.9300 H       296 LYS    0.3300
   4683 HE2       -72.9280  -16.7900  -41.6710 H       296 LYS    0.3300
   4684 HZ1       -73.1420  -14.3430  -41.3030 H       296 LYS    0.3300
   4685 HZ2       -74.7680  -14.5820  -40.8750 H       296 LYS    0.5100
   4686 HZ3       -74.2300  -14.9980  -42.4310 H       296 LYS   -0.5100
   4687 N         -67.3120  -17.7340  -38.6790 N.am    297 THR   -0.4700
   4688 CA        -66.4930  -18.1780  -37.5340 C.3     297 THR    0.3100
   4689 C         -65.6230  -17.0690  -36.9670 C.2     297 THR    0.0700
   4690 O         -64.9360  -17.2430  -35.9440 O.2     297 THR    0.0900
   4691 CB        -65.5400  -19.3290  -37.9070 C.3     297 THR    0.1400
   4692 CG2       -66.0940  -20.6490  -37.4250 C.3     297 THR    0.0900
   4693 OG1       -65.3540  -19.3700  -39.3270 O.3     297 THR   -0.6600
   4694 HN        -67.0280  -18.0690  -39.5740 H       297 THR    0.4300
   4695 HA        -67.1690  -18.4990  -36.7550 H       297 THR   -0.2700
   4696 HB        -64.5530  -19.1730  -37.4190 H       297 THR    0.0900
   4697 HG1       -66.1890  -19.6670  -39.6940 H       297 THR    0.0900
   4698 HG21      -66.9900  -20.9290  -38.0210 H       297 THR    0.0900
   4699 HG22      -66.3910  -20.5690  -36.3570 H       297 THR    0.5100
   4700 HG23      -65.3290  -21.4460  -37.5410 H       297 THR   -0.5100
   4701 N         -65.6350  -15.9330  -37.6640 N.am    298 SER   -0.4700
   4702 CA        -64.8330  -14.7680  -37.2950 C.3     298 SER    0.3100
   4703 C         -65.0970  -14.3640  -35.8390 C.2     298 SER    0.0700
   4704 O         -64.3660  -13.5420  -35.2360 O.2     298 SER    0.0900
   4705 CB        -65.1430  -13.5960  -38.2330 C.3     298 SER    0.0500
   4706 OG        -66.5240  -13.2750  -38.2090 O.3     298 SER    0.0900
   4707 HN        -66.1990  -15.8260  -38.4780 H       298 SER    0.0900
   4708 HA        -63.7910  -15.0410  -37.3650 H       298 SER   -0.6600
   4709 HB1       -64.8580  -13.8650  -39.2720 H       298 SER    0.4300
   4710 HB2       -64.5660  -12.7010  -37.9120 H       298 SER    0.5100
   4711 HG1       -66.6920  -12.8890  -37.3460 H       298 SER   -0.5100
   4712 N         -66.1510  -14.9640  -35.2860 N.am    299 ALA   -0.4700
   4713 CA        -66.6210  -14.6550  -33.9550 C.3     299 ALA    0.3100
   4714 C         -66.2880  -15.8000  -33.0110 C.2     299 ALA    0.0700
   4715 O         -67.0580  -16.1110  -32.0960 O.2     299 ALA    0.0900
   4716 CB        -68.1350  -14.4070  -33.9840 C.3     299 ALA   -0.2700
   4717 HN        -66.6670  -15.6640  -35.7740 H       299 ALA    0.0900
   4718 HA        -66.1000  -13.7750  -33.6080 H       299 ALA    0.0900
   4719 HB1       -68.6810  -15.3600  -33.8150 H       299 ALA    0.0900
   4720 HB2       -68.4320  -13.9990  -34.9740 H       299 ALA    0.5100
   4721 HB3       -68.4160  -13.6910  -33.1830 H       299 ALA   -0.5100
   4722 N         -65.1430  -16.4390  -33.2300 N.am    300 VAL   -0.4700
   4723 CA        -64.8160  -17.6000  -32.4290 C.3     300 VAL    0.3100
   4724 C         -63.3350  -17.7490  -32.2830 C.2     300 VAL    0.0700
   4725 O         -62.8310  -17.9770  -31.1840 O.2     300 VAL    0.0900
   4726 CB        -65.3610  -18.8960  -33.0680 C.3     300 VAL   -0.0900
   4727 CG1       -64.5180  -20.1160  -32.6560 C.3     300 VAL    0.0900
   4728 CG2       -66.8490  -19.0910  -32.7180 C.3     300 VAL   -0.2700
   4729 HN        -64.4850  -16.1610  -33.9240 H       300 VAL    0.0900
   4730 HA        -65.2460  -17.4590  -31.4490 H       300 VAL    0.0900
   4731 HB        -65.3400  -18.7940  -34.1740 H       300 VAL    0.0900
   4732 HG11      -64.3860  -20.1350  -31.5530 H       300 VAL   -0.2700
   4733 HG12      -63.5150  -20.0620  -33.1320 H       300 VAL    0.0900
   4734 HG13      -65.0290  -21.0520  -32.9680 H       300 VAL    0.0900
   4735 HG21      -67.4880  -18.6040  -33.4850 H       300 VAL    0.0900
   4736 HG22      -67.0690  -18.6330  -31.7300 H       300 VAL    0.5100
   4737 HG23      -67.0910  -20.1750  -32.6900 H       300 VAL   -0.5100
   4738 N         -62.6380  -17.5910  -33.4000 N.am    301 TYR   -0.4700
   4739 CA        -61.2920  -18.1030  -33.4990 C.3     301 TYR    0.3100
   4740 C         -60.1990  -17.1700  -32.9950 C.2     301 TYR    0.0700
   4741 O         -59.1590  -17.6310  -32.5270 O.2     301 TYR    0.0900
   4742 CB        -61.0250  -18.5350  -34.9280 C.3     301 TYR   -0.1800
   4743 CG        -60.8370  -17.3950  -35.8700 C.ar    301 TYR    0.0900
   4744 CD1       -59.6660  -16.6630  -35.8630 C.ar    301 TYR    0.0900
   4745 CD2       -61.8030  -17.0800  -36.7920 C.ar    301 TYR    0.0000
   4746 CE1       -59.4660  -15.6420  -36.7280 C.ar    301 TYR   -0.1150
   4747 CE2       -61.6180  -16.0590  -37.6710 C.ar    301 TYR    0.1150
   4748 CZ        -60.4490  -15.3290  -37.6380 C.ar    301 TYR   -0.1150
   4749 OH        -60.2630  -14.2750  -38.5170 O.3     301 TYR    0.1150
   4750 HN        -63.0000  -17.1250  -34.2030 H       301 TYR    0.1100
   4751 HA        -61.1940  -18.9390  -32.8230 H       301 TYR   -0.5400
   4752 HB1       -61.8870  -19.1300  -35.2980 H       301 TYR    0.4300
   4753 HB2       -60.0970  -19.1450  -34.9590 H       301 TYR   -0.1150
   4754 HD1       -58.8930  -16.9120  -35.1520 H       301 TYR    0.1150
   4755 HD2       -62.7200  -17.6500  -36.8200 H       301 TYR   -0.1150
   4756 HE1       -58.5460  -15.0770  -36.7030 H       301 TYR    0.1150
   4757 HE2       -62.3860  -15.8190  -38.3920 H       301 TYR    0.5100
   4758 HH        -59.3210  -14.0940  -38.5700 H       301 TYR   -0.5100
   4759 N         -60.4120  -15.8630  -33.0710 N.am    302 ASN   -0.4700
   4760 CA        -59.3600  -14.9490  -32.6200 C.3     302 ASN    0.3100
   4761 C         -58.9470  -15.0650  -31.1470 C.2     302 ASN    0.0700
   4762 O         -57.7510  -15.0250  -30.8320 O.2     302 ASN    0.0900
   4763 CB        -59.6550  -13.5040  -33.0160 C.3     302 ASN   -0.1800
   4764 CG        -59.1640  -13.1840  -34.4170 C.2     302 ASN    0.0900
   4765 ND2       -60.0430  -12.5790  -35.2280 N.am    302 ASN    0.0900
   4766 OD1       -58.0140  -13.4870  -34.7810 O.2     302 ASN    0.5500
   4767 HN        -61.2540  -15.4600  -33.4220 H       302 ASN   -0.5500
   4768 HA        -58.4300  -15.2720  -33.0650 H       302 ASN   -0.6200
   4769 HB1       -59.1540  -12.8200  -32.2980 H       302 ASN    0.3200
   4770 HB2       -60.7520  -13.3330  -32.9770 H       302 ASN    0.3000
   4771 HD21      -59.7800  -12.3420  -36.1630 H       302 ASN    0.5100
   4772 HD22      -60.9620  -12.3640  -34.8980 H       302 ASN   -0.5100
   4773 N         -59.9330  -15.2190  -30.2440 N.am    303 PRO   -0.2900
   4774 CA        -59.6260  -15.4410  -28.8220 C.3     303 PRO    0.0000
   4775 C         -58.9040  -16.7570  -28.5830 C.2     303 PRO    0.0900
   4776 O         -58.2550  -16.9220  -27.5660 O.2     303 PRO    0.0900
   4777 CB        -61.0020  -15.5340  -28.1690 C.3     303 PRO    0.0200
   4778 CG        -61.9390  -14.8430  -29.1250 C.3     303 PRO    0.0900
   4779 CD        -61.3820  -15.0990  -30.4950 C.3     303 PRO   -0.1800
   4780 HA        -59.0010  -14.6480  -28.4450 H       303 PRO    0.0900
   4781 HB1       -61.0040  -15.0240  -27.1820 H       303 PRO    0.0900
   4782 HB2       -61.3000  -16.5940  -28.0250 H       303 PRO   -0.1800
   4783 HG1       -62.9650  -15.2600  -29.0360 H       303 PRO    0.0900
   4784 HG2       -61.9770  -13.7530  -28.9160 H       303 PRO    0.0900
   4785 HD1       -61.7760  -16.0430  -30.9280 H       303 PRO    0.5100
   4786 HD2       -61.5840  -14.2520  -31.1850 H       303 PRO   -0.5100
   4787 N         -59.0430  -17.6860  -29.5220 N.am    304 VAL   -0.4700
   4788 CA        -58.4200  -19.0030  -29.4260 C.3     304 VAL    0.3100
   4789 C         -56.9650  -18.9830  -29.9030 C.2     304 VAL    0.0700
   4790 O         -56.0870  -19.5030  -29.2130 O.2     304 VAL    0.0900
   4791 CB        -59.2230  -20.0360  -30.2340 C.3     304 VAL   -0.0900
   4792 CG1       -58.5110  -21.3810  -30.2850 C.3     304 VAL    0.0900
   4793 CG2       -60.6140  -20.1590  -29.6530 C.3     304 VAL   -0.2700
   4794 HN        -59.5850  -17.5240  -30.3430 H       304 VAL    0.0900
   4795 HA        -58.3870  -19.2840  -28.3840 H       304 VAL    0.0900
   4796 HB        -59.3620  -19.6590  -31.2710 H       304 VAL    0.0900
   4797 HG11      -58.2120  -21.6920  -29.2610 H       304 VAL   -0.2700
   4798 HG12      -57.5980  -21.3020  -30.9120 H       304 VAL    0.0900
   4799 HG13      -59.1900  -22.1530  -30.7060 H       304 VAL    0.0900
   4800 HG21      -61.1340  -19.1780  -29.6950 H       304 VAL    0.0900
   4801 HG22      -60.5530  -20.4810  -28.5920 H       304 VAL    0.5100
   4802 HG23      -61.2040  -20.8990  -30.2360 H       304 VAL   -0.5100
   4803 N         -56.7180  -18.3850  -31.0760 N.am    305 ILE   -0.4700
   4804 CA        -55.3710  -18.1540  -31.5880 C.3     305 ILE    0.3100
   4805 C         -54.5590  -17.5520  -30.4590 C.2     305 ILE    0.0700
   4806 O         -53.3710  -17.8350  -30.2720 O.2     305 ILE    0.0900
   4807 CB        -55.4070  -17.1400  -32.7620 C.3     305 ILE   -0.0900
   4808 CG1       -56.1090  -17.7310  -33.9920 C.3     305 ILE    0.0900
   4809 CG2       -54.0040  -16.6570  -33.1180 C.3     305 ILE   -0.2700
   4810 CD        -55.8620  -16.9760  -35.2650 C.3     305 ILE    0.0900
   4811 HN        -57.4590  -18.0680  -31.6620 H       305 ILE    0.0900
   4812 HA        -54.9710  -19.1000  -31.9200 H       305 ILE    0.0900
   4813 HB        -56.0300  -16.2670  -32.4710 H       305 ILE   -0.1800
   4814 HG11      -57.2020  -17.7430  -33.7980 H       305 ILE    0.0900
   4815 HG12      -55.7560  -18.7750  -34.1290 H       305 ILE    0.0900
   4816 HG21      -53.3690  -17.5170  -33.4190 H       305 ILE   -0.2700
   4817 HG22      -53.5390  -16.1650  -32.2360 H       305 ILE    0.0900
   4818 HG23      -54.0550  -15.9380  -33.9630 H       305 ILE    0.0900
   4819 HD1       -54.8090  -17.1120  -35.5900 H       305 ILE    0.0900
   4820 HD2       -56.0470  -15.8920  -35.1020 H       305 ILE    0.5100
   4821 HD3       -56.5320  -17.3540  -36.0650 H       305 ILE   -0.5100
   4822 N         -55.2670  -16.7220  -29.7010 N.am    306 TYR   -0.4700
   4823 CA        -54.7840  -15.9670  -28.5650 C.3     306 TYR    0.3100
   4824 C         -54.4290  -16.8370  -27.3710 C.2     306 TYR    0.0700
   4825 O         -53.4210  -16.5980  -26.7070 O.2     306 TYR    0.0900
   4826 CB        -55.9110  -15.0270  -28.1860 C.3     306 TYR   -0.1800
   4827 CG        -55.6270  -14.0320  -27.1150 C.ar    306 TYR    0.0900
   4828 CD1       -54.3410  -13.5490  -26.8970 C.ar    306 TYR    0.0900
   4829 CD2       -56.6730  -13.5180  -26.3520 C.ar    306 TYR    0.0000
   4830 CE1       -54.0980  -12.5930  -25.9230 C.ar    306 TYR   -0.1150
   4831 CE2       -56.4430  -12.5690  -25.3760 C.ar    306 TYR    0.1150
   4832 CZ        -55.1590  -12.1160  -25.1670 C.ar    306 TYR   -0.1150
   4833 OH        -54.9510  -11.1770  -24.1990 O.3     306 TYR    0.1150
   4834 HN        -56.2320  -16.5740  -29.9000 H       306 TYR    0.1100
   4835 HA        -53.8950  -15.4230  -28.8490 H       306 TYR   -0.5400
   4836 HB1       -56.7690  -15.6340  -27.8290 H       306 TYR    0.4300
   4837 HB2       -56.2010  -14.4450  -29.0850 H       306 TYR   -0.1150
   4838 HD1       -53.5220  -13.9240  -27.4940 H       306 TYR    0.1150
   4839 HD2       -57.6790  -13.8680  -26.5270 H       306 TYR   -0.1150
   4840 HE1       -53.0960  -12.2260  -25.7550 H       306 TYR    0.1150
   4841 HE2       -57.2610  -12.1870  -24.7830 H       306 TYR    0.5100
   4842 HH        -55.7590  -11.0920  -23.6880 H       306 TYR   -0.5100
   4843 N         -55.2640  -17.8340  -27.0820 N.am    307 ILE   -0.4700
   4844 CA        -54.9500  -18.7950  -26.0250 C.3     307 ILE    0.3100
   4845 C         -53.8550  -19.7110  -26.5270 C.2     307 ILE    0.0700
   4846 O         -53.0720  -20.2290  -25.7550 O.2     307 ILE    0.0900
   4847 CB        -56.1470  -19.6580  -25.5950 C.3     307 ILE   -0.0900
   4848 CG1       -57.4180  -18.8170  -25.4600 C.3     307 ILE    0.0900
   4849 CG2       -55.8410  -20.3420  -24.2760 C.3     307 ILE   -0.2700
   4850 CD        -58.6520  -19.6380  -25.1740 C.3     307 ILE    0.0900
   4851 HN        -56.1260  -17.9700  -27.5640 H       307 ILE    0.0900
   4852 HA        -54.5890  -18.2300  -25.1790 H       307 ILE    0.0900
   4853 HB        -56.3510  -20.4240  -26.3720 H       307 ILE   -0.1800
   4854 HG11      -57.5760  -18.2570  -26.4050 H       307 ILE    0.0900
   4855 HG12      -57.2760  -18.0900  -24.6310 H       307 ILE    0.0900
   4856 HG21      -55.6420  -19.5830  -23.4900 H       307 ILE   -0.2700
   4857 HG22      -54.9430  -20.9860  -24.3840 H       307 ILE    0.0900
   4858 HG23      -56.7090  -20.9600  -23.9610 H       307 ILE    0.0900
   4859 HD1       -58.6050  -20.0530  -24.1440 H       307 ILE    0.0900
   4860 HD2       -58.7200  -20.4820  -25.8930 H       307 ILE    0.5100
   4861 HD3       -59.5580  -19.0010  -25.2580 H       307 ILE   -0.5100
   4862 N         -53.7910  -19.8880  -27.8400 N.am    308 MET   -0.4700
   4863 CA        -52.8290  -20.8030  -28.4340 C.3     308 MET    0.3100
   4864 C         -51.4650  -20.1980  -28.7920 C.2     308 MET    0.0700
   4865 O         -50.5050  -20.9290  -28.9930 O.2     308 MET    0.0900
   4866 CB        -53.4290  -21.5220  -29.6560 C.3     308 MET   -0.1800
   4867 CG        -54.4370  -22.6380  -29.3240 C.3     308 MET    0.0900
   4868 SD        -53.7890  -24.0640  -28.3980 S.3     308 MET    0.0900
   4869 CE        -52.9800  -24.9910  -29.7110 C.3     308 MET   -0.1400
   4870 HN        -54.3910  -19.4070  -28.4730 H       308 MET    0.0900
   4871 HA        -52.5440  -21.5220  -27.6810 H       308 MET    0.0900
   4872 HB1       -52.5970  -21.9700  -30.2380 H       308 MET   -0.0900
   4873 HB2       -53.9440  -20.7670  -30.2860 H       308 MET   -0.2200
   4874 HG1       -54.8570  -23.0040  -30.2830 H       308 MET    0.0900
   4875 HG2       -55.2570  -22.1800  -28.7330 H       308 MET    0.0900
   4876 HE1       -52.1790  -24.3920  -30.1930 H       308 MET    0.0900
   4877 HE2       -53.7180  -25.2710  -30.4930 H       308 MET    0.5100
   4878 HE3       -52.5190  -25.9140  -29.3010 H       308 MET   -0.5100
   4879 N         -51.3400  -18.8800  -28.8770 N.am    309 MET   -0.4700
   4880 CA        -50.0240  -18.3340  -29.2170 C.3     309 MET    0.3100
   4881 C         -49.5930  -17.1880  -28.3130 C.2     309 MET    0.0700
   4882 O         -48.7320  -16.3770  -28.6750 O.2     309 MET    0.0900
   4883 CB        -49.9810  -17.8880  -30.6710 C.3     309 MET   -0.1800
   4884 CG        -50.3710  -18.9640  -31.6480 C.3     309 MET    0.0900
   4885 SD        -50.6310  -18.3170  -33.3220 S.3     309 MET    0.0900
   4886 CE        -48.9430  -17.8580  -33.7560 C.3     309 MET   -0.1400
   4887 HN        -52.0860  -18.2380  -28.7230 H       309 MET    0.0900
   4888 HA        -49.2880  -19.1040  -29.0400 H       309 MET    0.0900
   4889 HB1       -48.9490  -17.5550  -30.9070 H       309 MET   -0.0900
   4890 HB2       -50.6740  -17.0300  -30.7970 H       309 MET   -0.2200
   4891 HG1       -51.3050  -19.4460  -31.2880 H       309 MET    0.0900
   4892 HG2       -49.5690  -19.7320  -31.6670 H       309 MET    0.0900
   4893 HE1       -48.3530  -18.7430  -34.0760 H       309 MET    0.0900
   4894 HE2       -48.4310  -17.4040  -32.8810 H       309 MET    0.5100
   4895 HE3       -48.9460  -17.1270  -34.5920 H       309 MET   -0.5100
   4896 N         -50.1940  -17.1260  -27.1300 N.am    310 ASN   -0.4700
   4897 CA        -49.8520  -16.0910  -26.1750 C.3     310 ASN    0.3100
   4898 C         -49.7590  -16.6330  -24.7660 C.2     310 ASN    0.0700
   4899 O         -50.7680  -16.7340  -24.0540 O.2     310 ASN    0.0900
   4900 CB        -50.8630  -14.9650  -26.2430 C.3     310 ASN   -0.1800
   4901 CG        -50.3120  -13.6960  -25.7040 C.2     310 ASN    0.0900
   4902 ND2       -49.9570  -12.7790  -26.6050 N.am    310 ASN    0.0900
   4903 OD1       -50.1800  -13.5310  -24.4900 O.2     310 ASN    0.5500
   4904 HN        -50.8950  -17.7770  -26.8490 H       310 ASN   -0.5500
   4905 HA        -48.8640  -15.7250  -26.4150 H       310 ASN   -0.6200
   4906 HB1       -51.7590  -15.2440  -25.6490 H       310 ASN    0.3200
   4907 HB2       -51.1600  -14.8030  -27.3010 H       310 ASN    0.3000
   4908 HD21      -49.5800  -11.9030  -26.3040 H       310 ASN    0.5100
   4909 HD22      -50.0690  -12.9670  -27.5800 H       310 ASN   -0.5100
   4910 N         -48.5320  -16.9720  -24.3690 N.am    311 LYS   -0.4700
   4911 CA        -48.3030  -17.7460  -23.1610 C.3     311 LYS    0.3100
   4912 C         -48.6220  -16.9970  -21.8880 C.2     311 LYS    0.0700
   4913 O         -49.3390  -17.5040  -21.0400 O.2     311 LYS    0.0900
   4914 CB        -46.8730  -18.2710  -23.1060 C.3     311 LYS   -0.1800
   4915 CG        -46.6270  -19.2430  -21.9560 C.3     311 LYS    0.0900
   4916 CD        -45.1380  -19.3730  -21.6670 C.3     311 LYS    0.0900
   4917 CE        -44.8930  -20.1220  -20.3700 C.3     311 LYS   -0.1800
   4918 NZ        -44.9640  -19.2250  -19.1690 N.4     311 LYS    0.0900
   4919 HN        -47.7180  -16.7110  -24.8820 H       311 LYS    0.0900
   4920 HA        -49.0020  -18.5690  -23.1560 H       311 LYS   -0.1800
   4921 HB1       -46.1830  -17.4080  -22.9940 H       311 LYS    0.0900
   4922 HB2       -46.6490  -18.7890  -24.0620 H       311 LYS    0.0900
   4923 HG1       -47.0370  -20.2390  -22.2250 H       311 LYS    0.2100
   4924 HG2       -47.1470  -18.8730  -21.0470 H       311 LYS    0.0500
   4925 HD1       -44.6910  -18.3590  -21.5920 H       311 LYS    0.0500
   4926 HD2       -44.6510  -19.9200  -22.5010 H       311 LYS   -0.3000
   4927 HE1       -43.8800  -20.5770  -20.3900 H       311 LYS    0.3300
   4928 HE2       -45.6650  -20.9110  -20.2450 H       311 LYS    0.3300
   4929 HZ1       -45.9480  -18.9250  -19.0180 H       311 LYS    0.3300
   4930 HZ2       -44.3660  -18.3880  -19.3260 H       311 LYS    0.5100
   4931 HZ3       -44.6260  -19.7400  -18.3330 H       311 LYS   -0.5100
   4932 N         -48.0910  -15.7900  -21.7330 N.am    312 GLN   -0.4700
   4933 CA        -48.4280  -15.0520  -20.5420 C.3     312 GLN    0.3100
   4934 C         -49.9360  -15.1430  -20.3510 C.2     312 GLN    0.0700
   4935 O         -50.4130  -15.5790  -19.2990 O.2     312 GLN    0.0900
   4936 CB        -48.0170  -13.5880  -20.6340 C.3     312 GLN   -0.1800
   4937 CG        -48.8230  -12.7030  -19.6750 C.3     312 GLN    0.0900
   4938 CD        -48.1570  -11.3780  -19.3870 C.2     312 GLN    0.0900
   4939 NE2       -46.9470  -11.3350  -19.0470 N.am    312 GLN   -0.1800
   4940 OE1       -48.9170  -10.2990  -19.4900 O.2     312 GLN    0.0900
   4941 HN        -47.4740  -15.3640  -22.3890 H       312 GLN    0.0900
   4942 HA        -47.9250  -15.5240  -19.7120 H       312 GLN    0.5500
   4943 HB1       -48.1770  -13.2330  -21.6740 H       312 GLN   -0.5500
   4944 HB2       -46.9380  -13.4990  -20.3870 H       312 GLN   -0.6200
   4945 HG1       -48.9560  -13.2450  -18.7140 H       312 GLN    0.3200
   4946 HG2       -49.8200  -12.5040  -20.1220 H       312 GLN    0.3000
   4947 HE21      -46.5120  -10.4550  -18.8570 H       312 GLN    0.5100
   4948 HE22      -46.4200  -12.1810  -18.9670 H       312 GLN   -0.5100
   4949 N         -50.6810  -14.7610  -21.3870 N.am    313 PHE   -0.4700
   4950 CA        -52.1390  -14.7230  -21.3060 C.3     313 PHE    0.3100
   4951 C         -52.7410  -16.0480  -20.8820 C.2     313 PHE    0.0700
   4952 O         -53.4970  -16.1290  -19.9170 O.2     313 PHE    0.0900
   4953 CB        -52.7560  -14.3230  -22.6480 C.3     313 PHE   -0.1800
   4954 CG        -54.2360  -14.6210  -22.7430 C.ar    313 PHE    0.0900
   4955 CD1       -55.1270  -14.1000  -21.8050 C.ar    313 PHE    0.0900
   4956 CD2       -54.7350  -15.4240  -23.7590 C.ar    313 PHE    0.0000
   4957 CE1       -56.4810  -14.3720  -21.8760 C.ar    313 PHE   -0.1150
   4958 CE2       -56.0880  -15.7010  -23.8370 C.ar    313 PHE    0.1150
   4959 CZ        -56.9640  -15.1730  -22.8950 C.ar    313 PHE   -0.1150
   4960 HN        -50.2810  -14.4840  -22.2570 H       313 PHE    0.1150
   4961 HA        -52.4110  -14.0080  -20.5430 H       313 PHE   -0.1150
   4962 HB1       -52.2530  -14.8840  -23.4650 H       313 PHE    0.1150
   4963 HB2       -52.6280  -13.2300  -22.8010 H       313 PHE   -0.1150
   4964 HD1       -54.7530  -13.4740  -21.0080 H       313 PHE    0.1150
   4965 HD2       -54.0600  -15.8380  -24.4940 H       313 PHE   -0.1150
   4966 HE1       -57.1580  -13.9610  -21.1420 H       313 PHE    0.1150
   4967 HE2       -56.4640  -16.3280  -24.6320 H       313 PHE    0.5100
   4968 HZ        -58.0200  -15.3880  -22.9590 H       313 PHE   -0.5100
   4969 N         -52.4070  -17.0820  -21.6440 N.am    314 ARG   -0.4700
   4970 CA        -52.8690  -18.4360  -21.4030 C.3     314 ARG    0.3100
   4971 C         -52.6760  -18.8660  -19.9500 C.2     314 ARG    0.0700
   4972 O         -53.4550  -19.6600  -19.4140 O.2     314 ARG    0.0900
   4973 CB        -52.1290  -19.3930  -22.3440 C.3     314 ARG   -0.1800
   4974 CG        -52.3560  -20.8770  -22.0750 C.3     314 ARG    0.0900
   4975 CD        -51.9230  -21.7300  -23.2830 C.3     314 ARG    0.0900
   4976 NE        -50.4760  -21.7200  -23.5330 N.pl3   314 ARG   -0.1800
   4977 CZ        -49.8990  -21.1670  -24.6000 C.cat   314 ARG    0.0900
   4978 NH1       -50.6270  -20.5770  -25.5390 N.pl3   314 ARG    0.0900
   4979 NH2       -48.5810  -21.2080  -24.7350 N.pl3   314 ARG    0.2000
   4980 HN        -51.8100  -16.9700  -22.4340 H       314 ARG    0.0900
   4981 HA        -53.9330  -18.4720  -21.5820 H       314 ARG    0.0900
   4982 HB1       -51.0410  -19.1900  -22.2580 H       314 ARG   -0.7000
   4983 HB2       -52.4560  -19.1770  -23.3830 H       314 ARG    0.4400
   4984 HG1       -53.4340  -21.0500  -21.8720 H       314 ARG    0.6400
   4985 HG2       -51.7700  -21.1810  -21.1820 H       314 ARG   -0.8000
   4986 HD1       -52.4170  -21.3420  -24.2000 H       314 ARG    0.4600
   4987 HD2       -52.2180  -22.7870  -23.1070 H       314 ARG    0.4600
   4988 HE        -49.8830  -22.1560  -22.8570 H       314 ARG   -0.8000
   4989 HH11      -51.6220  -20.5420  -25.4520 H       314 ARG    0.4600
   4990 HH12      -50.1790  -20.1660  -26.3340 H       314 ARG    0.4600
   4991 HH21      -48.0200  -21.6540  -24.0360 H       314 ARG    0.5100
   4992 HH22      -48.1470  -20.7930  -25.5340 H       314 ARG   -0.5100
   4993 N         -51.6410  -18.3340  -19.3040 N.am    315 ASN   -0.4700
   4994 CA        -51.3360  -18.7110  -17.9330 C.3     315 ASN    0.3100
   4995 C         -52.1940  -18.0050  -16.9150 C.2     315 ASN    0.0700
   4996 O         -52.4440  -18.5270  -15.8390 O.2     315 ASN    0.0900
   4997 CB        -49.8580  -18.4890  -17.6400 C.3     315 ASN   -0.1800
   4998 CG        -48.9830  -19.5000  -18.3580 C.2     315 ASN    0.0900
   4999 ND2       -49.3710  -20.7830  -18.2680 N.am    315 ASN    0.0900
   5000 OD1       -47.9890  -19.1450  -19.0090 O.2     315 ASN    0.5500
   5001 HN        -51.0380  -17.6630  -19.7250 H       315 ASN   -0.5500
   5002 HA        -51.5920  -19.7520  -17.8050 H       315 ASN   -0.6200
   5003 HB1       -49.6850  -18.5820  -16.5470 H       315 ASN    0.3200
   5004 HB2       -49.5690  -17.4700  -17.9710 H       315 ASN    0.3000
   5005 HD21      -48.8380  -21.4990  -18.7190 H       315 ASN    0.5100
   5006 HD22      -50.1910  -21.0220  -17.7500 H       315 ASN   -0.5100
   5007 N         -52.6490  -16.8090  -17.2580 N.am    316 CYS   -0.4700
   5008 CA        -53.6360  -16.1350  -16.4400 C.3     316 CYS    0.3100
   5009 C         -54.9780  -16.7700  -16.6650 C.2     316 CYS    0.0700
   5010 O         -55.8280  -16.8420  -15.7780 O.2     316 CYS    0.0900
   5011 CB        -53.7220  -14.6710  -16.8190 C.3     316 CYS   -0.1100
   5012 SG        -52.5510  -13.6900  -15.9150 S.3     316 CYS    0.0900
   5013 HN        -52.3410  -16.3300  -18.0760 H       316 CYS    0.0900
   5014 HA        -53.3440  -16.2400  -15.4050 H       316 CYS   -0.2300
   5015 HB1       -54.7500  -14.3100  -16.6130 H       316 CYS    0.1600
   5016 HB2       -53.5290  -14.5740  -17.9080 H       316 CYS    0.5100
   5017 HG1       -53.1710  -13.8150  -14.7500 H       316 CYS   -0.5100
   5018 N         -55.1580  -17.2390  -17.8870 N.am    317 MET   -0.4700
   5019 CA        -56.3990  -17.8540  -18.2740 C.3     317 MET    0.3100
   5020 C         -56.6850  -19.1020  -17.4410 C.2     317 MET    0.0700
   5021 O         -57.8360  -19.3850  -17.1050 O.2     317 MET    0.0900
   5022 CB        -56.3390  -18.2110  -19.7480 C.3     317 MET   -0.1800
   5023 CG        -57.6890  -18.5440  -20.3290 C.3     317 MET    0.0900
   5024 SD        -57.6730  -20.1700  -21.1210 S.3     317 MET    0.0900
   5025 CE        -57.7230  -21.2160  -19.6670 C.3     317 MET   -0.1400
   5026 HN        -54.4510  -17.1890  -18.5880 H       317 MET    0.0900
   5027 HA        -57.2000  -17.1570  -18.0830 H       317 MET    0.0900
   5028 HB1       -55.6700  -19.0890  -19.8750 H       317 MET   -0.0900
   5029 HB2       -55.9130  -17.3500  -20.3060 H       317 MET   -0.2200
   5030 HG1       -57.9620  -17.7660  -21.0730 H       317 MET    0.0900
   5031 HG2       -58.4450  -18.5270  -19.5160 H       317 MET    0.0900
   5032 HE1       -58.2630  -20.7210  -18.8320 H       317 MET    0.0900
   5033 HE2       -56.6920  -21.4430  -19.3220 H       317 MET    0.5100
   5034 HE3       -58.2460  -22.1690  -19.8980 H       317 MET   -0.5100
   5035 N         -55.6290  -19.8540  -17.1140 N.am    318 VAL   -0.4700
   5036 CA        -55.7310  -21.0640  -16.2790 C.3     318 VAL    0.3100
   5037 C         -55.7330  -20.7300  -14.7860 C.2     318 VAL    0.0700
   5038 O         -56.2540  -21.4810  -13.9580 O.2     318 VAL    0.0900
   5039 CB        -54.5560  -22.0420  -16.5480 C.3     318 VAL   -0.0900
   5040 CG1       -54.3150  -22.9750  -15.3480 C.3     318 VAL    0.0900
   5041 CG2       -54.7930  -22.8170  -17.8290 C.3     318 VAL   -0.2700
   5042 HN        -54.7100  -19.6250  -17.4270 H       318 VAL    0.0900
   5043 HA        -56.6710  -21.5430  -16.5050 H       318 VAL    0.0900
   5044 HB        -53.6320  -21.4560  -16.7430 H       318 VAL    0.0900
   5045 HG11      -55.2720  -23.4420  -15.0300 H       318 VAL   -0.2700
   5046 HG12      -53.9030  -22.3950  -14.4940 H       318 VAL    0.0900
   5047 HG13      -53.6040  -23.7790  -15.6310 H       318 VAL    0.0900
   5048 HG21      -54.8770  -22.1180  -18.6890 H       318 VAL    0.0900
   5049 HG22      -55.7380  -23.3970  -17.7510 H       318 VAL    0.5100
   5050 HG23      -53.9440  -23.5090  -18.0170 H       318 VAL   -0.5100
   5051 N         -55.1180  -19.6010  -14.4570 N.am    319 THR   -0.4700
   5052 CA        -55.0450  -19.1190  -13.0950 C.3     319 THR    0.3100
   5053 C         -56.4700  -18.8070  -12.6610 C.2     319 THR    0.0700
   5054 O         -56.9540  -19.2860  -11.6280 O.2     319 THR    0.0900
   5055 CB        -54.1540  -17.8590  -13.0410 C.3     319 THR    0.1400
   5056 CG2       -54.1820  -17.2220  -11.6710 C.3     319 THR    0.0900
   5057 OG1       -52.8020  -18.2070  -13.3720 O.3     319 THR   -0.6600
   5058 HN        -54.6740  -19.0290  -15.1410 H       319 THR    0.4300
   5059 HA        -54.6320  -19.9030  -12.4790 H       319 THR   -0.2700
   5060 HB        -54.5220  -17.1040  -13.7690 H       319 THR    0.0900
   5061 HG1       -52.8050  -18.4180  -14.3090 H       319 THR    0.0900
   5062 HG21      -53.3750  -17.6490  -11.0360 H       319 THR    0.0900
   5063 HG22      -55.1600  -17.4190  -11.1830 H       319 THR    0.5100
   5064 HG23      -54.0200  -16.1270  -11.7600 H       319 THR   -0.5100
   5065 N         -57.1380  -18.0100  -13.4880 N.am    320 THR   -0.4700
   5066 CA        -58.5450  -17.7110  -13.3260 C.3     320 THR    0.3100
   5067 C         -59.3610  -18.9740  -13.0130 C.2     320 THR    0.0700
   5068 O         -59.9060  -19.1210  -11.9080 O.2     320 THR    0.0900
   5069 CB        -59.0820  -17.0550  -14.6190 C.3     320 THR    0.1400
   5070 CG2       -60.6250  -17.0440  -14.6500 C.3     320 THR    0.0900
   5071 OG1       -58.5700  -15.7190  -14.7250 O.3     320 THR   -0.6600
   5072 HN        -56.6930  -17.5770  -14.2670 H       320 THR    0.4300
   5073 HA        -58.6560  -17.0410  -12.4860 H       320 THR   -0.2700
   5074 HB        -58.7530  -17.6390  -15.5050 H       320 THR    0.0900
   5075 HG1       -57.6220  -15.7870  -14.5890 H       320 THR    0.0900
   5076 HG21      -61.0230  -16.6320  -13.6980 H       320 THR    0.0900
   5077 HG22      -61.0080  -18.0790  -14.7760 H       320 THR    0.5100
   5078 HG23      -60.9810  -16.4070  -15.4870 H       320 THR   -0.5100
   5079 N         -59.4110  -19.8810  -13.9940 N.am    321 LEU   -0.4700
   5080 CA        -60.2350  -21.0920  -13.9720 C.3     321 LEU    0.3100
   5081 C         -59.8160  -22.1050  -12.9250 C.2     321 LEU    0.0700
   5082 O         -60.6220  -22.8970  -12.4690 O.2     321 LEU    0.0900
   5083 CB        -60.2150  -21.7640  -15.3500 C.3     321 LEU   -0.1800
   5084 CG        -61.2300  -21.3410  -16.4120 C.3     321 LEU    0.0900
   5085 CD1       -60.6850  -21.6170  -17.7960 C.3     321 LEU    0.0900
   5086 CD2       -62.5560  -22.0510  -16.1950 C.3     321 LEU   -0.0900
   5087 HN        -58.8640  -19.7670  -14.8200 H       321 LEU    0.0900
   5088 HA        -61.2420  -20.8100  -13.7030 H       321 LEU   -0.2700
   5089 HB1       -60.3590  -22.8510  -15.1820 H       321 LEU    0.0900
   5090 HB2       -59.2080  -21.5920  -15.7800 H       321 LEU    0.0900
   5091 HG        -61.4430  -20.2550  -16.3090 H       321 LEU    0.0900
   5092 HD11      -60.0000  -22.4910  -17.7700 H       321 LEU   -0.2700
   5093 HD12      -60.1200  -20.7340  -18.1640 H       321 LEU    0.0900
   5094 HD13      -61.5210  -21.8420  -18.4930 H       321 LEU    0.0900
   5095 HD21      -62.9650  -21.7990  -15.1930 H       321 LEU    0.0900
   5096 HD22      -62.4090  -23.1510  -16.2510 H       321 LEU    0.5100
   5097 HD23      -63.2880  -21.7320  -16.9670 H       321 LEU   -0.5100
   5098 N         -58.5470  -22.1080  -12.5510 N.am    322 CYS   -0.4700
   5099 CA        -58.1030  -23.0960  -11.5930 C.3     322 CYS    0.3100
   5100 C         -58.0800  -22.5960  -10.1500 C.2     322 CYS    0.0700
   5101 O         -57.7700  -23.3620   -9.2290 O.2     322 CYS    0.0900
   5102 CB        -56.7710  -23.7070  -12.0170 C.3     322 CYS   -0.1100
   5103 SG        -57.0410  -25.3070  -12.8040 S.3     322 CYS    0.0900
   5104 HN        -57.8710  -21.4620  -12.8950 H       322 CYS    0.0900
   5105 HA        -58.8620  -23.8620  -11.5280 H       322 CYS   -0.2300
   5106 HB1       -56.1240  -23.8280  -11.1220 H       322 CYS    0.1600
   5107 HB2       -56.2620  -23.0170  -12.7230 H       322 CYS    0.5100
   5108 HG1       -57.1850  -25.9720  -11.6670 H       322 CYS   -0.5100
   5109 N         -58.4430  -21.3260   -9.9540 N.am    323 CYS   -0.4700
   5110 CA        -58.4770  -20.7220   -8.6210 C.3     323 CYS    0.3100
   5111 C         -57.0780  -20.6340   -8.0450 C.2     323 CYS    0.0700
   5112 O         -56.4040  -21.6550   -7.8790 O.2     323 CYS    0.0900
   5113 CB        -59.3730  -21.5330   -7.6800 C.3     323 CYS   -0.1100
   5114 SG        -61.1020  -21.4360   -8.1150 S.3     323 CYS    0.0900
   5115 HN        -58.7080  -20.7320  -10.7080 H       323 CYS    0.0900
   5116 HA        -58.8530  -19.7150   -8.7210 H       323 CYS   -0.2300
   5117 HB1       -59.2310  -21.1530   -6.6470 H       323 CYS    0.1600
   5118 HB2       -59.0440  -22.5930   -7.7090 H       323 CYS    0.5100
   5119 HG1       -60.9830  -22.1530   -9.2220 H       323 CYS   -0.5100
   5120 N         -56.6300  -19.4190   -7.7310 N.am    324 GLY   -0.4700
   5121 CA        -55.2390  -19.2440   -7.3610 C.3     324 GLY    0.3100
   5122 C         -54.3580  -19.5080   -8.5750 C.2     324 GLY   -0.0200
   5123 O         -54.3030  -18.6860   -9.4820 O.2     324 GLY    0.0900
   5124 HN        -57.2060  -18.6060   -7.7360 H       324 GLY    0.0900
   5125 HA1       -54.9970  -19.9430   -6.5730 H       324 GLY    0.5100
   5126 HA2       -55.0960  -18.2310   -7.0170 H       324 GLY   -0.5100
   5127 N         -53.6900  -20.6650   -8.6230 N.am    325 LYS   -0.4700
   5128 CA        -52.8000  -20.9530   -9.7480 C.3     325 LYS    0.3100
   5129 C         -52.9400  -22.3530  -10.4030 C.2     325 LYS    0.0700
   5130 O         -53.8710  -23.1250  -10.1110 O.2     325 LYS    0.0900
   5131 CB        -51.3370  -20.6520   -9.3690 C.3     325 LYS   -0.1800
   5132 CG        -51.0070  -19.1620   -9.1820 C.3     325 LYS    0.0900
   5133 CD        -51.2590  -18.6830   -7.7420 C.3     325 LYS    0.0900
   5134 CE        -50.9450  -17.1930   -7.5760 C.3     325 LYS   -0.1800
   5135 NZ        -50.8500  -16.8020   -6.1420 N.4     325 LYS    0.0900
   5136 HN        -53.7640  -21.3630   -7.9160 H       325 LYS    0.0900
   5137 HA        -53.1060  -20.3390  -10.5830 H       325 LYS   -0.1800
   5138 HB1       -50.6820  -21.0550  -10.1700 H       325 LYS    0.0900
   5139 HB2       -51.1090  -21.1790   -8.4190 H       325 LYS    0.0900
   5140 HG1       -51.6370  -18.5650   -9.8750 H       325 LYS    0.2100
   5141 HG2       -49.9390  -18.9970   -9.4350 H       325 LYS    0.0500
   5142 HD1       -50.6170  -19.2680   -7.0490 H       325 LYS    0.0500
   5143 HD2       -52.3240  -18.8600   -7.4830 H       325 LYS   -0.3000
   5144 HE1       -51.7530  -16.5870   -8.0380 H       325 LYS    0.3300
   5145 HE2       -49.9710  -16.9600   -8.0550 H       325 LYS    0.3300
   5146 HZ1       -50.0930  -17.3470   -5.6830 H       325 LYS    0.3300
   5147 HZ2       -51.7550  -16.9990   -5.6690 H       325 LYS    0.5100
   5148 HZ3       -50.6380  -15.7860   -6.0730 H       325 LYS   -0.5100
   5149 N         -52.0100  -22.6820  -11.3180 N.am    326 ASN   -0.4700
   5150 CA        -52.0730  -23.9070  -12.1480 C.3     326 ASN    0.3100
   5151 CAT       -52.2080  -27.6070  -11.1160 C.3     326 ASN    0.0700
   5152 C         -52.1340  -25.2080  -11.2330 C.2     326 ASN    0.0900
   5153 O         -53.2250  -25.8350  -11.1380 O.2     326 ASN   -0.1800
   5154 CB        -50.8910  -24.0140  -13.0950 C.3     326 ASN    0.0900
   5155 CG        -50.9150  -25.2820  -13.9940 C.2     326 ASN    0.0900
   5156 ND2       -50.3870  -25.1730  -15.2150 N.am    326 ASN    0.5500
   5157 OD1       -51.3700  -26.3430  -13.6350 O.2     326 ASN   -0.5500
   5158 NT        -52.1870  -26.3900  -11.8320 N.4     326 ASN   -0.6200
   5159 HN        -51.2180  -22.0990  -11.4800 H       326 ASN    0.3200
   5160 HNT       -52.2140  -26.4720  -12.8250 H       326 ASN    0.3000
   5161 HA        -52.9950  -23.8760  -12.7100 H       326 ASN    0.5100
   5162 HB1       -49.9560  -24.0320  -12.4960 H       326 ASN   -0.5100
   5163 HB2       -50.8840  -23.1210  -13.7560 H       326 ASN   -0.4700
   5164 HD21      -50.3800  -25.9620  -15.8300 H       326 ASN    0.3100
   5165 HD22      -49.9970  -24.3020  -15.5160 H       326 ASN   -0.1100
   5166 HT1       -53.2110  -28.0760  -11.2120 H       326 ASN    0.0900
   5167 HT2       -52.0030  -27.4140  -10.0420 H       326 ASN    0.0900
   5168 HT3       -51.4450  -28.2990  -11.5300 H       326 ASN    0.0900
@<TRIPOS>BOND
     1    1    2 1
     2    2   13 1
     3    2    6 1
     4    2    4 1
     5    4    5 2
     6    6   15 1
     7    6    7 1
     8    7   17 1
     9    7    8 1
    10    8    9 1
    11    9   18 1
    12    9   19 1
    13    9   20 1
    14    3   10 1
    15    3   21 1
    16    3   22 1
    17    3   23 1
    18   10    1 1
    19   10   11 2
    20   12    1 1
    21   14    6 1
    22   16    7 1
    23   24   25 1
    24   25   31 1
    25   25   28 1
    26   25   26 1
    27   26   27 2
    28   28   33 1
    29   28   29 1
    30   30   24 1
    31   32   28 1
    32    4   24 am
    33   34   35 1
    34   35   36 1
    35   35   40 1
    36   36   37 2
    37   38   34 1
    38   39   35 1
    39   26   34 am
    40   41   42 1
    41   42   45 1
    42   42   43 1
    43   42   49 1
    44   43   44 2
    45   45   47 1
    46   45   50 1
    47   45   46 1
    48   46   52 1
    49   46   54 1
    50   46   53 1
    51   47   51 1
    52   48   41 1
    53   36   41 am
    54   55   56 1
    55   56   65 1
    56   56   59 1
    57   56   57 1
    58   57   58 2
    59   59   60 1
    60   59   67 1
    61   60   69 1
    62   60   61 1
    63   61   62 2
    64   61   63 2
    65   64   55 1
    66   66   59 1
    67   68   60 1
    68   43   55 am
    69   70   71 1
    70   71   72 1
    71   71   76 1
    72   72   73 2
    73   74   70 1
    74   75   71 1
    75   57   70 am
    76   77   78 1
    77   77   83 1
    78   78   84 1
    79   78   79 1
    80   78   81 1
    81   79   80 2
    82   81   86 1
    83   81   82 1
    84   82   88 1
    85   82   83 1
    86   83   90 1
    87   85   81 1
    88   87   82 1
    89   89   83 1
    90   72   77 am
    91   91   92 1
    92   92   93 1
    93   92  100 1
    94   92   95 1
    95   93   94 2
    96   95  102 1
    97   95   96 1
    98   96   98 2
    99   96   97 am
   100   97  103 1
   101   97  104 1
   102   99   91 1
   103  101   95 1
   104   79   91 am
   105  105  106 1
   106  106  117 1
   107  106  109 1
   108  106  107 1
   109  107  108 2
   110  109  119 1
   111  109  110 1
   112  110  111 ar
   113  110  112 ar
   114  111  120 1
   115  111  113 ar
   116  112  114 ar
   117  112  121 1
   118  113  122 1
   119  113  115 ar
   120  114  115 ar
   121  114  123 1
   122  115  124 1
   123  116  105 1
   124  118  109 1
   125   93  105 am
   126  125  126 1
   127  126  138 1
   128  126  129 1
   129  126  127 1
   130  127  128 2
   131  129  140 1
   132  129  130 1
   133  130  131 ar
   134  130  132 ar
   135  131  141 1
   136  131  133 ar
   137  132  134 ar
   138  132  142 1
   139  133  143 1
   140  133  135 ar
   141  134  135 ar
   142  134  144 1
   143  135  136 1
   144  136  145 1
   145  137  125 1
   146  139  129 1
   147  107  125 am
   148  146  147 1
   149  147  148 1
   150  147  154 1
   151  147  150 1
   152  148  149 2
   153  150  155 1
   154  150  151 1
   155  150  152 1
   156  151  156 1
   157  151  157 1
   158  151  158 1
   159  152  159 1
   160  152  160 1
   161  152  161 1
   162  153  146 1
   163  127  146 am
   164  162  163 1
   165  162  168 1
   166  163  169 1
   167  163  164 1
   168  163  166 1
   169  164  165 2
   170  166  171 1
   171  166  167 1
   172  167  173 1
   173  167  168 1
   174  168  175 1
   175  170  166 1
   176  172  167 1
   177  174  168 1
   178  148  162 am
   179  176  177 1
   180  177  188 1
   181  177  180 1
   182  177  178 1
   183  178  179 2
   184  180  190 1
   185  180  181 1
   186  181  182 ar
   187  181  183 ar
   188  182  191 1
   189  182  184 ar
   190  183  185 ar
   191  183  192 1
   192  184  193 1
   193  184  186 ar
   194  185  186 ar
   195  185  194 1
   196  186  195 1
   197  187  176 1
   198  189  180 1
   199  164  176 am
   200  196  197 1
   201  197  203 1
   202  197  200 1
   203  197  198 1
   204  198  199 2
   205  200  205 1
   206  200  201 1
   207  202  196 1
   208  204  200 1
   209  206  201 1
   210  178  196 am
   211  207  208 1
   212  208  209 1
   213  208  216 1
   214  208  211 1
   215  209  210 2
   216  211  218 1
   217  211  212 1
   218  212  214 2
   219  212  213 am
   220  213  219 1
   221  213  220 1
   222  215  207 1
   223  217  211 1
   224  198  207 am
   225  221  222 1
   226  222  231 1
   227  222  225 1
   228  222  223 1
   229  223  224 2
   230  225  233 1
   231  225  226 1
   232  226  235 1
   233  226  227 1
   234  227  237 1
   235  227  228 1
   236  228  239 1
   237  228  229 1
   238  229  240 1
   239  229  241 1
   240  229  242 1
   241  230  221 1
   242  232  225 1
   243  234  226 1
   244  236  227 1
   245  238  228 1
   246  209  221 am
   247  243  244 1
   248  244  247 1
   249  244  245 1
   250  244  251 1
   251  245  246 2
   252  247  249 1
   253  247  252 1
   254  247  248 1
   255  248  254 1
   256  248  256 1
   257  248  255 1
   258  249  253 1
   259  250  243 1
   260  223  243 am
   261  257  258 1
   262  258  259 1
   263  258  263 1
   264  259  260 2
   265  261  257 1
   266  262  258 1
   267  245  257 am
   268  264  265 1
   269  265  266 1
   270  265  272 1
   271  265  268 1
   272  266  267 2
   273  268  273 1
   274  268  269 1
   275  268  270 1
   276  269  274 1
   277  269  275 1
   278  269  276 1
   279  270  277 1
   280  270  278 1
   281  270  279 1
   282  271  264 1
   283  259  264 am
   284  280  281 1
   285  281  282 1
   286  281  288 1
   287  281  284 1
   288  282  283 2
   289  284  289 1
   290  284  285 1
   291  284  286 1
   292  285  290 1
   293  285  291 1
   294  285  292 1
   295  286  293 1
   296  286  294 1
   297  286  295 1
   298  287  280 1
   299  266  280 am
   300  296  297 1
   301  297  298 1
   302  297  308 1
   303  297  300 1
   304  298  299 2
   305  300  310 1
   306  300  301 1
   307  301  312 1
   308  301  302 1
   309  302  314 1
   310  302  303 1
   311  303  315 1
   312  303  304 2
   313  304  305 2
   314  304  306 2
   315  305  316 1
   316  305  317 1
   317  306  319 1
   318  306  318 1
   319  307  296 1
   320  309  300 1
   321  311  301 1
   322  313  302 1
   323  282  296 am
   324  320  321 1
   325  321  327 1
   326  321  324 1
   327  321  322 1
   328  322  323 2
   329  324  329 1
   330  324  325 1
   331  326  320 1
   332  328  324 1
   333  330  325 1
   334  298  320 am
   335  331  332 1
   336  331  337 1
   337  332  338 1
   338  332  333 1
   339  332  335 1
   340  333  334 2
   341  335  340 1
   342  335  336 1
   343  336  342 1
   344  336  337 1
   345  337  344 1
   346  339  335 1
   347  341  336 1
   348  343  337 1
   349  322  331 am
   350  345  346 1
   351  346  357 1
   352  346  349 1
   353  346  347 1
   354  347  348 2
   355  349  359 1
   356  349  350 1
   357  350  351 ar
   358  350  352 ar
   359  351  360 1
   360  351  353 ar
   361  352  354 ar
   362  352  361 1
   363  353  362 1
   364  353  355 ar
   365  354  355 ar
   366  354  363 1
   367  355  364 1
   368  356  345 1
   369  358  349 1
   370  333  345 am
   371  365  366 1
   372  366  375 1
   373  366  369 1
   374  366  367 1
   375  367  368 2
   376  369  370 1
   377  369  377 1
   378  370  379 1
   379  370  371 1
   380  371  372 2
   381  371  373 2
   382  374  365 1
   383  376  369 1
   384  378  370 1
   385  347  365 am
   386  380  381 1
   387  381  386 1
   388  381  384 1
   389  381  382 1
   390  382  383 2
   391  384  387 1
   392  384  388 1
   393  384  389 1
   394  385  380 1
   395  367  380 am
   396  390  391 1
   397  390  396 1
   398  391  397 1
   399  391  392 1
   400  391  394 1
   401  392  393 2
   402  394  399 1
   403  394  395 1
   404  395  401 1
   405  395  396 1
   406  396  403 1
   407  398  394 1
   408  400  395 1
   409  402  396 1
   410  382  390 am
   411  404  405 1
   412  405  414 1
   413  405  408 1
   414  405  406 1
   415  406  407 2
   416  408  416 1
   417  408  409 1
   418  409  418 1
   419  409  410 1
   420  410  412 2
   421  410  411 am
   422  411  419 1
   423  411  420 1
   424  413  404 1
   425  415  408 1
   426  417  409 1
   427  392  404 am
   428  421  422 1
   429  422  434 1
   430  422  425 1
   431  422  423 1
   432  423  424 2
   433  425  436 1
   434  425  426 1
   435  426  427 ar
   436  426  428 ar
   437  427  437 1
   438  427  429 ar
   439  428  430 ar
   440  428  438 1
   441  429  439 1
   442  429  431 ar
   443  430  431 ar
   444  430  440 1
   445  431  432 1
   446  432  441 1
   447  433  421 1
   448  435  425 1
   449  406  421 am
   450  442  443 1
   451  443  455 1
   452  443  446 1
   453  443  444 1
   454  444  445 2
   455  446  457 1
   456  446  447 1
   457  447  448 ar
   458  447  449 ar
   459  448  458 1
   460  448  450 ar
   461  449  451 ar
   462  449  459 1
   463  450  460 1
   464  450  452 ar
   465  451  452 ar
   466  451  461 1
   467  452  453 1
   468  453  462 1
   469  454  442 1
   470  456  446 1
   471  423  442 am
   472  463  464 1
   473  464  472 1
   474  464  467 1
   475  464  465 1
   476  465  466 2
   477  467  474 1
   478  467  468 1
   479  468  475 1
   480  468  469 1
   481  468  470 1
   482  469  476 1
   483  469  477 1
   484  469  478 1
   485  470  479 1
   486  470  480 1
   487  470  481 1
   488  471  463 1
   489  473  467 1
   490  444  463 am
   491  482  483 1
   492  483  488 1
   493  483  486 1
   494  483  484 1
   495  484  485 2
   496  486  489 1
   497  486  490 1
   498  486  491 1
   499  487  482 1
   500  465  482 am
   501  492  493 1
   502  493  502 1
   503  493  496 1
   504  493  494 1
   505  494  495 2
   506  496  497 1
   507  496  504 1
   508  497  506 1
   509  497  498 1
   510  498  499 2
   511  498  500 2
   512  501  492 1
   513  503  496 1
   514  505  497 1
   515  484  492 am
   516  507  508 1
   517  507  513 1
   518  508  514 1
   519  508  509 1
   520  508  511 1
   521  509  510 2
   522  511  516 1
   523  511  512 1
   524  512  518 1
   525  512  513 1
   526  513  520 1
   527  515  511 1
   528  517  512 1
   529  519  513 1
   530  494  507 am
   531  521  522 1
   532  522  523 1
   533  522  536 1
   534  522  525 1
   535  523  524 2
   536  525  538 1
   537  525  526 1
   538  526  528 ar
   539  526  527 ar
   540  527  539 1
   541  527  531 ar
   542  528  529 ar
   543  528  530 ar
   544  529  531 ar
   545  529  532 ar
   546  530  541 1
   547  530  533 ar
   548  531  540 1
   549  532  542 1
   550  532  534 ar
   551  533  534 ar
   552  533  543 1
   553  534  544 1
   554  535  521 1
   555  537  525 1
   556  509  521 am
   557  545  546 1
   558  546  555 1
   559  546  549 1
   560  546  547 1
   561  547  548 2
   562  549  557 1
   563  549  550 1
   564  550  559 1
   565  550  551 1
   566  551  553 2
   567  551  552 am
   568  552  560 1
   569  552  561 1
   570  554  545 1
   571  556  549 1
   572  558  550 1
   573  523  545 am
   574  562  563 1
   575  563  574 1
   576  563  566 1
   577  563  564 1
   578  564  565 2
   579  566  576 1
   580  566  567 1
   581  567  568 ar
   582  567  569 ar
   583  568  577 1
   584  568  570 ar
   585  569  571 ar
   586  569  578 1
   587  570  579 1
   588  570  572 ar
   589  571  572 ar
   590  571  580 1
   591  572  581 1
   592  573  562 1
   593  575  566 1
   594  547  562 am
   595  582  583 1
   596  583  589 1
   597  583  586 1
   598  583  584 1
   599  584  585 2
   600  586  591 1
   601  586  587 1
   602  588  582 1
   603  590  586 1
   604  592  587 1
   605  564  582 am
   606  593  594 1
   607  594  602 1
   608  594  597 1
   609  594  595 1
   610  595  596 2
   611  597  604 1
   612  597  598 1
   613  598  606 1
   614  598  599 1
   615  599  600 1
   616  600  607 1
   617  600  608 1
   618  600  609 1
   619  601  593 1
   620  603  597 1
   621  605  598 1
   622  584  593 am
   623  610  611 1
   624  611  619 1
   625  611  614 1
   626  611  612 1
   627  612  613 2
   628  614  621 1
   629  614  615 1
   630  615  622 1
   631  615  616 1
   632  615  617 1
   633  616  623 1
   634  616  624 1
   635  616  625 1
   636  617  626 1
   637  617  627 1
   638  617  628 1
   639  618  610 1
   640  620  614 1
   641  595  610 am
   642  629  630 1
   643  630  635 1
   644  630  633 1
   645  630  631 1
   646  631  632 2
   647  633  636 1
   648  633  637 1
   649  633  638 1
   650  634  629 1
   651  612  629 am
   652  639  640 1
   653  640  645 1
   654  640  643 1
   655  640  641 1
   656  641  642 2
   657  643  646 1
   658  643  647 1
   659  643  648 1
   660  644  639 1
   661  631  639 am
   662  649  650 1
   663  650  662 1
   664  650  653 1
   665  650  651 1
   666  651  652 2
   667  653  664 1
   668  653  654 1
   669  654  655 ar
   670  654  656 ar
   671  655  665 1
   672  655  657 ar
   673  656  658 ar
   674  656  666 1
   675  657  667 1
   676  657  659 ar
   677  658  659 ar
   678  658  668 1
   679  659  660 1
   680  660  669 1
   681  661  649 1
   682  663  653 1
   683  641  649 am
   684  670  671 1
   685  671  679 1
   686  671  674 1
   687  671  672 1
   688  672  673 2
   689  674  681 1
   690  674  675 1
   691  675  683 1
   692  675  676 1
   693  676  677 1
   694  677  684 1
   695  677  685 1
   696  677  686 1
   697  678  670 1
   698  680  674 1
   699  682  675 1
   700  651  670 am
   701  687  688 1
   702  688  699 1
   703  688  691 1
   704  688  689 1
   705  689  690 2
   706  691  701 1
   707  691  692 1
   708  692  693 ar
   709  692  694 ar
   710  693  702 1
   711  693  695 ar
   712  694  696 ar
   713  694  703 1
   714  695  704 1
   715  695  697 ar
   716  696  697 ar
   717  696  705 1
   718  697  706 1
   719  698  687 1
   720  700  691 1
   721  672  687 am
   722  707  708 1
   723  708  716 1
   724  708  711 1
   725  708  709 1
   726  709  710 2
   727  711  718 1
   728  711  712 1
   729  712  719 1
   730  712  713 1
   731  712  714 1
   732  713  720 1
   733  713  721 1
   734  713  722 1
   735  714  723 1
   736  714  724 1
   737  714  725 1
   738  715  707 1
   739  717  711 1
   740  689  707 am
   741  726  727 1
   742  727  735 1
   743  727  730 1
   744  727  728 1
   745  728  729 2
   746  730  737 1
   747  730  731 1
   748  731  738 1
   749  731  732 1
   750  731  733 1
   751  732  739 1
   752  732  740 1
   753  732  741 1
   754  733  742 1
   755  733  743 1
   756  733  744 1
   757  734  726 1
   758  736  730 1
   759  709  726 am
   760  745  746 1
   761  746  754 1
   762  746  749 1
   763  746  747 1
   764  747  748 2
   765  749  755 1
   766  749  751 1
   767  749  750 1
   768  750  757 1
   769  751  758 1
   770  751  759 1
   771  751  760 1
   772  752  750 1
   773  752  761 1
   774  752  762 1
   775  752  763 1
   776  753  745 1
   777  756  750 1
   778  728  745 am
   779  764  765 1
   780  765  773 1
   781  765  768 1
   782  765  766 1
   783  766  767 2
   784  768  775 1
   785  768  769 1
   786  769  777 1
   787  769  770 1
   788  770  771 1
   789  771  778 1
   790  771  779 1
   791  771  780 1
   792  772  764 1
   793  774  768 1
   794  776  769 1
   795  747  764 am
   796  781  782 1
   797  782  790 1
   798  782  785 1
   799  782  783 1
   800  783  784 2
   801  785  792 1
   802  785  786 1
   803  786  793 1
   804  786  787 1
   805  786  788 1
   806  787  794 1
   807  787  795 1
   808  787  796 1
   809  788  797 1
   810  788  798 1
   811  788  799 1
   812  789  781 1
   813  791  785 1
   814  766  781 am
   815  800  801 1
   816  801  802 1
   817  801  806 1
   818  802  803 2
   819  804  800 1
   820  805  801 1
   821  783  800 am
   822  807  808 1
   823  808  819 1
   824  808  811 1
   825  808  809 1
   826  809  810 2
   827  811  821 1
   828  811  812 1
   829  812  813 ar
   830  812  814 ar
   831  813  822 1
   832  813  815 ar
   833  814  816 ar
   834  814  823 1
   835  815  824 1
   836  815  817 ar
   837  816  817 ar
   838  816  825 1
   839  817  826 1
   840  818  807 1
   841  820  811 1
   842  802  807 am
   843  827  828 1
   844  827  833 1
   845  828  834 1
   846  828  829 1
   847  828  831 1
   848  829  830 2
   849  831  836 1
   850  831  832 1
   851  832  838 1
   852  832  833 1
   853  833  840 1
   854  835  831 1
   855  837  832 1
   856  839  833 1
   857  809  827 am
   858  841  842 1
   859  842  850 1
   860  842  845 1
   861  842  843 1
   862  843  844 2
   863  845  851 1
   864  845  847 1
   865  845  846 1
   866  846  853 1
   867  847  854 1
   868  847  855 1
   869  847  856 1
   870  848  846 1
   871  848  857 1
   872  848  858 1
   873  848  859 1
   874  849  841 1
   875  852  846 1
   876  829  841 am
   877  860  861 1
   878  861  862 1
   879  861  869 1
   880  861  864 1
   881  862  863 2
   882  864  871 1
   883  864  865 1
   884  865  867 2
   885  865  866 am
   886  866  872 1
   887  866  873 1
   888  868  860 1
   889  870  864 1
   890  843  860 am
   891  874  875 1
   892  875  886 1
   893  875  878 1
   894  875  876 1
   895  876  877 2
   896  878  888 1
   897  878  879 1
   898  879  880 ar
   899  879  881 ar
   900  880  889 1
   901  880  882 ar
   902  881  883 ar
   903  881  890 1
   904  882  891 1
   905  882  884 ar
   906  883  884 ar
   907  883  892 1
   908  884  893 1
   909  885  874 1
   910  887  878 1
   911  862  874 am
   912  894  895 1
   913  895  903 1
   914  895  898 1
   915  895  896 1
   916  896  897 2
   917  898  905 1
   918  898  899 1
   919  899  906 1
   920  899  900 1
   921  899  901 1
   922  900  907 1
   923  900  908 1
   924  900  909 1
   925  901  910 1
   926  901  911 1
   927  901  912 1
   928  902  894 1
   929  904  898 1
   930  876  894 am
   931  913  914 1
   932  914  917 1
   933  914  915 1
   934  914  921 1
   935  915  916 2
   936  917  919 1
   937  917  922 1
   938  917  918 1
   939  918  924 1
   940  918  926 1
   941  918  925 1
   942  919  923 1
   943  920  913 1
   944  896  913 am
   945  927  928 1
   946  928  936 1
   947  928  931 1
   948  928  929 1
   949  929  930 2
   950  931  938 1
   951  931  932 1
   952  932  939 1
   953  932  933 1
   954  932  934 1
   955  933  940 1
   956  933  941 1
   957  933  942 1
   958  934  943 1
   959  934  944 1
   960  934  945 1
   961  935  927 1
   962  937  931 1
   963  915  927 am
   964  946  947 1
   965  947  959 1
   966  947  950 1
   967  947  948 1
   968  948  949 2
   969  950  961 1
   970  950  951 1
   971  951  952 ar
   972  951  953 ar
   973  952  962 1
   974  952  954 ar
   975  953  955 ar
   976  953  963 1
   977  954  964 1
   978  954  956 ar
   979  955  956 ar
   980  955  965 1
   981  956  957 1
   982  957  966 1
   983  958  946 1
   984  960  950 1
   985  929  946 am
   986  967  968 1
   987  968  969 1
   988  968  975 1
   989  968  971 1
   990  969  970 2
   991  971  976 1
   992  971  972 1
   993  971  973 1
   994  972  977 1
   995  972  978 1
   996  972  979 1
   997  973  980 1
   998  973  981 1
   999  973  982 1
  1000  974  967 1
  1001  948  967 am
  1002  983  984 1
  1003  984  987 1
  1004  984  985 1
  1005  984  991 1
  1006  985  986 2
  1007  987  989 1
  1008  987  992 1
  1009  987  988 1
  1010  988  994 1
  1011  988  996 1
  1012  988  995 1
  1013  989  993 1
  1014  990  983 1
  1015  969  983 am
  1016  997  998 1
  1017  998  999 1
  1018  998 1005 1
  1019  998 1001 1
  1020  999 1000 2
  1021 1001 1006 1
  1022 1001 1002 1
  1023 1001 1003 1
  1024 1002 1007 1
  1025 1002 1008 1
  1026 1002 1009 1
  1027 1003 1010 1
  1028 1003 1011 1
  1029 1003 1012 1
  1030 1004  997 1
  1031  985  997 am
  1032 1013 1014 1
  1033 1014 1023 1
  1034 1014 1017 1
  1035 1014 1015 1
  1036 1015 1016 2
  1037 1017 1025 1
  1038 1017 1018 1
  1039 1018 1027 1
  1040 1018 1019 1
  1041 1019 1021 2
  1042 1019 1020 am
  1043 1020 1028 1
  1044 1020 1029 1
  1045 1022 1013 1
  1046 1024 1017 1
  1047 1026 1018 1
  1048  999 1013 am
  1049 1030 1031 1
  1050 1030 1040 1
  1051 1031 1032 1
  1052 1031 1034 1
  1053 1031 1041 1
  1054 1032 1033 2
  1055 1034 1035 1
  1056 1034 1042 1
  1057 1034 1043 1
  1058 1035 1036 ar
  1059 1035 1037 ar
  1060 1036 1039 ar
  1061 1036 1045 1
  1062 1037 1038 ar
  1063 1037 1044 1
  1064 1038 1039 ar
  1065 1038 1046 1
  1066 1015 1030 am
  1067 1047 1048 1
  1068 1048 1057 1
  1069 1048 1051 1
  1070 1048 1049 1
  1071 1049 1050 2
  1072 1051 1059 1
  1073 1051 1052 1
  1074 1052 1061 1
  1075 1052 1053 1
  1076 1053 1063 1
  1077 1053 1054 1
  1078 1054 1065 1
  1079 1054 1055 1
  1080 1055 1066 1
  1081 1055 1067 1
  1082 1055 1068 1
  1083 1056 1047 1
  1084 1058 1051 1
  1085 1060 1052 1
  1086 1062 1053 1
  1087 1064 1054 1
  1088 1047 1032 am
  1089 1069 1070 1
  1090 1070 1079 1
  1091 1070 1073 1
  1092 1070 1071 1
  1093 1071 1072 2
  1094 1073 1081 1
  1095 1073 1074 1
  1096 1074 1083 1
  1097 1074 1075 1
  1098 1075 1085 1
  1099 1075 1076 1
  1100 1076 1087 1
  1101 1076 1077 1
  1102 1077 1088 1
  1103 1077 1089 1
  1104 1077 1090 1
  1105 1078 1069 1
  1106 1080 1073 1
  1107 1082 1074 1
  1108 1084 1075 1
  1109 1086 1076 1
  1110 1049 1069 am
  1111 1091 1092 1
  1112 1092 1100 1
  1113 1092 1095 1
  1114 1092 1093 1
  1115 1093 1094 2
  1116 1095 1102 1
  1117 1095 1096 1
  1118 1096 1103 1
  1119 1096 1097 1
  1120 1096 1098 1
  1121 1097 1104 1
  1122 1097 1105 1
  1123 1097 1106 1
  1124 1098 1107 1
  1125 1098 1108 1
  1126 1098 1109 1
  1127 1099 1091 1
  1128 1101 1095 1
  1129 1071 1091 am
  1130 1110 1111 1
  1131 1111 1112 1
  1132 1111 1122 1
  1133 1111 1114 1
  1134 1112 1113 2
  1135 1114 1124 1
  1136 1114 1115 1
  1137 1115 1126 1
  1138 1115 1116 1
  1139 1116 1128 1
  1140 1116 1117 1
  1141 1117 1129 1
  1142 1117 1118 2
  1143 1118 1119 2
  1144 1118 1120 2
  1145 1119 1130 1
  1146 1119 1131 1
  1147 1120 1133 1
  1148 1120 1132 1
  1149 1121 1110 1
  1150 1123 1114 1
  1151 1125 1115 1
  1152 1127 1116 1
  1153 1093 1110 am
  1154 1134 1135 1
  1155 1135 1138 1
  1156 1135 1136 1
  1157 1135 1142 1
  1158 1136 1137 2
  1159 1138 1140 1
  1160 1138 1143 1
  1161 1138 1139 1
  1162 1139 1145 1
  1163 1139 1147 1
  1164 1139 1146 1
  1165 1140 1144 1
  1166 1141 1134 1
  1167 1112 1134 am
  1168 1148 1149 1
  1169 1148 1154 1
  1170 1149 1155 1
  1171 1149 1150 1
  1172 1149 1152 1
  1173 1150 1151 2
  1174 1152 1157 1
  1175 1152 1153 1
  1176 1153 1159 1
  1177 1153 1154 1
  1178 1154 1161 1
  1179 1156 1152 1
  1180 1158 1153 1
  1181 1160 1154 1
  1182 1136 1148 am
[truncated: 137,643 more chars]
