# Supplementary material for: The pocketome of G-protein-coupled receptors reveals previously untargeted allosteric sites
Source: Nat Commun. 2022 May 10;13:2567. doi: 10.1038/s41467-022-29609-6 (PMC9091257; doi:10.1038/s41467-022-29609-6)
Supplement: Supplementary file 4 — Supplementary Data 1 [file 41467_2022_29609_MOESM4_ESM.zip › docking_files/3cap/mols.mol2]

# TRIPOS MOL2 file generated by SEED

@<TRIPOS>MOLECULE
methanamine
 8 7 0 0 0
****
USER_CHARGES
INVALID_CHARGES
Pose:   1 Cluster:   1 Fr_nu: 133064 TotEn:   -81.77
@<TRIPOS>ATOM
      1 C1        -83.6555   -9.2884  -34.0840 C.3    1 LIG       0.04000
      2 N1        -83.7631   -9.3613  -35.5538 N.4    1 LIG      -0.30000
      3 H1        -83.0508   -8.4140  -33.8365 H      1 LIG       0.09000
      4 H2        -84.6650   -9.1951  -33.6792 H      1 LIG       0.09000
      5 H3        -83.1771  -10.2067  -33.7382 H      1 LIG       0.09000
      6 H4        -84.3252  -10.1705  -35.8489 H      1 LIG       0.33000
      7 H5        -82.8373   -9.4510  -35.9930 H      1 LIG       0.33000
      8 H6        -84.2084   -8.5181  -35.9394 H      1 LIG       0.33000
@<TRIPOS>BOND
      1       1       2 1
      2       1       3 1
      3       1       4 1
      4       1       5 1
      5       2       6 1
      6       2       7 1
      7       2       8 1
@<TRIPOS>ALT_TYPE
CGenFF_4.0_ALT_TYPE_SET
CGenFF_4.0 1 CG334 2 NG3P3 3 HGA3 4 HGA3 5 HGA3 6 HGP2 7 HGP2 8 HGP2
@<TRIPOS>MOLECULE
methanamine
 8 7 0 0 0
****
USER_CHARGES
INVALID_CHARGES
Pose:   2 Cluster:   2 Fr_nu: 133624 TotEn:   -73.64
@<TRIPOS>ATOM
      1 C1        -82.2852   -8.7186  -33.4649 C.3    1 LIG       0.04000
      2 N1        -83.0310   -9.0091  -34.7046 N.4    1 LIG      -0.30000
      3 H1        -81.7058   -9.6072  -33.2077 H      1 LIG       0.09000
      4 H2        -81.6315   -7.8664  -33.6601 H      1 LIG       0.09000
      5 H3        -83.0123   -8.4850  -32.6848 H      1 LIG       0.09000
      6 H4        -83.5989   -8.2035  -34.9980 H      1 LIG       0.33000
      7 H5        -83.6675   -9.8075  -34.5802 H      1 LIG       0.33000
      8 H6        -82.3948   -9.2381  -35.4798 H      1 LIG       0.33000
@<TRIPOS>BOND
      1       1       2 1
      2       1       3 1
      3       1       4 1
      4       1       5 1
      5       2       6 1
      6       2       7 1
      7       2       8 1
@<TRIPOS>ALT_TYPE
CGenFF_4.0_ALT_TYPE_SET
CGenFF_4.0 1 CG334 2 NG3P3 3 HGA3 4 HGA3 5 HGA3 6 HGP2 7 HGP2 8 HGP2
@<TRIPOS>MOLECULE
methanamine
 8 7 0 0 0
****
USER_CHARGES
INVALID_CHARGES
Pose:   3 Cluster:   3 Fr_nu: 133795 TotEn:   -69.83
@<TRIPOS>ATOM
      1 C1        -83.4452   -9.6928  -33.9010 C.3    1 LIG       0.04000
      2 N1        -82.0474   -9.2957  -34.1571 N.4    1 LIG      -0.30000
      3 H1        -83.6441   -9.5478  -32.8375 H      1 LIG       0.09000
      4 H2        -84.0902   -9.0578  -34.5113 H      1 LIG       0.09000
      5 H3        -83.5506  -10.7430  -34.1801 H      1 LIG       0.09000
      6 H4        -81.8004   -9.4113  -35.1487 H      1 LIG       0.33000
      7 H5        -81.3900   -9.8635  -33.6062 H      1 LIG       0.33000
      8 H6        -81.8867   -8.3100  -33.9110 H      1 LIG       0.33000
@<TRIPOS>BOND
      1       1       2 1
      2       1       3 1
      3       1       4 1
      4       1       5 1
      5       2       6 1
      6       2       7 1
      7       2       8 1
@<TRIPOS>ALT_TYPE
CGenFF_4.0_ALT_TYPE_SET
CGenFF_4.0 1 CG334 2 NG3P3 3 HGA3 4 HGA3 5 HGA3 6 HGP2 7 HGP2 8 HGP2
@<TRIPOS>MOLECULE
methanamine
 8 7 0 0 0
****
USER_CHARGES
INVALID_CHARGES
Pose:   4 Cluster:   4 Fr_nu: 2151446 TotEn:   -66.17
@<TRIPOS>ATOM
      1 C1        -84.1197   -9.3496  -33.4268 C.3    1 LIG       0.04000
      2 N1        -83.1558   -9.9142  -34.3908 N.4    1 LIG      -0.30000
      3 H1        -85.0727   -9.2218  -33.9434 H      1 LIG       0.09000
      4 H2        -84.2139  -10.0530  -32.5974 H      1 LIG       0.09000
      5 H3        -83.7270   -8.3900  -33.0850 H      1 LIG       0.09000
      6 H4        -82.2336  -10.0577  -33.9586 H      1 LIG       0.33000
      7 H5        -83.0253   -9.2909  -35.1985 H      1 LIG       0.33000
      8 H6        -83.4741  -10.8240  -34.7500 H      1 LIG       0.33000
@<TRIPOS>BOND
      1       1       2 1
      2       1       3 1
      3       1       4 1
      4       1       5 1
      5       2       6 1
      6       2       7 1
      7       2       8 1
@<TRIPOS>ALT_TYPE
CGenFF_4.0_ALT_TYPE_SET
CGenFF_4.0 1 CG334 2 NG3P3 3 HGA3 4 HGA3 5 HGA3 6 HGP2 7 HGP2 8 HGP2
@<TRIPOS>MOLECULE
methanamine
 8 7 0 0 0
****
USER_CHARGES
INVALID_CHARGES
Pose:   5 Cluster:   5 Fr_nu: 2157104 TotEn:   -63.39
@<TRIPOS>ATOM
      1 C1        -82.4121   -9.0567  -33.0850 C.3    1 LIG       0.04000
      2 N1        -81.2627   -9.8358  -33.5841 N.4    1 LIG      -0.30000
      3 H1        -82.3663   -8.0655  -33.5396 H      1 LIG       0.09000
      4 H2        -83.3237   -9.5813  -33.3776 H      1 LIG       0.09000
      5 H3        -82.3268   -8.9943  -31.9984 H      1 LIG       0.09000
      6 H4        -81.2525  -10.7848  -33.1878 H      1 LIG       0.33000
      7 H5        -80.3707   -9.3875  -33.3363 H      1 LIG       0.33000
      8 H6        -81.2888   -9.9283  -34.6082 H      1 LIG       0.33000
@<TRIPOS>BOND
      1       1       2 1
      2       1       3 1
      3       1       4 1
      4       1       5 1
      5       2       6 1
      6       2       7 1
      7       2       8 1
@<TRIPOS>ALT_TYPE
CGenFF_4.0_ALT_TYPE_SET
CGenFF_4.0 1 CG334 2 NG3P3 3 HGA3 4 HGA3 5 HGA3 6 HGP2 7 HGP2 8 HGP2
@<TRIPOS>MOLECULE
methanol
 6 5 0 0 0
****
USER_CHARGES
INVALID_CHARGES
Pose:   1 Cluster:   1 Fr_nu: 372191 TotEn:   -15.21
@<TRIPOS>ATOM
      1 C1        -70.7639  -11.4431  -39.2276 C.3    1 LIG      -0.04000
      2 O1        -72.0218  -12.0926  -39.2465 O.3    1 LIG      -0.65000
      3 H1        -69.9689  -12.1833  -39.3473 H      1 LIG       0.09000
      4 H2        -70.6415  -10.9113  -38.2806 H      1 LIG       0.09000
      5 H3        -70.7204  -10.7285  -40.0529 H      1 LIG       0.09000
      6 H4        -72.7002  -11.4043  -39.1377 H      1 LIG       0.42000
@<TRIPOS>BOND
      1       1       2 1
      2       1       3 1
      3       1       4 1
      4       1       5 1
      5       2       6 1
@<TRIPOS>ALT_TYPE
CGenFF_4.0_ALT_TYPE_SET
CGenFF_4.0 1 CG331 2 OG311 3 HGA3 4 HGA3 5 HGA3 6 HGP1
@<TRIPOS>MOLECULE
methanol
 6 5 0 0 0
****
USER_CHARGES
INVALID_CHARGES
Pose:   2 Cluster:   2 Fr_nu:  35898 TotEn:   -15.06
@<TRIPOS>ATOM
      1 C1        -56.2099   -9.1434  -22.8065 C.3    1 LIG      -0.04000
      2 O1        -56.0336   -8.1210  -21.8431 O.3    1 LIG      -0.65000
      3 H1        -55.3378   -9.8019  -22.8039 H      1 LIG       0.09000
      4 H2        -56.3385   -8.6955  -23.7952 H      1 LIG       0.09000
      5 H3        -57.1011   -9.7219  -22.5520 H      1 LIG       0.09000
      6 H4        -56.8261   -7.5584  -21.8755 H      1 LIG       0.42000
@<TRIPOS>BOND
      1       1       2 1
      2       1       3 1
      3       1       4 1
      4       1       5 1
      5       2       6 1
@<TRIPOS>ALT_TYPE
CGenFF_4.0_ALT_TYPE_SET
CGenFF_4.0 1 CG331 2 OG311 3 HGA3 4 HGA3 5 HGA3 6 HGP1
@<TRIPOS>MOLECULE
methanol
 6 5 0 0 0
****
USER_CHARGES
INVALID_CHARGES
Pose:   3 Cluster:   3 Fr_nu: 4851732 TotEn:   -14.98
@<TRIPOS>ATOM
      1 C1        -47.5835  -10.6480  -33.6562 C.3    1 LIG      -0.04000
      2 O1        -47.4770   -9.2367  -33.6216 O.3    1 LIG      -0.65000
      3 H1        -48.2139  -10.9461  -34.4976 H      1 LIG       0.09000
      4 H2        -48.0168  -11.0047  -32.7183 H      1 LIG       0.09000
      5 H3        -46.5864  -11.0768  -33.7811 H      1 LIG       0.09000
      6 H4        -46.9115   -9.0115  -32.8632 H      1 LIG       0.42000
@<TRIPOS>BOND
      1       1       2 1
      2       1       3 1
      3       1       4 1
      4       1       5 1
      5       2       6 1
@<TRIPOS>ALT_TYPE
CGenFF_4.0_ALT_TYPE_SET
CGenFF_4.0 1 CG331 2 OG311 3 HGA3 4 HGA3 5 HGA3 6 HGP1
@<TRIPOS>MOLECULE
methanol
 6 5 0 0 0
****
USER_CHARGES
INVALID_CHARGES
Pose:   4 Cluster:   4 Fr_nu: 212400 TotEn:   -14.82
@<TRIPOS>ATOM
      1 C1        -56.2602   -9.5535  -23.9231 C.3    1 LIG      -0.04000
      2 O1        -55.9214   -8.9688  -22.6790 O.3    1 LIG      -0.65000
      3 H1        -55.3523   -9.8990  -24.4235 H      1 LIG       0.09000
      4 H2        -56.7738   -8.8162  -24.5454 H      1 LIG       0.09000
      5 H3        -56.9229  -10.4041  -23.7474 H      1 LIG       0.09000
      6 H4        -56.7514   -8.6750  -22.2661 H      1 LIG       0.42000
@<TRIPOS>BOND
      1       1       2 1
      2       1       3 1
      3       1       4 1
      4       1       5 1
      5       2       6 1
@<TRIPOS>ALT_TYPE
CGenFF_4.0_ALT_TYPE_SET
CGenFF_4.0 1 CG331 2 OG311 3 HGA3 4 HGA3 5 HGA3 6 HGP1
@<TRIPOS>MOLECULE
methanol
 6 5 0 0 0
****
USER_CHARGES
INVALID_CHARGES
Pose:   5 Cluster:   5 Fr_nu: 8903438 TotEn:   -14.76
@<TRIPOS>ATOM
      1 C1        -41.0476  -19.6598  -39.8897 C.3    1 LIG      -0.04000
      2 O1        -41.0563  -18.9200  -38.6826 O.3    1 LIG      -0.65000
      3 H1        -41.8092  -20.4420  -39.8440 H      1 LIG       0.09000
      4 H2        -40.0607  -20.1055  -40.0378 H      1 LIG       0.09000
      5 H3        -41.2696  -18.9864  -40.7209 H      1 LIG       0.09000
      6 H4        -40.3685  -18.2370  -38.7613 H      1 LIG       0.42000
@<TRIPOS>BOND
      1       1       2 1
      2       1       3 1
      3       1       4 1
      4       1       5 1
      5       2       6 1
@<TRIPOS>ALT_TYPE
CGenFF_4.0_ALT_TYPE_SET
CGenFF_4.0 1 CG331 2 OG311 3 HGA3 4 HGA3 5 HGA3 6 HGP1
@<TRIPOS>MOLECULE
methanol
 6 5 0 0 0
****
USER_CHARGES
INVALID_CHARGES
Pose:   6 Cluster:   6 Fr_nu: 8666006 TotEn:   -14.31
@<TRIPOS>ATOM
      1 C1        -73.6209  -11.7710  -42.2797 C.3    1 LIG      -0.04000
      2 O1        -72.7102  -12.7450  -42.7555 O.3    1 LIG      -0.65000
      3 H1        -73.5790  -11.7343  -41.1883 H      1 LIG       0.09000
      4 H2        -74.6320  -12.0252  -42.6077 H      1 LIG       0.09000
      5 H3        -73.3426  -10.7957  -42.6857 H      1 LIG       0.09000
      6 H4        -72.7764  -12.7480  -43.7258 H      1 LIG       0.42000
@<TRIPOS>BOND
      1       1       2 1
      2       1       3 1
      3       1       4 1
      4       1       5 1
      5       2       6 1
@<TRIPOS>ALT_TYPE
CGenFF_4.0_ALT_TYPE_SET
CGenFF_4.0 1 CG331 2 OG311 3 HGA3 4 HGA3 5 HGA3 6 HGP1
@<TRIPOS>MOLECULE
methanol
 6 5 0 0 0
****
USER_CHARGES
INVALID_CHARGES
Pose:   7 Cluster:   7 Fr_nu: 214881 TotEn:   -14.22
@<TRIPOS>ATOM
      1 C1        -55.8184   -9.4930  -23.4300 C.3    1 LIG      -0.04000
      2 O1        -54.4316   -9.3076  -23.6464 O.3    1 LIG      -0.65000
      3 H1        -55.9851   -9.8403  -22.4073 H      1 LIG       0.09000
      4 H2        -56.2045  -10.2264  -24.1425 H      1 LIG       0.09000
      5 H3        -56.3317   -8.5399  -23.5769 H      1 LIG       0.09000
      6 H4        -54.3242   -9.0000  -24.5627 H      1 LIG       0.42000
@<TRIPOS>BOND
      1       1       2 1
      2       1       3 1
      3       1       4 1
      4       1       5 1
      5       2       6 1
@<TRIPOS>ALT_TYPE
CGenFF_4.0_ALT_TYPE_SET
CGenFF_4.0 1 CG331 2 OG311 3 HGA3 4 HGA3 5 HGA3 6 HGP1
@<TRIPOS>MOLECULE
methanol
 6 5 0 0 0
****
USER_CHARGES
INVALID_CHARGES
Pose:   8 Cluster:   8 Fr_nu:  71329 TotEn:   -14.14
@<TRIPOS>ATOM
      1 C1        -71.1314  -11.7463  -38.6585 C.3    1 LIG      -0.04000
      2 O1        -72.2982  -12.1504  -37.9659 O.3    1 LIG      -0.65000
      3 H1        -70.3266  -12.4600  -38.4655 H      1 LIG       0.09000
      4 H2        -70.8356  -10.7485  -38.3246 H      1 LIG       0.09000
      5 H3        -71.3443  -11.7217  -39.7297 H      1 LIG       0.09000
      6 H4        -72.9882  -11.4937  -38.1615 H      1 LIG       0.42000
@<TRIPOS>BOND
      1       1       2 1
      2       1       3 1
      3       1       4 1
      4       1       5 1
      5       2       6 1
@<TRIPOS>ALT_TYPE
CGenFF_4.0_ALT_TYPE_SET
CGenFF_4.0 1 CG331 2 OG311 3 HGA3 4 HGA3 5 HGA3 6 HGP1
@<TRIPOS>MOLECULE
methanol
 6 5 0 0 0
****
USER_CHARGES
INVALID_CHARGES
Pose:   9 Cluster:   9 Fr_nu: 351611 TotEn:   -14.03
@<TRIPOS>ATOM
      1 C1        -54.9841   -9.6592  -23.9231 C.3    1 LIG      -0.04000
      2 O1        -54.9667   -8.4911  -23.1233 O.3    1 LIG      -0.65000
      3 H1        -54.0426   -9.7400  -24.4719 H      1 LIG       0.09000
      4 H2        -55.8226   -9.6106  -24.6225 H      1 LIG       0.09000
      5 H3        -55.1020  -10.5315  -23.2760 H      1 LIG       0.09000
      6 H4        -55.8171   -8.4545  -22.6529 H      1 LIG       0.42000
@<TRIPOS>BOND
      1       1       2 1
      2       1       3 1
      3       1       4 1
      4       1       5 1
      5       2       6 1
@<TRIPOS>ALT_TYPE
CGenFF_4.0_ALT_TYPE_SET
CGenFF_4.0 1 CG331 2 OG311 3 HGA3 4 HGA3 5 HGA3 6 HGP1
@<TRIPOS>MOLECULE
methanol
 6 5 0 0 0
****
USER_CHARGES
INVALID_CHARGES
Pose:  10 Cluster:  10 Fr_nu: 191150 TotEn:   -13.92
@<TRIPOS>ATOM
      1 C1        -78.0220  -17.7422  -44.1418 C.3    1 LIG      -0.04000
      2 O1        -76.8241  -16.9906  -44.0735 O.3    1 LIG      -0.65000
      3 H1        -77.8343  -18.7608  -43.7936 H      1 LIG       0.09000
      4 H2        -78.3842  -17.7592  -45.1729 H      1 LIG       0.09000
      5 H3        -78.7729  -17.2732  -43.5016 H      1 LIG       0.09000
      6 H4        -77.0307  -16.0946  -44.3900 H      1 LIG       0.42000
@<TRIPOS>BOND
      1       1       2 1
      2       1       3 1
      3       1       4 1
      4       1       5 1
      5       2       6 1
@<TRIPOS>ALT_TYPE
CGenFF_4.0_ALT_TYPE_SET
CGenFF_4.0 1 CG331 2 OG311 3 HGA3 4 HGA3 5 HGA3 6 HGP1
@<TRIPOS>MOLECULE
methanol
 6 5 0 0 0
****
USER_CHARGES
INVALID_CHARGES
Pose:  11 Cluster:  11 Fr_nu: 706070 TotEn:   -13.89
@<TRIPOS>ATOM
      1 C1        -85.0834   -5.5592  -46.4827 C.3    1 LIG      -0.04000
      2 O1        -86.1908   -5.3258  -45.6320 O.3    1 LIG      -0.65000
      3 H1        -85.3126   -5.1972  -47.4880 H      1 LIG       0.09000
      4 H2        -84.8634   -6.6294  -46.5106 H      1 LIG       0.09000
      5 H3        -84.2162   -5.0209  -46.0931 H      1 LIG       0.09000
      6 H4        -85.9496   -5.6598  -44.7511 H      1 LIG       0.42000
@<TRIPOS>BOND
      1       1       2 1
      2       1       3 1
      3       1       4 1
      4       1       5 1
      5       2       6 1
@<TRIPOS>ALT_TYPE
CGenFF_4.0_ALT_TYPE_SET
CGenFF_4.0 1 CG331 2 OG311 3 HGA3 4 HGA3 5 HGA3 6 HGP1
@<TRIPOS>MOLECULE
methanol
 6 5 0 0 0
****
USER_CHARGES
INVALID_CHARGES
Pose:  12 Cluster:  12 Fr_nu:  61976 TotEn:   -13.49
@<TRIPOS>ATOM
      1 C1        -83.8306   -9.2615  -34.2247 C.3    1 LIG      -0.04000
      2 O1        -82.6547   -8.5075  -34.4554 O.3    1 LIG      -0.65000
      3 H1        -84.3536   -8.8641  -33.3513 H      1 LIG       0.09000
      4 H2        -83.5662  -10.3089  -34.0589 H      1 LIG       0.09000
      5 H3        -84.4791   -9.1855  -35.1006 H      1 LIG       0.09000
      6 H4        -82.2191   -8.8896  -35.2364 H      1 LIG       0.42000
@<TRIPOS>BOND
      1       1       2 1
      2       1       3 1
      3       1       4 1
      4       1       5 1
      5       2       6 1
@<TRIPOS>ALT_TYPE
CGenFF_4.0_ALT_TYPE_SET
CGenFF_4.0 1 CG331 2 OG311 3 HGA3 4 HGA3 5 HGA3 6 HGP1
@<TRIPOS>MOLECULE
methanol
 6 5 0 0 0
****
USER_CHARGES
INVALID_CHARGES
Pose:  13 Cluster:  13 Fr_nu:  62526 TotEn:   -13.15
@<TRIPOS>ATOM
      1 C1        -83.3935   -8.5532  -34.0373 C.3    1 LIG      -0.04000
      2 O1        -82.4315   -9.5896  -34.1056 O.3    1 LIG      -0.65000
      3 H1        -83.8218   -8.5182  -33.0325 H      1 LIG       0.09000
      4 H2        -84.1800   -8.7356  -34.7740 H      1 LIG       0.09000
      5 H3        -82.9057   -7.6004  -34.2563 H      1 LIG       0.09000
      6 H4        -82.0748   -9.5891  -35.0103 H      1 LIG       0.42000
@<TRIPOS>BOND
      1       1       2 1
      2       1       3 1
      3       1       4 1
      4       1       5 1
      5       2       6 1
@<TRIPOS>ALT_TYPE
CGenFF_4.0_ALT_TYPE_SET
CGenFF_4.0 1 CG331 2 OG311 3 HGA3 4 HGA3 5 HGA3 6 HGP1
@<TRIPOS>MOLECULE
methanol
 6 5 0 0 0
****
USER_CHARGES
INVALID_CHARGES
Pose:  14 Cluster:  14 Fr_nu:  62188 TotEn:   -13.02
@<TRIPOS>ATOM
      1 C1        -81.4630   -9.7222  -33.2240 C.3    1 LIG      -0.04000
      2 O1        -81.9532   -8.7291  -34.1059 O.3    1 LIG      -0.65000
      3 H1        -81.6537   -9.4198  -32.1913 H      1 LIG       0.09000
      4 H2        -80.3899   -9.8550  -33.3836 H      1 LIG       0.09000
      5 H3        -81.9788  -10.6637  -33.4267 H      1 LIG       0.09000
      6 H4        -81.7657   -9.0328  -35.0106 H      1 LIG       0.42000
@<TRIPOS>BOND
      1       1       2 1
      2       1       3 1
      3       1       4 1
      4       1       5 1
      5       2       6 1
@<TRIPOS>ALT_TYPE
CGenFF_4.0_ALT_TYPE_SET
CGenFF_4.0 1 CG331 2 OG311 3 HGA3 4 HGA3 5 HGA3 6 HGP1
@<TRIPOS>MOLECULE
methanol
 6 5 0 0 0
****
USER_CHARGES
INVALID_CHARGES
Pose:  15 Cluster:  15 Fr_nu:  61773 TotEn:   -12.79
@<TRIPOS>ATOM
      1 C1        -83.4591   -8.9274  -33.9675 C.3    1 LIG      -0.04000
      2 O1        -83.6782   -9.7501  -35.0987 O.3    1 LIG      -0.65000
      3 H1        -84.3353   -8.9625  -33.3153 H      1 LIG       0.09000
      4 H2        -83.2749   -7.9004  -34.2929 H      1 LIG       0.09000
      5 H3        -82.5872   -9.2969  -33.4227 H      1 LIG       0.09000
      6 H4        -82.8807   -9.6928  -35.6522 H      1 LIG       0.42000
@<TRIPOS>BOND
      1       1       2 1
      2       1       3 1
      3       1       4 1
      4       1       5 1
      5       2       6 1
@<TRIPOS>ALT_TYPE
CGenFF_4.0_ALT_TYPE_SET
CGenFF_4.0 1 CG331 2 OG311 3 HGA3 4 HGA3 5 HGA3 6 HGP1
@<TRIPOS>MOLECULE
methanol
 6 5 0 0 0
****
USER_CHARGES
INVALID_CHARGES
Pose:  16 Cluster:  16 Fr_nu: 1850605 TotEn:   -12.67
@<TRIPOS>ATOM
      1 C1        -46.7034  -10.4601  -33.3995 C.3    1 LIG      -0.04000
      2 O1        -47.9432  -10.3703  -34.0772 O.3    1 LIG      -0.65000
      3 H1        -46.6700   -9.7165  -32.5994 H      1 LIG       0.09000
      4 H2        -45.8876  -10.2875  -34.1060 H      1 LIG       0.09000
      5 H3        -46.6050  -11.4595  -32.9693 H      1 LIG       0.09000
      6 H4        -47.9349  -11.0441  -34.7783 H      1 LIG       0.42000
@<TRIPOS>BOND
      1       1       2 1
      2       1       3 1
      3       1       4 1
      4       1       5 1
      5       2       6 1
@<TRIPOS>ALT_TYPE
CGenFF_4.0_ALT_TYPE_SET
CGenFF_4.0 1 CG331 2 OG311 3 HGA3 4 HGA3 5 HGA3 6 HGP1
@<TRIPOS>MOLECULE
methanol
 6 5 0 0 0
****
USER_CHARGES
INVALID_CHARGES
Pose:  17 Cluster:  17 Fr_nu: 257548 TotEn:   -12.66
@<TRIPOS>ATOM
      1 C1        -66.4031   -7.3545  -49.8616 C.3    1 LIG      -0.04000
      2 O1        -66.6255   -8.5132  -49.0790 O.3    1 LIG      -0.65000
      3 H1        -65.4742   -7.4678  -50.4260 H      1 LIG       0.09000
      4 H2        -66.3412   -6.4796  -49.2095 H      1 LIG       0.09000
      5 H3        -67.2364   -7.2300  -50.5571 H      1 LIG       0.09000
      6 H4        -67.4568   -8.3749  -48.5938 H      1 LIG       0.42000
@<TRIPOS>BOND
      1       1       2 1
      2       1       3 1
      3       1       4 1
      4       1       5 1
      5       2       6 1
@<TRIPOS>ALT_TYPE
CGenFF_4.0_ALT_TYPE_SET
CGenFF_4.0 1 CG331 2 OG311 3 HGA3 4 HGA3 5 HGA3 6 HGP1
@<TRIPOS>MOLECULE
methanol
 6 5 0 0 0
****
USER_CHARGES
INVALID_CHARGES
Pose:  18 Cluster:  18 Fr_nu: 9514478 TotEn:   -12.56
@<TRIPOS>ATOM
      1 C1        -82.1839   -8.9928  -33.3659 C.3    1 LIG      -0.04000
      2 O1        -83.1434   -9.1709  -34.3915 O.3    1 LIG      -0.65000
      3 H1        -82.6826   -8.6556  -32.4539 H      1 LIG       0.09000
      4 H2        -81.4430   -8.2545  -33.6830 H      1 LIG       0.09000
      5 H3        -81.6864   -9.9466  -33.1750 H      1 LIG       0.09000
      6 H4        -82.6635   -9.4697  -35.1828 H      1 LIG       0.42000
@<TRIPOS>BOND
      1       1       2 1
      2       1       3 1
      3       1       4 1
      4       1       5 1
      5       2       6 1
@<TRIPOS>ALT_TYPE
CGenFF_4.0_ALT_TYPE_SET
CGenFF_4.0 1 CG331 2 OG311 3 HGA3 4 HGA3 5 HGA3 6 HGP1
@<TRIPOS>MOLECULE
methanol
 6 5 0 0 0
****
USER_CHARGES
INVALID_CHARGES
Pose:  19 Cluster:  19 Fr_nu: 192840 TotEn:   -12.34
@<TRIPOS>ATOM
      1 C1        -64.1269  -11.0822  -38.8570 C.3    1 LIG      -0.04000
      2 O1        -63.1353  -11.7766  -39.5912 O.3    1 LIG      -0.65000
      3 H1        -64.0043  -11.2897  -37.7912 H      1 LIG       0.09000
      4 H2        -65.1180  -11.4012  -39.1895 H      1 LIG       0.09000
      5 H3        -64.0134  -10.0098  -39.0326 H      1 LIG       0.09000
      6 H4        -63.2769  -11.5679  -40.5305 H      1 LIG       0.42000
@<TRIPOS>BOND
      1       1       2 1
      2       1       3 1
      3       1       4 1
      4       1       5 1
      5       2       6 1
@<TRIPOS>ALT_TYPE
CGenFF_4.0_ALT_TYPE_SET
CGenFF_4.0 1 CG331 2 OG311 3 HGA3 4 HGA3 5 HGA3 6 HGP1
@<TRIPOS>MOLECULE
methanol
 6 5 0 0 0
****
USER_CHARGES
INVALID_CHARGES
Pose:  20 Cluster:  20 Fr_nu: 249028 TotEn:   -11.70
@<TRIPOS>ATOM
      1 C1        -77.4894  -17.8196  -42.9180 C.3    1 LIG      -0.04000
      2 O1        -76.6143  -17.6626  -41.8162 O.3    1 LIG      -0.65000
      3 H1        -77.0898  -17.2817  -43.7812 H      1 LIG       0.09000
      4 H2        -78.4772  -17.4305  -42.6583 H      1 LIG       0.09000
      5 H3        -77.5703  -18.8821  -43.1591 H      1 LIG       0.09000
      6 H4        -77.0023  -18.1528  -41.0713 H      1 LIG       0.42000
@<TRIPOS>BOND
      1       1       2 1
      2       1       3 1
      3       1       4 1
      4       1       5 1
      5       2       6 1
@<TRIPOS>ALT_TYPE
CGenFF_4.0_ALT_TYPE_SET
CGenFF_4.0 1 CG331 2 OG311 3 HGA3 4 HGA3 5 HGA3 6 HGP1
@<TRIPOS>MOLECULE
methanol
 6 5 0 0 0
****
USER_CHARGES
INVALID_CHARGES
Pose:  21 Cluster:  21 Fr_nu: 248764 TotEn:   -10.58
@<TRIPOS>ATOM
      1 C1        -77.4894  -17.8196  -42.9180 C.3    1 LIG      -0.04000
      2 O1        -77.7930  -17.6794  -44.2937 O.3    1 LIG      -0.65000
      3 H1        -77.1650  -18.8438  -42.7182 H      1 LIG       0.09000
      4 H2        -78.3752  -17.5840  -42.3226 H      1 LIG       0.09000
      5 H3        -76.6843  -17.1278  -42.6594 H      1 LIG       0.09000
      6 H4        -78.0765  -16.7594  -44.4313 H      1 LIG       0.42000
@<TRIPOS>BOND
      1       1       2 1
      2       1       3 1
      3       1       4 1
      4       1       5 1
      5       2       6 1
@<TRIPOS>ALT_TYPE
CGenFF_4.0_ALT_TYPE_SET
CGenFF_4.0 1 CG331 2 OG311 3 HGA3 4 HGA3 5 HGA3 6 HGP1
@<TRIPOS>MOLECULE
methanol
 6 5 0 0 0
****
USER_CHARGES
INVALID_CHARGES
Pose:  22 Cluster:  22 Fr_nu: 227373 TotEn:   -10.29
@<TRIPOS>ATOM
      1 C1        -67.2542   -7.6258  -49.4620 C.3    1 LIG      -0.04000
      2 O1        -67.8757   -7.9825  -48.2410 O.3    1 LIG      -0.65000
      3 H1        -66.6280   -8.4518  -49.8080 H      1 LIG       0.09000
      4 H2        -66.6453   -6.7302  -49.3140 H      1 LIG       0.09000
      5 H3        -68.0263   -7.4200  -50.2071 H      1 LIG       0.09000
      6 H4        -68.4215   -7.2258  -47.9666 H      1 LIG       0.42000
@<TRIPOS>BOND
      1       1       2 1
      2       1       3 1
      3       1       4 1
      4       1       5 1
      5       2       6 1
@<TRIPOS>ALT_TYPE
CGenFF_4.0_ALT_TYPE_SET
CGenFF_4.0 1 CG331 2 OG311 3 HGA3 4 HGA3 5 HGA3 6 HGP1
@<TRIPOS>MOLECULE
methanol
 6 5 0 0 0
****
USER_CHARGES
INVALID_CHARGES
Pose:  23 Cluster:  23 Fr_nu: 418452 TotEn:   -10.29
@<TRIPOS>ATOM
      1 C1        -77.6905  -17.8117  -44.0588 C.3    1 LIG      -0.04000
      2 O1        -76.7292  -18.1364  -43.0714 O.3    1 LIG      -0.65000
      3 H1        -78.5133  -17.2585  -43.5993 H      1 LIG       0.09000
      4 H2        -78.0662  -18.7294  -44.5185 H      1 LIG       0.09000
      5 H3        -77.2187  -17.1902  -44.8235 H      1 LIG       0.09000
      6 H4        -76.0164  -18.6257  -43.5168 H      1 LIG       0.42000
@<TRIPOS>BOND
      1       1       2 1
      2       1       3 1
      3       1       4 1
      4       1       5 1
      5       2       6 1
@<TRIPOS>ALT_TYPE
CGenFF_4.0_ALT_TYPE_SET
CGenFF_4.0 1 CG331 2 OG311 3 HGA3 4 HGA3 5 HGA3 6 HGP1
@<TRIPOS>MOLECULE
methanol
 6 5 0 0 0
****
USER_CHARGES
INVALID_CHARGES
Pose:  24 Cluster:  24 Fr_nu: 531501 TotEn:   -10.23
@<TRIPOS>ATOM
      1 C1        -50.7321  -13.5793  -29.4057 C.3    1 LIG      -0.04000
      2 O1        -51.7414  -14.3008  -28.7236 O.3    1 LIG      -0.65000
      3 H1        -50.0519  -13.1277  -28.6794 H      1 LIG       0.09000
      4 H2        -51.1916  -12.8026  -30.0222 H      1 LIG       0.09000
      5 H3        -50.1741  -14.2670  -30.0455 H      1 LIG       0.09000
      6 H4        -52.3240  -14.6859  -29.4004 H      1 LIG       0.42000
@<TRIPOS>BOND
      1       1       2 1
      2       1       3 1
      3       1       4 1
      4       1       5 1
      5       2       6 1
@<TRIPOS>ALT_TYPE
CGenFF_4.0_ALT_TYPE_SET
CGenFF_4.0 1 CG331 2 OG311 3 HGA3 4 HGA3 5 HGA3 6 HGP1
@<TRIPOS>MOLECULE
methanol
 6 5 0 0 0
****
USER_CHARGES
INVALID_CHARGES
Pose:  25 Cluster:  25 Fr_nu: 129967 TotEn:    -9.90
@<TRIPOS>ATOM
      1 C1        -74.0209   -5.3637  -57.1939 C.3    1 LIG      -0.04000
      2 O1        -74.5196   -4.7039  -56.0448 O.3    1 LIG      -0.65000
      3 H1        -74.7986   -5.3993  -57.9608 H      1 LIG       0.09000
      4 H2        -73.7106   -6.3773  -56.9273 H      1 LIG       0.09000
      5 H3        -73.1603   -4.8100  -57.5763 H      1 LIG       0.09000
      6 H4        -73.8023   -4.6924  -55.3883 H      1 LIG       0.42000
@<TRIPOS>BOND
      1       1       2 1
      2       1       3 1
      3       1       4 1
      4       1       5 1
      5       2       6 1
@<TRIPOS>ALT_TYPE
CGenFF_4.0_ALT_TYPE_SET
CGenFF_4.0 1 CG331 2 OG311 3 HGA3 4 HGA3 5 HGA3 6 HGP1
@<TRIPOS>MOLECULE
methanol
 6 5 0 0 0
****
USER_CHARGES
INVALID_CHARGES
Pose:  26 Cluster:  26 Fr_nu: 130223 TotEn:    -9.73
@<TRIPOS>ATOM
      1 C1        -74.1196   -5.6984  -57.0420 C.3    1 LIG      -0.04000
      2 O1        -72.7524   -5.7652  -56.6806 O.3    1 LIG      -0.65000
      3 H1        -74.2562   -6.1323  -58.0357 H      1 LIG       0.09000
      4 H2        -74.4475   -4.6558  -57.0399 H      1 LIG       0.09000
      5 H3        -74.7074   -6.2647  -56.3158 H      1 LIG       0.09000
      6 H4        -72.6716   -5.3715  -55.7950 H      1 LIG       0.42000
@<TRIPOS>BOND
      1       1       2 1
      2       1       3 1
      3       1       4 1
      4       1       5 1
      5       2       6 1
@<TRIPOS>ALT_TYPE
CGenFF_4.0_ALT_TYPE_SET
CGenFF_4.0 1 CG331 2 OG311 3 HGA3 4 HGA3 5 HGA3 6 HGP1
@<TRIPOS>MOLECULE
methanol
 6 5 0 0 0
****
USER_CHARGES
INVALID_CHARGES
Pose:  27 Cluster:  27 Fr_nu: 129838 TotEn:    -9.71
@<TRIPOS>ATOM
      1 C1        -75.0340   -4.9626  -56.4968 C.3    1 LIG      -0.04000
      2 O1        -75.0676   -4.5800  -55.1341 O.3    1 LIG      -0.65000
      3 H1        -76.0463   -4.9392  -56.9077 H      1 LIG       0.09000
      4 H2        -74.6174   -5.9693  -56.5835 H      1 LIG       0.09000
      5 H3        -74.4034   -4.2608  -57.0476 H      1 LIG       0.09000
      6 H4        -74.1529   -4.6132  -54.8056 H      1 LIG       0.42000
@<TRIPOS>BOND
      1       1       2 1
      2       1       3 1
      3       1       4 1
      4       1       5 1
      5       2       6 1
@<TRIPOS>ALT_TYPE
CGenFF_4.0_ALT_TYPE_SET
CGenFF_4.0 1 CG331 2 OG311 3 HGA3 4 HGA3 5 HGA3 6 HGP1
@<TRIPOS>MOLECULE
methanol
 6 5 0 0 0
****
USER_CHARGES
INVALID_CHARGES
Pose:  28 Cluster:  28 Fr_nu: 293114 TotEn:    -9.56
@<TRIPOS>ATOM
      1 C1        -74.7773   -4.7026  -57.7300 C.3    1 LIG      -0.04000
      2 O1        -74.4569   -5.7856  -56.8763 O.3    1 LIG      -0.65000
      3 H1        -75.3852   -5.0623  -58.5638 H      1 LIG       0.09000
      4 H2        -73.8566   -4.2488  -58.1057 H      1 LIG       0.09000
      5 H3        -75.3430   -3.9590  -57.1638 H      1 LIG       0.09000
      6 H4        -73.9180   -5.4273  -56.1504 H      1 LIG       0.42000
@<TRIPOS>BOND
      1       1       2 1
      2       1       3 1
      3       1       4 1
      4       1       5 1
      5       2       6 1
@<TRIPOS>ALT_TYPE
CGenFF_4.0_ALT_TYPE_SET
CGenFF_4.0 1 CG331 2 OG311 3 HGA3 4 HGA3 5 HGA3 6 HGP1
@<TRIPOS>MOLECULE
methanol
 6 5 0 0 0
****
USER_CHARGES
INVALID_CHARGES
Pose:  29 Cluster:  29 Fr_nu: 212936 TotEn:    -9.25
@<TRIPOS>ATOM
      1 C1        -56.2602   -9.5535  -23.9231 C.3    1 LIG      -0.04000
      2 O1        -55.3758   -8.4965  -24.2472 O.3    1 LIG      -0.65000
      3 H1        -57.0558   -9.1780  -23.2748 H      1 LIG       0.09000
      4 H2        -55.7082  -10.3494  -23.4168 H      1 LIG       0.09000
      5 H3        -56.6983   -9.9454  -24.8440 H      1 LIG       0.09000
      6 H4        -54.6851   -8.8682  -24.8222 H      1 LIG       0.42000
@<TRIPOS>BOND
      1       1       2 1
      2       1       3 1
      3       1       4 1
      4       1       5 1
      5       2       6 1
@<TRIPOS>ALT_TYPE
CGenFF_4.0_ALT_TYPE_SET
CGenFF_4.0 1 CG331 2 OG311 3 HGA3 4 HGA3 5 HGA3 6 HGP1
@<TRIPOS>MOLECULE
methanol
 6 5 0 0 0
****
USER_CHARGES
INVALID_CHARGES
Pose:  30 Cluster:  30 Fr_nu: 192759 TotEn:    -9.20
@<TRIPOS>ATOM
      1 C1        -64.1269  -11.0822  -38.8570 C.3    1 LIG      -0.04000
      2 O1        -64.6583  -11.1800  -37.5484 O.3    1 LIG      -0.65000
      3 H1        -63.3350  -11.8241  -38.9860 H      1 LIG       0.09000
      4 H2        -63.7281  -10.0769  -39.0151 H      1 LIG       0.09000
      5 H3        -64.9237  -11.2738  -39.5795 H      1 LIG       0.09000
      6 H4        -65.3564  -10.5073  -37.4727 H      1 LIG       0.42000
@<TRIPOS>BOND
      1       1       2 1
      2       1       3 1
      3       1       4 1
      4       1       5 1
      5       2       6 1
@<TRIPOS>ALT_TYPE
CGenFF_4.0_ALT_TYPE_SET
CGenFF_4.0 1 CG331 2 OG311 3 HGA3 4 HGA3 5 HGA3 6 HGP1
@<TRIPOS>MOLECULE
methanol
 6 5 0 0 0
****
USER_CHARGES
INVALID_CHARGES
Pose:  31 Cluster:  31 Fr_nu: 211844 TotEn:    -8.28
@<TRIPOS>ATOM
      1 C1        -56.2602   -9.5535  -23.9231 C.3    1 LIG      -0.04000
      2 O1        -56.6877  -10.3766  -22.8535 O.3    1 LIG      -0.65000
      3 H1        -55.4834  -10.0693  -24.4929 H      1 LIG       0.09000
      4 H2        -55.8717   -8.6119  -23.5267 H      1 LIG       0.09000
      5 H3        -57.1118   -9.3480  -24.5759 H      1 LIG       0.09000
      6 H4        -57.3755   -9.8854  -22.3724 H      1 LIG       0.42000
@<TRIPOS>BOND
      1       1       2 1
      2       1       3 1
      3       1       4 1
      4       1       5 1
      5       2       6 1
@<TRIPOS>ALT_TYPE
CGenFF_4.0_ALT_TYPE_SET
CGenFF_4.0 1 CG331 2 OG311 3 HGA3 4 HGA3 5 HGA3 6 HGP1
@<TRIPOS>MOLECULE
methanol
 6 5 0 0 0
****
USER_CHARGES
INVALID_CHARGES
Pose:  32 Cluster:  32 Fr_nu: 130445 TotEn:    -8.22
@<TRIPOS>ATOM
      1 C1        -73.7730   -6.0586  -57.0622 C.3    1 LIG      -0.04000
      2 O1        -73.5513   -4.7027  -56.7204 O.3    1 LIG      -0.65000
      3 H1        -74.1891   -6.1175  -58.0709 H      1 LIG       0.09000
      4 H2        -74.4642   -6.5079  -56.3446 H      1 LIG       0.09000
      5 H3        -72.8207   -6.5932  -57.0316 H      1 LIG       0.09000
      6 H4        -73.1827   -4.6916  -55.8205 H      1 LIG       0.42000
@<TRIPOS>BOND
      1       1       2 1
      2       1       3 1
      3       1       4 1
      4       1       5 1
      5       2       6 1
@<TRIPOS>ALT_TYPE
CGenFF_4.0_ALT_TYPE_SET
CGenFF_4.0 1 CG331 2 OG311 3 HGA3 4 HGA3 5 HGA3 6 HGP1
@<TRIPOS>MOLECULE
methanol
 6 5 0 0 0
****
USER_CHARGES
INVALID_CHARGES
Pose:  33 Cluster:  33 Fr_nu: 289759 TotEn:    -8.07
@<TRIPOS>ATOM
      1 C1        -74.6155   -5.8772  -57.0947 C.3    1 LIG      -0.04000
      2 O1        -75.2402   -4.6091  -57.1728 O.3    1 LIG      -0.65000
      3 H1        -74.7039   -6.2657  -56.0771 H      1 LIG       0.09000
      4 H2        -73.5619   -5.7830  -57.3698 H      1 LIG       0.09000
      5 H3        -75.1113   -6.5610  -57.7877 H      1 LIG       0.09000
      6 H4        -75.1409   -4.2978  -58.0887 H      1 LIG       0.42000
@<TRIPOS>BOND
      1       1       2 1
      2       1       3 1
      3       1       4 1
      4       1       5 1
      5       2       6 1
@<TRIPOS>ALT_TYPE
CGenFF_4.0_ALT_TYPE_SET
CGenFF_4.0 1 CG331 2 OG311 3 HGA3 4 HGA3 5 HGA3 6 HGP1
@<TRIPOS>MOLECULE
methanol
 6 5 0 0 0
****
USER_CHARGES
INVALID_CHARGES
Pose:  34 Cluster:  34 Fr_nu: 291253 TotEn:    -7.83
@<TRIPOS>ATOM
      1 C1        -74.6155   -5.8772  -57.0947 C.3    1 LIG      -0.04000
      2 O1        -75.4904   -5.4260  -56.0771 O.3    1 LIG      -0.65000
      3 H1        -75.1996   -6.2350  -57.9462 H      1 LIG       0.09000
      4 H2        -73.9876   -6.6828  -56.7057 H      1 LIG       0.09000
      5 H3        -73.9824   -5.0459  -57.4136 H      1 LIG       0.09000
      6 H4        -74.9361   -5.1172  -55.3402 H      1 LIG       0.42000
@<TRIPOS>BOND
      1       1       2 1
      2       1       3 1
      3       1       4 1
      4       1       5 1
      5       2       6 1
@<TRIPOS>ALT_TYPE
CGenFF_4.0_ALT_TYPE_SET
CGenFF_4.0 1 CG331 2 OG311 3 HGA3 4 HGA3 5 HGA3 6 HGP1
@<TRIPOS>MOLECULE
methanol
 6 5 0 0 0
****
USER_CHARGES
INVALID_CHARGES
Pose:  35 Cluster:  35 Fr_nu: 9607401 TotEn:    -7.20
@<TRIPOS>ATOM
      1 C1        -46.0017  -20.8288  -33.5535 C.3    1 LIG      -0.04000
      2 O1        -44.6816  -21.2543  -33.8376 O.3    1 LIG      -0.65000
      3 H1        -46.0966  -19.7622  -33.7718 H      1 LIG       0.09000
      4 H2        -46.2278  -21.0175  -32.5009 H      1 LIG       0.09000
      5 H3        -46.6987  -21.3900  -34.1802 H      1 LIG       0.09000
      6 H4        -44.6370  -22.2036  -33.6316 H      1 LIG       0.42000
@<TRIPOS>BOND
      1       1       2 1
      2       1       3 1
      3       1       4 1
      4       1       5 1
      5       2       6 1
@<TRIPOS>ALT_TYPE
CGenFF_4.0_ALT_TYPE_SET
CGenFF_4.0 1 CG331 2 OG311 3 HGA3 4 HGA3 5 HGA3 6 HGP1
@<TRIPOS>MOLECULE
methanol
 6 5 0 0 0
****
USER_CHARGES
INVALID_CHARGES
Pose:  36 Cluster:  36 Fr_nu: 294341 TotEn:    -7.13
@<TRIPOS>ATOM
      1 C1        -73.9110   -5.9092  -57.5658 C.3    1 LIG      -0.04000
      2 O1        -74.9264   -6.6882  -58.1713 O.3    1 LIG      -0.65000
      3 H1        -73.7591   -4.9944  -58.1438 H      1 LIG       0.09000
      4 H2        -72.9833   -6.4857  -57.5257 H      1 LIG       0.09000
      5 H3        -74.2203   -5.6490  -56.5508 H      1 LIG       0.09000
      6 H4        -75.0319   -7.4898  -57.6308 H      1 LIG       0.42000
@<TRIPOS>BOND
      1       1       2 1
      2       1       3 1
      3       1       4 1
      4       1       5 1
      5       2       6 1
@<TRIPOS>ALT_TYPE
CGenFF_4.0_ALT_TYPE_SET
CGenFF_4.0 1 CG331 2 OG311 3 HGA3 4 HGA3 5 HGA3 6 HGP1
@<TRIPOS>MOLECULE
methanol
 6 5 0 0 0
****
USER_CHARGES
INVALID_CHARGES
Pose:  37 Cluster:  37 Fr_nu: 192307 TotEn:    -5.51
@<TRIPOS>ATOM
      1 C1        -64.1269  -11.0822  -38.8570 C.3    1 LIG      -0.04000
      2 O1        -63.3772   -9.8909  -38.7047 O.3    1 LIG      -0.65000
      3 H1        -64.0612  -11.4251  -39.8926 H      1 LIG       0.09000
      4 H2        -65.1699  -10.8941  -38.5899 H      1 LIG       0.09000
      5 H3        -63.7157  -11.8480  -38.1953 H      1 LIG       0.09000
      6 H4        -63.4599   -9.6184  -37.7749 H      1 LIG       0.42000
@<TRIPOS>BOND
      1       1       2 1
      2       1       3 1
      3       1       4 1
      4       1       5 1
      5       2       6 1
@<TRIPOS>ALT_TYPE
CGenFF_4.0_ALT_TYPE_SET
CGenFF_4.0 1 CG331 2 OG311 3 HGA3 4 HGA3 5 HGA3 6 HGP1
@<TRIPOS>MOLECULE
methanol
 6 5 0 0 0
****
USER_CHARGES
INVALID_CHARGES
Pose:  38 Cluster:  38 Fr_nu: 191545 TotEn:    -4.51
@<TRIPOS>ATOM
      1 C1        -78.0220  -17.7422  -44.1418 C.3    1 LIG      -0.04000
      2 O1        -78.0269  -17.7906  -42.7269 O.3    1 LIG      -0.65000
      3 H1        -78.9576  -17.3019  -44.4953 H      1 LIG       0.09000
      4 H2        -77.9089  -18.7531  -44.5415 H      1 LIG       0.09000
      5 H3        -77.1835  -17.1253  -44.4735 H      1 LIG       0.09000
      6 H4        -77.1824  -18.1866  -42.4518 H      1 LIG       0.42000
@<TRIPOS>BOND
      1       1       2 1
      2       1       3 1
      3       1       4 1
      4       1       5 1
      5       2       6 1
@<TRIPOS>ALT_TYPE
CGenFF_4.0_ALT_TYPE_SET
CGenFF_4.0 1 CG331 2 OG311 3 HGA3 4 HGA3 5 HGA3 6 HGP1
@<TRIPOS>MOLECULE
methanol
 6 5 0 0 0
****
USER_CHARGES
INVALID_CHARGES
Pose:  39 Cluster:  39 Fr_nu: 192098 TotEn:    -4.22
@<TRIPOS>ATOM
      1 C1        -64.1269  -11.0822  -38.8570 C.3    1 LIG      -0.04000
      2 O1        -65.4225  -11.4786  -39.2678 O.3    1 LIG      -0.65000
      3 H1        -64.0361   -9.9958  -38.9333 H      1 LIG       0.09000
      4 H2        -63.3789  -11.5662  -39.4901 H      1 LIG       0.09000
      5 H3        -63.9746  -11.3863  -37.8188 H      1 LIG       0.09000
      6 H4        -65.4641  -12.4467  -39.1864 H      1 LIG       0.42000
@<TRIPOS>BOND
      1       1       2 1
      2       1       3 1
      3       1       4 1
      4       1       5 1
      5       2       6 1
@<TRIPOS>ALT_TYPE
CGenFF_4.0_ALT_TYPE_SET
CGenFF_4.0 1 CG331 2 OG311 3 HGA3 4 HGA3 5 HGA3 6 HGP1
@<TRIPOS>MOLECULE
furan
 9 9 0 0 0
****
USER_CHARGES
INVALID_CHARGES
Pose:   1 Cluster:   1 Fr_nu: 598187 TotEn:   -10.56
@<TRIPOS>ATOM
      1 C1        -46.2042   -9.6989  -32.3565 C.2    1 LIG      -0.26000
      2 C2        -46.9404  -10.8258  -32.7939 C.2    1 LIG      -0.26000
      3 C3        -45.8331   -9.0202  -33.4939 C.2    1 LIG       0.09300
      4 C4        -46.9669  -10.7553  -34.1673 C.2    1 LIG       0.09300
      5 O1        -46.2942   -9.6575  -34.6019 O.3    1 LIG      -0.29200
      6 H1        -45.9725   -9.4169  -31.3396 H      1 LIG       0.17500
      7 H2        -47.3951  -11.5932  -32.1843 H      1 LIG       0.17500
      8 H3        -45.2709   -8.1156  -33.6748 H      1 LIG       0.13800
      9 H4        -47.3994  -11.3747  -34.9394 H      1 LIG       0.13800
@<TRIPOS>BOND
      1       1       2 1
      2       1       3 2
      3       2       4 2
      4       3       5 1
      5       4       5 1
      6       1       6 1
      7       2       7 1
      8       3       8 1
      9       4       9 1
@<TRIPOS>ALT_TYPE
CGenFF_4.0_ALT_TYPE_SET
CGenFF_4.0 1 CG2R51 2 CG2R51 3 CG2R51 4 CG2R51 5 OG2R50 6 HGR51 7 HGR51 8 HGR52 9 HGR52
@<TRIPOS>MOLECULE
furan
 9 9 0 0 0
****
USER_CHARGES
INVALID_CHARGES
Pose:   2 Cluster:   2 Fr_nu: 3243273 TotEn:   -10.26
@<TRIPOS>ATOM
      1 C1        -73.8798  -11.1859  -41.9784 C.2    1 LIG      -0.26000
      2 C2        -73.3468  -11.7220  -43.1750 C.2    1 LIG      -0.26000
      3 C3        -72.8390  -11.1483  -41.0798 C.2    1 LIG       0.09300
      4 C4        -72.0183  -11.9736  -42.9223 C.2    1 LIG       0.09300
      5 O1        -71.7008  -11.6266  -41.6474 O.3    1 LIG      -0.29200
      6 H1        -74.8956  -10.8674  -41.7938 H      1 LIG       0.17500
      7 H2        -73.8659  -11.9022  -44.1052 H      1 LIG       0.17500
      8 H3        -72.7494  -10.8256  -40.0528 H      1 LIG       0.13800
      9 H4        -71.2083  -12.3763  -43.5129 H      1 LIG       0.13800
@<TRIPOS>BOND
      1       1       2 1
      2       1       3 2
      3       2       4 2
      4       3       5 1
      5       4       5 1
      6       1       6 1
      7       2       7 1
      8       3       8 1
      9       4       9 1
@<TRIPOS>ALT_TYPE
CGenFF_4.0_ALT_TYPE_SET
CGenFF_4.0 1 CG2R51 2 CG2R51 3 CG2R51 4 CG2R51 5 OG2R50 6 HGR51 7 HGR51 8 HGR52 9 HGR52
@<TRIPOS>MOLECULE
furan
 9 9 0 0 0
****
USER_CHARGES
INVALID_CHARGES
Pose:   3 Cluster:   3 Fr_nu:  61210 TotEn:   -10.20
@<TRIPOS>ATOM
      1 C1        -50.0809  -12.8943  -29.2161 C.2    1 LIG      -0.26000
      2 C2        -50.4090  -14.2670  -29.3227 C.2    1 LIG      -0.26000
      3 C3        -51.0391  -12.3346  -28.4033 C.2    1 LIG       0.09300
      4 C4        -51.5442  -14.4482  -28.5674 C.2    1 LIG       0.09300
      5 O1        -51.9347  -13.2751  -28.0036 O.3    1 LIG      -0.29200
      6 H1        -49.2503  -12.3775  -29.6746 H      1 LIG       0.17500
      7 H2        -49.8836  -15.0290  -29.8801 H      1 LIG       0.17500
      8 H3        -51.2141  -11.3350  -28.0328 H      1 LIG       0.13800
      9 H4        -52.1631  -15.3044  -28.3417 H      1 LIG       0.13800
@<TRIPOS>BOND
      1       1       2 1
      2       1       3 2
      3       2       4 2
      4       3       5 1
      5       4       5 1
      6       1       6 1
      7       2       7 1
      8       3       8 1
      9       4       9 1
@<TRIPOS>ALT_TYPE
CGenFF_4.0_ALT_TYPE_SET
CGenFF_4.0 1 CG2R51 2 CG2R51 3 CG2R51 4 CG2R51 5 OG2R50 6 HGR51 7 HGR51 8 HGR52 9 HGR52
@<TRIPOS>MOLECULE
furan
 9 9 0 0 0
****
USER_CHARGES
INVALID_CHARGES
Pose:   4 Cluster:   4 Fr_nu: 957097 TotEn:   -10.17
@<TRIPOS>ATOM
      1 C1        -66.2351   -4.4333  -57.7410 C.2    1 LIG      -0.26000
      2 C2        -65.6504   -3.6785  -58.7858 C.2    1 LIG      -0.26000
      3 C3        -65.2046   -4.7831  -56.8996 C.2    1 LIG       0.09300
      4 C4        -64.3044   -3.6207  -58.5084 C.2    1 LIG       0.09300
      5 O1        -64.0245   -4.2915  -57.3602 O.3    1 LIG      -0.29200
      6 H1        -67.2771   -4.6906  -57.6169 H      1 LIG       0.17500
      7 H2        -66.1479   -3.2322  -59.6347 H      1 LIG       0.17500
      8 H3        -65.1489   -5.3479  -55.9804 H      1 LIG       0.13800
      9 H4        -63.4583   -3.1657  -59.0023 H      1 LIG       0.13800
@<TRIPOS>BOND
      1       1       2 1
      2       1       3 2
      3       2       4 2
      4       3       5 1
      5       4       5 1
      6       1       6 1
      7       2       7 1
      8       3       8 1
      9       4       9 1
@<TRIPOS>ALT_TYPE
CGenFF_4.0_ALT_TYPE_SET
CGenFF_4.0 1 CG2R51 2 CG2R51 3 CG2R51 4 CG2R51 5 OG2R50 6 HGR51 7 HGR51 8 HGR52 9 HGR52
@<TRIPOS>MOLECULE
furan
 9 9 0 0 0
****
USER_CHARGES
INVALID_CHARGES
Pose:   5 Cluster:   5 Fr_nu: 499567 TotEn:   -10.02
@<TRIPOS>ATOM
      1 C1        -73.3911  -11.3511  -41.8163 C.2    1 LIG      -0.26000
      2 C2        -72.0788  -11.0856  -41.3574 C.2    1 LIG      -0.26000
      3 C3        -73.2538  -12.1700  -42.9130 C.2    1 LIG       0.09300
      4 C4        -71.2332  -11.7613  -42.2062 C.2    1 LIG       0.09300
      5 O1        -71.9416  -12.4249  -43.1572 O.3    1 LIG      -0.29200
      6 H1        -74.3206  -10.9903  -41.4002 H      1 LIG       0.17500
      7 H2        -71.7859  -10.4779  -40.5133 H      1 LIG       0.17500
      8 H3        -73.9544  -12.6341  -43.5919 H      1 LIG       0.13800
      9 H4        -70.1596  -11.8656  -42.2649 H      1 LIG       0.13800
@<TRIPOS>BOND
      1       1       2 1
      2       1       3 2
      3       2       4 2
      4       3       5 1
      5       4       5 1
      6       1       6 1
      7       2       7 1
      8       3       8 1
      9       4       9 1
@<TRIPOS>ALT_TYPE
CGenFF_4.0_ALT_TYPE_SET
CGenFF_4.0 1 CG2R51 2 CG2R51 3 CG2R51 4 CG2R51 5 OG2R50 6 HGR51 7 HGR51 8 HGR52 9 HGR52
@<TRIPOS>MOLECULE
furan
 9 9 0 0 0
****
USER_CHARGES
INVALID_CHARGES
Pose:   6 Cluster:   6 Fr_nu:   9295 TotEn:    -9.91
@<TRIPOS>ATOM
      1 C1        -74.6127   -4.4044  -58.7940 C.2    1 LIG      -0.26000
      2 C2        -74.3028   -5.7437  -58.4572 C.2    1 LIG      -0.26000
      3 C3        -75.1207   -3.8311  -57.6514 C.2    1 LIG       0.09300
      4 C4        -74.6433   -5.8933  -57.1330 C.2    1 LIG       0.09300
      5 O1        -75.1426   -4.7319  -56.6344 O.3    1 LIG      -0.29200
      6 H1        -74.4827   -3.9180  -59.7499 H      1 LIG       0.17500
      7 H2        -73.8835   -6.5047  -59.0994 H      1 LIG       0.17500
      8 H3        -75.4903   -2.8449  -57.4105 H      1 LIG       0.13800
      9 H4        -74.5946   -6.7182  -56.4372 H      1 LIG       0.13800
@<TRIPOS>BOND
      1       1       2 1
      2       1       3 2
      3       2       4 2
      4       3       5 1
      5       4       5 1
      6       1       6 1
      7       2       7 1
      8       3       8 1
      9       4       9 1
@<TRIPOS>ALT_TYPE
CGenFF_4.0_ALT_TYPE_SET
CGenFF_4.0 1 CG2R51 2 CG2R51 3 CG2R51 4 CG2R51 5 OG2R50 6 HGR51 7 HGR51 8 HGR52 9 HGR52
@<TRIPOS>MOLECULE
furan
 9 9 0 0 0
****
USER_CHARGES
INVALID_CHARGES
Pose:   7 Cluster:   7 Fr_nu: 3364273 TotEn:    -9.55
@<TRIPOS>ATOM
      1 C1        -71.0485  -10.9766  -40.7991 C.2    1 LIG      -0.26000
      2 C2        -72.2054  -10.9568  -41.6141 C.2    1 LIG      -0.26000
      3 C3        -70.0404  -11.4934  -41.5793 C.2    1 LIG       0.09300
      4 C4        -71.8219  -11.4627  -42.8343 C.2    1 LIG       0.09300
      5 O1        -70.5036  -11.7921  -42.8214 O.3    1 LIG      -0.29200
      6 H1        -70.9604  -10.6550  -39.7714 H      1 LIG       0.17500
      7 H2        -73.1950  -10.6161  -41.3457 H      1 LIG       0.17500
      8 H3        -68.9939  -11.7000  -41.4085 H      1 LIG       0.13800
      9 H4        -72.3399  -11.6432  -43.7649 H      1 LIG       0.13800
@<TRIPOS>BOND
      1       1       2 1
      2       1       3 2
      3       2       4 2
      4       3       5 1
      5       4       5 1
      6       1       6 1
      7       2       7 1
      8       3       8 1
      9       4       9 1
@<TRIPOS>ALT_TYPE
CGenFF_4.0_ALT_TYPE_SET
CGenFF_4.0 1 CG2R51 2 CG2R51 3 CG2R51 4 CG2R51 5 OG2R50 6 HGR51 7 HGR51 8 HGR52 9 HGR52
@<TRIPOS>MOLECULE
furan
 9 9 0 0 0
****
USER_CHARGES
INVALID_CHARGES
Pose:   8 Cluster:   8 Fr_nu:  83587 TotEn:    -9.49
@<TRIPOS>ATOM
      1 C1        -48.8975  -12.7613  -29.8035 C.2    1 LIG      -0.26000
      2 C2        -50.1925  -13.3200  -29.6850 C.2    1 LIG      -0.26000
      3 C3        -48.0315  -13.8244  -29.9134 C.2    1 LIG       0.09300
      4 C4        -50.0256  -14.6846  -29.7311 C.2    1 LIG       0.09300
      5 O1        -48.7112  -15.0002  -29.8703 O.3    1 LIG      -0.29200
      6 H1        -48.6288  -11.7149  -29.8078 H      1 LIG       0.17500
      7 H2        -51.1302  -12.7938  -29.5794 H      1 LIG       0.17500
      8 H3        -46.9601  -13.9075  -30.0242 H      1 LIG       0.13800
      9 H4        -50.7050  -15.5229  -29.6808 H      1 LIG       0.13800
@<TRIPOS>BOND
      1       1       2 1
      2       1       3 2
      3       2       4 2
      4       3       5 1
      5       4       5 1
      6       1       6 1
      7       2       7 1
      8       3       8 1
      9       4       9 1
@<TRIPOS>ALT_TYPE
CGenFF_4.0_ALT_TYPE_SET
CGenFF_4.0 1 CG2R51 2 CG2R51 3 CG2R51 4 CG2R51 5 OG2R50 6 HGR51 7 HGR51 8 HGR52 9 HGR52
@<TRIPOS>MOLECULE
furan
 9 9 0 0 0
****
USER_CHARGES
INVALID_CHARGES
Pose:   9 Cluster:   9 Fr_nu:   3619 TotEn:    -9.45
@<TRIPOS>ATOM
      1 C1        -69.1673   -7.6689  -49.4939 C.2    1 LIG      -0.26000
      2 C2        -67.8985   -7.3858  -50.0534 C.2    1 LIG      -0.26000
      3 C3        -68.9337   -8.4817  -48.4091 C.2    1 LIG       0.09300
      4 C4        -66.9799   -8.0457  -49.2706 C.2    1 LIG       0.09300
      5 O1        -67.6029   -8.7160  -48.2660 O.3    1 LIG      -0.29200
      6 H1        -70.1315   -7.3241  -49.8385 H      1 LIG       0.17500
      7 H2        -67.6807   -6.7767  -50.9189 H      1 LIG       0.17500
      8 H3        -69.5726   -8.9518  -47.6757 H      1 LIG       0.13800
      9 H4        -65.9035   -8.1336  -49.2942 H      1 LIG       0.13800
@<TRIPOS>BOND
      1       1       2 1
      2       1       3 2
      3       2       4 2
      4       3       5 1
      5       4       5 1
      6       1       6 1
      7       2       7 1
      8       3       8 1
      9       4       9 1
@<TRIPOS>ALT_TYPE
CGenFF_4.0_ALT_TYPE_SET
CGenFF_4.0 1 CG2R51 2 CG2R51 3 CG2R51 4 CG2R51 5 OG2R50 6 HGR51 7 HGR51 8 HGR52 9 HGR52
@<TRIPOS>MOLECULE
furan
 9 9 0 0 0
****
USER_CHARGES
INVALID_CHARGES
Pose:  10 Cluster:  10 Fr_nu: 153337 TotEn:    -9.41
@<TRIPOS>ATOM
      1 C1        -71.3061   -8.5765  -44.6914 C.2    1 LIG      -0.26000
      2 C2        -70.5123   -7.8123  -43.8030 C.2    1 LIG      -0.26000
      3 C3        -71.2713   -9.8682  -44.2199 C.2    1 LIG       0.09300
      4 C4        -70.0491   -8.6915  -42.8520 C.2    1 LIG       0.09300
      5 O1        -70.5074   -9.9468  -43.0989 O.3    1 LIG      -0.29200
      6 H1        -71.8368   -8.2293  -45.5661 H      1 LIG       0.17500
      7 H2        -70.3040   -6.7532  -43.8500 H      1 LIG       0.17500
      8 H3        -71.7143  -10.7967  -44.5498 H      1 LIG       0.13800
      9 H4        -69.4182   -8.5869  -41.9814 H      1 LIG       0.13800
@<TRIPOS>BOND
      1       1       2 1
      2       1       3 2
      3       2       4 2
      4       3       5 1
      5       4       5 1
      6       1       6 1
      7       2       7 1
      8       3       8 1
      9       4       9 1
@<TRIPOS>ALT_TYPE
CGenFF_4.0_ALT_TYPE_SET
CGenFF_4.0 1 CG2R51 2 CG2R51 3 CG2R51 4 CG2R51 5 OG2R50 6 HGR51 7 HGR51 8 HGR52 9 HGR52
@<TRIPOS>MOLECULE
furan
 9 9 0 0 0
****
USER_CHARGES
INVALID_CHARGES
Pose:  11 Cluster:  11 Fr_nu: 272489 TotEn:    -9.41
@<TRIPOS>ATOM
      1 C1        -75.0444  -24.2924  -44.9034 C.2    1 LIG      -0.26000
      2 C2        -75.9443  -25.3839  -44.8594 C.2    1 LIG      -0.26000
      3 C3        -75.6524  -23.3269  -45.6717 C.2    1 LIG       0.09300
      4 C4        -77.0381  -25.0076  -45.6037 C.2    1 LIG       0.09300
      5 O1        -76.8680  -23.7549  -46.1023 O.3    1 LIG      -0.29200
      6 H1        -74.0739  -24.2188  -44.4344 H      1 LIG       0.17500
      7 H2        -75.8123  -26.3269  -44.3487 H      1 LIG       0.17500
      8 H3        -75.3675  -22.3339  -45.9878 H      1 LIG       0.13800
      9 H4        -77.9695  -25.4907  -45.8607 H      1 LIG       0.13800
@<TRIPOS>BOND
      1       1       2 1
      2       1       3 2
      3       2       4 2
      4       3       5 1
      5       4       5 1
      6       1       6 1
      7       2       7 1
      8       3       8 1
      9       4       9 1
@<TRIPOS>ALT_TYPE
CGenFF_4.0_ALT_TYPE_SET
CGenFF_4.0 1 CG2R51 2 CG2R51 3 CG2R51 4 CG2R51 5 OG2R50 6 HGR51 7 HGR51 8 HGR52 9 HGR52
@<TRIPOS>MOLECULE
furan
 9 9 0 0 0
****
USER_CHARGES
INVALID_CHARGES
Pose:  12 Cluster:  12 Fr_nu: 728175 TotEn:    -9.22
@<TRIPOS>ATOM
      1 C1        -51.1123    6.4051  -33.7303 C.2    1 LIG      -0.26000
      2 C2        -52.3516    5.7566  -33.5140 C.2    1 LIG      -0.26000
      3 C3        -50.1448    5.5448  -33.2657 C.2    1 LIG       0.09300
      4 C4        -52.0531    4.5462  -32.9328 C.2    1 LIG       0.09300
      5 O1        -50.7100    4.4093  -32.7781 O.3    1 LIG      -0.29200
      6 H1        -50.9452    7.3780  -34.1693 H      1 LIG       0.17500
      7 H2        -53.3389    6.1253  -33.7522 H      1 LIG       0.17500
      8 H3        -49.0667    5.5897  -33.2144 H      1 LIG       0.13800
      9 H4        -52.6506    3.7147  -32.5884 H      1 LIG       0.13800
@<TRIPOS>BOND
      1       1       2 1
      2       1       3 2
      3       2       4 2
      4       3       5 1
      5       4       5 1
      6       1       6 1
      7       2       7 1
      8       3       8 1
      9       4       9 1
@<TRIPOS>ALT_TYPE
CGenFF_4.0_ALT_TYPE_SET
CGenFF_4.0 1 CG2R51 2 CG2R51 3 CG2R51 4 CG2R51 5 OG2R50 6 HGR51 7 HGR51 8 HGR52 9 HGR52
@<TRIPOS>MOLECULE
furan
 9 9 0 0 0
****
USER_CHARGES
INVALID_CHARGES
Pose:  13 Cluster:  13 Fr_nu: 3344520 TotEn:    -9.19
@<TRIPOS>ATOM
      1 C1        -74.1693  -11.8316  -42.4042 C.2    1 LIG      -0.26000
      2 C2        -72.8829  -12.2576  -42.8127 C.2    1 LIG      -0.26000
      3 C3        -73.9690  -10.7526  -41.5750 C.2    1 LIG       0.09300
      4 C4        -71.9882  -11.4084  -42.2041 C.2    1 LIG       0.09300
      5 O1        -72.6422  -10.4880  -41.4479 O.3    1 LIG      -0.29200
      6 H1        -75.1231  -12.2581  -42.6793 H      1 LIG       0.17500
      7 H2        -72.6384  -13.0805  -43.4688 H      1 LIG       0.17500
      8 H3        -74.6308  -10.0980  -41.0268 H      1 LIG       0.13800
      9 H4        -70.9107  -11.3303  -42.2075 H      1 LIG       0.13800
@<TRIPOS>BOND
      1       1       2 1
      2       1       3 2
      3       2       4 2
      4       3       5 1
      5       4       5 1
      6       1       6 1
      7       2       7 1
      8       3       8 1
      9       4       9 1
@<TRIPOS>ALT_TYPE
CGenFF_4.0_ALT_TYPE_SET
CGenFF_4.0 1 CG2R51 2 CG2R51 3 CG2R51 4 CG2R51 5 OG2R50 6 HGR51 7 HGR51 8 HGR52 9 HGR52
@<TRIPOS>MOLECULE
furan
 9 9 0 0 0
****
USER_CHARGES
INVALID_CHARGES
Pose:  14 Cluster:  14 Fr_nu: 1891201 TotEn:    -9.17
@<TRIPOS>ATOM
      1 C1        -70.8838  -10.2157  -42.6876 C.2    1 LIG      -0.26000
      2 C2        -72.2633  -10.0905  -42.9781 C.2    1 LIG      -0.26000
      3 C3        -70.7017  -11.5062  -42.2477 C.2    1 LIG       0.09300
      4 C4        -72.8258  -11.3134  -42.6952 C.2    1 LIG       0.09300
      5 O1        -71.8806  -12.1820  -42.2495 O.3    1 LIG      -0.29200
      6 H1        -70.1181   -9.4598  -42.7860 H      1 LIG       0.17500
      7 H2        -72.7826   -9.2181  -43.3478 H      1 LIG       0.17500
      8 H3        -69.8411  -12.0683  -41.9151 H      1 LIG       0.13800
      9 H4        -73.8306  -11.7058  -42.7546 H      1 LIG       0.13800
@<TRIPOS>BOND
      1       1       2 1
      2       1       3 2
      3       2       4 2
      4       3       5 1
      5       4       5 1
      6       1       6 1
      7       2       7 1
      8       3       8 1
      9       4       9 1
@<TRIPOS>ALT_TYPE
CGenFF_4.0_ALT_TYPE_SET
CGenFF_4.0 1 CG2R51 2 CG2R51 3 CG2R51 4 CG2R51 5 OG2R50 6 HGR51 7 HGR51 8 HGR52 9 HGR52
@<TRIPOS>MOLECULE
furan
 9 9 0 0 0
****
USER_CHARGES
INVALID_CHARGES
Pose:  15 Cluster:  15 Fr_nu: 254948 TotEn:    -8.93
@<TRIPOS>ATOM
      1 C1        -56.4213  -10.2087  -24.5459 C.2    1 LIG      -0.26000
      2 C2        -56.7341  -10.4338  -23.1840 C.2    1 LIG      -0.26000
      3 C3        -55.3407   -9.3577  -24.5540 C.2    1 LIG       0.09300
      4 C4        -55.8223   -9.7044  -22.4570 C.2    1 LIG       0.09300
      5 O1        -54.9694   -9.0456  -23.2847 O.3    1 LIG      -0.29200
      6 H1        -56.9213  -10.6154  -25.4130 H      1 LIG       0.17500
      7 H2        -57.5250  -11.0508  -22.7826 H      1 LIG       0.17500
      8 H3        -54.7505   -8.9063  -25.3382 H      1 LIG       0.13800
      9 H4        -55.6555   -9.5568  -21.4000 H      1 LIG       0.13800
@<TRIPOS>BOND
      1       1       2 1
      2       1       3 2
      3       2       4 2
      4       3       5 1
      5       4       5 1
      6       1       6 1
      7       2       7 1
      8       3       8 1
      9       4       9 1
@<TRIPOS>ALT_TYPE
CGenFF_4.0_ALT_TYPE_SET
CGenFF_4.0 1 CG2R51 2 CG2R51 3 CG2R51 4 CG2R51 5 OG2R50 6 HGR51 7 HGR51 8 HGR52 9 HGR52
@<TRIPOS>MOLECULE
furan
 9 9 0 0 0
****
USER_CHARGES
INVALID_CHARGES
Pose:  16 Cluster:  16 Fr_nu:  26255 TotEn:    -8.75
@<TRIPOS>ATOM
      1 C1        -69.5217  -11.7506  -39.8995 C.2    1 LIG      -0.26000
      2 C2        -70.7496  -11.4870  -39.2468 C.2    1 LIG      -0.26000
      3 C3        -69.7358  -11.4945  -41.2339 C.2    1 LIG       0.09300
      4 C4        -71.6265  -11.0885  -40.2288 C.2    1 LIG       0.09300
      5 O1        -71.0162  -11.0903  -41.4430 O.3    1 LIG      -0.29200
      6 H1        -68.5966  -12.0858  -39.4533 H      1 LIG       0.17500
      7 H2        -70.9681  -11.5761  -38.1924 H      1 LIG       0.17500
      8 H3        -69.1126  -11.5474  -42.1147 H      1 LIG       0.13800
      9 H4        -72.6635  -10.7859  -40.2271 H      1 LIG       0.13800
@<TRIPOS>BOND
      1       1       2 1
      2       1       3 2
      3       2       4 2
      4       3       5 1
      5       4       5 1
      6       1       6 1
      7       2       7 1
      8       3       8 1
      9       4       9 1
@<TRIPOS>ALT_TYPE
CGenFF_4.0_ALT_TYPE_SET
CGenFF_4.0 1 CG2R51 2 CG2R51 3 CG2R51 4 CG2R51 5 OG2R50 6 HGR51 7 HGR51 8 HGR52 9 HGR52
@<TRIPOS>MOLECULE
furan
 9 9 0 0 0
****
USER_CHARGES
INVALID_CHARGES
Pose:  17 Cluster:  17 Fr_nu:  39649 TotEn:    -8.58
@<TRIPOS>ATOM
      1 C1        -51.6117    5.8039  -33.2016 C.2    1 LIG      -0.26000
      2 C2        -52.9400    6.1203  -33.5743 C.2    1 LIG      -0.26000
      3 C3        -51.6013    4.4547  -32.9339 C.2    1 LIG       0.09300
      4 C4        -53.6464    4.9419  -33.5079 C.2    1 LIG       0.09300
      5 O1        -52.8376    3.9218  -33.1183 O.3    1 LIG      -0.29200
      6 H1        -50.7678    6.4753  -33.1359 H      1 LIG       0.17500
      7 H2        -53.3331    7.0864  -33.8564 H      1 LIG       0.17500
      8 H3        -50.8353    3.7609  -32.6195 H      1 LIG       0.13800
      9 H4        -54.6763    4.6761  -33.6966 H      1 LIG       0.13800
@<TRIPOS>BOND
      1       1       2 1
      2       1       3 2
      3       2       4 2
      4       3       5 1
      5       4       5 1
      6       1       6 1
      7       2       7 1
      8       3       8 1
      9       4       9 1
@<TRIPOS>ALT_TYPE
CGenFF_4.0_ALT_TYPE_SET
CGenFF_4.0 1 CG2R51 2 CG2R51 3 CG2R51 4 CG2R51 5 OG2R50 6 HGR51 7 HGR51 8 HGR52 9 HGR52
@<TRIPOS>MOLECULE
furan
 9 9 0 0 0
****
USER_CHARGES
INVALID_CHARGES
Pose:  18 Cluster:  18 Fr_nu: 1183173 TotEn:    -8.53
@<TRIPOS>ATOM
      1 C1        -76.4993  -24.4988  -45.7675 C.2    1 LIG      -0.26000
      2 C2        -75.1530  -24.2094  -45.4407 C.2    1 LIG      -0.26000
      3 C3        -76.8864  -25.5160  -44.9264 C.2    1 LIG       0.09300
      4 C4        -74.8133  -25.0704  -44.4231 C.2    1 LIG       0.09300
      5 O1        -75.8645  -25.8701  -44.1037 O.3    1 LIG      -0.29200
      6 H1        -77.1109  -24.0255  -46.5220 H      1 LIG       0.17500
      7 H2        -74.5106  -23.4662  -45.8904 H      1 LIG       0.17500
      8 H3        -77.8058  -26.0675  -44.7938 H      1 LIG       0.13800
      9 H4        -73.9122  -25.2310  -43.8493 H      1 LIG       0.13800
@<TRIPOS>BOND
      1       1       2 1
      2       1       3 2
      3       2       4 2
      4       3       5 1
      5       4       5 1
      6       1       6 1
      7       2       7 1
      8       3       8 1
      9       4       9 1
@<TRIPOS>ALT_TYPE
CGenFF_4.0_ALT_TYPE_SET
CGenFF_4.0 1 CG2R51 2 CG2R51 3 CG2R51 4 CG2R51 5 OG2R50 6 HGR51 7 HGR51 8 HGR52 9 HGR52
@<TRIPOS>MOLECULE
furan
 9 9 0 0 0
****
USER_CHARGES
INVALID_CHARGES
Pose:  19 Cluster:  19 Fr_nu:   7613 TotEn:    -8.33
@<TRIPOS>ATOM
      1 C1        -67.9802   -7.1800  -50.3452 C.2    1 LIG      -0.26000
      2 C2        -67.5694   -7.6609  -49.0790 C.2    1 LIG      -0.26000
      3 C3        -66.8320   -7.0299  -51.0876 C.2    1 LIG       0.09300
      4 C4        -66.1995   -7.7706  -49.1380 C.2    1 LIG       0.09300
      5 O1        -65.7422   -7.3879  -50.3591 O.3    1 LIG      -0.29200
      6 H1        -68.9870   -6.9686  -50.6752 H      1 LIG       0.17500
      7 H2        -68.1937   -7.8981  -48.2297 H      1 LIG       0.17500
      8 H3        -66.6318   -6.6981  -52.0960 H      1 LIG       0.13800
      9 H4        -65.4440   -8.0883  -48.4343 H      1 LIG       0.13800
@<TRIPOS>BOND
      1       1       2 1
      2       1       3 2
      3       2       4 2
      4       3       5 1
      5       4       5 1
      6       1       6 1
      7       2       7 1
      8       3       8 1
      9       4       9 1
@<TRIPOS>ALT_TYPE
CGenFF_4.0_ALT_TYPE_SET
CGenFF_4.0 1 CG2R51 2 CG2R51 3 CG2R51 4 CG2R51 5 OG2R50 6 HGR51 7 HGR51 8 HGR52 9 HGR52
@<TRIPOS>MOLECULE
furan
 9 9 0 0 0
****
USER_CHARGES
INVALID_CHARGES
Pose:  20 Cluster:  20 Fr_nu:   1817 TotEn:    -8.30
@<TRIPOS>ATOM
      1 C1        -64.4168   -4.1889  -58.2166 C.2    1 LIG      -0.26000
      2 C2        -65.1153   -3.9380  -57.0115 C.2    1 LIG      -0.26000
      3 C3        -65.2450   -4.9774  -58.9811 C.2    1 LIG       0.09300
      4 C4        -66.3206   -4.5910  -57.1254 C.2    1 LIG       0.09300
      5 O1        -66.4075   -5.2270  -58.3232 O.3    1 LIG      -0.29200
      6 H1        -63.4327   -3.8392  -58.4933 H      1 LIG       0.17500
      7 H2        -64.7820   -3.3541  -56.1657 H      1 LIG       0.17500
      8 H3        -65.1593   -5.4198  -59.9629 H      1 LIG       0.13800
      9 H4        -67.1787   -4.6947  -56.4775 H      1 LIG       0.13800
@<TRIPOS>BOND
      1       1       2 1
      2       1       3 2
      3       2       4 2
      4       3       5 1
      5       4       5 1
      6       1       6 1
      7       2       7 1
      8       3       8 1
      9       4       9 1
@<TRIPOS>ALT_TYPE
CGenFF_4.0_ALT_TYPE_SET
CGenFF_4.0 1 CG2R51 2 CG2R51 3 CG2R51 4 CG2R51 5 OG2R50 6 HGR51 7 HGR51 8 HGR52 9 HGR52
@<TRIPOS>MOLECULE
furan
 9 9 0 0 0
****
USER_CHARGES
INVALID_CHARGES
Pose:  21 Cluster:  21 Fr_nu:  60891 TotEn:    -8.11
@<TRIPOS>ATOM
      1 C1        -75.4641  -25.7016  -46.4721 C.2    1 LIG      -0.26000
      2 C2        -76.4991  -24.8580  -46.0029 C.2    1 LIG      -0.26000
      3 C3        -74.4036  -24.8770  -46.7679 C.2    1 LIG       0.09300
      4 C4        -75.9973  -23.5779  -46.0454 C.2    1 LIG       0.09300
      5 O1        -74.7205  -23.5809  -46.5105 O.3    1 LIG      -0.29200
      6 H1        -75.4881  -26.7762  -46.5815 H      1 LIG       0.17500
      7 H2        -77.4871  -25.1468  -45.6747 H      1 LIG       0.17500
      8 H3        -73.4071  -25.0479  -47.1484 H      1 LIG       0.13800
      9 H4        -76.4005  -22.6082  -45.7921 H      1 LIG       0.13800
@<TRIPOS>BOND
      1       1       2 1
      2       1       3 2
      3       2       4 2
      4       3       5 1
      5       4       5 1
      6       1       6 1
      7       2       7 1
      8       3       8 1
      9       4       9 1
@<TRIPOS>ALT_TYPE
CGenFF_4.0_ALT_TYPE_SET
CGenFF_4.0 1 CG2R51 2 CG2R51 3 CG2R51 4 CG2R51 5 OG2R50 6 HGR51 7 HGR51 8 HGR52 9 HGR52
@<TRIPOS>MOLECULE
furan
 9 9 0 0 0
****
USER_CHARGES
INVALID_CHARGES
Pose:  22 Cluster:  22 Fr_nu:   8199 TotEn:    -8.07
@<TRIPOS>ATOM
      1 C1        -51.2292    4.0058  -33.9772 C.2    1 LIG      -0.26000
      2 C2        -52.6238    3.7735  -34.0443 C.2    1 LIG      -0.26000
      3 C3        -51.0334    4.8483  -32.9076 C.2    1 LIG       0.09300
      4 C4        -53.1807    4.4905  -33.0109 C.2    1 LIG       0.09300
      5 O1        -52.2179    5.1484  -32.3132 O.3    1 LIG      -0.29200
      6 H1        -50.4628    3.6093  -34.6273 H      1 LIG       0.17500
      7 H2        -53.1563    3.1600  -34.7566 H      1 LIG       0.17500
      8 H3        -50.1591    5.3006  -32.4625 H      1 LIG       0.13800
      9 H4        -54.1919    4.6292  -32.6571 H      1 LIG       0.13800
@<TRIPOS>BOND
      1       1       2 1
      2       1       3 2
      3       2       4 2
      4       3       5 1
      5       4       5 1
      6       1       6 1
      7       2       7 1
      8       3       8 1
      9       4       9 1
@<TRIPOS>ALT_TYPE
CGenFF_4.0_ALT_TYPE_SET
CGenFF_4.0 1 CG2R51 2 CG2R51 3 CG2R51 4 CG2R51 5 OG2R50 6 HGR51 7 HGR51 8 HGR52 9 HGR52
@<TRIPOS>MOLECULE
furan
 9 9 0 0 0
****
USER_CHARGES
INVALID_CHARGES
Pose:  23 Cluster:  23 Fr_nu: 1143375 TotEn:    -7.88
@<TRIPOS>ATOM
      1 C1        -53.9386    5.2405  -34.4903 C.2    1 LIG      -0.26000
      2 C2        -52.6492    4.6615  -34.5635 C.2    1 LIG      -0.26000
      3 C3        -54.3753    5.0386  -33.2017 C.2    1 LIG       0.09300
      4 C4        -52.3898    4.1473  -33.3144 C.2    1 LIG       0.09300
      5 O1        -53.4371    4.3731  -32.4784 O.3    1 LIG      -0.29200
      6 H1        -54.4819    5.7416  -35.2783 H      1 LIG       0.17500
      7 H2        -51.9911    4.6239  -35.4196 H      1 LIG       0.17500
      8 H3        -55.2802    5.2950  -32.6702 H      1 LIG       0.13800
      9 H4        -51.5517    3.6203  -32.8822 H      1 LIG       0.13800
@<TRIPOS>BOND
      1       1       2 1
      2       1       3 2
      3       2       4 2
      4       3       5 1
      5       4       5 1
      6       1       6 1
      7       2       7 1
      8       3       8 1
      9       4       9 1
@<TRIPOS>ALT_TYPE
CGenFF_4.0_ALT_TYPE_SET
CGenFF_4.0 1 CG2R51 2 CG2R51 3 CG2R51 4 CG2R51 5 OG2R50 6 HGR51 7 HGR51 8 HGR52 9 HGR52
@<TRIPOS>MOLECULE
furan
 9 9 0 0 0
****
USER_CHARGES
INVALID_CHARGES
Pose:  24 Cluster:  24 Fr_nu:  47722 TotEn:    -7.76
@<TRIPOS>ATOM
      1 C1        -51.1855    5.8819  -34.2275 C.2    1 LIG      -0.26000
      2 C2        -51.7397    4.6070  -33.9614 C.2    1 LIG      -0.26000
      3 C3        -51.1286    6.5337  -33.0175 C.2    1 LIG       0.09300
      4 C4        -51.9818    4.5706  -32.6078 C.2    1 LIG       0.09300
      5 O1        -51.6119    5.7412  -32.0252 O.3    1 LIG      -0.29200
      6 H1        -50.8679    6.2765  -35.1818 H      1 LIG       0.17500
      7 H2        -51.9377    3.8138  -34.6678 H      1 LIG       0.17500
      8 H3        -50.7881    7.5120  -32.7106 H      1 LIG       0.13800
      9 H4        -52.3913    3.8255  -31.9415 H      1 LIG       0.13800
@<TRIPOS>BOND
      1       1       2 1
      2       1       3 2
      3       2       4 2
      4       3       5 1
      5       4       5 1
      6       1       6 1
      7       2       7 1
      8       3       8 1
      9       4       9 1
@<TRIPOS>ALT_TYPE
CGenFF_4.0_ALT_TYPE_SET
CGenFF_4.0 1 CG2R51 2 CG2R51 3 CG2R51 4 CG2R51 5 OG2R50 6 HGR51 7 HGR51 8 HGR52 9 HGR52
@<TRIPOS>MOLECULE
furan
 9 9 0 0 0
****
USER_CHARGES
INVALID_CHARGES
Pose:  25 Cluster:  25 Fr_nu: 3343193 TotEn:    -7.64
@<TRIPOS>ATOM
      1 C1        -83.6225   -9.3589  -32.1742 C.2    1 LIG      -0.26000
      2 C2        -82.7385   -9.6578  -33.2384 C.2    1 LIG      -0.26000
      3 C3        -84.8359   -9.0714  -32.7549 C.2    1 LIG       0.09300
      4 C4        -83.4747   -9.5317  -34.3934 C.2    1 LIG       0.09300
      5 O1        -84.7543   -9.1747  -34.1073 O.3    1 LIG      -0.29200
      6 H1        -83.4027   -9.3532  -31.1164 H      1 LIG       0.17500
      7 H2        -81.6953   -9.9311  -33.1718 H      1 LIG       0.17500
      8 H3        -85.8038   -8.7919  -32.3649 H      1 LIG       0.13800
      9 H4        -83.2472   -9.6556  -35.4422 H      1 LIG       0.13800
@<TRIPOS>BOND
      1       1       2 1
      2       1       3 2
      3       2       4 2
      4       3       5 1
      5       4       5 1
      6       1       6 1
      7       2       7 1
      8       3       8 1
      9       4       9 1
@<TRIPOS>ALT_TYPE
CGenFF_4.0_ALT_TYPE_SET
CGenFF_4.0 1 CG2R51 2 CG2R51 3 CG2R51 4 CG2R51 5 OG2R50 6 HGR51 7 HGR51 8 HGR52 9 HGR52
@<TRIPOS>MOLECULE
furan
 9 9 0 0 0
****
USER_CHARGES
INVALID_CHARGES
Pose:  26 Cluster:  26 Fr_nu:   8056 TotEn:    -7.57
@<TRIPOS>ATOM
      1 C1        -51.7702    4.5618  -33.1041 C.2    1 LIG      -0.26000
      2 C2        -53.1807    4.4905  -33.0109 C.2    1 LIG      -0.26000
      3 C3        -51.4747    4.5431  -34.4474 C.2    1 LIG       0.09300
      4 C4        -53.6465    4.4336  -34.3039 C.2    1 LIG       0.09300
      5 O1        -52.6129    4.4652  -35.1855 O.3    1 LIG      -0.29200
      6 H1        -51.0580    4.6190  -32.2936 H      1 LIG       0.17500
      7 H2        -53.7824    4.4820  -32.1136 H      1 LIG       0.17500
      8 H3        -50.5536    4.5780  -35.0108 H      1 LIG       0.13800
      9 H4        -54.6324    4.3713  -34.7411 H      1 LIG       0.13800
@<TRIPOS>BOND
      1       1       2 1
      2       1       3 2
      3       2       4 2
      4       3       5 1
      5       4       5 1
      6       1       6 1
      7       2       7 1
      8       3       8 1
      9       4       9 1
@<TRIPOS>ALT_TYPE
CGenFF_4.0_ALT_TYPE_SET
CGenFF_4.0 1 CG2R51 2 CG2R51 3 CG2R51 4 CG2R51 5 OG2R50 6 HGR51 7 HGR51 8 HGR52 9 HGR52
@<TRIPOS>MOLECULE
furan
 9 9 0 0 0
****
USER_CHARGES
INVALID_CHARGES
Pose:  27 Cluster:  27 Fr_nu: 729470 TotEn:    -7.54
@<TRIPOS>ATOM
      1 C1        -53.4182    4.2208  -32.2973 C.2    1 LIG      -0.26000
      2 C2        -52.1460    4.7785  -32.5690 C.2    1 LIG      -0.26000
      3 C3        -54.3105    4.8979  -33.0957 C.2    1 LIG       0.09300
      4 C4        -52.3516    5.7566  -33.5140 C.2    1 LIG       0.09300
      5 O1        -53.6684    5.8357  -33.8405 O.3    1 LIG      -0.29200
      6 H1        -53.6551    3.4252  -31.6058 H      1 LIG       0.17500
      7 H2        -51.1979    4.5020  -32.1309 H      1 LIG       0.17500
      8 H3        -55.3787    4.8344  -33.2437 H      1 LIG       0.13800
      9 H4        -51.6999    6.4476  -34.0286 H      1 LIG       0.13800
@<TRIPOS>BOND
      1       1       2 1
      2       1       3 2
      3       2       4 2
      4       3       5 1
      5       4       5 1
      6       1       6 1
      7       2       7 1
      8       3       8 1
      9       4       9 1
@<TRIPOS>ALT_TYPE
CGenFF_4.0_ALT_TYPE_SET
CGenFF_4.0 1 CG2R51 2 CG2R51 3 CG2R51 4 CG2R51 5 OG2R50 6 HGR51 7 HGR51 8 HGR52 9 HGR52
@<TRIPOS>MOLECULE
furan
 9 9 0 0 0
****
USER_CHARGES
INVALID_CHARGES
Pose:  28 Cluster:  28 Fr_nu: 1141941 TotEn:    -7.49
@<TRIPOS>ATOM
      1 C1        -53.1951    4.1326  -33.2708 C.2    1 LIG      -0.26000
      2 C2        -51.9944    4.2293  -34.0140 C.2    1 LIG      -0.26000
      3 C3        -54.0694    5.0295  -33.8392 C.2    1 LIG       0.09300
      4 C4        -52.2207    5.1784  -34.9836 C.2    1 LIG       0.09300
      5 O1        -53.4833    5.6710  -34.8839 O.3    1 LIG      -0.29200
      6 H1        -53.3976    3.4900  -32.4262 H      1 LIG       0.17500
      7 H2        -51.0787    3.6763  -33.8620 H      1 LIG       0.17500
      8 H3        -55.0903    5.3138  -33.6294 H      1 LIG       0.13800
      9 H4        -51.6180    5.5939  -35.7780 H      1 LIG       0.13800
@<TRIPOS>BOND
      1       1       2 1
      2       1       3 2
      3       2       4 2
      4       3       5 1
      5       4       5 1
      6       1       6 1
      7       2       7 1
      8       3       8 1
      9       4       9 1
@<TRIPOS>ALT_TYPE
CGenFF_4.0_ALT_TYPE_SET
CGenFF_4.0 1 CG2R51 2 CG2R51 3 CG2R51 4 CG2R51 5 OG2R50 6 HGR51 7 HGR51 8 HGR52 9 HGR52
@<TRIPOS>MOLECULE
furan
 9 9 0 0 0
****
USER_CHARGES
INVALID_CHARGES
Pose:  29 Cluster:  29 Fr_nu: 429653 TotEn:    -7.45
@<TRIPOS>ATOM
      1 C1        -71.7746  -11.5129  -40.7934 C.2    1 LIG      -0.26000
      2 C2        -70.5900  -11.7434  -41.5328 C.2    1 LIG      -0.26000
      3 C3        -71.3833  -11.3570  -39.4839 C.2    1 LIG       0.09300
      4 C4        -69.5592  -11.7117  -40.6225 C.2    1 LIG       0.09300
      5 O1        -70.0345  -11.4766  -39.3713 O.3    1 LIG      -0.29200
      6 H1        -72.7870  -11.4668  -41.1679 H      1 LIG       0.17500
      7 H2        -70.4988  -11.9114  -42.5962 H      1 LIG       0.17500
      8 H3        -71.9141  -11.1645  -38.5629 H      1 LIG       0.13800
      9 H4        -68.4885  -11.8317  -40.7012 H      1 LIG       0.13800
@<TRIPOS>BOND
      1       1       2 1
      2       1       3 2
      3       2       4 2
      4       3       5 1
      5       4       5 1
      6       1       6 1
      7       2       7 1
      8       3       8 1
      9       4       9 1
@<TRIPOS>ALT_TYPE
CGenFF_4.0_ALT_TYPE_SET
CGenFF_4.0 1 CG2R51 2 CG2R51 3 CG2R51 4 CG2R51 5 OG2R50 6 HGR51 7 HGR51 8 HGR52 9 HGR52
@<TRIPOS>MOLECULE
furan
 9 9 0 0 0
****
USER_CHARGES
INVALID_CHARGES
Pose:  30 Cluster:  30 Fr_nu: 1200060 TotEn:    -7.37
@<TRIPOS>ATOM
      1 C1        -71.4172   -9.0598  -43.4093 C.2    1 LIG      -0.26000
      2 C2        -70.5531   -8.0892  -43.9700 C.2    1 LIG      -0.26000
      3 C3        -72.0979   -9.6207  -44.4649 C.2    1 LIG       0.09300
      4 C4        -70.7672   -8.1262  -45.3283 C.2    1 LIG       0.09300
      5 O1        -71.7074   -9.0572  -45.6381 O.3    1 LIG      -0.29200
      6 H1        -71.5302   -9.3180  -42.3663 H      1 LIG       0.17500
      7 H2        -69.8607   -7.4436  -43.4493 H      1 LIG       0.17500
      8 H3        -72.8511  -10.3910  -44.5442 H      1 LIG       0.13800
      9 H4        -70.3527   -7.5836  -46.1654 H      1 LIG       0.13800
@<TRIPOS>BOND
      1       1       2 1
      2       1       3 2
      3       2       4 2
      4       3       5 1
      5       4       5 1
      6       1       6 1
      7       2       7 1
      8       3       8 1
      9       4       9 1
@<TRIPOS>ALT_TYPE
CGenFF_4.0_ALT_TYPE_SET
CGenFF_4.0 1 CG2R51 2 CG2R51 3 CG2R51 4 CG2R51 5 OG2R50 6 HGR51 7 HGR51 8 HGR52 9 HGR52
@<TRIPOS>MOLECULE
furan
 9 9 0 0 0
****
USER_CHARGES
INVALID_CHARGES
Pose:  31 Cluster:  31 Fr_nu: 711931 TotEn:    -7.21
@<TRIPOS>ATOM
      1 C1        -54.7385    3.9567  -36.2611 C.2    1 LIG      -0.26000
      2 C2        -54.8891    4.1644  -37.6530 C.2    1 LIG      -0.26000
      3 C3        -55.7298    4.6933  -35.6555 C.2    1 LIG       0.09300
      4 C4        -55.9618    5.0130  -37.7987 C.2    1 LIG       0.09300
      5 O1        -56.4799    5.3400  -36.5858 O.3    1 LIG      -0.29200
      6 H1        -53.9995    3.3469  -35.7618 H      1 LIG       0.17500
      7 H2        -54.2908    3.7476  -38.4503 H      1 LIG       0.17500
      8 H3        -56.0204    4.8530  -34.6273 H      1 LIG       0.13800
      9 H4        -56.4555    5.4541  -38.6524 H      1 LIG       0.13800
@<TRIPOS>BOND
      1       1       2 1
      2       1       3 2
      3       2       4 2
      4       3       5 1
      5       4       5 1
      6       1       6 1
      7       2       7 1
      8       3       8 1
      9       4       9 1
@<TRIPOS>ALT_TYPE
CGenFF_4.0_ALT_TYPE_SET
CGenFF_4.0 1 CG2R51 2 CG2R51 3 CG2R51 4 CG2R51 5 OG2R50 6 HGR51 7 HGR51 8 HGR52 9 HGR52
@<TRIPOS>MOLECULE
furan
 9 9 0 0 0
****
USER_CHARGES
INVALID_CHARGES
Pose:  32 Cluster:  32 Fr_nu: 264270 TotEn:    -7.20
@<TRIPOS>ATOM
      1 C1        -51.8780    5.7562  -34.1443 C.2    1 LIG      -0.26000
      2 C2        -53.2450    5.4679  -33.9180 C.2    1 LIG      -0.26000
      3 C3        -51.2446    4.5402  -34.2554 C.2    1 LIG       0.09300
      4 C4        -53.3496    4.0965  -33.9070 C.2    1 LIG       0.09300
      5 O1        -52.1346    3.5235  -34.1121 O.3    1 LIG      -0.29200
      6 H1        -51.4125    6.7285  -34.2169 H      1 LIG       0.17500
      7 H2        -54.0531    6.1718  -33.7803 H      1 LIG       0.17500
      8 H3        -50.2202    4.2439  -34.4285 H      1 LIG       0.13800
      9 H4        -54.1734    3.4106  -33.7732 H      1 LIG       0.13800
@<TRIPOS>BOND
      1       1       2 1
      2       1       3 2
      3       2       4 2
      4       3       5 1
      5       4       5 1
      6       1       6 1
      7       2       7 1
      8       3       8 1
      9       4       9 1
@<TRIPOS>ALT_TYPE
CGenFF_4.0_ALT_TYPE_SET
CGenFF_4.0 1 CG2R51 2 CG2R51 3 CG2R51 4 CG2R51 5 OG2R50 6 HGR51 7 HGR51 8 HGR52 9 HGR52
@<TRIPOS>MOLECULE
furan
 9 9 0 0 0
****
USER_CHARGES
INVALID_CHARGES
Pose:  33 Cluster:  33 Fr_nu:  46591 TotEn:    -7.16
@<TRIPOS>ATOM
      1 C1        -51.1975    5.8969  -32.9954 C.2    1 LIG      -0.26000
      2 C2        -50.9662    4.5989  -33.5100 C.2    1 LIG      -0.26000
      3 C3        -52.5119    6.1902  -33.2755 C.2    1 LIG       0.09300
      4 C4        -52.1557    4.1914  -34.0677 C.2    1 LIG       0.09300
      5 O1        -53.1031    5.1557  -33.9288 O.3    1 LIG      -0.29200
      6 H1        -50.4941    6.5387  -32.4849 H      1 LIG       0.17500
      7 H2        -50.0474    4.0313  -33.4782 H      1 LIG       0.17500
      8 H3        -53.1439    7.0455  -33.0857 H      1 LIG       0.13800
      9 H4        -52.4746    3.2921  -34.5743 H      1 LIG       0.13800
@<TRIPOS>BOND
      1       1       2 1
      2       1       3 2
      3       2       4 2
      4       3       5 1
      5       4       5 1
      6       1       6 1
      7       2       7 1
      8       3       8 1
      9       4       9 1
@<TRIPOS>ALT_TYPE
CGenFF_4.0_ALT_TYPE_SET
CGenFF_4.0 1 CG2R51 2 CG2R51 3 CG2R51 4 CG2R51 5 OG2R50 6 HGR51 7 HGR51 8 HGR52 9 HGR52
@<TRIPOS>MOLECULE
furan
 9 9 0 0 0
****
USER_CHARGES
INVALID_CHARGES
Pose:  34 Cluster:  34 Fr_nu:   1442 TotEn:    -7.15
@<TRIPOS>ATOM
      1 C1        -52.0237    5.6524  -32.4818 C.2    1 LIG      -0.26000
      2 C2        -53.0413    4.7316  -32.8281 C.2    1 LIG      -0.26000
      3 C3        -50.9027    5.2620  -33.1767 C.2    1 LIG       0.09300
      4 C4        -52.4696    3.8443  -33.7100 C.2    1 LIG       0.09300
      5 O1        -51.1661    4.1607  -33.9279 O.3    1 LIG      -0.29200
      6 H1        -52.0980    6.4948  -31.8094 H      1 LIG       0.17500
      7 H2        -54.0636    4.7167  -32.4787 H      1 LIG       0.17500
      8 H3        -49.8938    5.6425  -33.2427 H      1 LIG       0.13800
      9 H4        -52.8363    2.9795  -34.2436 H      1 LIG       0.13800
@<TRIPOS>BOND
      1       1       2 1
      2       1       3 2
      3       2       4 2
      4       3       5 1
      5       4       5 1
      6       1       6 1
      7       2       7 1
      8       3       8 1
      9       4       9 1
@<TRIPOS>ALT_TYPE
CGenFF_4.0_ALT_TYPE_SET
CGenFF_4.0 1 CG2R51 2 CG2R51 3 CG2R51 4 CG2R51 5 OG2R50 6 HGR51 7 HGR51 8 HGR52 9 HGR52
@<TRIPOS>MOLECULE
furan
 9 9 0 0 0
****
USER_CHARGES
INVALID_CHARGES
Pose:  35 Cluster:  35 Fr_nu:   2880 TotEn:    -7.06
@<TRIPOS>ATOM
      1 C1        -52.4543    4.9826  -34.6719 C.2    1 LIG      -0.26000
      2 C2        -53.4893    4.4318  -33.8790 C.2    1 LIG      -0.26000
      3 C3        -51.3023    4.8692  -33.9288 C.2    1 LIG       0.09300
      4 C4        -52.8959    4.0211  -32.7080 C.2    1 LIG       0.09300
      5 O1        -51.5629    4.2841  -32.7305 O.3    1 LIG      -0.29200
      6 H1        -52.5376    5.4092  -35.6610 H      1 LIG       0.17500
      7 H2        -54.5366    4.3449  -34.1298 H      1 LIG       0.17500
      8 H3        -50.2712    5.1411  -34.1020 H      1 LIG       0.13800
      9 H4        -53.2644    3.5491  -31.8088 H      1 LIG       0.13800
@<TRIPOS>BOND
      1       1       2 1
      2       1       3 2
      3       2       4 2
      4       3       5 1
      5       4       5 1
      6       1       6 1
      7       2       7 1
      8       3       8 1
      9       4       9 1
@<TRIPOS>ALT_TYPE
CGenFF_4.0_ALT_TYPE_SET
CGenFF_4.0 1 CG2R51 2 CG2R51 3 CG2R51 4 CG2R51 5 OG2R50 6 HGR51 7 HGR51 8 HGR52 9 HGR52
@<TRIPOS>MOLECULE
furan
 9 9 0 0 0
****
USER_CHARGES
INVALID_CHARGES
Pose:  36 Cluster:  36 Fr_nu:   3095 TotEn:    -6.61
@<TRIPOS>ATOM
      1 C1        -51.5432    4.4826  -33.1711 C.2    1 LIG      -0.26000
      2 C2        -52.9479    4.5114  -32.9996 C.2    1 LIG      -0.26000
      3 C3        -51.2241    5.6060  -33.8979 C.2    1 LIG       0.09300
      4 C4        -53.3869    5.6503  -33.6338 C.2    1 LIG       0.09300
      5 O1        -52.3423    6.3231  -34.1839 O.3    1 LIG      -0.29200
      6 H1        -50.8502    3.7363  -32.8105 H      1 LIG       0.17500
      7 H2        -53.5632    3.7920  -32.4787 H      1 LIG       0.17500
      8 H3        -50.2972    6.0165  -34.2713 H      1 LIG       0.13800
      9 H4        -54.3592    6.0991  -33.7759 H      1 LIG       0.13800
@<TRIPOS>BOND
      1       1       2 1
      2       1       3 2
      3       2       4 2
      4       3       5 1
      5       4       5 1
      6       1       6 1
      7       2       7 1
      8       3       8 1
      9       4       9 1
@<TRIPOS>ALT_TYPE
CGenFF_4.0_ALT_TYPE_SET
CGenFF_4.0 1 CG2R51 2 CG2R51 3 CG2R51 4 CG2R51 5 OG2R50 6 HGR51 7 HGR51 8 HGR52 9 HGR52
@<TRIPOS>MOLECULE
furan
 9 9 0 0 0
****
USER_CHARGES
INVALID_CHARGES
Pose:  37 Cluster:  37 Fr_nu:   2360 TotEn:    -6.32
@<TRIPOS>ATOM
      1 C1        -51.5353    5.4734  -33.7161 C.2    1 LIG      -0.26000
      2 C2        -51.8020    4.0947  -33.5385 C.2    1 LIG      -0.26000
      3 C3        -52.4855    6.1439  -32.9815 C.2    1 LIG       0.09300
      4 C4        -52.8959    4.0211  -32.7080 C.2    1 LIG       0.09300
      5 O1        -53.3186    5.2659  -32.3638 O.3    1 LIG      -0.29200
      6 H1        -50.7493    5.9221  -34.3061 H      1 LIG       0.17500
      7 H2        -51.2639    3.2593  -33.9627 H      1 LIG       0.17500
      8 H3        -52.6926    7.1891  -32.8036 H      1 LIG       0.13800
      9 H4        -53.4639    3.2024  -32.2907 H      1 LIG       0.13800
@<TRIPOS>BOND
      1       1       2 1
      2       1       3 2
      3       2       4 2
      4       3       5 1
      5       4       5 1
      6       1       6 1
      7       2       7 1
      8       3       8 1
      9       4       9 1
@<TRIPOS>ALT_TYPE
CGenFF_4.0_ALT_TYPE_SET
CGenFF_4.0 1 CG2R51 2 CG2R51 3 CG2R51 4 CG2R51 5 OG2R50 6 HGR51 7 HGR51 8 HGR52 9 HGR52
@<TRIPOS>MOLECULE
furan
 9 9 0 0 0
****
USER_CHARGES
INVALID_CHARGES
Pose:  38 Cluster:  38 Fr_nu: 254801 TotEn:    -6.15
@<TRIPOS>ATOM
      1 C1        -51.6099    4.6530  -34.2363 C.2    1 LIG      -0.26000
      2 C2        -52.9879    4.4483  -34.4864 C.2    1 LIG      -0.26000
      3 C3        -51.5357    5.6796  -33.3238 C.2    1 LIG       0.09300
      4 C4        -53.6575    5.3642  -33.7088 C.2    1 LIG       0.09300
      5 O1        -52.7795    6.1186  -32.9970 O.3    1 LIG      -0.29200
      6 H1        -50.7752    4.1195  -34.6676 H      1 LIG       0.17500
      7 H2        -53.4368    3.7235  -35.1502 H      1 LIG       0.17500
      8 H3        -50.7173    6.1861  -32.8331 H      1 LIG       0.13800
      9 H4        -54.7020    5.5942  -33.5569 H      1 LIG       0.13800
@<TRIPOS>BOND
      1       1       2 1
      2       1       3 2
      3       2       4 2
      4       3       5 1
      5       4       5 1
      6       1       6 1
      7       2       7 1
      8       3       8 1
      9       4       9 1
@<TRIPOS>ALT_TYPE
CGenFF_4.0_ALT_TYPE_SET
CGenFF_4.0 1 CG2R51 2 CG2R51 3 CG2R51 4 CG2R51 5 OG2R50 6 HGR51 7 HGR51 8 HGR52 9 HGR52
@<TRIPOS>MOLECULE
furan
 9 9 0 0 0
****
USER_CHARGES
INVALID_CHARGES
Pose:  39 Cluster:  39 Fr_nu:  39278 TotEn:    -5.68
@<TRIPOS>ATOM
      1 C1        -51.4665    4.6502  -33.8813 C.2    1 LIG      -0.26000
      2 C2        -52.4084    5.4530  -33.1947 C.2    1 LIG      -0.26000
      3 C3        -52.1961    3.7056  -34.5650 C.2    1 LIG       0.09300
      4 C4        -53.6464    4.9419  -33.5079 C.2    1 LIG       0.09300
      5 O1        -53.5257    3.8766  -34.3428 O.3    1 LIG      -0.29200
      6 H1        -50.3905    4.7474  -33.8778 H      1 LIG       0.17500
      7 H2        -52.2097    6.2986  -32.5521 H      1 LIG       0.17500
      8 H3        -51.9330    2.8872  -35.2193 H      1 LIG       0.13800
      9 H4        -54.6566    5.2086  -33.2331 H      1 LIG       0.13800
@<TRIPOS>BOND
      1       1       2 1
      2       1       3 2
      3       2       4 2
      4       3       5 1
      5       4       5 1
      6       1       6 1
      7       2       7 1
      8       3       8 1
      9       4       9 1
@<TRIPOS>ALT_TYPE
CGenFF_4.0_ALT_TYPE_SET
CGenFF_4.0 1 CG2R51 2 CG2R51 3 CG2R51 4 CG2R51 5 OG2R50 6 HGR51 7 HGR51 8 HGR52 9 HGR52
@<TRIPOS>MOLECULE
furan
 9 9 0 0 0
****
USER_CHARGES
INVALID_CHARGES
Pose:  40 Cluster:  40 Fr_nu: 728729 TotEn:    -5.56
@<TRIPOS>ATOM
      1 C1        -50.7373    4.2452  -33.2201 C.2    1 LIG      -0.26000
      2 C2        -52.1049    4.4039  -33.5485 C.2    1 LIG      -0.26000
      3 C3        -50.2459    5.5124  -33.0085 C.2    1 LIG       0.09300
      4 C4        -52.3516    5.7566  -33.5140 C.2    1 LIG       0.09300
      5 O1        -51.2235    6.4393  -33.1855 O.3    1 LIG      -0.29200
      6 H1        -50.1796    3.3228  -33.1473 H      1 LIG       0.17500
      7 H2        -52.8212    3.6291  -33.7811 H      1 LIG       0.17500
      8 H3        -49.2752    5.9024  -32.7387 H      1 LIG       0.13800
      9 H4        -53.2297    6.3610  -33.6890 H      1 LIG       0.13800
@<TRIPOS>BOND
      1       1       2 1
      2       1       3 2
      3       2       4 2
      4       3       5 1
      5       4       5 1
      6       1       6 1
      7       2       7 1
      8       3       8 1
      9       4       9 1
@<TRIPOS>ALT_TYPE
CGenFF_4.0_ALT_TYPE_SET
CGenFF_4.0 1 CG2R51 2 CG2R51 3 CG2R51 4 CG2R51 5 OG2R50 6 HGR51 7 HGR51 8 HGR52 9 HGR52
@<TRIPOS>MOLECULE
pyrimidine
 10 10 0 0 0
****
USER_CHARGES
INVALID_CHARGES
Pose:   1 Cluster:   1 Fr_nu: 1277452 TotEn:   -17.56
@<TRIPOS>ATOM
      1 C1        -76.8869  -24.7214  -45.9241 C.ar   1 LIG      -0.13100
      2 C2        -76.7663  -25.5261  -44.8095 C.ar   1 LIG       0.28900
      3 C3        -75.7491  -24.0304  -46.2876 C.ar   1 LIG       0.28900
      4 C4        -74.5881  -24.9293  -44.5523 C.ar   1 LIG       0.50700
      5 N1        -75.6277  -25.6541  -44.0971 N.ar   1 LIG      -0.71900
      6 N2        -74.5783  -24.1110  -45.6219 N.ar   1 LIG      -0.71900
      7 H1        -77.8130  -24.6375  -46.4768 H      1 LIG       0.11500
      8 H2        -77.6075  -26.1074  -44.4478 H      1 LIG       0.11400
      9 H3        -75.7475  -23.3725  -47.1498 H      1 LIG       0.11400
     10 H4        -73.6610  -25.0122  -43.9984 H      1 LIG       0.14100
@<TRIPOS>BOND
      1       1       2 ar
      2       1       3 ar
      3       2       5 ar
      4       3       6 ar
      5       4       5 ar
      6       4       6 ar
      7       1       7 1
      8       2       8 1
      9       3       9 1
     10       4      10 1
@<TRIPOS>ALT_TYPE
CGenFF_4.0_ALT_TYPE_SET
CGenFF_4.0 1 CG2R61 2 CG2R61 3 CG2R61 4 CG2R64 5 NG2R62 6 NG2R62 7 HGR61 8 HGR62 9 HGR62 10 HGR62
@<TRIPOS>MOLECULE
pyrimidine
 10 10 0 0 0
****
USER_CHARGES
INVALID_CHARGES
Pose:   2 Cluster:   2 Fr_nu: 456317 TotEn:   -17.55
@<TRIPOS>ATOM
      1 C1        -73.1807  -10.2671  -42.5013 C.ar   1 LIG      -0.13100
      2 C2        -72.0008   -9.8339  -43.0712 C.ar   1 LIG       0.28900
      3 C3        -73.0804  -11.3833  -41.6964 C.ar   1 LIG       0.28900
      4 C4        -70.8423  -11.5150  -42.0717 C.ar   1 LIG       0.50700
      5 N1        -70.8093  -10.4363  -42.8771 N.ar   1 LIG      -0.71900
      6 N2        -71.9230  -12.0349  -41.4589 N.ar   1 LIG      -0.71900
      7 H1        -74.1228   -9.7644  -42.6744 H      1 LIG       0.11500
      8 H2        -71.9808   -8.9644  -43.7192 H      1 LIG       0.11400
      9 H3        -73.9545  -11.7977  -41.2058 H      1 LIG       0.11400
     10 H4        -69.8993  -12.0191  -41.8991 H      1 LIG       0.14100
@<TRIPOS>BOND
      1       1       2 ar
      2       1       3 ar
      3       2       5 ar
      4       3       6 ar
      5       4       5 ar
      6       4       6 ar
      7       1       7 1
      8       2       8 1
      9       3       9 1
     10       4      10 1
@<TRIPOS>ALT_TYPE
CGenFF_4.0_ALT_TYPE_SET
CGenFF_4.0 1 CG2R61 2 CG2R61 3 CG2R61 4 CG2R64 5 NG2R62 6 NG2R62 7 HGR61 8 HGR62 9 HGR62 10 HGR62
@<TRIPOS>MOLECULE
pyrimidine
 10 10 0 0 0
****
USER_CHARGES
INVALID_CHARGES
Pose:   3 Cluster:   3 Fr_nu: 636876 TotEn:   -17.10
@<TRIPOS>ATOM
      1 C1        -45.5400   -8.5996  -32.3436 C.ar   1 LIG      -0.13100
      2 C2        -46.0054   -9.2044  -33.4934 C.ar   1 LIG       0.28900
      3 C3        -45.8505   -9.2428  -31.1630 C.ar   1 LIG       0.28900
      4 C4        -46.9570  -10.8796  -32.2871 C.ar   1 LIG       0.50700
      5 N1        -46.7196  -10.3490  -33.5018 N.ar   1 LIG      -0.71900
      6 N2        -46.5599  -10.3886  -31.0976 N.ar   1 LIG      -0.71900
      7 H1        -44.9693   -7.6809  -32.3663 H      1 LIG       0.11500
      8 H2        -45.8110   -8.7719  -34.4689 H      1 LIG       0.11400
      9 H3        -45.5282   -8.8422  -30.2080 H      1 LIG       0.11400
     10 H4        -47.5294  -11.7988  -32.2640 H      1 LIG       0.14100
@<TRIPOS>BOND
      1       1       2 ar
      2       1       3 ar
      3       2       5 ar
      4       3       6 ar
      5       4       5 ar
      6       4       6 ar
      7       1       7 1
      8       2       8 1
      9       3       9 1
     10       4      10 1
@<TRIPOS>ALT_TYPE
CGenFF_4.0_ALT_TYPE_SET
CGenFF_4.0 1 CG2R61 2 CG2R61 3 CG2R61 4 CG2R64 5 NG2R62 6 NG2R62 7 HGR61 8 HGR62 9 HGR62 10 HGR62
@<TRIPOS>MOLECULE
pyrimidine
 10 10 0 0 0
****
USER_CHARGES
INVALID_CHARGES
Pose:   4 Cluster:   4 Fr_nu: 3789038 TotEn:   -14.92
@<TRIPOS>ATOM
      1 C1        -83.0543   -9.0660  -33.9789 C.ar   1 LIG      -0.13100
      2 C2        -84.3994   -8.9291  -33.7028 C.ar   1 LIG       0.28900
      3 C3        -82.3809  -10.0005  -33.2191 C.ar   1 LIG       0.28900
      4 C4        -84.2813  -10.5232  -32.0867 C.ar   1 LIG       0.50700
      5 N1        -85.0476   -9.6441  -32.7600 N.ar   1 LIG      -0.71900
      6 N2        -82.9651  -10.7493  -32.2608 N.ar   1 LIG      -0.71900
      7 H1        -82.5599   -8.4789  -34.7412 H      1 LIG       0.11500
      8 H2        -85.0113   -8.2191  -34.2486 H      1 LIG       0.11400
      9 H3        -81.3207  -10.1778  -33.3637 H      1 LIG       0.11400
     10 H4        -84.7759  -11.1104  -31.3226 H      1 LIG       0.14100
@<TRIPOS>BOND
      1       1       2 ar
      2       1       3 ar
      3       2       5 ar
      4       3       6 ar
      5       4       5 ar
      6       4       6 ar
      7       1       7 1
      8       2       8 1
      9       3       9 1
     10       4      10 1
@<TRIPOS>ALT_TYPE
CGenFF_4.0_ALT_TYPE_SET
CGenFF_4.0 1 CG2R61 2 CG2R61 3 CG2R61 4 CG2R64 5 NG2R62 6 NG2R62 7 HGR61 8 HGR62 9 HGR62 10 HGR62
@<TRIPOS>MOLECULE
pyrimidine
 10 10 0 0 0
****
USER_CHARGES
INVALID_CHARGES
Pose:   5 Cluster:   5 Fr_nu: 3950907 TotEn:   -14.65
@<TRIPOS>ATOM
      1 C1        -82.5085   -9.5834  -33.5349 C.ar   1 LIG      -0.13100
      2 C2        -83.5955   -9.7642  -34.3656 C.ar   1 LIG       0.28900
      3 C3        -82.7984   -9.1436  -32.2595 C.ar   1 LIG       0.28900
      4 C4        -85.0236   -9.1104  -32.7224 C.ar   1 LIG       0.50700
      5 N1        -84.8714   -9.5364  -33.9908 N.ar   1 LIG      -0.71900
      6 N2        -84.0490   -8.8960  -31.8180 N.ar   1 LIG      -0.71900
      7 H1        -81.4952   -9.7738  -33.8622 H      1 LIG       0.11500
      8 H2        -83.4663  -10.1074  -35.3864 H      1 LIG       0.11400
      9 H3        -82.0090   -8.9722  -31.5356 H      1 LIG       0.11400
     10 H4        -86.0380   -8.9186  -32.3948 H      1 LIG       0.14100
@<TRIPOS>BOND
      1       1       2 ar
      2       1       3 ar
      3       2       5 ar
      4       3       6 ar
      5       4       5 ar
      6       4       6 ar
      7       1       7 1
      8       2       8 1
      9       3       9 1
     10       4      10 1
@<TRIPOS>ALT_TYPE
CGenFF_4.0_ALT_TYPE_SET
CGenFF_4.0 1 CG2R61 2 CG2R61 3 CG2R61 4 CG2R64 5 NG2R62 6 NG2R62 7 HGR61 8 HGR62 9 HGR62 10 HGR62
@<TRIPOS>MOLECULE
pyrimidine
 10 10 0 0 0
****
USER_CHARGES
INVALID_CHARGES
Pose:   6 Cluster:   6 Fr_nu: 1275149 TotEn:   -14.41
@<TRIPOS>ATOM
      1 C1        -76.6607  -25.5025  -44.5799 C.ar   1 LIG      -0.13100
      2 C2        -75.4766  -25.3396  -43.8900 C.ar   1 LIG       0.28900
      3 C3        -76.7069  -24.9236  -45.8316 C.ar   1 LIG       0.28900
      4 C4        -74.5822  -24.1477  -45.6066 C.ar   1 LIG       0.50700
      5 N1        -74.4132  -24.6657  -44.3751 N.ar   1 LIG      -0.71900
      6 N2        -75.6825  -24.2364  -46.3781 N.ar   1 LIG      -0.71900
      7 H1        -77.4982  -26.0481  -44.1662 H      1 LIG       0.11500
      8 H2        -75.3467  -25.7591  -42.8983 H      1 LIG       0.11400
      9 H3        -77.5961  -24.9980  -46.4481 H      1 LIG       0.11400
     10 H4        -73.7442  -23.6004  -46.0205 H      1 LIG       0.14100
@<TRIPOS>BOND
      1       1       2 ar
      2       1       3 ar
      3       2       5 ar
      4       3       6 ar
      5       4       5 ar
      6       4       6 ar
      7       1       7 1
      8       2       8 1
      9       3       9 1
     10       4      10 1
@<TRIPOS>ALT_TYPE
CGenFF_4.0_ALT_TYPE_SET
CGenFF_4.0 1 CG2R61 2 CG2R61 3 CG2R61 4 CG2R64 5 NG2R62 6 NG2R62 7 HGR61 8 HGR62 9 HGR62 10 HGR62
@<TRIPOS>MOLECULE
pyrimidine
 10 10 0 0 0
****
USER_CHARGES
INVALID_CHARGES
Pose:   7 Cluster:   7 Fr_nu: 3816268 TotEn:   -14.02
@<TRIPOS>ATOM
      1 C1        -73.9303  -11.5067  -42.7172 C.ar   1 LIG      -0.13100
      2 C2        -73.4960  -10.5769  -41.7945 C.ar   1 LIG       0.28900
      3 C3        -72.9778  -12.4046  -43.1537 C.ar   1 LIG       0.28900
      4 C4        -71.3971  -11.4489  -41.8289 C.ar   1 LIG       0.50700
      5 N1        -72.2318  -10.5191  -41.3268 N.ar   1 LIG      -0.71900
      6 N2        -71.6971  -12.4045  -42.7292 N.ar   1 LIG      -0.71900
      7 H1        -74.9508  -11.5299  -43.0752 H      1 LIG       0.11500
      8 H2        -74.1732   -9.8304  -41.3939 H      1 LIG       0.11400
      9 H3        -73.2254  -13.1718  -43.8793 H      1 LIG       0.11400
     10 H4        -70.3749  -11.4251  -41.4714 H      1 LIG       0.14100
@<TRIPOS>BOND
      1       1       2 ar
      2       1       3 ar
      3       2       5 ar
      4       3       6 ar
      5       4       5 ar
      6       4       6 ar
      7       1       7 1
      8       2       8 1
      9       3       9 1
     10       4      10 1
@<TRIPOS>ALT_TYPE
CGenFF_4.0_ALT_TYPE_SET
CGenFF_4.0 1 CG2R61 2 CG2R61 3 CG2R61 4 CG2R64 5 NG2R62 6 NG2R62 7 HGR61 8 HGR62 9 HGR62 10 HGR62
@<TRIPOS>MOLECULE
pyrimidine
 10 10 0 0 0
****
USER_CHARGES
INVALID_CHARGES
Pose:   8 Cluster:   8 Fr_nu: 1643601 TotEn:   -13.94
@<TRIPOS>ATOM
      1 C1        -46.4726   -9.6712  -31.3756 C.ar   1 LIG      -0.13100
      2 C2        -46.6275   -8.9081  -32.5150 C.ar   1 LIG       0.28900
      3 C3        -46.9344  -10.9688  -31.4587 C.ar   1 LIG       0.28900
      4 C4        -47.5990  -10.6480  -33.6087 C.ar   1 LIG       0.50700
      5 N1        -47.1884   -9.3663  -33.6533 N.ar   1 LIG      -0.71900
      6 N2        -47.5052  -11.4921  -32.5635 N.ar   1 LIG      -0.71900
      7 H1        -46.0189   -9.2777  -30.4759 H      1 LIG       0.11500
      8 H2        -46.2949   -7.8762  -32.5446 H      1 LIG       0.11400
      9 H3        -46.8565  -11.6439  -30.6134 H      1 LIG       0.11400
     10 H4        -48.0543  -11.0419  -34.5091 H      1 LIG       0.14100
@<TRIPOS>BOND
      1       1       2 ar
      2       1       3 ar
      3       2       5 ar
      4       3       6 ar
      5       4       5 ar
      6       4       6 ar
      7       1       7 1
      8       2       8 1
      9       3       9 1
     10       4      10 1
@<TRIPOS>ALT_TYPE
CGenFF_4.0_ALT_TYPE_SET
CGenFF_4.0 1 CG2R61 2 CG2R61 3 CG2R61 4 CG2R64 5 NG2R62 6 NG2R62 7 HGR61 8 HGR62 9 HGR62 10 HGR62
@<TRIPOS>MOLECULE
pyrimidine
 10 10 0 0 0
****
USER_CHARGES
INVALID_CHARGES
Pose:   9 Cluster:   9 Fr_nu: 2615609 TotEn:   -13.90
@<TRIPOS>ATOM
      1 C1        -76.2763  -24.9069  -45.7746 C.ar   1 LIG      -0.13100
      2 C2        -75.5397  -23.9069  -46.3761 C.ar   1 LIG       0.28900
      3 C3        -75.5437  -25.8847  -45.1332 C.ar   1 LIG       0.28900
      4 C4        -73.5925  -24.8663  -45.7015 C.ar   1 LIG       0.50700
      5 N1        -74.1916  -23.8553  -46.3590 N.ar   1 LIG      -0.71900
      6 N2        -74.1957  -25.8957  -45.0769 N.ar   1 LIG      -0.71900
      7 H1        -77.3575  -24.9234  -45.8041 H      1 LIG       0.11500
      8 H2        -76.0281  -23.0953  -46.9044 H      1 LIG       0.11400
      9 H3        -76.0352  -26.7116  -44.6323 H      1 LIG       0.11400
     10 H4        -72.5099  -24.8506  -45.6728 H      1 LIG       0.14100
@<TRIPOS>BOND
      1       1       2 ar
      2       1       3 ar
      3       2       5 ar
      4       3       6 ar
      5       4       5 ar
      6       4       6 ar
      7       1       7 1
      8       2       8 1
      9       3       9 1
     10       4      10 1
@<TRIPOS>ALT_TYPE
CGenFF_4.0_ALT_TYPE_SET
CGenFF_4.0 1 CG2R61 2 CG2R61 3 CG2R61 4 CG2R64 5 NG2R62 6 NG2R62 7 HGR61 8 HGR62 9 HGR62 10 HGR62
@<TRIPOS>MOLECULE
pyrimidine
 10 10 0 0 0
****
USER_CHARGES
INVALID_CHARGES
Pose:  10 Cluster:  10 Fr_nu: 3530685 TotEn:   -13.85
@<TRIPOS>ATOM
      1 C1        -81.7389   -9.5769  -33.3567 C.ar   1 LIG      -0.13100
      2 C2        -83.0030   -9.0561  -33.5449 C.ar   1 LIG       0.28900
      3 C3        -81.2595   -9.5282  -32.0637 C.ar   1 LIG       0.28900
      4 C4        -83.1721   -8.5370  -31.3383 C.ar   1 LIG       0.50700
      5 N1        -83.7504   -8.5263  -32.5544 N.ar   1 LIG      -0.71900
      6 N2        -81.9516   -9.0132  -31.0264 N.ar   1 LIG      -0.71900
      7 H1        -81.1614   -9.9958  -34.1699 H      1 LIG       0.11500
      8 H2        -83.4633   -9.0503  -34.5269 H      1 LIG       0.11400
      9 H3        -80.2755   -9.9130  -31.8188 H      1 LIG       0.11400
     10 H4        -83.7497   -8.1166  -30.5242 H      1 LIG       0.14100
@<TRIPOS>BOND
      1       1       2 ar
      2       1       3 ar
      3       2       5 ar
      4       3       6 ar
      5       4       5 ar
      6       4       6 ar
      7       1       7 1
      8       2       8 1
      9       3       9 1
     10       4      10 1
@<TRIPOS>ALT_TYPE
CGenFF_4.0_ALT_TYPE_SET
CGenFF_4.0 1 CG2R61 2 CG2R61 3 CG2R61 4 CG2R64 5 NG2R62 6 NG2R62 7 HGR61 8 HGR62 9 HGR62 10 HGR62
@<TRIPOS>MOLECULE
pyrimidine
 10 10 0 0 0
****
USER_CHARGES
INVALID_CHARGES
Pose:  11 Cluster:  11 Fr_nu: 410967 TotEn:   -13.72
@<TRIPOS>ATOM
      1 C1        -72.1621   -9.8109  -43.3102 C.ar   1 LIG      -0.13100
      2 C2        -72.3250  -11.1778  -43.2125 C.ar   1 LIG       0.28900
      3 C3        -70.9993   -9.3076  -42.7638 C.ar   1 LIG       0.28900
      4 C4        -70.3352  -11.3883  -42.1338 C.ar   1 LIG       0.50700
      5 N1        -71.4283  -11.9996  -42.6287 N.ar   1 LIG      -0.71900
      6 N2        -70.0607  -10.0702  -42.1656 N.ar   1 LIG      -0.71900
      7 H1        -72.8982   -9.1754  -43.7840 H      1 LIG       0.11500
      8 H2        -73.2078  -11.6643  -43.6130 H      1 LIG       0.11400
      9 H3        -70.7840   -8.2450  -42.7921 H      1 LIG       0.11400
     10 H4        -69.5986  -12.0243  -41.6583 H      1 LIG       0.14100
@<TRIPOS>BOND
      1       1       2 ar
      2       1       3 ar
      3       2       5 ar
      4       3       6 ar
      5       4       5 ar
      6       4       6 ar
      7       1       7 1
      8       2       8 1
      9       3       9 1
     10       4      10 1
@<TRIPOS>ALT_TYPE
CGenFF_4.0_ALT_TYPE_SET
CGenFF_4.0 1 CG2R61 2 CG2R61 3 CG2R61 4 CG2R64 5 NG2R62 6 NG2R62 7 HGR61 8 HGR62 9 HGR62 10 HGR62
@<TRIPOS>MOLECULE
pyrimidine
 10 10 0 0 0
****
USER_CHARGES
INVALID_CHARGES
Pose:  12 Cluster:  12 Fr_nu: 3949998 TotEn:   -13.56
@<TRIPOS>ATOM
      1 C1        -84.0528   -9.7659  -34.3586 C.ar   1 LIG      -0.13100
      2 C2        -85.2171   -9.4508  -33.6879 C.ar   1 LIG       0.28900
      3 C3        -82.8884   -9.6254  -33.6317 C.ar   1 LIG       0.28900
      4 C4        -84.0521   -8.9339  -31.8057 C.ar   1 LIG       0.50700
      5 N1        -85.2534   -9.0301  -32.4065 N.ar   1 LIG      -0.71900
      6 N2        -82.8510   -9.2101  -32.3486 N.ar   1 LIG      -0.71900
      7 H1        -84.0531  -10.1009  -35.3872 H      1 LIG       0.11500
      8 H2        -86.1816   -9.5302  -34.1775 H      1 LIG       0.11400
      9 H3        -81.9239   -9.8490  -34.0747 H      1 LIG       0.11400
     10 H4        -84.0516   -8.5974  -30.7761 H      1 LIG       0.14100
@<TRIPOS>BOND
      1       1       2 ar
      2       1       3 ar
      3       2       5 ar
      4       3       6 ar
      5       4       5 ar
      6       4       6 ar
      7       1       7 1
      8       2       8 1
      9       3       9 1
     10       4      10 1
@<TRIPOS>ALT_TYPE
CGenFF_4.0_ALT_TYPE_SET
CGenFF_4.0 1 CG2R61 2 CG2R61 3 CG2R61 4 CG2R64 5 NG2R62 6 NG2R62 7 HGR61 8 HGR62 9 HGR62 10 HGR62
@<TRIPOS>MOLECULE
pyrimidine
 10 10 0 0 0
****
USER_CHARGES
INVALID_CHARGES
Pose:  13 Cluster:  13 Fr_nu:  59823 TotEn:   -13.10
@<TRIPOS>ATOM
      1 C1        -76.7036  -24.7242  -45.7246 C.ar   1 LIG      -0.13100
      2 C2        -76.1227  -25.8629  -46.2445 C.ar   1 LIG       0.28900
      3 C3        -76.0140  -23.5491  -45.9430 C.ar   1 LIG       0.28900
      4 C4        -74.3829  -24.6576  -47.0735 C.ar   1 LIG       0.50700
      5 N1        -74.9588  -25.8660  -46.9268 N.ar   1 LIG      -0.71900
      6 N2        -74.8465  -23.4790  -46.6156 N.ar   1 LIG      -0.71900
      7 H1        -77.6385  -24.7509  -45.1811 H      1 LIG       0.11500
      8 H2        -76.5915  -26.8334  -46.1228 H      1 LIG       0.11400
      9 H3        -76.3922  -22.6030  -45.5714 H      1 LIG       0.11400
     10 H4        -73.4462  -24.6307  -47.6167 H      1 LIG       0.14100
@<TRIPOS>BOND
      1       1       2 ar
      2       1       3 ar
      3       2       5 ar
      4       3       6 ar
      5       4       5 ar
      6       4       6 ar
      7       1       7 1
      8       2       8 1
      9       3       9 1
     10       4      10 1
@<TRIPOS>ALT_TYPE
CGenFF_4.0_ALT_TYPE_SET
CGenFF_4.0 1 CG2R61 2 CG2R61 3 CG2R61 4 CG2R64 5 NG2R62 6 NG2R62 7 HGR61 8 HGR62 9 HGR62 10 HGR62
@<TRIPOS>MOLECULE
pyrimidine
 10 10 0 0 0
****
USER_CHARGES
INVALID_CHARGES
Pose:  14 Cluster:  14 Fr_nu: 338617 TotEn:   -13.09
@<TRIPOS>ATOM
      1 C1        -76.6478  -25.6522  -45.4092 C.ar   1 LIG      -0.13100
      2 C2        -76.2268  -26.5679  -46.3519 C.ar   1 LIG       0.28900
      3 C3        -75.7096  -25.2960  -44.4622 C.ar   1 LIG       0.28900
      4 C4        -74.1648  -26.6740  -45.4013 C.ar   1 LIG       0.50700
      5 N1        -74.9878  -27.1012  -46.3778 N.ar   1 LIG      -0.71900
      6 N2        -74.4542  -25.7892  -44.4281 N.ar   1 LIG      -0.71900
      7 H1        -77.6482  -25.2406  -45.4123 H      1 LIG       0.11500
      8 H2        -76.8946  -26.9082  -47.1359 H      1 LIG       0.11400
      9 H3        -75.9488  -24.5832  -43.6805 H      1 LIG       0.11400
     10 H4        -73.1634  -27.0868  -45.3973 H      1 LIG       0.14100
@<TRIPOS>BOND
      1       1       2 ar
      2       1       3 ar
      3       2       5 ar
      4       3       6 ar
      5       4       5 ar
      6       4       6 ar
      7       1       7 1
      8       2       8 1
      9       3       9 1
     10       4      10 1
@<TRIPOS>ALT_TYPE
CGenFF_4.0_ALT_TYPE_SET
CGenFF_4.0 1 CG2R61 2 CG2R61 3 CG2R61 4 CG2R64 5 NG2R62 6 NG2R62 7 HGR61 8 HGR62 9 HGR62 10 HGR62
@<TRIPOS>MOLECULE
pyrimidine
 10 10 0 0 0
****
USER_CHARGES
INVALID_CHARGES
Pose:  15 Cluster:  15 Fr_nu: 4027147 TotEn:   -13.06
@<TRIPOS>ATOM
      1 C1        -83.9071   -9.7289  -33.8228 C.ar   1 LIG      -0.13100
      2 C2        -83.6261  -10.4037  -32.6522 C.ar   1 LIG       0.28900
      3 C3        -85.2036   -9.2749  -33.9538 C.ar   1 LIG       0.28900
      4 C4        -85.7621  -10.1318  -31.9238 C.ar   1 LIG       0.50700
      5 N1        -84.5330  -10.6238  -31.6779 N.ar   1 LIG      -0.71900
      6 N2        -86.1604   -9.4595  -33.0207 N.ar   1 LIG      -0.71900
      7 H1        -83.1598   -9.5666  -34.5879 H      1 LIG       0.11500
      8 H2        -82.6341  -10.7977  -32.4601 H      1 LIG       0.11400
      9 H3        -85.5185   -8.7343  -34.8398 H      1 LIG       0.11400
     10 H4        -86.5109  -10.2951  -31.1584 H      1 LIG       0.14100
@<TRIPOS>BOND
      1       1       2 ar
      2       1       3 ar
      3       2       5 ar
      4       3       6 ar
      5       4       5 ar
      6       4       6 ar
      7       1       7 1
      8       2       8 1
      9       3       9 1
     10       4      10 1
@<TRIPOS>ALT_TYPE
CGenFF_4.0_ALT_TYPE_SET
CGenFF_4.0 1 CG2R61 2 CG2R61 3 CG2R61 4 CG2R64 5 NG2R62 6 NG2R62 7 HGR61 8 HGR62 9 HGR62 10 HGR62
@<TRIPOS>MOLECULE
pyrimidine
 10 10 0 0 0
****
USER_CHARGES
INVALID_CHARGES
Pose:  16 Cluster:  16 Fr_nu: 4002624 TotEn:   -12.78
@<TRIPOS>ATOM
      1 C1        -82.0076   -9.3902  -33.0617 C.ar   1 LIG      -0.13100
      2 C2        -82.0487   -9.6881  -31.7148 C.ar   1 LIG       0.28900
      3 C3        -83.0719   -9.8527  -33.8082 C.ar   1 LIG       0.28900
      4 C4        -84.0272  -10.7790  -31.9653 C.ar   1 LIG       0.50700
      5 N1        -83.0470  -10.3831  -31.1311 N.ar   1 LIG      -0.71900
      6 N2        -84.1025  -10.5530  -33.2908 N.ar   1 LIG      -0.71900
      7 H1        -81.1939   -8.8307  -33.5034 H      1 LIG       0.11500
      8 H2        -81.2560   -9.3665  -31.0481 H      1 LIG       0.11400
      9 H3        -83.1268   -9.6678  -34.8756 H      1 LIG       0.11400
     10 H4        -84.8414  -11.3401  -31.5234 H      1 LIG       0.14100
@<TRIPOS>BOND
      1       1       2 ar
      2       1       3 ar
      3       2       5 ar
      4       3       6 ar
      5       4       5 ar
      6       4       6 ar
      7       1       7 1
      8       2       8 1
      9       3       9 1
     10       4      10 1
@<TRIPOS>ALT_TYPE
CGenFF_4.0_ALT_TYPE_SET
CGenFF_4.0 1 CG2R61 2 CG2R61 3 CG2R61 4 CG2R64 5 NG2R62 6 NG2R62 7 HGR61 8 HGR62 9 HGR62 10 HGR62
@<TRIPOS>MOLECULE
pyrimidine
 10 10 0 0 0
****
USER_CHARGES
INVALID_CHARGES
Pose:  17 Cluster:  17 Fr_nu:  14302 TotEn:   -12.27
@<TRIPOS>ATOM
      1 C1        -55.6520    5.9749  -34.7300 C.ar   1 LIG      -0.13100
      2 C2        -55.8684    4.7661  -35.3598 C.ar   1 LIG       0.28900
      3 C3        -54.3328    6.3658  -34.6256 C.ar   1 LIG       0.28900
      4 C4        -53.6375    4.4813  -35.6897 C.ar   1 LIG       0.50700
      5 N1        -54.8808    3.9907  -35.8534 N.ar   1 LIG      -0.71900
      6 N2        -53.2965    5.6410  -35.0958 N.ar   1 LIG      -0.71900
      7 H1        -56.4635    6.5765  -34.3433 H      1 LIG       0.11500
      8 H2        -56.8723    4.3762  -35.4884 H      1 LIG       0.11400
      9 H3        -54.0644    7.3008  -34.1457 H      1 LIG       0.11400
     10 H4        -52.8247    3.8785  -36.0758 H      1 LIG       0.14100
@<TRIPOS>BOND
      1       1       2 ar
      2       1       3 ar
      3       2       5 ar
      4       3       6 ar
      5       4       5 ar
      6       4       6 ar
      7       1       7 1
      8       2       8 1
      9       3       9 1
     10       4      10 1
@<TRIPOS>ALT_TYPE
CGenFF_4.0_ALT_TYPE_SET
CGenFF_4.0 1 CG2R61 2 CG2R61 3 CG2R61 4 CG2R64 5 NG2R62 6 NG2R62 7 HGR61 8 HGR62 9 HGR62 10 HGR62
@<TRIPOS>MOLECULE
pyrimidine
 10 10 0 0 0
****
USER_CHARGES
INVALID_CHARGES
Pose:  18 Cluster:  18 Fr_nu:  84422 TotEn:   -12.25
@<TRIPOS>ATOM
      1 C1        -50.0655  -14.6737  -29.8902 C.ar   1 LIG      -0.13100
      2 C2        -48.7436  -15.0695  -29.8712 C.ar   1 LIG       0.28900
      3 C3        -50.2857  -13.3200  -29.7388 C.ar   1 LIG       0.28900
      4 C4        -48.0531  -12.9236  -29.5793 C.ar   1 LIG       0.50700
      5 N1        -47.7084  -14.2181  -29.7172 N.ar   1 LIG      -0.71900
      6 N2        -49.2993  -12.4132  -29.5804 N.ar   1 LIG      -0.71900
      7 H1        -50.8763  -15.3788  -30.0153 H      1 LIG       0.11500
      8 H2        -48.4725  -16.1138  -29.9826 H      1 LIG       0.11400
      9 H3        -51.2918  -12.9149  -29.7401 H      1 LIG       0.11400
     10 H4        -47.2415  -12.2176  -29.4529 H      1 LIG       0.14100
@<TRIPOS>BOND
      1       1       2 ar
      2       1       3 ar
      3       2       5 ar
      4       3       6 ar
      5       4       5 ar
      6       4       6 ar
      7       1       7 1
      8       2       8 1
      9       3       9 1
     10       4      10 1
@<TRIPOS>ALT_TYPE
CGenFF_4.0_ALT_TYPE_SET
CGenFF_4.0 1 CG2R61 2 CG2R61 3 CG2R61 4 CG2R64 5 NG2R62 6 NG2R62 7 HGR61 8 HGR62 9 HGR62 10 HGR62
@<TRIPOS>MOLECULE
pyrimidine
 10 10 0 0 0
****
USER_CHARGES
INVALID_CHARGES
Pose:  19 Cluster:  19 Fr_nu: 811345 TotEn:   -12.09
@<TRIPOS>ATOM
      1 C1        -72.2174   -9.2427  -44.8626 C.ar   1 LIG      -0.13100
      2 C2        -71.0801   -8.4861  -45.0595 C.ar   1 LIG       0.28900
      3 C3        -72.1856  -10.0977  -43.7800 C.ar   1 LIG       0.28900
      4 C4        -70.0823   -9.4224  -43.2443 C.ar   1 LIG       0.50700
      5 N1        -69.9903   -8.5510  -44.2668 N.ar   1 LIG      -0.71900
      6 N2        -71.1307  -10.2137  -42.9469 N.ar   1 LIG      -0.71900
      7 H1        -73.0775   -9.1705  -45.5146 H      1 LIG       0.11500
      8 H2        -71.0121   -7.7860  -45.8850 H      1 LIG       0.11400
      9 H3        -73.0330  -10.7329  -43.5457 H      1 LIG       0.11400
     10 H4        -69.2207   -9.4958  -42.5920 H      1 LIG       0.14100
@<TRIPOS>BOND
      1       1       2 ar
      2       1       3 ar
      3       2       5 ar
      4       3       6 ar
      5       4       5 ar
      6       4       6 ar
      7       1       7 1
      8       2       8 1
      9       3       9 1
     10       4      10 1
@<TRIPOS>ALT_TYPE
CGenFF_4.0_ALT_TYPE_SET
CGenFF_4.0 1 CG2R61 2 CG2R61 3 CG2R61 4 CG2R64 5 NG2R62 6 NG2R62 7 HGR61 8 HGR62 9 HGR62 10 HGR62
@<TRIPOS>MOLECULE
pyrimidine
 10 10 0 0 0
****
USER_CHARGES
INVALID_CHARGES
Pose:  20 Cluster:  20 Fr_nu: 2157643 TotEn:   -11.86
@<TRIPOS>ATOM
      1 C1        -72.0519   -9.6661  -43.5780 C.ar   1 LIG      -0.13100
      2 C2        -70.8957   -9.3680  -44.2698 C.ar   1 LIG       0.28900
      3 C3        -71.9113  -10.5625  -42.5384 C.ar   1 LIG       0.28900
      4 C4        -69.6831  -10.7588  -42.9423 C.ar   1 LIG       0.50700
      5 N1        -69.6898   -9.8979  -43.9778 N.ar   1 LIG      -0.71900
      6 N2        -70.7376  -11.1304  -42.1917 N.ar   1 LIG      -0.71900
      7 H1        -73.0064   -9.2260  -43.8341 H      1 LIG       0.11500
      8 H2        -70.9077   -8.6738  -45.1031 H      1 LIG       0.11400
      9 H3        -72.7646  -10.8583  -41.9376 H      1 LIG       0.11400
     10 H4        -68.7278  -11.2004  -42.6864 H      1 LIG       0.14100
@<TRIPOS>BOND
      1       1       2 ar
      2       1       3 ar
      3       2       5 ar
      4       3       6 ar
      5       4       5 ar
      6       4       6 ar
      7       1       7 1
      8       2       8 1
      9       3       9 1
     10       4      10 1
@<TRIPOS>ALT_TYPE
CGenFF_4.0_ALT_TYPE_SET
CGenFF_4.0 1 CG2R61 2 CG2R61 3 CG2R61 4 CG2R64 5 NG2R62 6 NG2R62 7 HGR61 8 HGR62 9 HGR62 10 HGR62
@<TRIPOS>MOLECULE
pyrimidine
 10 10 0 0 0
****
USER_CHARGES
INVALID_CHARGES
Pose:  21 Cluster:  21 Fr_nu:  44601 TotEn:   -11.82
@<TRIPOS>ATOM
      1 C1        -50.5870    5.9915  -33.8653 C.ar   1 LIG      -0.13100
      2 C2        -51.1554    6.2509  -32.6348 C.ar   1 LIG       0.28900
      3 C3        -51.1272    4.9290  -34.5605 C.ar   1 LIG       0.28900
      4 C4        -52.6123    4.5245  -32.8878 C.ar   1 LIG       0.50700
      5 N1        -52.1732    5.5349  -32.1135 N.ar   1 LIG      -0.71900
      6 N2        -52.1440    4.1711  -34.1000 N.ar   1 LIG      -0.71900
      7 H1        -49.7709    6.5824  -34.2591 H      1 LIG       0.11500
      8 H2        -50.7971    7.0662  -32.0157 H      1 LIG       0.11400
      9 H3        -50.7454    4.6488  -35.5362 H      1 LIG       0.11400
     10 H4        -53.4287    3.9320  -32.4933 H      1 LIG       0.14100
@<TRIPOS>BOND
      1       1       2 ar
      2       1       3 ar
      3       2       5 ar
      4       3       6 ar
      5       4       5 ar
      6       4       6 ar
      7       1       7 1
      8       2       8 1
      9       3       9 1
     10       4      10 1
@<TRIPOS>ALT_TYPE
CGenFF_4.0_ALT_TYPE_SET
CGenFF_4.0 1 CG2R61 2 CG2R61 3 CG2R61 4 CG2R64 5 NG2R62 6 NG2R62 7 HGR61 8 HGR62 9 HGR62 10 HGR62
@<TRIPOS>MOLECULE
pyrimidine
 10 10 0 0 0
****
USER_CHARGES
INVALID_CHARGES
Pose:  22 Cluster:  22 Fr_nu:  38739 TotEn:   -11.40
@<TRIPOS>ATOM
      1 C1        -53.2801    4.9321  -33.4436 C.ar   1 LIG      -0.13100
      2 C2        -52.3291    4.2765  -32.6884 C.ar   1 LIG       0.28900
      3 C3        -52.8005    5.9141  -34.2861 C.ar   1 LIG       0.28900
      4 C4        -50.6669    5.5283  -33.6035 C.ar   1 LIG       0.50700
      5 N1        -51.0091    4.5501  -32.7435 N.ar   1 LIG      -0.71900
      6 N2        -51.4955    6.2396  -34.3916 N.ar   1 LIG      -0.71900
      7 H1        -54.3329    4.6921  -33.3791 H      1 LIG       0.11500
      8 H2        -52.6111    3.4896  -31.9973 H      1 LIG       0.11400
      9 H3        -53.4729    6.4840  -34.9182 H      1 LIG       0.11400
     10 H4        -49.6130    5.7696  -33.6674 H      1 LIG       0.14100
@<TRIPOS>BOND
      1       1       2 ar
      2       1       3 ar
      3       2       5 ar
      4       3       6 ar
      5       4       5 ar
      6       4       6 ar
      7       1       7 1
      8       2       8 1
      9       3       9 1
     10       4      10 1
@<TRIPOS>ALT_TYPE
CGenFF_4.0_ALT_TYPE_SET
CGenFF_4.0 1 CG2R61 2 CG2R61 3 CG2R61 4 CG2R64 5 NG2R62 6 NG2R62 7 HGR61 8 HGR62 9 HGR62 10 HGR62
@<TRIPOS>MOLECULE
pyrimidine
 10 10 0 0 0
****
USER_CHARGES
INVALID_CHARGES
Pose:  23 Cluster:  23 Fr_nu: 925990 TotEn:   -11.19
@<TRIPOS>ATOM
      1 C1        -55.1076    4.8487  -35.6765 C.ar   1 LIG      -0.13100
      2 C2        -55.8560    5.7570  -36.3971 C.ar   1 LIG       0.28900
      3 C3        -54.5437    3.8247  -36.4096 C.ar   1 LIG       0.28900
      4 C4        -55.4444    4.6373  -38.3320 C.ar   1 LIG       0.50700
      5 N1        -56.0459    5.6813  -37.7307 N.ar   1 LIG      -0.71900
      6 N2        -54.6921    3.6877  -37.7436 N.ar   1 LIG      -0.71900
      7 H1        -54.9719    4.9338  -34.6067 H      1 LIG       0.11500
      8 H2        -56.3382    6.5958  -35.9070 H      1 LIG       0.11400
      9 H3        -53.9391    3.0625  -35.9300 H      1 LIG       0.11400
     10 H4        -55.5809    4.5512  -39.4030 H      1 LIG       0.14100
@<TRIPOS>BOND
      1       1       2 ar
      2       1       3 ar
      3       2       5 ar
      4       3       6 ar
      5       4       5 ar
      6       4       6 ar
      7       1       7 1
      8       2       8 1
      9       3       9 1
     10       4      10 1
@<TRIPOS>ALT_TYPE
CGenFF_4.0_ALT_TYPE_SET
CGenFF_4.0 1 CG2R61 2 CG2R61 3 CG2R61 4 CG2R64 5 NG2R62 6 NG2R62 7 HGR61 8 HGR62 9 HGR62 10 HGR62
@<TRIPOS>MOLECULE
pyrimidine
 10 10 0 0 0
****
USER_CHARGES
INVALID_CHARGES
Pose:  24 Cluster:  24 Fr_nu: 2612330 TotEn:   -11.11
@<TRIPOS>ATOM
      1 C1        -75.7729  -26.2574  -45.3543 C.ar   1 LIG      -0.13100
      2 C2        -76.7371  -25.3115  -45.6375 C.ar   1 LIG       0.28900
      3 C3        -74.4804  -25.7832  -45.2617 C.ar   1 LIG       0.28900
      4 C4        -75.1729  -23.6634  -45.7023 C.ar   1 LIG       0.50700
      5 N1        -76.4713  -24.0012  -45.8183 N.ar   1 LIG      -0.71900
      6 N2        -74.1432  -24.4878  -45.4307 N.ar   1 LIG      -0.71900
      7 H1        -76.0146  -27.3024  -45.2142 H      1 LIG       0.11500
      8 H2        -77.7813  -25.5900  -45.7298 H      1 LIG       0.11400
      9 H3        -73.6551  -26.4521  -45.0432 H      1 LIG       0.11400
     10 H4        -74.9306  -22.6173  -45.8436 H      1 LIG       0.14100
@<TRIPOS>BOND
      1       1       2 ar
      2       1       3 ar
      3       2       5 ar
      4       3       6 ar
      5       4       5 ar
      6       4       6 ar
      7       1       7 1
      8       2       8 1
      9       3       9 1
     10       4      10 1
@<TRIPOS>ALT_TYPE
CGenFF_4.0_ALT_TYPE_SET
CGenFF_4.0 1 CG2R61 2 CG2R61 3 CG2R61 4 CG2R64 5 NG2R62 6 NG2R62 7 HGR61 8 HGR62 9 HGR62 10 HGR62
@<TRIPOS>MOLECULE
pyrimidine
 10 10 0 0 0
****
USER_CHARGES
INVALID_CHARGES
Pose:  25 Cluster:  25 Fr_nu: 3986325 TotEn:   -11.09
@<TRIPOS>ATOM
      1 C1        -61.7130   -2.0696  -25.1232 C.ar   1 LIG      -0.13100
      2 C2        -61.4302   -0.8188  -24.6134 C.ar   1 LIG       0.28900
      3 C3        -63.0529   -2.3817  -25.2305 C.ar   1 LIG       0.28900
      4 C4        -63.6441   -0.3548  -24.3884 C.ar   1 LIG       0.50700
      5 N1        -62.3746    0.0672  -24.2346 N.ar   1 LIG      -0.71900
      6 N2        -64.0486   -1.5452  -24.8711 N.ar   1 LIG      -0.71900
      7 H1        -60.9351   -2.7606  -25.4191 H      1 LIG       0.11500
      8 H2        -60.4055   -0.4848  -24.4918 H      1 LIG       0.11400
      9 H3        -63.3725   -3.3423  -25.6197 H      1 LIG       0.11400
     10 H4        -64.4232    0.3364  -24.0910 H      1 LIG       0.14100
@<TRIPOS>BOND
      1       1       2 ar
      2       1       3 ar
      3       2       5 ar
      4       3       6 ar
      5       4       5 ar
      6       4       6 ar
      7       1       7 1
      8       2       8 1
      9       3       9 1
     10       4      10 1
@<TRIPOS>ALT_TYPE
CGenFF_4.0_ALT_TYPE_SET
CGenFF_4.0 1 CG2R61 2 CG2R61 3 CG2R61 4 CG2R64 5 NG2R62 6 NG2R62 7 HGR61 8 HGR62 9 HGR62 10 HGR62
@<TRIPOS>MOLECULE
pyrimidine
 10 10 0 0 0
****
USER_CHARGES
INVALID_CHARGES
Pose:  26 Cluster:  26 Fr_nu: 352236 TotEn:   -10.49
@<TRIPOS>ATOM
      1 C1        -72.1086  -10.1239  -42.1473 C.ar   1 LIG      -0.13100
      2 C2        -72.2529  -10.8859  -41.0058 C.ar   1 LIG       0.28900
      3 C3        -70.8388  -10.0904  -42.6862 C.ar   1 LIG       0.28900
      4 C4        -70.0526  -11.4548  -41.0469 C.ar   1 LIG       0.50700
      5 N1        -71.2425  -11.5670  -40.4266 N.ar   1 LIG      -0.71900
      6 N2        -69.7836  -10.7462  -42.1601 N.ar   1 LIG      -0.71900
      7 H1        -72.9369   -9.5876  -42.5905 H      1 LIG       0.11500
      8 H2        -73.2141  -10.9722  -40.5107 H      1 LIG       0.11400
      9 H3        -70.6282   -9.5175  -43.5827 H      1 LIG       0.11400
     10 H4        -69.2228  -11.9908  -40.6026 H      1 LIG       0.14100
@<TRIPOS>BOND
      1       1       2 ar
      2       1       3 ar
      3       2       5 ar
      4       3       6 ar
      5       4       5 ar
      6       4       6 ar
      7       1       7 1
      8       2       8 1
      9       3       9 1
     10       4      10 1
@<TRIPOS>ALT_TYPE
CGenFF_4.0_ALT_TYPE_SET
CGenFF_4.0 1 CG2R61 2 CG2R61 3 CG2R61 4 CG2R64 5 NG2R62 6 NG2R62 7 HGR61 8 HGR62 9 HGR62 10 HGR62
@<TRIPOS>MOLECULE
pyrimidine
 10 10 0 0 0
****
USER_CHARGES
INVALID_CHARGES
Pose:  27 Cluster:  27 Fr_nu: 1371901 TotEn:   -10.29
@<TRIPOS>ATOM
      1 C1        -45.3773  -10.8461  -43.7803 C.ar   1 LIG      -0.13100
      2 C2        -45.1699  -12.0971  -43.2359 C.ar   1 LIG       0.28900
      3 C3        -45.4624  -10.8006  -45.1568 C.ar   1 LIG       0.28900
      4 C4        -45.1543  -13.0481  -45.3005 C.ar   1 LIG       0.50700
      5 N1        -45.0533  -13.2236  -43.9692 N.ar   1 LIG      -0.71900
      6 N2        -45.3549  -11.8860  -45.9509 N.ar   1 LIG      -0.71900
      7 H1        -45.4670   -9.9589  -43.1679 H      1 LIG       0.11500
      8 H2        -45.0893  -12.2319  -42.1628 H      1 LIG       0.11400
      9 H3        -45.6237   -9.8615  -45.6750 H      1 LIG       0.11400
     10 H4        -45.0634  -13.9361  -45.9139 H      1 LIG       0.14100
@<TRIPOS>BOND
      1       1       2 ar
      2       1       3 ar
      3       2       5 ar
      4       3       6 ar
      5       4       5 ar
      6       4       6 ar
      7       1       7 1
      8       2       8 1
      9       3       9 1
     10       4      10 1
@<TRIPOS>ALT_TYPE
CGenFF_4.0_ALT_TYPE_SET
CGenFF_4.0 1 CG2R61 2 CG2R61 3 CG2R61 4 CG2R64 5 NG2R62 6 NG2R62 7 HGR61 8 HGR62 9 HGR62 10 HGR62
@<TRIPOS>MOLECULE
pyrimidine
 10 10 0 0 0
****
USER_CHARGES
INVALID_CHARGES
Pose:  28 Cluster:  28 Fr_nu: 1164312 TotEn:   -10.24
@<TRIPOS>ATOM
      1 C1        -54.4086    5.2355  -34.8460 C.ar   1 LIG      -0.13100
      2 C2        -54.6197    5.1797  -33.4833 C.ar   1 LIG       0.28900
      3 C3        -53.2541    4.6288  -35.2966 C.ar   1 LIG       0.28900
      4 C4        -52.6853    4.0251  -33.1803 C.ar   1 LIG       0.50700
      5 N1        -53.7756    4.5804  -32.6181 N.ar   1 LIG      -0.71900
      6 N2        -52.3667    4.0122  -34.4888 N.ar   1 LIG      -0.71900
      7 H1        -55.1028    5.7233  -35.5171 H      1 LIG       0.11500
      8 H2        -55.4999    5.6291  -33.0365 H      1 LIG       0.11400
      9 H3        -53.0027    4.6221  -36.3517 H      1 LIG       0.11400
     10 H4        -51.9895    3.5376  -32.5084 H      1 LIG       0.14100
@<TRIPOS>BOND
      1       1       2 ar
      2       1       3 ar
      3       2       5 ar
      4       3       6 ar
      5       4       5 ar
      6       4       6 ar
      7       1       7 1
      8       2       8 1
      9       3       9 1
     10       4      10 1
@<TRIPOS>ALT_TYPE
CGenFF_4.0_ALT_TYPE_SET
CGenFF_4.0 1 CG2R61 2 CG2R61 3 CG2R61 4 CG2R64 5 NG2R62 6 NG2R62 7 HGR61 8 HGR62 9 HGR62 10 HGR62
@<TRIPOS>MOLECULE
pyrimidine
 10 10 0 0 0
****
USER_CHARGES
INVALID_CHARGES
Pose:  29 Cluster:  29 Fr_nu:   7667 TotEn:   -10.23
@<TRIPOS>ATOM
      1 C1        -54.1904    5.0455  -33.7994 C.ar   1 LIG      -0.13100
      2 C2        -53.7463    5.4902  -35.0280 C.ar   1 LIG       0.28900
      3 C3        -53.2140    4.5709  -32.9477 C.ar   1 LIG       0.28900
      4 C4        -51.5955    4.9912  -34.4875 C.ar   1 LIG       0.50700
      5 N1        -52.4514    5.4775  -35.4065 N.ar   1 LIG      -0.71900
      6 N2        -51.9022    4.5290  -33.2603 N.ar   1 LIG      -0.71900
      7 H1        -55.2358    5.0672  -33.5222 H      1 LIG       0.11500
      8 H2        -54.4407    5.8806  -35.7641 H      1 LIG       0.11400
      9 H3        -53.4672    4.1995  -31.9606 H      1 LIG       0.11400
     10 H4        -50.5489    4.9684  -34.7652 H      1 LIG       0.14100
@<TRIPOS>BOND
      1       1       2 ar
      2       1       3 ar
      3       2       5 ar
      4       3       6 ar
      5       4       5 ar
      6       4       6 ar
      7       1       7 1
      8       2       8 1
      9       3       9 1
     10       4      10 1
@<TRIPOS>ALT_TYPE
CGenFF_4.0_ALT_TYPE_SET
CGenFF_4.0 1 CG2R61 2 CG2R61 3 CG2R61 4 CG2R64 5 NG2R62 6 NG2R62 7 HGR61 8 HGR62 9 HGR62 10 HGR62
@<TRIPOS>MOLECULE
pyrimidine
 10 10 0 0 0
****
USER_CHARGES
INVALID_CHARGES
Pose:  30 Cluster:  30 Fr_nu: 429779 TotEn:    -9.71
@<TRIPOS>ATOM
      1 C1        -70.2823  -11.1596  -42.7660 C.ar   1 LIG      -0.13100
      2 C2        -71.5016  -11.8012  -42.6880 C.ar   1 LIG       0.28900
      3 C3        -69.7946  -10.6576  -41.5768 C.ar   1 LIG       0.28900
      4 C4        -71.6183  -11.4149  -40.4510 C.ar   1 LIG       0.50700
      5 N1        -72.1996  -11.9475  -41.5427 N.ar   1 LIG      -0.71900
      6 N2        -70.4386  -10.7676  -40.3964 N.ar   1 LIG      -0.71900
      7 H1        -69.7440  -11.0566  -43.6987 H      1 LIG       0.11500
      8 H2        -71.9647  -12.2281  -43.5710 H      1 LIG       0.11400
      9 H3        -68.8439  -10.1368  -41.5393 H      1 LIG       0.11400
     10 H4        -72.1576  -11.5169  -39.5172 H      1 LIG       0.14100
@<TRIPOS>BOND
      1       1       2 ar
      2       1       3 ar
      3       2       5 ar
      4       3       6 ar
      5       4       5 ar
      6       4       6 ar
      7       1       7 1
      8       2       8 1
      9       3       9 1
     10       4      10 1
@<TRIPOS>ALT_TYPE
CGenFF_4.0_ALT_TYPE_SET
CGenFF_4.0 1 CG2R61 2 CG2R61 3 CG2R61 4 CG2R64 5 NG2R62 6 NG2R62 7 HGR61 8 HGR62 9 HGR62 10 HGR62
@<TRIPOS>MOLECULE
pyrimidine
 10 10 0 0 0
****
USER_CHARGES
INVALID_CHARGES
Pose:  31 Cluster:  31 Fr_nu:  16931 TotEn:    -9.71
@<TRIPOS>ATOM
      1 C1        -54.9032    5.5178  -34.3728 C.ar   1 LIG      -0.13100
      2 C2        -54.8951    4.6947  -35.4804 C.ar   1 LIG       0.28900
      3 C3        -53.7610    5.4890  -33.5991 C.ar   1 LIG       0.28900
      4 C4        -52.8017    3.9619  -34.9828 C.ar   1 LIG       0.50700
      5 N1        -53.8574    3.9007  -35.8165 N.ar   1 LIG      -0.71900
      6 N2        -52.6875    4.7200  -33.8756 N.ar   1 LIG      -0.71900
      7 H1        -55.7499    6.1446  -34.1269 H      1 LIG       0.11500
      8 H2        -55.7487    4.6498  -36.1481 H      1 LIG       0.11400
      9 H3        -53.6751    6.1015  -32.7081 H      1 LIG       0.11400
     10 H4        -51.9542    3.3336  -35.2282 H      1 LIG       0.14100
@<TRIPOS>BOND
      1       1       2 ar
      2       1       3 ar
      3       2       5 ar
      4       3       6 ar
      5       4       5 ar
      6       4       6 ar
      7       1       7 1
      8       2       8 1
      9       3       9 1
     10       4      10 1
@<TRIPOS>ALT_TYPE
CGenFF_4.0_ALT_TYPE_SET
CGenFF_4.0 1 CG2R61 2 CG2R61 3 CG2R61 4 CG2R64 5 NG2R62 6 NG2R62 7 HGR61 8 HGR62 9 HGR62 10 HGR62
@<TRIPOS>MOLECULE
pyrimidine
 10 10 0 0 0
****
USER_CHARGES
INVALID_CHARGES
Pose:  32 Cluster:  32 Fr_nu: 531733 TotEn:    -9.28
@<TRIPOS>ATOM
      1 C1        -70.8351  -10.5296  -42.7293 C.ar   1 LIG      -0.13100
      2 C2        -71.8912   -9.6989  -43.0440 C.ar   1 LIG       0.28900
      3 C3        -71.1784  -11.7929  -42.2932 C.ar   1 LIG       0.28900
      4 C4        -73.3915  -11.3203  -42.5076 C.ar   1 LIG       0.50700
      5 N1        -73.1865  -10.0631  -42.9445 N.ar   1 LIG      -0.71900
      6 N2        -72.4511  -12.2232  -42.1698 N.ar   1 LIG      -0.71900
      7 H1        -69.8051  -10.2110  -42.8185 H      1 LIG       0.11500
      8 H2        -71.7196   -8.6872  -43.3952 H      1 LIG       0.11400
      9 H3        -70.4165  -12.5157  -42.0221 H      1 LIG       0.11400
     10 H4        -74.4227  -11.6391  -42.4172 H      1 LIG       0.14100
@<TRIPOS>BOND
      1       1       2 ar
      2       1       3 ar
      3       2       5 ar
      4       3       6 ar
      5       4       5 ar
      6       4       6 ar
      7       1       7 1
      8       2       8 1
      9       3       9 1
     10       4      10 1
@<TRIPOS>ALT_TYPE
CGenFF_4.0_ALT_TYPE_SET
CGenFF_4.0 1 CG2R61 2 CG2R61 3 CG2R61 4 CG2R64 5 NG2R62 6 NG2R62 7 HGR61 8 HGR62 9 HGR62 10 HGR62
@<TRIPOS>MOLECULE
pyrimidine
 10 10 0 0 0
****
USER_CHARGES
INVALID_CHARGES
Pose:  33 Cluster:  33 Fr_nu: 512286 TotEn:    -9.23
@<TRIPOS>ATOM
      1 C1        -45.2100   -9.2794  -31.4536 C.ar   1 LIG      -0.13100
      2 C2        -45.7704  -10.5323  -31.3094 C.ar   1 LIG       0.28900
      3 C3        -45.4607   -8.6478  -32.6545 C.ar   1 LIG       0.28900
      4 C4        -46.6918  -10.4140  -33.3840 C.ar   1 LIG       0.50700
      5 N1        -46.5196  -11.1319  -32.2578 N.ar   1 LIG      -0.71900
      6 N2        -46.1999   -9.1879  -33.6456 N.ar   1 LIG      -0.71900
      7 H1        -44.6129   -8.8223  -30.6759 H      1 LIG       0.11500
      8 H2        -45.6279  -11.1056  -30.3998 H      1 LIG       0.11400
      9 H3        -45.0614   -7.6604  -32.8595 H      1 LIG       0.11400
     10 H4        -47.2886  -10.8719  -34.1633 H      1 LIG       0.14100
@<TRIPOS>BOND
      1       1       2 ar
      2       1       3 ar
      3       2       5 ar
      4       3       6 ar
      5       4       5 ar
      6       4       6 ar
      7       1       7 1
      8       2       8 1
      9       3       9 1
     10       4      10 1
@<TRIPOS>ALT_TYPE
CGenFF_4.0_ALT_TYPE_SET
CGenFF_4.0 1 CG2R61 2 CG2R61 3 CG2R61 4 CG2R64 5 NG2R62 6 NG2R62 7 HGR61 8 HGR62 9 HGR62 10 HGR62
@<TRIPOS>MOLECULE
pyrimidine
 10 10 0 0 0
****
USER_CHARGES
INVALID_CHARGES
Pose:  34 Cluster:  34 Fr_nu: 709475 TotEn:    -9.11
@<TRIPOS>ATOM
      1 C1        -52.0233    5.6171  -33.4662 C.ar   1 LIG      -0.13100
      2 C2        -52.4246    4.3527  -33.0859 C.ar   1 LIG       0.28900
      3 C3        -52.9290    6.3272  -34.2275 C.ar   1 LIG       0.28900
      4 C4        -54.4110    4.6049  -34.1619 C.ar   1 LIG       0.50700
      5 N1        -53.6160    3.8131  -33.4173 N.ar   1 LIG      -0.71900
      6 N2        -54.1363    5.8501  -34.5952 N.ar   1 LIG      -0.71900
      7 H1        -51.0613    6.0249  -33.1861 H      1 LIG       0.11500
      8 H2        -51.7796    3.7197  -32.4862 H      1 LIG       0.11400
      9 H3        -52.7018    7.3296  -34.5739 H      1 LIG       0.11400
     10 H4        -55.3738    4.1964  -34.4435 H      1 LIG       0.14100
@<TRIPOS>BOND
      1       1       2 ar
      2       1       3 ar
      3       2       5 ar
      4       3       6 ar
      5       4       5 ar
      6       4       6 ar
      7       1       7 1
      8       2       8 1
      9       3       9 1
     10       4      10 1
@<TRIPOS>ALT_TYPE
CGenFF_4.0_ALT_TYPE_SET
CGenFF_4.0 1 CG2R61 2 CG2R61 3 CG2R61 4 CG2R64 5 NG2R62 6 NG2R62 7 HGR61 8 HGR62 9 HGR62 10 HGR62
@<TRIPOS>MOLECULE
pyrimidine
 10 10 0 0 0
****
USER_CHARGES
INVALID_CHARGES
Pose:  35 Cluster:  35 Fr_nu: 1484316 TotEn:    -9.10
@<TRIPOS>ATOM
      1 C1        -43.6269  -11.7309  -43.8617 C.ar   1 LIG      -0.13100
      2 C2        -44.3446  -12.7881  -43.3403 C.ar   1 LIG       0.28900
      3 C3        -44.3612  -10.8036  -44.5722 C.ar   1 LIG       0.28900
      4 C4        -46.2791  -11.9676  -44.2071 C.ar   1 LIG       0.50700
      5 N1        -45.6765  -12.9383  -43.4943 N.ar   1 LIG      -0.71900
      6 N2        -45.6936  -10.8910  -44.7654 N.ar   1 LIG      -0.71900
      7 H1        -42.5584  -11.6356  -43.7226 H      1 LIG       0.11500
      8 H2        -43.8533  -13.5669  -42.7671 H      1 LIG       0.11400
      9 H3        -43.8838   -9.9387  -45.0200 H      1 LIG       0.11400
     10 H4        -47.3489  -12.0634  -44.3474 H      1 LIG       0.14100
@<TRIPOS>BOND
      1       1       2 ar
      2       1       3 ar
      3       2       5 ar
      4       3       6 ar
      5       4       5 ar
      6       4       6 ar
      7       1       7 1
      8       2       8 1
      9       3       9 1
     10       4      10 1
@<TRIPOS>ALT_TYPE
CGenFF_4.0_ALT_TYPE_SET
CGenFF_4.0 1 CG2R61 2 CG2R61 3 CG2R61 4 CG2R64 5 NG2R62 6 NG2R62 7 HGR61 8 HGR62 9 HGR62 10 HGR62
@<TRIPOS>MOLECULE
pyrimidine
 10 10 0 0 0
****
USER_CHARGES
INVALID_CHARGES
Pose:  36 Cluster:  36 Fr_nu:    740 TotEn:    -9.06
@<TRIPOS>ATOM
      1 C1        -51.1671    4.1602  -33.5770 C.ar   1 LIG      -0.13100
      2 C2        -52.3320    4.0416  -34.3074 C.ar   1 LIG       0.28900
      3 C3        -51.2831    4.8207  -32.3711 C.ar   1 LIG       0.28900
      4 C4        -53.5069    5.1500  -32.7080 C.ar   1 LIG       0.50700
      5 N1        -53.5238    4.5265  -33.9014 N.ar   1 LIG      -0.71900
      6 N2        -52.4417    5.3304  -31.9039 N.ar   1 LIG      -0.71900
      7 H1        -50.2244    3.7615  -33.9272 H      1 LIG       0.11500
      8 H2        -52.3391    3.5383  -35.2681 H      1 LIG       0.11400
      9 H3        -50.4214    4.9633  -31.7280 H      1 LIG       0.11400
     10 H4        -54.4504    5.5503  -32.3577 H      1 LIG       0.14100
@<TRIPOS>BOND
      1       1       2 ar
      2       1       3 ar
      3       2       5 ar
      4       3       6 ar
      5       4       5 ar
      6       4       6 ar
      7       1       7 1
      8       2       8 1
      9       3       9 1
     10       4      10 1
@<TRIPOS>ALT_TYPE
CGenFF_4.0_ALT_TYPE_SET
CGenFF_4.0 1 CG2R61 2 CG2R61 3 CG2R61 4 CG2R64 5 NG2R62 6 NG2R62 7 HGR61 8 HGR62 9 HGR62 10 HGR62
@<TRIPOS>MOLECULE
pyrimidine
 10 10 0 0 0
****
USER_CHARGES
INVALID_CHARGES
Pose:  37 Cluster:  37 Fr_nu: 667439 TotEn:    -9.05
@<TRIPOS>ATOM
      1 C1        -55.4629    5.7449  -34.6392 C.ar   1 LIG      -0.13100
      2 C2        -55.5198    4.6160  -35.4309 C.ar   1 LIG       0.28900
      3 C3        -55.7726    6.9326  -35.2697 C.ar   1 LIG       0.28900
      4 C4        -56.1330    5.8525  -37.2371 C.ar   1 LIG       0.50700
      5 N1        -55.8524    4.6335  -36.7383 N.ar   1 LIG      -0.71900
      6 N2        -56.1131    7.0234  -36.5721 N.ar   1 LIG      -0.71900
      7 H1        -55.1928    5.7017  -33.5926 H      1 LIG       0.11500
      8 H2        -55.2926    3.6370  -35.0233 H      1 LIG       0.11400
      9 H3        -55.7544    7.8726  -34.7289 H      1 LIG       0.11400
     10 H4        -56.4023    5.8962  -38.2853 H      1 LIG       0.14100
@<TRIPOS>BOND
      1       1       2 ar
      2       1       3 ar
      3       2       5 ar
      4       3       6 ar
      5       4       5 ar
      6       4       6 ar
      7       1       7 1
      8       2       8 1
      9       3       9 1
     10       4      10 1
@<TRIPOS>ALT_TYPE
CGenFF_4.0_ALT_TYPE_SET
CGenFF_4.0 1 CG2R61 2 CG2R61 3 CG2R61 4 CG2R64 5 NG2R62 6 NG2R62 7 HGR61 8 HGR62 9 HGR62 10 HGR62
@<TRIPOS>MOLECULE
pyrimidine
 10 10 0 0 0
****
USER_CHARGES
INVALID_CHARGES
Pose:  38 Cluster:  38 Fr_nu: 2283361 TotEn:    -8.91
@<TRIPOS>ATOM
      1 C1        -46.8503  -20.8756  -32.8822 C.ar   1 LIG      -0.13100
      2 C2        -45.8197  -20.6616  -33.7748 C.ar   1 LIG       0.28900
      3 C3        -46.5156  -21.5736  -31.7400 C.ar   1 LIG       0.28900
      4 C4        -44.3564  -21.7598  -32.4257 C.ar   1 LIG       0.50700
      5 N1        -44.5561  -21.0913  -33.5776 N.ar   1 LIG      -0.71900
      6 N2        -45.2741  -22.0324  -31.4785 N.ar   1 LIG      -0.71900
      7 H1        -47.8550  -20.5194  -33.0662 H      1 LIG       0.11500
      8 H2        -45.9870  -20.1226  -34.7009 H      1 LIG       0.11400
      9 H3        -47.2592  -21.7906  -30.9808 H      1 LIG       0.11400
     10 H4        -43.3507  -22.1174  -32.2419 H      1 LIG       0.14100
@<TRIPOS>BOND
      1       1       2 ar
      2       1       3 ar
      3       2       5 ar
      4       3       6 ar
      5       4       5 ar
      6       4       6 ar
      7       1       7 1
      8       2       8 1
      9       3       9 1
     10       4      10 1
@<TRIPOS>ALT_TYPE
CGenFF_4.0_ALT_TYPE_SET
CGenFF_4.0 1 CG2R61 2 CG2R61 3 CG2R61 4 CG2R64 5 NG2R62 6 NG2R62 7 HGR61 8 HGR62 9 HGR62 10 HGR62
@<TRIPOS>MOLECULE
pyrimidine
 10 10 0 0 0
****
USER_CHARGES
INVALID_CHARGES
Pose:  39 Cluster:  39 Fr_nu:  44064 TotEn:    -8.66
@<TRIPOS>ATOM
      1 C1        -51.0041    6.4964  -33.3124 C.ar   1 LIG      -0.13100
      2 C2        -50.3591    5.2814  -33.2010 C.ar   1 LIG       0.28900
      3 C3        -52.2793    6.4494  -33.8374 C.ar   1 LIG       0.28900
      4 C4        -52.1557    4.1914  -34.0677 C.ar   1 LIG       0.50700
      5 N1        -50.9073    4.1052  -33.5703 N.ar   1 LIG      -0.71900
      6 N2        -52.8882    5.3103  -34.2270 N.ar   1 LIG      -0.71900
      7 H1        -50.5401    7.4250  -33.0082 H      1 LIG       0.11500
      8 H2        -49.3535    5.2186  -32.7996 H      1 LIG       0.11400
      9 H3        -52.8642    7.3541  -33.9637 H      1 LIG       0.11400
     10 H4        -52.6201    3.2618  -34.3733 H      1 LIG       0.14100
@<TRIPOS>BOND
      1       1       2 ar
      2       1       3 ar
      3       2       5 ar
      4       3       6 ar
      5       4       5 ar
      6       4       6 ar
      7       1       7 1
      8       2       8 1
      9       3       9 1
     10       4      10 1
@<TRIPOS>ALT_TYPE
CGenFF_4.0_ALT_TYPE_SET
CGenFF_4.0 1 CG2R61 2 CG2R61 3 CG2R61 4 CG2R64 5 NG2R62 6 NG2R62 7 HGR61 8 HGR62 9 HGR62 10 HGR62
@<TRIPOS>MOLECULE
pyrimidine
 10 10 0 0 0
****
USER_CHARGES
INVALID_CHARGES
Pose:  40 Cluster:  40 Fr_nu:  43024 TotEn:    -8.15
@<TRIPOS>ATOM
      1 C1        -52.1241    4.1366  -34.1547 C.ar   1 LIG      -0.13100
      2 C2        -52.3662    5.2452  -34.9402 C.ar   1 LIG       0.28900
      3 C3        -51.6281    4.3954  -32.8934 C.ar   1 LIG       0.28900
      4 C4        -51.6604    6.6343  -33.2850 C.ar   1 LIG       0.50700
      5 N1        -52.1449    6.5132  -34.5356 N.ar   1 LIG      -0.71900
      6 N2        -51.3834    5.6364  -32.4241 N.ar   1 LIG      -0.71900
      7 H1        -52.3107    3.1304  -34.5051 H      1 LIG       0.11500
      8 H2        -52.7563    5.1410  -35.9468 H      1 LIG       0.11400
      9 H3        -51.4064    3.5875  -32.2045 H      1 LIG       0.11400
     10 H4        -51.4724    7.6417  -32.9344 H      1 LIG       0.14100
@<TRIPOS>BOND
      1       1       2 ar
      2       1       3 ar
      3       2       5 ar
      4       3       6 ar
      5       4       5 ar
      6       4       6 ar
      7       1       7 1
      8       2       8 1
      9       3       9 1
     10       4      10 1
@<TRIPOS>ALT_TYPE
CGenFF_4.0_ALT_TYPE_SET
CGenFF_4.0 1 CG2R61 2 CG2R61 3 CG2R61 4 CG2R64 5 NG2R62 6 NG2R62 7 HGR61 8 HGR62 9 HGR62 10 HGR62
@<TRIPOS>MOLECULE
pyrimidine
 10 10 0 0 0
****
USER_CHARGES
INVALID_CHARGES
Pose:  41 Cluster:  41 Fr_nu: 269541 TotEn:    -8.12
@<TRIPOS>ATOM
      1 C1        -54.5206    5.0979  -34.4151 C.ar   1 LIG      -0.13100
      2 C2        -55.5516    5.9526  -34.7484 C.ar   1 LIG       0.28900
      3 C3        -54.1392    4.2098  -35.3999 C.ar   1 LIG       0.28900
      4 C4        -55.7068    5.0369  -36.8231 C.ar   1 LIG       0.50700
      5 N1        -56.1697    5.9495  -35.9477 N.ar   1 LIG      -0.71900
      6 N2        -54.7127    4.1514  -36.6197 N.ar   1 LIG      -0.71900
      7 H1        -54.0428    5.1224  -33.4449 H      1 LIG       0.11500
      8 H2        -55.9200    6.6854  -34.0388 H      1 LIG       0.11400
      9 H3        -53.3381    3.4987  -35.2300 H      1 LIG       0.11400
     10 H4        -56.1859    5.0115  -37.7942 H      1 LIG       0.14100
@<TRIPOS>BOND
      1       1       2 ar
      2       1       3 ar
      3       2       5 ar
      4       3       6 ar
      5       4       5 ar
      6       4       6 ar
      7       1       7 1
      8       2       8 1
      9       3       9 1
     10       4      10 1
@<TRIPOS>ALT_TYPE
CGenFF_4.0_ALT_TYPE_SET
CGenFF_4.0 1 CG2R61 2 CG2R61 3 CG2R61 4 CG2R64 5 NG2R62 6 NG2R62 7 HGR61 8 HGR62 9 HGR62 10 HGR62
@<TRIPOS>MOLECULE
pyrimidine
 10 10 0 0 0
****
USER_CHARGES
INVALID_CHARGES
Pose:  42 Cluster:  42 Fr_nu:  37889 TotEn:    -8.05
@<TRIPOS>ATOM
      1 C1        -51.3809    4.2281  -33.5309 C.ar   1 LIG      -0.13100
      2 C2        -51.1533    5.1943  -34.4897 C.ar   1 LIG       0.28900
      3 C3        -52.6779    4.1398  -33.0684 C.ar   1 LIG       0.28900
      4 C4        -53.3347    5.8314  -34.4373 C.ar   1 LIG       0.50700
      5 N1        -52.1107    6.0162  -34.9674 N.ar   1 LIG      -0.71900
      6 N2        -53.6834    4.9285  -33.5009 N.ar   1 LIG      -0.71900
      7 H1        -50.5937    3.5822  -33.1657 H      1 LIG       0.11500
      8 H2        -50.1651    5.3383  -34.9127 H      1 LIG       0.11400
      9 H3        -52.9526    3.4108  -32.3137 H      1 LIG       0.11400
     10 H4        -54.1228    6.4787  -34.8021 H      1 LIG       0.14100
@<TRIPOS>BOND
      1       1       2 ar
      2       1       3 ar
      3       2       5 ar
      4       3       6 ar
      5       4       5 ar
      6       4       6 ar
      7       1       7 1
      8       2       8 1
      9       3       9 1
     10       4      10 1
@<TRIPOS>ALT_TYPE
CGenFF_4.0_ALT_TYPE_SET
CGenFF_4.0 1 CG2R61 2 CG2R61 3 CG2R61 4 CG2R64 5 NG2R62 6 NG2R62 7 HGR61 8 HGR62 9 HGR62 10 HGR62
@<TRIPOS>MOLECULE
pyrimidine
 10 10 0 0 0
****
USER_CHARGES
INVALID_CHARGES
Pose:  43 Cluster:  43 Fr_nu: 177841 TotEn:    -7.89
@<TRIPOS>ATOM
      1 C1        -51.0605    4.9124  -33.7703 C.ar   1 LIG      -0.13100
      2 C2        -51.6367    4.7608  -35.0151 C.ar   1 LIG       0.28900
      3 C3        -51.9378    4.9398  -32.7056 C.ar   1 LIG       0.28900
      4 C4        -53.7157    4.6854  -34.0990 C.ar   1 LIG       0.50700
      5 N1        -52.9656    4.6440  -35.2166 N.ar   1 LIG      -0.71900
      6 N2        -53.2763    4.8288  -32.8341 N.ar   1 LIG      -0.71900
      7 H1        -49.9908    5.0040  -33.6378 H      1 LIG       0.11500
      8 H2        -51.0271    4.7284  -35.9116 H      1 LIG       0.11400
      9 H3        -51.5779    5.0560  -31.6891 H      1 LIG       0.11400
     10 H4        -54.7868    4.5948  -34.2315 H      1 LIG       0.14100
@<TRIPOS>BOND
      1       1       2 ar
      2       1       3 ar
      3       2       5 ar
      4       3       6 ar
      5       4       5 ar
      6       4       6 ar
      7       1       7 1
      8       2       8 1
      9       3       9 1
     10       4      10 1
@<TRIPOS>ALT_TYPE
CGenFF_4.0_ALT_TYPE_SET
CGenFF_4.0 1 CG2R61 2 CG2R61 3 CG2R61 4 CG2R64 5 NG2R62 6 NG2R62 7 HGR61 8 HGR62 9 HGR62 10 HGR62
@<TRIPOS>MOLECULE
pyrimidine
 10 10 0 0 0
****
USER_CHARGES
INVALID_CHARGES
Pose:  44 Cluster:  44 Fr_nu: 176160 TotEn:    -7.76
@<TRIPOS>ATOM
      1 C1        -53.7489    4.5830  -34.0990 C.ar   1 LIG      -0.13100
      2 C2        -52.6820    4.7907  -34.9494 C.ar   1 LIG       0.28900
      3 C3        -53.4609    4.6538  -32.7514 C.ar   1 LIG       0.28900
      4 C4        -51.2740    5.0920  -33.1905 C.ar   1 LIG       0.50700
      5 N1        -51.4267    5.0486  -34.5277 N.ar   1 LIG      -0.71900
      6 N2        -52.2301    4.9072  -32.2601 N.ar   1 LIG      -0.71900
      7 H1        -54.7460    4.3778  -34.4650 H      1 LIG       0.11500
      8 H2        -52.8114    4.7543  -36.0256 H      1 LIG       0.11400
      9 H3        -54.2351    4.5036  -32.0068 H      1 LIG       0.11400
     10 H4        -50.2756    5.2963  -32.8237 H      1 LIG       0.14100
@<TRIPOS>BOND
      1       1       2 ar
      2       1       3 ar
      3       2       5 ar
      4       3       6 ar
      5       4       5 ar
      6       4       6 ar
      7       1       7 1
      8       2       8 1
      9       3       9 1
     10       4      10 1
@<TRIPOS>ALT_TYPE
CGenFF_4.0_ALT_TYPE_SET
CGenFF_4.0 1 CG2R61 2 CG2R61 3 CG2R61 4 CG2R64 5 NG2R62 6 NG2R62 7 HGR61 8 HGR62 9 HGR62 10 HGR62
@<TRIPOS>MOLECULE
pyrimidine
 10 10 0 0 0
****
USER_CHARGES
INVALID_CHARGES
Pose:  45 Cluster:  45 Fr_nu: 280918 TotEn:    -7.37
@<TRIPOS>ATOM
      1 C1        -50.6161    5.2949  -33.4000 C.ar   1 LIG      -0.13100
      2 C2        -51.2058    6.4680  -33.8251 C.ar   1 LIG       0.28900
      3 C3        -51.4656    4.2168  -33.2583 C.ar   1 LIG       0.28900
      4 C4        -53.2450    5.4679  -33.9180 C.ar   1 LIG       0.50700
      5 N1        -52.5222    6.5904  -34.0943 N.ar   1 LIG      -0.71900
      6 N2        -52.7902    4.2680  -33.5093 N.ar   1 LIG      -0.71900
      7 H1        -49.5570    5.2252  -33.1911 H      1 LIG       0.11500
      8 H2        -50.6182    7.3687  -33.9651 H      1 LIG       0.11400
      9 H3        -51.0934    3.2530  -32.9283 H      1 LIG       0.11400
     10 H4        -54.3057    5.5378  -34.1259 H      1 LIG       0.14100
@<TRIPOS>BOND
      1       1       2 ar
      2       1       3 ar
      3       2       5 ar
      4       3       6 ar
      5       4       5 ar
      6       4       6 ar
      7       1       7 1
      8       2       8 1
      9       3       9 1
     10       4      10 1
@<TRIPOS>ALT_TYPE
CGenFF_4.0_ALT_TYPE_SET
CGenFF_4.0 1 CG2R61 2 CG2R61 3 CG2R61 4 CG2R64 5 NG2R62 6 NG2R62 7 HGR61 8 HGR62 9 HGR62 10 HGR62
@<TRIPOS>MOLECULE
pyrimidine
 10 10 0 0 0
****
USER_CHARGES
INVALID_CHARGES
Pose:  46 Cluster:  46 Fr_nu: 1790179 TotEn:    -5.37
@<TRIPOS>ATOM
      1 C1        -54.8908  -24.6501  -23.4957 C.ar   1 LIG      -0.13100
      2 C2        -53.5702  -24.2716  -23.3643 C.ar   1 LIG       0.28900
      3 C3        -55.4592  -24.4149  -24.7309 C.ar   1 LIG       0.28900
      4 C4        -53.5169  -23.5294  -25.5122 C.ar   1 LIG       0.50700
      5 N1        -52.8503  -23.7065  -24.3556 N.ar   1 LIG      -0.71900
      6 N2        -54.7991  -23.8541  -25.7654 N.ar   1 LIG      -0.71900
      7 H1        -55.4444  -25.1014  -22.6833 H      1 LIG       0.11500
      8 H2        -53.0388  -24.4167  -22.4300 H      1 LIG       0.11400
      9 H3        -56.4926  -24.6782  -24.9287 H      1 LIG       0.11400
     10 H4        -52.9631  -23.0764  -26.3254 H      1 LIG       0.14100
@<TRIPOS>BOND
      1       1       2 ar
      2       1       3 ar
      3       2       5 ar
      4       3       6 ar
      5       4       5 ar
      6       4       6 ar
      7       1       7 1
      8       2       8 1
      9       3       9 1
     10       4      10 1
@<TRIPOS>ALT_TYPE
CGenFF_4.0_ALT_TYPE_SET
CGenFF_4.0 1 CG2R61 2 CG2R61 3 CG2R61 4 CG2R64 5 NG2R62 6 NG2R62 7 HGR61 8 HGR62 9 HGR62 10 HGR62
@<TRIPOS>MOLECULE
naphtalene
 18 19 0 0 0
****
USER_CHARGES
INVALID_CHARGES
Pose:   1 Cluster:   1 Fr_nu: 122586 TotEn:   -14.20
@<TRIPOS>ATOM
      1 C1        -76.1842  -24.6106  -45.7045 C.ar   1 LIG      -0.11500
      2 C2        -76.3479  -25.2950  -44.5038 C.ar   1 LIG      -0.11500
      3 C3        -71.3776  -24.4633  -44.9648 C.ar   1 LIG      -0.11500
      4 C4        -71.5414  -25.1477  -43.7641 C.ar   1 LIG      -0.11500
      5 C5        -74.9089  -24.2305  -46.1235 C.ar   1 LIG      -0.11700
      6 C6        -75.2372  -25.6020  -43.7176 C.ar   1 LIG      -0.11700
      7 C7        -72.4884  -24.1564  -45.7511 C.ar   1 LIG      -0.11700
      8 C8        -72.8167  -25.5277  -43.3449 C.ar   1 LIG      -0.11700
      9 C9        -73.7795  -24.5312  -45.3447 C.ar   1 LIG       0.00400
     10 C10       -73.9461  -25.2271  -44.1237 C.ar   1 LIG       0.00400
     11 H1        -77.0494  -24.3714  -46.3159 H      1 LIG       0.11500
     12 H2        -77.3412  -25.5906  -44.1786 H      1 LIG       0.11500
     13 H3        -70.3844  -24.1675  -45.2907 H      1 LIG       0.11500
     14 H4        -70.6761  -25.3854  -43.1524 H      1 LIG       0.11500
     15 H5        -74.8046  -23.6960  -47.0655 H      1 LIG       0.11500
     16 H6        -75.3886  -26.1380  -42.7829 H      1 LIG       0.11500
     17 H7        -72.3367  -23.6210  -46.6860 H      1 LIG       0.11500
     18 H8        -72.9213  -26.0617  -42.4026 H      1 LIG       0.11500
@<TRIPOS>BOND
      1       1       2 ar
      2       1       5 ar
      3       2       6 ar
      4       3       4 ar
      5       3       7 ar
      6       4       8 ar
      7       5       9 ar
      8       6      10 ar
      9       7       9 ar
     10       8      10 ar
     11       9      10 ar
     12       1      11 1
     13       2      12 1
     14       3      13 1
     15       4      14 1
     16       5      15 1
     17       6      16 1
     18       7      17 1
     19       8      18 1
@<TRIPOS>ALT_TYPE
CGenFF_4.0_ALT_TYPE_SET
CGenFF_4.0 1 CG2R61 2 CG2R61 3 CG2R61 4 CG2R61 5 CG2R61 6 CG2R61 7 CG2R61 8 CG2R61 9 CG2R61 10 CG2R61 11 HGR61 12 HGR61 13 HGR61 14 HGR61 15 HGR61 16 HGR61 17 HGR61 18 HGR61
@<TRIPOS>MOLECULE
naphtalene
 18 19 0 0 0
****
USER_CHARGES
INVALID_CHARGES
Pose:   2 Cluster:   2 Fr_nu: 241105 TotEn:   -13.11
@<TRIPOS>ATOM
      1 C1        -70.2676  -26.2354  -43.3646 C.ar   1 LIG      -0.11500
      2 C2        -70.9913  -25.7096  -42.2985 C.ar   1 LIG      -0.11500
      3 C3        -73.2831  -24.0445  -46.4918 C.ar   1 LIG      -0.11500
      4 C4        -74.0068  -23.5188  -45.4256 C.ar   1 LIG      -0.11500
      5 C5        -70.6529  -25.9555  -44.6760 C.ar   1 LIG      -0.11700
      6 C6        -72.1030  -24.9019  -42.5395 C.ar   1 LIG      -0.11700
      7 C7        -72.1713  -24.8522  -46.2508 C.ar   1 LIG      -0.11700
      8 C8        -73.6216  -23.7987  -44.1142 C.ar   1 LIG      -0.11700
      9 C9        -71.7693  -25.1444  -44.9372 C.ar   1 LIG       0.00400
     10 C10       -72.5052  -24.6098  -43.8530 C.ar   1 LIG       0.00400
     11 H1        -69.4026  -26.8646  -43.1764 H      1 LIG       0.11500
     12 H2        -70.6904  -25.9279  -41.2780 H      1 LIG       0.11500
     13 H3        -73.5835  -23.8264  -47.5128 H      1 LIG       0.11500
     14 H4        -74.8725  -22.8908  -45.6145 H      1 LIG       0.11500
     15 H5        -70.0726  -26.3776  -45.4939 H      1 LIG       0.11500
     16 H6        -72.6536  -24.5012  -41.6909 H      1 LIG       0.11500
     17 H7        -71.6204  -25.2521  -47.0994 H      1 LIG       0.11500
     18 H8        -74.2022  -23.3773  -43.2961 H      1 LIG       0.11500
@<TRIPOS>BOND
      1       1       2 ar
      2       1       5 ar
      3       2       6 ar
      4       3       4 ar
      5       3       7 ar
      6       4       8 ar
      7       5       9 ar
      8       6      10 ar
      9       7       9 ar
     10       8      10 ar
     11       9      10 ar
     12       1      11 1
     13       2      12 1
     14       3      13 1
     15       4      14 1
     16       5      15 1
     17       6      16 1
     18       7      17 1
     19       8      18 1
@<TRIPOS>ALT_TYPE
CGenFF_4.0_ALT_TYPE_SET
CGenFF_4.0 1 CG2R61 2 CG2R61 3 CG2R61 4 CG2R61 5 CG2R61 6 CG2R61 7 CG2R61 8 CG2R61 9 CG2R61 10 CG2R61 11 HGR61 12 HGR61 13 HGR61 14 HGR61 15 HGR61 16 HGR61 17 HGR61 18 HGR61
@<TRIPOS>MOLECULE
naphtalene
 18 19 0 0 0
****
USER_CHARGES
INVALID_CHARGES
Pose:   3 Cluster:   3 Fr_nu: 362692 TotEn:   -13.08
@<TRIPOS>ATOM
      1 C1        -44.5280  -11.7891  -43.6367 C.ar   1 LIG      -0.11500
      2 C2        -43.5024  -12.7073  -43.8418 C.ar   1 LIG      -0.11500
      3 C3        -47.4896  -14.4793  -46.4052 C.ar   1 LIG      -0.11500
      4 C4        -46.4639  -15.3974  -46.6103 C.ar   1 LIG      -0.11500
      5 C5        -45.7779  -11.9961  -44.2210 C.ar   1 LIG      -0.11700
      6 C6        -43.7226  -13.8358  -44.6318 C.ar   1 LIG      -0.11700
      7 C7        -47.2693  -13.3508  -45.6151 C.ar   1 LIG      -0.11700
      8 C8        -45.2139  -15.1905  -46.0261 C.ar   1 LIG      -0.11700
      9 C9        -46.0174  -13.1265  -45.0193 C.ar   1 LIG       0.00400
     10 C10       -44.9744  -14.0601  -45.2278 C.ar   1 LIG       0.00400
     11 H1        -44.3558  -10.9105  -43.0220 H      1 LIG       0.11500
     12 H2        -42.5298  -12.5453  -43.3863 H      1 LIG       0.11500
     13 H3        -48.4627  -14.6408  -46.8604 H      1 LIG       0.11500
     14 H4        -46.6363  -16.2751  -47.2262 H      1 LIG       0.11500
     15 H5        -46.5649  -11.2650  -44.0474 H      1 LIG       0.11500
     16 H6        -42.9067  -14.5405  -44.7782 H      1 LIG       0.11500
     17 H7        -48.0856  -12.6466  -45.4682 H      1 LIG       0.11500
     18 H8        -44.4266  -15.9211  -46.2002 H      1 LIG       0.11500
@<TRIPOS>BOND
      1       1       2 ar
      2       1       5 ar
      3       2       6 ar
      4       3       4 ar
      5       3       7 ar
      6       4       8 ar
      7       5       9 ar
      8       6      10 ar
      9       7       9 ar
     10       8      10 ar
     11       9      10 ar
     12       1      11 1
     13       2      12 1
     14       3      13 1
     15       4      14 1
     16       5      15 1
     17       6      16 1
     18       7      17 1
     19       8      18 1
@<TRIPOS>ALT_TYPE
CGenFF_4.0_ALT_TYPE_SET
CGenFF_4.0 1 CG2R61 2 CG2R61 3 CG2R61 4 CG2R61 5 CG2R61 6 CG2R61 7 CG2R61 8 CG2R61 9 CG2R61 10 CG2R61 11 HGR61 12 HGR61 13 HGR61 14 HGR61 15 HGR61 16 HGR61 17 HGR61 18 HGR61
@<TRIPOS>MOLECULE
naphtalene
 18 19 0 0 0
****
USER_CHARGES
INVALID_CHARGES
Pose:   4 Cluster:   4 Fr_nu:  33259 TotEn:   -13.01
@<TRIPOS>ATOM
      1 C1        -69.9603  -11.5161  -40.4796 C.ar   1 LIG      -0.11500
      2 C2        -71.3308  -11.6370  -40.2703 C.ar   1 LIG      -0.11500
      3 C3        -70.8055   -9.1204  -44.6292 C.ar   1 LIG      -0.11500
      4 C4        -72.1760   -9.2413  -44.4198 C.ar   1 LIG      -0.11500
      5 C5        -69.4821  -10.8608  -41.6147 C.ar   1 LIG      -0.11700
      6 C6        -72.2285  -11.1030  -41.1951 C.ar   1 LIG      -0.11700
      7 C7        -69.9077   -9.6543  -43.7043 C.ar   1 LIG      -0.11700
      8 C8        -72.6542   -9.8967  -43.2848 C.ar   1 LIG      -0.11700
      9 C9        -70.3713  -10.3172  -42.5562 C.ar   1 LIG       0.00400
     10 C10       -71.7650  -10.4402  -42.3433 C.ar   1 LIG       0.00400
     11 H1        -69.2619  -11.9325  -39.7596 H      1 LIG       0.11500
     12 H2        -71.7020  -12.1471  -39.3862 H      1 LIG       0.11500
     13 H3        -70.4335   -8.6101  -45.5132 H      1 LIG       0.11500
     14 H4        -72.8739   -8.8260  -45.1409 H      1 LIG       0.11500
     15 H5        -68.4067  -10.7785  -41.7581 H      1 LIG       0.11500
     16 H6        -73.2957  -11.2087  -41.0110 H      1 LIG       0.11500
     17 H7        -68.8407   -9.5478  -43.8882 H      1 LIG       0.11500
     18 H8        -73.7297   -9.9797  -43.1416 H      1 LIG       0.11500
@<TRIPOS>BOND
      1       1       2 ar
      2       1       5 ar
      3       2       6 ar
      4       3       4 ar
      5       3       7 ar
      6       4       8 ar
      7       5       9 ar
      8       6      10 ar
      9       7       9 ar
     10       8      10 ar
     11       9      10 ar
     12       1      11 1
     13       2      12 1
     14       3      13 1
     15       4      14 1
     16       5      15 1
     17       6      16 1
     18       7      17 1
     19       8      18 1
@<TRIPOS>ALT_TYPE
CGenFF_4.0_ALT_TYPE_SET
CGenFF_4.0 1 CG2R61 2 CG2R61 3 CG2R61 4 CG2R61 5 CG2R61 6 CG2R61 7 CG2R61 8 CG2R61 9 CG2R61 10 CG2R61 11 HGR61 12 HGR61 13 HGR61 14 HGR61 15 HGR61 16 HGR61 17 HGR61 18 HGR61
@<TRIPOS>MOLECULE
naphtalene
 18 19 0 0 0
****
USER_CHARGES
INVALID_CHARGES
Pose:   5 Cluster:   5 Fr_nu: 194243 TotEn:   -12.97
@<TRIPOS>ATOM
      1 C1        -50.0730  -12.8701  -29.2740 C.ar   1 LIG      -0.11500
      2 C2        -49.8295  -14.1922  -29.6337 C.ar   1 LIG      -0.11500
      3 C3        -45.2844  -12.0847  -28.9202 C.ar   1 LIG      -0.11500
      4 C4        -45.0410  -13.4069  -29.2799 C.ar   1 LIG      -0.11500
      5 C5        -49.0065  -12.0115  -29.0056 C.ar   1 LIG      -0.11700
      6 C6        -48.5188  -14.6610  -29.7265 C.ar   1 LIG      -0.11700
      7 C7        -46.5952  -11.6159  -28.8275 C.ar   1 LIG      -0.11700
      8 C8        -46.1074  -14.2656  -29.5483 C.ar   1 LIG      -0.11700
      9 C9        -47.6807  -12.4663  -29.0940 C.ar   1 LIG       0.00400
     10 C10       -47.4332  -13.8108  -29.4598 C.ar   1 LIG       0.00400
     11 H1        -51.0936  -12.5058  -29.2014 H      1 LIG       0.11500
     12 H2        -50.6604  -14.8597  -29.8427 H      1 LIG       0.11500
     13 H3        -44.4537  -11.4165  -28.7112 H      1 LIG       0.11500
     14 H4        -44.0203  -13.7709  -29.3510 H      1 LIG       0.11500
     15 H5        -49.2204  -10.9820  -28.7258 H      1 LIG       0.11500
     16 H6        -48.3519  -15.6981  -30.0099 H      1 LIG       0.11500
     17 H7        -46.7618  -10.5786  -28.5449 H      1 LIG       0.11500
     18 H8        -45.8937  -15.2954  -29.8274 H      1 LIG       0.11500
@<TRIPOS>BOND
      1       1       2 ar
      2       1       5 ar
      3       2       6 ar
      4       3       4 ar
      5       3       7 ar
      6       4       8 ar
      7       5       9 ar
      8       6      10 ar
      9       7       9 ar
     10       8      10 ar
     11       9      10 ar
     12       1      11 1
     13       2      12 1
     14       3      13 1
     15       4      14 1
     16       5      15 1
     17       6      16 1
     18       7      17 1
     19       8      18 1
@<TRIPOS>ALT_TYPE
CGenFF_4.0_ALT_TYPE_SET
CGenFF_4.0 1 CG2R61 2 CG2R61 3 CG2R61 4 CG2R61 5 CG2R61 6 CG2R61 7 CG2R61 8 CG2R61 9 CG2R61 10 CG2R61 11 HGR61 12 HGR61 13 HGR61 14 HGR61 15 HGR61 16 HGR61 17 HGR61 18 HGR61
@<TRIPOS>MOLECULE
naphtalene
 18 19 0 0 0
****
USER_CHARGES
INVALID_CHARGES
Pose:   6 Cluster:   6 Fr_nu:  75513 TotEn:   -12.87
@<TRIPOS>ATOM
      1 C1        -76.2703  -25.9481  -45.7723 C.ar   1 LIG      -0.11500
      2 C2        -76.2391  -24.5706  -45.9681 C.ar   1 LIG      -0.11500
      3 C3        -72.7609  -25.5517  -42.4257 C.ar   1 LIG      -0.11500
      4 C4        -72.7297  -24.1742  -42.6216 C.ar   1 LIG      -0.11500
      5 C5        -75.4148  -26.5412  -44.8433 C.ar   1 LIG      -0.11700
      6 C6        -75.3524  -23.7808  -45.2358 C.ar   1 LIG      -0.11700
      7 C7        -73.6477  -26.3416  -43.1581 C.ar   1 LIG      -0.11700
      8 C8        -73.5851  -23.5811  -43.5507 C.ar   1 LIG      -0.11700
      9 C9        -74.5158  -25.7615  -44.0974 C.ar   1 LIG       0.00400
     10 C10       -74.4841  -24.3608  -44.2966 C.ar   1 LIG       0.00400
     11 H1        -76.9604  -26.5626  -46.3431 H      1 LIG       0.11500
     12 H2        -76.9056  -24.1100  -46.6914 H      1 LIG       0.11500
     13 H3        -72.0946  -26.0131  -41.7023 H      1 LIG       0.11500
     14 H4        -72.0385  -23.5605  -42.0516 H      1 LIG       0.11500
     15 H5        -75.4562  -27.6199  -44.7070 H      1 LIG       0.11500
     16 H6        -75.3455  -22.7060  -45.4049 H      1 LIG       0.11500
     17 H7        -73.6550  -27.4162  -42.9883 H      1 LIG       0.11500
     18 H8        -73.5434  -22.5025  -43.6877 H      1 LIG       0.11500
@<TRIPOS>BOND
      1       1       2 ar
      2       1       5 ar
      3       2       6 ar
      4       3       4 ar
      5       3       7 ar
      6       4       8 ar
      7       5       9 ar
      8       6      10 ar
      9       7       9 ar
     10       8      10 ar
     11       9      10 ar
     12       1      11 1
     13       2      12 1
     14       3      13 1
     15       4      14 1
     16       5      15 1
     17       6      16 1
     18       7      17 1
     19       8      18 1
@<TRIPOS>ALT_TYPE
CGenFF_4.0_ALT_TYPE_SET
CGenFF_4.0 1 CG2R61 2 CG2R61 3 CG2R61 4 CG2R61 5 CG2R61 6 CG2R61 7 CG2R61 8 CG2R61 9 CG2R61 10 CG2R61 11 HGR61 12 HGR61 13 HGR61 14 HGR61 15 HGR61 16 HGR61 17 HGR61 18 HGR61
@<TRIPOS>MOLECULE
naphtalene
 18 19 0 0 0
****
USER_CHARGES
INVALID_CHARGES
Pose:   7 Cluster:   7 Fr_nu:   4441 TotEn:   -12.68
@<TRIPOS>ATOM
      1 C1        -55.4978    6.3942  -35.2819 C.ar   1 LIG      -0.11500
      2 C2        -55.5128    5.0102  -35.4277 C.ar   1 LIG      -0.11500
      3 C3        -50.9800    6.1563  -33.4913 C.ar   1 LIG      -0.11500
      4 C4        -50.9952    4.7724  -33.6372 C.ar   1 LIG      -0.11500
      5 C5        -54.3688    7.0298  -34.7643 C.ar   1 LIG      -0.11700
      6 C6        -54.3991    4.2565  -35.0565 C.ar   1 LIG      -0.11700
      7 C7        -52.0939    6.9101  -33.8626 C.ar   1 LIG      -0.11700
      8 C8        -52.1241    4.1366  -34.1547 C.ar   1 LIG      -0.11700
      9 C9        -53.2388    6.2869  -34.3854 C.ar   1 LIG       0.00400
     10 C10       -53.2541    4.8795  -34.5336 C.ar   1 LIG       0.00400
     11 H1        -56.3653    6.9803  -35.5706 H      1 LIG       0.11500
     12 H2        -56.3921    4.5164  -35.8310 H      1 LIG       0.11500
     13 H3        -50.1008    6.6509  -33.0881 H      1 LIG       0.11500
     14 H4        -50.1279    4.1866  -33.3470 H      1 LIG       0.11500
     15 H5        -54.3795    8.1127  -34.6587 H      1 LIG       0.11500
     16 H6        -54.4327    3.1760  -35.1797 H      1 LIG       0.11500
     17 H7        -52.0597    7.9906  -33.7401 H      1 LIG       0.11500
     18 H8        -52.1139    3.0536  -34.2596 H      1 LIG       0.11500
@<TRIPOS>BOND
      1       1       2 ar
      2       1       5 ar
      3       2       6 ar
      4       3       4 ar
      5       3       7 ar
      6       4       8 ar
      7       5       9 ar
      8       6      10 ar
      9       7       9 ar
     10       8      10 ar
     11       9      10 ar
     12       1      11 1
     13       2      12 1
     14       3      13 1
     15       4      14 1
     16       5      15 1
     17       6      16 1
     18       7      17 1
     19       8      18 1
@<TRIPOS>ALT_TYPE
CGenFF_4.0_ALT_TYPE_SET
CGenFF_4.0 1 CG2R61 2 CG2R61 3 CG2R61 4 CG2R61 5 CG2R61 6 CG2R61 7 CG2R61 8 CG2R61 9 CG2R61 10 CG2R61 11 HGR61 12 HGR61 13 HGR61 14 HGR61 15 HGR61 16 HGR61 17 HGR61 18 HGR61
@<TRIPOS>MOLECULE
naphtalene
 18 19 0 0 0
****
USER_CHARGES
INVALID_CHARGES
Pose:   8 Cluster:   8 Fr_nu: 270303 TotEn:   -12.31
@<TRIPOS>ATOM
      1 C1        -62.1462   -1.6902  -25.4498 C.ar   1 LIG      -0.11500
      2 C2        -63.0870   -0.6673  -25.3762 C.ar   1 LIG      -0.11500
      3 C3        -59.7342    0.2591  -21.7007 C.ar   1 LIG      -0.11500
      4 C4        -60.6750    1.2819  -21.6273 C.ar   1 LIG      -0.11500
      5 C5        -61.0752   -1.7198  -24.5561 C.ar   1 LIG      -0.11700
      6 C6        -62.9606    0.3299  -24.4089 C.ar   1 LIG      -0.11700
      7 C7        -59.8606   -0.7382  -22.6682 C.ar   1 LIG      -0.11700
      8 C8        -61.7460    1.3116  -22.5210 C.ar   1 LIG      -0.11700
      9 C9        -60.9322   -0.7241  -23.5759 C.ar   1 LIG       0.00400
     10 C10       -61.8890    0.3160  -23.5012 C.ar   1 LIG       0.00400
     11 H1        -62.2448   -2.4660  -26.2035 H      1 LIG       0.11500
     12 H2        -63.9205   -0.6454  -26.0723 H      1 LIG       0.11500
     13 H3        -58.9003    0.2365  -21.0047 H      1 LIG       0.11500
     14 H4        -60.5751    2.0582  -20.8744 H      1 LIG       0.11500
     15 H5        -60.3515   -2.5287  -24.6323 H      1 LIG       0.11500
     16 H6        -63.7080    1.1196  -24.3694 H      1 LIG       0.11500
     17 H7        -59.1136   -1.5282  -22.7070 H      1 LIG       0.11500
     18 H8        -62.4694    2.1209  -22.4455 H      1 LIG       0.11500
@<TRIPOS>BOND
      1       1       2 ar
      2       1       5 ar
      3       2       6 ar
      4       3       4 ar
      5       3       7 ar
      6       4       8 ar
      7       5       9 ar
      8       6      10 ar
      9       7       9 ar
     10       8      10 ar
     11       9      10 ar
     12       1      11 1
     13       2      12 1
     14       3      13 1
     15       4      14 1
     16       5      15 1
     17       6      16 1
     18       7      17 1
     19       8      18 1
@<TRIPOS>ALT_TYPE
CGenFF_4.0_ALT_TYPE_SET
CGenFF_4.0 1 CG2R61 2 CG2R61 3 CG2R61 4 CG2R61 5 CG2R61 6 CG2R61 7 CG2R61 8 CG2R61 9 CG2R61 10 CG2R61 11 HGR61 12 HGR61 13 HGR61 14 HGR61 15 HGR61 16 HGR61 17 HGR61 18 HGR61
@<TRIPOS>MOLECULE
naphtalene
 18 19 0 0 0
****
USER_CHARGES
INVALID_CHARGES
Pose:   9 Cluster:   9 Fr_nu:  42553 TotEn:   -11.92
@<TRIPOS>ATOM
      1 C1        -78.1587   -6.1103  -29.9751 C.ar   1 LIG      -0.11500
      2 C2        -77.5010   -7.3364  -30.0067 C.ar   1 LIG      -0.11500
      3 C3        -74.6582   -4.3067  -27.1174 C.ar   1 LIG      -0.11500
      4 C4        -74.0006   -5.5329  -27.1491 C.ar   1 LIG      -0.11500
      5 C5        -77.6198   -5.0472  -29.2499 C.ar   1 LIG      -0.11700
      6 C6        -76.3022   -7.5042  -29.3134 C.ar   1 LIG      -0.11700
      7 C7        -75.8571   -4.1389  -27.8109 C.ar   1 LIG      -0.11700
      8 C8        -74.5394   -6.5961  -27.8742 C.ar   1 LIG      -0.11700
      9 C9        -76.4139   -5.1982  -28.5459 C.ar   1 LIG       0.00400
     10 C10       -75.7453   -6.4451  -28.5781 C.ar   1 LIG       0.00400
     11 H1        -79.0923   -5.9804  -30.5146 H      1 LIG       0.11500
     12 H2        -77.9212   -8.1633  -30.5718 H      1 LIG       0.11500
     13 H3        -74.2383   -3.4792  -26.5525 H      1 LIG       0.11500
     14 H4        -73.0678   -5.6626  -26.6082 H      1 LIG       0.11500
     15 H5        -78.1513   -4.0978  -29.2389 H      1 LIG       0.11500
     16 H6        -75.8050   -8.4712  -29.3525 H      1 LIG       0.11500
     17 H7        -76.3537   -3.1716  -27.7723 H      1 LIG       0.11500
     18 H8        -74.0085   -7.5458  -27.8848 H      1 LIG       0.11500
@<TRIPOS>BOND
      1       1       2 ar
      2       1       5 ar
      3       2       6 ar
      4       3       4 ar
      5       3       7 ar
      6       4       8 ar
      7       5       9 ar
      8       6      10 ar
      9       7       9 ar
     10       8      10 ar
     11       9      10 ar
     12       1      11 1
     13       2      12 1
     14       3      13 1
     15       4      14 1
     16       5      15 1
     17       6      16 1
     18       7      17 1
     19       8      18 1
@<TRIPOS>ALT_TYPE
CGenFF_4.0_ALT_TYPE_SET
CGenFF_4.0 1 CG2R61 2 CG2R61 3 CG2R61 4 CG2R61 5 CG2R61 6 CG2R61 7 CG2R61 8 CG2R61 9 CG2R61 10 CG2R61 11 HGR61 12 HGR61 13 HGR61 14 HGR61 15 HGR61 16 HGR61 17 HGR61 18 HGR61
@<TRIPOS>MOLECULE
naphtalene
 18 19 0 0 0
****
USER_CHARGES
INVALID_CHARGES
Pose:  10 Cluster:  10 Fr_nu:  44063 TotEn:   -11.91
@<TRIPOS>ATOM
      1 C1        -51.6824    5.3638  -34.3371 C.ar   1 LIG      -0.11500
      2 C2        -52.7796    5.3786  -33.4811 C.ar   1 LIG      -0.11500
      3 C3        -54.6566    4.7492  -38.1383 C.ar   1 LIG      -0.11500
      4 C4        -55.7537    4.7640  -37.2822 C.ar   1 LIG      -0.11500
      5 C5        -51.8699    5.2038  -35.7103 C.ar   1 LIG      -0.11700
      6 C6        -54.0685    5.2336  -33.9948 C.ar   1 LIG      -0.11700
      7 C7        -53.3676    4.8943  -37.6245 C.ar   1 LIG      -0.11700
      8 C8        -55.5663    4.9240  -35.9090 C.ar   1 LIG      -0.11700
      9 C9        -53.1603    5.0563  -36.2449 C.ar   1 LIG       0.00400
     10 C10       -54.2760    5.0714  -35.3744 C.ar   1 LIG       0.00400
     11 H1        -50.6792    5.4762  -33.9365 H      1 LIG       0.11500
     12 H2        -52.6325    5.5035  -32.4123 H      1 LIG       0.11500
     13 H3        -54.8030    4.6244  -39.2075 H      1 LIG       0.11500
     14 H4        -56.7566    4.6502  -37.6832 H      1 LIG       0.11500
     15 H5        -50.9976    5.1947  -36.3606 H      1 LIG       0.11500
     16 H6        -54.9116    5.2488  -33.3073 H      1 LIG       0.11500
     17 H7        -52.5247    4.8799  -38.3123 H      1 LIG       0.11500
     18 H8        -56.4384    4.9323  -35.2584 H      1 LIG       0.11500
@<TRIPOS>BOND
      1       1       2 ar
      2       1       5 ar
      3       2       6 ar
      4       3       4 ar
      5       3       7 ar
      6       4       8 ar
      7       5       9 ar
      8       6      10 ar
      9       7       9 ar
     10       8      10 ar
     11       9      10 ar
     12       1      11 1
     13       2      12 1
     14       3      13 1
     15       4      14 1
     16       5      15 1
     17       6      16 1
     18       7      17 1
     19       8      18 1
@<TRIPOS>ALT_TYPE
CGenFF_4.0_ALT_TYPE_SET
CGenFF_4.0 1 CG2R61 2 CG2R61 3 CG2R61 4 CG2R61 5 CG2R61 6 CG2R61 7 CG2R61 8 CG2R61 9 CG2R61 10 CG2R61 11 HGR61 12 HGR61 13 HGR61 14 HGR61 15 HGR61 16 HGR61 17 HGR61 18 HGR61
@<TRIPOS>MOLECULE
naphtalene
 18 19 0 0 0
****
USER_CHARGES
INVALID_CHARGES
Pose:  11 Cluster:  11 Fr_nu: 121429 TotEn:   -11.71
@<TRIPOS>ATOM
      1 C1        -55.9560    6.9093  -35.5620 C.ar   1 LIG      -0.11500
      2 C2        -54.9608    7.1027  -36.5153 C.ar   1 LIG      -0.11500
      3 C3        -52.9315    4.1135  -32.9719 C.ar   1 LIG      -0.11500
      4 C4        -51.9363    4.3070  -33.9253 C.ar   1 LIG      -0.11500
      5 C5        -55.7048    6.1182  -34.4405 C.ar   1 LIG      -0.11700
      6 C6        -53.7105    6.5059  -36.3510 C.ar   1 LIG      -0.11700
      7 C7        -54.1818    4.7104  -33.1362 C.ar   1 LIG      -0.11700
      8 C8        -52.1874    5.0980  -35.0468 C.ar   1 LIG      -0.11700
      9 C9        -54.4521    5.5097  -34.2589 C.ar   1 LIG       0.00400
     10 C10       -53.4401    5.7064  -35.2284 C.ar   1 LIG       0.00400
     11 H1        -56.9293    7.3737  -35.6907 H      1 LIG       0.11500
     12 H2        -55.1573    7.7190  -37.3878 H      1 LIG       0.11500
     13 H3        -52.7355    3.4973  -32.0989 H      1 LIG       0.11500
     14 H4        -50.9637    3.8412  -33.7968 H      1 LIG       0.11500
     15 H5        -56.4978    5.9805  -33.7083 H      1 LIG       0.11500
     16 H6        -52.9472    6.6712  -37.1085 H      1 LIG       0.11500
     17 H7        -54.9447    4.5457  -32.3782 H      1 LIG       0.11500
     18 H8        -51.3948    5.2352  -35.7796 H      1 LIG       0.11500
@<TRIPOS>BOND
      1       1       2 ar
      2       1       5 ar
      3       2       6 ar
      4       3       4 ar
      5       3       7 ar
      6       4       8 ar
      7       5       9 ar
      8       6      10 ar
      9       7       9 ar
     10       8      10 ar
     11       9      10 ar
     12       1      11 1
     13       2      12 1
     14       3      13 1
     15       4      14 1
     16       5      15 1
     17       6      16 1
     18       7      17 1
     19       8      18 1
@<TRIPOS>ALT_TYPE
CGenFF_4.0_ALT_TYPE_SET
CGenFF_4.0 1 CG2R61 2 CG2R61 3 CG2R61 4 CG2R61 5 CG2R61 6 CG2R61 7 CG2R61 8 CG2R61 9 CG2R61 10 CG2R61 11 HGR61 12 HGR61 13 HGR61 14 HGR61 15 HGR61 16 HGR61 17 HGR61 18 HGR61
@<TRIPOS>MOLECULE
naphtalene
 18 19 0 0 0
****
USER_CHARGES
INVALID_CHARGES
Pose:  12 Cluster:  12 Fr_nu: 346744 TotEn:   -11.68
@<TRIPOS>ATOM
      1 C1        -51.0601    5.0705  -32.8063 C.ar   1 LIG      -0.11500
      2 C2        -50.5509    5.8568  -33.8356 C.ar   1 LIG      -0.11500
      3 C3        -54.9910    4.0898  -35.5007 C.ar   1 LIG      -0.11500
      4 C4        -54.4816    4.8761  -36.5299 C.ar   1 LIG      -0.11500
      5 C5        -52.2915    4.4324  -32.9586 C.ar   1 LIG      -0.11700
      6 C6        -51.2709    6.0080  -35.0209 C.ar   1 LIG      -0.11700
      7 C7        -54.2709    3.9385  -34.3153 C.ar   1 LIG      -0.11700
      8 C8        -53.2504    5.5143  -36.3777 C.ar   1 LIG      -0.11700
      9 C9        -53.0299    4.5735  -34.1449 C.ar   1 LIG       0.00400
     10 C10       -52.5120    5.3731  -35.1914 C.ar   1 LIG       0.00400
     11 H1        -50.4995    4.9536  -31.8836 H      1 LIG       0.11500
     12 H2        -49.5921    6.3529  -33.7162 H      1 LIG       0.11500
     13 H3        -55.9498    3.5931  -35.6196 H      1 LIG       0.11500
     14 H4        -55.0434    4.9938  -37.4519 H      1 LIG       0.11500
     15 H5        -52.6703    3.8230  -32.1407 H      1 LIG       0.11500
     16 H6        -50.8534    6.6269  -35.8124 H      1 LIG       0.11500
     17 H7        -54.6881    3.3189  -33.5243 H      1 LIG       0.11500
     18 H8        -52.8716    6.1244  -37.1953 H      1 LIG       0.11500
@<TRIPOS>BOND
      1       1       2 ar
      2       1       5 ar
      3       2       6 ar
      4       3       4 ar
      5       3       7 ar
      6       4       8 ar
      7       5       9 ar
      8       6      10 ar
      9       7       9 ar
     10       8      10 ar
     11       9      10 ar
     12       1      11 1
     13       2      12 1
     14       3      13 1
     15       4      14 1
     16       5      15 1
     17       6      16 1
     18       7      17 1
     19       8      18 1
@<TRIPOS>ALT_TYPE
CGenFF_4.0_ALT_TYPE_SET
CGenFF_4.0 1 CG2R61 2 CG2R61 3 CG2R61 4 CG2R61 5 CG2R61 6 CG2R61 7 CG2R61 8 CG2R61 9 CG2R61 10 CG2R61 11 HGR61 12 HGR61 13 HGR61 14 HGR61 15 HGR61 16 HGR61 17 HGR61 18 HGR61
@<TRIPOS>MOLECULE
naphtalene
 18 19 0 0 0
****
USER_CHARGES
INVALID_CHARGES
Pose:  13 Cluster:  13 Fr_nu: 499675 TotEn:   -11.64
@<TRIPOS>ATOM
      1 C1        -68.6986   -2.0328  -28.8745 C.ar   1 LIG      -0.11500
      2 C2        -68.8457   -1.5801  -27.5667 C.ar   1 LIG      -0.11500
      3 C3        -70.1115    2.3156  -30.5383 C.ar   1 LIG      -0.11500
      4 C4        -70.2586    2.7682  -29.2305 C.ar   1 LIG      -0.11500
      5 C5        -68.9755   -1.1806  -29.9439 C.ar   1 LIG      -0.11700
      6 C6        -69.2702   -0.2737  -27.3232 C.ar   1 LIG      -0.11700
      7 C7        -69.6870    1.0091  -30.7818 C.ar   1 LIG      -0.11700
      8 C8        -69.9818    1.9161  -28.1610 C.ar   1 LIG      -0.11700
      9 C9        -69.4039    0.1377  -29.7174 C.ar   1 LIG       0.00400
     10 C10       -69.5534    0.5979  -28.3875 C.ar   1 LIG       0.00400
     11 H1        -68.3687   -3.0501  -29.0635 H      1 LIG       0.11500
     12 H2        -68.6297   -2.2442  -26.7349 H      1 LIG       0.11500
     13 H3        -70.3273    2.9795  -31.3708 H      1 LIG       0.11500
     14 H4        -70.5899    3.7852  -29.0421 H      1 LIG       0.11500
     15 H5        -68.8540   -1.5559  -30.9579 H      1 LIG       0.11500
     16 H6        -69.3777    0.0591  -26.2929 H      1 LIG       0.11500
     17 H7        -69.5787    0.6769  -31.8121 H      1 LIG       0.11500
     18 H8        -70.1040    2.2910  -27.1469 H      1 LIG       0.11500
@<TRIPOS>BOND
      1       1       2 ar
      2       1       5 ar
      3       2       6 ar
      4       3       4 ar
      5       3       7 ar
      6       4       8 ar
      7       5       9 ar
      8       6      10 ar
      9       7       9 ar
     10       8      10 ar
     11       9      10 ar
     12       1      11 1
     13       2      12 1
     14       3      13 1
     15       4      14 1
     16       5      15 1
     17       6      16 1
     18       7      17 1
     19       8      18 1
@<TRIPOS>ALT_TYPE
CGenFF_4.0_ALT_TYPE_SET
CGenFF_4.0 1 CG2R61 2 CG2R61 3 CG2R61 4 CG2R61 5 CG2R61 6 CG2R61 7 CG2R61 8 CG2R61 9 CG2R61 10 CG2R61 11 HGR61 12 HGR61 13 HGR61 14 HGR61 15 HGR61 16 HGR61 17 HGR61 18 HGR61
@<TRIPOS>MOLECULE
naphtalene
 18 19 0 0 0
****
USER_CHARGES
INVALID_CHARGES
Pose:  14 Cluster:  14 Fr_nu: 312394 TotEn:   -11.42
@<TRIPOS>ATOM
      1 C1        -76.5279  -25.7248  -45.4816 C.ar   1 LIG      -0.11500
      2 C2        -75.7873  -25.1532  -44.4513 C.ar   1 LIG      -0.11500
      3 C3        -73.8282  -29.7615  -45.1822 C.ar   1 LIG      -0.11500
      4 C4        -73.0877  -29.1897  -44.1519 C.ar   1 LIG      -0.11500
      5 C5        -76.2295  -27.0138  -45.9245 C.ar   1 LIG      -0.11700
      6 C6        -74.7456  -25.8681  -43.8598 C.ar   1 LIG      -0.11700
      7 C7        -74.8701  -29.0465  -45.7737 C.ar   1 LIG      -0.11700
      8 C8        -73.3860  -27.9008  -43.7091 C.ar   1 LIG      -0.11700
      9 C9        -75.1843  -27.7480  -45.3406 C.ar   1 LIG       0.00400
     10 C10       -74.4312  -27.1666  -44.2929 C.ar   1 LIG       0.00400
     11 H1        -77.3385  -25.1675  -45.9421 H      1 LIG       0.11500
     12 H2        -76.0206  -24.1498  -44.1071 H      1 LIG       0.11500
     13 H3        -73.5955  -30.7651  -45.5269 H      1 LIG       0.11500
     14 H4        -72.2763  -29.7469  -43.6928 H      1 LIG       0.11500
     15 H5        -76.8214  -27.4405  -46.7316 H      1 LIG       0.11500
     16 H6        -74.1803  -25.4018  -43.0556 H      1 LIG       0.11500
     17 H7        -75.4358  -29.5133  -46.5773 H      1 LIG       0.11500
     18 H8        -72.7937  -27.4735  -42.9024 H      1 LIG       0.11500
@<TRIPOS>BOND
      1       1       2 ar
      2       1       5 ar
      3       2       6 ar
      4       3       4 ar
      5       3       7 ar
      6       4       8 ar
      7       5       9 ar
      8       6      10 ar
      9       7       9 ar
     10       8      10 ar
     11       9      10 ar
     12       1      11 1
     13       2      12 1
     14       3      13 1
     15       4      14 1
     16       5      15 1
     17       6      16 1
     18       7      17 1
     19       8      18 1
@<TRIPOS>ALT_TYPE
CGenFF_4.0_ALT_TYPE_SET
CGenFF_4.0 1 CG2R61 2 CG2R61 3 CG2R61 4 CG2R61 5 CG2R61 6 CG2R61 7 CG2R61 8 CG2R61 9 CG2R61 10 CG2R61 11 HGR61 12 HGR61 13 HGR61 14 HGR61 15 HGR61 16 HGR61 17 HGR61 18 HGR61
@<TRIPOS>MOLECULE
naphtalene
 18 19 0 0 0
****
USER_CHARGES
INVALID_CHARGES
Pose:  15 Cluster:  15 Fr_nu: 275459 TotEn:   -11.26
@<TRIPOS>ATOM
      1 C1        -85.1091   -9.2531  -33.5827 C.ar   1 LIG      -0.11500
      2 C2        -83.7868   -9.5534  -33.8961 C.ar   1 LIG      -0.11500
      3 C3        -84.8595  -12.1926  -29.7137 C.ar   1 LIG      -0.11500
      4 C4        -83.5373  -12.4929  -30.0271 C.ar   1 LIG      -0.11500
      5 C5        -85.7108   -9.8320  -32.4650 C.ar   1 LIG      -0.11700
      6 C6        -83.0611  -10.4336  -33.0931 C.ar   1 LIG      -0.11700
      7 C7        -85.5852  -11.3122  -30.5167 C.ar   1 LIG      -0.11700
      8 C8        -82.9354  -11.9140  -31.1448 C.ar   1 LIG      -0.11700
      9 C9        -84.9954  -10.7204  -31.6455 C.ar   1 LIG       0.00400
     10 C10       -83.6508  -11.0257  -31.9643 C.ar   1 LIG       0.00400
     11 H1        -85.6737   -8.5681  -34.2085 H      1 LIG       0.11500
     12 H2        -83.3192   -9.1020  -34.7663 H      1 LIG       0.11500
     13 H3        -85.3278  -12.6437  -28.8433 H      1 LIG       0.11500
     14 H4        -82.9736  -13.1790  -29.4018 H      1 LIG       0.11500
     15 H5        -86.7457   -9.5832  -32.2394 H      1 LIG       0.11500
     16 H6        -82.0286  -10.6536  -33.3566 H      1 LIG       0.11500
     17 H7        -86.6173  -11.0918  -30.2525 H      1 LIG       0.11500
     18 H8        -81.9007  -12.1634  -31.3711 H      1 LIG       0.11500
@<TRIPOS>BOND
      1       1       2 ar
      2       1       5 ar
      3       2       6 ar
      4       3       4 ar
      5       3       7 ar
      6       4       8 ar
      7       5       9 ar
      8       6      10 ar
      9       7       9 ar
     10       8      10 ar
     11       9      10 ar
     12       1      11 1
     13       2      12 1
     14       3      13 1
     15       4      14 1
     16       5      15 1
     17       6      16 1
     18       7      17 1
     19       8      18 1
@<TRIPOS>ALT_TYPE
CGenFF_4.0_ALT_TYPE_SET
CGenFF_4.0 1 CG2R61 2 CG2R61 3 CG2R61 4 CG2R61 5 CG2R61 6 CG2R61 7 CG2R61 8 CG2R61 9 CG2R61 10 CG2R61 11 HGR61 12 HGR61 13 HGR61 14 HGR61 15 HGR61 16 HGR61 17 HGR61 18 HGR61
@<TRIPOS>MOLECULE
naphtalene
 18 19 0 0 0
****
USER_CHARGES
INVALID_CHARGES
Pose:  16 Cluster:  16 Fr_nu:  34710 TotEn:   -11.08
@<TRIPOS>ATOM
      1 C1        -71.7043  -26.3683  -43.7161 C.ar   1 LIG      -0.11500
      2 C2        -72.3400  -25.4511  -42.8846 C.ar   1 LIG      -0.11500
      3 C3        -75.7620  -26.7745  -46.3699 C.ar   1 LIG      -0.11500
      4 C4        -76.3976  -25.8573  -45.5384 C.ar   1 LIG      -0.11500
      5 C5        -72.3924  -26.9295  -44.7922 C.ar   1 LIG      -0.11700
      6 C6        -73.6661  -25.0914  -43.1259 C.ar   1 LIG      -0.11700
      7 C7        -74.4357  -27.1340  -46.1286 C.ar   1 LIG      -0.11700
      8 C8        -75.7096  -25.2960  -44.4622 C.ar   1 LIG      -0.11700
      9 C9        -73.7278  -26.5791  -45.0500 C.ar   1 LIG       0.00400
     10 C10       -74.3742  -25.6464  -44.2044 C.ar   1 LIG       0.00400
     11 H1        -70.6720  -26.6483  -43.5275 H      1 LIG       0.11500
     12 H2        -71.8033  -25.0145  -42.0473 H      1 LIG       0.11500
     13 H3        -76.2982  -27.2114  -47.2077 H      1 LIG       0.11500
     14 H4        -77.4303  -25.5787  -45.7267 H      1 LIG       0.11500
     15 H5        -71.8757  -27.6447  -45.4288 H      1 LIG       0.11500
     16 H6        -74.1431  -24.3722  -42.4633 H      1 LIG       0.11500
     17 H7        -73.9588  -27.8527  -46.7918 H      1 LIG       0.11500
     18 H8        -76.2264  -24.5813  -43.8250 H      1 LIG       0.11500
@<TRIPOS>BOND
      1       1       2 ar
      2       1       5 ar
      3       2       6 ar
      4       3       4 ar
      5       3       7 ar
      6       4       8 ar
      7       5       9 ar
      8       6      10 ar
      9       7       9 ar
     10       8      10 ar
     11       9      10 ar
     12       1      11 1
     13       2      12 1
     14       3      13 1
     15       4      14 1
     16       5      15 1
     17       6      16 1
     18       7      17 1
     19       8      18 1
@<TRIPOS>ALT_TYPE
CGenFF_4.0_ALT_TYPE_SET
CGenFF_4.0 1 CG2R61 2 CG2R61 3 CG2R61 4 CG2R61 5 CG2R61 6 CG2R61 7 CG2R61 8 CG2R61 9 CG2R61 10 CG2R61 11 HGR61 12 HGR61 13 HGR61 14 HGR61 15 HGR61 16 HGR61 17 HGR61 18 HGR61
@<TRIPOS>MOLECULE
naphtalene
 18 19 0 0 0
****
USER_CHARGES
INVALID_CHARGES
Pose:  17 Cluster:  17 Fr_nu: 458557 TotEn:   -11.08
@<TRIPOS>ATOM
      1 C1        -75.8170  -23.9526  -45.5671 C.ar   1 LIG      -0.11500
      2 C2        -74.5024  -23.5293  -45.7391 C.ar   1 LIG      -0.11500
      3 C3        -74.7682  -28.1292  -47.8319 C.ar   1 LIG      -0.11500
      4 C4        -73.4537  -27.7057  -48.0038 C.ar   1 LIG      -0.11500
      5 C5        -76.2165  -25.2018  -46.0429 C.ar   1 LIG      -0.11700
      6 C6        -73.5823  -24.3534  -46.3875 C.ar   1 LIG      -0.11700
      7 C7        -75.6884  -27.3050  -47.1833 C.ar   1 LIG      -0.11700
      8 C8        -73.0541  -26.4565  -47.5281 C.ar   1 LIG      -0.11700
      9 C9        -75.3037  -26.0444  -46.6981 C.ar   1 LIG       0.00400
     10 C10       -73.9669  -25.6139  -46.8730 C.ar   1 LIG       0.00400
     11 H1        -76.5330  -23.3103  -45.0627 H      1 LIG       0.11500
     12 H2        -74.1924  -22.5567  -45.3681 H      1 LIG       0.11500
     13 H3        -75.0789  -29.1019  -48.2026 H      1 LIG       0.11500
     14 H4        -72.7385  -28.3478  -48.5095 H      1 LIG       0.11500
     15 H5        -77.2493  -25.5119  -45.8977 H      1 LIG       0.11500
     16 H6        -72.5598  -24.0023  -46.5104 H      1 LIG       0.11500
     17 H7        -76.7106  -27.6565  -47.0598 H      1 LIG       0.11500
     18 H8        -72.0215  -26.1459  -47.6739 H      1 LIG       0.11500
@<TRIPOS>BOND
      1       1       2 ar
      2       1       5 ar
      3       2       6 ar
      4       3       4 ar
      5       3       7 ar
      6       4       8 ar
      7       5       9 ar
      8       6      10 ar
      9       7       9 ar
     10       8      10 ar
     11       9      10 ar
     12       1      11 1
     13       2      12 1
     14       3      13 1
     15       4      14 1
     16       5      15 1
     17       6      16 1
     18       7      17 1
     19       8      18 1
@<TRIPOS>ALT_TYPE
CGenFF_4.0_ALT_TYPE_SET
CGenFF_4.0 1 CG2R61 2 CG2R61 3 CG2R61 4 CG2R61 5 CG2R61 6 CG2R61 7 CG2R61 8 CG2R61 9 CG2R61 10 CG2R61 11 HGR61 12 HGR61 13 HGR61 14 HGR61 15 HGR61 16 HGR61 17 HGR61 18 HGR61
@<TRIPOS>MOLECULE
naphtalene
 18 19 0 0 0
****
USER_CHARGES
INVALID_CHARGES
Pose:  18 Cluster:  18 Fr_nu:  51324 TotEn:   -10.86
@<TRIPOS>ATOM
      1 C1        -60.7092    0.2028  -23.7854 C.ar   1 LIG      -0.11500
      2 C2        -60.5532   -1.1667  -23.9777 C.ar   1 LIG      -0.11500
      3 C3        -58.8335   -0.2116  -19.3151 C.ar   1 LIG      -0.11500
      4 C4        -58.6776   -1.5811  -19.5075 C.ar   1 LIG      -0.11500
      5 C5        -60.3218    0.7873  -22.5792 C.ar   1 LIG      -0.11700
      6 C6        -60.0094   -1.9569  -22.9648 C.ar   1 LIG      -0.11700
      7 C7        -59.3773    0.5787  -20.3282 C.ar   1 LIG      -0.11700
      8 C8        -59.0650   -2.1657  -20.7136 C.ar   1 LIG      -0.11700
      9 C9        -59.7727    0.0071  -21.5486 C.ar   1 LIG       0.00400
     10 C10       -59.6142   -1.3855  -21.7442 C.ar   1 LIG       0.00400
     11 H1        -61.1331    0.8174  -24.5741 H      1 LIG       0.11500
     12 H2        -60.8549   -1.6207  -24.9171 H      1 LIG       0.11500
     13 H3        -58.5319    0.2432  -18.3758 H      1 LIG       0.11500
     14 H4        -58.2550   -2.1954  -18.7180 H      1 LIG       0.11500
     15 H5        -60.4534    1.8598  -22.4507 H      1 LIG       0.11500
     16 H6        -59.8962   -3.0253  -23.1371 H      1 LIG       0.11500
     17 H7        -59.4897    1.6471  -20.1559 H      1 LIG       0.11500
     18 H8        -58.9343   -3.2383  -20.8420 H      1 LIG       0.11500
@<TRIPOS>BOND
      1       1       2 ar
      2       1       5 ar
      3       2       6 ar
      4       3       4 ar
      5       3       7 ar
      6       4       8 ar
      7       5       9 ar
      8       6      10 ar
      9       7       9 ar
     10       8      10 ar
     11       9      10 ar
     12       1      11 1
     13       2      12 1
     14       3      13 1
     15       4      14 1
     16       5      15 1
     17       6      16 1
     18       7      17 1
     19       8      18 1
@<TRIPOS>ALT_TYPE
CGenFF_4.0_ALT_TYPE_SET
CGenFF_4.0 1 CG2R61 2 CG2R61 3 CG2R61 4 CG2R61 5 CG2R61 6 CG2R61 7 CG2R61 8 CG2R61 9 CG2R61 10 CG2R61 11 HGR61 12 HGR61 13 HGR61 14 HGR61 15 HGR61 16 HGR61 17 HGR61 18 HGR61
@<TRIPOS>MOLECULE
naphtalene
 18 19 0 0 0
****
USER_CHARGES
INVALID_CHARGES
Pose:  19 Cluster:  19 Fr_nu: 112785 TotEn:   -10.72
@<TRIPOS>ATOM
      1 C1        -52.4420    5.6407  -35.3339 C.ar   1 LIG      -0.11500
      2 C2        -53.4865    4.8618  -34.8449 C.ar   1 LIG      -0.11500
      3 C3        -53.9458    4.7999  -39.8841 C.ar   1 LIG      -0.11500
      4 C4        -54.9902    4.0210  -39.3950 C.ar   1 LIG      -0.11500
      5 C5        -52.2910    5.8230  -36.7089 C.ar   1 LIG      -0.11700
      6 C6        -54.3840    4.2622  -35.7287 C.ar   1 LIG      -0.11700
      7 C7        -53.0482    5.3996  -39.0002 C.ar   1 LIG      -0.11700
      8 C8        -55.1412    3.8386  -38.0201 C.ar   1 LIG      -0.11700
      9 C9        -53.1851    5.2268  -37.6132 C.ar   1 LIG       0.00400
     10 C10       -54.2472    4.4348  -37.1158 C.ar   1 LIG       0.00400
     11 H1        -51.7433    6.1068  -34.6454 H      1 LIG       0.11500
     12 H2        -53.6033    4.7208  -33.7743 H      1 LIG       0.11500
     13 H3        -53.8284    4.9415  -40.9549 H      1 LIG       0.11500
     14 H4        -55.6878    3.5540  -40.0840 H      1 LIG       0.11500
     15 H5        -51.4670    6.4356  -37.0687 H      1 LIG       0.11500
     16 H6        -55.1934    3.6579  -35.3242 H      1 LIG       0.11500
     17 H7        -52.2395    6.0045  -39.4049 H      1 LIG       0.11500
     18 H8        -55.9648    3.2254  -37.6600 H      1 LIG       0.11500
@<TRIPOS>BOND
      1       1       2 ar
      2       1       5 ar
      3       2       6 ar
      4       3       4 ar
      5       3       7 ar
      6       4       8 ar
      7       5       9 ar
      8       6      10 ar
      9       7       9 ar
     10       8      10 ar
     11       9      10 ar
     12       1      11 1
     13       2      12 1
     14       3      13 1
     15       4      14 1
     16       5      15 1
     17       6      16 1
     18       7      17 1
     19       8      18 1
@<TRIPOS>ALT_TYPE
CGenFF_4.0_ALT_TYPE_SET
CGenFF_4.0 1 CG2R61 2 CG2R61 3 CG2R61 4 CG2R61 5 CG2R61 6 CG2R61 7 CG2R61 8 CG2R61 9 CG2R61 10 CG2R61 11 HGR61 12 HGR61 13 HGR61 14 HGR61 15 HGR61 16 HGR61 17 HGR61 18 HGR61
@<TRIPOS>MOLECULE
naphtalene
 18 19 0 0 0
****
USER_CHARGES
INVALID_CHARGES
Pose:  20 Cluster:  20 Fr_nu: 288182 TotEn:   -10.71
@<TRIPOS>ATOM
      1 C1        -64.8935    6.2149  -44.3456 C.ar   1 LIG      -0.11500
      2 C2        -64.6311    4.8775  -44.0641 C.ar   1 LIG      -0.11500
      3 C3        -60.2159    7.2979  -43.5581 C.ar   1 LIG      -0.11500
      4 C4        -59.9537    5.9604  -43.2765 C.ar   1 LIG      -0.11500
      5 C5        -63.8641    7.1550  -44.2914 C.ar   1 LIG      -0.11700
      6 C6        -63.3386    4.4749  -43.7274 C.ar   1 LIG      -0.11700
      7 C7        -61.5086    7.7004  -43.8949 C.ar   1 LIG      -0.11700
      8 C8        -60.9831    5.0202  -43.3306 C.ar   1 LIG      -0.11700
      9 C9        -62.5569    6.7677  -43.9542 C.ar   1 LIG       0.00400
     10 C10       -62.2902    5.4076  -43.6679 C.ar   1 LIG       0.00400
     11 H1        -65.9001    6.5278  -44.6072 H      1 LIG       0.11500
     12 H2        -65.4332    4.1463  -44.1068 H      1 LIG       0.11500
     13 H3        -59.4141    8.0297  -43.5157 H      1 LIG       0.11500
     14 H4        -58.9472    5.6484  -43.0137 H      1 LIG       0.11500
     15 H5        -64.0922    8.1952  -44.5149 H      1 LIG       0.11500
     16 H6        -63.1563    3.4242  -43.5117 H      1 LIG       0.11500
     17 H7        -61.6905    8.7510  -44.1113 H      1 LIG       0.11500
     18 H8        -60.7553    3.9801  -43.1064 H      1 LIG       0.11500
@<TRIPOS>BOND
      1       1       2 ar
      2       1       5 ar
      3       2       6 ar
      4       3       4 ar
      5       3       7 ar
      6       4       8 ar
      7       5       9 ar
      8       6      10 ar
      9       7       9 ar
     10       8      10 ar
     11       9      10 ar
     12       1      11 1
     13       2      12 1
     14       3      13 1
     15       4      14 1
     16       5      15 1
     17       6      16 1
     18       7      17 1
     19       8      18 1
@<TRIPOS>ALT_TYPE
CGenFF_4.0_ALT_TYPE_SET
CGenFF_4.0 1 CG2R61 2 CG2R61 3 CG2R61 4 CG2R61 5 CG2R61 6 CG2R61 7 CG2R61 8 CG2R61 9 CG2R61 10 CG2R61 11 HGR61 12 HGR61 13 HGR61 14 HGR61 15 HGR61 16 HGR61 17 HGR61 18 HGR61
@<TRIPOS>MOLECULE
naphtalene
 18 19 0 0 0
****
USER_CHARGES
INVALID_CHARGES
Pose:  21 Cluster:  21 Fr_nu:  34504 TotEn:   -10.68
@<TRIPOS>ATOM
      1 C1        -77.9250  -21.7019  -26.9651 C.ar   1 LIG      -0.11500
      2 C2        -78.4494  -20.4170  -27.0692 C.ar   1 LIG      -0.11500
      3 C3        -74.2022  -19.9708  -24.3541 C.ar   1 LIG      -0.11500
      4 C4        -74.7267  -18.6859  -24.4584 C.ar   1 LIG      -0.11500
      5 C5        -76.7377  -21.9172  -26.2646 C.ar   1 LIG      -0.11700
      6 C6        -77.7887  -19.3424  -26.4735 C.ar   1 LIG      -0.11700
      7 C7        -74.8631  -21.0455  -24.9499 C.ar   1 LIG      -0.11700
      8 C8        -75.9139  -18.4706  -25.1588 C.ar   1 LIG      -0.11700
      9 C9        -76.0592  -20.8472  -25.6587 C.ar   1 LIG       0.00400
     10 C10       -76.5925  -19.5406  -25.7647 C.ar   1 LIG       0.00400
     11 H1        -78.4395  -22.5381  -27.4295 H      1 LIG       0.11500
     12 H2        -79.3739  -20.2506  -27.6145 H      1 LIG       0.11500
     13 H3        -73.2777  -20.1380  -23.8088 H      1 LIG       0.11500
     14 H4        -74.2110  -17.8500  -23.9949 H      1 LIG       0.11500
     15 H5        -76.3460  -22.9300  -26.1964 H      1 LIG       0.11500
     16 H6        -78.2170  -18.3466  -26.5672 H      1 LIG       0.11500
     17 H7        -74.4350  -22.0412  -24.8553 H      1 LIG       0.11500
     18 H8        -76.3055  -17.4577  -25.2278 H      1 LIG       0.11500
@<TRIPOS>BOND
      1       1       2 ar
      2       1       5 ar
      3       2       6 ar
      4       3       4 ar
      5       3       7 ar
      6       4       8 ar
      7       5       9 ar
      8       6      10 ar
      9       7       9 ar
     10       8      10 ar
     11       9      10 ar
     12       1      11 1
     13       2      12 1
     14       3      13 1
     15       4      14 1
     16       5      15 1
     17       6      16 1
     18       7      17 1
     19       8      18 1
@<TRIPOS>ALT_TYPE
CGenFF_4.0_ALT_TYPE_SET
CGenFF_4.0 1 CG2R61 2 CG2R61 3 CG2R61 4 CG2R61 5 CG2R61 6 CG2R61 7 CG2R61 8 CG2R61 9 CG2R61 10 CG2R61 11 HGR61 12 HGR61 13 HGR61 14 HGR61 15 HGR61 16 HGR61 17 HGR61 18 HGR61
@<TRIPOS>MOLECULE
naphtalene
 18 19 0 0 0
****
USER_CHARGES
INVALID_CHARGES
Pose:  22 Cluster:  22 Fr_nu:  64828 TotEn:   -10.56
@<TRIPOS>ATOM
      1 C1        -55.8111    5.2593  -39.5268 C.ar   1 LIG      -0.11500
      2 C2        -55.0840    4.1386  -39.1365 C.ar   1 LIG      -0.11500
      3 C3        -55.8778    6.8204  -34.9191 C.ar   1 LIG      -0.11500
      4 C4        -55.1508    5.6996  -34.5289 C.ar   1 LIG      -0.11500
      5 C5        -56.1926    6.2093  -38.5789 C.ar   1 LIG      -0.11700
      6 C6        -54.7356    3.9636  -37.7971 C.ar   1 LIG      -0.11700
      7 C7        -56.2262    6.9955  -36.2587 C.ar   1 LIG      -0.11700
      8 C8        -54.7693    4.7496  -35.4767 C.ar   1 LIG      -0.11700
      9 C9        -55.8506    6.0493  -37.2262 C.ar   1 LIG       0.00400
     10 C10       -55.1113    4.9096  -36.8294 C.ar   1 LIG       0.00400
     11 H1        -56.0825    5.3948  -40.5697 H      1 LIG       0.11500
     12 H2        -54.7873    3.3998  -39.8753 H      1 LIG       0.11500
     13 H3        -56.1748    7.5598  -34.1807 H      1 LIG       0.11500
     14 H4        -54.8809    5.5640  -33.4857 H      1 LIG       0.11500
     15 H5        -56.7609    7.0774  -38.9066 H      1 LIG       0.11500
     16 H6        -54.1666    3.0803  -37.5146 H      1 LIG       0.11500
     17 H7        -56.7945    7.8792  -36.5410 H      1 LIG       0.11500
     18 H8        -54.2016    3.8810  -35.1491 H      1 LIG       0.11500
@<TRIPOS>BOND
      1       1       2 ar
      2       1       5 ar
      3       2       6 ar
      4       3       4 ar
      5       3       7 ar
      6       4       8 ar
      7       5       9 ar
      8       6      10 ar
      9       7       9 ar
     10       8      10 ar
     11       9      10 ar
     12       1      11 1
     13       2      12 1
     14       3      13 1
     15       4      14 1
     16       5      15 1
     17       6      16 1
     18       7      17 1
     19       8      18 1
@<TRIPOS>ALT_TYPE
CGenFF_4.0_ALT_TYPE_SET
CGenFF_4.0 1 CG2R61 2 CG2R61 3 CG2R61 4 CG2R61 5 CG2R61 6 CG2R61 7 CG2R61 8 CG2R61 9 CG2R61 10 CG2R61 11 HGR61 12 HGR61 13 HGR61 14 HGR61 15 HGR61 16 HGR61 17 HGR61 18 HGR61
@<TRIPOS>MOLECULE
naphtalene
 18 19 0 0 0
****
USER_CHARGES
INVALID_CHARGES
Pose:  23 Cluster:  23 Fr_nu:    192 TotEn:   -10.43
@<TRIPOS>ATOM
      1 C1        -51.9214    8.6491  -35.8204 C.ar   1 LIG      -0.11500
      2 C2        -53.3042    8.6689  -35.6652 C.ar   1 LIG      -0.11500
      3 C3        -51.6865    4.5553  -33.2015 C.ar   1 LIG      -0.11500
      4 C4        -53.0694    4.5753  -33.0463 C.ar   1 LIG      -0.11500
      5 C5        -51.1689    7.6229  -35.2482 C.ar   1 LIG      -0.11700
      6 C6        -53.9401    7.6629  -34.9373 C.ar   1 LIG      -0.11700
      7 C7        -51.0507    5.5614  -33.9294 C.ar   1 LIG      -0.11700
      8 C8        -53.8219    5.6014  -33.6184 C.ar   1 LIG      -0.11700
      9 C9        -51.7923    6.6020  -34.5122 C.ar   1 LIG       0.00400
     10 C10       -53.1985    6.6223  -34.3544 C.ar   1 LIG       0.00400
     11 H1        -51.4268    9.4329  -36.3867 H      1 LIG       0.11500
     12 H2        -53.8891    9.4681  -36.1113 H      1 LIG       0.11500
     13 H3        -51.1010    3.7562  -32.7557 H      1 LIG       0.11500
     14 H4        -53.5632    3.7920  -32.4787 H      1 LIG       0.11500
     15 H5        -50.0892    7.6278  -35.3820 H      1 LIG       0.11500
     16 H6        -55.0222    7.6981  -34.8293 H      1 LIG       0.11500
     17 H7        -49.9687    5.5255  -34.0381 H      1 LIG       0.11500
     18 H8        -54.9017    5.5972  -33.4840 H      1 LIG       0.11500
@<TRIPOS>BOND
      1       1       2 ar
      2       1       5 ar
      3       2       6 ar
      4       3       4 ar
      5       3       7 ar
      6       4       8 ar
      7       5       9 ar
      8       6      10 ar
      9       7       9 ar
     10       8      10 ar
     11       9      10 ar
     12       1      11 1
     13       2      12 1
     14       3      13 1
     15       4      14 1
     16       5      15 1
     17       6      16 1
     18       7      17 1
     19       8      18 1
@<TRIPOS>ALT_TYPE
CGenFF_4.0_ALT_TYPE_SET
CGenFF_4.0 1 CG2R61 2 CG2R61 3 CG2R61 4 CG2R61 5 CG2R61 6 CG2R61 7 CG2R61 8 CG2R61 9 CG2R61 10 CG2R61 11 HGR61 12 HGR61 13 HGR61 14 HGR61 15 HGR61 16 HGR61 17 HGR61 18 HGR61
@<TRIPOS>MOLECULE
naphtalene
 18 19 0 0 0
****
USER_CHARGES
INVALID_CHARGES
Pose:  24 Cluster:  24 Fr_nu:  79736 TotEn:   -10.19
@<TRIPOS>ATOM
      1 C1        -74.8543  -28.7081  -45.4278 C.ar   1 LIG      -0.11500
      2 C2        -73.6081  -28.3974  -44.8917 C.ar   1 LIG      -0.11500
      3 C3        -75.8305  -23.9657  -45.9064 C.ar   1 LIG      -0.11500
      4 C4        -74.5844  -23.6551  -45.3703 C.ar   1 LIG      -0.11500
      5 C5        -75.7221  -27.6868  -45.8157 C.ar   1 LIG      -0.11700
      6 C6        -73.2249  -27.0645  -44.7414 C.ar   1 LIG      -0.11700
      7 C7        -76.2137  -25.2988  -46.0568 C.ar   1 LIG      -0.11700
      8 C8        -73.7165  -24.6763  -44.9823 C.ar   1 LIG      -0.11700
      9 C9        -75.3529  -26.3395  -45.6716 C.ar   1 LIG       0.00400
     10 C10       -74.0857  -26.0236  -45.1264 C.ar   1 LIG       0.00400
     11 H1        -75.1523  -29.7460  -45.5440 H      1 LIG       0.11500
     12 H2        -72.9332  -29.1932  -44.5903 H      1 LIG       0.11500
     13 H3        -76.5060  -23.1702  -46.2082 H      1 LIG       0.11500
     14 H4        -74.2875  -22.6170  -45.2530 H      1 LIG       0.11500
     15 H5        -76.6915  -27.9531  -46.2320 H      1 LIG       0.11500
     16 H6        -72.2459  -26.8448  -44.3205 H      1 LIG       0.11500
     17 H7        -77.1924  -25.5182  -46.4784 H      1 LIG       0.11500
     18 H8        -72.7473  -24.4103  -44.5653 H      1 LIG       0.11500
@<TRIPOS>BOND
      1       1       2 ar
      2       1       5 ar
      3       2       6 ar
      4       3       4 ar
      5       3       7 ar
      6       4       8 ar
      7       5       9 ar
      8       6      10 ar
      9       7       9 ar
     10       8      10 ar
     11       9      10 ar
     12       1      11 1
     13       2      12 1
     14       3      13 1
     15       4      14 1
     16       5      15 1
     17       6      16 1
     18       7      17 1
     19       8      18 1
@<TRIPOS>ALT_TYPE
CGenFF_4.0_ALT_TYPE_SET
CGenFF_4.0 1 CG2R61 2 CG2R61 3 CG2R61 4 CG2R61 5 CG2R61 6 CG2R61 7 CG2R61 8 CG2R61 9 CG2R61 10 CG2R61 11 HGR61 12 HGR61 13 HGR61 14 HGR61 15 HGR61 16 HGR61 17 HGR61 18 HGR61
@<TRIPOS>MOLECULE
naphtalene
 18 19 0 0 0
****
USER_CHARGES
INVALID_CHARGES
Pose:  25 Cluster:  25 Fr_nu: 233599 TotEn:    -9.96
@<TRIPOS>ATOM
      1 C1        -51.6922    5.0600  -34.1235 C.ar   1 LIG      -0.11500
      2 C2        -51.8429    6.4412  -34.2034 C.ar   1 LIG      -0.11500
      3 C3        -55.4430    4.4749  -37.1668 C.ar   1 LIG      -0.11500
      4 C4        -55.5936    5.8562  -37.2467 C.ar   1 LIG      -0.11500
      5 C5        -52.5477    4.2215  -34.8388 C.ar   1 LIG      -0.11700
      6 C6        -52.8494    6.9893  -34.9989 C.ar   1 LIG      -0.11700
      7 C7        -54.4364    3.9268  -36.3713 C.ar   1 LIG      -0.11700
      8 C8        -54.7383    6.6947  -36.5314 C.ar   1 LIG      -0.11700
      9 C9        -53.5664    4.7558  -35.6445 C.ar   1 LIG       0.00400
     10 C10       -53.7195    6.1604  -35.7257 C.ar   1 LIG       0.00400
     11 H1        -50.9088    4.6338  -33.5036 H      1 LIG       0.11500
     12 H2        -51.1762    7.0930  -33.6464 H      1 LIG       0.11500
     13 H3        -56.1094    3.8224  -37.7239 H      1 LIG       0.11500
     14 H4        -56.3780    6.2817  -37.8656 H      1 LIG       0.11500
     15 H5        -52.4117    3.1447  -34.7610 H      1 LIG       0.11500
     16 H6        -52.9485    8.0717  -35.0469 H      1 LIG       0.11500
     17 H7        -54.3370    2.8444  -36.3241 H      1 LIG       0.11500
     18 H8        -54.8745    7.7715  -36.6085 H      1 LIG       0.11500
@<TRIPOS>BOND
      1       1       2 ar
      2       1       5 ar
      3       2       6 ar
      4       3       4 ar
      5       3       7 ar
      6       4       8 ar
      7       5       9 ar
      8       6      10 ar
      9       7       9 ar
     10       8      10 ar
     11       9      10 ar
     12       1      11 1
     13       2      12 1
     14       3      13 1
     15       4      14 1
     16       5      15 1
     17       6      16 1
     18       7      17 1
     19       8      18 1
@<TRIPOS>ALT_TYPE
CGenFF_4.0_ALT_TYPE_SET
CGenFF_4.0 1 CG2R61 2 CG2R61 3 CG2R61 4 CG2R61 5 CG2R61 6 CG2R61 7 CG2R61 8 CG2R61 9 CG2R61 10 CG2R61 11 HGR61 12 HGR61 13 HGR61 14 HGR61 15 HGR61 16 HGR61 17 HGR61 18 HGR61
@<TRIPOS>MOLECULE
naphtalene
 18 19 0 0 0
****
USER_CHARGES
INVALID_CHARGES
Pose:  26 Cluster:  26 Fr_nu:  10454 TotEn:    -9.89
@<TRIPOS>ATOM
      1 C1        -55.2099    6.1198  -36.6037 C.ar   1 LIG      -0.11500
      2 C2        -55.5856    5.8914  -35.2833 C.ar   1 LIG      -0.11500
      3 C3        -50.5326    6.1666  -35.2644 C.ar   1 LIG      -0.11500
      4 C4        -50.9084    5.9382  -33.9440 C.ar   1 LIG      -0.11500
      5 C5        -53.8602    6.2461  -36.9340 C.ar   1 LIG      -0.11700
      6 C6        -54.6133    5.7883  -34.2881 C.ar   1 LIG      -0.11700
      7 C7        -51.5049    6.2697  -36.2596 C.ar   1 LIG      -0.11700
      8 C8        -52.2580    5.8119  -33.6136 C.ar   1 LIG      -0.11700
      9 C9        -52.8680    6.1452  -35.9451 C.ar   1 LIG       0.00400
     10 C10       -53.2502    5.9129  -34.6025 C.ar   1 LIG       0.00400
     11 H1        -55.9672    6.2006  -37.3779 H      1 LIG       0.11500
     12 H2        -56.6365    5.7930  -35.0272 H      1 LIG       0.11500
     13 H3        -49.4816    6.2650  -35.5212 H      1 LIG       0.11500
     14 H4        -50.1507    5.8590  -33.1700 H      1 LIG       0.11500
     15 H5        -53.5896    6.4249  -37.9726 H      1 LIG       0.11500
     16 H6        -54.9298    5.6090  -33.2627 H      1 LIG       0.11500
     17 H7        -51.1882    6.4482  -37.2851 H      1 LIG       0.11500
     18 H8        -52.5289    5.6339  -32.5749 H      1 LIG       0.11500
@<TRIPOS>BOND
      1       1       2 ar
      2       1       5 ar
      3       2       6 ar
      4       3       4 ar
      5       3       7 ar
      6       4       8 ar
      7       5       9 ar
      8       6      10 ar
      9       7       9 ar
     10       8      10 ar
     11       9      10 ar
     12       1      11 1
     13       2      12 1
     14       3      13 1
     15       4      14 1
     16       5      15 1
     17       6      16 1
     18       7      17 1
     19       8      18 1
@<TRIPOS>ALT_TYPE
CGenFF_4.0_ALT_TYPE_SET
CGenFF_4.0 1 CG2R61 2 CG2R61 3 CG2R61 4 CG2R61 5 CG2R61 6 CG2R61 7 CG2R61 8 CG2R61 9 CG2R61 10 CG2R61 11 HGR61 12 HGR61 13 HGR61 14 HGR61 15 HGR61 16 HGR61 17 HGR61 18 HGR61
@<TRIPOS>MOLECULE
naphtalene
 18 19 0 0 0
****
USER_CHARGES
INVALID_CHARGES
Pose:  27 Cluster:  27 Fr_nu: 254080 TotEn:    -9.80
@<TRIPOS>ATOM
      1 C1        -73.0853    7.4383  -44.9788 C.ar   1 LIG      -0.11500
      2 C2        -74.2113    7.2153  -44.1919 C.ar   1 LIG      -0.11500
      3 C3        -70.2889    7.3637  -40.9980 C.ar   1 LIG      -0.11500
      4 C4        -71.4150    7.1407  -40.2112 C.ar   1 LIG      -0.11500
      5 C5        -71.8260    7.5318  -44.3856 C.ar   1 LIG      -0.11700
      6 C6        -74.0825    7.0848  -42.8090 C.ar   1 LIG      -0.11700
      7 C7        -70.4178    7.4942  -42.3811 C.ar   1 LIG      -0.11700
      8 C8        -72.6744    7.0473  -40.8042 C.ar   1 LIG      -0.11700
      9 C9        -71.6776    7.4029  -42.9950 C.ar   1 LIG       0.00400
     10 C10       -72.8227    7.1762  -42.1949 C.ar   1 LIG       0.00400
     11 H1        -73.1863    7.5404  -46.0554 H      1 LIG       0.11500
     12 H2        -75.1912    7.1425  -44.6547 H      1 LIG       0.11500
     13 H3        -69.3085    7.4365  -40.5357 H      1 LIG       0.11500
     14 H4        -71.3136    7.0402  -39.1346 H      1 LIG       0.11500
     15 H5        -70.9597    7.7069  -45.0202 H      1 LIG       0.11500
     16 H6        -74.9762    6.9103  -42.2134 H      1 LIG       0.11500
     17 H7        -69.5239    7.6678  -42.9764 H      1 LIG       0.11500
     18 H8        -73.5409    6.8730  -40.1697 H      1 LIG       0.11500
@<TRIPOS>BOND
      1       1       2 ar
      2       1       5 ar
      3       2       6 ar
      4       3       4 ar
      5       3       7 ar
      6       4       8 ar
      7       5       9 ar
      8       6      10 ar
      9       7       9 ar
     10       8      10 ar
     11       9      10 ar
     12       1      11 1
     13       2      12 1
     14       3      13 1
     15       4      14 1
     16       5      15 1
     17       6      16 1
     18       7      17 1
     19       8      18 1
@<TRIPOS>ALT_TYPE
CGenFF_4.0_ALT_TYPE_SET
CGenFF_4.0 1 CG2R61 2 CG2R61 3 CG2R61 4 CG2R61 5 CG2R61 6 CG2R61 7 CG2R61 8 CG2R61 9 CG2R61 10 CG2R61 11 HGR61 12 HGR61 13 HGR61 14 HGR61 15 HGR61 16 HGR61 17 HGR61 18 HGR61
@<TRIPOS>MOLECULE
naphtalene
 18 19 0 0 0
****
USER_CHARGES
INVALID_CHARGES
Pose:  28 Cluster:  28 Fr_nu:  61004 TotEn:    -9.11
@<TRIPOS>ATOM
      1 C1        -74.8163  -27.9498  -47.1474 C.ar   1 LIG      -0.11500
      2 C2        -75.8888  -27.7287  -46.2885 C.ar   1 LIG      -0.11500
      3 C3        -72.6319  -23.9475  -45.4497 C.ar   1 LIG      -0.11500
      4 C4        -73.7044  -23.7264  -44.5908 C.ar   1 LIG      -0.11500
      5 C5        -73.7357  -27.0673  -47.1571 C.ar   1 LIG      -0.11700
      6 C6        -75.8850  -26.6244  -45.4361 C.ar   1 LIG      -0.11700
      7 C7        -72.6357  -25.0519  -46.3022 C.ar   1 LIG      -0.11700
      8 C8        -74.7851  -24.6088  -44.5811 C.ar   1 LIG      -0.11700
      9 C9        -73.7150  -25.9504  -46.3058 C.ar   1 LIG       0.00400
     10 C10       -74.8057  -25.7257  -45.4324 C.ar   1 LIG       0.00400
     11 H1        -74.8201  -28.8094  -47.8113 H      1 LIG       0.11500
     12 H2        -76.7294  -28.4164  -46.2816 H      1 LIG       0.11500
     13 H3        -71.7907  -23.2600  -45.4570 H      1 LIG       0.11500
     14 H4        -73.7007  -22.8659  -43.9283 H      1 LIG       0.11500
     15 H5        -72.9084  -27.2596  -47.8371 H      1 LIG       0.11500
     16 H6        -76.7337  -26.4714  -44.7727 H      1 LIG       0.11500
     17 H7        -71.7865  -25.2051  -46.9649 H      1 LIG       0.11500
     18 H8        -75.6129  -24.4163  -43.9017 H      1 LIG       0.11500
@<TRIPOS>BOND
      1       1       2 ar
      2       1       5 ar
      3       2       6 ar
      4       3       4 ar
      5       3       7 ar
      6       4       8 ar
      7       5       9 ar
      8       6      10 ar
      9       7       9 ar
     10       8      10 ar
     11       9      10 ar
     12       1      11 1
     13       2      12 1
     14       3      13 1
     15       4      14 1
     16       5      15 1
     17       6      16 1
     18       7      17 1
     19       8      18 1
@<TRIPOS>ALT_TYPE
CGenFF_4.0_ALT_TYPE_SET
CGenFF_4.0 1 CG2R61 2 CG2R61 3 CG2R61 4 CG2R61 5 CG2R61 6 CG2R61 7 CG2R61 8 CG2R61 9 CG2R61 10 CG2R61 11 HGR61 12 HGR61 13 HGR61 14 HGR61 15 HGR61 16 HGR61 17 HGR61 18 HGR61
@<TRIPOS>MOLECULE
naphtalene
 18 19 0 0 0
****
USER_CHARGES
INVALID_CHARGES
Pose:  29 Cluster:  29 Fr_nu: 417627 TotEn:    -9.06
@<TRIPOS>ATOM
      1 C1        -60.4854   -3.7043  -20.0396 C.ar   1 LIG      -0.11500
      2 C2        -61.7358   -4.3098  -19.9576 C.ar   1 LIG      -0.11500
      3 C3        -61.6178   -1.9621  -24.4390 C.ar   1 LIG      -0.11500
      4 C4        -62.8682   -2.5676  -24.3569 C.ar   1 LIG      -0.11500
      5 C5        -60.1389   -2.9679  -21.1728 C.ar   1 LIG      -0.11700
      6 C6        -62.6445   -4.1813  -21.0083 C.ar   1 LIG      -0.11700
      7 C7        -60.7091   -2.0906  -23.3882 C.ar   1 LIG      -0.11700
      8 C8        -63.2148   -3.3041  -23.2238 C.ar   1 LIG      -0.11700
      9 C9        -61.0411   -2.8281  -22.2400 C.ar   1 LIG       0.00400
     10 C10       -62.3126   -3.4439  -22.1566 C.ar   1 LIG       0.00400
     11 H1        -59.7782   -3.8052  -19.2215 H      1 LIG       0.11500
     12 H2        -62.0047   -4.8826  -19.0748 H      1 LIG       0.11500
     13 H3        -61.3483   -1.3889  -25.3216 H      1 LIG       0.11500
     14 H4        -63.5744   -2.4676  -25.1759 H      1 LIG       0.11500
     15 H5        -59.1558   -2.5036  -21.2154 H      1 LIG       0.11500
     16 H6        -63.6165   -4.6626  -20.9225 H      1 LIG       0.11500
     17 H7        -59.7375   -1.6085  -23.4738 H      1 LIG       0.11500
     18 H8        -64.1976   -3.7691  -23.1813 H      1 LIG       0.11500
@<TRIPOS>BOND
      1       1       2 ar
      2       1       5 ar
      3       2       6 ar
      4       3       4 ar
      5       3       7 ar
      6       4       8 ar
      7       5       9 ar
      8       6      10 ar
      9       7       9 ar
     10       8      10 ar
     11       9      10 ar
     12       1      11 1
     13       2      12 1
     14       3      13 1
     15       4      14 1
     16       5      15 1
     17       6      16 1
     18       7      17 1
     19       8      18 1
@<TRIPOS>ALT_TYPE
CGenFF_4.0_ALT_TYPE_SET
CGenFF_4.0 1 CG2R61 2 CG2R61 3 CG2R61 4 CG2R61 5 CG2R61 6 CG2R61 7 CG2R61 8 CG2R61 9 CG2R61 10 CG2R61 11 HGR61 12 HGR61 13 HGR61 14 HGR61 15 HGR61 16 HGR61 17 HGR61 18 HGR61
@<TRIPOS>MOLECULE
naphtalene
 18 19 0 0 0
****
USER_CHARGES
INVALID_CHARGES
Pose:  30 Cluster:  30 Fr_nu:  52629 TotEn:    -9.02
@<TRIPOS>ATOM
      1 C1        -50.9965    7.7584  -36.2082 C.ar   1 LIG      -0.11500
      2 C2        -51.5548    6.9324  -37.1793 C.ar   1 LIG      -0.11500
      3 C3        -52.8731    4.9290  -32.7231 C.ar   1 LIG      -0.11500
      4 C4        -53.4313    4.1031  -33.6943 C.ar   1 LIG      -0.11500
      5 C5        -51.1821    7.4706  -34.8557 C.ar   1 LIG      -0.11700
      6 C6        -52.3007    5.8156  -36.8018 C.ar   1 LIG      -0.11700
      7 C7        -52.1270    6.0458  -33.1007 C.ar   1 LIG      -0.11700
      8 C8        -53.2458    4.3908  -35.0468 C.ar   1 LIG      -0.11700
      9 C9        -51.9301    6.3506  -34.4575 C.ar   1 LIG       0.00400
     10 C10       -52.4978    5.5108  -35.4450 C.ar   1 LIG       0.00400
     11 H1        -50.4164    8.6280  -36.5027 H      1 LIG       0.11500
     12 H2        -51.4094    7.1572  -38.2319 H      1 LIG       0.11500
     13 H3        -53.0179    4.7046  -31.6701 H      1 LIG       0.11500
     14 H4        -54.0125    3.2344  -33.3992 H      1 LIG       0.11500
     15 H5        -50.7369    8.1304  -34.1138 H      1 LIG       0.11500
     16 H6        -52.7274    5.1835  -37.5778 H      1 LIG       0.11500
     17 H7        -51.6998    6.6773  -32.3246 H      1 LIG       0.11500
     18 H8        -53.6916    3.7315  -35.7889 H      1 LIG       0.11500
@<TRIPOS>BOND
      1       1       2 ar
      2       1       5 ar
      3       2       6 ar
      4       3       4 ar
      5       3       7 ar
      6       4       8 ar
      7       5       9 ar
      8       6      10 ar
      9       7       9 ar
     10       8      10 ar
     11       9      10 ar
     12       1      11 1
     13       2      12 1
     14       3      13 1
     15       4      14 1
     16       5      15 1
     17       6      16 1
     18       7      17 1
     19       8      18 1
@<TRIPOS>ALT_TYPE
CGenFF_4.0_ALT_TYPE_SET
CGenFF_4.0 1 CG2R61 2 CG2R61 3 CG2R61 4 CG2R61 5 CG2R61 6 CG2R61 7 CG2R61 8 CG2R61 9 CG2R61 10 CG2R61 11 HGR61 12 HGR61 13 HGR61 14 HGR61 15 HGR61 16 HGR61 17 HGR61 18 HGR61
@<TRIPOS>MOLECULE
naphtalene
 18 19 0 0 0
****
USER_CHARGES
INVALID_CHARGES
Pose:  31 Cluster:  31 Fr_nu: 235153 TotEn:    -6.57
@<TRIPOS>ATOM
      1 C1        -84.0947   -9.3623  -33.7211 C.ar   1 LIG      -0.11500
      2 C2        -82.8667   -8.7125  -33.6386 C.ar   1 LIG      -0.11500
      3 C3        -82.5514  -12.6846  -30.5190 C.ar   1 LIG      -0.11500
      4 C4        -81.3235  -12.0347  -30.4366 C.ar   1 LIG      -0.11500
      5 C5        -84.3279  -10.5131  -32.9676 C.ar   1 LIG      -0.11700
      6 C6        -81.8674   -9.2108  -32.8025 C.ar   1 LIG      -0.11700
      7 C7        -83.5508  -12.1861  -31.3552 C.ar   1 LIG      -0.11700
      8 C8        -81.0901  -10.8839  -31.1900 C.ar   1 LIG      -0.11700
      9 C9        -83.3333  -11.0289  -32.1207 C.ar   1 LIG       0.00400
     10 C10       -82.0847  -10.3681  -32.0369 C.ar   1 LIG       0.00400
     11 H1        -84.8721   -8.9741  -34.3726 H      1 LIG       0.11500
     12 H2        -82.6863   -7.8165  -34.2254 H      1 LIG       0.11500
     13 H3        -82.7325  -13.5807  -29.9322 H      1 LIG       0.11500
     14 H4        -80.5459  -12.4241  -29.7860 H      1 LIG       0.11500
     15 H5        -85.2951  -11.0049  -33.0482 H      1 LIG       0.11500
     16 H6        -80.9153   -8.6864  -32.7532 H      1 LIG       0.11500
     17 H7        -84.5030  -12.7102  -31.4036 H      1 LIG       0.11500
     18 H8        -80.1226  -10.3923  -31.1102 H      1 LIG       0.11500
@<TRIPOS>BOND
      1       1       2 ar
      2       1       5 ar
      3       2       6 ar
      4       3       4 ar
      5       3       7 ar
      6       4       8 ar
      7       5       9 ar
      8       6      10 ar
      9       7       9 ar
     10       8      10 ar
     11       9      10 ar
     12       1      11 1
     13       2      12 1
     14       3      13 1
     15       4      14 1
     16       5      15 1
     17       6      16 1
     18       7      17 1
     19       8      18 1
@<TRIPOS>ALT_TYPE
CGenFF_4.0_ALT_TYPE_SET
CGenFF_4.0 1 CG2R61 2 CG2R61 3 CG2R61 4 CG2R61 5 CG2R61 6 CG2R61 7 CG2R61 8 CG2R61 9 CG2R61 10 CG2R61 11 HGR61 12 HGR61 13 HGR61 14 HGR61 15 HGR61 16 HGR61 17 HGR61 18 HGR61
# TRIPOS MOL2 file generated by SEED

@<TRIPOS>MOLECULE
pyrazole
 9 9 0 0 0
****
USER_CHARGES
INVALID_CHARGES
Pose:   1 Cluster:   1 Fr_nu: 1379028 TotEn:   -20.67
@<TRIPOS>ATOM
      1 C1        -45.8630  -10.4790  -32.2093 C.2    1 LIG      -0.25100
      2 C2        -46.6684  -10.3218  -33.3531 C.2    1 LIG       0.13200
      3 C3        -45.5664   -9.1958  -31.8193 C.2    1 LIG      -0.03800
      4 N1        -46.8708   -9.0400  -33.6692 N.2    1 LIG      -0.57800
      5 N2        -46.1883   -8.3799  -32.7181 N.pl3  1 LIG      -0.05900
      6 H1        -45.5425  -11.3938  -31.7331 H      1 LIG       0.15700
      7 H2        -47.1160  -11.0880  -33.9700 H      1 LIG       0.15600
      8 H3        -44.9802   -8.7989  -31.0031 H      1 LIG       0.15900
      9 H4        -46.1876   -7.3679  -32.7435 H      1 LIG       0.32200
@<TRIPOS>BOND
      1       1       2 1
      2       1       3 2
      3       2       4 2
      4       3       5 1
      5       4       5 1
      6       1       6 1
      7       2       7 1
      8       3       8 1
      9       5       9 1
@<TRIPOS>ALT_TYPE
CGenFF_4.0_ALT_TYPE_SET
CGenFF_4.0 1 CG2R51 2 CG2R52 3 CG2R51 4 NG2R50 5 NG2R51 6 HGR51 7 HGR52 8 HGR52 9 HGP1
@<TRIPOS>MOLECULE
pyrazole
 9 9 0 0 0
****
USER_CHARGES
INVALID_CHARGES
Pose:   2 Cluster:   2 Fr_nu: 1422166 TotEn:   -19.62
@<TRIPOS>ATOM
      1 C1        -71.7790  -10.4161  -42.1992 C.2    1 LIG      -0.25100
      2 C2        -71.2841  -11.7319  -42.1253 C.2    1 LIG       0.13200
      3 C3        -73.0947  -10.5642  -42.5648 C.2    1 LIG      -0.03800
      4 N1        -72.2099  -12.6484  -42.4200 N.2    1 LIG      -0.57800
      5 N2        -73.2999  -11.9075  -42.6826 N.pl3  1 LIG      -0.05900
      6 H1        -71.2563   -9.4895  -42.0130 H      1 LIG       0.15700
      7 H2        -70.2871  -12.0612  -41.8694 H      1 LIG       0.15600
      8 H3        -73.8848   -9.8509  -42.7497 H      1 LIG       0.15900
      9 H4        -74.1543  -12.3858  -42.9394 H      1 LIG       0.32200
@<TRIPOS>BOND
      1       1       2 1
      2       1       3 2
      3       2       4 2
      4       3       5 1
      5       4       5 1
      6       1       6 1
      7       2       7 1
      8       3       8 1
      9       5       9 1
@<TRIPOS>ALT_TYPE
CGenFF_4.0_ALT_TYPE_SET
CGenFF_4.0 1 CG2R51 2 CG2R52 3 CG2R51 4 NG2R50 5 NG2R51 6 HGR51 7 HGR52 8 HGR52 9 HGP1
@<TRIPOS>MOLECULE
pyrazole
 9 9 0 0 0
****
USER_CHARGES
INVALID_CHARGES
Pose:   3 Cluster:   3 Fr_nu: 287965 TotEn:   -18.81
@<TRIPOS>ATOM
      1 C1        -74.5347   -6.1689  -58.1513 C.2    1 LIG      -0.25100
      2 C2        -73.1949   -5.8272  -57.8868 C.2    1 LIG       0.13200
      3 C3        -75.0598   -5.0545  -58.7586 C.2    1 LIG      -0.03800
      4 N1        -72.8879   -4.5924  -58.2930 N.2    1 LIG      -0.57800
      5 N2        -74.0421   -4.1484  -58.8190 N.pl3  1 LIG      -0.05900
      6 H1        -75.0485   -7.0935  -57.9332 H      1 LIG       0.15700
      7 H2        -72.4296   -6.4263  -57.4145 H      1 LIG       0.15600
      8 H3        -76.0443   -4.8289  -59.1424 H      1 LIG       0.15900
      9 H4        -74.0654   -3.2117  -59.2022 H      1 LIG       0.32200
@<TRIPOS>BOND
      1       1       2 1
      2       1       3 2
      3       2       4 2
      4       3       5 1
      5       4       5 1
      6       1       6 1
      7       2       7 1
      8       3       8 1
      9       5       9 1
@<TRIPOS>ALT_TYPE
CGenFF_4.0_ALT_TYPE_SET
CGenFF_4.0 1 CG2R51 2 CG2R52 3 CG2R51 4 NG2R50 5 NG2R51 6 HGR51 7 HGR52 8 HGR52 9 HGP1
@<TRIPOS>MOLECULE
pyrazole
 9 9 0 0 0
****
USER_CHARGES
INVALID_CHARGES
Pose:   4 Cluster:   4 Fr_nu: 8979416 TotEn:   -18.75
@<TRIPOS>ATOM
      1 C1        -85.0063   -8.9474  -33.0850 C.2    1 LIG      -0.25100
      2 C2        -84.4323  -10.0039  -32.3529 C.2    1 LIG       0.13200
      3 C3        -84.3333   -8.9539  -34.2823 C.2    1 LIG      -0.03800
      4 N1        -83.4689  -10.6358  -33.0287 N.2    1 LIG      -0.57800
      5 N2        -83.4324   -9.9745  -34.1980 N.pl3  1 LIG      -0.05900
      6 H1        -85.7976   -8.2752  -32.7875 H      1 LIG       0.15700
      7 H2        -84.6754  -10.3395  -31.3549 H      1 LIG       0.15600
      8 H3        -84.4110   -8.3367  -35.1657 H      1 LIG       0.15900
      9 H4        -82.7635  -10.2728  -34.8969 H      1 LIG       0.32200
@<TRIPOS>BOND
      1       1       2 1
      2       1       3 2
      3       2       4 2
      4       3       5 1
      5       4       5 1
      6       1       6 1
      7       2       7 1
      8       3       8 1
      9       5       9 1
@<TRIPOS>ALT_TYPE
CGenFF_4.0_ALT_TYPE_SET
CGenFF_4.0 1 CG2R51 2 CG2R52 3 CG2R51 4 NG2R50 5 NG2R51 6 HGR51 7 HGR52 8 HGR52 9 HGP1
@<TRIPOS>MOLECULE
pyrazole
 9 9 0 0 0
****
USER_CHARGES
INVALID_CHARGES
Pose:   5 Cluster:   5 Fr_nu: 354106 TotEn:   -17.90
@<TRIPOS>ATOM
      1 C1        -69.4554  -11.1425  -40.8611 C.2    1 LIG      -0.25100
      2 C2        -69.5312  -11.9011  -39.6776 C.2    1 LIG       0.13200
      3 C3        -70.7133  -10.6114  -41.0095 C.2    1 LIG      -0.03800
      4 N1        -70.7414  -11.8582  -39.1142 N.2    1 LIG      -0.57800
      5 N2        -71.4378  -11.0661  -39.9471 N.pl3  1 LIG      -0.05900
      6 H1        -68.6080  -10.9996  -41.5151 H      1 LIG       0.15700
      7 H2        -68.7550  -12.4840  -39.2025 H      1 LIG       0.15600
      8 H3        -71.1490   -9.9673  -41.7597 H      1 LIG       0.15900
      9 H4        -72.4085  -10.8780  -39.7301 H      1 LIG       0.32200
@<TRIPOS>BOND
      1       1       2 1
      2       1       3 2
      3       2       4 2
      4       3       5 1
      5       4       5 1
      6       1       6 1
      7       2       7 1
      8       3       8 1
      9       5       9 1
@<TRIPOS>ALT_TYPE
CGenFF_4.0_ALT_TYPE_SET
CGenFF_4.0 1 CG2R51 2 CG2R52 3 CG2R51 4 NG2R50 5 NG2R51 6 HGR51 7 HGR52 8 HGR52 9 HGP1
@<TRIPOS>MOLECULE
pyrazole
 9 9 0 0 0
****
USER_CHARGES
INVALID_CHARGES
Pose:   6 Cluster:   6 Fr_nu: 6163352 TotEn:   -17.83
@<TRIPOS>ATOM
      1 C1        -46.7241  -11.6661  -32.6384 C.2    1 LIG      -0.25100
      2 C2        -47.4780  -11.0294  -33.6424 C.2    1 LIG       0.13200
      3 C3        -46.2917  -10.6417  -31.8321 C.2    1 LIG      -0.03800
      4 N1        -47.5240   -9.7033  -33.4900 N.2    1 LIG      -0.57800
      5 N2        -46.7937   -9.4982  -32.3807 N.pl3  1 LIG      -0.05900
      6 H1        -46.5225  -12.7199  -32.5152 H      1 LIG       0.15700
      7 H2        -47.9954  -11.4765  -34.4792 H      1 LIG       0.15600
      8 H3        -45.6839  -10.6235  -30.9390 H      1 LIG       0.15900
      9 H4        -46.6762   -8.5476  -32.0530 H      1 LIG       0.32200
@<TRIPOS>BOND
      1       1       2 1
      2       1       3 2
      3       2       4 2
      4       3       5 1
      5       4       5 1
      6       1       6 1
      7       2       7 1
      8       3       8 1
      9       5       9 1
@<TRIPOS>ALT_TYPE
CGenFF_4.0_ALT_TYPE_SET
CGenFF_4.0 1 CG2R51 2 CG2R52 3 CG2R51 4 NG2R50 5 NG2R51 6 HGR51 7 HGR52 8 HGR52 9 HGP1
@<TRIPOS>MOLECULE
pyrazole
 9 9 0 0 0
****
USER_CHARGES
INVALID_CHARGES
Pose:   7 Cluster:   7 Fr_nu: 319571 TotEn:   -17.77
@<TRIPOS>ATOM
      1 C1        -56.6697   -9.7964  -23.0795 C.2    1 LIG      -0.25100
      2 C2        -55.6890   -8.9275  -22.5648 C.2    1 LIG       0.13200
      3 C3        -56.0154  -10.5170  -24.0486 C.2    1 LIG      -0.03800
      4 N1        -54.5020   -9.0806  -23.1575 N.2    1 LIG      -0.57800
      5 N2        -54.7324  -10.0542  -24.0548 N.pl3  1 LIG      -0.05900
      6 H1        -57.7058   -9.8887  -22.7890 H      1 LIG       0.15700
      7 H2        -55.7900   -8.1887  -21.7826 H      1 LIG       0.15600
      8 H3        -56.3404  -11.2981  -24.7207 H      1 LIG       0.15900
      9 H4        -53.9658  -10.3547  -24.6437 H      1 LIG       0.32200
@<TRIPOS>BOND
      1       1       2 1
      2       1       3 2
      3       2       4 2
      4       3       5 1
      5       4       5 1
      6       1       6 1
      7       2       7 1
      8       3       8 1
      9       5       9 1
@<TRIPOS>ALT_TYPE
CGenFF_4.0_ALT_TYPE_SET
CGenFF_4.0 1 CG2R51 2 CG2R52 3 CG2R51 4 NG2R50 5 NG2R51 6 HGR51 7 HGR52 8 HGR52 9 HGP1
@<TRIPOS>MOLECULE
pyrazole
 9 9 0 0 0
****
USER_CHARGES
INVALID_CHARGES
Pose:   8 Cluster:   8 Fr_nu: 9543350 TotEn:   -17.35
@<TRIPOS>ATOM
      1 C1        -40.0309  -18.4904  -40.6102 C.2    1 LIG      -0.25100
      2 C2        -40.6630  -18.6419  -39.3615 C.2    1 LIG       0.13200
      3 C3        -40.5216  -19.5233  -41.3710 C.2    1 LIG      -0.03800
      4 N1        -41.4921  -19.6885  -39.3269 N.2    1 LIG      -0.57800
      5 N2        -41.3845  -20.2040  -40.5633 N.pl3  1 LIG      -0.05900
      6 H1        -39.3197  -17.7377  -40.9170 H      1 LIG       0.15700
      7 H2        -40.5536  -18.0336  -38.4751 H      1 LIG       0.15600
      8 H3        -40.3369  -19.8297  -42.3905 H      1 LIG       0.15900
      9 H4        -41.9297  -21.0265  -40.7889 H      1 LIG       0.32200
@<TRIPOS>BOND
      1       1       2 1
      2       1       3 2
      3       2       4 2
      4       3       5 1
      5       4       5 1
      6       1       6 1
      7       2       7 1
      8       3       8 1
      9       5       9 1
@<TRIPOS>ALT_TYPE
CGenFF_4.0_ALT_TYPE_SET
CGenFF_4.0 1 CG2R51 2 CG2R52 3 CG2R51 4 NG2R50 5 NG2R51 6 HGR51 7 HGR52 8 HGR52 9 HGP1
@<TRIPOS>MOLECULE
pyrazole
 9 9 0 0 0
****
USER_CHARGES
INVALID_CHARGES
Pose:   9 Cluster:   9 Fr_nu: 9362346 TotEn:   -17.23
@<TRIPOS>ATOM
      1 C1        -73.3468  -11.7220  -43.1750 C.2    1 LIG      -0.25100
      2 C2        -72.0434  -11.8820  -42.6678 C.2    1 LIG       0.13200
      3 C3        -74.0597  -11.1906  -42.1282 C.2    1 LIG      -0.03800
      4 N1        -71.9319  -11.4844  -41.3976 N.2    1 LIG      -0.57800
      5 N2        -73.1743  -11.0690  -41.0978 N.pl3  1 LIG      -0.05900
      6 H1        -73.7182  -11.9578  -44.1613 H      1 LIG       0.15700
      7 H2        -71.1701  -12.2724  -43.1706 H      1 LIG       0.15600
      8 H3        -75.0943  -10.8968  -42.0252 H      1 LIG       0.15900
      9 H4        -73.3494  -10.7141  -40.1660 H      1 LIG       0.32200
@<TRIPOS>BOND
      1       1       2 1
      2       1       3 2
      3       2       4 2
      4       3       5 1
      5       4       5 1
      6       1       6 1
      7       2       7 1
      8       3       8 1
      9       5       9 1
@<TRIPOS>ALT_TYPE
CGenFF_4.0_ALT_TYPE_SET
CGenFF_4.0 1 CG2R51 2 CG2R52 3 CG2R51 4 NG2R50 5 NG2R51 6 HGR51 7 HGR52 8 HGR52 9 HGP1
@<TRIPOS>MOLECULE
pyrazole
 9 9 0 0 0
****
USER_CHARGES
INVALID_CHARGES
Pose:  10 Cluster:  10 Fr_nu: 2490421 TotEn:   -16.97
@<TRIPOS>ATOM
      1 C1        -40.0865  -20.4513  -40.8318 C.2    1 LIG      -0.25100
      2 C2        -41.2484  -20.3537  -40.0430 C.2    1 LIG       0.13200
      3 C3        -39.5036  -19.2111  -40.7393 C.2    1 LIG      -0.03800
      4 N1        -41.3964  -19.1469  -39.4900 N.2    1 LIG      -0.57800
      5 N2        -40.3198  -18.4748  -39.9318 N.pl3  1 LIG      -0.05900
      6 H1        -39.7215  -21.3013  -41.3891 H      1 LIG       0.15700
      7 H2        -41.9938  -21.1115  -39.8485 H      1 LIG       0.15600
      8 H3        -38.6031  -18.7948  -41.1675 H      1 LIG       0.15900
      9 H4        -40.2045  -17.5113  -39.6435 H      1 LIG       0.32200
@<TRIPOS>BOND
      1       1       2 1
      2       1       3 2
      3       2       4 2
      4       3       5 1
      5       4       5 1
      6       1       6 1
      7       2       7 1
      8       3       8 1
      9       5       9 1
@<TRIPOS>ALT_TYPE
CGenFF_4.0_ALT_TYPE_SET
CGenFF_4.0 1 CG2R51 2 CG2R52 3 CG2R51 4 NG2R50 5 NG2R51 6 HGR51 7 HGR52 8 HGR52 9 HGP1
@<TRIPOS>MOLECULE
pyrazole
 9 9 0 0 0
****
USER_CHARGES
INVALID_CHARGES
Pose:  11 Cluster:  11 Fr_nu: 8980536 TotEn:   -16.23
@<TRIPOS>ATOM
      1 C1        -83.7819   -9.2418  -32.4799 C.2    1 LIG      -0.25100
      2 C2        -85.0372   -9.0425  -33.0850 C.2    1 LIG       0.13200
      3 C3        -82.9677   -9.6545  -33.5061 C.2    1 LIG      -0.03800
      4 N1        -85.0263   -9.3066  -34.3942 N.2    1 LIG      -0.57800
      5 N2        -83.7542   -9.6760  -34.6203 N.pl3  1 LIG      -0.05900
      6 H1        -83.5050   -9.1051  -31.4450 H      1 LIG       0.15700
      7 H2        -85.9598   -8.7162  -32.6264 H      1 LIG       0.15600
      8 H3        -81.9238   -9.9308  -33.5427 H      1 LIG       0.15900
      9 H4        -83.4900   -9.9334  -35.5631 H      1 LIG       0.32200
@<TRIPOS>BOND
      1       1       2 1
      2       1       3 2
      3       2       4 2
      4       3       5 1
      5       4       5 1
      6       1       6 1
      7       2       7 1
      8       3       8 1
      9       5       9 1
@<TRIPOS>ALT_TYPE
CGenFF_4.0_ALT_TYPE_SET
CGenFF_4.0 1 CG2R51 2 CG2R52 3 CG2R51 4 NG2R50 5 NG2R51 6 HGR51 7 HGR52 8 HGR52 9 HGP1
@<TRIPOS>MOLECULE
pyrazole
 9 9 0 0 0
****
USER_CHARGES
INVALID_CHARGES
Pose:  12 Cluster:  12 Fr_nu: 8982590 TotEn:   -16.07
@<TRIPOS>ATOM
      1 C1        -83.5683  -10.5395  -32.9526 C.2    1 LIG      -0.25100
      2 C2        -84.5657   -9.7571  -32.3403 C.2    1 LIG       0.13200
      3 C3        -83.3231   -9.9090  -34.1479 C.2    1 LIG      -0.03800
      4 N1        -84.9291   -8.7096  -33.0850 N.2    1 LIG      -0.57800
      5 N2        -84.1558   -8.8292  -34.1776 N.pl3  1 LIG      -0.05900
      6 H1        -83.0927  -11.4347  -32.5801 H      1 LIG       0.15700
      7 H2        -85.0434   -9.9069  -31.3826 H      1 LIG       0.15600
      8 H3        -82.6480  -10.1278  -34.9626 H      1 LIG       0.15900
      9 H4        -84.2498   -8.1363  -34.9096 H      1 LIG       0.32200
@<TRIPOS>BOND
      1       1       2 1
      2       1       3 2
      3       2       4 2
      4       3       5 1
      5       4       5 1
      6       1       6 1
      7       2       7 1
      8       3       8 1
      9       5       9 1
@<TRIPOS>ALT_TYPE
CGenFF_4.0_ALT_TYPE_SET
CGenFF_4.0 1 CG2R51 2 CG2R52 3 CG2R51 4 NG2R50 5 NG2R51 6 HGR51 7 HGR52 8 HGR52 9 HGP1
@<TRIPOS>MOLECULE
pyrazole
 9 9 0 0 0
****
USER_CHARGES
INVALID_CHARGES
Pose:  13 Cluster:  13 Fr_nu: 1015425 TotEn:   -15.88
@<TRIPOS>ATOM
      1 C1        -75.7781  -23.8969  -46.0961 C.2    1 LIG      -0.25100
      2 C2        -75.0990  -24.3999  -44.9702 C.2    1 LIG       0.13200
      3 C3        -76.9188  -24.6577  -46.1772 C.2    1 LIG      -0.03800
      4 N1        -75.7537  -25.4025  -44.3785 N.2    1 LIG      -0.57800
      5 N2        -76.8562  -25.5356  -45.1353 N.pl3  1 LIG      -0.05900
      6 H1        -75.4832  -23.0948  -46.7565 H      1 LIG       0.15700
      7 H2        -74.1540  -24.0780  -44.5566 H      1 LIG       0.15600
      8 H3        -77.7495  -24.6550  -46.8681 H      1 LIG       0.15900
      9 H4        -77.5269  -26.2509  -44.8836 H      1 LIG       0.32200
@<TRIPOS>BOND
      1       1       2 1
      2       1       3 2
      3       2       4 2
      4       3       5 1
      5       4       5 1
      6       1       6 1
      7       2       7 1
      8       3       8 1
      9       5       9 1
@<TRIPOS>ALT_TYPE
CGenFF_4.0_ALT_TYPE_SET
CGenFF_4.0 1 CG2R51 2 CG2R52 3 CG2R51 4 NG2R50 5 NG2R51 6 HGR51 7 HGR52 8 HGR52 9 HGP1
@<TRIPOS>MOLECULE
pyrazole
 9 9 0 0 0
****
USER_CHARGES
INVALID_CHARGES
Pose:  14 Cluster:  14 Fr_nu: 9253269 TotEn:   -15.87
@<TRIPOS>ATOM
      1 C1        -84.5001   -8.8319  -33.0085 C.2    1 LIG      -0.25100
      2 C2        -83.2654   -8.3093  -32.5791 C.2    1 LIG       0.13200
      3 C3        -84.2107   -9.4698  -34.1899 C.2    1 LIG      -0.03800
      4 N1        -82.2661   -8.5910  -33.4192 N.2    1 LIG      -0.57800
      5 N2        -82.8723   -9.2976  -34.3884 N.pl3  1 LIG      -0.05900
      6 H1        -85.4650   -8.7576  -32.5291 H      1 LIG       0.15700
      7 H2        -83.0523   -7.7345  -31.6892 H      1 LIG       0.15600
      8 H3        -84.8231  -10.0163  -34.8925 H      1 LIG       0.15900
      9 H4        -82.3101   -9.6320  -35.1610 H      1 LIG       0.32200
@<TRIPOS>BOND
      1       1       2 1
      2       1       3 2
      3       2       4 2
      4       3       5 1
      5       4       5 1
      6       1       6 1
      7       2       7 1
      8       3       8 1
      9       5       9 1
@<TRIPOS>ALT_TYPE
CGenFF_4.0_ALT_TYPE_SET
CGenFF_4.0 1 CG2R51 2 CG2R52 3 CG2R51 4 NG2R50 5 NG2R51 6 HGR51 7 HGR52 8 HGR52 9 HGP1
@<TRIPOS>MOLECULE
pyrazole
 9 9 0 0 0
****
USER_CHARGES
INVALID_CHARGES
Pose:  15 Cluster:  15 Fr_nu: 288342 TotEn:   -15.84
@<TRIPOS>ATOM
      1 C1        -49.9653  -13.3238  -29.8214 C.2    1 LIG      -0.25100
      2 C2        -50.7453  -12.5571  -28.9350 C.2    1 LIG       0.13200
      3 C3        -50.4476  -14.6026  -29.6850 C.2    1 LIG      -0.03800
      4 N1        -51.6542  -13.2878  -28.2839 N.2    1 LIG      -0.57800
      5 N2        -51.4485  -14.5270  -28.7615 N.pl3  1 LIG      -0.05900
      6 H1        -49.1658  -12.9961  -30.4692 H      1 LIG       0.15700
      7 H2        -50.6890  -11.4965  -28.7360 H      1 LIG       0.15600
      8 H3        -50.1734  -15.5387  -30.1496 H      1 LIG       0.15900
      9 H4        -52.0288  -15.2786  -28.4105 H      1 LIG       0.32200
@<TRIPOS>BOND
      1       1       2 1
      2       1       3 2
      3       2       4 2
      4       3       5 1
      5       4       5 1
      6       1       6 1
      7       2       7 1
      8       3       8 1
      9       5       9 1
@<TRIPOS>ALT_TYPE
CGenFF_4.0_ALT_TYPE_SET
CGenFF_4.0 1 CG2R51 2 CG2R52 3 CG2R51 4 NG2R50 5 NG2R51 6 HGR51 7 HGR52 8 HGR52 9 HGP1
@<TRIPOS>MOLECULE
pyrazole
 9 9 0 0 0
****
USER_CHARGES
INVALID_CHARGES
Pose:  16 Cluster:  16 Fr_nu: 9216133 TotEn:   -15.68
@<TRIPOS>ATOM
      1 C1        -83.7270   -9.1500  -33.0850 C.2    1 LIG      -0.25100
      2 C2        -83.6274   -9.5858  -31.7501 C.2    1 LIG       0.13200
      3 C3        -82.7278   -9.8254  -33.7421 C.2    1 LIG      -0.03800
      4 N1        -82.6428  -10.4698  -31.5684 N.2    1 LIG      -0.57800
      5 N2        -82.1145  -10.5951  -32.7977 N.pl3  1 LIG      -0.05900
      6 H1        -84.4254   -8.4456  -33.5121 H      1 LIG       0.15700
      7 H2        -84.2310   -9.2957  -30.9020 H      1 LIG       0.15600
      8 H3        -82.4036   -9.8259  -34.7728 H      1 LIG       0.15900
      9 H4        -81.3317  -11.2250  -32.9212 H      1 LIG       0.32200
@<TRIPOS>BOND
      1       1       2 1
      2       1       3 2
      3       2       4 2
      4       3       5 1
      5       4       5 1
      6       1       6 1
      7       2       7 1
      8       3       8 1
      9       5       9 1
@<TRIPOS>ALT_TYPE
CGenFF_4.0_ALT_TYPE_SET
CGenFF_4.0 1 CG2R51 2 CG2R52 3 CG2R51 4 NG2R50 5 NG2R51 6 HGR51 7 HGR52 8 HGR52 9 HGP1
@<TRIPOS>MOLECULE
pyrazole
 9 9 0 0 0
****
USER_CHARGES
INVALID_CHARGES
Pose:  17 Cluster:  17 Fr_nu: 9557612 TotEn:   -15.62
@<TRIPOS>ATOM
      1 C1        -46.8276  -10.4168  -31.5233 C.2    1 LIG      -0.25100
      2 C2        -47.3979  -10.9800  -32.6806 C.2    1 LIG       0.13200
      3 C3        -45.9137   -9.5082  -31.9982 C.2    1 LIG      -0.03800
      4 N1        -46.8891  -10.4716  -33.8060 N.2    1 LIG      -0.57800
      5 N2        -45.9895   -9.5793  -33.3582 N.pl3  1 LIG      -0.05900
      6 H1        -47.0480  -10.6375  -30.4893 H      1 LIG       0.15700
      7 H2        -48.1627  -11.7402  -32.7509 H      1 LIG       0.15600
      8 H3        -45.2301   -8.8343  -31.5022 H      1 LIG       0.15900
      9 H4        -45.4577   -9.0517  -34.0391 H      1 LIG       0.32200
@<TRIPOS>BOND
      1       1       2 1
      2       1       3 2
      3       2       4 2
      4       3       5 1
      5       4       5 1
      6       1       6 1
      7       2       7 1
      8       3       8 1
      9       5       9 1
@<TRIPOS>ALT_TYPE
CGenFF_4.0_ALT_TYPE_SET
CGenFF_4.0 1 CG2R51 2 CG2R52 3 CG2R51 4 NG2R50 5 NG2R51 6 HGR51 7 HGR52 8 HGR52 9 HGP1
@<TRIPOS>MOLECULE
pyrazole
 9 9 0 0 0
****
USER_CHARGES
INVALID_CHARGES
Pose:  18 Cluster:  18 Fr_nu: 627474 TotEn:   -15.55
@<TRIPOS>ATOM
      1 C1        -71.5387   -8.4630  -44.4430 C.2    1 LIG      -0.25100
      2 C2        -71.2681   -9.8299  -44.2426 C.2    1 LIG       0.13200
      3 C3        -70.5123   -7.8123  -43.8030 C.2    1 LIG      -0.03800
      4 N1        -70.1568  -10.0366  -43.5311 N.2    1 LIG      -0.57800
      5 N2        -69.7199   -8.7910  -43.2789 N.pl3  1 LIG      -0.05900
      6 H1        -72.3618   -8.0117  -44.9771 H      1 LIG       0.15700
      7 H2        -71.8346  -10.6841  -44.5849 H      1 LIG       0.15600
      8 H3        -70.2809   -6.7648  -43.6742 H      1 LIG       0.15900
      9 H4        -68.8708   -8.6809  -42.7388 H      1 LIG       0.32200
@<TRIPOS>BOND
      1       1       2 1
      2       1       3 2
      3       2       4 2
      4       3       5 1
      5       4       5 1
      6       1       6 1
      7       2       7 1
      8       3       8 1
      9       5       9 1
@<TRIPOS>ALT_TYPE
CGenFF_4.0_ALT_TYPE_SET
CGenFF_4.0 1 CG2R51 2 CG2R52 3 CG2R51 4 NG2R50 5 NG2R51 6 HGR51 7 HGR52 8 HGR52 9 HGP1
@<TRIPOS>MOLECULE
pyrazole
 9 9 0 0 0
****
USER_CHARGES
INVALID_CHARGES
Pose:  19 Cluster:  19 Fr_nu: 277926 TotEn:   -15.09
@<TRIPOS>ATOM
      1 C1        -68.9130   -7.7167  -49.7151 C.2    1 LIG      -0.25100
      2 C2        -68.0952   -8.3623  -48.7685 C.2    1 LIG       0.13200
      3 C3        -68.0417   -6.9677  -50.4677 C.2    1 LIG      -0.03800
      4 N1        -66.8035   -8.0510  -48.9052 N.2    1 LIG      -0.57800
      5 N2        -66.8030   -7.2016  -49.9466 N.pl3  1 LIG      -0.05900
      6 H1        -69.9840   -7.7846  -49.8362 H      1 LIG       0.15700
      7 H2        -68.3866   -9.0464  -47.9843 H      1 LIG       0.15600
      8 H3        -68.1883   -6.3027  -51.3065 H      1 LIG       0.15900
      9 H4        -65.9178   -6.8152  -50.2497 H      1 LIG       0.32200
@<TRIPOS>BOND
      1       1       2 1
      2       1       3 2
      3       2       4 2
      4       3       5 1
      5       4       5 1
      6       1       6 1
      7       2       7 1
      8       3       8 1
      9       5       9 1
@<TRIPOS>ALT_TYPE
CGenFF_4.0_ALT_TYPE_SET
CGenFF_4.0 1 CG2R51 2 CG2R52 3 CG2R51 4 NG2R50 5 NG2R51 6 HGR51 7 HGR52 8 HGR52 9 HGP1
@<TRIPOS>MOLECULE
pyrazole
 9 9 0 0 0
****
USER_CHARGES
INVALID_CHARGES
Pose:  20 Cluster:  20 Fr_nu: 9363004 TotEn:   -15.01
@<TRIPOS>ATOM
      1 C1        -73.6348  -11.2302  -41.9253 C.2    1 LIG      -0.25100
      2 C2        -72.4144  -11.3054  -41.2276 C.2    1 LIG       0.13200
      3 C3        -73.3468  -11.7220  -43.1750 C.2    1 LIG      -0.03800
      4 N1        -71.4248  -11.8057  -41.9721 N.2    1 LIG      -0.57800
      5 N2        -72.0229  -12.0495  -43.1506 N.pl3  1 LIG      -0.05900
      6 H1        -74.5901  -10.8707  -41.5724 H      1 LIG       0.15700
      7 H2        -72.2048  -11.0160  -40.2078 H      1 LIG       0.15600
      8 H3        -73.9503  -11.8630  -44.0600 H      1 LIG       0.15900
      9 H4        -71.4651  -12.4401  -43.8997 H      1 LIG       0.32200
@<TRIPOS>BOND
      1       1       2 1
      2       1       3 2
      3       2       4 2
      4       3       5 1
      5       4       5 1
      6       1       6 1
      7       2       7 1
      8       3       8 1
      9       5       9 1
@<TRIPOS>ALT_TYPE
CGenFF_4.0_ALT_TYPE_SET
CGenFF_4.0 1 CG2R51 2 CG2R52 3 CG2R51 4 NG2R50 5 NG2R51 6 HGR51 7 HGR52 8 HGR52 9 HGP1
@<TRIPOS>MOLECULE
pyrazole
 9 9 0 0 0
****
USER_CHARGES
INVALID_CHARGES
Pose:  21 Cluster:  21 Fr_nu: 9603899 TotEn:   -14.72
@<TRIPOS>ATOM
      1 C1        -80.2051  -30.1837  -33.8315 C.2    1 LIG      -0.25100
      2 C2        -80.1780  -31.0111  -34.9701 C.2    1 LIG       0.13200
      3 C3        -80.4122  -28.9207  -34.3298 C.2    1 LIG      -0.03800
      4 N1        -80.3540  -30.3310  -36.1061 N.2    1 LIG      -0.57800
      5 N2        -80.4938  -29.0629  -35.6839 N.pl3  1 LIG      -0.05900
      6 H1        -80.0913  -30.4630  -32.7945 H      1 LIG       0.15700
      7 H2        -80.0368  -32.0814  -35.0196 H      1 LIG       0.15600
      8 H3        -80.5045  -27.9551  -33.8538 H      1 LIG       0.15900
      9 H4        -80.6410  -28.3402  -36.3773 H      1 LIG       0.32200
@<TRIPOS>BOND
      1       1       2 1
      2       1       3 2
      3       2       4 2
      4       3       5 1
      5       4       5 1
      6       1       6 1
      7       2       7 1
      8       3       8 1
      9       5       9 1
@<TRIPOS>ALT_TYPE
CGenFF_4.0_ALT_TYPE_SET
CGenFF_4.0 1 CG2R51 2 CG2R52 3 CG2R51 4 NG2R50 5 NG2R51 6 HGR51 7 HGR52 8 HGR52 9 HGP1
@<TRIPOS>MOLECULE
pyrazole
 9 9 0 0 0
****
USER_CHARGES
INVALID_CHARGES
Pose:  22 Cluster:  22 Fr_nu: 272876 TotEn:   -14.44
@<TRIPOS>ATOM
      1 C1        -55.5898  -10.1704  -24.4463 C.2    1 LIG      -0.25100
      2 C2        -55.1138   -8.9561  -23.9165 C.2    1 LIG       0.13200
      3 C3        -56.3787  -10.6934  -23.4510 C.2    1 LIG      -0.03800
      4 N1        -55.5629   -8.7214  -22.6807 N.2    1 LIG      -0.57800
      5 N2        -56.3295   -9.7953  -22.4256 N.pl3  1 LIG      -0.05900
      6 H1        -55.3901  -10.6060  -25.4142 H      1 LIG       0.15700
      7 H2        -54.4579   -8.2326  -24.3792 H      1 LIG       0.15600
      8 H3        -56.9557  -11.6042  -23.3807 H      1 LIG       0.15900
      9 H4        -56.7908   -9.8524  -21.5264 H      1 LIG       0.32200
@<TRIPOS>BOND
      1       1       2 1
      2       1       3 2
      3       2       4 2
      4       3       5 1
      5       4       5 1
      6       1       6 1
      7       2       7 1
      8       3       8 1
      9       5       9 1
@<TRIPOS>ALT_TYPE
CGenFF_4.0_ALT_TYPE_SET
CGenFF_4.0 1 CG2R51 2 CG2R52 3 CG2R51 4 NG2R50 5 NG2R51 6 HGR51 7 HGR52 8 HGR52 9 HGP1
@<TRIPOS>MOLECULE
pyrazole
 9 9 0 0 0
****
USER_CHARGES
INVALID_CHARGES
Pose:  23 Cluster:  23 Fr_nu: 9637792 TotEn:   -14.02
@<TRIPOS>ATOM
      1 C1        -82.6948   -9.2769  -31.8249 C.2    1 LIG      -0.25100
      2 C2        -84.0637   -9.3727  -32.1391 C.2    1 LIG       0.13200
      3 C3        -82.0606   -9.2984  -33.0430 C.2    1 LIG      -0.03800
      4 N1        -84.2869   -9.4491  -33.4538 N.2    1 LIG      -0.57800
      5 N2        -83.0497   -9.4013  -33.9765 N.pl3  1 LIG      -0.05900
      6 H1        -82.2318   -9.2021  -30.8520 H      1 LIG       0.15700
      7 H2        -84.9080   -9.3905  -31.4649 H      1 LIG       0.15600
      8 H3        -81.0181   -9.2531  -33.3232 H      1 LIG       0.15900
      9 H4        -82.9525   -9.4458  -34.9832 H      1 LIG       0.32200
@<TRIPOS>BOND
      1       1       2 1
      2       1       3 2
      3       2       4 2
      4       3       5 1
      5       4       5 1
      6       1       6 1
      7       2       7 1
      8       3       8 1
      9       5       9 1
@<TRIPOS>ALT_TYPE
CGenFF_4.0_ALT_TYPE_SET
CGenFF_4.0 1 CG2R51 2 CG2R52 3 CG2R51 4 NG2R50 5 NG2R51 6 HGR51 7 HGR52 8 HGR52 9 HGP1
@<TRIPOS>MOLECULE
pyrazole
 9 9 0 0 0
****
USER_CHARGES
INVALID_CHARGES
Pose:  24 Cluster:  24 Fr_nu: 290131 TotEn:   -13.93
@<TRIPOS>ATOM
      1 C1        -62.9434   -1.4523  -24.1211 C.2    1 LIG      -0.25100
      2 C2        -61.6134   -1.0255  -24.2966 C.2    1 LIG       0.13200
      3 C3        -63.0452   -2.5844  -24.8920 C.2    1 LIG      -0.03800
      4 N1        -60.9200   -1.8217  -25.1146 N.2    1 LIG      -0.57800
      5 N2        -61.8176   -2.7603  -25.4600 N.pl3  1 LIG      -0.05900
      6 H1        -63.7199   -1.0032  -23.5197 H      1 LIG       0.15700
      7 H2        -61.1207   -0.1670  -23.8629 H      1 LIG       0.15600
      8 H3        -63.8626   -3.2641  -25.0851 H      1 LIG       0.15900
      9 H4        -61.5243   -3.4948  -26.0918 H      1 LIG       0.32200
@<TRIPOS>BOND
      1       1       2 1
      2       1       3 2
      3       2       4 2
      4       3       5 1
      5       4       5 1
      6       1       6 1
      7       2       7 1
      8       3       8 1
      9       5       9 1
@<TRIPOS>ALT_TYPE
CGenFF_4.0_ALT_TYPE_SET
CGenFF_4.0 1 CG2R51 2 CG2R52 3 CG2R51 4 NG2R50 5 NG2R51 6 HGR51 7 HGR52 8 HGR52 9 HGP1
@<TRIPOS>MOLECULE
pyrazole
 9 9 0 0 0
****
USER_CHARGES
INVALID_CHARGES
Pose:  25 Cluster:  25 Fr_nu: 9198807 TotEn:   -13.47
@<TRIPOS>ATOM
      1 C1        -81.9362   -9.7093  -31.5337 C.2    1 LIG      -0.25100
      2 C2        -81.5214   -8.3859  -31.7748 C.2    1 LIG       0.13200
      3 C3        -82.0050  -10.2802  -32.7810 C.2    1 LIG      -0.03800
      4 N1        -81.3393   -8.1309  -33.0731 N.2    1 LIG      -0.57800
      5 N2        -81.6410   -9.3021  -33.6592 N.pl3  1 LIG      -0.05900
      6 H1        -82.1543  -10.1841  -30.5885 H      1 LIG       0.15700
      7 H2        -81.3448   -7.5963  -31.0584 H      1 LIG       0.15600
      8 H3        -82.2762  -11.2711  -33.1155 H      1 LIG       0.15900
      9 H4        -81.5788   -9.3635  -34.6678 H      1 LIG       0.32200
@<TRIPOS>BOND
      1       1       2 1
      2       1       3 2
      3       2       4 2
      4       3       5 1
      5       4       5 1
      6       1       6 1
      7       2       7 1
      8       3       8 1
      9       5       9 1
@<TRIPOS>ALT_TYPE
CGenFF_4.0_ALT_TYPE_SET
CGenFF_4.0 1 CG2R51 2 CG2R52 3 CG2R51 4 NG2R50 5 NG2R51 6 HGR51 7 HGR52 8 HGR52 9 HGP1
@<TRIPOS>MOLECULE
pyrazole
 9 9 0 0 0
****
USER_CHARGES
INVALID_CHARGES
Pose:  26 Cluster:  26 Fr_nu: 1161266 TotEn:   -13.46
@<TRIPOS>ATOM
      1 C1        -71.3368   -9.8468  -42.7023 C.2    1 LIG      -0.25100
      2 C2        -71.8885  -11.1290  -42.8848 C.2    1 LIG       0.13200
      3 C3        -70.0811  -10.0820  -42.1980 C.2    1 LIG      -0.03800
      4 N1        -71.0518  -12.1063  -42.5258 N.2    1 LIG      -0.57800
      5 N2        -69.9614  -11.4380  -42.1128 N.pl3  1 LIG      -0.05900
      6 H1        -71.7855   -8.8862  -42.9079 H      1 LIG       0.15700
      7 H2        -72.8656  -11.3921  -43.2639 H      1 LIG       0.15600
      8 H3        -69.2808   -9.4215  -41.8967 H      1 LIG       0.15900
      9 H4        -69.1682  -11.9727  -41.7816 H      1 LIG       0.32200
@<TRIPOS>BOND
      1       1       2 1
      2       1       3 2
      3       2       4 2
      4       3       5 1
      5       4       5 1
      6       1       6 1
      7       2       7 1
      8       3       8 1
      9       5       9 1
@<TRIPOS>ALT_TYPE
CGenFF_4.0_ALT_TYPE_SET
CGenFF_4.0 1 CG2R51 2 CG2R52 3 CG2R51 4 NG2R50 5 NG2R51 6 HGR51 7 HGR52 8 HGR52 9 HGP1
@<TRIPOS>MOLECULE
pyrazole
 9 9 0 0 0
****
USER_CHARGES
INVALID_CHARGES
Pose:  27 Cluster:  27 Fr_nu: 288109 TotEn:   -13.26
@<TRIPOS>ATOM
      1 C1        -74.8030   -4.7382  -58.7682 C.2    1 LIG      -0.25100
      2 C2        -73.5406   -4.6024  -58.1602 C.2    1 LIG       0.13200
      3 C3        -75.1722   -6.0350  -58.5070 C.2    1 LIG      -0.03800
      4 N1        -73.1351   -5.7235  -57.5579 N.2    1 LIG      -0.57800
      5 N2        -74.1485   -6.5761  -57.7861 N.pl3  1 LIG      -0.05900
      6 H1        -75.3673   -3.9997  -59.3184 H      1 LIG       0.15700
      7 H2        -72.8988   -3.7334  -58.1313 H      1 LIG       0.15600
      8 H3        -76.0502   -6.6093  -58.7653 H      1 LIG       0.15900
      9 H4        -74.0747   -7.5173  -57.4209 H      1 LIG       0.32200
@<TRIPOS>BOND
      1       1       2 1
      2       1       3 2
      3       2       4 2
      4       3       5 1
      5       4       5 1
      6       1       6 1
      7       2       7 1
      8       3       8 1
      9       5       9 1
@<TRIPOS>ALT_TYPE
CGenFF_4.0_ALT_TYPE_SET
CGenFF_4.0 1 CG2R51 2 CG2R52 3 CG2R51 4 NG2R50 5 NG2R51 6 HGR51 7 HGR52 8 HGR52 9 HGP1
@<TRIPOS>MOLECULE
pyrazole
 9 9 0 0 0
****
USER_CHARGES
INVALID_CHARGES
Pose:  28 Cluster:  28 Fr_nu: 114494 TotEn:   -13.24
@<TRIPOS>ATOM
      1 C1        -71.3572  -11.4205  -42.5174 C.2    1 LIG      -0.25100
      2 C2        -70.6091  -11.9014  -41.4262 C.2    1 LIG       0.13200
      3 C3        -72.4910  -10.8922  -41.9502 C.2    1 LIG      -0.03800
      4 N1        -71.2164  -11.6966  -40.2544 N.2    1 LIG      -0.57800
      5 N2        -72.3581  -11.0810  -40.6059 N.pl3  1 LIG      -0.05900
      6 H1        -71.1096  -11.4514  -43.5682 H      1 LIG       0.15700
      7 H2        -69.6468  -12.3930  -41.4360 H      1 LIG       0.15600
      8 H3        -73.3618  -10.4119  -42.3726 H      1 LIG       0.15900
      9 H4        -73.0060  -10.8178  -39.8740 H      1 LIG       0.32200
@<TRIPOS>BOND
      1       1       2 1
      2       1       3 2
      3       2       4 2
      4       3       5 1
      5       4       5 1
      6       1       6 1
      7       2       7 1
      8       3       8 1
      9       5       9 1
@<TRIPOS>ALT_TYPE
CGenFF_4.0_ALT_TYPE_SET
CGenFF_4.0 1 CG2R51 2 CG2R52 3 CG2R51 4 NG2R50 5 NG2R51 6 HGR51 7 HGR52 8 HGR52 9 HGP1
@<TRIPOS>MOLECULE
pyrazole
 9 9 0 0 0
****
USER_CHARGES
INVALID_CHARGES
Pose:  29 Cluster:  29 Fr_nu: 3337903 TotEn:   -13.09
@<TRIPOS>ATOM
      1 C1        -52.2717    5.5592  -33.2287 C.2    1 LIG      -0.25100
      2 C2        -51.5790    4.4143  -32.7916 C.2    1 LIG       0.13200
      3 C3        -51.2840    6.4700  -33.5140 C.2    1 LIG      -0.03800
      4 N1        -50.2537    4.5799  -32.7973 N.2    1 LIG      -0.57800
      5 N2        -50.1056    5.8395  -33.2415 N.pl3  1 LIG      -0.05900
      6 H1        -53.3376    5.7046  -33.3245 H      1 LIG       0.15700
      7 H2        -51.9848    3.4662  -32.4687 H      1 LIG       0.15600
      8 H3        -51.3129    7.4876  -33.8760 H      1 LIG       0.15900
      9 H4        -49.1673    6.2082  -33.3335 H      1 LIG       0.32200
@<TRIPOS>BOND
      1       1       2 1
      2       1       3 2
      3       2       4 2
      4       3       5 1
      5       4       5 1
      6       1       6 1
      7       2       7 1
      8       3       8 1
      9       5       9 1
@<TRIPOS>ALT_TYPE
CGenFF_4.0_ALT_TYPE_SET
CGenFF_4.0 1 CG2R51 2 CG2R52 3 CG2R51 4 NG2R50 5 NG2R51 6 HGR51 7 HGR52 8 HGR52 9 HGP1
@<TRIPOS>MOLECULE
pyrazole
 9 9 0 0 0
****
USER_CHARGES
INVALID_CHARGES
Pose:  30 Cluster:  30 Fr_nu: 384527 TotEn:   -12.95
@<TRIPOS>ATOM
      1 C1        -51.6903    4.4109  -33.8026 C.2    1 LIG      -0.25100
      2 C2        -52.4462    4.6140  -32.6325 C.2    1 LIG       0.13200
      3 C3        -50.5479    5.1475  -33.6055 C.2    1 LIG      -0.03800
      4 N1        -51.8354    5.4166  -31.7568 N.2    1 LIG      -0.57800
      5 N2        -50.6835    5.7243  -32.3769 N.pl3  1 LIG      -0.05900
      6 H1        -51.9377    3.8138  -34.6678 H      1 LIG       0.15700
      7 H2        -53.4170    4.2111  -32.3815 H      1 LIG       0.15600
      8 H3        -49.6715    5.3114  -34.2159 H      1 LIG       0.15900
      9 H4        -50.0329    6.3379  -31.9028 H      1 LIG       0.32200
@<TRIPOS>BOND
      1       1       2 1
      2       1       3 2
      3       2       4 2
      4       3       5 1
      5       4       5 1
      6       1       6 1
      7       2       7 1
      8       3       8 1
      9       5       9 1
@<TRIPOS>ALT_TYPE
CGenFF_4.0_ALT_TYPE_SET
CGenFF_4.0 1 CG2R51 2 CG2R52 3 CG2R51 4 NG2R50 5 NG2R51 6 HGR51 7 HGR52 8 HGR52 9 HGP1
@<TRIPOS>MOLECULE
pyrazole
 9 9 0 0 0
****
USER_CHARGES
INVALID_CHARGES
Pose:  31 Cluster:  31 Fr_nu: 186400 TotEn:   -12.94
@<TRIPOS>ATOM
      1 C1        -70.5427   -9.0125  -43.1272 C.2    1 LIG      -0.25100
      2 C2        -70.7996   -9.6994  -44.3288 C.2    1 LIG       0.13200
      3 C3        -70.0806   -7.7824  -43.5269 C.2    1 LIG      -0.03800
      4 N1        -70.5238   -8.9665  -45.4108 N.2    1 LIG      -0.57800
      5 N2        -70.0890   -7.8062  -44.8906 N.pl3  1 LIG      -0.05900
      6 H1        -70.6744   -9.3594  -42.1129 H      1 LIG       0.15700
      7 H2        -71.1758  -10.7038  -44.4612 H      1 LIG       0.15600
      8 H3        -69.7519   -6.9128  -42.9763 H      1 LIG       0.15900
      9 H4        -69.8104   -7.0699  -45.5271 H      1 LIG       0.32200
@<TRIPOS>BOND
      1       1       2 1
      2       1       3 2
      3       2       4 2
      4       3       5 1
      5       4       5 1
      6       1       6 1
      7       2       7 1
      8       3       8 1
      9       5       9 1
@<TRIPOS>ALT_TYPE
CGenFF_4.0_ALT_TYPE_SET
CGenFF_4.0 1 CG2R51 2 CG2R52 3 CG2R51 4 NG2R50 5 NG2R51 6 HGR51 7 HGR52 8 HGR52 9 HGP1
@<TRIPOS>MOLECULE
pyrazole
 9 9 0 0 0
****
USER_CHARGES
INVALID_CHARGES
Pose:  32 Cluster:  32 Fr_nu: 2031819 TotEn:   -12.92
@<TRIPOS>ATOM
      1 C1        -70.9217  -11.0640  -40.6114 C.2    1 LIG      -0.25100
      2 C2        -70.7990  -11.0640  -39.2090 C.2    1 LIG       0.13200
      3 C3        -69.7465  -11.6165  -41.0588 C.2    1 LIG      -0.03800
      4 N1        -69.6377  -11.5760  -38.7930 N.2    1 LIG      -0.57800
      5 N2        -69.0198  -11.9030  -39.9407 N.pl3  1 LIG      -0.05900
      6 H1        -71.7464  -10.7135  -41.2143 H      1 LIG       0.15700
      7 H2        -71.5073  -10.7118  -38.4727 H      1 LIG       0.15600
      8 H3        -69.3695  -11.8246  -42.0497 H      1 LIG       0.15900
      9 H4        -68.0982  -12.3184  -39.8876 H      1 LIG       0.32200
@<TRIPOS>BOND
      1       1       2 1
      2       1       3 2
      3       2       4 2
      4       3       5 1
      5       4       5 1
      6       1       6 1
      7       2       7 1
      8       3       8 1
      9       5       9 1
@<TRIPOS>ALT_TYPE
CGenFF_4.0_ALT_TYPE_SET
CGenFF_4.0 1 CG2R51 2 CG2R52 3 CG2R51 4 NG2R50 5 NG2R51 6 HGR51 7 HGR52 8 HGR52 9 HGP1
@<TRIPOS>MOLECULE
pyrazole
 9 9 0 0 0
****
USER_CHARGES
INVALID_CHARGES
Pose:  33 Cluster:  33 Fr_nu: 1649786 TotEn:   -12.58
@<TRIPOS>ATOM
      1 C1        -71.6571  -10.8631  -41.8919 C.2    1 LIG      -0.25100
      2 C2        -71.6237  -11.0406  -40.4958 C.2    1 LIG       0.13200
      3 C3        -70.4372  -11.3218  -42.3255 C.2    1 LIG      -0.03800
      4 N1        -70.4739  -11.5709  -40.0707 N.2    1 LIG      -0.57800
      5 N2        -69.7734  -11.7306  -41.2064 N.pl3  1 LIG      -0.05900
      6 H1        -72.4536  -10.4599  -42.4996 H      1 LIG       0.15700
      7 H2        -72.3892  -10.8053  -39.7702 H      1 LIG       0.15600
      8 H3        -69.9910  -11.3903  -43.3071 H      1 LIG       0.15900
      9 H4        -68.8430  -12.1248  -41.1444 H      1 LIG       0.32200
@<TRIPOS>BOND
      1       1       2 1
      2       1       3 2
      3       2       4 2
      4       3       5 1
      5       4       5 1
      6       1       6 1
      7       2       7 1
      8       3       8 1
      9       5       9 1
@<TRIPOS>ALT_TYPE
CGenFF_4.0_ALT_TYPE_SET
CGenFF_4.0 1 CG2R51 2 CG2R52 3 CG2R51 4 NG2R50 5 NG2R51 6 HGR51 7 HGR52 8 HGR52 9 HGP1
@<TRIPOS>MOLECULE
pyrazole
 9 9 0 0 0
****
USER_CHARGES
INVALID_CHARGES
Pose:  34 Cluster:  34 Fr_nu: 224245 TotEn:   -12.57
@<TRIPOS>ATOM
      1 C1        -44.2333  -11.4386  -44.1799 C.2    1 LIG      -0.25100
      2 C2        -44.6472  -12.7686  -43.9762 C.2    1 LIG       0.13200
      3 C3        -45.3779  -10.6953  -44.0257 C.2    1 LIG      -0.03800
      4 N1        -45.9528  -12.8677  -43.7126 N.2    1 LIG      -0.57800
      5 N2        -46.3693  -11.5905  -43.7494 N.pl3  1 LIG      -0.05900
      6 H1        -43.2439  -11.0694  -44.4061 H      1 LIG       0.15700
      7 H2        -44.0520  -13.6699  -44.0095 H      1 LIG       0.15600
      8 H3        -45.5725   -9.6344  -44.0886 H      1 LIG       0.15900
      9 H4        -47.3487  -11.4004  -43.5779 H      1 LIG       0.32200
@<TRIPOS>BOND
      1       1       2 1
      2       1       3 2
      3       2       4 2
      4       3       5 1
      5       4       5 1
      6       1       6 1
      7       2       7 1
      8       3       8 1
      9       5       9 1
@<TRIPOS>ALT_TYPE
CGenFF_4.0_ALT_TYPE_SET
CGenFF_4.0 1 CG2R51 2 CG2R52 3 CG2R51 4 NG2R50 5 NG2R51 6 HGR51 7 HGR52 8 HGR52 9 HGP1
@<TRIPOS>MOLECULE
pyrazole
 9 9 0 0 0
****
USER_CHARGES
INVALID_CHARGES
Pose:  35 Cluster:  35 Fr_nu: 3436826 TotEn:   -12.17
@<TRIPOS>ATOM
      1 C1        -45.5891  -20.5399  -31.6240 C.2    1 LIG      -0.25100
      2 C2        -44.6850  -21.0344  -32.5831 C.2    1 LIG       0.13200
      3 C3        -46.5522  -19.8947  -32.3606 C.2    1 LIG      -0.03800
      4 N1        -45.0420  -20.7297  -33.8336 N.2    1 LIG      -0.57800
      5 N2        -46.1811  -20.0368  -33.6654 N.pl3  1 LIG      -0.05900
      6 H1        -45.5493  -20.6377  -30.5492 H      1 LIG       0.15700
      7 H2        -43.7806  -21.6038  -32.4230 H      1 LIG       0.15600
      8 H3        -47.4467  -19.3575  -32.0800 H      1 LIG       0.15900
      9 H4        -46.6551  -19.6864  -34.4884 H      1 LIG       0.32200
@<TRIPOS>BOND
      1       1       2 1
      2       1       3 2
      3       2       4 2
      4       3       5 1
      5       4       5 1
      6       1       6 1
      7       2       7 1
      8       3       8 1
      9       5       9 1
@<TRIPOS>ALT_TYPE
CGenFF_4.0_ALT_TYPE_SET
CGenFF_4.0 1 CG2R51 2 CG2R52 3 CG2R51 4 NG2R50 5 NG2R51 6 HGR51 7 HGR52 8 HGR52 9 HGP1
@<TRIPOS>MOLECULE
pyrazole
 9 9 0 0 0
****
USER_CHARGES
INVALID_CHARGES
Pose:  36 Cluster:  36 Fr_nu: 118526 TotEn:   -12.15
@<TRIPOS>ATOM
      1 C1        -51.1072    5.0523  -33.8797 C.2    1 LIG      -0.25100
      2 C2        -51.7740    4.4187  -32.8140 C.2    1 LIG       0.13200
      3 C3        -51.4677    6.3734  -33.7733 C.2    1 LIG      -0.03800
      4 N1        -52.5027    5.2674  -32.0841 N.2    1 LIG      -0.57800
      5 N2        -52.2959    6.4479  -32.6921 N.pl3  1 LIG      -0.05900
      6 H1        -50.4558    4.6138  -34.6211 H      1 LIG       0.15700
      7 H2        -51.7597    3.3737  -32.5390 H      1 LIG       0.15600
      8 H3        -51.2171    7.2470  -34.3576 H      1 LIG       0.15900
      9 H4        -52.7550    7.2679  -32.3158 H      1 LIG       0.32200
@<TRIPOS>BOND
      1       1       2 1
      2       1       3 2
      3       2       4 2
      4       3       5 1
      5       4       5 1
      6       1       6 1
      7       2       7 1
      8       3       8 1
      9       5       9 1
@<TRIPOS>ALT_TYPE
CGenFF_4.0_ALT_TYPE_SET
CGenFF_4.0 1 CG2R51 2 CG2R52 3 CG2R51 4 NG2R50 5 NG2R51 6 HGR51 7 HGR52 8 HGR52 9 HGP1
@<TRIPOS>MOLECULE
pyrazole
 9 9 0 0 0
****
USER_CHARGES
INVALID_CHARGES
Pose:  37 Cluster:  37 Fr_nu: 1719482 TotEn:   -11.98
@<TRIPOS>ATOM
      1 C1        -61.0220   -0.6828  -24.4657 C.2    1 LIG      -0.25100
      2 C2        -62.2451   -0.2071  -24.9750 C.2    1 LIG       0.13200
      3 C3        -60.9249   -1.9653  -24.9477 C.2    1 LIG      -0.03800
      4 N1        -62.8794   -1.1134  -25.7234 N.2    1 LIG      -0.57800
      5 N2        -62.0517   -2.1715  -25.6881 N.pl3  1 LIG      -0.05900
      6 H1        -60.3095   -0.1687  -23.8376 H      1 LIG       0.15700
      7 H2        -62.7009    0.7622  -24.8316 H      1 LIG       0.15600
      8 H3        -60.1737   -2.7331  -24.8314 H      1 LIG       0.15900
      9 H4        -62.3201   -3.0072  -26.1925 H      1 LIG       0.32200
@<TRIPOS>BOND
      1       1       2 1
      2       1       3 2
      3       2       4 2
      4       3       5 1
      5       4       5 1
      6       1       6 1
      7       2       7 1
      8       3       8 1
      9       5       9 1
@<TRIPOS>ALT_TYPE
CGenFF_4.0_ALT_TYPE_SET
CGenFF_4.0 1 CG2R51 2 CG2R52 3 CG2R51 4 NG2R50 5 NG2R51 6 HGR51 7 HGR52 8 HGR52 9 HGP1
@<TRIPOS>MOLECULE
pyrazole
 9 9 0 0 0
****
USER_CHARGES
INVALID_CHARGES
Pose:  38 Cluster:  38 Fr_nu: 186191 TotEn:   -11.76
@<TRIPOS>ATOM
      1 C1        -74.7471   -6.1761  -58.4926 C.2    1 LIG      -0.25100
      2 C2        -75.0592   -4.8058  -58.4123 C.2    1 LIG       0.13200
      3 C3        -73.9957   -6.4234  -57.3698 C.2    1 LIG      -0.03800
      4 N1        -74.5480   -4.2233  -57.3246 N.2    1 LIG      -0.57800
      5 N2        -73.9071   -5.2325  -56.7107 N.pl3  1 LIG      -0.05900
      6 H1        -75.0278   -6.8861  -59.2565 H      1 LIG       0.15700
      7 H2        -75.6375   -4.2071  -59.1015 H      1 LIG       0.15600
      8 H3        -73.5246   -7.3186  -56.9902 H      1 LIG       0.15900
      9 H4        -73.4257   -5.0368  -55.8420 H      1 LIG       0.32200
@<TRIPOS>BOND
      1       1       2 1
      2       1       3 2
      3       2       4 2
      4       3       5 1
      5       4       5 1
      6       1       6 1
      7       2       7 1
      8       3       8 1
      9       5       9 1
@<TRIPOS>ALT_TYPE
CGenFF_4.0_ALT_TYPE_SET
CGenFF_4.0 1 CG2R51 2 CG2R52 3 CG2R51 4 NG2R50 5 NG2R51 6 HGR51 7 HGR52 8 HGR52 9 HGP1
@<TRIPOS>MOLECULE
pyrazole
 9 9 0 0 0
****
USER_CHARGES
INVALID_CHARGES
Pose:  39 Cluster:  39 Fr_nu: 7209087 TotEn:   -11.64
@<TRIPOS>ATOM
      1 C1        -61.9396   -1.3291  -24.8232 C.2    1 LIG      -0.25100
      2 C2        -63.1403   -0.6272  -24.6055 C.2    1 LIG       0.13200
      3 C3        -62.3410   -2.5860  -25.2047 C.2    1 LIG      -0.03800
      4 N1        -64.2233   -1.3760  -24.8301 N.2    1 LIG      -0.57800
      5 N2        -63.7047   -2.5614  -25.1931 N.pl3  1 LIG      -0.05900
      6 H1        -60.9249   -0.9742  -24.7191 H      1 LIG       0.15700
      7 H2        -63.2714    0.3986  -24.2919 H      1 LIG       0.15600
      8 H3        -61.7915   -3.4762  -25.4750 H      1 LIG       0.15900
      9 H4        -64.3421   -3.3147  -25.4188 H      1 LIG       0.32200
@<TRIPOS>BOND
      1       1       2 1
      2       1       3 2
      3       2       4 2
      4       3       5 1
      5       4       5 1
      6       1       6 1
      7       2       7 1
      8       3       8 1
      9       5       9 1
@<TRIPOS>ALT_TYPE
CGenFF_4.0_ALT_TYPE_SET
CGenFF_4.0 1 CG2R51 2 CG2R52 3 CG2R51 4 NG2R50 5 NG2R51 6 HGR51 7 HGR52 8 HGR52 9 HGP1
@<TRIPOS>MOLECULE
pyrazole
 9 9 0 0 0
****
USER_CHARGES
INVALID_CHARGES
Pose:  40 Cluster:  40 Fr_nu: 170490 TotEn:   -11.63
@<TRIPOS>ATOM
      1 C1        -63.3271    6.1540  -45.2442 C.2    1 LIG      -0.25100
      2 C2        -62.9949    5.0992  -44.3731 C.2    1 LIG       0.13200
      3 C3        -64.6835    6.3090  -45.0940 C.2    1 LIG      -0.03800
      4 N1        -64.0547    4.6182  -43.7180 N.2    1 LIG      -0.57800
      5 N2        -65.0663    5.3742  -44.1775 N.pl3  1 LIG      -0.05900
      6 H1        -62.6752    6.7233  -45.8902 H      1 LIG       0.15700
      7 H2        -62.0246    4.6606  -44.1887 H      1 LIG       0.15600
      8 H3        -65.3951    6.9833  -45.5482 H      1 LIG       0.15900
      9 H4        -65.9975    5.1961  -43.8227 H      1 LIG       0.32200
@<TRIPOS>BOND
      1       1       2 1
      2       1       3 2
      3       2       4 2
      4       3       5 1
      5       4       5 1
      6       1       6 1
      7       2       7 1
      8       3       8 1
      9       5       9 1
@<TRIPOS>ALT_TYPE
CGenFF_4.0_ALT_TYPE_SET
CGenFF_4.0 1 CG2R51 2 CG2R52 3 CG2R51 4 NG2R50 5 NG2R51 6 HGR51 7 HGR52 8 HGR52 9 HGP1
@<TRIPOS>MOLECULE
pyrazole
 9 9 0 0 0
****
USER_CHARGES
INVALID_CHARGES
Pose:  41 Cluster:  41 Fr_nu: 7324848 TotEn:   -11.58
@<TRIPOS>ATOM
      1 C1        -45.2402  -11.4088  -45.1363 C.2    1 LIG      -0.25100
      2 C2        -45.9080  -12.5591  -44.6754 C.2    1 LIG       0.13200
      3 C3        -44.3810  -11.0788  -44.1168 C.2    1 LIG      -0.03800
      4 N1        -45.5075  -12.9348  -43.4579 N.2    1 LIG      -0.57800
      5 N2        -44.5785  -12.0155  -43.1451 N.pl3  1 LIG      -0.05900
      6 H1        -45.3632  -10.8910  -46.0761 H      1 LIG       0.15700
      7 H2        -46.6703  -13.1390  -45.1757 H      1 LIG       0.15600
      8 H3        -43.6648  -10.2788  -43.9968 H      1 LIG       0.15900
      9 H4        -44.1175  -12.0862  -42.2466 H      1 LIG       0.32200
@<TRIPOS>BOND
      1       1       2 1
      2       1       3 2
      3       2       4 2
      4       3       5 1
      5       4       5 1
      6       1       6 1
      7       2       7 1
      8       3       8 1
      9       5       9 1
@<TRIPOS>ALT_TYPE
CGenFF_4.0_ALT_TYPE_SET
CGenFF_4.0 1 CG2R51 2 CG2R52 3 CG2R51 4 NG2R50 5 NG2R51 6 HGR51 7 HGR52 8 HGR52 9 HGP1
@<TRIPOS>MOLECULE
pyrazole
 9 9 0 0 0
****
USER_CHARGES
INVALID_CHARGES
Pose:  42 Cluster:  42 Fr_nu: 381620 TotEn:   -11.52
@<TRIPOS>ATOM
      1 C1        -53.1297    5.0063  -34.5909 C.2    1 LIG      -0.25100
      2 C2        -54.1097    5.0754  -33.5826 C.2    1 LIG       0.13200
      3 C3        -52.1557    4.1914  -34.0677 C.2    1 LIG      -0.03800
      4 N1        -53.7878    4.3613  -32.5008 N.2    1 LIG      -0.57800
      5 N2        -52.5947    3.8355  -32.8263 N.pl3  1 LIG      -0.05900
      6 H1        -53.1290    5.4799  -35.5615 H      1 LIG       0.15700
      7 H2        -55.0449    5.6169  -33.5908 H      1 LIG       0.15600
      8 H3        -51.2102    3.8425  -34.4571 H      1 LIG       0.15900
      9 H4        -52.1321    3.2412  -32.1499 H      1 LIG       0.32200
@<TRIPOS>BOND
      1       1       2 1
      2       1       3 2
      3       2       4 2
      4       3       5 1
      5       4       5 1
      6       1       6 1
      7       2       7 1
      8       3       8 1
      9       5       9 1
@<TRIPOS>ALT_TYPE
CGenFF_4.0_ALT_TYPE_SET
CGenFF_4.0 1 CG2R51 2 CG2R52 3 CG2R51 4 NG2R50 5 NG2R51 6 HGR51 7 HGR52 8 HGR52 9 HGP1
@<TRIPOS>MOLECULE
pyrazole
 9 9 0 0 0
****
USER_CHARGES
INVALID_CHARGES
Pose:  43 Cluster:  43 Fr_nu: 903200 TotEn:   -11.23
@<TRIPOS>ATOM
      1 C1        -74.9640  -24.4465  -45.0755 C.2    1 LIG      -0.25100
      2 C2        -75.5736  -23.4842  -45.9027 C.2    1 LIG       0.13200
      3 C3        -75.9443  -25.3839  -44.8594 C.2    1 LIG      -0.03800
      4 N1        -76.8427  -23.7829  -46.1925 N.2    1 LIG      -0.57800
      5 N2        -77.0387  -24.9435  -45.5440 N.pl3  1 LIG      -0.05900
      6 H1        -73.9553  -24.4599  -44.6900 H      1 LIG       0.15700
      7 H2        -75.1460  -22.5774  -46.3060 H      1 LIG       0.15600
      8 H3        -75.9621  -26.3027  -44.2911 H      1 LIG       0.15900
      9 H4        -77.9488  -25.3819  -45.6102 H      1 LIG       0.32200
@<TRIPOS>BOND
      1       1       2 1
      2       1       3 2
      3       2       4 2
      4       3       5 1
      5       4       5 1
      6       1       6 1
      7       2       7 1
      8       3       8 1
      9       5       9 1
@<TRIPOS>ALT_TYPE
CGenFF_4.0_ALT_TYPE_SET
CGenFF_4.0 1 CG2R51 2 CG2R52 3 CG2R51 4 NG2R50 5 NG2R51 6 HGR51 7 HGR52 8 HGR52 9 HGP1
@<TRIPOS>MOLECULE
pyrazole
 9 9 0 0 0
****
USER_CHARGES
INVALID_CHARGES
Pose:  44 Cluster:  44 Fr_nu: 277791 TotEn:   -11.14
@<TRIPOS>ATOM
      1 C1        -67.1407   -8.2284  -48.8066 C.2    1 LIG      -0.25100
      2 C2        -68.5337   -8.4185  -48.7357 C.2    1 LIG       0.13200
      3 C3        -66.9641   -7.3765  -49.8694 C.2    1 LIG      -0.03800
      4 N1        -69.1952   -7.7416  -49.6782 N.2    1 LIG      -0.57800
      5 N2        -68.2135   -7.1178  -50.3514 N.pl3  1 LIG      -0.05900
      6 H1        -66.3716   -8.6491  -48.1757 H      1 LIG       0.15700
      7 H2        -69.0946   -9.0225  -48.0368 H      1 LIG       0.15600
      8 H3        -66.0817   -6.9427  -50.3174 H      1 LIG       0.15900
      9 H4        -68.4683   -6.5291  -51.1346 H      1 LIG       0.32200
@<TRIPOS>BOND
      1       1       2 1
      2       1       3 2
      3       2       4 2
      4       3       5 1
      5       4       5 1
      6       1       6 1
      7       2       7 1
      8       3       8 1
      9       5       9 1
@<TRIPOS>ALT_TYPE
CGenFF_4.0_ALT_TYPE_SET
CGenFF_4.0 1 CG2R51 2 CG2R52 3 CG2R51 4 NG2R50 5 NG2R51 6 HGR51 7 HGR52 8 HGR52 9 HGP1
@<TRIPOS>MOLECULE
pyrazole
 9 9 0 0 0
****
USER_CHARGES
INVALID_CHARGES
Pose:  45 Cluster:  45 Fr_nu: 381853 TotEn:   -10.86
@<TRIPOS>ATOM
      1 C1        -51.6997    5.4340  -34.4344 C.2    1 LIG      -0.25100
      2 C2        -50.8765    5.8363  -33.3657 C.2    1 LIG       0.13200
      3 C3        -52.1557    4.1914  -34.0677 C.2    1 LIG      -0.03800
      4 N1        -50.8115    4.9235  -32.3929 N.2    1 LIG      -0.57800
      5 N2        -51.5998    3.9351  -32.8488 N.pl3  1 LIG      -0.05900
      6 H1        -51.9313    5.9694  -35.3433 H      1 LIG       0.15700
      7 H2        -50.3207    6.7565  -33.2554 H      1 LIG       0.15600
      8 H3        -52.8090    3.4815  -34.5542 H      1 LIG       0.15900
      9 H4        -51.7132    3.1089  -32.2749 H      1 LIG       0.32200
@<TRIPOS>BOND
      1       1       2 1
      2       1       3 2
      3       2       4 2
      4       3       5 1
      5       4       5 1
      6       1       6 1
      7       2       7 1
      8       3       8 1
      9       5       9 1
@<TRIPOS>ALT_TYPE
CGenFF_4.0_ALT_TYPE_SET
CGenFF_4.0 1 CG2R51 2 CG2R52 3 CG2R51 4 NG2R50 5 NG2R51 6 HGR51 7 HGR52 8 HGR52 9 HGP1
@<TRIPOS>MOLECULE
pyrazole
 9 9 0 0 0
****
USER_CHARGES
INVALID_CHARGES
Pose:  46 Cluster:  46 Fr_nu: 382304 TotEn:    -9.14
@<TRIPOS>ATOM
      1 C1        -51.9244    5.3978  -32.4222 C.2    1 LIG      -0.25100
      2 C2        -52.7532    4.6331  -33.2649 C.2    1 LIG       0.13200
      3 C3        -50.6704    5.2724  -32.9682 C.2    1 LIG      -0.03800
      4 N1        -52.0822    4.0642  -34.2699 N.2    1 LIG      -0.57800
      5 N2        -50.8186    4.4717  -34.0624 N.pl3  1 LIG      -0.05900
      6 H1        -52.1972    5.9618  -31.5425 H      1 LIG       0.15700
      7 H2        -53.8181    4.4662  -33.1883 H      1 LIG       0.15600
      8 H3        -49.7074    5.6699  -32.6819 H      1 LIG       0.15900
      9 H4        -50.1030    4.1627  -34.7083 H      1 LIG       0.32200
@<TRIPOS>BOND
      1       1       2 1
      2       1       3 2
      3       2       4 2
      4       3       5 1
      5       4       5 1
      6       1       6 1
      7       2       7 1
      8       3       8 1
      9       5       9 1
@<TRIPOS>ALT_TYPE
CGenFF_4.0_ALT_TYPE_SET
CGenFF_4.0 1 CG2R51 2 CG2R52 3 CG2R51 4 NG2R50 5 NG2R51 6 HGR51 7 HGR52 8 HGR52 9 HGP1
@<TRIPOS>MOLECULE
pyrazole
 9 9 0 0 0
****
USER_CHARGES
INVALID_CHARGES
Pose:  47 Cluster:  47 Fr_nu: 9606659 TotEn:    -7.92
@<TRIPOS>ATOM
      1 C1        -46.4965  -21.1555  -33.3731 C.2    1 LIG      -0.25100
      2 C2        -45.4139  -20.2781  -33.5729 C.2    1 LIG       0.13200
      3 C3        -45.9222  -22.4017  -33.3145 C.2    1 LIG      -0.03800
      4 N1        -44.2406  -20.9131  -33.6368 N.2    1 LIG      -0.57800
      5 N2        -44.5826  -22.2028  -33.4762 N.pl3  1 LIG      -0.05900
      6 H1        -47.5464  -20.9185  -33.2832 H      1 LIG       0.15700
      7 H2        -45.4310  -19.2025  -33.6751 H      1 LIG       0.15600
      8 H3        -46.3370  -23.3900  -33.1779 H      1 LIG       0.15900
      9 H4        -43.8477  -22.8989  -33.4892 H      1 LIG       0.32200
@<TRIPOS>BOND
      1       1       2 1
      2       1       3 2
      3       2       4 2
      4       3       5 1
      5       4       5 1
      6       1       6 1
      7       2       7 1
      8       3       8 1
      9       5       9 1
@<TRIPOS>ALT_TYPE
CGenFF_4.0_ALT_TYPE_SET
CGenFF_4.0 1 CG2R51 2 CG2R52 3 CG2R51 4 NG2R50 5 NG2R51 6 HGR51 7 HGR52 8 HGR52 9 HGP1
@<TRIPOS>MOLECULE
pyrazole
 9 9 0 0 0
****
USER_CHARGES
INVALID_CHARGES
Pose:  48 Cluster:  48 Fr_nu: 288026 TotEn:    -7.86
@<TRIPOS>ATOM
      1 C1        -73.4945   -4.6358  -58.4534 C.2    1 LIG      -0.25100
      2 C2        -74.7754   -4.2980  -57.9770 C.2    1 LIG       0.13200
      3 C3        -73.1778   -5.7976  -57.7928 C.2    1 LIG      -0.03800
      4 N1        -75.2407   -5.1744  -57.0830 N.2    1 LIG      -0.57800
      5 N2        -74.2469   -6.0745  -56.9923 N.pl3  1 LIG      -0.05900
      6 H1        -72.8857   -4.1115  -59.1751 H      1 LIG       0.15700
      7 H2        -75.3891   -3.4494  -58.2437 H      1 LIG       0.15600
      8 H3        -72.3069   -6.4364  -57.8179 H      1 LIG       0.15900
      9 H4        -74.3642   -6.8562  -56.3599 H      1 LIG       0.32200
@<TRIPOS>BOND
      1       1       2 1
      2       1       3 2
      3       2       4 2
      4       3       5 1
      5       4       5 1
      6       1       6 1
      7       2       7 1
      8       3       8 1
      9       5       9 1
@<TRIPOS>ALT_TYPE
CGenFF_4.0_ALT_TYPE_SET
CGenFF_4.0 1 CG2R51 2 CG2R52 3 CG2R51 4 NG2R50 5 NG2R51 6 HGR51 7 HGR52 8 HGR52 9 HGP1
@<TRIPOS>MOLECULE
pyrazole
 9 9 0 0 0
****
USER_CHARGES
INVALID_CHARGES
Pose:  49 Cluster:  49 Fr_nu: 4306204 TotEn:    -7.45
@<TRIPOS>ATOM
      1 C1        -54.7898  -23.8910  -25.7530 C.2    1 LIG      -0.25100
      2 C2        -53.4047  -23.6441  -25.7049 C.2    1 LIG       0.13200
      3 C3        -55.1717  -23.9627  -24.4357 C.2    1 LIG      -0.03800
      4 N1        -52.9383  -23.5640  -24.4559 N.2    1 LIG      -0.57800
      5 N2        -54.0364  -23.7617  -23.7069 N.pl3  1 LIG      -0.05900
      6 H1        -55.4235  -24.0011  -26.6206 H      1 LIG       0.15700
      7 H2        -52.7156  -23.5196  -26.5279 H      1 LIG       0.15600
      8 H3        -56.1270  -24.1370  -23.9619 H      1 LIG       0.15900
      9 H4        -53.9384  -23.7485  -22.6994 H      1 LIG       0.32200
@<TRIPOS>BOND
      1       1       2 1
      2       1       3 2
      3       2       4 2
      4       3       5 1
      5       4       5 1
      6       1       6 1
      7       2       7 1
      8       3       8 1
      9       5       9 1
@<TRIPOS>ALT_TYPE
CGenFF_4.0_ALT_TYPE_SET
CGenFF_4.0 1 CG2R51 2 CG2R52 3 CG2R51 4 NG2R50 5 NG2R51 6 HGR51 7 HGR52 8 HGR52 9 HGP1
@<TRIPOS>MOLECULE
pyrazole
 9 9 0 0 0
****
USER_CHARGES
INVALID_CHARGES
Pose:  50 Cluster:  50 Fr_nu: 292559 TotEn:    -7.21
@<TRIPOS>ATOM
      1 C1        -52.9036    4.3866  -34.4555 C.2    1 LIG      -0.25100
      2 C2        -53.1497    4.4158  -33.0697 C.2    1 LIG       0.13200
      3 C3        -51.6662    4.9657  -34.5967 C.2    1 LIG      -0.03800
      4 N1        -52.1489    4.9694  -32.3798 N.2    1 LIG      -0.57800
      5 N2        -51.2619    5.2934  -33.3359 N.pl3  1 LIG      -0.05900
      6 H1        -53.5340    3.9996  -35.2424 H      1 LIG       0.15700
      7 H2        -54.0168    4.0571  -32.5338 H      1 LIG       0.15600
      8 H3        -51.0519    5.1716  -35.4613 H      1 LIG       0.15900
      9 H4        -50.3974    5.7399  -33.0564 H      1 LIG       0.32200
@<TRIPOS>BOND
      1       1       2 1
      2       1       3 2
      3       2       4 2
      4       3       5 1
      5       4       5 1
      6       1       6 1
      7       2       7 1
      8       3       8 1
      9       5       9 1
@<TRIPOS>ALT_TYPE
CGenFF_4.0_ALT_TYPE_SET
CGenFF_4.0 1 CG2R51 2 CG2R52 3 CG2R51 4 NG2R50 5 NG2R51 6 HGR51 7 HGR52 8 HGR52 9 HGP1
@<TRIPOS>MOLECULE
pyrazole
 9 9 0 0 0
****
USER_CHARGES
INVALID_CHARGES
Pose:  51 Cluster:  51 Fr_nu: 9723584 TotEn:    -6.86
@<TRIPOS>ATOM
      1 C1        -45.5055  -22.9213  -32.3493 C.2    1 LIG      -0.25100
      2 C2        -44.5568  -22.0897  -32.9738 C.2    1 LIG       0.13200
      3 C3        -46.7061  -22.5478  -32.9019 C.2    1 LIG      -0.03800
      4 N1        -45.1072  -21.2511  -33.8557 N.2    1 LIG      -0.57800
      5 N2        -46.4148  -21.5539  -33.7895 N.pl3  1 LIG      -0.05900
      6 H1        -45.3427  -23.6854  -31.6035 H      1 LIG       0.15700
      7 H2        -43.4872  -22.0593  -32.8226 H      1 LIG       0.15600
      8 H3        -47.7189  -22.8901  -32.7454 H      1 LIG       0.15900
      9 H4        -47.0566  -21.0392  -34.3794 H      1 LIG       0.32200
@<TRIPOS>BOND
      1       1       2 1
      2       1       3 2
      3       2       4 2
      4       3       5 1
      5       4       5 1
      6       1       6 1
      7       2       7 1
      8       3       8 1
      9       5       9 1
@<TRIPOS>ALT_TYPE
CGenFF_4.0_ALT_TYPE_SET
CGenFF_4.0 1 CG2R51 2 CG2R52 3 CG2R51 4 NG2R50 5 NG2R51 6 HGR51 7 HGR52 8 HGR52 9 HGP1
@<TRIPOS>MOLECULE
4_lactone
 9 9 0 0 0
****
USER_CHARGES
INVALID_CHARGES
Pose:   1 Cluster:   1 Fr_nu: 6787548 TotEn:   -24.65
@<TRIPOS>ATOM
      1 C1        -40.8235  -19.1873  -39.1528 C.2    1 LIG       0.04000
      2 C2        -39.9937  -19.0473  -40.4416 C.3    1 LIG       0.11000
      3 C3        -40.8979  -20.1746  -40.9310 C.3    1 LIG       0.08100
      4 O1        -40.8696  -18.6702  -38.0597 O.2    1 LIG      -0.32000
      5 O2        -41.5926  -20.1912  -39.6532 O.3    1 LIG      -0.27100
      6 H1        -40.1156  -18.0886  -40.9480 H      1 LIG       0.09000
      7 H2        -38.9395  -19.3025  -40.3224 H      1 LIG       0.09000
      8 H3        -41.5719  -19.9182  -41.7530 H      1 LIG       0.09000
      9 H4        -40.3989  -21.1271  -41.1294 H      1 LIG       0.09000
@<TRIPOS>BOND
      1       1       2 1
      2       1       4 2
      3       1       5 1
      4       2       3 1
      5       3       5 1
      6       2       6 1
      7       2       7 1
      8       3       8 1
      9       3       9 1
@<TRIPOS>ALT_TYPE
CGenFF_4.0_ALT_TYPE_SET
CGenFF_4.0 1 CG2O4 2 CG3C41 3 CG3C41 4 OG2D1 5 OG3C51 6 HGA2 7 HGA2 8 HGA2 9 HGA2
@<TRIPOS>MOLECULE
4_lactone
 9 9 0 0 0
****
USER_CHARGES
INVALID_CHARGES
Pose:   2 Cluster:   2 Fr_nu: 6438050 TotEn:   -24.42
@<TRIPOS>ATOM
      1 C1        -47.0163   -9.9655  -33.2057 C.2    1 LIG       0.04000
      2 C2        -46.0954   -9.7467  -31.9919 C.3    1 LIG       0.11000
      3 C3        -45.4808   -8.6697  -32.8809 C.3    1 LIG       0.08100
      4 O1        -47.9396  -10.6871  -33.5076 O.2    1 LIG      -0.32000
      5 O2        -46.4204   -8.9909  -33.9437 O.3    1 LIG      -0.27100
      6 H1        -46.6114   -9.3873  -31.1003 H      1 LIG       0.09000
      7 H2        -45.4513  -10.5972  -31.7626 H      1 LIG       0.09000
      8 H3        -45.6032   -7.6407  -32.5318 H      1 LIG       0.09000
      9 H4        -44.4474   -8.8473  -33.1910 H      1 LIG       0.09000
@<TRIPOS>BOND
      1       1       2 1
      2       1       4 2
      3       1       5 1
      4       2       3 1
      5       3       5 1
      6       2       6 1
      7       2       7 1
      8       3       8 1
      9       3       9 1
@<TRIPOS>ALT_TYPE
CGenFF_4.0_ALT_TYPE_SET
CGenFF_4.0 1 CG2O4 2 CG3C41 3 CG3C41 4 OG2D1 5 OG3C51 6 HGA2 7 HGA2 8 HGA2 9 HGA2
@<TRIPOS>MOLECULE
4_lactone
 9 9 0 0 0
****
USER_CHARGES
INVALID_CHARGES
Pose:   3 Cluster:   3 Fr_nu: 6459327 TotEn:   -22.08
@<TRIPOS>ATOM
      1 C1        -84.6639   -9.4868  -33.6307 C.2    1 LIG       0.04000
      2 C2        -83.6169   -9.4249  -34.7572 C.3    1 LIG       0.11000
      3 C3        -82.6619   -9.1212  -33.6067 C.3    1 LIG       0.08100
      4 O1        -85.8523   -9.6897  -33.5262 O.2    1 LIG      -0.32000
      5 O2        -83.7579   -9.2105  -32.6547 O.3    1 LIG      -0.27100
      6 H1        -83.4556  -10.3754  -35.2683 H      1 LIG       0.09000
      7 H2        -83.7758   -8.6131  -35.4689 H      1 LIG       0.09000
      8 H3        -81.8972   -9.8784  -33.4134 H      1 LIG       0.09000
      9 H4        -82.2168   -8.1224  -33.6144 H      1 LIG       0.09000
@<TRIPOS>BOND
      1       1       2 1
      2       1       4 2
      3       1       5 1
      4       2       3 1
      5       3       5 1
      6       2       6 1
      7       2       7 1
      8       3       8 1
      9       3       9 1
@<TRIPOS>ALT_TYPE
CGenFF_4.0_ALT_TYPE_SET
CGenFF_4.0 1 CG2O4 2 CG3C41 3 CG3C41 4 OG2D1 5 OG3C51 6 HGA2 7 HGA2 8 HGA2 9 HGA2
@<TRIPOS>MOLECULE
4_lactone
 9 9 0 0 0
****
USER_CHARGES
INVALID_CHARGES
Pose:   4 Cluster:   4 Fr_nu: 6437904 TotEn:   -22.07
@<TRIPOS>ATOM
      1 C1        -47.9474  -10.5923  -33.4767 C.2    1 LIG       0.04000
      2 C2        -47.0795  -10.8017  -32.2229 C.3    1 LIG       0.11000
      3 C3        -46.0627   -9.9814  -33.0110 C.3    1 LIG       0.08100
      4 O1        -49.0536  -10.9003  -33.8588 O.2    1 LIG      -0.32000
      5 O2        -46.9940   -9.8687  -34.1225 O.3    1 LIG      -0.27100
      6 H1        -47.4750  -10.3279  -31.3231 H      1 LIG       0.09000
      7 H2        -46.8084  -11.8423  -32.0376 H      1 LIG       0.09000
      8 H3        -45.8159   -9.0026  -32.5909 H      1 LIG       0.09000
      9 H4        -45.1522  -10.5125  -33.3021 H      1 LIG       0.09000
@<TRIPOS>BOND
      1       1       2 1
      2       1       4 2
      3       1       5 1
      4       2       3 1
      5       3       5 1
      6       2       6 1
      7       2       7 1
      8       3       8 1
      9       3       9 1
@<TRIPOS>ALT_TYPE
CGenFF_4.0_ALT_TYPE_SET
CGenFF_4.0 1 CG2O4 2 CG3C41 3 CG3C41 4 OG2D1 5 OG3C51 6 HGA2 7 HGA2 8 HGA2 9 HGA2
@<TRIPOS>MOLECULE
4_lactone
 9 9 0 0 0
****
USER_CHARGES
INVALID_CHARGES
Pose:   5 Cluster:   5 Fr_nu: 4800416 TotEn:   -21.68
@<TRIPOS>ATOM
      1 C1        -60.4051   -4.2388  -17.1357 C.2    1 LIG       0.04000
      2 C2        -61.0121   -3.2196  -18.1164 C.3    1 LIG       0.11000
      3 C3        -61.4586   -4.4741  -18.8612 C.3    1 LIG       0.08100
      4 O1        -59.7735   -4.2184  -16.1037 O.2    1 LIG      -0.32000
      5 O2        -60.8335   -5.3134  -17.8510 O.3    1 LIG      -0.27100
      6 H1        -61.8118   -2.6123  -17.6896 H      1 LIG       0.09000
      7 H2        -60.2738   -2.6008  -18.6292 H      1 LIG       0.09000
      8 H3        -62.5387   -4.6374  -18.9089 H      1 LIG       0.09000
      9 H4        -61.0058   -4.6248  -19.8450 H      1 LIG       0.09000
@<TRIPOS>BOND
      1       1       2 1
      2       1       4 2
      3       1       5 1
      4       2       3 1
      5       3       5 1
      6       2       6 1
      7       2       7 1
      8       3       8 1
      9       3       9 1
@<TRIPOS>ALT_TYPE
CGenFF_4.0_ALT_TYPE_SET
CGenFF_4.0 1 CG2O4 2 CG3C41 3 CG3C41 4 OG2D1 5 OG3C51 6 HGA2 7 HGA2 8 HGA2 9 HGA2
@<TRIPOS>MOLECULE
4_lactone
 9 9 0 0 0
****
USER_CHARGES
INVALID_CHARGES
Pose:   6 Cluster:   6 Fr_nu: 6552997 TotEn:   -21.46
@<TRIPOS>ATOM
      1 C1        -72.4794  -11.8619  -41.3191 C.2    1 LIG       0.04000
      2 C2        -73.7705  -11.1843  -41.8123 C.3    1 LIG       0.11000
      3 C3        -73.3654  -11.7957  -43.1502 C.3    1 LIG       0.08100
      4 O1        -71.8669  -11.9677  -40.2809 O.2    1 LIG      -0.32000
      5 O2        -72.1785  -12.3758  -42.5418 O.3    1 LIG      -0.27100
      6 H1        -74.6821  -11.5841  -41.3655 H      1 LIG       0.09000
      7 H2        -73.7484  -10.0945  -41.7626 H      1 LIG       0.09000
      8 H3        -74.0356  -12.5662  -43.5412 H      1 LIG       0.09000
      9 H4        -73.1057  -11.0811  -43.9360 H      1 LIG       0.09000
@<TRIPOS>BOND
      1       1       2 1
      2       1       4 2
      3       1       5 1
      4       2       3 1
      5       3       5 1
      6       2       6 1
      7       2       7 1
      8       3       8 1
      9       3       9 1
@<TRIPOS>ALT_TYPE
CGenFF_4.0_ALT_TYPE_SET
CGenFF_4.0 1 CG2O4 2 CG3C41 3 CG3C41 4 OG2D1 5 OG3C51 6 HGA2 7 HGA2 8 HGA2 9 HGA2
@<TRIPOS>MOLECULE
4_lactone
 9 9 0 0 0
****
USER_CHARGES
INVALID_CHARGES
Pose:   7 Cluster:   7 Fr_nu: 6687449 TotEn:   -21.03
@<TRIPOS>ATOM
      1 C1        -40.8755  -19.3091  -39.5671 C.2    1 LIG       0.04000
      2 C2        -40.3987  -18.7949  -40.9373 C.3    1 LIG       0.11000
      3 C3        -39.3022  -19.8383  -40.7449 C.3    1 LIG       0.08100
      4 O1        -41.7728  -19.0772  -38.7890 O.2    1 LIG      -0.32000
      5 O2        -39.8694  -20.2180  -39.4605 O.3    1 LIG      -0.27100
      6 H1        -41.0975  -18.9871  -41.7530 H      1 LIG       0.09000
      7 H2        -40.0698  -17.7545  -40.9327 H      1 LIG       0.09000
      8 H3        -39.3121  -20.6719  -41.4524 H      1 LIG       0.09000
      9 H4        -38.2887  -19.4426  -40.6353 H      1 LIG       0.09000
@<TRIPOS>BOND
      1       1       2 1
      2       1       4 2
      3       1       5 1
      4       2       3 1
      5       3       5 1
      6       2       6 1
      7       2       7 1
      8       3       8 1
      9       3       9 1
@<TRIPOS>ALT_TYPE
CGenFF_4.0_ALT_TYPE_SET
CGenFF_4.0 1 CG2O4 2 CG3C41 3 CG3C41 4 OG2D1 5 OG3C51 6 HGA2 7 HGA2 8 HGA2 9 HGA2
@<TRIPOS>MOLECULE
4_lactone
 9 9 0 0 0
****
USER_CHARGES
INVALID_CHARGES
Pose:   8 Cluster:   8 Fr_nu: 484126 TotEn:   -20.58
@<TRIPOS>ATOM
      1 C1        -72.1739  -11.6511  -42.2108 C.2    1 LIG       0.04000
      2 C2        -73.1632  -10.8172  -43.0446 C.3    1 LIG       0.11000
      3 C3        -74.1753  -11.3312  -42.0252 C.3    1 LIG       0.08100
      4 O1        -70.9921  -11.9110  -42.2242 O.2    1 LIG      -0.32000
      5 O2        -73.1288  -12.0721  -41.3386 O.3    1 LIG      -0.27100
      6 H1        -72.9709   -9.7434  -43.0212 H      1 LIG       0.09000
      7 H2        -73.2959  -11.1750  -44.0669 H      1 LIG       0.09000
      8 H3        -74.6229  -10.5721  -41.3779 H      1 LIG       0.09000
      9 H4        -74.9462  -11.9982  -42.4210 H      1 LIG       0.09000
@<TRIPOS>BOND
      1       1       2 1
      2       1       4 2
      3       1       5 1
      4       2       3 1
      5       3       5 1
      6       2       6 1
      7       2       7 1
      8       3       8 1
      9       3       9 1
@<TRIPOS>ALT_TYPE
CGenFF_4.0_ALT_TYPE_SET
CGenFF_4.0 1 CG2O4 2 CG3C41 3 CG3C41 4 OG2D1 5 OG3C51 6 HGA2 7 HGA2 8 HGA2 9 HGA2
@<TRIPOS>MOLECULE
4_lactone
 9 9 0 0 0
****
USER_CHARGES
INVALID_CHARGES
Pose:   9 Cluster:   9 Fr_nu: 6686233 TotEn:   -20.49
@<TRIPOS>ATOM
      1 C1        -41.0046  -19.5427  -39.8252 C.2    1 LIG       0.04000
      2 C2        -40.8117  -20.4883  -41.0244 C.3    1 LIG       0.11000
      3 C3        -40.4508  -19.1972  -41.7530 C.3    1 LIG       0.08100
      4 O1        -41.3238  -19.6302  -38.6613 O.2    1 LIG      -0.32000
      5 O2        -40.6731  -18.4318  -40.5363 O.3    1 LIG      -0.27100
      6 H1        -39.9986  -21.2052  -40.9001 H      1 LIG       0.09000
      7 H2        -41.7278  -20.9799  -41.3557 H      1 LIG       0.09000
      8 H3        -39.4149  -19.1198  -42.0945 H      1 LIG       0.09000
      9 H4        -41.1384  -18.8964  -42.5482 H      1 LIG       0.09000
@<TRIPOS>BOND
      1       1       2 1
      2       1       4 2
      3       1       5 1
      4       2       3 1
      5       3       5 1
      6       2       6 1
      7       2       7 1
      8       3       8 1
      9       3       9 1
@<TRIPOS>ALT_TYPE
CGenFF_4.0_ALT_TYPE_SET
CGenFF_4.0 1 CG2O4 2 CG3C41 3 CG3C41 4 OG2D1 5 OG3C51 6 HGA2 7 HGA2 8 HGA2 9 HGA2
@<TRIPOS>MOLECULE
4_lactone
 9 9 0 0 0
****
USER_CHARGES
INVALID_CHARGES
Pose:  10 Cluster:  10 Fr_nu: 4799874 TotEn:   -19.59
@<TRIPOS>ATOM
      1 C1        -60.4331   -3.9228  -17.8177 C.2    1 LIG       0.04000
      2 C2        -60.3658   -3.8891  -19.3551 C.3    1 LIG       0.11000
      3 C3        -60.9715   -2.5009  -19.1707 C.3    1 LIG       0.08100
      4 O1        -60.1504   -4.6929  -16.9281 O.2    1 LIG      -0.32000
      5 O2        -60.9735   -2.6781  -17.7271 O.3    1 LIG      -0.27100
      6 H1        -59.3519   -3.9139  -19.7573 H      1 LIG       0.09000
      7 H2        -61.0058   -4.6248  -19.8450 H      1 LIG       0.09000
      8 H3        -60.3371   -1.6634  -19.4733 H      1 LIG       0.09000
      9 H4        -61.9848   -2.3729  -19.5612 H      1 LIG       0.09000
@<TRIPOS>BOND
      1       1       2 1
      2       1       4 2
      3       1       5 1
      4       2       3 1
      5       3       5 1
      6       2       6 1
      7       2       7 1
      8       3       8 1
      9       3       9 1
@<TRIPOS>ALT_TYPE
CGenFF_4.0_ALT_TYPE_SET
CGenFF_4.0 1 CG2O4 2 CG3C41 3 CG3C41 4 OG2D1 5 OG3C51 6 HGA2 7 HGA2 8 HGA2 9 HGA2
@<TRIPOS>MOLECULE
4_lactone
 9 9 0 0 0
****
USER_CHARGES
INVALID_CHARGES
Pose:  11 Cluster:  11 Fr_nu: 6709922 TotEn:   -19.50
@<TRIPOS>ATOM
      1 C1        -46.3547   -9.8429  -32.9667 C.2    1 LIG       0.04000
      2 C2        -45.4478   -8.6215  -32.7328 C.3    1 LIG       0.11000
      3 C3        -45.4537   -9.1203  -31.2909 C.3    1 LIG       0.08100
      4 O1        -46.9355  -10.3595  -33.8942 O.2    1 LIG      -0.32000
      5 O2        -46.3171  -10.2299  -31.6634 O.3    1 LIG      -0.27100
      6 H1        -44.4877   -8.6742  -33.2483 H      1 LIG       0.09000
      7 H2        -45.9392   -7.6625  -32.9052 H      1 LIG       0.09000
      8 H3        -44.4915   -9.4694  -30.9066 H      1 LIG       0.09000
      9 H4        -45.9379   -8.4605  -30.5656 H      1 LIG       0.09000
@<TRIPOS>BOND
      1       1       2 1
      2       1       4 2
      3       1       5 1
      4       2       3 1
      5       3       5 1
      6       2       6 1
      7       2       7 1
      8       3       8 1
      9       3       9 1
@<TRIPOS>ALT_TYPE
CGenFF_4.0_ALT_TYPE_SET
CGenFF_4.0 1 CG2O4 2 CG3C41 3 CG3C41 4 OG2D1 5 OG3C51 6 HGA2 7 HGA2 8 HGA2 9 HGA2
@<TRIPOS>MOLECULE
4_lactone
 9 9 0 0 0
****
USER_CHARGES
INVALID_CHARGES
Pose:  12 Cluster:  12 Fr_nu: 6833694 TotEn:   -18.90
@<TRIPOS>ATOM
      1 C1        -47.3922  -10.5372  -33.6124 C.2    1 LIG       0.04000
      2 C2        -46.2493   -9.6307  -33.1212 C.3    1 LIG       0.11000
      3 C3        -46.7455  -10.0578  -31.7431 C.3    1 LIG       0.08100
      4 O1        -47.8603  -10.8896  -34.6712 O.2    1 LIG      -0.32000
      5 O2        -47.7821  -10.8750  -32.3540 O.3    1 LIG      -0.27100
      6 H1        -45.2532   -9.9813  -33.3956 H      1 LIG       0.09000
      7 H2        -46.3808   -8.5756  -33.3669 H      1 LIG       0.09000
      8 H3        -46.0494  -10.6625  -31.1555 H      1 LIG       0.09000
      9 H4        -47.1725   -9.2611  -31.1278 H      1 LIG       0.09000
@<TRIPOS>BOND
      1       1       2 1
      2       1       4 2
      3       1       5 1
      4       2       3 1
      5       3       5 1
      6       2       6 1
      7       2       7 1
      8       3       8 1
      9       3       9 1
@<TRIPOS>ALT_TYPE
CGenFF_4.0_ALT_TYPE_SET
CGenFF_4.0 1 CG2O4 2 CG3C41 3 CG3C41 4 OG2D1 5 OG3C51 6 HGA2 7 HGA2 8 HGA2 9 HGA2
@<TRIPOS>MOLECULE
4_lactone
 9 9 0 0 0
****
USER_CHARGES
INVALID_CHARGES
Pose:  13 Cluster:  13 Fr_nu: 1648200 TotEn:   -18.42
@<TRIPOS>ATOM
      1 C1        -70.6123   -8.8286  -46.0224 C.2    1 LIG       0.04000
      2 C2        -71.5341   -8.3209  -44.8992 C.3    1 LIG       0.11000
      3 C3        -70.5204   -9.0199  -43.9982 C.3    1 LIG       0.08100
      4 O1        -70.5660   -8.7790  -47.2306 O.2    1 LIG      -0.32000
      5 O2        -69.7495   -9.4312  -45.1610 O.3    1 LIG      -0.27100
      6 H1        -71.5742   -7.2339  -44.8129 H      1 LIG       0.09000
      7 H2        -72.5350   -8.7555  -44.9138 H      1 LIG       0.09000
      8 H3        -69.9408   -8.3660  -43.3409 H      1 LIG       0.09000
      9 H4        -70.8992   -9.8817  -43.4419 H      1 LIG       0.09000
@<TRIPOS>BOND
      1       1       2 1
      2       1       4 2
      3       1       5 1
      4       2       3 1
      5       3       5 1
      6       2       6 1
      7       2       7 1
      8       3       8 1
      9       3       9 1
@<TRIPOS>ALT_TYPE
CGenFF_4.0_ALT_TYPE_SET
CGenFF_4.0 1 CG2O4 2 CG3C41 3 CG3C41 4 OG2D1 5 OG3C51 6 HGA2 7 HGA2 8 HGA2 9 HGA2
@<TRIPOS>MOLECULE
4_lactone
 9 9 0 0 0
****
USER_CHARGES
INVALID_CHARGES
Pose:  14 Cluster:  14 Fr_nu: 1108158 TotEn:   -18.37
@<TRIPOS>ATOM
      1 C1        -75.5357  -24.6218  -45.4937 C.2    1 LIG       0.04000
      2 C2        -76.8936  -25.2428  -45.8671 C.3    1 LIG       0.11000
      3 C3        -76.7750  -25.8849  -44.4882 C.3    1 LIG       0.08100
      4 O1        -74.7257  -23.8768  -45.9969 O.2    1 LIG      -0.32000
      5 O2        -75.4946  -25.2280  -44.2769 O.3    1 LIG      -0.27100
      6 H1        -77.6990  -24.5159  -45.9835 H      1 LIG       0.09000
      7 H2        -76.8517  -25.9285  -46.7150 H      1 LIG       0.09000
      8 H3        -77.5179  -25.5663  -43.7519 H      1 LIG       0.09000
      9 H4        -76.6739  -26.9736  -44.4820 H      1 LIG       0.09000
@<TRIPOS>BOND
      1       1       2 1
      2       1       4 2
      3       1       5 1
      4       2       3 1
      5       3       5 1
      6       2       6 1
      7       2       7 1
      8       3       8 1
      9       3       9 1
@<TRIPOS>ALT_TYPE
CGenFF_4.0_ALT_TYPE_SET
CGenFF_4.0 1 CG2O4 2 CG3C41 3 CG3C41 4 OG2D1 5 OG3C51 6 HGA2 7 HGA2 8 HGA2 9 HGA2
@<TRIPOS>MOLECULE
4_lactone
 9 9 0 0 0
****
USER_CHARGES
INVALID_CHARGES
Pose:  15 Cluster:  15 Fr_nu: 6445617 TotEn:   -18.32
@<TRIPOS>ATOM
      1 C1        -84.7656   -8.9783  -32.9307 C.2    1 LIG       0.04000
      2 C2        -83.2772   -9.1140  -33.2988 C.3    1 LIG       0.11000
      3 C3        -83.8244   -9.2193  -34.7191 C.3    1 LIG       0.08100
      4 O1        -85.4282   -8.8348  -31.9284 O.2    1 LIG      -0.32000
      5 O2        -85.1838   -9.0804  -34.2208 O.3    1 LIG      -0.27100
      6 H1        -82.6825   -8.2246  -33.0850 H      1 LIG       0.09000
      7 H2        -82.8016  -10.0140  -32.9056 H      1 LIG       0.09000
      8 H3        -83.5560   -8.4004  -35.3920 H      1 LIG       0.09000
      9 H4        -83.6739  -10.1836  -35.2122 H      1 LIG       0.09000
@<TRIPOS>BOND
      1       1       2 1
      2       1       4 2
      3       1       5 1
      4       2       3 1
      5       3       5 1
      6       2       6 1
      7       2       7 1
      8       3       8 1
      9       3       9 1
@<TRIPOS>ALT_TYPE
CGenFF_4.0_ALT_TYPE_SET
CGenFF_4.0 1 CG2O4 2 CG3C41 3 CG3C41 4 OG2D1 5 OG3C51 6 HGA2 7 HGA2 8 HGA2 9 HGA2
@<TRIPOS>MOLECULE
4_lactone
 9 9 0 0 0
****
USER_CHARGES
INVALID_CHARGES
Pose:  16 Cluster:  16 Fr_nu: 6778572 TotEn:   -18.11
@<TRIPOS>ATOM
      1 C1        -84.0707   -8.4807  -33.0277 C.2    1 LIG       0.04000
      2 C2        -83.3008   -8.8939  -34.2949 C.3    1 LIG       0.11000
      3 C3        -82.1153   -8.9538  -33.3363 C.3    1 LIG       0.08100
      4 O1        -85.2047   -8.1819  -32.7293 O.2    1 LIG      -0.32000
      5 O2        -82.9712   -8.5532  -32.2305 O.3    1 LIG      -0.27100
      6 H1        -83.6174   -9.8489  -34.7170 H      1 LIG       0.09000
      7 H2        -83.2534   -8.1174  -35.0602 H      1 LIG       0.09000
      8 H3        -81.6864   -9.9466  -33.1750 H      1 LIG       0.09000
      9 H4        -81.3243   -8.2211  -33.5180 H      1 LIG       0.09000
@<TRIPOS>BOND
      1       1       2 1
      2       1       4 2
      3       1       5 1
      4       2       3 1
      5       3       5 1
      6       2       6 1
      7       2       7 1
      8       3       8 1
      9       3       9 1
@<TRIPOS>ALT_TYPE
CGenFF_4.0_ALT_TYPE_SET
CGenFF_4.0 1 CG2O4 2 CG3C41 3 CG3C41 4 OG2D1 5 OG3C51 6 HGA2 7 HGA2 8 HGA2 9 HGA2
@<TRIPOS>MOLECULE
4_lactone
 9 9 0 0 0
****
USER_CHARGES
INVALID_CHARGES
Pose:  17 Cluster:  17 Fr_nu:  81954 TotEn:   -18.01
@<TRIPOS>ATOM
      1 C1        -69.3905    1.0260  -29.5982 C.2    1 LIG       0.04000
      2 C2        -69.5116    0.3580  -30.9797 C.3    1 LIG       0.11000
      3 C3        -69.9162   -0.8599  -30.1546 C.3    1 LIG       0.08100
      4 O1        -69.0940    2.1119  -29.1542 O.2    1 LIG      -0.32000
      5 O2        -69.7577   -0.0978  -28.9259 O.3    1 LIG      -0.27100
      6 H1        -70.2926    0.7820  -31.6126 H      1 LIG       0.09000
      7 H2        -68.5661    0.2737  -31.5179 H      1 LIG       0.09000
      8 H3        -70.9465   -1.2010  -30.2874 H      1 LIG       0.09000
      9 H4        -69.2256   -1.7068  -30.1939 H      1 LIG       0.09000
@<TRIPOS>BOND
      1       1       2 1
      2       1       4 2
      3       1       5 1
      4       2       3 1
      5       3       5 1
      6       2       6 1
      7       2       7 1
      8       3       8 1
      9       3       9 1
@<TRIPOS>ALT_TYPE
CGenFF_4.0_ALT_TYPE_SET
CGenFF_4.0 1 CG2O4 2 CG3C41 3 CG3C41 4 OG2D1 5 OG3C51 6 HGA2 7 HGA2 8 HGA2 9 HGA2
@<TRIPOS>MOLECULE
4_lactone
 9 9 0 0 0
****
USER_CHARGES
INVALID_CHARGES
Pose:  18 Cluster:  18 Fr_nu: 6459176 TotEn:   -17.81
@<TRIPOS>ATOM
      1 C1        -83.7971  -10.1920  -32.5801 C.2    1 LIG       0.04000
      2 C2        -83.6278   -9.7889  -34.0559 C.3    1 LIG       0.11000
      3 C3        -82.3063   -9.2108  -33.5585 C.3    1 LIG       0.08100
      4 O1        -84.6184  -10.7624  -31.8987 O.2    1 LIG      -0.32000
      5 O2        -82.6055   -9.6536  -32.2057 O.3    1 LIG      -0.27100
      6 H1        -83.5470  -10.6334  -34.7420 H      1 LIG       0.09000
      7 H2        -84.3621   -9.0615  -34.4059 H      1 LIG       0.09000
      8 H3        -81.4035   -9.6886  -33.9487 H      1 LIG       0.09000
      9 H4        -82.2168   -8.1224  -33.6144 H      1 LIG       0.09000
@<TRIPOS>BOND
      1       1       2 1
      2       1       4 2
      3       1       5 1
      4       2       3 1
      5       3       5 1
      6       2       6 1
      7       2       7 1
      8       3       8 1
      9       3       9 1
@<TRIPOS>ALT_TYPE
CGenFF_4.0_ALT_TYPE_SET
CGenFF_4.0 1 CG2O4 2 CG3C41 3 CG3C41 4 OG2D1 5 OG3C51 6 HGA2 7 HGA2 8 HGA2 9 HGA2
@<TRIPOS>MOLECULE
4_lactone
 9 9 0 0 0
****
USER_CHARGES
INVALID_CHARGES
Pose:  19 Cluster:  19 Fr_nu: 6685739 TotEn:   -17.70
@<TRIPOS>ATOM
      1 C1        -40.2244  -19.2701  -40.2323 C.2    1 LIG       0.04000
      2 C2        -40.4508  -19.1972  -41.7530 C.3    1 LIG       0.11000
      3 C3        -38.9271  -19.2608  -41.8005 C.3    1 LIG       0.08100
      4 O1        -40.8999  -19.2820  -39.2283 O.2    1 LIG      -0.32000
      5 O2        -38.8703  -19.3223  -40.3484 O.3    1 LIG      -0.27100
      6 H1        -40.9740  -20.0604  -42.1674 H      1 LIG       0.09000
      7 H2        -40.8974  -18.2612  -42.0924 H      1 LIG       0.09000
      8 H3        -38.5046  -20.1591  -42.2589 H      1 LIG       0.09000
      9 H4        -38.4294  -18.3661  -42.1845 H      1 LIG       0.09000
@<TRIPOS>BOND
      1       1       2 1
      2       1       4 2
      3       1       5 1
      4       2       3 1
      5       3       5 1
      6       2       6 1
      7       2       7 1
      8       3       8 1
      9       3       9 1
@<TRIPOS>ALT_TYPE
CGenFF_4.0_ALT_TYPE_SET
CGenFF_4.0 1 CG2O4 2 CG3C41 3 CG3C41 4 OG2D1 5 OG3C51 6 HGA2 7 HGA2 8 HGA2 9 HGA2
@<TRIPOS>MOLECULE
4_lactone
 9 9 0 0 0
****
USER_CHARGES
INVALID_CHARGES
Pose:  20 Cluster:  20 Fr_nu: 6419174 TotEn:   -17.64
@<TRIPOS>ATOM
      1 C1        -71.3614  -11.9664  -42.6992 C.2    1 LIG       0.04000
      2 C2        -72.3589  -10.8225  -42.9553 C.3    1 LIG       0.11000
      3 C3        -73.3491  -11.9690  -43.1368 C.3    1 LIG       0.08100
      4 O1        -70.1859  -12.0844  -42.4373 O.2    1 LIG      -0.32000
      5 O2        -72.2966  -12.9381  -42.8754 O.3    1 LIG      -0.27100
      6 H1        -72.5316  -10.1799  -42.0905 H      1 LIG       0.09000
      7 H2        -72.1434  -10.2356  -43.8497 H      1 LIG       0.09000
      8 H3        -74.1465  -12.0287  -42.3910 H      1 LIG       0.09000
      9 H4        -73.7591  -12.0830  -44.1440 H      1 LIG       0.09000
@<TRIPOS>BOND
      1       1       2 1
      2       1       4 2
      3       1       5 1
      4       2       3 1
      5       3       5 1
      6       2       6 1
      7       2       7 1
      8       3       8 1
      9       3       9 1
@<TRIPOS>ALT_TYPE
CGenFF_4.0_ALT_TYPE_SET
CGenFF_4.0 1 CG2O4 2 CG3C41 3 CG3C41 4 OG2D1 5 OG3C51 6 HGA2 7 HGA2 8 HGA2 9 HGA2
@<TRIPOS>MOLECULE
4_lactone
 9 9 0 0 0
****
USER_CHARGES
INVALID_CHARGES
Pose:  21 Cluster:  21 Fr_nu: 5958008 TotEn:   -17.52
@<TRIPOS>ATOM
      1 C1        -40.8558  -19.1285  -40.5787 C.2    1 LIG       0.04000
      2 C2        -39.7976  -18.5326  -41.5244 C.3    1 LIG       0.11000
      3 C3        -40.0331  -19.8212  -42.3067 C.3    1 LIG       0.08100
      4 O1        -41.4091  -18.8176  -39.5485 O.2    1 LIG      -0.32000
      5 O2        -41.0147  -20.2545  -41.3247 O.3    1 LIG      -0.27100
      6 H1        -40.1111  -17.6130  -42.0210 H      1 LIG       0.09000
      7 H2        -38.8091  -18.4243  -41.0749 H      1 LIG       0.09000
      8 H3        -40.4803  -19.6991  -43.2970 H      1 LIG       0.09000
      9 H4        -39.1824  -20.5065  -42.3538 H      1 LIG       0.09000
@<TRIPOS>BOND
      1       1       2 1
      2       1       4 2
      3       1       5 1
      4       2       3 1
      5       3       5 1
      6       2       6 1
      7       2       7 1
      8       3       8 1
      9       3       9 1
@<TRIPOS>ALT_TYPE
CGenFF_4.0_ALT_TYPE_SET
CGenFF_4.0 1 CG2O4 2 CG3C41 3 CG3C41 4 OG2D1 5 OG3C51 6 HGA2 7 HGA2 8 HGA2 9 HGA2
@<TRIPOS>MOLECULE
4_lactone
 9 9 0 0 0
****
USER_CHARGES
INVALID_CHARGES
Pose:  22 Cluster:  22 Fr_nu: 6247653 TotEn:   -17.36
@<TRIPOS>ATOM
      1 C1        -83.2118  -10.5829  -32.7772 C.2    1 LIG       0.04000
      2 C2        -82.5084   -9.3955  -33.4589 C.3    1 LIG       0.11000
      3 C3        -83.8679   -9.2064  -34.1252 C.3    1 LIG       0.08100
      4 O1        -82.9314  -11.4490  -31.9800 O.2    1 LIG      -0.32000
      5 O2        -84.3952  -10.3566  -33.4080 O.3    1 LIG      -0.27100
      6 H1        -82.2033   -8.6044  -32.7722 H      1 LIG       0.09000
      7 H2        -81.6909   -9.6832  -34.1220 H      1 LIG       0.09000
      8 H3        -84.4006   -8.2884  -33.8623 H      1 LIG       0.09000
      9 H4        -83.8887   -9.3634  -35.2072 H      1 LIG       0.09000
@<TRIPOS>BOND
      1       1       2 1
      2       1       4 2
      3       1       5 1
      4       2       3 1
      5       3       5 1
      6       2       6 1
      7       2       7 1
      8       3       8 1
      9       3       9 1
@<TRIPOS>ALT_TYPE
CGenFF_4.0_ALT_TYPE_SET
CGenFF_4.0 1 CG2O4 2 CG3C41 3 CG3C41 4 OG2D1 5 OG3C51 6 HGA2 7 HGA2 8 HGA2 9 HGA2
@<TRIPOS>MOLECULE
4_lactone
 9 9 0 0 0
****
USER_CHARGES
INVALID_CHARGES
Pose:  23 Cluster:  23 Fr_nu:   7509 TotEn:   -17.30
@<TRIPOS>ATOM
      1 C1        -66.8410   -8.2060  -49.4827 C.2    1 LIG       0.04000
      2 C2        -66.1078   -6.9395  -49.9597 C.3    1 LIG       0.11000
      3 C3        -67.3261   -6.7949  -50.8668 C.3    1 LIG       0.08100
      4 O1        -66.6557   -9.0990  -48.6874 O.2    1 LIG      -0.32000
      5 O2        -67.8963   -8.0158  -50.3192 O.3    1 LIG      -0.27100
      6 H1        -65.9960   -6.1732  -49.1911 H      1 LIG       0.09000
      7 H2        -65.1609   -7.1367  -50.4649 H      1 LIG       0.09000
      8 H3        -67.9633   -5.9285  -50.6696 H      1 LIG       0.09000
      9 H4        -67.1300   -6.8885  -51.9385 H      1 LIG       0.09000
@<TRIPOS>BOND
      1       1       2 1
      2       1       4 2
      3       1       5 1
      4       2       3 1
      5       3       5 1
      6       2       6 1
      7       2       7 1
      8       3       8 1
      9       3       9 1
@<TRIPOS>ALT_TYPE
CGenFF_4.0_ALT_TYPE_SET
CGenFF_4.0 1 CG2O4 2 CG3C41 3 CG3C41 4 OG2D1 5 OG3C51 6 HGA2 7 HGA2 8 HGA2 9 HGA2
@<TRIPOS>MOLECULE
4_lactone
 9 9 0 0 0
****
USER_CHARGES
INVALID_CHARGES
Pose:  24 Cluster:  24 Fr_nu: 311269 TotEn:   -17.29
@<TRIPOS>ATOM
      1 C1        -70.3471   -9.1474  -45.7393 C.2    1 LIG       0.04000
      2 C2        -70.5172   -8.4516  -44.3769 C.3    1 LIG       0.11000
      3 C3        -71.9895   -8.7894  -44.5918 C.3    1 LIG       0.08100
      4 O1        -69.4442   -9.4124  -46.5002 O.2    1 LIG      -0.32000
      5 O2        -71.6744   -9.4153  -45.8664 O.3    1 LIG      -0.27100
      6 H1        -70.0288   -8.9678  -43.5490 H      1 LIG       0.09000
      7 H2        -70.2680   -7.3893  -44.3852 H      1 LIG       0.09000
      8 H3        -72.4191   -9.5057  -43.8862 H      1 LIG       0.09000
      9 H4        -72.6564   -7.9322  -44.7191 H      1 LIG       0.09000
@<TRIPOS>BOND
      1       1       2 1
      2       1       4 2
      3       1       5 1
      4       2       3 1
      5       3       5 1
      6       2       6 1
      7       2       7 1
      8       3       8 1
      9       3       9 1
@<TRIPOS>ALT_TYPE
CGenFF_4.0_ALT_TYPE_SET
CGenFF_4.0 1 CG2O4 2 CG3C41 3 CG3C41 4 OG2D1 5 OG3C51 6 HGA2 7 HGA2 8 HGA2 9 HGA2
@<TRIPOS>MOLECULE
4_lactone
 9 9 0 0 0
****
USER_CHARGES
INVALID_CHARGES
Pose:  25 Cluster:  25 Fr_nu: 6429418 TotEn:   -17.21
@<TRIPOS>ATOM
      1 C1        -83.0471   -9.4065  -32.1425 C.2    1 LIG       0.04000
      2 C2        -81.9941   -9.9166  -33.1426 C.3    1 LIG       0.11000
      3 C3        -82.8092   -9.0993  -34.1404 C.3    1 LIG       0.08100
      4 O1        -83.2855   -9.5193  -30.9615 O.2    1 LIG      -0.32000
      5 O2        -83.7270   -8.7000  -33.0850 O.3    1 LIG      -0.27100
      6 H1        -80.9831   -9.5551  -32.9482 H      1 LIG       0.09000
      7 H2        -82.0079  -10.9976  -33.2911 H      1 LIG       0.09000
      8 H3        -82.2973   -8.2374  -34.5769 H      1 LIG       0.09000
      9 H4        -83.3177   -9.6756  -34.9182 H      1 LIG       0.09000
@<TRIPOS>BOND
      1       1       2 1
      2       1       4 2
      3       1       5 1
      4       2       3 1
      5       3       5 1
      6       2       6 1
      7       2       7 1
      8       3       8 1
      9       3       9 1
@<TRIPOS>ALT_TYPE
CGenFF_4.0_ALT_TYPE_SET
CGenFF_4.0 1 CG2O4 2 CG3C41 3 CG3C41 4 OG2D1 5 OG3C51 6 HGA2 7 HGA2 8 HGA2 9 HGA2
@<TRIPOS>MOLECULE
4_lactone
 9 9 0 0 0
****
USER_CHARGES
INVALID_CHARGES
Pose:  26 Cluster:  26 Fr_nu: 1538951 TotEn:   -16.96
@<TRIPOS>ATOM
      1 C1        -72.0358  -11.6751  -42.5653 C.2    1 LIG       0.04000
      2 C2        -73.1450  -10.6912  -42.1520 C.3    1 LIG       0.11000
      3 C3        -72.3207   -9.7007  -42.9690 C.3    1 LIG       0.08100
      4 O1        -71.7661  -12.8418  -42.3904 O.2    1 LIG      -0.32000
      5 O2        -71.3505  -10.7399  -43.2762 O.3    1 LIG      -0.27100
      6 H1        -74.1292  -10.9344  -42.5553 H      1 LIG       0.09000
      7 H2        -73.1918  -10.4981  -41.0791 H      1 LIG       0.09000
      8 H3        -72.8010   -9.3175  -43.8735 H      1 LIG       0.09000
      9 H4        -71.8677   -8.8832  -42.4016 H      1 LIG       0.09000
@<TRIPOS>BOND
      1       1       2 1
      2       1       4 2
      3       1       5 1
      4       2       3 1
      5       3       5 1
      6       2       6 1
      7       2       7 1
      8       3       8 1
      9       3       9 1
@<TRIPOS>ALT_TYPE
CGenFF_4.0_ALT_TYPE_SET
CGenFF_4.0 1 CG2O4 2 CG3C41 3 CG3C41 4 OG2D1 5 OG3C51 6 HGA2 7 HGA2 8 HGA2 9 HGA2
@<TRIPOS>MOLECULE
4_lactone
 9 9 0 0 0
****
USER_CHARGES
INVALID_CHARGES
Pose:  27 Cluster:  27 Fr_nu:   4007 TotEn:   -16.93
@<TRIPOS>ATOM
      1 C1        -54.7614   -9.9216  -24.0522 C.2    1 LIG       0.04000
      2 C2        -56.2579   -9.5819  -23.9324 C.3    1 LIG       0.11000
      3 C3        -55.8566   -9.1241  -22.5334 C.3    1 LIG       0.08100
      4 O1        -54.0151  -10.3875  -24.8830 O.2    1 LIG      -0.32000
      5 O2        -54.4746   -9.4961  -22.7926 O.3    1 LIG      -0.27100
      6 H1        -56.5918   -8.7951  -24.6106 H      1 LIG       0.09000
      7 H2        -56.9167  -10.4507  -23.9766 H      1 LIG       0.09000
      8 H3        -55.9560   -8.0527  -22.3389 H      1 LIG       0.09000
      9 H4        -56.2804   -9.7028  -21.7081 H      1 LIG       0.09000
@<TRIPOS>BOND
      1       1       2 1
      2       1       4 2
      3       1       5 1
      4       2       3 1
      5       3       5 1
      6       2       6 1
      7       2       7 1
      8       3       8 1
      9       3       9 1
@<TRIPOS>ALT_TYPE
CGenFF_4.0_ALT_TYPE_SET
CGenFF_4.0 1 CG2O4 2 CG3C41 3 CG3C41 4 OG2D1 5 OG3C51 6 HGA2 7 HGA2 8 HGA2 9 HGA2
@<TRIPOS>MOLECULE
4_lactone
 9 9 0 0 0
****
USER_CHARGES
INVALID_CHARGES
Pose:  28 Cluster:  28 Fr_nu: 5715603 TotEn:   -16.85
@<TRIPOS>ATOM
      1 C1        -85.0306   -8.8252  -33.2860 C.2    1 LIG       0.04000
      2 C2        -83.8951   -9.0196  -34.3069 C.3    1 LIG       0.11000
      3 C3        -83.5895  -10.2519  -33.4607 C.3    1 LIG       0.08100
      4 O1        -85.9253   -8.0357  -33.0850 O.2    1 LIG      -0.32000
      5 O2        -84.7010   -9.9379  -32.5767 O.3    1 LIG      -0.27100
      6 H1        -84.2389   -9.2166  -35.3235 H      1 LIG       0.09000
      7 H2        -83.1400   -8.2321  -34.2884 H      1 LIG       0.09000
      8 H3        -83.7300  -11.2151  -33.9586 H      1 LIG       0.09000
      9 H4        -82.6348  -10.2331  -32.9279 H      1 LIG       0.09000
@<TRIPOS>BOND
      1       1       2 1
      2       1       4 2
      3       1       5 1
      4       2       3 1
      5       3       5 1
      6       2       6 1
      7       2       7 1
      8       3       8 1
      9       3       9 1
@<TRIPOS>ALT_TYPE
CGenFF_4.0_ALT_TYPE_SET
CGenFF_4.0 1 CG2O4 2 CG3C41 3 CG3C41 4 OG2D1 5 OG3C51 6 HGA2 7 HGA2 8 HGA2 9 HGA2
@<TRIPOS>MOLECULE
4_lactone
 9 9 0 0 0
****
USER_CHARGES
INVALID_CHARGES
Pose:  29 Cluster:  29 Fr_nu: 4596007 TotEn:   -16.74
@<TRIPOS>ATOM
      1 C1        -80.6275   -8.2497  -32.0638 C.2    1 LIG       0.04000
      2 C2        -81.1518   -9.4028  -32.9384 C.3    1 LIG       0.11000
      3 C3        -82.1010   -8.3308  -33.4656 C.3    1 LIG       0.08100
      4 O1        -79.7792   -8.0858  -31.2167 O.2    1 LIG      -0.32000
      5 O2        -81.5040   -7.3455  -32.5776 O.3    1 LIG      -0.27100
      6 H1        -80.4235   -9.7848  -33.6554 H      1 LIG       0.09000
      7 H2        -81.6172  -10.2130  -32.3748 H      1 LIG       0.09000
      8 H3        -81.9706   -8.0580  -34.5164 H      1 LIG       0.09000
      9 H4        -83.1596   -8.4859  -33.2399 H      1 LIG       0.09000
@<TRIPOS>BOND
      1       1       2 1
      2       1       4 2
      3       1       5 1
      4       2       3 1
      5       3       5 1
      6       2       6 1
      7       2       7 1
      8       3       8 1
      9       3       9 1
@<TRIPOS>ALT_TYPE
CGenFF_4.0_ALT_TYPE_SET
CGenFF_4.0 1 CG2O4 2 CG3C41 3 CG3C41 4 OG2D1 5 OG3C51 6 HGA2 7 HGA2 8 HGA2 9 HGA2
@<TRIPOS>MOLECULE
4_lactone
 9 9 0 0 0
****
USER_CHARGES
INVALID_CHARGES
Pose:  30 Cluster:  30 Fr_nu: 1778491 TotEn:   -16.74
@<TRIPOS>ATOM
      1 C1        -68.8036   -0.1913  -28.6662 C.2    1 LIG       0.04000
      2 C2        -69.1029   -1.0911  -29.8786 C.3    1 LIG       0.11000
      3 C3        -69.5272    0.2256  -30.5223 C.3    1 LIG       0.08100
      4 O1        -68.3830   -0.3221  -27.5391 O.2    1 LIG      -0.32000
      5 O2        -69.1993    0.9445  -29.3012 O.3    1 LIG      -0.27100
      6 H1        -68.2202   -1.5662  -30.3095 H      1 LIG       0.09000
      7 H2        -69.9013   -1.8154  -29.7093 H      1 LIG       0.09000
      8 H3        -68.9148    0.5603  -31.3640 H      1 LIG       0.09000
      9 H4        -70.5898    0.3107  -30.7656 H      1 LIG       0.09000
@<TRIPOS>BOND
      1       1       2 1
      2       1       4 2
      3       1       5 1
      4       2       3 1
      5       3       5 1
      6       2       6 1
      7       2       7 1
      8       3       8 1
      9       3       9 1
@<TRIPOS>ALT_TYPE
CGenFF_4.0_ALT_TYPE_SET
CGenFF_4.0 1 CG2O4 2 CG3C41 3 CG3C41 4 OG2D1 5 OG3C51 6 HGA2 7 HGA2 8 HGA2 9 HGA2
@<TRIPOS>MOLECULE
4_lactone
 9 9 0 0 0
****
USER_CHARGES
INVALID_CHARGES
Pose:  31 Cluster:  31 Fr_nu: 1371718 TotEn:   -16.58
@<TRIPOS>ATOM
      1 C1        -74.6823  -23.5985  -45.2146 C.2    1 LIG       0.04000
      2 C2        -75.9195  -23.6336  -46.1297 C.3    1 LIG       0.11000
      3 C3        -76.2700  -24.8688  -45.3054 C.3    1 LIG       0.08100
      4 O1        -73.6972  -22.9107  -45.0706 O.2    1 LIG      -0.32000
      5 O2        -75.0556  -24.7074  -44.5213 O.3    1 LIG      -0.27100
      6 H1        -76.5869  -22.7789  -46.0095 H      1 LIG       0.09000
      7 H2        -75.6905  -23.8143  -47.1813 H      1 LIG       0.09000
      8 H3        -77.1655  -24.7848  -44.6837 H      1 LIG       0.09000
      9 H4        -76.2723  -25.8157  -45.8522 H      1 LIG       0.09000
@<TRIPOS>BOND
      1       1       2 1
      2       1       4 2
      3       1       5 1
      4       2       3 1
      5       3       5 1
      6       2       6 1
      7       2       7 1
      8       3       8 1
      9       3       9 1
@<TRIPOS>ALT_TYPE
CGenFF_4.0_ALT_TYPE_SET
CGenFF_4.0 1 CG2O4 2 CG3C41 3 CG3C41 4 OG2D1 5 OG3C51 6 HGA2 7 HGA2 8 HGA2 9 HGA2
@<TRIPOS>MOLECULE
4_lactone
 9 9 0 0 0
****
USER_CHARGES
INVALID_CHARGES
Pose:  32 Cluster:  32 Fr_nu: 2581026 TotEn:   -16.40
@<TRIPOS>ATOM
      1 C1        -71.6333  -12.1890  -38.6899 C.2    1 LIG       0.04000
      2 C2        -70.5541  -11.1548  -39.0571 C.3    1 LIG       0.11000
      3 C3        -71.0776  -11.3791  -40.4726 C.3    1 LIG       0.08100
      4 O1        -72.0450  -12.7338  -37.6909 O.2    1 LIG      -0.32000
      5 O2        -72.0493  -12.3408  -39.9759 O.3    1 LIG      -0.27100
      6 H1        -70.7281  -10.1619  -38.6396 H      1 LIG       0.09000
      7 H2        -69.5330  -11.4911  -38.8700 H      1 LIG       0.09000
      8 H3        -71.5645  -10.5186  -40.9395 H      1 LIG       0.09000
      9 H4        -70.3728  -11.8429  -41.1681 H      1 LIG       0.09000
@<TRIPOS>BOND
      1       1       2 1
      2       1       4 2
      3       1       5 1
      4       2       3 1
      5       3       5 1
      6       2       6 1
      7       2       7 1
      8       3       8 1
      9       3       9 1
@<TRIPOS>ALT_TYPE
CGenFF_4.0_ALT_TYPE_SET
CGenFF_4.0 1 CG2O4 2 CG3C41 3 CG3C41 4 OG2D1 5 OG3C51 6 HGA2 7 HGA2 8 HGA2 9 HGA2
@<TRIPOS>MOLECULE
4_lactone
 9 9 0 0 0
****
USER_CHARGES
INVALID_CHARGES
Pose:  33 Cluster:  33 Fr_nu: 3511798 TotEn:   -16.07
@<TRIPOS>ATOM
      1 C1        -80.1902  -29.7099  -35.6477 C.2    1 LIG       0.04000
      2 C2        -81.3662  -29.3044  -34.7411 C.3    1 LIG       0.11000
      3 C3        -80.2751  -28.5857  -33.9531 C.3    1 LIG       0.08100
      4 O1        -80.0216  -30.3585  -36.6552 O.2    1 LIG      -0.32000
      5 O2        -79.2696  -29.0473  -34.8972 O.3    1 LIG      -0.27100
      6 H1        -82.1017  -28.6611  -35.2265 H      1 LIG       0.09000
      7 H2        -81.8454  -30.1423  -34.2320 H      1 LIG       0.09000
      8 H3        -80.3428  -27.4945  -33.9376 H      1 LIG       0.09000
      9 H4        -80.0884  -28.9710  -32.9470 H      1 LIG       0.09000
@<TRIPOS>BOND
      1       1       2 1
      2       1       4 2
      3       1       5 1
      4       2       3 1
      5       3       5 1
      6       2       6 1
      7       2       7 1
      8       3       8 1
      9       3       9 1
@<TRIPOS>ALT_TYPE
CGenFF_4.0_ALT_TYPE_SET
CGenFF_4.0 1 CG2O4 2 CG3C41 3 CG3C41 4 OG2D1 5 OG3C51 6 HGA2 7 HGA2 8 HGA2 9 HGA2
@<TRIPOS>MOLECULE
4_lactone
 9 9 0 0 0
****
USER_CHARGES
INVALID_CHARGES
Pose:  34 Cluster:  34 Fr_nu: 946821 TotEn:   -16.00
@<TRIPOS>ATOM
      1 C1        -71.1196  -11.7760  -40.0404 C.2    1 LIG       0.04000
      2 C2        -70.2241  -10.9279  -40.9612 C.3    1 LIG       0.11000
      3 C3        -71.2353  -11.3429  -42.0257 C.3    1 LIG       0.08100
      4 O1        -71.1503  -12.0985  -38.8745 O.2    1 LIG      -0.32000
      5 O2        -71.9814  -12.1077  -41.0388 O.3    1 LIG      -0.27100
      6 H1        -70.2079   -9.8658  -40.7119 H      1 LIG       0.09000
      7 H2        -69.2143  -11.3221  -41.0867 H      1 LIG       0.09000
      8 H3        -71.8374  -10.5338  -42.4481 H      1 LIG       0.09000
      9 H4        -70.8463  -11.9846  -42.8210 H      1 LIG       0.09000
@<TRIPOS>BOND
      1       1       2 1
      2       1       4 2
      3       1       5 1
      4       2       3 1
      5       3       5 1
      6       2       6 1
      7       2       7 1
      8       3       8 1
      9       3       9 1
@<TRIPOS>ALT_TYPE
CGenFF_4.0_ALT_TYPE_SET
CGenFF_4.0 1 CG2O4 2 CG3C41 3 CG3C41 4 OG2D1 5 OG3C51 6 HGA2 7 HGA2 8 HGA2 9 HGA2
@<TRIPOS>MOLECULE
4_lactone
 9 9 0 0 0
****
USER_CHARGES
INVALID_CHARGES
Pose:  35 Cluster:  35 Fr_nu: 6358281 TotEn:   -16.00
@<TRIPOS>ATOM
      1 C1        -84.8163  -10.2144  -32.3809 C.2    1 LIG       0.04000
      2 C2        -83.3234  -10.2508  -32.7540 C.3    1 LIG       0.11000
      3 C3        -83.8311   -9.7254  -34.0934 C.3    1 LIG       0.08100
      4 O1        -85.5031  -10.4748  -31.4192 O.2    1 LIG      -0.32000
      5 O2        -85.1990   -9.7467  -33.5993 O.3    1 LIG      -0.27100
      6 H1        -82.7036   -9.5611  -32.1789 H      1 LIG       0.09000
      7 H2        -82.8927  -11.2532  -32.7700 H      1 LIG       0.09000
      8 H3        -83.5132   -8.7128  -34.3564 H      1 LIG       0.09000
      9 H4        -83.7009  -10.3996  -34.9444 H      1 LIG       0.09000
@<TRIPOS>BOND
      1       1       2 1
      2       1       4 2
      3       1       5 1
      4       2       3 1
      5       3       5 1
      6       2       6 1
      7       2       7 1
      8       3       8 1
      9       3       9 1
@<TRIPOS>ALT_TYPE
CGenFF_4.0_ALT_TYPE_SET
CGenFF_4.0 1 CG2O4 2 CG3C41 3 CG3C41 4 OG2D1 5 OG3C51 6 HGA2 7 HGA2 8 HGA2 9 HGA2
@<TRIPOS>MOLECULE
4_lactone
 9 9 0 0 0
****
USER_CHARGES
INVALID_CHARGES
Pose:  36 Cluster:  36 Fr_nu: 297117 TotEn:   -15.84
@<TRIPOS>ATOM
      1 C1        -70.2555   -9.6833  -43.8663 C.2    1 LIG       0.04000
      2 C2        -70.8237   -8.3138  -43.4531 C.3    1 LIG       0.11000
      3 C3        -71.5243   -8.3988  -44.8058 C.3    1 LIG       0.08100
      4 O1        -69.5120  -10.5183  -43.4034 O.2    1 LIG      -0.32000
      5 O2        -70.9098   -9.6926  -45.0587 O.3    1 LIG      -0.27100
      6 H1        -71.4758   -8.3474  -42.5790 H      1 LIG       0.09000
      7 H2        -70.0706   -7.5299  -43.3572 H      1 LIG       0.09000
      8 H3        -72.6148   -8.4703  -44.7707 H      1 LIG       0.09000
      9 H4        -71.2141   -7.6553  -45.5452 H      1 LIG       0.09000
@<TRIPOS>BOND
      1       1       2 1
      2       1       4 2
      3       1       5 1
      4       2       3 1
      5       3       5 1
      6       2       6 1
      7       2       7 1
      8       3       8 1
      9       3       9 1
@<TRIPOS>ALT_TYPE
CGenFF_4.0_ALT_TYPE_SET
CGenFF_4.0 1 CG2O4 2 CG3C41 3 CG3C41 4 OG2D1 5 OG3C51 6 HGA2 7 HGA2 8 HGA2 9 HGA2
@<TRIPOS>MOLECULE
4_lactone
 9 9 0 0 0
****
USER_CHARGES
INVALID_CHARGES
Pose:  37 Cluster:  37 Fr_nu: 133101 TotEn:   -15.83
@<TRIPOS>ATOM
      1 C1        -74.8896  -24.0099  -46.0155 C.2    1 LIG       0.04000
      2 C2        -75.5102  -25.3966  -46.2625 C.3    1 LIG       0.11000
      3 C3        -76.7911  -24.7047  -45.8060 C.3    1 LIG       0.08100
      4 O1        -73.7998  -23.4909  -46.1021 O.2    1 LIG      -0.32000
      5 O2        -76.0669  -23.4575  -45.6174 O.3    1 LIG      -0.27100
      6 H1        -75.4896  -25.7145  -47.3061 H      1 LIG       0.09000
      7 H2        -75.1316  -26.1781  -45.6016 H      1 LIG       0.09000
      8 H3        -77.5725  -24.6064  -46.5645 H      1 LIG       0.09000
      9 H4        -77.2149  -25.0692  -44.8662 H      1 LIG       0.09000
@<TRIPOS>BOND
      1       1       2 1
      2       1       4 2
      3       1       5 1
      4       2       3 1
      5       3       5 1
      6       2       6 1
      7       2       7 1
      8       3       8 1
      9       3       9 1
@<TRIPOS>ALT_TYPE
CGenFF_4.0_ALT_TYPE_SET
CGenFF_4.0 1 CG2O4 2 CG3C41 3 CG3C41 4 OG2D1 5 OG3C51 6 HGA2 7 HGA2 8 HGA2 9 HGA2
@<TRIPOS>MOLECULE
4_lactone
 9 9 0 0 0
****
USER_CHARGES
INVALID_CHARGES
Pose:  38 Cluster:  38 Fr_nu: 310724 TotEn:   -15.81
@<TRIPOS>ATOM
      1 C1        -70.1623   -8.8967  -44.8591 C.2    1 LIG       0.04000
      2 C2        -70.4866   -7.7678  -43.8643 C.3    1 LIG       0.11000
      3 C3        -70.4922   -8.9082  -42.8507 C.3    1 LIG       0.08100
      4 O1        -69.9512   -9.0084  -46.0454 O.2    1 LIG      -0.32000
      5 O2        -70.1842   -9.8639  -43.9031 O.3    1 LIG      -0.27100
      6 H1        -69.6876   -7.0340  -43.7473 H      1 LIG       0.09000
      7 H2        -71.4487   -7.2833  -44.0388 H      1 LIG       0.09000
      8 H3        -69.7035   -8.8734  -42.0942 H      1 LIG       0.09000
      9 H4        -71.4585   -9.1208  -42.3853 H      1 LIG       0.09000
@<TRIPOS>BOND
      1       1       2 1
      2       1       4 2
      3       1       5 1
      4       2       3 1
      5       3       5 1
      6       2       6 1
      7       2       7 1
      8       3       8 1
      9       3       9 1
@<TRIPOS>ALT_TYPE
CGenFF_4.0_ALT_TYPE_SET
CGenFF_4.0 1 CG2O4 2 CG3C41 3 CG3C41 4 OG2D1 5 OG3C51 6 HGA2 7 HGA2 8 HGA2 9 HGA2
@<TRIPOS>MOLECULE
4_lactone
 9 9 0 0 0
****
USER_CHARGES
INVALID_CHARGES
Pose:  39 Cluster:  39 Fr_nu: 1242307 TotEn:   -15.75
@<TRIPOS>ATOM
      1 C1        -69.6390    1.5115  -29.3865 C.2    1 LIG       0.04000
      2 C2        -70.0396    0.2349  -30.1473 C.3    1 LIG       0.11000
      3 C3        -70.4480    1.2268  -31.2323 C.3    1 LIG       0.08100
      4 O1        -69.1617    1.7982  -28.3121 O.2    1 LIG      -0.32000
      5 O2        -70.0253    2.3384  -30.3949 O.3    1 LIG      -0.27100
      6 H1        -69.2012   -0.4184  -30.3940 H      1 LIG       0.09000
      7 H2        -70.8547   -0.3228  -29.6832 H      1 LIG       0.09000
      8 H3        -69.8709    1.1785  -32.1598 H      1 LIG       0.09000
      9 H4        -71.5185    1.2727  -31.4507 H      1 LIG       0.09000
@<TRIPOS>BOND
      1       1       2 1
      2       1       4 2
      3       1       5 1
      4       2       3 1
      5       3       5 1
      6       2       6 1
      7       2       7 1
      8       3       8 1
      9       3       9 1
@<TRIPOS>ALT_TYPE
CGenFF_4.0_ALT_TYPE_SET
CGenFF_4.0 1 CG2O4 2 CG3C41 3 CG3C41 4 OG2D1 5 OG3C51 6 HGA2 7 HGA2 8 HGA2 9 HGA2
@<TRIPOS>MOLECULE
4_lactone
 9 9 0 0 0
****
USER_CHARGES
INVALID_CHARGES
Pose:  40 Cluster:  40 Fr_nu: 596935 TotEn:   -15.46
@<TRIPOS>ATOM
      1 C1        -47.5571  -11.1181  -32.9314 C.2    1 LIG       0.04000
      2 C2        -46.0877  -10.9762  -32.4956 C.3    1 LIG       0.11000
      3 C3        -46.4741  -12.0474  -31.4802 C.3    1 LIG       0.08100
      4 O1        -48.2943  -10.6316  -33.7586 O.2    1 LIG      -0.32000
      5 O2        -47.8324  -12.0701  -31.9999 O.3    1 LIG      -0.27100
      6 H1        -45.3663  -11.2816  -33.2550 H      1 LIG       0.09000
      7 H2        -45.8386   -9.9978  -32.0815 H      1 LIG       0.09000
      8 H3        -45.9799  -13.0152  -31.6014 H      1 LIG       0.09000
      9 H4        -46.4500  -11.7349  -30.4326 H      1 LIG       0.09000
@<TRIPOS>BOND
      1       1       2 1
      2       1       4 2
      3       1       5 1
      4       2       3 1
      5       3       5 1
      6       2       6 1
      7       2       7 1
      8       3       8 1
      9       3       9 1
@<TRIPOS>ALT_TYPE
CGenFF_4.0_ALT_TYPE_SET
CGenFF_4.0 1 CG2O4 2 CG3C41 3 CG3C41 4 OG2D1 5 OG3C51 6 HGA2 7 HGA2 8 HGA2 9 HGA2
@<TRIPOS>MOLECULE
4_lactone
 9 9 0 0 0
****
USER_CHARGES
INVALID_CHARGES
Pose:  41 Cluster:  41 Fr_nu: 543784 TotEn:   -14.95
@<TRIPOS>ATOM
      1 C1        -76.0658  -26.9938  -45.4184 C.2    1 LIG       0.04000
      2 C2        -76.7438  -25.8016  -44.7196 C.3    1 LIG       0.11000
      3 C3        -77.0007  -25.3411  -46.1513 C.3    1 LIG       0.08100
      4 O1        -75.4906  -28.0085  -45.0963 O.2    1 LIG      -0.32000
      5 O2        -76.3277  -26.5229  -46.6671 O.3    1 LIG      -0.27100
      6 H1        -77.6299  -26.0690  -44.1418 H      1 LIG       0.09000
      7 H2        -76.0618  -25.1805  -44.1366 H      1 LIG       0.09000
      8 H3        -78.0499  -25.3088  -46.4574 H      1 LIG       0.09000
      9 H4        -76.4871  -24.4235  -46.4509 H      1 LIG       0.09000
@<TRIPOS>BOND
      1       1       2 1
      2       1       4 2
      3       1       5 1
      4       2       3 1
      5       3       5 1
      6       2       6 1
      7       2       7 1
      8       3       8 1
      9       3       9 1
@<TRIPOS>ALT_TYPE
CGenFF_4.0_ALT_TYPE_SET
CGenFF_4.0 1 CG2O4 2 CG3C41 3 CG3C41 4 OG2D1 5 OG3C51 6 HGA2 7 HGA2 8 HGA2 9 HGA2
@<TRIPOS>MOLECULE
4_lactone
 9 9 0 0 0
****
USER_CHARGES
INVALID_CHARGES
Pose:  42 Cluster:  42 Fr_nu: 468738 TotEn:   -14.60
@<TRIPOS>ATOM
      1 C1        -46.6797  -10.1504  -32.8112 C.2    1 LIG       0.04000
      2 C2        -45.9983   -9.6653  -31.5190 C.3    1 LIG       0.11000
      3 C3        -45.8545  -11.1600  -31.2484 C.3    1 LIG       0.08100
      4 O1        -47.1961   -9.6569  -33.7879 O.2    1 LIG      -0.32000
      5 O2        -46.5190  -11.4659  -32.5056 O.3    1 LIG      -0.27100
      6 H1        -45.0666   -9.1220  -31.6836 H      1 LIG       0.09000
      7 H2        -46.6609   -9.1223  -30.8430 H      1 LIG       0.09000
      8 H3        -44.8301  -11.5417  -31.2305 H      1 LIG       0.09000
      9 H4        -46.4189  -11.5408  -30.3927 H      1 LIG       0.09000
@<TRIPOS>BOND
      1       1       2 1
      2       1       4 2
      3       1       5 1
      4       2       3 1
      5       3       5 1
      6       2       6 1
      7       2       7 1
      8       3       8 1
      9       3       9 1
@<TRIPOS>ALT_TYPE
CGenFF_4.0_ALT_TYPE_SET
CGenFF_4.0 1 CG2O4 2 CG3C41 3 CG3C41 4 OG2D1 5 OG3C51 6 HGA2 7 HGA2 8 HGA2 9 HGA2
@<TRIPOS>MOLECULE
4_lactone
 9 9 0 0 0
****
USER_CHARGES
INVALID_CHARGES
Pose:  43 Cluster:  43 Fr_nu: 2686031 TotEn:   -13.99
@<TRIPOS>ATOM
      1 C1        -61.9070  -22.2771  -40.9511 C.2    1 LIG       0.04000
      2 C2        -62.8131  -23.3501  -40.3210 C.3    1 LIG       0.11000
      3 C3        -61.5663  -23.6615  -39.4986 C.3    1 LIG       0.08100
      4 O1        -61.9959  -21.4195  -41.8002 O.2    1 LIG      -0.32000
      5 O2        -60.8336  -22.6088  -40.1847 O.3    1 LIG      -0.27100
      6 H1        -63.6597  -22.9467  -39.7634 H      1 LIG       0.09000
      7 H2        -63.1299  -24.1294  -41.0160 H      1 LIG       0.09000
      8 H3        -61.6450  -23.4646  -38.4259 H      1 LIG       0.09000
      9 H4        -61.1182  -24.6432  -39.6746 H      1 LIG       0.09000
@<TRIPOS>BOND
      1       1       2 1
      2       1       4 2
      3       1       5 1
      4       2       3 1
      5       3       5 1
      6       2       6 1
      7       2       7 1
      8       3       8 1
      9       3       9 1
@<TRIPOS>ALT_TYPE
CGenFF_4.0_ALT_TYPE_SET
CGenFF_4.0 1 CG2O4 2 CG3C41 3 CG3C41 4 OG2D1 5 OG3C51 6 HGA2 7 HGA2 8 HGA2 9 HGA2
@<TRIPOS>MOLECULE
4_lactone
 9 9 0 0 0
****
USER_CHARGES
INVALID_CHARGES
Pose:  44 Cluster:  44 Fr_nu:  13638 TotEn:   -13.67
@<TRIPOS>ATOM
      1 C1        -48.9777  -14.5464  -29.8495 C.2    1 LIG       0.04000
      2 C2        -50.5116  -14.5761  -29.7250 C.3    1 LIG       0.11000
      3 C3        -50.3532  -13.0609  -29.6402 C.3    1 LIG       0.08100
      4 O1        -48.0763  -15.3440  -29.9747 O.2    1 LIG      -0.32000
      5 O2        -48.9100  -13.1906  -29.7663 O.3    1 LIG      -0.27100
      6 H1        -51.0235  -14.9498  -30.6131 H      1 LIG       0.09000
      7 H2        -50.8756  -15.0664  -28.8207 H      1 LIG       0.09000
      8 H3        -50.7810  -12.4927  -30.4706 H      1 LIG       0.09000
      9 H4        -50.6340  -12.6101  -28.6844 H      1 LIG       0.09000
@<TRIPOS>BOND
      1       1       2 1
      2       1       4 2
      3       1       5 1
      4       2       3 1
      5       3       5 1
      6       2       6 1
      7       2       7 1
      8       3       8 1
      9       3       9 1
@<TRIPOS>ALT_TYPE
CGenFF_4.0_ALT_TYPE_SET
CGenFF_4.0 1 CG2O4 2 CG3C41 3 CG3C41 4 OG2D1 5 OG3C51 6 HGA2 7 HGA2 8 HGA2 9 HGA2
@<TRIPOS>MOLECULE
4_lactone
 9 9 0 0 0
****
USER_CHARGES
INVALID_CHARGES
Pose:  45 Cluster:  45 Fr_nu:  22779 TotEn:   -13.61
@<TRIPOS>ATOM
      1 C1        -73.1062   -4.8673  -58.0278 C.2    1 LIG       0.04000
      2 C2        -74.5719   -4.4960  -57.7394 C.3    1 LIG       0.11000
      3 C3        -74.5988   -5.8676  -57.0717 C.3    1 LIG       0.08100
      4 O1        -72.1491   -4.3672  -58.5737 O.2    1 LIG      -0.32000
      5 O2        -73.2017   -6.0786  -57.4167 O.3    1 LIG      -0.27100
      6 H1        -74.6919   -3.6416  -57.0715 H      1 LIG       0.09000
      7 H2        -75.1889   -4.3912  -58.6333 H      1 LIG       0.09000
      8 H3        -74.7507   -5.8644  -55.9889 H      1 LIG       0.09000
      9 H4        -75.2463   -6.6103  -57.5458 H      1 LIG       0.09000
@<TRIPOS>BOND
      1       1       2 1
      2       1       4 2
      3       1       5 1
      4       2       3 1
      5       3       5 1
      6       2       6 1
      7       2       7 1
      8       3       8 1
      9       3       9 1
@<TRIPOS>ALT_TYPE
CGenFF_4.0_ALT_TYPE_SET
CGenFF_4.0 1 CG2O4 2 CG3C41 3 CG3C41 4 OG2D1 5 OG3C51 6 HGA2 7 HGA2 8 HGA2 9 HGA2
@<TRIPOS>MOLECULE
4_lactone
 9 9 0 0 0
****
USER_CHARGES
INVALID_CHARGES
Pose:  46 Cluster:  46 Fr_nu: 2288818 TotEn:   -13.34
@<TRIPOS>ATOM
      1 C1        -45.3612  -12.2041  -43.4265 C.2    1 LIG       0.04000
      2 C2        -44.7880  -10.7872  -43.6075 C.3    1 LIG       0.11000
      3 C3        -46.0269  -10.5926  -44.4764 C.3    1 LIG       0.08100
      4 O1        -45.0620  -13.2207  -42.8422 O.2    1 LIG      -0.32000
      5 O2        -46.4428  -11.9616  -44.2146 O.3    1 LIG      -0.27100
      6 H1        -44.7563  -10.1987  -42.6892 H      1 LIG       0.09000
      7 H2        -43.8313  -10.7574  -44.1317 H      1 LIG       0.09000
      8 H3        -46.7585   -9.8707  -44.1034 H      1 LIG       0.09000
      9 H4        -45.8357  -10.4273  -45.5403 H      1 LIG       0.09000
@<TRIPOS>BOND
      1       1       2 1
      2       1       4 2
      3       1       5 1
      4       2       3 1
      5       3       5 1
      6       2       6 1
      7       2       7 1
      8       3       8 1
      9       3       9 1
@<TRIPOS>ALT_TYPE
CGenFF_4.0_ALT_TYPE_SET
CGenFF_4.0 1 CG2O4 2 CG3C41 3 CG3C41 4 OG2D1 5 OG3C51 6 HGA2 7 HGA2 8 HGA2 9 HGA2
@<TRIPOS>MOLECULE
4_lactone
 9 9 0 0 0
****
USER_CHARGES
INVALID_CHARGES
Pose:  47 Cluster:  47 Fr_nu:  62508 TotEn:   -12.74
@<TRIPOS>ATOM
      1 C1        -51.4105  -11.2542  -26.0037 C.2    1 LIG       0.04000
      2 C2        -50.6383  -10.4167  -27.0388 C.3    1 LIG       0.11000
      3 C3        -51.0597  -11.5336  -27.9890 C.3    1 LIG       0.08100
      4 O1        -51.6796  -11.1913  -24.8256 O.2    1 LIG      -0.32000
      5 O2        -51.7496  -12.2148  -26.9048 O.3    1 LIG      -0.27100
      6 H1        -51.0764   -9.4370  -27.2356 H      1 LIG       0.09000
      7 H2        -49.5678  -10.3408  -26.8410 H      1 LIG       0.09000
      8 H3        -51.7495  -11.2425  -28.7859 H      1 LIG       0.09000
      9 H4        -50.2456  -12.1421  -28.3922 H      1 LIG       0.09000
@<TRIPOS>BOND
      1       1       2 1
      2       1       4 2
      3       1       5 1
      4       2       3 1
      5       3       5 1
      6       2       6 1
      7       2       7 1
      8       3       8 1
      9       3       9 1
@<TRIPOS>ALT_TYPE
CGenFF_4.0_ALT_TYPE_SET
CGenFF_4.0 1 CG2O4 2 CG3C41 3 CG3C41 4 OG2D1 5 OG3C51 6 HGA2 7 HGA2 8 HGA2 9 HGA2
@<TRIPOS>MOLECULE
4_lactone
 9 9 0 0 0
****
USER_CHARGES
INVALID_CHARGES
Pose:  48 Cluster:  48 Fr_nu: 641492 TotEn:   -12.73
@<TRIPOS>ATOM
      1 C1        -55.1964    4.1914  -37.0861 C.2    1 LIG       0.04000
      2 C2        -55.8781    4.7839  -35.8397 C.3    1 LIG       0.11000
      3 C3        -54.5696    4.3919  -35.1601 C.3    1 LIG       0.08100
      4 O1        -55.4633    4.0210  -38.2540 O.2    1 LIG      -0.32000
      5 O2        -54.0576    3.8678  -36.4166 O.3    1 LIG      -0.27100
      6 H1        -56.0748    5.8551  -35.9064 H      1 LIG       0.09000
      7 H2        -56.7644    4.2367  -35.5144 H      1 LIG       0.09000
      8 H3        -53.9603    5.2215  -34.7912 H      1 LIG       0.09000
      9 H4        -54.6486    3.6090  -34.4008 H      1 LIG       0.09000
@<TRIPOS>BOND
      1       1       2 1
      2       1       4 2
      3       1       5 1
      4       2       3 1
      5       3       5 1
      6       2       6 1
      7       2       7 1
      8       3       8 1
      9       3       9 1
@<TRIPOS>ALT_TYPE
CGenFF_4.0_ALT_TYPE_SET
CGenFF_4.0 1 CG2O4 2 CG3C41 3 CG3C41 4 OG2D1 5 OG3C51 6 HGA2 7 HGA2 8 HGA2 9 HGA2
@<TRIPOS>MOLECULE
4_lactone
 9 9 0 0 0
****
USER_CHARGES
INVALID_CHARGES
Pose:  49 Cluster:  49 Fr_nu: 626431 TotEn:   -12.33
@<TRIPOS>ATOM
      1 C1        -76.2370  -23.8685  -45.8480 C.2    1 LIG       0.04000
      2 C2        -76.7607  -25.2901  -45.5760 C.3    1 LIG       0.11000
      3 C3        -75.7010  -25.2754  -44.4784 C.3    1 LIG       0.08100
      4 O1        -76.4708  -22.9622  -46.6150 O.2    1 LIG      -0.32000
      5 O2        -75.3122  -23.9246  -44.8523 O.3    1 LIG      -0.27100
      6 H1        -77.7963  -25.3256  -45.2342 H      1 LIG       0.09000
      7 H2        -76.5877  -25.9923  -46.3932 H      1 LIG       0.09000
      8 H3        -76.0800  -25.3168  -43.4536 H      1 LIG       0.09000
      9 H4        -74.8765  -25.9816  -44.6094 H      1 LIG       0.09000
@<TRIPOS>BOND
      1       1       2 1
      2       1       4 2
      3       1       5 1
      4       2       3 1
      5       3       5 1
      6       2       6 1
      7       2       7 1
      8       3       8 1
      9       3       9 1
@<TRIPOS>ALT_TYPE
CGenFF_4.0_ALT_TYPE_SET
CGenFF_4.0 1 CG2O4 2 CG3C41 3 CG3C41 4 OG2D1 5 OG3C51 6 HGA2 7 HGA2 8 HGA2 9 HGA2
@<TRIPOS>MOLECULE
4_lactone
 9 9 0 0 0
****
USER_CHARGES
INVALID_CHARGES
Pose:  50 Cluster:  50 Fr_nu: 104965 TotEn:   -12.15
@<TRIPOS>ATOM
      1 C1        -68.7240   -1.8472  -29.3731 C.2    1 LIG       0.04000
      2 C2        -69.6468   -1.0503  -30.3125 C.3    1 LIG       0.11000
      3 C3        -70.0786   -0.3706  -29.0165 C.3    1 LIG       0.08100
      4 O1        -67.8980   -2.7265  -29.4672 O.2    1 LIG      -0.32000
      5 O2        -69.1564   -1.2006  -28.2574 O.3    1 LIG      -0.27100
      6 H1        -69.1170   -0.4169  -31.0257 H      1 LIG       0.09000
      7 H2        -70.4082   -1.6553  -30.8075 H      1 LIG       0.09000
      8 H3        -69.8290    0.6905  -28.9322 H      1 LIG       0.09000
      9 H4        -71.1156   -0.5440  -28.7159 H      1 LIG       0.09000
@<TRIPOS>BOND
      1       1       2 1
      2       1       4 2
      3       1       5 1
      4       2       3 1
      5       3       5 1
      6       2       6 1
      7       2       7 1
      8       3       8 1
      9       3       9 1
@<TRIPOS>ALT_TYPE
CGenFF_4.0_ALT_TYPE_SET
CGenFF_4.0 1 CG2O4 2 CG3C41 3 CG3C41 4 OG2D1 5 OG3C51 6 HGA2 7 HGA2 8 HGA2 9 HGA2
@<TRIPOS>MOLECULE
4_lactone
 9 9 0 0 0
****
USER_CHARGES
INVALID_CHARGES
Pose:  51 Cluster:  51 Fr_nu: 4266142 TotEn:   -12.12
@<TRIPOS>ATOM
      1 C1        -75.6528  -24.4232  -46.2805 C.2    1 LIG       0.04000
      2 C2        -76.7022  -25.0401  -45.3384 C.3    1 LIG       0.11000
      3 C3        -75.7648  -26.2433  -45.3766 C.3    1 LIG       0.08100
      4 O1        -75.4833  -23.3781  -46.8664 O.2    1 LIG      -0.32000
      5 O2        -74.8645  -25.5314  -46.2700 O.3    1 LIG      -0.27100
      6 H1        -76.7867  -24.5359  -44.3745 H      1 LIG       0.09000
      7 H2        -77.6813  -25.1866  -45.7974 H      1 LIG       0.09000
      8 H3        -75.2782  -26.4949  -44.4303 H      1 LIG       0.09000
      9 H4        -76.1706  -27.1426  -45.8481 H      1 LIG       0.09000
@<TRIPOS>BOND
      1       1       2 1
      2       1       4 2
      3       1       5 1
      4       2       3 1
      5       3       5 1
      6       2       6 1
      7       2       7 1
      8       3       8 1
      9       3       9 1
@<TRIPOS>ALT_TYPE
CGenFF_4.0_ALT_TYPE_SET
CGenFF_4.0 1 CG2O4 2 CG3C41 3 CG3C41 4 OG2D1 5 OG3C51 6 HGA2 7 HGA2 8 HGA2 9 HGA2
@<TRIPOS>MOLECULE
4_lactone
 9 9 0 0 0
****
USER_CHARGES
INVALID_CHARGES
Pose:  52 Cluster:  52 Fr_nu: 370120 TotEn:   -11.90
@<TRIPOS>ATOM
      1 C1        -55.3967    3.7064  -37.4076 C.2    1 LIG       0.04000
      2 C2        -54.5188    4.0503  -36.1910 C.3    1 LIG       0.11000
      3 C3        -55.6247    5.0623  -35.9069 C.3    1 LIG       0.08100
      4 O1        -55.3651    2.9403  -38.3437 O.2    1 LIG      -0.32000
      5 O2        -56.3444    4.6305  -37.0949 O.3    1 LIG      -0.27100
      6 H1        -54.4220    3.2390  -35.4679 H      1 LIG       0.09000
      7 H2        -53.5455    4.4710  -36.4489 H      1 LIG       0.09000
      8 H3        -56.2056    4.8863  -34.9974 H      1 LIG       0.09000
      9 H4        -55.3311    6.1134  -35.9750 H      1 LIG       0.09000
@<TRIPOS>BOND
      1       1       2 1
      2       1       4 2
      3       1       5 1
      4       2       3 1
      5       3       5 1
      6       2       6 1
      7       2       7 1
      8       3       8 1
      9       3       9 1
@<TRIPOS>ALT_TYPE
CGenFF_4.0_ALT_TYPE_SET
CGenFF_4.0 1 CG2O4 2 CG3C41 3 CG3C41 4 OG2D1 5 OG3C51 6 HGA2 7 HGA2 8 HGA2 9 HGA2
@<TRIPOS>MOLECULE
4_lactone
 9 9 0 0 0
****
USER_CHARGES
INVALID_CHARGES
Pose:  53 Cluster:  53 Fr_nu:   3870 TotEn:   -11.85
@<TRIPOS>ATOM
      1 C1        -68.1316   -8.0070  -49.2523 C.2    1 LIG       0.04000
      2 C2        -66.9125   -7.3205  -49.8941 C.3    1 LIG       0.11000
      3 C3        -66.3005   -7.5177  -48.5105 C.3    1 LIG       0.08100
      4 O1        -69.2458   -8.3418  -49.5850 O.2    1 LIG      -0.32000
      5 O2        -67.5247   -8.1494  -48.0435 O.3    1 LIG      -0.27100
      6 H1        -66.4527   -7.8928  -50.7013 H      1 LIG       0.09000
      7 H2        -67.0896   -6.2857  -50.1915 H      1 LIG       0.09000
      8 H3        -65.4496   -8.2027  -48.4621 H      1 LIG       0.09000
      9 H4        -66.0845   -6.6008  -47.9552 H      1 LIG       0.09000
@<TRIPOS>BOND
      1       1       2 1
      2       1       4 2
      3       1       5 1
      4       2       3 1
      5       3       5 1
      6       2       6 1
      7       2       7 1
      8       3       8 1
      9       3       9 1
@<TRIPOS>ALT_TYPE
CGenFF_4.0_ALT_TYPE_SET
CGenFF_4.0 1 CG2O4 2 CG3C41 3 CG3C41 4 OG2D1 5 OG3C51 6 HGA2 7 HGA2 8 HGA2 9 HGA2
@<TRIPOS>MOLECULE
4_lactone
 9 9 0 0 0
****
USER_CHARGES
INVALID_CHARGES
Pose:  54 Cluster:  54 Fr_nu:  33219 TotEn:   -11.60
@<TRIPOS>ATOM
      1 C1        -55.5371    4.6785  -35.5903 C.2    1 LIG       0.04000
      2 C2        -55.6477    5.9675  -34.7563 C.3    1 LIG       0.11000
      3 C3        -54.4225    5.3985  -34.0470 C.3    1 LIG       0.08100
      4 O1        -56.1267    4.1557  -36.5086 O.2    1 LIG      -0.32000
      5 O2        -54.4456    4.2307  -34.9137 O.3    1 LIG      -0.27100
      6 H1        -55.4823    6.8828  -35.3267 H      1 LIG       0.09000
      7 H2        -56.5562    6.0325  -34.1554 H      1 LIG       0.09000
      8 H3        -53.4982    5.9705  -34.1659 H      1 LIG       0.09000
      9 H4        -54.5694    5.1239  -32.9989 H      1 LIG       0.09000
@<TRIPOS>BOND
      1       1       2 1
      2       1       4 2
      3       1       5 1
      4       2       3 1
      5       3       5 1
      6       2       6 1
      7       2       7 1
      8       3       8 1
      9       3       9 1
@<TRIPOS>ALT_TYPE
CGenFF_4.0_ALT_TYPE_SET
CGenFF_4.0 1 CG2O4 2 CG3C41 3 CG3C41 4 OG2D1 5 OG3C51 6 HGA2 7 HGA2 8 HGA2 9 HGA2
@<TRIPOS>MOLECULE
4_lactone
 9 9 0 0 0
****
USER_CHARGES
INVALID_CHARGES
Pose:  55 Cluster:  55 Fr_nu:  62526 TotEn:   -11.52
@<TRIPOS>ATOM
      1 C1        -51.1454  -12.4819  -28.5546 C.2    1 LIG       0.04000
      2 C2        -50.1073  -13.0445  -29.5420 C.3    1 LIG       0.11000
      3 C3        -50.9400  -14.3164  -29.4120 C.3    1 LIG       0.08100
      4 O1        -51.3640  -11.4347  -27.9890 O.2    1 LIG      -0.32000
      5 O2        -51.8405  -13.6489  -28.4851 O.3    1 LIG      -0.27100
      6 H1        -50.1213  -12.5674  -30.5231 H      1 LIG       0.09000
      7 H2        -49.0940  -13.0978  -29.1404 H      1 LIG       0.09000
      8 H3        -51.4600  -14.6368  -30.3189 H      1 LIG       0.09000
      9 H4        -50.4353  -15.1645  -28.9413 H      1 LIG       0.09000
@<TRIPOS>BOND
      1       1       2 1
      2       1       4 2
      3       1       5 1
      4       2       3 1
      5       3       5 1
      6       2       6 1
      7       2       7 1
      8       3       8 1
      9       3       9 1
@<TRIPOS>ALT_TYPE
CGenFF_4.0_ALT_TYPE_SET
CGenFF_4.0 1 CG2O4 2 CG3C41 3 CG3C41 4 OG2D1 5 OG3C51 6 HGA2 7 HGA2 8 HGA2 9 HGA2
@<TRIPOS>MOLECULE
4_lactone
 9 9 0 0 0
****
USER_CHARGES
INVALID_CHARGES
Pose:  56 Cluster:  56 Fr_nu: 475792 TotEn:   -11.49
@<TRIPOS>ATOM
      1 C1        -50.9560  -13.3820  -28.6427 C.2    1 LIG       0.04000
      2 C2        -50.4850  -13.1678  -30.0924 C.3    1 LIG       0.11000
      3 C3        -50.4749  -14.6932  -30.1232 C.3    1 LIG       0.08100
      4 O1        -51.2638  -12.6977  -27.6934 O.2    1 LIG      -0.32000
      5 O2        -50.9230  -14.7382  -28.7402 O.3    1 LIG      -0.27100
      6 H1        -51.2240  -12.6859  -30.7343 H      1 LIG       0.09000
      7 H2        -49.5100  -12.6851  -30.1771 H      1 LIG       0.09000
      8 H3        -51.1997  -15.1581  -30.7972 H      1 LIG       0.09000
      9 H4        -49.4914  -15.1560  -30.2421 H      1 LIG       0.09000
@<TRIPOS>BOND
      1       1       2 1
      2       1       4 2
      3       1       5 1
      4       2       3 1
      5       3       5 1
      6       2       6 1
      7       2       7 1
      8       3       8 1
      9       3       9 1
@<TRIPOS>ALT_TYPE
CGenFF_4.0_ALT_TYPE_SET
CGenFF_4.0 1 CG2O4 2 CG3C41 3 CG3C41 4 OG2D1 5 OG3C51 6 HGA2 7 HGA2 8 HGA2 9 HGA2
@<TRIPOS>MOLECULE
4_lactone
 9 9 0 0 0
****
USER_CHARGES
INVALID_CHARGES
Pose:  57 Cluster:  57 Fr_nu:  34378 TotEn:   -11.20
@<TRIPOS>ATOM
      1 C1        -54.9786    4.5165  -36.0170 C.2    1 LIG       0.04000
      2 C2        -54.5287    4.9410  -34.6075 C.3    1 LIG       0.11000
      3 C3        -55.6477    5.9675  -34.7563 C.3    1 LIG       0.08100
      4 O1        -54.6645    3.6906  -36.8437 O.2    1 LIG      -0.32000
      5 O2        -55.9585    5.4573  -36.0825 O.3    1 LIG      -0.27100
      6 H1        -54.6836    4.1791  -33.8421 H      1 LIG       0.09000
      7 H2        -53.5161    5.3456  -34.5663 H      1 LIG       0.09000
      8 H3        -56.4919    5.8505  -34.0713 H      1 LIG       0.09000
      9 H4        -55.3275    7.0124  -34.7927 H      1 LIG       0.09000
@<TRIPOS>BOND
      1       1       2 1
      2       1       4 2
      3       1       5 1
      4       2       3 1
      5       3       5 1
      6       2       6 1
      7       2       7 1
      8       3       8 1
      9       3       9 1
@<TRIPOS>ALT_TYPE
CGenFF_4.0_ALT_TYPE_SET
CGenFF_4.0 1 CG2O4 2 CG3C41 3 CG3C41 4 OG2D1 5 OG3C51 6 HGA2 7 HGA2 8 HGA2 9 HGA2
@<TRIPOS>MOLECULE
4_lactone
 9 9 0 0 0
****
USER_CHARGES
INVALID_CHARGES
Pose:  58 Cluster:  58 Fr_nu: 371077 TotEn:   -10.98
@<TRIPOS>ATOM
      1 C1        -54.2183    4.3244  -35.1104 C.2    1 LIG       0.04000
      2 C2        -54.7840    5.5611  -34.3895 C.3    1 LIG       0.11000
      3 C3        -53.9011    5.0733  -33.2447 C.3    1 LIG       0.08100
      4 O1        -54.3307    3.7915  -36.1910 O.2    1 LIG      -0.32000
      5 O2        -53.4557    3.9467  -34.0496 O.3    1 LIG      -0.27100
      6 H1        -54.4932    6.5113  -34.8401 H      1 LIG       0.09000
      7 H2        -55.8596    5.5189  -34.2103 H      1 LIG       0.09000
      8 H3        -53.0695    5.7299  -32.9750 H      1 LIG       0.09000
      9 H4        -54.4320    4.7416  -32.3481 H      1 LIG       0.09000
@<TRIPOS>BOND
      1       1       2 1
      2       1       4 2
      3       1       5 1
      4       2       3 1
      5       3       5 1
      6       2       6 1
      7       2       7 1
      8       3       8 1
      9       3       9 1
@<TRIPOS>ALT_TYPE
CGenFF_4.0_ALT_TYPE_SET
CGenFF_4.0 1 CG2O4 2 CG3C41 3 CG3C41 4 OG2D1 5 OG3C51 6 HGA2 7 HGA2 8 HGA2 9 HGA2
@<TRIPOS>MOLECULE
4_lactone
 9 9 0 0 0
****
USER_CHARGES
INVALID_CHARGES
Pose:  59 Cluster:  59 Fr_nu: 1351822 TotEn:   -10.65
@<TRIPOS>ATOM
      1 C1        -50.5119    4.5144  -32.8952 C.2    1 LIG       0.04000
      2 C2        -50.6449    5.6515  -33.9241 C.3    1 LIG       0.11000
      3 C3        -52.1335    5.5066  -33.6221 C.3    1 LIG       0.08100
      4 O1        -49.6241    3.8606  -32.3965 O.2    1 LIG      -0.32000
      5 O2        -51.8519    4.4388  -32.6754 O.3    1 LIG      -0.27100
      6 H1        -50.1875    6.5913  -33.6111 H      1 LIG       0.09000
      7 H2        -50.3367    5.3764  -34.9341 H      1 LIG       0.09000
      8 H3        -52.6035    6.3647  -33.1340 H      1 LIG       0.09000
      9 H4        -52.7511    5.1544  -34.4529 H      1 LIG       0.09000
@<TRIPOS>BOND
      1       1       2 1
      2       1       4 2
      3       1       5 1
      4       2       3 1
      5       3       5 1
      6       2       6 1
      7       2       7 1
      8       3       8 1
      9       3       9 1
@<TRIPOS>ALT_TYPE
CGenFF_4.0_ALT_TYPE_SET
CGenFF_4.0 1 CG2O4 2 CG3C41 3 CG3C41 4 OG2D1 5 OG3C51 6 HGA2 7 HGA2 8 HGA2 9 HGA2
@<TRIPOS>MOLECULE
4_lactone
 9 9 0 0 0
****
USER_CHARGES
INVALID_CHARGES
Pose:  60 Cluster:  60 Fr_nu:   3095 TotEn:   -10.05
@<TRIPOS>ATOM
      1 C1        -64.4982   -4.3776  -57.8217 C.2    1 LIG       0.04000
      2 C2        -65.8344   -4.7565  -58.4852 C.3    1 LIG       0.11000
      3 C3        -66.3771   -4.5910  -57.0689 C.3    1 LIG       0.08100
      4 O1        -63.3461   -4.2237  -58.1581 O.2    1 LIG      -0.32000
      5 O2        -65.0489   -4.2489  -56.5848 O.3    1 LIG      -0.27100
      6 H1        -66.1905   -4.0296  -59.2168 H      1 LIG       0.09000
      7 H2        -65.8600   -5.7705  -58.8877 H      1 LIG       0.09000
      8 H3        -67.0829   -3.7683  -56.9252 H      1 LIG       0.09000
      9 H4        -66.7535   -5.5035  -56.5984 H      1 LIG       0.09000
@<TRIPOS>BOND
      1       1       2 1
      2       1       4 2
      3       1       5 1
      4       2       3 1
      5       3       5 1
      6       2       6 1
      7       2       7 1
      8       3       8 1
      9       3       9 1
@<TRIPOS>ALT_TYPE
CGenFF_4.0_ALT_TYPE_SET
CGenFF_4.0 1 CG2O4 2 CG3C41 3 CG3C41 4 OG2D1 5 OG3C51 6 HGA2 7 HGA2 8 HGA2 9 HGA2
@<TRIPOS>MOLECULE
4_lactone
 9 9 0 0 0
****
USER_CHARGES
INVALID_CHARGES
Pose:  61 Cluster:  61 Fr_nu: 311578 TotEn:    -9.67
@<TRIPOS>ATOM
      1 C1        -47.3270  -18.9901  -28.6782 C.2    1 LIG       0.04000
      2 C2        -46.9965  -19.2423  -30.1602 C.3    1 LIG       0.11000
      3 C3        -47.0831  -17.7217  -30.2511 C.3    1 LIG       0.08100
      4 O1        -47.4936  -19.6475  -27.6760 O.2    1 LIG      -0.32000
      5 O2        -47.3898  -17.6402  -28.8317 O.3    1 LIG      -0.27100
      6 H1        -46.0076  -19.6713  -30.3294 H      1 LIG       0.09000
      7 H2        -47.7670  -19.7946  -30.7006 H      1 LIG       0.09000
      8 H3        -46.1486  -17.2076  -30.4918 H      1 LIG       0.09000
      9 H4        -47.9018  -17.3316  -30.8621 H      1 LIG       0.09000
@<TRIPOS>BOND
      1       1       2 1
      2       1       4 2
      3       1       5 1
      4       2       3 1
      5       3       5 1
      6       2       6 1
      7       2       7 1
      8       3       8 1
      9       3       9 1
@<TRIPOS>ALT_TYPE
CGenFF_4.0_ALT_TYPE_SET
CGenFF_4.0 1 CG2O4 2 CG3C41 3 CG3C41 4 OG2D1 5 OG3C51 6 HGA2 7 HGA2 8 HGA2 9 HGA2
@<TRIPOS>MOLECULE
4_lactone
 9 9 0 0 0
****
USER_CHARGES
INVALID_CHARGES
Pose:  62 Cluster:  62 Fr_nu:   1431 TotEn:    -9.36
@<TRIPOS>ATOM
      1 C1        -52.6016    4.9489  -32.6848 C.2    1 LIG       0.04000
      2 C2        -51.5421    4.6345  -33.7562 C.3    1 LIG       0.11000
      3 C3        -50.5701    5.0712  -32.6642 C.3    1 LIG       0.08100
      4 O1        -53.8071    4.9164  -32.5844 O.2    1 LIG      -0.32000
      5 O2        -51.6796    5.3261  -31.7589 O.3    1 LIG      -0.27100
      6 H1        -51.4940    3.5820  -34.0398 H      1 LIG       0.09000
      7 H2        -51.5911    5.2808  -34.6341 H      1 LIG       0.09000
      8 H3        -49.9074    4.2909  -32.2801 H      1 LIG       0.09000
      9 H4        -50.0046    5.9835  -32.8734 H      1 LIG       0.09000
@<TRIPOS>BOND
      1       1       2 1
      2       1       4 2
      3       1       5 1
      4       2       3 1
      5       3       5 1
      6       2       6 1
      7       2       7 1
      8       3       8 1
      9       3       9 1
@<TRIPOS>ALT_TYPE
CGenFF_4.0_ALT_TYPE_SET
CGenFF_4.0 1 CG2O4 2 CG3C41 3 CG3C41 4 OG2D1 5 OG3C51 6 HGA2 7 HGA2 8 HGA2 9 HGA2
@<TRIPOS>MOLECULE
4_lactone
 9 9 0 0 0
****
USER_CHARGES
INVALID_CHARGES
Pose:  63 Cluster:  63 Fr_nu:  75650 TotEn:    -8.83
@<TRIPOS>ATOM
      1 C1        -65.9194   -4.1326  -57.8103 C.2    1 LIG       0.04000
      2 C2        -65.5701   -3.4090  -59.1231 C.3    1 LIG       0.11000
      3 C3        -64.1417   -3.5368  -58.6024 C.3    1 LIG       0.08100
      4 O1        -66.9140   -4.5287  -57.2461 O.2    1 LIG      -0.32000
      5 O2        -64.6229   -4.2110  -57.4068 O.3    1 LIG      -0.27100
      6 H1        -65.7995   -3.9825  -60.0226 H      1 LIG       0.09000
      7 H2        -65.9619   -2.3926  -59.1892 H      1 LIG       0.09000
      8 H3        -63.4795   -4.1795  -59.1888 H      1 LIG       0.09000
      9 H4        -63.6424   -2.5949  -58.3590 H      1 LIG       0.09000
@<TRIPOS>BOND
      1       1       2 1
      2       1       4 2
      3       1       5 1
      4       2       3 1
      5       3       5 1
      6       2       6 1
      7       2       7 1
      8       3       8 1
      9       3       9 1
@<TRIPOS>ALT_TYPE
CGenFF_4.0_ALT_TYPE_SET
CGenFF_4.0 1 CG2O4 2 CG3C41 3 CG3C41 4 OG2D1 5 OG3C51 6 HGA2 7 HGA2 8 HGA2 9 HGA2
@<TRIPOS>MOLECULE
4_lactone
 9 9 0 0 0
****
USER_CHARGES
INVALID_CHARGES
Pose:  64 Cluster:  64 Fr_nu:   5164 TotEn:    -8.44
@<TRIPOS>ATOM
      1 C1        -52.2057    4.4126  -32.8948 C.2    1 LIG       0.04000
      2 C2        -51.5281    5.7872  -32.7507 C.3    1 LIG       0.11000
      3 C3        -50.3880    5.1017  -33.4978 C.3    1 LIG       0.08100
      4 O1        -53.2558    3.8976  -32.5844 O.2    1 LIG      -0.32000
      5 O2        -51.1509    3.8648  -33.5560 O.3    1 LIG      -0.27100
      6 H1        -52.0320    6.5909  -33.2898 H      1 LIG       0.09000
      7 H2        -51.3155    6.0729  -31.7193 H      1 LIG       0.09000
      8 H3        -50.1746    5.4912  -34.4969 H      1 LIG       0.09000
      9 H4        -49.4613    4.9758  -32.9312 H      1 LIG       0.09000
@<TRIPOS>BOND
      1       1       2 1
      2       1       4 2
      3       1       5 1
      4       2       3 1
      5       3       5 1
      6       2       6 1
      7       2       7 1
      8       3       8 1
      9       3       9 1
@<TRIPOS>ALT_TYPE
CGenFF_4.0_ALT_TYPE_SET
CGenFF_4.0 1 CG2O4 2 CG3C41 3 CG3C41 4 OG2D1 5 OG3C51 6 HGA2 7 HGA2 8 HGA2 9 HGA2
@<TRIPOS>MOLECULE
4_lactone
 9 9 0 0 0
****
USER_CHARGES
INVALID_CHARGES
Pose:  65 Cluster:  65 Fr_nu: 3727686 TotEn:    -8.33
@<TRIPOS>ATOM
      1 C1        -45.0846  -20.7637  -33.3741 C.2    1 LIG       0.04000
      2 C2        -46.0640  -21.7975  -32.7899 C.3    1 LIG       0.11000
      3 C3        -46.9222  -20.5647  -32.5220 C.3    1 LIG       0.08100
      4 O1        -43.9917  -20.7631  -33.8938 O.2    1 LIG      -0.32000
      5 O2        -45.9003  -19.7093  -33.1048 O.3    1 LIG      -0.27100
      6 H1        -46.4606  -22.5002  -33.5243 H      1 LIG       0.09000
      7 H2        -45.6892  -22.3159  -31.9059 H      1 LIG       0.09000
      8 H3        -47.8604  -20.5102  -33.0809 H      1 LIG       0.09000
      9 H4        -47.0913  -20.3277  -31.4680 H      1 LIG       0.09000
@<TRIPOS>BOND
      1       1       2 1
      2       1       4 2
      3       1       5 1
      4       2       3 1
      5       3       5 1
      6       2       6 1
      7       2       7 1
      8       3       8 1
      9       3       9 1
@<TRIPOS>ALT_TYPE
CGenFF_4.0_ALT_TYPE_SET
CGenFF_4.0 1 CG2O4 2 CG3C41 3 CG3C41 4 OG2D1 5 OG3C51 6 HGA2 7 HGA2 8 HGA2 9 HGA2
@<TRIPOS>MOLECULE
4_lactone
 9 9 0 0 0
****
USER_CHARGES
INVALID_CHARGES
Pose:  66 Cluster:  66 Fr_nu: 1350530 TotEn:    -8.31
@<TRIPOS>ATOM
      1 C1        -53.1469    4.3416  -32.3972 C.2    1 LIG       0.04000
      2 C2        -52.1441    5.4139  -32.8593 C.3    1 LIG       0.11000
      3 C3        -51.9056    4.4375  -34.0072 C.3    1 LIG       0.08100
      4 O1        -53.9202    4.1777  -31.4809 O.2    1 LIG      -0.32000
      5 O2        -52.8838    3.5183  -33.4472 O.3    1 LIG      -0.27100
      6 H1        -52.6035    6.3647  -33.1340 H      1 LIG       0.09000
      7 H2        -51.3038    5.5605  -32.1788 H      1 LIG       0.09000
      8 H3        -52.2043    4.7896  -34.9984 H      1 LIG       0.09000
      9 H4        -50.9090    3.9891  -34.0457 H      1 LIG       0.09000
@<TRIPOS>BOND
      1       1       2 1
      2       1       4 2
      3       1       5 1
      4       2       3 1
      5       3       5 1
      6       2       6 1
      7       2       7 1
      8       3       8 1
      9       3       9 1
@<TRIPOS>ALT_TYPE
CGenFF_4.0_ALT_TYPE_SET
CGenFF_4.0 1 CG2O4 2 CG3C41 3 CG3C41 4 OG2D1 5 OG3C51 6 HGA2 7 HGA2 8 HGA2 9 HGA2
@<TRIPOS>MOLECULE
4_lactone
 9 9 0 0 0
****
USER_CHARGES
INVALID_CHARGES
Pose:  67 Cluster:  67 Fr_nu: 6816029 TotEn:    -8.03
@<TRIPOS>ATOM
      1 C1        -45.0589  -21.7872  -33.8372 C.2    1 LIG       0.04000
      2 C2        -46.5141  -21.5611  -33.3897 C.3    1 LIG       0.11000
      3 C3        -46.7486  -22.8910  -34.0999 C.3    1 LIG       0.08100
      4 O1        -43.9965  -21.2156  -33.7429 O.2    1 LIG      -0.32000
      5 O2        -45.3396  -22.9670  -34.4528 O.3    1 LIG      -0.27100
      6 H1        -46.6541  -21.5709  -32.3077 H      1 LIG       0.09000
      7 H2        -46.9896  -20.6903  -33.8441 H      1 LIG       0.09000
      8 H3        -47.0491  -23.7239  -33.4585 H      1 LIG       0.09000
      9 H4        -47.3835  -22.8453  -34.9890 H      1 LIG       0.09000
@<TRIPOS>BOND
      1       1       2 1
      2       1       4 2
      3       1       5 1
      4       2       3 1
      5       3       5 1
      6       2       6 1
      7       2       7 1
      8       3       8 1
      9       3       9 1
@<TRIPOS>ALT_TYPE
CGenFF_4.0_ALT_TYPE_SET
CGenFF_4.0 1 CG2O4 2 CG3C41 3 CG3C41 4 OG2D1 5 OG3C51 6 HGA2 7 HGA2 8 HGA2 9 HGA2
@<TRIPOS>MOLECULE
4_lactone
 9 9 0 0 0
****
USER_CHARGES
INVALID_CHARGES
Pose:  68 Cluster:  68 Fr_nu: 2309305 TotEn:    -7.60
@<TRIPOS>ATOM
      1 C1        -51.7605    5.5407  -32.6909 C.2    1 LIG       0.04000
      2 C2        -50.4274    4.9580  -33.1933 C.3    1 LIG       0.11000
      3 C3        -50.2745    6.3348  -33.8327 C.3    1 LIG       0.08100
      4 O1        -52.7008    5.1734  -32.0236 O.2    1 LIG      -0.32000
      5 O2        -51.5596    6.7456  -33.2890 O.3    1 LIG      -0.27100
      6 H1        -49.7167    4.7228  -32.3995 H      1 LIG       0.09000
      7 H2        -50.5396    4.1227  -33.8865 H      1 LIG       0.09000
      8 H3        -49.4576    6.9493  -33.4445 H      1 LIG       0.09000
      9 H4        -50.2775    6.3500  -34.9260 H      1 LIG       0.09000
@<TRIPOS>BOND
      1       1       2 1
      2       1       4 2
      3       1       5 1
      4       2       3 1
      5       3       5 1
      6       2       6 1
      7       2       7 1
      8       3       8 1
      9       3       9 1
@<TRIPOS>ALT_TYPE
CGenFF_4.0_ALT_TYPE_SET
CGenFF_4.0 1 CG2O4 2 CG3C41 3 CG3C41 4 OG2D1 5 OG3C51 6 HGA2 7 HGA2 8 HGA2 9 HGA2
@<TRIPOS>MOLECULE
4_lactone
 9 9 0 0 0
****
USER_CHARGES
INVALID_CHARGES
Pose:  69 Cluster:  69 Fr_nu:  22729 TotEn:    -6.75
@<TRIPOS>ATOM
      1 C1        -75.0210   -6.3910  -58.4562 C.2    1 LIG       0.04000
      2 C2        -74.5988   -5.8676  -57.0717 C.3    1 LIG       0.11000
      3 C3        -74.7884   -4.5041  -57.7297 C.3    1 LIG       0.08100
      4 O1        -75.1899   -7.4626  -58.9924 O.2    1 LIG      -0.32000
      5 O2        -75.1693   -5.1442  -58.9790 O.3    1 LIG      -0.27100
      6 H1        -75.3000   -6.1089  -56.2713 H      1 LIG       0.09000
      7 H2        -73.5749   -6.1216  -56.7928 H      1 LIG       0.09000
      8 H3        -75.5999   -3.8923  -57.3263 H      1 LIG       0.09000
      9 H4        -73.8804   -3.9059  -57.8453 H      1 LIG       0.09000
@<TRIPOS>BOND
      1       1       2 1
      2       1       4 2
      3       1       5 1
      4       2       3 1
      5       3       5 1
      6       2       6 1
      7       2       7 1
      8       3       8 1
      9       3       9 1
@<TRIPOS>ALT_TYPE
CGenFF_4.0_ALT_TYPE_SET
CGenFF_4.0 1 CG2O4 2 CG3C41 3 CG3C41 4 OG2D1 5 OG3C51 6 HGA2 7 HGA2 8 HGA2 9 HGA2
@<TRIPOS>MOLECULE
4_lactone
 9 9 0 0 0
****
USER_CHARGES
INVALID_CHARGES
Pose:  70 Cluster:  70 Fr_nu: 340808 TotEn:    -5.59
@<TRIPOS>ATOM
      1 C1        -52.6859    4.3589  -33.7370 C.2    1 LIG       0.04000
      2 C2        -51.3090    3.9115  -34.2599 C.3    1 LIG       0.11000
      3 C3        -50.8122    4.5466  -32.9647 C.3    1 LIG       0.08100
      4 O1        -53.8393    4.3050  -34.0990 O.2    1 LIG      -0.32000
      5 O2        -52.1739    4.9072  -32.6025 O.3    1 LIG      -0.27100
      6 H1        -51.1903    2.8294  -34.3328 H      1 LIG       0.09000
      7 H2        -50.9997    4.4082  -35.1810 H      1 LIG       0.09000
      8 H3        -50.3707    3.8585  -32.2386 H      1 LIG       0.09000
      9 H4        -50.1808    5.4313  -33.0850 H      1 LIG       0.09000
@<TRIPOS>BOND
      1       1       2 1
      2       1       4 2
      3       1       5 1
      4       2       3 1
      5       3       5 1
      6       2       6 1
      7       2       7 1
      8       3       8 1
      9       3       9 1
@<TRIPOS>ALT_TYPE
CGenFF_4.0_ALT_TYPE_SET
CGenFF_4.0 1 CG2O4 2 CG3C41 3 CG3C41 4 OG2D1 5 OG3C51 6 HGA2 7 HGA2 8 HGA2 9 HGA2
@<TRIPOS>MOLECULE
4_lactone
 9 9 0 0 0
****
USER_CHARGES
INVALID_CHARGES
Pose:  71 Cluster:  71 Fr_nu: 1954853 TotEn:    -4.73
@<TRIPOS>ATOM
      1 C1        -53.1823  -23.7634  -24.4490 C.2    1 LIG       0.04000
      2 C2        -54.5120  -24.1608  -23.7835 C.3    1 LIG       0.11000
      3 C3        -55.1061  -23.6974  -25.1103 C.3    1 LIG       0.08100
      4 O1        -52.0068  -23.7569  -24.1619 O.2    1 LIG      -0.32000
      5 O2        -53.7789  -23.3664  -25.6050 O.3    1 LIG      -0.27100
      6 H1        -54.6025  -25.2271  -23.5707 H      1 LIG       0.09000
      7 H2        -54.7711  -23.5582  -22.9114 H      1 LIG       0.09000
      8 H3        -55.5792  -24.4759  -25.7150 H      1 LIG       0.09000
      9 H4        -55.7470  -22.8131  -25.0568 H      1 LIG       0.09000
@<TRIPOS>BOND
      1       1       2 1
      2       1       4 2
      3       1       5 1
      4       2       3 1
      5       3       5 1
      6       2       6 1
      7       2       7 1
      8       3       8 1
      9       3       9 1
@<TRIPOS>ALT_TYPE
CGenFF_4.0_ALT_TYPE_SET
CGenFF_4.0 1 CG2O4 2 CG3C41 3 CG3C41 4 OG2D1 5 OG3C51 6 HGA2 7 HGA2 8 HGA2 9 HGA2
@<TRIPOS>MOLECULE
4_lactone
 9 9 0 0 0
****
USER_CHARGES
INVALID_CHARGES
Pose:  72 Cluster:  72 Fr_nu:   3932 TotEn:    -3.71
@<TRIPOS>ATOM
      1 C1        -68.8864   -7.7743  -49.6937 C.2    1 LIG       0.04000
      2 C2        -67.6413   -8.2372  -48.9161 C.3    1 LIG       0.11000
      3 C3        -66.9125   -7.3205  -49.8941 C.3    1 LIG       0.08100
      4 O1        -70.0801   -7.9710  -49.6672 O.2    1 LIG      -0.32000
      5 O2        -68.1731   -6.9764  -50.5329 O.3    1 LIG      -0.27100
      6 H1        -67.6262   -7.9230  -47.8714 H      1 LIG       0.09000
      7 H2        -67.4259   -9.3025  -49.0138 H      1 LIG       0.09000
      8 H3        -66.4317   -6.4434  -49.4526 H      1 LIG       0.09000
      9 H4        -66.2323   -7.8190  -50.5902 H      1 LIG       0.09000
@<TRIPOS>BOND
      1       1       2 1
      2       1       4 2
      3       1       5 1
      4       2       3 1
      5       3       5 1
      6       2       6 1
      7       2       7 1
      8       3       8 1
      9       3       9 1
@<TRIPOS>ALT_TYPE
CGenFF_4.0_ALT_TYPE_SET
CGenFF_4.0 1 CG2O4 2 CG3C41 3 CG3C41 4 OG2D1 5 OG3C51 6 HGA2 7 HGA2 8 HGA2 9 HGA2
@<TRIPOS>MOLECULE
4_lactone
 9 9 0 0 0
****
USER_CHARGES
INVALID_CHARGES
Pose:  73 Cluster:  73 Fr_nu:  13561 TotEn:    -2.99
@<TRIPOS>ATOM
      1 C1        -75.2011   -5.2493  -56.6422 C.2    1 LIG       0.04000
      2 C2        -74.0351   -5.9004  -57.4077 C.3    1 LIG       0.11000
      3 C3        -74.6253   -5.1397  -58.5913 C.3    1 LIG       0.08100
      4 O1        -75.6334   -5.2409  -55.5120 O.2    1 LIG      -0.32000
      5 O2        -75.6740   -4.6003  -57.7399 O.3    1 LIG      -0.27100
      6 H1        -73.0479   -5.5724  -57.0787 H      1 LIG       0.09000
      7 H2        -74.0934   -6.9885  -57.4663 H      1 LIG       0.09000
      8 H3        -73.9961   -4.3478  -59.0067 H      1 LIG       0.09000
      9 H4        -75.0373   -5.7597  -59.3923 H      1 LIG       0.09000
@<TRIPOS>BOND
      1       1       2 1
      2       1       4 2
      3       1       5 1
      4       2       3 1
      5       3       5 1
      6       2       6 1
      7       2       7 1
      8       3       8 1
      9       3       9 1
@<TRIPOS>ALT_TYPE
CGenFF_4.0_ALT_TYPE_SET
CGenFF_4.0 1 CG2O4 2 CG3C41 3 CG3C41 4 OG2D1 5 OG3C51 6 HGA2 7 HGA2 8 HGA2 9 HGA2
@<TRIPOS>MOLECULE
4_lactone
 9 9 0 0 0
****
USER_CHARGES
INVALID_CHARGES
Pose:  74 Cluster:  74 Fr_nu: 6788825 TotEn:    -2.14
@<TRIPOS>ATOM
      1 C1        -46.0770  -22.4374  -34.7158 C.2    1 LIG       0.04000
      2 C2        -47.1954  -22.4838  -33.6593 C.3    1 LIG       0.11000
      3 C3        -46.4926  -21.2402  -33.1232 C.3    1 LIG       0.08100
      4 O1        -45.7359  -23.0782  -35.6840 O.2    1 LIG      -0.32000
      5 O2        -45.5008  -21.3263  -34.1836 O.3    1 LIG      -0.27100
      6 H1        -48.1965  -22.3251  -34.0631 H      1 LIG       0.09000
      7 H2        -47.1621  -23.3631  -33.0139 H      1 LIG       0.09000
      8 H3        -47.0652  -20.3105  -33.1811 H      1 LIG       0.09000
      9 H4        -46.0351  -21.3459  -32.1357 H      1 LIG       0.09000
@<TRIPOS>BOND
      1       1       2 1
      2       1       4 2
      3       1       5 1
      4       2       3 1
      5       3       5 1
      6       2       6 1
      7       2       7 1
      8       3       8 1
      9       3       9 1
@<TRIPOS>ALT_TYPE
CGenFF_4.0_ALT_TYPE_SET
CGenFF_4.0 1 CG2O4 2 CG3C41 3 CG3C41 4 OG2D1 5 OG3C51 6 HGA2 7 HGA2 8 HGA2 9 HGA2
@<TRIPOS>MOLECULE
pyridine
 11 11 0 0 0
****
USER_CHARGES
INVALID_CHARGES
Pose:   1 Cluster:   1 Fr_nu: 475786 TotEn:   -18.58
@<TRIPOS>ATOM
      1 C1        -72.3600   -9.8166  -42.8881 C.ar   1 LIG      -0.11300
      2 C2        -73.4986  -10.3572  -42.3011 C.ar   1 LIG      -0.11700
      3 C3        -71.1737  -10.5417  -42.8885 C.ar   1 LIG      -0.11700
      4 C4        -73.3993  -11.6167  -41.7323 C.ar   1 LIG       0.17700
      5 C5        -71.1784  -11.7929  -42.2932 C.ar   1 LIG       0.17700
      6 N1        -72.2645  -12.3511  -41.7131 N.ar   1 LIG      -0.60000
      7 H1        -72.3970   -8.8316  -43.3438 H      1 LIG       0.11500
      8 H2        -74.4342   -9.8102  -42.2894 H      1 LIG       0.11500
      9 H3        -70.2737  -10.1400  -43.3398 H      1 LIG       0.11500
     10 H4        -74.2590  -12.0820  -41.2616 H      1 LIG       0.12400
     11 H5        -70.2787  -12.3989  -42.2660 H      1 LIG       0.12400
@<TRIPOS>BOND
      1       1       2 ar
      2       1       3 ar
      3       2       4 ar
      4       3       5 ar
      5       4       6 ar
      6       5       6 ar
      7       1       7 1
      8       2       8 1
      9       3       9 1
     10       4      10 1
     11       5      11 1
@<TRIPOS>ALT_TYPE
CGenFF_4.0_ALT_TYPE_SET
CGenFF_4.0 1 CG2R61 2 CG2R61 3 CG2R61 4 CG2R61 5 CG2R61 6 NG2R60 7 HGR61 8 HGR61 9 HGR61 10 HGR62 11 HGR62
@<TRIPOS>MOLECULE
pyridine
 11 11 0 0 0
****
USER_CHARGES
INVALID_CHARGES
Pose:   2 Cluster:   2 Fr_nu:  12030 TotEn:   -14.10
@<TRIPOS>ATOM
      1 C1        -68.7249   -7.3463  -50.3522 C.ar   1 LIG      -0.11300
      2 C2        -69.3236   -8.1562  -49.3937 C.ar   1 LIG      -0.11700
      3 C3        -67.3849   -6.9987  -50.2220 C.ar   1 LIG      -0.11700
      4 C4        -68.5452   -8.5887  -48.3322 C.ar   1 LIG       0.17700
      5 C5        -66.6934   -7.4828  -49.1233 C.ar   1 LIG       0.17700
      6 N1        -67.2409   -8.2717  -48.1716 N.ar   1 LIG      -0.60000
      7 H1        -69.3016   -6.9862  -51.1989 H      1 LIG       0.11500
      8 H2        -70.3664   -8.4400  -49.4749 H      1 LIG       0.11500
      9 H3        -66.8976   -6.3681  -50.9568 H      1 LIG       0.11500
     10 H4        -68.9656   -9.2220  -47.5580 H      1 LIG       0.12400
     11 H5        -65.6462   -7.2403  -48.9746 H      1 LIG       0.12400
@<TRIPOS>BOND
      1       1       2 ar
      2       1       3 ar
      3       2       4 ar
      4       3       5 ar
      5       4       6 ar
      6       5       6 ar
      7       1       7 1
      8       2       8 1
      9       3       9 1
     10       4      10 1
     11       5      11 1
@<TRIPOS>ALT_TYPE
CGenFF_4.0_ALT_TYPE_SET
CGenFF_4.0 1 CG2R61 2 CG2R61 3 CG2R61 4 CG2R61 5 CG2R61 6 NG2R60 7 HGR61 8 HGR61 9 HGR61 10 HGR62 11 HGR62
@<TRIPOS>MOLECULE
pyridine
 11 11 0 0 0
****
USER_CHARGES
INVALID_CHARGES
Pose:   3 Cluster:   3 Fr_nu: 570115 TotEn:   -13.59
@<TRIPOS>ATOM
      1 C1        -71.2990   -9.6852  -43.1573 C.ar   1 LIG      -0.11300
      2 C2        -72.5416  -10.2621  -43.3947 C.ar   1 LIG      -0.11700
      3 C3        -70.2438  -10.4767  -42.7177 C.ar   1 LIG      -0.11700
      4 C4        -72.6761  -11.6242  -43.1790 C.ar   1 LIG       0.17700
      5 C5        -70.4812  -11.8291  -42.5320 C.ar   1 LIG       0.17700
      6 N1        -71.6744  -12.4254  -42.7522 N.ar   1 LIG      -0.60000
      7 H1        -71.1534   -8.6205  -43.3139 H      1 LIG       0.11500
      8 H2        -73.3781   -9.6647  -43.7380 H      1 LIG       0.11500
      9 H3        -69.2666  -10.0484  -42.5257 H      1 LIG       0.11500
     10 H4        -73.6251  -12.1216  -43.3494 H      1 LIG       0.12400
     11 H5        -69.6918  -12.4901  -42.1895 H      1 LIG       0.12400
@<TRIPOS>BOND
      1       1       2 ar
      2       1       3 ar
      3       2       4 ar
      4       3       5 ar
      5       4       6 ar
      6       5       6 ar
      7       1       7 1
      8       2       8 1
      9       3       9 1
     10       4      10 1
     11       5      11 1
@<TRIPOS>ALT_TYPE
CGenFF_4.0_ALT_TYPE_SET
CGenFF_4.0 1 CG2R61 2 CG2R61 3 CG2R61 4 CG2R61 5 CG2R61 6 NG2R60 7 HGR61 8 HGR61 9 HGR61 10 HGR62 11 HGR62
@<TRIPOS>MOLECULE
pyridine
 11 11 0 0 0
****
USER_CHARGES
INVALID_CHARGES
Pose:   4 Cluster:   4 Fr_nu: 858375 TotEn:   -12.93
@<TRIPOS>ATOM
      1 C1        -71.5251   -8.4705  -44.4717 C.ar   1 LIG      -0.11300
      2 C2        -72.3164   -9.6100  -44.5647 C.ar   1 LIG      -0.11700
      3 C3        -70.5833   -8.3660  -43.4542 C.ar   1 LIG      -0.11700
      4 C4        -72.1284  -10.6087  -43.6229 C.ar   1 LIG       0.17700
      5 C5        -70.4731   -9.4203  -42.5619 C.ar   1 LIG       0.17700
      6 N1        -71.2240  -10.5430  -42.6203 N.ar   1 LIG      -0.60000
      7 H1        -71.6427   -7.6651  -45.1905 H      1 LIG       0.11500
      8 H2        -73.0565   -9.7133  -45.3496 H      1 LIG       0.11500
      9 H3        -69.9559   -7.4868  -43.3620 H      1 LIG       0.11500
     10 H4        -72.7209  -11.5172  -43.6520 H      1 LIG       0.12400
     11 H5        -69.7544   -9.3881  -41.7496 H      1 LIG       0.12400
@<TRIPOS>BOND
      1       1       2 ar
      2       1       3 ar
      3       2       4 ar
      4       3       5 ar
      5       4       6 ar
      6       5       6 ar
      7       1       7 1
      8       2       8 1
      9       3       9 1
     10       4      10 1
     11       5      11 1
@<TRIPOS>ALT_TYPE
CGenFF_4.0_ALT_TYPE_SET
CGenFF_4.0 1 CG2R61 2 CG2R61 3 CG2R61 4 CG2R61 5 CG2R61 6 NG2R60 7 HGR61 8 HGR61 9 HGR61 10 HGR62 11 HGR62
@<TRIPOS>MOLECULE
pyridine
 11 11 0 0 0
****
USER_CHARGES
INVALID_CHARGES
Pose:   5 Cluster:   5 Fr_nu: 1385703 TotEn:   -12.92
@<TRIPOS>ATOM
      1 C1        -73.6726  -11.3106  -42.3222 C.ar   1 LIG      -0.11300
      2 C2        -73.1171  -12.3374  -43.0774 C.ar   1 LIG      -0.11700
      3 C3        -72.9142  -10.6935  -41.3337 C.ar   1 LIG      -0.11700
      4 C4        -71.8094  -12.7071  -42.8070 C.ar   1 LIG       0.17700
      5 C5        -71.6157  -11.1369  -41.1411 C.ar   1 LIG       0.17700
      6 N1        -71.0417  -12.1314  -41.8548 N.ar   1 LIG      -0.60000
      7 H1        -74.6949  -10.9923  -42.5033 H      1 LIG       0.11500
      8 H2        -73.6894  -12.8325  -43.8533 H      1 LIG       0.11500
      9 H3        -73.3267   -9.8913  -40.7324 H      1 LIG       0.11500
     10 H4        -71.3307  -13.5029  -43.3680 H      1 LIG       0.12400
     11 H5        -70.9823  -10.6894  -40.3822 H      1 LIG       0.12400
@<TRIPOS>BOND
      1       1       2 ar
      2       1       3 ar
      3       2       4 ar
      4       3       5 ar
      5       4       6 ar
      6       5       6 ar
      7       1       7 1
      8       2       8 1
      9       3       9 1
     10       4      10 1
     11       5      11 1
@<TRIPOS>ALT_TYPE
CGenFF_4.0_ALT_TYPE_SET
CGenFF_4.0 1 CG2R61 2 CG2R61 3 CG2R61 4 CG2R61 5 CG2R61 6 NG2R60 7 HGR61 8 HGR61 9 HGR61 10 HGR62 11 HGR62
@<TRIPOS>MOLECULE
pyridine
 11 11 0 0 0
****
USER_CHARGES
INVALID_CHARGES
Pose:   6 Cluster:   6 Fr_nu: 1137086 TotEn:   -12.74
@<TRIPOS>ATOM
      1 C1        -76.6716  -25.3825  -44.5360 C.ar   1 LIG      -0.11300
      2 C2        -75.4786  -25.2184  -43.8410 C.ar   1 LIG      -0.11700
      3 C3        -76.8110  -24.8338  -45.8059 C.ar   1 LIG      -0.11700
      4 C4        -74.4635  -24.5027  -44.4550 C.ar   1 LIG       0.17700
      5 C5        -75.7364  -24.1351  -46.3319 C.ar   1 LIG       0.17700
      6 N1        -74.5619  -23.9548  -45.6869 N.ar   1 LIG      -0.60000
      7 H1        -77.4914  -25.9365  -44.0886 H      1 LIG       0.11500
      8 H2        -75.3474  -25.6377  -42.8502 H      1 LIG       0.11500
      9 H3        -77.7321  -24.9486  -46.3660 H      1 LIG       0.11500
     10 H4        -73.5137  -24.3466  -43.9543 H      1 LIG       0.12400
     11 H5        -75.7940  -23.6867  -47.3184 H      1 LIG       0.12400
@<TRIPOS>BOND
      1       1       2 ar
      2       1       3 ar
      3       2       4 ar
      4       3       5 ar
      5       4       6 ar
      6       5       6 ar
      7       1       7 1
      8       2       8 1
      9       3       9 1
     10       4      10 1
     11       5      11 1
@<TRIPOS>ALT_TYPE
CGenFF_4.0_ALT_TYPE_SET
CGenFF_4.0 1 CG2R61 2 CG2R61 3 CG2R61 4 CG2R61 5 CG2R61 6 NG2R60 7 HGR61 8 HGR61 9 HGR61 10 HGR62 11 HGR62
@<TRIPOS>MOLECULE
pyridine
 11 11 0 0 0
****
USER_CHARGES
INVALID_CHARGES
Pose:   7 Cluster:   7 Fr_nu: 826790 TotEn:   -12.08
@<TRIPOS>ATOM
      1 C1        -55.9072    5.7017  -36.4290 C.ar   1 LIG      -0.11300
      2 C2        -56.1321    5.4289  -37.7737 C.ar   1 LIG      -0.11700
      3 C3        -55.1076    4.8487  -35.6765 C.ar   1 LIG      -0.11700
      4 C4        -55.5391    4.2993  -38.3143 C.ar   1 LIG       0.17700
      5 C5        -54.5606    3.7450  -36.3109 C.ar   1 LIG       0.17700
      6 N1        -54.7564    3.4472  -37.6150 N.ar   1 LIG      -0.60000
      7 H1        -56.3550    6.5771  -35.9681 H      1 LIG       0.11500
      8 H2        -56.7516    6.0799  -38.3795 H      1 LIG       0.11500
      9 H3        -54.9190    5.0414  -34.6265 H      1 LIG       0.11500
     10 H4        -55.6840    4.0425  -39.3584 H      1 LIG       0.12400
     11 H5        -53.9302    3.0480  -35.7686 H      1 LIG       0.12400
@<TRIPOS>BOND
      1       1       2 ar
      2       1       3 ar
      3       2       4 ar
      4       3       5 ar
      5       4       6 ar
      6       5       6 ar
      7       1       7 1
      8       2       8 1
      9       3       9 1
     10       4      10 1
     11       5      11 1
@<TRIPOS>ALT_TYPE
CGenFF_4.0_ALT_TYPE_SET
CGenFF_4.0 1 CG2R61 2 CG2R61 3 CG2R61 4 CG2R61 5 CG2R61 6 NG2R60 7 HGR61 8 HGR61 9 HGR61 10 HGR62 11 HGR62
@<TRIPOS>MOLECULE
pyridine
 11 11 0 0 0
****
USER_CHARGES
INVALID_CHARGES
Pose:   8 Cluster:   8 Fr_nu: 797484 TotEn:   -11.94
@<TRIPOS>ATOM
      1 C1        -71.4511  -10.5656  -42.9992 C.ar   1 LIG      -0.11300
      2 C2        -70.3202  -10.9985  -42.3160 C.ar   1 LIG      -0.11700
      3 C3        -72.7110  -10.7734  -42.4490 C.ar   1 LIG      -0.11700
      4 C4        -70.5014  -11.6290  -41.0956 C.ar   1 LIG       0.17700
      5 C5        -72.7853  -11.4142  -41.2228 C.ar   1 LIG       0.17700
      6 N1        -71.7091  -11.8489  -40.5294 N.ar   1 LIG      -0.60000
      7 H1        -71.3509  -10.0678  -43.9591 H      1 LIG       0.11500
      8 H2        -69.3283  -10.8469  -42.7256 H      1 LIG       0.11500
      9 H3        -73.6065  -10.4449  -42.9640 H      1 LIG       0.11500
     10 H4        -69.6511  -11.9855  -40.5238 H      1 LIG       0.12400
     11 H5        -73.7441  -11.6014  -40.7506 H      1 LIG       0.12400
@<TRIPOS>BOND
      1       1       2 ar
      2       1       3 ar
      3       2       4 ar
      4       3       5 ar
      5       4       6 ar
      6       5       6 ar
      7       1       7 1
      8       2       8 1
      9       3       9 1
     10       4      10 1
     11       5      11 1
@<TRIPOS>ALT_TYPE
CGenFF_4.0_ALT_TYPE_SET
CGenFF_4.0 1 CG2R61 2 CG2R61 3 CG2R61 4 CG2R61 5 CG2R61 6 NG2R60 7 HGR61 8 HGR61 9 HGR61 10 HGR62 11 HGR62
@<TRIPOS>MOLECULE
pyridine
 11 11 0 0 0
****
USER_CHARGES
INVALID_CHARGES
Pose:   9 Cluster:   9 Fr_nu:  30181 TotEn:   -11.81
@<TRIPOS>ATOM
      1 C1        -69.3659   -0.6843  -29.8127 C.ar   1 LIG      -0.11300
      2 C2        -69.4639   -0.4433  -28.4469 C.ar   1 LIG      -0.11700
      3 C3        -69.4421    0.3771  -30.7076 C.ar   1 LIG      -0.11700
      4 C4        -69.6364    0.8669  -28.0303 C.ar   1 LIG       0.17700
      5 C5        -69.6159    1.6505  -30.1898 C.ar   1 LIG       0.17700
      6 N1        -69.7153    1.9238  -28.8695 N.ar   1 LIG      -0.60000
      7 H1        -69.2310   -1.6976  -30.1792 H      1 LIG       0.11500
      8 H2        -69.4068   -1.2551  -27.7312 H      1 LIG       0.11500
      9 H3        -69.3687    0.2128  -31.7766 H      1 LIG       0.11500
     10 H4        -69.7187    1.1072  -26.9755 H      1 LIG       0.12400
     11 H5        -69.6823    2.5127  -30.8453 H      1 LIG       0.12400
@<TRIPOS>BOND
      1       1       2 ar
      2       1       3 ar
      3       2       4 ar
      4       3       5 ar
      5       4       6 ar
      6       5       6 ar
      7       1       7 1
      8       2       8 1
      9       3       9 1
     10       4      10 1
     11       5      11 1
@<TRIPOS>ALT_TYPE
CGenFF_4.0_ALT_TYPE_SET
CGenFF_4.0 1 CG2R61 2 CG2R61 3 CG2R61 4 CG2R61 5 CG2R61 6 NG2R60 7 HGR61 8 HGR61 9 HGR61 10 HGR62 11 HGR62
@<TRIPOS>MOLECULE
pyridine
 11 11 0 0 0
****
USER_CHARGES
INVALID_CHARGES
Pose:  10 Cluster:  10 Fr_nu:    570 TotEn:   -11.70
@<TRIPOS>ATOM
      1 C1        -52.6646    4.0740  -34.6183 C.ar   1 LIG      -0.11300
      2 C2        -51.3975    4.2646  -34.0787 C.ar   1 LIG      -0.11700
      3 C3        -53.7859    4.4905  -33.9094 C.ar   1 LIG      -0.11700
      4 C4        -51.3061    4.8716  -32.8366 C.ar   1 LIG       0.17700
      5 C5        -53.5876    5.0872  -32.6747 C.ar   1 LIG       0.17700
      6 N1        -52.3723    5.2893  -32.1180 N.ar   1 LIG      -0.60000
      7 H1        -52.7782    3.6012  -35.5893 H      1 LIG       0.11500
      8 H2        -50.5095    3.9483  -34.6135 H      1 LIG       0.11500
      9 H3        -54.7835    4.3516  -34.3103 H      1 LIG       0.11500
     10 H4        -50.3404    5.0425  -32.3725 H      1 LIG       0.12400
     11 H5        -54.4291    5.4292  -32.0811 H      1 LIG       0.12400
@<TRIPOS>BOND
      1       1       2 ar
      2       1       3 ar
      3       2       4 ar
      4       3       5 ar
      5       4       6 ar
      6       5       6 ar
      7       1       7 1
      8       2       8 1
      9       3       9 1
     10       4      10 1
     11       5      11 1
@<TRIPOS>ALT_TYPE
CGenFF_4.0_ALT_TYPE_SET
CGenFF_4.0 1 CG2R61 2 CG2R61 3 CG2R61 4 CG2R61 5 CG2R61 6 NG2R60 7 HGR61 8 HGR61 9 HGR61 10 HGR62 11 HGR62
@<TRIPOS>MOLECULE
pyridine
 11 11 0 0 0
****
USER_CHARGES
INVALID_CHARGES
Pose:  11 Cluster:  11 Fr_nu:  47982 TotEn:   -11.69
@<TRIPOS>ATOM
      1 C1        -50.8955  -12.9071  -28.7831 C.ar   1 LIG      -0.11300
      2 C2        -51.1402  -14.1902  -29.2595 C.ar   1 LIG      -0.11700
      3 C3        -49.6591  -12.3121  -29.0079 C.ar   1 LIG      -0.11700
      4 C4        -50.1236  -14.8308  -29.9492 C.ar   1 LIG       0.17700
      5 C5        -48.7086  -13.0369  -29.7087 C.ar   1 LIG       0.17700
      6 N1        -48.9097  -14.2853  -30.1869 N.ar   1 LIG      -0.60000
      7 H1        -51.6667  -12.3720  -28.2371 H      1 LIG       0.11500
      8 H2        -52.0965  -14.6734  -29.0963 H      1 LIG       0.11500
      9 H3        -49.4458  -11.3130  -28.6453 H      1 LIG       0.11500
     10 H4        -50.2646  -15.8328  -30.3407 H      1 LIG       0.12400
     11 H5        -47.7278  -12.6186  -29.9100 H      1 LIG       0.12400
@<TRIPOS>BOND
      1       1       2 ar
      2       1       3 ar
      3       2       4 ar
      4       3       5 ar
      5       4       6 ar
      6       5       6 ar
      7       1       7 1
      8       2       8 1
      9       3       9 1
     10       4      10 1
     11       5      11 1
@<TRIPOS>ALT_TYPE
CGenFF_4.0_ALT_TYPE_SET
CGenFF_4.0 1 CG2R61 2 CG2R61 3 CG2R61 4 CG2R61 5 CG2R61 6 NG2R60 7 HGR61 8 HGR61 9 HGR61 10 HGR62 11 HGR62
@<TRIPOS>MOLECULE
pyridine
 11 11 0 0 0
****
USER_CHARGES
INVALID_CHARGES
Pose:  12 Cluster:  12 Fr_nu: 811284 TotEn:   -11.41
@<TRIPOS>ATOM
      1 C1        -76.4289  -25.0051  -45.5435 C.ar   1 LIG      -0.11300
      2 C2        -75.9556  -23.7092  -45.7164 C.ar   1 LIG      -0.11700
      3 C3        -75.7093  -25.9039  -44.7641 C.ar   1 LIG      -0.11700
      4 C4        -74.7667  -23.3645  -45.0937 C.ar   1 LIG       0.17700
      5 C5        -74.5314  -25.4611  -44.1843 C.ar   1 LIG       0.17700
      6 N1        -74.0398  -24.2101  -44.3294 N.ar   1 LIG      -0.60000
      7 H1        -77.3566  -25.3141  -46.0158 H      1 LIG       0.11500
      8 H2        -76.5000  -22.9917  -46.3192 H      1 LIG       0.11500
      9 H3        -76.0589  -26.9193  -44.6159 H      1 LIG       0.11500
     10 H4        -74.3553  -22.3660  -45.1979 H      1 LIG       0.12400
     11 H5        -73.9322  -26.1231  -43.5678 H      1 LIG       0.12400
@<TRIPOS>BOND
      1       1       2 ar
      2       1       3 ar
      3       2       4 ar
      4       3       5 ar
      5       4       6 ar
      6       5       6 ar
      7       1       7 1
      8       2       8 1
      9       3       9 1
     10       4      10 1
     11       5      11 1
@<TRIPOS>ALT_TYPE
CGenFF_4.0_ALT_TYPE_SET
CGenFF_4.0 1 CG2R61 2 CG2R61 3 CG2R61 4 CG2R61 5 CG2R61 6 NG2R60 7 HGR61 8 HGR61 9 HGR61 10 HGR62 11 HGR62
@<TRIPOS>MOLECULE
pyridine
 11 11 0 0 0
****
USER_CHARGES
INVALID_CHARGES
Pose:  13 Cluster:  13 Fr_nu:  54833 TotEn:   -11.37
@<TRIPOS>ATOM
      1 C1        -76.0155  -25.9264  -46.0120 C.ar   1 LIG      -0.11300
      2 C2        -74.8578  -25.8745  -46.7802 C.ar   1 LIG      -0.11700
      3 C3        -76.6111  -24.7460  -45.5815 C.ar   1 LIG      -0.11700
      4 C4        -74.3393  -24.6271  -47.0883 C.ar   1 LIG       0.17700
      5 C5        -76.0140  -23.5491  -45.9430 C.ar   1 LIG       0.17700
      6 N1        -74.8894  -23.4589  -46.6881 N.ar   1 LIG      -0.60000
      7 H1        -76.4525  -26.8850  -45.7487 H      1 LIG       0.11500
      8 H2        -74.3767  -26.7816  -47.1270 H      1 LIG       0.11500
      9 H3        -77.5136  -24.7624  -44.9813 H      1 LIG       0.11500
     10 H4        -73.4377  -24.5330  -47.6845 H      1 LIG       0.12400
     11 H5        -76.4383  -22.6001  -45.6322 H      1 LIG       0.12400
@<TRIPOS>BOND
      1       1       2 ar
      2       1       3 ar
      3       2       4 ar
      4       3       5 ar
      5       4       6 ar
      6       5       6 ar
      7       1       7 1
      8       2       8 1
      9       3       9 1
     10       4      10 1
     11       5      11 1
@<TRIPOS>ALT_TYPE
CGenFF_4.0_ALT_TYPE_SET
CGenFF_4.0 1 CG2R61 2 CG2R61 3 CG2R61 4 CG2R61 5 CG2R61 6 NG2R60 7 HGR61 8 HGR61 9 HGR61 10 HGR62 11 HGR62
@<TRIPOS>MOLECULE
pyridine
 11 11 0 0 0
****
USER_CHARGES
INVALID_CHARGES
Pose:  14 Cluster:  14 Fr_nu: 457902 TotEn:   -11.25
@<TRIPOS>ATOM
      1 C1        -45.9759   -9.9617  -31.2257 C.ar   1 LIG      -0.11300
      2 C2        -45.4012   -8.8065  -31.7437 C.ar   1 LIG      -0.11700
      3 C3        -46.6480  -10.8368  -32.0718 C.ar   1 LIG      -0.11700
      4 C4        -45.5257   -8.5738  -33.1039 C.ar   1 LIG       0.17700
      5 C5        -46.7169  -10.5132  -33.4173 C.ar   1 LIG       0.17700
      6 N1        -46.1711   -9.4003  -33.9571 N.ar   1 LIG      -0.60000
      7 H1        -45.9007  -10.1794  -30.1645 H      1 LIG       0.11500
      8 H2        -44.8724   -8.1103  -31.1031 H      1 LIG       0.11500
      9 H3        -47.1041  -11.7431  -31.6900 H      1 LIG       0.11500
     10 H4        -45.0954   -7.6867  -33.5565 H      1 LIG       0.12400
     11 H5        -47.2304  -11.1619  -34.1194 H      1 LIG       0.12400
@<TRIPOS>BOND
      1       1       2 ar
      2       1       3 ar
      3       2       4 ar
      4       3       5 ar
      5       4       6 ar
      6       5       6 ar
      7       1       7 1
      8       2       8 1
      9       3       9 1
     10       4      10 1
     11       5      11 1
@<TRIPOS>ALT_TYPE
CGenFF_4.0_ALT_TYPE_SET
CGenFF_4.0 1 CG2R61 2 CG2R61 3 CG2R61 4 CG2R61 5 CG2R61 6 NG2R60 7 HGR61 8 HGR61 9 HGR61 10 HGR62 11 HGR62
@<TRIPOS>MOLECULE
pyridine
 11 11 0 0 0
****
USER_CHARGES
INVALID_CHARGES
Pose:  15 Cluster:  15 Fr_nu: 570305 TotEn:   -10.68
@<TRIPOS>ATOM
      1 C1        -69.9086   -9.6800  -43.1610 C.ar   1 LIG      -0.11300
      2 C2        -69.2134  -10.6542  -42.4533 C.ar   1 LIG      -0.11700
      3 C3        -71.2990   -9.6852  -43.1573 C.ar   1 LIG      -0.11700
      4 C4        -69.9495  -11.6039  -41.7633 C.ar   1 LIG       0.17700
      5 C5        -71.9418  -10.6784  -42.4361 C.ar   1 LIG       0.17700
      6 N1        -71.3006  -11.6413  -41.7365 N.ar   1 LIG      -0.60000
      7 H1        -69.3678   -8.9186  -43.7151 H      1 LIG       0.11500
      8 H2        -68.1298  -10.6694  -42.4417 H      1 LIG       0.11500
      9 H3        -71.8618   -8.9359  -43.7023 H      1 LIG       0.11500
     10 H4        -69.4541  -12.3850  -41.1962 H      1 LIG       0.12400
     11 H5        -73.0252  -10.7275  -42.4014 H      1 LIG       0.12400
@<TRIPOS>BOND
      1       1       2 ar
      2       1       3 ar
      3       2       4 ar
      4       3       5 ar
      5       4       6 ar
      6       5       6 ar
      7       1       7 1
      8       2       8 1
      9       3       9 1
     10       4      10 1
     11       5      11 1
@<TRIPOS>ALT_TYPE
CGenFF_4.0_ALT_TYPE_SET
CGenFF_4.0 1 CG2R61 2 CG2R61 3 CG2R61 4 CG2R61 5 CG2R61 6 NG2R60 7 HGR61 8 HGR61 9 HGR61 10 HGR62 11 HGR62
@<TRIPOS>MOLECULE
pyridine
 11 11 0 0 0
****
USER_CHARGES
INVALID_CHARGES
Pose:  16 Cluster:  16 Fr_nu: 256418 TotEn:   -10.33
@<TRIPOS>ATOM
      1 C1        -53.9758    5.3668  -34.1467 C.ar   1 LIG      -0.11300
      2 C2        -55.2174    5.8341  -34.5630 C.ar   1 LIG      -0.11700
      3 C3        -53.3937    4.2835  -34.7955 C.ar   1 LIG      -0.11700
      4 C4        -55.8308    5.1885  -35.6244 C.ar   1 LIG       0.17700
      5 C5        -54.0888    3.7071  -35.8464 C.ar   1 LIG       0.17700
      6 N1        -55.2967    4.1332  -36.2791 N.ar   1 LIG      -0.60000
      7 H1        -53.4630    5.8456  -33.3178 H      1 LIG       0.11500
      8 H2        -55.6899    6.6771  -34.0723 H      1 LIG       0.11500
      9 H3        -52.4268    3.9019  -34.4878 H      1 LIG       0.11500
     10 H4        -56.8001    5.5146  -35.9866 H      1 LIG       0.12400
     11 H5        -53.6790    2.8591  -36.3852 H      1 LIG       0.12400
@<TRIPOS>BOND
      1       1       2 ar
      2       1       3 ar
      3       2       4 ar
      4       3       5 ar
      5       4       6 ar
      6       5       6 ar
      7       1       7 1
      8       2       8 1
      9       3       9 1
     10       4      10 1
     11       5      11 1
@<TRIPOS>ALT_TYPE
CGenFF_4.0_ALT_TYPE_SET
CGenFF_4.0 1 CG2R61 2 CG2R61 3 CG2R61 4 CG2R61 5 CG2R61 6 NG2R60 7 HGR61 8 HGR61 9 HGR61 10 HGR62 11 HGR62
@<TRIPOS>MOLECULE
pyridine
 11 11 0 0 0
****
USER_CHARGES
INVALID_CHARGES
Pose:  17 Cluster:  17 Fr_nu: 3492609 TotEn:   -10.23
@<TRIPOS>ATOM
      1 C1        -82.3946   -9.8541  -33.1613 C.ar   1 LIG      -0.11300
      2 C2        -83.2118   -9.1150  -34.0092 C.ar   1 LIG      -0.11700
      3 C3        -82.9583  -10.7966  -32.3086 C.ar   1 LIG      -0.11700
      4 C4        -84.5759   -9.3542  -33.9665 C.ar   1 LIG       0.17700
      5 C5        -84.3338  -10.9604  -32.3418 C.ar   1 LIG       0.17700
      6 N1        -85.1601  -10.2610  -33.1517 N.ar   1 LIG      -0.60000
      7 H1        -81.3203   -9.6954  -33.1645 H      1 LIG       0.11500
      8 H2        -82.7943   -8.3753  -34.6825 H      1 LIG       0.11500
      9 H3        -82.3407  -11.3839  -31.6387 H      1 LIG       0.11500
     10 H4        -85.2559   -8.8035  -34.6079 H      1 LIG       0.12400
     11 H5        -84.8234  -11.6820  -31.6961 H      1 LIG       0.12400
@<TRIPOS>BOND
      1       1       2 ar
      2       1       3 ar
      3       2       4 ar
      4       3       5 ar
      5       4       6 ar
      6       5       6 ar
      7       1       7 1
      8       2       8 1
      9       3       9 1
     10       4      10 1
     11       5      11 1
@<TRIPOS>ALT_TYPE
CGenFF_4.0_ALT_TYPE_SET
CGenFF_4.0 1 CG2R61 2 CG2R61 3 CG2R61 4 CG2R61 5 CG2R61 6 NG2R60 7 HGR61 8 HGR61 9 HGR61 10 HGR62 11 HGR62
@<TRIPOS>MOLECULE
pyridine
 11 11 0 0 0
****
USER_CHARGES
INVALID_CHARGES
Pose:  18 Cluster:  18 Fr_nu: 1093668 TotEn:   -10.23
@<TRIPOS>ATOM
      1 C1        -52.1874    5.0980  -35.0468 C.ar   1 LIG      -0.11300
      2 C2        -53.0779    4.6703  -34.0684 C.ar   1 LIG      -0.11700
      3 C3        -50.9039    5.4926  -34.6862 C.ar   1 LIG      -0.11700
      4 C4        -52.6396    4.6561  -32.7541 C.ar   1 LIG       0.17700
      5 C5        -50.5630    5.4418  -33.3442 C.ar   1 LIG       0.17700
      6 N1        -51.4007    5.0322  -32.3653 N.ar   1 LIG      -0.60000
      7 H1        -52.4934    5.1242  -36.0884 H      1 LIG       0.11500
      8 H2        -54.0831    4.3578  -34.3264 H      1 LIG       0.11500
      9 H3        -50.1931    5.8301  -35.4319 H      1 LIG       0.11500
     10 H4        -53.2964    4.3312  -31.9539 H      1 LIG       0.12400
     11 H5        -49.5744    5.7396  -33.0102 H      1 LIG       0.12400
@<TRIPOS>BOND
      1       1       2 ar
      2       1       3 ar
      3       2       4 ar
      4       3       5 ar
      5       4       6 ar
      6       5       6 ar
      7       1       7 1
      8       2       8 1
      9       3       9 1
     10       4      10 1
     11       5      11 1
@<TRIPOS>ALT_TYPE
CGenFF_4.0_ALT_TYPE_SET
CGenFF_4.0 1 CG2R61 2 CG2R61 3 CG2R61 4 CG2R61 5 CG2R61 6 NG2R60 7 HGR61 8 HGR61 9 HGR61 10 HGR62 11 HGR62
@<TRIPOS>MOLECULE
pyridine
 11 11 0 0 0
****
USER_CHARGES
INVALID_CHARGES
Pose:  19 Cluster:  19 Fr_nu: 159394 TotEn:   -10.14
@<TRIPOS>ATOM
      1 C1        -52.6196    4.1009  -33.4468 C.ar   1 LIG      -0.11300
      2 C2        -51.3676    4.2526  -34.0322 C.ar   1 LIG      -0.11700
      3 C3        -53.7489    4.5830  -34.0990 C.ar   1 LIG      -0.11700
      4 C4        -51.2991    4.8887  -35.2612 C.ar   1 LIG       0.17700
      5 C5        -53.5738    5.2046  -35.3249 C.ar   1 LIG       0.17700
      6 N1        -52.3738    5.3705  -35.9250 N.ar   1 LIG      -0.60000
      7 H1        -52.7150    3.6084  -32.4837 H      1 LIG       0.11500
      8 H2        -50.4738    3.8843  -33.5422 H      1 LIG       0.11500
      9 H3        -54.7349    4.4764  -33.6612 H      1 LIG       0.11500
     10 H4        -50.3459    5.0321  -35.7592 H      1 LIG       0.12400
     11 H5        -54.4223    5.5990  -35.8743 H      1 LIG       0.12400
@<TRIPOS>BOND
      1       1       2 ar
      2       1       3 ar
      3       2       4 ar
      4       3       5 ar
      5       4       6 ar
      6       5       6 ar
      7       1       7 1
      8       2       8 1
      9       3       9 1
     10       4      10 1
     11       5      11 1
@<TRIPOS>ALT_TYPE
CGenFF_4.0_ALT_TYPE_SET
CGenFF_4.0 1 CG2R61 2 CG2R61 3 CG2R61 4 CG2R61 5 CG2R61 6 NG2R60 7 HGR61 8 HGR61 9 HGR61 10 HGR62 11 HGR62
@<TRIPOS>MOLECULE
pyridine
 11 11 0 0 0
****
USER_CHARGES
INVALID_CHARGES
Pose:  20 Cluster:  20 Fr_nu:  39088 TotEn:    -9.91
@<TRIPOS>ATOM
      1 C1        -52.9354    6.3721  -34.1288 C.ar   1 LIG      -0.11300
      2 C2        -54.2242    5.8738  -34.2835 C.ar   1 LIG      -0.11700
      3 C3        -51.8597    5.4936  -34.0625 C.ar   1 LIG      -0.11700
      4 C4        -54.3828    4.4998  -34.3661 C.ar   1 LIG       0.17700
      5 C5        -52.1241    4.1366  -34.1547 C.ar   1 LIG       0.17700
      6 N1        -53.3623    3.6152  -34.3054 N.ar   1 LIG      -0.60000
      7 H1        -52.7697    7.4430  -34.0594 H      1 LIG       0.11500
      8 H2        -55.0775    6.5398  -34.3380 H      1 LIG       0.11500
      9 H3        -50.8464    5.8595  -33.9416 H      1 LIG       0.11500
     10 H4        -55.3679    4.0615  -34.4868 H      1 LIG       0.12400
     11 H5        -51.3203    3.4093  -34.1078 H      1 LIG       0.12400
@<TRIPOS>BOND
      1       1       2 ar
      2       1       3 ar
      3       2       4 ar
      4       3       5 ar
      5       4       6 ar
      6       5       6 ar
      7       1       7 1
      8       2       8 1
      9       3       9 1
     10       4      10 1
     11       5      11 1
@<TRIPOS>ALT_TYPE
CGenFF_4.0_ALT_TYPE_SET
CGenFF_4.0 1 CG2R61 2 CG2R61 3 CG2R61 4 CG2R61 5 CG2R61 6 NG2R60 7 HGR61 8 HGR61 9 HGR61 10 HGR62 11 HGR62
@<TRIPOS>MOLECULE
pyridine
 11 11 0 0 0
****
USER_CHARGES
INVALID_CHARGES
Pose:  21 Cluster:  21 Fr_nu: 669606 TotEn:    -9.78
@<TRIPOS>ATOM
      1 C1        -71.3509  -11.3471  -42.2727 C.ar   1 LIG      -0.11300
      2 C2        -69.9606  -11.3471  -42.2727 C.ar   1 LIG      -0.11700
      3 C3        -72.0406  -11.3471  -41.0654 C.ar   1 LIG      -0.11700
      4 C4        -69.3120  -11.3471  -41.0483 C.ar   1 LIG       0.17700
      5 C5        -71.2990  -11.3474  -39.8950 C.ar   1 LIG       0.17700
      6 N1        -69.9476  -11.3474  -39.8552 N.ar   1 LIG      -0.60000
      7 H1        -71.8960  -11.3478  -43.2118 H      1 LIG       0.11500
      8 H2        -69.4022  -11.3467  -43.2016 H      1 LIG       0.11500
      9 H3        -73.1244  -11.3476  -41.0413 H      1 LIG       0.11500
     10 H4        -68.2284  -11.3475  -40.9946 H      1 LIG       0.12400
     11 H5        -71.7887  -11.3482  -38.9267 H      1 LIG       0.12400
@<TRIPOS>BOND
      1       1       2 ar
      2       1       3 ar
      3       2       4 ar
      4       3       5 ar
      5       4       6 ar
      6       5       6 ar
      7       1       7 1
      8       2       8 1
      9       3       9 1
     10       4      10 1
     11       5      11 1
@<TRIPOS>ALT_TYPE
CGenFF_4.0_ALT_TYPE_SET
CGenFF_4.0 1 CG2R61 2 CG2R61 3 CG2R61 4 CG2R61 5 CG2R61 6 NG2R60 7 HGR61 8 HGR61 9 HGR61 10 HGR62 11 HGR62
@<TRIPOS>MOLECULE
pyridine
 11 11 0 0 0
****
USER_CHARGES
INVALID_CHARGES
Pose:  22 Cluster:  22 Fr_nu:   1978 TotEn:    -9.33
@<TRIPOS>ATOM
      1 C1        -53.0911    4.4909  -33.1628 C.ar   1 LIG      -0.11300
      2 C2        -51.7608    4.3186  -33.5286 C.ar   1 LIG      -0.11700
      3 C3        -53.8142    5.5620  -33.6757 C.ar   1 LIG      -0.11700
      4 C4        -51.2044    5.2379  -34.4033 C.ar   1 LIG       0.17700
      5 C5        -53.1659    6.4258  -34.5436 C.ar   1 LIG       0.17700
      6 N1        -51.8750    6.2909  -34.9220 N.ar   1 LIG      -0.60000
      7 H1        -53.5632    3.7920  -32.4787 H      1 LIG       0.11500
      8 H2        -51.1780    3.4909  -33.1415 H      1 LIG       0.11500
      9 H3        -54.8523    5.7162  -33.4040 H      1 LIG       0.11500
     10 H4        -50.1703    5.1476  -34.7189 H      1 LIG       0.12400
     11 H5        -53.6849    7.2774  -34.9710 H      1 LIG       0.12400
@<TRIPOS>BOND
      1       1       2 ar
      2       1       3 ar
      3       2       4 ar
      4       3       5 ar
      5       4       6 ar
      6       5       6 ar
      7       1       7 1
      8       2       8 1
      9       3       9 1
     10       4      10 1
     11       5      11 1
@<TRIPOS>ALT_TYPE
CGenFF_4.0_ALT_TYPE_SET
CGenFF_4.0 1 CG2R61 2 CG2R61 3 CG2R61 4 CG2R61 5 CG2R61 6 NG2R60 7 HGR61 8 HGR61 9 HGR61 10 HGR62 11 HGR62
@<TRIPOS>MOLECULE
pyridine
 11 11 0 0 0
****
USER_CHARGES
INVALID_CHARGES
Pose:  23 Cluster:  23 Fr_nu:  33897 TotEn:    -9.08
@<TRIPOS>ATOM
      1 C1        -51.3422    6.0882  -33.1716 C.ar   1 LIG      -0.11300
      2 C2        -51.5488    4.7944  -32.7062 C.ar   1 LIG      -0.11700
      3 C3        -52.3834    6.7744  -33.7866 C.ar   1 LIG      -0.11700
      4 C4        -52.8050    4.2359  -32.8788 C.ar   1 LIG       0.17700
      5 C5        -53.6022    6.1272  -33.9111 C.ar   1 LIG       0.17700
      6 N1        -53.8408    4.8712  -33.4714 N.ar   1 LIG      -0.60000
      7 H1        -50.3713    6.5606  -33.0559 H      1 LIG       0.11500
      8 H2        -50.7519    4.2407  -32.2235 H      1 LIG       0.11500
      9 H3        -52.2451    7.7836  -34.1575 H      1 LIG       0.11500
     10 H4        -53.0167    3.2294  -32.5335 H      1 LIG       0.12400
     11 H5        -54.4465    6.6182  -34.3838 H      1 LIG       0.12400
@<TRIPOS>BOND
      1       1       2 ar
      2       1       3 ar
      3       2       4 ar
      4       3       5 ar
      5       4       6 ar
      6       5       6 ar
      7       1       7 1
      8       2       8 1
      9       3       9 1
     10       4      10 1
     11       5      11 1
@<TRIPOS>ALT_TYPE
CGenFF_4.0_ALT_TYPE_SET
CGenFF_4.0 1 CG2R61 2 CG2R61 3 CG2R61 4 CG2R61 5 CG2R61 6 NG2R60 7 HGR61 8 HGR61 9 HGR61 10 HGR62 11 HGR62
@<TRIPOS>MOLECULE
pyridine
 11 11 0 0 0
****
USER_CHARGES
INVALID_CHARGES
Pose:  24 Cluster:  24 Fr_nu:   6874 TotEn:    -9.02
@<TRIPOS>ATOM
      1 C1        -51.8952    5.0113  -32.9341 C.ar   1 LIG      -0.11300
      2 C2        -51.1674    5.0458  -34.1183 C.ar   1 LIG      -0.11700
      3 C3        -53.2140    4.5709  -32.9477 C.ar   1 LIG      -0.11700
      4 C4        -51.7993    4.6327  -35.2802 C.ar   1 LIG       0.17700
      5 C5        -53.7543    4.1793  -34.1619 C.ar   1 LIG       0.17700
      6 N1        -53.0786    4.1989  -35.3327 N.ar   1 LIG      -0.60000
      7 H1        -51.4357    5.3277  -32.0025 H      1 LIG       0.11500
      8 H2        -50.1382    5.3850  -34.1315 H      1 LIG       0.11500
      9 H3        -53.8005    4.5361  -32.0367 H      1 LIG       0.11500
     10 H4        -51.2747    4.6411  -36.2299 H      1 LIG       0.12400
     11 H5        -54.7790    3.8285  -34.2270 H      1 LIG       0.12400
@<TRIPOS>BOND
      1       1       2 ar
      2       1       3 ar
      3       2       4 ar
      4       3       5 ar
      5       4       6 ar
      6       5       6 ar
      7       1       7 1
      8       2       8 1
      9       3       9 1
     10       4      10 1
     11       5      11 1
@<TRIPOS>ALT_TYPE
CGenFF_4.0_ALT_TYPE_SET
CGenFF_4.0 1 CG2R61 2 CG2R61 3 CG2R61 4 CG2R61 5 CG2R61 6 NG2R60 7 HGR61 8 HGR61 9 HGR61 10 HGR62 11 HGR62
@<TRIPOS>MOLECULE
pyridine
 11 11 0 0 0
****
USER_CHARGES
INVALID_CHARGES
Pose:  25 Cluster:  25 Fr_nu: 2043623 TotEn:    -9.02
@<TRIPOS>ATOM
      1 C1        -46.7317  -22.2689  -32.4840 C.ar   1 LIG      -0.11300
      2 C2        -45.4943  -22.9009  -32.5354 C.ar   1 LIG      -0.11700
      3 C3        -46.8996  -21.0308  -33.0940 C.ar   1 LIG      -0.11700
      4 C4        -44.4649  -22.2579  -33.2037 C.ar   1 LIG       0.17700
      5 C5        -45.8072  -20.4713  -33.7370 C.ar   1 LIG       0.17700
      6 N1        -44.5898  -21.0551  -33.8079 N.ar   1 LIG      -0.60000
      7 H1        -47.5635  -22.7402  -31.9690 H      1 LIG       0.11500
      8 H2        -45.3405  -23.8663  -32.0674 H      1 LIG       0.11500
      9 H3        -47.8550  -20.5194  -33.0662 H      1 LIG       0.11500
     10 H4        -43.4806  -22.7092  -33.2716 H      1 LIG       0.12400
     11 H5        -45.8851  -19.5068  -34.2279 H      1 LIG       0.12400
@<TRIPOS>BOND
      1       1       2 ar
      2       1       3 ar
      3       2       4 ar
      4       3       5 ar
      5       4       6 ar
      6       5       6 ar
      7       1       7 1
      8       2       8 1
      9       3       9 1
     10       4      10 1
     11       5      11 1
@<TRIPOS>ALT_TYPE
CGenFF_4.0_ALT_TYPE_SET
CGenFF_4.0 1 CG2R61 2 CG2R61 3 CG2R61 4 CG2R61 5 CG2R61 6 NG2R60 7 HGR61 8 HGR61 9 HGR61 10 HGR62 11 HGR62
@<TRIPOS>MOLECULE
pyridine
 11 11 0 0 0
****
USER_CHARGES
INVALID_CHARGES
Pose:  26 Cluster:  26 Fr_nu:   6829 TotEn:    -8.69
@<TRIPOS>ATOM
      1 C1        -51.9139    5.0599  -32.8847 C.ar   1 LIG      -0.11300
      2 C2        -51.4777    5.9829  -33.8286 C.ar   1 LIG      -0.11700
      3 C3        -53.2140    4.5709  -32.9477 C.ar   1 LIG      -0.11700
      4 C4        -52.3733    6.3819  -34.8076 C.ar   1 LIG       0.17700
      5 C5        -54.0319    5.0333  -33.9659 C.ar   1 LIG       0.17700
      6 N1        -53.6437    5.9294  -34.9009 N.ar   1 LIG      -0.60000
      7 H1        -51.2421    4.7228  -32.1009 H      1 LIG       0.11500
      8 H2        -50.4686    6.3772  -33.7991 H      1 LIG       0.11500
      9 H3        -53.5758    3.8513  -32.2222 H      1 LIG       0.11500
     10 H4        -52.0816    7.1001  -35.5667 H      1 LIG       0.12400
     11 H5        -55.0550    4.6839  -34.0591 H      1 LIG       0.12400
@<TRIPOS>BOND
      1       1       2 ar
      2       1       3 ar
      3       2       4 ar
      4       3       5 ar
      5       4       6 ar
      6       5       6 ar
      7       1       7 1
      8       2       8 1
      9       3       9 1
     10       4      10 1
     11       5      11 1
@<TRIPOS>ALT_TYPE
CGenFF_4.0_ALT_TYPE_SET
CGenFF_4.0 1 CG2R61 2 CG2R61 3 CG2R61 4 CG2R61 5 CG2R61 6 NG2R60 7 HGR61 8 HGR61 9 HGR61 10 HGR62 11 HGR62
@<TRIPOS>MOLECULE
pyridine
 11 11 0 0 0
****
USER_CHARGES
INVALID_CHARGES
Pose:  27 Cluster:  27 Fr_nu: 2616161 TotEn:    -8.58
@<TRIPOS>ATOM
      1 C1        -52.1169    4.8968  -32.9734 C.ar   1 LIG      -0.11300
      2 C2        -50.8168    5.3339  -32.7457 C.ar   1 LIG      -0.11700
      3 C3        -52.9425    5.6082  -33.8368 C.ar   1 LIG      -0.11700
      4 C4        -50.3937    6.4794  -33.4004 C.ar   1 LIG       0.17700
      5 C5        -52.4243    6.7416  -34.4425 C.ar   1 LIG       0.17700
      6 N1        -51.1667    7.1971  -34.2459 N.ar   1 LIG      -0.60000
      7 H1        -52.4862    4.0036  -32.4784 H      1 LIG       0.11500
      8 H2        -50.1556    4.7950  -32.0771 H      1 LIG       0.11500
      9 H3        -53.9596    5.2863  -34.0289 H      1 LIG       0.11500
     10 H4        -49.3886    6.8615  -33.2560 H      1 LIG       0.12400
     11 H5        -53.0273    7.3326  -35.1240 H      1 LIG       0.12400
@<TRIPOS>BOND
      1       1       2 ar
      2       1       3 ar
      3       2       4 ar
      4       3       5 ar
      5       4       6 ar
      6       5       6 ar
      7       1       7 1
      8       2       8 1
      9       3       9 1
     10       4      10 1
     11       5      11 1
@<TRIPOS>ALT_TYPE
CGenFF_4.0_ALT_TYPE_SET
CGenFF_4.0 1 CG2R61 2 CG2R61 3 CG2R61 4 CG2R61 5 CG2R61 6 NG2R60 7 HGR61 8 HGR61 9 HGR61 10 HGR62 11 HGR62
@<TRIPOS>MOLECULE
pyridine
 11 11 0 0 0
****
USER_CHARGES
INVALID_CHARGES
Pose:  28 Cluster:  28 Fr_nu:    929 TotEn:    -8.46
@<TRIPOS>ATOM
      1 C1        -53.4097    4.3610  -35.3458 C.ar   1 LIG      -0.11300
      2 C2        -52.4993    3.8696  -34.4169 C.ar   1 LIG      -0.11700
      3 C3        -54.4474    5.1854  -34.9250 C.ar   1 LIG      -0.11700
      4 C4        -52.6690    4.2291  -33.0896 C.ar   1 LIG       0.17700
      5 C5        -54.5300    5.4858  -33.5750 C.ar   1 LIG       0.17700
      6 N1        -53.6645    5.0273  -32.6431 N.ar   1 LIG      -0.60000
      7 H1        -53.3112    4.1015  -36.3956 H      1 LIG       0.11500
      8 H2        -51.6826    3.2258  -34.7222 H      1 LIG       0.11500
      9 H3        -55.1690    5.5795  -35.6314 H      1 LIG       0.11500
     10 H4        -51.9857    3.8717  -32.3265 H      1 LIG       0.12400
     11 H5        -55.3212    6.1239  -33.1950 H      1 LIG       0.12400
@<TRIPOS>BOND
      1       1       2 ar
      2       1       3 ar
      3       2       4 ar
      4       3       5 ar
      5       4       6 ar
      6       5       6 ar
      7       1       7 1
      8       2       8 1
      9       3       9 1
     10       4      10 1
     11       5      11 1
@<TRIPOS>ALT_TYPE
[truncated: 2,841,730 more chars]
