# Supplementary material for: The pocketome of G-protein-coupled receptors reveals previously untargeted allosteric sites
Source: Nat Commun. 2022 May 10;13:2567. doi: 10.1038/s41467-022-29609-6 (PMC9091257; doi:10.1038/s41467-022-29609-6)
Supplement: Supplementary file 4 — Supplementary Data 1 [file 41467_2022_29609_MOESM4_ESM.zip › docking_files/3cap/rec.mol2]

@<TRIPOS>MOLECULE
3cap_align.pdb
5174 5256 326 0 0
PROTEIN
NO_CHARGES


@<TRIPOS>ATOM
      1 N         -85.3070  -15.6810  -65.2380 N.4       1 MET   -0.2700
      2 CA        -84.5090  -15.5190  -64.0350 C.3       1 MET    0.0900
      3 CAY       -86.0330  -16.6660  -67.3010 C.3       1 MET    0.0900
      4 C         -84.5070  -16.7110  -63.0770 C.2       1 MET    0.0900
      5 O         -85.4480  -17.5030  -62.9940 O.2       1 MET    0.5100
      6 CB        -84.8190  -14.2030  -63.2700 C.3       1 MET   -0.5100
      7 CG        -86.2910  -14.0260  -62.8420 C.3       1 MET   -0.4700
      8 SD        -86.5710  -12.6750  -61.6480 S.3       1 MET    0.3100
      9 CE        -86.1480  -11.2480  -62.6870 C.3       1 MET    0.0700
     10 CY        -85.1080  -16.6490  -66.1440 C.2       1 MET    0.0900
     11 OY        -84.2120  -17.4770  -66.0390 O.2       1 MET   -0.1800
     12 HN        -86.0350  -15.0100  -65.3540 H         1 MET    0.0900
     13 HA        -83.4720  -15.5330  -64.3330 H         1 MET    0.0900
     14 HB1       -84.5430  -13.3490  -63.9230 H         1 MET   -0.1400
     15 HB2       -84.1880  -14.1760  -62.3560 H         1 MET    0.0900
     16 HG1       -86.6350  -14.9810  -62.3940 H         1 MET    0.0900
     17 HG2       -86.8920  -13.8320  -63.7550 H         1 MET   -0.0900
     18 HE1       -86.8060  -11.1910  -63.5810 H         1 MET   -0.2200
     19 HE2       -85.0990  -11.3280  -63.0390 H         1 MET    0.0900
     20 HE3       -86.2680  -10.3060  -62.1120 H         1 MET    0.0900
     21 HY1       -85.7640  -17.5040  -67.9790 H         1 MET    0.0900
     22 HY2       -85.9510  -15.7100  -67.8610 H         1 MET    0.5100
     23 HY3       -87.0750  -16.8100  -66.9450 H         1 MET   -0.5100
     24 N         -83.4080  -16.8530  -62.3070 N.am      2 ASN   -0.4700
     25 CA        -83.2820  -17.8840  -61.3020 C.3       2 ASN    0.3100
     26 C         -83.7810  -17.4250  -59.9430 C.2       2 ASN    0.0700
     27 O         -83.9350  -18.2280  -59.0280 O.2       2 ASN    0.0900
     28 CB        -81.8680  -18.3000  -61.2060 C.3       2 ASN   -0.1800
     29 CG        -81.0740  -18.0690  -62.5230 C.2       2 ASN    0.0900
     30 ND2       -81.5980  -18.5870  -63.6160 N.am      2 ASN    0.0900
     31 OD1       -80.0120  -17.4470  -62.5090 O.2       2 ASN    0.5500
     32 HN        -82.6230  -16.2450  -62.3990 H         2 ASN   -0.5500
     33 HA        -83.9050  -18.7180  -61.5880 H         2 ASN   -0.6200
     34 HB1       -81.8270  -19.3820  -60.9570 H         2 ASN    0.3200
     35 HB2       -81.3770  -17.7200  -60.3950 H         2 ASN    0.3000
     36 HD21      -81.1350  -18.4730  -64.4960 H         2 ASN    0.5100
     37 HD22      -82.4580  -19.0940  -63.5670 H         2 ASN   -0.5100
     38 N         -84.0350  -16.1280  -59.8110 N.am      3 GLY   -0.4700
     39 CA        -84.5480  -15.5900  -58.5630 C.3       3 GLY    0.3100
     40 C         -86.0190  -15.1960  -58.6280 C.2       3 GLY   -0.0200
     41 O         -86.6570  -15.2540  -59.6710 O.2       3 GLY    0.0900
     42 HN        -83.8880  -15.4760  -60.5510 H         3 GLY    0.0900
     43 HA1       -83.9630  -14.7160  -58.3170 H         3 GLY    0.5100
     44 HA2       -84.4240  -16.3470  -57.8030 H         3 GLY   -0.5100
     45 N         -86.5630  -14.8080  -57.4870 N.am      4 THR   -0.4700
     46 CA        -87.8760  -14.2070  -57.4290 C.3       4 THR    0.3100
     47 C         -87.8410  -13.0110  -56.4470 C.2       4 THR    0.0700
     48 O         -87.6060  -13.1810  -55.2590 O.2       4 THR    0.0900
     49 CB        -88.9850  -15.2320  -57.1170 C.3       4 THR    0.1400
     50 CG2       -88.4010  -16.5750  -56.7570 C.3       4 THR    0.0900
     51 OG1       -89.7600  -14.7600  -56.0110 O.3       4 THR   -0.6600
     52 HN        -86.0920  -14.9130  -56.6160 H         4 THR    0.4300
     53 HA        -88.0650  -13.7430  -58.3850 H         4 THR   -0.2700
     54 HB        -89.6480  -15.3540  -58.0000 H         4 THR    0.0900
     55 HG1       -89.1330  -14.3760  -55.3940 H         4 THR    0.0900
     56 HG21      -87.4090  -16.4440  -56.2750 H         4 THR    0.0900
     57 HG22      -88.2720  -17.1900  -57.6740 H         4 THR    0.5100
     58 HG23      -89.0750  -17.1000  -56.0460 H         4 THR   -0.5100
     59 N         -88.0520  -11.8000  -56.9680 N.am      5 GLU   -0.4700
     60 CA        -87.8850  -10.5770  -56.1840 C.3       5 GLU    0.3100
     61 C         -89.1270  -10.1400  -55.4340 C.2       5 GLU    0.0700
     62 O         -90.2340  -10.2070  -55.9420 O.2       5 GLU    0.0900
     63 CB        -87.4960   -9.4070  -57.0750 C.3       5 GLU   -0.1800
     64 CG        -86.8140   -9.7910  -58.3390 C.3       5 GLU    0.0900
     65 CD        -86.4420   -8.5690  -59.1290 C.2       5 GLU    0.0900
     66 OE1       -86.9800   -8.3850  -60.2450 O.co2     5 GLU   -0.2800
     67 OE2       -85.6210   -7.7840  -58.6120 O.co2     5 GLU    0.0900
     68 HN        -88.3350  -11.6750  -57.9160 H         5 GLU    0.0900
     69 HA        -87.1180  -10.7560  -55.4470 H         5 GLU    0.6200
     70 HB1       -86.8170   -8.7420  -56.5010 H         5 GLU   -0.7600
     71 HB2       -88.4180   -8.8440  -57.3330 H         5 GLU   -0.7600
     72 HG1       -87.4920  -10.4250  -58.9490 H         5 GLU    0.5100
     73 HG2       -85.8920  -10.3650  -58.1040 H         5 GLU   -0.5100
     74 N         -88.9180   -9.6850  -54.2050 N.am      6 GLY   -0.4700
     75 CA        -89.9740   -9.1160  -53.3970 C.3       6 GLY    0.3100
     76 C         -89.6020   -7.6780  -53.1250 C.2       6 GLY   -0.0200
     77 O         -88.5400   -7.2230  -53.5500 O.2       6 GLY    0.0900
     78 HN        -88.0160   -9.7150  -53.7810 H         6 GLY    0.0900
     79 HA1       -90.0510   -9.6660  -52.4710 H         6 GLY    0.5100
     80 HA2       -90.9060   -9.1660  -53.9400 H         6 GLY   -0.5100
     81 N         -90.4670   -6.9410  -52.4210 N.am      7 PRO   -0.2900
     82 CA        -90.1420   -5.5400  -52.1890 C.3       7 PRO    0.0000
     83 C         -88.9750   -5.3730  -51.2240 C.2       7 PRO    0.0900
     84 O         -88.1610   -4.4570  -51.4000 O.2       7 PRO    0.0900
     85 CB        -91.4440   -4.9550  -51.6240 C.3       7 PRO    0.0200
     86 CG        -92.5040   -6.0170  -51.8740 C.3       7 PRO    0.0900
     87 CD        -91.7630   -7.3130  -51.8320 C.3       7 PRO   -0.1800
     88 HA        -89.8010   -5.0780  -53.1020 H         7 PRO    0.0900
     89 HB1       -91.7080   -4.0090  -52.1430 H         7 PRO    0.0900
     90 HB2       -91.3440   -4.7510  -50.5360 H         7 PRO   -0.1800
     91 HG1       -93.2880   -5.9860  -51.0880 H         7 PRO    0.0900
     92 HG2       -92.9850   -5.8690  -52.8650 H         7 PRO    0.0900
     93 HD1       -91.6270   -7.6780  -50.7940 H         7 PRO    0.5100
     94 HD2       -92.2580   -8.0940  -52.4480 H         7 PRO   -0.5100
     95 N         -88.8750   -6.2500  -50.2210 N.am      8 ASN   -0.4700
     96 CA        -87.7410   -6.1650  -49.2870 C.3       8 ASN    0.3100
     97 C         -86.7420   -7.2890  -49.3640 C.2       8 ASN    0.0700
     98 O         -86.0260   -7.5400  -48.3900 O.2       8 ASN    0.0900
     99 CB        -88.2420   -6.1960  -47.8680 C.3       8 ASN   -0.1800
    100 CG        -88.5230   -4.8540  -47.3500 C.2       8 ASN    0.0900
    101 ND2       -89.3260   -4.8050  -46.2910 N.am      8 ASN    0.0900
    102 OD1       -88.0320   -3.8500  -47.8770 O.2       8 ASN    0.5500
    103 HN        -89.5390   -6.9760  -50.0640 H         8 ASN   -0.5500
    104 HA        -87.2110   -5.2440  -49.4810 H         8 ASN   -0.6200
    105 HB1       -87.4750   -6.6740  -47.2220 H         8 ASN    0.3200
    106 HB2       -89.1770   -6.7950  -47.8280 H         8 ASN    0.3000
    107 HD21      -89.5620   -3.9240  -45.8820 H         8 ASN    0.5100
    108 HD22      -89.6940   -5.6510  -45.9040 H         8 ASN   -0.5100
    109 N         -86.6960   -7.9930  -50.4880 N.am      9 PHE   -0.4700
    110 CA        -85.9240   -9.2160  -50.5080 C.3       9 PHE    0.3100
    111 C         -85.6930   -9.8030  -51.8920 C.2       9 PHE    0.0700
    112 O         -86.3000   -9.3840  -52.8800 O.2       9 PHE    0.0900
    113 CB        -86.6320  -10.2530  -49.6410 C.3       9 PHE   -0.1800
    114 CG        -87.9780  -10.6480  -50.1640 C.ar      9 PHE    0.0900
    115 CD1       -88.0860  -11.5480  -51.2150 C.ar      9 PHE    0.0900
    116 CD2       -89.1360  -10.1280  -49.6160 C.ar      9 PHE    0.0000
    117 CE1       -89.3270  -11.9220  -51.7070 C.ar      9 PHE   -0.1150
    118 CE2       -90.3870  -10.5070  -50.1080 C.ar      9 PHE    0.1150
    119 CZ        -90.4810  -11.4010  -51.1490 C.ar      9 PHE   -0.1150
    120 HN        -87.1640   -7.7270  -51.3260 H         9 PHE    0.1150
    121 HA        -84.9350   -9.0060  -50.1250 H         9 PHE   -0.1150
    122 HB1       -86.7830   -9.8380  -48.6210 H         9 PHE    0.1150
    123 HB2       -86.0140  -11.1750  -49.5910 H         9 PHE   -0.1150
    124 HD1       -87.1910  -11.9630  -51.6530 H         9 PHE    0.1150
    125 HD2       -89.0720   -9.4210  -48.8020 H         9 PHE   -0.1150
    126 HE1       -89.3930  -12.6210  -52.5270 H         9 PHE    0.1150
    127 HE2       -91.2850  -10.0960  -49.6690 H         9 PHE    0.5100
    128 HZ        -91.4490  -11.6940  -51.5280 H         9 PHE   -0.5100
    129 N         -84.7980  -10.7890  -51.9350 N.am     10 TYR   -0.4700
    130 CA        -84.4980  -11.5340  -53.1430 C.3      10 TYR    0.3100
    131 C         -84.2800  -12.9880  -52.7580 C.2      10 TYR    0.0700
    132 O         -83.2190  -13.3530  -52.2550 O.2      10 TYR    0.0900
    133 CB        -83.2510  -10.9660  -53.8340 C.3      10 TYR   -0.1800
    134 CG        -82.8420  -11.7170  -55.0790 C.ar     10 TYR    0.0900
    135 CD1       -83.3300  -11.3500  -56.3310 C.ar     10 TYR    0.0900
    136 CD2       -81.9640  -12.7940  -55.0040 C.ar     10 TYR    0.0000
    137 CE1       -82.9600  -12.0390  -57.4700 C.ar     10 TYR   -0.1150
    138 CE2       -81.5920  -13.4870  -56.1310 C.ar     10 TYR    0.1150
    139 CZ        -82.0920  -13.1070  -57.3590 C.ar     10 TYR   -0.1150
    140 OH        -81.7100  -13.8060  -58.4770 O.3      10 TYR    0.1150
    141 HN        -84.2850  -11.0620  -51.1250 H        10 TYR    0.1100
    142 HA        -85.3540  -11.4660  -53.7990 H        10 TYR   -0.5400
    143 HB1       -82.3920  -11.0080  -53.1300 H        10 TYR    0.4300
    144 HB2       -83.4460   -9.9140  -54.1350 H        10 TYR   -0.1150
    145 HD1       -84.0080  -10.5140  -56.4130 H        10 TYR    0.1150
    146 HD2       -81.5680  -13.0890  -54.0440 H        10 TYR   -0.1150
    147 HE1       -83.3440  -11.7450  -58.4350 H        10 TYR    0.1150
    148 HE2       -80.9130  -14.3230  -56.0540 H        10 TYR    0.5100
    149 HH        -81.8700  -13.2510  -59.2440 H        10 TYR   -0.5100
    150 N         -85.3000  -13.8140  -52.9670 N.am     11 VAL   -0.4700
    151 CA        -85.1570  -15.2480  -52.7910 C.3      11 VAL    0.3100
    152 C         -84.5030  -15.8030  -54.0410 C.2      11 VAL    0.0700
    153 O         -85.0450  -15.6540  -55.1370 O.2      11 VAL    0.0900
    154 CB        -86.5070  -15.9530  -52.6770 C.3      11 VAL   -0.0900
    155 CG1       -86.3040  -17.4620  -52.4970 C.3      11 VAL    0.0900
    156 CG2       -87.3240  -15.3560  -51.5490 C.3      11 VAL   -0.2700
    157 HN        -86.1990  -13.4900  -53.2500 H        11 VAL    0.0900
    158 HA        -84.5790  -15.4120  -51.8930 H        11 VAL    0.0900
    159 HB        -87.0990  -15.7670  -53.5980 H        11 VAL    0.0900
    160 HG11      -85.5730  -17.6550  -51.6830 H        11 VAL   -0.2700
    161 HG12      -85.9130  -17.9060  -53.4370 H        11 VAL    0.0900
    162 HG13      -87.2680  -17.9440  -52.2280 H        11 VAL    0.0900
    163 HG21      -87.5020  -14.2760  -51.7370 H        11 VAL    0.0900
    164 HG22      -86.7760  -15.4630  -50.5880 H        11 VAL    0.5100
    165 HG23      -88.3060  -15.8710  -51.4800 H        11 VAL   -0.5100
    166 N         -83.3380  -16.4450  -53.8860 N.am     12 PRO   -0.2900
    167 CA        -82.6120  -17.0470  -54.9990 C.3      12 PRO    0.0000
    168 C         -83.2380  -18.3780  -55.4340 C.2      12 PRO    0.0900
    169 O         -82.6150  -19.4260  -55.3360 O.2      12 PRO    0.0900
    170 CB        -81.2350  -17.2870  -54.4040 C.3      12 PRO    0.0200
    171 CG        -81.5250  -17.5900  -52.9640 C.3      12 PRO    0.0900
    172 CD        -82.6370  -16.6370  -52.6030 C.3      12 PRO   -0.1800
    173 HA        -82.6270  -16.3950  -55.8590 H        12 PRO    0.0900
    174 HB1       -80.5940  -16.3850  -54.5010 H        12 PRO    0.0900
    175 HB2       -80.7300  -18.1420  -54.8990 H        12 PRO   -0.1800
    176 HG1       -81.8490  -18.6460  -52.8390 H        12 PRO    0.0900
    177 HG2       -80.6290  -17.4120  -52.3330 H        12 PRO    0.0900
    178 HD1       -83.3270  -17.0770  -51.8530 H        12 PRO    0.5100
    179 HD2       -82.2430  -15.6680  -52.2350 H        12 PRO   -0.5100
    180 N         -84.4760  -18.3340  -55.8990 N.am     13 PHE   -0.4700
    181 CA        -85.1310  -19.5110  -56.4250 C.3      13 PHE    0.3100
    182 C         -86.1910  -19.0350  -57.4140 C.2      13 PHE    0.0700
    183 O         -86.5720  -17.8850  -57.3870 O.2      13 PHE    0.0900
    184 CB        -85.7390  -20.3210  -55.2900 C.3      13 PHE   -0.1800
    185 CG        -86.2080  -21.6870  -55.6920 C.ar     13 PHE    0.0900
    186 CD1       -85.3130  -22.7420  -55.8010 C.ar     13 PHE    0.0900
    187 CD2       -87.5520  -21.9270  -55.9380 C.ar     13 PHE    0.0000
    188 CE1       -85.7500  -24.0170  -56.1680 C.ar     13 PHE   -0.1150
    189 CE2       -87.9980  -23.2020  -56.2940 C.ar     13 PHE    0.1150
    190 CZ        -87.0950  -24.2440  -56.4130 C.ar     13 PHE   -0.1150
    191 HN        -85.0100  -17.4920  -55.9090 H        13 PHE    0.1150
    192 HA        -84.3950  -20.0980  -56.9570 H        13 PHE   -0.1150
    193 HB1       -86.6210  -19.7780  -54.8860 H        13 PHE    0.1150
    194 HB2       -84.9770  -20.4590  -54.4930 H        13 PHE   -0.1150
    195 HD1       -84.2650  -22.5750  -55.6010 H        13 PHE    0.1150
    196 HD2       -88.2630  -21.1190  -55.8500 H        13 PHE   -0.1150
    197 HE1       -85.0390  -24.8240  -56.2610 H        13 PHE    0.1150
    198 HE2       -89.0480  -23.3750  -56.4770 H        13 PHE    0.5100
    199 HZ        -87.4370  -25.2290  -56.6960 H        13 PHE   -0.5100
    200 N         -86.6500  -19.9040  -58.3050 N.am     14 SER   -0.4700
    201 CA        -87.5700  -19.4530  -59.3350 C.3      14 SER    0.3100
    202 C         -89.0170  -19.7890  -59.0500 C.2      14 SER    0.0700
    203 O         -89.3750  -20.9340  -58.7710 O.2      14 SER    0.0900
    204 CB        -87.2020  -20.0050  -60.7010 C.3      14 SER    0.0500
    205 OG        -88.3120  -19.8810  -61.5710 O.3      14 SER    0.0900
    206 HN        -86.3970  -20.8690  -58.3090 H        14 SER    0.0900
    207 HA        -87.5410  -18.3730  -59.3530 H        14 SER   -0.6600
    208 HB1       -86.9250  -21.0770  -60.6150 H        14 SER    0.4300
    209 HB2       -86.3460  -19.4350  -61.1230 H        14 SER    0.5100
    210 HG1       -88.3140  -18.9700  -61.8700 H        14 SER   -0.5100
    211 N         -89.8570  -18.7660  -59.1590 N.am     15 ASN   -0.4700
    212 CA        -91.2570  -18.9210  -58.8610 C.3      15 ASN    0.3100
    213 C         -92.0580  -19.4600  -60.0480 C.2      15 ASN    0.0700
    214 O         -93.2800  -19.3500  -60.0710 O.2      15 ASN    0.0900
    215 CB        -91.8250  -17.5900  -58.3650 C.3      15 ASN   -0.1800
    216 CG        -93.0310  -17.7730  -57.4670 C.2      15 ASN    0.0900
    217 ND2       -93.6320  -16.6600  -57.0480 N.am     15 ASN    0.0900
    218 OD1       -93.4050  -18.8970  -57.1410 O.2      15 ASN    0.5500
    219 HN        -89.5610  -17.8590  -59.4490 H        15 ASN   -0.5500
    220 HA        -91.3610  -19.6840  -58.1030 H        15 ASN   -0.6200
    221 HB1       -92.1280  -16.9770  -59.2410 H        15 ASN    0.3200
    222 HB2       -91.0390  -17.0500  -57.7960 H        15 ASN    0.3000
    223 HD21      -94.4330  -16.7200  -56.4520 H        15 ASN    0.5100
    224 HD22      -93.2830  -15.7670  -57.3290 H        15 ASN   -0.5100
    225 N         -91.3850  -20.0580  -61.0290 N.am     16 LYS   -0.4700
    226 CA        -92.1010  -20.6200  -62.1700 C.3      16 LYS    0.3100
    227 C         -93.1460  -21.6190  -61.6770 C.2      16 LYS    0.0700
    228 O         -94.2010  -21.8020  -62.2880 O.2      16 LYS    0.0900
    229 CB        -91.1410  -21.2780  -63.1780 C.3      16 LYS   -0.1800
    230 CG        -90.7080  -22.6920  -62.8320 C.3      16 LYS    0.0900
    231 CD        -90.1780  -23.4170  -64.0670 C.3      16 LYS    0.0900
    232 CE        -88.9080  -22.7680  -64.6000 C.3      16 LYS   -0.1800
    233 NZ        -87.7230  -22.9990  -63.7170 N.4      16 LYS    0.0900
    234 HN        -90.3910  -20.1470  -61.0290 H        16 LYS    0.0900
    235 HA        -92.6430  -19.8160  -62.6460 H        16 LYS   -0.1800
    236 HB1       -90.2310  -20.6460  -63.2510 H        16 LYS    0.0900
    237 HB2       -91.6430  -21.3020  -64.1680 H        16 LYS    0.0900
    238 HG1       -91.5760  -23.2520  -62.4230 H        16 LYS    0.2100
    239 HG2       -89.9110  -22.6530  -62.0590 H        16 LYS    0.0500
    240 HD1       -90.9550  -23.3980  -64.8600 H        16 LYS    0.0500
    241 HD2       -89.9610  -24.4740  -63.8030 H        16 LYS   -0.3000
    242 HE1       -89.0570  -21.6700  -64.6770 H        16 LYS    0.3300
    243 HE2       -88.6660  -23.1920  -65.5990 H        16 LYS    0.3300
    244 HZ1       -87.5470  -24.0200  -63.6330 H        16 LYS    0.3300
    245 HZ2       -87.9110  -22.6020  -62.7740 H        16 LYS    0.5100
    246 HZ3       -86.8890  -22.5350  -64.1280 H        16 LYS   -0.5100
    247 N         -92.8430  -22.2610  -60.5540 N.am     17 THR   -0.4700
    248 CA        -93.7290  -23.2620  -59.9810 C.3      17 THR    0.3100
    249 C         -94.6630  -22.6440  -58.9620 C.2      17 THR    0.0700
    250 O         -95.5690  -23.3030  -58.4540 O.2      17 THR    0.0900
    251 CB        -92.9190  -24.3870  -59.3340 C.3      17 THR    0.1400
    252 CG2       -92.5590  -25.4190  -60.3870 C.3      17 THR    0.0900
    253 OG1       -91.7130  -23.8410  -58.7850 O.3      17 THR   -0.6600
    254 HN        -91.9970  -22.0880  -60.0560 H        17 THR    0.4300
    255 HA        -94.3500  -23.6530  -60.7740 H        17 THR   -0.2700
    256 HB        -93.5090  -24.8600  -58.5200 H        17 THR    0.0900
    257 HG1       -91.3210  -24.5410  -58.2580 H        17 THR    0.0900
    258 HG21      -91.9520  -24.9490  -61.1910 H        17 THR    0.0900
    259 HG22      -93.4830  -25.8380  -60.8400 H        17 THR    0.5100
    260 HG23      -91.9650  -26.2370  -59.9270 H        17 THR   -0.5100
    261 N         -94.4310  -21.3700  -58.6610 N.am     18 GLY   -0.4700
    262 CA        -95.3250  -20.5980  -57.8070 C.3      18 GLY    0.3100
    263 C         -95.2500  -20.9470  -56.3460 C.2      18 GLY   -0.0200
    264 O         -96.1210  -20.5490  -55.5780 O.2      18 GLY    0.0900
    265 HN        -93.6310  -20.8840  -59.0060 H        18 GLY    0.0900
    266 HA1       -96.3320  -20.7750  -58.1520 H        18 GLY    0.5100
    267 HA2       -95.0660  -19.5570  -57.9260 H        18 GLY   -0.5100
    268 N         -94.2040  -21.6740  -55.9530 N.am     19 VAL   -0.4700
    269 CA        -94.0490  -22.1360  -54.5660 C.3      19 VAL    0.3100
    270 C         -93.2730  -21.1650  -53.6730 C.2      19 VAL    0.0700
    271 O         -93.2730  -21.3100  -52.4550 O.2      19 VAL    0.0900
    272 CB        -93.3190  -23.5060  -54.4880 C.3      19 VAL   -0.0900
    273 CG1       -93.9690  -24.5290  -55.3880 C.3      19 VAL    0.0900
    274 CG2       -91.8280  -23.3490  -54.8310 C.3      19 VAL   -0.2700
    275 HN        -93.4780  -21.9370  -56.5830 H        19 VAL    0.0900
    276 HA        -95.0360  -22.2190  -54.1350 H        19 VAL    0.0900
    277 HB        -93.3450  -23.8730  -53.4410 H        19 VAL    0.0900
    278 HG11      -93.9430  -24.1830  -56.4430 H        19 VAL   -0.2700
    279 HG12      -95.0290  -24.6760  -55.0900 H        19 VAL    0.0900
    280 HG13      -93.4240  -25.4950  -55.3180 H        19 VAL    0.0900
    281 HG21      -91.3050  -22.8000  -54.0190 H        19 VAL    0.0900
    282 HG22      -91.7150  -22.7760  -55.7750 H        19 VAL    0.5100
    283 HG23      -91.3580  -24.3500  -54.9420 H        19 VAL   -0.5100
    284 N         -92.5940  -20.1920  -54.2780 N.am     20 VAL   -0.4700
    285 CA        -91.8020  -19.2300  -53.5270 C.3      20 VAL    0.3100
    286 C         -92.6870  -18.3690  -52.6300 C.2      20 VAL    0.0700
    287 O         -93.6920  -17.8330  -53.0830 O.2      20 VAL    0.0900
    288 CB        -91.0080  -18.2940  -54.4660 C.3      20 VAL   -0.0900
    289 CG1       -90.3070  -17.2030  -53.6720 C.3      20 VAL    0.0900
    290 CG2       -89.9950  -19.0680  -55.2660 C.3      20 VAL   -0.2700
    291 HN        -92.6000  -20.0790  -55.2690 H        20 VAL    0.0900
    292 HA        -91.1230  -19.7830  -52.8950 H        20 VAL    0.0900
    293 HB        -91.7050  -17.8270  -55.1940 H        20 VAL    0.0900
    294 HG11      -89.6000  -17.6550  -52.9440 H        20 VAL   -0.2700
    295 HG12      -91.0560  -16.6020  -53.1120 H        20 VAL    0.0900
    296 HG13      -89.7350  -16.5430  -54.3580 H        20 VAL    0.0900
    297 HG21      -90.1610  -20.1590  -55.1400 H        20 VAL    0.0900
    298 HG22      -88.9690  -18.8220  -54.9160 H        20 VAL    0.5100
    299 HG23      -90.0920  -18.8170  -56.3440 H        20 VAL   -0.5100
    300 N         -92.3120  -18.2480  -51.3590 N.am     21 ARG   -0.4700
    301 CA        -92.9780  -17.3500  -50.4250 C.3      21 ARG    0.3100
    302 C         -91.9550  -16.3570  -49.8970 C.2      21 ARG    0.0700
    303 O         -90.7520  -16.5970  -49.9720 O.2      21 ARG    0.0900
    304 CB        -93.5470  -18.1270  -49.2400 C.3      21 ARG   -0.1800
    305 CG        -94.4570  -19.2580  -49.6110 C.3      21 ARG    0.0900
    306 CD        -95.7500  -18.7640  -50.2750 C.3      21 ARG    0.0900
    307 NE        -96.5630  -19.8960  -50.7530 N.pl3    21 ARG   -0.1800
    308 CZ        -96.6780  -20.2600  -52.0300 C.cat    21 ARG    0.0900
    309 NH1       -96.0600  -19.5870  -52.9980 N.pl3    21 ARG    0.0900
    310 NH2       -97.4290  -21.3060  -52.3430 N.pl3    21 ARG    0.2000
    311 HN        -91.5520  -18.7720  -50.9850 H        21 ARG    0.0900
    312 HA        -93.7710  -16.8440  -50.9550 H        21 ARG    0.0900
    313 HB1       -94.1140  -17.4200  -48.6000 H        21 ARG   -0.7000
    314 HB2       -92.6980  -18.5410  -48.6560 H        21 ARG    0.4400
    315 HG1       -94.7180  -19.8280  -48.6950 H        21 ARG    0.6400
    316 HG2       -93.9270  -19.9330  -50.3160 H        21 ARG   -0.8000
    317 HD1       -95.5060  -18.1240  -51.1490 H        21 ARG    0.4600
    318 HD2       -96.3570  -18.1920  -49.5410 H        21 ARG    0.4600
    319 HE        -97.0630  -20.4290  -50.0720 H        21 ARG   -0.8000
    320 HH11      -95.4950  -18.7920  -52.7730 H        21 ARG    0.4600
    321 HH12      -96.1580  -19.8760  -53.9510 H        21 ARG    0.4600
    322 HH21      -97.9020  -21.8150  -51.6230 H        21 ARG    0.5100
    323 HH22      -97.5230  -21.5880  -53.2980 H        21 ARG   -0.5100
    324 N         -92.4270  -15.2450  -49.3510 N.am     22 SER   -0.4700
    325 CA        -91.5510  -14.2700  -48.7070 C.3      22 SER    0.3100
    326 C         -90.6960  -14.8970  -47.6030 C.2      22 SER    0.0700
    327 O         -91.1720  -15.7350  -46.8330 O.2      22 SER    0.0900
    328 CB        -92.4030  -13.1400  -48.1270 C.3      22 SER    0.0500
    329 OG        -91.6500  -12.2640  -47.3260 O.3      22 SER    0.0900
    330 HN        -93.4000  -15.0250  -49.3550 H        22 SER    0.0900
    331 HA        -90.8640  -13.8880  -49.4470 H        22 SER   -0.6600
    332 HB1       -93.2130  -13.5740  -47.5040 H        22 SER    0.4300
    333 HB2       -92.8510  -12.5540  -48.9580 H        22 SER    0.5100
    334 HG1       -92.2860  -11.6960  -46.8850 H        22 SER   -0.5100
    335 N         -89.4210  -14.4920  -47.5090 N.am     23 PRO   -0.2900
    336 CA        -88.5480  -14.9950  -46.4430 C.3      23 PRO    0.0000
    337 C         -88.9250  -14.4030  -45.0700 C.2      23 PRO    0.0900
    338 O         -88.3710  -14.7830  -44.0290 O.2      23 PRO    0.0900
    339 CB        -87.1560  -14.5220  -46.8830 C.3      23 PRO    0.0200
    340 CG        -87.4240  -13.2770  -47.6790 C.3      23 PRO    0.0900
    341 CD        -88.7360  -13.5350  -48.3940 C.3      23 PRO   -0.1800
    342 HA        -88.6510  -16.0640  -46.3460 H        23 PRO    0.0900
    343 HB1       -86.6530  -15.2910  -47.5080 H        23 PRO    0.0900
    344 HB2       -86.5150  -14.2990  -46.0030 H        23 PRO   -0.1800
    345 HG1       -87.5090  -12.3950  -47.0080 H        23 PRO    0.0900
    346 HG2       -86.6080  -13.0950  -48.4090 H        23 PRO    0.0900
    347 HD1       -89.3370  -12.6070  -48.4930 H        23 PRO    0.5100
    348 HD2       -88.5730  -13.9900  -49.3930 H        23 PRO   -0.5100
    349 N         -89.8590  -13.4650  -45.0700 N.am     24 PHE   -0.4700
    350 CA        -90.3620  -12.9140  -43.8340 C.3      24 PHE    0.3100
    351 C         -91.6690  -13.5840  -43.3840 C.2      24 PHE    0.0700
    352 O         -92.1490  -13.3290  -42.2920 O.2      24 PHE    0.0900
    353 CB        -90.6210  -11.4200  -44.0000 C.3      24 PHE   -0.1800
    354 CG        -89.4020  -10.6280  -44.3020 C.ar     24 PHE    0.0900
    355 CD1       -88.2110  -10.8920  -43.6570 C.ar     24 PHE    0.0900
    356 CD2       -89.4520   -9.5840  -45.2150 C.ar     24 PHE    0.0000
    357 CE1       -87.0800  -10.1450  -43.9340 C.ar     24 PHE   -0.1150
    358 CE2       -88.3290   -8.8310  -45.5010 C.ar     24 PHE    0.1150
    359 CZ        -87.1410   -9.1060  -44.8590 C.ar     24 PHE   -0.1150
    360 HN        -90.2520  -13.1020  -45.9110 H        24 PHE    0.1150
    361 HA        -89.6270  -13.0870  -43.0630 H        24 PHE   -0.1150
    362 HB1       -91.0490  -11.0170  -43.0570 H        24 PHE    0.1150
    363 HB2       -91.3310  -11.2630  -44.8390 H        24 PHE   -0.1150
    364 HD1       -88.1620  -11.6900  -42.9300 H        24 PHE    0.1150
    365 HD2       -90.3850   -9.3570  -45.7120 H        24 PHE   -0.1150
    366 HE1       -86.1500  -10.3680  -43.4330 H        24 PHE    0.1150
    367 HE2       -88.3800   -8.0300  -46.2230 H        24 PHE    0.5100
    368 HZ        -86.2600   -8.5190  -45.0720 H        24 PHE   -0.5100
    369 N         -92.2500  -14.4410  -44.2130 N.am     25 GLU   -0.4700
    370 CA        -93.6010  -14.9080  -43.9310 C.3      25 GLU    0.3100
    371 C         -93.7870  -16.4200  -43.8350 C.2      25 GLU    0.0700
    372 O         -94.7100  -16.8710  -43.1880 O.2      25 GLU    0.0900
    373 CB        -94.5750  -14.3360  -44.9630 C.3      25 GLU   -0.1800
    374 CG        -94.7230  -12.8250  -44.9220 C.3      25 GLU    0.0900
    375 CD        -95.2510  -12.3320  -43.5920 C.2      25 GLU    0.0900
    376 OE1       -95.5090  -11.1140  -43.4560 O.co2    25 GLU   -0.2800
    377 OE2       -95.4160  -13.1640  -42.6770 O.co2    25 GLU    0.0900
    378 HN        -91.8080  -14.7930  -45.0340 H        25 GLU    0.0900
    379 HA        -93.8700  -14.5850  -42.9370 H        25 GLU    0.6200
    380 HB1       -95.5730  -14.7890  -44.7890 H        25 GLU   -0.7600
    381 HB2       -94.2190  -14.6240  -45.9750 H        25 GLU   -0.7600
    382 HG1       -95.4270  -12.5080  -45.7220 H        25 GLU    0.5100
    383 HG2       -93.7320  -12.3590  -45.1050 H        25 GLU   -0.5100
    384 N         -92.9230  -17.2050  -44.4610 N.am     26 ALA   -0.4700
    385 CA        -93.1060  -18.6530  -44.4580 C.3      26 ALA    0.3100
    386 C         -91.8160  -19.4080  -44.7470 C.2      26 ALA    0.0700
    387 O         -90.9230  -18.8900  -45.4150 O.2      26 ALA    0.0900
    388 CB        -94.1280  -19.0300  -45.4690 C.3      26 ALA   -0.2700
    389 HN        -92.1290  -16.8540  -44.9510 H        26 ALA    0.0900
    390 HA        -93.4210  -18.9530  -43.4700 H        26 ALA    0.0900
    391 HB1       -93.8020  -18.7080  -46.4810 H        26 ALA    0.0900
    392 HB2       -95.0940  -18.5350  -45.2330 H        26 ALA    0.5100
    393 HB3       -94.2640  -20.1330  -45.4750 H        26 ALA   -0.5100
    394 N         -91.7280  -20.6520  -44.2730 N.am     27 PRO   -0.2900
    395 CA        -90.5150  -21.4610  -44.3950 C.3      27 PRO    0.0000
    396 C         -90.0290  -21.5010  -45.8300 C.2      27 PRO    0.0900
    397 O         -90.8210  -21.3520  -46.7530 O.2      27 PRO    0.0900
    398 CB        -90.9730  -22.8590  -43.9590 C.3      27 PRO    0.0200
    399 CG        -92.1410  -22.6060  -43.0610 C.3      27 PRO    0.0900
    400 CD        -92.8180  -21.3710  -43.5970 C.3      27 PRO   -0.1800
    401 HA        -89.7220  -21.0410  -43.7970 H        27 PRO    0.0900
    402 HB1       -90.1630  -23.3900  -43.4160 H        27 PRO    0.0900
    403 HB2       -91.2740  -23.4680  -44.8380 H        27 PRO   -0.1800
    404 HG1       -92.8390  -23.4700  -43.0770 H        27 PRO    0.0900
    405 HG2       -91.7990  -22.4400  -42.0170 H        27 PRO    0.0900
    406 HD1       -93.6160  -21.6280  -44.3260 H        27 PRO    0.5100
    407 HD2       -93.2380  -20.7480  -42.7800 H        27 PRO   -0.5100
    408 N         -88.7400  -21.7220  -46.0270 N.am     28 GLN   -0.4700
    409 CA        -88.1850  -21.7500  -47.3620 C.3      28 GLN    0.3100
    410 C         -87.7480  -23.1570  -47.6990 C.2      28 GLN    0.0700
    411 O         -86.7380  -23.3610  -48.3550 O.2      28 GLN    0.0900
    412 CB        -86.9800  -20.8170  -47.4520 C.3      28 GLN   -0.1800
    413 CG        -87.2660  -19.4220  -46.9880 C.3      28 GLN    0.0900
    414 CD        -88.1360  -18.6650  -47.9680 C.2      28 GLN    0.0900
    415 NE2       -89.1750  -18.1090  -47.5810 N.am     28 GLN   -0.1800
    416 OE1       -87.7360  -18.6330  -49.2190 O.2      28 GLN    0.0900
    417 HN        -88.1010  -21.8750  -45.2760 H        28 GLN    0.0900
    418 HA        -88.9550  -21.4410  -48.0530 H        28 GLN    0.5500
    419 HB1       -86.6440  -20.7750  -48.5110 H        28 GLN   -0.5500
    420 HB2       -86.1610  -21.2360  -46.8310 H        28 GLN   -0.6200
    421 HG1       -86.3070  -18.8750  -46.8660 H        28 GLN    0.3200
    422 HG2       -87.7890  -19.4640  -46.0080 H        28 GLN    0.3000
    423 HE21      -89.6670  -17.4890  -48.1900 H        28 GLN    0.5100
    424 HE22      -89.5200  -18.2830  -46.6580 H        28 GLN   -0.5100
    425 N         -88.5130  -24.1520  -47.2590 N.am     29 TYR   -0.4700
    426 CA        -88.0660  -25.5320  -47.4520 C.3      29 TYR    0.3100
    427 C         -87.9730  -25.9770  -48.9140 C.2      29 TYR    0.0700
    428 O         -87.6000  -27.1190  -49.1920 O.2      29 TYR    0.0900
    429 CB        -88.9050  -26.5090  -46.6250 C.3      29 TYR   -0.1800
    430 CG        -88.8680  -26.2290  -45.1350 C.ar     29 TYR    0.0900
    431 CD1       -87.6870  -26.3300  -44.4150 C.ar     29 TYR    0.0900
    432 CD2       -90.0190  -25.8640  -44.4510 C.ar     29 TYR    0.0000
    433 CE1       -87.6520  -26.0690  -43.0590 C.ar     29 TYR   -0.1150
    434 CE2       -89.9960  -25.6120  -43.0950 C.ar     29 TYR    0.1150
    435 CZ        -88.8120  -25.7170  -42.4020 C.ar     29 TYR   -0.1150
    436 OH        -88.7940  -25.4590  -41.0480 O.3      29 TYR    0.1150
    437 HN        -89.3850  -24.0110  -46.7970 H        29 TYR    0.1100
    438 HA        -87.0290  -25.5900  -47.1570 H        29 TYR   -0.5400
    439 HB1       -88.5220  -27.5400  -46.7760 H        29 TYR    0.4300
    440 HB2       -89.9670  -26.4440  -46.9460 H        29 TYR   -0.1150
    441 HD1       -86.7780  -26.6180  -44.9230 H        29 TYR    0.1150
    442 HD2       -90.9490  -25.7750  -44.9920 H        29 TYR   -0.1150
    443 HE1       -86.7210  -26.1390  -42.5170 H        29 TYR    0.1150
    444 HE2       -90.9050  -25.3340  -42.5800 H        29 TYR    0.5100
    445 HH        -87.8930  -25.5740  -40.7360 H        29 TYR   -0.5100
    446 N         -88.2920  -25.0740  -49.8500 N.am     30 TYR   -0.4700
    447 CA        -88.1870  -25.3730  -51.2850 C.3      30 TYR    0.3100
    448 C         -86.8440  -24.9810  -51.8820 C.2      30 TYR    0.0700
    449 O         -86.5600  -25.2930  -53.0340 O.2      30 TYR    0.0900
    450 CB        -89.2700  -24.6530  -52.0780 C.3      30 TYR   -0.1800
    451 CG        -89.2990  -23.1790  -51.8180 C.ar     30 TYR    0.0900
    452 CD1       -88.3460  -22.3210  -52.3680 C.ar     30 TYR    0.0900
    453 CD2       -90.2730  -22.6390  -51.0070 C.ar     30 TYR    0.0000
    454 CE1       -88.3870  -20.9620  -52.1080 C.ar     30 TYR   -0.1150
    455 CE2       -90.3210  -21.2890  -50.7420 C.ar     30 TYR    0.1150
    456 CZ        -89.3870  -20.4550  -51.2880 C.ar     30 TYR   -0.1150
    457 OH        -89.4720  -19.1110  -50.9990 O.3      30 TYR    0.1150
    458 HN        -88.6140  -24.1600  -49.6150 H        30 TYR    0.1100
    459 HA        -88.2820  -26.4420  -51.4090 H        30 TYR   -0.5400
    460 HB1       -90.2650  -25.0600  -51.7990 H        30 TYR    0.4300
    461 HB2       -89.0900  -24.7970  -53.1650 H        30 TYR   -0.1150
    462 HD1       -87.5690  -22.7220  -53.0030 H        30 TYR    0.1150
    463 HD2       -91.0160  -23.2890  -50.5700 H        30 TYR   -0.1150
    464 HE1       -87.6480  -20.3020  -52.5390 H        30 TYR    0.1150
    465 HE2       -91.0960  -20.8900  -50.1040 H        30 TYR    0.5100
    466 HH        -88.7340  -18.8830  -50.4280 H        30 TYR   -0.5100
    467 N         -86.0200  -24.2760  -51.1220 N.am     31 LEU   -0.4700
    468 CA        -84.7400  -23.8770  -51.6610 C.3      31 LEU    0.3100
    469 C         -83.6500  -24.5870  -50.8880 C.2      31 LEU    0.0700
    470 O         -82.4720  -24.4270  -51.1740 O.2      31 LEU    0.0900
    471 CB        -84.5640  -22.3450  -51.6260 C.3      31 LEU   -0.1800
    472 CG        -84.1170  -21.7320  -50.3040 C.3      31 LEU    0.0900
    473 CD1       -83.9510  -20.2470  -50.4420 C.3      31 LEU    0.0900
    474 CD2       -85.1110  -22.0430  -49.2170 C.3      31 LEU   -0.0900
    475 HN        -86.2320  -24.0020  -50.1870 H        31 LEU    0.0900
    476 HA        -84.6840  -24.2340  -52.6780 H        31 LEU   -0.2700
    477 HB1       -85.5380  -21.8880  -51.8980 H        31 LEU    0.0900
    478 HB2       -83.8110  -22.0750  -52.3950 H        31 LEU    0.0900
    479 HG        -83.1490  -22.1850  -49.9970 H        31 LEU    0.0900
    480 HD11      -84.9150  -19.7820  -50.7410 H        31 LEU   -0.2700
    481 HD12      -83.1920  -20.0220  -51.2210 H        31 LEU    0.0900
    482 HD13      -83.6330  -19.8110  -49.4710 H        31 LEU    0.0900
    483 HD21      -84.9510  -23.0740  -48.8360 H        31 LEU    0.0900
    484 HD22      -86.1450  -21.9700  -49.6180 H        31 LEU    0.5100
    485 HD23      -84.9860  -21.3300  -48.3750 H        31 LEU   -0.5100
    486 N         -84.0540  -25.3600  -49.8830 N.am     32 ALA   -0.4700
    487 CA        -83.1380  -26.2170  -49.1280 C.3      32 ALA    0.3100
    488 C         -83.9580  -27.1330  -48.2610 C.2      32 ALA    0.0700
    489 O         -84.9420  -26.6960  -47.6540 O.2      32 ALA    0.0900
    490 CB        -82.1820  -25.4040  -48.2780 C.3      32 ALA   -0.2700
    491 HN        -85.0090  -25.3920  -49.5980 H        32 ALA    0.0900
    492 HA        -82.5860  -26.8150  -49.8370 H        32 ALA    0.0900
    493 HB1       -82.7440  -24.6550  -47.6800 H        32 ALA    0.0900
    494 HB2       -81.4590  -24.8670  -48.9280 H        32 ALA    0.5100
    495 HB3       -81.6320  -26.0730  -47.5820 H        32 ALA   -0.5100
    496 N         -83.5700  -28.4090  -48.2240 N.am     33 GLU   -0.4700
    497 CA        -84.2600  -29.4100  -47.4150 C.3      33 GLU    0.3100
    498 C         -84.3020  -28.9440  -45.9770 C.2      33 GLU    0.0700
    499 O         -83.3770  -28.2800  -45.4880 O.2      33 GLU    0.0900
    500 CB        -83.5010  -30.7330  -47.4410 C.3      33 GLU   -0.1800
    501 CG        -83.1690  -31.2720  -48.8150 C.3      33 GLU    0.0900
    502 CD        -84.3450  -31.9330  -49.4540 C.2      33 GLU    0.0900
    503 OE1       -85.4490  -31.3410  -49.4030 O.co2    33 GLU   -0.2800
    504 OE2       -84.1610  -33.0420  -50.0010 O.co2    33 GLU    0.0900
    505 HN        -82.7890  -28.7360  -48.7490 H        33 GLU    0.0900
    506 HA        -85.2540  -29.5390  -47.8170 H        33 GLU    0.6200
    507 HB1       -84.1160  -31.4920  -46.9140 H        33 GLU   -0.7600
    508 HB2       -82.5490  -30.5920  -46.8890 H        33 GLU   -0.7600
    509 HG1       -82.3490  -32.0160  -48.7260 H        33 GLU    0.5100
    510 HG2       -82.8340  -30.4350  -49.4640 H        33 GLU   -0.5100
    511 N         -85.3780  -29.2770  -45.2750 N.am     34 PRO   -0.2900
    512 CA        -85.3450  -28.9580  -43.8620 C.3      34 PRO    0.0000
    513 C         -84.1730  -29.6000  -43.0960 C.2      34 PRO    0.0900
    514 O         -83.7620  -29.0500  -42.0780 O.2      34 PRO    0.0900
    515 CB        -86.6980  -29.4650  -43.3510 C.3      34 PRO    0.0200
    516 CG        -87.1910  -30.3780  -44.3750 C.3      34 PRO    0.0900
    517 CD        -86.6440  -29.8990  -45.6770 C.3      34 PRO   -0.1800
    518 HA        -85.1760  -27.9030  -43.7190 H        34 PRO    0.0900
    519 HB1       -87.4030  -28.6180  -43.2100 H        34 PRO    0.0900
    520 HB2       -86.5750  -29.9940  -42.3810 H        34 PRO   -0.1800
    521 HG1       -86.8440  -31.4130  -44.1690 H        34 PRO    0.0900
    522 HG2       -88.3020  -30.3700  -44.3970 H        34 PRO    0.0900
    523 HD1       -86.4560  -30.7380  -46.3790 H        34 PRO    0.5100
    524 HD2       -87.3090  -29.1480  -46.1510 H        34 PRO   -0.5100
    525 N         -83.6060  -30.7220  -43.5460 N.am     35 TRP   -0.4700
    526 CA        -82.4710  -31.2400  -42.7640 C.3      35 TRP    0.3100
    527 C         -81.2900  -30.3110  -42.8820 C.2      35 TRP    0.0700
    528 O         -80.4010  -30.3060  -42.0330 O.2      35 TRP    0.0900
    529 CB        -82.0530  -32.6790  -43.1110 C.3      35 TRP   -0.1800
    530 CG        -81.4270  -32.8620  -44.4420 C.ar     35 TRP    0.0900
    531 CD1       -82.0150  -33.3750  -45.5510 C.ar     35 TRP    0.0900
    532 CD2       -80.0830  -32.5460  -44.8100 C.ar     35 TRP   -0.0300
    533 CE2       -79.9300  -32.8900  -46.1670 C.ar     35 TRP   -0.1500
    534 CE3       -78.9980  -31.9940  -44.1310 C.ar     35 TRP    0.2200
    535 NE1       -81.1260  -33.3970  -46.5960 N.ar     35 TRP   -0.5100
    536 CZ2       -78.7400  -32.7060  -46.8530 C.ar     35 TRP    0.3700
    537 CZ3       -77.8150  -31.8200  -44.8130 C.ar     35 TRP    0.2400
    538 CH2       -77.6920  -32.1740  -46.1600 C.ar     35 TRP    0.1100
    539 HN        -83.8960  -31.2200  -44.3590 H        35 TRP   -0.2500
    540 HA        -82.7560  -31.1930  -41.7250 H        35 TRP    0.1700
    541 HB1       -82.9580  -33.3220  -43.0720 H        35 TRP   -0.2000
    542 HB2       -81.3260  -33.0240  -42.3450 H        35 TRP    0.1400
    543 HD1       -83.0380  -33.7190  -45.6050 H        35 TRP   -0.2700
    544 HE1       -81.3150  -33.7200  -47.4970 H        35 TRP    0.1600
    545 HE3       -79.0670  -31.7050  -43.0930 H        35 TRP   -0.1400
    546 HZ2       -78.6260  -32.9670  -47.8950 H        35 TRP    0.1400
    547 HZ3       -76.9640  -31.4000  -44.2960 H        35 TRP    0.5100
    548 HH2       -76.7470  -32.0230  -46.6620 H        35 TRP   -0.5100
    549 N         -81.2730  -29.5110  -43.9400 N.am     36 GLN   -0.4700
    550 CA        -80.1580  -28.6100  -44.1380 C.3      36 GLN    0.3100
    551 C         -80.3190  -27.3950  -43.2640 C.2      36 GLN    0.0700
    552 O         -79.3340  -26.8290  -42.8060 O.2      36 GLN    0.0900
    553 CB        -80.0060  -28.2330  -45.6050 C.3      36 GLN   -0.1800
    554 CG        -79.7250  -29.4450  -46.4870 C.3      36 GLN    0.0900
    555 CD        -79.8550  -29.1380  -47.9610 C.2      36 GLN    0.0900
    556 NE2       -78.8010  -29.4420  -48.7000 N.am     36 GLN   -0.1800
    557 OE1       -80.8880  -28.6390  -48.4380 O.2      36 GLN    0.0900
    558 HN        -82.0000  -29.4930  -44.6210 H        36 GLN    0.0900
    559 HA        -79.2640  -29.1050  -43.7860 H        36 GLN    0.5500
    560 HB1       -79.1670  -27.5120  -45.7080 H        36 GLN   -0.5500
    561 HB2       -80.9420  -27.7460  -45.9510 H        36 GLN   -0.6200
    562 HG1       -80.4450  -30.2520  -46.2300 H        36 GLN    0.3200
    563 HG2       -78.6920  -29.8030  -46.2900 H        36 GLN    0.3000
    564 HE21      -78.8140  -29.2670  -49.6850 H        36 GLN    0.5100
    565 HE22      -77.9920  -29.8470  -48.2750 H        36 GLN   -0.5100
    566 N         -81.5630  -27.0020  -43.0060 N.am     37 PHE   -0.4700
    567 CA        -81.8110  -25.9270  -42.0590 C.3      37 PHE    0.3100
    568 C         -81.3770  -26.3570  -40.6620 C.2      37 PHE    0.0700
    569 O         -80.8460  -25.5490  -39.8840 O.2      37 PHE    0.0900
    570 CB        -83.2780  -25.5000  -42.0810 C.3      37 PHE   -0.1800
    571 CG        -83.6070  -24.6390  -43.2310 C.ar     37 PHE    0.0900
    572 CD1       -83.5660  -23.2640  -43.0930 C.ar     37 PHE    0.0900
    573 CD2       -83.9300  -25.1930  -44.4670 C.ar     37 PHE    0.0000
    574 CE1       -83.8620  -22.4290  -44.1790 C.ar     37 PHE   -0.1150
    575 CE2       -84.2250  -24.3680  -45.5510 C.ar     37 PHE    0.1150
    576 CZ        -84.1860  -22.9820  -45.4030 C.ar     37 PHE   -0.1150
    577 HN        -82.3610  -27.4150  -43.4390 H        37 PHE    0.1150
    578 HA        -81.1770  -25.0960  -42.3260 H        37 PHE   -0.1150
    579 HB1       -83.5100  -24.9260  -41.1580 H        37 PHE    0.1150
    580 HB2       -83.9250  -26.4000  -42.1430 H        37 PHE   -0.1150
    581 HD1       -83.3050  -22.8290  -42.1400 H        37 PHE    0.1150
    582 HD2       -83.9520  -26.2660  -44.5860 H        37 PHE   -0.1150
    583 HE1       -83.8360  -21.3560  -44.0590 H        37 PHE    0.1150
    584 HE2       -84.4840  -24.8030  -46.5060 H        37 PHE    0.5100
    585 HZ        -84.4090  -22.3420  -46.2450 H        37 PHE   -0.5100
    586 N         -81.5870  -27.6390  -40.3560 N.am     38 SER   -0.4700
    587 CA        -81.1020  -28.2030  -39.1050 C.3      38 SER    0.3100
    588 C         -79.6020  -28.0570  -38.9810 C.2      38 SER    0.0700
    589 O         -79.1230  -27.6600  -37.9140 O.2      38 SER    0.0900
    590 CB        -81.4960  -29.6650  -38.9630 C.3      38 SER    0.0500
    591 OG        -82.8710  -29.7570  -38.6460 O.3      38 SER    0.0900
    592 HN        -82.0790  -28.2600  -40.9630 H        38 SER    0.0900
    593 HA        -81.5240  -27.6250  -38.2960 H        38 SER   -0.6600
    594 HB1       -80.9050  -30.1380  -38.1490 H        38 SER    0.4300
    595 HB2       -81.3070  -30.2020  -39.9160 H        38 SER    0.5100
    596 HG1       -83.3390  -29.3420  -39.3750 H        38 SER   -0.5100
    597 N         -78.8590  -28.3560  -40.0570 N.am     39 MET   -0.4700
    598 CA        -77.3950  -28.1940  -39.9910 C.3      39 MET    0.3100
    599 C         -77.0440  -26.7210  -39.9390 C.2      39 MET    0.0700
    600 O         -76.0720  -26.3390  -39.3060 O.2      39 MET    0.0900
    601 CB        -76.6660  -28.8430  -41.1610 C.3      39 MET   -0.1800
    602 CG        -76.9580  -30.3030  -41.3440 C.3      39 MET    0.0900
    603 SD        -76.4530  -31.2520  -39.9070 S.3      39 MET    0.0900
    604 CE        -74.6750  -31.0110  -39.9120 C.3      39 MET   -0.1400
    605 HN        -79.2440  -28.6870  -40.9140 H        39 MET    0.0900
    606 HA        -77.0620  -28.6370  -39.0640 H        39 MET    0.0900
    607 HB1       -75.5750  -28.7220  -41.0040 H        39 MET   -0.0900
    608 HB2       -76.9580  -28.3100  -42.0920 H        39 MET   -0.2200
    609 HG1       -76.4180  -30.6670  -42.2430 H        39 MET    0.0900
    610 HG2       -78.0480  -30.4330  -41.5150 H        39 MET    0.0900
    611 HE1       -74.4090  -29.9650  -39.6450 H        39 MET    0.0900
    612 HE2       -74.2610  -31.2220  -40.9220 H        39 MET    0.5100
    613 HE3       -74.1940  -31.6870  -39.1740 H        39 MET   -0.5100
    614 N         -77.8190  -25.8680  -40.5980 N.am     40 LEU   -0.4700
    615 CA        -77.5380  -24.4710  -40.4540 C.3      40 LEU    0.3100
    616 C         -77.5070  -24.2140  -38.9520 C.2      40 LEU    0.0700
    617 O         -76.6200  -23.5300  -38.4280 O.2      40 LEU    0.0900
    618 CB        -78.6170  -23.6140  -41.0950 C.3      40 LEU   -0.1800
    619 CG        -78.3130  -22.1420  -40.8270 C.3      40 LEU    0.0900
    620 CD1       -76.8930  -21.9120  -41.1820 C.3      40 LEU    0.0900
    621 CD2       -79.2080  -21.1770  -41.5890 C.3      40 LEU   -0.0900
    622 HN        -78.5800  -26.1380  -41.1830 H        40 LEU    0.0900
    623 HA        -76.5840  -24.2760  -40.9220 H        40 LEU   -0.2700
    624 HB1       -79.6070  -23.8760  -40.6650 H        40 LEU    0.0900
    625 HB2       -78.6410  -23.7980  -42.1900 H        40 LEU    0.0900
    626 HG        -78.4820  -21.9050  -39.7550 H        40 LEU    0.0900
    627 HD11      -76.6370  -22.4700  -42.1080 H        40 LEU   -0.2700
    628 HD12      -76.2350  -22.2680  -40.3610 H        40 LEU    0.0900
    629 HD13      -76.7190  -20.8300  -41.3610 H        40 LEU    0.0900
    630 HD21      -80.2520  -21.5550  -41.6020 H        40 LEU    0.0900
    631 HD22      -78.8520  -21.0790  -42.6370 H        40 LEU    0.5100
    632 HD23      -79.1970  -20.1820  -41.0960 H        40 LEU   -0.5100
    633 N         -78.4800  -24.7990  -38.2560 N.am     41 ALA   -0.4700
    634 CA        -78.6080  -24.5790  -36.8190 C.3      41 ALA    0.3100
    635 C         -77.4410  -25.1960  -36.0570 C.2      41 ALA    0.0700
    636 O         -76.8050  -24.5430  -35.2320 O.2      41 ALA    0.0900
    637 CB        -79.9400  -25.1220  -36.2990 C.3      41 ALA   -0.2700
    638 HN        -79.1540  -25.4020  -38.6760 H        41 ALA    0.0900
    639 HA        -78.5410  -23.5170  -36.6380 H        41 ALA    0.0900
    640 HB1       -79.9370  -26.2340  -36.3290 H        41 ALA    0.0900
    641 HB2       -80.7730  -24.7530  -36.9340 H        41 ALA    0.5100
    642 HB3       -80.0970  -24.7960  -35.2490 H        41 ALA   -0.5100
    643 N         -77.1560  -26.4640  -36.3270 N.am     42 ALA   -0.4700
    644 CA        -76.0320  -27.1140  -35.6900 C.3      42 ALA    0.3100
    645 C         -74.7910  -26.2070  -35.7490 C.2      42 ALA    0.0700
    646 O         -74.0460  -26.0580  -34.7790 O.2      42 ALA    0.0900
    647 CB        -75.7670  -28.4620  -36.3550 C.3      42 ALA   -0.2700
    648 HN        -77.6900  -27.0130  -36.9650 H        42 ALA    0.0900
    649 HA        -76.2670  -27.2480  -34.6450 H        42 ALA    0.0900
    650 HB1       -75.5370  -28.3180  -37.4320 H        42 ALA    0.0900
    651 HB2       -76.6650  -29.1100  -36.2680 H        42 ALA    0.5100
    652 HB3       -74.8990  -28.9580  -35.8710 H        42 ALA   -0.5100
    653 N         -74.5800  -25.5810  -36.8980 N.am     43 TYR   -0.4700
    654 CA        -73.4200  -24.7410  -37.0720 C.3      43 TYR    0.3100
    655 C         -73.4650  -23.5230  -36.1470 C.2      43 TYR    0.0700
    656 O         -72.5100  -23.2560  -35.4210 O.2      43 TYR    0.0900
    657 CB        -73.2470  -24.3060  -38.5390 C.3      43 TYR   -0.1800
    658 CG        -71.8480  -23.8260  -38.7770 C.ar     43 TYR    0.0900
    659 CD1       -70.7830  -24.7230  -38.7250 C.ar     43 TYR    0.0900
    660 CD2       -71.5730  -22.4830  -39.0050 C.ar     43 TYR    0.0000
    661 CE1       -69.4770  -24.3020  -38.9060 C.ar     43 TYR   -0.1150
    662 CE2       -70.2640  -22.0510  -39.1970 C.ar     43 TYR    0.1150
    663 CZ        -69.2220  -22.9700  -39.1470 C.ar     43 TYR   -0.1150
    664 OH        -67.9170  -22.5750  -39.3300 O.3      43 TYR    0.1150
    665 HN        -75.1970  -25.6600  -37.6760 H        43 TYR    0.1100
    666 HA        -72.5550  -25.3000  -36.7490 H        43 TYR   -0.5400
    667 HB1       -73.9440  -23.4720  -38.7740 H        43 TYR    0.4300
    668 HB2       -73.4390  -25.1650  -39.2160 H        43 TYR   -0.1150
    669 HD1       -70.9800  -25.7680  -38.5380 H        43 TYR    0.1150
    670 HD2       -72.3820  -21.7700  -39.0340 H        43 TYR   -0.1150
    671 HE1       -68.6650  -25.0120  -38.8610 H        43 TYR    0.1150
    672 HE2       -70.0580  -21.0070  -39.3840 H        43 TYR    0.5100
    673 HH        -67.3590  -23.3520  -39.2550 H        43 TYR   -0.5100
    674 N         -74.5740  -22.7880  -36.1710 N.am     44 MET   -0.4700
    675 CA        -74.7410  -21.6350  -35.2950 C.3      44 MET    0.3100
    676 C         -74.5440  -22.0240  -33.8200 C.2      44 MET    0.0700
    677 O         -74.0510  -21.2760  -33.0310 O.2      44 MET    0.0900
    678 CB        -76.1320  -21.0340  -35.4840 C.3      44 MET   -0.1800
    679 CG        -76.4040  -20.4510  -36.8500 C.3      44 MET    0.0900
    680 SD        -75.1440  -19.2710  -37.3620 S.3      44 MET    0.0900
    681 CE        -74.0400  -20.3370  -38.2930 C.3      44 MET   -0.1400
    682 HN        -75.3330  -22.9890  -36.7840 H        44 MET    0.0900
    683 HA        -73.9800  -20.9110  -35.5420 H        44 MET    0.0900
    684 HB1       -76.2640  -20.2280  -34.7320 H        44 MET   -0.0900
    685 HB2       -76.8820  -21.8310  -35.2940 H        44 MET   -0.2200
    686 HG1       -77.3930  -19.9480  -36.8270 H        44 MET    0.0900
    687 HG2       -76.4520  -21.2810  -37.5850 H        44 MET    0.0900
    688 HE1       -74.6080  -21.0690  -38.9060 H        44 MET    0.0900
    689 HE2       -73.3820  -20.9060  -37.6010 H        44 MET    0.5100
    690 HE3       -73.4090  -19.7320  -38.9780 H        44 MET   -0.5100
    691 N         -74.9300  -23.2460  -33.4970 N.am     45 PHE   -0.4700
    692 CA        -74.8750  -23.7110  -32.1310 C.3      45 PHE    0.3100
    693 C         -73.4140  -23.9240  -31.7710 C.2      45 PHE    0.0700
    694 O         -72.9580  -23.4850  -30.7130 O.2      45 PHE    0.0900
    695 CB        -75.7110  -24.9860  -31.9830 C.3      45 PHE   -0.1800
    696 CG        -75.7040  -25.5670  -30.6120 C.ar     45 PHE    0.0900
    697 CD1       -76.3720  -24.9270  -29.5710 C.ar     45 PHE    0.0900
    698 CD2       -75.0480  -26.7730  -30.3600 C.ar     45 PHE    0.0000
    699 CE1       -76.3730  -25.4800  -28.2810 C.ar     45 PHE   -0.1150
    700 CE2       -75.0430  -27.3350  -29.0770 C.ar     45 PHE    0.1150
    701 CZ        -75.6960  -26.6850  -28.0350 C.ar     45 PHE   -0.1150
    702 HN        -75.2720  -23.8940  -34.1730 H        45 PHE    0.1150
    703 HA        -75.2600  -22.9310  -31.4920 H        45 PHE   -0.1150
    704 HB1       -75.3130  -25.7640  -32.6690 H        45 PHE    0.1150
    705 HB2       -76.7690  -24.7600  -32.2370 H        45 PHE   -0.1150
    706 HD1       -76.8920  -23.9990  -29.7570 H        45 PHE    0.1150
    707 HD2       -74.5370  -27.2810  -31.1650 H        45 PHE   -0.1150
    708 HE1       -76.8940  -24.9790  -27.4780 H        45 PHE    0.1150
    709 HE2       -74.5350  -28.2700  -28.8980 H        45 PHE    0.5100
    710 HZ        -75.6820  -27.1050  -27.0410 H        45 PHE   -0.5100
    711 N         -72.6750  -24.5780  -32.6670 N.am     46 LEU   -0.4700
    712 CA        -71.2320  -24.7380  -32.5000 C.3      46 LEU    0.3100
    713 C         -70.5230  -23.3940  -32.3100 C.2      46 LEU    0.0700
    714 O         -69.7230  -23.2320  -31.3920 O.2      46 LEU    0.0900
    715 CB        -70.6300  -25.4490  -33.7090 C.3      46 LEU   -0.1800
    716 CG        -69.1910  -25.9150  -33.5090 C.3      46 LEU    0.0900
    717 CD1       -69.1190  -26.9260  -32.3620 C.3      46 LEU    0.0900
    718 CD2       -68.6780  -26.5320  -34.7830 C.3      46 LEU   -0.0900
    719 HN        -73.0710  -24.9850  -33.4870 H        46 LEU    0.0900
    720 HA        -71.0610  -25.3130  -31.6030 H        46 LEU   -0.2700
    721 HB1       -70.6550  -24.7520  -34.5730 H        46 LEU    0.0900
    722 HB2       -71.2570  -26.3350  -33.9420 H        46 LEU    0.0900
    723 HG        -68.5490  -25.0400  -33.2710 H        46 LEU    0.0900
    724 HD11      -69.8840  -27.7190  -32.5030 H        46 LEU   -0.2700
    725 HD12      -69.3120  -26.4140  -31.3940 H        46 LEU    0.0900
    726 HD13      -68.1150  -27.4020  -32.3400 H        46 LEU    0.0900
    727 HD21      -68.7070  -25.7860  -35.6070 H        46 LEU    0.0900
    728 HD22      -69.3130  -27.3990  -35.0660 H        46 LEU    0.5100
    729 HD23      -67.6270  -26.8670  -34.6450 H        46 LEU   -0.5100
    730 N         -70.8180  -22.4350  -33.1880 N.am     47 LEU   -0.4700
    731 CA        -70.2660  -21.0870  -33.0920 C.3      47 LEU    0.3100
    732 C         -70.5340  -20.4170  -31.7480 C.2      47 LEU    0.0700
    733 O         -69.6650  -19.7650  -31.1910 O.2      47 LEU    0.0900
    734 CB        -70.7870  -20.2150  -34.2350 C.3      47 LEU   -0.1800
    735 CG        -69.8110  -20.0850  -35.4080 C.3      47 LEU    0.0900
    736 CD1       -68.9210  -21.3100  -35.5210 C.3      47 LEU    0.0900
    737 CD2       -70.5580  -19.8290  -36.7050 C.3      47 LEU   -0.0900
    738 HN        -71.4340  -22.5960  -33.9540 H        47 LEU    0.0900
    739 HA        -69.1900  -21.1620  -33.1360 H        47 LEU   -0.2700
    740 HB1       -70.9980  -19.2000  -33.8370 H        47 LEU    0.0900
    741 HB2       -71.7340  -20.6570  -34.6120 H        47 LEU    0.0900
    742 HG        -69.1760  -19.1850  -35.2570 H        47 LEU    0.0900
    743 HD11      -69.5400  -22.2330  -35.5010 H        47 LEU   -0.2700
    744 HD12      -68.2110  -21.3410  -34.6680 H        47 LEU    0.0900
    745 HD13      -68.3560  -21.2810  -36.4770 H        47 LEU    0.0900
    746 HD21      -71.1450  -18.8880  -36.6290 H        47 LEU    0.0900
    747 HD22      -71.2570  -20.6670  -36.9110 H        47 LEU    0.5100
    748 HD23      -69.8360  -19.7290  -37.5440 H        47 LEU   -0.5100
    749 N         -71.7430  -20.5770  -31.2240 N.am     48 ILE   -0.4700
    750 CA        -72.0720  -20.0860  -29.8900 C.3      48 ILE    0.3100
    751 C         -71.3380  -20.8480  -28.7660 C.2      48 ILE    0.0700
    752 O         -70.6270  -20.2620  -27.9450 O.2      48 ILE    0.0900
    753 CB        -73.5780  -20.2220  -29.6550 C.3      48 ILE   -0.0900
    754 CG1       -74.3410  -19.7640  -30.8970 C.3      48 ILE    0.0900
    755 CG2       -73.9790  -19.4740  -28.4140 C.3      48 ILE   -0.2700
    756 CD        -75.8240  -19.7040  -30.7280 C.3      48 ILE    0.0900
    757 HN        -72.4770  -21.0370  -31.7170 H        48 ILE    0.0900
    758 HA        -71.7700  -19.0520  -29.8240 H        48 ILE    0.0900
    759 HB        -73.8380  -21.2970  -29.5390 H        48 ILE   -0.1800
    760 HG11      -74.1130  -20.4670  -31.7260 H        48 ILE    0.0900
    761 HG12      -73.9800  -18.7520  -31.1750 H        48 ILE    0.0900
    762 HG21      -73.8980  -18.3790  -28.5870 H        48 ILE   -0.2700
    763 HG22      -73.3080  -19.7510  -27.5720 H        48 ILE    0.0900
    764 HG23      -75.0300  -19.7150  -28.1500 H        48 ILE    0.0900
    765 HD1       -76.0850  -18.9920  -29.9160 H        48 ILE    0.0900
    766 HD2       -76.2140  -20.7080  -30.4590 H        48 ILE    0.5100
    767 HD3       -76.2970  -19.3570  -31.6700 H        48 ILE   -0.5100
    768 N         -71.5100  -22.1620  -28.7160 N.am     49 MET   -0.4700
    769 CA        -70.8730  -22.9340  -27.6650 C.3      49 MET    0.3100
    770 C         -69.3570  -22.7260  -27.6230 C.2      49 MET    0.0700
    771 O         -68.7670  -22.8050  -26.5610 O.2      49 MET    0.0900
    772 CB        -71.2230  -24.4130  -27.7890 C.3      49 MET   -0.1800
    773 CG        -72.7080  -24.6460  -27.7790 C.3      49 MET    0.0900
    774 SD        -73.4050  -24.2830  -26.1590 S.3      49 MET    0.0900
    775 CE        -72.7050  -25.6090  -25.1390 C.3      49 MET   -0.1400
    776 HN        -72.0650  -22.6640  -29.3750 H        49 MET    0.0900
    777 HA        -71.2120  -22.5470  -26.7150 H        49 MET    0.0900
    778 HB1       -70.7660  -24.9630  -26.9380 H        49 MET   -0.0900
    779 HB2       -70.8020  -24.8050  -28.7380 H        49 MET   -0.2200
    780 HG1       -72.9090  -25.7040  -28.0470 H        49 MET    0.0900
    781 HG2       -73.1790  -23.9960  -28.5460 H        49 MET    0.0900
    782 HE1       -71.6130  -25.4700  -24.9900 H        49 MET    0.0900
    783 HE2       -72.8620  -26.5940  -25.6280 H        49 MET    0.5100
    784 HE3       -73.1890  -25.6190  -24.1390 H        49 MET   -0.5100
    785 N         -68.7140  -22.4600  -28.7590 N.am     50 LEU   -0.4700
    786 CA        -67.2880  -22.1450  -28.7210 C.3      50 LEU    0.3100
    787 C         -67.0760  -20.6450  -28.5710 C.2      50 LEU    0.0700
    788 O         -66.4010  -20.1930  -27.6550 O.2      50 LEU    0.0900
    789 CB        -66.5450  -22.6520  -29.9590 C.3      50 LEU   -0.1800
    790 CG        -66.5910  -24.1630  -30.2010 C.3      50 LEU    0.0900
    791 CD1       -65.8030  -24.5390  -31.4350 C.3      50 LEU    0.0900
    792 CD2       -66.0550  -24.9110  -29.0250 C.3      50 LEU   -0.0900
    793 HN        -69.1580  -22.4640  -29.6520 H        50 LEU    0.0900
    794 HA        -66.8770  -22.6010  -27.8330 H        50 LEU   -0.2700
    795 HB1       -65.4800  -22.3530  -29.8630 H        50 LEU    0.0900
    796 HB2       -66.9810  -22.1500  -30.8480 H        50 LEU    0.0900
    797 HG        -67.6470  -24.4810  -30.3310 H        50 LEU    0.0900
    798 HD11      -64.7410  -24.2350  -31.3160 H        50 LEU   -0.2700
    799 HD12      -66.2220  -24.0200  -32.3240 H        50 LEU    0.0900
    800 HD13      -65.8430  -25.6380  -31.5890 H        50 LEU    0.0900
    801 HD21      -66.6590  -24.6830  -28.1210 H        50 LEU    0.0900
    802 HD22      -65.0030  -24.6110  -28.8350 H        50 LEU    0.5100
    803 HD23      -66.1040  -26.0050  -29.2190 H        50 LEU   -0.5100
    804 N         -67.6690  -19.8700  -29.4660 N.am     51 GLY   -0.4700
    805 CA        -67.4780  -18.4200  -29.4850 C.3      51 GLY    0.3100
    806 C         -67.7260  -17.6420  -28.2060 C.2      51 GLY   -0.0200
    807 O         -66.9610  -16.7350  -27.8510 O.2      51 GLY    0.0900
    808 HN        -68.2730  -20.2410  -30.1680 H        51 GLY    0.0900
    809 HA1       -68.1490  -18.0340  -30.2370 H        51 GLY    0.5100
    810 HA2       -66.4530  -18.2510  -29.7760 H        51 GLY   -0.5100
    811 N         -68.7930  -17.9890  -27.5000 N.am     52 PHE   -0.4700
    812 CA        -69.1420  -17.2620  -26.2950 C.3      52 PHE    0.3100
    813 C         -68.1190  -17.4760  -25.2000 C.2      52 PHE    0.0700
    814 O         -67.5240  -16.5290  -24.7030 O.2      52 PHE    0.0900
    815 CB        -70.5050  -17.6930  -25.7680 C.3      52 PHE   -0.1800
    816 CG        -70.8100  -17.1300  -24.4260 C.ar     52 PHE    0.0900
    817 CD1       -71.1550  -15.7990  -24.2850 C.ar     52 PHE    0.0900
    818 CD2       -70.7200  -17.9200  -23.3010 C.ar     52 PHE    0.0000
    819 CE1       -71.4250  -15.2720  -23.0440 C.ar     52 PHE   -0.1150
    820 CE2       -70.9890  -17.3970  -22.0550 C.ar     52 PHE    0.1150
    821 CZ        -71.3380  -16.0770  -21.9260 C.ar     52 PHE   -0.1150
    822 HN        -69.3900  -18.7450  -27.7570 H        52 PHE    0.1150
    823 HA        -69.1500  -16.2080  -26.5330 H        52 PHE   -0.1150
    824 HB1       -70.5350  -18.8000  -25.6810 H        52 PHE    0.1150
    825 HB2       -71.2980  -17.3430  -26.4640 H        52 PHE   -0.1150
    826 HD1       -71.2130  -15.1660  -25.1580 H        52 PHE    0.1150
    827 HD2       -70.4370  -18.9580  -23.3960 H        52 PHE   -0.1150
    828 HE1       -71.7040  -14.2340  -22.9460 H        52 PHE    0.1150
    829 HE2       -70.9250  -18.0260  -21.1800 H        52 PHE    0.5100
    830 HZ        -71.5440  -15.6660  -20.9490 H        52 PHE   -0.5100
    831 N         -67.8990  -18.7350  -24.8200 N.am     53 PRO   -0.2900
    832 CA        -66.9500  -18.9770  -23.7450 C.3      53 PRO    0.0000
    833 C         -65.5530  -18.4200  -24.1130 C.2      53 PRO    0.0900
    834 O         -64.9830  -17.6430  -23.3520 O.2      53 PRO    0.0900
    835 CB        -66.9680  -20.5150  -23.5800 C.3      53 PRO    0.0200
    836 CG        -68.2200  -20.9580  -24.2460 C.3      53 PRO    0.0900
    837 CD        -68.4630  -19.9740  -25.3690 C.3      53 PRO   -0.1800
    838 HA        -67.2350  -18.4280  -22.8620 H        53 PRO    0.0900
    839 HB1       -66.9740  -20.7950  -22.5050 H        53 PRO    0.0900
    840 HB2       -66.0800  -20.9730  -24.0670 H        53 PRO   -0.1800
    841 HG1       -68.1030  -21.9880  -24.6490 H        53 PRO    0.0900
    842 HG2       -69.0680  -20.9480  -23.5290 H        53 PRO    0.0900
    843 HD1       -67.9270  -20.2650  -26.2960 H        53 PRO    0.5100
    844 HD2       -69.5450  -19.8480  -25.5800 H        53 PRO   -0.5100
    845 N         -65.0180  -18.7800  -25.2750 N.am     54 ILE   -0.4700
    846 CA        -63.7260  -18.2480  -25.6970 C.3      54 ILE    0.3100
    847 C         -63.6930  -16.7300  -25.5550 C.2      54 ILE    0.0700
    848 O         -62.8360  -16.1900  -24.8680 O.2      54 ILE    0.0900
    849 CB        -63.3550  -18.6400  -27.1550 C.3      54 ILE   -0.0900
    850 CG1       -62.7670  -20.0600  -27.2470 C.3      54 ILE    0.0900
    851 CG2       -62.3120  -17.6950  -27.7010 C.3      54 ILE   -0.2700
    852 CD        -63.5950  -21.1600  -26.5870 C.3      54 ILE    0.0900
    853 HN        -65.4660  -19.4160  -25.8990 H        54 ILE    0.0900
    854 HA        -62.9810  -18.6310  -25.0160 H        54 ILE    0.0900
    855 HB        -64.2640  -18.5970  -27.7920 H        54 ILE   -0.1800
    856 HG11      -61.7660  -20.0490  -26.7680 H        54 ILE    0.0900
    857 HG12      -62.6510  -20.3150  -28.3200 H        54 ILE    0.0900
    858 HG21      -61.5630  -17.4570  -26.9160 H        54 ILE   -0.2700
    859 HG22      -62.7940  -16.7490  -28.0290 H        54 ILE    0.0900
    860 HG23      -61.7870  -18.1650  -28.5610 H        54 ILE    0.0900
    861 HD1       -64.6010  -21.2140  -27.0570 H        54 ILE    0.0900
    862 HD2       -63.7200  -20.9420  -25.5050 H        54 ILE    0.5100
    863 HD3       -63.0910  -22.1410  -26.7150 H        54 ILE   -0.5100
    864 N         -64.6210  -16.0210  -26.1930 N.am     55 ASN   -0.4700
    865 CA        -64.5860  -14.5530  -26.1090 C.3      55 ASN    0.3100
    866 C         -64.9380  -13.9560  -24.7400 C.2      55 ASN    0.0700
    867 O         -64.4950  -12.8570  -24.4110 O.2      55 ASN    0.0900
    868 CB        -65.4740  -13.9150  -27.1830 C.3      55 ASN   -0.1800
    869 CG        -64.8350  -13.9390  -28.5460 C.2      55 ASN    0.0900
    870 ND2       -65.3540  -14.5890  -29.4680 N.am     55 ASN    0.0900
    871 OD1       -63.7260  -13.2510  -28.6940 O.2      55 ASN    0.5500
    872 HN        -65.3510  -16.4330  -26.7330 H        55 ASN   -0.5500
    873 HA        -63.5620  -14.2380  -26.2370 H        55 ASN   -0.6200
    874 HB1       -65.6740  -12.8580  -26.9060 H        55 ASN    0.3200
    875 HB2       -66.4360  -14.4680  -27.2340 H        55 ASN    0.3000
    876 HD21      -64.9260  -14.6030  -30.3720 H        55 ASN    0.5100
    877 HD22      -66.1990  -15.0980  -29.3080 H        55 ASN   -0.5100
    878 N         -65.7360  -14.6660  -23.9450 N.am     56 PHE   -0.4700
    879 CA        -66.1050  -14.1700  -22.6250 C.3      56 PHE    0.3100
    880 C         -64.9390  -14.3520  -21.6730 C.2      56 PHE    0.0700
    881 O         -64.4570  -13.4030  -21.0520 O.2      56 PHE    0.0900
    882 CB        -67.3330  -14.9000  -22.0800 C.3      56 PHE   -0.1800
    883 CG        -67.8690  -14.3020  -20.8130 C.ar     56 PHE    0.0900
    884 CD1       -68.5540  -13.0900  -20.8410 C.ar     56 PHE    0.0900
    885 CD2       -67.6840  -14.9410  -19.5960 C.ar     56 PHE    0.0000
    886 CE1       -69.0470  -12.5240  -19.6770 C.ar     56 PHE   -0.1150
    887 CE2       -68.1740  -14.3840  -18.4260 C.ar     56 PHE    0.1150
    888 CZ        -68.8570  -13.1710  -18.4660 C.ar     56 PHE   -0.1150
    889 HN        -66.1100  -15.5510  -24.2110 H        56 PHE    0.1150
    890 HA        -66.3090  -13.1130  -22.7140 H        56 PHE   -0.1150
    891 HB1       -67.0650  -15.9550  -21.8600 H        56 PHE    0.1150
    892 HB2       -68.1480  -14.8610  -22.8340 H        56 PHE   -0.1150
    893 HD1       -68.7020  -12.5850  -21.7830 H        56 PHE    0.1150
    894 HD2       -67.1550  -15.8810  -19.5600 H        56 PHE   -0.1150
    895 HE1       -69.5770  -11.5830  -19.7120 H        56 PHE    0.1150
    896 HE2       -68.0260  -14.8900  -17.4830 H        56 PHE    0.5100
    897 HZ        -69.2380  -12.7360  -17.5550 H        56 PHE   -0.5100
    898 N         -64.4810  -15.5880  -21.5650 N.am     57 LEU   -0.4700
    899 CA        -63.3160  -15.8970  -20.7610 C.3      57 LEU    0.3100
    900 C         -62.2480  -14.8190  -20.9350 C.2      57 LEU    0.0700
    901 O         -61.5800  -14.4290  -19.9790 O.2      57 LEU    0.0900
    902 CB        -62.7640  -17.2590  -21.1680 C.3      57 LEU   -0.1800
    903 CG        -61.9420  -17.9980  -20.1240 C.3      57 LEU    0.0900
    904 CD1       -62.7450  -18.1030  -18.8460 C.3      57 LEU    0.0900
    905 CD2       -61.5750  -19.3640  -20.6540 C.3      57 LEU   -0.0900
    906 HN        -64.9130  -16.3580  -22.0280 H        57 LEU    0.0900
    907 HA        -63.6110  -15.9020  -19.7220 H        57 LEU   -0.2700
    908 HB1       -62.1230  -17.1120  -22.0610 H        57 LEU    0.0900
    909 HB2       -63.6230  -17.9060  -21.4410 H        57 LEU    0.0900
    910 HG        -60.9990  -17.4440  -19.9290 H        57 LEU    0.0900
    911 HD11      -63.6880  -18.6590  -19.0320 H        57 LEU   -0.2700
    912 HD12      -62.9990  -17.0880  -18.4730 H        57 LEU    0.0900
    913 HD13      -62.1590  -18.6470  -18.0750 H        57 LEU    0.0900
    914 HD21      -61.1390  -19.2750  -21.6720 H        57 LEU    0.0900
    915 HD22      -62.4820  -20.0040  -20.7120 H        57 LEU    0.5100
    916 HD23      -60.8240  -19.8390  -19.9870 H        57 LEU   -0.5100
    917 N         -62.1000  -14.3250  -22.1610 N.am     58 THR   -0.4700
    918 CA        -61.0970  -13.3100  -22.4560 C.3      58 THR    0.3100
    919 C         -61.2820  -12.0200  -21.6560 C.2      58 THR    0.0700
    920 O         -60.3400  -11.5350  -21.0420 O.2      58 THR    0.0900
    921 CB        -61.0500  -12.9740  -23.9480 C.3      58 THR    0.1400
    922 CG2       -60.1540  -11.7500  -24.1870 C.3      58 THR    0.0900
    923 OG1       -60.5360  -14.1000  -24.6680 O.3      58 THR   -0.6600
    924 HN        -62.6650  -14.6230  -22.9270 H        58 THR    0.4300
    925 HA        -60.1400  -13.6900  -22.1310 H        58 THR   -0.2700
    926 HB        -62.0720  -12.7410  -24.3190 H        58 THR    0.0900
    927 HG1       -61.2710  -14.7120  -24.7630 H        58 THR    0.0900
    928 HG21      -59.1210  -11.9580  -23.8340 H        58 THR    0.0900
    929 HG22      -60.5500  -10.8760  -23.6280 H        58 THR    0.5100
    930 HG23      -60.1170  -11.5140  -25.2720 H        58 THR   -0.5100
    931 N         -62.4880  -11.4620  -21.6650 N.am     59 LEU   -0.4700
    932 CA        -62.7650  -10.2610  -20.8830 C.3      59 LEU    0.3100
    933 C         -62.5990  -10.5360  -19.3970 C.2      59 LEU    0.0700
    934 O         -61.9930   -9.7580  -18.6570 O.2      59 LEU    0.0900
    935 CB        -64.1960   -9.8010  -21.1160 C.3      59 LEU   -0.1800
    936 CG        -64.5610   -9.6650  -22.5800 C.3      59 LEU    0.0900
    937 CD1       -66.0310   -9.3000  -22.7110 C.3      59 LEU    0.0900
    938 CD2       -63.6520   -8.6180  -23.1820 C.3      59 LEU   -0.0900
    939 HN        -63.2450  -11.8310  -22.1970 H        59 LEU    0.0900
    940 HA        -62.0680   -9.4940  -21.1870 H        59 LEU   -0.2700
    941 HB1       -64.3340   -8.8150  -20.6240 H        59 LEU    0.0900
    942 HB2       -64.8840  -10.5350  -20.6470 H        59 LEU    0.0900
    943 HG        -64.3680  -10.6270  -23.1020 H        59 LEU    0.0900
    944 HD11      -66.2330   -8.3360  -22.1960 H        59 LEU   -0.2700
    945 HD12      -66.6590  -10.0890  -22.2450 H        59 LEU    0.0900
    946 HD13      -66.3000   -9.1930  -23.7840 H        59 LEU    0.0900
    947 HD21      -62.7280   -9.0940  -23.5750 H        59 LEU    0.0900
    948 HD22      -63.3650   -7.8750  -22.4060 H        59 LEU    0.5100
    949 HD23      -64.1690   -8.1030  -24.0190 H        59 LEU   -0.5100
    950 N         -63.1540  -11.6620  -18.9680 N.am     60 TYR   -0.4700
    951 CA        -63.1770  -12.0220  -17.5650 C.3      60 TYR    0.3100
    952 C         -61.7680  -12.1710  -17.0000 C.2      60 TYR    0.0700
    953 O         -61.4680  -11.6890  -15.9090 O.2      60 TYR    0.0900
    954 CB        -63.9800  -13.3120  -17.3890 C.3      60 TYR   -0.1800
    955 CG        -64.2130  -13.7210  -15.9600 C.ar     60 TYR    0.0900
    956 CD1       -65.2500  -13.1710  -15.2160 C.ar     60 TYR    0.0900
    957 CD2       -63.4050  -14.6770  -15.3580 C.ar     60 TYR    0.0000
    958 CE1       -65.4660  -13.5580  -13.9120 C.ar     60 TYR   -0.1150
    959 CE2       -63.6150  -15.0710  -14.0560 C.ar     60 TYR    0.1150
    960 CZ        -64.6420  -14.5100  -13.3380 C.ar     60 TYR   -0.1150
    961 OH        -64.8380  -14.9070  -12.0330 O.3      60 TYR    0.1150
    962 HN        -63.5820  -12.3110  -19.5920 H        60 TYR    0.1100
    963 HA        -63.6310  -11.2120  -17.0130 H        60 TYR   -0.5400
    964 HB1       -63.4350  -14.1460  -17.8790 H        60 TYR    0.4300
    965 HB2       -64.9790  -13.1810  -17.8550 H        60 TYR   -0.1150
    966 HD1       -65.8940  -12.4300  -15.6660 H        60 TYR    0.1150
    967 HD2       -62.5960  -15.1190  -15.9220 H        60 TYR   -0.1150
    968 HE1       -66.2740  -13.1230  -13.3420 H        60 TYR    0.1150
    969 HE2       -62.9770  -15.8150  -13.6030 H        60 TYR    0.5100
    970 HH        -65.6750  -14.5430  -11.7340 H        60 TYR   -0.5100
    971 N         -60.8960  -12.8320  -17.7490 N.am     61 VAL   -0.4700
    972 CA        -59.5300  -13.0160  -17.2900 C.3      61 VAL    0.3100
    973 C         -58.7780  -11.6810  -17.1800 C.2      61 VAL    0.0700
    974 O         -58.0390  -11.4640  -16.2170 O.2      61 VAL    0.0900
    975 CB        -58.7780  -14.0490  -18.1600 C.3      61 VAL   -0.0900
    976 CG1       -57.2870  -13.9710  -17.9230 C.3      61 VAL    0.0900
    977 CG2       -59.2860  -15.4510  -17.8540 C.3      61 VAL   -0.2700
    978 HN        -61.1300  -13.2220  -18.6360 H        61 VAL    0.0900
    979 HA        -59.5680  -13.3500  -16.2640 H        61 VAL    0.0900
    980 HB        -58.9900  -13.8500  -19.2310 H        61 VAL    0.0900
    981 HG11      -57.0580  -14.1770  -16.8550 H        61 VAL   -0.2700
    982 HG12      -56.9170  -12.9550  -18.1750 H        61 VAL    0.0900
    983 HG13      -56.7650  -14.7250  -18.5500 H        61 VAL    0.0900
    984 HG21      -60.3970  -15.4720  -17.8990 H        61 VAL    0.0900
    985 HG22      -58.9680  -15.7560  -16.8340 H        61 VAL    0.5100
    986 HG23      -58.8870  -16.1690  -18.6010 H        61 VAL   -0.5100
    987 N         -58.9730  -10.7780  -18.1410 N.am     62 THR   -0.4700
    988 CA        -58.3580   -9.4520  -18.0490 C.3      62 THR    0.3100
    989 C         -58.7800   -8.7670  -16.7570 C.2      62 THR    0.0700
    990 O         -57.9560   -8.2140  -16.0250 O.2      62 THR    0.0900
    991 CB        -58.7490   -8.5290  -19.2120 C.3      62 THR    0.1400
    992 CG2       -57.8790   -7.2790  -19.2030 C.3      62 THR    0.0900
    993 OG1       -58.5570   -9.2010  -20.4520 O.3      62 THR   -0.6600
    994 HN        -59.5320  -10.9590  -18.9460 H        62 THR    0.4300
    995 HA        -57.2870   -9.5920  -18.0380 H        62 THR   -0.2700
    996 HB        -59.8180   -8.2390  -19.1210 H        62 THR    0.0900
    997 HG1       -59.2330   -9.8790  -20.4920 H        62 THR    0.0900
    998 HG21      -56.8090   -7.5570  -19.3100 H        62 THR    0.0900
    999 HG22      -58.0100   -6.7350  -18.2430 H        62 THR    0.5100
   1000 HG23      -58.1600   -6.6160  -20.0500 H        62 THR   -0.5100
   1001 N         -60.0780   -8.8000  -16.4750 N.am     63 VAL   -0.4700
   1002 CA        -60.6050   -8.1830  -15.2640 C.3      63 VAL    0.3100
   1003 C         -59.9180   -8.7070  -13.9980 C.2      63 VAL    0.0700
   1004 O         -59.8260   -7.9930  -12.9990 O.2      63 VAL    0.0900
   1005 CB        -62.1430   -8.3460  -15.1740 C.3      63 VAL   -0.0900
   1006 CG1       -62.5930   -8.5000  -13.7300 C.3      63 VAL    0.0900
   1007 CG2       -62.8470   -7.1690  -15.8470 C.3      63 VAL   -0.2700
   1008 HN        -60.7430   -9.2420  -17.0730 H        63 VAL    0.0900
   1009 HA        -60.3430   -7.1360  -15.2840 H        63 VAL    0.0900
   1010 HB        -62.4490   -9.2450  -15.7510 H        63 VAL    0.0900
   1011 HG11      -62.1510   -7.6970  -13.1040 H        63 VAL   -0.2700
   1012 HG12      -62.2620   -9.4840  -13.3330 H        63 VAL    0.0900
   1013 HG13      -63.7010   -8.4260  -13.6700 H        63 VAL    0.0900
   1014 HG21      -62.5590   -7.1130  -16.9190 H        63 VAL    0.0900
   1015 HG22      -62.5530   -6.2190  -15.3510 H        63 VAL    0.5100
   1016 HG23      -63.9470   -7.2990  -15.7820 H        63 VAL   -0.5100
   1017 N         -59.4130   -9.9410  -14.0450 N.am     64 GLN   -0.4700
   1018 CA        -58.7570  -10.5470  -12.8790 C.3      64 GLN    0.3100
   1019 C         -57.2350  -10.4110  -12.8370 C.2      64 GLN    0.0700
   1020 O         -56.6550  -10.2600  -11.7630 O.2      64 GLN    0.0900
   1021 CB        -59.1050  -12.0310  -12.7790 C.3      64 GLN   -0.1800
   1022 CG        -60.4600  -12.3360  -12.1760 C.3      64 GLN    0.0900
   1023 CD        -60.6260  -13.8240  -11.9800 C.2      64 GLN    0.0900
   1024 NE2       -61.7470  -14.3100  -11.7370 N.am     64 GLN   -0.1800
   1025 OE1       -59.5370  -14.5590  -12.0850 O.2      64 GLN    0.0900
   1026 HN        -59.4600  -10.5040  -14.8670 H        64 GLN    0.0900
   1027 HA        -59.0910  -10.0230  -11.9960 H        64 GLN    0.5500
   1028 HB1       -58.3300  -12.5270  -12.1580 H        64 GLN   -0.5500
   1029 HB2       -59.0770  -12.4620  -13.8020 H        64 GLN   -0.6200
   1030 HG1       -61.2600  -11.9670  -12.8530 H        64 GLN    0.3200
   1031 HG2       -60.5510  -11.8270  -11.1920 H        64 GLN    0.3000
   1032 HE21      -61.8470  -15.2960  -11.6090 H        64 GLN    0.5100
   1033 HE22      -62.5470  -13.7140  -11.6700 H        64 GLN   -0.5100
   1034 N         -56.5850  -10.4700  -13.9970 N.am     65 HSE   -0.4700
   1035 CA        -55.1270  -10.4550  -14.0630 C.3      65 HSE    0.3100
   1036 C         -54.5750   -9.1240  -14.5440 C.2      65 HSE    0.0700
   1037 O         -54.7120   -8.7910  -15.7110 O.2      65 HSE    0.0900
   1038 CB        -54.6700  -11.5720  -14.9890 C.3      65 HSE   -0.0800
   1039 CG        -54.9500  -12.9370  -14.4460 C.ar     65 HSE    0.0900
   1040 CD2       -56.0730  -13.6930  -14.4760 C.ar     65 HSE    0.0900
   1041 ND1       -54.0060  -13.6710  -13.7620 N.ar     65 HSE   -0.7000
   1042 CE1       -54.5360  -14.8280  -13.3990 C.ar     65 HSE    0.2200
   1043 NE2       -55.7880  -14.8680  -13.8190 N.ar     65 HSE    0.2500
   1044 HN        -57.0630  -10.5250  -14.8700 H        65 HSE    0.1300
   1045 HA        -54.7370  -10.5990  -13.0660 H        65 HSE   -0.3600
   1046 HB1       -53.5740  -11.4780  -15.1500 H        65 HSE    0.3200
   1047 HB2       -55.1930  -11.4680  -15.9620 H        65 HSE   -0.0500
   1048 HD2       -57.0380  -13.4720  -14.9130 H        65 HSE    0.0900
   1049 HE1       -54.0450  -15.6290  -12.8480 H        65 HSE    0.5100
   1050 HE2       -56.4330  -15.6200  -13.6890 H        65 HSE   -0.5100
   1051 N         -53.9180   -8.3680  -13.6640 N.am     66 LYS   -0.4700
   1052 CA        -53.5930   -6.9830  -14.0160 C.3      66 LYS    0.3100
   1053 C         -52.5040   -6.8120  -15.0810 C.2      66 LYS    0.0700
   1054 O         -52.5350   -5.8470  -15.8440 O.2      66 LYS    0.0900
   1055 CB        -53.3100   -6.1150  -12.7680 C.3      66 LYS   -0.1800
   1056 CG        -51.8560   -5.7200  -12.5310 C.3      66 LYS    0.0900
   1057 CD        -51.7400   -4.2160  -12.2260 C.3      66 LYS    0.0900
   1058 CE        -52.8840   -3.7260  -11.3370 C.3      66 LYS   -0.1800
   1059 NZ        -53.0200   -2.2370  -11.2960 N.4      66 LYS    0.0900
   1060 HN        -53.6320   -8.6930  -12.7660 H        66 LYS    0.0900
   1061 HA        -54.4290   -6.5790  -14.5630 H        66 LYS   -0.1800
   1062 HB1       -53.6580   -6.6780  -11.8770 H        66 LYS    0.0900
   1063 HB2       -53.9050   -5.1830  -12.8610 H        66 LYS    0.0900
   1064 HG1       -51.2600   -5.9570  -13.4380 H        66 LYS    0.2100
   1065 HG2       -51.4540   -6.3000  -11.6740 H        66 LYS    0.0500
   1066 HD1       -51.7560   -3.6500  -13.1820 H        66 LYS    0.0500
   1067 HD2       -50.7750   -4.0230  -11.7120 H        66 LYS   -0.3000
   1068 HE1       -52.7120   -4.0700  -10.2950 H        66 LYS    0.3300
   1069 HE2       -53.8450   -4.1330  -11.7190 H        66 LYS    0.3300
   1070 HZ1       -53.1980   -1.8780  -12.2550 H        66 LYS    0.3300
   1071 HZ2       -52.1410   -1.8190  -10.9270 H        66 LYS    0.5100
   1072 HZ3       -53.8130   -1.9780  -10.6750 H        66 LYS   -0.5100
   1073 N         -51.5500   -7.7320  -15.1640 N.am     67 LYS   -0.4700
   1074 CA        -50.5180   -7.5880  -16.1900 C.3      67 LYS    0.3100
   1075 C         -51.1290   -7.6650  -17.6120 C.2      67 LYS    0.0700
   1076 O         -50.5480   -7.1800  -18.5810 O.2      67 LYS    0.0900
   1077 CB        -49.4070   -8.6320  -16.0000 C.3      67 LYS   -0.1800
   1078 CG        -48.9730   -8.8520  -14.5630 C.3      67 LYS    0.0900
   1079 CD        -47.8370   -7.9130  -14.1460 C.3      67 LYS    0.0900
   1080 CE        -46.5400   -8.2680  -14.8560 C.3      67 LYS   -0.1800
   1081 NZ        -45.4190   -7.3790  -14.4390 N.4      67 LYS    0.0900
   1082 HN        -51.4960   -8.5250  -14.5630 H        67 LYS    0.0900
   1083 HA        -50.1100   -6.5910  -16.1150 H        67 LYS   -0.1800
   1084 HB1       -48.5210   -8.3060  -16.5850 H        67 LYS    0.0900
   1085 HB2       -49.7690   -9.6010  -16.4060 H        67 LYS    0.0900
   1086 HG1       -48.6310   -9.9020  -14.4480 H        67 LYS    0.2100
   1087 HG2       -49.8430   -8.6820  -13.8950 H        67 LYS    0.0500
   1088 HD1       -47.6840   -7.9900  -13.0480 H        67 LYS    0.0500
   1089 HD2       -48.1160   -6.8680  -14.3980 H        67 LYS   -0.3000
   1090 HE1       -46.6690   -8.1560  -15.9540 H        67 LYS    0.3300
   1091 HE2       -46.2520   -9.3130  -14.6100 H        67 LYS    0.3300
   1092 HZ1       -45.2660   -7.4710  -13.4140 H        67 LYS    0.3300
   1093 HZ2       -45.6560   -6.3920  -14.6660 H        67 LYS    0.5100
   1094 HZ3       -44.5520   -7.6530  -14.9440 H        67 LYS   -0.5100
   1095 N         -52.3130   -8.2590  -17.7530 N.am     68 LEU   -0.4700
   1096 CA        -52.9600   -8.2920  -19.0700 C.3      68 LEU    0.3100
   1097 C         -53.5020   -6.9310  -19.4830 C.2      68 LEU    0.0700
   1098 O         -53.8480   -6.7290  -20.6380 O.2      68 LEU    0.0900
   1099 CB        -54.1040   -9.3130  -19.1300 C.3      68 LEU   -0.1800
   1100 CG        -53.7490  -10.7750  -18.8640 C.3      68 LEU    0.0900
   1101 CD1       -55.0040  -11.6200  -18.8140 C.3      68 LEU    0.0900
   1102 CD2       -52.8080  -11.2940  -19.9290 C.3      68 LEU   -0.0900
   1103 HN        -52.7960   -8.6950  -16.9980 H        68 LEU    0.0900
   1104 HA        -52.2050   -8.5420  -19.8010 H        68 LEU   -0.2700
   1105 HB1       -54.5530   -9.2550  -20.1430 H        68 LEU    0.0900
   1106 HB2       -54.8640   -9.0100  -18.3800 H        68 LEU    0.0900
   1107 HG        -53.2120  -10.8550  -17.8940 H        68 LEU    0.0900
   1108 HD11      -55.5460  -11.5550  -19.7820 H        68 LEU   -0.2700
   1109 HD12      -55.6740  -11.2550  -18.0070 H        68 LEU    0.0900
   1110 HD13      -54.7380  -12.6820  -18.6280 H        68 LEU    0.0900
   1111 HD21      -51.8720  -10.6960  -19.9350 H        68 LEU    0.0900
   1112 HD22      -53.2870  -11.2120  -20.9290 H        68 LEU    0.5100
   1113 HD23      -52.5510  -12.3550  -19.7230 H        68 LEU   -0.5100
   1114 N         -53.5620   -5.9910  -18.5440 N.am     69 ARG   -0.4700
   1115 CA        -54.2110   -4.7040  -18.7940 C.3      69 ARG    0.3100
   1116 C         -53.3220   -3.5830  -19.3400 C.2      69 ARG    0.0700
   1117 O         -53.3140   -2.4750  -18.8140 O.2      69 ARG    0.0900
   1118 CB        -54.9760   -4.2450  -17.5440 C.3      69 ARG   -0.1800
   1119 CG        -56.3430   -4.9370  -17.4040 C.3      69 ARG    0.0900
   1120 CD        -56.9790   -4.7160  -16.0420 C.3      69 ARG    0.0900
   1121 NE        -56.3070   -5.5070  -15.0130 N.pl3    69 ARG   -0.1800
   1122 CZ        -56.7190   -5.5950  -13.7550 C.cat    69 ARG    0.0900
   1123 NH1       -56.0500   -6.3420  -12.8890 N.pl3    69 ARG    0.0900
   1124 NH2       -57.8050   -4.9430  -13.3630 N.pl3    69 ARG    0.2000
   1125 HN        -53.1700   -6.1190  -17.6350 H        69 ARG    0.0900
   1126 HA        -54.8870   -4.8240  -19.6270 H        69 ARG    0.0900
   1127 HB1       -55.1340   -3.1470  -17.6040 H        69 ARG   -0.7000
   1128 HB2       -54.3650   -4.4720  -16.6460 H        69 ARG    0.4400
   1129 HG1       -56.2090   -6.0280  -17.5620 H        69 ARG    0.6400
   1130 HG2       -57.0260   -4.5410  -18.1850 H        69 ARG   -0.8000
   1131 HD1       -58.0460   -5.0250  -16.0680 H        69 ARG    0.4600
   1132 HD2       -56.9000   -3.6450  -15.7570 H        69 ARG    0.4600
   1133 HE        -55.4850   -6.0120  -15.2740 H        69 ARG   -0.8000
   1134 HH11      -55.2340   -6.8390  -13.1840 H        69 ARG    0.4600
   1135 HH12      -56.3620   -6.4080  -11.9410 H        69 ARG    0.4600
   1136 HH21      -58.2000   -5.1250  -12.4630 H        69 ARG    0.5100
   1137 HH22      -58.2280   -4.2690  -13.9690 H        69 ARG   -0.5100
   1138 N         -52.5910   -3.8770  -20.4120 N.am     70 THR   -0.4700
   1139 CA        -51.7540   -2.9010  -21.1060 C.3      70 THR    0.3100
   1140 C         -52.5880   -2.1170  -22.1080 C.2      70 THR    0.0700
   1141 O         -53.6260   -2.5980  -22.5530 O.2      70 THR    0.0900
   1142 CB        -50.6810   -3.6160  -21.9310 C.3      70 THR    0.1400
   1143 CG2       -49.5500   -2.6600  -22.3360 C.3      70 THR    0.0900
   1144 OG1       -50.1530   -4.7120  -21.1800 O.3      70 THR   -0.6600
   1145 HN        -52.5840   -4.7960  -20.7990 H        70 THR    0.4300
   1146 HA        -51.2960   -2.2630  -20.3640 H        70 THR   -0.2700
   1147 HB        -51.1230   -4.0020  -22.8740 H        70 THR    0.0900
   1148 HG1       -50.7890   -5.4260  -21.2720 H        70 THR    0.0900
   1149 HG21      -49.1850   -2.1030  -21.4460 H        70 THR    0.0900
   1150 HG22      -49.9230   -1.9280  -23.0840 H        70 THR    0.5100
   1151 HG23      -48.7040   -3.2360  -22.7660 H        70 THR   -0.5100
   1152 N         -52.1420   -0.9100  -22.4870 N.am     71 PRO   -0.2900
   1153 CA        -52.8350   -0.1850  -23.5450 C.3      71 PRO    0.0000
   1154 C         -52.7890   -0.9580  -24.8770 C.2      71 PRO    0.0900
   1155 O         -53.7560   -0.9340  -25.6510 O.2      71 PRO    0.0900
   1156 CB        -52.0760    1.1560  -23.6140 C.3      71 PRO    0.0200
   1157 CG        -50.7560    0.8770  -23.0190 C.3      71 PRO    0.0900
   1158 CD        -51.0020   -0.1500  -21.9590 C.3      71 PRO   -0.1800
   1159 HA        -53.8850   -0.0970  -23.3150 H        71 PRO    0.0900
   1160 HB1       -52.6100    1.9410  -23.0370 H        71 PRO    0.0900
   1161 HB2       -51.9700    1.4940  -24.6670 H        71 PRO   -0.1800
   1162 HG1       -50.0560    0.4850  -23.7880 H        71 PRO    0.0900
   1163 HG2       -50.3240    1.8000  -22.5780 H        71 PRO    0.0900
   1164 HD1       -50.1250   -0.8170  -21.8240 H        71 PRO    0.5100
   1165 HD2       -51.2720    0.3200  -20.9890 H        71 PRO   -0.5100
   1166 N         -51.6830   -1.6610  -25.1270 N.am     72 LEU   -0.4700
   1167 CA        -51.5260   -2.4820  -26.3410 C.3      72 LEU    0.3100
   1168 C         -52.4150   -3.7480  -26.3550 C.2      72 LEU    0.0700
   1169 O         -52.5430   -4.4290  -27.3710 O.2      72 LEU    0.0900
   1170 CB        -50.0500   -2.8590  -26.5390 C.3      72 LEU   -0.1800
   1171 CG        -49.5340   -3.2070  -27.9370 C.3      72 LEU    0.0900
   1172 CD1       -49.5000   -1.9690  -28.8040 C.3      72 LEU    0.0900
   1173 CD2       -48.1500   -3.8130  -27.8440 C.3      72 LEU   -0.0900
   1174 HN        -50.9090   -1.6620  -24.5000 H        72 LEU    0.0900
   1175 HA        -51.8850   -1.9090  -27.1830 H        72 LEU   -0.2700
   1176 HB1       -49.8540   -3.7400  -25.8950 H        72 LEU    0.0900
   1177 HB2       -49.4480   -2.0020  -26.1780 H        72 LEU    0.0900
   1178 HG        -50.2030   -3.9650  -28.3990 H        72 LEU    0.0900
   1179 HD11      -48.8280   -1.2060  -28.3540 H        72 LEU   -0.2700
   1180 HD12      -50.5210   -1.5380  -28.8890 H        72 LEU    0.0900
   1181 HD13      -49.1180   -2.2260  -29.8150 H        72 LEU    0.0900
   1182 HD21      -48.1780   -4.7390  -27.2320 H        72 LEU    0.0900
   1183 HD22      -47.4530   -3.0930  -27.3660 H        72 LEU    0.5100
   1184 HD23      -47.7820   -4.0710  -28.8600 H        72 LEU   -0.5100
   1185 N         -53.0260   -4.0720  -25.2220 N.am     73 ASN   -0.4700
   1186 CA        -54.0010   -5.1470  -25.1810 C.3      73 ASN    0.3100
   1187 C         -55.4260   -4.6430  -25.3810 C.2      73 ASN    0.0700
   1188 O         -56.3200   -5.4310  -25.6890 O.2      73 ASN    0.0900
   1189 CB        -53.9200   -5.9030  -23.8540 C.3      73 ASN   -0.1800
   1190 CG        -52.6720   -6.7530  -23.7320 C.2      73 ASN    0.0900
   1191 ND2       -52.2560   -7.4030  -24.7070 N.am     73 ASN    0.0900
   1192 OD1       -52.0700   -6.7640  -22.5630 O.2      73 ASN    0.5500
   1193 HN        -52.8460   -3.6000  -24.3630 H        73 ASN   -0.5500
   1194 HA        -53.7980   -5.8150  -26.0060 H        73 ASN   -0.6200
   1195 HB1       -54.8060   -6.5660  -23.7630 H        73 ASN    0.3200
   1196 HB2       -53.9280   -5.1680  -23.0210 H        73 ASN    0.3000
   1197 HD21      -51.4310   -7.9620  -24.6210 H        73 ASN    0.5100
   1198 HD22      -52.7470   -7.3670  -25.5780 H        73 ASN   -0.5100
   1199 N         -55.6450   -3.3370  -25.1980 N.am     74 TYR   -0.4700
   1200 CA        -56.9840   -2.7510  -25.3460 C.3      74 TYR    0.3100
   1201 C         -57.6970   -3.2680  -26.6020 C.2      74 TYR    0.0700
   1202 O         -58.8450   -3.6980  -26.5460 O.2      74 TYR    0.0900
   1203 CB        -56.9130   -1.2280  -25.4480 C.3      74 TYR   -0.1800
   1204 CG        -56.6410   -0.4760  -24.1700 C.ar     74 TYR    0.0900
   1205 CD1       -55.9880   -1.0680  -23.1080 C.ar     74 TYR    0.0900
   1206 CD2       -57.0120    0.8590  -24.0470 C.ar     74 TYR    0.0000
   1207 CE1       -55.7320   -0.3620  -21.9450 C.ar     74 TYR   -0.1150
   1208 CE2       -56.7610    1.5730  -22.8890 C.ar     74 TYR    0.1150
   1209 CZ        -56.1210    0.9620  -21.8400 C.ar     74 TYR   -0.1150
   1210 OH        -55.8640    1.6750  -20.6820 O.3      74 TYR    0.1150
   1211 HN        -54.9140   -2.7050  -24.9540 H        74 TYR    0.1100
   1212 HA        -57.5700   -3.0410  -24.4860 H        74 TYR   -0.5400
   1213 HB1       -57.8840   -0.8530  -25.8320 H        74 TYR    0.4300
   1214 HB2       -56.0940   -0.9590  -26.1490 H        74 TYR   -0.1150
   1215 HD1       -55.6720   -2.0980  -23.1850 H        74 TYR    0.1150
   1216 HD2       -57.5070    1.3480  -24.8730 H        74 TYR   -0.1150
   1217 HE1       -55.2290   -0.8440  -21.1210 H        74 TYR    0.1150
   1218 HE2       -57.0670    2.6060  -22.8110 H        74 TYR    0.5100
   1219 HH        -56.3390    2.5080  -20.7340 H        74 TYR   -0.5100
   1220 N         -57.0020   -3.2190  -27.7390 N.am     75 ILE   -0.4700
   1221 CA        -57.5960   -3.5780  -29.0220 C.3      75 ILE    0.3100
   1222 C         -57.9950   -5.0490  -29.0560 C.2      75 ILE    0.0700
   1223 O         -58.9310   -5.4240  -29.7540 O.2      75 ILE    0.0900
   1224 CB        -56.6600   -3.2340  -30.2200 C.3      75 ILE   -0.0900
   1225 CG1       -57.4690   -3.0520  -31.5050 C.3      75 ILE    0.0900
   1226 CG2       -55.6000   -4.3040  -30.4180 C.3      75 ILE   -0.2700
   1227 CD        -58.3510   -1.8330  -31.4980 C.3      75 ILE    0.0900
   1228 HN        -56.0470   -2.9360  -27.7630 H        75 ILE    0.0900
   1229 HA        -58.5260   -3.0370  -29.1140 H        75 ILE    0.0900
   1230 HB        -56.1620   -2.2600  -30.0260 H        75 ILE   -0.1800
   1231 HG11      -58.1070   -3.9500  -31.6500 H        75 ILE    0.0900
   1232 HG12      -56.7620   -2.9720  -32.3580 H        75 ILE    0.0900
   1233 HG21      -56.0670   -5.2380  -30.7990 H        75 ILE   -0.2700
   1234 HG22      -55.1010   -4.5260  -29.4500 H        75 ILE    0.0900
   1235 HG23      -54.8460   -3.9570  -31.1570 H        75 ILE    0.0900
   1236 HD1       -57.7650   -0.9400  -31.1920 H        75 ILE    0.0900
   1237 HD2       -59.1850   -1.9750  -30.7770 H        75 ILE    0.5100
   1238 HD3       -58.7610   -1.6570  -32.5150 H        75 ILE   -0.5100
   1239 N         -57.2970   -5.8940  -28.3030 N.am     76 LEU   -0.4700
   1240 CA        -57.6940   -7.2900  -28.2400 C.3      76 LEU    0.3100
   1241 C         -58.9550   -7.4490  -27.4020 C.2      76 LEU    0.0700
   1242 O         -59.7860   -8.3060  -27.6910 O.2      76 LEU    0.0900
   1243 CB        -56.5720   -8.1730  -27.7180 C.3      76 LEU   -0.1800
   1244 CG        -55.3410   -8.2610  -28.6140 C.3      76 LEU    0.0900
   1245 CD1       -54.4140   -9.2910  -28.0330 C.3      76 LEU    0.0900
   1246 CD2       -55.7010   -8.6370  -30.0350 C.3      76 LEU   -0.0900
   1247 HN        -56.5020   -5.6200  -27.7680 H        76 LEU    0.0900
   1248 HA        -57.9730   -7.5980  -29.2370 H        76 LEU   -0.2700
   1249 HB1       -56.9750   -9.1990  -27.5830 H        76 LEU    0.0900
   1250 HB2       -56.2540   -7.7790  -26.7300 H        76 LEU    0.0900
   1251 HG        -54.8320   -7.2740  -28.6570 H        76 LEU    0.0900
   1252 HD11      -54.9210  -10.2790  -27.9890 H        76 LEU   -0.2700
   1253 HD12      -54.1220   -8.9970  -27.0020 H        76 LEU    0.0900
   1254 HD13      -53.5080   -9.3840  -28.6680 H        76 LEU    0.0900
   1255 HD21      -56.2340   -7.7960  -30.5300 H        76 LEU    0.0900
   1256 HD22      -56.3670   -9.5270  -30.0350 H        76 LEU    0.5100
   1257 HD23      -54.7780   -8.8600  -30.6120 H        76 LEU   -0.5100
   1258 N         -59.1100   -6.6310  -26.3590 N.am     77 LEU   -0.4700
   1259 CA        -60.3870   -6.5980  -25.6570 C.3      77 LEU    0.3100
   1260 C         -61.4550   -6.2140  -26.6670 C.2      77 LEU    0.0700
   1261 O         -62.4820   -6.8930  -26.7930 O.2      77 LEU    0.0900
   1262 CB        -60.3920   -5.6050  -24.4880 C.3      77 LEU   -0.1800
   1263 CG        -60.0060   -6.1340  -23.1030 C.3      77 LEU    0.0900
   1264 CD1       -60.4520   -7.5820  -22.9490 C.3      77 LEU    0.0900
   1265 CD2       -58.5120   -6.0160  -22.8610 C.3      77 LEU   -0.0900
   1266 HN        -58.3890   -6.0290  -26.0240 H        77 LEU    0.0900
   1267 HA        -60.5840   -7.5940  -25.2930 H        77 LEU   -0.2700
   1268 HB1       -61.4180   -5.1870  -24.4100 H        77 LEU    0.0900
   1269 HB2       -59.6870   -4.7870  -24.7410 H        77 LEU    0.0900
   1270 HG        -60.4930   -5.5130  -22.3210 H        77 LEU    0.0900
   1271 HD11      -59.7280   -8.2600  -23.4510 H        77 LEU   -0.2700
   1272 HD12      -61.4510   -7.7230  -23.4130 H        77 LEU    0.0900
   1273 HD13      -60.4990   -7.8510  -21.8710 H        77 LEU    0.0900
   1274 HD21      -58.2280   -4.9490  -22.7460 H        77 LEU    0.0900
   1275 HD22      -57.9550   -6.4400  -23.7240 H        77 LEU    0.5100
   1276 HD23      -58.2340   -6.5590  -21.9330 H        77 LEU   -0.5100
   1277 N         -61.2010   -5.1250  -27.3980 N.am     78 ASN   -0.4700
   1278 CA        -62.1310   -4.6690  -28.4280 C.3      78 ASN    0.3100
   1279 C         -62.5490   -5.8000  -29.3420 C.2      78 ASN    0.0700
   1280 O         -63.7200   -5.9510  -29.6540 O.2      78 ASN    0.0900
   1281 CB        -61.5200   -3.5650  -29.2790 C.3      78 ASN   -0.1800
   1282 CG        -62.5730   -2.7530  -29.9990 C.2      78 ASN    0.0900
   1283 ND2       -62.4120   -2.5840  -31.3020 N.am     78 ASN    0.0900
   1284 OD1       -63.5170   -2.2790  -29.3820 O.2      78 ASN    0.5500
   1285 HN        -60.3750   -4.5820  -27.2760 H        78 ASN   -0.5500
   1286 HA        -63.0200   -4.3070  -27.9330 H        78 ASN   -0.6200
   1287 HB1       -60.8440   -4.0210  -30.0350 H        78 ASN    0.3200
   1288 HB2       -60.9320   -2.8870  -28.6270 H        78 ASN    0.3000
   1289 HD21      -61.6220   -2.9860  -31.7650 H        78 ASN    0.5100
   1290 HD22      -63.0810   -2.0550  -31.8240 H        78 ASN   -0.5100
   1291 N         -61.5740   -6.6000  -29.7580 N.am     79 LEU   -0.4700
   1292 CA        -61.8270   -7.7530  -30.6010 C.3      79 LEU    0.3100
   1293 C         -62.8590   -8.7140  -30.0060 C.2      79 LEU    0.0700
   1294 O         -63.8060   -9.1240  -30.6830 O.2      79 LEU    0.0900
   1295 CB        -60.5240   -8.5070  -30.8620 C.3      79 LEU   -0.1800
   1296 CG        -60.6930   -9.7500  -31.7260 C.3      79 LEU    0.0900
   1297 CD1       -61.0780   -9.2910  -33.1200 C.3      79 LEU    0.0900
   1298 CD2       -59.4330  -10.5990  -31.7530 C.3      79 LEU   -0.0900
   1299 HN        -60.6210   -6.4440  -29.5090 H        79 LEU    0.0900
   1300 HA        -62.2530   -7.4050  -31.5300 H        79 LEU   -0.2700
   1301 HB1       -60.0930   -8.8130  -29.8860 H        79 LEU    0.0900
   1302 HB2       -59.8150   -7.8200  -31.3690 H        79 LEU    0.0900
   1303 HG        -61.4880  -10.4010  -31.3060 H        79 LEU    0.0900
   1304 HD11      -60.2840   -8.6390  -33.5400 H        79 LEU   -0.2700
   1305 HD12      -62.0260   -8.7130  -33.0790 H        79 LEU    0.0900
   1306 HD13      -61.2050  -10.1710  -33.7860 H        79 LEU    0.0900
   1307 HD21      -59.1750  -10.9320  -30.7240 H        79 LEU    0.0900
   1308 HD22      -58.5850  -10.0060  -32.1570 H        79 LEU    0.5100
   1309 HD23      -59.5970  -11.4980  -32.3850 H        79 LEU   -0.5100
   1310 N         -62.6780   -9.0670  -28.7350 N.am     80 ALA   -0.4700
   1311 CA        -63.5650  -10.0250  -28.0740 C.3      80 ALA    0.3100
   1312 C         -64.9730   -9.4820  -27.9610 C.2      80 ALA    0.0700
   1313 O         -65.9420  -10.2290  -28.1260 O.2      80 ALA    0.0900
   1314 CB        -63.0340  -10.4050  -26.6850 C.3      80 ALA   -0.2700
   1315 HN        -61.9370   -8.6980  -28.1810 H        80 ALA    0.0900
   1316 HA        -63.6320  -10.9030  -28.7010 H        80 ALA    0.0900
   1317 HB1       -62.9580   -9.5000  -26.0440 H        80 ALA    0.0900
   1318 HB2       -62.0250  -10.8600  -26.7770 H        80 ALA    0.5100
   1319 HB3       -63.7260  -11.1270  -26.2000 H        80 ALA   -0.5100
   1320 N         -65.0850   -8.1790  -27.6740 N.am     81 VAL   -0.4700
   1321 CA        -66.3880   -7.5310  -27.6140 C.3      81 VAL    0.3100
   1322 C         -67.0740   -7.7110  -28.9600 C.2      81 VAL    0.0700
   1323 O         -68.2340   -8.1370  -29.0440 O.2      81 VAL    0.0900
   1324 CB        -66.2840   -6.0240  -27.2570 C.3      81 VAL   -0.0900
   1325 CG1       -67.5660   -5.2820  -27.6500 C.3      81 VAL    0.0900
   1326 CG2       -65.9770   -5.8350  -25.7600 C.3      81 VAL   -0.2700
   1327 HN        -64.2930   -7.6030  -27.4910 H        81 VAL    0.0900
   1328 HA        -66.9730   -8.0450  -26.8670 H        81 VAL    0.0900
   1329 HB        -65.4200   -5.5790  -27.7960 H        81 VAL    0.0900
   1330 HG11      -68.4550   -5.8200  -27.2560 H        81 VAL   -0.2700
   1331 HG12      -67.6470   -5.2260  -28.7560 H        81 VAL    0.0900
   1332 HG13      -67.5550   -4.2560  -27.2230 H        81 VAL    0.0900
   1333 HG21      -65.0130   -6.3250  -25.5030 H        81 VAL    0.0900
   1334 HG22      -66.7830   -6.2950  -25.1480 H        81 VAL    0.5100
   1335 HG23      -65.9000   -4.7520  -25.5240 H        81 VAL   -0.5100
   1336 N         -66.3380   -7.4150  -30.0280 N.am     82 ALA   -0.4700
   1337 CA        -66.9260   -7.4360  -31.3460 C.3      82 ALA    0.3100
   1338 C         -67.3190   -8.8620  -31.6780 C.2      82 ALA    0.0700
   1339 O         -68.3920   -9.1010  -32.2290 O.2      82 ALA    0.0900
   1340 CB        -65.9790   -6.8290  -32.3950 C.3      82 ALA   -0.2700
   1341 HN        -65.3730   -7.1710  -29.9690 H        82 ALA    0.0900
   1342 HA        -67.8470   -6.8730  -31.3070 H        82 ALA    0.0900
   1343 HB1       -65.0300   -7.4050  -32.4310 H        82 ALA    0.0900
   1344 HB2       -65.7450   -5.7760  -32.1300 H        82 ALA    0.5100
   1345 HB3       -66.4530   -6.8660  -33.3990 H        82 ALA   -0.5100
   1346 N         -66.4710   -9.8200  -31.3220 N.am     83 ASP   -0.4700
   1347 CA        -66.8430  -11.2290  -31.4700 C.3      83 ASP    0.3100
   1348 C         -68.1550  -11.5310  -30.7430 C.2      83 ASP    0.0700
   1349 O         -68.9900  -12.2890  -31.2290 O.2      83 ASP    0.0900
   1350 CB        -65.7340  -12.1600  -30.9670 C.3      83 ASP   -0.2800
   1351 CG        -64.5400  -12.1960  -31.9050 C.2      83 ASP    0.0900
   1352 OD1       -64.7350  -11.9520  -33.1150 O.co2    83 ASP    0.0900
   1353 OD2       -63.4090  -12.4680  -31.4440 O.co2    83 ASP    0.6200
   1354 HN        -65.5660   -9.6300  -30.9490 H        83 ASP   -0.7600
   1355 HA        -67.0360  -11.4120  -32.5160 H        83 ASP   -0.7600
   1356 HB1       -66.1410  -13.1890  -30.8730 H        83 ASP    0.5100
   1357 HB2       -65.3910  -11.8100  -29.9710 H        83 ASP   -0.5100
   1358 N         -68.3560  -10.9370  -29.5760 N.am     84 LEU   -0.4700
   1359 CA        -69.5990  -11.1960  -28.8710 C.3      84 LEU    0.3100
   1360 C         -70.8050  -10.6330  -29.6200 C.2      84 LEU    0.0700
   1361 O         -71.8100  -11.3240  -29.7660 O.2      84 LEU    0.0900
   1362 CB        -69.5250  -10.7420  -27.4100 C.3      84 LEU   -0.1800
   1363 CG        -68.5960  -11.7050  -26.6630 C.3      84 LEU    0.0900
   1364 CD1       -68.2880  -11.2080  -25.2560 C.3      84 LEU    0.0900
   1365 CD2       -69.1660  -13.1520  -26.6610 C.3      84 LEU   -0.0900
   1366 HN        -67.7010  -10.3180  -29.1490 H        84 LEU    0.0900
   1367 HA        -69.7910  -12.2580  -28.9210 H        84 LEU   -0.2700
   1368 HB1       -70.5370  -10.7600  -26.9530 H        84 LEU    0.0900
   1369 HB2       -69.1250   -9.7070  -27.3530 H        84 LEU    0.0900
   1370 HG        -67.6450  -11.8060  -27.2290 H        84 LEU    0.0900
   1371 HD11      -69.2270  -11.1120  -24.6710 H        84 LEU   -0.2700
   1372 HD12      -67.7970  -10.2130  -25.3060 H        84 LEU    0.0900
   1373 HD13      -67.6190  -11.9300  -24.7390 H        84 LEU    0.0900
   1374 HD21      -69.1120  -13.5840  -27.6820 H        84 LEU    0.0900
   1375 HD22      -70.2280  -13.1380  -26.3360 H        84 LEU    0.5100
   1376 HD23      -68.5720  -13.7910  -25.9730 H        84 LEU   -0.5100
   1377 N         -70.7210   -9.3950  -30.1050 N.am     85 PHE   -0.4700
   1378 CA        -71.7870   -8.8700  -30.9640 C.3      85 PHE    0.3100
   1379 C         -72.1520   -9.8850  -32.0450 C.2      85 PHE    0.0700
   1380 O         -73.3220  -10.1850  -32.2580 O.2      85 PHE    0.0900
   1381 CB        -71.3710   -7.5750  -31.6520 C.3      85 PHE   -0.1800
   1382 CG        -71.5240   -6.3470  -30.8120 C.ar     85 PHE    0.0900
   1383 CD1       -70.6550   -6.0890  -29.7730 C.ar     85 PHE    0.0900
   1384 CD2       -72.5110   -5.4250  -31.0980 C.ar     85 PHE    0.0000
   1385 CE1       -70.7870   -4.9440  -29.0190 C.ar     85 PHE   -0.1150
   1386 CE2       -72.6440   -4.2830  -30.3530 C.ar     85 PHE    0.1150
   1387 CZ        -71.7820   -4.0430  -29.3100 C.ar     85 PHE   -0.1150
   1388 HN        -69.9540   -8.7880  -29.9140 H        85 PHE    0.1150
   1389 HA        -72.6540   -8.6980  -30.3430 H        85 PHE   -0.1150
   1390 HB1       -71.9970   -7.4290  -32.5590 H        85 PHE    0.1150
   1391 HB2       -70.2990   -7.6430  -31.9360 H        85 PHE   -0.1150
   1392 HD1       -69.8640   -6.7890  -29.5500 H        85 PHE    0.1150
   1393 HD2       -73.1870   -5.6050  -31.9200 H        85 PHE   -0.1150
   1394 HE1       -70.1100   -4.7560  -28.1990 H        85 PHE    0.1150
   1395 HE2       -73.4230   -3.5720  -30.5840 H        85 PHE    0.5100
   1396 HZ        -71.8870   -3.1460  -28.7180 H        85 PHE   -0.5100
   1397 N         -71.1410  -10.4110  -32.7350 N.am     86 MET   -0.4700
   1398 CA        -71.3590  -11.4340  -33.7400 C.3      86 MET    0.3100
   1399 C         -72.1540  -12.6220  -33.1870 C.2      86 MET    0.0700
   1400 O         -73.0570  -13.1390  -33.8380 O.2      86 MET    0.0900
   1401 CB        -70.0200  -11.8950  -34.3280 C.3      86 MET   -0.1800
   1402 CG        -69.4290  -10.8890  -35.3120 C.3      86 MET    0.0900
   1403 SD        -67.7810  -11.2940  -35.9550 S.3      86 MET    0.0900
   1404 CE        -67.9000  -13.0360  -36.2970 C.3      86 MET   -0.1400
   1405 HN        -70.1950  -10.1280  -32.5920 H        86 MET    0.0900
   1406 HA        -71.9860  -11.0170  -34.5140 H        86 MET    0.0900
   1407 HB1       -70.1750  -12.8610  -34.8540 H        86 MET   -0.0900
   1408 HB2       -69.2990  -12.0490  -33.4980 H        86 MET   -0.2200
   1409 HG1       -69.3770   -9.9060  -34.7990 H        86 MET    0.0900
   1410 HG2       -70.1310  -10.8010  -36.1670 H        86 MET    0.0900
   1411 HE1       -68.4150  -13.2230  -37.2630 H        86 MET    0.0900
   1412 HE2       -68.4770  -13.5460  -35.4960 H        86 MET    0.5100
   1413 HE3       -66.8860  -13.4850  -36.3550 H        86 MET   -0.5100
   1414 N         -71.8270  -13.0550  -31.9740 N.am     87 VAL   -0.4700
   1415 CA        -72.5670  -14.1400  -31.3440 C.3      87 VAL    0.3100
   1416 C         -74.0270  -13.7770  -30.9960 C.2      87 VAL    0.0700
   1417 O         -74.9650  -14.4570  -31.4140 O.2      87 VAL    0.0900
   1418 CB        -71.8390  -14.6500  -30.0890 C.3      87 VAL   -0.0900
   1419 CG1       -72.5470  -15.8790  -29.5300 C.3      87 VAL    0.0900
   1420 CG2       -70.3950  -14.9860  -30.4220 C.3      87 VAL   -0.2700
   1421 HN        -71.0760  -12.6640  -31.4490 H        87 VAL    0.0900
   1422 HA        -72.6690  -14.9370  -32.0660 H        87 VAL    0.0900
   1423 HB        -71.8250  -13.8500  -29.3180 H        87 VAL    0.0900
   1424 HG11      -72.7210  -16.6210  -30.3390 H        87 VAL   -0.2700
   1425 HG12      -73.5290  -15.5870  -29.0990 H        87 VAL    0.0900
   1426 HG13      -71.9210  -16.3520  -28.7440 H        87 VAL    0.0900
   1427 HG21      -69.7510  -14.0930  -30.2730 H        87 VAL    0.0900
   1428 HG22      -70.3170  -15.3060  -31.4840 H        87 VAL    0.5100
   1429 HG23      -70.0320  -15.8000  -29.7590 H        87 VAL   -0.5100
   1430 N         -74.2320  -12.7120  -30.2270 N.am     88 PHE   -0.4700
   1431 CA        -75.5810  -12.4060  -29.7670 C.3      88 PHE    0.3100
   1432 C         -76.4430  -11.6680  -30.7840 C.2      88 PHE    0.0700
   1433 O         -77.6610  -11.8250  -30.8020 O.2      88 PHE    0.0900
   1434 CB        -75.5470  -11.7030  -28.4050 C.3      88 PHE   -0.1800
   1435 CG        -75.0260  -12.5820  -27.3140 C.ar     88 PHE    0.0900
   1436 CD1       -75.6840  -13.7570  -26.9900 C.ar     88 PHE    0.0900
   1437 CD2       -73.8710  -12.2580  -26.6250 C.ar     88 PHE    0.0000
   1438 CE1       -75.2080  -14.5850  -25.9980 C.ar     88 PHE   -0.1150
   1439 CE2       -73.3930  -13.0790  -25.6240 C.ar     88 PHE    0.1150
   1440 CZ        -74.0600  -14.2410  -25.3100 C.ar     88 PHE   -0.1150
   1441 HN        -73.5010  -12.0970  -29.9410 H        88 PHE    0.1150
   1442 HA        -76.1280  -13.3360  -29.6940 H        88 PHE   -0.1150
   1443 HB1       -76.5760  -11.3930  -28.1220 H        88 PHE    0.1150
   1444 HB2       -74.8840  -10.8130  -28.4630 H        88 PHE   -0.1150
   1445 HD1       -76.5830  -14.0280  -27.5250 H        88 PHE    0.1150
   1446 HD2       -73.3370  -11.3530  -26.8740 H        88 PHE   -0.1150
   1447 HE1       -75.7310  -15.4990  -25.7570 H        88 PHE    0.1150
   1448 HE2       -72.4960  -12.8100  -25.0870 H        88 PHE    0.5100
   1449 HZ        -73.6880  -14.8840  -24.5260 H        88 PHE   -0.5100
   1450 N         -75.8210  -10.8790  -31.6460 N.am     89 GLY   -0.4700
   1451 CA        -76.5640  -10.2190  -32.7070 C.3      89 GLY    0.3100
   1452 C         -76.7950  -11.1310  -33.9020 C.2      89 GLY   -0.0200
   1453 O         -77.8660  -11.1210  -34.5080 O.2      89 GLY    0.0900
   1454 HN        -74.8400  -10.7050  -31.6090 H        89 GLY    0.0900
   1455 HA1       -75.9980   -9.3550  -33.0240 H        89 GLY    0.5100
   1456 HA2       -77.5180   -9.9130  -32.3050 H        89 GLY   -0.5100
   1457 N         -75.7910  -11.9310  -34.2510 N.am     90 GLY   -0.4700
   1458 CA        -75.8940  -12.7940  -35.4190 C.3      90 GLY    0.3100
   1459 C         -76.2570  -14.2390  -35.1260 C.2      90 GLY   -0.0200
   1460 O         -77.3800  -14.6670  -35.3930 O.2      90 GLY    0.0900
   1461 HN        -74.9370  -11.9760  -33.7370 H        90 GLY    0.0900
   1462 HA1       -74.9350  -12.7770  -35.9160 H        90 GLY    0.5100
   1463 HA2       -76.6540  -12.3740  -36.0620 H        90 GLY   -0.5100
   1464 N         -75.3040  -14.9940  -34.5810 N.am     91 PHE   -0.4700
   1465 CA        -75.4540  -16.4470  -34.4020 C.3      91 PHE    0.3100
   1466 C         -76.7690  -16.9140  -33.7360 C.2      91 PHE    0.0700
   1467 O         -77.4760  -17.7630  -34.2780 O.2      91 PHE    0.0900
   1468 CB        -74.2400  -17.0460  -33.6670 C.3      91 PHE   -0.1800
   1469 CG        -72.9010  -16.7090  -34.2910 C.ar     91 PHE    0.0900
   1470 CD1       -72.8260  -16.0890  -35.5270 C.ar     91 PHE    0.0900
   1471 CD2       -71.7140  -17.0440  -33.6430 C.ar     91 PHE    0.0000
   1472 CE1       -71.5910  -15.7840  -36.1010 C.ar     91 PHE   -0.1150
   1473 CE2       -70.4800  -16.7480  -34.2110 C.ar     91 PHE    0.1150
   1474 CZ        -70.4190  -16.1150  -35.4410 C.ar     91 PHE   -0.1150
   1475 HN        -74.4410  -14.6060  -34.2680 H        91 PHE    0.1150
   1476 HA        -75.5540  -16.8920  -35.3800 H        91 PHE   -0.1150
   1477 HB1       -74.3270  -18.1540  -33.6640 H        91 PHE    0.1150
   1478 HB2       -74.2190  -16.6620  -32.6250 H        91 PHE   -0.1150
   1479 HD1       -73.7340  -15.8380  -36.0540 H        91 PHE    0.1150
   1480 HD2       -71.7540  -17.5400  -32.6840 H        91 PHE   -0.1150
   1481 HE1       -71.5480  -15.2910  -37.0610 H        91 PHE    0.1150
   1482 HE2       -69.5690  -17.0120  -33.6920 H        91 PHE    0.5100
   1483 HZ        -69.4620  -15.8810  -35.8840 H        91 PHE   -0.5100
   1484 N         -77.0960  -16.3750  -32.5650 N.am     92 THR   -0.4700
   1485 CA        -78.2920  -16.8050  -31.8460 C.3      92 THR    0.3100
   1486 C         -79.5450  -16.5120  -32.6620 C.2      92 THR    0.0700
   1487 O         -80.3750  -17.3950  -32.8700 O.2      92 THR    0.0900
   1488 CB        -78.4080  -16.1240  -30.4670 C.3      92 THR    0.1400
   1489 CG2       -77.2370  -16.5200  -29.5830 C.3      92 THR    0.0900
   1490 OG1       -78.4040  -14.7040  -30.6410 O.3      92 THR   -0.6600
   1491 HN        -76.5490  -15.6630  -32.1330 H        92 THR    0.4300
   1492 HA        -78.2360  -17.8770  -31.7270 H        92 THR   -0.2700
   1493 HB        -79.3560  -16.4270  -29.9720 H        92 THR    0.0900
   1494 HG1       -78.6380  -14.3320  -29.7860 H        92 THR    0.0900
   1495 HG21      -76.2810  -16.3750  -30.1290 H        92 THR    0.0900
   1496 HG22      -77.3240  -17.5900  -29.2970 H        92 THR    0.5100
   1497 HG23      -77.2230  -15.8900  -28.6680 H        92 THR   -0.5100
   1498 N         -79.6890  -15.2710  -33.1220 N.am     93 THR   -0.4700
   1499 CA        -80.7550  -14.9280  -34.0610 C.3      93 THR    0.3100
   1500 C         -80.8760  -15.9820  -35.1720 C.2      93 THR    0.0700
   1501 O         -81.9550  -16.5100  -35.4300 O.2      93 THR    0.0900
   1502 CB        -80.5200  -13.5420  -34.7150 C.3      93 THR    0.1400
   1503 CG2       -81.7680  -13.0540  -35.3700 C.3      93 THR    0.0900
   1504 OG1       -80.1550  -12.5990  -33.7150 O.3      93 THR   -0.6600
   1505 HN        -79.0820  -14.5280  -32.8500 H        93 THR    0.4300
   1506 HA        -81.6870  -14.9280  -33.5150 H        93 THR   -0.2700
   1507 HB        -79.7030  -13.6110  -35.4650 H        93 THR    0.0900
   1508 HG1       -79.4670  -12.0550  -34.1040 H        93 THR    0.0900
   1509 HG21      -82.6230  -13.1290  -34.6650 H        93 THR    0.0900
   1510 HG22      -81.9900  -13.6720  -36.2660 H        93 THR    0.5100
   1511 HG23      -81.6460  -11.9900  -35.6690 H        93 THR   -0.5100
   1512 N         -79.7660  -16.3000  -35.8360 N.am     94 THR   -0.4700
   1513 CA        -79.8270  -17.3100  -36.8820 C.3      94 THR    0.3100
   1514 C         -80.2130  -18.6990  -36.3750 C.2      94 THR    0.0700
   1515 O         -80.9030  -19.4450  -37.0630 O.2      94 THR    0.0900
   1516 CB        -78.5320  -17.4100  -37.6650 C.3      94 THR    0.1400
   1517 CG2       -78.6480  -18.5250  -38.7210 C.3      94 THR    0.0900
   1518 OG1       -78.2870  -16.1590  -38.3120 O.3      94 THR   -0.6600
   1519 HN        -78.8810  -15.8790  -35.6560 H        94 THR    0.4300
   1520 HA        -80.6370  -17.0450  -37.5450 H        94 THR   -0.2700
   1521 HB        -77.6890  -17.6380  -36.9790 H        94 THR    0.0900
   1522 HG1       -78.3820  -15.4860  -37.6350 H        94 THR    0.0900
   1523 HG21      -79.5810  -18.3980  -39.3090 H        94 THR    0.0900
   1524 HG22      -78.6740  -19.5170  -38.2230 H        94 THR    0.5100
   1525 HG23      -77.7810  -18.4780  -39.4150 H        94 THR   -0.5100
   1526 N         -79.7700  -19.0560  -35.1750 N.am     95 LEU   -0.4700
   1527 CA        -80.1740  -20.3200  -34.5860 C.3      95 LEU    0.3100
   1528 C         -81.6790  -20.3950  -34.5320 C.2      95 LEU    0.0700
   1529 O         -82.2960  -21.4320  -34.8050 O.2      95 LEU    0.0900
   1530 CB        -79.6350  -20.4460  -33.1640 C.3      95 LEU   -0.1800
   1531 CG        -79.8320  -21.8160  -32.5210 C.3      95 LEU    0.0900
   1532 CD1       -79.3890  -22.9200  -33.4590 C.3      95 LEU    0.0900
   1533 CD2       -79.0620  -21.8900  -31.2250 C.3      95 LEU   -0.0900
   1534 HN        -79.1570  -18.4850  -34.6360 H        95 LEU    0.0900
   1535 HA        -79.7880  -21.1150  -35.2060 H        95 LEU   -0.2700
   1536 HB1       -80.1440  -19.6890  -32.5310 H        95 LEU    0.0900
   1537 HB2       -78.5470  -20.2250  -33.1850 H        95 LEU    0.0900
   1538 HG        -80.9060  -21.9540  -32.2730 H        95 LEU    0.0900
   1539 HD11      -78.3720  -22.7030  -33.8510 H        95 LEU   -0.2700
   1540 HD12      -80.0920  -22.9920  -34.3160 H        95 LEU    0.0900
   1541 HD13      -79.3610  -23.8890  -32.9160 H        95 LEU    0.0900
   1542 HD21      -79.4210  -21.1070  -30.5220 H        95 LEU    0.0900
   1543 HD22      -77.9810  -21.7250  -31.4160 H        95 LEU    0.5100
   1544 HD23      -79.2110  -22.8840  -30.7520 H        95 LEU   -0.5100
   1545 N         -82.2740  -19.2660  -34.1790 N.am     96 TYR   -0.4700
   1546 CA        -83.6960  -19.2240  -33.9030 C.3      96 TYR    0.3100
   1547 C         -84.4850  -19.2490  -35.2130 C.2      96 TYR    0.0700
   1548 O         -85.4190  -20.0460  -35.3920 O.2      96 TYR    0.0900
   1549 CB        -83.9870  -18.0090  -33.0210 C.3      96 TYR   -0.1800
   1550 CG        -85.4070  -17.8490  -32.5970 C.ar     96 TYR    0.0900
   1551 CD1       -85.9470  -18.6740  -31.6210 C.ar     96 TYR    0.0900
   1552 CD2       -86.2130  -16.8500  -33.1570 C.ar     96 TYR    0.0000
   1553 CE1       -87.2690  -18.5340  -31.2300 C.ar     96 TYR   -0.1150
   1554 CE2       -87.5280  -16.6910  -32.7630 C.ar     96 TYR    0.1150
   1555 CZ        -88.0470  -17.5360  -31.7980 C.ar     96 TYR   -0.1150
   1556 OH        -89.3490  -17.3870  -31.4010 O.3      96 TYR    0.1150
   1557 HN        -81.7790  -18.4050  -34.0890 H        96 TYR    0.1100
   1558 HA        -83.9750  -20.1380  -33.4000 H        96 TYR   -0.5400
   1559 HB1       -83.7140  -17.0880  -33.5780 H        96 TYR    0.4300
   1560 HB2       -83.3830  -18.0870  -32.0920 H        96 TYR   -0.1150
   1561 HD1       -85.3310  -19.4340  -31.1630 H        96 TYR    0.1150
   1562 HD2       -85.8000  -16.1930  -33.9090 H        96 TYR   -0.1150
   1563 HE1       -87.6900  -19.1950  -30.4870 H        96 TYR    0.1150
   1564 HE2       -88.1430  -15.9180  -33.2010 H        96 TYR    0.5100
   1565 HH        -89.5810  -16.4600  -31.4910 H        96 TYR   -0.5100
   1566 N         -84.0900  -18.3960  -36.1470 N.am     97 THR   -0.4700
   1567 CA        -84.6800  -18.4260  -37.4810 C.3      97 THR    0.3100
   1568 C         -84.4500  -19.7580  -38.2520 C.2      97 THR    0.0700
   1569 O         -85.3920  -20.3420  -38.7840 O.2      97 THR    0.0900
   1570 CB        -84.1670  -17.2630  -38.2960 C.3      97 THR    0.1400
   1571 CG2       -84.3680  -15.9690  -37.5170 C.3      97 THR    0.0900
   1572 OG1       -82.7700  -17.4500  -38.5420 O.3      97 THR   -0.6600
   1573 HN        -83.3860  -17.7080  -35.9840 H        97 THR    0.4300
   1574 HA        -85.7540  -18.3710  -37.3790 H        97 THR   -0.2700
   1575 HB        -84.7050  -17.2120  -39.2670 H        97 THR    0.0900
   1576 HG1       -82.4880  -16.6920  -39.0590 H        97 THR    0.0900
   1577 HG21      -83.8130  -16.0120  -36.5560 H        97 THR    0.0900
   1578 HG22      -85.4470  -15.8220  -37.2980 H        97 THR    0.5100
   1579 HG23      -83.9860  -15.1090  -38.1080 H        97 THR   -0.5100
   1580 N         -83.2230  -20.2610  -38.3260 N.am     98 SER   -0.4700
   1581 CA        -83.0150  -21.5230  -39.0420 C.3      98 SER    0.3100
   1582 C         -84.0340  -22.5830  -38.6230 C.2      98 SER    0.0700
   1583 O         -84.5160  -23.3570  -39.4520 O.2      98 SER    0.0900
   1584 CB        -81.5950  -22.0730  -38.8570 C.3      98 SER    0.0500
   1585 OG        -81.3150  -22.3410  -37.4940 O.3      98 SER    0.0900
   1586 HN        -82.4250  -19.8250  -37.9200 H        98 SER    0.0900
   1587 HA        -83.2050  -21.3400  -40.0880 H        98 SER   -0.6600
   1588 HB1       -80.8590  -21.3290  -39.2290 H        98 SER    0.4300
   1589 HB2       -81.4870  -23.0180  -39.4310 H        98 SER    0.5100
   1590 HG1       -81.4080  -21.5030  -37.0350 H        98 SER   -0.5100
   1591 N         -84.3700  -22.6110  -37.3350 N.am     99 LEU   -0.4700
   1592 CA        -85.3080  -23.6170  -36.8250 C.3      99 LEU    0.3100
   1593 C         -86.7710  -23.3520  -37.2220 C.2      99 LEU    0.0700
   1594 O         -87.5950  -24.2570  -37.1870 O.2      99 LEU    0.0900
   1595 CB        -85.1530  -23.7830  -35.3010 C.3      99 LEU   -0.1800
   1596 CG        -83.8440  -24.4610  -34.8570 C.3      99 LEU    0.0900
   1597 CD1       -83.7670  -24.6800  -33.3570 C.3      99 LEU    0.0900
   1598 CD2       -83.6400  -25.7770  -35.5800 C.3      99 LEU   -0.0900
   1599 HN        -84.0060  -21.9620  -36.6710 H        99 LEU    0.0900
   1600 HA        -85.1000  -24.5520  -37.3250 H        99 LEU   -0.2700
   1601 HB1       -86.0050  -24.3910  -34.9290 H        99 LEU    0.0900
   1602 HB2       -85.1990  -22.7760  -34.8340 H        99 LEU    0.0900
   1603 HG        -82.9900  -23.8240  -35.1700 H        99 LEU    0.0900
   1604 HD11      -84.6060  -25.3280  -33.0210 H        99 LEU   -0.2700
   1605 HD12      -83.8390  -23.7050  -32.8280 H        99 LEU    0.0900
   1606 HD13      -82.8090  -25.1770  -33.0950 H        99 LEU    0.0900
   1607 HD21      -83.4120  -25.5930  -36.6520 H        99 LEU    0.0900
   1608 HD22      -84.5630  -26.3910  -35.5150 H        99 LEU    0.5100
   1609 HD23      -82.7900  -26.3300  -35.1270 H        99 LEU   -0.5100
   1610 N         -87.0960  -22.1150  -37.5950 N.am    100 HSP   -0.4700
   1611 CA        -88.3870  -21.8150  -38.2090 C.3     100 HSP    0.3100
   1612 C         -88.3870  -22.0000  -39.7440 C.2     100 HSP    0.0700
   1613 O         -89.4370  -22.1770  -40.3710 O.2     100 HSP    0.0900
   1614 CB        -88.8040  -20.3780  -37.9080 C.3     100 HSP   -0.0500
   1615 CG        -89.1920  -20.1400  -36.4850 C.ar    100 HSP    0.0900
   1616 CD2       -90.4080  -20.0200  -35.9070 C.ar    100 HSP    0.0900
   1617 ND1       -88.2670  -19.9650  -35.4790 N.ar    100 HSP    0.1900
   1618 CE1       -88.8980  -19.7580  -34.3380 C.ar    100 HSP    0.1300
   1619 NE2       -90.1990  -19.7890  -34.5700 N.ar    100 HSP    0.1900
   1620 HN        -86.4760  -21.3440  -37.4730 H       100 HSP   -0.5100
   1621 HA        -89.1160  -22.5070  -37.8130 H       100 HSP    0.4400
   1622 HB1       -89.6720  -20.1200  -38.5510 H       100 HSP   -0.5100
   1623 HB2       -87.9560  -19.7050  -38.1530 H       100 HSP    0.4400
   1624 HD1       -87.2740  -19.9930  -35.5950 H       100 HSP    0.3200
   1625 HD2       -91.4000  -20.0820  -36.3380 H       100 HSP    0.1800
   1626 HE1       -88.4350  -19.5930  -33.3880 H       100 HSP    0.5100
   1627 HE2       -90.9150  -19.6650  -33.8840 H       100 HSP   -0.5100
   1628 N         -87.2120  -21.9330  -40.3560 N.am    101 GLY   -0.4700
   1629 CA        -87.1140  -22.0940  -41.7950 C.3     101 GLY    0.3100
   1630 C         -87.2070  -20.7870  -42.5480 C.2     101 GLY   -0.0200
   1631 O         -87.2680  -20.7750  -43.7780 O.2     101 GLY    0.0900
   1632 HN        -86.3590  -21.7720  -39.8650 H       101 GLY    0.0900
   1633 HA1       -87.9220  -22.7380  -42.1110 H       101 GLY    0.5100
   1634 HA2       -86.1630  -22.5570  -42.0110 H       101 GLY   -0.5100
   1635 N         -87.2300  -19.6680  -41.8270 N.am    102 TYR   -0.4700
   1636 CA        -87.2570  -18.3610  -42.4880 C.3     102 TYR    0.3100
   1637 C         -87.0780  -17.2770  -41.4600 C.2     102 TYR    0.0700
   1638 O         -87.0150  -17.5640  -40.2610 O.2     102 TYR    0.0900
   1639 CB        -88.5480  -18.1450  -43.2650 C.3     102 TYR   -0.1800
   1640 CG        -89.7440  -18.0000  -42.3650 C.ar    102 TYR    0.0900
   1641 CD1       -90.3550  -16.7620  -42.1870 C.ar    102 TYR    0.0900
   1642 CD2       -90.2520  -19.0970  -41.6760 C.ar    102 TYR    0.0000
   1643 CE1       -91.4470  -16.6170  -41.3480 C.ar    102 TYR   -0.1150
   1644 CE2       -91.3420  -18.9650  -40.8350 C.ar    102 TYR    0.1150
   1645 CZ        -91.9330  -17.7250  -40.6750 C.ar    102 TYR   -0.1150
   1646 OH        -93.0080  -17.6000  -39.8330 O.3     102 TYR    0.1150
   1647 HN        -87.2300  -19.6680  -40.8300 H       102 TYR    0.1100
   1648 HA        -86.4110  -18.3120  -43.1570 H       102 TYR   -0.5400
   1649 HB1       -88.7320  -19.0160  -43.9290 H       102 TYR    0.4300
   1650 HB2       -88.4670  -17.2150  -43.8680 H       102 TYR   -0.1150
   1651 HD1       -89.9720  -15.9010  -42.7140 H       102 TYR    0.1150
   1652 HD2       -89.7900  -20.0660  -41.8010 H       102 TYR   -0.1150
   1653 HE1       -91.9140  -15.6510  -41.2200 H       102 TYR    0.1150
   1654 HE2       -91.7280  -19.8240  -40.3050 H       102 TYR    0.5100
   1655 HH        -93.4750  -16.7930  -40.0670 H       102 TYR   -0.5100
   1656 N         -86.9960  -16.0270  -41.9230 N.am    103 PHE   -0.4700
   1657 CA        -86.6200  -14.9200  -41.0440 C.3     103 PHE    0.3100
   1658 C         -87.8250  -14.3340  -40.3200 C.2     103 PHE    0.0700
   1659 O         -88.3950  -13.3090  -40.7190 O.2     103 PHE    0.0900
   1660 CB        -85.8360  -13.8430  -41.8020 C.3     103 PHE   -0.1800
   1661 CG        -85.1710  -12.8460  -40.9080 C.ar    103 PHE    0.0900
   1662 CD1       -83.9080  -13.0940  -40.3940 C.ar    103 PHE    0.0900
   1663 CD2       -85.8140  -11.6550  -40.5760 C.ar    103 PHE    0.0000
   1664 CE1       -83.2940  -12.1790  -39.5620 C.ar    103 PHE   -0.1150
   1665 CE2       -85.2030  -10.7290  -39.7430 C.ar    103 PHE    0.1150
   1666 CZ        -83.9410  -10.9930  -39.2340 C.ar    103 PHE   -0.1150
   1667 HN        -87.1840  -15.7960  -42.8740 H       103 PHE    0.1150
   1668 HA        -86.0170  -15.3230  -40.2440 H       103 PHE   -0.1150
   1669 HB1       -86.5300  -13.2820  -42.4630 H       103 PHE    0.1150
   1670 HB2       -85.0400  -14.3260  -42.4070 H       103 PHE   -0.1150
   1671 HD1       -83.3990  -14.0130  -40.6460 H       103 PHE    0.1150
   1672 HD2       -86.7970  -11.4500  -40.9720 H       103 PHE   -0.1150
   1673 HE1       -82.3110  -12.3840  -39.1660 H       103 PHE    0.1150
   1674 HE2       -85.7090   -9.8080  -39.4910 H       103 PHE    0.5100
   1675 HZ        -83.4600  -10.2770  -38.5830 H       103 PHE   -0.5100
   1676 N         -88.1880  -15.0100  -39.2320 N.am    104 VAL   -0.4700
   1677 CA        -89.3790  -14.7180  -38.4530 C.3     104 VAL    0.3100
   1678 C         -89.4320  -13.3450  -37.7690 C.2     104 VAL    0.0700
   1679 O         -90.3530  -13.0950  -37.0180 O.2     104 VAL    0.0900
   1680 CB        -89.5860  -15.7960  -37.3600 C.3     104 VAL   -0.0900
   1681 CG1       -89.7990  -17.1620  -37.9720 C.3     104 VAL    0.0900
   1682 CG2       -88.3940  -15.8280  -36.4070 C.3     104 VAL   -0.2700
   1683 HN        -87.6400  -15.7690  -38.8940 H       104 VAL    0.0900
   1684 HA        -90.2230  -14.6960  -39.1240 H       104 VAL    0.0900
   1685 HB        -90.4730  -15.5290  -36.7460 H       104 VAL    0.0900
   1686 HG11      -88.9150  -17.4500  -38.5820 H       104 VAL   -0.2700
   1687 HG12      -90.6940  -17.1460  -38.6310 H       104 VAL    0.0900
   1688 HG13      -89.9380  -17.9190  -37.1720 H       104 VAL    0.0900
   1689 HG21      -88.2730  -14.8400  -35.9120 H       104 VAL    0.0900
   1690 HG22      -87.4650  -16.0580  -36.9710 H       104 VAL    0.5100
   1691 HG23      -88.5570  -16.5990  -35.6240 H       104 VAL   -0.5100
   1692 N         -88.4820  -12.4500  -38.0090 N.am    105 PHE   -0.4700
   1693 CA        -88.5750  -11.1330  -37.3690 C.3     105 PHE    0.3100
   1694 C         -88.8470   -9.9920  -38.3500 C.2     105 PHE    0.0700
   1695 O         -88.8020   -8.8240  -37.9630 O.2     105 PHE    0.0900
   1696 CB        -87.3180  -10.7870  -36.5320 C.3     105 PHE   -0.1800
   1697 CG        -86.9610  -11.8120  -35.4770 C.ar    105 PHE    0.0900
   1698 CD1       -87.7940  -12.0370  -34.3870 C.ar    105 PHE    0.0900
   1699 CD2       -85.7700  -12.5360  -35.5680 C.ar    105 PHE    0.0000
   1700 CE1       -87.4560  -12.9830  -33.4090 C.ar    105 PHE   -0.1150
   1701 CE2       -85.4140  -13.4820  -34.6000 C.ar    105 PHE    0.1150
   1702 CZ        -86.2640  -13.7080  -33.5190 C.ar    105 PHE   -0.1150
   1703 HN        -87.7000  -12.6200  -38.6040 H       105 PHE    0.1150
   1704 HA        -89.4470  -11.1420  -36.7320 H       105 PHE   -0.1150
   1705 HB1       -87.4870   -9.8250  -36.0050 H       105 PHE    0.1150
   1706 HB2       -86.4430  -10.7020  -37.2110 H       105 PHE   -0.1150
   1707 HD1       -88.7120  -11.4770  -34.2910 H       105 PHE    0.1150
   1708 HD2       -85.1070  -12.3610  -36.4040 H       105 PHE   -0.1150
   1709 HE1       -88.1150  -13.1520  -32.5700 H       105 PHE    0.1150
   1710 HE2       -84.4900  -14.0320  -34.6900 H       105 PHE    0.5100
   1711 HZ        -86.0030  -14.4390  -32.7690 H       105 PHE   -0.5100
   1712 N         -89.1090  -10.3090  -39.6180 N.am    106 GLY   -0.4700
   1713 CA        -89.4570   -9.2700  -40.6070 C.3     106 GLY    0.3100
   1714 C         -88.4000   -8.2200  -40.9230 C.2     106 GLY   -0.0200
   1715 O         -87.2900   -8.2490  -40.3870 O.2     106 GLY    0.0900
   1716 HN        -89.0820  -11.2480  -39.9510 H       106 GLY    0.0900
   1717 HA1       -90.3290   -8.7600  -40.2260 H       106 GLY    0.5100
   1718 HA2       -89.6970   -9.7860  -41.5240 H       106 GLY   -0.5100
   1719 N         -88.7360   -7.2800  -41.8120 N.am    107 PRO   -0.2900
   1720 CA        -87.8400   -6.2170  -42.2920 C.3     107 PRO    0.0000
   1721 C         -87.0220   -5.5500  -41.1860 C.2     107 PRO    0.0900
   1722 O         -85.7940   -5.5790  -41.2300 O.2     107 PRO    0.0900
   1723 CB        -88.7990   -5.2020  -42.9140 C.3     107 PRO    0.0200
   1724 CG        -89.9620   -6.0170  -43.3600 C.3     107 PRO    0.0900
   1725 CD        -90.0650   -7.2110  -42.4340 C.3     107 PRO   -0.1800
   1726 HA        -87.1070   -6.6210  -42.9730 H       107 PRO    0.0900
   1727 HB1       -88.3240   -4.6850  -43.7760 H       107 PRO    0.0900
   1728 HB2       -89.1100   -4.4420  -42.1670 H       107 PRO   -0.1800
   1729 HG1       -90.8940   -5.4140  -43.3100 H       107 PRO    0.0900
   1730 HG2       -89.8110   -6.3580  -44.4070 H       107 PRO    0.0900
   1731 HD1       -90.8410   -7.0570  -41.6560 H       107 PRO    0.5100
   1732 HD2       -90.2710   -8.1460  -42.9970 H       107 PRO   -0.5100
   1733 N         -87.6960   -4.9540  -40.2050 N.am    108 THR   -0.4700
   1734 CA        -86.9970   -4.2660  -39.1260 C.3     108 THR    0.3100
   1735 C         -86.0510   -5.2260  -38.4270 C.2     108 THR    0.0700
   1736 O         -84.9100   -4.8660  -38.1110 O.2     108 THR    0.0900
   1737 CB        -87.9610   -3.6500  -38.1050 C.3     108 THR    0.1400
   1738 CG2       -88.8400   -2.5970  -38.7860 C.3     108 THR    0.0900
   1739 OG1       -88.7860   -4.6810  -37.5570 O.3     108 THR   -0.6600
   1740 HN        -88.6920   -4.9500  -40.1650 H       108 THR    0.4300
   1741 HA        -86.3890   -3.4930  -39.5710 H       108 THR   -0.2700
   1742 HB        -87.3890   -3.1670  -37.2840 H       108 THR    0.0900
   1743 HG1       -89.2530   -4.2820  -36.8200 H       108 THR    0.0900
   1744 HG21      -89.4310   -3.0640  -39.6040 H       108 THR    0.0900
   1745 HG22      -88.2040   -1.7970  -39.2210 H       108 THR    0.5100
   1746 HG23      -89.5430   -2.1570  -38.0480 H       108 THR   -0.5100
   1747 N         -86.5160   -6.4530  -38.1860 N.am    109 GLY   -0.4700
   1748 CA        -85.6570   -7.4900  -37.6140 C.3     109 GLY    0.3100
   1749 C         -84.4380   -7.6860  -38.4960 C.2     109 GLY   -0.0200
   1750 O         -83.2990   -7.6940  -38.0130 O.2     109 GLY    0.0900
   1751 HN        -87.4590   -6.7150  -38.3820 H       109 GLY    0.0900
   1752 HA1       -86.2180   -8.4110  -37.5560 H       109 GLY    0.5100
   1753 HA2       -85.3480   -7.1790  -36.6270 H       109 GLY   -0.5100
   1754 N         -84.6860   -7.8390  -39.8000 N.am    110 CYS   -0.4700
   1755 CA        -83.6190   -7.8710  -40.7920 C.3     110 CYS    0.3100
   1756 C         -82.6090   -6.7650  -40.5420 C.2     110 CYS    0.0700
   1757 O         -81.4250   -7.0440  -40.3750 O.2     110 CYS    0.0900
   1758 CB        -84.1600   -7.7210  -42.2170 C.3     110 CYS   -0.1000
   1759 SG        -83.0540   -8.4240  -43.4390 S.3     110 CYS    0.0900
   1760 HN        -85.6120   -7.9380  -40.1540 H       110 CYS    0.0900
   1761 HA        -83.1030   -8.8150  -40.6900 H       110 CYS   -0.0800
   1762 HB1       -84.3060   -6.6400  -42.4300 H       110 CYS    0.5100
   1763 HB2       -85.1460   -8.2270  -42.2780 H       110 CYS   -0.5100
   1764 N         -83.0630   -5.5100  -40.5110 N.am    111 ASN   -0.4700
   1765 CA        -82.1380   -4.3950  -40.2710 C.3     111 ASN    0.3100
   1766 C         -81.3820   -4.5080  -38.9660 C.2     111 ASN    0.0700
   1767 O         -80.1530   -4.4180  -38.9470 O.2     111 ASN    0.0900
   1768 CB        -82.8310   -3.0310  -40.3440 C.3     111 ASN   -0.1800
   1769 CG        -83.1750   -2.6390  -41.7590 C.2     111 ASN    0.0900
   1770 ND2       -83.8070   -3.4270  -42.4800 N.am    111 ASN    0.0900
   1771 OD1       -82.7700   -1.4630  -42.1760 O.2     111 ASN    0.5500
   1772 HN        -84.0240   -5.2790  -40.6430 H       111 ASN   -0.5500
   1773 HA        -81.3610   -4.4520  -41.0180 H       111 ASN   -0.6200
   1774 HB1       -82.1570   -2.2590  -39.9170 H       111 ASN    0.3200
   1775 HB2       -83.7680   -3.0680  -39.7490 H       111 ASN    0.3000
   1776 HD21      -84.0370   -3.1720  -43.4190 H       111 ASN    0.5100
   1777 HD22      -84.0850   -4.3180  -42.1220 H       111 ASN   -0.5100
   1778 N         -82.1130   -4.7000  -37.8720 N.am    112 LEU   -0.4700
   1779 CA        -81.4820   -4.8280  -36.5650 C.3     112 LEU    0.3100
   1780 C         -80.3890   -5.8670  -36.6030 C.2     112 LEU    0.0700
   1781 O         -79.2220   -5.5780  -36.3100 O.2     112 LEU    0.0900
   1782 CB        -82.5020   -5.2190  -35.5010 C.3     112 LEU   -0.1800
   1783 CG        -83.3490   -4.0630  -34.9930 C.3     112 LEU    0.0900
   1784 CD1       -84.2990   -4.5730  -33.9320 C.3     112 LEU    0.0900
   1785 CD2       -82.4550   -2.9460  -34.4590 C.3     112 LEU   -0.0900
   1786 HN        -83.1070   -4.7640  -37.8950 H       112 LEU    0.0900
   1787 HA        -81.0320   -3.8770  -36.3190 H       112 LEU   -0.2700
   1788 HB1       -81.9580   -5.6600  -34.6400 H       112 LEU    0.0900
   1789 HB2       -83.1800   -5.9870  -35.9310 H       112 LEU    0.0900
   1790 HG        -83.9280   -3.6250  -35.8340 H       112 LEU    0.0900
   1791 HD11      -83.7270   -5.0100  -33.0850 H       112 LEU   -0.2700
   1792 HD12      -84.9570   -5.3610  -34.3590 H       112 LEU    0.0900
   1793 HD13      -84.9200   -3.7360  -33.5460 H       112 LEU    0.0900
   1794 HD21      -81.9200   -2.4500  -35.2970 H       112 LEU    0.0900
   1795 HD22      -81.7030   -3.3660  -33.7570 H       112 LEU    0.5100
   1796 HD23      -83.0720   -2.1850  -33.9340 H       112 LEU   -0.5100
   1797 N         -80.7740   -7.0830  -36.9680 N.am    113 GLU   -0.4700
   1798 CA        -79.8340   -8.1780  -36.9980 C.3     113 GLU    0.3100
   1799 C         -78.6850   -7.8470  -37.9610 C.2     113 GLU    0.0700
   1800 O         -77.5150   -7.8660  -37.5870 O.2     113 GLU    0.0900
   1801 CB        -80.5690   -9.4650  -37.3630 C.3     113 GLU   -0.1800
   1802 CG        -79.7220  -10.7070  -37.2990 C.3     113 GLU    0.0900
   1803 CD        -78.8280  -10.8310  -38.5000 C.2     113 GLU    0.0900
   1804 OE1       -77.9960   -9.9320  -38.7030 O.co2   113 GLU   -0.2800
   1805 OE2       -78.9560  -11.8330  -39.2450 O.co2   113 GLU    0.0900
   1806 HN        -81.7120   -7.2930  -37.2340 H       113 GLU    0.0900
   1807 HA        -79.3790   -8.2620  -36.0220 H       113 GLU    0.6200
   1808 HB1       -80.9600   -9.3620  -38.3960 H       113 GLU   -0.7600
   1809 HB2       -81.4230   -9.5880  -36.6640 H       113 GLU   -0.7600
   1810 HG1       -80.3850  -11.5980  -37.2530 H       113 GLU    0.5100
   1811 HG2       -79.0930  -10.6740  -36.3860 H       113 GLU   -0.5100
   1812 N         -79.0120   -7.5210  -39.2030 N.am    114 GLY   -0.4700
   1813 CA        -77.9870   -7.1640  -40.1760 C.3     114 GLY    0.3100
   1814 C         -77.0320   -6.0990  -39.6720 C.2     114 GLY   -0.0200
   1815 O         -75.8200   -6.2170  -39.8350 O.2     114 GLY    0.0900
   1816 HN        -79.9570   -7.5050  -39.5240 H       114 GLY    0.0900
   1817 HA1       -78.4860   -6.7970  -41.0610 H       114 GLY    0.5100
   1818 HA2       -77.4270   -8.0570  -40.4070 H       114 GLY   -0.5100
   1819 N         -77.5640   -5.0430  -39.0630 N.am    115 PHE   -0.4700
   1820 CA        -76.6980   -4.0180  -38.4890 C.3     115 PHE    0.3100
   1821 C         -75.7080   -4.6040  -37.4740 C.2     115 PHE    0.0700
   1822 O         -74.5090   -4.6460  -37.7220 O.2     115 PHE    0.0900
   1823 CB        -77.5430   -2.9230  -37.8490 C.3     115 PHE   -0.1800
   1824 CG        -76.7470   -1.8360  -37.1840 C.ar    115 PHE    0.0900
   1825 CD1       -76.4730   -0.6470  -37.8560 C.ar    115 PHE    0.0900
   1826 CD2       -76.3020   -1.9850  -35.8710 C.ar    115 PHE    0.0000
   1827 CE1       -75.7520    0.3810  -37.2400 C.ar    115 PHE   -0.1150
   1828 CE2       -75.5780   -0.9660  -35.2430 C.ar    115 PHE    0.1150
   1829 CZ        -75.2960    0.2200  -35.9290 C.ar    115 PHE   -0.1150
   1830 HN        -78.5470   -4.9070  -38.9730 H       115 PHE    0.1150
   1831 HA        -76.0870   -3.6100  -39.2810 H       115 PHE   -0.1150
   1832 HB1       -78.1920   -3.3740  -37.0700 H       115 PHE    0.1150
   1833 HB2       -78.1640   -2.4390  -38.6310 H       115 PHE   -0.1150
   1834 HD1       -76.8240   -0.5160  -38.8690 H       115 PHE    0.1150
   1835 HD2       -76.5180   -2.8970  -35.3340 H       115 PHE   -0.1150
   1836 HE1       -75.5470    1.2960  -37.7770 H       115 PHE    0.1150
   1837 HE2       -75.2350   -1.0960  -34.2260 H       115 PHE    0.5100
   1838 HZ        -74.7310    1.0060  -35.4500 H       115 PHE   -0.5100
   1839 N         -76.2010   -5.0740  -36.3350 N.am    116 PHE   -0.4700
   1840 CA        -75.3070   -5.5880  -35.3010 C.3     116 PHE    0.3100
   1841 C         -74.3740   -6.6850  -35.8110 C.2     116 PHE    0.0700
   1842 O         -73.2140   -6.7750  -35.4040 O.2     116 PHE    0.0900
   1843 CB        -76.0830   -6.0100  -34.0330 C.3     116 PHE   -0.1800
   1844 CG        -76.5640   -4.8330  -33.2270 C.ar    116 PHE    0.0900
   1845 CD1       -75.6490   -3.9130  -32.7140 C.ar    116 PHE    0.0900
   1846 CD2       -77.9130   -4.6250  -33.0000 C.ar    116 PHE    0.0000
   1847 CE1       -76.0730   -2.8020  -31.9860 C.ar    116 PHE   -0.1150
   1848 CE2       -78.3450   -3.5140  -32.2760 C.ar    116 PHE    0.1150
   1849 CZ        -77.4230   -2.6000  -31.7670 C.ar    116 PHE   -0.1150
   1850 HN        -77.1790   -5.0970  -36.1380 H       116 PHE    0.1150
   1851 HA        -74.6000   -4.8080  -35.0600 H       116 PHE   -0.1150
   1852 HB1       -75.4210   -6.6170  -33.3770 H       116 PHE    0.1150
   1853 HB2       -76.9770   -6.6030  -34.3250 H       116 PHE   -0.1150
   1854 HD1       -74.5930   -4.0640  -32.8840 H       116 PHE    0.1150
   1855 HD2       -78.6360   -5.3260  -33.3870 H       116 PHE   -0.1150
   1856 HE1       -75.3500   -2.1020  -31.5950 H       116 PHE    0.1150
   1857 HE2       -79.4010   -3.3610  -32.1090 H       116 PHE    0.5100
   1858 HZ        -77.7610   -1.7410  -31.2050 H       116 PHE   -0.5100
   1859 N         -74.8640   -7.5120  -36.7200 N.am    117 ALA   -0.4700
   1860 CA        -74.0290   -8.5690  -37.2610 C.3     117 ALA    0.3100
   1861 C         -72.8540   -8.0170  -38.0790 C.2     117 ALA    0.0700
   1862 O         -71.7260   -8.4820  -37.9380 O.2     117 ALA    0.0900
   1863 CB        -74.8630   -9.5260  -38.0930 C.3     117 ALA   -0.2700
   1864 HN        -75.7980   -7.4490  -37.0650 H       117 ALA    0.0900
   1865 HA        -73.5710   -9.0900  -36.4340 H       117 ALA    0.0900
   1866 HB1       -75.3400   -8.9820  -38.9370 H       117 ALA    0.0900
   1867 HB2       -75.6590   -9.9770  -37.4650 H       117 ALA    0.5100
   1868 HB3       -74.2140  -10.3270  -38.5090 H       117 ALA   -0.5100
   1869 N         -73.0910   -7.0300  -38.9410 N.am    118 THR   -0.4700
   1870 CA        -71.9730   -6.4950  -39.7020 C.3     118 THR    0.3100
   1871 C         -71.1440   -5.5650  -38.8120 C.2     118 THR    0.0700
   1872 O         -69.9170   -5.5200  -38.9270 O.2     118 THR    0.0900
   1873 CB        -72.3810   -5.8170  -41.0720 C.3     118 THR    0.1400
   1874 CG2       -73.7400   -6.2890  -41.5540 C.3     118 THR    0.0900
   1875 OG1       -72.3320   -4.3870  -40.9780 O.3     118 THR   -0.6600
   1876 HN        -73.9920   -6.6350  -39.0970 H       118 THR    0.4300
   1877 HA        -71.2990   -7.3150  -39.8950 H       118 THR   -0.2700
   1878 HB        -71.6820   -6.1440  -41.8700 H       118 THR    0.0900
   1879 HG1       -73.1440   -4.1220  -40.5420 H       118 THR    0.0900
   1880 HG21      -74.5160   -5.5340  -41.3080 H       118 THR    0.0900
   1881 HG22      -74.0050   -7.2470  -41.0580 H       118 THR    0.5100
   1882 HG23      -73.7200   -6.4320  -42.6560 H       118 THR   -0.5100
   1883 N         -71.8020   -4.8450  -37.9020 N.am    119 LEU   -0.4700
   1884 CA        -71.0740   -3.9520  -37.0190 C.3     119 LEU    0.3100
   1885 C         -69.9800   -4.7410  -36.3250 C.2     119 LEU    0.0700
   1886 O         -68.8520   -4.2630  -36.1860 O.2     119 LEU    0.0900
   1887 CB        -71.9760   -3.2820  -35.9790 C.3     119 LEU   -0.1800
   1888 CG        -71.2720   -2.2040  -35.1300 C.3     119 LEU    0.0900
   1889 CD1       -70.6560   -1.0790  -35.9830 C.3     119 LEU    0.0900
   1890 CD2       -72.1900   -1.5960  -34.0740 C.3     119 LEU   -0.0900
   1891 HN        -72.7910   -4.8850  -37.7900 H       119 LEU    0.0900
   1892 HA        -70.6020   -3.2010  -37.6330 H       119 LEU   -0.2700
   1893 HB1       -72.3670   -4.0660  -35.2970 H       119 LEU    0.0900
   1894 HB2       -72.8300   -2.8090  -36.5090 H       119 LEU    0.0900
   1895 HG        -70.4650   -2.6860  -34.5380 H       119 LEU    0.0900
   1896 HD11      -71.4480   -0.5720  -36.5750 H       119 LEU   -0.2700
   1897 HD12      -69.9070   -1.5040  -36.6840 H       119 LEU    0.0900
   1898 HD13      -70.1700   -0.3290  -35.3250 H       119 LEU    0.0900
   1899 HD21      -72.6910   -2.4020  -33.4940 H       119 LEU    0.0900
   1900 HD22      -72.9700   -0.9750  -34.5640 H       119 LEU    0.5100
   1901 HD23      -71.5980   -0.9700  -33.3720 H       119 LEU   -0.5100
   1902 N         -70.3220   -5.9620  -35.9110 N.am    120 GLY   -0.4700
   1903 CA        -69.3920   -6.8330  -35.1870 C.3     120 GLY    0.3100
   1904 C         -68.2110   -7.2580  -36.0320 C.2     120 GLY   -0.0200
   1905 O         -67.0550   -6.9160  -35.7470 O.2     120 GLY    0.0900
   1906 HN        -71.2300   -6.3390  -36.0770 H       120 GLY    0.0900
   1907 HA1       -69.9360   -7.7110  -34.8730 H       120 GLY    0.5100
   1908 HA2       -69.0330   -6.2890  -34.3260 H       120 GLY   -0.5100
   1909 N         -68.5070   -8.0190  -37.0810 N.am    121 GLY   -0.4700
   1910 CA        -67.4920   -8.4660  -38.0170 C.3     121 GLY    0.3100
   1911 C         -66.5740   -7.3460  -38.4660 C.2     121 GLY   -0.0200
   1912 O         -65.3760   -7.5730  -38.6500 O.2     121 GLY    0.0900
   1913 HN        -69.4400   -8.3160  -37.2720 H       121 GLY    0.0900
   1914 HA1       -67.9940   -8.8770  -38.8810 H       121 GLY    0.5100
   1915 HA2       -66.9040   -9.2300  -37.5290 H       121 GLY   -0.5100
   1916 N         -67.1200   -6.1360  -38.6390 N.am    122 GLU   -0.4700
   1917 CA        -66.3140   -4.9790  -39.0780 C.3     122 GLU    0.3100
   1918 C         -65.4450   -4.3810  -37.9720 C.2     122 GLU    0.0700
   1919 O         -64.3020   -3.9850  -38.2160 O.2     122 GLU    0.0900
   1920 CB        -67.1750   -3.8720  -39.7130 C.3     122 GLU   -0.1800
   1921 CG        -67.7730   -4.2250  -41.0700 C.3     122 GLU    0.0900
   1922 CD        -66.7450   -4.2990  -42.1890 C.2     122 GLU    0.0900
   1923 OE1       -66.2250   -3.2370  -42.5990 O.co2   122 GLU   -0.2800
   1924 OE2       -66.4710   -5.4150  -42.6830 O.co2   122 GLU    0.0900
   1925 HN        -68.0900   -5.9630  -38.4820 H       122 GLU    0.0900
   1926 HA        -65.5910   -5.3380  -39.7950 H       122 GLU    0.6200
   1927 HB1       -66.5410   -2.9680  -39.8370 H       122 GLU   -0.7600
   1928 HB2       -68.0060   -3.6360  -39.0170 H       122 GLU   -0.7600
   1929 HG1       -68.5260   -3.4530  -41.3400 H       122 GLU    0.5100
   1930 HG2       -68.2760   -5.2130  -40.9920 H       122 GLU   -0.5100
   1931 N         -65.9680   -4.3000  -36.7510 N.am    123 ILE   -0.4700
   1932 CA        -65.1170   -3.8390  -35.6590 C.3     123 ILE    0.3100
   1933 C         -63.9900   -4.8340  -35.4980 C.2     123 ILE    0.0700
   1934 O         -62.8250   -4.4430  -35.4020 O.2     123 ILE    0.0900
   1935 CB        -65.8560   -3.6750  -34.3310 C.3     123 ILE   -0.0900
   1936 CG1       -66.9850   -2.6590  -34.4700 C.3     123 ILE    0.0900
   1937 CG2       -64.9030   -3.1770  -33.2760 C.3     123 ILE   -0.2700
   1938 CD        -67.7830   -2.4480  -33.2160 C.3     123 ILE    0.0900
   1939 HN        -66.9110   -4.5390  -36.5360 H       123 ILE    0.0900
   1940 HA        -64.6990   -2.8890  -35.9600 H       123 ILE    0.0900
   1941 HB        -66.2790   -4.6540  -34.0180 H       123 ILE   -0.1800
   1942 HG11      -67.6740   -3.0070  -35.2680 H       123 ILE    0.0900
   1943 HG12      -66.5450   -1.6860  -34.7720 H       123 ILE    0.0900
   1944 HG21      -65.0290   -2.0820  -33.1360 H       123 ILE   -0.2700
   1945 HG22      -63.8560   -3.3780  -33.5880 H       123 ILE    0.0900
   1946 HG23      -65.1110   -3.6850  -32.3100 H       123 ILE    0.0900
   1947 HD1       -67.1230   -2.0830  -32.4010 H       123 ILE    0.0900
   1948 HD2       -68.2440   -3.4070  -32.8960 H       123 ILE    0.5100
   1949 HD3       -68.5770   -1.6930  -33.3960 H       123 ILE   -0.5100
   1950 N         -64.3320   -6.1240  -35.4920 N.am    124 ALA   -0.4700
   1951 CA        -63.3080   -7.1660  -35.4110 C.3     124 ALA    0.3100
   1952 C         -62.2370   -6.9570  -36.4780 C.2     124 ALA    0.0700
   1953 O         -61.0420   -6.9030  -36.1610 O.2     124 ALA    0.0900
   1954 CB        -63.9230   -8.5730  -35.5100 C.3     124 ALA   -0.2700
   1955 HN        -65.2790   -6.4300  -35.5410 H       124 ALA    0.0900
   1956 HA        -62.7950   -7.0510  -34.4680 H       124 ALA    0.0900
   1957 HB1       -64.4560   -8.6900  -36.4770 H       124 ALA    0.0900
   1958 HB2       -64.6480   -8.7280  -34.6840 H       124 ALA    0.5100
   1959 HB3       -63.1200   -9.3400  -35.4530 H       124 ALA   -0.5100
   1960 N         -62.6610   -6.8230  -37.7370 N.am    125 LEU   -0.4700
   1961 CA        -61.7300   -6.5770  -38.8420 C.3     125 LEU    0.3100
   1962 C         -60.7920   -5.4170  -38.5500 C.2     125 LEU    0.0700
   1963 O         -59.5750   -5.5930  -38.4490 O.2     125 LEU    0.0900
   1964 CB        -62.4670   -6.3120  -40.1540 C.3     125 LEU   -0.1800
   1965 CG        -61.5800   -5.8250  -41.3020 C.3     125 LEU    0.0900
   1966 CD1       -60.2990   -6.5950  -41.3280 C.3     125 LEU    0.0900
   1967 CD2       -62.3010   -5.9610  -42.6210 C.3     125 LEU   -0.0900
   1968 HN        -63.6260   -6.8840  -37.9820 H       125 LEU    0.0900
   1969 HA        -61.0980   -7.4480  -38.9410 H       125 LEU   -0.2700
   1970 HB1       -63.2460   -5.5440  -39.9650 H       125 LEU    0.0900
   1971 HB2       -62.9610   -7.2540  -40.4710 H       125 LEU    0.0900
   1972 HG        -61.3600   -4.7440  -41.1650 H       125 LEU    0.0900
   1973 HD11      -60.5070   -7.6770  -41.4720 H       125 LEU   -0.2700
   1974 HD12      -59.7580   -6.4630  -40.3670 H       125 LEU    0.0900
   1975 HD13      -59.6620   -6.2420  -42.1670 H       125 LEU    0.0900
   1976 HD21      -63.2330   -5.3580  -42.6130 H       125 LEU    0.0900
   1977 HD22      -62.5690   -7.0250  -42.7970 H       125 LEU    0.5100
   1978 HD23      -61.6510   -5.5980  -43.4470 H       125 LEU   -0.5100
   1979 N         -61.3520   -4.2210  -38.4110 N.am    126 TRP   -0.4700
   1980 CA        -60.5070   -3.0600  -38.1610 C.3     126 TRP    0.3100
   1981 C         -59.7170   -3.1740  -36.8670 C.2     126 TRP    0.0700
   1982 O         -58.7390   -2.4540  -36.6430 O.2     126 TRP    0.0900
   1983 CB        -61.3260   -1.7810  -38.1860 C.3     126 TRP   -0.1800
   1984 CG        -61.7100   -1.4050  -39.5640 C.ar    126 TRP    0.0900
   1985 CD1       -62.8990   -1.6520  -40.1820 C.ar    126 TRP    0.0900
   1986 CD2       -60.8980   -0.7190  -40.5160 C.ar    126 TRP   -0.0300
   1987 CE2       -61.6630   -0.5740  -41.6880 C.ar    126 TRP   -0.1500
   1988 CE3       -59.5980   -0.2120  -40.4900 C.ar    126 TRP    0.2200
   1989 NE1       -62.8790   -1.1530  -41.4590 N.ar    126 TRP   -0.5100
   1990 CZ2       -61.1710    0.0570  -42.8190 C.ar    126 TRP    0.3700
   1991 CZ3       -59.1110    0.4100  -41.6170 C.ar    126 TRP    0.2400
   1992 CH2       -59.8940    0.5410  -42.7630 C.ar    126 TRP    0.1100
   1993 HN        -62.3350   -4.0680  -38.4690 H       126 TRP   -0.2500
   1994 HA        -59.7450   -3.0310  -38.9240 H       126 TRP    0.1700
   1995 HB1       -60.7280   -0.9560  -37.7440 H       126 TRP   -0.2000
   1996 HB2       -62.2480   -1.9260  -37.5840 H       126 TRP    0.1400
   1997 HD1       -63.7350   -2.1670  -39.7320 H       126 TRP   -0.2700
   1998 HE1       -63.6140   -1.2030  -42.0990 H       126 TRP    0.1600
   1999 HE3       -58.9720   -0.3000  -39.6140 H       126 TRP   -0.1400
   2000 HZ2       -61.7580    0.1720  -43.7170 H       126 TRP    0.1400
   2001 HZ3       -58.1060    0.8050  -41.6120 H       126 TRP    0.5100
   2002 HH2       -59.4790    1.0370  -43.6290 H       126 TRP   -0.5100
   2003 N         -60.1290   -4.0830  -35.9990 N.am    127 SER   -0.4700
   2004 CA        -59.3340   -4.3230  -34.8230 C.3     127 SER    0.3100
   2005 C         -58.0390   -4.9820  -35.2510 C.2     127 SER    0.0700
   2006 O         -56.9600   -4.5680  -34.8390 O.2     127 SER    0.0900
   2007 CB        -60.0930   -5.1760  -33.8270 C.3     127 SER    0.0500
   2008 OG        -61.0020   -4.3570  -33.1270 O.3     127 SER    0.0900
   2009 HN        -60.9630   -4.6170  -36.1110 H       127 SER    0.0900
   2010 HA        -59.0870   -3.3680  -34.3870 H       127 SER   -0.6600
   2011 HB1       -59.3870   -5.6390  -33.1060 H       127 SER    0.4300
   2012 HB2       -60.6550   -5.9740  -34.3580 H       127 SER    0.5100
   2013 HG1       -61.6820   -4.1140  -33.7600 H       127 SER   -0.5100
   2014 N         -58.1420   -5.9990  -36.1010 N.am    128 LEU   -0.4700
   2015 CA        -56.9540   -6.6760  -36.5910 C.3     128 LEU    0.3100
   2016 C         -56.0330   -5.7060  -37.3140 C.2     128 LEU    0.0700
   2017 O         -54.8240   -5.9120  -37.3700 O.2     128 LEU    0.0900
   2018 CB        -57.3350   -7.8290  -37.5130 C.3     128 LEU   -0.1800
   2019 CG        -58.0800   -8.9110  -36.7490 C.3     128 LEU    0.0900
   2020 CD1       -58.2570  -10.1410  -37.6020 C.3     128 LEU    0.0900
   2021 CD2       -57.2810   -9.2470  -35.5240 C.3     128 LEU   -0.0900
   2022 HN        -59.0190   -6.3360  -36.4330 H       128 LEU    0.0900
   2023 HA        -56.4030   -7.0450  -35.7390 H       128 LEU   -0.2700
   2024 HB1       -56.4140   -8.2620  -37.9590 H       128 LEU    0.0900
   2025 HB2       -57.9830   -7.4450  -38.3300 H       128 LEU    0.0900
   2026 HG        -59.0780   -8.5260  -36.4480 H       128 LEU    0.0900
   2027 HD11      -57.2660  -10.5420  -37.9040 H       128 LEU   -0.2700
   2028 HD12      -58.8320   -9.8880  -38.5180 H       128 LEU    0.0900
   2029 HD13      -58.7960  -10.9250  -37.0270 H       128 LEU    0.0900
   2030 HD21      -57.4590   -8.4880  -34.7330 H       128 LEU    0.0900
   2031 HD22      -56.1970   -9.2560  -35.7710 H       128 LEU    0.5100
   2032 HD23      -57.5840  -10.2430  -35.1380 H       128 LEU   -0.5100
   2033 N         -56.6140   -4.6420  -37.8610 N.am    129 VAL   -0.4700
   2034 CA        -55.8590   -3.6910  -38.6590 C.3     129 VAL    0.3100
   2035 C         -55.1460   -2.7410  -37.7370 C.2     129 VAL    0.0700
   2036 O         -53.9370   -2.5330  -37.8590 O.2     129 VAL    0.0900
   2037 CB        -56.7750   -2.8860  -39.6200 C.3     129 VAL   -0.0900
   2038 CG1       -56.0890   -1.6370  -40.1100 C.3     129 VAL    0.0900
   2039 CG2       -57.1670   -3.7270  -40.8000 C.3     129 VAL   -0.2700
   2040 HN        -57.5860   -4.4500  -37.7500 H       129 VAL    0.0900
   2041 HA        -55.1270   -4.2460  -39.2260 H       129 VAL    0.0900
   2042 HB        -57.7080   -2.6050  -39.0840 H       129 VAL    0.0900
   2043 HG11      -55.0770   -1.8840  -40.4950 H       129 VAL   -0.2700
   2044 HG12      -55.9840   -0.9110  -39.2760 H       129 VAL    0.0900
   2045 HG13      -56.6810   -1.1790  -40.9320 H       129 VAL    0.0900
   2046 HG21      -57.5530   -4.7100  -40.4560 H       129 VAL    0.0900
   2047 HG22      -56.2830   -3.9000  -41.4500 H       129 VAL    0.5100
   2048 HG23      -57.9640   -3.2150  -41.3800 H       129 VAL   -0.5100
   2049 N         -55.9030   -2.1650  -36.8060 N.am    130 VAL   -0.4700
   2050 CA        -55.3200   -1.2730  -35.8270 C.3     130 VAL    0.3100
   2051 C         -54.1800   -1.9870  -35.0930 C.2     130 VAL    0.0700
   2052 O         -53.0590   -1.4780  -35.0400 O.2     130 VAL    0.0900
   2053 CB        -56.3820   -0.7300  -34.8650 C.3     130 VAL   -0.0900
   2054 CG1       -55.7310    0.0120  -33.7120 C.3     130 VAL    0.0900
   2055 CG2       -57.3300    0.1940  -35.6220 C.3     130 VAL   -0.2700
   2056 HN        -56.8870   -2.3190  -36.7420 H       130 VAL    0.0900
   2057 HA        -54.8480   -0.4600  -36.3580 H       130 VAL    0.0900
   2058 HB        -56.9830   -1.5750  -34.4640 H       130 VAL    0.0900
   2059 HG11      -54.9950    0.7480  -34.0990 H       130 VAL   -0.2700
   2060 HG12      -55.2000   -0.7060  -33.0500 H       130 VAL    0.0900
   2061 HG13      -56.5030    0.5570  -33.1280 H       130 VAL    0.0900
   2062 HG21      -57.6930   -0.3060  -36.5460 H       130 VAL    0.0900
   2063 HG22      -56.8000    1.1270  -35.9090 H       130 VAL    0.5100
   2064 HG23      -58.2060    0.4420  -34.9850 H       130 VAL   -0.5100
   2065 N         -54.4500   -3.1820  -34.5640 N.am    131 LEU   -0.4700
   2066 CA        -53.4090   -3.9640  -33.9090 C.3     131 LEU    0.3100
   2067 C         -52.0930   -3.8980  -34.6800 C.2     131 LEU    0.0700
   2068 O         -51.0370   -3.6270  -34.0990 O.2     131 LEU    0.0900
   2069 CB        -53.8350   -5.4300  -33.6860 C.3     131 LEU   -0.1800
   2070 CG        -52.8230   -6.2690  -32.8560 C.3     131 LEU    0.0900
   2071 CD1       -52.4950   -5.5780  -31.5590 C.3     131 LEU    0.0900
   2072 CD2       -53.2650   -7.7060  -32.5480 C.3     131 LEU   -0.0900
   2073 HN        -55.3600   -3.5880  -34.5930 H       131 LEU    0.0900
   2074 HA        -53.1960   -3.4950  -32.9600 H       131 LEU   -0.2700
   2075 HB1       -53.9580   -5.9140  -34.6790 H       131 LEU    0.0900
   2076 HB2       -54.8110   -5.4360  -33.1590 H       131 LEU    0.0900
   2077 HG        -51.8920   -6.4080  -33.4430 H       131 LEU    0.0900
   2078 HD11      -53.4170   -5.4400  -30.9550 H       131 LEU   -0.2700
   2079 HD12      -52.0510   -4.5800  -31.7640 H       131 LEU    0.0900
   2080 HD13      -51.7770   -6.1930  -30.9740 H       131 LEU    0.0900
   2081 HD21      -52.9210   -8.3910  -33.3520 H       131 LEU    0.0900
   2082 HD22      -54.3730   -7.7570  -32.4870 H       131 LEU    0.5100
   2083 HD23      -52.8220   -8.0410  -31.5850 H       131 LEU   -0.5100
   2084 N         -52.1450   -4.1390  -35.9910 N.am    132 ALA   -0.4700
   2085 CA        -50.9220   -4.1170  -36.7880 C.3     132 ALA    0.3100
   2086 C         -50.3000   -2.7230  -36.8440 C.2     132 ALA    0.0700
   2087 O         -49.1040   -2.5820  -36.6430 O.2     132 ALA    0.0900
   2088 CB        -51.1640   -4.6620  -38.1800 C.3     132 ALA   -0.2700
   2089 HN        -52.9950   -4.3380  -36.4730 H       132 ALA    0.0900
   2090 HA        -50.1830   -4.7140  -36.2770 H       132 ALA    0.0900
   2091 HB1       -51.7900   -3.9540  -38.7650 H       132 ALA    0.0900
   2092 HB2       -51.6950   -5.6360  -38.1180 H       132 ALA    0.5100
   2093 HB3       -50.1960   -4.7970  -38.7070 H       132 ALA   -0.5100
   2094 N         -51.0890   -1.6850  -37.1070 N.am    133 ILE   -0.4700
   2095 CA        -50.5240   -0.3460  -37.0880 C.3     133 ILE    0.3100
   2096 C         -49.7700   -0.1650  -35.7670 C.2     133 ILE    0.0700
   2097 O         -48.5770    0.1570  -35.7270 O.2     133 ILE    0.0900
   2098 CB        -51.5970    0.7500  -37.1540 C.3     133 ILE   -0.0900
   2099 CG1       -52.6460    0.4540  -38.2270 C.3     133 ILE    0.0900
   2100 CG2       -50.9390    2.0840  -37.4170 C.3     133 ILE   -0.2700
   2101 CD        -52.2440    0.8860  -39.5860 C.3     133 ILE    0.0900
   2102 HN        -52.0590   -1.7710  -37.3190 H       133 ILE    0.0900
   2103 HA        -49.8620   -0.2610  -37.9360 H       133 ILE    0.0900
   2104 HB        -52.1500    0.7900  -36.1910 H       133 ILE   -0.1800
   2105 HG11      -53.5880    0.9740  -37.9550 H       133 ILE    0.0900
   2106 HG12      -52.8330   -0.6410  -38.2460 H       133 ILE    0.0900
   2107 HG21      -50.2450    2.0040  -38.2810 H       133 ILE   -0.2700
   2108 HG22      -50.3580    2.4020  -36.5250 H       133 ILE    0.0900
   2109 HG23      -51.7110    2.8480  -37.6530 H       133 ILE    0.0900
   2110 HD1       -51.4220    0.2410  -39.9640 H       133 ILE    0.0900
   2111 HD2       -51.8870    1.9370  -39.5580 H       133 ILE    0.5100
   2112 HD3       -53.1080    0.8020  -40.2800 H       133 ILE   -0.5100
   2113 N         -50.4820   -0.3850  -34.6690 N.am    134 GLU   -0.4700
   2114 CA        -49.8740   -0.2750  -33.3470 C.3     134 GLU    0.3100
   2115 C         -48.5680   -1.0630  -33.2390 C.2     134 GLU    0.0700
   2116 O         -47.5260   -0.4680  -32.9830 O.2     134 GLU    0.0900
   2117 CB        -50.8700   -0.6660  -32.2500 C.3     134 GLU   -0.1800
   2118 CG        -52.0360    0.3180  -32.1320 C.3     134 GLU    0.0900
   2119 CD        -53.1110   -0.1400  -31.1680 C.2     134 GLU    0.0900
   2120 OE1       -53.0540   -1.3070  -30.7210 O.co2   134 GLU   -0.2800
   2121 OE2       -54.0170    0.6690  -30.8630 O.co2   134 GLU    0.0900
   2122 HN        -51.4480   -0.6310  -34.6960 H       134 GLU    0.0900
   2123 HA        -49.5530    0.7480  -33.2130 H       134 GLU    0.6200
   2124 HB1       -50.3340   -0.7040  -31.2770 H       134 GLU   -0.7600
   2125 HB2       -51.2750   -1.6750  -32.4770 H       134 GLU   -0.7600
   2126 HG1       -52.4980    0.4480  -33.1340 H       134 GLU    0.5100
   2127 HG2       -51.6460    1.2970  -31.7800 H       134 GLU   -0.5100
   2128 N         -48.6060   -2.3810  -33.4620 N.am    135 ARG   -0.4700
   2129 CA        -47.3900   -3.2120  -33.3790 C.3     135 ARG    0.3100
   2130 C         -46.2140   -2.7040  -34.2220 C.2     135 ARG    0.0700
   2131 O         -45.0870   -2.5740  -33.7440 O.2     135 ARG    0.0900
   2132 CB        -47.6930   -4.6510  -33.7730 C.3     135 ARG   -0.1800
   2133 CG        -48.2940   -5.4600  -32.6700 C.3     135 ARG    0.0900
   2134 CD        -49.0160   -6.6350  -33.2450 C.3     135 ARG    0.0900
   2135 NE        -49.4050   -7.5680  -32.1950 N.pl3   135 ARG   -0.1800
   2136 CZ        -49.9760   -8.7430  -32.4210 C.cat   135 ARG    0.0900
   2137 NH1       -50.2360   -9.1560  -33.6550 N.pl3   135 ARG    0.0900
   2138 NH2       -50.2960   -9.5070  -31.3980 N.pl3   135 ARG    0.2000
   2139 HN        -49.4510   -2.8570  -33.6910 H       135 ARG    0.0900
   2140 HA        -47.0240   -3.1690  -32.3640 H       135 ARG    0.0900
   2141 HB1       -46.7480   -5.1370  -34.0930 H       135 ARG   -0.7000
   2142 HB2       -48.4010   -4.6420  -34.6290 H       135 ARG    0.4400
   2143 HG1       -49.0070   -4.8320  -32.0930 H       135 ARG    0.6400
   2144 HG2       -47.4920   -5.8140  -31.9880 H       135 ARG   -0.8000
   2145 HD1       -48.3550   -7.1760  -33.9560 H       135 ARG    0.4600
   2146 HD2       -49.9390   -6.2980  -33.7630 H       135 ARG    0.4600
   2147 HE        -49.2310   -7.3060  -31.2460 H       135 ARG   -0.8000
   2148 HH11      -50.5270  -10.1000  -33.8160 H       135 ARG    0.4600
   2149 HH12      -50.1410   -8.5240  -34.4240 H       135 ARG    0.4600
   2150 HH21      -50.1060   -9.1990  -30.4660 H       135 ARG    0.5100
   2151 HH22      -50.7270  -10.3960  -31.5530 H       135 ARG   -0.5100
   2152 N         -46.4980   -2.4360  -35.4880 N.am    136 TYR   -0.4700
   2153 CA        -45.5530   -1.8150  -36.3950 C.3     136 TYR    0.3100
   2154 C         -44.9760   -0.5620  -35.7700 C.2     136 TYR    0.0700
   2155 O         -43.7690   -0.4530  -35.5840 O.2     136 TYR    0.0900
   2156 CB        -46.2740   -1.4720  -37.6940 C.3     136 TYR   -0.1800
   2157 CG        -45.6400   -0.3860  -38.5210 C.ar    136 TYR    0.0900
   2158 CD1       -44.4210   -0.5880  -39.1420 C.ar    136 TYR    0.0900
   2159 CD2       -46.2800    0.8290  -38.7070 C.ar    136 TYR    0.0000
   2160 CE1       -43.8500    0.3890  -39.9050 C.ar    136 TYR   -0.1150
   2161 CE2       -45.7190    1.8120  -39.4740 C.ar    136 TYR    0.1150
   2162 CZ        -44.5050    1.5830  -40.0670 C.ar    136 TYR   -0.1150
   2163 OH        -43.9330    2.5550  -40.8360 O.3     136 TYR    0.1150
   2164 HN        -47.3880   -2.6520  -35.8800 H       136 TYR    0.1100
   2165 HA        -44.7450   -2.5090  -36.5770 H       136 TYR   -0.5400
   2166 HB1       -47.3030   -1.1300  -37.4520 H       136 TYR    0.4300
   2167 HB2       -46.3130   -2.3800  -38.3320 H       136 TYR   -0.1150
   2168 HD1       -43.9130   -1.5330  -39.0210 H       136 TYR    0.1150
   2169 HD2       -47.2370    1.0020  -38.2370 H       136 TYR   -0.1150
   2170 HE1       -42.8930    0.2220  -40.3770 H       136 TYR    0.1150
   2171 HE2       -46.2270    2.7560  -39.6110 H       136 TYR    0.5100
   2172 HH        -44.5200    3.3140  -40.8380 H       136 TYR   -0.5100
   2173 N         -45.8480    0.3800  -35.4290 N.am    137 VAL   -0.4700
   2174 CA        -45.4150    1.6230  -34.7930 C.3     137 VAL    0.3100
   2175 C         -44.4380    1.4130  -33.6240 C.2     137 VAL    0.0700
   2176 O         -43.3620    2.0090  -33.6120 O.2     137 VAL    0.0900
   2177 CB        -46.6190    2.4730  -34.3370 C.3     137 VAL   -0.0900
   2178 CG1       -46.2340    3.3810  -33.1960 C.3     137 VAL    0.0900
   2179 CG2       -47.1430    3.2810  -35.4860 C.3     137 VAL   -0.2700
   2180 HN        -46.8260    0.2840  -35.5900 H       137 VAL    0.0900
   2181 HA        -44.8220    2.1710  -35.5090 H       137 VAL    0.0900
   2182 HB        -47.4410    1.8000  -34.0100 H       137 VAL    0.0900
   2183 HG11      -45.3060    3.9370  -33.4480 H       137 VAL   -0.2700
   2184 HG12      -46.0490    2.7790  -32.2810 H       137 VAL    0.0900
   2185 HG13      -47.0470    4.1120  -33.0050 H       137 VAL    0.0900
   2186 HG21      -47.4690    2.6090  -36.3080 H       137 VAL    0.0900
   2187 HG22      -46.3450    3.9520  -35.8710 H       137 VAL    0.5100
   2188 HG23      -48.0140    3.8870  -35.1560 H       137 VAL   -0.5100
   2189 N         -44.7880    0.5750  -32.6450 N.am    138 VAL   -0.4700
   2190 CA        -43.9050    0.3940  -31.4890 C.3     138 VAL    0.3100
   2191 C         -42.6270   -0.4000  -31.7940 C.2     138 VAL    0.0700
   2192 O         -41.5920   -0.1500  -31.1840 O.2     138 VAL    0.0900
   2193 CB        -44.6160   -0.2610  -30.2950 C.3     138 VAL   -0.0900
   2194 CG1       -46.0940   -0.1310  -30.4450 C.3     138 VAL    0.0900
   2195 CG2       -44.2170   -1.7080  -30.1860 C.3     138 VAL   -0.2700
   2196 HN        -45.6350    0.0510  -32.6550 H       138 VAL    0.0900
   2197 HA        -43.5370    1.3690  -31.2060 H       138 VAL    0.0900
   2198 HB        -44.2950    0.2370  -29.3550 H       138 VAL    0.0900
   2199 HG11      -46.4740   -0.9050  -31.1460 H       138 VAL   -0.2700
   2200 HG12      -46.3460    0.8710  -30.8510 H       138 VAL    0.0900
   2201 HG13      -46.5880   -0.2720  -29.4610 H       138 VAL    0.0900
   2202 HG21      -43.1580   -1.7890  -29.8620 H       138 VAL    0.0900
   2203 HG22      -44.3260   -2.2050  -31.1730 H       138 VAL    0.5100
   2204 HG23      -44.8580   -2.2210  -29.4370 H       138 VAL   -0.5100
   2205 N         -42.6910   -1.3480  -32.7300 N.am    139 VAL   -0.4700
   2206 CA        -41.5040   -2.1120  -33.1150 C.3     139 VAL    0.3100
   2207 C         -40.6080   -1.3820  -34.1360 C.2     139 VAL    0.0700
   2208 O         -39.4100   -1.2450  -33.9240 O.2     139 VAL    0.0900
   2209 CB        -41.8540   -3.5200  -33.6470 C.3     139 VAL   -0.0900
   2210 CG1       -40.5830   -4.3020  -33.9350 C.3     139 VAL    0.0900
   2211 CG2       -42.6920   -4.2660  -32.6380 C.3     139 VAL   -0.2700
   2212 HN        -43.5390   -1.5760  -33.2030 H       139 VAL    0.0900
   2213 HA        -40.8730   -2.1950  -32.2430 H       139 VAL    0.0900
   2214 HB        -42.4500   -3.4260  -34.5790 H       139 VAL    0.0900
   2215 HG11      -39.8980   -4.2560  -33.0610 H       139 VAL   -0.2700
   2216 HG12      -40.0630   -3.8680  -34.8160 H       139 VAL    0.0900
   2217 HG13      -40.8310   -5.3660  -34.1360 H       139 VAL    0.0900
   2218 HG21      -43.6360   -3.7150  -32.4430 H       139 VAL    0.0900
   2219 HG22      -42.1350   -4.3660  -31.6830 H       139 VAL    0.5100
   2220 HG23      -42.9460   -5.2740  -33.0300 H       139 VAL   -0.5100
   2221 N         -41.1810   -0.9130  -35.2430 N.am    140 CYS   -0.4700
   2222 CA        -40.3900   -0.2270  -36.2750 C.3     140 CYS    0.3100
   2223 C         -40.0690    1.2240  -35.9250 C.2     140 CYS    0.0700
   2224 O         -39.2800    1.8660  -36.6110 O.2     140 CYS    0.0900
   2225 CB        -41.0780   -0.2980  -37.6450 C.3     140 CYS   -0.1100
   2226 SG        -41.3050   -1.9840  -38.3170 S.3     140 CYS    0.0900
   2227 HN        -42.1580   -1.0040  -35.4190 H       140 CYS    0.0900
   2228 HA        -39.4220   -0.7020  -36.3210 H       140 CYS   -0.2300
   2229 HB1       -40.4700    0.2920  -38.3630 H       140 CYS    0.1600
   2230 HB2       -42.0730    0.1840  -37.5510 H       140 CYS    0.5100
   2231 HG1       -40.0170   -2.1890  -38.5500 H       140 CYS   -0.5100
   2232 N         -40.6780    1.7360  -34.8570 N.am    141 LYS   -0.4700
   2233 CA        -40.3960    3.0890  -34.3580 C.3     141 LYS    0.3100
   2234 C         -40.2910    4.1140  -35.4660 C.2     141 LYS    0.0700
   2235 O         -39.2580    4.7480  -35.6280 O.2     141 LYS    0.0900
   2236 CB        -39.1070    3.1110  -33.5170 C.3     141 LYS   -0.1800
   2237 CG        -39.2720    2.4920  -32.1350 C.3     141 LYS    0.0900
   2238 CD        -37.9410    2.1440  -31.4940 C.3     141 LYS    0.0900
   2239 CE        -38.1490    1.2740  -30.2560 C.3     141 LYS   -0.1800
   2240 NZ        -36.8610    0.7320  -29.7280 N.4     141 LYS    0.0900
   2241 HN        -41.3600    1.2200  -34.3440 H       141 LYS    0.0900
   2242 HA        -41.2370    3.4060  -33.7600 H       141 LYS   -0.1800
   2243 HB1       -38.7820    4.1660  -33.3950 H       141 LYS    0.0900
   2244 HB2       -38.3190    2.5520  -34.0630 H       141 LYS    0.0900
   2245 HG1       -39.8800    1.5670  -32.2250 H       141 LYS    0.2100
   2246 HG2       -39.8080    3.2120  -31.4810 H       141 LYS    0.0500
   2247 HD1       -37.4180    3.0790  -31.2020 H       141 LYS    0.0500
   2248 HD2       -37.3120    1.5950  -32.2270 H       141 LYS   -0.3000
   2249 HE1       -38.8000    0.4100  -30.5110 H       141 LYS    0.3300
   2250 HE2       -38.6170    1.8780  -29.4500 H       141 LYS    0.3300
   2251 HZ1       -36.2330    1.5200  -29.4690 H       141 LYS    0.3300
   2252 HZ2       -36.4050    0.1510  -30.4600 H       141 LYS    0.5100
   2253 HZ3       -37.0480    0.1480  -28.8880 H       141 LYS   -0.5100
   2254 N         -41.3680    4.2960  -36.2250 N.am    142 PRO   -0.2900
   2255 CA        -41.2950    5.1270  -37.4140 C.3     142 PRO    0.0000
   2256 C         -41.3070    6.6110  -37.0890 C.2     142 PRO    0.0900
   2257 O         -41.2540    7.4320  -37.9990 O.2     142 PRO    0.0900
   2258 CB        -42.5840    4.7660  -38.1580 C.3     142 PRO    0.0200
   2259 CG        -43.5420    4.4510  -37.0670 C.3     142 PRO    0.0900
   2260 CD        -42.7190    3.7510  -36.0150 C.3     142 PRO   -0.1800
   2261 HA        -40.3870    4.9290  -37.9600 H       142 PRO    0.0900
   2262 HB1       -42.4300    3.8880  -38.8200 H       142 PRO    0.0900
   2263 HB2       -42.9440    5.6190  -38.7710 H       142 PRO   -0.1800
   2264 HG1       -43.9930    5.3800  -36.6600 H       142 PRO    0.0900
   2265 HG2       -44.3540    3.7890  -37.4360 H       142 PRO    0.0900
   2266 HD1       -43.0730    3.9930  -34.9910 H       142 PRO    0.5100
   2267 HD2       -42.7140    2.6510  -36.1630 H       142 PRO   -0.5100
   2268 N         -41.3800    6.9590  -35.8070 N.am    143 MET   -0.4700
   2269 CA        -41.5210    8.3630  -35.4200 C.3     143 MET    0.3100
   2270 C         -40.4060    8.8700  -34.5050 C.2     143 MET    0.0700
   2271 O         -39.9540    8.1610  -33.6150 O.2     143 MET    0.0900
   2272 CB        -42.9110    8.5930  -34.8180 C.3     143 MET   -0.1800
   2273 CG        -44.0000    8.6150  -35.8870 C.3     143 MET    0.0900
   2274 SD        -45.6980    8.7460  -35.2940 S.3     143 MET    0.0900
   2275 CE        -46.1250    7.0140  -34.9820 C.3     143 MET   -0.1400
   2276 HN        -41.3420    6.2920  -35.0660 H       143 MET    0.0900
   2277 HA        -41.3830    8.9720  -36.3010 H       143 MET    0.0900
   2278 HB1       -42.9150    9.5650  -34.2790 H       143 MET   -0.0900
   2279 HB2       -43.1310    7.7800  -34.0930 H       143 MET   -0.2200
   2280 HG1       -43.9050    7.6800  -36.4780 H       143 MET    0.0900
   2281 HG2       -43.7940    9.4760  -36.5560 H       143 MET    0.0900
   2282 HE1       -45.4480    6.5620  -34.2260 H       143 MET    0.0900
   2283 HE2       -46.0380    6.4220  -35.9190 H       143 MET    0.5100
   2284 HE3       -47.1650    6.9390  -34.6000 H       143 MET   -0.5100
   2285 N         -39.9590   10.1060  -34.7250 N.am    144 SER   -0.4700
   2286 CA        -38.7760   10.6090  -34.0220 C.3     144 SER    0.3100
   2287 C         -38.7440   10.2510  -32.5320 C.2     144 SER    0.0700
   2288 O         -37.9530    9.4070  -32.0970 O.2     144 SER    0.0900
   2289 CB        -38.6320   12.1260  -34.1970 C.3     144 SER    0.0500
   2290 OG        -39.7650   12.7940  -33.6650 O.3     144 SER    0.0900
   2291 HN        -40.3990   10.7310  -35.3640 H       144 SER    0.0900
   2292 HA        -37.9110   10.1020  -34.4230 H       144 SER   -0.6600
   2293 HB1       -38.5460   12.3710  -35.2770 H       144 SER    0.4300
   2294 HB2       -37.7240   12.4800  -33.6640 H       144 SER    0.5100
   2295 HG1       -39.6100   13.7310  -33.8070 H       144 SER   -0.5100
   2296 N         -39.5910   10.9080  -31.7500 N.am    145 ASN   -0.4700
   2297 CA        -39.6520   10.6570  -30.3250 C.3     145 ASN    0.3100
   2298 C         -41.0890   10.3730  -29.9420 C.2     145 ASN    0.0700
   2299 O         -41.8590   11.2900  -29.6700 O.2     145 ASN    0.0900
   2300 CB        -39.1010   11.8540  -29.5460 C.3     145 ASN   -0.1800
   2301 CG        -39.0040   11.5860  -28.0600 C.2     145 ASN    0.0900
   2302 ND2       -37.8210   11.8120  -27.4930 N.am    145 ASN    0.0900
   2303 OD1       -39.9790   11.1830  -27.4250 O.2     145 ASN    0.5500
   2304 HN        -40.2170   11.5980  -32.1050 H       145 ASN   -0.5500
   2305 HA        -39.0710    9.7720  -30.1140 H       145 ASN   -0.6200
   2306 HB1       -39.7690   12.7270  -29.7050 H       145 ASN    0.3200
   2307 HB2       -38.0870   12.0970  -29.9280 H       145 ASN    0.3000
   2308 HD21      -37.6960   11.6520  -26.5140 H       145 ASN    0.5100
   2309 HD22      -37.0560   12.1410  -28.0460 H       145 ASN   -0.5100
   2310 N         -41.4520    9.0940  -29.9370 N.am    146 PHE   -0.4700
   2311 CA        -42.8420    8.6980  -29.7460 C.3     146 PHE    0.3100
   2312 C         -42.9650    7.5010  -28.8340 C.2     146 PHE    0.0700
   2313 O         -42.2460    6.5140  -28.9900 O.2     146 PHE    0.0900
   2314 CB        -43.4860    8.3650  -31.0930 C.3     146 PHE   -0.1800
   2315 CG        -44.8960    7.8670  -30.9890 C.ar    146 PHE    0.0900
   2316 CD1       -45.9620    8.7590  -31.0070 C.ar    146 PHE    0.0900
   2317 CD2       -45.1600    6.5090  -30.8810 C.ar    146 PHE    0.0000
   2318 CE1       -47.2730    8.3070  -30.9200 C.ar    146 PHE   -0.1150
   2319 CE2       -46.4660    6.0500  -30.7890 C.ar    146 PHE    0.1150
   2320 CZ        -47.5260    6.9510  -30.8060 C.ar    146 PHE   -0.1150
   2321 HN        -40.7950    8.3540  -30.0640 H       146 PHE    0.1150
   2322 HA        -43.3630    9.5160  -29.2710 H       146 PHE   -0.1150
   2323 HB1       -42.8930    7.5680  -31.5930 H       146 PHE    0.1150
   2324 HB2       -43.5060    9.2790  -31.7230 H       146 PHE   -0.1150
   2325 HD1       -45.7690    9.8180  -31.0910 H       146 PHE    0.1150
   2326 HD2       -44.3420    5.8040  -30.8700 H       146 PHE   -0.1150
   2327 HE1       -48.0910    9.0120  -30.9390 H       146 PHE    0.1150
   2328 HE2       -46.6600    4.9910  -30.7030 H       146 PHE    0.5100
   2329 HZ        -48.5420    6.5940  -30.7320 H       146 PHE   -0.5100
   2330 N         -43.8890    7.5870  -27.8820 N.am    147 ARG   -0.4700
   2331 CA        -44.1520    6.4720  -26.9850 C.3     147 ARG    0.3100
   2332 C         -45.6330    6.1310  -26.9270 C.2     147 ARG    0.0700
   2333 O         -46.4410    6.8930  -26.3910 O.2     147 ARG    0.0900
   2334 CB        -43.5980    6.7380  -25.5770 C.3     147 ARG   -0.1800
   2335 CG        -44.2440    5.8680  -24.5180 C.3     147 ARG    0.0900
   2336 CD        -43.3060    5.5670  -23.3720 C.3     147 ARG    0.0900
   2337 NE        -43.9310    4.6220  -22.4490 N.pl3   147 ARG   -0.1800
   2338 CZ        -44.1620    3.3440  -22.7360 C.cat   147 ARG    0.0900
   2339 NH1       -43.8260    2.8520  -23.9200 N.pl3   147 ARG    0.0900
   2340 NH2       -44.7350    2.5580  -21.8360 N.pl3   147 ARG    0.2000
   2341 HN        -44.4360    8.4080  -27.7420 H       147 ARG    0.0900
   2342 HA        -43.6870    5.5920  -27.4060 H       147 ARG    0.0900
   2343 HB1       -43.7730    7.8030  -25.3200 H       147 ARG   -0.7000
   2344 HB2       -42.5050    6.5430  -25.5810 H       147 ARG    0.4400
   2345 HG1       -44.5640    4.9110  -24.9830 H       147 ARG    0.6400
   2346 HG2       -45.1400    6.3910  -24.1210 H       147 ARG   -0.8000
   2347 HD1       -43.0750    6.4970  -22.8120 H       147 ARG    0.4600
   2348 HD2       -42.3690    5.1090  -23.7560 H       147 ARG    0.4600
   2349 HE        -44.2000    4.9560  -21.5470 H       147 ARG   -0.8000
   2350 HH11      -43.3950    3.4430  -24.6030 H       147 ARG    0.4600
   2351 HH12      -44.0010    1.8910  -24.1320 H       147 ARG    0.4600
   2352 HH21      -44.9920    2.9260  -20.9430 H       147 ARG    0.5100
   2353 HH22      -44.9100    1.5980  -22.0510 H       147 ARG   -0.5100
   2354 N         -45.9790    4.9710  -27.4780 N.am    148 PHE   -0.4700
   2355 CA        -47.3640    4.5320  -27.5300 C.3     148 PHE    0.3100
   2356 C         -47.8960    4.3410  -26.1250 C.2     148 PHE    0.0700
   2357 O         -47.2710    3.6550  -25.3130 O.2     148 PHE    0.0900
   2358 CB        -47.4800    3.2170  -28.3140 C.3     148 PHE   -0.1800
   2359 CG        -48.8870    2.7280  -28.4710 C.ar    148 PHE    0.0900
   2360 CD1       -49.7790    3.4120  -29.2900 C.ar    148 PHE    0.0900
   2361 CD2       -49.3230    1.5840  -27.8060 C.ar    148 PHE    0.0000
   2362 CE1       -51.0940    2.9620  -29.4470 C.ar    148 PHE   -0.1150
   2363 CE2       -50.6340    1.1300  -27.9570 C.ar    148 PHE    0.1150
   2364 CZ        -51.5210    1.8210  -28.7810 C.ar    148 PHE   -0.1150
   2365 HN        -45.3070    4.3520  -27.8790 H       148 PHE    0.1150
   2366 HA        -47.9440    5.3070  -28.0080 H       148 PHE   -0.1150
   2367 HB1       -46.9140    2.4220  -27.7830 H       148 PHE    0.1150
   2368 HB2       -47.0680    3.3610  -29.3350 H       148 PHE   -0.1150
   2369 HD1       -49.4520    4.3000  -29.8120 H       148 PHE    0.1150
   2370 HD2       -48.6390    1.0420  -27.1680 H       148 PHE   -0.1150
   2371 HE1       -51.7770    3.5020  -30.0870 H       148 PHE    0.1150
   2372 HE2       -50.9620    0.2430  -27.4340 H       148 PHE    0.5100
   2373 HZ        -52.5350    1.4700  -28.9010 H       148 PHE   -0.5100
   2374 N         -49.0560    4.9390  -25.8420 N.am    149 GLY   -0.4700
   2375 CA        -49.7180    4.7630  -24.5470 C.3     149 GLY    0.3100
   2376 C         -51.2390    4.6950  -24.5680 C.2     149 GLY   -0.0200
   2377 O         -51.8550    4.4810  -25.6120 O.2     149 GLY    0.0900
   2378 HN        -49.5210    5.5300  -26.4970 H       149 GLY    0.0900
   2379 HA1       -49.4270    5.6000  -23.9280 H       149 GLY    0.5100
   2380 HA2       -49.3450    3.8410  -24.1260 H       149 GLY   -0.5100
   2381 N         -51.8460    4.8900  -23.3970 N.am    150 GLU   -0.4700
   2382 CA        -53.2920    4.7730  -23.2140 C.3     150 GLU    0.3100
   2383 C         -54.1260    5.6000  -24.1940 C.2     150 GLU    0.0700
   2384 O         -54.9300    5.0430  -24.9340 O.2     150 GLU    0.0900
   2385 CB        -53.6770    5.1340  -21.7790 C.3     150 GLU   -0.1800
   2386 CG        -55.0360    4.5900  -21.3820 C.3     150 GLU    0.0900
   2387 CD        -55.4360    4.9990  -19.9850 C.2     150 GLU    0.0900
   2388 OE1       -56.5960    4.7420  -19.6010 O.co2   150 GLU   -0.2800
   2389 OE2       -54.5920    5.5760  -19.2680 O.co2   150 GLU    0.0900
   2390 HN        -51.3300    5.1300  -22.5780 H       150 GLU    0.0900
   2391 HA        -53.5780    3.7560  -23.4370 H       150 GLU    0.6200
   2392 HB1       -53.6910    6.2390  -21.6800 H       150 GLU   -0.7600
   2393 HB2       -52.9110    4.7190  -21.0900 H       150 GLU   -0.7600
   2394 HG1       -55.0110    3.4800  -21.4330 H       150 GLU    0.5100
   2395 HG2       -55.7990    4.9700  -22.0940 H       150 GLU   -0.5100
   2396 N         -53.9320    6.9190  -24.2000 N.am    151 ASN   -0.4700
   2397 CA        -54.6470    7.7960  -25.1290 C.3     151 ASN    0.3100
   2398 C         -54.6660    7.2490  -26.5430 C.2     151 ASN    0.0700
   2399 O         -55.7270    7.1530  -27.1620 O.2     151 ASN    0.0900
   2400 CB        -54.0250    9.1830  -25.1480 C.3     151 ASN   -0.1800
   2401 CG        -54.0230    9.8210  -23.7950 C.2     151 ASN    0.0900
   2402 ND2       -52.9300   10.5040  -23.4600 N.am    151 ASN    0.0900
   2403 OD1       -54.9930    9.7040  -23.0490 O.2     151 ASN    0.5500
   2404 HN        -53.2940    7.3650  -23.5760 H       151 ASN   -0.5500
   2405 HA        -55.6770    7.8530  -24.8080 H       151 ASN   -0.6200
   2406 HB1       -54.6000    9.8290  -25.8440 H       151 ASN    0.3200
   2407 HB2       -52.9760    9.1050  -25.5050 H       151 ASN    0.3000
   2408 HD21      -52.8740   10.9510  -22.5670 H       151 ASN    0.5100
   2409 HD22      -52.1670   10.5700  -24.1010 H       151 ASN   -0.5100
   2410 N         -53.4880    6.8980  -27.0550 N.am    152 HSE   -0.4700
   2411 CA        -53.3850    6.2630  -28.3620 C.3     152 HSE    0.3100
   2412 C         -54.2490    5.0090  -28.4220 C.2     152 HSE    0.0700
   2413 O         -55.1620    4.9090  -29.2450 O.2     152 HSE    0.0900
   2414 CB        -51.9370    5.9060  -28.6560 C.3     152 HSE   -0.0800
   2415 CG        -50.9890    7.0410  -28.4360 C.ar    152 HSE    0.0900
   2416 CD2       -50.4060    7.8940  -29.3060 C.ar    152 HSE    0.0900
   2417 ND1       -50.5460    7.4010  -27.1800 N.ar    152 HSE   -0.7000
   2418 CE1       -49.7270    8.4300  -27.2910 C.ar    152 HSE    0.2200
   2419 NE2       -49.6220    8.7490  -28.5710 N.ar    152 HSE    0.2500
   2420 HN        -52.6310    7.0540  -26.5720 H       152 HSE    0.1300
   2421 HA        -53.7630    6.9500  -29.1030 H       152 HSE   -0.3600
   2422 HB1       -51.8570    5.5850  -29.7160 H       152 HSE    0.3200
   2423 HB2       -51.6340    5.0660  -27.9960 H       152 HSE   -0.0500
   2424 HD2       -50.4970    7.9480  -30.3840 H       152 HSE    0.0900
   2425 HE1       -49.2130    8.9470  -26.4820 H       152 HSE    0.5100
   2426 HE2       -49.0670    9.4880  -28.9520 H       152 HSE   -0.5100
   2427 N         -53.9660    4.0560  -27.5370 N.am    153 ALA   -0.4700
   2428 CA        -54.7420    2.8280  -27.4600 C.3     153 ALA    0.3100
   2429 C         -56.2270    3.1090  -27.6270 C.2     153 ALA    0.0700
   2430 O         -56.9320    2.3680  -28.3170 O.2     153 ALA    0.0900
   2431 CB        -54.4980    2.1310  -26.1420 C.3     153 ALA   -0.2700
   2432 HN        -53.2130    4.1400  -26.8900 H       153 ALA    0.0900
   2433 HA        -54.4470    2.1920  -28.2810 H       153 ALA    0.0900
   2434 HB1       -54.7940    2.7930  -25.3000 H       153 ALA    0.0900
   2435 HB2       -53.4190    1.8870  -26.0380 H       153 ALA    0.5100
   2436 HB3       -55.0990    1.1990  -26.0890 H       153 ALA   -0.5100
   2437 N         -56.6840    4.1890  -26.9900 N.am    154 ILE   -0.4700
   2438 CA        -58.0880    4.5910  -27.0140 C.3     154 ILE    0.3100
   2439 C         -58.5050    5.0530  -28.4040 C.2     154 ILE    0.0700
   2440 O         -59.3860    4.4630  -29.0310 O.2     154 ILE    0.0900
   2441 CB        -58.3930    5.7440  -26.0090 C.3     154 ILE   -0.0900
   2442 CG1       -57.7810    5.4710  -24.6360 C.3     154 ILE    0.0900
   2443 CG2       -59.8920    5.9540  -25.8700 C.3     154 ILE   -0.2700
   2444 CD        -58.3280    4.2450  -23.9550 C.3     154 ILE    0.0900
   2445 HN        -56.0780    4.7770  -26.4610 H       154 ILE    0.0900
   2446 HA        -58.6810    3.7230  -26.7690 H       154 ILE    0.0900
   2447 HB        -57.9220    6.6830  -26.3720 H       154 ILE   -0.1800
   2448 HG11      -57.9720    6.3490  -23.9840 H       154 ILE    0.0900
   2449 HG12      -56.6840    5.3460  -24.7570 H       154 ILE    0.0900
   2450 HG21      -60.3960    4.9830  -25.6750 H       154 ILE   -0.2700
   2451 HG22      -60.3010    6.3840  -26.8080 H       154 ILE    0.0900
   2452 HG23      -60.1010    6.6390  -25.0210 H       154 ILE    0.0900
   2453 HD1       -57.9820    3.3290  -24.4810 H       154 ILE    0.0900
   2454 HD2       -59.4390    4.2660  -23.9740 H       154 ILE    0.5100
   2455 HD3       -57.9720    4.2050  -22.9040 H       154 ILE   -0.5100
   2456 N         -57.8730    6.1170  -28.8960 N.am    155 MET   -0.4700
   2457 CA        -58.2600    6.6580  -30.1810 C.3     155 MET    0.3100
   2458 C         -58.3810    5.4910  -31.1150 C.2     155 MET    0.0700
   2459 O         -59.3430    5.3860  -31.8780 O.2     155 MET    0.0900
   2460 CB        -57.2140    7.6190  -30.7200 C.3     155 MET   -0.1800
   2461 CG        -56.9140    8.7740  -29.8050 C.3     155 MET    0.0900
   2462 SD        -55.5350    9.7110  -30.4720 S.3     155 MET    0.0900
   2463 CE        -54.6020    8.4120  -31.2920 C.3     155 MET   -0.1400
   2464 HN        -57.1290    6.5760  -28.4170 H       155 MET    0.0900
   2465 HA        -59.2020    7.1690  -30.0540 H       155 MET    0.0900
   2466 HB1       -57.5760    8.0240  -31.6890 H       155 MET   -0.0900
   2467 HB2       -56.2750    7.0540  -30.8950 H       155 MET   -0.2200
   2468 HG1       -56.6640    8.3880  -28.7940 H       155 MET    0.0900
   2469 HG2       -57.8130    9.4200  -29.7180 H       155 MET    0.0900
   2470 HE1       -55.1350    8.0370  -32.1910 H       155 MET    0.0900
   2471 HE2       -54.4500    7.5550  -30.6010 H       155 MET    0.5100
   2472 HE3       -53.6110    8.7970  -31.6140 H       155 MET   -0.5100
   2473 N         -57.3910    4.6040  -31.0320 N.am    156 GLY   -0.4700
   2474 CA        -57.3730    3.3840  -31.8260 C.3     156 GLY    0.3100
   2475 C         -58.6770    2.6090  -31.7880 C.2     156 GLY   -0.0200
   2476 O         -59.1360    2.1080  -32.8150 O.2     156 GLY    0.0900
   2477 HN        -56.6160    4.7370  -30.4200 H       156 GLY    0.0900
   2478 HA1       -56.5840    2.7550  -31.4410 H       156 GLY    0.5100
   2479 HA2       -57.1630    3.6620  -32.8480 H       156 GLY   -0.5100
   2480 N         -59.2890    2.4980  -30.6120 N.am    157 VAL   -0.4700
   2481 CA        -60.5140    1.7290  -30.4980 C.3     157 VAL    0.3100
   2482 C         -61.6490    2.5120  -31.1280 C.2     157 VAL    0.0700
   2483 O         -62.4640    1.9650  -31.8740 O.2     157 VAL    0.0900
   2484 CB        -60.8230    1.3520  -29.0370 C.3     157 VAL   -0.0900
   2485 CG1       -62.2910    0.9930  -28.8780 C.3     157 VAL    0.0900
   2486 CG2       -59.9560    0.1750  -28.6200 C.3     157 VAL   -0.2700
   2487 HN        -58.9440    2.9250  -29.7800 H       157 VAL    0.0900
   2488 HA        -60.3980    0.8360  -31.0930 H       157 VAL    0.0900
   2489 HB        -60.5800    2.2110  -28.3770 H       157 VAL    0.0900
   2490 HG11      -62.5900    0.2550  -29.6530 H       157 VAL   -0.2700
   2491 HG12      -62.9170    1.9030  -28.9940 H       157 VAL    0.0900
   2492 HG13      -62.4630    0.5460  -27.8760 H       157 VAL    0.0900
   2493 HG21      -58.8800    0.4430  -28.7070 H       157 VAL    0.0900
   2494 HG22      -60.1570   -0.6960  -29.2800 H       157 VAL    0.5100
   2495 HG23      -60.1690   -0.0970  -27.5650 H       157 VAL   -0.5100
   2496 N         -61.6800    3.8070  -30.8310 N.am    158 ALA   -0.4700
   2497 CA        -62.6830    4.7070  -31.3670 C.3     158 ALA    0.3100
   2498 C         -62.6730    4.6470  -32.8850 C.2     158 ALA    0.0700
   2499 O         -63.7210    4.7260  -33.5360 O.2     158 ALA    0.0900
   2500 CB        -62.4100    6.1330  -30.8900 C.3     158 ALA   -0.2700
   2501 HN        -61.0090    4.2220  -30.2210 H       158 ALA    0.0900
   2502 HA        -63.6520    4.3740  -31.0270 H       158 ALA    0.0900
   2503 HB1       -61.4080    6.4650  -31.2340 H       158 ALA    0.0900
   2504 HB2       -62.4350    6.1720  -29.7800 H       158 ALA    0.5100
   2505 HB3       -63.1750    6.8240  -31.3060 H       158 ALA   -0.5100
   2506 N         -61.4740    4.5030  -33.4430 N.am    159 PHE   -0.4700
   2507 CA        -61.2980    4.4930  -34.8810 C.3     159 PHE    0.3100
   2508 C         -61.9780    3.2460  -35.4020 C.2     159 PHE    0.0700
   2509 O         -62.7600    3.2770  -36.3520 O.2     159 PHE    0.0900
   2510 CB        -59.8060    4.5010  -35.2210 C.3     159 PHE   -0.1800
   2511 CG        -59.5160    4.3310  -36.6800 C.ar    159 PHE    0.0900
   2512 CD1       -59.6560    5.3960  -37.5490 C.ar    159 PHE    0.0900
   2513 CD2       -59.1000    3.1030  -37.1820 C.ar    159 PHE    0.0000
   2514 CE1       -59.3920    5.2470  -38.9010 C.ar    159 PHE   -0.1150
   2515 CE2       -58.8280    2.9470  -38.5360 C.ar    159 PHE    0.1150
   2516 CZ        -58.9750    4.0210  -39.3950 C.ar    159 PHE   -0.1150
   2517 HN        -60.6450    4.3950  -32.8990 H       159 PHE    0.1150
   2518 HA        -61.7830    5.3680  -35.2880 H       159 PHE   -0.1150
   2519 HB1       -59.3040    3.6640  -34.6880 H       159 PHE    0.1150
   2520 HB2       -59.3640    5.4710  -34.9100 H       159 PHE   -0.1150
   2521 HD1       -59.9770    6.3560  -37.1700 H       159 PHE    0.1150
   2522 HD2       -58.9890    2.2620  -36.5140 H       159 PHE   -0.1150
   2523 HE1       -59.5080    6.0870  -39.5690 H       159 PHE    0.1150
   2524 HE2       -58.5020    1.9900  -38.9180 H       159 PHE    0.5100
   2525 HZ        -58.7670    3.9050  -40.4480 H       159 PHE   -0.5100
   2526 N         -61.6820    2.1400  -34.7390 N.am    160 THR   -0.4700
   2527 CA        -62.3330    0.8730  -34.9950 C.3     160 THR    0.3100
   2528 C         -63.8670    0.9960  -35.0260 C.2     160 THR    0.0700
   2529 O         -64.5420    0.3310  -35.8170 O.2     160 THR    0.0900
   2530 CB        -61.8240   -0.1770  -33.9750 C.3     160 THR    0.1400
   2531 CG2       -62.9530   -0.8610  -33.2590 C.3     160 THR    0.0900
   2532 OG1       -61.0370   -1.1560  -34.6630 O.3     160 THR   -0.6600
   2533 HN        -60.9870    2.1300  -34.0240 H       160 THR    0.4300
   2534 HA        -62.1020    0.5670  -36.0040 H       160 THR   -0.2700
   2535 HB        -61.1970    0.3160  -33.2010 H       160 THR    0.0900
   2536 HG1       -60.2300   -0.7080  -34.9270 H       160 THR    0.0900
   2537 HG21      -63.9220   -0.6000  -33.7370 H       160 THR    0.0900
   2538 HG22      -62.9830   -0.5330  -32.1980 H       160 THR    0.5100
   2539 HG23      -62.8200   -1.9630  -33.3070 H       160 THR   -0.5100
   2540 N         -64.4280    1.8490  -34.1740 N.am    161 TRP   -0.4700
   2541 CA        -65.8800    2.0160  -34.1510 C.3     161 TRP    0.3100
   2542 C         -66.3770    2.8810  -35.2950 C.2     161 TRP    0.0700
   2543 O         -67.3670    2.5580  -35.9480 O.2     161 TRP    0.0900
   2544 CB        -66.3540    2.5880  -32.8140 C.3     161 TRP   -0.1800
   2545 CG        -66.1120    1.6590  -31.6720 C.ar    161 TRP    0.0900
   2546 CD1       -65.8230    0.3310  -31.7520 C.ar    161 TRP    0.0900
   2547 CD2       -66.1630    1.9730  -30.2720 C.ar    161 TRP   -0.0300
   2548 CE2       -65.8760    0.7880  -29.5700 C.ar    161 TRP   -0.1500
   2549 CE3       -66.4160    3.1430  -29.5470 C.ar    161 TRP    0.2200
   2550 NE1       -65.6710   -0.1950  -30.5010 N.ar    161 TRP   -0.5100
   2551 CZ2       -65.8350    0.7340  -28.1760 C.ar    161 TRP    0.3700
   2552 CZ3       -66.3750    3.0880  -28.1610 C.ar    161 TRP    0.2400
   2553 CH2       -66.0890    1.8920  -27.4900 C.ar    161 TRP    0.1100
   2554 HN        -63.9000    2.3980  -33.5300 H       161 TRP   -0.2500
   2555 HA        -66.3270    1.0480  -34.3210 H       161 TRP    0.1700
   2556 HB1       -67.4440    2.7940  -32.8760 H       161 TRP   -0.2000
   2557 HB2       -65.8130    3.5370  -32.6150 H       161 TRP    0.1400
   2558 HD1       -65.7280   -0.2260  -32.6720 H       161 TRP   -0.2700
   2559 HE1       -65.4490   -1.1250  -30.3010 H       161 TRP    0.1600
   2560 HE3       -66.6410    4.0770  -30.0390 H       161 TRP   -0.1400
   2561 HZ2       -65.6130   -0.1790  -27.6410 H       161 TRP    0.1400
   2562 HZ3       -66.5660    3.9840  -27.5890 H       161 TRP    0.5100
   2563 HH2       -66.0680    1.8820  -26.4110 H       161 TRP   -0.5100
   2564 N         -65.6900    3.9860  -35.5470 N.am    162 VAL   -0.4700
   2565 CA        -66.0710    4.8630  -36.6410 C.3     162 VAL    0.3100
   2566 C         -66.0070    4.1520  -37.9960 C.2     162 VAL    0.0700
   2567 O         -66.8690    4.3740  -38.8340 O.2     162 VAL    0.0900
   2568 CB        -65.2110    6.1300  -36.6550 C.3     162 VAL   -0.0900
   2569 CG1       -65.5170    6.9700  -37.8780 C.3     162 VAL    0.0900
   2570 CG2       -65.4610    6.9180  -35.3930 C.3     162 VAL   -0.2700
   2571 HN        -64.8970    4.2610  -35.0070 H       162 VAL    0.0900
   2572 HA        -67.1120    5.1190  -36.5150 H       162 VAL    0.0900
   2573 HB        -64.1370    5.8470  -36.6630 H       162 VAL    0.0900
   2574 HG11      -66.6130    7.1170  -37.9760 H       162 VAL   -0.2700
   2575 HG12      -65.1440    6.4570  -38.7900 H       162 VAL    0.0900
   2576 HG13      -65.0310    7.9650  -37.7840 H       162 VAL    0.0900
   2577 HG21      -65.1980    6.3070  -34.5040 H       162 VAL    0.0900
   2578 HG22      -66.5350    7.1950  -35.3270 H       162 VAL    0.5100
   2579 HG23      -64.8360    7.8370  -35.3910 H       162 VAL   -0.5100
   2580 N         -65.0070    3.2930  -38.2270 N.am    163 MET   -0.4700
   2581 CA        -64.9340    2.5830  -39.5110 C.3     163 MET    0.3100
   2582 C         -66.1450    1.6820  -39.6910 C.2     163 MET    0.0700
   2583 O         -66.7980    1.6870  -40.7310 O.2     163 MET    0.0900
   2584 CB        -63.6520    1.7480  -39.6440 C.3     163 MET   -0.1800
   2585 CG        -62.3980    2.5260  -40.0320 C.3     163 MET    0.0900
   2586 SD        -62.7120    3.8630  -41.2090 S.3     163 MET    0.0900
   2587 CE        -63.6050    5.0120  -40.1650 C.3     163 MET   -0.1400
   2588 HN        -64.2900    3.1020  -37.5610 H       163 MET    0.0900
   2589 HA        -64.9740    3.3230  -40.2950 H       163 MET    0.0900
   2590 HB1       -63.8270    0.9700  -40.4170 H       163 MET   -0.0900
   2591 HB2       -63.4620    1.2500  -38.6700 H       163 MET   -0.2200
   2592 HG1       -61.6700    1.8140  -40.4730 H       163 MET    0.0900
   2593 HG2       -61.9550    2.9520  -39.1070 H       163 MET    0.0900
   2594 HE1       -63.5650    4.7030  -39.0980 H       163 MET    0.0900
   2595 HE2       -64.6720    5.0570  -40.4690 H       163 MET    0.5100
   2596 HE3       -63.1620    6.0270  -40.2450 H       163 MET   -0.5100
   2597 N         -66.4460    0.9090  -38.6570 N.am    164 ALA   -0.4700
   2598 CA        -67.5430   -0.0260  -38.7230 C.3     164 ALA    0.3100
   2599 C         -68.8800    0.6890  -38.8990 C.2     164 ALA    0.0700
   2600 O         -69.7450    0.2010  -39.6190 O.2     164 ALA    0.0900
   2601 CB        -67.5460   -0.9180  -37.4910 C.3     164 ALA   -0.2700
   2602 HN        -65.9370    0.9380  -37.8010 H       164 ALA    0.0900
   2603 HA        -67.4250   -0.6190  -39.6170 H       164 ALA    0.0900
   2604 HB1       -67.8350   -0.3300  -36.5940 H       164 ALA    0.0900
   2605 HB2       -66.5320   -1.3410  -37.3270 H       164 ALA    0.5100
   2606 HB3       -68.2780   -1.7430  -37.6240 H       164 ALA   -0.5100
   2607 N         -69.0690    1.8460  -38.2590 N.am    165 LEU   -0.4700
   2608 CA        -70.3130    2.5870  -38.4620 C.3     165 LEU    0.3100
   2609 C         -70.4050    3.0160  -39.9160 C.2     165 LEU    0.0700
   2610 O         -71.4700    2.9250  -40.5330 O.2     165 LEU    0.0900
   2611 CB        -70.4420    3.8170  -37.5520 C.3     165 LEU   -0.1800
   2612 CG        -71.0610    3.6760  -36.1560 C.3     165 LEU    0.0900
   2613 CD1       -72.0280    2.5010  -36.1010 C.3     165 LEU    0.0900
   2614 CD2       -69.9910    3.5300  -35.0910 C.3     165 LEU   -0.0900
   2615 HN        -68.3980    2.2430  -37.6370 H       165 LEU    0.0900
   2616 HA        -71.1290    1.9060  -38.2720 H       165 LEU   -0.2700
   2617 HB1       -71.0530    4.5610  -38.1020 H       165 LEU    0.0900
   2618 HB2       -69.4190    4.2200  -37.4100 H       165 LEU    0.0900
   2619 HG        -71.6070    4.6100  -35.9030 H       165 LEU    0.0900
   2620 HD11      -71.4690    1.5430  -36.1630 H       165 LEU   -0.2700
   2621 HD12      -72.7380    2.5540  -36.9540 H       165 LEU    0.0900
   2622 HD13      -72.5920    2.5210  -35.1440 H       165 LEU    0.0900
   2623 HD21      -69.2280    4.3280  -35.2060 H       165 LEU    0.0900
   2624 HD22      -69.4910    2.5430  -35.1910 H       165 LEU    0.5100
   2625 HD23      -70.4480    3.6180  -34.0820 H       165 LEU   -0.5100
   2626 N         -69.2710    3.4730  -40.4530 N.am    166 ALA   -0.4700
   2627 CA        -69.1750    3.9300  -41.8370 C.3     166 ALA    0.3100
   2628 C         -69.4280    2.7690  -42.7810 C.2     166 ALA    0.0700
   2629 O         -69.4100    2.9080  -43.9990 O.2     166 ALA    0.0900
   2630 CB        -67.8010    4.5260  -42.1040 C.3     166 ALA   -0.2700
   2631 HN        -68.4280    3.5250  -39.9250 H       166 ALA    0.0900
   2632 HA        -69.9440    4.6690  -42.0020 H       166 ALA    0.0900
   2633 HB1       -67.0120    3.7650  -41.9240 H       166 ALA    0.0900
   2634 HB2       -67.6240    5.3870  -41.4250 H       166 ALA    0.5100
   2635 HB3       -67.7340    4.8640  -43.1610 H       166 ALA   -0.5100
   2636 N         -69.6590    1.6040  -42.2020 N.am    167 CYS   -0.4700
   2637 CA        -69.8980    0.4410  -43.0050 C.3     167 CYS    0.3100
   2638 C         -71.3210   -0.1020  -42.8220 C.2     167 CYS    0.0700
   2639 O         -72.0390   -0.3090  -43.8010 O.2     167 CYS    0.0900
   2640 CB        -68.8440   -0.6220  -42.7060 C.3     167 CYS   -0.1100
   2641 SG        -69.0330   -2.0520  -43.7630 S.3     167 CYS    0.0900
   2642 HN        -69.6760    1.4820  -41.2120 H       167 CYS    0.0900
   2643 HA        -69.8570    0.7330  -44.0440 H       167 CYS   -0.2300
   2644 HB1       -68.9370   -0.9280  -41.6420 H       167 CYS    0.1600
   2645 HB2       -67.8370   -0.1780  -42.8520 H       167 CYS    0.5100
   2646 HG1       -67.8860   -2.6110  -43.4070 H       167 CYS   -0.5100
   2647 N         -71.7350   -0.3080  -41.5700 N.am    168 ALA   -0.4700
   2648 CA        -73.0410   -0.9070  -41.2650 C.3     168 ALA    0.3100
   2649 C         -74.1960    0.0880  -41.2820 C.2     168 ALA    0.0700
   2650 O         -75.3300   -0.2730  -41.5990 O.2     168 ALA    0.0900
   2651 CB        -72.9920   -1.6160  -39.9130 C.3     168 ALA   -0.2700
   2652 HN        -71.1740   -0.0640  -40.7830 H       168 ALA    0.0900
   2653 HA        -73.2810   -1.6090  -42.0490 H       168 ALA    0.0900
   2654 HB1       -72.9150   -0.8700  -39.0930 H       168 ALA    0.0900
   2655 HB2       -72.1070   -2.2860  -39.8680 H       168 ALA    0.5100
   2656 HB3       -73.9200   -2.2110  -39.7640 H       168 ALA   -0.5100
   2657 N         -73.9130    1.3420  -40.9420 N.am    169 ALA   -0.4700
   2658 CA        -74.9750    2.3360  -40.8260 C.3     169 ALA    0.3100
   2659 C         -75.6570    2.6910  -42.1440 C.2     169 ALA    0.0700
   2660 O         -76.8880    2.6780  -42.2260 O.2     169 ALA    0.0900
   2661 CB        -74.4560    3.5920  -40.1490 C.3     169 ALA   -0.2700
   2662 HN        -72.9840    1.6540  -40.7540 H       169 ALA    0.0900
   2663 HA        -75.7780    1.9030  -40.2480 H       169 ALA    0.0900
   2664 HB1       -73.7530    4.1270  -40.8230 H       169 ALA    0.0900
   2665 HB2       -73.9170    3.3230  -39.2150 H       169 ALA    0.5100
   2666 HB3       -75.3030    4.2700  -39.9090 H       169 ALA   -0.5100
   2667 N         -74.8680    3.0020  -43.1830 N.am    170 PRO   -0.2900
   2668 CA        -75.4430    3.5140  -44.4380 C.3     170 PRO    0.0000
   2669 C         -76.5990    2.6780  -45.0150 C.2     170 PRO    0.0900
   2670 O         -77.6040    3.2540  -45.4300 O.2     170 PRO    0.0900
   2671 CB        -74.2440    3.5510  -45.3910 C.3     170 PRO    0.0200
   2672 CG        -73.0510    3.6560  -44.4880 C.3     170 PRO    0.0900
   2673 CD        -73.3990    2.8810  -43.2510 C.3     170 PRO   -0.1800
   2674 HA        -75.9160    4.4680  -44.2730 H       170 PRO    0.0900
   2675 HB1       -74.3050    4.4270  -46.0710 H       170 PRO    0.0900
   2676 HB2       -74.1960    2.6250  -46.0030 H       170 PRO   -0.1800
   2677 HG1       -72.1520    3.2240  -44.9780 H       170 PRO    0.0900
   2678 HG2       -72.8470    4.7190  -44.2370 H       170 PRO    0.0900
   2679 HD1       -73.1060    1.8150  -43.3410 H       170 PRO    0.5100
   2680 HD2       -72.9370    3.3270  -42.3460 H       170 PRO   -0.5100
   2681 N         -76.4750    1.3380  -45.0460 N.am    171 PRO   -0.2900
   2682 CA        -77.6030    0.5320  -45.5460 C.3     171 PRO    0.0000
   2683 C         -78.9350    0.8810  -44.8840 C.2     171 PRO    0.0900
   2684 O         -79.9540    0.9610  -45.5680 O.2     171 PRO    0.0900
   2685 CB        -77.2140   -0.9010  -45.1940 C.3     171 PRO    0.0200
   2686 CG        -75.7130   -0.8770  -45.0740 C.3     171 PRO    0.0900
   2687 CD        -75.3200    0.5120  -44.6420 C.3     171 PRO   -0.1800
   2688 HA        -77.7510    0.7120  -46.5970 H       171 PRO    0.0900
   2689 HB1       -77.5340   -1.6030  -45.9940 H       171 PRO    0.0900
   2690 HB2       -77.6810   -1.2130  -44.2350 H       171 PRO   -0.1800
   2691 HG1       -75.3770   -1.6210  -44.3210 H       171 PRO    0.0900
   2692 HG2       -75.2470   -1.1210  -46.0530 H       171 PRO    0.0900
   2693 HD1       -75.1730    0.5720  -43.5440 H       171 PRO    0.5100
   2694 HD2       -74.4030    0.8570  -45.1660 H       171 PRO   -0.5100
   2695 N         -78.9240    1.0870  -43.5680 N.am    172 LEU   -0.4700
   2696 CA        -80.1240    1.4760  -42.8330 C.3     172 LEU    0.3100
   2697 C         -80.7520    2.7460  -43.4040 C.2     172 LEU    0.0700
   2698 O         -81.9620    2.9200  -43.3660 O.2     172 LEU    0.0900
   2699 CB        -79.8190    1.7190  -41.3470 C.3     172 LEU   -0.1800
   2700 CG        -79.2080    0.6310  -40.4610 C.3     172 LEU    0.0900
   2701 CD1       -79.0000    1.2450  -39.0890 C.3     172 LEU    0.0900
   2702 CD2       -80.0530   -0.6560  -40.3670 C.3     172 LEU   -0.0900
   2703 HN        -78.0940    0.9860  -43.0250 H       172 LEU    0.0900
   2704 HA        -80.8480    0.6820  -42.9390 H       172 LEU   -0.2700
   2705 HB1       -80.7800    2.0040  -40.8730 H       172 LEU    0.0900
   2706 HB2       -79.1240    2.5810  -41.3080 H       172 LEU    0.0900
   2707 HG        -78.2370    0.2920  -40.8820 H       172 LEU    0.0900
   2708 HD11      -79.9320    1.7440  -38.7490 H       172 LEU   -0.2700
   2709 HD12      -78.1880    2.0010  -39.1320 H       172 LEU    0.0900
   2710 HD13      -78.7350    0.4520  -38.3560 H       172 LEU    0.0900
   2711 HD21      -80.1840   -1.1010  -41.3760 H       172 LEU    0.0900
   2712 HD22      -81.0560   -0.4200  -39.9510 H       172 LEU    0.5100
   2713 HD23      -79.5420   -1.3960  -39.7150 H       172 LEU   -0.5100
   2714 N         -79.9360    3.6440  -43.9350 N.am    173 VAL   -0.4700
   2715 CA        -80.4580    4.9350  -44.3400 C.3     173 VAL    0.3100
   2716 C         -80.2860    5.2830  -45.8160 C.2     173 VAL    0.0700
   2717 O         -79.9510    6.4190  -46.1470 O.2     173 VAL    0.0900
   2718 CB        -79.8410    6.0600  -43.4820 C.3     173 VAL   -0.0900
   2719 CG1       -80.0160    5.7320  -42.0080 C.3     173 VAL    0.0900
   2720 CG2       -78.3620    6.2560  -43.8230 C.3     173 VAL   -0.2700
   2721 HN        -78.9630    3.4820  -44.0770 H       173 VAL    0.0900
   2722 HA        -81.5320    4.9150  -44.2180 H       173 VAL    0.0900
   2723 HB        -80.3450    7.0230  -43.7120 H       173 VAL    0.0900
   2724 HG11      -79.3650    4.8760  -41.7280 H       173 VAL   -0.2700
   2725 HG12      -81.0720    5.4560  -41.8040 H       173 VAL    0.0900
   2726 HG13      -79.7330    6.6090  -41.3880 H       173 VAL    0.0900
   2727 HG21      -78.2600    6.8610  -44.7490 H       173 VAL    0.0900
   2728 HG22      -77.8780    5.2700  -43.9890 H       173 VAL    0.5100
   2729 HG23      -77.8500    6.7900  -42.9940 H       173 VAL   -0.5100
   2730 N         -80.5200    4.3180  -46.7040 N.am    174 GLY   -0.4700
   2731 CA        -80.5920    4.6210  -48.1350 C.3     174 GLY    0.3100
   2732 C         -79.5210    4.0540  -49.0490 C.2     174 GLY   -0.0200
   2733 O         -79.7730    3.7980  -50.2290 O.2     174 GLY    0.0900
   2734 HN        -80.6520    3.3660  -46.4420 H       174 GLY    0.0900
   2735 HA1       -80.5590    5.6970  -48.2220 H       174 GLY    0.5100
   2736 HA2       -81.5460    4.2480  -48.4780 H       174 GLY   -0.5100
   2737 N         -78.3210    3.8530  -48.5120 N.am    175 TRP   -0.4700
   2738 CA        -77.1960    3.3660  -49.3030 C.3     175 TRP    0.3100
   2739 C         -77.0230    1.8490  -49.1300 C.2     175 TRP    0.0700
   2740 O         -76.7630    1.3670  -48.0360 O.2     175 TRP    0.0900
   2741 CB        -75.9410    4.1200  -48.8970 C.3     175 TRP   -0.1800
   2742 CG        -74.8740    4.0910  -49.9170 C.ar    175 TRP    0.0900
   2743 CD1       -75.0150    3.7760  -51.2340 C.ar    175 TRP    0.0900
   2744 CD2       -73.4960    4.4290  -49.7250 C.ar    175 TRP   -0.0300
   2745 CE2       -72.8540    4.2750  -50.9670 C.ar    175 TRP   -0.1500
   2746 CE3       -72.7400    4.8320  -48.6190 C.ar    175 TRP    0.2200
   2747 NE1       -73.8020    3.8790  -51.8720 N.ar    175 TRP   -0.5100
   2748 CZ2       -71.4970    4.5160  -51.1350 C.ar    175 TRP    0.3700
   2749 CZ3       -71.3950    5.0700  -48.7880 C.ar    175 TRP    0.2400
   2750 CH2       -70.7860    4.9140  -50.0340 C.ar    175 TRP    0.1100
   2751 HN        -78.1370    4.0260  -47.5470 H       175 TRP   -0.2500
   2752 HA        -77.4170    3.5270  -50.3480 H       175 TRP    0.1700
   2753 HB1       -75.5410    3.6700  -47.9630 H       175 TRP   -0.2000
   2754 HB2       -76.2090    5.1810  -48.7060 H       175 TRP    0.1400
   2755 HD1       -75.9420    3.4890  -51.7060 H       175 TRP   -0.2700
   2756 HE1       -73.6420    3.6990  -52.8180 H       175 TRP    0.1600
   2757 HE3       -73.1880    4.9590  -47.6440 H       175 TRP   -0.1400
   2758 HZ2       -71.0050    4.3990  -52.0900 H       175 TRP    0.1400
   2759 HZ3       -70.7990    5.3830  -47.9420 H       175 TRP    0.5100
   2760 HH2       -69.7290    5.1120  -50.1330 H       175 TRP   -0.5100
   2761 N         -77.1540    1.1120  -50.2330 N.am    176 SER   -0.4700
   2762 CA        -77.3190   -0.3370  -50.2080 C.3     176 SER    0.3100
   2763 C         -78.5580   -0.6760  -49.3720 C.2     176 SER    0.0700
   2764 O         -79.4950    0.1280  -49.2970 O.2     176 SER    0.0900
   2765 CB        -76.0760   -1.0520  -49.6660 C.3     176 SER    0.0500
   2766 OG        -76.1930   -2.4700  -49.7980 O.3     176 SER    0.0900
   2767 HN        -77.1450    1.5270  -51.1400 H       176 SER    0.0900
   2768 HA        -77.5190   -0.6610  -51.2190 H       176 SER   -0.6600
   2769 HB1       -75.9480   -0.8080  -48.5900 H       176 SER    0.4300
   2770 HB2       -75.1790   -0.7180  -50.2300 H       176 SER    0.5100
   2771 HG1       -75.9750   -2.6690  -50.7120 H       176 SER   -0.5100
   2772 N         -78.5710   -1.8610  -48.7500 N.am    177 ARG   -0.4700
   2773 CA        -79.6970   -2.2840  -47.9120 C.3     177 ARG    0.3100
   2774 C         -79.3730   -3.5880  -47.2560 C.2     177 ARG    0.0700
   2775 O         -78.3910   -4.2460  -47.5990 O.2     177 ARG    0.0900
   2776 CB        -80.9910   -2.4640  -48.7280 C.3     177 ARG   -0.1800
   2777 CG        -80.9580   -3.6070  -49.7480 C.3     177 ARG    0.0900
   2778 CD        -81.7520   -3.2730  -51.0010 C.3     177 ARG    0.0900
   2779 NE        -82.9540   -4.0880  -51.2220 N.pl3   177 ARG   -0.1800
   2780 CZ        -83.1120   -4.9070  -52.2640 C.cat   177 ARG    0.0900
   2781 NH1       -82.1520   -5.0460  -53.1710 N.pl3   177 ARG    0.0900
   2782 NH2       -84.2310   -5.6000  -52.4070 N.pl3   177 ARG    0.2000
   2783 HN        -77.8170   -2.5070  -48.8290 H       177 ARG    0.0900
   2784 HA        -79.8430   -1.5310  -47.1520 H       177 ARG    0.0900
   2785 HB1       -81.1920   -1.5170  -49.2740 H       177 ARG   -0.7000
   2786 HB2       -81.8250   -2.6540  -48.0210 H       177 ARG    0.4400
   2787 HG1       -81.3850   -4.5200  -49.2820 H       177 ARG    0.6400
   2788 HG2       -79.9020   -3.8080  -50.0300 H       177 ARG   -0.8000
   2789 HD1       -81.0990   -3.4160  -51.8890 H       177 ARG    0.4600
   2790 HD2       -82.0880   -2.2160  -50.9410 H       177 ARG    0.4600
   2791 HE        -83.6940   -4.0270  -50.5540 H       177 ARG   -0.8000
   2792 HH11      -81.1950   -5.0830  -52.8830 H       177 ARG    0.4600
   2793 HH12      -82.3860   -5.1120  -54.1410 H       177 ARG    0.4600
   2794 HH21      -85.0190   -5.4030  -51.8230 H       177 ARG    0.5100
   2795 HH22      -84.2900   -6.3200  -53.0990 H       177 ARG   -0.5100
   2796 N         -80.2180   -3.9770  -46.3130 N.am    178 TYR   -0.4700
   2797 CA        -80.1040   -5.2920  -45.7160 C.3     178 TYR    0.3100
   2798 C         -81.2310   -6.1710  -46.2310 C.2     178 TYR    0.0700
   2799 O         -82.3490   -5.7010  -46.4150 O.2     178 TYR    0.0900
   2800 CB        -80.1680   -5.2000  -44.1930 C.3     178 TYR   -0.1800
   2801 CG        -78.9290   -4.6140  -43.5520 C.ar    178 TYR    0.0900
   2802 CD1       -77.7510   -5.3490  -43.4740 C.ar    178 TYR    0.0900
   2803 CD2       -78.9400   -3.3380  -43.0010 C.ar    178 TYR    0.0000
   2804 CE1       -76.6150   -4.8240  -42.8740 C.ar    178 TYR   -0.1150
   2805 CE2       -77.8080   -2.8050  -42.3990 C.ar    178 TYR    0.1150
   2806 CZ        -76.6480   -3.5510  -42.3420 C.ar    178 TYR   -0.1150
   2807 OH        -75.5190   -3.0250  -41.7480 O.3     178 TYR    0.1150
   2808 HN        -80.9550   -3.3970  -45.9770 H       178 TYR    0.1100
   2809 HA        -79.1620   -5.7200  -46.0270 H       178 TYR   -0.5400
   2810 HB1       -80.3010   -6.2200  -43.7730 H       178 TYR    0.4300
   2811 HB2       -81.0220   -4.5520  -43.9040 H       178 TYR   -0.1150
   2812 HD1       -77.7190   -6.3460  -43.8870 H       178 TYR    0.1150
   2813 HD2       -79.8460   -2.7520  -43.0390 H       178 TYR   -0.1150
   2814 HE1       -75.7080   -5.4080  -42.8250 H       178 TYR    0.1150
   2815 HE2       -77.8340   -1.8100  -41.9790 H       178 TYR    0.5100
   2816 HH        -75.6130   -2.0690  -41.7260 H       178 TYR   -0.5100
   2817 N         -80.9450   -7.4470  -46.4770 N.am    179 ILE   -0.4700
   2818 CA        -81.9840   -8.3990  -46.8660 C.3     179 ILE    0.3100
   2819 C         -81.5470   -9.7790  -46.4580 C.2     179 ILE    0.0700
   2820 O         -80.3560  -10.0270  -46.2670 O.2     179 ILE    0.0900
   2821 CB        -82.2540   -8.4130  -48.3850 C.3     179 ILE   -0.0900
   2822 CG1       -81.0530   -8.9870  -49.1330 C.3     179 ILE    0.0900
   2823 CG2       -82.6220   -7.0070  -48.9170 C.3     179 ILE   -0.2700
   2824 CD        -81.2330   -9.0330  -50.6440 C.3     179 ILE    0.0900
   2825 HN        -80.0180   -7.8080  -46.4090 H       179 ILE    0.0900
   2826 HA        -82.8850   -8.1270  -46.3380 H       179 ILE    0.0900
   2827 HB        -83.0910   -9.1110  -48.5970 H       179 ILE   -0.1800
   2828 HG11      -80.8710  -10.0200  -48.7680 H       179 ILE    0.0900
   2829 HG12      -80.1630   -8.3620  -48.9040 H       179 ILE    0.0900
   2830 HG21      -81.7320   -6.3430  -48.8900 H       179 ILE   -0.2700
   2831 HG22      -83.4180   -6.5590  -48.2850 H       179 ILE    0.0900
   2832 HG23      -82.9760   -7.0820  -49.9670 H       179 ILE    0.0900
   2833 HD1       -81.2200   -8.0040  -51.0630 H       179 ILE    0.0900
   2834 HD2       -82.2080   -9.5050  -50.8940 H       179 ILE    0.5100
   2835 HD3       -80.4070   -9.6140  -51.1060 H       179 ILE   -0.5100
   2836 N         -82.5020  -10.6980  -46.3100 N.am    180 PRO   -0.2900
   2837 CA        -82.0930  -12.0720  -46.0300 C.3     180 PRO    0.0000
   2838 C         -81.1820  -12.5830  -47.1430 C.2     180 PRO    0.0900
   2839 O         -81.3640  -12.2340  -48.3120 O.2     180 PRO    0.0900
   2840 CB        -83.4170  -12.8430  -46.0130 C.3     180 PRO    0.0200
   2841 CG        -84.4620  -11.7870  -45.6870 C.3     180 PRO    0.0900
   2842 CD        -83.9620  -10.5360  -46.3740 C.3     180 PRO   -0.1800
   2843 HA        -81.5350  -12.1170  -45.1090 H       180 PRO    0.0900
   2844 HB1       -83.4020  -13.6390  -45.2380 H       180 PRO    0.0900
   2845 HB2       -83.6180  -13.3090  -47.0010 H       180 PRO   -0.1800
   2846 HG1       -85.4590  -12.0820  -46.0800 H       180 PRO    0.0900
   2847 HG2       -84.5390  -11.6310  -44.5900 H       180 PRO    0.0900
   2848 HD1       -84.2980  -10.4850  -47.4300 H       180 PRO    0.5100
   2849 HD2       -84.2710   -9.6170  -45.8330 H       180 PRO   -0.5100
   2850 N         -80.1960  -13.3930  -46.7830 N.am    181 GLU   -0.4700
   2851 CA        -79.2950  -13.9440  -47.7800 C.3     181 GLU    0.3100
   2852 C         -79.3960  -15.4740  -47.8130 C.2     181 GLU    0.0700
   2853 O         -80.1040  -16.0740  -47.0150 O.2     181 GLU    0.0900
   2854 CB        -77.8680  -13.5280  -47.4600 C.3     181 GLU   -0.1800
   2855 CG        -77.2210  -14.4260  -46.4110 C.3     181 GLU    0.0900
   2856 CD        -76.2250  -13.6910  -45.5390 C.2     181 GLU    0.0900
   2857 OE1       -75.9110  -12.5160  -45.8430 O.co2   181 GLU   -0.2800
   2858 OE2       -75.7600  -14.2890  -44.5420 O.co2   181 GLU    0.0900
   2859 HN        -80.0320  -13.6550  -45.8350 H       181 GLU    0.0900
   2860 HA        -79.5900  -13.5720  -48.7490 H       181 GLU    0.6200
   2861 HB1       -77.8740  -12.4830  -47.0850 H       181 GLU   -0.7600
   2862 HB2       -77.2650  -13.5710  -48.3920 H       181 GLU   -0.7600
   2863 HG1       -76.6930  -15.2560  -46.9250 H       181 GLU    0.5100
   2864 HG2       -78.0160  -14.8460  -45.7590 H       181 GLU   -0.5100
   2865 N         -78.6920  -16.0990  -48.7550 N.am    182 GLY   -0.4700
   2866 CA        -78.6210  -17.5610  -48.8440 C.3     182 GLY    0.3100
   2867 C         -79.9100  -18.3000  -48.5530 C.2     182 GLY   -0.0200
   2868 O         -80.8450  -18.2680  -49.3470 O.2     182 GLY    0.0900
   2869 HN        -78.1790  -15.5970  -49.4460 H       182 GLY    0.0900
   2870 HA1       -77.8750  -17.8870  -48.1330 H       182 GLY    0.5100
   2871 HA2       -78.3090  -17.8040  -49.8480 H       182 GLY   -0.5100
   2872 N         -79.9660  -18.9730  -47.4060 N.am    183 MET   -0.4700
   2873 CA        -81.1670  -19.6940  -47.0300 C.3     183 MET    0.3100
   2874 C         -82.2230  -18.7910  -46.3950 C.2     183 MET    0.0700
   2875 O         -83.2070  -19.2820  -45.8540 O.2     183 MET    0.0900
   2876 CB        -80.8250  -20.8300  -46.0770 C.3     183 MET   -0.1800
   2877 CG        -79.4920  -21.4770  -46.3870 C.3     183 MET    0.0900
   2878 SD        -79.4270  -23.2430  -46.0260 S.3     183 MET    0.0900
   2879 CE        -79.7810  -23.3410  -44.2780 C.3     183 MET   -0.1400
   2880 HN        -79.2030  -19.0110  -46.7660 H       183 MET    0.0900
   2881 HA        -81.6210  -20.0820  -47.9290 H       183 MET    0.0900
   2882 HB1       -81.6210  -21.6020  -46.1410 H       183 MET   -0.0900
   2883 HB2       -80.7960  -20.4290  -45.0410 H       183 MET   -0.2200
   2884 HG1       -78.7100  -20.9580  -45.7930 H       183 MET    0.0900
   2885 HG2       -79.2740  -21.3200  -47.4640 H       183 MET    0.0900
   2886 HE1       -80.7810  -22.9160  -44.0440 H       183 MET    0.0900
   2887 HE2       -79.0220  -22.7710  -43.7000 H       183 MET    0.5100
   2888 HE3       -79.7710  -24.4010  -43.9420 H       183 MET   -0.5100
   2889 N         -82.0180  -17.4780  -46.4410 N.am    184 GLN   -0.4700
   2890 CA        -82.9920  -16.5130  -45.9220 C.3     184 GLN    0.3100
   2891 C         -83.1640  -16.4520  -44.3880 C.2     184 GLN    0.0700
   2892 O         -84.0840  -15.8130  -43.8870 O.2     184 GLN    0.0900
   2893 CB        -84.3520  -16.7670  -46.5770 C.3     184 GLN   -0.1800
   2894 CG        -84.2790  -16.8880  -48.0840 C.3     184 GLN    0.0900
   2895 CD        -83.6030  -15.6860  -48.7210 C.2     184 GLN    0.0900
   2896 NE2       -82.4260  -15.7740  -49.1060 N.am    184 GLN   -0.1800
   2897 OE1       -84.3110  -14.5740  -48.8320 O.2     184 GLN    0.0900
   2898 HN        -81.1890  -17.0900  -46.8340 H       184 GLN    0.0900
   2899 HA        -82.6400  -15.5170  -46.1480 H       184 GLN    0.5500
   2900 HB1       -85.0310  -15.9280  -46.3210 H       184 GLN   -0.5500
   2901 HB2       -84.7730  -17.7090  -46.1660 H       184 GLN   -0.6200
   2902 HG1       -85.3090  -16.9750  -48.4920 H       184 GLN    0.3200
   2903 HG2       -83.7040  -17.8010  -48.3490 H       184 GLN    0.3000
   2904 HE21      -81.9770  -14.9860  -49.5270 H       184 GLN    0.5100
   2905 HE22      -81.9260  -16.6340  -48.9970 H       184 GLN   -0.5100
   2906 N         -82.2820  -17.0950  -43.6310 N.am    185 CYS   -0.4700
   2907 CA        -82.4300  -17.0970  -42.1820 C.3     185 CYS    0.3100
   2908 C         -81.6550  -15.9960  -41.4920 C.2     185 CYS    0.0700
   2909 O         -82.0030  -15.5860  -40.3880 O.2     185 CYS    0.0900
   2910 CB        -82.0020  -18.4380  -41.6190 C.3     185 CYS   -0.1100
   2911 SG        -83.0920  -19.6770  -42.2200 S.3     185 CYS    0.0900
   2912 HN        -81.5030  -17.5910  -44.0070 H       185 CYS    0.0900
   2913 HA        -83.4660  -16.9020  -41.9480 H       185 CYS   -0.2300
   2914 HB1       -82.0310  -18.4020  -40.5090 H       185 CYS    0.1600
   2915 HB2       -80.9590  -18.6570  -41.9320 H       185 CYS    0.5100
   2916 HG1       -82.9930  -19.3120  -43.4900 H       185 CYS   -0.5100
   2917 N         -80.5970  -15.5190  -42.1320 N.am    186 SER   -0.4700
   2918 CA        -79.8610  -14.3930  -41.5920 C.3     186 SER    0.3100
   2919 C         -79.8220  -13.2490  -42.5880 C.2     186 SER    0.0700
   2920 O         -79.9740  -13.4460  -43.7890 O.2     186 SER    0.0900
   2921 CB        -78.4480  -14.8050  -41.2180 C.3     186 SER    0.0500
   2922 OG        -77.7250  -15.1400  -42.3760 O.3     186 SER    0.0900
   2923 HN        -80.2680  -15.9020  -42.9920 H       186 SER    0.0900
   2924 HA        -80.3890  -14.0340  -40.7210 H       186 SER   -0.6600
   2925 HB1       -78.4780  -15.6880  -40.5440 H       186 SER    0.4300
   2926 HB2       -77.9340  -13.9650  -40.7030 H       186 SER    0.5100
   2927 HG1       -77.5820  -14.3150  -42.8460 H       186 SER   -0.5100
   2928 N         -79.6220  -12.0440  -42.0800 N.am    187 CYS   -0.4700
   2929 CA        -79.6530  -10.8580  -42.9080 C.3     187 CYS    0.3100
   2930 C         -78.2600  -10.2450  -43.0730 C.2     187 CYS    0.0700
   2931 O         -77.4720  -10.2200  -42.1410 O.2     187 CYS    0.0900
   2932 CB        -80.5900   -9.8360  -42.2750 C.3     187 CYS   -0.1000
   2933 SG        -82.3580  -10.1530  -42.4880 S.3     187 CYS    0.0900
   2934 HN        -79.4410  -11.8990  -41.1090 H       187 CYS    0.0900
   2935 HA        -80.0000  -11.1380  -43.8920 H       187 CYS   -0.0800
   2936 HB1       -80.3570   -8.8450  -42.7150 H       187 CYS    0.5100
   2937 HB2       -80.3680   -9.8020  -41.1880 H       187 CYS   -0.5100
   2938 N         -77.9590   -9.7380  -44.2630 N.am    188 GLY   -0.4700
   2939 CA        -76.6750   -9.0980  -44.5180 C.3     188 GLY    0.3100
   2940 C         -76.7490   -8.0380  -45.6080 C.2     188 GLY   -0.0200
   2941 O         -77.8040   -7.7800  -46.1610 O.2     188 GLY    0.0900
   2942 HN        -78.5940   -9.7730  -45.0310 H       188 GLY    0.0900
   2943 HA1       -75.9760   -9.8650  -44.8190 H       188 GLY    0.5100
   2944 HA2       -76.3470   -8.6350  -43.5990 H       188 GLY   -0.5100
   2945 N         -75.6200   -7.4130  -45.9210 N.am    189 ILE   -0.4700
   2946 CA        -75.5930   -6.4190  -46.9760 C.3     189 ILE    0.3100
   2947 C         -75.9960   -7.0670  -48.2870 C.2     189 ILE    0.0700
   2948 O         -75.7370   -8.2490  -48.4990 O.2     189 ILE    0.0900
   2949 CB        -74.1990   -5.7860  -47.1340 C.3     189 ILE   -0.0900
   2950 CG1       -73.9360   -4.7660  -46.0280 C.3     189 ILE    0.0900
   2951 CG2       -74.0660   -5.0890  -48.4810 C.3     189 ILE   -0.2700
   2952 CD        -72.6860   -3.9550  -46.2640 C.3     189 ILE    0.0900
   2953 HN        -74.7580   -7.5940  -45.4540 H       189 ILE    0.0900
   2954 HA        -76.3180   -5.6580  -46.7290 H       189 ILE    0.0900
   2955 HB        -73.4260   -6.5800  -47.0550 H       189 ILE   -0.1800
   2956 HG11      -73.8350   -5.3050  -45.0630 H       189 ILE    0.0900
   2957 HG12      -74.8040   -4.0770  -45.9650 H       189 ILE    0.0900
   2958 HG21      -74.7000   -4.1760  -48.5020 H       189 ILE   -0.2700
   2959 HG22      -74.3980   -5.7700  -49.2940 H       189 ILE    0.0900
   2960 HG23      -73.0100   -4.7910  -48.6500 H       189 ILE    0.0900
   2961 HD1       -72.3000   -4.1370  -47.2900 H       189 ILE    0.0900
   2962 HD2       -71.9020   -4.2460  -45.5330 H       189 ILE    0.5100
   2963 HD3       -72.9130   -2.8710  -46.1570 H       189 ILE   -0.5100
   2964 N         -76.6330   -6.2900  -49.1640 N.am    190 ASP   -0.4700
   2965 CA        -77.0650   -6.7830  -50.4640 C.3     190 ASP    0.3100
   2966 C         -76.0340   -6.4150  -51.5180 C.2     190 ASP    0.0700
   2967 O         -75.9930   -5.2750  -52.0000 O.2     190 ASP    0.0900
   2968 CB        -78.4490   -6.2210  -50.8270 C.3     190 ASP   -0.2800
   2969 CG        -78.8290   -6.4830  -52.2730 C.2     190 ASP    0.0900
   2970 OD1       -79.7790   -5.8370  -52.7730 O.co2   190 ASP    0.0900
   2971 OD2       -78.1720   -7.3320  -52.9180 O.co2   190 ASP    0.6200
   2972 HN        -76.8430   -5.3350  -48.9670 H       190 ASP   -0.7600
   2973 HA        -77.0990   -7.8610  -50.4180 H       190 ASP   -0.7600
   2974 HB1       -78.4490   -5.1230  -50.6570 H       190 ASP    0.5100
   2975 HB2       -79.2130   -6.6920  -50.1710 H       190 ASP   -0.5100
   2976 N         -75.1940   -7.3910  -51.8660 N.am    191 TYR   -0.4700
   2977 CA        -74.1190   -7.1730  -52.8350 C.3     191 TYR    0.3100
   2978 C         -74.3490   -8.0260  -54.0730 C.2     191 TYR    0.0700
   2979 O         -73.4090   -8.3740  -54.7860 O.2     191 TYR    0.0900
   2980 CB        -72.7380   -7.4660  -52.2130 C.3     191 TYR   -0.1800
   2981 CG        -72.6120   -8.8700  -51.6720 C.ar    191 TYR    0.0900
   2982 CD1       -72.1080   -9.8950  -52.4580 C.ar    191 TYR    0.0900
   2983 CD2       -73.0190   -9.1770  -50.3790 C.ar    191 TYR    0.0000
   2984 CE1       -72.0020  -11.1880  -51.9750 C.ar    191 TYR   -0.1150
   2985 CE2       -72.9190  -10.4670  -49.8830 C.ar    191 TYR    0.1150
   2986 CZ        -72.4080  -11.4720  -50.6860 C.ar    191 TYR   -0.1150
   2987 OH        -72.3020  -12.7690  -50.2120 O.3     191 TYR    0.1150
   2988 HN        -75.2600   -8.3100  -51.4840 H       191 TYR    0.1100
   2989 HA        -74.1700   -6.1440  -53.1600 H       191 TYR   -0.5400
   2990 HB1       -72.5580   -6.7680  -51.3680 H       191 TYR    0.4300
   2991 HB2       -71.9510   -7.3390  -52.9870 H       191 TYR   -0.1150
   2992 HD1       -71.7910   -9.6800  -53.4680 H       191 TYR    0.1150
   2993 HD2       -73.4200   -8.3960  -49.7490 H       191 TYR   -0.1150
   2994 HE1       -71.6030  -11.9710  -52.6020 H       191 TYR    0.1150
   2995 HE2       -73.2380  -10.6870  -48.8750 H       191 TYR    0.5100
   2996 HH        -72.8940  -12.8590  -49.4620 H       191 TYR   -0.5100
   2997 N         -75.6120   -8.3590  -54.3310 N.am    192 TYR   -0.4700
   2998 CA        -75.9640   -9.2200  -55.4540 C.3     192 TYR    0.3100
   2999 C         -77.3450   -8.8990  -56.0350 C.2     192 TYR    0.0700
   3000 O         -78.1520   -9.7940  -56.3110 O.2     192 TYR    0.0900
   3001 CB        -75.9040  -10.6820  -55.0170 C.3     192 TYR   -0.1800
   3002 CG        -76.6130  -10.9400  -53.7100 C.ar    192 TYR    0.0900
   3003 CD1       -75.9360  -10.8440  -52.5000 C.ar    192 TYR    0.0900
   3004 CD2       -77.9630  -11.2680  -53.6840 C.ar    192 TYR    0.0000
   3005 CE1       -76.5840  -11.0770  -51.2960 C.ar    192 TYR   -0.1150
   3006 CE2       -78.6180  -11.5040  -52.4840 C.ar    192 TYR    0.1150
   3007 CZ        -77.9230  -11.4060  -51.2940 C.ar    192 TYR   -0.1150
   3008 OH        -78.5710  -11.6400  -50.0980 O.3     192 TYR    0.1150
   3009 HN        -76.3710   -8.0370  -53.7700 H       192 TYR    0.1100
   3010 HA        -75.2660   -9.0330  -56.2570 H       192 TYR   -0.5400
   3011 HB1       -74.8420  -10.9840  -54.8850 H       192 TYR    0.4300
   3012 HB2       -76.3880  -11.3180  -55.7890 H       192 TYR   -0.1150
   3013 HD1       -74.8880  -10.5850  -52.4970 H       192 TYR    0.1150
   3014 HD2       -78.5110  -11.3420  -54.6120 H       192 TYR   -0.1150
   3015 HE1       -76.0430  -10.9990  -50.3640 H       192 TYR    0.1150
   3016 HE2       -79.6680  -11.7610  -52.4800 H       192 TYR    0.5100
   3017 HH        -78.0550  -11.2340  -49.3980 H       192 TYR   -0.5100
   3018 N         -77.6070   -7.6080  -56.2160 N.am    193 THR   -0.4700
   3019 CA        -78.8320   -7.1220  -56.8350 C.3     193 THR    0.3100
   3020 C         -78.6080   -5.6820  -57.2500 C.2     193 THR    0.0700
   3021 O         -78.4180   -4.8130  -56.3950 O.2     193 THR    0.0900
   3022 CB        -80.0320   -7.1510  -55.8730 C.3     193 THR    0.1400
   3023 CG2       -81.2460   -6.5150  -56.5370 C.3     193 THR    0.0900
   3024 OG1       -80.3390   -8.5030  -55.5210 O.3     193 THR   -0.6600
   3025 HN        -76.9630   -6.9020  -55.9310 H       193 THR    0.4300
   3026 HA        -79.0350   -7.7480  -57.6920 H       193 THR   -0.2700
   3027 HB        -79.7880   -6.5850  -54.9490 H       193 THR    0.0900
   3028 HG1       -79.4950   -8.9440  -55.4010 H       193 THR    0.0900
   3029 HG21      -81.4030   -6.9540  -57.5460 H       193 THR    0.0900
   3030 HG22      -81.0870   -5.4220  -56.6480 H       193 THR    0.5100
   3031 HG23      -82.1540   -6.7020  -55.9240 H       193 THR   -0.5100
   3032 N         -78.6230   -5.4080  -58.5580 N.am    194 PRO   -0.2900
   3033 CA        -78.4330   -4.0310  -59.0160 C.3     194 PRO    0.0000
   3034 C         -79.5940   -3.1360  -58.5770 C.2     194 PRO    0.0900
   3035 O         -80.1160   -2.3590  -59.3770 O.2     194 PRO    0.0900
   3036 CB        -78.3910   -4.1660  -60.5440 C.3     194 PRO    0.0200
   3037 CG        -78.1140   -5.6360  -60.8040 C.3     194 PRO    0.0900
   3038 CD        -78.7960   -6.3520  -59.6750 C.3     194 PRO   -0.1800
   3039 HA        -77.5440   -3.6080  -58.5750 H       194 PRO    0.0900
   3040 HB1       -77.5850   -3.5330  -60.9720 H       194 PRO    0.0900
   3041 HB2       -79.3610   -3.8630  -60.9930 H       194 PRO   -0.1800
   3042 HG1       -78.5350   -5.9500  -61.7830 H       194 PRO    0.0900
   3043 HG2       -77.0230   -5.8400  -60.8000 H       194 PRO    0.0900
   3044 HD1       -79.8740   -6.5150  -59.8810 H       194 PRO    0.5100
   3045 HD2       -78.3020   -7.3190  -59.4430 H       194 PRO   -0.5100
   3046 N         -79.9940   -3.2580  -57.3100 N.am    195 HSD   -0.4700
   3047 CA        -81.0730   -2.4620  -56.7280 C.3     195 HSD    0.3100
   3048 C         -80.6960   -0.9880  -56.8080 C.2     195 HSD    0.0700
   3049 O         -79.8550   -0.5020  -56.0500 O.2     195 HSD    0.0900
   3050 CB        -81.3160   -2.8830  -55.2740 C.3     195 HSD   -0.0900
   3051 CG        -82.6450   -2.4650  -54.7240 C.ar    195 HSD    0.0900
   3052 CD2       -83.8910   -2.9550  -54.9290 C.ar    195 HSD    0.0900
   3053 ND1       -82.7830   -1.4280  -53.8240 N.ar    195 HSD   -0.3600
   3054 CE1       -84.0610   -1.2990  -53.5040 C.ar    195 HSD    0.3200
   3055 NE2       -84.7550   -2.2100  -54.1630 N.ar    195 HSD   -0.0500
   3056 HN        -79.5650   -3.9110  -56.6930 H       195 HSD    0.2500
   3057 HA        -81.9630   -2.6160  -57.3190 H       195 HSD    0.1300
   3058 HB1       -80.5240   -2.4330  -54.6380 H       195 HSD   -0.7000
   3059 HB2       -81.2510   -3.9900  -55.2120 H       195 HSD    0.2200
   3060 HD1       -82.0290   -0.8720  -53.4770 H       195 HSD    0.1000
   3061 HD2       -84.2470   -3.7680  -55.5480 H       195 HSD    0.5100
   3062 HE1       -84.4490   -0.5560  -52.8100 H       195 HSD   -0.5100
   3063 N         -81.3180   -0.2770  -57.7420 N.am    196 GLU   -0.4700
   3064 CA        -80.8860    1.0690  -58.0880 C.3     196 GLU    0.3100
   3065 C         -81.3330    2.1610  -57.1250 C.2     196 GLU    0.0700
   3066 O         -80.5670    3.0820  -56.8410 O.2     196 GLU    0.0900
   3067 CB        -81.3370    1.4130  -59.5090 C.3     196 GLU   -0.1800
   3068 CG        -80.8240    0.4430  -60.5540 C.3     196 GLU    0.0900
   3069 CD        -81.2280    0.8510  -61.9540 C.2     196 GLU    0.0900
   3070 OE1       -82.2660    1.5340  -62.1000 O.co2   196 GLU   -0.2800
   3071 OE2       -80.5090    0.4870  -62.9080 O.co2   196 GLU    0.0900
   3072 HN        -82.1020   -0.6320  -58.2440 H       196 GLU    0.0900
   3073 HA        -79.8090    1.1080  -58.0150 H       196 GLU    0.6200
   3074 HB1       -80.9720    2.4310  -59.7610 H       196 GLU   -0.7600
   3075 HB2       -82.4470    1.4110  -59.5390 H       196 GLU   -0.7600
   3076 HG1       -81.2350   -0.5680  -60.3460 H       196 GLU    0.5100
   3077 HG2       -79.7160    0.4030  -60.5010 H       196 GLU   -0.5100
   3078 N         -82.5550    2.0850  -56.6140 N.am    197 GLU   -0.4700
   3079 CA        -83.0260    3.1080  -55.6910 C.3     197 GLU    0.3100
   3080 C         -82.1460    3.1770  -54.4410 C.2     197 GLU    0.0700
   3081 O         -82.4290    3.9320  -53.5130 O.2     197 GLU    0.0900
   3082 CB        -84.5150    2.9290  -55.3420 C.3     197 GLU   -0.1800
   3083 CG        -84.9460    1.5140  -54.9540 C.3     197 GLU    0.0900
   3084 CD        -85.1710    0.5940  -56.1540 C.2     197 GLU    0.0900
   3085 OE1       -84.2510    0.4510  -56.9860 O.co2   197 GLU   -0.2800
   3086 OE2       -86.2670   -0.0030  -56.2580 O.co2   197 GLU    0.0900
   3087 HN        -83.1880    1.3460  -56.8300 H       197 GLU    0.0900
   3088 HA        -82.8690    4.0690  -56.1600 H       197 GLU    0.6200
   3089 HB1       -85.1130    3.2400  -56.2240 H       197 GLU   -0.7600
   3090 HB2       -84.7500    3.6040  -54.4910 H       197 GLU   -0.7600
   3091 HG1       -85.8950    1.5740  -54.3800 H       197 GLU    0.5100
   3092 HG2       -84.1590    1.0640  -54.3130 H       197 GLU   -0.5100
   3093 N         -81.0650    2.3960  -54.4210 N.am    198 THR   -0.4700
   3094 CA        -80.1540    2.3890  -53.2790 C.3     198 THR    0.3100
   3095 C         -78.6670    2.3430  -53.6490 C.2     198 THR    0.0700
   3096 O         -77.8070    2.4140  -52.7740 O.2     198 THR    0.0900
   3097 CB        -80.4750    1.2460  -52.3020 C.3     198 THR    0.1400
   3098 CG2       -81.7920    1.5020  -51.6160 C.3     198 THR    0.0900
   3099 OG1       -80.5890    0.0130  -53.0220 O.3     198 THR   -0.6600
   3100 HN        -80.8330    1.7900  -55.1760 H       198 THR    0.4300
   3101 HA        -80.2460    3.3410  -52.7770 H       198 THR   -0.2700
   3102 HB        -79.6630    1.1510  -51.5510 H       198 THR    0.0900
   3103 HG1       -79.6900   -0.2880  -53.1750 H       198 THR    0.0900
   3104 HG21      -82.6280    1.3920  -52.3390 H       198 THR    0.0900
   3105 HG22      -81.8100    2.5350  -51.2060 H       198 THR    0.5100
   3106 HG23      -81.9380    0.7700  -50.7930 H       198 THR   -0.5100
   3107 N         -78.3670    2.2330  -54.9410 N.am    199 ASN   -0.4700
   3108 CA        -76.9860    2.2870  -55.4260 C.3     199 ASN    0.3100
   3109 C         -76.1080    1.1800  -54.8890 C.2     199 ASN    0.0700
   3110 O         -74.9630    1.4200  -54.5070 O.2     199 ASN    0.0900
   3111 CB        -76.3390    3.6230  -55.0900 C.3     199 ASN   -0.1800
   3112 CG        -77.1230    4.7990  -55.6150 C.2     199 ASN    0.0900
   3113 ND2       -78.3650    4.7850  -55.5880 N.am    199 ASN    0.0900
   3114 OD1       -76.4370    5.8110  -56.0840 O.2     199 ASN    0.5500
   3115 HN        -79.0690    2.1060  -55.6370 H       199 ASN   -0.5500
   3116 HA        -77.0040    2.1390  -56.4960 H       199 ASN   -0.6200
   3117 HB1       -75.3220    3.6530  -55.5350 H       199 ASN    0.3200
   3118 HB2       -76.2580    3.7180  -53.9870 H       199 ASN    0.3000
   3119 HD21      -78.8810    5.5670  -55.9370 H       199 ASN    0.5100
   3120 HD22      -78.8480    3.9920  -55.2170 H       199 ASN   -0.5100
   3121 N         -76.6460   -0.0340  -54.8660 N.am    200 ASN   -0.4700
   3122 CA        -75.9010   -1.1980  -54.4300 C.3     200 ASN    0.3100
   3123 C         -74.5210   -1.3140  -55.0800 C.2     200 ASN    0.0700
   3124 O         -73.5930   -1.8900  -54.5060 O.2     200 ASN    0.0900
   3125 CB        -76.7450   -2.4560  -54.6650 C.3     200 ASN   -0.1800
   3126 CG        -77.9730   -2.4720  -53.7960 C.2     200 ASN    0.0900
   3127 ND2       -78.5680   -3.6500  -53.6030 N.am    200 ASN    0.0900
   3128 OD1       -78.3830   -1.4260  -53.2890 O.2     200 ASN    0.5500
   3129 HN        -77.5880   -0.1990  -55.1460 H       200 ASN   -0.5500
   3130 HA        -75.6730   -1.0840  -53.3810 H       200 ASN   -0.6200
   3131 HB1       -76.1340   -3.3550  -54.4350 H       200 ASN    0.3200
   3132 HB2       -77.0610   -2.4920  -55.7300 H       200 ASN    0.3000
   3133 HD21      -78.1940   -4.4740  -54.0280 H       200 ASN    0.5100
   3134 HD22      -79.3870   -3.7090  -53.0330 H       200 ASN   -0.5100
   3135 N         -74.3840   -0.7590  -56.2810 N.am    201 GLU   -0.4700
   3136 CA        -73.1220   -0.8420  -56.9910 C.3     201 GLU    0.3100
   3137 C         -72.0390    0.0360  -56.3550 C.2     201 GLU    0.0700
   3138 O         -71.0180   -0.4750  -55.8900 O.2     201 GLU    0.0900
   3139 CB        -73.3200   -0.5190  -58.4670 C.3     201 GLU   -0.1800
   3140 CG        -72.0450   -0.5270  -59.2790 C.3     201 GLU    0.0900
   3141 CD        -72.3150   -0.5890  -60.7610 C.2     201 GLU    0.0900
   3142 OE1       -72.9310   -1.5800  -61.2050 O.co2   201 GLU   -0.2800
   3143 OE2       -71.9100    0.3490  -61.4800 O.co2   201 GLU    0.0900
   3144 HN        -75.1240   -0.2710  -56.7360 H       201 GLU    0.0900
   3145 HA        -72.7350   -1.8430  -56.8740 H       201 GLU    0.6200
   3146 HB1       -73.7800    0.4890  -58.5470 H       201 GLU   -0.7600
   3147 HB2       -74.0160   -1.2670  -58.8990 H       201 GLU   -0.7600
   3148 HG1       -71.4380   -1.4110  -58.9910 H       201 GLU    0.5100
   3149 HG2       -71.4700    0.3980  -59.0610 H       201 GLU   -0.5100
   3150 N         -72.2560    1.3500  -56.3100 N.am    202 SER   -0.4700
   3151 CA        -71.2610    2.2330  -55.7060 C.3     202 SER    0.3100
   3152 C         -70.8830    1.7500  -54.3150 C.2     202 SER    0.0700
   3153 O         -69.7460    1.9050  -53.8840 O.2     202 SER    0.0900
   3154 CB        -71.7350    3.6990  -55.6590 C.3     202 SER    0.0500
   3155 OG        -72.9310    3.8410  -54.9130 O.3     202 SER    0.0900
   3156 HN        -73.0800    1.7780  -56.6740 H       202 SER    0.0900
   3157 HA        -70.3580    2.1570  -56.2930 H       202 SER   -0.6600
   3158 HB1       -71.9220    4.0590  -56.6930 H       202 SER    0.4300
   3159 HB2       -70.9490    4.3240  -55.1850 H       202 SER    0.5100
   3160 HG1       -73.2350    4.7390  -55.0680 H       202 SER   -0.5100
   3161 N         -71.8300    1.1480  -53.6030 N.am    203 PHE   -0.4700
   3162 CA        -71.5370    0.7380  -52.2430 C.3     203 PHE    0.3100
   3163 C         -70.5750   -0.4460  -52.2020 C.2     203 PHE    0.0700
   3164 O         -69.6260   -0.4610  -51.4190 O.2     203 PHE    0.0900
   3165 CB        -72.8170    0.4230  -51.4720 C.3     203 PHE   -0.1800
   3166 CG        -72.5880    0.2310  -50.0080 C.ar    203 PHE    0.0900
   3167 CD1       -72.4090    1.3240  -49.1750 C.ar    203 PHE    0.0900
   3168 CD2       -72.5400   -1.0430  -49.4630 C.ar    203 PHE    0.0000
   3169 CE1       -72.1950    1.1460  -47.8190 C.ar    203 PHE   -0.1150
   3170 CE2       -72.3250   -1.2300  -48.1080 C.ar    203 PHE    0.1150
   3171 CZ        -72.1520   -0.1360  -47.2850 C.ar    203 PHE   -0.1150
   3172 HN        -72.7440    0.9600  -53.9530 H       203 PHE    0.1150
   3173 HA        -71.0000    1.5430  -51.7640 H       203 PHE   -0.1150
   3174 HB1       -73.2630   -0.5150  -51.8650 H       203 PHE    0.1150
   3175 HB2       -73.5340    1.2650  -51.5880 H       203 PHE   -0.1150
   3176 HD1       -72.4350    2.3220  -49.5870 H       203 PHE    0.1150
   3177 HD2       -72.6720   -1.9020  -50.1050 H       203 PHE   -0.1150
   3178 HE1       -72.0620    2.0050  -47.1770 H       203 PHE    0.1150
   3179 HE2       -72.2930   -2.2290  -47.6970 H       203 PHE    0.5100
   3180 HZ        -71.9830   -0.2750  -46.2280 H       203 PHE   -0.5100
   3181 N         -70.8110   -1.4300  -53.0610 N.am    204 VAL   -0.4700
   3182 CA        -69.9970   -2.6370  -53.0710 C.3     204 VAL    0.3100
   3183 C         -68.5550   -2.3360  -53.4660 C.2     204 VAL    0.0700
   3184 O         -67.6170   -2.9860  -53.0060 O.2     204 VAL    0.0900
   3185 CB        -70.5970   -3.7200  -53.9850 C.3     204 VAL   -0.0900
   3186 CG1       -69.6480   -4.8890  -54.1060 C.3     204 VAL    0.0900
   3187 CG2       -71.9270   -4.1880  -53.4220 C.3     204 VAL   -0.2700
   3188 HN        -71.5480   -1.3880  -53.7320 H       204 VAL    0.0900
   3189 HA        -69.9340   -3.0010  -52.0570 H       204 VAL    0.0900
   3190 HB        -70.7850   -3.2910  -54.9920 H       204 VAL    0.0900
   3191 HG11      -69.3160   -5.2180  -53.0970 H       204 VAL   -0.2700
   3192 HG12      -68.7530   -4.5910  -54.6930 H       204 VAL    0.0900
   3193 HG13      -70.1570   -5.7410  -54.6060 H       204 VAL    0.0900
   3194 HG21      -72.4990   -3.3230  -53.0240 H       204 VAL    0.0900
   3195 HG22      -71.7550   -4.9110  -52.5960 H       204 VAL    0.5100
   3196 HG23      -72.5280   -4.6720  -54.2220 H       204 VAL   -0.5100
   3197 N         -68.3770   -1.3420  -54.3270 N.am    205 ILE   -0.4700
   3198 CA        -67.0430   -0.9190  -54.6990 C.3     205 ILE    0.3100
   3199 C         -66.4050   -0.2330  -53.5030 C.2     205 ILE    0.0700
   3200 O         -65.2590   -0.5030  -53.1390 O.2     205 ILE    0.0900
   3201 CB        -67.0770    0.0270  -55.8880 C.3     205 ILE   -0.0900
   3202 CG1       -67.7220   -0.6730  -57.0870 C.3     205 ILE    0.0900
   3203 CG2       -65.6770    0.5090  -56.2220 C.3     205 ILE   -0.2700
   3204 CD        -67.6950    0.1490  -58.3430 C.3     205 ILE    0.0900
   3205 HN        -69.1350   -0.8510  -54.7480 H       205 ILE    0.0900
   3206 HA        -66.4700   -1.8010  -54.9430 H       205 ILE    0.0900
   3207 HB        -67.7210    0.9000  -55.6460 H       205 ILE   -0.1800
   3208 HG11      -68.7790   -0.9040  -56.8360 H       205 ILE    0.0900
   3209 HG12      -67.1810   -1.6260  -57.2740 H       205 ILE    0.0900
   3210 HG21      -65.0250   -0.3550  -56.4730 H       205 ILE   -0.2700
   3211 HG22      -65.2420    1.0390  -55.3480 H       205 ILE    0.0900
   3212 HG23      -65.7110    1.1950  -57.0960 H       205 ILE    0.0900
   3213 HD1       -66.6540    0.2300  -58.7250 H       205 ILE    0.0900
   3214 HD2       -68.0760    1.1730  -58.1340 H       205 ILE    0.5100
   3215 HD3       -68.3230   -0.3300  -59.1240 H       205 ILE   -0.5100
   3216 N         -67.1770    0.6530  -52.8810 N.am    206 TYR   -0.4700
   3217 CA        -66.7680    1.3060  -51.6550 C.3     206 TYR    0.3100
   3218 C         -66.3540    0.2810  -50.6060 C.2     206 TYR    0.0700
   3219 O         -65.2880    0.3770  -49.9840 O.2     206 TYR    0.0900
   3220 CB        -67.9230    2.1450  -51.1170 C.3     206 TYR   -0.1800
   3221 CG        -67.7440    2.5540  -49.6860 C.ar    206 TYR    0.0900
   3222 CD1       -66.8850    3.5930  -49.3320 C.ar    206 TYR    0.0900
   3223 CD2       -68.4310    1.8950  -48.6820 C.ar    206 TYR    0.0000
   3224 CE1       -66.7230    3.9530  -48.0060 C.ar    206 TYR   -0.1150
   3225 CE2       -68.2790    2.2430  -47.3570 C.ar    206 TYR    0.1150
   3226 CZ        -67.4270    3.2710  -47.0240 C.ar    206 TYR   -0.1150
   3227 OH        -67.2880    3.6080  -45.6990 O.3     206 TYR    0.1150
   3228 HN        -68.0750    0.9080  -53.2320 H       206 TYR    0.1100
   3229 HA        -65.9130    1.9300  -51.8700 H       206 TYR   -0.5400
   3230 HB1       -68.8640    1.5580  -51.1770 H       206 TYR    0.4300
   3231 HB2       -68.0130    3.0750  -51.7180 H       206 TYR   -0.1150
   3232 HD1       -66.3410    4.1250  -50.1000 H       206 TYR    0.1150
   3233 HD2       -69.1030    1.0910  -48.9430 H       206 TYR   -0.1150
   3234 HE1       -66.0540    4.7570  -47.7360 H       206 TYR    0.1150
   3235 HE2       -68.8220    1.7150  -46.5890 H       206 TYR    0.5100
   3236 HH        -68.1160    3.4110  -45.2540 H       206 TYR   -0.5100
   3237 N         -67.2080   -0.7090  -50.4090 N.am    207 MET   -0.4700
   3238 CA        -66.9140   -1.7780  -49.4730 C.3     207 MET    0.3100
   3239 C         -65.6650   -2.5460  -49.8730 C.2     207 MET    0.0700
   3240 O         -64.7990   -2.8310  -49.0390 O.2     207 MET    0.0900
   3241 CB        -68.1050   -2.7110  -49.3860 C.3     207 MET   -0.1800
   3242 CG        -69.0540   -2.3330  -48.2820 C.3     207 MET    0.0900
   3243 SD        -68.6750   -3.3560  -46.8690 S.3     207 MET    0.0900
   3244 CE        -69.1190   -4.9740  -47.5390 C.3     207 MET   -0.1400
   3245 HN        -68.0790   -0.7680  -50.8900 H       207 MET    0.0900
   3246 HA        -66.7040   -1.3380  -48.5090 H       207 MET    0.0900
   3247 HB1       -67.7400   -3.7440  -49.2050 H       207 MET   -0.0900
   3248 HB2       -68.6520   -2.6870  -50.3520 H       207 MET   -0.2200
   3249 HG1       -70.1020   -2.4950  -48.6140 H       207 MET    0.0900
   3250 HG2       -68.9320   -1.2570  -48.0330 H       207 MET    0.0900
   3251 HE1       -68.3110   -5.3770  -48.1880 H       207 MET    0.0900
   3252 HE2       -70.0430   -4.8950  -48.1510 H       207 MET    0.5100
   3253 HE3       -69.2910   -5.6970  -46.7140 H       207 MET   -0.5100
   3254 N         -65.5730   -2.8740  -51.1580 N.am    208 PHE   -0.4700
   3255 CA        -64.4240   -3.5860  -51.6800 C.3     208 PHE    0.3100
   3256 C         -63.1540   -2.7900  -51.4630 C.2     208 PHE    0.0700
   3257 O         -62.2050   -3.2800  -50.8500 O.2     208 PHE    0.0900
   3258 CB        -64.5990   -3.8640  -53.1700 C.3     208 PHE   -0.1800
   3259 CG        -63.5410   -4.7520  -53.7430 C.ar    208 PHE    0.0900
   3260 CD1       -63.6060   -6.1320  -53.5720 C.ar    208 PHE    0.0900
   3261 CD2       -62.4820   -4.2110  -54.4600 C.ar    208 PHE    0.0000
   3262 CE1       -62.6280   -6.9590  -54.1040 C.ar    208 PHE   -0.1150
   3263 CE2       -61.4980   -5.0320  -54.9910 C.ar    208 PHE    0.1150
   3264 CZ        -61.5730   -6.4080  -54.8130 C.ar    208 PHE   -0.1150
   3265 HN        -66.2850   -2.6450  -51.8170 H       208 PHE    0.1150
   3266 HA        -64.3280   -4.5130  -51.1340 H       208 PHE   -0.1150
   3267 HB1       -64.5630   -2.9040  -53.7280 H       208 PHE    0.1150
   3268 HB2       -65.5770   -4.3660  -53.3360 H       208 PHE   -0.1150
   3269 HD1       -64.4260   -6.5620  -53.0180 H       208 PHE    0.1150
   3270 HD2       -62.4250   -3.1430  -54.6060 H       208 PHE   -0.1150
   3271 HE1       -62.6900   -8.0290  -53.9660 H       208 PHE    0.1150
   3272 HE2       -60.6730   -4.6030  -55.5420 H       208 PHE    0.5100
   3273 HZ        -60.8090   -7.0490  -55.2260 H       208 PHE   -0.5100
   3274 N         -63.1410   -1.5530  -51.9650 N.am    209 VAL   -0.4700
   3275 CA        -61.9550   -0.7020  -51.8830 C.3     209 VAL    0.3100
   3276 C         -61.5710   -0.3210  -50.4550 C.2     209 VAL    0.0700
   3277 O         -60.4430   -0.5660  -50.0190 O.2     209 VAL    0.0900
   3278 CB        -62.1220    0.5930  -52.6900 C.3     209 VAL   -0.0900
   3279 CG1       -61.0000    1.5550  -52.3550 C.3     209 VAL    0.0900
   3280 CG2       -62.1530    0.3000  -54.1850 C.3     209 VAL   -0.2700
   3281 HN        -63.9360   -1.1550  -52.4160 H       209 VAL    0.0900
   3282 HA        -61.1170   -1.2690  -52.2610 H       209 VAL    0.0900
   3283 HB        -63.0990    1.0620  -52.4430 H       209 VAL    0.0900
   3284 HG11      -60.0190    1.0390  -52.4320 H       209 VAL   -0.2700
   3285 HG12      -61.1220    1.9310  -51.3180 H       209 VAL    0.0900
   3286 HG13      -61.0090    2.4080  -53.0670 H       209 VAL    0.0900
   3287 HG21      -63.0010   -0.3760  -54.4240 H       209 VAL    0.0900
   3288 HG22      -61.2070   -0.1960  -54.4920 H       209 VAL    0.5100
   3289 HG23      -62.2810    1.2460  -54.7540 H       209 VAL   -0.5100
   3290 N         -62.5090    0.2790  -49.7260 N.am    210 VAL   -0.4700
   3291 CA        -62.1970    0.8270  -48.4100 C.3     210 VAL    0.3100
   3292 C         -62.1710   -0.2010  -47.2880 C.2     210 VAL    0.0700
   3293 O         -61.3750   -0.0630  -46.3590 O.2     210 VAL    0.0900
   3294 CB        -63.1480    1.9900  -48.0090 C.3     210 VAL   -0.0900
   3295 CG1       -62.9270    2.3870  -46.5590 C.3     210 VAL    0.0900
   3296 CG2       -62.9200    3.1870  -48.8960 C.3     210 VAL   -0.2700
   3297 HN        -63.4500    0.3800  -50.0400 H       210 VAL    0.0900
   3298 HA        -61.1770    1.1800  -48.4370 H       210 VAL    0.0900
   3299 HB        -64.2020    1.6680  -48.1460 H       210 VAL    0.0900
   3300 HG11      -61.8440    2.5470  -46.3670 H       210 VAL   -0.2700
   3301 HG12      -63.2910    1.5810  -45.8860 H       210 VAL    0.0900
   3302 HG13      -63.4680    3.3320  -46.3380 H       210 VAL    0.0900
   3303 HG21      -63.1140    2.9200  -49.9570 H       210 VAL    0.0900
   3304 HG22      -61.8670    3.5310  -48.8040 H       210 VAL    0.5100
   3305 HG23      -63.6080    4.0100  -48.6060 H       210 VAL   -0.5100
   3306 N         -63.0240   -1.2260  -47.3490 N.am    211 HSE   -0.4700
   3307 CA        -63.0810   -2.1870  -46.2380 C.3     211 HSE    0.3100
   3308 C         -62.4970   -3.5640  -46.5310 C.2     211 HSE    0.0700
   3309 O         -62.6680   -4.4930  -45.7440 O.2     211 HSE    0.0900
   3310 CB        -64.4980   -2.3180  -45.6720 C.3     211 HSE   -0.0800
   3311 CG        -65.0840   -1.0160  -45.2210 C.ar    211 HSE    0.0900
   3312 CD2       -65.8020   -0.0850  -45.8920 C.ar    211 HSE    0.0900
   3313 ND1       -64.9470   -0.5450  -43.9340 N.ar    211 HSE   -0.7000
   3314 CE1       -65.5580    0.6200  -43.8310 C.ar    211 HSE    0.2200
   3315 NE2       -66.0900    0.9230  -45.0030 N.ar    211 HSE    0.2500
   3316 HN        -63.6360   -1.3820  -48.1190 H       211 HSE    0.1300
   3317 HA        -62.4060   -1.8430  -45.4690 H       211 HSE   -0.3600
   3318 HB1       -64.4730   -3.0090  -44.8010 H       211 HSE    0.3200
   3319 HB2       -65.1590   -2.7450  -46.4570 H       211 HSE   -0.0500
   3320 HD2       -66.1210   -0.0760  -46.9270 H       211 HSE    0.0900
   3321 HE1       -65.6280    1.2480  -42.9420 H       211 HSE    0.5100
   3322 HE2       -66.6150    1.7440  -45.2210 H       211 HSE   -0.5100
   3323 N         -61.8130   -3.7040  -47.6630 N.am    212 PHE   -0.4700
   3324 CA        -61.0830   -4.9330  -47.9340 C.3     212 PHE    0.3100
   3325 C         -59.6690   -4.6750  -48.4350 C.2     212 PHE    0.0700
   3326 O         -58.6980   -5.1010  -47.8080 O.2     212 PHE    0.0900
   3327 CB        -61.8230   -5.8410  -48.9150 C.3     212 PHE   -0.1800
   3328 CG        -61.0310   -7.0460  -49.3040 C.ar    212 PHE    0.0900
   3329 CD1       -60.8150   -8.0640  -48.3890 C.ar    212 PHE    0.0900
   3330 CD2       -60.4870   -7.1580  -50.5720 C.ar    212 PHE    0.0000
   3331 CE1       -60.0760   -9.1810  -48.7340 C.ar    212 PHE   -0.1150
   3332 CE2       -59.7510   -8.2710  -50.9210 C.ar    212 PHE    0.1150
   3333 CZ        -59.5420   -9.2840  -49.9990 C.ar    212 PHE   -0.1150
   3334 HN        -61.7710   -2.9920  -48.3610 H       212 PHE    0.1150
   3335 HA        -60.9430   -5.4450  -46.9930 H       212 PHE   -0.1150
   3336 HB1       -62.0460   -5.2740  -49.8450 H       212 PHE    0.1150
   3337 HB2       -62.7660   -6.1970  -48.4490 H       212 PHE   -0.1150
   3338 HD1       -61.2280   -7.9850  -47.3950 H       212 PHE    0.1150
   3339 HD2       -60.6390   -6.3680  -51.2930 H       212 PHE   -0.1150
   3340 HE1       -59.9190   -9.9700  -48.0140 H       212 PHE    0.1150
   3341 HE2       -59.3360   -8.3530  -51.9140 H       212 PHE    0.5100
   3342 HZ        -58.9630  -10.1530  -50.2710 H       212 PHE   -0.5100
   3343 N         -59.5610   -3.9860  -49.5720 N.am    213 ILE   -0.4700
   3344 CA        -58.2640   -3.6800  -50.1780 C.3     213 ILE    0.3100
   3345 C         -57.3570   -2.9200  -49.2090 C.2     213 ILE    0.0700
   3346 O         -56.2640   -3.3790  -48.8700 O.2     213 ILE    0.0900
   3347 CB        -58.4220   -2.8820  -51.4980 C.3     213 ILE   -0.0900
   3348 CG1       -59.1190   -3.7300  -52.5550 C.3     213 ILE    0.0900
   3349 CG2       -57.0810   -2.5040  -52.0480 C.3     213 ILE   -0.2700
   3350 CD        -58.3500   -4.9910  -52.8990 C.3     213 ILE    0.0900
   3351 HN        -60.3610   -3.6470  -50.0610 H       213 ILE    0.0900
   3352 HA        -57.7610   -4.6160  -50.3700 H       213 ILE    0.0900
   3353 HB        -59.0130   -1.9620  -51.3040 H       213 ILE   -0.1800
   3354 HG11      -59.2420   -3.1240  -53.4780 H       213 ILE    0.0900
   3355 HG12      -60.1250   -4.0170  -52.1780 H       213 ILE    0.0900
   3356 HG21      -56.3650   -3.3440  -51.9210 H       213 ILE   -0.2700
   3357 HG22      -56.6870   -1.6170  -51.5080 H       213 ILE    0.0900
   3358 HG23      -57.1680   -2.2740  -53.1320 H       213 ILE    0.0900
   3359 HD1       -58.2270   -5.6230  -51.9930 H       213 ILE    0.0900
   3360 HD2       -57.3430   -4.7250  -53.2850 H       213 ILE    0.5100
   3361 HD3       -58.9020   -5.5750  -53.6660 H       213 ILE   -0.5100
   3362 N         -57.8140   -1.7590  -48.7480 N.am    214 ILE   -0.4700
   3363 CA        -57.0380   -0.9760  -47.7930 C.3     214 ILE    0.3100
   3364 C         -56.6190   -1.7910  -46.5650 C.2     214 ILE    0.0700
   3365 O         -55.4260   -1.9870  -46.3340 O.2     214 ILE    0.0900
   3366 CB        -57.7820    0.2930  -47.3750 C.3     214 ILE   -0.0900
   3367 CG1       -57.7130    1.3230  -48.4920 C.3     214 ILE    0.0900
   3368 CG2       -57.1780    0.8820  -46.1280 C.3     214 ILE   -0.2700
   3369 CD        -58.4340    2.5870  -48.1540 C.3     214 ILE    0.0900
   3370 HN        -58.6910   -1.3780  -49.0300 H       214 ILE    0.0900
   3371 HA        -56.0990   -0.7180  -48.2610 H       214 ILE    0.0900
   3372 HB        -58.8490    0.0460  -47.1840 H       214 ILE   -0.1800
   3373 HG11      -58.1640    0.8870  -49.4090 H       214 ILE    0.0900
   3374 HG12      -56.6470    1.5620  -48.6940 H       214 ILE    0.0900
   3375 HG21      -56.1130    1.1420  -46.3070 H       214 ILE   -0.2700
   3376 HG22      -57.2290    0.1450  -45.2990 H       214 ILE    0.0900
   3377 HG23      -57.7250    1.8060  -45.8420 H       214 ILE    0.0900
   3378 HD1       -57.8850    3.1400  -47.3620 H       214 ILE    0.0900
   3379 HD2       -59.4540    2.3530  -47.7800 H       214 ILE    0.5100
   3380 HD3       -58.5050    3.2340  -49.0540 H       214 ILE   -0.5100
   3381 N         -57.5870   -2.2710  -45.7660 N.am    215 PRO   -0.2900
   3382 CA        -57.1830   -3.1130  -44.6460 C.3     215 PRO    0.0000
   3383 C         -56.0990   -4.1120  -45.0350 C.2     215 PRO    0.0900
   3384 O         -55.1270   -4.2820  -44.2930 O.2     215 PRO    0.0900
   3385 CB        -58.4670   -3.8490  -44.2740 C.3     215 PRO    0.0200
   3386 CG        -59.5520   -2.8830  -44.6340 C.3     215 PRO    0.0900
   3387 CD        -59.0480   -2.0810  -45.8160 C.3     215 PRO   -0.1800
   3388 HA        -56.7640   -2.5100  -43.8550 H       215 PRO    0.0900
   3389 HB1       -58.4900   -4.0870  -43.1890 H       215 PRO    0.0900
   3390 HB2       -58.5660   -4.7930  -44.8510 H       215 PRO   -0.1800
   3391 HG1       -60.4790   -3.4300  -44.9070 H       215 PRO    0.0900
   3392 HG2       -59.7710   -2.2110  -43.7760 H       215 PRO    0.0900
   3393 HD1       -59.4490   -2.4710  -46.7750 H       215 PRO    0.5100
   3394 HD2       -59.2940   -1.0030  -45.7120 H       215 PRO   -0.5100
   3395 N         -56.2570   -4.7610  -46.1900 N.am    216 LEU   -0.4700
   3396 CA        -55.2910   -5.7680  -46.6260 C.3     216 LEU    0.3100
   3397 C         -53.9240   -5.1500  -46.9030 C.2     216 LEU    0.0700
   3398 O         -52.8920   -5.6970  -46.5080 O.2     216 LEU    0.0900
   3399 CB        -55.8020   -6.5400  -47.8480 C.3     216 LEU   -0.1800
   3400 CG        -54.9190   -7.6840  -48.3550 C.3     216 LEU    0.0900
   3401 CD1       -55.6920   -8.5840  -49.2930 C.3     216 LEU    0.0900
   3402 CD2       -53.6780   -7.1420  -49.0520 C.3     216 LEU   -0.0900
   3403 HN        -57.0300   -4.5930  -46.7970 H       216 LEU    0.0900
   3404 HA        -55.1230   -6.4460  -45.8020 H       216 LEU   -0.2700
   3405 HB1       -55.9270   -5.8150  -48.6790 H       216 LEU    0.0900
   3406 HB2       -56.7940   -6.9670  -47.5890 H       216 LEU    0.0900
   3407 HG        -54.5590   -8.2800  -47.4900 H       216 LEU    0.0900
   3408 HD11      -56.0520   -8.0030  -50.1700 H       216 LEU   -0.2700
   3409 HD12      -56.5710   -9.0140  -48.7670 H       216 LEU    0.0900
   3410 HD13      -55.0360   -9.4040  -49.6570 H       216 LEU    0.0900
   3411 HD21      -52.8540   -7.0120  -48.3180 H       216 LEU    0.0900
   3412 HD22      -53.9030   -6.1550  -49.5100 H       216 LEU    0.5100
   3413 HD23      -53.3430   -7.8520  -49.8380 H       216 LEU   -0.5100
   3414 N         -53.9120   -4.0060  -47.5750 N.am    217 ILE   -0.4700
   3415 CA        -52.6580   -3.3070  -47.8300 C.3     217 ILE    0.3100
   3416 C         -51.9820   -2.8810  -46.5220 C.2     217 ILE    0.0700
   3417 O         -50.8150   -3.2020  -46.2820 O.2     217 ILE    0.0900
   3418 CB        -52.8700   -2.0980  -48.7520 C.3     217 ILE   -0.0900
   3419 CG1       -53.1480   -2.5690  -50.1810 C.3     217 ILE    0.0900
   3420 CG2       -51.6620   -1.1990  -48.7340 C.3     217 ILE   -0.2700
   3421 CD        -53.5480   -1.4530  -51.1310 C.3     217 ILE    0.0900
   3422 HN        -54.7410   -3.5800  -47.9280 H       217 ILE    0.0900
   3423 HA        -51.9740   -4.0080  -48.2870 H       217 ILE    0.0900
   3424 HB        -53.7590   -1.5260  -48.4100 H       217 ILE   -0.1800
   3425 HG11      -53.9680   -3.3180  -50.1510 H       217 ILE    0.0900
   3426 HG12      -52.2310   -3.0560  -50.5760 H       217 ILE    0.0900
   3427 HG21      -50.7400   -1.7950  -48.9070 H       217 ILE   -0.2700
   3428 HG22      -51.5790   -0.6960  -47.7470 H       217 ILE    0.0900
   3429 HG23      -51.7470   -0.4370  -49.5380 H       217 ILE    0.0900
   3430 HD1       -52.6780   -0.7940  -51.3350 H       217 ILE    0.0900
   3431 HD2       -54.3570   -0.8410  -50.6770 H       217 ILE    0.5100
   3432 HD3       -53.9000   -1.8830  -52.0930 H       217 ILE   -0.5100
   3433 N         -52.7200   -2.1720  -45.6670 N.am    218 VAL   -0.4700
   3434 CA        -52.1860   -1.7310  -44.3790 C.3     218 VAL    0.3100
   3435 C         -51.5800   -2.8800  -43.5930 C.2     218 VAL    0.0700
   3436 O         -50.4260   -2.7980  -43.1810 O.2     218 VAL    0.0900
   3437 CB        -53.2500   -1.0760  -43.4960 C.3     218 VAL   -0.0900
   3438 CG1       -52.7110   -0.8940  -42.1010 C.3     218 VAL    0.0900
   3439 CG2       -53.6570    0.2520  -44.0630 C.3     218 VAL   -0.2700
   3440 HN        -53.6610   -1.9110  -45.8660 H       218 VAL    0.0900
   3441 HA        -51.3930   -1.0270  -44.5790 H       218 VAL    0.0900
   3442 HB        -54.1550   -1.7200  -43.4640 H       218 VAL    0.0900
   3443 HG11      -51.8090   -0.2470  -42.1210 H       218 VAL   -0.2700
   3444 HG12      -52.4310   -1.8810  -41.6730 H       218 VAL    0.0900
   3445 HG13      -53.4790   -0.4120  -41.4580 H       218 VAL    0.0900
   3446 HG21      -54.0750    0.1200  -45.0840 H       218 VAL    0.0900
   3447 HG22      -52.7740    0.9230  -44.1260 H       218 VAL    0.5100
   3448 HG23      -54.4340    0.7160  -43.4180 H       218 VAL   -0.5100
   3449 N         -52.3590   -3.9460  -43.3840 N.am    219 ILE   -0.4700
   3450 CA        -51.8640   -5.1380  -42.6830 C.3     219 ILE    0.3100
   3451 C         -50.5510   -5.6850  -43.2490 C.2     219 ILE    0.0700
   3452 O         -49.5790   -5.8480  -42.5160 O.2     219 ILE    0.0900
   3453 CB        -52.8900   -6.2770  -42.6700 C.3     219 ILE   -0.0900
   3454 CG1       -53.9760   -5.9910  -41.6420 C.3     219 ILE    0.0900
   3455 CG2       -52.2050   -7.5930  -42.3330 C.3     219 ILE   -0.2700
   3456 CD        -55.0010   -7.0820  -41.5260 C.3     219 ILE    0.0900
   3457 HN        -53.3060   -3.9800  -43.6930 H       219 ILE    0.0900
   3458 HA        -51.6260   -4.8460  -41.6720 H       219 ILE    0.0900
   3459 HB        -53.3710   -6.3550  -43.6690 H       219 ILE   -0.1800
   3460 HG11      -54.4940   -5.0510  -41.9260 H       219 ILE    0.0900
   3461 HG12      -53.4970   -5.8530  -40.6500 H       219 ILE    0.0900
   3462 HG21      -51.5790   -7.4760  -41.4220 H       219 ILE   -0.2700
   3463 HG22      -51.5530   -7.9070  -43.1750 H       219 ILE    0.0900
   3464 HG23      -52.9680   -8.3780  -42.1380 H       219 ILE    0.0900
   3465 HD1       -54.6080   -7.9110  -40.8990 H       219 ILE    0.0900
   3466 HD2       -55.2410   -7.4830  -42.5340 H       219 ILE    0.5100
   3467 HD3       -55.9240   -6.6850  -41.0520 H       219 ILE   -0.5100
   3468 N         -50.5310   -5.9690  -44.5510 N.am    220 PHE   -0.4700
   3469 CA        -49.3290   -6.4780  -45.2140 C.3     220 PHE    0.3100
   3470 C         -48.1100   -5.5850  -45.0450 C.2     220 PHE    0.0700
   3471 O         -47.0220   -6.0690  -44.7280 O.2     220 PHE    0.0900
   3472 CB        -49.5800   -6.7220  -46.7020 C.3     220 PHE   -0.1800
   3473 CG        -49.7960   -8.1600  -47.0350 C.ar    220 PHE    0.0900
   3474 CD1       -51.0550   -8.7280  -46.9470 C.ar    220 PHE    0.0900
   3475 CD2       -48.7300   -8.9500  -47.4310 C.ar    220 PHE    0.0000
   3476 CE1       -51.2540  -10.0680  -47.2580 C.ar    220 PHE   -0.1150
   3477 CE2       -48.9180  -10.2850  -47.7410 C.ar    220 PHE    0.1150
   3478 CZ        -50.1830  -10.8460  -47.6550 C.ar    220 PHE   -0.1150
   3479 HN        -51.3320   -5.8470  -45.1310 H       220 PHE    0.1150
   3480 HA        -49.0460   -7.3990  -44.7280 H       220 PHE   -0.1150
   3481 HB1       -48.7010   -6.3750  -47.2860 H       220 PHE    0.1150
   3482 HB2       -50.4900   -6.1680  -47.0190 H       220 PHE   -0.1150
   3483 HD1       -51.8930   -8.1230  -46.6340 H       220 PHE    0.1150
   3484 HD2       -47.7420   -8.5210  -47.4990 H       220 PHE   -0.1150
   3485 HE1       -52.2410  -10.4990  -47.1890 H       220 PHE    0.1150
   3486 HE2       -48.0800  -10.8910  -48.0500 H       220 PHE    0.5100
   3487 HZ        -50.3320  -11.8870  -47.8970 H       220 PHE   -0.5100
   3488 N         -48.2910   -4.2840  -45.2600 N.am    221 PHE   -0.4700
   3489 CA        -47.2100   -3.3140  -45.0990 C.3     221 PHE    0.3100
   3490 C         -46.6650   -3.2880  -43.6700 C.2     221 PHE    0.0700
   3491 O         -45.4690   -3.3960  -43.4580 O.2     221 PHE    0.0900
   3492 CB        -47.7100   -1.9280  -45.4980 C.3     221 PHE   -0.1800
   3493 CG        -46.7550   -0.8130  -45.1810 C.ar    221 PHE    0.0900
   3494 CD1       -45.9360   -0.2790  -46.1610 C.ar    221 PHE    0.0900
   3495 CD2       -46.6960   -0.2750  -43.9060 C.ar    221 PHE    0.0000
   3496 CE1       -45.0690    0.7650  -45.8640 C.ar    221 PHE   -0.1150
   3497 CE2       -45.8280    0.7680  -43.6060 C.ar    221 PHE    0.1150
   3498 CZ        -45.0180    1.2850  -44.5820 C.ar    221 PHE   -0.1150
   3499 HN        -49.1730   -3.9130  -45.5410 H       221 PHE    0.1150
   3500 HA        -46.3850   -3.6160  -45.7260 H       221 PHE   -0.1150
   3501 HB1       -48.6550   -1.7120  -44.9570 H       221 PHE    0.1150
   3502 HB2       -47.8840   -1.9060  -46.5950 H       221 PHE   -0.1150
   3503 HD1       -45.9730   -0.6760  -47.1640 H       221 PHE    0.1150
   3504 HD2       -47.3340   -0.6730  -43.1310 H       221 PHE   -0.1150
   3505 HE1       -44.4330    1.1720  -46.6360 H       221 PHE    0.1150
   3506 HE2       -45.7920    1.1690  -42.6050 H       221 PHE    0.5100
   3507 HZ        -44.3430    2.0950  -44.3530 H       221 PHE   -0.5100
   3508 N         -47.5550   -3.1580  -42.6890 N.am    222 CYS   -0.4700
   3509 CA        -47.1490   -3.0740  -41.2970 C.3     222 CYS    0.3100
   3510 C         -46.4290   -4.3150  -40.8360 C.2     222 CYS    0.0700
   3511 O         -45.3390   -4.2390  -40.2760 O.2     222 CYS    0.0900
   3512 CB        -48.3590   -2.8530  -40.4000 C.3     222 CYS   -0.1100
   3513 SG        -49.0300   -1.2030  -40.5450 S.3     222 CYS    0.0900
   3514 HN        -48.5350   -3.1120  -42.8650 H       222 CYS    0.0900
   3515 HA        -46.4530   -2.2530  -41.2000 H       222 CYS   -0.2300
   3516 HB1       -48.0560   -3.0370  -39.3470 H       222 CYS    0.1600
   3517 HB2       -49.1400   -3.5950  -40.6730 H       222 CYS    0.5100
   3518 HG1       -49.6940   -1.4470  -41.6650 H       222 CYS   -0.5100
   3519 N         -47.0430   -5.4710  -41.0550 N.am    223 TYR   -0.4700
   3520 CA        -46.3980   -6.7110  -40.6550 C.3     223 TYR    0.3100
   3521 C         -45.1760   -6.9930  -41.5170 C.2     223 TYR    0.0700
   3522 O         -44.1970   -7.5650  -41.0440 O.2     223 TYR    0.0900
   3523 CB        -47.3770   -7.8890  -40.6530 C.3     223 TYR   -0.1800
   3524 CG        -48.2660   -7.8960  -39.4380 C.ar    223 TYR    0.0900
   3525 CD1       -49.6420   -8.0550  -39.5470 C.ar    223 TYR    0.0900
   3526 CD2       -47.7270   -7.7240  -38.1720 C.ar    223 TYR    0.0000
   3527 CE1       -50.4530   -8.0560  -38.4120 C.ar    223 TYR   -0.1150
   3528 CE2       -48.5250   -7.7210  -37.0440 C.ar    223 TYR    0.1150
   3529 CZ        -49.8810   -7.8800  -37.1670 C.ar    223 TYR   -0.1150
   3530 OH        -50.6580   -7.8740  -36.0290 O.3     223 TYR    0.1150
   3531 HN        -47.9390   -5.5420  -41.4860 H       223 TYR    0.1100
   3532 HA        -45.9930   -6.5660  -39.6650 H       223 TYR   -0.5400
   3533 HB1       -46.8110   -8.8440  -40.6600 H       223 TYR    0.4300
   3534 HB2       -48.0330   -7.8290  -41.5480 H       223 TYR   -0.1150
   3535 HD1       -50.0880   -8.1780  -40.5220 H       223 TYR    0.1150
   3536 HD2       -46.6610   -7.5880  -38.0660 H       223 TYR   -0.1150
   3537 HE1       -51.5200   -8.1930  -38.5070 H       223 TYR    0.1150
   3538 HE2       -48.0810   -7.5940  -36.0690 H       223 TYR    0.5100
   3539 HH        -51.5620   -7.6890  -36.2880 H       223 TYR   -0.5100
   3540 N         -45.2290   -6.5770  -42.7810 N.am    224 GLY   -0.4700
   3541 CA        -44.0950   -6.7370  -43.6780 C.3     224 GLY    0.3100
   3542 C         -42.8630   -6.1050  -43.0640 C.2     224 GLY   -0.0200
   3543 O         -41.8540   -6.7700  -42.8350 O.2     224 GLY    0.0900
   3544 HN        -46.0390   -6.1420  -43.1660 H       224 GLY    0.0900
   3545 HA1       -44.3250   -6.2530  -44.6150 H       224 GLY    0.5100
   3546 HA2       -43.9250   -7.7920  -43.8350 H       224 GLY   -0.5100
   3547 N         -42.9500   -4.8120  -42.7820 N.am    225 GLN   -0.4700
   3548 CA        -41.8710   -4.0970  -42.1080 C.3     225 GLN    0.3100
   3549 C         -41.4600   -4.7590  -40.7910 C.2     225 GLN    0.0700
   3550 O         -40.2860   -5.0420  -40.5600 O.2     225 GLN    0.0900
   3551 CB        -42.3020   -2.6640  -41.8200 C.3     225 GLN   -0.1800
   3552 CG        -42.9860   -1.9850  -42.9780 C.3     225 GLN    0.0900
   3553 CD        -42.0550   -1.7640  -44.1460 C.2     225 GLN    0.0900
   3554 NE2       -41.0520   -1.0410  -44.0170 N.am    225 GLN   -0.1800
   3555 OE1       -42.3620   -2.3600  -45.2790 O.2     225 GLN    0.0900
   3556 HN        -43.7550   -4.2710  -43.0160 H       225 GLN    0.0900
   3557 HA        -41.0040   -4.1090  -42.7520 H       225 GLN    0.5500
   3558 HB1       -41.4010   -2.0730  -41.5490 H       225 GLN   -0.5500
   3559 HB2       -43.0000   -2.6730  -40.9560 H       225 GLN   -0.6200
   3560 HG1       -43.3720   -0.9990  -42.6420 H       225 GLN    0.3200
   3561 HG2       -43.8360   -2.6140  -43.3160 H       225 GLN    0.3000
   3562 HE21      -40.4370   -0.8950  -44.7920 H       225 GLN    0.5100
   3563 HE22      -40.8610   -0.6040  -43.1380 H       225 GLN   -0.5100
   3564 N         -42.4350   -5.0020  -39.9200 N.am    226 LEU   -0.4700
   3565 CA        -42.1440   -5.5480  -38.6070 C.3     226 LEU    0.3100
   3566 C         -41.2640   -6.7900  -38.7260 C.2     226 LEU    0.0700
   3567 O         -40.3080   -6.9490  -37.9650 O.2     226 LEU    0.0900
   3568 CB        -43.4380   -5.8340  -37.8320 C.3     226 LEU   -0.1800
   3569 CG        -43.3420   -6.2180  -36.3480 C.3     226 LEU    0.0900
   3570 CD1       -44.6540   -5.9400  -35.6400 C.3     226 LEU    0.0900
   3571 CD2       -42.9290   -7.6790  -36.1480 C.3     226 LEU   -0.0900
   3572 HN        -43.3950   -4.8230  -40.1250 H       226 LEU    0.0900
   3573 HA        -41.5400   -4.8290  -38.0740 H       226 LEU   -0.2700
   3574 HB1       -43.9550   -6.6670  -38.3530 H       226 LEU    0.0900
   3575 HB2       -44.0660   -4.9230  -37.8950 H       226 LEU    0.0900
   3576 HG        -42.5330   -5.6280  -35.8670 H       226 LEU    0.0900
   3577 HD11      -45.4720   -6.5300  -36.1060 H       226 LEU   -0.2700
   3578 HD12      -44.9070   -4.8600  -35.7200 H       226 LEU    0.0900
   3579 HD13      -44.5760   -6.2270  -34.5700 H       226 LEU    0.0900
   3580 HD21      -41.8670   -7.8190  -36.4430 H       226 LEU    0.0900
   3581 HD22      -43.5630   -8.3410  -36.7770 H       226 LEU    0.5100
   3582 HD23      -43.0390   -7.9610  -35.0790 H       226 LEU   -0.5100
   3583 N         -41.5660   -7.6640  -39.6870 N.am    227 VAL   -0.4700
   3584 CA        -40.7360   -8.8580  -39.8980 C.3     227 VAL    0.3100
   3585 C         -39.3660   -8.4730  -40.4390 C.2     227 VAL    0.0700
   3586 O         -38.3610   -9.0860  -40.1050 O.2     227 VAL    0.0900
   3587 CB        -41.4000   -9.9030  -40.8210 C.3     227 VAL   -0.0900
   3588 CG1       -40.3760  -10.9070  -41.3150 C.3     227 VAL    0.0900
   3589 CG2       -42.5310  -10.6200  -40.0880 C.3     227 VAL   -0.2700
   3590 HN        -42.3490   -7.5500  -40.2930 H       227 VAL    0.0900
   3591 HA        -40.5480   -9.2950  -38.9290 H       227 VAL    0.0900
   3592 HB        -41.8580   -9.3870  -41.6920 H       227 VAL    0.0900
   3593 HG11      -39.7900  -11.3070  -40.4600 H       227 VAL   -0.2700
   3594 HG12      -39.6780  -10.4170  -42.0260 H       227 VAL    0.0900
   3595 HG13      -40.8890  -11.7550  -41.8200 H       227 VAL    0.0900
   3596 HG21      -43.3020   -9.8880  -39.7670 H       227 VAL    0.0900
   3597 HG22      -42.1320  -11.1330  -39.1870 H       227 VAL    0.5100
   3598 HG23      -43.0070  -11.3630  -40.7620 H       227 VAL   -0.5100
   3599 N         -39.3240   -7.4500  -41.2810 N.am    228 PHE   -0.4700
   3600 CA        -38.0560   -6.9640  -41.7820 C.3     228 PHE    0.3100
   3601 C         -37.1900   -6.5200  -40.6030 C.2     228 PHE    0.0700
   3602 O         -36.1820   -7.1540  -40.2890 O.2     228 PHE    0.0900
   3603 CB        -38.2910   -5.8210  -42.7690 C.3     228 PHE   -0.1800
   3604 CG        -37.0450   -5.3130  -43.4110 C.ar    228 PHE    0.0900
   3605 CD1       -36.3970   -6.0620  -44.3840 C.ar    228 PHE    0.0900
   3606 CD2       -36.5240   -4.0780  -43.0540 C.ar    228 PHE    0.0000
   3607 CE1       -35.2390   -5.5890  -44.9890 C.ar    228 PHE   -0.1150
   3608 CE2       -35.3730   -3.5960  -43.6580 C.ar    228 PHE    0.1150
   3609 CZ        -34.7300   -4.3560  -44.6260 C.ar    228 PHE   -0.1150
   3610 HN        -40.1440   -6.9780  -41.5980 H       228 PHE    0.1150
   3611 HA        -37.5490   -7.7850  -42.2670 H       228 PHE   -0.1150
   3612 HB1       -38.7570   -4.9660  -42.2340 H       228 PHE    0.1150
   3613 HB2       -38.9590   -6.1730  -43.5830 H       228 PHE   -0.1150
   3614 HD1       -36.7960   -7.0220  -44.6750 H       228 PHE    0.1150
   3615 HD2       -37.0200   -3.4860  -42.2990 H       228 PHE   -0.1150
   3616 HE1       -34.7380   -6.1830  -45.7390 H       228 PHE    0.1150
   3617 HE2       -34.9780   -2.6310  -43.3760 H       228 PHE    0.5100
   3618 HZ        -33.8320   -3.9830  -45.0970 H       228 PHE   -0.5100
   3619 N         -37.6050   -5.4400  -39.9440 N.am    229 THR   -0.4700
   3620 CA        -36.9480   -4.9290  -38.7410 C.3     229 THR    0.3100
   3621 C         -36.4390   -6.0190  -37.7870 C.2     229 THR    0.0700
   3622 O         -35.3150   -5.9490  -37.2890 O.2     229 THR    0.0900
   3623 CB        -37.8970   -3.9660  -37.9750 C.3     229 THR    0.1400
   3624 CG2       -37.4060   -3.7010  -36.5700 C.3     229 THR    0.0900
   3625 OG1       -37.9700   -2.7150  -38.6640 O.3     229 THR   -0.6600
   3626 HN        -38.3990   -4.9210  -40.2490 H       229 THR    0.4300
   3627 HA        -36.0500   -4.4120  -39.0420 H       229 THR   -0.2700
   3628 HB        -38.9140   -4.4060  -37.9160 H       229 THR    0.0900
   3629 HG1       -37.0620   -2.4490  -38.8270 H       229 THR    0.0900
   3630 HG21      -36.3340   -3.4100  -36.5880 H       229 THR    0.0900
   3631 HG22      -37.5130   -4.6180  -35.9530 H       229 THR    0.5100
   3632 HG23      -37.9910   -2.8730  -36.1150 H       229 THR   -0.5100
   3633 N         -37.2630   -7.0320  -37.5330 N.am    230 VAL   -0.4700
   3634 CA        -36.8950   -8.0790  -36.5870 C.3     230 VAL    0.3100
   3635 C         -35.7950   -9.0050  -37.1160 C.2     230 VAL    0.0700
   3636 O         -34.8230   -9.3160  -36.4170 O.2     230 VAL    0.0900
   3637 CB        -38.1440   -8.8700  -36.1240 C.3     230 VAL   -0.0900
   3638 CG1       -37.7780  -10.2620  -35.6080 C.3     230 VAL    0.0900
   3639 CG2       -38.8720   -8.0790  -35.0520 C.3     230 VAL   -0.2700
   3640 HN        -38.1550   -7.1200  -37.9700 H       230 VAL    0.0900
   3641 HA        -36.4150   -7.6100  -35.7410 H       230 VAL    0.0900
   3642 HB        -38.8450   -8.9740  -36.9790 H       230 VAL    0.0900
   3643 HG11      -36.9530  -10.1910  -34.8670 H       230 VAL   -0.2700
   3644 HG12      -37.4430  -10.9020  -36.4510 H       230 VAL    0.0900
   3645 HG13      -38.6590  -10.7260  -35.1140 H       230 VAL    0.0900
   3646 HG21      -39.1920   -7.0940  -35.4550 H       230 VAL    0.0900
   3647 HG22      -38.1980   -7.9050  -34.1860 H       230 VAL    0.5100
   3648 HG23      -39.7740   -8.6350  -34.7180 H       230 VAL   -0.5100
   3649 N         -35.9390   -9.4350  -38.3620 N.am    231 LYS   -0.4700
   3650 CA        -34.9540  -10.3060  -38.9780 C.3     231 LYS    0.3100
   3651 C         -33.6540   -9.5470  -39.2090 C.2     231 LYS    0.0700
   3652 O         -32.5660  -10.1330  -39.2260 O.2     231 LYS    0.0900
   3653 CB        -35.4970  -10.9030  -40.2890 C.3     231 LYS   -0.1800
   3654 CG        -36.6880  -11.8550  -40.0870 C.3     231 LYS    0.0900
   3655 CD        -37.2190  -12.3970  -41.4020 C.3     231 LYS    0.0900
   3656 CE        -36.7420  -13.8140  -41.6730 C.3     231 LYS   -0.1800
   3657 NZ        -37.7600  -14.8020  -41.2260 N.4     231 LYS    0.0900
   3658 HN        -36.7220   -9.1840  -38.9260 H       231 LYS    0.0900
   3659 HA        -34.7180  -11.0930  -38.2770 H       231 LYS   -0.1800
   3660 HB1       -34.6780  -11.4630  -40.7890 H       231 LYS    0.0900
   3661 HB2       -35.8190  -10.0700  -40.9490 H       231 LYS    0.0900
   3662 HG1       -37.5020  -11.3080  -39.5670 H       231 LYS    0.2100
   3663 HG2       -36.3630  -12.7070  -39.4510 H       231 LYS    0.0500
   3664 HD1       -36.8780  -11.7380  -42.2280 H       231 LYS    0.0500
   3665 HD2       -38.3300  -12.3900  -41.3720 H       231 LYS   -0.3000
   3666 HE1       -35.8020  -14.0130  -41.1140 H       231 LYS    0.3300
   3667 HE2       -36.5770  -13.9590  -42.7620 H       231 LYS    0.3300
   3668 HZ1       -38.6900  -14.5390  -41.6110 H       231 LYS    0.3300
   3669 HZ2       -37.8050  -14.8090  -40.1870 H       231 LYS    0.5100
   3670 HZ3       -37.4990  -15.7490  -41.5670 H       231 LYS   -0.5100
   3671 N         -33.7770   -8.2330  -39.3790 N.am    232 GLU   -0.4700
   3672 CA        -32.6280   -7.3630  -39.5960 C.3     232 GLU    0.3100
   3673 C         -31.8380   -7.1590  -38.3130 C.2     232 GLU    0.0700
   3674 O         -30.6100   -7.1210  -38.3150 O.2     232 GLU    0.0900
   3675 CB        -33.1010   -6.0140  -40.1180 C.3     232 GLU   -0.1800
   3676 CG        -31.9900   -5.1020  -40.5480 C.3     232 GLU    0.0900
   3677 CD        -32.5170   -3.7760  -41.0390 C.2     232 GLU    0.0900
   3678 OE1       -33.7020   -3.4810  -40.7690 O.co2   232 GLU   -0.2800
   3679 OE2       -31.7510   -3.0290  -41.6850 O.co2   232 GLU    0.0900
   3680 HN        -34.6660   -7.7820  -39.3630 H       232 GLU    0.0900
   3681 HA        -31.9740   -7.8360  -40.3120 H       232 GLU    0.6200
   3682 HB1       -33.6780   -5.5080  -39.3140 H       232 GLU   -0.7600
   3683 HB2       -33.7700   -6.1870  -40.9860 H       232 GLU   -0.7600
   3684 HG1       -31.4180   -5.5850  -41.3690 H       232 GLU    0.5100
   3685 HG2       -31.3110   -4.9210  -39.6890 H       232 GLU   -0.5100
   3686 N         -32.5600   -7.0260  -37.2080 N.am    233 ALA   -0.4700
   3687 CA        -31.9400   -6.8940  -35.9100 C.3     233 ALA    0.3100
   3688 C         -31.2760   -8.2040  -35.4760 C.2     233 ALA    0.0700
   3689 O         -30.1300   -8.2060  -35.0260 O.2     233 ALA    0.0900
   3690 CB        -32.9660   -6.4700  -34.9080 C.3     233 ALA   -0.2700
   3691 HN        -33.5560   -7.0100  -37.2230 H       233 ALA    0.0900
   3692 HA        -31.1530   -6.1590  -35.9830 H       233 ALA    0.0900
   3693 HB1       -33.7780   -7.2260  -34.8500 H       233 ALA    0.0900
   3694 HB2       -33.4090   -5.4960  -35.2100 H       233 ALA    0.5100
   3695 HB3       -32.4980   -6.3730  -33.9060 H       233 ALA   -0.5100
   3696 N         -31.9980   -9.3160  -35.6140 N.am    234 ALA   -0.4700
   3697 CA        -31.4660  -10.6250  -35.2500 C.3     234 ALA    0.3100
   3698 C         -30.1680  -10.9210  -35.9770 C.2     234 ALA    0.0700
   3699 O         -29.1720  -11.3010  -35.3610 O.2     234 ALA    0.0900
   3700 CB        -32.4780  -11.7070  -35.5530 C.3     234 ALA   -0.2700
   3701 HN        -32.9290   -9.3020  -35.9690 H       234 ALA    0.0900
   3702 HA        -31.2340  -10.6130  -34.1960 H       234 ALA    0.0900
   3703 HB1       -32.7220  -11.7100  -36.6370 H       234 ALA    0.0900
   3704 HB2       -33.4120  -11.5220  -34.9800 H       234 ALA    0.5100
   3705 HB3       -32.0630  -12.7000  -35.2800 H       234 ALA   -0.5100
   3706 N         -30.1760  -10.7470  -37.2950 N.am    235 ALA   -0.4700
   3707 CA        -28.9840  -10.9790  -38.0950 C.3     235 ALA    0.3100
   3708 C         -27.7860  -10.2770  -37.4800 C.2     235 ALA    0.0700
   3709 O         -26.6470  -10.7220  -37.6350 O.2     235 ALA    0.0900
   3710 CB        -29.2000  -10.5020  -39.5230 C.3     235 ALA   -0.2700
   3711 HN        -30.9900  -10.4520  -37.7890 H       235 ALA    0.0900
   3712 HA        -28.7710  -12.0380  -38.0810 H       235 ALA    0.0900
   3713 HB1       -29.4270   -9.4150  -39.5320 H       235 ALA    0.0900
   3714 HB2       -30.0540  -11.0470  -39.9780 H       235 ALA    0.5100
   3715 HB3       -28.2820  -10.6770  -40.1230 H       235 ALA   -0.5100
   3716 N         -28.0530   -9.1790  -36.7710 N.am    236 GLN   -0.4700
   3717 CA        -26.9980   -8.3810  -36.1480 C.3     236 GLN    0.3100
   3718 C         -26.6860   -8.8090  -34.7050 C.2     236 GLN    0.0700
   3719 O         -25.8720   -8.1830  -34.0230 O.2     236 GLN    0.0900
   3720 CB        -27.3640   -6.9000  -36.2030 C.3     236 GLN   -0.1800
   3721 CG        -26.1890   -5.9550  -36.0000 C.3     236 GLN    0.0900
   3722 CD        -25.3790   -5.7620  -37.2690 C.2     236 GLN    0.0900
   3723 NE2       -24.5990   -4.7990  -37.3710 N.am    236 GLN   -0.1800
   3724 OE1       -25.5480   -6.6420  -38.2270 O.2     236 GLN    0.0900
   3725 HN        -28.9860   -8.8530  -36.6330 H       236 GLN    0.0900
   3726 HA        -26.0780   -8.5640  -36.6820 H       236 GLN    0.5500
   3727 HB1       -28.1160   -6.6960  -35.4120 H       236 GLN   -0.5500
   3728 HB2       -27.8160   -6.6870  -37.1940 H       236 GLN   -0.6200
   3729 HG1       -25.5220   -6.3710  -35.2140 H       236 GLN    0.3200
   3730 HG2       -26.5710   -4.9660  -35.6690 H       236 GLN    0.3000
   3731 HE21      -24.0670   -4.6750  -38.2090 H       236 GLN    0.5100
   3732 HE22      -24.5040   -4.1500  -36.6170 H       236 GLN   -0.5100
   3733 N         -27.3320   -9.8840  -34.2580 N.am    237 GLN   -0.4700
   3734 CA        -27.0790  -10.4740  -32.9490 C.3     237 GLN    0.3100
   3735 C         -27.1560  -11.9840  -33.0150 C.2     237 GLN    0.0700
   3736 O         -27.8680  -12.6140  -32.2310 O.2     237 GLN    0.0900
   3737 CB        -28.1140  -10.0200  -31.9370 C.3     237 GLN   -0.1800
   3738 CG        -28.0840   -8.5580  -31.6350 C.3     237 GLN    0.0900
   3739 CD        -28.6580   -8.2910  -30.2780 C.2     237 GLN    0.0900
   3740 NE2       -29.2350   -7.1050  -30.1010 N.am    237 GLN   -0.1800
   3741 OE1       -28.5860   -9.1420  -29.3870 O.2     237 GLN    0.0900
   3742 HN        -28.0280  -10.3400  -34.8060 H       237 GLN    0.0900
   3743 HA        -26.0910  -10.1730  -32.6340 H       237 GLN    0.5500
   3744 HB1       -27.9440  -10.5740  -30.9900 H       237 GLN   -0.5500
   3745 HB2       -29.1210  -10.2750  -32.3280 H       237 GLN   -0.6200
   3746 HG1       -28.6800   -8.0100  -32.3950 H       237 GLN    0.3200
   3747 HG2       -27.0350   -8.1940  -31.6630 H       237 GLN    0.3000
   3748 HE21      -29.6360   -6.8720  -29.2150 H       237 GLN    0.5100
   3749 HE22      -29.2670   -6.4480  -30.8530 H       237 GLN   -0.5100
   3750 N         -26.4210  -12.5780  -33.9420 N.am    238 GLN   -0.4700
   3751 CA        -26.5660  -13.9980  -34.1670 C.3     238 GLN    0.3100
   3752 C         -26.0240  -14.8310  -33.0100 C.2     238 GLN    0.0700
   3753 O         -26.3210  -16.0240  -32.8980 O.2     238 GLN    0.0900
   3754 CB        -25.9110  -14.3690  -35.4920 C.3     238 GLN   -0.1800
   3755 CG        -26.4000  -13.4800  -36.6090 C.3     238 GLN    0.0900
   3756 CD        -26.1770  -14.0640  -37.9790 C.2     238 GLN    0.0900
   3757 NE2       -24.9130  -14.1220  -38.4070 N.am    238 GLN   -0.1800
   3758 OE1       -27.1260  -14.4640  -38.6500 O.2     238 GLN    0.0900
   3759 HN        -25.7570  -12.0920  -34.5050 H       238 GLN    0.0900
   3760 HA        -27.6190  -14.2350  -34.1840 H       238 GLN    0.5500
   3761 HB1       -26.1520  -15.4260  -35.7360 H       238 GLN   -0.5500
   3762 HB2       -24.8100  -14.2640  -35.3970 H       238 GLN   -0.6200
   3763 HG1       -25.8660  -12.5070  -36.5520 H       238 GLN    0.3200
   3764 HG2       -27.4900  -13.3050  -36.4780 H       238 GLN    0.3000
   3765 HE21      -24.7080  -14.5020  -39.3090 H       238 GLN    0.5100
   3766 HE22      -24.1730  -13.7860  -37.8250 H       238 GLN   -0.5100
   3767 N         -25.2480  -14.1970  -32.1380 N.am    239 GLU   -0.4700
   3768 CA        -24.6660  -14.8710  -30.9810 C.3     239 GLU    0.3100
   3769 C         -25.7080  -15.1180  -29.8910 C.2     239 GLU    0.0700
   3770 O         -25.4520  -15.8420  -28.9330 O.2     239 GLU    0.0900
   3771 CB        -23.4620  -14.0870  -30.4180 C.3     239 GLU   -0.1800
   3772 CG        -23.7940  -12.8080  -29.6340 C.3     239 GLU    0.0900
   3773 CD        -24.2870  -11.6590  -30.5080 C.2     239 GLU    0.0900
   3774 OE1       -24.0790  -10.4760  -30.1290 O.co2   239 GLU   -0.2800
   3775 OE2       -24.8820  -11.9310  -31.5720 O.co2   239 GLU    0.0900
   3776 HN        -25.0270  -13.2300  -32.2350 H       239 GLU    0.0900
   3777 HA        -24.3550  -15.8550  -31.2940 H       239 GLU    0.6200
   3778 HB1       -22.8090  -13.8050  -31.2710 H       239 GLU   -0.7600
   3779 HB2       -22.9000  -14.7660  -29.7420 H       239 GLU   -0.7600
   3780 HG1       -22.8810  -12.4710  -29.1010 H       239 GLU    0.5100
   3781 HG2       -24.5860  -13.0420  -28.8900 H       239 GLU   -0.5100
   3782 N         -26.8890  -14.5250  -30.0380 N.am    240 SER   -0.4700
   3783 CA        -27.9320  -14.6500  -29.0240 C.3     240 SER    0.3100
   3784 C         -28.9740  -15.7050  -29.3660 C.2     240 SER    0.0700
   3785 O         -29.9550  -15.4100  -30.0420 O.2     240 SER    0.0900
   3786 CB        -28.6200  -13.3030  -28.8080 C.3     240 SER    0.0500
   3787 OG        -29.7760  -13.4600  -28.0110 O.3     240 SER    0.0900
   3788 HN        -27.1130  -13.9740  -30.8380 H       240 SER    0.0900
   3789 HA        -27.4720  -14.9900  -28.1080 H       240 SER   -0.6600
   3790 HB1       -28.9180  -12.8740  -29.7880 H       240 SER    0.4300
   3791 HB2       -27.9240  -12.6050  -28.2950 H       240 SER    0.5100
   3792 HG1       -30.3850  -12.7720  -28.2890 H       240 SER   -0.5100
   3793 N         -28.7710  -16.9320  -28.8870 N.am    241 ALA   -0.4700
   3794 CA        -29.6870  -18.0390  -29.1730 C.3     241 ALA    0.3100
   3795 C         -31.1510  -17.6440  -29.0240 C.2     241 ALA    0.0700
   3796 O         -31.9810  -17.9770  -29.8670 O.2     241 ALA    0.0900
   3797 CB        -29.3770  -19.2200  -28.2780 C.3     241 ALA   -0.2700
   3798 HN        -27.9870  -17.1520  -28.3110 H       241 ALA    0.0900
   3799 HA        -29.5700  -18.3130  -30.2110 H       241 ALA    0.0900
   3800 HB1       -29.4900  -18.9310  -27.2110 H       241 ALA    0.0900
   3801 HB2       -28.3320  -19.5580  -28.4460 H       241 ALA    0.5100
   3802 HB3       -30.0790  -20.0550  -28.4960 H       241 ALA   -0.5100
   3803 N         -31.4690  -16.9250  -27.9500 N.am    242 THR   -0.4700
   3804 CA        -32.8550  -16.5450  -27.6880 C.3     242 THR    0.3100
   3805 C         -33.4120  -15.6300  -28.7810 C.2     242 THR    0.0700
   3806 O         -34.5100  -15.8590  -29.2930 O.2     242 THR    0.0900
   3807 CB        -33.0370  -15.8830  -26.2940 C.3     242 THR    0.1400
   3808 CG2       -31.9510  -16.3510  -25.3200 C.3     242 THR    0.0900
   3809 OG1       -33.0160  -14.4530  -26.4140 O.3     242 THR   -0.6600
   3810 HN        -30.7890  -16.6180  -27.2890 H       242 THR    0.4300
   3811 HA        -33.4550  -17.4400  -27.7500 H       242 THR   -0.2700
   3812 HB        -34.0110  -16.1910  -25.8570 H       242 THR    0.0900
   3813 HG1       -32.1120  -14.2200  -26.6340 H       242 THR    0.0900
   3814 HG21      -30.9670  -15.9260  -25.6140 H       242 THR    0.0900
   3815 HG22      -31.8780  -17.4590  -25.3390 H       242 THR    0.5100
   3816 HG23      -32.1920  -16.0080  -24.2910 H       242 THR   -0.5100
   3817 N         -32.6560  -14.5940  -29.1410 N.am    243 THR   -0.4700
   3818 CA        -33.1030  -13.6470  -30.1560 C.3     243 THR    0.3100
   3819 C         -33.4810  -14.3400  -31.4590 C.2     243 THR    0.0700
   3820 O         -34.5100  -14.0360  -32.0720 O.2     243 THR    0.0900
   3821 CB        -32.0320  -12.6190  -30.4710 C.3     243 THR    0.1400
   3822 CG2       -32.5980  -11.5580  -31.3960 C.3     243 THR    0.0900
   3823 OG1       -31.5810  -12.0090  -29.2560 O.3     243 THR   -0.6600
   3824 HN        -31.7610  -14.4220  -28.7370 H       243 THR    0.4300
   3825 HA        -33.9890  -13.1570  -29.7810 H       243 THR   -0.2700
   3826 HB        -31.1700  -13.1110  -30.9700 H       243 THR    0.0900
   3827 HG1       -31.0310  -11.2680  -29.5200 H       243 THR    0.0900
   3828 HG21      -33.5610  -11.1750  -30.9940 H       243 THR    0.0900
   3829 HG22      -32.7820  -11.9930  -32.4020 H       243 THR    0.5100
   3830 HG23      -31.8850  -10.7100  -31.4790 H       243 THR   -0.5100
   3831 N         -32.6410  -15.2770  -31.8930 N.am    244 GLN   -0.4700
   3832 CA        -32.9290  -16.0240  -33.0990 C.3     244 GLN    0.3100
   3833 C         -34.2700  -16.7150  -32.9270 C.2     244 GLN    0.0700
   3834 O         -35.0710  -16.7740  -33.8630 O.2     244 GLN    0.0900
   3835 CB        -31.8180  -17.0340  -33.4160 C.3     244 GLN   -0.1800
   3836 CG        -30.4370  -16.4020  -33.5420 C.3     244 GLN    0.0900
   3837 CD        -30.4640  -15.0520  -34.2500 C.2     244 GLN    0.0900
   3838 NE2       -29.8500  -14.0530  -33.6280 N.am    244 GLN   -0.1800
   3839 OE1       -31.0230  -14.9090  -35.3380 O.2     244 GLN    0.0900
   3840 HN        -31.7950  -15.5030  -31.4170 H       244 GLN    0.0900
   3841 HA        -33.0300  -15.3160  -33.9100 H       244 GLN    0.5500
   3842 HB1       -32.0630  -17.5420  -34.3720 H       244 GLN   -0.5500
   3843 HB2       -31.7880  -17.7910  -32.6040 H       244 GLN   -0.6200
   3844 HG1       -29.7780  -17.0870  -34.1180 H       244 GLN    0.3200
   3845 HG2       -30.0130  -16.2570  -32.5260 H       244 GLN    0.3000
   3846 HE21      -29.8330  -13.1430  -34.0410 H       244 GLN    0.5100
   3847 HE22      -29.4060  -14.2110  -32.7460 H       244 GLN   -0.5100
   3848 N         -34.5220  -17.2210  -31.7200 N.am    245 LYS   -0.4700
   3849 CA        -35.7980  -17.8690  -31.4130 C.3     245 LYS    0.3100
   3850 C         -36.9780  -16.8850  -31.4360 C.2     245 LYS    0.0700
   3851 O         -38.0050  -17.1470  -32.0680 O.2     245 LYS    0.0900
   3852 CB        -35.7250  -18.6240  -30.0820 C.3     245 LYS   -0.1800
   3853 CG        -36.9500  -19.4790  -29.8060 C.3     245 LYS    0.0900
   3854 CD        -36.5850  -20.7960  -29.1400 C.3     245 LYS    0.0900
   3855 CE        -35.9070  -21.7370  -30.1290 C.3     245 LYS   -0.1800
   3856 NZ        -35.8700  -23.1460  -29.6410 N.4     245 LYS    0.0900
   3857 HN        -33.8570  -17.1840  -30.9780 H       245 LYS    0.0900
   3858 HA        -36.0290  -18.5510  -32.2180 H       245 LYS   -0.1800
   3859 HB1       -35.6160  -17.8850  -29.2600 H       245 LYS    0.0900
   3860 HB2       -34.8310  -19.2810  -30.0960 H       245 LYS    0.0900
   3861 HG1       -37.4670  -19.6900  -30.7650 H       245 LYS    0.2100
   3862 HG2       -37.6410  -18.9170  -29.1410 H       245 LYS    0.0500
   3863 HD1       -37.5070  -21.2780  -28.7510 H       245 LYS    0.0500
   3864 HD2       -35.8970  -20.6000  -28.2910 H       245 LYS   -0.3000
   3865 HE1       -34.8570  -21.4120  -30.2930 H       245 LYS    0.3300
   3866 HE2       -36.4630  -21.7310  -31.0910 H       245 LYS    0.3300
   3867 HZ1       -36.8410  -23.4860  -29.4890 H       245 LYS    0.3300
   3868 HZ2       -35.3440  -23.1880  -28.7450 H       245 LYS    0.5100
   3869 HZ3       -35.3990  -23.7460  -30.3480 H       245 LYS   -0.5100
   3870 N         -36.8340  -15.7430  -30.7670 N.am    246 ALA   -0.4700
   3871 CA        -37.8640  -14.7120  -30.8430 C.3     246 ALA    0.3100
   3872 C         -38.1650  -14.3240  -32.2860 C.2     246 ALA    0.0700
   3873 O         -39.3270  -14.1050  -32.6550 O.2     246 ALA    0.0900
   3874 CB        -37.4540  -13.4960  -30.0570 C.3     246 ALA   -0.2700
   3875 HN        -36.0390  -15.5450  -30.2000 H       246 ALA    0.0900
   3876 HA        -38.7800  -15.1240  -30.4460 H       246 ALA    0.0900
   3877 HB1       -36.5080  -13.0810  -30.4620 H       246 ALA    0.0900
   3878 HB2       -37.2950  -13.7710  -28.9920 H       246 ALA    0.5100
   3879 HB3       -38.2430  -12.7180  -30.1280 H       246 ALA   -0.5100
   3880 N         -37.1120  -14.2430  -33.0990 N.am    247 GLU   -0.4700
   3881 CA        -37.2570  -13.8490  -34.4930 C.3     247 GLU    0.3100
   3882 C         -38.0680  -14.8840  -35.2690 C.2     247 GLU    0.0700
   3883 O         -39.0000  -14.5400  -36.0020 O.2     247 GLU    0.0900
   3884 CB        -35.8790  -13.6120  -35.1230 C.3     247 GLU   -0.1800
   3885 CG        -35.8950  -13.3170  -36.6170 C.3     247 GLU    0.0900
   3886 CD        -35.9680  -14.5820  -37.4590 C.2     247 GLU    0.0900
   3887 OE1       -36.7220  -14.5920  -38.4590 O.co2   247 GLU   -0.2800
   3888 OE2       -35.2770  -15.5720  -37.1220 O.co2   247 GLU    0.0900
   3889 HN        -36.1860  -14.4480  -32.7920 H       247 GLU    0.0900
   3890 HA        -37.8470  -12.9450  -34.5270 H       247 GLU    0.6200
   3891 HB1       -35.2610  -14.5190  -34.9560 H       247 GLU   -0.7600
   3892 HB2       -35.4040  -12.7530  -34.6050 H       247 GLU   -0.7600
   3893 HG1       -34.9680  -12.7660  -36.8870 H       247 GLU    0.5100
   3894 HG2       -36.7760  -12.6840  -36.8510 H       247 GLU   -0.5100
   3895 N         -37.7230  -16.1580  -35.0900 N.am    248 LYS   -0.4700
   3896 CA        -38.4420  -17.2480  -35.7300 C.3     248 LYS    0.3100
   3897 C         -39.9120  -17.1450  -35.3460 C.2     248 LYS    0.0700
   3898 O         -40.7970  -17.0760  -36.2030 O.2     248 LYS    0.0900
   3899 CB        -37.8930  -18.5930  -35.2510 C.3     248 LYS   -0.1800
   3900 CG        -37.3890  -19.5180  -36.3470 C.3     248 LYS    0.0900
   3901 CD        -35.9350  -19.1840  -36.7090 C.3     248 LYS    0.0900
   3902 CE        -35.3360  -20.2050  -37.6740 C.3     248 LYS   -0.1800
   3903 NZ        -33.9980  -19.7650  -38.1650 N.4     248 LYS    0.0900
   3904 HN        -36.9560  -16.4220  -34.5100 H       248 LYS    0.0900
   3905 HA        -38.3210  -17.1510  -36.7980 H       248 LYS   -0.1800
   3906 HB1       -38.7020  -19.1200  -34.7010 H       248 LYS    0.0900
   3907 HB2       -37.0530  -18.3950  -34.5520 H       248 LYS    0.0900
   3908 HG1       -38.0280  -19.4020  -37.2480 H       248 LYS    0.2100
   3909 HG2       -37.4480  -20.5700  -35.9980 H       248 LYS    0.0500
   3910 HD1       -35.3270  -19.1660  -35.7800 H       248 LYS    0.0500
   3911 HD2       -35.9020  -18.1790  -37.1810 H       248 LYS   -0.3000
   3912 HE1       -36.0000  -20.3250  -38.5560 H       248 LYS    0.3300
   3913 HE2       -35.2060  -21.1810  -37.1580 H       248 LYS    0.3300
   3914 HZ1       -33.3090  -19.8170  -37.3880 H       248 LYS    0.3300
   3915 HZ2       -34.0600  -18.7860  -38.5100 H       248 LYS    0.5100
   3916 HZ3       -33.6920  -20.3870  -38.9410 H       248 LYS   -0.5100
   3917 N         -40.1620  -17.1190  -34.0390 N.am    249 GLU   -0.4700
   3918 CA        -41.5140  -17.0560  -33.4980 C.3     249 GLU    0.3100
   3919 C         -42.3400  -15.9270  -34.1010 C.2     249 GLU    0.0700
   3920 O         -43.4500  -16.1560  -34.5880 O.2     249 GLU    0.0900
   3921 CB        -41.4570  -16.9060  -31.9770 C.3     249 GLU   -0.1800
   3922 CG        -42.8140  -16.8950  -31.2930 C.3     249 GLU    0.0900
   3923 CD        -42.6940  -17.0100  -29.7830 C.2     249 GLU    0.0900
   3924 OE1       -43.7380  -17.2280  -29.1180 O.co2   249 GLU   -0.2800
   3925 OE2       -41.5540  -16.8870  -29.2680 O.co2   249 GLU    0.0900
   3926 HN        -39.4280  -17.1410  -33.3660 H       249 GLU    0.0900
   3927 HA        -42.0300  -17.9650  -33.7700 H       249 GLU    0.6200
   3928 HB1       -40.9380  -15.9540  -31.7390 H       249 GLU   -0.7600
   3929 HB2       -40.8650  -17.7510  -31.5650 H       249 GLU   -0.7600
   3930 HG1       -43.4160  -17.7500  -31.6680 H       249 GLU    0.5100
   3931 HG2       -43.3360  -15.9450  -31.5360 H       249 GLU   -0.5100
   3932 N         -41.8040  -14.7080  -34.0740 N.am    250 VAL   -0.4700
   3933 CA        -42.5390  -13.5650  -34.5860 C.3     250 VAL    0.3100
   3934 C         -42.9660  -13.8330  -36.0200 C.2     250 VAL    0.0700
   3935 O         -44.1220  -13.6150  -36.3880 O.2     250 VAL    0.0900
   3936 CB        -41.6990  -12.2720  -34.5130 C.3     250 VAL   -0.0900
   3937 CG1       -42.2940  -11.1680  -35.4020 C.3     250 VAL    0.0900
   3938 CG2       -41.5930  -11.8040  -33.0740 C.3     250 VAL   -0.2700
   3939 HN        -40.8940  -14.5270  -33.7090 H       250 VAL    0.0900
   3940 HA        -43.4360  -13.4580  -33.9950 H       250 VAL    0.0900
   3941 HB        -40.6640  -12.4930  -34.8490 H       250 VAL    0.0900
   3942 HG11      -43.3800  -11.0540  -35.1940 H       250 VAL   -0.2700
   3943 HG12      -42.1650  -11.4330  -36.4730 H       250 VAL    0.0900
   3944 HG13      -41.7890  -10.2010  -35.1920 H       250 VAL    0.0900
   3945 HG21      -41.2750  -12.6450  -32.4210 H       250 VAL    0.0900
   3946 HG22      -42.5810  -11.4360  -32.7230 H       250 VAL    0.5100
   3947 HG23      -40.8410  -10.9900  -32.9960 H       250 VAL   -0.5100
   3948 N         -42.0370  -14.3330  -36.8310 N.am    251 THR   -0.4700
   3949 CA        -42.3320  -14.5470  -38.2400 C.3     251 THR    0.3100
   3950 C         -43.4650  -15.5490  -38.4050 C.2     251 THR    0.0700
   3951 O         -44.4660  -15.2710  -39.0670 O.2     251 THR    0.0900
   3952 CB        -41.0950  -15.0160  -39.0300 C.3     251 THR    0.1400
   3953 CG2       -41.3820  -14.9790  -40.5280 C.3     251 THR    0.0900
   3954 OG1       -39.9850  -14.1570  -38.7420 O.3     251 THR   -0.6600
   3955 HN        -41.1220  -14.5770  -36.5200 H       251 THR    0.4300
   3956 HA        -42.6950  -13.6140  -38.6430 H       251 THR   -0.2700
   3957 HB        -40.8320  -16.0550  -38.7400 H       251 THR    0.0900
   3958 HG1       -39.7340  -14.3440  -37.8350 H       251 THR    0.0900
   3959 HG21      -41.6370  -13.9440  -40.8430 H       251 THR    0.0900
   3960 HG22      -42.2400  -15.6430  -40.7640 H       251 THR    0.5100
   3961 HG23      -40.4850  -15.3100  -41.0930 H       251 THR   -0.5100
   3962 N         -43.3100  -16.7190  -37.7900 N.am    252 ARG   -0.4700
   3963 CA        -44.3430  -17.7380  -37.8580 C.3     252 ARG    0.3100
   3964 C         -45.7080  -17.1200  -37.5530 C.2     252 ARG    0.0700
   3965 O         -46.6720  -17.3270  -38.2870 O.2     252 ARG    0.0900
   3966 CB        -44.0290  -18.8700  -36.8830 C.3     252 ARG   -0.1800
   3967 CG        -44.6950  -20.2080  -37.1960 C.3     252 ARG    0.0900
   3968 CD        -44.1810  -21.2850  -36.2300 C.3     252 ARG    0.0900
   3969 NE        -42.8020  -21.7530  -36.4800 N.pl3   252 ARG   -0.1800
   3970 CZ        -41.6950  -21.0370  -36.2690 C.cat   252 ARG    0.0900
   3971 NH1       -41.7760  -19.8020  -35.8140 N.pl3   252 ARG    0.0900
   3972 NH2       -40.4860  -21.5600  -36.5130 N.pl3   252 ARG    0.2000
   3973 HN        -42.4940  -16.9460  -37.2640 H       252 ARG    0.0900
   3974 HA        -44.3820  -18.1110  -38.8710 H       252 ARG    0.0900
   3975 HB1       -44.3520  -18.5520  -35.8710 H       252 ARG   -0.7000
   3976 HB2       -42.9290  -19.0240  -36.8790 H       252 ARG    0.4400
   3977 HG1       -44.4600  -20.5030  -38.2420 H       252 ARG    0.6400
   3978 HG2       -45.7950  -20.1080  -37.0900 H       252 ARG   -0.8000
   3979 HD1       -44.8410  -22.1760  -36.3030 H       252 ARG    0.4600
   3980 HD2       -44.2000  -20.8790  -35.1970 H       252 ARG    0.4600
   3981 HE        -42.6890  -22.6800  -36.8340 H       252 ARG   -0.8000
   3982 HH11      -42.6500  -19.4460  -35.4840 H       252 ARG    0.4600
   3983 HH12      -40.9620  -19.2200  -35.8000 H       252 ARG    0.4600
   3984 HH21      -40.4050  -22.4970  -36.8550 H       252 ARG    0.5100
   3985 HH22      -39.6630  -21.0140  -36.3510 H       252 ARG   -0.5100
   3986 N         -45.7820  -16.3440  -36.4750 N.am    253 MET   -0.4700
   3987 CA        -47.0220  -15.6720  -36.0950 C.3     253 MET    0.3100
   3988 C         -47.5620  -14.6940  -37.1400 C.2     253 MET    0.0700
   3989 O         -48.7440  -14.7340  -37.4800 O.2     253 MET    0.0900
   3990 CB        -46.8610  -14.9710  -34.7450 C.3     253 MET   -0.1800
   3991 CG        -46.9700  -15.9230  -33.5630 C.3     253 MET    0.0900
   3992 SD        -48.6370  -16.6260  -33.4830 S.3     253 MET    0.0900
   3993 CE        -49.6000  -15.1230  -33.7630 C.3     253 MET   -0.1400
   3994 HN        -44.9980  -16.1870  -35.8790 H       253 MET    0.0900
   3995 HA        -47.8040  -16.4150  -36.0430 H       253 MET    0.0900
   3996 HB1       -47.6490  -14.1940  -34.6510 H       253 MET   -0.0900
   3997 HB2       -45.8660  -14.4790  -34.7150 H       253 MET   -0.2200
   3998 HG1       -46.7450  -15.3700  -32.6270 H       253 MET    0.0900
   3999 HG2       -46.2200  -16.7340  -33.6770 H       253 MET    0.0900
   4000 HE1       -49.6390  -14.8650  -34.8430 H       253 MET    0.0900
   4001 HE2       -49.1420  -14.2670  -33.2220 H       253 MET    0.5100
   4002 HE3       -50.6410  -15.2630  -33.4070 H       253 MET   -0.5100
   4003 N         -46.7160  -13.8130  -37.6600 N.am    254 VAL   -0.4700
   4004 CA        -47.1940  -12.8760  -38.6670 C.3     254 VAL    0.3100
   4005 C         -47.8450  -13.6590  -39.8060 C.2     254 VAL    0.0700
   4006 O         -48.8960  -13.2760  -40.3230 O.2     254 VAL    0.0900
   4007 CB        -46.0640  -11.9630  -39.1940 C.3     254 VAL   -0.0900
   4008 CG1       -46.5740  -11.0560  -40.2940 C.3     254 VAL    0.0900
   4009 CG2       -45.5040  -11.1350  -38.0650 C.3     254 VAL   -0.2700
   4010 HN        -45.7560  -13.7530  -37.3960 H       254 VAL    0.0900
   4011 HA        -47.9710  -12.2770  -38.2150 H       254 VAL    0.0900
   4012 HB        -45.2380  -12.5930  -39.5900 H       254 VAL    0.0900
   4013 HG11      -47.3950  -10.4150  -39.9100 H       254 VAL   -0.2700
   4014 HG12      -46.9650  -11.6670  -41.1370 H       254 VAL    0.0900
   4015 HG13      -45.7520  -10.4030  -40.6570 H       254 VAL    0.0900
   4016 HG21      -44.9350  -11.7810  -37.3640 H       254 VAL    0.0900
   4017 HG22      -46.3320  -10.6480  -37.5080 H       254 VAL    0.5100
   4018 HG23      -44.8180  -10.3610  -38.4690 H       254 VAL   -0.5100
   4019 N         -47.2120  -14.7680  -40.1830 N.am    255 ILE   -0.4700
   4020 CA        -47.6930  -15.6250  -41.2610 C.3     255 ILE    0.3100
   4021 C         -49.0810  -16.1900  -40.9550 C.2     255 ILE    0.0700
   4022 O         -50.0190  -16.0360  -41.7410 O.2     255 ILE    0.0900
   4023 CB        -46.6930  -16.7670  -41.5260 C.3     255 ILE   -0.0900
   4024 CG1       -45.4500  -16.2140  -42.2170 C.3     255 ILE    0.0900
   4025 CG2       -47.3220  -17.8620  -42.3680 C.3     255 ILE   -0.2700
   4026 CD        -44.4710  -17.2820  -42.6140 C.3     255 ILE    0.0900
   4027 HN        -46.3700  -15.0650  -39.7390 H       255 ILE    0.0900
   4028 HA        -47.8130  -15.0160  -42.1450 H       255 ILE    0.0900
   4029 HB        -46.3630  -17.1960  -40.5570 H       255 ILE   -0.1800
   4030 HG11      -44.9440  -15.5070  -41.5260 H       255 ILE    0.0900
   4031 HG12      -45.7650  -15.6620  -43.1280 H       255 ILE    0.0900
   4032 HG21      -47.6490  -17.4500  -43.3480 H       255 ILE   -0.2700
   4033 HG22      -48.2080  -18.2790  -41.8450 H       255 ILE    0.0900
   4034 HG23      -46.5800  -18.6690  -42.5530 H       255 ILE    0.0900
   4035 HD1       -44.8840  -17.8860  -43.4500 H       255 ILE    0.0900
   4036 HD2       -44.2740  -17.9550  -41.7530 H       255 ILE    0.5100
   4037 HD3       -43.5190  -16.8170  -42.9500 H       255 ILE   -0.5100
   4038 N         -49.1950  -16.8410  -39.8000 N.am    256 ILE   -0.4700
   4039 CA        -50.4670  -17.3110  -39.2710 C.3     256 ILE    0.3100
   4040 C         -51.5310  -16.2090  -39.2600 C.2     256 ILE    0.0700
   4041 O         -52.6860  -16.4370  -39.6070 O.2     256 ILE    0.0900
   4042 CB        -50.2840  -17.8150  -37.8390 C.3     256 ILE   -0.0900
   4043 CG1       -49.4030  -19.0640  -37.8400 C.3     256 ILE    0.0900
   4044 CG2       -51.6320  -18.0900  -37.1850 C.3     256 ILE   -0.2700
   4045 CD        -49.1690  -19.6200  -36.4680 C.3     256 ILE    0.0900
   4046 HN        -48.3980  -17.0420  -39.2360 H       256 ILE    0.0900
   4047 HA        -50.8250  -18.1050  -39.9090 H       256 ILE    0.0900
   4048 HB        -49.7380  -17.0500  -37.2480 H       256 ILE   -0.1800
   4049 HG11      -48.4220  -18.8060  -38.2930 H       256 ILE    0.0900
   4050 HG12      -49.8930  -19.8440  -38.4610 H       256 ILE    0.0900
   4051 HG21      -52.2590  -18.7210  -37.8500 H       256 ILE   -0.2700
   4052 HG22      -52.1640  -17.1330  -36.9980 H       256 ILE    0.0900
   4053 HG23      -51.4830  -18.6280  -36.2250 H       256 ILE    0.0900
   4054 HD1       -50.1070  -20.0640  -36.0710 H       256 ILE    0.0900
   4055 HD2       -48.8420  -18.8100  -35.7830 H       256 ILE    0.5100
   4056 HD3       -48.3910  -20.4130  -36.5090 H       256 ILE   -0.5100
   4057 N         -51.1440  -15.0060  -38.8600 N.am    257 MET   -0.4700
   4058 CA        -52.0810  -13.8930  -38.8330 C.3     257 MET    0.3100
   4059 C         -52.5340  -13.4550  -40.2090 C.2     257 MET    0.0700
   4060 O         -53.7150  -13.1710  -40.4140 O.2     257 MET    0.0900
   4061 CB        -51.4860  -12.7060  -38.0690 C.3     257 MET   -0.1800
   4062 CG        -51.6240  -12.8770  -36.5670 C.3     257 MET    0.0900
   4063 SD        -50.5470  -11.7870  -35.6510 S.3     257 MET    0.0900
   4064 CE        -50.6030  -10.3410  -36.7020 C.3     257 MET   -0.1400
   4065 HN        -50.2120  -14.8120  -38.5660 H       257 MET    0.0900
   4066 HA        -52.9880  -14.2310  -38.3540 H       257 MET    0.0900
   4067 HB1       -52.0120  -11.7770  -38.3770 H       257 MET   -0.0900
   4068 HB2       -50.4100  -12.6120  -38.3260 H       257 MET   -0.2200
   4069 HG1       -51.3890  -13.9300  -36.3100 H       257 MET    0.0900
   4070 HG2       -52.6790  -12.6760  -36.2850 H       257 MET    0.0900
   4071 HE1       -51.4290   -9.6580  -36.4060 H       257 MET    0.0900
   4072 HE2       -50.7680  -10.6410  -37.7590 H       257 MET    0.5100
   4073 HE3       -49.6490   -9.7760  -36.6300 H       257 MET   -0.5100
   4074 N         -51.6070  -13.3930  -41.1590 N.am    258 VAL   -0.4700
   4075 CA        -51.9600  -12.9140  -42.4810 C.3     258 VAL    0.3100
   4076 C         -52.7900  -13.9570  -43.2030 C.2     258 VAL    0.0700
   4077 O         -53.8690  -13.6550  -43.7110 O.2     258 VAL    0.0900
   4078 CB        -50.7340  -12.5310  -43.2960 C.3     258 VAL   -0.0900
   4079 CG1       -51.1360  -12.2210  -44.7190 C.3     258 VAL    0.0900
   4080 CG2       -50.0760  -11.3290  -42.6730 C.3     258 VAL   -0.2700
   4081 HN        -50.6590  -13.6630  -41.0120 H       258 VAL    0.0900
   4082 HA        -52.6040  -12.0570  -42.3580 H       258 VAL    0.0900
   4083 HB        -50.0070  -13.3720  -43.2900 H       258 VAL    0.0900
   4084 HG11      -51.9860  -11.5050  -44.7280 H       258 VAL   -0.2700
   4085 HG12      -51.4520  -13.1530  -45.2350 H       258 VAL    0.0900
   4086 HG13      -50.2830  -11.7640  -45.2630 H       258 VAL    0.0900
   4087 HG21      -49.7650  -11.5600  -41.6320 H       258 VAL    0.0900
   4088 HG22      -50.7890  -10.4770  -42.6500 H       258 VAL    0.5100
   4089 HG23      -49.1750  -11.0460  -43.2580 H       258 VAL   -0.5100
   4090 N         -52.2910  -15.1910  -43.2440 N.am    259 ILE   -0.4700
   4091 CA        -53.0750  -16.3120  -43.7570 C.3     259 ILE    0.3100
   4092 C         -54.4970  -16.3450  -43.1710 C.2     259 ILE    0.0700
   4093 O         -55.4700  -16.6040  -43.8810 O.2     259 ILE    0.0900
   4094 CB        -52.3900  -17.6450  -43.4410 C.3     259 ILE   -0.0900
   4095 CG1       -51.1540  -17.8350  -44.3270 C.3     259 ILE    0.0900
   4096 CG2       -53.3730  -18.7880  -43.6100 C.3     259 ILE   -0.2700
   4097 CD        -50.5180  -19.2080  -44.2010 C.3     259 ILE    0.0900
   4098 HN        -51.3690  -15.4030  -42.9300 H       259 ILE    0.0900
   4099 HA        -53.1780  -16.1880  -44.8240 H       259 ILE    0.0900
   4100 HB        -52.0160  -17.6310  -42.3960 H       259 ILE   -0.1800
   4101 HG11      -50.4000  -17.0690  -44.0500 H       259 ILE    0.0900
   4102 HG12      -51.4520  -17.6800  -45.3860 H       259 ILE    0.0900
   4103 HG21      -53.8830  -18.7090  -44.5940 H       259 ILE   -0.2700
   4104 HG22      -54.1410  -18.7480  -42.8080 H       259 ILE    0.0900
   4105 HG23      -52.8350  -19.7590  -43.5660 H       259 ILE    0.0900
   4106 HD1       -51.1760  -19.9780  -44.6550 H       259 ILE    0.0900
   4107 HD2       -50.3670  -19.4580  -43.1290 H       259 ILE    0.5100
   4108 HD3       -49.5400  -19.2220  -44.7290 H       259 ILE   -0.5100
   4109 N         -54.6090  -16.0840  -41.8700 N.am    260 ALA   -0.4700
   4110 CA        -55.9040  -16.0260  -41.1900 C.3     260 ALA    0.3100
   4111 C         -56.7690  -14.8850  -41.6990 C.2     260 ALA    0.0700
   4112 O         -57.9680  -15.0450  -41.9240 O.2     260 ALA    0.0900
   4113 CB        -55.7100  -15.8770  -39.7020 C.3     260 ALA   -0.2700
   4114 HN        -53.8110  -15.9160  -41.2970 H       260 ALA    0.0900
   4115 HA        -56.4400  -16.9360  -41.4100 H       260 ALA    0.0900
   4116 HB1       -55.1490  -14.9440  -39.4830 H       260 ALA    0.0900
   4117 HB2       -55.1310  -16.7390  -39.3090 H       260 ALA    0.5100
   4118 HB3       -56.6960  -15.8250  -39.1950 H       260 ALA   -0.5100
   4119 N         -56.1680  -13.7170  -41.8790 N.am    261 PHE   -0.4700
   4120 CA        -56.9390  -12.5960  -42.3570 C.3     261 PHE    0.3100
   4121 C         -57.4410  -12.8560  -43.7670 C.2     261 PHE    0.0700
   4122 O         -58.5010  -12.3610  -44.1600 O.2     261 PHE    0.0900
   4123 CB        -56.1270  -11.3110  -42.3340 C.3     261 PHE   -0.1800
   4124 CG        -56.8640  -10.1450  -42.8970 C.ar    261 PHE    0.0900
   4125 CD1       -57.6530   -9.3560  -42.0830 C.ar    261 PHE    0.0900
   4126 CD2       -56.7880   -9.8480  -44.2460 C.ar    261 PHE    0.0000
   4127 CE1       -58.3470   -8.2800  -42.6000 C.ar    261 PHE   -0.1150
   4128 CE2       -57.4780   -8.7710  -44.7730 C.ar    261 PHE    0.1150
   4129 CZ        -58.2610   -7.9840  -43.9430 C.ar    261 PHE   -0.1150
   4130 HN        -55.1990  -13.5650  -41.7010 H       261 PHE    0.1150
   4131 HA        -57.8070  -12.4970  -41.7230 H       261 PHE   -0.1150
   4132 HB1       -55.2060  -11.4460  -42.9400 H       261 PHE    0.1150
   4133 HB2       -55.8610  -11.0610  -41.2850 H       261 PHE   -0.1150
   4134 HD1       -57.7280   -9.5840  -41.0290 H       261 PHE    0.1150
   4135 HD2       -56.1830  -10.4620  -44.8950 H       261 PHE   -0.1150
   4136 HE1       -58.9570   -7.6690  -41.9510 H       261 PHE    0.1150
   4137 HE2       -57.4070   -8.5440  -45.8260 H       261 PHE    0.5100
   4138 HZ        -58.8010   -7.1410  -44.3480 H       261 PHE   -0.5100
   4139 N         -56.6780  -13.6310  -44.5340 N.am    262 LEU   -0.4700
   4140 CA        -57.0400  -13.9230  -45.9120 C.3     262 LEU    0.3100
   4141 C         -58.1560  -14.9470  -45.9560 C.2     262 LEU    0.0700
   4142 O         -59.1740  -14.7510  -46.6290 O.2     262 LEU    0.0900
   4143 CB        -55.8310  -14.4310  -46.7020 C.3     262 LEU   -0.1800
   4144 CG        -54.7460  -13.4310  -47.1170 C.3     262 LEU    0.0900
   4145 CD1       -53.6470  -14.1110  -47.9400 C.3     262 LEU    0.0900
   4146 CD2       -55.3570  -12.2790  -47.8960 C.3     262 LEU   -0.0900
   4147 HN        -55.8320  -14.0430  -44.2020 H       262 LEU    0.0900
   4148 HA        -57.4200  -13.0140  -46.3550 H       262 LEU   -0.2700
   4149 HB1       -56.2200  -14.8970  -47.6310 H       262 LEU    0.0900
   4150 HB2       -55.3390  -15.2100  -46.0840 H       262 LEU    0.0900
   4151 HG        -54.2950  -12.9830  -46.2060 H       262 LEU    0.0900
   4152 HD11      -54.0800  -14.5550  -48.8620 H       262 LEU   -0.2700
   4153 HD12      -53.1750  -14.9210  -47.3440 H       262 LEU    0.0900
   4154 HD13      -52.8780  -13.3650  -48.2350 H       262 LEU    0.0900
   4155 HD21      -56.1080  -11.7510  -47.2710 H       262 LEU    0.0900
   4156 HD22      -55.8630  -12.6640  -48.8070 H       262 LEU    0.5100
   4157 HD23      -54.5650  -11.5560  -48.1860 H       262 LEU   -0.5100
   4158 N         -57.9610  -16.0420  -45.2230 N.am    263 ILE   -0.4700
   4159 CA        -58.9470  -17.1150  -45.1740 C.3     263 ILE    0.3100
   4160 C         -60.3210  -16.5990  -44.7730 C.2     263 ILE    0.0700
   4161 O         -61.3370  -17.2390  -45.0170 O.2     263 ILE    0.0900
   4162 CB        -58.5300  -18.1970  -44.1810 C.3     263 ILE   -0.0900
   4163 CG1       -57.3780  -19.0210  -44.7560 C.3     263 ILE    0.0900
   4164 CG2       -59.7110  -19.0890  -43.8570 C.3     263 ILE   -0.2700
   4165 CD        -56.9400  -20.1510  -43.8610 C.3     263 ILE    0.0900
   4166 HN        -57.1380  -16.1750  -44.6770 H       263 ILE    0.0900
   4167 HA        -59.0340  -17.5320  -46.1660 H       263 ILE    0.0900
   4168 HB        -58.1590  -17.7210  -43.2490 H       263 ILE   -0.1800
   4169 HG11      -56.5110  -18.3460  -44.9250 H       263 ILE    0.0900
   4170 HG12      -57.6990  -19.4450  -45.7320 H       263 ILE    0.0900
   4171 HG21      -60.1980  -19.4330  -44.7950 H       263 ILE   -0.2700
   4172 HG22      -60.4560  -18.5260  -43.2560 H       263 ILE    0.0900
   4173 HG23      -59.3680  -19.9790  -43.2890 H       263 ILE    0.0900
   4174 HD1       -57.7210  -20.9410  -43.8340 H       263 ILE    0.0900
   4175 HD2       -56.7780  -19.7750  -42.8280 H       263 ILE    0.5100
   4176 HD3       -55.9990  -20.5970  -44.2480 H       263 ILE   -0.5100
   4177 N         -60.3450  -15.4240  -44.1610 N.am    264 CYS   -0.4700
   4178 CA        -61.5720  -14.8990  -43.6080 C.3     264 CYS    0.3100
   4179 C         -62.2980  -13.9130  -44.5050 C.2     264 CYS    0.0700
   4180 O         -63.5180  -13.8080  -44.4490 O.2     264 CYS    0.0900
   4181 CB        -61.2790  -14.2300  -42.2660 C.3     264 CYS   -0.1100
   4182 SG        -62.6510  -13.2480  -41.6310 S.3     264 CYS    0.0900
   4183 HN        -59.5310  -14.8590  -44.0560 H       264 CYS    0.0900
   4184 HA        -62.2670  -15.7170  -43.4810 H       264 CYS   -0.2300
   4185 HB1       -60.3900  -13.5770  -42.3900 H       264 CYS    0.1600
   4186 HB2       -61.0280  -15.0240  -41.5300 H       264 CYS    0.5100
   4187 HG1       -62.6920  -12.4250  -42.6680 H       264 CYS   -0.5100
   4188 N         -61.5650  -13.1740  -45.3290 N.am    265 TRP   -0.4700
   4189 CA        -62.2120  -12.1460  -46.1410 C.3     265 TRP    0.3100
   4190 C         -62.0770  -12.3600  -47.6400 C.2     265 TRP    0.0700
   4191 O         -62.9600  -11.9780  -48.4110 O.2     265 TRP    0.0900
   4192 CB        -61.7310  -10.7490  -45.7290 C.3     265 TRP   -0.1800
   4193 CG        -62.3460  -10.3400  -44.4350 C.ar    265 TRP    0.0900
   4194 CD1       -61.7820  -10.4180  -43.1940 C.ar    265 TRP    0.0900
   4195 CD2       -63.6620   -9.8130  -44.2460 C.ar    265 TRP   -0.0300
   4196 CE2       -63.8280   -9.5870  -42.8610 C.ar    265 TRP   -0.1500
   4197 CE3       -64.7160   -9.4990  -45.1120 C.ar    265 TRP    0.2200
   4198 NE1       -62.6610   -9.9570  -42.2440 N.ar    265 TRP   -0.5100
   4199 CZ2       -65.0040   -9.0630  -42.3250 C.ar    265 TRP    0.3700
   4200 CZ3       -65.8880   -8.9780  -44.5790 C.ar    265 TRP    0.2400
   4201 CH2       -66.0220   -8.7680  -43.1990 C.ar    265 TRP    0.1100
   4202 HN        -60.5780  -13.2810  -45.4280 H       265 TRP   -0.2500
   4203 HA        -63.2790  -12.2320  -46.0020 H       265 TRP    0.1700
   4204 HB1       -62.0160  -10.0150  -46.5120 H       265 TRP   -0.2000
   4205 HB2       -60.6260  -10.7560  -45.6180 H       265 TRP    0.1400
   4206 HD1       -60.7890  -10.7890  -42.9880 H       265 TRP   -0.2700
   4207 HE1       -62.4830   -9.9020  -41.2850 H       265 TRP    0.1600
   4208 HE3       -64.6370   -9.6550  -46.1780 H       265 TRP   -0.1400
   4209 HZ2       -65.1280   -8.8900  -41.2670 H       265 TRP    0.1400
   4210 HZ3       -66.7070   -8.7310  -45.2370 H       265 TRP    0.5100
   4211 HH2       -66.9470   -8.3660  -42.8130 H       265 TRP   -0.5100
   4212 N         -60.9890  -12.9870  -48.0670 N.am    266 LEU   -0.4700
   4213 CA        -60.8090  -13.2270  -49.4880 C.3     266 LEU    0.3100
   4214 C         -62.0600  -13.8890  -50.0870 C.2     266 LEU    0.0700
   4215 O         -62.6460  -13.3680  -51.0470 O.2     266 LEU    0.0900
   4216 CB        -59.5680  -14.0790  -49.7320 C.3     266 LEU   -0.1800
   4217 CG        -59.0100  -14.0090  -51.1460 C.3     266 LEU    0.0900
   4218 CD1       -58.4920  -12.6040  -51.4070 C.3     266 LEU    0.0900
   4219 CD2       -57.9130  -15.0520  -51.3260 C.3     266 LEU   -0.0900
   4220 HN        -60.2720  -13.3110  -47.4560 H       266 LEU    0.0900
   4221 HA        -60.7120  -12.2710  -49.9800 H       266 LEU   -0.2700
   4222 HB1       -59.8230  -15.1360  -49.5110 H       266 LEU    0.0900
   4223 HB2       -58.7760  -13.7450  -49.0300 H       266 LEU    0.0900
   4224 HG        -59.8100  -14.2540  -51.8770 H       266 LEU    0.0900
   4225 HD11      -57.8220  -12.2850  -50.5800 H       266 LEU   -0.2700
   4226 HD12      -59.3420  -11.8930  -51.4700 H       266 LEU    0.0900
   4227 HD13      -57.9160  -12.5840  -52.3570 H       266 LEU    0.0900
   4228 HD21      -58.3210  -16.0700  -51.1510 H       266 LEU    0.0900
   4229 HD22      -57.0930  -14.8680  -50.5990 H       266 LEU    0.5100
   4230 HD23      -57.5120  -15.0040  -52.3620 H       266 LEU   -0.5100
   4231 N         -62.4840  -15.0360  -49.5210 N.am    267 PRO   -0.2900
   4232 CA        -63.6840  -15.6870  -50.0280 C.3     267 PRO    0.0000
   4233 C         -64.8480  -14.7200  -50.2080 C.2     267 PRO    0.0900
   4234 O         -65.4260  -14.6490  -51.2930 O.2     267 PRO    0.0900
   4235 CB        -63.9830  -16.7310  -48.9530 C.3     267 PRO    0.0200
   4236 CG        -62.6250  -17.1250  -48.4790 C.3     267 PRO    0.0900
   4237 CD        -61.8790  -15.8070  -48.4190 C.3     267 PRO   -0.1800
   4238 HA        -63.5090  -16.0900  -51.0130 H       267 PRO    0.0900
   4239 HB1       -64.5290  -17.6000  -49.3770 H       267 PRO    0.0900
   4240 HB2       -64.5860  -16.2970  -48.1280 H       267 PRO   -0.1800
   4241 HG1       -62.6740  -17.6030  -47.4770 H       267 PRO    0.0900
   4242 HG2       -62.1410  -17.8280  -49.1900 H       267 PRO    0.0900
   4243 HD1       -62.0430  -15.2860  -47.4520 H       267 PRO    0.5100
   4244 HD2       -60.7910  -15.9430  -48.5970 H       267 PRO   -0.5100
   4245 N         -65.1860  -13.9630  -49.1670 N.am    268 TYR   -0.4700
   4246 CA        -66.2780  -13.0020  -49.2810 C.3     268 TYR    0.3100
   4247 C         -66.0690  -12.0580  -50.4610 C.2     268 TYR    0.0700
   4248 O         -66.9940  -11.7930  -51.2300 O.2     268 TYR    0.0900
   4249 CB        -66.4160  -12.1720  -48.0080 C.3     268 TYR   -0.1800
   4250 CG        -67.7700  -12.3060  -47.3800 C.ar    268 TYR    0.0900
   4251 CD1       -67.9050  -12.8230  -46.0970 C.ar    268 TYR    0.0900
   4252 CD2       -68.9210  -11.9440  -48.0780 C.ar    268 TYR    0.0000
   4253 CE1       -69.1500  -12.9640  -45.5170 C.ar    268 TYR   -0.1150
   4254 CE2       -70.1760  -12.0780  -47.5040 C.ar    268 TYR    0.1150
   4255 CZ        -70.2800  -12.5940  -46.2230 C.ar    268 TYR   -0.1150
   4256 OH        -71.5150  -12.7450  -45.6410 O.3     268 TYR    0.1150
   4257 HN        -64.7210  -14.0160  -48.2860 H       268 TYR    0.1100
   4258 HA        -67.1870  -13.5530  -49.4670 H       268 TYR   -0.5400
   4259 HB1       -66.2630  -11.0970  -48.2460 H       268 TYR    0.4300
   4260 HB2       -65.6650  -12.5080  -47.2600 H       268 TYR   -0.1150
   4261 HD1       -67.0260  -13.1180  -45.5450 H       268 TYR    0.1150
   4262 HD2       -68.8340  -11.5530  -49.0790 H       268 TYR   -0.1150
   4263 HE1       -69.2410  -13.3630  -44.5170 H       268 TYR    0.1150
   4264 HE2       -71.0600  -11.7860  -48.0490 H       268 TYR    0.5100
   4265 HH        -72.1760  -12.4390  -46.2660 H       268 TYR   -0.5100
   4266 N         -64.8500  -11.5500  -50.6050 N.am    269 ALA   -0.4700
   4267 CA        -64.5570  -10.5740  -51.6460 C.3     269 ALA    0.3100
   4268 C         -64.4860  -11.2110  -53.0290 C.2     269 ALA    0.0700
   4269 O         -64.7800  -10.5610  -54.0310 O.2     269 ALA    0.0900
   4270 CB        -63.2580   -9.8180  -51.3300 C.3     269 ALA   -0.2700
   4271 HN        -64.0900  -11.8100  -50.0140 H       269 ALA    0.0900
   4272 HA        -65.3870   -9.8840  -51.7030 H       269 ALA    0.0900
   4273 HB1       -62.4080  -10.5300  -51.2650 H       269 ALA    0.0900
   4274 HB2       -63.3540   -9.2900  -50.3570 H       269 ALA    0.5100
   4275 HB3       -63.0420   -9.0820  -52.1350 H       269 ALA   -0.5100
   4276 N         -64.0860  -12.4830  -53.0860 N.am    270 GLY   -0.4700
   4277 CA        -63.9820  -13.1990  -54.3550 C.3     270 GLY    0.3100
   4278 C         -65.3660  -13.3670  -54.9470 C.2     270 GLY   -0.0200
   4279 O         -65.6300  -13.0110  -56.0960 O.2     270 GLY    0.0900
   4280 HN        -63.8430  -13.0000  -52.2680 H       270 GLY    0.0900
   4281 HA1       -63.5400  -14.1670  -54.1730 H       270 GLY    0.5100
   4282 HA2       -63.3620  -12.6250  -55.0270 H       270 GLY   -0.5100
   4283 N         -66.2650  -13.9130  -54.1410 N.am    271 VAL   -0.4700
   4284 CA        -67.6620  -14.0190  -54.5090 C.3     271 VAL    0.3100
   4285 C         -68.2460  -12.6610  -54.9410 C.2     271 VAL    0.0700
   4286 O         -68.8250  -12.5420  -56.0190 O.2     271 VAL    0.0900
   4287 CB        -68.4570  -14.6150  -53.3450 C.3     271 VAL   -0.0900
   4288 CG1       -69.9500  -14.4520  -53.5730 C.3     271 VAL    0.0900
   4289 CG2       -68.0510  -16.0920  -53.1420 C.3     271 VAL   -0.2700
   4290 HN        -66.0200  -14.2750  -53.2450 H       271 VAL    0.0900
   4291 HA        -67.7360  -14.6500  -55.3810 H       271 VAL    0.0900
   4292 HB        -68.1700  -14.0990  -52.4030 H       271 VAL    0.0900
   4293 HG11      -70.2230  -14.8100  -54.5890 H       271 VAL   -0.2700
   4294 HG12      -70.2310  -13.3800  -53.4870 H       271 VAL    0.0900
   4295 HG13      -70.5140  -15.0480  -52.8240 H       271 VAL    0.0900
   4296 HG21      -66.9660  -16.1620  -52.9140 H       271 VAL    0.0900
   4297 HG22      -68.2580  -16.6710  -54.0670 H       271 VAL    0.5100
   4298 HG23      -68.6210  -16.5270  -52.2930 H       271 VAL   -0.5100
   4299 N         -68.0820  -11.6320  -54.1140 N.am    272 ALA   -0.4700
   4300 CA        -68.5660  -10.2940  -54.4620 C.3     272 ALA    0.3100
   4301 C         -68.0880   -9.8110  -55.8310 C.2     272 ALA    0.0700
   4302 O         -68.9010   -9.5110  -56.7060 O.2     272 ALA    0.0900
   4303 CB        -68.1700   -9.2830  -53.3910 C.3     272 ALA   -0.2700
   4304 HN        -67.6270  -11.7230  -53.2310 H       272 ALA    0.0900
   4305 HA        -69.6410  -10.3400  -54.5540 H       272 ALA    0.0900
   4306 HB1       -67.0640   -9.2450  -53.2930 H       272 ALA    0.0900
   4307 HB2       -68.6020   -9.5810  -52.4120 H       272 ALA    0.5100
   4308 HB3       -68.5370   -8.2720  -53.6700 H       272 ALA   -0.5100
   4309 N         -66.7710   -9.7220  -56.0180 N.am    273 PHE   -0.4700
   4310 CA        -66.2140   -9.2320  -57.2790 C.3     273 PHE    0.3100
   4311 C         -66.7130  -10.0720  -58.4400 C.2     273 PHE    0.0700
   4312 O         -66.9830   -9.5630  -59.5290 O.2     273 PHE    0.0900
   4313 CB        -64.6870   -9.2560  -57.2550 C.3     273 PHE   -0.1800
   4314 CG        -64.0580   -8.7940  -58.5400 C.ar    273 PHE    0.0900
   4315 CD1       -63.3210   -7.6160  -58.5850 C.ar    273 PHE    0.0900
   4316 CD2       -64.2100   -9.5310  -59.7080 C.ar    273 PHE    0.0000
   4317 CE1       -62.7410   -7.1850  -59.7730 C.ar    273 PHE   -0.1150
   4318 CE2       -63.6370   -9.1060  -60.9000 C.ar    273 PHE    0.1150
   4319 CZ        -62.9000   -7.9310  -60.9300 C.ar    273 PHE   -0.1150
   4320 HN        -66.1130   -9.9820  -55.3160 H       273 PHE    0.1150
   4321 HA        -66.5690   -8.2230  -57.4270 H       273 PHE   -0.1150
   4322 HB1       -64.3380  -10.2940  -57.0720 H       273 PHE    0.1150
   4323 HB2       -64.3220   -8.5840  -56.4490 H       273 PHE   -0.1150
   4324 HD1       -63.1980   -7.0290  -57.6880 H       273 PHE    0.1150
   4325 HD2       -64.7810  -10.4470  -59.6890 H       273 PHE   -0.1150
   4326 HE1       -62.1670   -6.2710  -59.7930 H       273 PHE    0.1150
   4327 HE2       -63.7650   -9.6880  -61.7990 H       273 PHE    0.5100
   4328 HZ        -62.4520   -7.5980  -61.8540 H       273 PHE   -0.5100
   4329 N         -66.8200  -11.3740  -58.2050 N.am    274 TYR   -0.4700
   4330 CA        -67.3370  -12.2750  -59.2120 C.3     274 TYR    0.3100
   4331 C         -68.7270  -11.8110  -59.6410 C.2     274 TYR    0.0700
   4332 O         -68.9060  -11.3600  -60.7660 O.2     274 TYR    0.0900
   4333 CB        -67.3680  -13.7030  -58.6720 C.3     274 TYR   -0.1800
   4334 CG        -67.9930  -14.6880  -59.6190 C.ar    274 TYR    0.0900
   4335 CD1       -67.3410  -15.0610  -60.7860 C.ar    274 TYR    0.0900
   4336 CD2       -69.2360  -15.2450  -59.3460 C.ar    274 TYR    0.0000
   4337 CE1       -67.9140  -15.9630  -61.6620 C.ar    274 TYR   -0.1150
   4338 CE2       -69.8170  -16.1480  -60.2150 C.ar    274 TYR    0.1150
   4339 CZ        -69.1510  -16.5030  -61.3720 C.ar    274 TYR   -0.1150
   4340 OH        -69.7240  -17.4040  -62.2410 O.3     274 TYR    0.1150
   4341 HN        -66.5510  -11.7850  -57.3370 H       274 TYR    0.1100
   4342 HA        -66.6960  -12.2140  -60.0800 H       274 TYR   -0.5400
   4343 HB1       -67.9600  -13.7280  -57.7320 H       274 TYR    0.4300
   4344 HB2       -66.3290  -14.0460  -58.4790 H       274 TYR   -0.1150
   4345 HD1       -66.3730  -14.6410  -61.0130 H       274 TYR    0.1150
   4346 HD2       -69.7550  -14.9680  -58.4400 H       274 TYR   -0.1150
   4347 HE1       -67.3970  -16.2440  -62.5680 H       274 TYR    0.1150
   4348 HE2       -70.7840  -16.5730  -59.9910 H       274 TYR    0.5100
   4349 HH        -69.2040  -17.4090  -63.0470 H       274 TYR   -0.5100
   4350 N         -69.6960  -11.9080  -58.7280 N.am    275 ILE   -0.4700
   4351 CA        -71.0740  -11.4530  -58.9620 C.3     275 ILE    0.3100
   4352 C         -71.1750  -10.0710  -59.6120 C.2     275 ILE    0.0700
   4353 O         -71.8950   -9.8810  -60.5920 O.2     275 ILE    0.0900
   4354 CB        -71.8850  -11.4260  -57.6490 C.3     275 ILE   -0.0900
   4355 CG1       -72.0000  -12.8380  -57.0660 C.3     275 ILE    0.0900
   4356 CG2       -73.2580  -10.8130  -57.8860 C.3     275 ILE   -0.2700
   4357 CD        -72.9800  -12.9710  -55.9180 C.3     275 ILE    0.0900
   4358 HN        -69.5250  -12.3020  -57.8290 H       275 ILE    0.0900
   4359 HA        -71.5310  -12.1300  -59.6680 H       275 ILE    0.0900
   4360 HB        -71.3400  -10.8240  -56.8910 H       275 ILE   -0.1800
   4361 HG11      -70.9960  -13.1480  -56.7050 H       275 ILE    0.0900
   4362 HG12      -72.3190  -13.5250  -57.8780 H       275 ILE    0.0900
   4363 HG21      -73.8170  -11.4110  -58.6380 H       275 ILE   -0.2700
   4364 HG22      -73.1480   -9.7750  -58.2680 H       275 ILE    0.0900
   4365 HG23      -73.8370  -10.8040  -56.9380 H       275 ILE    0.0900
   4366 HD1       -73.9560  -12.5180  -56.1940 H       275 ILE    0.0900
   4367 HD2       -72.5860  -12.4450  -55.0220 H       275 ILE    0.5100
   4368 HD3       -73.1410  -14.0440  -55.6810 H       275 ILE   -0.5100
   4369 N         -70.4520   -9.1010  -59.0590 N.am    276 PHE   -0.4700
   4370 CA        -70.3920   -7.7740  -59.6530 C.3     276 PHE    0.3100
   4371 C         -70.0070   -7.8600  -61.1380 C.2     276 PHE    0.0700
   4372 O         -70.4540   -7.0580  -61.9600 O.2     276 PHE    0.0900
   4373 CB        -69.4040   -6.8960  -58.8730 C.3     276 PHE   -0.1800
   4374 CG        -69.1960   -5.5290  -59.4680 C.ar    276 PHE    0.0900
   4375 CD1       -69.5090   -4.3830  -58.7500 C.ar    276 PHE    0.0900
   4376 CD2       -68.6820   -5.3870  -60.7460 C.ar    276 PHE    0.0000
   4377 CE1       -69.3130   -3.1290  -59.2990 C.ar    276 PHE   -0.1150
   4378 CE2       -68.4900   -4.1340  -61.3020 C.ar    276 PHE    0.1150
   4379 CZ        -68.8040   -3.0050  -60.5790 C.ar    276 PHE   -0.1150
   4380 HN        -69.9250   -9.2370  -58.2250 H       276 PHE    0.1150
   4381 HA        -71.3830   -7.3440  -59.6230 H       276 PHE   -0.1150
   4382 HB1       -68.4130   -7.3970  -58.8470 H       276 PHE    0.1150
   4383 HB2       -69.7860   -6.7490  -57.8400 H       276 PHE   -0.1150
   4384 HD1       -69.9100   -4.4720  -57.7520 H       276 PHE    0.1150
   4385 HD2       -68.4270   -6.2670  -61.3180 H       276 PHE   -0.1150
   4386 HE1       -69.5560   -2.2450  -58.7280 H       276 PHE    0.1150
   4387 HE2       -68.0950   -4.0420  -62.3030 H       276 PHE    0.5100
   4388 HZ        -68.6530   -2.0270  -61.0100 H       276 PHE   -0.5100
   4389 N         -69.1720   -8.8410  -61.4770 N.am    277 THR   -0.4700
   4390 CA        -68.7830   -9.0720  -62.8640 C.3     277 THR    0.3100
   4391 C         -69.7390  -10.0550  -63.5370 C.2     277 THR    0.0700
   4392 O         -69.8650  -10.0740  -64.7560 O.2     277 THR    0.0900
   4393 CB        -67.3450   -9.6260  -62.9760 C.3     277 THR    0.1400
   4394 CG2       -67.0480  -10.0480  -64.4090 C.3     277 THR    0.0900
   4395 OG1       -66.4010   -8.6240  -62.5830 O.3     277 THR   -0.6600
   4396 HN        -68.7760   -9.4580  -60.8010 H       277 THR    0.4300
   4397 HA        -68.8580   -8.1310  -63.3880 H       277 THR   -0.2700
   4398 HB        -67.2290  -10.5090  -62.3110 H       277 THR    0.0900
   4399 HG1       -66.5080   -8.5180  -61.6340 H       277 THR    0.0900
   4400 HG21      -67.3190   -9.2310  -65.1120 H       277 THR    0.0900
   4401 HG22      -67.6390  -10.9510  -64.6690 H       277 THR    0.5100
   4402 HG23      -65.9630  -10.2670  -64.5220 H       277 THR   -0.5100
   4403 N         -70.4120  -10.8820  -62.7420 N.am    278 HSD   -0.4700
   4404 CA        -71.3290  -11.8740  -63.2970 C.3     278 HSD    0.3100
   4405 C         -72.7760  -11.6530  -62.8280 C.2     278 HSD    0.0700
   4406 O         -73.2760  -12.2990  -61.8890 O.2     278 HSD    0.0900
   4407 CB        -70.8300  -13.2990  -63.0210 C.3     278 HSD   -0.0900
   4408 CG        -69.6190  -13.6700  -63.8220 C.ar    278 HSD    0.0900
   4409 CD2       -69.4990  -14.1910  -65.0660 C.ar    278 HSD    0.0900
   4410 ND1       -68.3320  -13.4920  -63.3560 N.ar    278 HSD   -0.3600
   4411 CE1       -67.4740  -13.8940  -64.2790 C.ar    278 HSD    0.3200
   4412 NE2       -68.1540  -14.3240  -65.3250 N.ar    278 HSD   -0.0500
   4413 HN        -70.3240  -10.8630  -61.7500 H       278 HSD    0.2500
   4414 HA        -71.4010  -11.7030  -64.3610 H       278 HSD    0.1300
   4415 HB1       -71.6430  -14.0170  -63.2650 H       278 HSD   -0.7000
   4416 HB2       -70.5760  -13.3870  -61.9430 H       278 HSD    0.2200
   4417 HD1       -68.1000  -13.1150  -62.4590 H       278 HSD    0.1000
   4418 HD2       -70.2450  -14.4790  -65.7950 H       278 HSD    0.5100
   4419 HE1       -66.3900  -13.8660  -64.1670 H       278 HSD   -0.5100
   4420 N         -73.4340  -10.7240  -63.5200 N.am    279 GLN   -0.4700
   4421 CA        -74.7770  -10.2600  -63.1660 C.3     279 GLN    0.3100
   4422 C         -75.8480  -11.3340  -62.9970 C.2     279 GLN    0.0700
   4423 O         -76.4120  -11.8320  -63.9920 O.2     279 GLN    0.0900
   4424 CB        -75.2740   -9.2090  -64.1840 C.3     279 GLN   -0.1800
   4425 CG        -74.5590   -7.8580  -64.0790 C.3     279 GLN    0.0900
   4426 CD        -74.4480   -7.3270  -62.6330 C.2     279 GLN    0.0900
   4427 NE2       -73.8260   -6.1560  -62.4960 N.am    279 GLN   -0.1800
   4428 OE1       -74.9020   -7.9510  -61.6650 O.2     279 GLN    0.0900
   4429 HN        -73.0320  -10.2970  -64.3260 H       279 GLN    0.0900
   4430 HA        -74.7320   -9.8320  -62.1760 H       279 GLN    0.5500
   4431 HB1       -76.3600   -9.0460  -64.0200 H       279 GLN   -0.5500
   4432 HB2       -75.1200   -9.6100  -65.2080 H       279 GLN   -0.6200
   4433 HG1       -75.1190   -7.1110  -64.6810 H       279 GLN    0.3200
   4434 HG2       -73.5330   -7.9630  -64.4910 H       279 GLN    0.3000
   4435 HE21      -73.7170   -5.7500  -61.5890 H       279 GLN    0.5100
   4436 HE22      -73.4690   -5.6820  -63.3020 H       279 GLN   -0.5100
   4437 N         -76.1300  -11.6560  -61.7310 N.am    280 GLY   -0.4700
   4438 CA        -77.3170  -12.4230  -61.3600 C.3     280 GLY    0.3100
   4439 C         -77.5500  -13.7360  -62.0720 C.2     280 GLY   -0.0200
   4440 O         -78.6620  -14.0120  -62.5290 O.2     280 GLY    0.0900
   4441 HN        -75.5380  -11.3860  -60.9770 H       280 GLY    0.0900
   4442 HA1       -78.1680  -11.7860  -61.5520 H       280 GLY    0.5100
   4443 HA2       -77.2370  -12.6280  -60.3030 H       280 GLY   -0.5100
   4444 N         -76.4920  -14.5400  -62.1800 N.am    281 SER   -0.4700
   4445 CA        -76.6340  -15.9290  -62.5750 C.3     281 SER    0.3100
   4446 C         -77.0340  -16.6290  -61.2930 C.2     281 SER    0.0700
   4447 O         -76.4490  -16.3830  -60.2480 O.2     281 SER    0.0900
   4448 CB        -75.3180  -16.4920  -63.1010 C.3     281 SER    0.0500
   4449 OG        -74.9200  -15.8430  -64.3010 O.3     281 SER    0.0900
   4450 HN        -75.5640  -14.2270  -61.9950 H       281 SER    0.0900
   4451 HA        -77.3940  -15.9790  -63.3420 H       281 SER   -0.6600
   4452 HB1       -75.4370  -17.5770  -63.3100 H       281 SER    0.4300
   4453 HB2       -74.5230  -16.3460  -62.3400 H       281 SER    0.5100
   4454 HG1       -75.1240  -14.9130  -64.1790 H       281 SER   -0.5100
   4455 N         -78.0390  -17.4860  -61.3510 N.am    282 ASP   -0.4700
   4456 CA        -78.5810  -18.0700  -60.1310 C.3     282 ASP    0.3100
   4457 C         -77.4740  -18.5820  -59.2230 C.2     282 ASP    0.0700
   4458 O         -76.6900  -19.4540  -59.5930 O.2     282 ASP    0.0900
   4459 CB        -79.5810  -19.1900  -60.4240 C.3     282 ASP   -0.2800
   4460 CG        -78.9250  -20.4390  -60.9550 C.2     282 ASP    0.0900
   4461 OD1       -77.8140  -20.3380  -61.5220 O.co2   282 ASP    0.0900
   4462 OD2       -79.5330  -21.5240  -60.8130 O.co2   282 ASP    0.6200
   4463 HN        -78.4600  -17.7650  -62.2100 H       282 ASP   -0.7600
   4464 HA        -79.0650  -17.2800  -59.5770 H       282 ASP   -0.7600
   4465 HB1       -80.3130  -18.8300  -61.1760 H       282 ASP    0.5100
   4466 HB2       -80.1170  -19.4470  -59.4860 H       282 ASP   -0.5100
   4467 N         -77.4140  -18.0140  -58.0250 N.am    283 PHE   -0.4700
   4468 CA        -76.4500  -18.4400  -57.0370 C.3     283 PHE    0.3100
   4469 C         -77.1580  -19.2130  -55.9390 C.2     283 PHE    0.0700
   4470 O         -77.8120  -18.6200  -55.0770 O.2     283 PHE    0.0900
   4471 CB        -75.7550  -17.2320  -56.4160 C.3     283 PHE   -0.1800
   4472 CG        -75.0510  -16.3510  -57.4060 C.ar    283 PHE    0.0900
   4473 CD1       -75.7600  -15.4350  -58.1530 C.ar    283 PHE    0.0900
   4474 CD2       -73.6700  -16.4130  -57.5620 C.ar    283 PHE    0.0000
   4475 CE1       -75.1170  -14.6030  -59.0650 C.ar    283 PHE   -0.1150
   4476 CE2       -73.0170  -15.5890  -58.4680 C.ar    283 PHE    0.1150
   4477 CZ        -73.7430  -14.6780  -59.2240 C.ar    283 PHE   -0.1150
   4478 HN        -78.0270  -17.2750  -57.7550 H       283 PHE    0.1150
   4479 HA        -75.7300  -19.0790  -57.5250 H       283 PHE   -0.1150
   4480 HB1       -74.9890  -17.5850  -55.6930 H       283 PHE    0.1150
   4481 HB2       -76.5100  -16.6040  -55.8970 H       283 PHE   -0.1150
   4482 HD1       -76.8310  -15.3610  -58.0280 H       283 PHE    0.1150
   4483 HD2       -73.0990  -17.1110  -56.9690 H       283 PHE   -0.1150
   4484 HE1       -75.6910  -13.8990  -59.6510 H       283 PHE    0.1150
   4485 HE2       -71.9460  -15.6560  -58.5840 H       283 PHE    0.5100
   4486 HZ        -73.2410  -14.0350  -59.9300 H       283 PHE   -0.5100
   4487 N         -77.0310  -20.5380  -55.9600 N.am    284 GLY   -0.4700
   4488 CA        -77.6120  -21.3550  -54.9080 C.3     284 GLY    0.3100
   4489 C         -77.5990  -20.6450  -53.5630 C.2     284 GLY   -0.0200
   4490 O         -76.6010  -20.0200  -53.1840 O.2     284 GLY    0.0900
   4491 HN        -76.5420  -21.0190  -56.6830 H       284 GLY    0.0900
   4492 HA1       -77.0370  -22.2660  -54.8350 H       284 GLY    0.5100
   4493 HA2       -78.6320  -21.5790  -55.1820 H       284 GLY   -0.5100
   4494 N         -78.7140  -20.7280  -52.8270 N.am    285 PRO   -0.2900
   4495 CA        -78.7710  -20.2200  -51.4720 C.3     285 PRO    0.0000
   4496 C         -77.6050  -20.7840  -50.6810 C.2     285 PRO    0.0900
   4497 O         -77.0050  -20.0950  -49.8570 O.2     285 PRO    0.0900
   4498 CB        -80.0790  -20.8110  -50.9350 C.3     285 PRO    0.0200
   4499 CG        -80.4700  -21.8850  -51.9240 C.3     285 PRO    0.0900
   4500 CD        -79.9830  -21.3520  -53.2220 C.3     285 PRO   -0.1800
   4501 HA        -78.7280  -19.1410  -51.4720 H       285 PRO    0.0900
   4502 HB1       -80.8660  -20.0290  -50.8740 H       285 PRO    0.0900
   4503 HB2       -79.9260  -21.2450  -49.9240 H       285 PRO   -0.1800
   4504 HG1       -79.9810  -22.8520  -51.6800 H       285 PRO    0.0900
   4505 HG2       -81.5710  -22.0330  -51.9400 H       285 PRO    0.0900
   4506 HD1       -79.8050  -22.1600  -53.9620 H       285 PRO    0.5100
   4507 HD2       -80.6730  -20.5930  -53.6450 H       285 PRO   -0.5100
   4508 N         -77.2970  -22.0540  -50.9400 N.am    286 ILE   -0.4700
   4509 CA        -76.1910  -22.7390  -50.2910 C.3     286 ILE    0.3100
   4510 C         -74.8390  -22.0990  -50.6260 C.2     286 ILE    0.0700
   4511 O         -74.0390  -21.8020  -49.7350 O.2     286 ILE    0.0900
   4512 CB        -76.1780  -24.2600  -50.6470 C.3     286 ILE   -0.0900
   4513 CG1       -76.0930  -24.5110  -52.1930 C.3     286 ILE    0.0900
   4514 CG2       -77.3320  -24.9890  -49.9170 C.3     286 ILE   -0.2700
   4515 CD        -77.2630  -24.0040  -53.1780 C.3     286 ILE    0.0900
   4516 HN        -77.8170  -22.5950  -51.5950 H       286 ILE    0.0900
   4517 HA        -76.2990  -22.6070  -49.2250 H       286 ILE    0.0900
   4518 HB        -75.2070  -24.7040  -50.3390 H       286 ILE   -0.1800
   4519 HG11      -76.0140  -25.6080  -52.3330 H       286 ILE    0.0900
   4520 HG12      -75.1560  -24.0310  -52.5420 H       286 ILE    0.0900
   4521 HG21      -78.3090  -24.5570  -50.2240 H       286 ILE   -0.2700
   4522 HG22      -77.2200  -24.8690  -48.8190 H       286 ILE    0.0900
   4523 HG23      -77.3230  -26.0680  -50.1800 H       286 ILE    0.0900
   4524 HD1       -77.3710  -22.9000  -53.1070 H       286 ILE    0.0900
   4525 HD2       -78.2290  -24.4740  -52.8920 H       286 ILE    0.5100
   4526 HD3       -77.0150  -24.2690  -54.2280 H       286 ILE   -0.5100
   4527 N         -74.6040  -21.8870  -51.9190 N.am    287 PHE   -0.4700
   4528 CA        -73.3790  -21.2790  -52.4210 C.3     287 PHE    0.3100
   4529 C         -73.1720  -19.8770  -51.8640 C.2     287 PHE    0.0700
   4530 O         -72.0590  -19.4960  -51.4960 O.2     287 PHE    0.0900
   4531 CB        -73.4150  -21.2630  -53.9550 C.3     287 PHE   -0.1800
   4532 CG        -72.5790  -20.1790  -54.5910 C.ar    287 PHE    0.0900
   4533 CD1       -71.3850  -20.4880  -55.2220 C.ar    287 PHE    0.0900
   4534 CD2       -73.0040  -18.8550  -54.5790 C.ar    287 PHE    0.0000
   4535 CE1       -70.6280  -19.5000  -55.8170 C.ar    287 PHE   -0.1150
   4536 CE2       -72.2440  -17.8660  -55.1690 C.ar    287 PHE    0.1150
   4537 CZ        -71.0590  -18.1870  -55.7930 C.ar    287 PHE   -0.1150
   4538 HN        -75.2700  -22.1420  -52.6150 H       287 PHE    0.1150
   4539 HA        -72.5400  -21.8580  -52.0670 H       287 PHE   -0.1150
   4540 HB1       -74.4610  -21.1050  -54.2920 H       287 PHE    0.1150
   4541 HB2       -73.0320  -22.2330  -54.3370 H       287 PHE   -0.1150
   4542 HD1       -71.0450  -21.5120  -55.2490 H       287 PHE    0.1150
   4543 HD2       -73.9380  -18.5990  -54.1030 H       287 PHE   -0.1150
   4544 HE1       -69.6960  -19.7530  -56.3020 H       287 PHE    0.1150
   4545 HE2       -72.5790  -16.8400  -55.1420 H       287 PHE    0.5100
   4546 HZ        -70.4680  -17.4150  -56.2640 H       287 PHE   -0.5100
   4547 N         -74.2510  -19.1040  -51.7870 N.am    288 MET   -0.4700
   4548 CA        -74.1560  -17.7610  -51.2460 C.3     288 MET    0.3100
   4549 C         -73.6130  -17.8030  -49.8140 C.2     288 MET    0.0700
   4550 O         -72.9560  -16.8590  -49.3720 O.2     288 MET    0.0900
   4551 CB        -75.5200  -17.0660  -51.2970 C.3     288 MET   -0.1800
   4552 CG        -75.4690  -15.5380  -51.2520 C.3     288 MET    0.0900
   4553 SD        -75.1740  -14.7560  -52.8600 S.3     288 MET    0.0900
   4554 CE        -73.5510  -15.4050  -53.2700 C.3     288 MET   -0.1400
   4555 HN        -75.1520  -19.4050  -52.0910 H       288 MET    0.0900
   4556 HA        -73.4340  -17.2140  -51.8330 H       288 MET    0.0900
   4557 HB1       -76.1210  -17.4190  -50.4310 H       288 MET   -0.0900
   4558 HB2       -76.0290  -17.3690  -52.2360 H       288 MET   -0.2200
   4559 HG1       -74.6600  -15.2410  -50.5530 H       288 MET    0.0900
   4560 HG2       -76.4350  -15.1730  -50.8450 H       288 MET    0.0900
   4561 HE1       -73.6200  -16.4380  -53.6740 H       288 MET    0.0900
   4562 HE2       -72.9090  -15.4330  -52.3650 H       288 MET    0.5100
   4563 HE3       -73.0660  -14.7680  -54.0390 H       288 MET   -0.5100
   4564 N         -73.8750  -18.9080  -49.1050 N.am    289 THR   -0.4700
   4565 CA        -73.4740  -19.0570  -47.6950 C.3     289 THR    0.3100
   4566 C         -72.0410  -19.6140  -47.4870 C.2     289 THR    0.0700
   4567 O         -71.7060  -20.0730  -46.3940 O.2     289 THR    0.0900
   4568 CB        -74.5070  -19.9100  -46.8460 C.3     289 THR    0.1400
   4569 CG2       -74.4590  -19.5150  -45.3700 C.3     289 THR    0.0900
   4570 OG1       -75.8470  -19.7270  -47.3170 O.3     289 THR   -0.6600
   4571 HN        -74.3560  -19.6850  -49.5030 H       289 THR    0.4300
   4572 HA        -73.3880  -18.0660  -47.2760 H       289 THR   -0.2700
   4573 HB        -74.2500  -20.9870  -46.9230 H       289 THR    0.0900
   4574 HG1       -75.8480  -20.0180  -48.2310 H       289 THR    0.0900
   4575 HG21      -74.7130  -18.4380  -45.2540 H       289 THR    0.0900
   4576 HG22      -73.4370  -19.6830  -44.9660 H       289 THR    0.5100
   4577 HG23      -75.1930  -20.1160  -44.7930 H       289 THR   -0.5100
   4578 N         -71.1900  -19.5860  -48.5120 N.am    290 ILE   -0.4700
   4579 CA        -69.7920  -20.0020  -48.3320 C.3     290 ILE    0.3100
   4580 C         -68.9220  -18.7950  -47.9840 C.2     290 ILE    0.0700
   4581 O         -68.0500  -18.8660  -47.1150 O.2     290 ILE    0.0900
   4582 CB        -69.2090  -20.7280  -49.5710 C.3     290 ILE   -0.0900
   4583 CG1       -70.1150  -21.8860  -49.9900 C.3     290 ILE    0.0900
   4584 CG2       -67.7870  -21.2260  -49.2860 C.3     290 ILE   -0.2700
   4585 CD        -70.5000  -22.7860  -48.8240 C.3     290 ILE    0.0900
   4586 HN        -71.4560  -19.2890  -49.4250 H       290 ILE    0.0900
   4587 HA        -69.7580  -20.6580  -47.4760 H       290 ILE    0.0900
   4588 HB        -69.1870  -20.0280  -50.4320 H       290 ILE   -0.1800
   4589 HG11      -69.5870  -22.4960  -50.7540 H       290 ILE    0.0900
   4590 HG12      -71.0410  -21.4700  -50.4410 H       290 ILE    0.0900
   4591 HG21      -67.7640  -21.7890  -48.3290 H       290 ILE   -0.2700
   4592 HG22      -67.0930  -20.3630  -49.2070 H       290 ILE    0.0900
   4593 HG23      -67.4520  -21.9010  -50.1030 H       290 ILE    0.0900
   4594 HD1       -71.1940  -22.2510  -48.1420 H       290 ILE    0.0900
   4595 HD2       -69.5910  -23.0750  -48.2530 H       290 ILE    0.5100
   4596 HD3       -71.0080  -23.6990  -49.2030 H       290 ILE   -0.5100
   4597 N         -69.1480  -17.6620  -48.6640 N.am    291 PRO   -0.2900
   4598 CA        -68.4210  -16.4870  -48.2090 C.3     291 PRO    0.0000
   4599 C         -68.7350  -16.2200  -46.7290 C.2     291 PRO    0.0900
   4600 O         -67.8860  -15.7230  -45.9850 O.2     291 PRO    0.0900
   4601 CB        -68.9650  -15.3600  -49.0990 C.3     291 PRO    0.0200
   4602 CG        -70.2360  -15.9110  -49.7460 C.3     291 PRO    0.0900
   4603 CD        -70.0210  -17.3880  -49.8220 C.3     291 PRO   -0.1800
   4604 HA        -67.3580  -16.6500  -48.2890 H       291 PRO    0.0900
   4605 HB1       -68.2210  -15.0840  -49.8750 H       291 PRO    0.0900
   4606 HB2       -69.1980  -14.4600  -48.4890 H       291 PRO   -0.1800
   4607 HG1       -71.1270  -15.6750  -49.1270 H       291 PRO    0.0900
   4608 HG2       -70.3790  -15.4820  -50.7600 H       291 PRO    0.0900
   4609 HD1       -70.9760  -17.9460  -49.7220 H       291 PRO    0.5100
   4610 HD2       -69.5090  -17.6790  -50.7630 H       291 PRO   -0.5100
   4611 N         -69.9510  -16.5740  -46.3140 N.am    292 ALA   -0.4700
   4612 CA        -70.4370  -16.2950  -44.9650 C.3     292 ALA    0.3100
   4613 C         -69.8740  -17.2340  -43.9030 C.2     292 ALA    0.0700
   4614 O         -69.5720  -16.8060  -42.7910 O.2     292 ALA    0.0900
   4615 CB        -71.9620  -16.3300  -44.9410 C.3     292 ALA   -0.2700
   4616 HN        -70.5910  -17.0500  -46.9140 H       292 ALA    0.0900
   4617 HA        -70.0770  -15.3200  -44.6710 H       292 ALA    0.0900
   4618 HB1       -72.3270  -17.3320  -45.2550 H       292 ALA    0.0900
   4619 HB2       -72.3690  -15.5690  -45.6420 H       292 ALA    0.5100
   4620 HB3       -72.3300  -16.1250  -43.9130 H       292 ALA   -0.5100
   4621 N         -69.7430  -18.5170  -44.2450 N.am    293 PHE   -0.4700
   4622 CA        -69.1870  -19.5160  -43.3400 C.3     293 PHE    0.3100
   4623 C         -67.7800  -19.1340  -42.9080 C.2     293 PHE    0.0700
   4624 O         -67.4730  -19.0900  -41.7150 O.2     293 PHE    0.0900
   4625 CB        -69.1850  -20.8890  -44.0300 C.3     293 PHE   -0.1800
   4626 CG        -68.1130  -21.8370  -43.5400 C.ar    293 PHE    0.0900
   4627 CD1       -68.4500  -23.0260  -42.9060 C.ar    293 PHE    0.0900
   4628 CD2       -66.7670  -21.5490  -43.7270 C.ar    293 PHE    0.0000
   4629 CE1       -67.4630  -23.9070  -42.4630 C.ar    293 PHE   -0.1150
   4630 CE2       -65.7790  -22.4170  -43.2790 C.ar    293 PHE    0.1150
   4631 CZ        -66.1270  -23.5990  -42.6490 C.ar    293 PHE   -0.1150
   4632 HN        -70.0210  -18.8520  -45.1420 H       293 PHE    0.1150
   4633 HA        -69.7930  -19.5400  -42.4470 H       293 PHE   -0.1150
   4634 HB1       -69.0210  -20.7480  -45.1200 H       293 PHE    0.1150
   4635 HB2       -70.1630  -21.3860  -43.8530 H       293 PHE   -0.1150
   4636 HD1       -69.4910  -23.2710  -42.7550 H       293 PHE    0.1150
   4637 HD2       -66.4850  -20.6350  -44.2280 H       293 PHE   -0.1150
   4638 HE1       -67.7420  -24.8280  -41.9730 H       293 PHE    0.1150
   4639 HE2       -64.7380  -22.1690  -43.4240 H       293 PHE    0.5100
   4640 HZ        -65.3610  -24.2780  -42.3060 H       293 PHE   -0.5100
   4641 N         -66.9220  -18.8340  -43.8790 N.am    294 PHE   -0.4700
   4642 CA        -65.5370  -18.5070  -43.5610 C.3     294 PHE    0.3100
   4643 C         -65.4340  -17.2900  -42.6370 C.2     294 PHE    0.0700
   4644 O         -64.7520  -17.3370  -41.6130 O.2     294 PHE    0.0900
   4645 CB        -64.6830  -18.3560  -44.8370 C.3     294 PHE   -0.1800
   4646 CG        -64.1200  -19.6640  -45.3310 C.ar    294 PHE    0.0900
   4647 CD1       -63.1190  -20.3130  -44.6140 C.ar    294 PHE    0.0900
   4648 CD2       -64.5940  -20.2530  -46.4950 C.ar    294 PHE    0.0000
   4649 CE1       -62.5950  -21.5280  -45.0470 C.ar    294 PHE   -0.1150
   4650 CE2       -64.0770  -21.4670  -46.9370 C.ar    294 PHE    0.1150
   4651 CZ        -63.0740  -22.1060  -46.2100 C.ar    294 PHE   -0.1150
   4652 HN        -67.1790  -18.8210  -44.8430 H       294 PHE    0.1150
   4653 HA        -65.1440  -19.3000  -42.9420 H       294 PHE   -0.1150
   4654 HB1       -63.8240  -17.6830  -44.6290 H       294 PHE    0.1150
   4655 HB2       -65.3080  -17.9350  -45.6530 H       294 PHE   -0.1150
   4656 HD1       -62.7420  -19.8670  -43.7060 H       294 PHE    0.1150
   4657 HD2       -65.3710  -19.7640  -47.0650 H       294 PHE   -0.1150
   4658 HE1       -61.8170  -22.0170  -44.4790 H       294 PHE    0.1150
   4659 HE2       -64.4550  -21.9160  -47.8450 H       294 PHE    0.5100
   4660 HZ        -62.6720  -23.0480  -46.5530 H       294 PHE   -0.5100
   4661 N         -66.1300  -16.2100  -42.9880 N.am    295 ALA   -0.4700
   4662 CA        -66.0990  -14.9790  -42.1940 C.3     295 ALA    0.3100
   4663 C         -66.6300  -15.1640  -40.7780 C.2     295 ALA    0.0700
   4664 O         -66.0580  -14.6650  -39.8050 O.2     295 ALA    0.0900
   4665 CB        -66.8790  -13.8580  -42.9050 C.3     295 ALA   -0.2700
   4666 HN        -66.7020  -16.1910  -43.8050 H       295 ALA    0.0900
   4667 HA        -65.0670  -14.6910  -42.0620 H       295 ALA    0.0900
   4668 HB1       -67.8820  -14.2240  -43.2090 H       295 ALA    0.0900
   4669 HB2       -66.3300  -13.5330  -43.8140 H       295 ALA    0.5100
   4670 HB3       -67.0090  -12.9950  -42.2180 H       295 ALA   -0.5100
   4671 N         -67.7380  -15.8830  -40.6590 N.am    296 LYS   -0.4700
   4672 CA        -68.3830  -16.0160  -39.3690 C.3     296 LYS    0.3100
   4673 C         -67.5810  -16.9020  -38.4340 C.2     296 LYS    0.0700
   4674 O         -67.4480  -16.6100  -37.2440 O.2     296 LYS    0.0900
   4675 CB        -69.8310  -16.5070  -39.5200 C.3     296 LYS   -0.1800
   4676 CG        -70.7880  -15.4090  -39.9750 C.3     296 LYS    0.0900
   4677 CD        -72.2020  -15.9120  -40.1760 C.3     296 LYS    0.0900
   4678 CE        -73.1650  -14.7460  -40.3440 C.3     296 LYS   -0.1800
   4679 NZ        -74.4490  -15.2240  -40.9170 N.4     296 LYS    0.0900
   4680 HN        -68.1670  -16.3510  -41.4280 H       296 LYS    0.0900
   4681 HA        -68.3650  -15.0490  -38.8890 H       296 LYS   -0.1800
   4682 HB1       -70.1780  -16.8990  -38.5410 H       296 LYS    0.0900
   4683 HB2       -69.8520  -17.3300  -40.2650 H       296 LYS    0.0900
   4684 HG1       -70.4180  -14.9880  -40.9340 H       296 LYS    0.2100
   4685 HG2       -70.7990  -14.6040  -39.2090 H       296 LYS    0.0500
   4686 HD1       -72.5070  -16.5170  -39.2960 H       296 LYS    0.0500
   4687 HD2       -72.2400  -16.5550  -41.0820 H       296 LYS   -0.3000
   4688 HE1       -72.7360  -13.9920  -41.0380 H       296 LYS    0.3300
   4689 HE2       -73.3790  -14.2800  -39.3580 H       296 LYS    0.3300
   4690 HZ1       -74.7880  -16.0430  -40.3730 H       296 LYS    0.3300
   4691 HZ2       -74.3040  -15.5020  -41.9080 H       296 LYS    0.5100
   4692 HZ3       -75.1540  -14.4610  -40.8710 H       296 LYS   -0.5100
   4693 N         -67.0220  -17.9800  -38.9600 N.am    297 THR   -0.4700
   4694 CA        -66.2850  -18.8810  -38.0880 C.3     297 THR    0.3100
   4695 C         -65.0110  -18.2120  -37.5260 C.2     297 THR    0.0700
   4696 O         -64.3360  -18.7470  -36.6430 O.2     297 THR    0.0900
   4697 CB        -66.0100  -20.2390  -38.7710 C.3     297 THR    0.1400
   4698 CG2       -65.4610  -20.0370  -40.1910 C.3     297 THR    0.0900
   4699 OG1       -65.0670  -20.9870  -37.9930 O.3     297 THR   -0.6600
   4700 HN        -67.0770  -18.2140  -39.9270 H       297 THR    0.4300
   4701 HA        -66.8730  -19.0300  -37.1940 H       297 THR   -0.2700
   4702 HB        -66.9530  -20.8200  -38.8530 H       297 THR    0.0900
   4703 HG1       -64.6170  -20.3470  -37.4370 H       297 THR    0.0900
   4704 HG21      -64.3910  -20.3330  -40.2320 H       297 THR    0.0900
   4705 HG22      -65.5440  -18.9670  -40.4790 H       297 THR    0.5100
   4706 HG23      -66.0300  -20.6630  -40.9100 H       297 THR   -0.5100
   4707 N         -64.7000  -17.0150  -38.0150 N.am    298 SER   -0.4700
   4708 CA        -63.5390  -16.2840  -37.5130 C.3     298 SER    0.3100
   4709 C         -63.7280  -15.8770  -36.0630 C.2     298 SER    0.0700
   4710 O         -62.7560  -15.6870  -35.3380 O.2     298 SER    0.0900
   4711 CB        -63.2970  -15.0200  -38.3300 C.3     298 SER    0.0500
   4712 OG        -64.2770  -14.0520  -38.0060 O.3     298 SER    0.0900
   4713 HN        -65.2330  -16.5710  -38.7320 H       298 SER    0.0900
   4714 HA        -62.6820  -16.9380  -37.5730 H       298 SER   -0.6600
   4715 HB1       -63.3620  -15.2510  -39.4140 H       298 SER    0.4300
   4716 HB2       -62.2900  -14.6080  -38.1000 H       298 SER    0.5100
   4717 HG1       -65.0040  -14.1990  -38.6140 H       298 SER   -0.5100
   4718 N         -64.9840  -15.7320  -35.6410 N.am    299 ALA   -0.4700
   4719 CA        -65.2580  -15.2620  -34.2860 C.3     299 ALA    0.3100
   4720 C         -64.8020  -16.2710  -33.2520 C.2     299 ALA    0.0700
   4721 O         -64.8010  -15.9880  -32.0540 O.2     299 ALA    0.0900
   4722 CB        -66.7130  -14.9360  -34.1000 C.3     299 ALA   -0.2700
   4723 HN        -65.7740  -15.9310  -36.2150 H       299 ALA    0.0900
   4724 HA        -64.6550  -14.3840  -34.1130 H       299 ALA    0.0900
   4725 HB1       -67.3210  -15.4420  -34.8790 H       299 ALA    0.0900
   4726 HB2       -66.8680  -13.8390  -34.1870 H       299 ALA    0.5100
   4727 HB3       -67.0540  -15.2840  -33.1010 H       299 ALA   -0.5100
   4728 N         -64.4030  -17.4530  -33.7210 N.am    300 VAL   -0.4700
   4729 CA        -63.8180  -18.4500  -32.8420 C.3     300 VAL    0.3100
   4730 C         -62.3030  -18.5230  -33.0770 C.2     300 VAL    0.0700
   4731 O         -61.5250  -18.5730  -32.1330 O.2     300 VAL    0.0900
   4732 CB        -64.4890  -19.8140  -33.0300 C.3     300 VAL   -0.0900
   4733 CG1       -63.7170  -20.9480  -32.3110 C.3     300 VAL    0.0900
   4734 CG2       -65.9060  -19.7330  -32.5280 C.3     300 VAL   -0.2700
   4735 HN        -64.4880  -17.7030  -34.6820 H       300 VAL    0.0900
   4736 HA        -63.9410  -18.1100  -31.8250 H       300 VAL    0.0900
   4737 HB        -64.5410  -20.0450  -34.1150 H       300 VAL    0.0900
   4738 HG11      -63.5080  -20.6580  -31.2590 H       300 VAL   -0.2700
   4739 HG12      -62.7510  -21.1330  -32.8260 H       300 VAL    0.0900
   4740 HG13      -64.3250  -21.8780  -32.3090 H       300 VAL    0.0900
   4741 HG21      -66.4690  -18.9620  -33.0970 H       300 VAL    0.0900
   4742 HG22      -65.9110  -19.4550  -31.4530 H       300 VAL    0.5100
   4743 HG23      -66.4110  -20.7130  -32.6630 H       300 VAL   -0.5100
   4744 N         -61.8610  -18.5010  -34.3300 N.am    301 TYR   -0.4700
   4745 CA        -60.4270  -18.6710  -34.5780 C.3     301 TYR    0.3100
   4746 C         -59.5650  -17.4190  -34.3600 C.2     301 TYR    0.0700
   4747 O         -58.3870  -17.5350  -34.0110 O.2     301 TYR    0.0900
   4748 CB        -60.1460  -19.3610  -35.9330 C.3     301 TYR   -0.1800
   4749 CG        -60.5300  -18.5830  -37.1570 C.ar    301 TYR    0.0900
   4750 CD1       -59.9450  -17.3670  -37.4260 C.ar    301 TYR    0.0900
   4751 CD2       -61.4520  -19.0850  -38.0660 C.ar    301 TYR    0.0000
   4752 CE1       -60.2820  -16.6550  -38.5500 C.ar    301 TYR   -0.1150
   4753 CE2       -61.7990  -18.3780  -39.1930 C.ar    301 TYR    0.1150
   4754 CZ        -61.2040  -17.1540  -39.4280 C.ar    301 TYR   -0.1150
   4755 OH        -61.5250  -16.4200  -40.5350 O.3     301 TYR    0.1150
   4756 HN        -62.4540  -18.3740  -35.1220 H       301 TYR    0.1100
   4757 HA        -60.0240  -19.2660  -33.7710 H       301 TYR   -0.5400
   4758 HB1       -60.7130  -20.3150  -35.9720 H       301 TYR    0.4300
   4759 HB2       -59.0560  -19.5610  -36.0120 H       301 TYR   -0.1150
   4760 HD1       -59.2100  -16.9660  -36.7430 H       301 TYR    0.1150
   4761 HD2       -61.9070  -20.0480  -37.8830 H       301 TYR   -0.1150
   4762 HE1       -59.8180  -15.6990  -38.7430 H       301 TYR    0.1150
   4763 HE2       -62.5260  -18.7740  -39.8860 H       301 TYR    0.5100
   4764 HH        -62.2870  -16.8290  -40.9510 H       301 TYR   -0.5100
   4765 N         -60.1380  -16.2290  -34.5440 N.am    302 ASN   -0.4700
   4766 CA        -59.4150  -14.9890  -34.2380 C.3     302 ASN    0.3100
   4767 C         -58.9240  -14.9440  -32.7740 C.2     302 ASN    0.0700
   4768 O         -57.7420  -14.7490  -32.5270 O.2     302 ASN    0.0900
   4769 CB        -60.2550  -13.7490  -34.5720 C.3     302 ASN   -0.1800
   4770 CG        -60.1200  -13.3150  -36.0300 C.2     302 ASN    0.0900
   4771 ND2       -60.9310  -12.3410  -36.4310 N.am    302 ASN    0.0900
   4772 OD1       -59.2920  -13.8390  -36.7840 O.2     302 ASN    0.5500
   4773 HN        -61.0680  -16.1300  -34.8920 H       302 ASN   -0.5500
   4774 HA        -58.5030  -14.9870  -34.8180 H       302 ASN   -0.6200
   4775 HB1       -59.9300  -12.9090  -33.9240 H       302 ASN    0.3200
   4776 HB2       -61.3250  -13.9740  -34.3710 H       302 ASN    0.3000
   4777 HD21      -61.5810  -11.9360  -35.7870 H       302 ASN    0.5100
   4778 HD22      -60.8900  -12.0120  -37.3740 H       302 ASN   -0.5100
   4779 N         -59.8300  -15.1380  -31.8030 N.am    303 PRO   -0.2900
   4780 CA        -59.4900  -15.2470  -30.3690 C.3     303 PRO    0.0000
   4781 C         -58.4900  -16.3670  -30.0560 C.2     303 PRO    0.0900
   4782 O         -57.6830  -16.2610  -29.1200 O.2     303 PRO    0.0900
   4783 CB        -60.8340  -15.5860  -29.7000 C.3     303 PRO    0.0200
   4784 CG        -61.8910  -15.1530  -30.6860 C.3     303 PRO    0.0900
   4785 CD        -61.2800  -15.2580  -32.0560 C.3     303 PRO   -0.1800
   4786 HA        -59.0320  -14.3350  -30.0230 H       303 PRO    0.0900
   4787 HB1       -60.9440  -15.0360  -28.7420 H       303 PRO    0.0900
   4788 HB2       -60.9090  -16.6760  -29.4990 H       303 PRO   -0.1800
   4789 HG1       -62.7820  -15.8120  -30.6090 H       303 PRO    0.0900
   4790 HG2       -62.2020  -14.1050  -30.4830 H       303 PRO    0.0900
   4791 HD1       -61.5030  -16.2390  -32.5270 H       303 PRO    0.5100
   4792 HD2       -61.6200  -14.4340  -32.7180 H       303 PRO   -0.5100
   4793 N         -58.5440  -17.4560  -30.8150 N.am    304 VAL   -0.4700
   4794 CA        -57.6070  -18.5300  -30.5640 C.3     304 VAL    0.3100
   4795 C         -56.2410  -18.0420  -31.0130 C.2     304 VAL    0.0700
   4796 O         -55.2680  -18.1160  -30.2720 O.2     304 VAL    0.0900
   4797 CB        -57.9970  -19.8320  -31.2860 C.3     304 VAL   -0.0900
   4798 CG1       -56.9330  -20.8770  -31.0820 C.3     304 VAL    0.0900
   4799 CG2       -59.3040  -20.3420  -30.7500 C.3     304 VAL   -0.2700
   4800 HN        -59.1990  -17.5780  -31.5550 H       304 VAL    0.0900
   4801 HA        -57.5800  -18.6960  -29.4980 H       304 VAL    0.0900
   4802 HB        -58.1150  -19.6320  -32.3730 H       304 VAL    0.0900
   4803 HG11      -56.6830  -20.9610  -30.0040 H       304 VAL   -0.2700
   4804 HG12      -56.0140  -20.5930  -31.6390 H       304 VAL    0.0900
   4805 HG13      -57.2980  -21.8630  -31.4400 H       304 VAL    0.0900
   4806 HG21      -60.0600  -19.5280  -30.7460 H       304 VAL    0.0900
   4807 HG22      -59.1700  -20.7070  -29.7100 H       304 VAL    0.5100
   4808 HG23      -59.6790  -21.1690  -31.3910 H       304 VAL   -0.5100
   4809 N         -56.1880  -17.5100  -32.2270 N.am    305 ILE   -0.4700
   4810 CA        -54.9520  -16.9960  -32.8000 C.3     305 ILE    0.3100
   4811 C         -54.3290  -15.8170  -32.0260 C.2     305 ILE    0.0700
   4812 O         -53.2200  -15.9300  -31.4960 O.2     305 ILE    0.0900
   4813 CB        -55.1900  -16.6290  -34.2780 C.3     305 ILE   -0.0900
   4814 CG1       -55.4670  -17.9070  -35.0770 C.3     305 ILE    0.0900
   4815 CG2       -54.0150  -15.8620  -34.8550 C.3     305 ILE   -0.2700
   4816 CD        -55.3610  -17.7360  -36.5660 C.3     305 ILE    0.0900
   4817 HN        -56.9980  -17.4360  -32.8040 H       305 ILE    0.0900
   4818 HA        -54.1940  -17.7610  -32.7150 H       305 ILE    0.0900
   4819 HB        -56.1040  -16.0050  -34.3560 H       305 ILE   -0.1800
   4820 HG11      -56.4930  -18.2560  -34.8350 H       305 ILE    0.0900
   4821 HG12      -54.7390  -18.6840  -34.7600 H       305 ILE    0.0900
   4822 HG21      -53.0910  -16.4770  -34.7950 H       305 ILE   -0.2700
   4823 HG22      -53.8550  -14.9260  -34.2790 H       305 ILE    0.0900
   4824 HG23      -54.2100  -15.6180  -35.9210 H       305 ILE    0.0900
   4825 HD1       -54.3010  -17.5800  -36.8580 H       305 ILE    0.0900
   4826 HD2       -55.9510  -16.8510  -36.8870 H       305 ILE    0.5100
   4827 HD3       -55.7410  -18.6450  -37.0790 H       305 ILE   -0.5100
   4828 N         -55.0560  -14.7020  -31.9480 N.am    306 TYR   -0.4700
   4829 CA        -54.5790  -13.4540  -31.3420 C.3     306 TYR    0.3100
   4830 C         -54.5700  -13.3820  -29.8170 C.2     306 TYR    0.0700
   4831 O         -54.1410  -12.3720  -29.2620 O.2     306 TYR    0.0900
   4832 CB        -55.4230  -12.2690  -31.8320 C.3     306 TYR   -0.1800
   4833 CG        -55.1400  -11.8490  -33.2390 C.ar    306 TYR    0.0900
   4834 CD1       -55.6950  -12.5310  -34.3280 C.ar    306 TYR    0.0900
   4835 CD2       -54.3210  -10.7570  -33.4850 C.ar    306 TYR    0.0000
   4836 CE1       -55.4210  -12.1230  -35.6370 C.ar    306 TYR   -0.1150
   4837 CE2       -54.0420  -10.3450  -34.7790 C.ar    306 TYR    0.1150
   4838 CZ        -54.5890  -11.0280  -35.8440 C.ar    306 TYR   -0.1150
   4839 OH        -54.2890  -10.5900  -37.1060 O.3     306 TYR    0.1150
   4840 HN        -55.9840  -14.6670  -32.3110 H       306 TYR    0.1100
   4841 HA        -53.5440  -13.3200  -31.6200 H       306 TYR   -0.5400
   4842 HB1       -55.2250  -11.3890  -31.1840 H       306 TYR    0.4300
   4843 HB2       -56.4990  -12.5440  -31.7840 H       306 TYR   -0.1150
   4844 HD1       -56.3390  -13.3810  -34.1570 H       306 TYR    0.1150
   4845 HD2       -53.8930  -10.2170  -32.6520 H       306 TYR   -0.1150
   4846 HE1       -55.8490  -12.6510  -36.4770 H       306 TYR    0.1150
   4847 HE2       -53.4000   -9.4940  -34.9520 H       306 TYR    0.5100
   4848 HH        -54.7420  -11.1600  -37.7330 H       306 TYR   -0.5100
   4849 N         -55.0510  -14.4100  -29.1280 N.am    307 ILE   -0.4700
   4850 CA        -55.1290  -14.3370  -27.6680 C.3     307 ILE    0.3100
   4851 C         -54.7050  -15.6490  -27.0360 C.2     307 ILE    0.0700
   4852 O         -53.6830  -15.7000  -26.3630 O.2     307 ILE    0.0900
   4853 CB        -56.5440  -13.9320  -27.1900 C.3     307 ILE   -0.0900
   4854 CG1       -56.8330  -12.4740  -27.5260 C.3     307 ILE    0.0900
   4855 CG2       -56.6790  -14.0780  -25.7030 C.3     307 ILE   -0.2700
   4856 CD        -58.2630  -12.0900  -27.2630 C.3     307 ILE    0.0900
   4857 HN        -55.3720  -15.2510  -29.5580 H       307 ILE    0.0900
   4858 HA        -54.4030  -13.6090  -27.3360 H       307 ILE    0.0900
   4859 HB        -57.2960  -14.5780  -27.6900 H       307 ILE   -0.1800
   4860 HG11      -56.6070  -12.3020  -28.5990 H       307 ILE    0.0900
   4861 HG12      -56.1700  -11.8270  -26.9120 H       307 ILE    0.0900
   4862 HG21      -55.9390  -13.4300  -25.1870 H       307 ILE   -0.2700
   4863 HG22      -56.4930  -15.1330  -25.4090 H       307 ILE    0.0900
   4864 HG23      -57.7000  -13.7750  -25.3850 H       307 ILE    0.0900
   4865 HD1       -58.4580  -12.0670  -26.1690 H       307 ILE    0.0900
   4866 HD2       -58.9450  -12.8330  -27.7290 H       307 ILE    0.5100
   4867 HD3       -58.4670  -11.0810  -27.6810 H       307 ILE   -0.5100
   4868 N         -55.4750  -16.7100  -27.2800 N.am    308 MET   -0.4700
   4869 CA        -55.1720  -18.0500  -26.7500 C.3     308 MET    0.3100
   4870 C         -53.7310  -18.4750  -26.9650 C.2     308 MET    0.0700
   4871 O         -53.1950  -19.2840  -26.2010 O.2     308 MET    0.0900
   4872 CB        -56.0590  -19.1170  -27.4030 C.3     308 MET   -0.1800
   4873 CG        -57.5300  -18.9550  -27.1460 C.3     308 MET    0.0900
   4874 SD        -57.8540  -19.0380  -25.3910 S.3     308 MET    0.0900
   4875 CE        -59.4850  -18.2850  -25.3080 C.3     308 MET   -0.1400
   4876 HN        -56.2980  -16.6430  -27.8380 H       308 MET    0.0900
   4877 HA        -55.3370  -18.0300  -25.6830 H       308 MET    0.0900
   4878 HB1       -55.7470  -20.1110  -27.0200 H       308 MET   -0.0900
   4879 HB2       -55.8910  -19.0850  -28.5000 H       308 MET   -0.2200
   4880 HG1       -58.0840  -19.7600  -27.6760 H       308 MET    0.0900
   4881 HG2       -57.8660  -17.9780  -27.5520 H       308 MET    0.0900
   4882 HE1       -60.2230  -18.8560  -25.9110 H       308 MET    0.0900
   4883 HE2       -59.4490  -17.2480  -25.7030 H       308 MET    0.5100
   4884 HE3       -59.8430  -18.2620  -24.2580 H       308 MET   -0.5100
   4885 N         -53.0970  -17.9510  -28.0120 N.am    309 MET   -0.4700
   4886 CA        -51.7430  -18.3740  -28.3320 C.3     309 MET    0.3100
   4887 C         -50.6980  -17.4470  -27.7630 C.2     309 MET    0.0700
   4888 O         -49.7320  -17.0860  -28.4260 O.2     309 MET    0.0900
   4889 CB        -51.5620  -18.5370  -29.8340 C.3     309 MET   -0.1800
   4890 CG        -51.9960  -19.9000  -30.3150 C.3     309 MET    0.0900
   4891 SD        -51.7010  -20.0560  -32.0650 S.3     309 MET    0.0900
   4892 CE        -52.6740  -18.6940  -32.6650 C.3     309 MET   -0.1400
   4893 HN        -53.5080  -17.2640  -28.6070 H       309 MET    0.0900
   4894 HA        -51.5600  -19.3120  -27.8300 H       309 MET    0.0900
   4895 HB1       -50.4890  -18.3900  -30.0860 H       309 MET   -0.0900
   4896 HB2       -52.1620  -17.7620  -30.3550 H       309 MET   -0.2200
   4897 HG1       -53.0770  -20.0360  -30.0960 H       309 MET    0.0900
   4898 HG2       -51.4300  -20.6790  -29.7620 H       309 MET    0.0900
   4899 HE1       -53.0220  -18.0480  -31.8300 H       309 MET    0.0900
   4900 HE2       -53.5690  -19.0700  -33.2040 H       309 MET    0.5100
   4901 HE3       -52.0710  -18.0670  -33.3560 H       309 MET   -0.5100
   4902 N         -50.8980  -17.0610  -26.5130 N.am    310 ASN   -0.4700
   4903 CA        -49.9430  -16.2330  -25.8210 C.3     310 ASN    0.3100
   4904 C         -49.6940  -16.7730  -24.4200 C.2     310 ASN    0.0700
   4905 O         -50.5650  -16.7160  -23.5510 O.2     310 ASN    0.0900
   4906 CB        -50.4160  -14.7810  -25.7920 C.3     310 ASN   -0.1800
   4907 CG        -49.6760  -13.9500  -24.7640 C.2     310 ASN    0.0900
   4908 ND2       -48.8010  -13.0660  -25.2390 N.am    310 ASN    0.0900
   4909 OD1       -49.8920  -14.0910  -23.5640 O.2     310 ASN    0.5500
   4910 HN        -51.7110  -17.3220  -25.9990 H       310 ASN   -0.5500
   4911 HA        -48.9960  -16.3110  -26.3360 H       310 ASN   -0.6200
   4912 HB1       -51.5000  -14.7570  -25.5520 H       310 ASN    0.3200
   4913 HB2       -50.2550  -14.3280  -26.7940 H       310 ASN    0.3000
   4914 HD21      -48.2820  -12.4890  -24.6090 H       310 ASN    0.5100
   4915 HD22      -48.6640  -12.9810  -26.2260 H       310 ASN   -0.5100
   4916 N         -48.5060  -17.3160  -24.2090 N.am    311 LYS   -0.4700
   4917 CA        -48.0870  -17.9030  -22.9500 C.3     311 LYS    0.3100
   4918 C         -48.6020  -17.1270  -21.7410 C.2     311 LYS    0.0700
   4919 O         -48.8980  -17.7130  -20.6990 O.2     311 LYS    0.0900
   4920 CB        -46.5580  -18.0480  -22.8890 C.3     311 LYS   -0.1800
   4921 CG        -45.7950  -16.8210  -23.3950 C.3     311 LYS    0.0900
   4922 CD        -46.0580  -16.5540  -24.8820 C.3     311 LYS    0.0900
   4923 CE        -45.4140  -15.2500  -25.3440 C.3     311 LYS   -0.1800
   4924 NZ        -43.9300  -15.2360  -25.1750 N.4     311 LYS    0.0900
   4925 HN        -47.8220  -17.3450  -24.9330 H       311 LYS    0.0900
   4926 HA        -48.5570  -18.8720  -22.8620 H       311 LYS   -0.1800
   4927 HB1       -46.2620  -18.9240  -23.5030 H       311 LYS    0.0900
   4928 HB2       -46.2640  -18.2330  -21.8330 H       311 LYS    0.0900
   4929 HG1       -44.7070  -16.9840  -23.2450 H       311 LYS    0.2100
   4930 HG2       -46.1100  -15.9320  -22.8080 H       311 LYS    0.0500
   4931 HD1       -47.1540  -16.4980  -25.0520 H       311 LYS    0.0500
   4932 HD2       -45.6440  -17.3940  -25.4800 H       311 LYS   -0.3000
   4933 HE1       -45.8240  -14.4060  -24.7500 H       311 LYS    0.3300
   4934 HE2       -45.6270  -15.0960  -26.4240 H       311 LYS    0.3300
   4935 HZ1       -43.4970  -15.8920  -25.8550 H       311 LYS    0.3300
   4936 HZ2       -43.6890  -15.5310  -24.2070 H       311 LYS    0.5100
   4937 HZ3       -43.5720  -14.2750  -25.3440 H       311 LYS   -0.5100
   4938 N         -48.7160  -15.8090  -21.8790 N.am    312 GLN   -0.4700
   4939 CA        -49.1980  -14.9790  -20.7820 C.3     312 GLN    0.3100
   4940 C         -50.6920  -15.2070  -20.5210 C.2     312 GLN    0.0700
   4941 O         -51.0700  -15.9410  -19.6020 O.2     312 GLN    0.0900
   4942 CB        -48.9050  -13.5070  -21.0560 C.3     312 GLN   -0.1800
   4943 CG        -49.2190  -12.6060  -19.8900 C.3     312 GLN    0.0900
   4944 CD        -48.4520  -11.3080  -19.9430 C.2     312 GLN    0.0900
   4945 NE2       -47.9710  -10.9070  -21.0180 N.am    312 GLN   -0.1800
   4946 OE1       -48.3240  -10.6460  -18.8140 O.2     312 GLN    0.0900
   4947 HN        -48.4790  -15.3360  -22.7240 H       312 GLN    0.0900
   4948 HA        -48.7020  -15.2990  -19.8770 H       312 GLN    0.5500
   4949 HB1       -49.5100  -13.1820  -21.9290 H       312 GLN   -0.5500
   4950 HB2       -47.8280  -13.4010  -21.3060 H       312 GLN   -0.6200
   4951 HG1       -48.9610  -13.1320  -18.9460 H       312 GLN    0.3200
   4952 HG2       -50.3050  -12.3760  -19.8940 H       312 GLN    0.3000
   4953 HE21      -47.4630  -10.0460  -21.0480 H       312 GLN    0.5100
   4954 HE22      -48.0920  -11.4450  -21.8520 H       312 GLN   -0.5100
   4955 N         -51.5470  -14.5900  -21.3340 N.am    313 PHE   -0.4700
   4956 CA        -52.9810  -14.7750  -21.1660 C.3     313 PHE    0.3100
   4957 C         -53.2870  -16.2320  -20.8640 C.2     313 PHE    0.0700
   4958 O         -54.0150  -16.5570  -19.9270 O.2     313 PHE    0.0900
   4959 CB        -53.7450  -14.3440  -22.4050 C.3     313 PHE   -0.1800
   4960 CG        -55.1810  -14.7180  -22.3580 C.ar    313 PHE    0.0900
   4961 CD1       -56.1580  -13.7530  -22.2220 C.ar    313 PHE    0.0900
   4962 CD2       -55.5610  -16.0530  -22.4250 C.ar    313 PHE    0.0000
   4963 CE1       -57.5000  -14.1140  -22.1690 C.ar    313 PHE   -0.1150
   4964 CE2       -56.9000  -16.4250  -22.3700 C.ar    313 PHE    0.1150
   4965 CZ        -57.8700  -15.4540  -22.2440 C.ar    313 PHE   -0.1150
   4966 HN        -51.2540  -13.9880  -22.0730 H       313 PHE    0.1150
   4967 HA        -53.2930  -14.1890  -20.3150 H       313 PHE   -0.1150
   4968 HB1       -53.3030  -14.8340  -23.3000 H       313 PHE    0.1150
   4969 HB2       -53.6910  -13.2400  -22.5080 H       313 PHE   -0.1150
   4970 HD1       -55.8780  -12.7110  -22.1570 H       313 PHE    0.1150
   4971 HD2       -54.8010  -16.8160  -22.5200 H       313 PHE   -0.1150
   4972 HE1       -58.2590  -13.3520  -22.0680 H       313 PHE    0.1150
   4973 HE2       -57.1770  -17.4680  -22.4280 H       313 PHE    0.5100
   4974 HZ        -58.9130  -15.7320  -22.2030 H       313 PHE   -0.5100
   4975 N         -52.7110  -17.1170  -21.6660 N.am    314 ARG   -0.4700
   4976 CA        -52.8590  -18.5510  -21.4500 C.3     314 ARG    0.3100
   4977 C         -52.6100  -18.9390  -19.9870 C.2     314 ARG    0.0700
   4978 O         -53.3400  -19.7500  -19.4200 O.2     314 ARG    0.0900
   4979 CB        -51.9040  -19.3210  -22.3650 C.3     314 ARG   -0.1800
   4980 CG        -52.4620  -20.6360  -22.8910 C.3     314 ARG    0.0900
   4981 CD        -51.3950  -21.4850  -23.5940 C.3     314 ARG    0.0900
   4982 NE        -50.9490  -20.8910  -24.8540 N.pl3   314 ARG   -0.1800
   4983 CZ        -49.7160  -20.4490  -25.0830 C.cat   314 ARG    0.0900
   4984 NH1       -49.4080  -19.9210  -26.2610 N.pl3   314 ARG    0.0900
   4985 NH2       -48.7920  -20.5390  -24.1440 N.pl3   314 ARG    0.2000
   4986 HN        -52.1560  -16.8440  -22.4470 H       314 ARG    0.0900
   4987 HA        -53.8840  -18.8210  -21.6610 H       314 ARG    0.0900
   4988 HB1       -50.9740  -19.5380  -21.7980 H       314 ARG   -0.7000
   4989 HB2       -51.6540  -18.6750  -23.2330 H       314 ARG    0.4400
   4990 HG1       -53.2790  -20.4160  -23.6110 H       314 ARG    0.6400
   4991 HG2       -52.8790  -21.2150  -22.0390 H       314 ARG   -0.8000
   4992 HD1       -51.8100  -22.4890  -23.8250 H       314 ARG    0.4600
   4993 HD2       -50.5050  -21.5810  -22.9360 H       314 ARG    0.4600
   4994 HE        -51.6170  -20.8140  -25.5930 H       314 ARG   -0.8000
   4995 HH11      -50.1030  -19.8560  -26.9770 H       314 ARG    0.4600
   4996 HH12      -48.4800  -19.5880  -26.4320 H       314 ARG    0.4600
   4997 HH21      -49.0180  -20.9420  -23.2570 H       314 ARG    0.5100
   4998 HH22      -47.8660  -20.2050  -24.3200 H       314 ARG   -0.5100
   4999 N         -51.5790  -18.3630  -19.3730 N.am    315 ASN   -0.4700
   5000 CA        -51.2660  -18.6430  -17.9690 C.3     315 ASN    0.3100
   5001 C         -52.3720  -18.2130  -17.0330 C.2     315 ASN    0.0700
   5002 O         -52.7380  -18.9190  -16.0980 O.2     315 ASN    0.0900
   5003 CB        -49.9780  -17.9390  -17.5420 C.3     315 ASN   -0.1800
   5004 CG        -48.7630  -18.8170  -17.7160 C.2     315 ASN    0.0900
   5005 ND2       -47.6440  -18.4160  -17.3450 N.am    315 ASN    0.0900
   5006 OD1       -48.9520  -19.9960  -18.2610 O.2     315 ASN    0.5500
   5007 HN        -50.9770  -17.7200  -19.8380 H       315 ASN   -0.5500
   5008 HA        -51.1620  -19.7120  -17.8570 H       315 ASN   -0.6200
   5009 HB1       -50.0580  -17.6530  -16.4710 H       315 ASN    0.3200
   5010 HB2       -49.8450  -17.0230  -18.1560 H       315 ASN    0.3000
   5011 HD21      -46.8400  -18.9990  -17.4600 H       315 ASN    0.5100
   5012 HD22      -47.5500  -17.5110  -16.9290 H       315 ASN   -0.5100
   5013 N         -52.9030  -17.0280  -17.2870 N.am    316 CYS   -0.4700
   5014 CA        -53.9500  -16.4940  -16.4530 C.3     316 CYS    0.3100
   5015 C         -55.1810  -17.3490  -16.5860 C.2     316 CYS    0.0700
   5016 O         -55.7460  -17.8020  -15.5880 O.2     316 CYS    0.0900
   5017 CB        -54.2360  -15.0650  -16.8700 C.3     316 CYS   -0.1100
   5018 SG        -52.7260  -14.0880  -16.7550 S.3     316 CYS    0.0900
   5019 HN        -52.6080  -16.4600  -18.0520 H       316 CYS    0.0900
   5020 HA        -53.6230  -16.5330  -15.4250 H       316 CYS   -0.2300
   5021 HB1       -55.0200  -14.6390  -16.2080 H       316 CYS    0.1600
   5022 HB2       -54.6200  -15.0570  -17.9130 H       316 CYS    0.5100
   5023 HG1       -52.8040  -13.9100  -15.4450 H       316 CYS   -0.5100
   5024 N         -55.5810  -17.5860  -17.8320 N.am    317 MET   -0.4700
   5025 CA        -56.7220  -18.4340  -18.1320 C.3     317 MET    0.3100
   5026 C         -56.7200  -19.6590  -17.2190 C.2     317 MET    0.0700
   5027 O         -57.7410  -20.0170  -16.6180 O.2     317 MET    0.0900
   5028 CB        -56.6740  -18.8590  -19.5970 C.3     317 MET   -0.1800
   5029 CG        -58.0230  -19.1800  -20.1990 C.3     317 MET    0.0900
   5030 SD        -57.8230  -20.1170  -21.7200 S.3     317 MET    0.0900
   5031 CE        -57.1190  -21.6480  -21.0770 C.3     317 MET   -0.1400
   5032 HN        -55.1130  -17.1920  -18.6190 H       317 MET    0.0900
   5033 HA        -57.6220  -17.8740  -17.9290 H       317 MET    0.0900
   5034 HB1       -56.0310  -19.7600  -19.6780 H       317 MET   -0.0900
   5035 HB2       -56.2160  -18.0360  -20.1850 H       317 MET   -0.2200
   5036 HG1       -58.5640  -18.2330  -20.4040 H       317 MET    0.0900
   5037 HG2       -58.6170  -19.7680  -19.4660 H       317 MET    0.0900
   5038 HE1       -57.6050  -21.9460  -20.1240 H       317 MET    0.0900
   5039 HE2       -56.0330  -21.5180  -20.8830 H       317 MET    0.5100
   5040 HE3       -57.2610  -22.4720  -21.8080 H       317 MET   -0.5100
   5041 N         -55.5580  -20.2990  -17.0980 N.am    318 VAL   -0.4700
   5042 CA        -55.4470  -21.4730  -16.2500 C.3     318 VAL    0.3100
   5043 C         -55.8690  -21.1190  -14.8300 C.2     318 VAL    0.0700
   5044 O         -56.8600  -21.6460  -14.3200 O.2     318 VAL    0.0900
   5045 CB        -54.0230  -22.0380  -16.2440 C.3     318 VAL   -0.0900
   5046 CG1       -53.9760  -23.3450  -15.4680 C.3     318 VAL    0.0900
   5047 CG2       -53.5390  -22.2370  -17.6660 C.3     318 VAL   -0.2700
   5048 HN        -54.7310  -20.0090  -17.5740 H       318 VAL    0.0900
   5049 HA        -56.1380  -22.2150  -16.6220 H       318 VAL    0.0900
   5050 HB        -53.3380  -21.3030  -15.7700 H       318 VAL    0.0900
   5051 HG11      -54.6540  -24.0920  -15.9360 H       318 VAL   -0.2700
   5052 HG12      -54.3060  -23.1760  -14.4200 H       318 VAL    0.0900
   5053 HG13      -52.9430  -23.7510  -15.4740 H       318 VAL    0.0900
   5054 HG21      -52.8800  -21.3960  -17.9680 H       318 VAL    0.0900
   5055 HG22      -54.4060  -22.2750  -18.3600 H       318 VAL    0.5100
   5056 HG23      -52.9600  -23.1830  -17.7400 H       318 VAL   -0.5100
   5057 N         -55.1150  -20.2110  -14.2080 N.am    319 THR   -0.4700
   5058 CA        -55.3940  -19.7600  -12.8450 C.3     319 THR    0.3100
   5059 C         -56.8810  -19.5530  -12.6410 C.2     319 THR    0.0700
   5060 O         -57.4880  -20.1570  -11.7540 O.2     319 THR    0.0900
   5061 CB        -54.6890  -18.4270  -12.5370 C.3     319 THR    0.1400
   5062 CG2       -55.2410  -17.8190  -11.2620 C.3     319 THR    0.0900
   5063 OG1       -53.2830  -18.6370  -12.3870 O.3     319 THR   -0.6600
   5064 HN        -54.3220  -19.7970  -14.6480 H       319 THR    0.4300
   5065 HA        -55.0500  -20.5270  -12.1670 H       319 THR   -0.2700
   5066 HB        -54.8590  -17.7110  -13.3700 H       319 THR    0.0900
   5067 HG1       -53.0650  -19.3830  -12.9500 H       319 THR    0.0900
   5068 HG21      -55.7450  -18.6000  -10.6530 H       319 THR    0.0900
   5069 HG22      -55.9820  -17.0290  -11.5090 H       319 THR    0.5100
   5070 HG23      -54.4130  -17.3810  -10.6630 H       319 THR   -0.5100
   5071 N         -57.4630  -18.6900  -13.4720 N.am    320 THR   -0.4700
   5072 CA        -58.8780  -18.3760  -13.3850 C.3     320 THR    0.3100
   5073 C         -59.7660  -19.6230  -13.3920 C.2     320 THR    0.0700
   5074 O         -60.4220  -19.9200  -12.3980 O.2     320 THR    0.0900
   5075 CB        -59.2980  -17.4310  -14.5110 C.3     320 THR    0.1400
   5076 CG2       -60.7800  -17.0700  -14.3760 C.3     320 THR    0.0900
   5077 OG1       -58.4970  -16.2430  -14.4490 O.3     320 THR   -0.6600
   5078 HN        -56.9530  -18.2210  -14.1900 H       320 THR    0.4300
   5079 HA        -59.0580  -17.9160  -12.4240 H       320 THR   -0.2700
   5080 HB        -59.1460  -17.9210  -15.4950 H       320 THR    0.0900
   5081 HG1       -58.7800  -15.7730  -13.6600 H       320 THR    0.0900
   5082 HG21      -60.9990  -16.7350  -13.3400 H       320 THR    0.0900
   5083 HG22      -61.4070  -17.9580  -14.6020 H       320 THR    0.5100
   5084 HG23      -61.0330  -16.2440  -15.0760 H       320 THR   -0.5100
   5085 N         -59.7810  -20.3540  -14.5070 N.am    321 LEU   -0.4700
   5086 CA        -60.6010  -21.5610  -14.6320 C.3     321 LEU    0.3100
   5087 C         -60.3460  -22.5990  -13.5380 C.2     321 LEU    0.0700
   5088 O         -61.2210  -23.4000  -13.2070 O.2     321 LEU    0.0900
   5089 CB        -60.3590  -22.2190  -15.9880 C.3     321 LEU   -0.1800
   5090 CG        -60.7270  -21.3570  -17.1770 C.3     321 LEU    0.0900
   5091 CD1       -60.6410  -22.1780  -18.4430 C.3     321 LEU    0.0900
   5092 CD2       -62.1200  -20.8310  -16.9510 C.3     321 LEU   -0.0900
   5093 HN        -59.2350  -20.1130  -15.3050 H       321 LEU    0.0900
   5094 HA        -61.6380  -21.2770  -14.5310 H       321 LEU   -0.2700
   5095 HB1       -60.9570  -23.1530  -16.0350 H       321 LEU    0.0900
   5096 HB2       -59.2810  -22.4770  -16.0630 H       321 LEU    0.0900
   5097 HG        -60.0280  -20.4960  -17.2430 H       321 LEU    0.0900
   5098 HD11      -61.1990  -23.1310  -18.3200 H       321 LEU   -0.2700
   5099 HD12      -59.5800  -22.4150  -18.6690 H       321 LEU    0.0900
   5100 HD13      -61.0860  -21.6130  -19.2900 H       321 LEU    0.0900
   5101 HD21      -62.0930  -19.9630  -16.2580 H       321 LEU    0.0900
   5102 HD22      -62.7540  -21.6250  -16.5010 H       321 LEU    0.5100
   5103 HD23      -62.5610  -20.5020  -17.9150 H       321 LEU   -0.5100
   5104 N         -59.1410  -22.5900  -12.9820 N.am    322 CYS   -0.4700
   5105 CA        -58.7650  -23.5480  -11.9560 C.3     322 CYS    0.3100
   5106 C         -58.9500  -23.0130  -10.5440 C.2     322 CYS    0.0700
   5107 O         -58.0870  -23.1870   -9.6870 O.2     322 CYS    0.0900
   5108 CB        -57.3230  -23.9990  -12.1620 C.3     322 CYS   -0.1100
   5109 SG        -57.1940  -25.2980  -13.3750 S.3     322 CYS    0.0900
   5110 HN        -58.4420  -21.9280  -13.2420 H       322 CYS    0.0900
   5111 HA        -59.4370  -24.3910  -12.0190 H       322 CYS   -0.2300
   5112 HB1       -56.9200  -24.3560  -11.1910 H       322 CYS    0.1600
   5113 HB2       -56.7220  -23.1240  -12.4880 H       322 CYS    0.5100
   5114 HG1       -57.4960  -24.5240  -14.4070 H       322 CYS   -0.5100
   5115 N         -60.0750  -22.3440  -10.3160 N.am    323 CYS   -0.4700
   5116 CA        -60.4870  -21.9190   -8.9840 C.3     323 CYS    0.3100
   5117 C         -59.4550  -21.1490   -8.1720 C.2     323 CYS    0.0700
   5118 O         -59.4560  -21.2120   -6.9490 O.2     323 CYS    0.0900
   5119 CB        -60.9390  -23.1370   -8.1850 C.3     323 CYS   -0.1100
   5120 SG        -62.1360  -24.0840   -9.0830 S.3     323 CYS    0.0900
   5121 HN        -60.6960  -22.1000  -11.0560 H       323 CYS    0.0900
   5122 HA        -61.2950  -21.2110   -9.0870 H       323 CYS   -0.2300
   5123 HB1       -61.3740  -22.7940   -7.2230 H       323 CYS    0.1600
   5124 HB2       -60.0520  -23.7680   -7.9610 H       323 CYS    0.5100
   5125 HG1       -61.3380  -24.3350  -10.1110 H       323 CYS   -0.5100
   5126 N         -58.5760  -20.4140   -8.8340 N.am    324 GLY   -0.4700
   5127 CA        -57.6740  -19.5670   -8.0850 C.3     324 GLY    0.3100
   5128 C         -56.2090  -19.6980   -8.4150 C.2     324 GLY   -0.0200
   5129 O         -55.5360  -18.6850   -8.5730 O.2     324 GLY    0.0900
   5130 HN        -58.4960  -20.4090   -9.8270 H       324 GLY    0.0900
   5131 HA1       -57.8080  -19.8090   -7.0410 H       324 GLY    0.5100
   5132 HA2       -57.9720  -18.5460   -8.2710 H       324 GLY   -0.5100
   5133 N         -55.7110  -20.9270   -8.5390 N.am    325 LYS   -0.4700
   5134 CA        -54.2860  -21.1170   -8.8380 C.3     325 LYS    0.3100
   5135 C         -53.9890  -22.4650   -9.4800 C.2     325 LYS    0.0700
   5136 O         -54.8590  -23.3300   -9.5260 O.2     325 LYS    0.0900
   5137 CB        -53.4710  -20.9040   -7.5620 C.3     325 LYS   -0.1800
   5138 CG        -53.4170  -19.4370   -7.1110 C.3     325 LYS    0.0900
   5139 CD        -53.4320  -19.3000   -5.5910 C.3     325 LYS    0.0900
   5140 CE        -54.8350  -19.0070   -5.0750 C.3     325 LYS   -0.1800
   5141 NZ        -54.9600  -19.1800   -3.5990 N.4     325 LYS    0.0900
   5142 HN        -56.2650  -21.7500   -8.4370 H       325 LYS    0.0900
   5143 HA        -54.0000  -20.4030   -9.5970 H       325 LYS   -0.1800
   5144 HB1       -52.4340  -21.2590   -7.7410 H       325 LYS    0.0900
   5145 HB2       -53.9220  -21.5090   -6.7470 H       325 LYS    0.0900
   5146 HG1       -54.2930  -18.8980   -7.5300 H       325 LYS    0.2100
   5147 HG2       -52.4880  -18.9730   -7.5060 H       325 LYS    0.0500
   5148 HD1       -52.7530  -18.4730   -5.2920 H       325 LYS    0.0500
   5149 HD2       -53.0670  -20.2460   -5.1360 H       325 LYS   -0.3000
   5150 HE1       -55.5580  -19.7010   -5.5540 H       325 LYS    0.3300
   5151 HE2       -55.1020  -17.9540   -5.3100 H       325 LYS    0.3300
   5152 HZ1       -54.3040  -18.5320   -3.1170 H       325 LYS    0.3300
   5153 HZ2       -54.7280  -20.1620   -3.3460 H       325 LYS    0.5100
   5154 HZ3       -55.9340  -18.9670   -3.3070 H       325 LYS   -0.5100
   5155 N         -52.8300  -22.5410  -10.1780 N.am    326 ASN   -0.4700
   5156 CA        -52.4090  -23.5510  -11.1480 C.3     326 ASN    0.3100
   5157 CAT       -50.2610  -22.6590  -14.1980 C.3     326 ASN    0.0700
   5158 C         -51.8150  -22.7570  -12.3160 C.2     326 ASN    0.0900
   5159 O         -52.1390  -21.5870  -12.5060 O.2     326 ASN   -0.1800
   5160 CB        -53.4930  -24.5850  -11.6180 C.3     326 ASN    0.0900
   5161 CG        -52.9600  -25.6880  -12.5320 C.2     326 ASN    0.0900
   5162 ND2       -53.8750  -26.3430  -13.2820 N.am    326 ASN    0.5500
   5163 OD1       -51.7610  -25.9590  -12.6000 O.2     326 ASN   -0.5500
   5164 NT        -50.8970  -23.3500  -13.1010 N.am    326 ASN   -0.6200
   5165 HN        -52.1460  -21.8320  -10.0430 H       326 ASN    0.3200
   5166 HNT       -50.6150  -24.2950  -12.9590 H       326 ASN    0.3000
   5167 HA        -51.5930  -24.0890  -10.6910 H       326 ASN    0.5100
   5168 HB1       -54.2880  -24.0370  -12.1660 H       326 ASN   -0.5100
   5169 HB2       -53.9340  -25.0660  -10.7190 H       326 ASN   -0.4700
   5170 HD21      -53.5840  -27.0740  -13.8990 H       326 ASN    0.3100
   5171 HD22      -54.8420  -26.0960  -13.2210 H       326 ASN   -0.1100
   5172 HT1       -49.7160  -21.7700  -13.8110 H       326 ASN    0.0900
   5173 HT2       -51.0290  -22.3210  -14.9250 H       326 ASN    0.0900
   5174 HT3       -49.5360  -23.3360  -14.6980 H       326 ASN    0.0900
@<TRIPOS>BOND
     1    1    2 1
     2    2   13 1
     3    2    6 1
     4    2    4 1
     5    4    5 2
     6    6   15 1
     7    6    7 1
     8    7   17 1
     9    7    8 1
    10    8    9 1
    11    9   18 1
    12    9   19 1
    13    9   20 1
    14    3   10 1
    15    3   21 1
    16    3   22 1
    17    3   23 1
    18   10    1 1
    19   10   11 2
    20   12    1 1
    21   14    6 1
    22   16    7 1
    23   24   25 1
    24   25   33 1
    25   25   28 1
    26   25   26 1
    27   26   27 2
    28   28   35 1
    29   28   29 1
    30   29   30 am
    31   29   31 2
    32   30   37 1
    33   30   36 1
    34   32   24 1
    35   34   28 1
    36    4   24 am
    37   38   39 1
    38   39   44 1
    39   39   40 1
    40   40   41 2
    41   42   38 1
    42   43   39 1
    43   26   38 am
    44   45   46 1
    45   46   49 1
    46   46   47 1
    47   46   53 1
    48   47   48 2
    49   49   50 1
    50   49   51 1
    51   49   54 1
    52   50   56 1
    53   50   57 1
    54   50   58 1
    55   51   55 1
    56   52   45 1
    57   40   45 am
    58   59   60 1
    59   60   69 1
    60   60   63 1
    61   60   61 1
    62   61   62 2
    63   63   64 1
    64   63   71 1
    65   64   73 1
    66   64   65 1
    67   65   66 2
    68   65   67 2
    69   68   59 1
    70   70   63 1
    71   72   64 1
    72   47   59 am
    73   74   75 1
    74   75   80 1
    75   75   76 1
    76   76   77 2
    77   78   74 1
    78   79   75 1
    79   61   74 am
    80   81   87 1
    81   81   82 1
    82   82   85 1
    83   82   88 1
    84   82   83 1
    85   83   84 2
    86   85   86 1
    87   85   90 1
    88   86   87 1
    89   86   92 1
    90   87   94 1
    91   89   85 1
    92   91   86 1
    93   93   87 1
    94   76   81 am
    95   95   96 1
    96   96  104 1
    97   96   99 1
    98   96   97 1
    99   97   98 2
   100   99  106 1
   101   99  100 1
   102  100  101 am
   103  100  102 2
   104  101  108 1
   105  101  107 1
   106  103   95 1
   107  105   99 1
   108   83   95 am
   109  109  110 1
   110  110  121 1
   111  110  113 1
   112  110  111 1
   113  111  112 2
   114  113  114 1
   115  113  123 1
   116  114  115 ar
   117  114  116 ar
   118  115  124 1
   119  115  117 ar
   120  116  118 ar
   121  116  125 1
   122  117  126 1
   123  117  119 ar
   124  118  119 ar
   125  118  127 1
   126  119  128 1
   127  120  109 1
   128  122  113 1
   129   97  109 am
   130  129  130 1
   131  130  142 1
   132  130  133 1
   133  130  131 1
   134  131  132 2
   135  133  144 1
   136  133  134 1
   137  134  135 ar
   138  134  136 ar
   139  135  145 1
   140  135  137 ar
   141  136  138 ar
   142  136  146 1
   143  137  147 1
   144  137  139 ar
   145  138  139 ar
   146  138  148 1
   147  139  140 1
   148  140  149 1
   149  141  129 1
   150  143  133 1
   151  111  129 am
   152  150  151 1
   153  151  158 1
   154  151  154 1
   155  151  152 1
   156  152  153 2
   157  154  159 1
   158  154  155 1
   159  154  156 1
   160  155  160 1
   161  155  161 1
   162  155  162 1
   163  156  163 1
   164  156  164 1
   165  156  165 1
   166  157  150 1
   167  131  150 am
   168  166  172 1
   169  166  167 1
   170  167  170 1
   171  167  173 1
   172  167  168 1
   173  168  169 2
   174  170  171 1
   175  170  175 1
   176  171  172 1
   177  171  177 1
   178  172  179 1
   179  174  170 1
   180  176  171 1
   181  178  172 1
   182  152  166 am
   183  180  181 1
   184  181  192 1
   185  181  184 1
   186  181  182 1
   187  182  183 2
   188  184  185 1
   189  184  194 1
   190  185  186 ar
   191  185  187 ar
   192  186  195 1
   193  186  188 ar
   194  187  189 ar
   195  187  196 1
   196  188  197 1
   197  188  190 ar
   198  189  190 ar
   199  189  198 1
   200  190  199 1
   201  191  180 1
   202  193  184 1
   203  168  180 am
   204  200  201 1
   205  201  202 1
   206  201  207 1
   207  201  204 1
   208  202  203 2
   209  204  209 1
   210  204  205 1
   211  206  200 1
   212  208  204 1
   213  210  205 1
   214  182  200 am
   215  211  212 1
   216  212  220 1
   217  212  215 1
   218  212  213 1
   219  213  214 2
   220  215  222 1
   221  215  216 1
   222  216  217 am
   223  216  218 2
   224  217  224 1
   225  217  223 1
   226  219  211 1
   227  221  215 1
   228  202  211 am
   229  225  226 1
   230  226  235 1
   231  226  229 1
   232  226  227 1
   233  227  228 2
   234  229  237 1
   235  229  230 1
   236  230  239 1
   237  230  231 1
   238  231  241 1
   239  231  232 1
   240  232  243 1
   241  232  233 1
   242  233  244 1
   243  233  245 1
   244  233  246 1
   245  234  225 1
   246  236  229 1
   247  238  230 1
   248  240  231 1
   249  242  232 1
   250  213  225 am
   251  247  248 1
   252  248  251 1
   253  248  249 1
   254  248  255 1
   255  249  250 2
   256  251  252 1
   257  251  253 1
   258  251  256 1
   259  252  258 1
   260  252  259 1
   261  252  260 1
   262  253  257 1
   263  254  247 1
   264  227  247 am
   265  261  262 1
   266  262  267 1
   267  262  263 1
   268  263  264 2
   269  265  261 1
   270  266  262 1
   271  249  261 am
   272  268  269 1
   273  269  276 1
   274  269  272 1
   275  269  270 1
   276  270  271 2
   277  272  277 1
   278  272  273 1
   279  272  274 1
   280  273  278 1
   281  273  279 1
   282  273  280 1
   283  274  281 1
   284  274  282 1
   285  274  283 1
   286  275  268 1
   287  263  268 am
   288  284  285 1
   289  285  292 1
   290  285  288 1
   291  285  286 1
   292  286  287 2
   293  288  293 1
   294  288  289 1
   295  288  290 1
   296  289  294 1
   297  289  295 1
   298  289  296 1
   299  290  297 1
   300  290  298 1
   301  290  299 1
   302  291  284 1
   303  270  284 am
   304  300  301 1
   305  301  302 1
   306  301  312 1
   307  301  304 1
   308  302  303 2
   309  304  314 1
   310  304  305 1
   311  305  316 1
   312  305  306 1
   313  306  318 1
   314  306  307 1
   315  307  319 1
   316  307  308 2
   317  308  309 2
   318  308  310 2
   319  309  320 1
   320  309  321 1
   321  310  323 1
   322  310  322 1
   323  311  300 1
   324  313  304 1
   325  315  305 1
   326  317  306 1
   327  286  300 am
   328  324  325 1
   329  325  326 1
   330  325  331 1
   331  325  328 1
   332  326  327 2
   333  328  333 1
   334  328  329 1
   335  330  324 1
   336  332  328 1
   337  334  329 1
   338  302  324 am
   339  335  341 1
   340  335  336 1
   341  336  339 1
   342  336  342 1
   343  336  337 1
   344  337  338 2
   345  339  340 1
   346  339  344 1
   347  340  341 1
   348  340  346 1
   349  341  348 1
   350  343  339 1
   351  345  340 1
   352  347  341 1
   353  326  335 am
   354  349  350 1
   355  350  361 1
   356  350  353 1
   357  350  351 1
   358  351  352 2
   359  353  354 1
   360  353  363 1
   361  354  355 ar
   362  354  356 ar
   363  355  364 1
   364  355  357 ar
   365  356  358 ar
   366  356  365 1
   367  357  366 1
   368  357  359 ar
   369  358  359 ar
   370  358  367 1
   371  359  368 1
   372  360  349 1
   373  362  353 1
   374  337  349 am
   375  369  370 1
   376  370  379 1
   377  370  373 1
   378  370  371 1
   379  371  372 2
   380  373  374 1
   381  373  381 1
   382  374  383 1
   383  374  375 1
   384  375  376 2
   385  375  377 2
   386  378  369 1
   387  380  373 1
   388  382  374 1
   389  351  369 am
   390  384  385 1
   391  385  390 1
   392  385  388 1
   393  385  386 1
   394  386  387 2
   395  388  391 1
   396  388  392 1
   397  388  393 1
   398  389  384 1
   399  371  384 am
   400  394  400 1
   401  394  395 1
   402  395  398 1
   403  395  401 1
   404  395  396 1
   405  396  397 2
   406  398  399 1
   407  398  403 1
   408  399  400 1
   409  399  405 1
   410  400  407 1
   411  402  398 1
   412  404  399 1
   413  406  400 1
   414  386  394 am
   415  408  409 1
   416  409  418 1
   417  409  412 1
   418  409  410 1
   419  410  411 2
   420  412  420 1
   421  412  413 1
   422  413  422 1
   423  413  414 1
   424  414  416 2
   425  414  415 am
   426  415  423 1
   427  415  424 1
   428  417  408 1
   429  419  412 1
   430  421  413 1
   431  396  408 am
   432  425  426 1
   433  426  438 1
   434  426  429 1
   435  426  427 1
   436  427  428 2
   437  429  440 1
   438  429  430 1
   439  430  431 ar
   440  430  432 ar
   441  431  441 1
   442  431  433 ar
   443  432  434 ar
   444  432  442 1
   445  433  443 1
   446  433  435 ar
   447  434  435 ar
   448  434  444 1
   449  435  436 1
   450  436  445 1
   451  437  425 1
   452  439  429 1
   453  410  425 am
   454  446  447 1
   455  447  459 1
   456  447  450 1
   457  447  448 1
   458  448  449 2
   459  450  461 1
   460  450  451 1
   461  451  452 ar
   462  451  453 ar
   463  452  462 1
   464  452  454 ar
   465  453  455 ar
   466  453  463 1
   467  454  464 1
   468  454  456 ar
   469  455  456 ar
   470  455  465 1
   471  456  457 1
   472  457  466 1
   473  458  446 1
   474  460  450 1
   475  427  446 am
   476  467  468 1
   477  468  476 1
   478  468  471 1
   479  468  469 1
   480  469  470 2
   481  471  478 1
   482  471  472 1
   483  472  479 1
   484  472  473 1
   485  472  474 1
   486  473  480 1
   487  473  481 1
   488  473  482 1
   489  474  483 1
   490  474  484 1
   491  474  485 1
   492  475  467 1
   493  477  471 1
   494  448  467 am
   495  486  487 1
   496  487  492 1
   497  487  490 1
   498  487  488 1
   499  488  489 2
   500  490  493 1
   501  490  494 1
   502  490  495 1
   503  491  486 1
   504  469  486 am
   505  496  497 1
   506  497  506 1
   507  497  500 1
   508  497  498 1
   509  498  499 2
   510  500  501 1
   511  500  508 1
   512  501  510 1
   513  501  502 1
   514  502  503 2
   515  502  504 2
   516  505  496 1
   517  507  500 1
   518  509  501 1
   519  488  496 am
   520  511  517 1
   521  511  512 1
   522  512  515 1
   523  512  518 1
   524  512  513 1
   525  513  514 2
   526  515  516 1
   527  515  520 1
   528  516  517 1
   529  516  522 1
   530  517  524 1
   531  519  515 1
   532  521  516 1
   533  523  517 1
   534  498  511 am
   535  525  526 1
   536  526  527 1
   537  526  540 1
   538  526  529 1
   539  527  528 2
   540  529  542 1
   541  529  530 1
   542  530  532 ar
   543  530  531 ar
   544  531  543 1
   545  531  535 ar
   546  532  533 ar
   547  532  534 ar
   548  533  535 ar
   549  533  536 ar
   550  534  537 ar
   551  534  545 1
   552  535  544 1
   553  536  546 1
   554  536  538 ar
   555  537  538 ar
   556  537  547 1
   557  538  548 1
   558  539  525 1
   559  541  529 1
   560  513  525 am
   561  549  550 1
   562  550  559 1
   563  550  553 1
   564  550  551 1
   565  551  552 2
   566  553  561 1
   567  553  554 1
   568  554  563 1
   569  554  555 1
   570  555  557 2
   571  555  556 am
   572  556  564 1
   573  556  565 1
   574  558  549 1
   575  560  553 1
   576  562  554 1
   577  527  549 am
   578  566  567 1
   579  567  578 1
   580  567  570 1
   581  567  568 1
   582  568  569 2
   583  570  571 1
   584  570  580 1
   585  571  572 ar
   586  571  573 ar
   587  572  581 1
   588  572  574 ar
   589  573  575 ar
   590  573  582 1
   591  574  583 1
   592  574  576 ar
   593  575  576 ar
   594  575  584 1
   595  576  585 1
   596  577  566 1
   597  579  570 1
   598  551  566 am
   599  586  587 1
   600  587  588 1
   601  587  593 1
   602  587  590 1
   603  588  589 2
   604  590  595 1
   605  590  591 1
   606  592  586 1
   607  594  590 1
   608  596  591 1
   609  568  586 am
   610  597  598 1
   611  598  599 1
   612  598  606 1
   613  598  601 1
   614  599  600 2
   615  601  608 1
   616  601  602 1
   617  602  603 1
   618  602  610 1
   619  603  604 1
   620  604  611 1
   621  604  612 1
   622  604  613 1
   623  605  597 1
   624  607  601 1
   625  609  602 1
   626  588  597 am
   627  614  615 1
   628  615  623 1
   629  615  618 1
   630  615  616 1
   631  616  617 2
   632  618  625 1
   633  618  619 1
   634  619  626 1
   635  619  620 1
   636  619  621 1
   637  620  627 1
   638  620  628 1
   639  620  629 1
   640  621  630 1
   641  621  631 1
   642  621  632 1
   643  622  614 1
   644  624  618 1
   645  599  614 am
   646  633  634 1
   647  634  639 1
   648  634  637 1
   649  634  635 1
   650  635  636 2
   651  637  640 1
   652  637  641 1
   653  637  642 1
   654  638  633 1
   655  616  633 am
   656  643  644 1
   657  644  649 1
   658  644  647 1
   659  644  645 1
   660  645  646 2
   661  647  650 1
   662  647  651 1
   663  647  652 1
   664  648  643 1
   665  635  643 am
   666  653  654 1
   667  654  666 1
   668  654  657 1
   669  654  655 1
   670  655  656 2
   671  657  668 1
   672  657  658 1
   673  658  659 ar
   674  658  660 ar
   675  659  669 1
   676  659  661 ar
   677  660  662 ar
   678  660  670 1
   679  661  671 1
   680  661  663 ar
   681  662  663 ar
   682  662  672 1
   683  663  664 1
   684  664  673 1
   685  665  653 1
   686  667  657 1
   687  645  653 am
   688  674  675 1
   689  675  676 1
   690  675  683 1
   691  675  678 1
   692  676  677 2
   693  678  685 1
   694  678  679 1
   695  679  680 1
   696  679  687 1
   697  680  681 1
   698  681  688 1
   699  681  689 1
   700  681  690 1
   701  682  674 1
   702  684  678 1
   703  686  679 1
   704  655  674 am
   705  691  692 1
   706  692  703 1
   707  692  695 1
   708  692  693 1
   709  693  694 2
   710  695  696 1
   711  695  705 1
   712  696  697 ar
   713  696  698 ar
   714  697  706 1
   715  697  699 ar
   716  698  700 ar
   717  698  707 1
   718  699  708 1
   719  699  701 ar
   720  700  701 ar
   721  700  709 1
   722  701  710 1
   723  702  691 1
   724  704  695 1
   725  676  691 am
   726  711  712 1
   727  712  720 1
   728  712  715 1
   729  712  713 1
   730  713  714 2
   731  715  722 1
   732  715  716 1
   733  716  723 1
   734  716  717 1
   735  716  718 1
   736  717  724 1
   737  717  725 1
   738  717  726 1
   739  718  727 1
   740  718  728 1
   741  718  729 1
   742  719  711 1
   743  721  715 1
   744  693  711 am
   745  730  731 1
   746  731  739 1
   747  731  734 1
   748  731  732 1
   749  732  733 2
   750  734  741 1
   751  734  735 1
   752  735  742 1
   753  735  736 1
   754  735  737 1
   755  736  743 1
   756  736  744 1
   757  736  745 1
   758  737  746 1
   759  737  747 1
   760  737  748 1
   761  738  730 1
   762  740  734 1
   763  713  730 am
   764  749  750 1
   765  750  758 1
   766  750  753 1
   767  750  751 1
   768  751  752 2
   769  753  759 1
   770  753  755 1
   771  753  754 1
   772  754  761 1
   773  755  762 1
   774  755  763 1
   775  755  764 1
   776  756  754 1
   777  756  765 1
   778  756  766 1
   779  756  767 1
   780  757  749 1
   781  760  754 1
   782  732  749 am
   783  768  769 1
   784  769  770 1
   785  769  777 1
   786  769  772 1
   787  770  771 2
   788  772  779 1
   789  772  773 1
   790  773  774 1
   791  773  781 1
   792  774  775 1
   793  775  782 1
   794  775  783 1
   795  775  784 1
   796  776  768 1
   797  778  772 1
   798  780  773 1
   799  751  768 am
   800  785  786 1
   801  786  794 1
   802  786  789 1
   803  786  787 1
   804  787  788 2
   805  789  796 1
   806  789  790 1
   807  790  797 1
   808  790  791 1
   809  790  792 1
   810  791  798 1
   811  791  799 1
   812  791  800 1
   813  792  801 1
   814  792  802 1
   815  792  803 1
   816  793  785 1
   817  795  789 1
   818  770  785 am
   819  804  805 1
   820  805  810 1
   821  805  806 1
   822  806  807 2
   823  808  804 1
   824  809  805 1
   825  787  804 am
   826  811  812 1
   827  812  823 1
   828  812  815 1
   829  812  813 1
   830  813  814 2
   831  815  816 1
   832  815  825 1
   833  816  817 ar
   834  816  818 ar
   835  817  826 1
   836  817  819 ar
   837  818  820 ar
   838  818  827 1
   839  819  828 1
   840  819  821 ar
   841  820  821 ar
   842  820  829 1
   843  821  830 1
   844  822  811 1
   845  824  815 1
   846  806  811 am
   847  831  837 1
   848  831  832 1
   849  832  835 1
   850  832  838 1
   851  832  833 1
   852  833  834 2
   853  835  836 1
   854  835  840 1
   855  836  837 1
   856  836  842 1
   857  837  844 1
   858  839  835 1
   859  841  836 1
   860  843  837 1
   861  813  831 am
   862  845  846 1
   863  846  854 1
   864  846  849 1
   865  846  847 1
   866  847  848 2
   867  849  855 1
   868  849  851 1
   869  849  850 1
   870  850  857 1
   871  851  858 1
   872  851  859 1
   873  851  860 1
   874  852  850 1
   875  852  861 1
   876  852  862 1
   877  852  863 1
   878  853  845 1
   879  856  850 1
   880  833  845 am
   881  864  865 1
   882  865  873 1
   883  865  868 1
   884  865  866 1
   885  866  867 2
   886  868  875 1
   887  868  869 1
   888  869  870 am
   889  869  871 2
   890  870  877 1
   891  870  876 1
   892  872  864 1
   893  874  868 1
   894  847  864 am
   895  878  879 1
   896  879  890 1
   897  879  882 1
   898  879  880 1
   899  880  881 2
   900  882  883 1
   901  882  892 1
   902  883  884 ar
   903  883  885 ar
   904  884  893 1
   905  884  886 ar
   906  885  887 ar
   907  885  894 1
   908  886  895 1
   909  886  888 ar
   910  887  888 ar
   911  887  896 1
   912  888  897 1
   913  889  878 1
   914  891  882 1
   915  866  878 am
   916  898  899 1
   917  899  907 1
   918  899  902 1
   919  899  900 1
   920  900  901 2
   921  902  909 1
   922  902  903 1
   923  903  910 1
   924  903  904 1
   925  903  905 1
   926  904  911 1
   927  904  912 1
   928  904  913 1
   929  905  914 1
   930  905  915 1
   931  905  916 1
   932  906  898 1
   933  908  902 1
   934  880  898 am
   935  917  918 1
   936  918  921 1
   937  918  919 1
   938  918  925 1
   939  919  920 2
   940  921  922 1
   941  921  923 1
   942  921  926 1
   943  922  928 1
   944  922  929 1
   945  922  930 1
   946  923  927 1
   947  924  917 1
   948  900  917 am
   949  931  932 1
   950  932  940 1
   951  932  935 1
   952  932  933 1
   953  933  934 2
   954  935  942 1
   955  935  936 1
   956  936  943 1
   957  936  937 1
   958  936  938 1
   959  937  944 1
   960  937  945 1
   961  937  946 1
   962  938  947 1
   963  938  948 1
   964  938  949 1
   965  939  931 1
   966  941  935 1
   967  919  931 am
   968  950  951 1
   969  951  963 1
   970  951  954 1
   971  951  952 1
   972  952  953 2
   973  954  965 1
   974  954  955 1
   975  955  956 ar
   976  955  957 ar
   977  956  966 1
   978  956  958 ar
   979  957  959 ar
   980  957  967 1
   981  958  968 1
   982  958  960 ar
   983  959  960 ar
   984  959  969 1
   985  960  961 1
   986  961  970 1
   987  962  950 1
   988  964  954 1
   989  933  950 am
   990  971  972 1
   991  972  979 1
   992  972  975 1
   993  972  973 1
   994  973  974 2
   995  975  980 1
   996  975  976 1
   997  975  977 1
   998  976  981 1
   999  976  982 1
  1000  976  983 1
  1001  977  984 1
  1002  977  985 1
  1003  977  986 1
  1004  978  971 1
  1005  952  971 am
  1006  987  988 1
  1007  988  991 1
  1008  988  989 1
  1009  988  995 1
  1010  989  990 2
  1011  991  992 1
  1012  991  993 1
  1013  991  996 1
  1014  992  998 1
  1015  992  999 1
  1016  992 1000 1
  1017  993  997 1
  1018  994  987 1
  1019  973  987 am
  1020 1001 1002 1
  1021 1002 1009 1
  1022 1002 1005 1
  1023 1002 1003 1
  1024 1003 1004 2
  1025 1005 1010 1
  1026 1005 1006 1
  1027 1005 1007 1
  1028 1006 1011 1
  1029 1006 1012 1
  1030 1006 1013 1
  1031 1007 1014 1
  1032 1007 1015 1
  1033 1007 1016 1
  1034 1008 1001 1
  1035  989 1001 am
  1036 1017 1018 1
  1037 1018 1027 1
  1038 1018 1021 1
  1039 1018 1019 1
  1040 1019 1020 2
  1041 1021 1029 1
  1042 1021 1022 1
  1043 1022 1031 1
  1044 1022 1023 1
  1045 1023 1025 2
  1046 1023 1024 am
  1047 1024 1032 1
  1048 1024 1033 1
  1049 1026 1017 1
  1050 1028 1021 1
  1051 1030 1022 1
  1052 1003 1017 am
  1053 1034 1035 1
  1054 1034 1044 1
  1055 1035 1036 1
  1056 1035 1038 1
  1057 1035 1045 1
  1058 1036 1037 2
  1059 1038 1039 1
  1060 1038 1046 1
  1061 1038 1047 1
  1062 1039 1040 ar
  1063 1039 1041 ar
  1064 1040 1043 ar
  1065 1040 1048 1
  1066 1041 1042 ar
  1067 1042 1043 ar
  1068 1042 1049 1
  1069 1043 1050 1
  1070 1019 1034 am
  1071 1051 1052 1
  1072 1052 1061 1
  1073 1052 1055 1
  1074 1052 1053 1
  1075 1053 1054 2
  1076 1055 1063 1
  1077 1055 1056 1
  1078 1056 1065 1
  1079 1056 1057 1
  1080 1057 1067 1
  1081 1057 1058 1
  1082 1058 1069 1
  1083 1058 1059 1
  1084 1059 1070 1
  1085 1059 1071 1
  1086 1059 1072 1
  1087 1060 1051 1
  1088 1062 1055 1
  1089 1064 1056 1
  1090 1066 1057 1
  1091 1068 1058 1
  1092 1051 1036 am
  1093 1073 1074 1
  1094 1074 1083 1
  1095 1074 1077 1
  1096 1074 1075 1
  1097 1075 1076 2
  1098 1077 1085 1
  1099 1077 1078 1
  1100 1078 1087 1
  1101 1078 1079 1
  1102 1079 1089 1
  1103 1079 1080 1
  1104 1080 1091 1
  1105 1080 1081 1
  1106 1081 1092 1
  1107 1081 1093 1
  1108 1081 1094 1
  1109 1082 1073 1
  1110 1084 1077 1
  1111 1086 1078 1
  1112 1088 1079 1
  1113 1090 1080 1
  1114 1053 1073 am
  1115 1095 1096 1
  1116 1096 1104 1
  1117 1096 1099 1
  1118 1096 1097 1
  1119 1097 1098 2
  1120 1099 1106 1
  1121 1099 1100 1
  1122 1100 1107 1
  1123 1100 1101 1
  1124 1100 1102 1
  1125 1101 1108 1
  1126 1101 1109 1
  1127 1101 1110 1
  1128 1102 1111 1
  1129 1102 1112 1
  1130 1102 1113 1
  1131 1103 1095 1
  1132 1105 1099 1
  1133 1075 1095 am
  1134 1114 1115 1
  1135 1115 1116 1
  1136 1115 1126 1
  1137 1115 1118 1
  1138 1116 1117 2
  1139 1118 1128 1
  1140 1118 1119 1
  1141 1119 1130 1
  1142 1119 1120 1
  1143 1120 1132 1
  1144 1120 1121 1
  1145 1121 1133 1
  1146 1121 1122 2
  1147 1122 1123 2
  1148 1122 1124 2
  1149 1123 1134 1
  1150 1123 1135 1
  1151 1124 1137 1
  1152 1124 1136 1
  1153 1125 1114 1
  1154 1127 1118 1
  1155 1129 1119 1
  1156 1131 1120 1
  1157 1097 1114 am
  1158 1138 1139 1
  1159 1139 1142 1
[truncated: 138,225 more chars]
