# Supplementary material for: The pocketome of G-protein-coupled receptors reveals previously untargeted allosteric sites
Source: Nat Commun. 2022 May 10;13:2567. doi: 10.1038/s41467-022-29609-6 (PMC9091257; doi:10.1038/s41467-022-29609-6)
Supplement: Supplementary file 4 — Supplementary Data 1 [file 41467_2022_29609_MOESM4_ESM.zip › docking_files/3d4s/mols.mol2]

# TRIPOS MOL2 file generated by SEED

@<TRIPOS>MOLECULE
methanamine
 8 7 0 0 0
****
USER_CHARGES
INVALID_CHARGES
Pose:   1 Cluster:   1 Fr_nu: 280418 TotEn:   -52.42
@<TRIPOS>ATOM
      1 C1        -82.8923   -6.0572  -46.0265 C.3    1 LIG       0.04000
      2 N1        -83.2855   -7.0562  -47.0388 N.4    1 LIG      -0.30000
      3 H1        -83.6818   -5.3052  -45.9751 H      1 LIG       0.09000
      4 H2        -82.7805   -6.5750  -45.0719 H      1 LIG       0.09000
      5 H3        -81.9474   -5.6129  -46.3451 H      1 LIG       0.09000
      6 H4        -82.5758   -7.7946  -47.1323 H      1 LIG       0.33000
      7 H5        -83.4058   -6.6238  -47.9644 H      1 LIG       0.33000
      8 H6        -84.1744   -7.5107  -46.7915 H      1 LIG       0.33000
@<TRIPOS>BOND
      1       1       2 1
      2       1       3 1
      3       1       4 1
      4       1       5 1
      5       2       6 1
      6       2       7 1
      7       2       8 1
@<TRIPOS>ALT_TYPE
CGenFF_4.0_ALT_TYPE_SET
CGenFF_4.0 1 CG334 2 NG3P3 3 HGA3 4 HGA3 5 HGA3 6 HGP2 7 HGP2 8 HGP2
@<TRIPOS>MOLECULE
methanamine
 8 7 0 0 0
****
USER_CHARGES
INVALID_CHARGES
Pose:   2 Cluster:   2 Fr_nu: 275296 TotEn:   -52.19
@<TRIPOS>ATOM
      1 C1        -82.3526   -6.0805  -45.7264 C.3    1 LIG       0.04000
      2 N1        -81.3500   -5.1950  -45.1035 N.4    1 LIG      -0.30000
      3 H1        -82.9152   -5.4899  -46.4517 H      1 LIG       0.09000
      4 H2        -81.8189   -6.8979  -46.2149 H      1 LIG       0.09000
      5 H3        -83.0049   -6.4550  -44.9351 H      1 LIG       0.09000
      6 H4        -80.7860   -5.6989  -44.4067 H      1 LIG       0.33000
      7 H5        -81.7970   -4.4018  -44.6248 H      1 LIG       0.33000
      8 H6        -80.7037   -4.8091  -45.8045 H      1 LIG       0.33000
@<TRIPOS>BOND
      1       1       2 1
      2       1       3 1
      3       1       4 1
      4       1       5 1
      5       2       6 1
      6       2       7 1
      7       2       8 1
@<TRIPOS>ALT_TYPE
CGenFF_4.0_ALT_TYPE_SET
CGenFF_4.0 1 CG334 2 NG3P3 3 HGA3 4 HGA3 5 HGA3 6 HGP2 7 HGP2 8 HGP2
@<TRIPOS>MOLECULE
methanamine
 8 7 0 0 0
****
USER_CHARGES
INVALID_CHARGES
Pose:   3 Cluster:   3 Fr_nu: 101668 TotEn:   -48.27
@<TRIPOS>ATOM
      1 C1        -64.3515    2.4176  -42.1848 C.3    1 LIG       0.04000
      2 N1        -65.4563    1.9664  -43.0525 N.4    1 LIG      -0.30000
      3 H1        -64.4672    3.4916  -42.0279 H      1 LIG       0.09000
      4 H2        -64.4236    1.8730  -41.2414 H      1 LIG       0.09000
      5 H3        -63.4129    2.1947  -42.6960 H      1 LIG       0.09000
      6 H4        -65.3999    0.9561  -43.2366 H      1 LIG       0.33000
      7 H5        -65.4392    2.4479  -43.9613 H      1 LIG       0.33000
      8 H6        -66.3715    2.1518  -42.6210 H      1 LIG       0.33000
@<TRIPOS>BOND
      1       1       2 1
      2       1       3 1
      3       1       4 1
      4       1       5 1
      5       2       6 1
      6       2       7 1
      7       2       8 1
@<TRIPOS>ALT_TYPE
CGenFF_4.0_ALT_TYPE_SET
CGenFF_4.0 1 CG334 2 NG3P3 3 HGA3 4 HGA3 5 HGA3 6 HGP2 7 HGP2 8 HGP2
@<TRIPOS>MOLECULE
methanamine
 8 7 0 0 0
****
USER_CHARGES
INVALID_CHARGES
Pose:   4 Cluster:   4 Fr_nu: 217513 TotEn:   -44.15
@<TRIPOS>ATOM
      1 C1        -77.6013  -16.0833  -58.5420 C.3    1 LIG       0.04000
      2 N1        -77.4227  -14.8262  -59.2937 N.4    1 LIG      -0.30000
      3 H1        -78.3053  -15.8901  -57.7305 H      1 LIG       0.09000
      4 H2        -77.9938  -16.8325  -59.2322 H      1 LIG       0.09000
      5 H3        -76.6259  -16.3811  -58.1525 H      1 LIG       0.09000
      6 H4        -76.7657  -14.9470  -60.0757 H      1 LIG       0.33000
      7 H5        -77.0525  -14.0792  -58.6912 H      1 LIG       0.33000
      8 H6        -78.3136  -14.4944  -59.6863 H      1 LIG       0.33000
@<TRIPOS>BOND
      1       1       2 1
      2       1       3 1
      3       1       4 1
      4       1       5 1
      5       2       6 1
      6       2       7 1
      7       2       8 1
@<TRIPOS>ALT_TYPE
CGenFF_4.0_ALT_TYPE_SET
CGenFF_4.0 1 CG334 2 NG3P3 3 HGA3 4 HGA3 5 HGA3 6 HGP2 7 HGP2 8 HGP2
@<TRIPOS>MOLECULE
methanamine
 8 7 0 0 0
****
USER_CHARGES
INVALID_CHARGES
Pose:   5 Cluster:   5 Fr_nu: 178513 TotEn:   -35.32
@<TRIPOS>ATOM
      1 C1        -68.6418    3.8114  -47.7412 C.3    1 LIG       0.04000
      2 N1        -67.8615    3.0318  -48.7214 N.4    1 LIG      -0.30000
      3 H1        -68.6001    4.8605  -48.0396 H      1 LIG       0.09000
      4 H2        -69.6677    3.4387  -47.7584 H      1 LIG       0.09000
      5 H3        -68.1871    3.6643  -46.7596 H      1 LIG       0.09000
      6 H4        -67.8644    2.0296  -48.4910 H      1 LIG       0.33000
      7 H5        -66.8806    3.3401  -48.7493 H      1 LIG       0.33000
      8 H6        -68.2448    3.1324  -49.6706 H      1 LIG       0.33000
@<TRIPOS>BOND
      1       1       2 1
      2       1       3 1
      3       1       4 1
      4       1       5 1
      5       2       6 1
      6       2       7 1
      7       2       8 1
@<TRIPOS>ALT_TYPE
CGenFF_4.0_ALT_TYPE_SET
CGenFF_4.0 1 CG334 2 NG3P3 3 HGA3 4 HGA3 5 HGA3 6 HGP2 7 HGP2 8 HGP2
@<TRIPOS>MOLECULE
methanamine
 8 7 0 0 0
****
USER_CHARGES
INVALID_CHARGES
Pose:   6 Cluster:   6 Fr_nu: 300943 TotEn:   -35.02
@<TRIPOS>ATOM
      1 C1        -63.9779    2.9110  -41.6505 C.3    1 LIG       0.04000
      2 N1        -64.2253    2.0432  -42.8180 N.4    1 LIG      -0.30000
      3 H1        -64.7804    2.7394  -40.9308 H      1 LIG       0.09000
      4 H2        -63.0083    2.6374  -41.2302 H      1 LIG       0.09000
      5 H3        -63.9773    3.9460  -41.9979 H      1 LIG       0.09000
      6 H4        -63.4971    2.1619  -43.5344 H      1 LIG       0.33000
      7 H5        -65.1301    2.2568  -43.2581 H      1 LIG       0.33000
      8 H6        -64.2377    1.0500  -42.5508 H      1 LIG       0.33000
@<TRIPOS>BOND
      1       1       2 1
      2       1       3 1
      3       1       4 1
      4       1       5 1
      5       2       6 1
      6       2       7 1
      7       2       8 1
@<TRIPOS>ALT_TYPE
CGenFF_4.0_ALT_TYPE_SET
CGenFF_4.0 1 CG334 2 NG3P3 3 HGA3 4 HGA3 5 HGA3 6 HGP2 7 HGP2 8 HGP2
@<TRIPOS>MOLECULE
methanamine
 8 7 0 0 0
****
USER_CHARGES
INVALID_CHARGES
Pose:   7 Cluster:   7 Fr_nu: 301552 TotEn:   -30.94
@<TRIPOS>ATOM
      1 C1        -62.9645    2.8597  -40.5948 C.3    1 LIG       0.04000
      2 N1        -64.0631    2.5745  -41.5377 N.4    1 LIG      -0.30000
      3 H1        -62.6510    1.9129  -40.1512 H      1 LIG       0.09000
      4 H2        -62.1501    3.3177  -41.1592 H      1 LIG       0.09000
      5 H3        -63.3468    3.5421  -39.8332 H      1 LIG       0.09000
      6 H4        -64.4022    3.4340  -41.9894 H      1 LIG       0.33000
      7 H5        -64.8635    2.1398  -41.0597 H      1 LIG       0.33000
      8 H6        -63.7609    1.9322  -42.2821 H      1 LIG       0.33000
@<TRIPOS>BOND
      1       1       2 1
      2       1       3 1
      3       1       4 1
      4       1       5 1
      5       2       6 1
      6       2       7 1
      7       2       8 1
@<TRIPOS>ALT_TYPE
CGenFF_4.0_ALT_TYPE_SET
CGenFF_4.0 1 CG334 2 NG3P3 3 HGA3 4 HGA3 5 HGA3 6 HGP2 7 HGP2 8 HGP2
@<TRIPOS>MOLECULE
methanamine
 8 7 0 0 0
****
USER_CHARGES
INVALID_CHARGES
Pose:   8 Cluster:   8 Fr_nu:  59110 TotEn:   -30.83
@<TRIPOS>ATOM
      1 C1        -86.6978  -19.4348  -33.9627 C.3    1 LIG       0.04000
      2 N1        -86.7466  -18.2395  -34.8265 N.4    1 LIG      -0.30000
      3 H1        -85.8816  -19.2993  -33.2507 H      1 LIG       0.09000
      4 H2        -87.6577  -19.5154  -33.4491 H      1 LIG       0.09000
      5 H3        -86.5206  -20.3019  -34.6020 H      1 LIG       0.09000
      6 H4        -87.5009  -18.3101  -35.5220 H      1 LIG       0.33000
      7 H5        -85.8640  -18.1118  -35.3391 H      1 LIG       0.33000
      8 H6        -86.9115  -17.3861  -34.2765 H      1 LIG       0.33000
@<TRIPOS>BOND
      1       1       2 1
      2       1       3 1
      3       1       4 1
      4       1       5 1
      5       2       6 1
      6       2       7 1
      7       2       8 1
@<TRIPOS>ALT_TYPE
CGenFF_4.0_ALT_TYPE_SET
CGenFF_4.0 1 CG334 2 NG3P3 3 HGA3 4 HGA3 5 HGA3 6 HGP2 7 HGP2 8 HGP2
@<TRIPOS>MOLECULE
methanamine
 8 7 0 0 0
****
USER_CHARGES
INVALID_CHARGES
Pose:   9 Cluster:   9 Fr_nu: 1238105 TotEn:   -29.38
@<TRIPOS>ATOM
      1 C1        -80.4659  -20.6179  -55.2024 C.3    1 LIG       0.04000
      2 N1        -79.4802  -21.5081  -54.5595 N.4    1 LIG      -0.30000
      3 H1        -80.2219  -19.5916  -54.9221 H      1 LIG       0.09000
      4 H2        -80.3892  -20.7589  -56.2822 H      1 LIG       0.09000
      5 H3        -81.4563  -20.8988  -54.8392 H      1 LIG       0.09000
      6 H4        -79.6602  -22.4944  -54.7884 H      1 LIG       0.33000
      7 H5        -79.5069  -21.4184  -53.5351 H      1 LIG       0.33000
      8 H6        -78.5225  -21.2893  -54.8645 H      1 LIG       0.33000
@<TRIPOS>BOND
      1       1       2 1
      2       1       3 1
      3       1       4 1
      4       1       5 1
      5       2       6 1
      6       2       7 1
      7       2       8 1
@<TRIPOS>ALT_TYPE
CGenFF_4.0_ALT_TYPE_SET
CGenFF_4.0 1 CG334 2 NG3P3 3 HGA3 4 HGA3 5 HGA3 6 HGP2 7 HGP2 8 HGP2
@<TRIPOS>MOLECULE
methanamine
 8 7 0 0 0
****
USER_CHARGES
INVALID_CHARGES
Pose:  10 Cluster:  10 Fr_nu: 178410 TotEn:   -27.74
@<TRIPOS>ATOM
      1 C1        -68.7502    3.9879  -48.2018 C.3    1 LIG       0.04000
      2 N1        -67.8783    4.4379  -49.3039 N.4    1 LIG      -0.30000
      3 H1        -69.7781    4.2463  -48.4623 H      1 LIG       0.09000
      4 H2        -68.6304    2.9076  -48.1007 H      1 LIG       0.09000
      5 H3        -68.4339    4.5046  -47.2936 H      1 LIG       0.09000
      6 H4        -66.8913    4.2203  -49.1140 H      1 LIG       0.33000
      7 H5        -67.9492    5.4541  -49.4464 H      1 LIG       0.33000
      8 H6        -68.1305    3.9825  -50.1911 H      1 LIG       0.33000
@<TRIPOS>BOND
      1       1       2 1
      2       1       3 1
      3       1       4 1
      4       1       5 1
      5       2       6 1
      6       2       7 1
      7       2       8 1
@<TRIPOS>ALT_TYPE
CGenFF_4.0_ALT_TYPE_SET
CGenFF_4.0 1 CG334 2 NG3P3 3 HGA3 4 HGA3 5 HGA3 6 HGP2 7 HGP2 8 HGP2
@<TRIPOS>MOLECULE
methanamine
 8 7 0 0 0
****
USER_CHARGES
INVALID_CHARGES
Pose:  11 Cluster:  11 Fr_nu: 334662 TotEn:   -23.18
@<TRIPOS>ATOM
      1 C1        -79.0594  -21.2577  -32.3813 C.3    1 LIG       0.04000
      2 N1        -78.0525  -22.0747  -33.0855 N.4    1 LIG      -0.30000
      3 H1        -80.0465  -21.6324  -32.6582 H      1 LIG       0.09000
      4 H2        -78.8856  -21.3643  -31.3088 H      1 LIG       0.09000
      5 H3        -78.9300  -20.2213  -32.6988 H      1 LIG       0.09000
      6 H4        -77.0970  -21.7666  -32.8625 H      1 LIG       0.33000
      7 H5        -78.1673  -22.0128  -34.1058 H      1 LIG       0.33000
      8 H6        -78.1264  -23.0671  -32.8253 H      1 LIG       0.33000
@<TRIPOS>BOND
      1       1       2 1
      2       1       3 1
      3       1       4 1
      4       1       5 1
      5       2       6 1
      6       2       7 1
      7       2       8 1
@<TRIPOS>ALT_TYPE
CGenFF_4.0_ALT_TYPE_SET
CGenFF_4.0 1 CG334 2 NG3P3 3 HGA3 4 HGA3 5 HGA3 6 HGP2 7 HGP2 8 HGP2
@<TRIPOS>MOLECULE
methanol
 6 5 0 0 0
****
USER_CHARGES
INVALID_CHARGES
Pose:   1 Cluster:   1 Fr_nu: 241362 TotEn:   -15.57
@<TRIPOS>ATOM
      1 C1        -66.1962  -10.2320  -36.2766 C.3    1 LIG      -0.04000
      2 O1        -65.3235  -10.9845  -37.0991 O.3    1 LIG      -0.65000
      3 H1        -66.4252   -9.2801  -36.7620 H      1 LIG       0.09000
      4 H2        -65.7225  -10.0544  -35.3077 H      1 LIG       0.09000
      5 H3        -67.1207  -10.7954  -36.1302 H      1 LIG       0.09000
      6 H4        -65.1438  -11.8202  -36.6353 H      1 LIG       0.42000
@<TRIPOS>BOND
      1       1       2 1
      2       1       3 1
      3       1       4 1
      4       1       5 1
      5       2       6 1
@<TRIPOS>ALT_TYPE
CGenFF_4.0_ALT_TYPE_SET
CGenFF_4.0 1 CG331 2 OG311 3 HGA3 4 HGA3 5 HGA3 6 HGP1
@<TRIPOS>MOLECULE
methanol
 6 5 0 0 0
****
USER_CHARGES
INVALID_CHARGES
Pose:   2 Cluster:   2 Fr_nu: 9886945 TotEn:   -14.84
@<TRIPOS>ATOM
      1 C1        -60.1579    6.5350  -21.6373 C.3    1 LIG      -0.04000
      2 O1        -59.1786    5.6495  -21.1261 O.3    1 LIG      -0.65000
      3 H1        -60.0940    6.5598  -22.7280 H      1 LIG       0.09000
      4 H2        -59.9941    7.5357  -21.2294 H      1 LIG       0.09000
      5 H3        -61.1476    6.1802  -21.3406 H      1 LIG       0.09000
      6 H4        -59.2666    5.6548  -20.1576 H      1 LIG       0.42000
@<TRIPOS>BOND
      1       1       2 1
      2       1       3 1
      3       1       4 1
      4       1       5 1
      5       2       6 1
@<TRIPOS>ALT_TYPE
CGenFF_4.0_ALT_TYPE_SET
CGenFF_4.0 1 CG331 2 OG311 3 HGA3 4 HGA3 5 HGA3 6 HGP1
@<TRIPOS>MOLECULE
methanol
 6 5 0 0 0
****
USER_CHARGES
INVALID_CHARGES
Pose:   3 Cluster:   3 Fr_nu: 9869970 TotEn:   -14.78
@<TRIPOS>ATOM
      1 C1        -47.0060  -11.3252  -24.2508 C.3    1 LIG      -0.04000
      2 O1        -46.5696  -12.6118  -23.8526 O.3    1 LIG      -0.65000
      3 H1        -46.1551  -10.7506  -24.6252 H      1 LIG       0.09000
      4 H2        -47.4583  -10.8127  -23.3980 H      1 LIG       0.09000
      5 H3        -47.7485  -11.4317  -25.0451 H      1 LIG       0.09000
      6 H4        -47.3511  -13.0903  -23.5270 H      1 LIG       0.42000
@<TRIPOS>BOND
      1       1       2 1
      2       1       3 1
      3       1       4 1
      4       1       5 1
      5       2       6 1
@<TRIPOS>ALT_TYPE
CGenFF_4.0_ALT_TYPE_SET
CGenFF_4.0 1 CG331 2 OG311 3 HGA3 4 HGA3 5 HGA3 6 HGP1
@<TRIPOS>MOLECULE
methanol
 6 5 0 0 0
****
USER_CHARGES
INVALID_CHARGES
Pose:   4 Cluster:   4 Fr_nu: 796460 TotEn:   -14.24
@<TRIPOS>ATOM
      1 C1        -71.4136   -8.8187  -43.5085 C.3    1 LIG      -0.04000
      2 O1        -70.8278  -10.0425  -43.1039 O.3    1 LIG      -0.65000
      3 H1        -72.2125   -9.0165  -44.2274 H      1 LIG       0.09000
      4 H2        -70.6507   -8.1808  -43.9619 H      1 LIG       0.09000
      5 H3        -71.8310   -8.3175  -42.6320 H      1 LIG       0.09000
      6 H4        -70.1248   -9.8260  -42.4677 H      1 LIG       0.42000
@<TRIPOS>BOND
      1       1       2 1
      2       1       3 1
      3       1       4 1
      4       1       5 1
      5       2       6 1
@<TRIPOS>ALT_TYPE
CGenFF_4.0_ALT_TYPE_SET
CGenFF_4.0 1 CG331 2 OG311 3 HGA3 4 HGA3 5 HGA3 6 HGP1
@<TRIPOS>MOLECULE
methanol
 6 5 0 0 0
****
USER_CHARGES
INVALID_CHARGES
Pose:   5 Cluster:   5 Fr_nu:  56920 TotEn:   -13.18
@<TRIPOS>ATOM
      1 C1        -71.2711   -9.4860  -43.3024 C.3    1 LIG      -0.04000
      2 O1        -69.9182   -9.4867  -43.7197 O.3    1 LIG      -0.65000
      3 H1        -71.9236   -9.4857  -44.1791 H      1 LIG       0.09000
      4 H2        -71.4644   -8.6009  -42.6910 H      1 LIG       0.09000
      5 H3        -71.4610  -10.3841  -42.7101 H      1 LIG       0.09000
      6 H4        -69.3714   -9.4868  -42.9155 H      1 LIG       0.42000
@<TRIPOS>BOND
      1       1       2 1
      2       1       3 1
      3       1       4 1
      4       1       5 1
      5       2       6 1
@<TRIPOS>ALT_TYPE
CGenFF_4.0_ALT_TYPE_SET
CGenFF_4.0 1 CG331 2 OG311 3 HGA3 4 HGA3 5 HGA3 6 HGP1
@<TRIPOS>MOLECULE
methanol
 6 5 0 0 0
****
USER_CHARGES
INVALID_CHARGES
Pose:   6 Cluster:   6 Fr_nu: 160530 TotEn:   -12.52
@<TRIPOS>ATOM
      1 C1        -79.8092  -21.6464  -54.1925 C.3    1 LIG      -0.04000
      2 O1        -79.8691  -21.6060  -52.7785 O.3    1 LIG      -0.65000
      3 H1        -80.7339  -21.2392  -54.6088 H      1 LIG       0.09000
      4 H2        -79.6721  -22.6791  -54.5229 H      1 LIG       0.09000
      5 H3        -78.9636  -21.0425  -54.5298 H      1 LIG       0.09000
      6 H4        -79.0328  -21.9749  -52.4466 H      1 LIG       0.42000
@<TRIPOS>BOND
      1       1       2 1
      2       1       3 1
      3       1       4 1
      4       1       5 1
      5       2       6 1
@<TRIPOS>ALT_TYPE
CGenFF_4.0_ALT_TYPE_SET
CGenFF_4.0 1 CG331 2 OG311 3 HGA3 4 HGA3 5 HGA3 6 HGP1
@<TRIPOS>MOLECULE
methanol
 6 5 0 0 0
****
USER_CHARGES
INVALID_CHARGES
Pose:   7 Cluster:   7 Fr_nu: 9862344 TotEn:   -12.38
@<TRIPOS>ATOM
      1 C1        -46.0170   -8.3350  -29.7097 C.3    1 LIG      -0.04000
      2 O1        -46.6837   -7.1763  -29.2435 O.3    1 LIG      -0.65000
      3 H1        -45.5059   -8.1092  -30.6488 H      1 LIG       0.09000
      4 H2        -46.7430   -9.1379  -29.8616 H      1 LIG       0.09000
      5 H3        -45.2825   -8.6469  -28.9636 H      1 LIG       0.09000
      6 H4        -47.1244   -7.4161  -28.4104 H      1 LIG       0.42000
@<TRIPOS>BOND
      1       1       2 1
      2       1       3 1
      3       1       4 1
      4       1       5 1
      5       2       6 1
@<TRIPOS>ALT_TYPE
CGenFF_4.0_ALT_TYPE_SET
CGenFF_4.0 1 CG331 2 OG311 3 HGA3 4 HGA3 5 HGA3 6 HGP1
@<TRIPOS>MOLECULE
methanol
 6 5 0 0 0
****
USER_CHARGES
INVALID_CHARGES
Pose:   8 Cluster:   8 Fr_nu: 9725262 TotEn:   -12.04
@<TRIPOS>ATOM
      1 C1        -50.4733    3.9658  -34.3695 C.3    1 LIG      -0.04000
      2 O1        -49.8039    3.2770  -33.3293 O.3    1 LIG      -0.65000
      3 H1        -50.7548    4.9638  -34.0245 H      1 LIG       0.09000
      4 H2        -51.3645    3.4057  -34.6640 H      1 LIG       0.09000
      5 H3        -49.8017    4.0550  -35.2265 H      1 LIG       0.09000
      6 H4        -49.5708    2.3977  -33.6729 H      1 LIG       0.42000
@<TRIPOS>BOND
      1       1       2 1
      2       1       3 1
      3       1       4 1
      4       1       5 1
      5       2       6 1
@<TRIPOS>ALT_TYPE
CGenFF_4.0_ALT_TYPE_SET
CGenFF_4.0 1 CG331 2 OG311 3 HGA3 4 HGA3 5 HGA3 6 HGP1
@<TRIPOS>MOLECULE
methanol
 6 5 0 0 0
****
USER_CHARGES
INVALID_CHARGES
Pose:   9 Cluster:   9 Fr_nu: 9909921 TotEn:   -11.93
@<TRIPOS>ATOM
      1 C1        -85.9364    2.8665  -50.4425 C.3    1 LIG      -0.04000
      2 O1        -85.3767    1.6006  -50.7404 O.3    1 LIG      -0.65000
      3 H1        -86.3368    2.8585  -49.4258 H      1 LIG       0.09000
      4 H2        -86.7322    3.0914  -51.1571 H      1 LIG       0.09000
      5 H3        -85.1557    3.6271  -50.5182 H      1 LIG       0.09000
      6 H4        -85.0328    1.6472  -51.6489 H      1 LIG       0.42000
@<TRIPOS>BOND
      1       1       2 1
      2       1       3 1
      3       1       4 1
      4       1       5 1
      5       2       6 1
@<TRIPOS>ALT_TYPE
CGenFF_4.0_ALT_TYPE_SET
CGenFF_4.0 1 CG331 2 OG311 3 HGA3 4 HGA3 5 HGA3 6 HGP1
@<TRIPOS>MOLECULE
methanol
 6 5 0 0 0
****
USER_CHARGES
INVALID_CHARGES
Pose:  10 Cluster:  10 Fr_nu: 1662742 TotEn:   -11.67
@<TRIPOS>ATOM
      1 C1        -78.4274  -13.4980  -48.1977 C.3    1 LIG      -0.04000
      2 O1        -79.6737  -14.1621  -48.2975 O.3    1 LIG      -0.65000
      3 H1        -77.6293  -14.1677  -48.5274 H      1 LIG       0.09000
      4 H2        -78.2574  -13.1939  -47.1617 H      1 LIG       0.09000
      5 H3        -78.4442  -12.6124  -48.8372 H      1 LIG       0.09000
      6 H4        -80.3553  -13.5370  -47.9966 H      1 LIG       0.42000
@<TRIPOS>BOND
      1       1       2 1
      2       1       3 1
      3       1       4 1
      4       1       5 1
      5       2       6 1
@<TRIPOS>ALT_TYPE
CGenFF_4.0_ALT_TYPE_SET
CGenFF_4.0 1 CG331 2 OG311 3 HGA3 4 HGA3 5 HGA3 6 HGP1
@<TRIPOS>MOLECULE
methanol
 6 5 0 0 0
****
USER_CHARGES
INVALID_CHARGES
Pose:  11 Cluster:  11 Fr_nu:  45233 TotEn:   -11.26
@<TRIPOS>ATOM
      1 C1        -84.4318    0.4033  -38.8785 C.3    1 LIG      -0.04000
      2 O1        -83.6000   -0.6069  -38.3380 O.3    1 LIG      -0.65000
      3 H1        -84.6600    1.1409  -38.1053 H      1 LIG       0.09000
      4 H2        -85.3555   -0.0456  -39.2527 H      1 LIG       0.09000
      5 H3        -83.9071    0.8928  -39.7023 H      1 LIG       0.09000
      6 H4        -83.4200   -1.2413  -39.0527 H      1 LIG       0.42000
@<TRIPOS>BOND
      1       1       2 1
      2       1       3 1
      3       1       4 1
      4       1       5 1
      5       2       6 1
@<TRIPOS>ALT_TYPE
CGenFF_4.0_ALT_TYPE_SET
CGenFF_4.0 1 CG331 2 OG311 3 HGA3 4 HGA3 5 HGA3 6 HGP1
@<TRIPOS>MOLECULE
methanol
 6 5 0 0 0
****
USER_CHARGES
INVALID_CHARGES
Pose:  12 Cluster:  12 Fr_nu: 8298210 TotEn:   -10.91
@<TRIPOS>ATOM
      1 C1        -78.6066  -13.4974  -46.3587 C.3    1 LIG      -0.04000
      2 O1        -79.3355  -13.8895  -47.5073 O.3    1 LIG      -0.65000
      3 H1        -77.6501  -14.0255  -46.3354 H      1 LIG       0.09000
      4 H2        -79.1855  -13.7306  -45.4614 H      1 LIG       0.09000
      5 H3        -78.4249  -12.4211  -46.4032 H      1 LIG       0.09000
      6 H4        -80.1762  -13.4008  -47.4926 H      1 LIG       0.42000
@<TRIPOS>BOND
      1       1       2 1
      2       1       3 1
      3       1       4 1
      4       1       5 1
      5       2       6 1
@<TRIPOS>ALT_TYPE
CGenFF_4.0_ALT_TYPE_SET
CGenFF_4.0 1 CG331 2 OG311 3 HGA3 4 HGA3 5 HGA3 6 HGP1
@<TRIPOS>MOLECULE
methanol
 6 5 0 0 0
****
USER_CHARGES
INVALID_CHARGES
Pose:  13 Cluster:  13 Fr_nu: 201837 TotEn:   -10.89
@<TRIPOS>ATOM
      1 C1        -81.6665   -6.0399  -45.3795 C.3    1 LIG      -0.04000
      2 O1        -82.6599   -5.7135  -44.4250 O.3    1 LIG      -0.65000
      3 H1        -81.5917   -7.1262  -45.4718 H      1 LIG       0.09000
      4 H2        -80.7064   -5.6234  -45.0644 H      1 LIG       0.09000
      5 H3        -81.9474   -5.6129  -46.3451 H      1 LIG       0.09000
      6 H4        -82.6965   -4.7432  -44.3712 H      1 LIG       0.42000
@<TRIPOS>BOND
      1       1       2 1
      2       1       3 1
      3       1       4 1
      4       1       5 1
      5       2       6 1
@<TRIPOS>ALT_TYPE
CGenFF_4.0_ALT_TYPE_SET
CGenFF_4.0 1 CG331 2 OG311 3 HGA3 4 HGA3 5 HGA3 6 HGP1
@<TRIPOS>MOLECULE
methanol
 6 5 0 0 0
****
USER_CHARGES
INVALID_CHARGES
Pose:  14 Cluster:  14 Fr_nu: 1063135 TotEn:   -10.66
@<TRIPOS>ATOM
      1 C1        -70.8929   -9.3241  -43.4585 C.3    1 LIG      -0.04000
      2 O1        -71.6724  -10.2291  -44.2186 O.3    1 LIG      -0.65000
      3 H1        -70.9150   -9.6178  -42.4062 H      1 LIG       0.09000
      4 H2        -71.2910   -8.3128  -43.5740 H      1 LIG       0.09000
      5 H3        -69.8625   -9.3516  -43.8205 H      1 LIG       0.09000
      6 H4        -71.6284   -9.9359  -45.1448 H      1 LIG       0.42000
@<TRIPOS>BOND
      1       1       2 1
      2       1       3 1
      3       1       4 1
      4       1       5 1
      5       2       6 1
@<TRIPOS>ALT_TYPE
CGenFF_4.0_ALT_TYPE_SET
CGenFF_4.0 1 CG331 2 OG311 3 HGA3 4 HGA3 5 HGA3 6 HGP1
@<TRIPOS>MOLECULE
methanol
 6 5 0 0 0
****
USER_CHARGES
INVALID_CHARGES
Pose:  15 Cluster:  15 Fr_nu: 9723526 TotEn:   -10.52
@<TRIPOS>ATOM
      1 C1        -50.7901    3.8230  -34.6640 C.3    1 LIG      -0.04000
      2 O1        -49.4451    3.3876  -34.5881 O.3    1 LIG      -0.65000
      3 H1        -50.8179    4.9138  -34.7237 H      1 LIG       0.09000
      4 H2        -51.3349    3.4820  -33.7800 H      1 LIG       0.09000
      5 H3        -51.2509    3.3996  -35.5595 H      1 LIG       0.09000
      6 H4        -49.4618    2.4166  -34.5364 H      1 LIG       0.42000
@<TRIPOS>BOND
      1       1       2 1
      2       1       3 1
      3       1       4 1
      4       1       5 1
      5       2       6 1
@<TRIPOS>ALT_TYPE
CGenFF_4.0_ALT_TYPE_SET
CGenFF_4.0 1 CG331 2 OG311 3 HGA3 4 HGA3 5 HGA3 6 HGP1
@<TRIPOS>MOLECULE
methanol
 6 5 0 0 0
****
USER_CHARGES
INVALID_CHARGES
Pose:  16 Cluster:  16 Fr_nu: 227113 TotEn:   -10.33
@<TRIPOS>ATOM
      1 C1        -50.2538  -11.4615  -27.7173 C.3    1 LIG      -0.04000
      2 O1        -49.4701  -11.9137  -28.8062 O.3    1 LIG      -0.65000
      3 H1        -51.2833  -11.8066  -27.8403 H      1 LIG       0.09000
      4 H2        -50.2267  -10.3696  -27.6763 H      1 LIG       0.09000
      5 H3        -49.8435  -11.8693  -26.7905 H      1 LIG       0.09000
      6 H4        -48.5652  -11.5881  -28.6615 H      1 LIG       0.42000
@<TRIPOS>BOND
      1       1       2 1
      2       1       3 1
      3       1       4 1
      4       1       5 1
      5       2       6 1
@<TRIPOS>ALT_TYPE
CGenFF_4.0_ALT_TYPE_SET
CGenFF_4.0 1 CG331 2 OG311 3 HGA3 4 HGA3 5 HGA3 6 HGP1
@<TRIPOS>MOLECULE
methanol
 6 5 0 0 0
****
USER_CHARGES
INVALID_CHARGES
Pose:  17 Cluster:  17 Fr_nu: 565310 TotEn:    -9.95
@<TRIPOS>ATOM
      1 C1        -50.2283  -10.7815  -42.3170 C.3    1 LIG      -0.04000
      2 O1        -50.5060   -9.5082  -41.7638 O.3    1 LIG      -0.65000
      3 H1        -49.5858  -10.6665  -43.1934 H      1 LIG       0.09000
      4 H2        -51.1647  -11.2690  -42.5999 H      1 LIG       0.09000
      5 H3        -49.7146  -11.3898  -41.5688 H      1 LIG       0.09000
      6 H4        -51.0774   -9.6516  -40.9900 H      1 LIG       0.42000
@<TRIPOS>BOND
      1       1       2 1
      2       1       3 1
      3       1       4 1
      4       1       5 1
      5       2       6 1
@<TRIPOS>ALT_TYPE
CGenFF_4.0_ALT_TYPE_SET
CGenFF_4.0 1 CG331 2 OG311 3 HGA3 4 HGA3 5 HGA3 6 HGP1
@<TRIPOS>MOLECULE
methanol
 6 5 0 0 0
****
USER_CHARGES
INVALID_CHARGES
Pose:  18 Cluster:  18 Fr_nu: 197098 TotEn:    -9.73
@<TRIPOS>ATOM
      1 C1        -82.2762   -5.9923  -45.8430 C.3    1 LIG      -0.04000
      2 O1        -81.3223   -5.1605  -45.2085 O.3    1 LIG      -0.65000
      3 H1        -81.8129   -6.9476  -46.1020 H      1 LIG       0.09000
      4 H2        -82.6482   -5.4994  -46.7448 H      1 LIG       0.09000
      5 H3        -83.1077   -6.1676  -45.1565 H      1 LIG       0.09000
      6 H4        -81.7701   -4.3242  -44.9946 H      1 LIG       0.42000
@<TRIPOS>BOND
      1       1       2 1
      2       1       3 1
      3       1       4 1
      4       1       5 1
      5       2       6 1
@<TRIPOS>ALT_TYPE
CGenFF_4.0_ALT_TYPE_SET
CGenFF_4.0 1 CG331 2 OG311 3 HGA3 4 HGA3 5 HGA3 6 HGP1
@<TRIPOS>MOLECULE
methanol
 6 5 0 0 0
****
USER_CHARGES
INVALID_CHARGES
Pose:  19 Cluster:  19 Fr_nu: 6382449 TotEn:    -9.71
@<TRIPOS>ATOM
      1 C1        -54.6106   -0.0584  -16.0751 C.3    1 LIG      -0.04000
      2 O1        -53.7474   -0.3318  -17.1635 O.3    1 LIG      -0.65000
      3 H1        -54.0532    0.4532  -15.2866 H      1 LIG       0.09000
      4 H2        -55.0255   -0.9950  -15.6938 H      1 LIG       0.09000
      5 H3        -55.4240    0.5847  -16.4192 H      1 LIG       0.09000
      6 H4        -54.2773   -0.7851  -17.8413 H      1 LIG       0.42000
@<TRIPOS>BOND
      1       1       2 1
      2       1       3 1
      3       1       4 1
      4       1       5 1
      5       2       6 1
@<TRIPOS>ALT_TYPE
CGenFF_4.0_ALT_TYPE_SET
CGenFF_4.0 1 CG331 2 OG311 3 HGA3 4 HGA3 5 HGA3 6 HGP1
@<TRIPOS>MOLECULE
methanol
 6 5 0 0 0
****
USER_CHARGES
INVALID_CHARGES
Pose:  20 Cluster:  20 Fr_nu: 262428 TotEn:    -9.67
@<TRIPOS>ATOM
      1 C1        -50.0051  -11.1134  -28.0295 C.3    1 LIG      -0.04000
      2 O1        -51.2159  -11.7636  -28.3695 O.3    1 LIG      -0.65000
      3 H1        -49.6040  -11.5462  -27.1098 H      1 LIG       0.09000
      4 H2        -50.1904  -10.0451  -27.8914 H      1 LIG       0.09000
      5 H3        -49.2860  -11.2547  -28.8398 H      1 LIG       0.09000
      6 H4        -51.5403  -11.3526  -29.1890 H      1 LIG       0.42000
@<TRIPOS>BOND
      1       1       2 1
      2       1       3 1
      3       1       4 1
      4       1       5 1
      5       2       6 1
@<TRIPOS>ALT_TYPE
CGenFF_4.0_ALT_TYPE_SET
CGenFF_4.0 1 CG331 2 OG311 3 HGA3 4 HGA3 5 HGA3 6 HGP1
@<TRIPOS>MOLECULE
methanol
 6 5 0 0 0
****
USER_CHARGES
INVALID_CHARGES
Pose:  21 Cluster:  21 Fr_nu: 267714 TotEn:    -9.04
@<TRIPOS>ATOM
      1 C1        -74.3850   -8.5638  -53.5900 C.3    1 LIG      -0.04000
      2 O1        -74.1319   -7.8357  -52.4024 O.3    1 LIG      -0.65000
      3 H1        -73.9376   -9.5577  -53.5113 H      1 LIG       0.09000
      4 H2        -73.9617   -8.0287  -54.4438 H      1 LIG       0.09000
      5 H3        -75.4649   -8.6624  -53.7232 H      1 LIG       0.09000
      6 H4        -74.5435   -6.9613  -52.5104 H      1 LIG       0.42000
@<TRIPOS>BOND
      1       1       2 1
      2       1       3 1
      3       1       4 1
      4       1       5 1
      5       2       6 1
@<TRIPOS>ALT_TYPE
CGenFF_4.0_ALT_TYPE_SET
CGenFF_4.0 1 CG331 2 OG311 3 HGA3 4 HGA3 5 HGA3 6 HGP1
@<TRIPOS>MOLECULE
methanol
 6 5 0 0 0
****
USER_CHARGES
INVALID_CHARGES
Pose:  22 Cluster:  22 Fr_nu: 201720 TotEn:    -8.81
@<TRIPOS>ATOM
      1 C1        -82.5127   -5.8424  -45.4388 C.3    1 LIG      -0.04000
      2 O1        -83.6959   -5.0650  -45.4247 O.3    1 LIG      -0.65000
      3 H1        -82.7730   -6.9037  -45.4333 H      1 LIG       0.09000
      4 H2        -81.9063   -5.6006  -44.5622 H      1 LIG       0.09000
      5 H3        -81.9474   -5.6129  -46.3451 H      1 LIG       0.09000
      6 H4        -83.4242   -4.1313  -45.4299 H      1 LIG       0.42000
@<TRIPOS>BOND
      1       1       2 1
      2       1       3 1
      3       1       4 1
      4       1       5 1
      5       2       6 1
@<TRIPOS>ALT_TYPE
CGenFF_4.0_ALT_TYPE_SET
CGenFF_4.0 1 CG331 2 OG311 3 HGA3 4 HGA3 5 HGA3 6 HGP1
@<TRIPOS>MOLECULE
methanol
 6 5 0 0 0
****
USER_CHARGES
INVALID_CHARGES
Pose:  23 Cluster:  23 Fr_nu: 376550 TotEn:    -8.70
@<TRIPOS>ATOM
      1 C1        -74.4775   -8.6558  -53.5270 C.3    1 LIG      -0.04000
      2 O1        -73.3867   -9.0102  -54.3570 O.3    1 LIG      -0.65000
      3 H1        -74.1071   -8.1396  -52.6379 H      1 LIG       0.09000
      4 H2        -75.0238   -9.5570  -53.2370 H      1 LIG       0.09000
      5 H3        -75.1440   -7.9904  -54.0807 H      1 LIG       0.09000
      6 H4        -73.7549   -9.4652  -55.1336 H      1 LIG       0.42000
@<TRIPOS>BOND
      1       1       2 1
      2       1       3 1
      3       1       4 1
      4       1       5 1
      5       2       6 1
@<TRIPOS>ALT_TYPE
CGenFF_4.0_ALT_TYPE_SET
CGenFF_4.0 1 CG331 2 OG311 3 HGA3 4 HGA3 5 HGA3 6 HGP1
@<TRIPOS>MOLECULE
methanol
 6 5 0 0 0
****
USER_CHARGES
INVALID_CHARGES
Pose:  24 Cluster:  24 Fr_nu: 207000 TotEn:    -8.49
@<TRIPOS>ATOM
      1 C1        -81.9174   -6.9673  -44.9770 C.3    1 LIG      -0.04000
      2 O1        -81.4014   -7.9111  -44.0566 O.3    1 LIG      -0.65000
      3 H1        -82.8305   -7.3610  -45.4305 H      1 LIG       0.09000
      4 H2        -81.1717   -6.7656  -45.7502 H      1 LIG       0.09000
      5 H3        -82.1476   -6.0412  -44.4451 H      1 LIG       0.09000
      6 H4        -80.5933   -7.5265  -43.6760 H      1 LIG       0.42000
@<TRIPOS>BOND
      1       1       2 1
      2       1       3 1
      3       1       4 1
      4       1       5 1
      5       2       6 1
@<TRIPOS>ALT_TYPE
CGenFF_4.0_ALT_TYPE_SET
CGenFF_4.0 1 CG331 2 OG311 3 HGA3 4 HGA3 5 HGA3 6 HGP1
@<TRIPOS>MOLECULE
methanol
 6 5 0 0 0
****
USER_CHARGES
INVALID_CHARGES
Pose:  25 Cluster:  25 Fr_nu: 204216 TotEn:    -8.30
@<TRIPOS>ATOM
      1 C1        -82.3563   -6.4026  -45.0195 C.3    1 LIG      -0.04000
      2 O1        -82.6707   -5.4672  -46.0347 O.3    1 LIG      -0.65000
      3 H1        -82.5191   -7.4162  -45.3939 H      1 LIG       0.09000
      4 H2        -82.9873   -6.2197  -44.1460 H      1 LIG       0.09000
      5 H3        -81.3068   -6.2842  -44.7397 H      1 LIG       0.09000
      6 H4        -82.5141   -4.5813  -45.6652 H      1 LIG       0.42000
@<TRIPOS>BOND
      1       1       2 1
      2       1       3 1
      3       1       4 1
      4       1       5 1
      5       2       6 1
@<TRIPOS>ALT_TYPE
CGenFF_4.0_ALT_TYPE_SET
CGenFF_4.0 1 CG331 2 OG311 3 HGA3 4 HGA3 5 HGA3 6 HGP1
@<TRIPOS>MOLECULE
methanol
 6 5 0 0 0
****
USER_CHARGES
INVALID_CHARGES
Pose:  26 Cluster:  26 Fr_nu: 201501 TotEn:    -8.21
@<TRIPOS>ATOM
      1 C1        -82.5264   -6.0429  -45.5245 C.3    1 LIG      -0.04000
      2 O1        -81.9178   -7.2544  -45.1166 O.3    1 LIG      -0.65000
      3 H1        -82.5423   -5.3420  -44.6862 H      1 LIG       0.09000
      4 H2        -83.5454   -6.2428  -45.8654 H      1 LIG       0.09000
      5 H3        -81.9474   -5.6129  -46.3451 H      1 LIG       0.09000
      6 H4        -81.9225   -7.8494  -45.8858 H      1 LIG       0.42000
@<TRIPOS>BOND
      1       1       2 1
      2       1       3 1
      3       1       4 1
      4       1       5 1
      5       2       6 1
@<TRIPOS>ALT_TYPE
CGenFF_4.0_ALT_TYPE_SET
CGenFF_4.0 1 CG331 2 OG311 3 HGA3 4 HGA3 5 HGA3 6 HGP1
@<TRIPOS>MOLECULE
methanol
 6 5 0 0 0
****
USER_CHARGES
INVALID_CHARGES
Pose:  27 Cluster:  27 Fr_nu: 9323744 TotEn:    -7.56
@<TRIPOS>ATOM
      1 C1        -73.0168  -26.4816  -52.3148 C.3    1 LIG      -0.04000
      2 O1        -72.6402  -25.8448  -53.5219 O.3    1 LIG      -0.65000
      3 H1        -74.0034  -26.1265  -52.0071 H      1 LIG       0.09000
      4 H2        -72.2796  -26.2592  -51.5391 H      1 LIG       0.09000
      5 H3        -73.0555  -27.5609  -52.4793 H      1 LIG       0.09000
      6 H4        -71.7614  -26.1850  -53.7621 H      1 LIG       0.42000
@<TRIPOS>BOND
      1       1       2 1
      2       1       3 1
      3       1       4 1
      4       1       5 1
      5       2       6 1
@<TRIPOS>ALT_TYPE
CGenFF_4.0_ALT_TYPE_SET
CGenFF_4.0 1 CG331 2 OG311 3 HGA3 4 HGA3 5 HGA3 6 HGP1
@<TRIPOS>MOLECULE
methanol
 6 5 0 0 0
****
USER_CHARGES
INVALID_CHARGES
Pose:  28 Cluster:  28 Fr_nu: 9862049 TotEn:    -7.54
@<TRIPOS>ATOM
      1 C1        -46.0170   -8.3350  -29.7097 C.3    1 LIG      -0.04000
      2 O1        -45.7490   -7.1047  -30.3569 O.3    1 LIG      -0.65000
      3 H1        -46.9226   -8.2400  -29.1055 H      1 LIG       0.09000
      4 H2        -45.1696   -8.6061  -29.0750 H      1 LIG       0.09000
      5 H3        -46.1659   -9.1094  -30.4659 H      1 LIG       0.09000
      6 H4        -44.9399   -7.2286  -30.8820 H      1 LIG       0.42000
@<TRIPOS>BOND
      1       1       2 1
      2       1       3 1
      3       1       4 1
      4       1       5 1
      5       2       6 1
@<TRIPOS>ALT_TYPE
CGenFF_4.0_ALT_TYPE_SET
CGenFF_4.0 1 CG331 2 OG311 3 HGA3 4 HGA3 5 HGA3 6 HGP1
@<TRIPOS>MOLECULE
methanol
 6 5 0 0 0
****
USER_CHARGES
INVALID_CHARGES
Pose:  29 Cluster:  29 Fr_nu: 192680 TotEn:    -7.53
@<TRIPOS>ATOM
      1 C1        -81.8879   -5.8838  -45.2254 C.3    1 LIG      -0.04000
      2 O1        -81.6981   -6.6437  -44.0460 O.3    1 LIG      -0.65000
      3 H1        -82.9016   -5.4758  -45.2377 H      1 LIG       0.09000
      4 H2        -81.7293   -6.5204  -46.0996 H      1 LIG       0.09000
      5 H3        -81.1670   -5.0630  -45.2393 H      1 LIG       0.09000
      6 H4        -80.7891   -6.9884  -44.0716 H      1 LIG       0.42000
@<TRIPOS>BOND
      1       1       2 1
      2       1       3 1
      3       1       4 1
      4       1       5 1
      5       2       6 1
@<TRIPOS>ALT_TYPE
CGenFF_4.0_ALT_TYPE_SET
CGenFF_4.0 1 CG331 2 OG311 3 HGA3 4 HGA3 5 HGA3 6 HGP1
@<TRIPOS>MOLECULE
methanol
 6 5 0 0 0
****
USER_CHARGES
INVALID_CHARGES
Pose:  30 Cluster:  30 Fr_nu: 9880462 TotEn:    -6.42
@<TRIPOS>ATOM
      1 C1        -72.8282  -26.0198  -52.5515 C.3    1 LIG      -0.04000
      2 O1        -73.6591  -26.6032  -53.5382 O.3    1 LIG      -0.65000
      3 H1        -72.9853  -24.9386  -52.5346 H      1 LIG       0.09000
      4 H2        -71.7821  -26.2432  -52.7763 H      1 LIG       0.09000
      5 H3        -73.0866  -26.4386  -51.5761 H      1 LIG       0.09000
      6 H4        -73.4914  -27.5610  -53.5230 H      1 LIG       0.42000
@<TRIPOS>BOND
      1       1       2 1
      2       1       3 1
      3       1       4 1
      4       1       5 1
      5       2       6 1
@<TRIPOS>ALT_TYPE
CGenFF_4.0_ALT_TYPE_SET
CGenFF_4.0 1 CG331 2 OG311 3 HGA3 4 HGA3 5 HGA3 6 HGP1
@<TRIPOS>MOLECULE
methanol
 6 5 0 0 0
****
USER_CHARGES
INVALID_CHARGES
Pose:  31 Cluster:  31 Fr_nu: 3694571 TotEn:    -6.36
@<TRIPOS>ATOM
      1 C1        -78.4208  -13.2200  -45.8914 C.3    1 LIG      -0.04000
      2 O1        -79.5509  -12.4880  -45.4539 O.3    1 LIG      -0.65000
      3 H1        -77.6318  -13.1587  -45.1377 H      1 LIG       0.09000
      4 H2        -78.0653  -12.8106  -46.8404 H      1 LIG       0.09000
      5 H3        -78.7067  -14.2651  -46.0319 H      1 LIG       0.09000
      6 H4        -80.2278  -12.5660  -46.1478 H      1 LIG       0.42000
@<TRIPOS>BOND
      1       1       2 1
      2       1       3 1
      3       1       4 1
      4       1       5 1
      5       2       6 1
@<TRIPOS>ALT_TYPE
CGenFF_4.0_ALT_TYPE_SET
CGenFF_4.0 1 CG331 2 OG311 3 HGA3 4 HGA3 5 HGA3 6 HGP1
@<TRIPOS>MOLECULE
methanol
 6 5 0 0 0
****
USER_CHARGES
INVALID_CHARGES
Pose:  32 Cluster:  32 Fr_nu: 814882 TotEn:    -6.15
@<TRIPOS>ATOM
      1 C1        -71.0045   -9.4898  -43.9020 C.3    1 LIG      -0.04000
      2 O1        -71.2512   -9.1091  -42.5609 O.3    1 LIG      -0.65000
      3 H1        -71.8787   -9.2561  -44.5146 H      1 LIG       0.09000
      4 H2        -70.7924  -10.5611  -43.9445 H      1 LIG       0.09000
      5 H3        -70.1413   -8.9343  -44.2761 H      1 LIG       0.09000
      6 H4        -70.4546   -9.3319  -42.0496 H      1 LIG       0.42000
@<TRIPOS>BOND
      1       1       2 1
      2       1       3 1
      3       1       4 1
      4       1       5 1
      5       2       6 1
@<TRIPOS>ALT_TYPE
CGenFF_4.0_ALT_TYPE_SET
CGenFF_4.0 1 CG331 2 OG311 3 HGA3 4 HGA3 5 HGA3 6 HGP1
@<TRIPOS>MOLECULE
methanol
 6 5 0 0 0
****
USER_CHARGES
INVALID_CHARGES
Pose:  33 Cluster:  33 Fr_nu: 342113 TotEn:    -6.14
@<TRIPOS>ATOM
      1 C1        -65.2336  -11.0663  -37.4209 C.3    1 LIG      -0.04000
      2 O1        -66.3922  -10.5202  -36.8177 O.3    1 LIG      -0.65000
      3 H1        -64.9455  -10.4540  -38.2790 H      1 LIG       0.09000
      4 H2        -65.4376  -12.0907  -37.7428 H      1 LIG       0.09000
      5 H3        -64.4211  -11.0710  -36.6904 H      1 LIG       0.09000
      6 H4        -66.6162  -11.0898  -36.0620 H      1 LIG       0.42000
@<TRIPOS>BOND
      1       1       2 1
      2       1       3 1
      3       1       4 1
      4       1       5 1
      5       2       6 1
@<TRIPOS>ALT_TYPE
CGenFF_4.0_ALT_TYPE_SET
CGenFF_4.0 1 CG331 2 OG311 3 HGA3 4 HGA3 5 HGA3 6 HGP1
@<TRIPOS>MOLECULE
methanol
 6 5 0 0 0
****
USER_CHARGES
INVALID_CHARGES
Pose:  34 Cluster:  34 Fr_nu: 9909786 TotEn:    -6.05
@<TRIPOS>ATOM
      1 C1        -61.3613    5.0072  -20.9930 C.3    1 LIG      -0.04000
      2 O1        -60.0266    5.4795  -20.9945 O.3    1 LIG      -0.65000
      3 H1        -61.4043    4.0357  -20.4945 H      1 LIG       0.09000
      4 H2        -61.7178    4.9165  -22.0222 H      1 LIG       0.09000
      5 H3        -61.9898    5.7194  -20.4532 H      1 LIG       0.09000
      6 H4        -60.0293    6.3416  -21.4445 H      1 LIG       0.42000
@<TRIPOS>BOND
      1       1       2 1
      2       1       3 1
      3       1       4 1
      4       1       5 1
      5       2       6 1
@<TRIPOS>ALT_TYPE
CGenFF_4.0_ALT_TYPE_SET
CGenFF_4.0 1 CG331 2 OG311 3 HGA3 4 HGA3 5 HGA3 6 HGP1
@<TRIPOS>MOLECULE
methanol
 6 5 0 0 0
****
USER_CHARGES
INVALID_CHARGES
Pose:  35 Cluster:  35 Fr_nu: 9936087 TotEn:    -5.83
@<TRIPOS>ATOM
      1 C1        -86.0156    2.1300  -50.4684 C.3    1 LIG      -0.04000
      2 O1        -86.4395    0.8180  -50.7897 O.3    1 LIG      -0.65000
      3 H1        -86.1890    2.3199  -49.4063 H      1 LIG       0.09000
      4 H2        -86.5701    2.8516  -51.0737 H      1 LIG       0.09000
      5 H3        -84.9482    2.2213  -50.6830 H      1 LIG       0.09000
      6 H4        -86.2700    0.6874  -51.7384 H      1 LIG       0.42000
@<TRIPOS>BOND
      1       1       2 1
      2       1       3 1
      3       1       4 1
      4       1       5 1
      5       2       6 1
@<TRIPOS>ALT_TYPE
CGenFF_4.0_ALT_TYPE_SET
CGenFF_4.0 1 CG331 2 OG311 3 HGA3 4 HGA3 5 HGA3 6 HGP1
@<TRIPOS>MOLECULE
methanol
 6 5 0 0 0
****
USER_CHARGES
INVALID_CHARGES
Pose:  36 Cluster:  36 Fr_nu: 255261 TotEn:    -5.23
@<TRIPOS>ATOM
      1 C1        -84.0790   -5.9995  -45.5765 C.3    1 LIG      -0.04000
      2 O1        -85.4317   -5.7858  -45.2175 O.3    1 LIG      -0.65000
      3 H1        -83.4586   -6.0026  -44.6769 H      1 LIG       0.09000
      4 H2        -83.7516   -5.2076  -46.2550 H      1 LIG       0.09000
      5 H3        -83.9930   -6.9658  -46.0790 H      1 LIG       0.09000
      6 H4        -85.9496   -5.7895  -46.0406 H      1 LIG       0.42000
@<TRIPOS>BOND
      1       1       2 1
      2       1       3 1
      3       1       4 1
      4       1       5 1
      5       2       6 1
@<TRIPOS>ALT_TYPE
CGenFF_4.0_ALT_TYPE_SET
CGenFF_4.0 1 CG331 2 OG311 3 HGA3 4 HGA3 5 HGA3 6 HGP1
@<TRIPOS>MOLECULE
methanol
 6 5 0 0 0
****
USER_CHARGES
INVALID_CHARGES
Pose:  37 Cluster:  37 Fr_nu: 257672 TotEn:    -4.73
@<TRIPOS>ATOM
      1 C1        -83.4014   -5.9135  -45.7925 C.3    1 LIG      -0.04000
      2 O1        -82.0725   -5.8762  -45.3055 O.3    1 LIG      -0.65000
      3 H1        -83.6554   -6.9360  -46.0824 H      1 LIG       0.09000
      4 H2        -83.4939   -5.2459  -46.6529 H      1 LIG       0.09000
      5 H3        -84.0790   -5.5822  -45.0021 H      1 LIG       0.09000
      6 H4        -81.8844   -4.9544  -45.0591 H      1 LIG       0.42000
@<TRIPOS>BOND
      1       1       2 1
      2       1       3 1
      3       1       4 1
      4       1       5 1
      5       2       6 1
@<TRIPOS>ALT_TYPE
CGenFF_4.0_ALT_TYPE_SET
CGenFF_4.0 1 CG331 2 OG311 3 HGA3 4 HGA3 5 HGA3 6 HGP1
@<TRIPOS>MOLECULE
furan
 9 9 0 0 0
****
USER_CHARGES
INVALID_CHARGES
Pose:   1 Cluster:   1 Fr_nu: 3021799 TotEn:   -10.35
@<TRIPOS>ATOM
      1 C1        -76.8933   -7.5731  -58.3178 C.2    1 LIG      -0.26000
      2 C2        -77.5191   -6.3260  -58.0801 C.2    1 LIG      -0.26000
      3 C3        -75.5740   -7.4121  -57.9633 C.2    1 LIG       0.09300
      4 C4        -76.5377   -5.4920  -57.5972 C.2    1 LIG       0.09300
      5 O1        -75.3491   -6.1465  -57.5228 O.3    1 LIG      -0.29200
      6 H1        -77.3469   -8.4760  -58.7002 H      1 LIG       0.17500
      7 H2        -78.5558   -6.0675  -58.2406 H      1 LIG       0.17500
      8 H3        -74.7145   -8.0666  -57.9640 H      1 LIG       0.13800
      9 H4        -76.5242   -4.4602  -57.2773 H      1 LIG       0.13800
@<TRIPOS>BOND
      1       1       2 1
      2       1       3 2
      3       2       4 2
      4       3       5 1
      5       4       5 1
      6       1       6 1
      7       2       7 1
      8       3       8 1
      9       4       9 1
@<TRIPOS>ALT_TYPE
CGenFF_4.0_ALT_TYPE_SET
CGenFF_4.0 1 CG2R51 2 CG2R51 3 CG2R51 4 CG2R51 5 OG2R50 6 HGR51 7 HGR51 8 HGR52 9 HGR52
@<TRIPOS>MOLECULE
furan
 9 9 0 0 0
****
USER_CHARGES
INVALID_CHARGES
Pose:   2 Cluster:   2 Fr_nu: 845986 TotEn:   -10.21
@<TRIPOS>ATOM
      1 C1        -75.7173  -22.8562  -44.1808 C.2    1 LIG      -0.26000
      2 C2        -74.5854  -22.1358  -43.7303 C.2    1 LIG      -0.26000
      3 C3        -75.6022  -24.1197  -43.6494 C.2    1 LIG       0.09300
      4 C4        -73.8594  -23.0103  -42.9557 C.2    1 LIG       0.09300
      5 O1        -74.4725  -24.2218  -42.9012 O.3    1 LIG      -0.29200
      6 H1        -76.5167  -22.4995  -44.8140 H      1 LIG       0.17500
      7 H2        -74.3308  -21.1076  -43.9435 H      1 LIG       0.17500
      8 H3        -76.2082  -25.0123  -43.7051 H      1 LIG       0.13800
      9 H4        -72.9347  -22.9289  -42.4031 H      1 LIG       0.13800
@<TRIPOS>BOND
      1       1       2 1
      2       1       3 2
      3       2       4 2
      4       3       5 1
      5       4       5 1
      6       1       6 1
      7       2       7 1
      8       3       8 1
      9       4       9 1
@<TRIPOS>ALT_TYPE
CGenFF_4.0_ALT_TYPE_SET
CGenFF_4.0 1 CG2R51 2 CG2R51 3 CG2R51 4 CG2R51 5 OG2R50 6 HGR51 7 HGR51 8 HGR52 9 HGR52
@<TRIPOS>MOLECULE
furan
 9 9 0 0 0
****
USER_CHARGES
INVALID_CHARGES
Pose:   3 Cluster:   3 Fr_nu: 599750 TotEn:   -10.09
@<TRIPOS>ATOM
      1 C1        -76.9173  -23.5924  -45.1630 C.2    1 LIG      -0.26000
      2 C2        -76.2960  -22.3454  -45.4130 C.2    1 LIG      -0.26000
      3 C3        -76.1741  -24.1985  -44.1770 C.2    1 LIG       0.09300
      4 C4        -75.2176  -22.2785  -44.5618 C.2    1 LIG       0.09300
      5 O1        -75.1363  -23.4042  -43.8049 O.3    1 LIG      -0.29200
      6 H1        -77.7964  -23.9986  -45.6420 H      1 LIG       0.17500
      7 H2        -76.5968  -21.5899  -46.1244 H      1 LIG       0.17500
      8 H3        -76.2489  -25.1434  -43.6586 H      1 LIG       0.13800
      9 H4        -74.4521  -21.5378  -44.3819 H      1 LIG       0.13800
@<TRIPOS>BOND
      1       1       2 1
      2       1       3 2
      3       2       4 2
      4       3       5 1
      5       4       5 1
      6       1       6 1
      7       2       7 1
      8       3       8 1
      9       4       9 1
@<TRIPOS>ALT_TYPE
CGenFF_4.0_ALT_TYPE_SET
CGenFF_4.0 1 CG2R51 2 CG2R51 3 CG2R51 4 CG2R51 5 OG2R50 6 HGR51 7 HGR51 8 HGR52 9 HGR52
@<TRIPOS>MOLECULE
furan
 9 9 0 0 0
****
USER_CHARGES
INVALID_CHARGES
Pose:   4 Cluster:   4 Fr_nu: 863279 TotEn:    -9.79
@<TRIPOS>ATOM
      1 C1        -63.2458    2.6660  -40.5383 C.2    1 LIG      -0.26000
      2 C2        -62.2635    3.0298  -39.5865 C.2    1 LIG      -0.26000
      3 C3        -62.8501    3.2286  -41.7296 C.2    1 LIG       0.09300
      4 C4        -61.3376    3.7886  -40.2640 C.2    1 LIG       0.09300
      5 O1        -61.6878    3.9144  -41.5709 O.3    1 LIG      -0.29200
      6 H1        -64.1315    2.0690  -40.3763 H      1 LIG       0.17500
      7 H2        -62.2339    2.7711  -38.5379 H      1 LIG       0.17500
      8 H3        -63.2628    3.2326  -42.7280 H      1 LIG       0.13800
      9 H4        -60.4226    4.2850  -39.9752 H      1 LIG       0.13800
@<TRIPOS>BOND
      1       1       2 1
      2       1       3 2
      3       2       4 2
      4       3       5 1
      5       4       5 1
      6       1       6 1
      7       2       7 1
      8       3       8 1
      9       4       9 1
@<TRIPOS>ALT_TYPE
CGenFF_4.0_ALT_TYPE_SET
CGenFF_4.0 1 CG2R51 2 CG2R51 3 CG2R51 4 CG2R51 5 OG2R50 6 HGR51 7 HGR51 8 HGR52 9 HGR52
@<TRIPOS>MOLECULE
furan
 9 9 0 0 0
****
USER_CHARGES
INVALID_CHARGES
Pose:   5 Cluster:   5 Fr_nu: 224324 TotEn:    -9.68
@<TRIPOS>ATOM
      1 C1        -75.7958   -9.1179  -52.0678 C.2    1 LIG      -0.26000
      2 C2        -75.0101   -9.5648  -53.1570 C.2    1 LIG      -0.26000
      3 C3        -76.3275  -10.2479  -51.4913 C.2    1 LIG       0.09300
      4 C4        -75.1177  -10.9361  -53.1683 C.2    1 LIG       0.09300
      5 O1        -75.9189  -11.3604  -52.1560 O.3    1 LIG      -0.29200
      6 H1        -75.9550   -8.0995  -51.7439 H      1 LIG       0.17500
      7 H2        -74.4370   -8.9628  -53.8472 H      1 LIG       0.17500
      8 H3        -76.9791  -10.4206  -50.6471 H      1 LIG       0.13800
      9 H4        -74.7077  -11.7129  -53.7971 H      1 LIG       0.13800
@<TRIPOS>BOND
      1       1       2 1
      2       1       3 2
      3       2       4 2
      4       3       5 1
      5       4       5 1
      6       1       6 1
      7       2       7 1
      8       3       8 1
      9       4       9 1
@<TRIPOS>ALT_TYPE
CGenFF_4.0_ALT_TYPE_SET
CGenFF_4.0 1 CG2R51 2 CG2R51 3 CG2R51 4 CG2R51 5 OG2R50 6 HGR51 7 HGR51 8 HGR52 9 HGR52
@<TRIPOS>MOLECULE
furan
 9 9 0 0 0
****
USER_CHARGES
INVALID_CHARGES
Pose:   6 Cluster:   6 Fr_nu: 224676 TotEn:    -9.49
@<TRIPOS>ATOM
      1 C1        -76.6598  -10.3173  -52.4975 C.2    1 LIG      -0.26000
      2 C2        -75.8501  -11.3906  -52.9397 C.2    1 LIG      -0.26000
      3 C3        -75.8748   -9.1903  -52.5730 C.2    1 LIG       0.09300
      4 C4        -74.6281  -10.8430  -53.2540 C.2    1 LIG       0.09300
      5 O1        -74.6349   -9.5022  -53.0334 O.3    1 LIG      -0.29200
      6 H1        -77.6868  -10.3598  -52.1648 H      1 LIG       0.17500
      7 H2        -76.1232  -12.4330  -53.0195 H      1 LIG       0.17500
      8 H3        -76.0414   -8.1467  -52.3490 H      1 LIG       0.13800
      9 H4        -73.7000  -11.2508  -53.6272 H      1 LIG       0.13800
@<TRIPOS>BOND
      1       1       2 1
      2       1       3 2
      3       2       4 2
      4       3       5 1
      5       4       5 1
      6       1       6 1
      7       2       7 1
      8       3       8 1
      9       4       9 1
@<TRIPOS>ALT_TYPE
CGenFF_4.0_ALT_TYPE_SET
CGenFF_4.0 1 CG2R51 2 CG2R51 3 CG2R51 4 CG2R51 5 OG2R50 6 HGR51 7 HGR51 8 HGR52 9 HGR52
@<TRIPOS>MOLECULE
furan
 9 9 0 0 0
****
USER_CHARGES
INVALID_CHARGES
Pose:   7 Cluster:   7 Fr_nu: 557006 TotEn:    -9.46
@<TRIPOS>ATOM
      1 C1        -48.8187  -11.9078  -43.0150 C.2    1 LIG      -0.26000
      2 C2        -50.0913  -12.2320  -42.4872 C.2    1 LIG      -0.26000
      3 C3        -48.7522  -10.5340  -43.0348 C.2    1 LIG       0.09300
      4 C4        -50.7116  -11.0333  -42.2220 C.2    1 LIG       0.09300
      5 O1        -49.9019   -9.9934  -42.5529 O.3    1 LIG      -0.29200
      6 H1        -48.0469  -12.5899  -43.3408 H      1 LIG       0.17500
      7 H2        -50.5046  -13.2163  -42.3207 H      1 LIG       0.17500
      8 H3        -47.9966   -9.8265  -43.3441 H      1 LIG       0.13800
      9 H4        -51.6769  -10.7643  -41.8183 H      1 LIG       0.13800
@<TRIPOS>BOND
      1       1       2 1
      2       1       3 2
      3       2       4 2
      4       3       5 1
      5       4       5 1
      6       1       6 1
      7       2       7 1
      8       3       8 1
      9       4       9 1
@<TRIPOS>ALT_TYPE
CGenFF_4.0_ALT_TYPE_SET
CGenFF_4.0 1 CG2R51 2 CG2R51 3 CG2R51 4 CG2R51 5 OG2R50 6 HGR51 7 HGR51 8 HGR52 9 HGR52
@<TRIPOS>MOLECULE
furan
 9 9 0 0 0
****
USER_CHARGES
INVALID_CHARGES
Pose:   8 Cluster:   8 Fr_nu: 3319997 TotEn:    -9.45
@<TRIPOS>ATOM
      1 C1        -46.4928   -7.9567  -28.4305 C.2    1 LIG      -0.26000
      2 C2        -45.9709   -8.3350  -29.6906 C.2    1 LIG      -0.26000
      3 C3        -45.5665   -7.1062  -27.8732 C.2    1 LIG       0.09300
      4 C4        -44.7630   -7.6886  -29.8134 C.2    1 LIG       0.09300
      5 O1        -44.5092   -6.9374  -28.7098 O.3    1 LIG      -0.29200
      6 H1        -47.4269   -8.2658  -27.9842 H      1 LIG       0.17500
      7 H2        -46.4192   -8.9960  -30.4183 H      1 LIG       0.17500
      8 H3        -45.5147   -6.5655  -26.9393 H      1 LIG       0.13800
      9 H4        -44.0053   -7.6600  -30.5829 H      1 LIG       0.13800
@<TRIPOS>BOND
      1       1       2 1
      2       1       3 2
      3       2       4 2
      4       3       5 1
      5       4       5 1
      6       1       6 1
      7       2       7 1
      8       3       8 1
      9       4       9 1
@<TRIPOS>ALT_TYPE
CGenFF_4.0_ALT_TYPE_SET
CGenFF_4.0 1 CG2R51 2 CG2R51 3 CG2R51 4 CG2R51 5 OG2R50 6 HGR51 7 HGR51 8 HGR52 9 HGR52
@<TRIPOS>MOLECULE
furan
 9 9 0 0 0
****
USER_CHARGES
INVALID_CHARGES
Pose:   9 Cluster:   9 Fr_nu: 235017 TotEn:    -9.17
@<TRIPOS>ATOM
      1 C1        -58.9436   -2.0643  -19.5583 C.2    1 LIG      -0.26000
      2 C2        -58.9860   -2.2830  -20.9560 C.2    1 LIG      -0.26000
      3 C3        -58.5684   -3.2621  -18.9955 C.2    1 LIG       0.09300
      4 C4        -58.6336   -3.5987  -21.1477 C.2    1 LIG       0.09300
      5 O1        -58.3774   -4.2025  -19.9576 O.3    1 LIG      -0.29200
      6 H1        -59.1599   -1.1485  -19.0275 H      1 LIG       0.17500
      7 H2        -59.2413   -1.5706  -21.7272 H      1 LIG       0.17500
      8 H3        -58.4006   -3.5911  -17.9803 H      1 LIG       0.13800
      9 H4        -58.5239   -4.2234  -22.0222 H      1 LIG       0.13800
@<TRIPOS>BOND
      1       1       2 1
      2       1       3 2
      3       2       4 2
      4       3       5 1
      5       4       5 1
      6       1       6 1
      7       2       7 1
      8       3       8 1
      9       4       9 1
@<TRIPOS>ALT_TYPE
CGenFF_4.0_ALT_TYPE_SET
CGenFF_4.0 1 CG2R51 2 CG2R51 3 CG2R51 4 CG2R51 5 OG2R50 6 HGR51 7 HGR51 8 HGR52 9 HGR52
@<TRIPOS>MOLECULE
furan
 9 9 0 0 0
****
USER_CHARGES
INVALID_CHARGES
Pose:  10 Cluster:  10 Fr_nu: 1890777 TotEn:    -9.12
@<TRIPOS>ATOM
      1 C1        -75.7127  -22.6548  -44.6885 C.2    1 LIG      -0.26000
      2 C2        -75.4229  -24.0047  -44.3770 C.2    1 LIG      -0.26000
      3 C3        -74.7010  -21.9084  -44.1305 C.2    1 LIG       0.09300
      4 C4        -74.2548  -23.9870  -43.6510 C.2    1 LIG       0.09300
      5 O1        -73.8082  -22.7129  -43.4963 O.3    1 LIG      -0.29200
      6 H1        -76.5539  -22.2736  -45.2491 H      1 LIG       0.17500
      7 H2        -75.9940  -24.8810  -44.6480 H      1 LIG       0.17500
      8 H3        -74.4826  -20.8509  -44.0982 H      1 LIG       0.13800
      9 H4        -73.6451  -24.7545  -43.1969 H      1 LIG       0.13800
@<TRIPOS>BOND
      1       1       2 1
      2       1       3 2
      3       2       4 2
      4       3       5 1
      5       4       5 1
      6       1       6 1
      7       2       7 1
      8       3       8 1
      9       4       9 1
@<TRIPOS>ALT_TYPE
CGenFF_4.0_ALT_TYPE_SET
CGenFF_4.0 1 CG2R51 2 CG2R51 3 CG2R51 4 CG2R51 5 OG2R50 6 HGR51 7 HGR51 8 HGR52 9 HGR52
@<TRIPOS>MOLECULE
furan
 9 9 0 0 0
****
USER_CHARGES
INVALID_CHARGES
Pose:  11 Cluster:  11 Fr_nu: 470432 TotEn:    -9.10
@<TRIPOS>ATOM
      1 C1        -77.9419  -12.8518  -52.9968 C.2    1 LIG      -0.26000
      2 C2        -76.8831  -13.2327  -53.8553 C.2    1 LIG      -0.26000
      3 C3        -77.3540  -12.2476  -51.9100 C.2    1 LIG       0.09300
      4 C4        -75.7236  -12.8340  -53.2319 C.2    1 LIG       0.09300
      5 O1        -76.0020  -12.2326  -52.0456 O.3    1 LIG      -0.29200
      6 H1        -79.0011  -12.9997  -53.1507 H      1 LIG       0.17500
      7 H2        -76.9560  -13.7348  -54.8092 H      1 LIG       0.17500
      8 H3        -77.7381  -11.7989  -51.0055 H      1 LIG       0.13800
      9 H4        -74.6762  -12.9009  -53.4878 H      1 LIG       0.13800
@<TRIPOS>BOND
      1       1       2 1
      2       1       3 2
      3       2       4 2
      4       3       5 1
      5       4       5 1
      6       1       6 1
      7       2       7 1
      8       3       8 1
      9       4       9 1
@<TRIPOS>ALT_TYPE
CGenFF_4.0_ALT_TYPE_SET
CGenFF_4.0 1 CG2R51 2 CG2R51 3 CG2R51 4 CG2R51 5 OG2R50 6 HGR51 7 HGR51 8 HGR52 9 HGR52
@<TRIPOS>MOLECULE
furan
 9 9 0 0 0
****
USER_CHARGES
INVALID_CHARGES
Pose:  12 Cluster:  12 Fr_nu: 2134600 TotEn:    -9.07
@<TRIPOS>ATOM
      1 C1        -63.4824    2.7271  -41.2092 C.2    1 LIG      -0.26000
      2 C2        -62.8395    3.7846  -41.8959 C.2    1 LIG      -0.26000
      3 C3        -62.9679    2.7316  -39.9335 C.2    1 LIG       0.09300
      4 C4        -61.9782    4.3600  -40.9910 C.2    1 LIG       0.09300
      5 O1        -62.0504    3.7239  -39.7923 O.3    1 LIG      -0.29200
      6 H1        -64.2271    2.0464  -41.5957 H      1 LIG       0.17500
      7 H2        -62.9859    4.0894  -42.9221 H      1 LIG       0.17500
      8 H3        -63.1420    2.1274  -39.0550 H      1 LIG       0.13800
      9 H4        -61.2827    5.1851  -41.0414 H      1 LIG       0.13800
@<TRIPOS>BOND
      1       1       2 1
      2       1       3 2
      3       2       4 2
      4       3       5 1
      5       4       5 1
      6       1       6 1
      7       2       7 1
      8       3       8 1
      9       4       9 1
@<TRIPOS>ALT_TYPE
CGenFF_4.0_ALT_TYPE_SET
CGenFF_4.0 1 CG2R51 2 CG2R51 3 CG2R51 4 CG2R51 5 OG2R50 6 HGR51 7 HGR51 8 HGR52 9 HGR52
@<TRIPOS>MOLECULE
furan
 9 9 0 0 0
****
USER_CHARGES
INVALID_CHARGES
Pose:  13 Cluster:  13 Fr_nu:  47068 TotEn:    -9.02
@<TRIPOS>ATOM
      1 C1        -75.9861  -11.4329  -52.5296 C.2    1 LIG      -0.26000
      2 C2        -75.3613  -12.3092  -53.4488 C.2    1 LIG      -0.26000
      3 C3        -77.2127  -11.9873  -52.2466 C.2    1 LIG       0.09300
      4 C4        -76.2506  -13.3367  -53.6619 C.2    1 LIG       0.09300
      5 O1        -77.3816  -13.1480  -52.9327 O.3    1 LIG      -0.29200
      6 H1        -75.5920  -10.5121  -52.1245 H      1 LIG       0.17500
      7 H2        -74.3849  -12.2049  -53.8994 H      1 LIG       0.17500
      8 H3        -78.0363  -11.6958  -51.6112 H      1 LIG       0.13800
      9 H4        -76.2296  -14.2294  -54.2698 H      1 LIG       0.13800
@<TRIPOS>BOND
      1       1       2 1
      2       1       3 2
      3       2       4 2
      4       3       5 1
      5       4       5 1
      6       1       6 1
      7       2       7 1
      8       3       8 1
      9       4       9 1
@<TRIPOS>ALT_TYPE
CGenFF_4.0_ALT_TYPE_SET
CGenFF_4.0 1 CG2R51 2 CG2R51 3 CG2R51 4 CG2R51 5 OG2R50 6 HGR51 7 HGR51 8 HGR52 9 HGR52
@<TRIPOS>MOLECULE
furan
 9 9 0 0 0
****
USER_CHARGES
INVALID_CHARGES
Pose:  14 Cluster:  14 Fr_nu: 2797079 TotEn:    -9.00
@<TRIPOS>ATOM
      1 C1        -51.2021    3.5540  -34.6914 C.2    1 LIG      -0.26000
      2 C2        -51.8075    4.6591  -35.3360 C.2    1 LIG      -0.26000
      3 C3        -49.8448    3.7242  -34.8356 C.2    1 LIG       0.09300
      4 C4        -50.7771    5.4259  -35.8280 C.2    1 LIG       0.09300
      5 O1        -49.5774    4.8629  -35.5272 O.3    1 LIG      -0.29200
      6 H1        -51.6935    2.7356  -34.1854 H      1 LIG       0.17500
      7 H2        -52.8630    4.8703  -35.4299 H      1 LIG       0.17500
      8 H3        -48.9823    3.1556  -34.5198 H      1 LIG       0.13800
      9 H4        -50.7332    6.3509  -36.3843 H      1 LIG       0.13800
@<TRIPOS>BOND
      1       1       2 1
      2       1       3 2
      3       2       4 2
      4       3       5 1
      5       4       5 1
      6       1       6 1
      7       2       7 1
      8       3       8 1
      9       4       9 1
@<TRIPOS>ALT_TYPE
CGenFF_4.0_ALT_TYPE_SET
CGenFF_4.0 1 CG2R51 2 CG2R51 3 CG2R51 4 CG2R51 5 OG2R50 6 HGR51 7 HGR51 8 HGR52 9 HGR52
@<TRIPOS>MOLECULE
furan
 9 9 0 0 0
****
USER_CHARGES
INVALID_CHARGES
Pose:  15 Cluster:  15 Fr_nu:  55298 TotEn:    -8.98
@<TRIPOS>ATOM
      1 C1        -74.8333  -22.7063  -44.3045 C.2    1 LIG      -0.26000
      2 C2        -75.7096  -23.7847  -44.0354 C.2    1 LIG      -0.26000
      3 C3        -75.1012  -22.3090  -45.5939 C.2    1 LIG       0.09300
      4 C4        -76.4506  -23.9694  -45.1795 C.2    1 LIG       0.09300
      5 O1        -76.0859  -23.0738  -46.1342 O.3    1 LIG      -0.29200
      6 H1        -74.0981  -22.2732  -43.6419 H      1 LIG       0.17500
      7 H2        -75.7911  -24.3557  -43.1218 H      1 LIG       0.17500
      8 H3        -74.7011  -21.5390  -46.2374 H      1 LIG       0.13800
      9 H4        -77.2347  -24.6579  -45.4592 H      1 LIG       0.13800
@<TRIPOS>BOND
      1       1       2 1
      2       1       3 2
      3       2       4 2
      4       3       5 1
      5       4       5 1
      6       1       6 1
      7       2       7 1
      8       3       8 1
      9       4       9 1
@<TRIPOS>ALT_TYPE
CGenFF_4.0_ALT_TYPE_SET
CGenFF_4.0 1 CG2R51 2 CG2R51 3 CG2R51 4 CG2R51 5 OG2R50 6 HGR51 7 HGR51 8 HGR52 9 HGR52
@<TRIPOS>MOLECULE
furan
 9 9 0 0 0
****
USER_CHARGES
INVALID_CHARGES
Pose:  16 Cluster:  16 Fr_nu: 324292 TotEn:    -8.71
@<TRIPOS>ATOM
      1 C1        -60.7696    4.4592  -38.5349 C.2    1 LIG      -0.26000
      2 C2        -61.8850    3.6901  -38.9442 C.2    1 LIG      -0.26000
      3 C3        -60.0212    4.6796  -39.6678 C.2    1 LIG       0.09300
      4 C4        -61.7389    3.4956  -40.2980 C.2    1 LIG       0.09300
      5 O1        -60.6053    4.0957  -40.7468 O.3    1 LIG      -0.29200
      6 H1        -60.5395    4.8087  -37.5388 H      1 LIG       0.17500
      7 H2        -62.6944    3.3237  -38.3293 H      1 LIG       0.17500
      8 H3        -59.0979    5.2053  -39.8634 H      1 LIG       0.13800
      9 H4        -62.3233    2.9808  -41.0466 H      1 LIG       0.13800
@<TRIPOS>BOND
      1       1       2 1
      2       1       3 2
      3       2       4 2
      4       3       5 1
      5       4       5 1
      6       1       6 1
      7       2       7 1
      8       3       8 1
      9       4       9 1
@<TRIPOS>ALT_TYPE
CGenFF_4.0_ALT_TYPE_SET
CGenFF_4.0 1 CG2R51 2 CG2R51 3 CG2R51 4 CG2R51 5 OG2R50 6 HGR51 7 HGR51 8 HGR52 9 HGR52
@<TRIPOS>MOLECULE
furan
 9 9 0 0 0
****
USER_CHARGES
INVALID_CHARGES
Pose:  17 Cluster:  17 Fr_nu:    864 TotEn:    -8.64
@<TRIPOS>ATOM
      1 C1        -74.0747  -24.5194  -43.4084 C.2    1 LIG      -0.26000
      2 C2        -73.6373  -23.1733  -43.4084 C.2    1 LIG      -0.26000
      3 C3        -75.4304  -24.4805  -43.6379 C.2    1 LIG       0.09300
      4 C4        -74.7569  -22.4078  -43.6380 C.2    1 LIG       0.09300
      5 O1        -75.8540  -23.1971  -43.7791 O.3    1 LIG      -0.29200
      6 H1        -73.4768  -25.4068  -43.2593 H      1 LIG       0.17500
      7 H2        -72.6318  -22.8069  -43.2599 H      1 LIG       0.17500
      8 H3        -76.1957  -25.2378  -43.7260 H      1 LIG       0.13800
      9 H4        -74.9309  -21.3452  -43.7254 H      1 LIG       0.13800
@<TRIPOS>BOND
      1       1       2 1
      2       1       3 2
      3       2       4 2
      4       3       5 1
      5       4       5 1
      6       1       6 1
      7       2       7 1
      8       3       8 1
      9       4       9 1
@<TRIPOS>ALT_TYPE
CGenFF_4.0_ALT_TYPE_SET
CGenFF_4.0 1 CG2R51 2 CG2R51 3 CG2R51 4 CG2R51 5 OG2R50 6 HGR51 7 HGR51 8 HGR52 9 HGR52
@<TRIPOS>MOLECULE
furan
 9 9 0 0 0
****
USER_CHARGES
INVALID_CHARGES
Pose:  18 Cluster:  18 Fr_nu: 148376 TotEn:    -8.63
@<TRIPOS>ATOM
      1 C1        -76.9780  -11.8958  -51.8401 C.2    1 LIG      -0.26000
      2 C2        -76.5574  -13.0327  -52.5708 C.2    1 LIG      -0.26000
      3 C3        -76.0526  -10.9116  -52.0988 C.2    1 LIG       0.09300
      4 C4        -75.4050  -12.6621  -53.2240 C.2    1 LIG       0.09300
      5 O1        -75.0906  -11.3705  -52.9416 O.3    1 LIG      -0.29200
      6 H1        -77.8467  -11.8053  -51.2040 H      1 LIG       0.17500
      7 H2        -77.0346  -14.0010  -52.6159 H      1 LIG       0.17500
      8 H3        -75.9431   -9.8856  -51.7788 H      1 LIG       0.13800
      9 H4        -74.7265  -13.1734  -53.8913 H      1 LIG       0.13800
@<TRIPOS>BOND
      1       1       2 1
      2       1       3 2
      3       2       4 2
      4       3       5 1
      5       4       5 1
      6       1       6 1
      7       2       7 1
      8       3       8 1
      9       4       9 1
@<TRIPOS>ALT_TYPE
CGenFF_4.0_ALT_TYPE_SET
CGenFF_4.0 1 CG2R51 2 CG2R51 3 CG2R51 4 CG2R51 5 OG2R50 6 HGR51 7 HGR51 8 HGR52 9 HGR52
@<TRIPOS>MOLECULE
furan
 9 9 0 0 0
****
USER_CHARGES
INVALID_CHARGES
Pose:  19 Cluster:  19 Fr_nu: 533820 TotEn:    -8.36
@<TRIPOS>ATOM
      1 C1        -77.0232  -11.6435  -51.6894 C.2    1 LIG      -0.26000
      2 C2        -75.9765  -11.6722  -52.6417 C.2    1 LIG      -0.26000
      3 C3        -77.2914  -12.9560  -51.3769 C.2    1 LIG       0.09300
      4 C4        -75.6796  -13.0001  -52.8430 C.2    1 LIG       0.09300
      5 O1        -76.4766  -13.7891  -52.0757 O.3    1 LIG      -0.29200
      6 H1        -77.5204  -10.7750  -51.2823 H      1 LIG       0.17500
      7 H2        -75.4982  -10.8303  -53.1211 H      1 LIG       0.17500
      8 H3        -77.9928  -13.4377  -50.7113 H      1 LIG       0.13800
      9 H4        -74.9663  -13.5205  -53.4655 H      1 LIG       0.13800
@<TRIPOS>BOND
      1       1       2 1
      2       1       3 2
      3       2       4 2
      4       3       5 1
      5       4       5 1
      6       1       6 1
      7       2       7 1
      8       3       8 1
      9       4       9 1
@<TRIPOS>ALT_TYPE
CGenFF_4.0_ALT_TYPE_SET
CGenFF_4.0 1 CG2R51 2 CG2R51 3 CG2R51 4 CG2R51 5 OG2R50 6 HGR51 7 HGR51 8 HGR52 9 HGR52
@<TRIPOS>MOLECULE
furan
 9 9 0 0 0
****
USER_CHARGES
INVALID_CHARGES
Pose:  20 Cluster:  20 Fr_nu: 2745356 TotEn:    -8.28
@<TRIPOS>ATOM
      1 C1        -59.8369   -2.7700  -19.0327 C.2    1 LIG      -0.26000
      2 C2        -59.5896   -3.2671  -20.3346 C.2    1 LIG      -0.26000
      3 C3        -58.6599   -2.9197  -18.3368 C.2    1 LIG       0.09300
      4 C4        -58.2791   -3.6850  -20.3415 C.2    1 LIG       0.09300
      5 O1        -57.7053   -3.4766  -19.1274 O.3    1 LIG      -0.29200
      6 H1        -60.7578   -2.3551  -18.6494 H      1 LIG       0.17500
      7 H2        -60.2801   -3.3146  -21.1643 H      1 LIG       0.17500
      8 H3        -58.3545   -2.6905  -17.3262 H      1 LIG       0.13800
      9 H4        -57.6399   -4.1285  -21.0909 H      1 LIG       0.13800
@<TRIPOS>BOND
      1       1       2 1
      2       1       3 2
      3       2       4 2
      4       3       5 1
      5       4       5 1
      6       1       6 1
      7       2       7 1
      8       3       8 1
      9       4       9 1
@<TRIPOS>ALT_TYPE
CGenFF_4.0_ALT_TYPE_SET
CGenFF_4.0 1 CG2R51 2 CG2R51 3 CG2R51 4 CG2R51 5 OG2R50 6 HGR51 7 HGR51 8 HGR52 9 HGR52
@<TRIPOS>MOLECULE
furan
 9 9 0 0 0
****
USER_CHARGES
INVALID_CHARGES
Pose:  21 Cluster:  21 Fr_nu: 2124336 TotEn:    -8.27
@<TRIPOS>ATOM
      1 C1        -50.9198  -12.4299  -43.0366 C.2    1 LIG      -0.26000
      2 C2        -50.1080  -13.1113  -43.9746 C.2    1 LIG      -0.26000
      3 C3        -50.2632  -12.5139  -41.8309 C.2    1 LIG       0.09300
      4 C4        -49.0131  -13.5631  -43.2752 C.2    1 LIG       0.09300
      5 O1        -49.1000  -13.2030  -41.9678 O.3    1 LIG      -0.29200
      6 H1        -51.8654  -11.9393  -43.2167 H      1 LIG       0.17500
      7 H2        -50.2972  -13.2550  -45.0286 H      1 LIG       0.17500
      8 H3        -50.4790  -12.1541  -40.8354 H      1 LIG       0.13800
      9 H4        -48.1318  -14.1252  -43.5478 H      1 LIG       0.13800
@<TRIPOS>BOND
      1       1       2 1
      2       1       3 2
      3       2       4 2
      4       3       5 1
      5       4       5 1
      6       1       6 1
      7       2       7 1
      8       3       8 1
      9       4       9 1
@<TRIPOS>ALT_TYPE
CGenFF_4.0_ALT_TYPE_SET
CGenFF_4.0 1 CG2R51 2 CG2R51 3 CG2R51 4 CG2R51 5 OG2R50 6 HGR51 7 HGR51 8 HGR52 9 HGR52
@<TRIPOS>MOLECULE
furan
 9 9 0 0 0
****
USER_CHARGES
INVALID_CHARGES
Pose:  22 Cluster:  22 Fr_nu: 608288 TotEn:    -8.26
@<TRIPOS>ATOM
      1 C1        -60.4784   -3.6727  -20.4995 C.2    1 LIG      -0.26000
      2 C2        -60.1114   -3.0178  -19.2996 C.2    1 LIG      -0.26000
      3 C3        -59.3170   -3.8296  -21.2196 C.2    1 LIG       0.09300
      4 C4        -58.7520   -2.8213  -19.3720 C.2    1 LIG       0.09300
      5 O1        -58.2601   -3.3134  -20.5393 O.3    1 LIG      -0.29200
      6 H1        -61.4659   -3.9901  -20.8018 H      1 LIG       0.17500
      7 H2        -60.7571   -2.7257  -18.4840 H      1 LIG       0.17500
      8 H3        -59.0864   -4.2657  -22.1807 H      1 LIG       0.13800
      9 H4        -58.0255   -2.3714  -18.7111 H      1 LIG       0.13800
@<TRIPOS>BOND
      1       1       2 1
      2       1       3 2
      3       2       4 2
      4       3       5 1
      5       4       5 1
      6       1       6 1
      7       2       7 1
      8       3       8 1
      9       4       9 1
@<TRIPOS>ALT_TYPE
CGenFF_4.0_ALT_TYPE_SET
CGenFF_4.0 1 CG2R51 2 CG2R51 3 CG2R51 4 CG2R51 5 OG2R50 6 HGR51 7 HGR51 8 HGR52 9 HGR52
@<TRIPOS>MOLECULE
furan
 9 9 0 0 0
****
USER_CHARGES
INVALID_CHARGES
Pose:  23 Cluster:  23 Fr_nu: 148467 TotEn:    -8.05
@<TRIPOS>ATOM
      1 C1        -77.6023  -12.3959  -52.9451 C.2    1 LIG      -0.26000
      2 C2        -76.3350  -11.9018  -52.5539 C.2    1 LIG      -0.26000
      3 C3        -77.3564  -13.4229  -53.8265 C.2    1 LIG       0.09300
      4 C4        -75.4050  -12.6621  -53.2240 C.2    1 LIG       0.09300
      5 O1        -76.0195  -13.5916  -54.0018 O.3    1 LIG      -0.29200
      6 H1        -78.5734  -12.0469  -52.6251 H      1 LIG       0.17500
      7 H2        -76.1257  -11.0928  -51.8690 H      1 LIG       0.17500
      8 H3        -77.9898  -14.0969  -54.3847 H      1 LIG       0.13800
      9 H4        -74.3252  -12.6673  -53.2538 H      1 LIG       0.13800
@<TRIPOS>BOND
      1       1       2 1
      2       1       3 2
      3       2       4 2
      4       3       5 1
      5       4       5 1
      6       1       6 1
      7       2       7 1
      8       3       8 1
      9       4       9 1
@<TRIPOS>ALT_TYPE
CGenFF_4.0_ALT_TYPE_SET
CGenFF_4.0 1 CG2R51 2 CG2R51 3 CG2R51 4 CG2R51 5 OG2R50 6 HGR51 7 HGR51 8 HGR52 9 HGR52
@<TRIPOS>MOLECULE
furan
 9 9 0 0 0
****
USER_CHARGES
INVALID_CHARGES
Pose:  24 Cluster:  24 Fr_nu: 728236 TotEn:    -7.99
@<TRIPOS>ATOM
      1 C1        -79.2251  -22.1222  -33.2429 C.2    1 LIG      -0.26000
      2 C2        -80.5316  -21.6065  -33.4176 C.2    1 LIG      -0.26000
      3 C3        -78.5499  -21.2004  -32.4772 C.2    1 LIG       0.09300
      4 C4        -80.5615  -20.4065  -32.7461 C.2    1 LIG       0.09300
      5 O1        -79.3575  -20.1516  -32.1700 O.3    1 LIG      -0.29200
      6 H1        -78.8255  -23.0494  -33.6274 H      1 LIG       0.17500
      7 H2        -81.3491  -22.0538  -33.9643 H      1 LIG       0.17500
      8 H3        -77.5445  -21.1467  -32.0854 H      1 LIG       0.13800
      9 H4        -81.3224  -19.6553  -32.5912 H      1 LIG       0.13800
@<TRIPOS>BOND
      1       1       2 1
      2       1       3 2
      3       2       4 2
      4       3       5 1
      5       4       5 1
      6       1       6 1
      7       2       7 1
      8       3       8 1
      9       4       9 1
@<TRIPOS>ALT_TYPE
CGenFF_4.0_ALT_TYPE_SET
CGenFF_4.0 1 CG2R51 2 CG2R51 3 CG2R51 4 CG2R51 5 OG2R50 6 HGR51 7 HGR51 8 HGR52 9 HGR52
@<TRIPOS>MOLECULE
furan
 9 9 0 0 0
****
USER_CHARGES
INVALID_CHARGES
Pose:  25 Cluster:  25 Fr_nu: 906977 TotEn:    -7.99
@<TRIPOS>ATOM
      1 C1        -63.8010  -23.6496  -34.2879 C.2    1 LIG      -0.26000
      2 C2        -64.5028  -24.0754  -33.1349 C.2    1 LIG      -0.26000
      3 C3        -63.2042  -22.4564  -33.9528 C.2    1 LIG       0.09300
      4 C4        -64.2847  -23.1122  -32.1774 C.2    1 LIG       0.09300
      5 O1        -63.4940  -22.1219  -32.6681 O.3    1 LIG      -0.29200
      6 H1        -63.7385  -24.1494  -35.2436 H      1 LIG       0.17500
      7 H2        -65.0935  -24.9724  -33.0165 H      1 LIG       0.17500
      8 H3        -62.5743  -21.7597  -34.4865 H      1 LIG       0.13800
      9 H4        -64.6043  -22.9910  -31.1526 H      1 LIG       0.13800
@<TRIPOS>BOND
      1       1       2 1
      2       1       3 2
      3       2       4 2
      4       3       5 1
      5       4       5 1
      6       1       6 1
      7       2       7 1
      8       3       8 1
      9       4       9 1
@<TRIPOS>ALT_TYPE
CGenFF_4.0_ALT_TYPE_SET
CGenFF_4.0 1 CG2R51 2 CG2R51 3 CG2R51 4 CG2R51 5 OG2R50 6 HGR51 7 HGR51 8 HGR52 9 HGR52
@<TRIPOS>MOLECULE
furan
 9 9 0 0 0
****
USER_CHARGES
INVALID_CHARGES
Pose:  26 Cluster:  26 Fr_nu: 879805 TotEn:    -7.97
@<TRIPOS>ATOM
      1 C1        -77.4344  -23.6512  -45.7199 C.2    1 LIG      -0.26000
      2 C2        -76.8744  -22.4140  -46.1188 C.2    1 LIG      -0.26000
      3 C3        -76.4123  -24.3623  -45.1354 C.2    1 LIG       0.09300
      4 C4        -75.5501  -22.4573  -45.7495 C.2    1 LIG       0.09300
      5 O1        -75.2604  -23.6415  -45.1493 O.3    1 LIG      -0.29200
      6 H1        -78.4550  -23.9832  -45.8435 H      1 LIG       0.17500
      7 H2        -77.3737  -21.5934  -46.6134 H      1 LIG       0.17500
      8 H3        -76.3456  -25.3414  -44.6837 H      1 LIG       0.13800
      9 H4        -74.7264  -21.7640  -45.8379 H      1 LIG       0.13800
@<TRIPOS>BOND
      1       1       2 1
      2       1       3 2
      3       2       4 2
      4       3       5 1
      5       4       5 1
      6       1       6 1
      7       2       7 1
      8       3       8 1
      9       4       9 1
@<TRIPOS>ALT_TYPE
CGenFF_4.0_ALT_TYPE_SET
CGenFF_4.0 1 CG2R51 2 CG2R51 3 CG2R51 4 CG2R51 5 OG2R50 6 HGR51 7 HGR51 8 HGR52 9 HGR52
@<TRIPOS>MOLECULE
furan
 9 9 0 0 0
****
USER_CHARGES
INVALID_CHARGES
Pose:  27 Cluster:  27 Fr_nu: 533829 TotEn:    -7.94
@<TRIPOS>ATOM
      1 C1        -76.4838  -10.9017  -51.5683 C.2    1 LIG      -0.26000
      2 C2        -75.9765  -11.6722  -52.6417 C.2    1 LIG      -0.26000
      3 C3        -77.4694  -11.6628  -50.9841 C.2    1 LIG       0.09300
      4 C4        -76.6881  -12.8493  -52.6368 C.2    1 LIG       0.09300
      5 O1        -77.6001  -12.8515  -51.6293 O.3    1 LIG      -0.29200
      6 H1        -76.1707   -9.9148  -51.2595 H      1 LIG       0.17500
      7 H2        -75.1903  -11.4033  -53.3323 H      1 LIG       0.17500
      8 H3        -78.1339  -11.5103  -50.1460 H      1 LIG       0.13800
      9 H4        -76.6671  -13.7381  -53.2504 H      1 LIG       0.13800
@<TRIPOS>BOND
      1       1       2 1
      2       1       3 2
      3       2       4 2
      4       3       5 1
      5       4       5 1
      6       1       6 1
      7       2       7 1
      8       3       8 1
      9       4       9 1
@<TRIPOS>ALT_TYPE
CGenFF_4.0_ALT_TYPE_SET
CGenFF_4.0 1 CG2R51 2 CG2R51 3 CG2R51 4 CG2R51 5 OG2R50 6 HGR51 7 HGR51 8 HGR52 9 HGR52
@<TRIPOS>MOLECULE
furan
 9 9 0 0 0
****
USER_CHARGES
INVALID_CHARGES
Pose:  28 Cluster:  28 Fr_nu: 1187610 TotEn:    -7.93
@<TRIPOS>ATOM
      1 C1        -62.5456    3.2782  -40.7378 C.2    1 LIG      -0.26000
      2 C2        -61.5097    4.1682  -41.1093 C.2    1 LIG      -0.26000
      3 C3        -62.2924    2.9203  -39.4340 C.2    1 LIG       0.09300
      4 C4        -60.6975    4.2908  -40.0060 C.2    1 LIG       0.09300
      5 O1        -61.1677    3.5333  -38.9805 O.3    1 LIG      -0.29200
      6 H1        -63.3728    2.9395  -41.3446 H      1 LIG       0.17500
      7 H2        -61.3724    4.6591  -42.0620 H      1 LIG       0.17500
      8 H3        -62.7910    2.2748  -38.7257 H      1 LIG       0.13800
      9 H4        -59.7951    4.8481  -39.8003 H      1 LIG       0.13800
@<TRIPOS>BOND
      1       1       2 1
      2       1       3 2
      3       2       4 2
      4       3       5 1
      5       4       5 1
      6       1       6 1
      7       2       7 1
      8       3       8 1
      9       4       9 1
@<TRIPOS>ALT_TYPE
CGenFF_4.0_ALT_TYPE_SET
CGenFF_4.0 1 CG2R51 2 CG2R51 3 CG2R51 4 CG2R51 5 OG2R50 6 HGR51 7 HGR51 8 HGR52 9 HGR52
@<TRIPOS>MOLECULE
furan
 9 9 0 0 0
****
USER_CHARGES
INVALID_CHARGES
Pose:  29 Cluster:  29 Fr_nu:  94044 TotEn:    -7.90
@<TRIPOS>ATOM
      1 C1        -63.1218   -0.2234  -25.9323 C.2    1 LIG      -0.26000
      2 C2        -62.3011    0.5941  -25.1189 C.2    1 LIG      -0.26000
      3 C3        -62.5025   -1.4504  -25.9884 C.2    1 LIG       0.09300
      4 C4        -61.2391   -0.1916  -24.7359 C.2    1 LIG       0.09300
      5 O1        -61.3544   -1.4394  -25.2617 O.3    1 LIG      -0.29200
      6 H1        -64.0483    0.0478  -26.4173 H      1 LIG       0.17500
      7 H2        -62.4636    1.6268  -24.8459 H      1 LIG       0.17500
      8 H3        -62.7387   -2.3854  -26.4753 H      1 LIG       0.13800
      9 H4        -60.3654   -0.0210  -24.1239 H      1 LIG       0.13800
@<TRIPOS>BOND
      1       1       2 1
      2       1       3 2
      3       2       4 2
      4       3       5 1
      5       4       5 1
      6       1       6 1
      7       2       7 1
      8       3       8 1
      9       4       9 1
@<TRIPOS>ALT_TYPE
CGenFF_4.0_ALT_TYPE_SET
CGenFF_4.0 1 CG2R51 2 CG2R51 3 CG2R51 4 CG2R51 5 OG2R50 6 HGR51 7 HGR51 8 HGR52 9 HGR52
@<TRIPOS>MOLECULE
furan
 9 9 0 0 0
****
USER_CHARGES
INVALID_CHARGES
Pose:  30 Cluster:  30 Fr_nu:   2114 TotEn:    -7.88
@<TRIPOS>ATOM
      1 C1        -79.3731  -19.9473  -32.2089 C.2    1 LIG      -0.26000
      2 C2        -79.1420  -21.1842  -32.8568 C.2    1 LIG      -0.26000
      3 C3        -80.6774  -19.6091  -32.4854 C.2    1 LIG       0.09300
      4 C4        -80.3216  -21.5137  -33.4830 C.2    1 LIG       0.09300
      5 O1        -81.2626  -20.5587  -33.2613 O.3    1 LIG      -0.29200
      6 H1        -78.6761  -19.3738  -31.6151 H      1 LIG       0.17500
      7 H2        -78.2299  -21.7633  -32.8661 H      1 LIG       0.17500
      8 H3        -81.3054  -18.7718  -32.2178 H      1 LIG       0.13800
      9 H4        -80.6369  -22.3484  -34.0921 H      1 LIG       0.13800
@<TRIPOS>BOND
      1       1       2 1
      2       1       3 2
      3       2       4 2
      4       3       5 1
      5       4       5 1
      6       1       6 1
      7       2       7 1
      8       3       8 1
      9       4       9 1
@<TRIPOS>ALT_TYPE
CGenFF_4.0_ALT_TYPE_SET
CGenFF_4.0 1 CG2R51 2 CG2R51 3 CG2R51 4 CG2R51 5 OG2R50 6 HGR51 7 HGR51 8 HGR52 9 HGR52
@<TRIPOS>MOLECULE
furan
 9 9 0 0 0
****
USER_CHARGES
INVALID_CHARGES
Pose:  31 Cluster:  31 Fr_nu: 546801 TotEn:    -7.86
@<TRIPOS>ATOM
      1 C1        -74.4083   -9.5990  -53.0623 C.2    1 LIG      -0.26000
      2 C2        -75.3430  -10.5750  -52.6417 C.2    1 LIG      -0.26000
      3 C3        -74.8343   -8.4061  -52.5260 C.2    1 LIG       0.09300
      4 C4        -76.2735   -9.9090  -51.8783 C.2    1 LIG       0.09300
      5 O1        -75.9705   -8.5864  -51.8029 O.3    1 LIG      -0.29200
      6 H1        -73.5339   -9.7464  -53.6794 H      1 LIG       0.17500
      7 H2        -75.3389  -11.6318  -52.8666 H      1 LIG       0.17500
      8 H3        -74.4594   -7.3936  -52.5628 H      1 LIG       0.13800
      9 H4        -77.1626  -10.2161  -51.3472 H      1 LIG       0.13800
@<TRIPOS>BOND
      1       1       2 1
      2       1       3 2
      3       2       4 2
      4       3       5 1
      5       4       5 1
      6       1       6 1
      7       2       7 1
      8       3       8 1
      9       4       9 1
@<TRIPOS>ALT_TYPE
CGenFF_4.0_ALT_TYPE_SET
CGenFF_4.0 1 CG2R51 2 CG2R51 3 CG2R51 4 CG2R51 5 OG2R50 6 HGR51 7 HGR51 8 HGR52 9 HGR52
@<TRIPOS>MOLECULE
furan
 9 9 0 0 0
****
USER_CHARGES
INVALID_CHARGES
Pose:  32 Cluster:  32 Fr_nu: 602615 TotEn:    -7.83
@<TRIPOS>ATOM
      1 C1        -75.4019  -24.1510  -43.3807 C.2    1 LIG      -0.26000
      2 C2        -74.8464  -22.9453  -43.8716 C.2    1 LIG      -0.26000
      3 C3        -76.6185  -24.2935  -44.0063 C.2    1 LIG       0.09300
      4 C4        -75.7631  -22.4371  -44.7623 C.2    1 LIG       0.09300
      5 O1        -76.8462  -23.2531  -44.8502 O.3    1 LIG      -0.29200
      6 H1        -74.9698  -24.8307  -42.6606 H      1 LIG       0.17500
      7 H2        -73.8965  -22.5022  -43.6092 H      1 LIG       0.17500
      8 H3        -77.3985  -25.0397  -43.9631 H      1 LIG       0.13800
      9 H4        -75.7924  -21.5528  -45.3821 H      1 LIG       0.13800
@<TRIPOS>BOND
      1       1       2 1
      2       1       3 2
      3       2       4 2
      4       3       5 1
      5       4       5 1
      6       1       6 1
      7       2       7 1
      8       3       8 1
      9       4       9 1
@<TRIPOS>ALT_TYPE
CGenFF_4.0_ALT_TYPE_SET
CGenFF_4.0 1 CG2R51 2 CG2R51 3 CG2R51 4 CG2R51 5 OG2R50 6 HGR51 7 HGR51 8 HGR52 9 HGR52
@<TRIPOS>MOLECULE
furan
 9 9 0 0 0
****
USER_CHARGES
INVALID_CHARGES
Pose:  33 Cluster:  33 Fr_nu: 242886 TotEn:    -7.82
@<TRIPOS>ATOM
      1 C1        -59.7822   -1.6045  -20.7675 C.2    1 LIG      -0.26000
      2 C2        -59.8739   -1.9044  -22.1476 C.2    1 LIG      -0.26000
      3 C3        -58.8905   -2.5085  -20.2385 C.2    1 LIG       0.09300
      4 C4        -59.0317   -2.9702  -22.3637 C.2    1 LIG       0.09300
      5 O1        -58.4284   -3.3444  -21.2050 O.3    1 LIG      -0.29200
      6 H1        -60.3015   -0.8271  -20.2259 H      1 LIG       0.17500
      7 H2        -60.4782   -1.4060  -22.8918 H      1 LIG       0.17500
      8 H3        -58.4986   -2.6790  -19.2464 H      1 LIG       0.13800
      9 H4        -58.7644   -3.5466  -23.2374 H      1 LIG       0.13800
@<TRIPOS>BOND
      1       1       2 1
      2       1       3 2
      3       2       4 2
      4       3       5 1
      5       4       5 1
      6       1       6 1
      7       2       7 1
      8       3       8 1
      9       4       9 1
@<TRIPOS>ALT_TYPE
CGenFF_4.0_ALT_TYPE_SET
CGenFF_4.0 1 CG2R51 2 CG2R51 3 CG2R51 4 CG2R51 5 OG2R50 6 HGR51 7 HGR51 8 HGR52 9 HGR52
@<TRIPOS>MOLECULE
furan
 9 9 0 0 0
****
USER_CHARGES
INVALID_CHARGES
Pose:  34 Cluster:  34 Fr_nu: 625830 TotEn:    -7.69
@<TRIPOS>ATOM
      1 C1        -75.9239  -12.3623  -53.2977 C.2    1 LIG      -0.26000
      2 C2        -77.1419  -12.5941  -52.6150 C.2    1 LIG      -0.26000
      3 C3        -75.5214  -11.0961  -52.9417 C.2    1 LIG       0.09300
      4 C4        -77.3968  -11.4530  -51.8905 C.2    1 LIG       0.09300
      5 O1        -76.4137  -10.5351  -52.0841 O.3    1 LIG      -0.29200
      6 H1        -75.4046  -13.0339  -53.9660 H      1 LIG       0.17500
      7 H2        -77.7569  -13.4819  -52.6470 H      1 LIG       0.17500
      8 H3        -74.6695  -10.4829  -53.1972 H      1 LIG       0.13800
      9 H4        -78.1921  -11.1530  -51.2237 H      1 LIG       0.13800
@<TRIPOS>BOND
      1       1       2 1
      2       1       3 2
      3       2       4 2
      4       3       5 1
      5       4       5 1
      6       1       6 1
      7       2       7 1
      8       3       8 1
      9       4       9 1
@<TRIPOS>ALT_TYPE
CGenFF_4.0_ALT_TYPE_SET
CGenFF_4.0 1 CG2R51 2 CG2R51 3 CG2R51 4 CG2R51 5 OG2R50 6 HGR51 7 HGR51 8 HGR52 9 HGR52
@<TRIPOS>MOLECULE
furan
 9 9 0 0 0
****
USER_CHARGES
INVALID_CHARGES
Pose:  35 Cluster:  35 Fr_nu: 2134428 TotEn:    -7.60
@<TRIPOS>ATOM
      1 C1        -62.8005    2.8757  -40.7721 C.2    1 LIG      -0.26000
      2 C2        -61.7388    3.8107  -40.7293 C.2    1 LIG      -0.26000
      3 C3        -63.4981    3.1423  -41.9272 C.2    1 LIG       0.09300
      4 C4        -61.8632    4.5820  -41.8615 C.2    1 LIG       0.09300
      5 O1        -62.9331    4.1809  -42.5970 O.3    1 LIG      -0.29200
      6 H1        -63.0290    2.1043  -40.0509 H      1 LIG       0.17500
      7 H2        -60.9780    3.9099  -39.9686 H      1 LIG       0.17500
      8 H3        -64.3712    2.7066  -42.3908 H      1 LIG       0.13800
      9 H4        -61.3014    5.4108  -42.2668 H      1 LIG       0.13800
@<TRIPOS>BOND
      1       1       2 1
      2       1       3 2
      3       2       4 2
      4       3       5 1
      5       4       5 1
      6       1       6 1
      7       2       7 1
      8       3       8 1
      9       4       9 1
@<TRIPOS>ALT_TYPE
CGenFF_4.0_ALT_TYPE_SET
CGenFF_4.0 1 CG2R51 2 CG2R51 3 CG2R51 4 CG2R51 5 OG2R50 6 HGR51 7 HGR51 8 HGR52 9 HGR52
@<TRIPOS>MOLECULE
furan
 9 9 0 0 0
****
USER_CHARGES
INVALID_CHARGES
Pose:  36 Cluster:  36 Fr_nu: 140760 TotEn:    -7.60
@<TRIPOS>ATOM
      1 C1        -60.3350   -1.0509  -23.7126 C.2    1 LIG      -0.26000
      2 C2        -61.7196   -0.8512  -23.9277 C.2    1 LIG      -0.26000
      3 C3        -59.8983   -1.8447  -24.7476 C.2    1 LIG       0.09300
      4 C4        -62.0302   -1.5371  -25.0789 C.2    1 LIG       0.09300
      5 O1        -60.9254   -2.1453  -25.5849 O.3    1 LIG      -0.29200
      6 H1        -59.7311   -0.6651  -22.9041 H      1 LIG       0.17500
      7 H2        -62.4053   -0.2788  -23.3198 H      1 LIG       0.17500
      8 H3        -58.9382   -2.2597  -25.0177 H      1 LIG       0.13800
      9 H4        -62.9422   -1.6826  -25.6393 H      1 LIG       0.13800
@<TRIPOS>BOND
      1       1       2 1
      2       1       3 2
      3       2       4 2
      4       3       5 1
      5       4       5 1
      6       1       6 1
      7       2       7 1
      8       3       8 1
      9       4       9 1
@<TRIPOS>ALT_TYPE
CGenFF_4.0_ALT_TYPE_SET
CGenFF_4.0 1 CG2R51 2 CG2R51 3 CG2R51 4 CG2R51 5 OG2R50 6 HGR51 7 HGR51 8 HGR52 9 HGR52
@<TRIPOS>MOLECULE
furan
 9 9 0 0 0
****
USER_CHARGES
INVALID_CHARGES
Pose:  37 Cluster:  37 Fr_nu: 156343 TotEn:    -7.56
@<TRIPOS>ATOM
      1 C1        -78.6763  -21.9231  -33.1026 C.2    1 LIG      -0.26000
      2 C2        -79.4006  -20.7529  -32.7719 C.2    1 LIG      -0.26000
      3 C3        -79.5470  -22.7265  -33.8015 C.2    1 LIG       0.09300
      4 C4        -80.6622  -20.9246  -33.2924 C.2    1 LIG       0.09300
      5 O1        -80.7596  -22.1251  -33.9217 O.3    1 LIG      -0.29200
      6 H1        -77.6485  -22.1525  -32.8612 H      1 LIG       0.17500
      7 H2        -79.0472  -19.8920  -32.2230 H      1 LIG       0.17500
      8 H3        -79.4619  -23.7022  -34.2574 H      1 LIG       0.13800
      9 H4        -81.5563  -20.3185  -33.3005 H      1 LIG       0.13800
@<TRIPOS>BOND
      1       1       2 1
      2       1       3 2
      3       2       4 2
      4       3       5 1
      5       4       5 1
      6       1       6 1
      7       2       7 1
      8       3       8 1
      9       4       9 1
@<TRIPOS>ALT_TYPE
CGenFF_4.0_ALT_TYPE_SET
CGenFF_4.0 1 CG2R51 2 CG2R51 3 CG2R51 4 CG2R51 5 OG2R50 6 HGR51 7 HGR51 8 HGR52 9 HGR52
@<TRIPOS>MOLECULE
furan
 9 9 0 0 0
****
USER_CHARGES
INVALID_CHARGES
Pose:  38 Cluster:  38 Fr_nu: 901615 TotEn:    -7.53
@<TRIPOS>ATOM
      1 C1        -67.8690   -1.1575  -28.5376 C.2    1 LIG      -0.26000
      2 C2        -69.0383   -1.8552  -28.9239 C.2    1 LIG      -0.26000
      3 C3        -66.8374   -2.0631  -28.6249 C.2    1 LIG       0.09300
      4 C4        -68.6379   -3.1374  -29.2198 C.2    1 LIG       0.09300
      5 O1        -67.2977   -3.2724  -29.0401 O.3    1 LIG      -0.29200
      6 H1        -67.7884   -0.1240  -28.2331 H      1 LIG       0.17500
      7 H2        -70.0468   -1.4714  -28.9799 H      1 LIG       0.17500
      8 H3        -65.7750   -2.0065  -28.4375 H      1 LIG       0.13800
      9 H4        -69.1565   -4.0242  -29.5539 H      1 LIG       0.13800
@<TRIPOS>BOND
      1       1       2 1
      2       1       3 2
      3       2       4 2
      4       3       5 1
      5       4       5 1
      6       1       6 1
      7       2       7 1
      8       3       8 1
      9       4       9 1
@<TRIPOS>ALT_TYPE
CGenFF_4.0_ALT_TYPE_SET
CGenFF_4.0 1 CG2R51 2 CG2R51 3 CG2R51 4 CG2R51 5 OG2R50 6 HGR51 7 HGR51 8 HGR52 9 HGR52
@<TRIPOS>MOLECULE
furan
 9 9 0 0 0
****
USER_CHARGES
INVALID_CHARGES
Pose:  39 Cluster:  39 Fr_nu: 2860070 TotEn:    -7.42
@<TRIPOS>ATOM
      1 C1        -68.5512    3.2032  -46.9563 C.2    1 LIG      -0.26000
      2 C2        -68.9813    3.8560  -48.1361 C.2    1 LIG      -0.26000
      3 C3        -69.6716    2.6188  -46.4130 C.2    1 LIG       0.09300
      4 C4        -70.3338    3.6238  -48.2298 C.2    1 LIG       0.09300
      5 O1        -70.7623    2.8703  -47.1833 O.3    1 LIG      -0.29200
      6 H1        -67.5500    3.1641  -46.5521 H      1 LIG       0.17500
      7 H2        -68.3805    4.4244  -48.8314 H      1 LIG       0.17500
      8 H3        -69.8501    2.0216  -45.5306 H      1 LIG       0.13800
      9 H4        -71.0938    3.9099  -48.9423 H      1 LIG       0.13800
@<TRIPOS>BOND
      1       1       2 1
      2       1       3 2
      3       2       4 2
      4       3       5 1
      5       4       5 1
      6       1       6 1
      7       2       7 1
      8       3       8 1
      9       4       9 1
@<TRIPOS>ALT_TYPE
CGenFF_4.0_ALT_TYPE_SET
CGenFF_4.0 1 CG2R51 2 CG2R51 3 CG2R51 4 CG2R51 5 OG2R50 6 HGR51 7 HGR51 8 HGR52 9 HGR52
@<TRIPOS>MOLECULE
furan
 9 9 0 0 0
****
USER_CHARGES
INVALID_CHARGES
Pose:  40 Cluster:  40 Fr_nu:  16028 TotEn:    -7.35
@<TRIPOS>ATOM
      1 C1        -59.2192  -23.2063  -23.1627 C.2    1 LIG      -0.26000
      2 C2        -59.5520  -23.1383  -24.5366 C.2    1 LIG      -0.26000
      3 C3        -58.8333  -21.9368  -22.7999 C.2    1 LIG       0.09300
      4 C4        -59.3459  -21.8321  -24.9155 C.2    1 LIG       0.09300
      5 O1        -58.9078  -21.0932  -23.8625 O.3    1 LIG      -0.29200
      6 H1        -59.2555  -24.0722  -22.5177 H      1 LIG       0.17500
      7 H2        -59.8990  -23.9409  -25.1713 H      1 LIG       0.17500
      8 H3        -58.4969  -21.4936  -21.8739 H      1 LIG       0.13800
      9 H4        -59.4588  -21.2973  -25.8473 H      1 LIG       0.13800
@<TRIPOS>BOND
      1       1       2 1
      2       1       3 2
      3       2       4 2
      4       3       5 1
      5       4       5 1
      6       1       6 1
      7       2       7 1
      8       3       8 1
      9       4       9 1
@<TRIPOS>ALT_TYPE
CGenFF_4.0_ALT_TYPE_SET
CGenFF_4.0 1 CG2R51 2 CG2R51 3 CG2R51 4 CG2R51 5 OG2R50 6 HGR51 7 HGR51 8 HGR52 9 HGR52
@<TRIPOS>MOLECULE
furan
 9 9 0 0 0
****
USER_CHARGES
INVALID_CHARGES
Pose:  41 Cluster:  41 Fr_nu: 103952 TotEn:    -7.17
@<TRIPOS>ATOM
      1 C1        -78.4022  -13.9550  -45.1959 C.2    1 LIG      -0.26000
      2 C2        -76.9893  -13.9566  -45.1120 C.2    1 LIG      -0.26000
      3 C3        -78.7219  -13.1178  -46.2395 C.2    1 LIG       0.09300
      4 C4        -76.5464  -13.1205  -46.1103 C.2    1 LIG       0.09300
      5 O1        -77.5963  -12.6052  -46.8023 O.3    1 LIG      -0.29200
      6 H1        -79.1002  -14.4958  -44.5733 H      1 LIG       0.17500
      7 H2        -76.3712  -14.4996  -44.4116 H      1 LIG       0.17500
      8 H3        -79.6535  -12.7998  -46.6844 H      1 LIG       0.13800
      9 H4        -75.5678  -12.8043  -46.4413 H      1 LIG       0.13800
@<TRIPOS>BOND
      1       1       2 1
      2       1       3 2
      3       2       4 2
      4       3       5 1
      5       4       5 1
      6       1       6 1
      7       2       7 1
      8       3       8 1
      9       4       9 1
@<TRIPOS>ALT_TYPE
CGenFF_4.0_ALT_TYPE_SET
CGenFF_4.0 1 CG2R51 2 CG2R51 3 CG2R51 4 CG2R51 5 OG2R50 6 HGR51 7 HGR51 8 HGR52 9 HGR52
@<TRIPOS>MOLECULE
furan
 9 9 0 0 0
****
USER_CHARGES
INVALID_CHARGES
Pose:  42 Cluster:  42 Fr_nu: 556754 TotEn:    -7.11
@<TRIPOS>ATOM
      1 C1        -49.7122  -10.8576  -42.7473 C.2    1 LIG      -0.26000
      2 C2        -48.5985  -11.6519  -43.1105 C.2    1 LIG      -0.26000
      3 C3        -50.6897  -11.7346  -42.3382 C.2    1 LIG       0.09300
      4 C4        -48.9747  -12.9577  -42.8972 C.2    1 LIG       0.09300
      5 O1        -50.2481  -13.0166  -42.4264 O.3    1 LIG      -0.29200
      6 H1        -49.7926   -9.7807  -42.7802 H      1 LIG       0.17500
      7 H2        -47.6412  -11.3148  -43.4810 H      1 LIG       0.17500
      8 H3        -51.6992  -11.6119  -41.9736 H      1 LIG       0.13800
      9 H4        -48.4786  -13.9088  -43.0243 H      1 LIG       0.13800
@<TRIPOS>BOND
      1       1       2 1
      2       1       3 2
      3       2       4 2
      4       3       5 1
      5       4       5 1
      6       1       6 1
      7       2       7 1
      8       3       8 1
      9       4       9 1
@<TRIPOS>ALT_TYPE
CGenFF_4.0_ALT_TYPE_SET
CGenFF_4.0 1 CG2R51 2 CG2R51 3 CG2R51 4 CG2R51 5 OG2R50 6 HGR51 7 HGR51 8 HGR52 9 HGR52
@<TRIPOS>MOLECULE
furan
 9 9 0 0 0
****
USER_CHARGES
INVALID_CHARGES
Pose:  43 Cluster:  43 Fr_nu: 275686 TotEn:    -6.99
@<TRIPOS>ATOM
      1 C1        -77.3846   -7.1364  -57.2806 C.2    1 LIG      -0.26000
      2 C2        -76.0569   -6.9148  -56.8432 C.2    1 LIG      -0.26000
      3 C3        -78.1091   -7.4552  -56.1557 C.2    1 LIG       0.09300
      4 C4        -76.0647   -7.1139  -55.4822 C.2    1 LIG       0.09300
      5 O1        -77.3120   -7.4436  -55.0553 O.3    1 LIG      -0.29200
      6 H1        -77.7657   -7.0723  -58.2895 H      1 LIG       0.17500
      7 H2        -75.2013   -6.6437  -57.4447 H      1 LIG       0.17500
      8 H3        -79.1459   -7.7023  -55.9793 H      1 LIG       0.13800
      9 H4        -75.3062   -7.0622  -54.7148 H      1 LIG       0.13800
@<TRIPOS>BOND
      1       1       2 1
      2       1       3 2
      3       2       4 2
      4       3       5 1
      5       4       5 1
      6       1       6 1
      7       2       7 1
      8       3       8 1
      9       4       9 1
@<TRIPOS>ALT_TYPE
CGenFF_4.0_ALT_TYPE_SET
CGenFF_4.0 1 CG2R51 2 CG2R51 3 CG2R51 4 CG2R51 5 OG2R50 6 HGR51 7 HGR51 8 HGR52 9 HGR52
@<TRIPOS>MOLECULE
furan
 9 9 0 0 0
****
USER_CHARGES
INVALID_CHARGES
Pose:  44 Cluster:  44 Fr_nu: 444610 TotEn:    -6.93
@<TRIPOS>ATOM
      1 C1        -78.5015  -12.7363  -46.1242 C.2    1 LIG      -0.26000
      2 C2        -77.1733  -12.8110  -45.6408 C.2    1 LIG      -0.26000
      3 C3        -78.5328  -13.4918  -47.2733 C.2    1 LIG       0.09300
      4 C4        -76.4878  -13.6069  -46.5288 C.2    1 LIG       0.09300
      5 O1        -77.3093  -14.0260  -47.5268 O.3    1 LIG      -0.29200
      6 H1        -79.3318  -12.1987  -45.6898 H      1 LIG       0.17500
      7 H2        -76.7667  -12.3434  -44.7557 H      1 LIG       0.17500
      8 H3        -79.3066  -13.7367  -47.9862 H      1 LIG       0.13800
      9 H4        -75.4658  -13.9520  -46.5885 H      1 LIG       0.13800
@<TRIPOS>BOND
      1       1       2 1
      2       1       3 2
      3       2       4 2
      4       3       5 1
      5       4       5 1
      6       1       6 1
      7       2       7 1
      8       3       8 1
      9       4       9 1
@<TRIPOS>ALT_TYPE
CGenFF_4.0_ALT_TYPE_SET
CGenFF_4.0 1 CG2R51 2 CG2R51 3 CG2R51 4 CG2R51 5 OG2R50 6 HGR51 7 HGR51 8 HGR52 9 HGR52
@<TRIPOS>MOLECULE
furan
 9 9 0 0 0
****
USER_CHARGES
INVALID_CHARGES
Pose:  45 Cluster:  45 Fr_nu: 104305 TotEn:    -6.90
@<TRIPOS>ATOM
      1 C1        -78.4477  -13.4413  -46.7196 C.2    1 LIG      -0.26000
      2 C2        -78.0869  -14.4410  -45.7849 C.2    1 LIG      -0.26000
      3 C3        -77.5450  -12.4173  -46.5511 C.2    1 LIG       0.09300
      4 C4        -76.9893  -13.9566  -45.1120 C.2    1 LIG       0.09300
      5 O1        -76.6526  -12.7235  -45.5732 O.3    1 LIG      -0.29200
      6 H1        -79.2639  -13.4641  -47.4271 H      1 LIG       0.17500
      7 H2        -78.5667  -15.3953  -45.6222 H      1 LIG       0.17500
      8 H3        -77.4085  -11.4556  -47.0240 H      1 LIG       0.13800
      9 H4        -76.3657  -14.3463  -44.3207 H      1 LIG       0.13800
@<TRIPOS>BOND
      1       1       2 1
      2       1       3 2
      3       2       4 2
      4       3       5 1
      5       4       5 1
      6       1       6 1
      7       2       7 1
      8       3       8 1
      9       4       9 1
@<TRIPOS>ALT_TYPE
CGenFF_4.0_ALT_TYPE_SET
CGenFF_4.0 1 CG2R51 2 CG2R51 3 CG2R51 4 CG2R51 5 OG2R50 6 HGR51 7 HGR51 8 HGR52 9 HGR52
@<TRIPOS>MOLECULE
furan
 9 9 0 0 0
****
USER_CHARGES
INVALID_CHARGES
Pose:  46 Cluster:  46 Fr_nu: 664140 TotEn:    -6.73
@<TRIPOS>ATOM
      1 C1        -74.7901  -23.5042  -43.3495 C.2    1 LIG      -0.26000
      2 C2        -75.8741  -24.0467  -44.0802 C.2    1 LIG      -0.26000
      3 C3        -74.4626  -22.3227  -43.9729 C.2    1 LIG       0.09300
      4 C4        -76.1318  -23.1579  -45.0979 C.2    1 LIG       0.09300
      5 O1        -75.2757  -22.1042  -45.0394 O.3    1 LIG      -0.29200
      6 H1        -74.3076  -23.9224  -42.4779 H      1 LIG       0.17500
      7 H2        -76.4018  -24.9700  -43.8888 H      1 LIG       0.17500
      8 H3        -73.7172  -21.5624  -43.7899 H      1 LIG       0.13800
      9 H4        -76.8515  -23.1317  -45.9031 H      1 LIG       0.13800
@<TRIPOS>BOND
      1       1       2 1
      2       1       3 2
      3       2       4 2
      4       3       5 1
      5       4       5 1
      6       1       6 1
      7       2       7 1
      8       3       8 1
      9       4       9 1
@<TRIPOS>ALT_TYPE
CGenFF_4.0_ALT_TYPE_SET
CGenFF_4.0 1 CG2R51 2 CG2R51 3 CG2R51 4 CG2R51 5 OG2R50 6 HGR51 7 HGR51 8 HGR52 9 HGR52
@<TRIPOS>MOLECULE
furan
 9 9 0 0 0
****
USER_CHARGES
INVALID_CHARGES
Pose:  47 Cluster:  47 Fr_nu: 1805969 TotEn:    -6.73
@<TRIPOS>ATOM
      1 C1        -62.8071    3.2893  -41.1557 C.2    1 LIG      -0.26000
      2 C2        -62.5052    4.0710  -42.2963 C.2    1 LIG      -0.26000
      3 C3        -61.9179    3.6772  -40.1805 C.2    1 LIG       0.09300
      4 C4        -61.4531    4.8809  -41.9368 C.2    1 LIG       0.09300
      5 O1        -61.0892    4.6471  -40.6486 O.3    1 LIG      -0.29200
      6 H1        -63.5762    2.5369  -41.0569 H      1 LIG       0.17500
      7 H2        -62.9935    4.0472  -43.2598 H      1 LIG       0.17500
      8 H3        -61.7542    3.3769  -39.1558 H      1 LIG       0.13800
      9 H4        -60.8808    5.6368  -42.4546 H      1 LIG       0.13800
@<TRIPOS>BOND
      1       1       2 1
      2       1       3 2
      3       2       4 2
      4       3       5 1
      5       4       5 1
      6       1       6 1
      7       2       7 1
      8       3       8 1
      9       4       9 1
@<TRIPOS>ALT_TYPE
CGenFF_4.0_ALT_TYPE_SET
CGenFF_4.0 1 CG2R51 2 CG2R51 3 CG2R51 4 CG2R51 5 OG2R50 6 HGR51 7 HGR51 8 HGR52 9 HGR52
@<TRIPOS>MOLECULE
furan
 9 9 0 0 0
****
USER_CHARGES
INVALID_CHARGES
Pose:  48 Cluster:  48 Fr_nu:   5397 TotEn:    -6.51
@<TRIPOS>ATOM
      1 C1        -62.1339    4.0090  -41.7783 C.2    1 LIG      -0.26000
      2 C2        -63.3050    3.6218  -42.4724 C.2    1 LIG      -0.26000
      3 C3        -62.2016    3.4014  -40.5461 C.2    1 LIG       0.09300
      4 C4        -64.0048    2.8050  -41.6150 C.2    1 LIG       0.09300
      5 O1        -63.3389    2.6655  -40.4386 O.3    1 LIG      -0.29200
      6 H1        -61.3401    4.6511  -42.1316 H      1 LIG       0.17500
      7 H2        -63.6017    3.9027  -43.4726 H      1 LIG       0.17500
      8 H3        -61.5551    3.3919  -39.6807 H      1 LIG       0.13800
      9 H4        -64.9420    2.2727  -41.6878 H      1 LIG       0.13800
@<TRIPOS>BOND
      1       1       2 1
      2       1       3 2
      3       2       4 2
      4       3       5 1
      5       4       5 1
      6       1       6 1
      7       2       7 1
      8       3       8 1
      9       4       9 1
@<TRIPOS>ALT_TYPE
CGenFF_4.0_ALT_TYPE_SET
CGenFF_4.0 1 CG2R51 2 CG2R51 3 CG2R51 4 CG2R51 5 OG2R50 6 HGR51 7 HGR51 8 HGR52 9 HGR52
@<TRIPOS>MOLECULE
furan
 9 9 0 0 0
****
USER_CHARGES
INVALID_CHARGES
Pose:  49 Cluster:  49 Fr_nu: 104042 TotEn:    -6.50
@<TRIPOS>ATOM
      1 C1        -78.6137  -12.5790  -45.7755 C.2    1 LIG      -0.26000
      2 C2        -77.3773  -12.6372  -45.0892 C.2    1 LIG      -0.26000
      3 C3        -78.8931  -13.8671  -46.1689 C.2    1 LIG       0.09300
      4 C4        -76.9893  -13.9566  -45.1120 C.2    1 LIG       0.09300
      5 O1        -77.9080  -14.7129  -45.7683 O.3    1 LIG      -0.29200
      6 H1        -79.2245  -11.7073  -45.9608 H      1 LIG       0.17500
      7 H2        -76.8366  -11.8196  -44.6345 H      1 LIG       0.17500
      8 H3        -79.7088  -14.3230  -46.7110 H      1 LIG       0.13800
      9 H4        -76.1330  -14.4908  -44.7268 H      1 LIG       0.13800
@<TRIPOS>BOND
      1       1       2 1
      2       1       3 2
      3       2       4 2
      4       3       5 1
      5       4       5 1
      6       1       6 1
      7       2       7 1
      8       3       8 1
      9       4       9 1
@<TRIPOS>ALT_TYPE
CGenFF_4.0_ALT_TYPE_SET
CGenFF_4.0 1 CG2R51 2 CG2R51 3 CG2R51 4 CG2R51 5 OG2R50 6 HGR51 7 HGR51 8 HGR52 9 HGR52
@<TRIPOS>MOLECULE
furan
 9 9 0 0 0
****
USER_CHARGES
INVALID_CHARGES
Pose:  50 Cluster:  50 Fr_nu: 1023933 TotEn:    -6.36
@<TRIPOS>ATOM
      1 C1        -76.9074  -13.8985  -46.7522 C.2    1 LIG      -0.26000
      2 C2        -78.0932  -13.5646  -47.4491 C.2    1 LIG      -0.26000
      3 C3        -77.2726  -14.0695  -45.4371 C.2    1 LIG       0.09300
      4 C4        -79.0984  -13.5556  -46.5103 C.2    1 LIG       0.09300
      5 O1        -78.6065  -13.8625  -45.2813 O.3    1 LIG      -0.29200
      6 H1        -75.9112  -14.0010  -47.1576 H      1 LIG       0.17500
      7 H2        -78.2015  -13.3568  -48.5039 H      1 LIG       0.17500
      8 H3        -76.7313  -14.3270  -44.5383 H      1 LIG       0.13800
      9 H4        -80.1601  -13.3609  -46.5538 H      1 LIG       0.13800
@<TRIPOS>BOND
      1       1       2 1
      2       1       3 2
      3       2       4 2
      4       3       5 1
      5       4       5 1
      6       1       6 1
      7       2       7 1
      8       3       8 1
      9       4       9 1
@<TRIPOS>ALT_TYPE
CGenFF_4.0_ALT_TYPE_SET
CGenFF_4.0 1 CG2R51 2 CG2R51 3 CG2R51 4 CG2R51 5 OG2R50 6 HGR51 7 HGR51 8 HGR52 9 HGR52
@<TRIPOS>MOLECULE
furan
 9 9 0 0 0
****
USER_CHARGES
INVALID_CHARGES
Pose:  51 Cluster:  51 Fr_nu: 608179 TotEn:    -6.31
@<TRIPOS>ATOM
      1 C1        -58.7630   -3.6885  -21.4274 C.2    1 LIG      -0.26000
      2 C2        -58.0049   -3.5873  -20.2364 C.2    1 LIG      -0.26000
      3 C3        -59.9193   -2.9772  -21.2057 C.2    1 LIG       0.09300
      4 C4        -58.7520   -2.8213  -19.3720 C.2    1 LIG       0.09300
      5 O1        -59.9203   -2.4453  -19.9553 O.3    1 LIG      -0.29200
      6 H1        -58.4998   -4.2144  -22.3337 H      1 LIG       0.17500
      7 H2        -57.0353   -4.0186  -20.0336 H      1 LIG       0.17500
      8 H3        -60.7925   -2.7643  -21.8050 H      1 LIG       0.13800
      9 H4        -58.6006   -2.4724  -18.3609 H      1 LIG       0.13800
@<TRIPOS>BOND
      1       1       2 1
      2       1       3 2
      3       2       4 2
      4       3       5 1
      5       4       5 1
      6       1       6 1
      7       2       7 1
      8       3       8 1
      9       4       9 1
@<TRIPOS>ALT_TYPE
CGenFF_4.0_ALT_TYPE_SET
CGenFF_4.0 1 CG2R51 2 CG2R51 3 CG2R51 4 CG2R51 5 OG2R50 6 HGR51 7 HGR51 8 HGR52 9 HGR52
@<TRIPOS>MOLECULE
furan
 9 9 0 0 0
****
USER_CHARGES
INVALID_CHARGES
Pose:  52 Cluster:  52 Fr_nu:  12091 TotEn:    -6.22
@<TRIPOS>ATOM
      1 C1        -58.4950  -22.2697  -23.3973 C.2    1 LIG      -0.26000
      2 C2        -58.8723  -21.3390  -24.3946 C.2    1 LIG      -0.26000
      3 C3        -59.4147  -23.2906  -23.4601 C.2    1 LIG       0.09300
      4 C4        -59.9956  -21.8576  -24.9958 C.2    1 LIG       0.09300
      5 O1        -60.3327  -23.0471  -24.4319 O.3    1 LIG      -0.29200
      6 H1        -57.6579  -22.2043  -22.7174 H      1 LIG       0.17500
      7 H2        -58.3862  -20.4069  -24.6442 H      1 LIG       0.17500
      8 H3        -59.5469  -24.2125  -22.9126 H      1 LIG       0.13800
      9 H4        -60.6381  -21.5207  -25.7962 H      1 LIG       0.13800
@<TRIPOS>BOND
      1       1       2 1
      2       1       3 2
      3       2       4 2
      4       3       5 1
      5       4       5 1
      6       1       6 1
      7       2       7 1
      8       3       8 1
      9       4       9 1
@<TRIPOS>ALT_TYPE
CGenFF_4.0_ALT_TYPE_SET
CGenFF_4.0 1 CG2R51 2 CG2R51 3 CG2R51 4 CG2R51 5 OG2R50 6 HGR51 7 HGR51 8 HGR52 9 HGR52
@<TRIPOS>MOLECULE
furan
 9 9 0 0 0
****
USER_CHARGES
INVALID_CHARGES
Pose:  53 Cluster:  53 Fr_nu:   7069 TotEn:    -6.02
@<TRIPOS>ATOM
      1 C1        -48.8766  -11.8690  -43.2200 C.2    1 LIG      -0.26000
      2 C2        -50.0566  -11.2340  -42.7643 C.2    1 LIG      -0.26000
      3 C3        -47.9521  -10.8679  -43.4074 C.2    1 LIG       0.09300
      4 C4        -49.7689   -9.8902  -42.7056 C.2    1 LIG       0.09300
      5 O1        -48.4881   -9.6587  -43.0959 O.3    1 LIG      -0.29200
      6 H1        -48.7198  -12.9242  -43.3911 H      1 LIG       0.17500
      7 H2        -50.9987  -11.6978  -42.5103 H      1 LIG       0.17500
      8 H3        -46.9240  -10.8521  -43.7389 H      1 LIG       0.13800
      9 H4        -50.3365   -9.0160  -42.4217 H      1 LIG       0.13800
@<TRIPOS>BOND
      1       1       2 1
      2       1       3 2
      3       2       4 2
      4       3       5 1
      5       4       5 1
      6       1       6 1
      7       2       7 1
      8       3       8 1
      9       4       9 1
@<TRIPOS>ALT_TYPE
CGenFF_4.0_ALT_TYPE_SET
CGenFF_4.0 1 CG2R51 2 CG2R51 3 CG2R51 4 CG2R51 5 OG2R50 6 HGR51 7 HGR51 8 HGR52 9 HGR52
@<TRIPOS>MOLECULE
furan
 9 9 0 0 0
****
USER_CHARGES
INVALID_CHARGES
Pose:  54 Cluster:  54 Fr_nu: 1734781 TotEn:    -6.01
@<TRIPOS>ATOM
      1 C1        -59.3498   -2.3681  -22.0476 C.2    1 LIG      -0.26000
      2 C2        -60.2066   -2.0897  -20.9560 C.2    1 LIG      -0.26000
      3 C3        -58.8792   -3.6451  -21.8477 C.2    1 LIG       0.09300
      4 C4        -60.1987   -3.2164  -20.1670 C.2    1 LIG       0.09300
      5 O1        -59.3920   -4.1692  -20.7037 O.3    1 LIG      -0.29200
      6 H1        -59.1053   -1.7191  -22.8760 H      1 LIG       0.17500
      7 H2        -60.7609   -1.1814  -20.7680 H      1 LIG       0.17500
      8 H3        -58.2099   -4.2899  -22.3984 H      1 LIG       0.13800
      9 H4        -60.6873   -3.4844  -19.2416 H      1 LIG       0.13800
@<TRIPOS>BOND
      1       1       2 1
      2       1       3 2
      3       2       4 2
      4       3       5 1
      5       4       5 1
      6       1       6 1
      7       2       7 1
      8       3       8 1
      9       4       9 1
@<TRIPOS>ALT_TYPE
CGenFF_4.0_ALT_TYPE_SET
CGenFF_4.0 1 CG2R51 2 CG2R51 3 CG2R51 4 CG2R51 5 OG2R50 6 HGR51 7 HGR51 8 HGR52 9 HGR52
@<TRIPOS>MOLECULE
furan
 9 9 0 0 0
****
USER_CHARGES
INVALID_CHARGES
Pose:  55 Cluster:  55 Fr_nu: 216427 TotEn:    -5.97
@<TRIPOS>ATOM
      1 C1        -77.5836   -7.3645  -56.1359 C.2    1 LIG      -0.26000
      2 C2        -76.4882   -7.5980  -55.2705 C.2    1 LIG      -0.26000
      3 C3        -77.0906   -6.6231  -57.1844 C.2    1 LIG       0.09300
      4 C4        -75.4040   -6.9828  -55.8519 C.2    1 LIG       0.09300
      5 O1        -75.7628   -6.3864  -57.0190 O.3    1 LIG      -0.29200
      6 H1        -78.6046   -7.6946  -56.0108 H      1 LIG       0.17500
      7 H2        -76.4889   -8.1463  -54.3395 H      1 LIG       0.17500
      8 H3        -77.5314   -6.2086  -58.0794 H      1 LIG       0.13800
      9 H4        -74.3642   -6.8835  -55.5763 H      1 LIG       0.13800
@<TRIPOS>BOND
      1       1       2 1
      2       1       3 2
      3       2       4 2
      4       3       5 1
      5       4       5 1
      6       1       6 1
      7       2       7 1
      8       3       8 1
      9       4       9 1
@<TRIPOS>ALT_TYPE
CGenFF_4.0_ALT_TYPE_SET
CGenFF_4.0 1 CG2R51 2 CG2R51 3 CG2R51 4 CG2R51 5 OG2R50 6 HGR51 7 HGR51 8 HGR52 9 HGR52
@<TRIPOS>MOLECULE
furan
 9 9 0 0 0
****
USER_CHARGES
INVALID_CHARGES
Pose:  56 Cluster:  56 Fr_nu:    438 TotEn:    -4.91
@<TRIPOS>ATOM
      1 C1        -83.3236   -6.3483  -46.7273 C.2    1 LIG      -0.26000
      2 C2        -82.2993   -6.0190  -45.8077 C.2    1 LIG      -0.26000
      3 C3        -84.4925   -6.3774  -46.0028 C.2    1 LIG       0.09300
      4 C4        -82.9154   -5.8702  -44.5869 C.2    1 LIG       0.09300
      5 O1        -84.2523   -6.0869  -44.6973 O.3    1 LIG      -0.29200
      6 H1        -83.2225   -6.5410  -47.7856 H      1 LIG       0.17500
      7 H2        -81.2441   -5.9043  -46.0095 H      1 LIG       0.17500
      8 H3        -85.5239   -6.5762  -46.2554 H      1 LIG       0.13800
      9 H4        -82.5617   -5.6246  -43.5961 H      1 LIG       0.13800
@<TRIPOS>BOND
      1       1       2 1
      2       1       3 2
      3       2       4 2
      4       3       5 1
      5       4       5 1
      6       1       6 1
      7       2       7 1
      8       3       8 1
      9       4       9 1
@<TRIPOS>ALT_TYPE
CGenFF_4.0_ALT_TYPE_SET
CGenFF_4.0 1 CG2R51 2 CG2R51 3 CG2R51 4 CG2R51 5 OG2R50 6 HGR51 7 HGR51 8 HGR52 9 HGR52
@<TRIPOS>MOLECULE
furan
 9 9 0 0 0
****
USER_CHARGES
INVALID_CHARGES
Pose:  57 Cluster:  57 Fr_nu: 1577330 TotEn:    -4.75
@<TRIPOS>ATOM
      1 C1        -61.5890    3.5986  -39.7478 C.2    1 LIG      -0.26000
      2 C2        -61.1720    4.3830  -40.8496 C.2    1 LIG      -0.26000
      3 C3        -62.7729    3.0087  -40.1252 C.2    1 LIG       0.09300
      4 C4        -62.1308    4.2165  -41.8218 C.2    1 LIG       0.09300
      5 O1        -63.1101    3.3801  -41.3881 O.3    1 LIG      -0.29200
      6 H1        -61.0894    3.4785  -38.7974 H      1 LIG       0.17500
      7 H2        -60.2837    4.9933  -40.9257 H      1 LIG       0.17500
      8 H3        -63.4610    2.3340  -39.6370 H      1 LIG       0.13800
      9 H4        -62.2554    4.6031  -42.8228 H      1 LIG       0.13800
@<TRIPOS>BOND
      1       1       2 1
      2       1       3 2
      3       2       4 2
      4       3       5 1
      5       4       5 1
      6       1       6 1
      7       2       7 1
      8       3       8 1
      9       4       9 1
@<TRIPOS>ALT_TYPE
CGenFF_4.0_ALT_TYPE_SET
CGenFF_4.0 1 CG2R51 2 CG2R51 3 CG2R51 4 CG2R51 5 OG2R50 6 HGR51 7 HGR51 8 HGR52 9 HGR52
@<TRIPOS>MOLECULE
pyrimidine
 10 10 0 0 0
****
USER_CHARGES
INVALID_CHARGES
Pose:   1 Cluster:   1 Fr_nu:    398 TotEn:   -20.26
@<TRIPOS>ATOM
      1 C1        -63.9202    2.6282  -41.7113 C.ar   1 LIG      -0.13100
      2 C2        -63.6914    3.4867  -42.7673 C.ar   1 LIG       0.28900
      3 C3        -62.9898    2.6727  -40.6933 C.ar   1 LIG       0.28900
      4 C4        -61.8028    4.2779  -41.7802 C.ar   1 LIG       0.50700
      5 N1        -62.6390    4.3282  -42.8346 N.ar   1 LIG      -0.71900
      6 N2        -61.9150    3.4883  -40.6950 N.ar   1 LIG      -0.71900
      7 H1        -64.7732    1.9634  -41.6836 H      1 LIG       0.11500
      8 H2        -64.3686    3.5225  -43.6137 H      1 LIG       0.11400
      9 H3        -63.0853    2.0339  -39.8219 H      1 LIG       0.11400
     10 H4        -60.9481    4.9425  -41.8083 H      1 LIG       0.14100
@<TRIPOS>BOND
      1       1       2 ar
      2       1       3 ar
      3       2       5 ar
      4       3       6 ar
      5       4       5 ar
      6       4       6 ar
      7       1       7 1
      8       2       8 1
      9       3       9 1
     10       4      10 1
@<TRIPOS>ALT_TYPE
CGenFF_4.0_ALT_TYPE_SET
CGenFF_4.0 1 CG2R61 2 CG2R61 3 CG2R61 4 CG2R64 5 NG2R62 6 NG2R62 7 HGR61 8 HGR62 9 HGR62 10 HGR62
@<TRIPOS>MOLECULE
pyrimidine
 10 10 0 0 0
****
USER_CHARGES
INVALID_CHARGES
Pose:   2 Cluster:   2 Fr_nu: 3000200 TotEn:   -18.78
@<TRIPOS>ATOM
      1 C1        -47.3147  -10.9316  -25.0928 C.ar   1 LIG      -0.13100
      2 C2        -46.6352   -9.7546  -25.3324 C.ar   1 LIG       0.28900
      3 C3        -46.6157  -11.8924  -24.3911 C.ar   1 LIG       0.28900
      4 C4        -44.7966  -10.5368  -24.2484 C.ar   1 LIG       0.50700
      5 N1        -45.3707   -9.5226  -24.9231 N.ar   1 LIG      -0.71900
      6 N2        -45.3505  -11.7280  -23.9522 N.ar   1 LIG      -0.71900
      7 H1        -48.3291  -11.0908  -25.4331 H      1 LIG       0.11500
      8 H2        -47.1030   -8.9414  -25.8766 H      1 LIG       0.11400
      9 H3        -47.0670  -12.8501  -24.1559 H      1 LIG       0.11400
     10 H4        -43.7805  -10.3781  -23.9086 H      1 LIG       0.14100
@<TRIPOS>BOND
      1       1       2 ar
      2       1       3 ar
      3       2       5 ar
      4       3       6 ar
      5       4       5 ar
      6       4       6 ar
      7       1       7 1
      8       2       8 1
      9       3       9 1
     10       4      10 1
@<TRIPOS>ALT_TYPE
CGenFF_4.0_ALT_TYPE_SET
CGenFF_4.0 1 CG2R61 2 CG2R61 3 CG2R61 4 CG2R64 5 NG2R62 6 NG2R62 7 HGR61 8 HGR62 9 HGR62 10 HGR62
@<TRIPOS>MOLECULE
pyrimidine
 10 10 0 0 0
****
USER_CHARGES
INVALID_CHARGES
Pose:   3 Cluster:   3 Fr_nu: 1737371 TotEn:   -17.62
@<TRIPOS>ATOM
      1 C1        -63.2583    2.7260  -40.5160 C.ar   1 LIG      -0.13100
      2 C2        -63.0430    3.4083  -41.6961 C.ar   1 LIG       0.28900
      3 C3        -62.3314    2.9507  -39.5188 C.ar   1 LIG       0.28900
      4 C4        -61.1720    4.3830  -40.8496 C.ar   1 LIG       0.50700
      5 N1        -62.0063    4.2479  -41.8980 N.ar   1 LIG      -0.71900
      6 N2        -61.2722    3.7756  -39.6518 N.ar   1 LIG      -0.71900
      7 H1        -64.0987    2.0583  -40.3816 H      1 LIG       0.11500
      8 H2        -63.7186    3.2951  -42.5370 H      1 LIG       0.11400
      9 H3        -62.4172    2.4582  -38.5563 H      1 LIG       0.11400
     10 H4        -60.3298    5.0507  -40.9844 H      1 LIG       0.14100
@<TRIPOS>BOND
      1       1       2 ar
      2       1       3 ar
      3       2       5 ar
      4       3       6 ar
      5       4       5 ar
      6       4       6 ar
      7       1       7 1
      8       2       8 1
      9       3       9 1
     10       4      10 1
@<TRIPOS>ALT_TYPE
CGenFF_4.0_ALT_TYPE_SET
CGenFF_4.0 1 CG2R61 2 CG2R61 3 CG2R61 4 CG2R64 5 NG2R62 6 NG2R62 7 HGR61 8 HGR62 9 HGR62 10 HGR62
@<TRIPOS>MOLECULE
pyrimidine
 10 10 0 0 0
****
USER_CHARGES
INVALID_CHARGES
Pose:   4 Cluster:   4 Fr_nu: 2608285 TotEn:   -17.54
@<TRIPOS>ATOM
      1 C1        -59.6322   -2.7090  -21.1004 C.ar   1 LIG      -0.13100
      2 C2        -59.5723   -1.7728  -20.0883 C.ar   1 LIG       0.28900
      3 C3        -58.8532   -3.8336  -20.9204 C.ar   1 LIG       0.28900
      4 C4        -58.0999   -3.0535  -18.9226 C.ar   1 LIG       0.50700
      5 N1        -58.8140   -1.9133  -18.9813 N.ar   1 LIG      -0.71900
      6 N2        -58.0720   -4.0393  -19.8398 N.ar   1 LIG      -0.71900
      7 H1        -60.2495   -2.5701  -21.9779 H      1 LIG       0.11500
      8 H2        -60.1498   -0.8562  -20.1415 H      1 LIG       0.11400
      9 H3        -58.8346   -4.6240  -21.6629 H      1 LIG       0.11400
     10 H4        -57.4810   -3.1922  -18.0446 H      1 LIG       0.14100
@<TRIPOS>BOND
      1       1       2 ar
      2       1       3 ar
      3       2       5 ar
      4       3       6 ar
      5       4       5 ar
      6       4       6 ar
      7       1       7 1
      8       2       8 1
      9       3       9 1
     10       4      10 1
@<TRIPOS>ALT_TYPE
CGenFF_4.0_ALT_TYPE_SET
CGenFF_4.0 1 CG2R61 2 CG2R61 3 CG2R61 4 CG2R64 5 NG2R62 6 NG2R62 7 HGR61 8 HGR62 9 HGR62 10 HGR62
@<TRIPOS>MOLECULE
pyrimidine
 10 10 0 0 0
****
USER_CHARGES
INVALID_CHARGES
Pose:   5 Cluster:   5 Fr_nu: 2095779 TotEn:   -15.71
@<TRIPOS>ATOM
      1 C1        -50.7487    3.7684  -34.5848 C.ar   1 LIG      -0.13100
      2 C2        -49.4795    4.2860  -34.7455 C.ar   1 LIG       0.28900
      3 C3        -51.7817    4.6771  -34.6897 C.ar   1 LIG       0.28900
      4 C4        -50.3177    6.3738  -35.0703 C.ar   1 LIG       0.50700
      5 N1        -49.2267    5.5884  -34.9903 N.ar   1 LIG      -0.71900
      6 N2        -51.6018    5.9920  -34.9326 N.ar   1 LIG      -0.71900
      7 H1        -50.9223    2.7188  -34.3890 H      1 LIG       0.11500
      8 H2        -48.6047    3.6482  -34.6797 H      1 LIG       0.11400
      9 H3        -52.8140    4.3637  -34.5774 H      1 LIG       0.11400
     10 H4        -50.1440    7.4250  -35.2652 H      1 LIG       0.14100
@<TRIPOS>BOND
      1       1       2 ar
      2       1       3 ar
      3       2       5 ar
      4       3       6 ar
      5       4       5 ar
      6       4       6 ar
      7       1       7 1
      8       2       8 1
      9       3       9 1
     10       4      10 1
@<TRIPOS>ALT_TYPE
CGenFF_4.0_ALT_TYPE_SET
CGenFF_4.0 1 CG2R61 2 CG2R61 3 CG2R61 4 CG2R64 5 NG2R62 6 NG2R62 7 HGR61 8 HGR62 9 HGR62 10 HGR62
@<TRIPOS>MOLECULE
pyrimidine
 10 10 0 0 0
****
USER_CHARGES
INVALID_CHARGES
Pose:   6 Cluster:   6 Fr_nu: 2192034 TotEn:   -15.14
@<TRIPOS>ATOM
      1 C1        -62.4699    2.9598  -40.5389 C.ar   1 LIG      -0.13100
      2 C2        -62.3555    3.0690  -39.1680 C.ar   1 LIG       0.28900
      3 C3        -61.6421    3.7830  -41.2745 C.ar   1 LIG       0.28900
      4 C4        -60.7487    4.6629  -39.3786 C.ar   1 LIG       0.50700
      5 N1        -61.5023    3.9132  -38.5519 N.ar   1 LIG      -0.71900
      6 N2        -60.7664    4.6499  -40.7252 N.ar   1 LIG      -0.71900
      7 H1        -63.1634    2.2737  -41.0064 H      1 LIG       0.11500
      8 H2        -62.9655    2.4624  -38.5074 H      1 LIG       0.11400
      9 H3        -61.6612    3.7683  -42.3589 H      1 LIG       0.11400
     10 H4        -60.0550    5.3508  -38.9108 H      1 LIG       0.14100
@<TRIPOS>BOND
      1       1       2 ar
      2       1       3 ar
      3       2       5 ar
      4       3       6 ar
      5       4       5 ar
      6       4       6 ar
      7       1       7 1
      8       2       8 1
      9       3       9 1
     10       4      10 1
@<TRIPOS>ALT_TYPE
CGenFF_4.0_ALT_TYPE_SET
CGenFF_4.0 1 CG2R61 2 CG2R61 3 CG2R61 4 CG2R64 5 NG2R62 6 NG2R62 7 HGR61 8 HGR62 9 HGR62 10 HGR62
@<TRIPOS>MOLECULE
pyrimidine
 10 10 0 0 0
****
USER_CHARGES
INVALID_CHARGES
Pose:   7 Cluster:   7 Fr_nu: 164075 TotEn:   -14.97
@<TRIPOS>ATOM
      1 C1        -78.5581  -21.7891  -33.2027 C.ar   1 LIG      -0.13100
      2 C2        -79.2847  -22.8560  -33.6909 C.ar   1 LIG       0.28900
      3 C3        -79.3010  -20.7167  -32.7532 C.ar   1 LIG       0.28900
      4 C4        -81.2423  -21.7789  -33.2731 C.ar   1 LIG       0.50700
      5 N1        -80.6326  -22.8846  -33.7411 N.ar   1 LIG      -0.71900
      6 N2        -80.6495  -20.6775  -32.7738 N.ar   1 LIG      -0.71900
      7 H1        -77.4768  -21.7932  -33.1744 H      1 LIG       0.11500
      8 H2        -78.7877  -23.7438  -34.0666 H      1 LIG       0.11400
      9 H3        -78.8178  -19.8322  -32.3525 H      1 LIG       0.11400
     10 H4        -82.3250  -21.7742  -33.3023 H      1 LIG       0.14100
@<TRIPOS>BOND
      1       1       2 ar
      2       1       3 ar
      3       2       5 ar
      4       3       6 ar
      5       4       5 ar
      6       4       6 ar
      7       1       7 1
      8       2       8 1
      9       3       9 1
     10       4      10 1
@<TRIPOS>ALT_TYPE
CGenFF_4.0_ALT_TYPE_SET
CGenFF_4.0 1 CG2R61 2 CG2R61 3 CG2R61 4 CG2R64 5 NG2R62 6 NG2R62 7 HGR61 8 HGR62 9 HGR62 10 HGR62
@<TRIPOS>MOLECULE
pyrimidine
 10 10 0 0 0
****
USER_CHARGES
INVALID_CHARGES
Pose:   8 Cluster:   8 Fr_nu: 3880565 TotEn:   -14.97
@<TRIPOS>ATOM
      1 C1        -47.3514  -10.8761  -23.9608 C.ar   1 LIG      -0.13100
      2 C2        -46.3054  -11.7722  -24.0468 C.ar   1 LIG       0.28900
      3 C3        -47.0690   -9.6887  -23.3172 C.ar   1 LIG       0.28900
      4 C4        -44.9247  -10.3434  -22.9424 C.ar   1 LIG       0.50700
      5 N1        -45.0744  -11.5374  -23.5469 N.ar   1 LIG      -0.71900
      6 N2        -45.8623   -9.3881  -22.7939 N.ar   1 LIG      -0.71900
      7 H1        -48.3291  -11.0908  -24.3709 H      1 LIG       0.11500
      8 H2        -46.4323  -12.7324  -24.5348 H      1 LIG       0.11400
      9 H3        -47.8284   -8.9232  -23.2003 H      1 LIG       0.11400
     10 H4        -43.9462  -10.1288  -22.5307 H      1 LIG       0.14100
@<TRIPOS>BOND
      1       1       2 ar
      2       1       3 ar
      3       2       5 ar
      4       3       6 ar
      5       4       5 ar
      6       4       6 ar
      7       1       7 1
      8       2       8 1
      9       3       9 1
     10       4      10 1
@<TRIPOS>ALT_TYPE
CGenFF_4.0_ALT_TYPE_SET
CGenFF_4.0 1 CG2R61 2 CG2R61 3 CG2R61 4 CG2R64 5 NG2R62 6 NG2R62 7 HGR61 8 HGR62 9 HGR62 10 HGR62
@<TRIPOS>MOLECULE
pyrimidine
 10 10 0 0 0
****
USER_CHARGES
INVALID_CHARGES
Pose:   9 Cluster:   9 Fr_nu:  20733 TotEn:   -14.87
@<TRIPOS>ATOM
      1 C1        -76.0537  -13.0948  -53.7824 C.ar   1 LIG      -0.13100
      2 C2        -77.3016  -13.2375  -53.2106 C.ar   1 LIG       0.28900
      3 C3        -75.3211  -12.0072  -53.3529 C.ar   1 LIG       0.28900
      4 C4        -76.9945  -11.3689  -51.9532 C.ar   1 LIG       0.50700
      5 N1        -77.8054  -12.3901  -52.2895 N.ar   1 LIG      -0.71900
      6 N2        -75.7622  -11.1207  -52.4365 N.ar   1 LIG      -0.71900
      7 H1        -75.6747  -13.7900  -54.5194 H      1 LIG       0.11500
      8 H2        -77.9501  -14.0621  -53.4859 H      1 LIG       0.11400
      9 H3        -74.3293  -11.8123  -53.7462 H      1 LIG       0.11400
     10 H4        -77.3742  -10.6721  -51.2160 H      1 LIG       0.14100
@<TRIPOS>BOND
      1       1       2 ar
      2       1       3 ar
      3       2       5 ar
      4       3       6 ar
      5       4       5 ar
      6       4       6 ar
      7       1       7 1
      8       2       8 1
      9       3       9 1
     10       4      10 1
@<TRIPOS>ALT_TYPE
CGenFF_4.0_ALT_TYPE_SET
CGenFF_4.0 1 CG2R61 2 CG2R61 3 CG2R61 4 CG2R64 5 NG2R62 6 NG2R62 7 HGR61 8 HGR62 9 HGR62 10 HGR62
@<TRIPOS>MOLECULE
pyrimidine
 10 10 0 0 0
****
USER_CHARGES
INVALID_CHARGES
Pose:  10 Cluster:  10 Fr_nu:   2878 TotEn:   -14.52
@<TRIPOS>ATOM
      1 C1        -63.0834    3.1276  -41.4539 C.ar   1 LIG      -0.13100
      2 C2        -61.9190    3.7651  -41.8309 C.ar   1 LIG       0.28900
      3 C3        -63.1106    2.6504  -40.1595 C.ar   1 LIG       0.28900
      4 C4        -61.0063    3.4205  -39.7779 C.ar   1 LIG       0.50700
      5 N1        -60.8569    3.9298  -41.0154 N.ar   1 LIG      -0.71900
      6 N2        -62.0861    2.7796  -39.2911 N.ar   1 LIG      -0.71900
      7 H1        -63.9202    3.0095  -42.1292 H      1 LIG       0.11500
      8 H2        -61.8047    4.1731  -42.8294 H      1 LIG       0.11400
      9 H3        -63.9831    2.1346  -39.7733 H      1 LIG       0.11400
     10 H4        -60.1681    3.5376  -39.1019 H      1 LIG       0.14100
@<TRIPOS>BOND
      1       1       2 ar
      2       1       3 ar
      3       2       5 ar
      4       3       6 ar
      5       4       5 ar
      6       4       6 ar
      7       1       7 1
      8       2       8 1
      9       3       9 1
     10       4      10 1
@<TRIPOS>ALT_TYPE
CGenFF_4.0_ALT_TYPE_SET
CGenFF_4.0 1 CG2R61 2 CG2R61 3 CG2R61 4 CG2R64 5 NG2R62 6 NG2R62 7 HGR61 8 HGR62 9 HGR62 10 HGR62
@<TRIPOS>MOLECULE
pyrimidine
 10 10 0 0 0
****
USER_CHARGES
INVALID_CHARGES
Pose:  11 Cluster:  11 Fr_nu: 1415120 TotEn:   -14.48
@<TRIPOS>ATOM
      1 C1        -78.7614  -21.5774  -32.7214 C.ar   1 LIG      -0.13100
      2 C2        -79.8844  -21.7730  -33.4992 C.ar   1 LIG       0.28900
      3 C3        -78.8998  -20.6709  -31.6903 C.ar   1 LIG       0.28900
      4 C4        -81.0656  -20.2790  -32.2584 C.ar   1 LIG       0.50700
      5 N1        -81.0573  -21.1382  -33.2952 N.ar   1 LIG      -0.71900
      6 N2        -80.0415  -20.0011  -31.4291 N.ar   1 LIG      -0.71900
      7 H1        -77.8330  -22.1003  -32.9080 H      1 LIG       0.11500
      8 H2        -79.8713  -22.4664  -34.3331 H      1 LIG       0.11400
      9 H3        -78.0712  -20.4509  -31.0259 H      1 LIG       0.11400
     10 H4        -81.9947  -19.7544  -32.0720 H      1 LIG       0.14100
@<TRIPOS>BOND
      1       1       2 ar
      2       1       3 ar
      3       2       5 ar
      4       3       6 ar
      5       4       5 ar
      6       4       6 ar
      7       1       7 1
      8       2       8 1
      9       3       9 1
     10       4      10 1
@<TRIPOS>ALT_TYPE
CGenFF_4.0_ALT_TYPE_SET
CGenFF_4.0 1 CG2R61 2 CG2R61 3 CG2R61 4 CG2R64 5 NG2R62 6 NG2R62 7 HGR61 8 HGR62 9 HGR62 10 HGR62
@<TRIPOS>MOLECULE
pyrimidine
 10 10 0 0 0
****
USER_CHARGES
INVALID_CHARGES
Pose:  12 Cluster:  12 Fr_nu: 1737809 TotEn:   -14.08
@<TRIPOS>ATOM
      1 C1        -63.1211    3.4835  -41.9391 C.ar   1 LIG      -0.13100
      2 C2        -63.0247    4.5158  -42.8500 C.ar   1 LIG       0.28900
      3 C3        -62.1461    3.4556  -40.9631 C.ar   1 LIG       0.28900
      4 C4        -61.1642    5.3181  -41.8196 C.ar   1 LIG       0.50700
      5 N1        -62.0556    5.4540  -42.8197 N.ar   1 LIG      -0.71900
      6 N2        -61.1492    4.3602  -40.8731 N.ar   1 LIG      -0.71900
      7 H1        -63.9094    2.7443  -41.9873 H      1 LIG       0.11500
      8 H2        -63.7458    4.6197  -43.6534 H      1 LIG       0.11400
      9 H3        -62.1390    2.6812  -40.2037 H      1 LIG       0.11400
     10 H4        -60.3741    6.0575  -41.7718 H      1 LIG       0.14100
@<TRIPOS>BOND
      1       1       2 ar
      2       1       3 ar
      3       2       5 ar
      4       3       6 ar
      5       4       5 ar
      6       4       6 ar
      7       1       7 1
      8       2       8 1
      9       3       9 1
     10       4      10 1
@<TRIPOS>ALT_TYPE
CGenFF_4.0_ALT_TYPE_SET
CGenFF_4.0 1 CG2R61 2 CG2R61 3 CG2R61 4 CG2R64 5 NG2R62 6 NG2R62 7 HGR61 8 HGR62 9 HGR62 10 HGR62
@<TRIPOS>MOLECULE
pyrimidine
 10 10 0 0 0
****
USER_CHARGES
INVALID_CHARGES
Pose:  13 Cluster:  13 Fr_nu: 1213051 TotEn:   -13.69
@<TRIPOS>ATOM
      1 C1        -63.2650    3.2003  -42.5588 C.ar   1 LIG      -0.13100
      2 C2        -63.6662    2.7350  -41.3231 C.ar   1 LIG       0.28900
      3 C3        -62.1701    4.0401  -42.5539 C.ar   1 LIG       0.28900
      4 C4        -61.9976    3.8843  -40.2927 C.ar   1 LIG       0.50700
      5 N1        -63.0532    3.0580  -40.1654 N.ar   1 LIG      -0.71900
      6 N2        -61.5098    4.4045  -41.4352 N.ar   1 LIG      -0.71900
      7 H1        -63.7757    2.9249  -43.4718 H      1 LIG       0.11500
      8 H2        -64.5174    2.0697  -41.2272 H      1 LIG       0.11400
      9 H3        -61.7822    4.4563  -43.4773 H      1 LIG       0.11400
     10 H4        -61.4868    4.1611  -39.3786 H      1 LIG       0.14100
@<TRIPOS>BOND
      1       1       2 ar
      2       1       3 ar
      3       2       5 ar
      4       3       6 ar
      5       4       5 ar
      6       4       6 ar
      7       1       7 1
      8       2       8 1
      9       3       9 1
     10       4      10 1
@<TRIPOS>ALT_TYPE
CGenFF_4.0_ALT_TYPE_SET
CGenFF_4.0 1 CG2R61 2 CG2R61 3 CG2R61 4 CG2R64 5 NG2R62 6 NG2R62 7 HGR61 8 HGR62 9 HGR62 10 HGR62
@<TRIPOS>MOLECULE
pyrimidine
 10 10 0 0 0
****
USER_CHARGES
INVALID_CHARGES
Pose:  14 Cluster:  14 Fr_nu: 840910 TotEn:   -13.65
@<TRIPOS>ATOM
      1 C1        -68.5604    3.3755  -48.2505 C.ar   1 LIG      -0.13100
      2 C2        -68.1665    4.5382  -47.6199 C.ar   1 LIG       0.28900
      3 C3        -69.9229    3.1918  -48.3673 C.ar   1 LIG       0.28900
      4 C4        -70.3301    5.1637  -47.3123 C.ar   1 LIG       0.50700
      5 N1        -69.0277    5.4576  -47.1369 N.ar   1 LIG      -0.71900
      6 N2        -70.8397    4.0685  -47.9078 N.ar   1 LIG      -0.71900
      7 H1        -67.8474    2.6550  -48.6283 H      1 LIG       0.11500
      8 H2        -67.1158    4.7691  -47.4815 H      1 LIG       0.11400
      9 H3        -70.3274    2.3075  -48.8476 H      1 LIG       0.11400
     10 H4        -71.0442    5.8844  -46.9331 H      1 LIG       0.14100
@<TRIPOS>BOND
      1       1       2 ar
      2       1       3 ar
      3       2       5 ar
      4       3       6 ar
      5       4       5 ar
      6       4       6 ar
      7       1       7 1
      8       2       8 1
      9       3       9 1
     10       4      10 1
@<TRIPOS>ALT_TYPE
CGenFF_4.0_ALT_TYPE_SET
CGenFF_4.0 1 CG2R61 2 CG2R61 3 CG2R61 4 CG2R64 5 NG2R62 6 NG2R62 7 HGR61 8 HGR62 9 HGR62 10 HGR62
@<TRIPOS>MOLECULE
pyrimidine
 10 10 0 0 0
****
USER_CHARGES
INVALID_CHARGES
Pose:  15 Cluster:  15 Fr_nu: 842254 TotEn:   -13.39
@<TRIPOS>ATOM
      1 C1        -68.5319    3.2966  -47.4390 C.ar   1 LIG      -0.13100
      2 C2        -68.6076    4.3127  -48.3698 C.ar   1 LIG       0.28900
      3 C3        -69.7393    2.8540  -46.9387 C.ar   1 LIG       0.28900
      4 C4        -70.8759    4.3437  -48.2255 C.ar   1 LIG       0.50700
      5 N1        -69.7671    4.8616  -48.7874 N.ar   1 LIG      -0.71900
      6 N2        -70.9346    3.3569  -47.3109 N.ar   1 LIG      -0.71900
      7 H1        -67.5875    2.8748  -47.1221 H      1 LIG       0.11500
      8 H2        -67.7108    4.7257  -48.8187 H      1 LIG       0.11400
      9 H3        -69.7801    2.0591  -46.2019 H      1 LIG       0.11400
     10 H4        -71.8215    4.7667  -48.5418 H      1 LIG       0.14100
@<TRIPOS>BOND
      1       1       2 ar
      2       1       3 ar
      3       2       5 ar
      4       3       6 ar
      5       4       5 ar
      6       4       6 ar
      7       1       7 1
      8       2       8 1
      9       3       9 1
     10       4      10 1
@<TRIPOS>ALT_TYPE
CGenFF_4.0_ALT_TYPE_SET
CGenFF_4.0 1 CG2R61 2 CG2R61 3 CG2R61 4 CG2R64 5 NG2R62 6 NG2R62 7 HGR61 8 HGR62 9 HGR62 10 HGR62
@<TRIPOS>MOLECULE
pyrimidine
 10 10 0 0 0
****
USER_CHARGES
INVALID_CHARGES
Pose:  16 Cluster:  16 Fr_nu: 2272880 TotEn:   -12.79
@<TRIPOS>ATOM
      1 C1        -78.8552  -22.3392  -33.1928 C.ar   1 LIG      -0.13100
      2 C2        -79.0342  -21.6948  -31.9856 C.ar   1 LIG       0.28900
      3 C3        -80.0101  -22.7426  -33.8312 C.ar   1 LIG       0.28900
      4 C4        -81.2918  -21.8989  -32.1542 C.ar   1 LIG       0.50700
      5 N1        -80.2427  -21.4571  -31.4348 N.ar   1 LIG      -0.71900
      6 N2        -81.2494  -22.5382  -33.3388 N.ar   1 LIG      -0.71900
      7 H1        -77.8736  -22.5167  -33.6112 H      1 LIG       0.11500
      8 H2        -78.1850  -21.3415  -31.4108 H      1 LIG       0.11400
      9 H3        -79.9695  -23.2575  -34.7850 H      1 LIG       0.11400
     10 H4        -82.2748  -21.7223  -31.7350 H      1 LIG       0.14100
@<TRIPOS>BOND
      1       1       2 ar
      2       1       3 ar
      3       2       5 ar
      4       3       6 ar
      5       4       5 ar
      6       4       6 ar
      7       1       7 1
      8       2       8 1
      9       3       9 1
     10       4      10 1
@<TRIPOS>ALT_TYPE
CGenFF_4.0_ALT_TYPE_SET
CGenFF_4.0 1 CG2R61 2 CG2R61 3 CG2R61 4 CG2R64 5 NG2R62 6 NG2R62 7 HGR61 8 HGR62 9 HGR62 10 HGR62
@<TRIPOS>MOLECULE
pyrimidine
 10 10 0 0 0
****
USER_CHARGES
INVALID_CHARGES
Pose:  17 Cluster:  17 Fr_nu:  21267 TotEn:   -12.73
@<TRIPOS>ATOM
      1 C1        -75.1834  -12.1089  -53.3647 C.ar   1 LIG      -0.13100
      2 C2        -75.7560  -11.0604  -52.6737 C.ar   1 LIG       0.28900
      3 C3        -76.0537  -13.0948  -53.7824 C.ar   1 LIG       0.28900
      4 C4        -77.8193  -11.9947  -52.8660 C.ar   1 LIG       0.50700
      5 N1        -77.0753  -10.9710  -52.4058 N.ar   1 LIG      -0.71900
      6 N2        -77.3824  -13.0698  -53.5494 N.ar   1 LIG      -0.71900
      7 H1        -74.1214  -12.1549  -53.5655 H      1 LIG       0.11500
      8 H2        -75.1513  -10.2388  -52.3055 H      1 LIG       0.11400
      9 H3        -75.6958  -13.9586  -54.3321 H      1 LIG       0.11400
     10 H4        -78.8824  -11.9494  -52.6640 H      1 LIG       0.14100
@<TRIPOS>BOND
      1       1       2 ar
      2       1       3 ar
      3       2       5 ar
      4       3       6 ar
      5       4       5 ar
      6       4       6 ar
      7       1       7 1
      8       2       8 1
      9       3       9 1
     10       4      10 1
@<TRIPOS>ALT_TYPE
CGenFF_4.0_ALT_TYPE_SET
CGenFF_4.0 1 CG2R61 2 CG2R61 3 CG2R61 4 CG2R64 5 NG2R62 6 NG2R62 7 HGR61 8 HGR62 9 HGR62 10 HGR62
@<TRIPOS>MOLECULE
pyrimidine
 10 10 0 0 0
****
USER_CHARGES
INVALID_CHARGES
Pose:  18 Cluster:  18 Fr_nu: 1999250 TotEn:   -12.62
@<TRIPOS>ATOM
      1 C1        -62.2653    3.3416  -40.2738 C.ar   1 LIG      -0.13100
      2 C2        -61.3081    3.8439  -39.4159 C.ar   1 LIG       0.28900
      3 C3        -62.2783    3.8890  -41.5403 C.ar   1 LIG       0.28900
      4 C4        -60.5404    5.2589  -41.0207 C.ar   1 LIG       0.50700
      5 N1        -60.4264    4.8062  -39.7576 N.ar   1 LIG      -0.71900
      6 N2        -61.4274    4.8529  -41.9492 N.ar   1 LIG      -0.71900
      7 H1        -62.9604    2.5692  -39.9729 H      1 LIG       0.11500
      8 H2        -61.2215    3.4752  -38.3996 H      1 LIG       0.11400
      9 H3        -62.9954    3.5582  -42.2838 H      1 LIG       0.11400
     10 H4        -59.8453    6.0331  -41.3219 H      1 LIG       0.14100
@<TRIPOS>BOND
      1       1       2 ar
      2       1       3 ar
      3       2       5 ar
      4       3       6 ar
      5       4       5 ar
      6       4       6 ar
      7       1       7 1
      8       2       8 1
      9       3       9 1
     10       4      10 1
@<TRIPOS>ALT_TYPE
CGenFF_4.0_ALT_TYPE_SET
CGenFF_4.0 1 CG2R61 2 CG2R61 3 CG2R61 4 CG2R64 5 NG2R62 6 NG2R62 7 HGR61 8 HGR62 9 HGR62 10 HGR62
@<TRIPOS>MOLECULE
pyrimidine
 10 10 0 0 0
****
USER_CHARGES
INVALID_CHARGES
Pose:  19 Cluster:  19 Fr_nu:   1799 TotEn:   -12.47
@<TRIPOS>ATOM
      1 C1        -78.8656  -20.9776  -32.4804 C.ar   1 LIG      -0.13100
      2 C2        -79.9698  -20.5203  -33.1704 C.ar   1 LIG       0.28900
      3 C3        -78.6252  -20.3672  -31.2664 C.ar   1 LIG       0.28900
      4 C4        -80.4434  -19.0273  -31.5230 C.ar   1 LIG       0.50700
      5 N1        -80.7835  -19.5431  -32.7195 N.ar   1 LIG      -0.71900
      6 N2        -79.3962  -19.3851  -30.7554 N.ar   1 LIG      -0.71900
      7 H1        -78.2299  -21.7633  -32.8661 H      1 LIG       0.11500
      8 H2        -80.2384  -20.9397  -34.1338 H      1 LIG       0.11400
      9 H3        -77.7799  -20.6594  -30.6529 H      1 LIG       0.11400
     10 H4        -81.0791  -18.2399  -31.1371 H      1 LIG       0.14100
@<TRIPOS>BOND
      1       1       2 ar
      2       1       3 ar
      3       2       5 ar
      4       3       6 ar
      5       4       5 ar
      6       4       6 ar
      7       1       7 1
      8       2       8 1
      9       3       9 1
     10       4      10 1
@<TRIPOS>ALT_TYPE
CGenFF_4.0_ALT_TYPE_SET
CGenFF_4.0 1 CG2R61 2 CG2R61 3 CG2R61 4 CG2R64 5 NG2R62 6 NG2R62 7 HGR61 8 HGR62 9 HGR62 10 HGR62
@<TRIPOS>MOLECULE
pyrimidine
 10 10 0 0 0
****
USER_CHARGES
INVALID_CHARGES
Pose:  20 Cluster:  20 Fr_nu: 642744 TotEn:   -12.46
@<TRIPOS>ATOM
      1 C1        -77.2034  -24.2000  -45.0407 C.ar   1 LIG      -0.13100
      2 C2        -77.1447  -23.1145  -45.8910 C.ar   1 LIG       0.28900
      3 C3        -76.1329  -24.3443  -44.1822 C.ar   1 LIG       0.28900
      4 C4        -75.1408  -22.4810  -45.0251 C.ar   1 LIG       0.50700
      5 N1        -76.1247  -22.2317  -45.9101 N.ar   1 LIG      -0.71900
      6 N2        -75.0807  -23.5005  -44.1473 N.ar   1 LIG      -0.71900
      7 H1        -78.0343  -24.8926  -45.0471 H      1 LIG       0.11500
      8 H2        -77.9404  -22.9192  -46.6017 H      1 LIG       0.11400
      9 H3        -76.0899  -25.1679  -43.4776 H      1 LIG       0.11400
     10 H4        -74.3082  -21.7882  -45.0194 H      1 LIG       0.14100
@<TRIPOS>BOND
      1       1       2 ar
      2       1       3 ar
      3       2       5 ar
      4       3       6 ar
      5       4       5 ar
      6       4       6 ar
      7       1       7 1
      8       2       8 1
      9       3       9 1
     10       4      10 1
@<TRIPOS>ALT_TYPE
CGenFF_4.0_ALT_TYPE_SET
CGenFF_4.0 1 CG2R61 2 CG2R61 3 CG2R61 4 CG2R64 5 NG2R62 6 NG2R62 7 HGR61 8 HGR62 9 HGR62 10 HGR62
@<TRIPOS>MOLECULE
pyrimidine
 10 10 0 0 0
****
USER_CHARGES
INVALID_CHARGES
Pose:  21 Cluster:  21 Fr_nu: 2491956 TotEn:   -12.33
@<TRIPOS>ATOM
      1 C1        -68.9370    3.9135  -47.5229 C.ar   1 LIG      -0.13100
      2 C2        -69.7882    4.8264  -46.9343 C.ar   1 LIG       0.28900
      3 C3        -69.5118    3.0784  -48.4590 C.ar   1 LIG       0.28900
      4 C4        -71.5419    4.0558  -48.1581 C.ar   1 LIG       0.50700
      5 N1        -71.1010    4.9255  -47.2293 N.ar   1 LIG      -0.71900
      6 N2        -70.8159    3.1221  -48.8021 N.ar   1 LIG      -0.71900
      7 H1        -67.8875    3.8560  -47.2669 H      1 LIG       0.11500
      8 H2        -69.4270    5.5242  -46.1867 H      1 LIG       0.11400
      9 H3        -68.9220    2.3280  -48.9741 H      1 LIG       0.11400
     10 H4        -72.5929    4.1124  -48.4137 H      1 LIG       0.14100
@<TRIPOS>BOND
      1       1       2 ar
      2       1       3 ar
      3       2       5 ar
      4       3       6 ar
      5       4       5 ar
      6       4       6 ar
      7       1       7 1
      8       2       8 1
      9       3       9 1
     10       4      10 1
@<TRIPOS>ALT_TYPE
CGenFF_4.0_ALT_TYPE_SET
CGenFF_4.0 1 CG2R61 2 CG2R61 3 CG2R61 4 CG2R64 5 NG2R62 6 NG2R62 7 HGR61 8 HGR62 9 HGR62 10 HGR62
@<TRIPOS>MOLECULE
pyrimidine
 10 10 0 0 0
****
USER_CHARGES
INVALID_CHARGES
Pose:  22 Cluster:  22 Fr_nu: 3572726 TotEn:   -12.27
@<TRIPOS>ATOM
      1 C1        -78.0089   -5.8953  -57.6734 C.ar   1 LIG      -0.13100
      2 C2        -78.0056   -6.8542  -56.6809 C.ar   1 LIG       0.28900
      3 C3        -76.7709   -5.5555  -58.1794 C.ar   1 LIG       0.28900
      4 C4        -75.7415   -7.0263  -56.7851 C.ar   1 LIG       0.50700
      5 N1        -76.8862   -7.4428  -56.2111 N.ar   1 LIG      -0.71900
      6 N2        -75.6124   -6.1029  -57.7569 N.ar   1 LIG      -0.71900
      7 H1        -78.9224   -5.4395  -58.0312 H      1 LIG       0.11500
      8 H2        -78.9311   -7.1854  -56.2224 H      1 LIG       0.11400
      9 H3        -76.6733   -4.8107  -58.9617 H      1 LIG       0.11400
     10 H4        -74.8266   -7.4817  -56.4262 H      1 LIG       0.14100
@<TRIPOS>BOND
      1       1       2 ar
      2       1       3 ar
      3       2       5 ar
      4       3       6 ar
      5       4       5 ar
      6       4       6 ar
      7       1       7 1
      8       2       8 1
      9       3       9 1
     10       4      10 1
@<TRIPOS>ALT_TYPE
CGenFF_4.0_ALT_TYPE_SET
CGenFF_4.0 1 CG2R61 2 CG2R61 3 CG2R61 4 CG2R64 5 NG2R62 6 NG2R62 7 HGR61 8 HGR62 9 HGR62 10 HGR62
@<TRIPOS>MOLECULE
pyrimidine
 10 10 0 0 0
****
USER_CHARGES
INVALID_CHARGES
Pose:  23 Cluster:  23 Fr_nu:  45199 TotEn:   -11.93
@<TRIPOS>ATOM
      1 C1        -78.3624  -21.4410  -32.3325 C.ar   1 LIG      -0.13100
      2 C2        -78.6082  -21.0605  -31.0289 C.ar   1 LIG       0.28900
      3 C3        -79.2944  -22.2907  -32.8923 C.ar   1 LIG       0.28900
      4 C4        -80.5142  -22.2980  -30.9742 C.ar   1 LIG       0.50700
      5 N1        -79.6782  -21.4716  -30.3172 N.ar   1 LIG      -0.71900
      6 N2        -80.3860  -22.7408  -32.2395 N.ar   1 LIG      -0.71900
      7 H1        -77.4955  -21.0958  -32.8797 H      1 LIG       0.11500
      8 H2        -77.9310  -20.3946  -30.5052 H      1 LIG       0.11400
      9 H3        -79.1856  -22.6443  -33.9118 H      1 LIG       0.11400
     10 H4        -81.3817  -22.6447  -30.4261 H      1 LIG       0.14100
@<TRIPOS>BOND
      1       1       2 ar
      2       1       3 ar
      3       2       5 ar
      4       3       6 ar
      5       4       5 ar
      6       4       6 ar
      7       1       7 1
      8       2       8 1
      9       3       9 1
     10       4      10 1
@<TRIPOS>ALT_TYPE
CGenFF_4.0_ALT_TYPE_SET
CGenFF_4.0 1 CG2R61 2 CG2R61 3 CG2R61 4 CG2R64 5 NG2R62 6 NG2R62 7 HGR61 8 HGR62 9 HGR62 10 HGR62
@<TRIPOS>MOLECULE
pyrimidine
 10 10 0 0 0
****
USER_CHARGES
INVALID_CHARGES
Pose:  24 Cluster:  24 Fr_nu:  48801 TotEn:   -11.91
@<TRIPOS>ATOM
      1 C1        -79.0250  -21.1981  -32.5930 C.ar   1 LIG      -0.13100
      2 C2        -79.6724  -20.0273  -32.2547 C.ar   1 LIG       0.28900
      3 C3        -79.8256  -22.3184  -32.6833 C.ar   1 LIG       0.28900
      4 C4        -81.6701  -21.1058  -32.1405 C.ar   1 LIG       0.50700
      5 N1        -80.9986  -19.9447  -32.0207 N.ar   1 LIG      -0.71900
      6 N2        -81.1566  -22.3084  -32.4627 N.ar   1 LIG      -0.71900
      7 H1        -77.9594  -21.2354  -32.7751 H      1 LIG       0.11500
      8 H2        -79.1259  -19.0953  -32.1596 H      1 LIG       0.11400
      9 H3        -79.4062  -23.2843  -32.9429 H      1 LIG       0.11400
     10 H4        -82.7369  -21.0690  -31.9571 H      1 LIG       0.14100
@<TRIPOS>BOND
      1       1       2 ar
      2       1       3 ar
      3       2       5 ar
      4       3       6 ar
      5       4       5 ar
      6       4       6 ar
      7       1       7 1
      8       2       8 1
      9       3       9 1
     10       4      10 1
@<TRIPOS>ALT_TYPE
CGenFF_4.0_ALT_TYPE_SET
CGenFF_4.0 1 CG2R61 2 CG2R61 3 CG2R61 4 CG2R64 5 NG2R62 6 NG2R62 7 HGR61 8 HGR62 9 HGR62 10 HGR62
@<TRIPOS>MOLECULE
pyrimidine
 10 10 0 0 0
****
USER_CHARGES
INVALID_CHARGES
Pose:  25 Cluster:  25 Fr_nu: 1095506 TotEn:   -11.79
@<TRIPOS>ATOM
      1 C1        -77.5704   -6.9556  -57.6526 C.ar   1 LIG      -0.13100
      2 C2        -78.0969   -7.3975  -56.4559 C.ar   1 LIG       0.28900
      3 C3        -76.2194   -6.6750  -57.6431 C.ar   1 LIG       0.28900
      4 C4        -76.0639   -7.2505  -55.4496 C.ar   1 LIG       0.50700
      5 N1        -77.3698   -7.5571  -55.3306 N.ar   1 LIG      -0.71900
      6 N2        -75.4329   -6.8116  -56.5554 N.ar   1 LIG      -0.71900
      7 H1        -78.1773   -6.8367  -58.5401 H      1 LIG       0.11500
      8 H2        -79.1496   -7.6427  -56.3665 H      1 LIG       0.11400
      9 H3        -75.7168   -6.3214  -58.5369 H      1 LIG       0.11400
     10 H4        -75.4563   -7.3685  -54.5608 H      1 LIG       0.14100
@<TRIPOS>BOND
      1       1       2 ar
      2       1       3 ar
      3       2       5 ar
      4       3       6 ar
      5       4       5 ar
      6       4       6 ar
      7       1       7 1
      8       2       8 1
      9       3       9 1
     10       4      10 1
@<TRIPOS>ALT_TYPE
CGenFF_4.0_ALT_TYPE_SET
CGenFF_4.0 1 CG2R61 2 CG2R61 3 CG2R61 4 CG2R64 5 NG2R62 6 NG2R62 7 HGR61 8 HGR62 9 HGR62 10 HGR62
@<TRIPOS>MOLECULE
pyrimidine
 10 10 0 0 0
****
USER_CHARGES
INVALID_CHARGES
Pose:  26 Cluster:  26 Fr_nu:  48271 TotEn:   -11.78
@<TRIPOS>ATOM
      1 C1        -76.2276   -9.8244  -43.6963 C.ar   1 LIG      -0.13100
      2 C2        -75.0499   -9.1430  -43.9276 C.ar   1 LIG       0.28900
      3 C3        -76.4904  -10.8712  -44.5560 C.ar   1 LIG       0.28900
      4 C4        -74.5566  -10.4925  -45.6891 C.ar   1 LIG       0.50700
      5 N1        -74.1879   -9.4514  -44.9187 N.ar   1 LIG      -0.71900
      6 N2        -75.6740  -11.2342  -45.5670 N.ar   1 LIG      -0.71900
      7 H1        -76.9008   -9.5552  -42.8936 H      1 LIG       0.11500
      8 H2        -74.7586   -8.3052  -43.3036 H      1 LIG       0.11400
      9 H3        -77.3924  -11.4647  -44.4529 H      1 LIG       0.11400
     10 H4        -73.8832  -10.7615  -46.4936 H      1 LIG       0.14100
@<TRIPOS>BOND
      1       1       2 ar
      2       1       3 ar
      3       2       5 ar
      4       3       6 ar
      5       4       5 ar
      6       4       6 ar
      7       1       7 1
      8       2       8 1
      9       3       9 1
     10       4      10 1
@<TRIPOS>ALT_TYPE
CGenFF_4.0_ALT_TYPE_SET
CGenFF_4.0 1 CG2R61 2 CG2R61 3 CG2R61 4 CG2R64 5 NG2R62 6 NG2R62 7 HGR61 8 HGR62 9 HGR62 10 HGR62
@<TRIPOS>MOLECULE
pyrimidine
 10 10 0 0 0
****
USER_CHARGES
INVALID_CHARGES
Pose:  27 Cluster:  27 Fr_nu: 711053 TotEn:   -11.66
@<TRIPOS>ATOM
      1 C1        -76.2907  -24.2147  -44.2795 C.ar   1 LIG      -0.13100
      2 C2        -75.3629  -24.2292  -43.2580 C.ar   1 LIG       0.28900
      3 C3        -76.1524  -23.1936  -45.1973 C.ar   1 LIG       0.28900
      4 C4        -74.3431  -22.3760  -44.0904 C.ar   1 LIG       0.50700
      5 N1        -74.3722  -23.3220  -43.1324 N.ar   1 LIG      -0.71900
      6 N2        -75.1868  -22.2535  -45.1330 N.ar   1 LIG      -0.71900
      7 H1        -77.0754  -24.9554  -44.3557 H      1 LIG       0.11500
      8 H2        -75.3917  -24.9937  -42.4893 H      1 LIG       0.11400
      9 H3        -76.8353  -23.0999  -46.0347 H      1 LIG       0.11400
     10 H4        -73.5582  -21.6336  -44.0137 H      1 LIG       0.14100
@<TRIPOS>BOND
      1       1       2 ar
      2       1       3 ar
      3       2       5 ar
      4       3       6 ar
      5       4       5 ar
      6       4       6 ar
      7       1       7 1
      8       2       8 1
      9       3       9 1
     10       4      10 1
@<TRIPOS>ALT_TYPE
CGenFF_4.0_ALT_TYPE_SET
CGenFF_4.0 1 CG2R61 2 CG2R61 3 CG2R61 4 CG2R64 5 NG2R62 6 NG2R62 7 HGR61 8 HGR62 9 HGR62 10 HGR62
@<TRIPOS>MOLECULE
pyrimidine
 10 10 0 0 0
****
USER_CHARGES
INVALID_CHARGES
Pose:  28 Cluster:  28 Fr_nu:   1822 TotEn:   -11.57
@<TRIPOS>ATOM
      1 C1        -79.2111  -22.2173  -32.8295 C.ar   1 LIG      -0.13100
      2 C2        -79.6946  -23.0060  -33.8535 C.ar   1 LIG       0.28900
      3 C3        -80.0609  -22.0452  -31.7561 C.ar   1 LIG       0.28900
      4 C4        -81.6467  -23.3439  -32.7389 C.ar   1 LIG       0.50700
      5 N1        -80.9122  -23.5871  -33.8411 N.ar   1 LIG      -0.71900
      6 N2        -81.2901  -22.5957  -31.6773 N.ar   1 LIG      -0.71900
      7 H1        -78.2299  -21.7633  -32.8661 H      1 LIG       0.11500
      8 H2        -79.0982  -23.1980  -34.7388 H      1 LIG       0.11400
      9 H3        -79.7683  -21.4411  -30.9042 H      1 LIG       0.11400
     10 H4        -82.6296  -23.7974  -32.7025 H      1 LIG       0.14100
@<TRIPOS>BOND
      1       1       2 ar
      2       1       3 ar
      3       2       5 ar
      4       3       6 ar
      5       4       5 ar
      6       4       6 ar
      7       1       7 1
      8       2       8 1
      9       3       9 1
     10       4      10 1
@<TRIPOS>ALT_TYPE
CGenFF_4.0_ALT_TYPE_SET
CGenFF_4.0 1 CG2R61 2 CG2R61 3 CG2R61 4 CG2R64 5 NG2R62 6 NG2R62 7 HGR61 8 HGR62 9 HGR62 10 HGR62
@<TRIPOS>MOLECULE
pyrimidine
 10 10 0 0 0
****
USER_CHARGES
INVALID_CHARGES
Pose:  29 Cluster:  29 Fr_nu: 1122067 TotEn:   -11.48
@<TRIPOS>ATOM
      1 C1        -80.0882  -23.2951  -33.6372 C.ar   1 LIG      -0.13100
      2 C2        -80.9721  -24.2340  -33.1456 C.ar   1 LIG       0.28900
      3 C3        -80.6437  -22.0862  -34.0030 C.ar   1 LIG       0.28900
      4 C4        -82.7174  -22.8014  -33.4074 C.ar   1 LIG       0.50700
      5 N1        -82.2979  -24.0199  -33.0166 N.ar   1 LIG      -0.71900
      6 N2        -81.9591  -21.8041  -33.9014 N.ar   1 LIG      -0.71900
      7 H1        -79.0289  -23.4940  -33.7299 H      1 LIG       0.11500
      8 H2        -80.6280  -25.2138  -32.8326 H      1 LIG       0.11400
      9 H3        -80.0278  -21.2868  -34.4008 H      1 LIG       0.11400
     10 H4        -83.7782  -22.6025  -33.3157 H      1 LIG       0.14100
@<TRIPOS>BOND
      1       1       2 ar
      2       1       3 ar
      3       2       5 ar
      4       3       6 ar
      5       4       5 ar
      6       4       6 ar
      7       1       7 1
      8       2       8 1
      9       3       9 1
     10       4      10 1
@<TRIPOS>ALT_TYPE
CGenFF_4.0_ALT_TYPE_SET
CGenFF_4.0 1 CG2R61 2 CG2R61 3 CG2R61 4 CG2R64 5 NG2R62 6 NG2R62 7 HGR61 8 HGR62 9 HGR62 10 HGR62
@<TRIPOS>MOLECULE
pyrimidine
 10 10 0 0 0
****
USER_CHARGES
INVALID_CHARGES
Pose:  30 Cluster:  30 Fr_nu: 3493192 TotEn:   -11.44
@<TRIPOS>ATOM
      1 C1        -49.6279    3.7080  -33.8948 C.ar   1 LIG      -0.13100
      2 C2        -48.4775    3.8752  -33.1511 C.ar   1 LIG       0.28900
      3 C3        -49.9443    4.7464  -34.7466 C.ar   1 LIG       0.28900
      4 C4        -48.1047    5.9103  -34.0926 C.ar   1 LIG       0.50700
      5 N1        -47.6893    4.9677  -33.2253 N.ar   1 LIG      -0.71900
      6 N2        -49.2026    5.8665  -34.8712 N.ar   1 LIG      -0.71900
      7 H1        -50.2416    2.8208  -33.8151 H      1 LIG       0.11500
      8 H2        -48.1483    3.1123  -32.4540 H      1 LIG       0.11400
      9 H3        -50.8303    4.7055  -35.3710 H      1 LIG       0.11400
     10 H4        -47.4909    6.7992  -34.1718 H      1 LIG       0.14100
@<TRIPOS>BOND
      1       1       2 ar
      2       1       3 ar
      3       2       5 ar
      4       3       6 ar
      5       4       5 ar
      6       4       6 ar
      7       1       7 1
      8       2       8 1
      9       3       9 1
     10       4      10 1
@<TRIPOS>ALT_TYPE
CGenFF_4.0_ALT_TYPE_SET
CGenFF_4.0 1 CG2R61 2 CG2R61 3 CG2R61 4 CG2R64 5 NG2R62 6 NG2R62 7 HGR61 8 HGR62 9 HGR62 10 HGR62
@<TRIPOS>MOLECULE
pyrimidine
 10 10 0 0 0
****
USER_CHARGES
INVALID_CHARGES
Pose:  31 Cluster:  31 Fr_nu: 798139 TotEn:   -11.41
@<TRIPOS>ATOM
      1 C1        -50.3125  -12.0738  -42.9503 C.ar   1 LIG      -0.13100
      2 C2        -49.1036  -12.0353  -43.6147 C.ar   1 LIG       0.28900
      3 C3        -50.6933  -10.8990  -42.3348 C.ar   1 LIG       0.28900
      4 C4        -48.8000   -9.8572  -43.0398 C.ar   1 LIG       0.50700
      5 N1        -48.3188  -10.9398  -43.6799 N.ar   1 LIG      -0.71900
      6 N2        -49.9587   -9.7676  -42.3593 N.ar   1 LIG      -0.71900
      7 H1        -50.9219  -12.9669  -42.9141 H      1 LIG       0.11500
      8 H2        -48.7214  -12.9108  -44.1283 H      1 LIG       0.11400
      9 H3        -51.6275  -10.8331  -41.7877 H      1 LIG       0.11400
     10 H4        -48.1895   -8.9631  -43.0750 H      1 LIG       0.14100
@<TRIPOS>BOND
      1       1       2 ar
      2       1       3 ar
      3       2       5 ar
      4       3       6 ar
      5       4       5 ar
      6       4       6 ar
      7       1       7 1
      8       2       8 1
      9       3       9 1
     10       4      10 1
@<TRIPOS>ALT_TYPE
CGenFF_4.0_ALT_TYPE_SET
CGenFF_4.0 1 CG2R61 2 CG2R61 3 CG2R61 4 CG2R64 5 NG2R62 6 NG2R62 7 HGR61 8 HGR62 9 HGR62 10 HGR62
@<TRIPOS>MOLECULE
pyrimidine
 10 10 0 0 0
****
USER_CHARGES
INVALID_CHARGES
Pose:  32 Cluster:  32 Fr_nu: 1913599 TotEn:   -11.01
@<TRIPOS>ATOM
      1 C1        -59.4931   -2.4024  -22.0825 C.ar   1 LIG      -0.13100
      2 C2        -58.3956   -3.2074  -21.8546 C.ar   1 LIG       0.28900
      3 C3        -60.1734   -1.9873  -20.9560 C.ar   1 LIG       0.28900
      4 C4        -58.7310   -3.1143  -19.6083 C.ar   1 LIG       0.50700
      5 N1        -57.9847   -3.5842  -20.6260 N.ar   1 LIG      -0.71900
      6 N2        -59.8189   -2.3257  -19.6990 N.ar   1 LIG      -0.71900
      7 H1        -59.8003   -2.1156  -23.0793 H      1 LIG       0.11500
      8 H2        -57.7986   -3.5828  -22.6786 H      1 LIG       0.11400
      9 H3        -61.0492   -1.3525  -21.0355 H      1 LIG       0.11400
     10 H4        -58.4243   -3.4022  -18.6102 H      1 LIG       0.14100
@<TRIPOS>BOND
      1       1       2 ar
      2       1       3 ar
      3       2       5 ar
      4       3       6 ar
      5       4       5 ar
      6       4       6 ar
      7       1       7 1
      8       2       8 1
      9       3       9 1
     10       4      10 1
@<TRIPOS>ALT_TYPE
CGenFF_4.0_ALT_TYPE_SET
CGenFF_4.0 1 CG2R61 2 CG2R61 3 CG2R61 4 CG2R64 5 NG2R62 6 NG2R62 7 HGR61 8 HGR62 9 HGR62 10 HGR62
@<TRIPOS>MOLECULE
pyrimidine
 10 10 0 0 0
****
USER_CHARGES
INVALID_CHARGES
Pose:  33 Cluster:  33 Fr_nu: 2446225 TotEn:   -10.95
@<TRIPOS>ATOM
      1 C1        -79.5102  -22.1865  -32.9259 C.ar   1 LIG      -0.13100
      2 C2        -80.1800  -23.3325  -33.3035 C.ar   1 LIG       0.28900
      3 C3        -80.3046  -21.0879  -32.6690 C.ar   1 LIG       0.28900
      4 C4        -82.1848  -22.2729  -33.1460 C.ar   1 LIG       0.50700
      5 N1        -81.5215  -23.4113  -33.4241 N.ar   1 LIG      -0.71900
      6 N2        -81.6500  -21.0956  -32.7696 N.ar   1 LIG      -0.71900
      7 H1        -78.4327  -22.1516  -32.8374 H      1 LIG       0.11500
      8 H2        -79.6399  -24.2462  -33.5263 H      1 LIG       0.11400
      9 H3        -79.8680  -20.1422  -32.3666 H      1 LIG       0.11400
     10 H4        -83.2637  -22.3072  -33.2357 H      1 LIG       0.14100
@<TRIPOS>BOND
      1       1       2 ar
      2       1       3 ar
      3       2       5 ar
      4       3       6 ar
      5       4       5 ar
      6       4       6 ar
      7       1       7 1
      8       2       8 1
      9       3       9 1
     10       4      10 1
@<TRIPOS>ALT_TYPE
CGenFF_4.0_ALT_TYPE_SET
CGenFF_4.0 1 CG2R61 2 CG2R61 3 CG2R61 4 CG2R64 5 NG2R62 6 NG2R62 7 HGR61 8 HGR62 9 HGR62 10 HGR62
@<TRIPOS>MOLECULE
pyrimidine
 10 10 0 0 0
****
USER_CHARGES
INVALID_CHARGES
Pose:  34 Cluster:  34 Fr_nu: 3830709 TotEn:   -10.70
@<TRIPOS>ATOM
      1 C1        -49.5724    4.1147  -34.2174 C.ar   1 LIG      -0.13100
      2 C2        -49.0181    5.2513  -34.7701 C.ar   1 LIG       0.28900
      3 C3        -50.8367    3.7892  -34.6640 C.ar   1 LIG       0.28900
      4 C4        -50.8696    5.5960  -36.0429 C.ar   1 LIG       0.50700
      5 N1        -49.6410    6.0184  -35.6887 N.ar   1 LIG      -0.71900
      6 N2        -51.5173    4.5101  -35.5792 N.ar   1 LIG      -0.71900
      7 H1        -49.0498    3.5180  -33.4818 H      1 LIG       0.11500
      8 H2        -48.0281    5.5865  -34.4805 H      1 LIG       0.11400
      9 H3        -51.3535    2.9135  -34.2864 H      1 LIG       0.11400
     10 H4        -51.3935    6.1939  -36.7786 H      1 LIG       0.14100
@<TRIPOS>BOND
      1       1       2 ar
      2       1       3 ar
      3       2       5 ar
      4       3       6 ar
      5       4       5 ar
      6       4       6 ar
      7       1       7 1
      8       2       8 1
      9       3       9 1
     10       4      10 1
@<TRIPOS>ALT_TYPE
CGenFF_4.0_ALT_TYPE_SET
CGenFF_4.0 1 CG2R61 2 CG2R61 3 CG2R61 4 CG2R64 5 NG2R62 6 NG2R62 7 HGR61 8 HGR62 9 HGR62 10 HGR62
@<TRIPOS>MOLECULE
pyrimidine
 10 10 0 0 0
****
USER_CHARGES
INVALID_CHARGES
Pose:  35 Cluster:  35 Fr_nu:  44809 TotEn:   -10.38
@<TRIPOS>ATOM
      1 C1        -79.2944  -22.2907  -32.8923 C.ar   1 LIG      -0.13100
      2 C2        -80.6401  -22.4324  -32.6208 C.ar   1 LIG       0.28900
      3 C3        -78.6700  -21.2254  -32.2765 C.ar   1 LIG       0.28900
      4 C4        -80.6116  -20.6035  -31.2712 C.ar   1 LIG       0.50700
      5 N1        -81.3327  -21.6039  -31.8119 N.ar   1 LIG      -0.71900
      6 N2        -79.3004  -20.3586  -31.4569 N.ar   1 LIG      -0.71900
      7 H1        -78.7638  -22.9703  -33.5455 H      1 LIG       0.11500
      8 H2        -81.2155  -23.2403  -33.0596 H      1 LIG       0.11400
      9 H3        -77.6138  -21.0330  -32.4303 H      1 LIG       0.11400
     10 H4        -81.1430  -19.9222  -30.6180 H      1 LIG       0.14100
@<TRIPOS>BOND
      1       1       2 ar
      2       1       3 ar
      3       2       5 ar
      4       3       6 ar
      5       4       5 ar
      6       4       6 ar
      7       1       7 1
      8       2       8 1
      9       3       9 1
     10       4      10 1
@<TRIPOS>ALT_TYPE
CGenFF_4.0_ALT_TYPE_SET
CGenFF_4.0 1 CG2R61 2 CG2R61 3 CG2R61 4 CG2R64 5 NG2R62 6 NG2R62 7 HGR61 8 HGR62 9 HGR62 10 HGR62
@<TRIPOS>MOLECULE
pyrimidine
 10 10 0 0 0
****
USER_CHARGES
INVALID_CHARGES
Pose:  36 Cluster:  36 Fr_nu:  93249 TotEn:   -10.29
@<TRIPOS>ATOM
      1 C1        -50.0106  -11.6240  -42.6690 C.ar   1 LIG      -0.13100
      2 C2        -48.9515  -11.7871  -43.5385 C.ar   1 LIG       0.28900
      3 C3        -50.2535  -12.6832  -41.8186 C.ar   1 LIG       0.28900
      4 C4        -48.5195  -13.8568  -42.7036 C.ar   1 LIG       0.50700
      5 N1        -48.1820  -12.8945  -43.5831 N.ar   1 LIG      -0.71900
      6 N2        -49.5253  -13.8190  -41.8088 N.ar   1 LIG      -0.71900
      7 H1        -50.6114  -10.7246  -42.6551 H      1 LIG       0.11500
      8 H2        -48.6846  -11.0084  -44.2447 H      1 LIG       0.11400
      9 H3        -51.0653  -12.6471  -41.1003 H      1 LIG       0.11400
     10 H4        -47.9188  -14.7579  -42.7181 H      1 LIG       0.14100
@<TRIPOS>BOND
      1       1       2 ar
      2       1       3 ar
      3       2       5 ar
      4       3       6 ar
      5       4       5 ar
      6       4       6 ar
      7       1       7 1
      8       2       8 1
      9       3       9 1
     10       4      10 1
@<TRIPOS>ALT_TYPE
CGenFF_4.0_ALT_TYPE_SET
CGenFF_4.0 1 CG2R61 2 CG2R61 3 CG2R61 4 CG2R64 5 NG2R62 6 NG2R62 7 HGR61 8 HGR62 9 HGR62 10 HGR62
@<TRIPOS>MOLECULE
pyrimidine
 10 10 0 0 0
****
USER_CHARGES
INVALID_CHARGES
Pose:  37 Cluster:  37 Fr_nu: 701144 TotEn:   -10.22
@<TRIPOS>ATOM
      1 C1        -64.9322   -0.4524  -28.1618 C.ar   1 LIG      -0.13100
      2 C2        -64.8208    0.7590  -27.5103 C.ar   1 LIG       0.28900
      3 C3        -64.3200   -1.5224  -27.5418 C.ar   1 LIG       0.28900
      4 C4        -63.6106   -0.1943  -25.8389 C.ar   1 LIG       0.50700
      5 N1        -64.1649    0.9246  -26.3429 N.ar   1 LIG      -0.71900
      6 N2        -63.6481   -1.4289  -26.3756 N.ar   1 LIG      -0.71900
      7 H1        -65.4646   -0.5564  -29.0978 H      1 LIG       0.11500
      8 H2        -65.2694    1.6568  -27.9215 H      1 LIG       0.11400
      9 H3        -64.3533   -2.5143  -27.9793 H      1 LIG       0.11400
     10 H4        -63.0765   -0.0903  -24.9023 H      1 LIG       0.14100
@<TRIPOS>BOND
      1       1       2 ar
      2       1       3 ar
      3       2       5 ar
      4       3       6 ar
      5       4       5 ar
      6       4       6 ar
      7       1       7 1
      8       2       8 1
      9       3       9 1
     10       4      10 1
@<TRIPOS>ALT_TYPE
CGenFF_4.0_ALT_TYPE_SET
CGenFF_4.0 1 CG2R61 2 CG2R61 3 CG2R61 4 CG2R64 5 NG2R62 6 NG2R62 7 HGR61 8 HGR62 9 HGR62 10 HGR62
@<TRIPOS>MOLECULE
pyrimidine
 10 10 0 0 0
****
USER_CHARGES
INVALID_CHARGES
Pose:  38 Cluster:  38 Fr_nu: 592402 TotEn:   -10.12
@<TRIPOS>ATOM
      1 C1        -50.9936  -11.8941  -42.2581 C.ar   1 LIG      -0.13100
      2 C2        -50.6211  -10.5864  -42.4944 C.ar   1 LIG       0.28900
      3 C3        -50.0286  -12.8458  -42.5167 C.ar   1 LIG       0.28900
      4 C4        -48.5502  -11.2443  -43.1619 C.ar   1 LIG       0.50700
      5 N1        -49.4031  -10.2244  -42.9480 N.ar   1 LIG      -0.71900
      6 N2        -48.7919  -12.5554  -42.9712 N.ar   1 LIG      -0.71900
      7 H1        -51.9781  -12.1559  -41.8941 H      1 LIG       0.11500
      8 H2        -51.3128   -9.7694  -42.3203 H      1 LIG       0.11400
      9 H3        -50.2295  -13.9004  -42.3616 H      1 LIG       0.11400
     10 H4        -47.5648  -10.9825  -43.5274 H      1 LIG       0.14100
@<TRIPOS>BOND
      1       1       2 ar
      2       1       3 ar
      3       2       5 ar
      4       3       6 ar
      5       4       5 ar
      6       4       6 ar
      7       1       7 1
      8       2       8 1
      9       3       9 1
     10       4      10 1
@<TRIPOS>ALT_TYPE
CGenFF_4.0_ALT_TYPE_SET
CGenFF_4.0 1 CG2R61 2 CG2R61 3 CG2R61 4 CG2R64 5 NG2R62 6 NG2R62 7 HGR61 8 HGR62 9 HGR62 10 HGR62
@<TRIPOS>MOLECULE
pyrimidine
 10 10 0 0 0
****
USER_CHARGES
INVALID_CHARGES
Pose:  39 Cluster:  39 Fr_nu: 852623 TotEn:   -10.10
@<TRIPOS>ATOM
      1 C1        -48.4813  -11.4836  -43.3890 C.ar   1 LIG      -0.13100
      2 C2        -48.8371  -12.7775  -43.0666 C.ar   1 LIG       0.28900
      3 C3        -49.4087  -10.5126  -43.0713 C.ar   1 LIG       0.28900
      4 C4        -50.8254  -12.0729  -42.2196 C.ar   1 LIG       0.50700
      5 N1        -50.0055  -13.1092  -42.4791 N.ar   1 LIG      -0.71900
      6 N2        -50.5953  -10.7726  -42.4842 N.ar   1 LIG      -0.71900
      7 H1        -47.5369  -11.2462  -43.8602 H      1 LIG       0.11500
      8 H2        -48.1724  -13.6079  -43.2784 H      1 LIG       0.11400
      9 H3        -49.2179   -9.4670  -43.2873 H      1 LIG       0.11400
     10 H4        -51.7715  -12.3105  -41.7488 H      1 LIG       0.14100
@<TRIPOS>BOND
      1       1       2 ar
      2       1       3 ar
      3       2       5 ar
      4       3       6 ar
      5       4       5 ar
      6       4       6 ar
      7       1       7 1
      8       2       8 1
      9       3       9 1
     10       4      10 1
@<TRIPOS>ALT_TYPE
CGenFF_4.0_ALT_TYPE_SET
CGenFF_4.0 1 CG2R61 2 CG2R61 3 CG2R61 4 CG2R64 5 NG2R62 6 NG2R62 7 HGR61 8 HGR62 9 HGR62 10 HGR62
@<TRIPOS>MOLECULE
pyrimidine
 10 10 0 0 0
****
USER_CHARGES
INVALID_CHARGES
Pose:  40 Cluster:  40 Fr_nu: 288798 TotEn:    -9.94
@<TRIPOS>ATOM
      1 C1        -78.3991   -5.9581  -58.7610 C.ar   1 LIG      -0.13100
      2 C2        -77.4581   -4.9568  -58.6334 C.ar   1 LIG       0.28900
      3 C3        -77.9983   -7.2108  -58.3438 C.ar   1 LIG       0.28900
      4 C4        -75.9481   -6.4175  -57.7656 C.ar   1 LIG       0.50700
      5 N1        -76.2184   -5.1520  -58.1380 N.ar   1 LIG      -0.71900
      6 N2        -76.7757   -7.4774  -57.8393 N.ar   1 LIG      -0.71900
      7 H1        -79.3866   -5.7731  -59.1622 H      1 LIG       0.11500
      8 H2        -77.6819   -3.9394  -58.9354 H      1 LIG       0.11400
      9 H3        -78.6693   -8.0607  -58.4061 H      1 LIG       0.11400
     10 H4        -74.9591   -6.6033  -57.3650 H      1 LIG       0.14100
@<TRIPOS>BOND
      1       1       2 ar
      2       1       3 ar
      3       2       5 ar
      4       3       6 ar
      5       4       5 ar
      6       4       6 ar
      7       1       7 1
      8       2       8 1
      9       3       9 1
     10       4      10 1
@<TRIPOS>ALT_TYPE
CGenFF_4.0_ALT_TYPE_SET
CGenFF_4.0 1 CG2R61 2 CG2R61 3 CG2R61 4 CG2R64 5 NG2R62 6 NG2R62 7 HGR61 8 HGR62 9 HGR62 10 HGR62
@<TRIPOS>MOLECULE
pyrimidine
 10 10 0 0 0
****
USER_CHARGES
INVALID_CHARGES
Pose:  41 Cluster:  41 Fr_nu: 165265 TotEn:    -9.85
@<TRIPOS>ATOM
      1 C1        -79.8569  -22.9109  -33.6785 C.ar   1 LIG      -0.13100
      2 C2        -81.0798  -22.4091  -34.0752 C.ar   1 LIG       0.28900
      3 C3        -79.0316  -22.0218  -33.0210 C.ar   1 LIG       0.28900
      4 C4        -80.5828  -20.3702  -33.2017 C.ar   1 LIG       0.50700
      5 N1        -81.4767  -21.1390  -33.8523 N.ar   1 LIG      -0.71900
      6 N2        -79.3636  -20.7395  -32.7649 N.ar   1 LIG      -0.71900
      7 H1        -79.5644  -23.9345  -33.8707 H      1 LIG       0.11500
      8 H2        -81.7954  -23.0334  -34.5990 H      1 LIG       0.11400
      9 H3        -78.0504  -22.3250  -32.6720 H      1 LIG       0.11400
     10 H4        -80.8750  -19.3450  -33.0101 H      1 LIG       0.14100
@<TRIPOS>BOND
      1       1       2 ar
      2       1       3 ar
      3       2       5 ar
      4       3       6 ar
      5       4       5 ar
      6       4       6 ar
      7       1       7 1
      8       2       8 1
      9       3       9 1
     10       4      10 1
@<TRIPOS>ALT_TYPE
CGenFF_4.0_ALT_TYPE_SET
CGenFF_4.0 1 CG2R61 2 CG2R61 3 CG2R61 4 CG2R64 5 NG2R62 6 NG2R62 7 HGR61 8 HGR62 9 HGR62 10 HGR62
@<TRIPOS>MOLECULE
pyrimidine
 10 10 0 0 0
****
USER_CHARGES
INVALID_CHARGES
Pose:  42 Cluster:  42 Fr_nu: 1007920 TotEn:    -9.82
@<TRIPOS>ATOM
      1 C1        -65.5167    0.1199  -28.5496 C.ar   1 LIG      -0.13100
      2 C2        -64.6505    0.2980  -27.4902 C.ar   1 LIG       0.28900
      3 C3        -66.1167   -1.1202  -28.6283 C.ar   1 LIG       0.28900
      4 C4        -65.0309   -1.8201  -26.7580 C.ar   1 LIG       0.50700
      5 N1        -64.3834   -0.6541  -26.5723 N.ar   1 LIG      -0.71900
      6 N2        -65.8959   -2.1172  -27.7466 N.ar   1 LIG      -0.71900
      7 H1        -65.7123    0.9014  -29.2716 H      1 LIG       0.11500
      8 H2        -64.1318    1.2395  -27.3461 H      1 LIG       0.11400
      9 H3        -66.8122   -1.3537  -29.4272 H      1 LIG       0.11400
     10 H4        -64.8343   -2.6032  -26.0359 H      1 LIG       0.14100
@<TRIPOS>BOND
      1       1       2 ar
      2       1       3 ar
      3       2       5 ar
      4       3       6 ar
      5       4       5 ar
      6       4       6 ar
      7       1       7 1
      8       2       8 1
      9       3       9 1
     10       4      10 1
@<TRIPOS>ALT_TYPE
CGenFF_4.0_ALT_TYPE_SET
CGenFF_4.0 1 CG2R61 2 CG2R61 3 CG2R61 4 CG2R64 5 NG2R62 6 NG2R62 7 HGR61 8 HGR62 9 HGR62 10 HGR62
@<TRIPOS>MOLECULE
pyrimidine
 10 10 0 0 0
****
USER_CHARGES
INVALID_CHARGES
Pose:  43 Cluster:  43 Fr_nu: 3323084 TotEn:    -9.77
@<TRIPOS>ATOM
      1 C1        -62.0201    6.3109  -21.9748 C.ar   1 LIG      -0.13100
      2 C2        -60.9750    5.4986  -21.5843 C.ar   1 LIG       0.28900
      3 C3        -61.6598    7.5170  -22.5401 C.ar   1 LIG       0.28900
      4 C4        -59.4531    7.0303  -22.2945 C.ar   1 LIG       0.50700
      5 N1        -59.6748    5.8281  -21.7299 N.ar   1 LIG      -0.71900
      6 N2        -60.3813    7.9105  -22.7157 N.ar   1 LIG      -0.71900
      7 H1        -63.0543    6.0212  -21.8458 H      1 LIG       0.11500
      8 H2        -61.1602    4.5313  -21.1299 H      1 LIG       0.11400
      9 H3        -62.4121    8.2220  -22.8770 H      1 LIG       0.11400
     10 H4        -58.4176    7.3211  -22.4227 H      1 LIG       0.14100
@<TRIPOS>BOND
      1       1       2 ar
      2       1       3 ar
      3       2       5 ar
      4       3       6 ar
      5       4       5 ar
      6       4       6 ar
      7       1       7 1
      8       2       8 1
      9       3       9 1
     10       4      10 1
@<TRIPOS>ALT_TYPE
CGenFF_4.0_ALT_TYPE_SET
CGenFF_4.0 1 CG2R61 2 CG2R61 3 CG2R61 4 CG2R64 5 NG2R62 6 NG2R62 7 HGR61 8 HGR62 9 HGR62 10 HGR62
@<TRIPOS>MOLECULE
pyrimidine
 10 10 0 0 0
****
USER_CHARGES
INVALID_CHARGES
Pose:  44 Cluster:  44 Fr_nu: 247824 TotEn:    -9.68
@<TRIPOS>ATOM
      1 C1        -65.6174   -0.4684  -28.3475 C.ar   1 LIG      -0.13100
      2 C2        -66.8800   -0.0490  -28.7142 C.ar   1 LIG       0.28900
      3 C3        -65.4994   -1.8083  -28.0397 C.ar   1 LIG       0.28900
      4 C4        -67.7078   -2.1501  -28.4554 C.ar   1 LIG       0.50700
      5 N1        -67.9518   -0.8659  -28.7791 N.ar   1 LIG      -0.71900
      6 N2        -66.5275   -2.6809  -28.0830 N.ar   1 LIG      -0.71900
      7 H1        -64.7753    0.2091  -28.3039 H      1 LIG       0.11500
      8 H2        -67.0701    0.9868  -28.9737 H      1 LIG       0.11400
      9 H3        -64.5461   -2.2299  -27.7399 H      1 LIG       0.11400
     10 H4        -68.5512   -2.8285  -28.4979 H      1 LIG       0.14100
@<TRIPOS>BOND
      1       1       2 ar
      2       1       3 ar
      3       2       5 ar
      4       3       6 ar
      5       4       5 ar
      6       4       6 ar
      7       1       7 1
      8       2       8 1
      9       3       9 1
     10       4      10 1
@<TRIPOS>ALT_TYPE
CGenFF_4.0_ALT_TYPE_SET
CGenFF_4.0 1 CG2R61 2 CG2R61 3 CG2R61 4 CG2R64 5 NG2R62 6 NG2R62 7 HGR61 8 HGR62 9 HGR62 10 HGR62
@<TRIPOS>MOLECULE
pyrimidine
 10 10 0 0 0
****
USER_CHARGES
INVALID_CHARGES
Pose:  45 Cluster:  45 Fr_nu:   5300 TotEn:    -9.39
@<TRIPOS>ATOM
      1 C1        -60.1600   -1.3810  -22.8855 C.ar   1 LIG      -0.13100
      2 C2        -61.2936   -0.6882  -22.5121 C.ar   1 LIG       0.28900
      3 C3        -60.0378   -1.6431  -24.2347 C.ar   1 LIG       0.28900
      4 C4        -62.0073   -0.5942  -24.6682 C.ar   1 LIG       0.50700
      5 N1        -62.2413   -0.2779  -23.3804 N.ar   1 LIG      -0.71900
      6 N2        -60.9458   -1.2632  -25.1575 N.ar   1 LIG      -0.71900
      7 H1        -59.4158   -1.6981  -22.1673 H      1 LIG       0.11500
      8 H2        -61.4764   -0.4365  -21.4731 H      1 LIG       0.11400
      9 H3        -59.1808   -2.1828  -24.6228 H      1 LIG       0.11400
     10 H4        -62.7529   -0.2778  -25.3874 H      1 LIG       0.14100
@<TRIPOS>BOND
      1       1       2 ar
      2       1       3 ar
      3       2       5 ar
      4       3       6 ar
      5       4       5 ar
      6       4       6 ar
      7       1       7 1
      8       2       8 1
      9       3       9 1
     10       4      10 1
@<TRIPOS>ALT_TYPE
CGenFF_4.0_ALT_TYPE_SET
CGenFF_4.0 1 CG2R61 2 CG2R61 3 CG2R61 4 CG2R64 5 NG2R62 6 NG2R62 7 HGR61 8 HGR62 9 HGR62 10 HGR62
@<TRIPOS>MOLECULE
pyrimidine
 10 10 0 0 0
****
USER_CHARGES
INVALID_CHARGES
Pose:  46 Cluster:  46 Fr_nu: 1909375 TotEn:    -8.65
@<TRIPOS>ATOM
      1 C1        -79.1452  -21.4729  -32.6594 C.ar   1 LIG      -0.13100
      2 C2        -80.3354  -21.0037  -33.1770 C.ar   1 LIG       0.28900
      3 C3        -79.0323  -21.4263  -31.2850 C.ar   1 LIG       0.28900
      4 C4        -81.1129  -20.5310  -31.0940 C.ar   1 LIG       0.50700
      5 N1        -81.3443  -20.5239  -32.4205 N.ar   1 LIG      -0.71900
      6 N2        -79.9998  -20.9597  -30.4686 N.ar   1 LIG      -0.71900
      7 H1        -78.3524  -21.8522  -33.2901 H      1 LIG       0.11500
      8 H2        -80.5156  -21.0005  -34.2465 H      1 LIG       0.11400
      9 H3        -78.1331  -21.7726  -30.7871 H      1 LIG       0.11400
     10 H4        -81.9061  -20.1502  -30.4624 H      1 LIG       0.14100
@<TRIPOS>BOND
      1       1       2 ar
      2       1       3 ar
      3       2       5 ar
      4       3       6 ar
      5       4       5 ar
      6       4       6 ar
      7       1       7 1
      8       2       8 1
      9       3       9 1
     10       4      10 1
@<TRIPOS>ALT_TYPE
CGenFF_4.0_ALT_TYPE_SET
CGenFF_4.0 1 CG2R61 2 CG2R61 3 CG2R61 4 CG2R64 5 NG2R62 6 NG2R62 7 HGR61 8 HGR62 9 HGR62 10 HGR62
@<TRIPOS>MOLECULE
pyrimidine
 10 10 0 0 0
****
USER_CHARGES
INVALID_CHARGES
Pose:  47 Cluster:  47 Fr_nu: 512533 TotEn:    -8.16
@<TRIPOS>ATOM
      1 C1        -62.8706    1.8447  -25.9289 C.ar   1 LIG      -0.13100
      2 C2        -61.9037    0.9796  -25.4587 C.ar   1 LIG       0.28900
      3 C3        -64.0420    1.2548  -26.3577 C.ar   1 LIG       0.28900
      4 C4        -63.2445   -0.8131  -25.8531 C.ar   1 LIG       0.50700
      5 N1        -62.0578   -0.3598  -25.4064 N.ar   1 LIG      -0.71900
      6 N2        -64.2637   -0.0758  -26.3340 N.ar   1 LIG      -0.71900
      7 H1        -62.7199    2.9155  -25.9597 H      1 LIG       0.11500
      8 H2        -60.9497    1.3509  -25.1005 H      1 LIG       0.11400
      9 H3        -64.8592    1.8539  -26.7445 H      1 LIG       0.11400
     10 H4        -63.3951   -1.8853  -25.8235 H      1 LIG       0.14100
@<TRIPOS>BOND
      1       1       2 ar
      2       1       3 ar
      3       2       5 ar
      4       3       6 ar
      5       4       5 ar
      6       4       6 ar
      7       1       7 1
      8       2       8 1
      9       3       9 1
     10       4      10 1
@<TRIPOS>ALT_TYPE
CGenFF_4.0_ALT_TYPE_SET
CGenFF_4.0 1 CG2R61 2 CG2R61 3 CG2R61 4 CG2R64 5 NG2R62 6 NG2R62 7 HGR61 8 HGR62 9 HGR62 10 HGR62
@<TRIPOS>MOLECULE
pyrimidine
 10 10 0 0 0
****
USER_CHARGES
INVALID_CHARGES
Pose:  48 Cluster:  48 Fr_nu: 1327120 TotEn:    -7.59
@<TRIPOS>ATOM
      1 C1        -67.1063   -0.7587  -28.6186 C.ar   1 LIG      -0.13100
      2 C2        -66.5993   -2.0419  -28.5902 C.ar   1 LIG       0.28900
      3 C3        -68.4621   -0.6574  -28.8542 C.ar   1 LIG       0.28900
      4 C4        -68.6572   -2.9176  -28.9968 C.ar   1 LIG       0.50700
      5 N1        -67.3490   -3.1482  -28.7760 N.ar   1 LIG      -0.71900
      6 N2        -69.2707   -1.7198  -29.0485 N.ar   1 LIG      -0.71900
      7 H1        -66.4814    0.1112  -28.4664 H      1 LIG       0.11500
      8 H2        -65.5446   -2.2210  -28.4120 H      1 LIG       0.11400
      9 H3        -68.9505    0.3102  -28.8952 H      1 LIG       0.11400
     10 H4        -69.2828   -3.7884  -29.1504 H      1 LIG       0.14100
@<TRIPOS>BOND
      1       1       2 ar
      2       1       3 ar
      3       2       5 ar
      4       3       6 ar
      5       4       5 ar
      6       4       6 ar
      7       1       7 1
      8       2       8 1
      9       3       9 1
     10       4      10 1
@<TRIPOS>ALT_TYPE
CGenFF_4.0_ALT_TYPE_SET
CGenFF_4.0 1 CG2R61 2 CG2R61 3 CG2R61 4 CG2R64 5 NG2R62 6 NG2R62 7 HGR61 8 HGR62 9 HGR62 10 HGR62
@<TRIPOS>MOLECULE
pyrimidine
 10 10 0 0 0
****
USER_CHARGES
INVALID_CHARGES
Pose:  49 Cluster:  49 Fr_nu: 167548 TotEn:    -7.53
@<TRIPOS>ATOM
      1 C1        -75.0497  -11.7533  -52.8597 C.ar   1 LIG      -0.13100
      2 C2        -75.6896  -12.9760  -52.8584 C.ar   1 LIG       0.28900
      3 C3        -75.6480  -10.7655  -52.1044 C.ar   1 LIG       0.28900
      4 C4        -77.3114  -12.1822  -51.4775 C.ar   1 LIG       0.50700
      5 N1        -76.8263  -13.2263  -52.1761 N.ar   1 LIG      -0.71900
      6 N2        -76.7834  -10.9458  -51.3983 N.ar   1 LIG      -0.71900
      7 H1        -74.1386  -11.5804  -53.4166 H      1 LIG       0.11500
      8 H2        -75.2940  -13.8131  -53.4233 H      1 LIG       0.11400
      9 H3        -75.2182   -9.7715  -52.0449 H      1 LIG       0.11400
     10 H4        -78.2242  -12.3548  -50.9207 H      1 LIG       0.14100
@<TRIPOS>BOND
      1       1       2 ar
      2       1       3 ar
      3       2       5 ar
      4       3       6 ar
      5       4       5 ar
      6       4       6 ar
      7       1       7 1
      8       2       8 1
      9       3       9 1
     10       4      10 1
@<TRIPOS>ALT_TYPE
CGenFF_4.0_ALT_TYPE_SET
CGenFF_4.0 1 CG2R61 2 CG2R61 3 CG2R61 4 CG2R64 5 NG2R62 6 NG2R62 7 HGR61 8 HGR62 9 HGR62 10 HGR62
@<TRIPOS>MOLECULE
pyrimidine
 10 10 0 0 0
****
USER_CHARGES
INVALID_CHARGES
Pose:  50 Cluster:  50 Fr_nu: 3937932 TotEn:    -5.64
@<TRIPOS>ATOM
      1 C1        -86.8733    3.5169  -51.1434 C.ar   1 LIG      -0.13100
      2 C2        -87.0893    3.0963  -52.4399 C.ar   1 LIG       0.28900
      3 C3        -86.4127    2.5517  -50.2715 C.ar   1 LIG       0.28900
      4 C4        -86.4261    0.9854  -51.9188 C.ar   1 LIG       0.50700
      5 N1        -86.8753    1.8334  -52.8636 N.ar   1 LIG      -0.71900
      6 N2        -86.1775    1.2715  -50.6265 N.ar   1 LIG      -0.71900
      7 H1        -87.0535    4.5367  -50.8309 H      1 LIG       0.11500
      8 H2        -87.4514    3.7841  -53.1963 H      1 LIG       0.11400
      9 H3        -86.2147    2.7880  -49.2316 H      1 LIG       0.11400
     10 H4        -86.2466   -0.0360  -52.2312 H      1 LIG       0.14100
@<TRIPOS>BOND
      1       1       2 ar
      2       1       3 ar
      3       2       5 ar
      4       3       6 ar
      5       4       5 ar
      6       4       6 ar
      7       1       7 1
      8       2       8 1
      9       3       9 1
     10       4      10 1
@<TRIPOS>ALT_TYPE
CGenFF_4.0_ALT_TYPE_SET
CGenFF_4.0 1 CG2R61 2 CG2R61 3 CG2R61 4 CG2R64 5 NG2R62 6 NG2R62 7 HGR61 8 HGR62 9 HGR62 10 HGR62
@<TRIPOS>MOLECULE
pyrimidine
 10 10 0 0 0
****
USER_CHARGES
INVALID_CHARGES
Pose:  51 Cluster:  51 Fr_nu: 560354 TotEn:    -3.98
@<TRIPOS>ATOM
      1 C1        -79.1209    5.4200  -36.3551 C.ar   1 LIG      -0.13100
      2 C2        -79.0241    4.7933  -35.1295 C.ar   1 LIG       0.28900
      3 C3        -79.3781    4.5935  -37.4297 C.ar   1 LIG       0.28900
      4 C4        -79.4142    2.7653  -36.0793 C.ar   1 LIG       0.50700
      5 N1        -79.1658    3.4630  -34.9546 N.ar   1 LIG      -0.71900
      6 N2        -79.5309    3.2569  -37.3277 N.ar   1 LIG      -0.71900
      7 H1        -79.0026    6.4896  -36.4663 H      1 LIG       0.11500
      8 H2        -78.8237    5.3608  -34.2272 H      1 LIG       0.11400
      9 H3        -79.4706    4.9952  -38.4329 H      1 LIG       0.11400
     10 H4        -79.5315    1.6943  -35.9684 H      1 LIG       0.14100
@<TRIPOS>BOND
      1       1       2 ar
      2       1       3 ar
      3       2       5 ar
      4       3       6 ar
      5       4       5 ar
      6       4       6 ar
      7       1       7 1
      8       2       8 1
      9       3       9 1
     10       4      10 1
@<TRIPOS>ALT_TYPE
CGenFF_4.0_ALT_TYPE_SET
CGenFF_4.0 1 CG2R61 2 CG2R61 3 CG2R61 4 CG2R64 5 NG2R62 6 NG2R62 7 HGR61 8 HGR62 9 HGR62 10 HGR62
@<TRIPOS>MOLECULE
naphtalene
 18 19 0 0 0
****
USER_CHARGES
INVALID_CHARGES
Pose:   1 Cluster:   1 Fr_nu: 117335 TotEn:   -16.13
@<TRIPOS>ATOM
      1 C1        -60.1166    5.1409  -39.1047 C.ar   1 LIG      -0.11500
      2 C2        -59.7008    5.6509  -40.3310 C.ar   1 LIG      -0.11500
      3 C3        -63.6808    2.6902  -41.3325 C.ar   1 LIG      -0.11500
      4 C4        -63.2650    3.2003  -42.5588 C.ar   1 LIG      -0.11500
      5 C5        -61.2100    4.2765  -39.0422 C.ar   1 LIG      -0.11700
      6 C6        -60.3767    5.2986  -41.4995 C.ar   1 LIG      -0.11700
      7 C7        -63.0048    3.0425  -40.1640 C.ar   1 LIG      -0.11700
      8 C8        -62.1716    4.0647  -42.6214 C.ar   1 LIG      -0.11700
      9 C9        -61.9022    3.9112  -40.2083 C.ar   1 LIG       0.00400
     10 C10       -61.4794    4.4300  -41.4553 C.ar   1 LIG       0.00400
     11 H1        -59.5903    5.4159  -38.1953 H      1 LIG       0.11500
     12 H2        -58.8493    6.3234  -40.3786 H      1 LIG       0.11500
     13 H3        -64.5323    2.0173  -41.2843 H      1 LIG       0.11500
     14 H4        -63.7925    2.9261  -43.4677 H      1 LIG       0.11500
     15 H5        -61.5177    3.8903  -38.0726 H      1 LIG       0.11500
     16 H6        -60.0340    5.7088  -42.4472 H      1 LIG       0.11500
     17 H7        -63.3472    2.6315  -39.2166 H      1 LIG       0.11500
     18 H8        -61.8642    4.4517  -43.5909 H      1 LIG       0.11500
@<TRIPOS>BOND
      1       1       2 ar
      2       1       5 ar
      3       2       6 ar
      4       3       4 ar
      5       3       7 ar
      6       4       8 ar
      7       5       9 ar
      8       6      10 ar
      9       7       9 ar
     10       8      10 ar
     11       9      10 ar
     12       1      11 1
     13       2      12 1
     14       3      13 1
     15       4      14 1
     16       5      15 1
     17       6      16 1
     18       7      17 1
     19       8      18 1
@<TRIPOS>ALT_TYPE
CGenFF_4.0_ALT_TYPE_SET
CGenFF_4.0 1 CG2R61 2 CG2R61 3 CG2R61 4 CG2R61 5 CG2R61 6 CG2R61 7 CG2R61 8 CG2R61 9 CG2R61 10 CG2R61 11 HGR61 12 HGR61 13 HGR61 14 HGR61 15 HGR61 16 HGR61 17 HGR61 18 HGR61
@<TRIPOS>MOLECULE
naphtalene
 18 19 0 0 0
****
USER_CHARGES
INVALID_CHARGES
Pose:   2 Cluster:   2 Fr_nu:   2743 TotEn:   -15.17
@<TRIPOS>ATOM
      1 C1        -80.1907  -13.8481  -54.0418 C.ar   1 LIG      -0.11500
      2 C2        -79.3182  -14.4714  -54.9290 C.ar   1 LIG      -0.11500
      3 C3        -76.4308  -11.6006  -51.9241 C.ar   1 LIG      -0.11500
      4 C4        -75.5584  -12.2240  -52.8114 C.ar   1 LIG      -0.11500
      5 C5        -79.6952  -12.9773  -53.0708 C.ar   1 LIG      -0.11700
      6 C6        -77.9472  -14.2264  -54.8488 C.ar   1 LIG      -0.11700
      7 C7        -77.8019  -11.8455  -52.0044 C.ar   1 LIG      -0.11700
      8 C8        -76.0537  -13.0948  -53.7824 C.ar   1 LIG      -0.11700
      9 C9        -78.3180  -12.7191  -52.9755 C.ar   1 LIG       0.00400
     10 C10       -77.4310  -13.3530  -53.8777 C.ar   1 LIG       0.00400
     11 H1        -81.2579  -14.0396  -54.1044 H      1 LIG       0.11500
     12 H2        -79.7050  -15.1489  -55.6848 H      1 LIG       0.11500
     13 H3        -76.0446  -10.9227  -51.1681 H      1 LIG       0.11500
     14 H4        -74.4912  -12.0332  -52.7474 H      1 LIG       0.11500
     15 H5        -80.3956  -12.5015  -52.3875 H      1 LIG       0.11500
     16 H6        -77.2837  -14.7242  -55.5530 H      1 LIG       0.11500
     17 H7        -78.4653  -11.3470  -51.3007 H      1 LIG       0.11500
     18 H8        -75.3534  -13.5713  -54.4654 H      1 LIG       0.11500
@<TRIPOS>BOND
      1       1       2 ar
      2       1       5 ar
      3       2       6 ar
      4       3       4 ar
      5       3       7 ar
      6       4       8 ar
      7       5       9 ar
      8       6      10 ar
      9       7       9 ar
     10       8      10 ar
     11       9      10 ar
     12       1      11 1
     13       2      12 1
     14       3      13 1
     15       4      14 1
     16       5      15 1
     17       6      16 1
     18       7      17 1
     19       8      18 1
@<TRIPOS>ALT_TYPE
CGenFF_4.0_ALT_TYPE_SET
CGenFF_4.0 1 CG2R61 2 CG2R61 3 CG2R61 4 CG2R61 5 CG2R61 6 CG2R61 7 CG2R61 8 CG2R61 9 CG2R61 10 CG2R61 11 HGR61 12 HGR61 13 HGR61 14 HGR61 15 HGR61 16 HGR61 17 HGR61 18 HGR61
@<TRIPOS>MOLECULE
naphtalene
 18 19 0 0 0
****
USER_CHARGES
INVALID_CHARGES
Pose:   3 Cluster:   3 Fr_nu:  36115 TotEn:   -12.61
@<TRIPOS>ATOM
      1 C1        -60.4455    6.8990  -42.4203 C.ar   1 LIG      -0.11500
      2 C2        -60.9067    5.7855  -43.1162 C.ar   1 LIG      -0.11500
      3 C3        -61.3766    4.6512  -38.2069 C.ar   1 LIG      -0.11500
      4 C4        -61.8378    3.5378  -38.9028 C.ar   1 LIG      -0.11500
      5 C5        -60.4451    6.8999  -41.0251 C.ar   1 LIG      -0.11700
      6 C6        -61.3693    4.6687  -42.4198 C.ar   1 LIG      -0.11700
      7 C7        -60.9139    5.7680  -38.9034 C.ar   1 LIG      -0.11700
      8 C8        -61.8383    3.5367  -40.2980 C.ar   1 LIG      -0.11700
      9 C9        -60.9072    5.7845  -40.3077 C.ar   1 LIG       0.00400
     10 C10       -61.3762    4.6522  -41.0154 C.ar   1 LIG       0.00400
     11 H1        -60.0860    7.7684  -42.9630 H      1 LIG       0.11500
     12 H2        -60.9063    5.7857  -44.2023 H      1 LIG       0.11500
     13 H3        -61.3765    4.6516  -37.1205 H      1 LIG       0.11500
     14 H4        -62.1984    2.6693  -38.3596 H      1 LIG       0.11500
     15 H5        -60.0804    7.7815  -40.5020 H      1 LIG       0.11500
     16 H6        -61.7247    3.8092  -42.9842 H      1 LIG       0.11500
     17 H7        -60.5577    6.6271  -38.3387 H      1 LIG       0.11500
     18 H8        -62.2036    2.6555  -40.8214 H      1 LIG       0.11500
@<TRIPOS>BOND
      1       1       2 ar
      2       1       5 ar
      3       2       6 ar
      4       3       4 ar
      5       3       7 ar
      6       4       8 ar
      7       5       9 ar
      8       6      10 ar
      9       7       9 ar
     10       8      10 ar
     11       9      10 ar
     12       1      11 1
     13       2      12 1
     14       3      13 1
     15       4      14 1
     16       5      15 1
     17       6      16 1
     18       7      17 1
     19       8      18 1
@<TRIPOS>ALT_TYPE
CGenFF_4.0_ALT_TYPE_SET
CGenFF_4.0 1 CG2R61 2 CG2R61 3 CG2R61 4 CG2R61 5 CG2R61 6 CG2R61 7 CG2R61 8 CG2R61 9 CG2R61 10 CG2R61 11 HGR61 12 HGR61 13 HGR61 14 HGR61 15 HGR61 16 HGR61 17 HGR61 18 HGR61
@<TRIPOS>MOLECULE
naphtalene
 18 19 0 0 0
****
USER_CHARGES
INVALID_CHARGES
Pose:   4 Cluster:   4 Fr_nu: 212741 TotEn:   -12.38
@<TRIPOS>ATOM
      1 C1        -72.7496   -3.0462  -30.5485 C.ar   1 LIG      -0.11500
      2 C2        -73.9580   -2.9518  -31.2323 C.ar   1 LIG      -0.11500
      3 C3        -71.8327    1.6316  -31.5236 C.ar   1 LIG      -0.11500
      4 C4        -73.0411    1.7258  -32.2074 C.ar   1 LIG      -0.11500
      5 C5        -71.9154   -1.9324  -30.4473 C.ar   1 LIG      -0.11700
      6 C6        -74.3370   -1.7435  -31.8175 C.ar   1 LIG      -0.11700
      7 C7        -71.4537    0.4231  -30.9382 C.ar   1 LIG      -0.11700
      8 C8        -73.8753    0.6121  -32.3087 C.ar   1 LIG      -0.11700
      9 C9        -72.2810   -0.7081  -31.0303 C.ar   1 LIG       0.00400
     10 C10       -73.5098   -0.6122  -31.7257 C.ar   1 LIG       0.00400
     11 H1        -72.4548   -3.9873  -30.0935 H      1 LIG       0.11500
     12 H2        -74.6067   -3.8194  -31.3103 H      1 LIG       0.11500
     13 H3        -71.1834    2.4990  -31.4451 H      1 LIG       0.11500
     14 H4        -73.3348    2.6668  -32.6633 H      1 LIG       0.11500
     15 H5        -70.9752   -2.0293  -29.9083 H      1 LIG       0.11500
     16 H6        -75.2863   -1.6924  -32.3469 H      1 LIG       0.11500
     17 H7        -70.5049    0.3725  -30.4083 H      1 LIG       0.11500
     18 H8        -74.8153    0.7086  -32.8483 H      1 LIG       0.11500
@<TRIPOS>BOND
      1       1       2 ar
      2       1       5 ar
      3       2       6 ar
      4       3       4 ar
      5       3       7 ar
      6       4       8 ar
      7       5       9 ar
      8       6      10 ar
      9       7       9 ar
     10       8      10 ar
     11       9      10 ar
     12       1      11 1
     13       2      12 1
     14       3      13 1
     15       4      14 1
     16       5      15 1
     17       6      16 1
     18       7      17 1
     19       8      18 1
@<TRIPOS>ALT_TYPE
CGenFF_4.0_ALT_TYPE_SET
CGenFF_4.0 1 CG2R61 2 CG2R61 3 CG2R61 4 CG2R61 5 CG2R61 6 CG2R61 7 CG2R61 8 CG2R61 9 CG2R61 10 CG2R61 11 HGR61 12 HGR61 13 HGR61 14 HGR61 15 HGR61 16 HGR61 17 HGR61 18 HGR61
@<TRIPOS>MOLECULE
naphtalene
 18 19 0 0 0
****
USER_CHARGES
INVALID_CHARGES
Pose:   5 Cluster:   5 Fr_nu:  36013 TotEn:   -12.17
@<TRIPOS>ATOM
      1 C1        -58.3018    6.2536  -37.9061 C.ar   1 LIG      -0.11500
      2 C2        -59.2329    5.8975  -36.9349 C.ar   1 LIG      -0.11500
      3 C3        -60.9073    3.8928  -41.2692 C.ar   1 LIG      -0.11500
      4 C4        -61.8383    3.5367  -40.2980 C.ar   1 LIG      -0.11500
      5 C5        -58.4812    5.8463  -39.2284 C.ar   1 LIG      -0.11700
      6 C6        -60.3469    5.1329  -37.2821 C.ar   1 LIG      -0.11700
      7 C7        -59.7932    4.6576  -40.9220 C.ar   1 LIG      -0.11700
      8 C8        -61.6589    3.9439  -38.9757 C.ar   1 LIG      -0.11700
      9 C9        -59.5967    5.0762  -39.5958 C.ar   1 LIG       0.00400
     10 C10       -60.5434    4.7141  -38.6082 C.ar   1 LIG       0.00400
     11 H1        -57.4345    6.8484  -37.6351 H      1 LIG       0.11500
     12 H2        -59.0924    6.2153  -35.9059 H      1 LIG       0.11500
     13 H3        -61.0473    3.5754  -42.2987 H      1 LIG       0.11500
     14 H4        -62.7047    2.9407  -40.5693 H      1 LIG       0.11500
     15 H5        -57.7404    6.1359  -39.9708 H      1 LIG       0.11500
     16 H6        -61.0622    4.8665  -36.5067 H      1 LIG       0.11500
     17 H7        -59.0785    4.9244  -41.6976 H      1 LIG       0.11500
     18 H8        -62.3992    3.6538  -38.2329 H      1 LIG       0.11500
@<TRIPOS>BOND
      1       1       2 ar
      2       1       5 ar
      3       2       6 ar
      4       3       4 ar
      5       3       7 ar
      6       4       8 ar
      7       5       9 ar
      8       6      10 ar
      9       7       9 ar
     10       8      10 ar
     11       9      10 ar
     12       1      11 1
     13       2      12 1
     14       3      13 1
     15       4      14 1
     16       5      15 1
     17       6      16 1
     18       7      17 1
     19       8      18 1
@<TRIPOS>ALT_TYPE
CGenFF_4.0_ALT_TYPE_SET
CGenFF_4.0 1 CG2R61 2 CG2R61 3 CG2R61 4 CG2R61 5 CG2R61 6 CG2R61 7 CG2R61 8 CG2R61 9 CG2R61 10 CG2R61 11 HGR61 12 HGR61 13 HGR61 14 HGR61 15 HGR61 16 HGR61 17 HGR61 18 HGR61
@<TRIPOS>MOLECULE
naphtalene
 18 19 0 0 0
****
USER_CHARGES
INVALID_CHARGES
Pose:   6 Cluster:   6 Fr_nu:  41286 TotEn:   -11.95
@<TRIPOS>ATOM
      1 C1        -83.6085  -19.7063  -32.3903 C.ar   1 LIG      -0.11500
      2 C2        -82.7847  -18.8266  -31.6943 C.ar   1 LIG      -0.11500
      3 C3        -79.7470  -22.4577  -33.4821 C.ar   1 LIG      -0.11500
      4 C4        -78.9234  -21.5779  -32.7861 C.ar   1 LIG      -0.11500
      5 C5        -83.0634  -20.8308  -33.0106 C.ar   1 LIG      -0.11700
      6 C6        -81.4130  -19.0678  -31.6159 C.ar   1 LIG      -0.11700
      7 C7        -81.1190  -22.2163  -33.5604 C.ar   1 LIG      -0.11700
      8 C8        -79.4684  -20.4533  -32.1657 C.ar   1 LIG      -0.11700
      9 C9        -81.6847  -21.0894  -32.9421 C.ar   1 LIG       0.00400
     10 C10       -80.8471  -20.1947  -32.2343 C.ar   1 LIG       0.00400
     11 H1        -84.6763  -19.5176  -32.4514 H      1 LIG       0.11500
     12 H2        -83.2101  -17.9516  -31.2115 H      1 LIG       0.11500
     13 H3        -79.3222  -23.3331  -33.9651 H      1 LIG       0.11500
     14 H4        -77.8555  -21.7663  -32.7265 H      1 LIG       0.11500
     15 H5        -83.7262  -21.5046  -33.5497 H      1 LIG       0.11500
     16 H6        -80.7881  -18.3671  -31.0661 H      1 LIG       0.11500
     17 H7        -81.7437  -22.9176  -34.1096 H      1 LIG       0.11500
     18 H8        -78.8056  -19.7788  -31.6273 H      1 LIG       0.11500
@<TRIPOS>BOND
      1       1       2 ar
      2       1       5 ar
      3       2       6 ar
      4       3       4 ar
      5       3       7 ar
      6       4       8 ar
      7       5       9 ar
      8       6      10 ar
      9       7       9 ar
     10       8      10 ar
     11       9      10 ar
     12       1      11 1
     13       2      12 1
     14       3      13 1
     15       4      14 1
     16       5      15 1
     17       6      16 1
     18       7      17 1
     19       8      18 1
@<TRIPOS>ALT_TYPE
CGenFF_4.0_ALT_TYPE_SET
CGenFF_4.0 1 CG2R61 2 CG2R61 3 CG2R61 4 CG2R61 5 CG2R61 6 CG2R61 7 CG2R61 8 CG2R61 9 CG2R61 10 CG2R61 11 HGR61 12 HGR61 13 HGR61 14 HGR61 15 HGR61 16 HGR61 17 HGR61 18 HGR61
@<TRIPOS>MOLECULE
naphtalene
 18 19 0 0 0
****
USER_CHARGES
INVALID_CHARGES
Pose:   7 Cluster:   7 Fr_nu: 168632 TotEn:   -11.92
@<TRIPOS>ATOM
      1 C1        -74.1783    4.4492  -34.7781 C.ar   1 LIG      -0.11500
      2 C2        -74.3793    3.0755  -34.6813 C.ar   1 LIG      -0.11500
      3 C3        -70.3995    4.1105  -31.7319 C.ar   1 LIG      -0.11500
      4 C4        -70.6007    2.7368  -31.6352 C.ar   1 LIG      -0.11500
      5 C5        -73.1393    5.0546  -34.0705 C.ar   1 LIG      -0.11700
      6 C6        -73.5424    2.3019  -33.8767 C.ar   1 LIG      -0.11700
      7 C7        -71.2365    4.8841  -32.5366 C.ar   1 LIG      -0.11700
      8 C8        -71.6396    2.1313  -32.3427 C.ar   1 LIG      -0.11700
      9 C9        -72.2872    4.2914  -33.2558 C.ar   1 LIG       0.00400
     10 C10       -72.4917    2.8945  -33.1574 C.ar   1 LIG       0.00400
     11 H1        -74.8305    5.0510  -35.4042 H      1 LIG       0.11500
     12 H2        -75.1882    2.6051  -35.2328 H      1 LIG       0.11500
     13 H3        -69.5905    4.5816  -31.1807 H      1 LIG       0.11500
     14 H4        -69.9490    2.1357  -31.0078 H      1 LIG       0.11500
     15 H5        -73.0011    6.1301  -34.1608 H      1 LIG       0.11500
     16 H6        -73.7177    1.2297  -33.8164 H      1 LIG       0.11500
     17 H7        -71.0605    5.9560  -32.5974 H      1 LIG       0.11500
     18 H8        -71.7785    1.0559  -32.2519 H      1 LIG       0.11500
@<TRIPOS>BOND
      1       1       2 ar
      2       1       5 ar
      3       2       6 ar
      4       3       4 ar
      5       3       7 ar
      6       4       8 ar
      7       5       9 ar
      8       6      10 ar
      9       7       9 ar
     10       8      10 ar
     11       9      10 ar
     12       1      11 1
     13       2      12 1
     14       3      13 1
     15       4      14 1
     16       5      15 1
     17       6      16 1
     18       7      17 1
     19       8      18 1
@<TRIPOS>ALT_TYPE
CGenFF_4.0_ALT_TYPE_SET
CGenFF_4.0 1 CG2R61 2 CG2R61 3 CG2R61 4 CG2R61 5 CG2R61 6 CG2R61 7 CG2R61 8 CG2R61 9 CG2R61 10 CG2R61 11 HGR61 12 HGR61 13 HGR61 14 HGR61 15 HGR61 16 HGR61 17 HGR61 18 HGR61
@<TRIPOS>MOLECULE
naphtalene
 18 19 0 0 0
****
USER_CHARGES
INVALID_CHARGES
Pose:   8 Cluster:   8 Fr_nu:  16626 TotEn:   -11.85
@<TRIPOS>ATOM
      1 C1        -48.8441  -10.3587  -43.4744 C.ar   1 LIG      -0.11500
      2 C2        -50.0124  -10.6109  -42.7614 C.ar   1 LIG      -0.11500
      3 C3        -47.2612  -14.8481  -42.4682 C.ar   1 LIG      -0.11500
      4 C4        -48.4295  -15.1002  -41.7552 C.ar   1 LIG      -0.11500
      5 C5        -47.8648  -11.3465  -43.5825 C.ar   1 LIG      -0.11700
      6 C6        -50.2060  -11.8517  -42.1538 C.ar   1 LIG      -0.11700
      7 C7        -47.0677  -13.6072  -43.0758 C.ar   1 LIG      -0.11700
      8 C8        -49.4089  -14.1124  -41.6470 C.ar   1 LIG      -0.11700
      9 C9        -48.0428  -12.6013  -42.9772 C.ar   1 LIG       0.00400
     10 C10       -49.2308  -12.8576  -42.2522 C.ar   1 LIG       0.00400
     11 H1        -48.6937   -9.3923  -43.9467 H      1 LIG       0.11500
     12 H2        -50.7743   -9.8413  -42.6781 H      1 LIG       0.11500
     13 H3        -46.4988  -15.6175  -42.5520 H      1 LIG       0.11500
     14 H4        -48.5787  -16.0662  -41.2819 H      1 LIG       0.11500
     15 H5        -46.9592  -11.1271  -44.1443 H      1 LIG       0.11500
     16 H6        -51.1271  -12.0271  -41.6019 H      1 LIG       0.11500
     17 H7        -46.1469  -13.4323  -43.6283 H      1 LIG       0.11500
     18 H8        -50.3142  -14.3313  -41.0845 H      1 LIG       0.11500
@<TRIPOS>BOND
      1       1       2 ar
      2       1       5 ar
      3       2       6 ar
      4       3       4 ar
      5       3       7 ar
      6       4       8 ar
      7       5       9 ar
      8       6      10 ar
      9       7       9 ar
     10       8      10 ar
     11       9      10 ar
     12       1      11 1
     13       2      12 1
     14       3      13 1
     15       4      14 1
     16       5      15 1
     17       6      16 1
     18       7      17 1
     19       8      18 1
@<TRIPOS>ALT_TYPE
CGenFF_4.0_ALT_TYPE_SET
CGenFF_4.0 1 CG2R61 2 CG2R61 3 CG2R61 4 CG2R61 5 CG2R61 6 CG2R61 7 CG2R61 8 CG2R61 9 CG2R61 10 CG2R61 11 HGR61 12 HGR61 13 HGR61 14 HGR61 15 HGR61 16 HGR61 17 HGR61 18 HGR61
@<TRIPOS>MOLECULE
naphtalene
 18 19 0 0 0
****
USER_CHARGES
INVALID_CHARGES
Pose:   9 Cluster:   9 Fr_nu: 379876 TotEn:   -11.69
@<TRIPOS>ATOM
      1 C1        -46.8109    6.6392  -34.9048 C.ar   1 LIG      -0.11500
      2 C2        -47.5328    7.4373  -35.7873 C.ar   1 LIG      -0.11500
      3 C3        -50.5959    3.6020  -34.5556 C.ar   1 LIG      -0.11500
      4 C4        -51.3177    4.4001  -35.4381 C.ar   1 LIG      -0.11500
      5 C5        -47.3881    5.4847  -34.3751 C.ar   1 LIG      -0.11700
      6 C6        -48.8345    7.0840  -36.1436 C.ar   1 LIG      -0.11700
      7 C7        -49.2941    3.9553  -34.1993 C.ar   1 LIG      -0.11700
      8 C8        -50.7406    5.5547  -35.9677 C.ar   1 LIG      -0.11700
      9 C9        -48.6974    5.1139  -34.7227 C.ar   1 LIG       0.00400
     10 C10       -49.4314    5.9255  -35.6201 C.ar   1 LIG       0.00400
     11 H1        -45.7978    6.9150  -34.6273 H      1 LIG       0.11500
     12 H2        -47.0824    8.3357  -36.1992 H      1 LIG       0.11500
     13 H3        -51.0458    2.7032  -34.1433 H      1 LIG       0.11500
     14 H4        -52.3313    4.1246  -35.7141 H      1 LIG       0.11500
     15 H5        -46.8054    4.8762  -33.6867 H      1 LIG       0.11500
     16 H6        -49.3801    7.7224  -36.8355 H      1 LIG       0.11500
     17 H7        -48.7485    3.3164  -33.5080 H      1 LIG       0.11500
     18 H8        -51.3235    6.1639  -36.6556 H      1 LIG       0.11500
@<TRIPOS>BOND
      1       1       2 ar
      2       1       5 ar
      3       2       6 ar
      4       3       4 ar
      5       3       7 ar
      6       4       8 ar
      7       5       9 ar
      8       6      10 ar
      9       7       9 ar
     10       8      10 ar
     11       9      10 ar
     12       1      11 1
     13       2      12 1
     14       3      13 1
     15       4      14 1
     16       5      15 1
     17       6      16 1
     18       7      17 1
     19       8      18 1
@<TRIPOS>ALT_TYPE
CGenFF_4.0_ALT_TYPE_SET
CGenFF_4.0 1 CG2R61 2 CG2R61 3 CG2R61 4 CG2R61 5 CG2R61 6 CG2R61 7 CG2R61 8 CG2R61 9 CG2R61 10 CG2R61 11 HGR61 12 HGR61 13 HGR61 14 HGR61 15 HGR61 16 HGR61 17 HGR61 18 HGR61
@<TRIPOS>MOLECULE
naphtalene
 18 19 0 0 0
****
USER_CHARGES
INVALID_CHARGES
Pose:  10 Cluster:  10 Fr_nu: 221199 TotEn:   -11.43
@<TRIPOS>ATOM
      1 C1        -62.3981    6.7830  -43.9380 C.ar   1 LIG      -0.11500
      2 C2        -61.1873    7.1889  -43.3847 C.ar   1 LIG      -0.11500
      3 C3        -62.5888    3.0717  -40.7975 C.ar   1 LIG      -0.11500
      4 C4        -61.3780    3.4777  -40.2443 C.ar   1 LIG      -0.11500
      5 C5        -63.0532    5.6580  -43.4361 C.ar   1 LIG      -0.11700
      6 C6        -60.6269    6.4716  -42.3275 C.ar   1 LIG      -0.11700
      7 C7        -63.1492    3.7892  -41.8547 C.ar   1 LIG      -0.11700
      8 C8        -60.7228    4.6026  -40.7461 C.ar   1 LIG      -0.11700
      9 C9        -62.5036    4.9239  -42.3724 C.ar   1 LIG       0.00400
     10 C10       -61.2724    5.3367  -41.8098 C.ar   1 LIG       0.00400
     11 H1        -62.8336    7.3415  -44.7613 H      1 LIG       0.11500
     12 H2        -60.6783    8.0650  -43.7759 H      1 LIG       0.11500
     13 H3        -63.0985    2.1956  -40.4065 H      1 LIG       0.11500
     14 H4        -60.9422    2.9180  -39.4219 H      1 LIG       0.11500
     15 H5        -63.9984    5.3588  -43.8843 H      1 LIG       0.11500
     16 H6        -59.6799    6.8073  -41.9101 H      1 LIG       0.11500
     17 H7        -64.0966    3.4538  -42.2714 H      1 LIG       0.11500
     18 H8        -59.7771    4.9016  -40.2985 H      1 LIG       0.11500
@<TRIPOS>BOND
      1       1       2 ar
      2       1       5 ar
      3       2       6 ar
      4       3       4 ar
      5       3       7 ar
      6       4       8 ar
      7       5       9 ar
      8       6      10 ar
      9       7       9 ar
     10       8      10 ar
     11       9      10 ar
     12       1      11 1
     13       2      12 1
     14       3      13 1
     15       4      14 1
     16       5      15 1
     17       6      16 1
     18       7      17 1
     19       8      18 1
@<TRIPOS>ALT_TYPE
CGenFF_4.0_ALT_TYPE_SET
CGenFF_4.0 1 CG2R61 2 CG2R61 3 CG2R61 4 CG2R61 5 CG2R61 6 CG2R61 7 CG2R61 8 CG2R61 9 CG2R61 10 CG2R61 11 HGR61 12 HGR61 13 HGR61 14 HGR61 15 HGR61 16 HGR61 17 HGR61 18 HGR61
@<TRIPOS>MOLECULE
naphtalene
 18 19 0 0 0
****
USER_CHARGES
INVALID_CHARGES
Pose:  11 Cluster:  11 Fr_nu: 126935 TotEn:   -11.39
@<TRIPOS>ATOM
      1 C1        -71.6326    4.0144  -32.7695 C.ar   1 LIG      -0.11500
      2 C2        -70.7172    3.0535  -32.3505 C.ar   1 LIG      -0.11500
      3 C3        -75.2193    0.7442  -32.4321 C.ar   1 LIG      -0.11500
      4 C4        -74.3039   -0.2166  -32.0130 C.ar   1 LIG      -0.11500
      5 C5        -72.9824    3.6849  -32.8961 C.ar   1 LIG      -0.11700
      6 C6        -71.1479    1.7596  -32.0563 C.ar   1 LIG      -0.11700
      7 C7        -74.7886    2.0383  -32.7262 C.ar   1 LIG      -0.11700
      8 C8        -72.9540    0.1128  -31.8865 C.ar   1 LIG      -0.11700
      9 C9        -73.4337    2.3874  -32.6044 C.ar   1 LIG       0.00400
     10 C10       -72.5027    1.4103  -32.1782 C.ar   1 LIG       0.00400
     11 H1        -71.2966    5.0214  -32.9989 H      1 LIG       0.11500
     12 H2        -69.6666    3.3111  -32.2520 H      1 LIG       0.11500
     13 H3        -76.2703    0.4873  -32.5306 H      1 LIG       0.11500
     14 H4        -74.6402   -1.2238  -31.7851 H      1 LIG       0.11500
     15 H5        -73.6801    4.4520  -33.2258 H      1 LIG       0.11500
     16 H6        -70.4150    1.0247  -31.7299 H      1 LIG       0.11500
     17 H7        -75.5217    2.7732  -33.0518 H      1 LIG       0.11500
     18 H8        -72.2559   -0.6544  -31.5575 H      1 LIG       0.11500
@<TRIPOS>BOND
      1       1       2 ar
      2       1       5 ar
      3       2       6 ar
      4       3       4 ar
      5       3       7 ar
      6       4       8 ar
      7       5       9 ar
      8       6      10 ar
      9       7       9 ar
     10       8      10 ar
     11       9      10 ar
     12       1      11 1
     13       2      12 1
     14       3      13 1
     15       4      14 1
     16       5      15 1
     17       6      16 1
     18       7      17 1
     19       8      18 1
@<TRIPOS>ALT_TYPE
CGenFF_4.0_ALT_TYPE_SET
CGenFF_4.0 1 CG2R61 2 CG2R61 3 CG2R61 4 CG2R61 5 CG2R61 6 CG2R61 7 CG2R61 8 CG2R61 9 CG2R61 10 CG2R61 11 HGR61 12 HGR61 13 HGR61 14 HGR61 15 HGR61 16 HGR61 17 HGR61 18 HGR61
@<TRIPOS>MOLECULE
naphtalene
 18 19 0 0 0
****
USER_CHARGES
INVALID_CHARGES
Pose:  12 Cluster:  12 Fr_nu:  19255 TotEn:   -11.33
@<TRIPOS>ATOM
      1 C1        -68.6422   -3.6708  -27.7407 C.ar   1 LIG      -0.11500
      2 C2        -68.3119   -2.8574  -28.8205 C.ar   1 LIG      -0.11500
      3 C3        -64.5373   -2.3477  -25.4885 C.ar   1 LIG      -0.11500
      4 C4        -64.2071   -1.5343  -26.5684 C.ar   1 LIG      -0.11500
      5 C5        -67.7891   -3.7506  -26.6396 C.ar   1 LIG      -0.11700
      6 C6        -67.1273   -2.1207  -28.8036 C.ar   1 LIG      -0.11700
      7 C7        -65.7221   -3.0844  -25.5055 C.ar   1 LIG      -0.11700
      8 C8        -65.0601   -1.4544  -27.6696 C.ar   1 LIG      -0.11700
      9 C9        -66.5925   -3.0161  -26.6055 C.ar   1 LIG       0.00400
     10 C10       -66.2567   -2.1890  -27.7037 C.ar   1 LIG       0.00400
     11 H1        -69.5643   -4.2445  -27.7546 H      1 LIG       0.11500
     12 H2        -68.9768   -2.7957  -29.6771 H      1 LIG       0.11500
     13 H3        -63.8727   -2.4097  -24.6314 H      1 LIG       0.11500
     14 H4        -63.2842   -0.9620  -26.5545 H      1 LIG       0.11500
     15 H5        -68.0673   -4.3933  -25.8068 H      1 LIG       0.11500
     16 H6        -66.8894   -1.4910  -29.6584 H      1 LIG       0.11500
     17 H7        -65.9601   -3.7134  -24.6503 H      1 LIG       0.11500
     18 H8        -64.7817   -0.8124  -28.5028 H      1 LIG       0.11500
@<TRIPOS>BOND
      1       1       2 ar
      2       1       5 ar
      3       2       6 ar
      4       3       4 ar
      5       3       7 ar
      6       4       8 ar
      7       5       9 ar
      8       6      10 ar
      9       7       9 ar
     10       8      10 ar
     11       9      10 ar
     12       1      11 1
     13       2      12 1
     14       3      13 1
     15       4      14 1
     16       5      15 1
     17       6      16 1
     18       7      17 1
     19       8      18 1
@<TRIPOS>ALT_TYPE
CGenFF_4.0_ALT_TYPE_SET
CGenFF_4.0 1 CG2R61 2 CG2R61 3 CG2R61 4 CG2R61 5 CG2R61 6 CG2R61 7 CG2R61 8 CG2R61 9 CG2R61 10 CG2R61 11 HGR61 12 HGR61 13 HGR61 14 HGR61 15 HGR61 16 HGR61 17 HGR61 18 HGR61
@<TRIPOS>MOLECULE
naphtalene
 18 19 0 0 0
****
USER_CHARGES
INVALID_CHARGES
Pose:  13 Cluster:  13 Fr_nu:  38276 TotEn:   -11.03
@<TRIPOS>ATOM
      1 C1        -62.1986    1.2419  -25.3697 C.ar   1 LIG      -0.11500
      2 C2        -61.8084   -0.0719  -25.1280 C.ar   1 LIG      -0.11500
      3 C3        -65.8638   -0.3572  -28.1415 C.ar   1 LIG      -0.11500
      4 C4        -65.4734   -1.6710  -27.8997 C.ar   1 LIG      -0.11500
      5 C5        -63.3043    1.5044  -26.1791 C.ar   1 LIG      -0.11700
      6 C6        -62.5221   -1.1283  -25.6945 C.ar   1 LIG      -0.11700
      7 C7        -65.1500    0.6992  -27.5748 C.ar   1 LIG      -0.11700
      8 C8        -64.3677   -1.9336  -27.0904 C.ar   1 LIG      -0.11700
      9 C9        -64.0345    0.4534  -26.7577 C.ar   1 LIG       0.00400
     10 C10       -63.6375   -0.8826  -26.5118 C.ar   1 LIG       0.00400
     11 H1        -61.6423    2.0638  -24.9288 H      1 LIG       0.11500
     12 H2        -60.9476   -0.2752  -24.4975 H      1 LIG       0.11500
     13 H3        -66.7247   -0.1532  -28.7718 H      1 LIG       0.11500
     14 H4        -66.0292   -2.4925  -28.3419 H      1 LIG       0.11500
     15 H5        -63.5911    2.5391  -26.3547 H      1 LIG       0.11500
     16 H6        -62.1994   -2.1474  -25.4916 H      1 LIG       0.11500
     17 H7        -65.4733    1.7181  -27.7772 H      1 LIG       0.11500
     18 H8        -64.0802   -2.9683  -26.9152 H      1 LIG       0.11500
@<TRIPOS>BOND
      1       1       2 ar
      2       1       5 ar
      3       2       6 ar
      4       3       4 ar
      5       3       7 ar
      6       4       8 ar
      7       5       9 ar
      8       6      10 ar
      9       7       9 ar
     10       8      10 ar
     11       9      10 ar
     12       1      11 1
     13       2      12 1
     14       3      13 1
     15       4      14 1
     16       5      15 1
     17       6      16 1
     18       7      17 1
     19       8      18 1
@<TRIPOS>ALT_TYPE
CGenFF_4.0_ALT_TYPE_SET
CGenFF_4.0 1 CG2R61 2 CG2R61 3 CG2R61 4 CG2R61 5 CG2R61 6 CG2R61 7 CG2R61 8 CG2R61 9 CG2R61 10 CG2R61 11 HGR61 12 HGR61 13 HGR61 14 HGR61 15 HGR61 16 HGR61 17 HGR61 18 HGR61
@<TRIPOS>MOLECULE
naphtalene
 18 19 0 0 0
****
USER_CHARGES
INVALID_CHARGES
Pose:  14 Cluster:  14 Fr_nu: 474741 TotEn:   -10.53
@<TRIPOS>ATOM
      1 C1        -72.1486    5.0573  -50.9076 C.ar   1 LIG      -0.11500
      2 C2        -70.9701    5.7912  -51.0053 C.ar   1 LIG      -0.11500
      3 C3        -70.3140    2.6164  -47.1196 C.ar   1 LIG      -0.11500
      4 C4        -69.1356    3.3503  -47.2174 C.ar   1 LIG      -0.11500
      5 C5        -72.2846    4.0831  -49.9182 C.ar   1 LIG      -0.11700
      6 C6        -69.9233    5.5538  -50.1143 C.ar   1 LIG      -0.11700
      7 C7        -71.3609    2.8539  -48.0107 C.ar   1 LIG      -0.11700
      8 C8        -68.9993    4.3246  -48.2068 C.ar   1 LIG      -0.11700
      9 C9        -71.2411    3.8307  -49.0127 C.ar   1 LIG       0.00400
     10 C10       -70.0428    4.5770  -49.1123 C.ar   1 LIG       0.00400
     11 H1        -72.9630    5.2422  -51.6019 H      1 LIG       0.11500
     12 H2        -70.8653    6.5496  -51.7757 H      1 LIG       0.11500
     13 H3        -70.4195    1.8578  -46.3491 H      1 LIG       0.11500
     14 H4        -68.3210    3.1640  -46.5237 H      1 LIG       0.11500
     15 H5        -73.2146    3.5212  -49.8607 H      1 LIG       0.11500
     16 H6        -69.0114    6.1397  -50.2088 H      1 LIG       0.11500
     17 H7        -72.2730    2.2685  -47.9154 H      1 LIG       0.11500
     18 H8        -68.0691    4.8861  -48.2649 H      1 LIG       0.11500
@<TRIPOS>BOND
      1       1       2 ar
      2       1       5 ar
      3       2       6 ar
      4       3       4 ar
      5       3       7 ar
      6       4       8 ar
      7       5       9 ar
      8       6      10 ar
      9       7       9 ar
     10       8      10 ar
     11       9      10 ar
     12       1      11 1
     13       2      12 1
     14       3      13 1
     15       4      14 1
     16       5      15 1
     17       6      16 1
     18       7      17 1
     19       8      18 1
@<TRIPOS>ALT_TYPE
CGenFF_4.0_ALT_TYPE_SET
CGenFF_4.0 1 CG2R61 2 CG2R61 3 CG2R61 4 CG2R61 5 CG2R61 6 CG2R61 7 CG2R61 8 CG2R61 9 CG2R61 10 CG2R61 11 HGR61 12 HGR61 13 HGR61 14 HGR61 15 HGR61 16 HGR61 17 HGR61 18 HGR61
@<TRIPOS>MOLECULE
naphtalene
 18 19 0 0 0
****
USER_CHARGES
INVALID_CHARGES
Pose:  15 Cluster:  15 Fr_nu:    313 TotEn:   -10.39
@<TRIPOS>ATOM
      1 C1        -57.7353  -25.8470  -22.4037 C.ar   1 LIG      -0.11500
      2 C2        -57.1917  -24.7931  -21.6753 C.ar   1 LIG      -0.11500
      3 C3        -60.1242  -22.6727  -25.2127 C.ar   1 LIG      -0.11500
      4 C4        -59.5804  -21.6189  -24.4842 C.ar   1 LIG      -0.11500
      5 C5        -58.6012  -25.5880  -23.4666 C.ar   1 LIG      -0.11700
      6 C6        -57.5116  -23.4763  -22.0068 C.ar   1 LIG      -0.11700
      7 C7        -59.8041  -23.9896  -24.8811 C.ar   1 LIG      -0.11700
      8 C8        -58.7146  -21.8778  -23.4213 C.ar   1 LIG      -0.11700
      9 C9        -58.9344  -24.2687  -23.8143 C.ar   1 LIG       0.00400
     10 C10       -58.3815  -23.1971  -23.0735 C.ar   1 LIG       0.00400
     11 H1        -57.4863  -26.8719  -22.1447 H      1 LIG       0.11500
     12 H2        -56.5175  -24.9958  -20.8482 H      1 LIG       0.11500
     13 H3        -60.7984  -22.4707  -26.0402 H      1 LIG       0.11500
     14 H4        -59.8309  -20.5943  -24.7427 H      1 LIG       0.11500
     15 H5        -59.0148  -26.4274  -24.0218 H      1 LIG       0.11500
     16 H6        -57.0745  -22.6681  -21.4241 H      1 LIG       0.11500
     17 H7        -60.2406  -24.7976  -25.4645 H      1 LIG       0.11500
     18 H8        -58.3015  -21.0385  -22.8654 H      1 LIG       0.11500
@<TRIPOS>BOND
      1       1       2 ar
      2       1       5 ar
      3       2       6 ar
      4       3       4 ar
      5       3       7 ar
      6       4       8 ar
      7       5       9 ar
      8       6      10 ar
      9       7       9 ar
     10       8      10 ar
     11       9      10 ar
     12       1      11 1
     13       2      12 1
     14       3      13 1
     15       4      14 1
     16       5      15 1
     17       6      16 1
     18       7      17 1
     19       8      18 1
@<TRIPOS>ALT_TYPE
CGenFF_4.0_ALT_TYPE_SET
CGenFF_4.0 1 CG2R61 2 CG2R61 3 CG2R61 4 CG2R61 5 CG2R61 6 CG2R61 7 CG2R61 8 CG2R61 9 CG2R61 10 CG2R61 11 HGR61 12 HGR61 13 HGR61 14 HGR61 15 HGR61 16 HGR61 17 HGR61 18 HGR61
@<TRIPOS>MOLECULE
naphtalene
 18 19 0 0 0
****
USER_CHARGES
INVALID_CHARGES
Pose:  16 Cluster:  16 Fr_nu:  28306 TotEn:   -10.28
@<TRIPOS>ATOM
      1 C1        -65.7402   -2.8188  -26.1581 C.ar   1 LIG      -0.11500
      2 C2        -65.6088   -1.9157  -27.2089 C.ar   1 LIG      -0.11500
      3 C3        -62.1482   -0.5649  -23.7725 C.ar   1 LIG      -0.11500
      4 C4        -62.0169    0.3380  -24.8233 C.ar   1 LIG      -0.11500
      5 C5        -64.9145   -2.7125  -25.0385 C.ar   1 LIG      -0.11700
      6 C6        -64.6514   -0.9031  -27.1442 C.ar   1 LIG      -0.11700
      7 C7        -63.1058   -1.5776  -23.8371 C.ar   1 LIG      -0.11700
      8 C8        -62.8425    0.2318  -25.9430 C.ar   1 LIG      -0.11700
      9 C9        -63.9453   -1.6994  -24.9564 C.ar   1 LIG       0.00400
     10 C10       -63.8117   -0.7812  -26.0251 C.ar   1 LIG       0.00400
     11 H1        -66.4853   -3.6072  -26.2093 H      1 LIG       0.11500
     12 H2        -66.2522   -1.9991  -28.0799 H      1 LIG       0.11500
     13 H3        -61.5051   -0.4820  -22.9009 H      1 LIG       0.11500
     14 H4        -61.2707    1.1254  -24.7723 H      1 LIG       0.11500
     15 H5        -65.0346   -3.4297  -24.2291 H      1 LIG       0.11500
     16 H6        -64.5666   -0.2080  -27.9770 H      1 LIG       0.11500
     17 H7        -63.1909   -2.2721  -23.0040 H      1 LIG       0.11500
     18 H8        -62.7221    0.9485  -26.7529 H      1 LIG       0.11500
@<TRIPOS>BOND
      1       1       2 ar
      2       1       5 ar
      3       2       6 ar
      4       3       4 ar
      5       3       7 ar
      6       4       8 ar
      7       5       9 ar
      8       6      10 ar
      9       7       9 ar
     10       8      10 ar
     11       9      10 ar
     12       1      11 1
     13       2      12 1
     14       3      13 1
     15       4      14 1
     16       5      15 1
     17       6      16 1
     18       7      17 1
     19       8      18 1
@<TRIPOS>ALT_TYPE
CGenFF_4.0_ALT_TYPE_SET
CGenFF_4.0 1 CG2R61 2 CG2R61 3 CG2R61 4 CG2R61 5 CG2R61 6 CG2R61 7 CG2R61 8 CG2R61 9 CG2R61 10 CG2R61 11 HGR61 12 HGR61 13 HGR61 14 HGR61 15 HGR61 16 HGR61 17 HGR61 18 HGR61
@<TRIPOS>MOLECULE
naphtalene
 18 19 0 0 0
****
USER_CHARGES
INVALID_CHARGES
Pose:  17 Cluster:  17 Fr_nu: 204311 TotEn:   -10.19
@<TRIPOS>ATOM
      1 C1        -81.8664  -22.4971  -33.4079 C.ar   1 LIG      -0.11500
      2 C2        -80.5455  -22.8583  -33.6562 C.ar   1 LIG      -0.11500
      3 C3        -80.3856  -19.5326  -29.8453 C.ar   1 LIG      -0.11500
      4 C4        -79.0648  -19.8939  -30.0937 C.ar   1 LIG      -0.11500
      5 C5        -82.1618  -21.5799  -32.3989 C.ar   1 LIG      -0.11700
      6 C6        -79.5150  -22.3038  -32.8967 C.ar   1 LIG      -0.11700
      7 C7        -81.4162  -20.0870  -30.6050 C.ar   1 LIG      -0.11700
      8 C8        -78.7693  -20.8111  -31.1026 C.ar   1 LIG      -0.11700
      9 C9        -81.1371  -21.0118  -31.6245 C.ar   1 LIG       0.00400
     10 C10       -79.7940  -21.3792  -31.8771 C.ar   1 LIG       0.00400
     11 H1        -82.6683  -22.9294  -33.9992 H      1 LIG       0.11500
     12 H2        -80.3166  -23.5722  -34.4421 H      1 LIG       0.11500
     13 H3        -80.6153  -18.8184  -29.0595 H      1 LIG       0.11500
     14 H4        -78.2635  -19.4622  -29.5013 H      1 LIG       0.11500
     15 H5        -83.2016  -21.3124  -32.2221 H      1 LIG       0.11500
     16 H6        -78.4898  -22.6002  -33.1086 H      1 LIG       0.11500
     17 H7        -82.4412  -19.7899  -30.3935 H      1 LIG       0.11500
     18 H8        -77.7296  -21.0792  -31.2792 H      1 LIG       0.11500
@<TRIPOS>BOND
      1       1       2 ar
      2       1       5 ar
      3       2       6 ar
      4       3       4 ar
      5       3       7 ar
      6       4       8 ar
      7       5       9 ar
      8       6      10 ar
      9       7       9 ar
     10       8      10 ar
     11       9      10 ar
     12       1      11 1
     13       2      12 1
     14       3      13 1
     15       4      14 1
     16       5      15 1
     17       6      16 1
     18       7      17 1
     19       8      18 1
@<TRIPOS>ALT_TYPE
CGenFF_4.0_ALT_TYPE_SET
CGenFF_4.0 1 CG2R61 2 CG2R61 3 CG2R61 4 CG2R61 5 CG2R61 6 CG2R61 7 CG2R61 8 CG2R61 9 CG2R61 10 CG2R61 11 HGR61 12 HGR61 13 HGR61 14 HGR61 15 HGR61 16 HGR61 17 HGR61 18 HGR61
@<TRIPOS>MOLECULE
naphtalene
 18 19 0 0 0
****
USER_CHARGES
INVALID_CHARGES
Pose:  18 Cluster:  18 Fr_nu: 260554 TotEn:   -10.14
@<TRIPOS>ATOM
      1 C1        -61.0114   -1.2949  -23.3246 C.ar   1 LIG      -0.11500
      2 C2        -61.7351   -0.7691  -22.2585 C.ar   1 LIG      -0.11500
      3 C3        -57.9962   -3.4856  -20.1969 C.ar   1 LIG      -0.11500
      4 C4        -58.7200   -2.9597  -19.1308 C.ar   1 LIG      -0.11500
      5 C5        -59.8996   -2.1027  -23.0833 C.ar   1 LIG      -0.11700
      6 C6        -61.3501   -1.0489  -20.9471 C.ar   1 LIG      -0.11700
      7 C7        -58.3813   -3.2058  -21.5083 C.ar   1 LIG      -0.11700
      8 C8        -59.8317   -2.1519  -19.3720 C.ar   1 LIG      -0.11700
      9 C9        -59.4977   -2.3947  -21.7697 C.ar   1 LIG       0.00400
     10 C10       -60.2337   -1.8599  -20.6856 C.ar   1 LIG       0.00400
     11 H1        -61.3113   -1.0763  -24.3453 H      1 LIG       0.11500
     12 H2        -62.6006   -0.1406  -22.4474 H      1 LIG       0.11500
     13 H3        -57.1305   -4.1144  -20.0086 H      1 LIG       0.11500
     14 H4        -58.4188   -3.1775  -18.1104 H      1 LIG       0.11500
     15 H5        -59.3485   -2.5025  -23.9320 H      1 LIG       0.11500
     16 H6        -61.9308   -0.6276  -20.1291 H      1 LIG       0.11500
     17 H7        -57.8010   -3.6278  -22.3261 H      1 LIG       0.11500
     18 H8        -60.3825   -1.7513  -18.5234 H      1 LIG       0.11500
@<TRIPOS>BOND
      1       1       2 ar
      2       1       5 ar
      3       2       6 ar
      4       3       4 ar
      5       3       7 ar
      6       4       8 ar
      7       5       9 ar
      8       6      10 ar
      9       7       9 ar
     10       8      10 ar
     11       9      10 ar
     12       1      11 1
     13       2      12 1
     14       3      13 1
     15       4      14 1
     16       5      15 1
     17       6      16 1
     18       7      17 1
     19       8      18 1
@<TRIPOS>ALT_TYPE
CGenFF_4.0_ALT_TYPE_SET
CGenFF_4.0 1 CG2R61 2 CG2R61 3 CG2R61 4 CG2R61 5 CG2R61 6 CG2R61 7 CG2R61 8 CG2R61 9 CG2R61 10 CG2R61 11 HGR61 12 HGR61 13 HGR61 14 HGR61 15 HGR61 16 HGR61 17 HGR61 18 HGR61
@<TRIPOS>MOLECULE
naphtalene
 18 19 0 0 0
****
USER_CHARGES
INVALID_CHARGES
Pose:  19 Cluster:  19 Fr_nu: 242500 TotEn:   -10.05
@<TRIPOS>ATOM
      1 C1        -56.0045  -24.4349  -21.1821 C.ar   1 LIG      -0.11500
      2 C2        -55.5917  -25.0675  -22.3509 C.ar   1 LIG      -0.11500
      3 C3        -59.5741  -22.2236  -23.6399 C.ar   1 LIG      -0.11500
      4 C4        -59.1611  -22.8562  -24.8087 C.ar   1 LIG      -0.11500
      5 C5        -57.0978  -23.5685  -21.2055 C.ar   1 LIG      -0.11700
      6 C6        -56.2703  -24.8362  -23.5476 C.ar   1 LIG      -0.11700
      7 C7        -58.8954  -22.4550  -22.4431 C.ar   1 LIG      -0.11700
      8 C8        -58.0678  -23.7226  -24.7854 C.ar   1 LIG      -0.11700
      9 C9        -57.7928  -23.3239  -22.4012 C.ar   1 LIG       0.00400
     10 C10       -57.3728  -23.9672  -23.5898 C.ar   1 LIG       0.00400
     11 H1        -55.4754  -24.6149  -20.2508 H      1 LIG       0.11500
     12 H2        -54.7406  -25.7420  -22.3316 H      1 LIG       0.11500
     13 H3        -60.4254  -21.5489  -23.6586 H      1 LIG       0.11500
     14 H4        -59.6897  -22.6747  -25.7399 H      1 LIG       0.11500
     15 H5        -57.4027  -23.0846  -20.2799 H      1 LIG       0.11500
     16 H6        -55.9305  -25.3418  -24.4491 H      1 LIG       0.11500
     17 H7        -59.2358  -21.9499  -21.5417 H      1 LIG       0.11500
     18 H8        -57.7623  -24.2060  -25.7112 H      1 LIG       0.11500
@<TRIPOS>BOND
      1       1       2 ar
      2       1       5 ar
      3       2       6 ar
      4       3       4 ar
      5       3       7 ar
      6       4       8 ar
      7       5       9 ar
      8       6      10 ar
      9       7       9 ar
     10       8      10 ar
     11       9      10 ar
     12       1      11 1
     13       2      12 1
     14       3      13 1
     15       4      14 1
     16       5      15 1
     17       6      16 1
     18       7      17 1
     19       8      18 1
@<TRIPOS>ALT_TYPE
CGenFF_4.0_ALT_TYPE_SET
CGenFF_4.0 1 CG2R61 2 CG2R61 3 CG2R61 4 CG2R61 5 CG2R61 6 CG2R61 7 CG2R61 8 CG2R61 9 CG2R61 10 CG2R61 11 HGR61 12 HGR61 13 HGR61 14 HGR61 15 HGR61 16 HGR61 17 HGR61 18 HGR61
@<TRIPOS>MOLECULE
naphtalene
 18 19 0 0 0
****
USER_CHARGES
INVALID_CHARGES
Pose:  20 Cluster:  20 Fr_nu:  38418 TotEn:    -9.90
@<TRIPOS>ATOM
      1 C1        -69.4435   -1.1028  -29.1897 C.ar   1 LIG      -0.11500
      2 C2        -68.9477   -2.3932  -29.0286 C.ar   1 LIG      -0.11500
      3 C3        -65.1530    0.7195  -27.7956 C.ar   1 LIG      -0.11500
      4 C4        -64.6573   -0.5709  -27.6346 C.ar   1 LIG      -0.11500
      5 C5        -68.6273   -0.0028  -28.9245 C.ar   1 LIG      -0.11700
      6 C6        -67.6340   -2.5886  -28.6018 C.ar   1 LIG      -0.11700
      7 C7        -66.4668    0.9149  -28.2226 C.ar   1 LIG      -0.11700
      8 C8        -65.4734   -1.6710  -27.8997 C.ar   1 LIG      -0.11700
      9 C9        -67.3024   -0.1808  -28.4940 C.ar   1 LIG       0.00400
     10 C10       -66.7983   -1.4930  -28.3302 C.ar   1 LIG       0.00400
     11 H1        -70.4665   -0.9513  -29.5215 H      1 LIG       0.11500
     12 H2        -69.5838   -3.2489  -29.2356 H      1 LIG       0.11500
     13 H3        -64.5172    1.5758  -27.5889 H      1 LIG       0.11500
     14 H4        -63.6347   -0.7218  -27.3014 H      1 LIG       0.11500
     15 H5        -69.0361    0.9968  -29.0569 H      1 LIG       0.11500
     16 H6        -67.2672   -3.6061  -28.4832 H      1 LIG       0.11500
     17 H7        -66.8330    1.9324  -28.3419 H      1 LIG       0.11500
     18 H8        -65.0650   -2.6708  -27.7666 H      1 LIG       0.11500
@<TRIPOS>BOND
      1       1       2 ar
      2       1       5 ar
      3       2       6 ar
      4       3       4 ar
      5       3       7 ar
      6       4       8 ar
      7       5       9 ar
      8       6      10 ar
      9       7       9 ar
     10       8      10 ar
     11       9      10 ar
     12       1      11 1
     13       2      12 1
     14       3      13 1
     15       4      14 1
     16       5      15 1
     17       6      16 1
     18       7      17 1
     19       8      18 1
@<TRIPOS>ALT_TYPE
CGenFF_4.0_ALT_TYPE_SET
CGenFF_4.0 1 CG2R61 2 CG2R61 3 CG2R61 4 CG2R61 5 CG2R61 6 CG2R61 7 CG2R61 8 CG2R61 9 CG2R61 10 CG2R61 11 HGR61 12 HGR61 13 HGR61 14 HGR61 15 HGR61 16 HGR61 17 HGR61 18 HGR61
@<TRIPOS>MOLECULE
naphtalene
 18 19 0 0 0
****
USER_CHARGES
INVALID_CHARGES
Pose:  21 Cluster:  21 Fr_nu: 298085 TotEn:    -8.98
@<TRIPOS>ATOM
      1 C1        -79.8599    2.7102  -35.8571 C.ar   1 LIG      -0.11500
      2 C2        -80.1668    3.6712  -36.8158 C.ar   1 LIG      -0.11500
      3 C3        -75.4311    4.6540  -35.3271 C.ar   1 LIG      -0.11500
      4 C4        -75.7381    5.6149  -36.2858 C.ar   1 LIG      -0.11500
      5 C5        -78.6065    2.7104  -35.2443 C.ar   1 LIG      -0.11700
      6 C6        -79.2217    4.6360  -37.1655 C.ar   1 LIG      -0.11700
      7 C7        -76.3763    3.6892  -34.9773 C.ar   1 LIG      -0.11700
      8 C8        -76.9915    5.6148  -36.8987 C.ar   1 LIG      -0.11700
      9 C9        -77.6429    3.6740  -35.5840 C.ar   1 LIG       0.00400
     10 C10       -77.9551    4.6511  -36.5590 C.ar   1 LIG       0.00400
     11 H1        -80.5958    1.9591  -35.5856 H      1 LIG       0.11500
     12 H2        -81.1429    3.6704  -37.2921 H      1 LIG       0.11500
     13 H3        -74.4550    4.6543  -34.8502 H      1 LIG       0.11500
     14 H4        -75.0013    6.3649  -36.5579 H      1 LIG       0.11500
     15 H5        -78.3882    1.9495  -34.4978 H      1 LIG       0.11500
     16 H6        -79.4834    5.3779  -37.9171 H      1 LIG       0.11500
     17 H7        -76.1147    2.9479  -34.2252 H      1 LIG       0.11500
     18 H8        -77.2097    6.3752  -37.6458 H      1 LIG       0.11500
@<TRIPOS>BOND
      1       1       2 ar
      2       1       5 ar
      3       2       6 ar
      4       3       4 ar
      5       3       7 ar
      6       4       8 ar
      7       5       9 ar
      8       6      10 ar
      9       7       9 ar
     10       8      10 ar
     11       9      10 ar
     12       1      11 1
     13       2      12 1
     14       3      13 1
     15       4      14 1
     16       5      15 1
     17       6      16 1
     18       7      17 1
     19       8      18 1
@<TRIPOS>ALT_TYPE
CGenFF_4.0_ALT_TYPE_SET
CGenFF_4.0 1 CG2R61 2 CG2R61 3 CG2R61 4 CG2R61 5 CG2R61 6 CG2R61 7 CG2R61 8 CG2R61 9 CG2R61 10 CG2R61 11 HGR61 12 HGR61 13 HGR61 14 HGR61 15 HGR61 16 HGR61 17 HGR61 18 HGR61
@<TRIPOS>MOLECULE
naphtalene
 18 19 0 0 0
****
USER_CHARGES
INVALID_CHARGES
Pose:  22 Cluster:  22 Fr_nu:   2590 TotEn:    -7.31
@<TRIPOS>ATOM
      1 C1        -60.6977   -3.1309  -19.9753 C.ar   1 LIG      -0.11500
      2 C2        -59.4129   -3.2068  -20.5048 C.ar   1 LIG      -0.11500
      3 C3        -62.2654   -1.0406  -24.0797 C.ar   1 LIG      -0.11500
      4 C4        -60.9805   -1.1165  -24.6090 C.ar   1 LIG      -0.11500
      5 C5        -61.7318   -2.5740  -20.7284 C.ar   1 LIG      -0.11700
      6 C6        -59.1571   -2.7261  -21.7891 C.ar   1 LIG      -0.11700
      7 C7        -62.5212   -1.5214  -22.7952 C.ar   1 LIG      -0.11700
      8 C8        -59.9464   -1.6733  -23.8560 C.ar   1 LIG      -0.11700
      9 C9        -61.4924   -2.0851  -22.0231 C.ar   1 LIG       0.00400
     10 C10       -60.1858   -2.1622  -22.5613 C.ar   1 LIG       0.00400
     11 H1        -60.8962   -3.5048  -18.9751 H      1 LIG       0.11500
     12 H2        -58.6087   -3.6408  -19.9177 H      1 LIG       0.11500
     13 H3        -63.0702   -0.6068  -24.6664 H      1 LIG       0.11500
     14 H4        -60.7823   -0.7412  -25.6087 H      1 LIG       0.11500
     15 H5        -62.7282   -2.5246  -20.2942 H      1 LIG       0.11500
     16 H6        -58.1453   -2.7960  -22.1831 H      1 LIG       0.11500
     17 H7        -63.5332   -1.4521  -22.4018 H      1 LIG       0.11500
     18 H8        -58.9496   -1.7221  -24.2897 H      1 LIG       0.11500
@<TRIPOS>BOND
      1       1       2 ar
      2       1       5 ar
      3       2       6 ar
      4       3       4 ar
      5       3       7 ar
      6       4       8 ar
      7       5       9 ar
      8       6      10 ar
      9       7       9 ar
     10       8      10 ar
     11       9      10 ar
     12       1      11 1
     13       2      12 1
     14       3      13 1
     15       4      14 1
     16       5      15 1
     17       6      16 1
     18       7      17 1
     19       8      18 1
@<TRIPOS>ALT_TYPE
CGenFF_4.0_ALT_TYPE_SET
CGenFF_4.0 1 CG2R61 2 CG2R61 3 CG2R61 4 CG2R61 5 CG2R61 6 CG2R61 7 CG2R61 8 CG2R61 9 CG2R61 10 CG2R61 11 HGR61 12 HGR61 13 HGR61 14 HGR61 15 HGR61 16 HGR61 17 HGR61 18 HGR61
@<TRIPOS>MOLECULE
naphtalene
 18 19 0 0 0
****
USER_CHARGES
INVALID_CHARGES
Pose:  23 Cluster:  23 Fr_nu:  40357 TotEn:    -7.21
@<TRIPOS>ATOM
      1 C1        -64.6682    1.3492  -25.3963 C.ar   1 LIG      -0.11500
      2 C2        -64.5328    0.3985  -26.4036 C.ar   1 LIG      -0.11500
      3 C3        -60.7669   -0.4853  -23.1408 C.ar   1 LIG      -0.11500
      4 C4        -60.6316   -1.4359  -24.1482 C.ar   1 LIG      -0.11500
      5 C5        -63.7677    1.3710  -24.3308 C.ar   1 LIG      -0.11700
      6 C6        -63.4965   -0.5339  -26.3495 C.ar   1 LIG      -0.11700
      7 C7        -61.8032    0.4473  -23.1950 C.ar   1 LIG      -0.11700
      8 C8        -61.5320   -1.4579  -25.2137 C.ar   1 LIG      -0.11700
      9 C9        -62.7187    0.4399  -24.2600 C.ar   1 LIG       0.00400
     10 C10       -62.5811   -0.5268  -25.2844 C.ar   1 LIG       0.00400
     11 H1        -65.4754    2.0745  -25.4387 H      1 LIG       0.11500
     12 H2        -65.2341    0.3826  -27.2328 H      1 LIG       0.11500
     13 H3        -60.0656   -0.4687  -22.3112 H      1 LIG       0.11500
     14 H4        -59.8250   -2.1619  -24.1045 H      1 LIG       0.11500
     15 H5        -63.8931    2.1228  -23.5543 H      1 LIG       0.11500
     16 H6        -63.4094   -1.2677  -27.1481 H      1 LIG       0.11500
     17 H7        -61.8896    1.1814  -22.3967 H      1 LIG       0.11500
     18 H8        -61.4073   -2.2101  -25.9899 H      1 LIG       0.11500
@<TRIPOS>BOND
      1       1       2 ar
      2       1       5 ar
      3       2       6 ar
      4       3       4 ar
      5       3       7 ar
      6       4       8 ar
      7       5       9 ar
      8       6      10 ar
      9       7       9 ar
     10       8      10 ar
     11       9      10 ar
     12       1      11 1
     13       2      12 1
     14       3      13 1
     15       4      14 1
     16       5      15 1
     17       6      16 1
     18       7      17 1
     19       8      18 1
@<TRIPOS>ALT_TYPE
CGenFF_4.0_ALT_TYPE_SET
CGenFF_4.0 1 CG2R61 2 CG2R61 3 CG2R61 4 CG2R61 5 CG2R61 6 CG2R61 7 CG2R61 8 CG2R61 9 CG2R61 10 CG2R61 11 HGR61 12 HGR61 13 HGR61 14 HGR61 15 HGR61 16 HGR61 17 HGR61 18 HGR61
# TRIPOS MOL2 file generated by SEED

@<TRIPOS>MOLECULE
pyrazole
 9 9 0 0 0
****
USER_CHARGES
INVALID_CHARGES
Pose:   1 Cluster:   1 Fr_nu: 9667899 TotEn:   -22.94
@<TRIPOS>ATOM
      1 C1        -46.2118  -10.1646  -24.4416 C.2    1 LIG      -0.25100
      2 C2        -44.8814  -10.6241  -24.4199 C.2    1 LIG       0.13200
      3 C3        -46.9683  -11.2935  -24.2421 C.2    1 LIG      -0.03800
      4 N1        -44.7942  -11.9421  -24.2221 N.2    1 LIG      -0.57800
      5 N2        -46.0794  -12.3206  -24.1175 N.pl3  1 LIG      -0.05900
      6 H1        -46.5728   -9.1564  -24.5814 H      1 LIG       0.15700
      7 H2        -43.9716  -10.0535  -24.5405 H      1 LIG       0.15600
      8 H3        -48.0348  -11.4553  -24.1814 H      1 LIG       0.15900
      9 H4        -46.2795  -13.3008  -23.9626 H      1 LIG       0.32200
@<TRIPOS>BOND
      1       1       2 1
      2       1       3 2
      3       2       4 2
      4       3       5 1
      5       4       5 1
      6       1       6 1
      7       2       7 1
      8       3       8 1
      9       5       9 1
@<TRIPOS>ALT_TYPE
CGenFF_4.0_ALT_TYPE_SET
CGenFF_4.0 1 CG2R51 2 CG2R52 3 CG2R51 4 NG2R50 5 NG2R51 6 HGR51 7 HGR52 8 HGR52 9 HGP1
@<TRIPOS>MOLECULE
pyrazole
 9 9 0 0 0
****
USER_CHARGES
INVALID_CHARGES
Pose:   2 Cluster:   2 Fr_nu: 9573577 TotEn:   -18.64
@<TRIPOS>ATOM
      1 C1        -47.1418   -9.3639  -24.3581 C.2    1 LIG      -0.25100
      2 C2        -45.8408   -9.8861  -24.2303 C.2    1 LIG       0.13200
      3 C3        -47.9639  -10.4581  -24.2421 C.2    1 LIG      -0.03800
      4 N1        -45.8318  -11.2090  -24.0469 N.2    1 LIG      -0.57800
      5 N2        -47.1374  -11.5275  -24.0586 N.pl3  1 LIG      -0.05900
      6 H1        -47.4426   -8.3381  -24.5121 H      1 LIG       0.15700
      7 H2        -44.8987   -9.3578  -24.2636 H      1 LIG       0.15600
      8 H3        -49.0380  -10.5699  -24.2753 H      1 LIG       0.15900
      9 H4        -47.3950  -12.4989  -23.9370 H      1 LIG       0.32200
@<TRIPOS>BOND
      1       1       2 1
      2       1       3 2
      3       2       4 2
      4       3       5 1
      5       4       5 1
      6       1       6 1
      7       2       7 1
      8       3       8 1
      9       5       9 1
@<TRIPOS>ALT_TYPE
CGenFF_4.0_ALT_TYPE_SET
CGenFF_4.0 1 CG2R51 2 CG2R52 3 CG2R51 4 NG2R50 5 NG2R51 6 HGR51 7 HGR52 8 HGR52 9 HGP1
@<TRIPOS>MOLECULE
pyrazole
 9 9 0 0 0
****
USER_CHARGES
INVALID_CHARGES
Pose:   3 Cluster:   3 Fr_nu: 246108 TotEn:   -18.28
@<TRIPOS>ATOM
      1 C1        -81.0132  -21.0615  -54.8582 C.2    1 LIG      -0.25100
      2 C2        -81.5990  -20.9874  -53.5803 C.2    1 LIG       0.13200
      3 C3        -79.7476  -21.5432  -54.6283 C.2    1 LIG      -0.03800
      4 N1        -80.7736  -21.3899  -52.6105 N.2    1 LIG      -0.57800
      5 N2        -79.6561  -21.7218  -53.2791 N.pl3  1 LIG      -0.05900
      6 H1        -81.4469  -20.8029  -55.8128 H      1 LIG       0.15700
      7 H2        -82.5930  -20.6563  -53.3152 H      1 LIG       0.15600
      8 H3        -78.9219  -21.7677  -55.2879 H      1 LIG       0.15900
      9 H4        -78.8639  -22.0631  -52.7494 H      1 LIG       0.32200
@<TRIPOS>BOND
      1       1       2 1
      2       1       3 2
      3       2       4 2
      4       3       5 1
      5       4       5 1
      6       1       6 1
      7       2       7 1
      8       3       8 1
      9       5       9 1
@<TRIPOS>ALT_TYPE
CGenFF_4.0_ALT_TYPE_SET
CGenFF_4.0 1 CG2R51 2 CG2R52 3 CG2R51 4 NG2R50 5 NG2R51 6 HGR51 7 HGR52 8 HGR52 9 HGP1
@<TRIPOS>MOLECULE
pyrazole
 9 9 0 0 0
****
USER_CHARGES
INVALID_CHARGES
Pose:   4 Cluster:   4 Fr_nu:  81769 TotEn:   -18.04
@<TRIPOS>ATOM
      1 C1        -71.7701   -8.6302  -45.1384 C.2    1 LIG      -0.25100
      2 C2        -72.2332   -9.8062  -44.5183 C.2    1 LIG       0.13200
      3 C3        -70.6320   -8.3010  -44.4436 C.2    1 LIG      -0.03800
      4 N1        -71.4530  -10.1976  -43.5074 N.2    1 LIG      -0.57800
      5 N2        -70.4880   -9.2625  -43.4870 N.pl3  1 LIG      -0.05900
      6 H1        -72.2000   -8.0959  -45.9728 H      1 LIG       0.15700
      7 H2        -73.1070  -10.3939  -44.7606 H      1 LIG       0.15600
      8 H3        -69.9289   -7.4863  -44.5400 H      1 LIG       0.15900
      9 H4        -69.7591   -9.3409  -42.7889 H      1 LIG       0.32200
@<TRIPOS>BOND
      1       1       2 1
      2       1       3 2
      3       2       4 2
      4       3       5 1
      5       4       5 1
      6       1       6 1
      7       2       7 1
      8       3       8 1
      9       5       9 1
@<TRIPOS>ALT_TYPE
CGenFF_4.0_ALT_TYPE_SET
CGenFF_4.0 1 CG2R51 2 CG2R52 3 CG2R51 4 NG2R50 5 NG2R51 6 HGR51 7 HGR52 8 HGR52 9 HGP1
@<TRIPOS>MOLECULE
pyrazole
 9 9 0 0 0
****
USER_CHARGES
INVALID_CHARGES
Pose:   5 Cluster:   5 Fr_nu: 5145035 TotEn:   -17.08
@<TRIPOS>ATOM
      1 C1        -51.3387    4.5141  -34.5954 C.2    1 LIG      -0.25100
      2 C2        -50.2122    5.1980  -35.0907 C.2    1 LIG       0.13200
      3 C3        -50.8649    3.2690  -34.2613 C.2    1 LIG      -0.03800
      4 N1        -49.1062    4.4495  -35.0743 N.2    1 LIG      -0.57800
      5 N2        -49.5351    3.2823  -34.5646 N.pl3  1 LIG      -0.05900
      6 H1        -52.3522    4.8730  -34.4937 H      1 LIG       0.15700
      7 H2        -50.1513    6.2105  -35.4634 H      1 LIG       0.15600
      8 H3        -51.3438    2.3937  -33.8466 H      1 LIG       0.15900
      9 H4        -48.8641    2.5328  -34.4520 H      1 LIG       0.32200
@<TRIPOS>BOND
      1       1       2 1
      2       1       3 2
      3       2       4 2
      4       3       5 1
      5       4       5 1
      6       1       6 1
      7       2       7 1
      8       3       8 1
      9       5       9 1
@<TRIPOS>ALT_TYPE
CGenFF_4.0_ALT_TYPE_SET
CGenFF_4.0 1 CG2R51 2 CG2R52 3 CG2R51 4 NG2R50 5 NG2R51 6 HGR51 7 HGR52 8 HGR52 9 HGP1
@<TRIPOS>MOLECULE
pyrazole
 9 9 0 0 0
****
USER_CHARGES
INVALID_CHARGES
Pose:   6 Cluster:   6 Fr_nu: 8256134 TotEn:   -16.70
@<TRIPOS>ATOM
      1 C1        -60.3875    7.8998  -22.6777 C.2    1 LIG      -0.25100
      2 C2        -59.2578    7.0614  -22.7300 C.2    1 LIG       0.13200
      3 C3        -61.2797    7.2242  -21.8815 C.2    1 LIG      -0.03800
      4 N1        -59.4153    5.9391  -22.0233 N.2    1 LIG      -0.57800
      5 N2        -60.6544    6.0675  -21.5191 N.pl3  1 LIG      -0.05900
      6 H1        -60.5349    8.8598  -23.1500 H      1 LIG       0.15700
      7 H2        -58.3264    7.2213  -23.2542 H      1 LIG       0.15600
      8 H3        -62.2815    7.4560  -21.5495 H      1 LIG       0.15900
      9 H4        -61.0135    5.3234  -20.9342 H      1 LIG       0.32200
@<TRIPOS>BOND
      1       1       2 1
      2       1       3 2
      3       2       4 2
      4       3       5 1
      5       4       5 1
      6       1       6 1
      7       2       7 1
      8       3       8 1
      9       5       9 1
@<TRIPOS>ALT_TYPE
CGenFF_4.0_ALT_TYPE_SET
CGenFF_4.0 1 CG2R51 2 CG2R52 3 CG2R51 4 NG2R50 5 NG2R51 6 HGR51 7 HGR52 8 HGR52 9 HGP1
@<TRIPOS>MOLECULE
pyrazole
 9 9 0 0 0
****
USER_CHARGES
INVALID_CHARGES
Pose:   7 Cluster:   7 Fr_nu: 5144543 TotEn:   -16.55
@<TRIPOS>ATOM
      1 C1        -49.6305    4.5832  -34.7039 C.2    1 LIG      -0.25100
      2 C2        -50.7696    5.4092  -34.7473 C.2    1 LIG       0.13200
      3 C3        -50.1331    3.3124  -34.5663 C.2    1 LIG      -0.03800
      4 N1        -51.9098    4.7211  -34.6457 N.2    1 LIG      -0.57800
      5 N2        -51.4899    3.4491  -34.5372 N.pl3  1 LIG      -0.05900
      6 H1        -48.5906    4.8681  -34.7645 H      1 LIG       0.15700
      7 H2        -50.8164    6.4841  -34.8482 H      1 LIG       0.15600
      8 H3        -49.6582    2.3452  -34.4859 H      1 LIG       0.15900
      9 H4        -52.1864    2.7205  -34.4439 H      1 LIG       0.32200
@<TRIPOS>BOND
      1       1       2 1
      2       1       3 2
      3       2       4 2
      4       3       5 1
      5       4       5 1
      6       1       6 1
      7       2       7 1
      8       3       8 1
      9       5       9 1
@<TRIPOS>ALT_TYPE
CGenFF_4.0_ALT_TYPE_SET
CGenFF_4.0 1 CG2R51 2 CG2R52 3 CG2R51 4 NG2R50 5 NG2R51 6 HGR51 7 HGR52 8 HGR52 9 HGP1
@<TRIPOS>MOLECULE
pyrazole
 9 9 0 0 0
****
USER_CHARGES
INVALID_CHARGES
Pose:   8 Cluster:   8 Fr_nu: 5143143 TotEn:   -16.07
@<TRIPOS>ATOM
      1 C1        -51.6849    4.6439  -34.7230 C.2    1 LIG      -0.25100
      2 C2        -52.2394    4.2678  -35.9611 C.2    1 LIG       0.13200
      3 C3        -51.0500    3.5121  -34.2731 C.2    1 LIG      -0.03800
      4 N1        -51.9793    2.9965  -36.2777 N.2    1 LIG      -0.57800
      5 N2        -51.2544    2.5639  -35.2320 N.pl3  1 LIG      -0.05900
      6 H1        -51.7371    5.6012  -34.2258 H      1 LIG       0.15700
      7 H2        -52.8226    4.8669  -36.6457 H      1 LIG       0.15600
      8 H3        -50.4858    3.3002  -33.3764 H      1 LIG       0.15900
      9 H4        -50.9311    1.6046  -35.2369 H      1 LIG       0.32200
@<TRIPOS>BOND
      1       1       2 1
      2       1       3 2
      3       2       4 2
      4       3       5 1
      5       4       5 1
      6       1       6 1
      7       2       7 1
      8       3       8 1
      9       5       9 1
@<TRIPOS>ALT_TYPE
CGenFF_4.0_ALT_TYPE_SET
CGenFF_4.0 1 CG2R51 2 CG2R52 3 CG2R51 4 NG2R50 5 NG2R51 6 HGR51 7 HGR52 8 HGR52 9 HGP1
@<TRIPOS>MOLECULE
pyrazole
 9 9 0 0 0
****
USER_CHARGES
INVALID_CHARGES
Pose:   9 Cluster:   9 Fr_nu: 323209 TotEn:   -16.06
@<TRIPOS>ATOM
      1 C1        -62.6935    3.3544  -41.4498 C.2    1 LIG      -0.25100
      2 C2        -61.6966    3.8587  -40.5933 C.2    1 LIG       0.13200
      3 C3        -63.4098    2.4823  -40.6669 C.2    1 LIG      -0.03800
      4 N1        -61.7698    3.3495  -39.3607 N.2    1 LIG      -0.57800
      5 N2        -62.8214    2.5162  -39.4368 N.pl3  1 LIG      -0.05900
      6 H1        -62.8695    3.5901  -42.4890 H      1 LIG       0.15700
      7 H2        -60.9193    4.5757  -40.8161 H      1 LIG       0.15600
      8 H3        -64.2643    1.8531  -40.8703 H      1 LIG       0.15900
      9 H4        -63.0831    1.9974  -38.6079 H      1 LIG       0.32200
@<TRIPOS>BOND
      1       1       2 1
      2       1       3 2
      3       2       4 2
      4       3       5 1
      5       4       5 1
      6       1       6 1
      7       2       7 1
      8       3       8 1
      9       5       9 1
@<TRIPOS>ALT_TYPE
CGenFF_4.0_ALT_TYPE_SET
CGenFF_4.0 1 CG2R51 2 CG2R52 3 CG2R51 4 NG2R50 5 NG2R51 6 HGR51 7 HGR52 8 HGR52 9 HGP1
@<TRIPOS>MOLECULE
pyrazole
 9 9 0 0 0
****
USER_CHARGES
INVALID_CHARGES
Pose:  10 Cluster:  10 Fr_nu: 2977847 TotEn:   -15.52
@<TRIPOS>ATOM
      1 C1        -62.9360    2.8390  -40.4881 C.2    1 LIG      -0.25100
      2 C2        -62.0270    3.7416  -41.0719 C.2    1 LIG       0.13200
      3 C3        -63.8161    2.5365  -41.4982 C.2    1 LIG      -0.03800
      4 N1        -62.3039    3.9957  -42.3535 N.2    1 LIG      -0.57800
      5 N2        -63.3968    3.2483  -42.5835 N.pl3  1 LIG      -0.05900
      6 H1        -62.9514    2.4597  -39.4770 H      1 LIG       0.15700
      7 H2        -61.1745    4.2252  -40.6166 H      1 LIG       0.15600
      8 H3        -64.6846    1.8952  -41.5409 H      1 LIG       0.15900
      9 H4        -63.8085    3.2728  -43.5080 H      1 LIG       0.32200
@<TRIPOS>BOND
      1       1       2 1
      2       1       3 2
      3       2       4 2
      4       3       5 1
      5       4       5 1
      6       1       6 1
      7       2       7 1
      8       3       8 1
      9       5       9 1
@<TRIPOS>ALT_TYPE
CGenFF_4.0_ALT_TYPE_SET
CGenFF_4.0 1 CG2R51 2 CG2R52 3 CG2R51 4 NG2R50 5 NG2R51 6 HGR51 7 HGR52 8 HGR52 9 HGP1
@<TRIPOS>MOLECULE
pyrazole
 9 9 0 0 0
****
USER_CHARGES
INVALID_CHARGES
Pose:  11 Cluster:  11 Fr_nu: 1701734 TotEn:   -15.50
@<TRIPOS>ATOM
      1 C1        -59.8130   -2.2756  -20.0861 C.2    1 LIG      -0.25100
      2 C2        -58.7829   -2.9164  -19.3720 C.2    1 LIG       0.13200
      3 C3        -59.9959   -3.0572  -21.2006 C.2    1 LIG      -0.03800
      4 N1        -58.3423   -4.0202  -19.9815 N.2    1 LIG      -0.57800
      5 N2        -59.0993   -4.0792  -21.0904 N.pl3  1 LIG      -0.05900
      6 H1        -60.3490   -1.3738  -19.8293 H      1 LIG       0.15700
      7 H2        -58.3344   -2.6249  -18.4330 H      1 LIG       0.15600
      8 H3        -60.6664   -2.9788  -22.0441 H      1 LIG       0.15900
      9 H4        -58.9492   -4.8467  -21.7331 H      1 LIG       0.32200
@<TRIPOS>BOND
      1       1       2 1
      2       1       3 2
      3       2       4 2
      4       3       5 1
      5       4       5 1
      6       1       6 1
      7       2       7 1
      8       3       8 1
      9       5       9 1
@<TRIPOS>ALT_TYPE
CGenFF_4.0_ALT_TYPE_SET
CGenFF_4.0 1 CG2R51 2 CG2R52 3 CG2R51 4 NG2R50 5 NG2R51 6 HGR51 7 HGR52 8 HGR52 9 HGP1
@<TRIPOS>MOLECULE
pyrazole
 9 9 0 0 0
****
USER_CHARGES
INVALID_CHARGES
Pose:  12 Cluster:  12 Fr_nu: 300039 TotEn:   -15.45
@<TRIPOS>ATOM
      1 C1        -63.3296    3.6157  -42.4944 C.2    1 LIG      -0.25100
      2 C2        -62.1714    4.0054  -41.7956 C.2    1 LIG       0.13200
      3 C3        -64.0048    2.8050  -41.6150 C.2    1 LIG      -0.03800
      4 N1        -62.1110    3.4852  -40.5669 N.2    1 LIG      -0.57800
      5 N2        -63.2398    2.7605  -40.4866 N.pl3  1 LIG      -0.05900
      6 H1        -63.6336    3.8848  -43.4952 H      1 LIG       0.15700
      7 H2        -61.3684    4.6463  -42.1306 H      1 LIG       0.15600
      8 H3        -64.9383    2.2662  -41.6896 H      1 LIG       0.15900
      9 H4        -63.4258    2.2561  -39.6288 H      1 LIG       0.32200
@<TRIPOS>BOND
      1       1       2 1
      2       1       3 2
      3       2       4 2
      4       3       5 1
      5       4       5 1
      6       1       6 1
      7       2       7 1
      8       3       8 1
      9       5       9 1
@<TRIPOS>ALT_TYPE
CGenFF_4.0_ALT_TYPE_SET
CGenFF_4.0 1 CG2R51 2 CG2R52 3 CG2R51 4 NG2R50 5 NG2R51 6 HGR51 7 HGR52 8 HGR52 9 HGP1
@<TRIPOS>MOLECULE
pyrazole
 9 9 0 0 0
****
USER_CHARGES
INVALID_CHARGES
Pose:  13 Cluster:  13 Fr_nu: 8672263 TotEn:   -15.04
@<TRIPOS>ATOM
      1 C1        -77.5750   -6.4097  -57.8683 C.2    1 LIG      -0.25100
      2 C2        -76.5719   -5.4920  -57.5032 C.2    1 LIG       0.13200
      3 C3        -76.8896   -7.5509  -58.2068 C.2    1 LIG      -0.03800
      4 N1        -75.3428   -6.0058  -57.6004 N.2    1 LIG      -0.57800
      5 N2        -75.5691   -7.2588  -58.0303 N.pl3  1 LIG      -0.05900
      6 H1        -78.6452   -6.2654  -57.8836 H      1 LIG       0.15700
      7 H2        -76.6852   -4.4700  -57.1708 H      1 LIG       0.15600
      8 H3        -77.2151   -8.5217  -58.5517 H      1 LIG       0.15900
      9 H4        -74.7723   -7.8636  -58.1854 H      1 LIG       0.32200
@<TRIPOS>BOND
      1       1       2 1
      2       1       3 2
      3       2       4 2
      4       3       5 1
      5       4       5 1
      6       1       6 1
      7       2       7 1
      8       3       8 1
      9       5       9 1
@<TRIPOS>ALT_TYPE
CGenFF_4.0_ALT_TYPE_SET
CGenFF_4.0 1 CG2R51 2 CG2R52 3 CG2R51 4 NG2R50 5 NG2R51 6 HGR51 7 HGR52 8 HGR52 9 HGP1
@<TRIPOS>MOLECULE
pyrazole
 9 9 0 0 0
****
USER_CHARGES
INVALID_CHARGES
Pose:  14 Cluster:  14 Fr_nu: 919953 TotEn:   -15.04
@<TRIPOS>ATOM
      1 C1        -77.3285   -7.2122  -57.7498 C.2    1 LIG      -0.25100
      2 C2        -75.9910   -6.7755  -57.7049 C.2    1 LIG       0.13200
      3 C3        -78.0675   -6.0545  -57.7605 C.2    1 LIG      -0.03800
      4 N1        -75.8835   -5.4443  -57.6883 N.2    1 LIG      -0.57800
      5 N2        -77.1629   -5.0344  -57.7232 N.pl3  1 LIG      -0.05900
      6 H1        -77.7051   -8.2242  -57.7721 H      1 LIG       0.15700
      7 H2        -75.0900   -7.3718  -57.6830 H      1 LIG       0.15600
      8 H3        -79.1315   -5.8689  -57.7883 H      1 LIG       0.15900
      9 H4        -77.3478   -4.0392  -57.7171 H      1 LIG       0.32200
@<TRIPOS>BOND
      1       1       2 1
      2       1       3 2
      3       2       4 2
      4       3       5 1
      5       4       5 1
      6       1       6 1
      7       2       7 1
      8       3       8 1
      9       5       9 1
@<TRIPOS>ALT_TYPE
CGenFF_4.0_ALT_TYPE_SET
CGenFF_4.0 1 CG2R51 2 CG2R52 3 CG2R51 4 NG2R50 5 NG2R51 6 HGR51 7 HGR52 8 HGR52 9 HGP1
@<TRIPOS>MOLECULE
pyrazole
 9 9 0 0 0
****
USER_CHARGES
INVALID_CHARGES
Pose:  15 Cluster:  15 Fr_nu: 2736863 TotEn:   -14.61
@<TRIPOS>ATOM
      1 C1        -77.1744  -13.1634  -45.5231 C.2    1 LIG      -0.25100
      2 C2        -77.0209  -13.8226  -46.7574 C.2    1 LIG       0.13200
      3 C3        -78.4761  -12.7250  -45.5276 C.2    1 LIG      -0.03800
      4 N1        -78.1359  -13.8070  -47.4925 N.2    1 LIG      -0.57800
      5 N2        -79.0027  -13.1328  -46.7179 N.pl3  1 LIG      -0.05900
      6 H1        -76.4446  -13.0254  -44.7390 H      1 LIG       0.15700
      7 H2        -76.1427  -14.3133  -47.1522 H      1 LIG       0.15600
      8 H3        -79.0611  -12.1701  -44.8084 H      1 LIG       0.15900
      9 H4        -79.9416  -12.9843  -47.0659 H      1 LIG       0.32200
@<TRIPOS>BOND
      1       1       2 1
      2       1       3 2
      3       2       4 2
      4       3       5 1
      5       4       5 1
      6       1       6 1
      7       2       7 1
      8       3       8 1
      9       5       9 1
@<TRIPOS>ALT_TYPE
CGenFF_4.0_ALT_TYPE_SET
CGenFF_4.0 1 CG2R51 2 CG2R52 3 CG2R51 4 NG2R50 5 NG2R51 6 HGR51 7 HGR52 8 HGR52 9 HGP1
@<TRIPOS>MOLECULE
pyrazole
 9 9 0 0 0
****
USER_CHARGES
INVALID_CHARGES
Pose:  16 Cluster:  16 Fr_nu: 480860 TotEn:   -14.26
@<TRIPOS>ATOM
      1 C1        -76.7665  -11.4784  -52.4506 C.2    1 LIG      -0.25100
      2 C2        -77.0626  -12.6305  -51.6977 C.2    1 LIG       0.13200
      3 C3        -75.7685  -11.8750  -53.3068 C.2    1 LIG      -0.03800
      4 N1        -76.3135  -13.6803  -52.0452 N.2    1 LIG      -0.57800
      5 N2        -75.5368  -13.1895  -53.0260 N.pl3  1 LIG      -0.05900
      6 H1        -77.2138  -10.4977  -52.3832 H      1 LIG       0.15700
      7 H2        -77.7928  -12.7488  -50.9099 H      1 LIG       0.15600
      8 H3        -75.2132  -11.3515  -54.0717 H      1 LIG       0.15900
      9 H4        -74.8651  -13.8093  -53.4612 H      1 LIG       0.32200
@<TRIPOS>BOND
      1       1       2 1
      2       1       3 2
      3       2       4 2
      4       3       5 1
      5       4       5 1
      6       1       6 1
      7       2       7 1
      8       3       8 1
      9       5       9 1
@<TRIPOS>ALT_TYPE
CGenFF_4.0_ALT_TYPE_SET
CGenFF_4.0 1 CG2R51 2 CG2R52 3 CG2R51 4 NG2R50 5 NG2R51 6 HGR51 7 HGR52 8 HGR52 9 HGP1
@<TRIPOS>MOLECULE
pyrazole
 9 9 0 0 0
****
USER_CHARGES
INVALID_CHARGES
Pose:  17 Cluster:  17 Fr_nu: 9658237 TotEn:   -14.23
@<TRIPOS>ATOM
      1 C1        -46.5711   -7.8262  -28.5648 C.2    1 LIG      -0.25100
      2 C2        -45.5585   -7.0801  -27.9327 C.2    1 LIG       0.13200
      3 C3        -45.9709   -8.3350  -29.6906 C.2    1 LIG      -0.03800
      4 N1        -44.4025   -7.1097  -28.6012 N.2    1 LIG      -0.57800
      5 N2        -44.6850   -7.8807  -29.6651 N.pl3  1 LIG      -0.05900
      6 H1        -47.5931   -7.9755  -28.2490 H      1 LIG       0.15700
      7 H2        -45.6147   -6.5155  -27.0130 H      1 LIG       0.15600
      8 H3        -46.3352   -8.9632  -30.4906 H      1 LIG       0.15900
      9 H4        -43.9503   -8.0554  -30.3392 H      1 LIG       0.32200
@<TRIPOS>BOND
      1       1       2 1
      2       1       3 2
      3       2       4 2
      4       3       5 1
      5       4       5 1
      6       1       6 1
      7       2       7 1
      8       3       8 1
      9       5       9 1
@<TRIPOS>ALT_TYPE
CGenFF_4.0_ALT_TYPE_SET
CGenFF_4.0 1 CG2R51 2 CG2R52 3 CG2R51 4 NG2R50 5 NG2R51 6 HGR51 7 HGR52 8 HGR52 9 HGP1
@<TRIPOS>MOLECULE
pyrazole
 9 9 0 0 0
****
USER_CHARGES
INVALID_CHARGES
Pose:  18 Cluster:  18 Fr_nu: 824923 TotEn:   -14.06
@<TRIPOS>ATOM
      1 C1        -76.1710  -23.3705  -45.2043 C.2    1 LIG      -0.25100
      2 C2        -75.8073  -23.9159  -43.9585 C.2    1 LIG       0.13200
      3 C3        -75.3976  -22.2417  -45.3238 C.2    1 LIG      -0.03800
      4 N1        -74.8754  -23.1933  -43.3315 N.2    1 LIG      -0.57800
      5 N2        -74.6467  -22.1822  -44.1867 N.pl3  1 LIG      -0.05900
      6 H1        -76.8920  -23.7431  -45.9169 H      1 LIG       0.15700
      7 H2        -76.1830  -24.8096  -43.4811 H      1 LIG       0.15600
      8 H3        -75.3175  -21.4912  -46.0969 H      1 LIG       0.15900
      9 H4        -73.9630  -21.4816  -43.9290 H      1 LIG       0.32200
@<TRIPOS>BOND
      1       1       2 1
      2       1       3 2
      3       2       4 2
      4       3       5 1
      5       4       5 1
      6       1       6 1
      7       2       7 1
      8       3       8 1
      9       5       9 1
@<TRIPOS>ALT_TYPE
CGenFF_4.0_ALT_TYPE_SET
CGenFF_4.0 1 CG2R51 2 CG2R52 3 CG2R51 4 NG2R50 5 NG2R51 6 HGR51 7 HGR52 8 HGR52 9 HGP1
@<TRIPOS>MOLECULE
pyrazole
 9 9 0 0 0
****
USER_CHARGES
INVALID_CHARGES
Pose:  19 Cluster:  19 Fr_nu:   2102 TotEn:   -14.05
@<TRIPOS>ATOM
      1 C1        -75.6240  -22.6140  -45.1822 C.2    1 LIG      -0.25100
      2 C2        -74.7495  -22.7758  -44.0910 C.2    1 LIG       0.13200
      3 C3        -76.2143  -23.8448  -45.3346 C.2    1 LIG      -0.03800
      4 N1        -74.7785  -24.0119  -43.5858 N.2    1 LIG      -0.57800
      5 N2        -75.6786  -24.6380  -44.3629 N.pl3  1 LIG      -0.05900
      6 H1        -75.8027  -21.7293  -45.7754 H      1 LIG       0.15700
      7 H2        -74.0917  -22.0446  -43.6432 H      1 LIG       0.15600
      8 H3        -76.9489  -24.2198  -46.0325 H      1 LIG       0.15900
      9 H4        -75.8791  -25.6123  -44.1748 H      1 LIG       0.32200
@<TRIPOS>BOND
      1       1       2 1
      2       1       3 2
      3       2       4 2
      4       3       5 1
      5       4       5 1
      6       1       6 1
      7       2       7 1
      8       3       8 1
      9       5       9 1
@<TRIPOS>ALT_TYPE
CGenFF_4.0_ALT_TYPE_SET
CGenFF_4.0 1 CG2R51 2 CG2R52 3 CG2R51 4 NG2R50 5 NG2R51 6 HGR51 7 HGR52 8 HGR52 9 HGP1
@<TRIPOS>MOLECULE
pyrazole
 9 9 0 0 0
****
USER_CHARGES
INVALID_CHARGES
Pose:  20 Cluster:  20 Fr_nu: 523984 TotEn:   -14.04
@<TRIPOS>ATOM
      1 C1        -78.2196  -14.4597  -45.5427 C.2    1 LIG      -0.25100
      2 C2        -77.0202  -13.8615  -45.1120 C.2    1 LIG       0.13200
      3 C3        -78.9743  -13.4141  -46.0155 C.2    1 LIG      -0.03800
      4 N1        -77.0091  -12.5386  -45.2952 N.2    1 LIG      -0.57800
      5 N2        -78.2106  -12.2967  -45.8463 N.pl3  1 LIG      -0.05900
      6 H1        -78.4985  -15.5027  -45.5153 H      1 LIG       0.15700
      7 H2        -76.1540  -14.3344  -44.6718 H      1 LIG       0.15600
      8 H3        -79.9644  -13.3653  -46.4453 H      1 LIG       0.15900
      9 H4        -78.4465  -11.3408  -46.0816 H      1 LIG       0.32200
@<TRIPOS>BOND
      1       1       2 1
      2       1       3 2
      3       2       4 2
      4       3       5 1
      5       4       5 1
      6       1       6 1
      7       2       7 1
      8       3       8 1
      9       5       9 1
@<TRIPOS>ALT_TYPE
CGenFF_4.0_ALT_TYPE_SET
CGenFF_4.0 1 CG2R51 2 CG2R52 3 CG2R51 4 NG2R50 5 NG2R51 6 HGR51 7 HGR52 8 HGR52 9 HGP1
@<TRIPOS>MOLECULE
pyrazole
 9 9 0 0 0
****
USER_CHARGES
INVALID_CHARGES
Pose:  21 Cluster:  21 Fr_nu: 4248331 TotEn:   -13.62
@<TRIPOS>ATOM
      1 C1        -61.5107    3.8770  -39.5318 C.2    1 LIG      -0.25100
      2 C2        -61.2292    4.4402  -40.7909 C.2    1 LIG       0.13200
      3 C3        -62.5440    3.0039  -39.7695 C.2    1 LIG      -0.03800
      4 N1        -62.0197    3.9649  -41.7568 N.2    1 LIG      -0.57800
      5 N2        -62.8081    3.0935  -41.1047 N.pl3  1 LIG      -0.05900
      6 H1        -61.0318    4.0749  -38.5843 H      1 LIG       0.15700
      7 H2        -60.4813    5.1778  -41.0447 H      1 LIG       0.15600
      8 H3        -63.1041    2.3436  -39.1232 H      1 LIG       0.15900
      9 H4        -63.5104    2.5928  -41.6347 H      1 LIG       0.32200
@<TRIPOS>BOND
      1       1       2 1
      2       1       3 2
      3       2       4 2
      4       3       5 1
      5       4       5 1
      6       1       6 1
      7       2       7 1
      8       3       8 1
      9       5       9 1
@<TRIPOS>ALT_TYPE
CGenFF_4.0_ALT_TYPE_SET
CGenFF_4.0 1 CG2R51 2 CG2R52 3 CG2R51 4 NG2R50 5 NG2R51 6 HGR51 7 HGR52 8 HGR52 9 HGP1
@<TRIPOS>MOLECULE
pyrazole
 9 9 0 0 0
****
USER_CHARGES
INVALID_CHARGES
Pose:  22 Cluster:  22 Fr_nu: 352098 TotEn:   -13.51
@<TRIPOS>ATOM
      1 C1        -75.0701  -10.3304  -52.3818 C.2    1 LIG      -0.25100
      2 C2        -74.3828   -9.8003  -53.4900 C.2    1 LIG       0.13200
      3 C3        -75.5448   -9.2287  -51.7130 C.2    1 LIG      -0.03800
      4 N1        -74.4157   -8.4656  -53.5270 N.2    1 LIG      -0.57800
      5 N2        -75.1295   -8.1476  -52.4337 N.pl3  1 LIG      -0.05900
      6 H1        -75.2037  -11.3660  -52.1059 H      1 LIG       0.15700
      7 H2        -73.8588  -10.3309  -54.2721 H      1 LIG       0.15600
      8 H3        -76.1256   -9.1189  -50.8086 H      1 LIG       0.15900
      9 H4        -75.2949   -7.1685  -52.2370 H      1 LIG       0.32200
@<TRIPOS>BOND
      1       1       2 1
      2       1       3 2
      3       2       4 2
      4       3       5 1
      5       4       5 1
      6       1       6 1
      7       2       7 1
      8       3       8 1
      9       5       9 1
@<TRIPOS>ALT_TYPE
CGenFF_4.0_ALT_TYPE_SET
CGenFF_4.0 1 CG2R51 2 CG2R52 3 CG2R51 4 NG2R50 5 NG2R51 6 HGR51 7 HGR52 8 HGR52 9 HGP1
@<TRIPOS>MOLECULE
pyrazole
 9 9 0 0 0
****
USER_CHARGES
INVALID_CHARGES
Pose:  23 Cluster:  23 Fr_nu: 4231139 TotEn:   -13.48
@<TRIPOS>ATOM
      1 C1        -75.5730  -22.9861  -44.3507 C.2    1 LIG      -0.25100
      2 C2        -75.1822  -24.2270  -43.8128 C.2    1 LIG       0.13200
      3 C3        -74.5946  -22.1122  -43.9439 C.2    1 LIG      -0.03800
      4 N1        -74.0443  -24.1523  -43.1176 N.2    1 LIG      -0.57800
      5 N2        -73.7114  -22.8539  -43.2158 N.pl3  1 LIG      -0.05900
      6 H1        -76.4417  -22.7566  -44.9500 H      1 LIG       0.15700
      7 H2        -75.6795  -25.1826  -43.8980 H      1 LIG       0.15600
      8 H3        -74.4518  -21.0529  -44.1015 H      1 LIG       0.15900
      9 H4        -72.8651  -22.5400  -42.7577 H      1 LIG       0.32200
@<TRIPOS>BOND
      1       1       2 1
      2       1       3 2
      3       2       4 2
      4       3       5 1
      5       4       5 1
      6       1       6 1
      7       2       7 1
      8       3       8 1
      9       5       9 1
@<TRIPOS>ALT_TYPE
CGenFF_4.0_ALT_TYPE_SET
CGenFF_4.0 1 CG2R51 2 CG2R52 3 CG2R51 4 NG2R50 5 NG2R51 6 HGR51 7 HGR52 8 HGR52 9 HGP1
@<TRIPOS>MOLECULE
pyrazole
 9 9 0 0 0
****
USER_CHARGES
INVALID_CHARGES
Pose:  24 Cluster:  24 Fr_nu: 9738939 TotEn:   -13.46
@<TRIPOS>ATOM
      1 C1        -85.5763    3.4686  -51.6825 C.2    1 LIG      -0.25100
      2 C2        -85.1240    2.1497  -51.4880 C.2    1 LIG       0.13200
      3 C3        -86.3714    3.7233  -50.5919 C.2    1 LIG      -0.03800
      4 N1        -85.5927    1.6047  -50.3622 N.2    1 LIG      -0.57800
      5 N2        -86.3476    2.5859  -49.8395 N.pl3  1 LIG      -0.05900
      6 H1        -85.3566    4.1413  -52.4983 H      1 LIG       0.15700
      7 H2        -84.4729    1.5628  -52.1199 H      1 LIG       0.15600
      8 H3        -86.9409    4.5909  -50.2914 H      1 LIG       0.15900
      9 H4        -86.8228    2.4100  -48.9631 H      1 LIG       0.32200
@<TRIPOS>BOND
      1       1       2 1
      2       1       3 2
      3       2       4 2
      4       3       5 1
      5       4       5 1
      6       1       6 1
      7       2       7 1
      8       3       8 1
      9       5       9 1
@<TRIPOS>ALT_TYPE
CGenFF_4.0_ALT_TYPE_SET
CGenFF_4.0 1 CG2R51 2 CG2R52 3 CG2R51 4 NG2R50 5 NG2R51 6 HGR51 7 HGR52 8 HGR52 9 HGP1
@<TRIPOS>MOLECULE
pyrazole
 9 9 0 0 0
****
USER_CHARGES
INVALID_CHARGES
Pose:  25 Cluster:  25 Fr_nu: 4250697 TotEn:   -13.41
@<TRIPOS>ATOM
      1 C1        -61.6198    4.6025  -38.8201 C.2    1 LIG      -0.25100
      2 C2        -60.9140    5.0603  -39.9488 C.2    1 LIG       0.13200
      3 C3        -62.1953    3.4245  -39.2295 C.2    1 LIG      -0.03800
      4 N1        -61.0290    4.2400  -40.9966 N.2    1 LIG      -0.57800
      5 N2        -61.8138    3.2548  -40.5280 N.pl3  1 LIG      -0.05900
      6 H1        -61.7000    5.0611  -37.8456 H      1 LIG       0.15700
      7 H2        -60.3209    5.9578  -40.0517 H      1 LIG       0.15600
      8 H3        -62.8295    2.7092  -38.7261 H      1 LIG       0.15900
      9 H4        -62.0527    2.4943  -41.1520 H      1 LIG       0.32200
@<TRIPOS>BOND
      1       1       2 1
      2       1       3 2
      3       2       4 2
      4       3       5 1
      5       4       5 1
      6       1       6 1
      7       2       7 1
      8       3       8 1
      9       5       9 1
@<TRIPOS>ALT_TYPE
CGenFF_4.0_ALT_TYPE_SET
CGenFF_4.0 1 CG2R51 2 CG2R52 3 CG2R51 4 NG2R50 5 NG2R51 6 HGR51 7 HGR52 8 HGR52 9 HGP1
@<TRIPOS>MOLECULE
pyrazole
 9 9 0 0 0
****
USER_CHARGES
INVALID_CHARGES
Pose:  26 Cluster:  26 Fr_nu: 5559401 TotEn:   -13.11
@<TRIPOS>ATOM
      1 C1        -49.8612  -12.9367  -43.4251 C.2    1 LIG      -0.25100
      2 C2        -49.2470  -13.8810  -42.5809 C.2    1 LIG       0.13200
      3 C3        -50.4812  -12.0613  -42.5673 C.2    1 LIG      -0.03800
      4 N1        -49.4575  -13.6292  -41.2862 N.2    1 LIG      -0.57800
      5 N2        -50.2108  -12.5166  -41.3103 N.pl3  1 LIG      -0.05900
      6 H1        -49.8553  -12.8951  -44.5043 H      1 LIG       0.15700
      7 H2        -48.6552  -14.7426  -42.8551 H      1 LIG       0.15600
      8 H3        -51.0788  -11.1768  -42.7343 H      1 LIG       0.15900
      9 H4        -50.5088  -12.1201  -40.4278 H      1 LIG       0.32200
@<TRIPOS>BOND
      1       1       2 1
      2       1       3 2
      3       2       4 2
      4       3       5 1
      5       4       5 1
      6       1       6 1
      7       2       7 1
      8       3       8 1
      9       5       9 1
@<TRIPOS>ALT_TYPE
CGenFF_4.0_ALT_TYPE_SET
CGenFF_4.0 1 CG2R51 2 CG2R52 3 CG2R51 4 NG2R50 5 NG2R51 6 HGR51 7 HGR52 8 HGR52 9 HGP1
@<TRIPOS>MOLECULE
pyrazole
 9 9 0 0 0
****
USER_CHARGES
INVALID_CHARGES
Pose:  27 Cluster:  27 Fr_nu: 233246 TotEn:   -12.91
@<TRIPOS>ATOM
      1 C1        -75.4046   -9.1961  -44.4720 C.2    1 LIG      -0.25100
      2 C2        -74.4491   -8.1625  -44.4491 C.2    1 LIG       0.13200
      3 C3        -74.8198  -10.1877  -45.2212 C.2    1 LIG      -0.03800
      4 N1        -73.3414   -8.4690  -45.1295 N.2    1 LIG      -0.57800
      5 N2        -73.5970   -9.7065  -45.5869 N.pl3  1 LIG      -0.05900
      6 H1        -76.3804   -9.2202  -44.0099 H      1 LIG       0.15700
      7 H2        -74.5141   -7.1984  -43.9653 H      1 LIG       0.15600
      8 H3        -75.1569  -11.1691  -45.5222 H      1 LIG       0.15900
      9 H4        -72.8901  -10.1661  -46.1472 H      1 LIG       0.32200
@<TRIPOS>BOND
      1       1       2 1
      2       1       3 2
      3       2       4 2
      4       3       5 1
      5       4       5 1
      6       1       6 1
      7       2       7 1
      8       3       8 1
      9       5       9 1
@<TRIPOS>ALT_TYPE
CGenFF_4.0_ALT_TYPE_SET
CGenFF_4.0 1 CG2R51 2 CG2R52 3 CG2R51 4 NG2R50 5 NG2R51 6 HGR51 7 HGR52 8 HGR52 9 HGP1
@<TRIPOS>MOLECULE
pyrazole
 9 9 0 0 0
****
USER_CHARGES
INVALID_CHARGES
Pose:  28 Cluster:  28 Fr_nu: 9658133 TotEn:   -12.76
@<TRIPOS>ATOM
      1 C1        -44.7012   -7.9727  -29.3120 C.2    1 LIG      -0.25100
      2 C2        -44.8956   -7.0416  -28.2743 C.2    1 LIG       0.13200
      3 C3        -45.9709   -8.3350  -29.6906 C.2    1 LIG      -0.03800
      4 N1        -46.1870   -6.8256  -28.0105 N.2    1 LIG      -0.57800
      5 N2        -46.8157   -7.6260  -28.8881 N.pl3  1 LIG      -0.05900
      6 H1        -43.7714   -8.3312  -29.7284 H      1 LIG       0.15700
      7 H2        -44.1501   -6.5117  -27.6988 H      1 LIG       0.15600
      8 H3        -46.3409   -9.0196  -30.4401 H      1 LIG       0.15900
      9 H4        -47.8279   -7.6411  -28.8834 H      1 LIG       0.32200
@<TRIPOS>BOND
      1       1       2 1
      2       1       3 2
      3       2       4 2
      4       3       5 1
      5       4       5 1
      6       1       6 1
      7       2       7 1
      8       3       8 1
      9       5       9 1
@<TRIPOS>ALT_TYPE
CGenFF_4.0_ALT_TYPE_SET
CGenFF_4.0 1 CG2R51 2 CG2R52 3 CG2R51 4 NG2R50 5 NG2R51 6 HGR51 7 HGR52 8 HGR52 9 HGP1
@<TRIPOS>MOLECULE
pyrazole
 9 9 0 0 0
****
USER_CHARGES
INVALID_CHARGES
Pose:  29 Cluster:  29 Fr_nu: 1681301 TotEn:   -12.71
@<TRIPOS>ATOM
      1 C1        -77.2337  -12.7913  -45.5033 C.2    1 LIG      -0.25100
      2 C2        -76.9078  -14.0998  -45.0992 C.2    1 LIG       0.13200
      3 C3        -78.5690  -12.8521  -45.8190 C.2    1 LIG      -0.03800
      4 N1        -77.9519  -14.9311  -45.1523 N.2    1 LIG      -0.57800
      5 N2        -78.9471  -14.1430  -45.5932 N.pl3  1 LIG      -0.05900
      6 H1        -76.5915  -11.9247  -45.5576 H      1 LIG       0.15700
      7 H2        -75.9527  -14.4826  -44.7688 H      1 LIG       0.15600
      8 H3        -79.2679  -12.1104  -46.1780 H      1 LIG       0.15900
      9 H4        -79.8635  -14.5539  -45.7204 H      1 LIG       0.32200
@<TRIPOS>BOND
      1       1       2 1
      2       1       3 2
      3       2       4 2
      4       3       5 1
      5       4       5 1
      6       1       6 1
      7       2       7 1
      8       3       8 1
      9       5       9 1
@<TRIPOS>ALT_TYPE
CGenFF_4.0_ALT_TYPE_SET
CGenFF_4.0 1 CG2R51 2 CG2R52 3 CG2R51 4 NG2R50 5 NG2R51 6 HGR51 7 HGR52 8 HGR52 9 HGP1
@<TRIPOS>MOLECULE
pyrazole
 9 9 0 0 0
****
USER_CHARGES
INVALID_CHARGES
Pose:  30 Cluster:  30 Fr_nu:  65797 TotEn:   -12.70
@<TRIPOS>ATOM
      1 C1        -81.3241  -23.7592  -32.9301 C.2    1 LIG      -0.25100
      2 C2        -82.2036  -22.7446  -33.3531 C.2    1 LIG       0.13200
      3 C3        -80.1797  -23.5478  -33.6595 C.2    1 LIG      -0.03800
      4 N1        -81.6641  -21.9477  -34.2793 N.2    1 LIG      -0.57800
      5 N2        -80.4332  -22.4613  -34.4442 N.pl3  1 LIG      -0.05900
      6 H1        -81.4948  -24.5351  -32.1985 H      1 LIG       0.15700
      7 H2        -83.2153  -22.5529  -33.0254 H      1 LIG       0.15600
      8 H3        -79.2302  -24.0622  -33.6919 H      1 LIG       0.15900
      9 H4        -79.8153  -22.0200  -35.1137 H      1 LIG       0.32200
@<TRIPOS>BOND
      1       1       2 1
      2       1       3 2
      3       2       4 2
      4       3       5 1
      5       4       5 1
      6       1       6 1
      7       2       7 1
      8       3       8 1
      9       5       9 1
@<TRIPOS>ALT_TYPE
CGenFF_4.0_ALT_TYPE_SET
CGenFF_4.0 1 CG2R51 2 CG2R52 3 CG2R51 4 NG2R50 5 NG2R51 6 HGR51 7 HGR52 8 HGR52 9 HGP1
@<TRIPOS>MOLECULE
pyrazole
 9 9 0 0 0
****
USER_CHARGES
INVALID_CHARGES
Pose:  31 Cluster:  31 Fr_nu: 1988675 TotEn:   -12.43
@<TRIPOS>ATOM
      1 C1        -80.2707  -21.7025  -33.3137 C.2    1 LIG      -0.25100
      2 C2        -80.5043  -20.4637  -32.6873 C.2    1 LIG       0.13200
      3 C3        -78.9234  -21.9181  -33.1563 C.2    1 LIG      -0.03800
      4 N1        -79.3945  -19.9297  -32.1704 N.2    1 LIG      -0.57800
      5 N2        -78.4504  -20.8375  -32.4715 N.pl3  1 LIG      -0.05900
      6 H1        -80.9792  -22.3497  -33.8093 H      1 LIG       0.15700
      7 H2        -81.4371  -19.9273  -32.5864 H      1 LIG       0.15600
      8 H3        -78.2729  -22.7237  -33.4650 H      1 LIG       0.15900
      9 H4        -77.4986  -20.6541  -32.1797 H      1 LIG       0.32200
@<TRIPOS>BOND
      1       1       2 1
      2       1       3 2
      3       2       4 2
      4       3       5 1
      5       4       5 1
      6       1       6 1
      7       2       7 1
      8       3       8 1
      9       5       9 1
@<TRIPOS>ALT_TYPE
CGenFF_4.0_ALT_TYPE_SET
CGenFF_4.0 1 CG2R51 2 CG2R52 3 CG2R51 4 NG2R50 5 NG2R51 6 HGR51 7 HGR52 8 HGR52 9 HGP1
@<TRIPOS>MOLECULE
pyrazole
 9 9 0 0 0
****
USER_CHARGES
INVALID_CHARGES
Pose:  32 Cluster:  32 Fr_nu: 2194474 TotEn:   -12.42
@<TRIPOS>ATOM
      1 C1        -79.9809  -22.2908  -31.8471 C.2    1 LIG      -0.25100
      2 C2        -80.9561  -23.1919  -32.3149 C.2    1 LIG       0.13200
      3 C3        -79.0586  -22.2256  -32.8627 C.2    1 LIG      -0.03800
      4 N1        -80.6792  -23.6650  -33.5328 N.2    1 LIG      -0.57800
      5 N2        -79.5196  -23.0588  -33.8392 N.pl3  1 LIG      -0.05900
      6 H1        -79.9505  -21.7617  -30.9061 H      1 LIG       0.15700
      7 H2        -81.8569  -23.5241  -31.8187 H      1 LIG       0.15600
      8 H3        -78.1354  -21.6756  -32.9750 H      1 LIG       0.15900
      9 H4        -79.0945  -23.2619  -34.7352 H      1 LIG       0.32200
@<TRIPOS>BOND
      1       1       2 1
      2       1       3 2
      3       2       4 2
      4       3       5 1
      5       4       5 1
      6       1       6 1
      7       2       7 1
      8       3       8 1
      9       5       9 1
@<TRIPOS>ALT_TYPE
CGenFF_4.0_ALT_TYPE_SET
CGenFF_4.0 1 CG2R51 2 CG2R52 3 CG2R51 4 NG2R50 5 NG2R51 6 HGR51 7 HGR52 8 HGR52 9 HGP1
@<TRIPOS>MOLECULE
pyrazole
 9 9 0 0 0
****
USER_CHARGES
INVALID_CHARGES
Pose:  33 Cluster:  33 Fr_nu: 305435 TotEn:   -12.32
@<TRIPOS>ATOM
      1 C1        -48.2152  -11.4544  -43.4389 C.2    1 LIG      -0.25100
      2 C2        -48.5331  -10.1120  -43.1585 C.2    1 LIG       0.13200
      3 C3        -49.3233  -12.1604  -43.0389 C.2    1 LIG      -0.03800
      4 N1        -49.7481   -9.9711  -42.6220 N.2    1 LIG      -0.57800
      5 N2        -50.2035  -11.2340  -42.5621 N.pl3  1 LIG      -0.05900
      6 H1        -47.3101  -11.8549  -43.8712 H      1 LIG       0.15700
      7 H2        -47.9299   -9.2305  -43.3223 H      1 LIG       0.15600
      8 H3        -49.5586  -13.2149  -43.0481 H      1 LIG       0.15900
      9 H4        -51.1276  -11.3928  -42.1806 H      1 LIG       0.32200
@<TRIPOS>BOND
      1       1       2 1
      2       1       3 2
      3       2       4 2
      4       3       5 1
      5       4       5 1
      6       1       6 1
      7       2       7 1
      8       3       8 1
      9       5       9 1
@<TRIPOS>ALT_TYPE
CGenFF_4.0_ALT_TYPE_SET
CGenFF_4.0 1 CG2R51 2 CG2R52 3 CG2R51 4 NG2R50 5 NG2R51 6 HGR51 7 HGR52 8 HGR52 9 HGP1
@<TRIPOS>MOLECULE
pyrazole
 9 9 0 0 0
****
USER_CHARGES
INVALID_CHARGES
Pose:  34 Cluster:  34 Fr_nu: 1994801 TotEn:   -12.31
@<TRIPOS>ATOM
      1 C1        -80.1964  -20.4471  -32.6104 C.2    1 LIG      -0.25100
      2 C2        -80.0762  -20.5600  -31.2124 C.2    1 LIG       0.13200
      3 C3        -79.0741  -21.0672  -33.1027 C.2    1 LIG      -0.03800
      4 N1        -78.9653  -21.2016  -30.8404 N.2    1 LIG      -0.57800
      5 N2        -78.3772  -21.4975  -32.0120 N.pl3  1 LIG      -0.05900
      6 H1        -80.9859  -19.9821  -33.1821 H      1 LIG       0.15700
      7 H2        -80.7515  -20.2010  -30.4489 H      1 LIG       0.15600
      8 H3        -78.7155  -21.2353  -34.1080 H      1 LIG       0.15900
      9 H4        -77.4961  -21.9956  -31.9938 H      1 LIG       0.32200
@<TRIPOS>BOND
      1       1       2 1
      2       1       3 2
      3       2       4 2
      4       3       5 1
      5       4       5 1
      6       1       6 1
      7       2       7 1
      8       3       8 1
      9       5       9 1
@<TRIPOS>ALT_TYPE
CGenFF_4.0_ALT_TYPE_SET
CGenFF_4.0 1 CG2R51 2 CG2R52 3 CG2R51 4 NG2R50 5 NG2R51 6 HGR51 7 HGR52 8 HGR52 9 HGP1
@<TRIPOS>MOLECULE
pyrazole
 9 9 0 0 0
****
USER_CHARGES
INVALID_CHARGES
Pose:  35 Cluster:  35 Fr_nu: 3459715 TotEn:   -12.21
@<TRIPOS>ATOM
      1 C1        -79.1953  -21.1135  -30.9707 C.2    1 LIG      -0.25100
      2 C2        -80.0991  -20.1272  -31.4091 C.2    1 LIG       0.13200
      3 C3        -78.5607  -21.5308  -32.1150 C.2    1 LIG      -0.03800
      4 N1        -80.0462  -19.9295  -32.7290 N.2    1 LIG      -0.57800
      5 N2        -79.1016  -20.7973  -33.1299 N.pl3  1 LIG      -0.05900
      6 H1        -79.0264  -21.4718  -29.9659 H      1 LIG       0.15700
      7 H2        -80.7944  -19.5445  -30.8220 H      1 LIG       0.15600
      8 H3        -77.7921  -22.2685  -32.2949 H      1 LIG       0.15900
      9 H4        -78.8756  -20.8384  -34.1158 H      1 LIG       0.32200
@<TRIPOS>BOND
      1       1       2 1
      2       1       3 2
      3       2       4 2
      4       3       5 1
      5       4       5 1
      6       1       6 1
      7       2       7 1
      8       3       8 1
      9       5       9 1
@<TRIPOS>ALT_TYPE
CGenFF_4.0_ALT_TYPE_SET
CGenFF_4.0 1 CG2R51 2 CG2R52 3 CG2R51 4 NG2R50 5 NG2R51 6 HGR51 7 HGR52 8 HGR52 9 HGP1
@<TRIPOS>MOLECULE
pyrazole
 9 9 0 0 0
****
USER_CHARGES
INVALID_CHARGES
Pose:  36 Cluster:  36 Fr_nu: 844966 TotEn:   -12.20
@<TRIPOS>ATOM
      1 C1        -59.9846   -1.4867  -21.3294 C.2    1 LIG      -0.25100
      2 C2        -59.1608   -2.2843  -20.5128 C.2    1 LIG       0.13200
      3 C3        -59.7825   -1.9713  -22.5986 C.2    1 LIG      -0.03800
      4 N1        -58.4858   -3.2058  -21.2050 N.2    1 LIG      -0.57800
      5 N2        -58.8851   -2.9904  -22.4700 N.pl3  1 LIG      -0.05900
      6 H1        -60.6347   -0.6745  -21.0394 H      1 LIG       0.15700
      7 H2        -59.0237   -2.2322  -19.4422 H      1 LIG       0.15600
      8 H3        -60.1854   -1.6877  -23.5601 H      1 LIG       0.15900
      9 H4        -58.5018   -3.5773  -23.2003 H      1 LIG       0.32200
@<TRIPOS>BOND
      1       1       2 1
      2       1       3 2
      3       2       4 2
      4       3       5 1
      5       4       5 1
      6       1       6 1
      7       2       7 1
      8       3       8 1
      9       5       9 1
@<TRIPOS>ALT_TYPE
CGenFF_4.0_ALT_TYPE_SET
CGenFF_4.0 1 CG2R51 2 CG2R52 3 CG2R51 4 NG2R50 5 NG2R51 6 HGR51 7 HGR52 8 HGR52 9 HGP1
@<TRIPOS>MOLECULE
pyrazole
 9 9 0 0 0
****
USER_CHARGES
INVALID_CHARGES
Pose:  37 Cluster:  37 Fr_nu: 506696 TotEn:   -12.20
@<TRIPOS>ATOM
      1 C1        -63.0163   -0.2894  -25.8899 C.2    1 LIG      -0.25100
      2 C2        -62.2654   -1.4794  -25.8497 C.2    1 LIG       0.13200
      3 C3        -62.3011    0.5941  -25.1189 C.2    1 LIG      -0.03800
      4 N1        -61.1579   -1.3657  -25.1118 N.2    1 LIG      -0.57800
      5 N2        -61.2076   -0.0936  -24.6812 N.pl3  1 LIG      -0.05900
      6 H1        -63.9456   -0.0978  -26.4058 H      1 LIG       0.15700
      7 H2        -62.4792   -2.4251  -26.3270 H      1 LIG       0.15600
      8 H3        -62.4692    1.6261  -24.8466 H      1 LIG       0.15900
      9 H4        -60.4595    0.2410  -24.0869 H      1 LIG       0.32200
@<TRIPOS>BOND
      1       1       2 1
      2       1       3 2
      3       2       4 2
      4       3       5 1
      5       4       5 1
      6       1       6 1
      7       2       7 1
      8       3       8 1
      9       5       9 1
@<TRIPOS>ALT_TYPE
CGenFF_4.0_ALT_TYPE_SET
CGenFF_4.0 1 CG2R51 2 CG2R52 3 CG2R51 4 NG2R50 5 NG2R51 6 HGR51 7 HGR52 8 HGR52 9 HGP1
@<TRIPOS>MOLECULE
pyrazole
 9 9 0 0 0
****
USER_CHARGES
INVALID_CHARGES
Pose:  38 Cluster:  38 Fr_nu: 395369 TotEn:   -12.18
@<TRIPOS>ATOM
      1 C1        -77.0513  -12.6551  -52.7783 C.2    1 LIG      -0.25100
      2 C2        -76.2584  -11.5754  -52.3456 C.2    1 LIG       0.13200
      3 C3        -76.2506  -13.3367  -53.6619 C.2    1 LIG      -0.03800
      4 N1        -75.0469  -11.5675  -52.9079 N.2    1 LIG      -0.57800
      5 N2        -75.0724  -12.6507  -53.7029 N.pl3  1 LIG      -0.05900
      6 H1        -78.0615  -12.9055  -52.4900 H      1 LIG       0.15700
      7 H2        -76.5130  -10.7936  -51.6444 H      1 LIG       0.15600
      8 H3        -76.4102  -14.2266  -54.2536 H      1 LIG       0.15900
      9 H4        -74.2478  -12.8632  -54.2503 H      1 LIG       0.32200
@<TRIPOS>BOND
      1       1       2 1
      2       1       3 2
      3       2       4 2
      4       3       5 1
      5       4       5 1
      6       1       6 1
      7       2       7 1
      8       3       8 1
      9       5       9 1
@<TRIPOS>ALT_TYPE
CGenFF_4.0_ALT_TYPE_SET
CGenFF_4.0 1 CG2R51 2 CG2R52 3 CG2R51 4 NG2R50 5 NG2R51 6 HGR51 7 HGR52 8 HGR52 9 HGP1
@<TRIPOS>MOLECULE
pyrazole
 9 9 0 0 0
****
USER_CHARGES
INVALID_CHARGES
Pose:  39 Cluster:  39 Fr_nu:  77768 TotEn:   -12.05
@<TRIPOS>ATOM
      1 C1        -82.4673   -6.0758  -46.0504 C.2    1 LIG      -0.25100
      2 C2        -82.5098   -7.4823  -46.0072 C.2    1 LIG       0.13200
      3 C3        -81.5265   -5.7317  -45.1108 C.2    1 LIG      -0.03800
      4 N1        -81.6631   -7.9964  -45.1113 N.2    1 LIG      -0.57800
      5 N2        -81.0797   -6.9073  -44.5828 N.pl3  1 LIG      -0.05900
      6 H1        -83.0379   -5.4047  -46.6753 H      1 LIG       0.15700
      7 H2        -83.1228   -8.1541  -46.5910 H      1 LIG       0.15600
      8 H3        -81.1450   -4.7778  -44.7763 H      1 LIG       0.15900
      9 H4        -80.3827   -7.0395  -43.8606 H      1 LIG       0.32200
@<TRIPOS>BOND
      1       1       2 1
      2       1       3 2
      3       2       4 2
      4       3       5 1
      5       4       5 1
      6       1       6 1
      7       2       7 1
      8       3       8 1
      9       5       9 1
@<TRIPOS>ALT_TYPE
CGenFF_4.0_ALT_TYPE_SET
CGenFF_4.0 1 CG2R51 2 CG2R52 3 CG2R51 4 NG2R50 5 NG2R51 6 HGR51 7 HGR52 8 HGR52 9 HGP1
@<TRIPOS>MOLECULE
pyrazole
 9 9 0 0 0
****
USER_CHARGES
INVALID_CHARGES
Pose:  40 Cluster:  40 Fr_nu: 581362 TotEn:   -11.98
@<TRIPOS>ATOM
      1 C1        -75.0409  -23.3900  -44.6333 C.2    1 LIG      -0.25100
      2 C2        -75.2118  -22.4863  -45.6990 C.2    1 LIG       0.13200
      3 C3        -76.2729  -23.9776  -44.4804 C.2    1 LIG      -0.03800
      4 N1        -76.4544  -22.4956  -46.1887 N.2    1 LIG      -0.57800
      5 N2        -77.0756  -23.4124  -45.4274 N.pl3  1 LIG      -0.05900
      6 H1        -74.1497  -23.5888  -44.0566 H      1 LIG       0.15700
      7 H2        -74.4828  -21.8208  -46.1390 H      1 LIG       0.15600
      8 H3        -76.6430  -24.7283  -43.7971 H      1 LIG       0.15900
      9 H4        -78.0532  -23.6028  -45.6080 H      1 LIG       0.32200
@<TRIPOS>BOND
      1       1       2 1
      2       1       3 2
      3       2       4 2
      4       3       5 1
      5       4       5 1
      6       1       6 1
      7       2       7 1
      8       3       8 1
      9       5       9 1
@<TRIPOS>ALT_TYPE
CGenFF_4.0_ALT_TYPE_SET
CGenFF_4.0 1 CG2R51 2 CG2R52 3 CG2R51 4 NG2R50 5 NG2R51 6 HGR51 7 HGR52 8 HGR52 9 HGP1
@<TRIPOS>MOLECULE
pyrazole
 9 9 0 0 0
****
USER_CHARGES
INVALID_CHARGES
Pose:  41 Cluster:  41 Fr_nu: 414599 TotEn:   -11.54
@<TRIPOS>ATOM
      1 C1        -75.7096  -23.7847  -44.0354 C.2    1 LIG      -0.25100
      2 C2        -76.1870  -23.8026  -45.3596 C.2    1 LIG       0.13200
      3 C3        -74.7910  -22.7638  -44.0154 C.2    1 LIG      -0.03800
      4 N1        -75.6189  -22.8672  -46.1253 N.2    1 LIG      -0.57800
      5 N2        -74.7750  -22.2519  -45.2796 N.pl3  1 LIG      -0.05900
      6 H1        -75.9918  -24.4217  -43.2102 H      1 LIG       0.15700
      7 H2        -76.9249  -24.4586  -45.7988 H      1 LIG       0.15600
      8 H3        -74.1599  -22.3659  -43.2338 H      1 LIG       0.15900
      9 H4        -74.2137  -21.4875  -45.6339 H      1 LIG       0.32200
@<TRIPOS>BOND
      1       1       2 1
      2       1       3 2
      3       2       4 2
      4       3       5 1
      5       4       5 1
      6       1       6 1
      7       2       7 1
      8       3       8 1
      9       5       9 1
@<TRIPOS>ALT_TYPE
CGenFF_4.0_ALT_TYPE_SET
CGenFF_4.0 1 CG2R51 2 CG2R52 3 CG2R51 4 NG2R50 5 NG2R51 6 HGR51 7 HGR52 8 HGR52 9 HGP1
@<TRIPOS>MOLECULE
pyrazole
 9 9 0 0 0
****
USER_CHARGES
INVALID_CHARGES
Pose:  42 Cluster:  42 Fr_nu: 921850 TotEn:   -11.05
@<TRIPOS>ATOM
      1 C1        -76.0692   -6.8264  -56.8285 C.2    1 LIG      -0.25100
      2 C2        -76.1230   -7.3558  -55.5252 C.2    1 LIG       0.13200
      3 C3        -77.3812   -6.5860  -57.1559 C.2    1 LIG      -0.03800
      4 N1        -77.3705   -7.4464  -55.0565 N.2    1 LIG      -0.57800
      5 N2        -78.1127   -6.9706  -56.0708 N.pl3  1 LIG      -0.05900
      6 H1        -75.2013   -6.6437  -57.4447 H      1 LIG       0.15700
      7 H2        -75.3053   -7.6798  -54.8975 H      1 LIG       0.15600
      8 H3        -77.8498   -6.1871  -58.0440 H      1 LIG       0.15900
      9 H4        -79.1179   -6.9382  -55.9553 H      1 LIG       0.32200
@<TRIPOS>BOND
      1       1       2 1
      2       1       3 2
      3       2       4 2
      4       3       5 1
      5       4       5 1
      6       1       6 1
      7       2       7 1
      8       3       8 1
      9       5       9 1
@<TRIPOS>ALT_TYPE
CGenFF_4.0_ALT_TYPE_SET
CGenFF_4.0 1 CG2R51 2 CG2R52 3 CG2R51 4 NG2R50 5 NG2R51 6 HGR51 7 HGR52 8 HGR52 9 HGP1
@<TRIPOS>MOLECULE
pyrazole
 9 9 0 0 0
****
USER_CHARGES
INVALID_CHARGES
Pose:  43 Cluster:  43 Fr_nu:  48567 TotEn:   -10.89
@<TRIPOS>ATOM
      1 C1        -68.9187   -1.1085  -28.9479 C.2    1 LIG      -0.25100
      2 C2        -67.7433   -1.8832  -28.9376 C.2    1 LIG       0.13200
      3 C3        -69.9214   -2.0094  -29.2116 C.2    1 LIG      -0.03800
      4 N1        -67.9761   -3.1767  -29.1755 N.2    1 LIG      -0.57800
      5 N2        -69.3094   -3.2218  -29.3378 N.pl3  1 LIG      -0.05900
      6 H1        -69.0252   -0.0460  -28.7863 H      1 LIG       0.15700
      7 H2        -66.7266   -1.5590  -28.7671 H      1 LIG       0.15600
      8 H3        -70.9906   -1.8991  -29.3206 H      1 LIG       0.15900
      9 H4        -69.7383   -4.1173  -29.5355 H      1 LIG       0.32200
@<TRIPOS>BOND
      1       1       2 1
      2       1       3 2
      3       2       4 2
      4       3       5 1
      5       4       5 1
      6       1       6 1
      7       2       7 1
      8       3       8 1
      9       5       9 1
@<TRIPOS>ALT_TYPE
CGenFF_4.0_ALT_TYPE_SET
CGenFF_4.0 1 CG2R51 2 CG2R52 3 CG2R51 4 NG2R50 5 NG2R51 6 HGR51 7 HGR52 8 HGR52 9 HGP1
@<TRIPOS>MOLECULE
pyrazole
 9 9 0 0 0
****
USER_CHARGES
INVALID_CHARGES
Pose:  44 Cluster:  44 Fr_nu: 288141 TotEn:   -10.70
@<TRIPOS>ATOM
      1 C1        -83.1903   -6.6877  -46.6111 C.2    1 LIG      -0.25100
      2 C2        -84.4505   -6.4038  -46.0515 C.2    1 LIG       0.13200
      3 C3        -82.2993   -6.0190  -45.8077 C.2    1 LIG      -0.03800
      4 N1        -84.3713   -5.6162  -44.9757 N.2    1 LIG      -0.57800
      5 N2        -83.0507   -5.3996  -44.8526 N.pl3  1 LIG      -0.05900
      6 H1        -82.9592   -7.2928  -47.4753 H      1 LIG       0.15700
      7 H2        -85.4233   -6.7375  -46.3832 H      1 LIG       0.15600
      8 H3        -81.2229   -5.9283  -45.8304 H      1 LIG       0.15900
      9 H4        -82.7297   -4.8146  -44.0914 H      1 LIG       0.32200
@<TRIPOS>BOND
      1       1       2 1
      2       1       3 2
      3       2       4 2
      4       3       5 1
      5       4       5 1
      6       1       6 1
      7       2       7 1
      8       3       8 1
      9       5       9 1
@<TRIPOS>ALT_TYPE
CGenFF_4.0_ALT_TYPE_SET
CGenFF_4.0 1 CG2R51 2 CG2R52 3 CG2R51 4 NG2R50 5 NG2R51 6 HGR51 7 HGR52 8 HGR52 9 HGP1
@<TRIPOS>MOLECULE
pyrazole
 9 9 0 0 0
****
USER_CHARGES
INVALID_CHARGES
Pose:  45 Cluster:  45 Fr_nu:  65655 TotEn:   -10.70
@<TRIPOS>ATOM
      1 C1        -79.5950  -21.8707  -31.4526 C.2    1 LIG      -0.25100
      2 C2        -80.8057  -21.3639  -31.9614 C.2    1 LIG       0.13200
      3 C3        -78.7620  -21.9291  -32.5431 C.2    1 LIG      -0.03800
      4 N1        -80.7510  -21.1176  -33.2730 N.2    1 LIG      -0.57800
      5 N2        -79.4957  -21.4711  -33.5977 N.pl3  1 LIG      -0.05900
      6 H1        -79.3582  -22.1537  -30.4376 H      1 LIG       0.15700
      7 H2        -81.7260  -21.1641  -31.4313 H      1 LIG       0.15600
      8 H3        -77.7371  -22.2502  -32.6614 H      1 LIG       0.15900
      9 H4        -79.2051  -21.3754  -34.5626 H      1 LIG       0.32200
@<TRIPOS>BOND
      1       1       2 1
      2       1       3 2
      3       2       4 2
      4       3       5 1
      5       4       5 1
      6       1       6 1
      7       2       7 1
      8       3       8 1
      9       5       9 1
@<TRIPOS>ALT_TYPE
CGenFF_4.0_ALT_TYPE_SET
CGenFF_4.0 1 CG2R51 2 CG2R52 3 CG2R51 4 NG2R50 5 NG2R51 6 HGR51 7 HGR52 8 HGR52 9 HGP1
@<TRIPOS>MOLECULE
pyrazole
 9 9 0 0 0
****
USER_CHARGES
INVALID_CHARGES
Pose:  46 Cluster:  46 Fr_nu: 2707108 TotEn:   -10.70
@<TRIPOS>ATOM
      1 C1        -50.2024  -11.7827  -42.6589 C.2    1 LIG      -0.25100
      2 C2        -50.3688  -10.4348  -42.2881 C.2    1 LIG       0.13200
      3 C3        -48.8913  -11.8694  -43.0587 C.2    1 LIG      -0.03800
      4 N1        -49.2526   -9.7170  -42.4387 N.2    1 LIG      -0.57800
      5 N2        -48.3721  -10.6171  -42.9085 N.pl3  1 LIG      -0.05900
      6 H1        -50.9302  -12.5804  -42.6388 H      1 LIG       0.15700
      7 H2        -51.2572   -9.9456  -41.9149 H      1 LIG       0.15600
      8 H3        -48.2951  -12.6903  -43.4303 H      1 LIG       0.15900
      9 H4        -47.4295  -10.3066  -43.1083 H      1 LIG       0.32200
@<TRIPOS>BOND
      1       1       2 1
      2       1       3 2
      3       2       4 2
      4       3       5 1
      5       4       5 1
      6       1       6 1
      7       2       7 1
      8       3       8 1
      9       5       9 1
@<TRIPOS>ALT_TYPE
CGenFF_4.0_ALT_TYPE_SET
CGenFF_4.0 1 CG2R51 2 CG2R52 3 CG2R51 4 NG2R50 5 NG2R51 6 HGR51 7 HGR52 8 HGR52 9 HGP1
@<TRIPOS>MOLECULE
pyrazole
 9 9 0 0 0
****
USER_CHARGES
INVALID_CHARGES
Pose:  47 Cluster:  47 Fr_nu: 1819105 TotEn:   -10.60
@<TRIPOS>ATOM
      1 C1        -65.0651   -0.0329  -27.0056 C.2    1 LIG      -0.25100
      2 C2        -64.2444   -0.5127  -25.9673 C.2    1 LIG       0.13200
      3 C3        -64.8592   -0.9126  -28.0402 C.2    1 LIG      -0.03800
      4 N1        -63.5678   -1.6118  -26.3107 N.2    1 LIG      -0.57800
      5 N2        -63.9630   -1.8303  -27.5765 N.pl3  1 LIG      -0.05900
      6 H1        -65.7156    0.8292  -27.0049 H      1 LIG       0.15700
      7 H2        -64.1108   -0.1068  -24.9747 H      1 LIG       0.15600
      8 H3        -65.2589   -0.9657  -29.0426 H      1 LIG       0.15900
      9 H4        -63.5778   -2.6268  -28.0683 H      1 LIG       0.32200
@<TRIPOS>BOND
      1       1       2 1
      2       1       3 2
      3       2       4 2
      4       3       5 1
      5       4       5 1
      6       1       6 1
      7       2       7 1
      8       3       8 1
      9       5       9 1
@<TRIPOS>ALT_TYPE
CGenFF_4.0_ALT_TYPE_SET
CGenFF_4.0 1 CG2R51 2 CG2R52 3 CG2R51 4 NG2R50 5 NG2R51 6 HGR51 7 HGR52 8 HGR52 9 HGP1
@<TRIPOS>MOLECULE
pyrazole
 9 9 0 0 0
****
USER_CHARGES
INVALID_CHARGES
Pose:  48 Cluster:  48 Fr_nu: 175711 TotEn:   -10.38
@<TRIPOS>ATOM
      1 C1        -69.9184   -3.0108  -63.3876 C.2    1 LIG      -0.25100
      2 C2        -70.6615   -4.2059  -63.3540 C.2    1 LIG       0.13200
      3 C3        -70.3396   -2.3133  -62.2819 C.2    1 LIG      -0.03800
      4 N1        -71.4918   -4.2676  -62.3096 N.2    1 LIG      -0.57800
      5 N2        -71.2729   -3.1026  -61.6765 N.pl3  1 LIG      -0.05900
      6 H1        -69.1800   -2.6982  -64.1112 H      1 LIG       0.15700
      7 H2        -70.6331   -5.0343  -64.0473 H      1 LIG       0.15600
      8 H3        -70.0672   -1.3474  -61.8817 H      1 LIG       0.15900
      9 H4        -71.7990   -2.9086  -60.8337 H      1 LIG       0.32200
@<TRIPOS>BOND
      1       1       2 1
      2       1       3 2
      3       2       4 2
      4       3       5 1
      5       4       5 1
      6       1       6 1
      7       2       7 1
      8       3       8 1
      9       5       9 1
@<TRIPOS>ALT_TYPE
CGenFF_4.0_ALT_TYPE_SET
CGenFF_4.0 1 CG2R51 2 CG2R52 3 CG2R51 4 NG2R50 5 NG2R51 6 HGR51 7 HGR52 8 HGR52 9 HGP1
@<TRIPOS>MOLECULE
pyrazole
 9 9 0 0 0
****
USER_CHARGES
INVALID_CHARGES
Pose:  49 Cluster:  49 Fr_nu: 393079 TotEn:   -10.24
@<TRIPOS>ATOM
      1 C1        -79.6560  -20.1790  -32.4436 C.2    1 LIG      -0.25100
      2 C2        -80.8222  -20.8449  -32.8657 C.2    1 LIG       0.13200
      3 C3        -78.6623  -21.1201  -32.5594 C.2    1 LIG      -0.03800
      4 N1        -80.5923  -22.1111  -33.2232 N.2    1 LIG      -0.57800
      5 N2        -79.2701  -22.2485  -33.0261 N.pl3  1 LIG      -0.05900
      6 H1        -79.5495  -19.1595  -32.1035 H      1 LIG       0.15700
      7 H2        -81.8303  -20.4605  -32.9273 H      1 LIG       0.15600
      8 H3        -77.6020  -21.0900  -32.3542 H      1 LIG       0.15900
      9 H4        -78.8456  -23.1447  -33.2296 H      1 LIG       0.32200
@<TRIPOS>BOND
      1       1       2 1
      2       1       3 2
      3       2       4 2
      4       3       5 1
      5       4       5 1
      6       1       6 1
      7       2       7 1
      8       3       8 1
      9       5       9 1
@<TRIPOS>ALT_TYPE
CGenFF_4.0_ALT_TYPE_SET
CGenFF_4.0 1 CG2R51 2 CG2R52 3 CG2R51 4 NG2R50 5 NG2R51 6 HGR51 7 HGR52 8 HGR52 9 HGP1
@<TRIPOS>MOLECULE
pyrazole
 9 9 0 0 0
****
USER_CHARGES
INVALID_CHARGES
Pose:  50 Cluster:  50 Fr_nu: 8900659 TotEn:   -10.23
@<TRIPOS>ATOM
      1 C1        -71.2980  -26.9689  -52.1540 C.2    1 LIG      -0.25100
      2 C2        -71.6550  -26.1807  -53.2644 C.2    1 LIG       0.13200
      3 C3        -72.4927  -27.4480  -51.6747 C.2    1 LIG      -0.03800
      4 N1        -72.9732  -26.1579  -53.4781 N.2    1 LIG      -0.57800
      5 N2        -73.4551  -26.9378  -52.4955 N.pl3  1 LIG      -0.05900
      6 H1        -70.3129  -27.1637  -51.7564 H      1 LIG       0.15700
      7 H2        -71.0095  -25.6214  -53.9265 H      1 LIG       0.15600
      8 H3        -72.7393  -28.0896  -50.8411 H      1 LIG       0.15900
      9 H4        -74.4562  -27.0784  -52.4424 H      1 LIG       0.32200
@<TRIPOS>BOND
      1       1       2 1
      2       1       3 2
      3       2       4 2
      4       3       5 1
      5       4       5 1
      6       1       6 1
      7       2       7 1
      8       3       8 1
      9       5       9 1
@<TRIPOS>ALT_TYPE
CGenFF_4.0_ALT_TYPE_SET
CGenFF_4.0 1 CG2R51 2 CG2R52 3 CG2R51 4 NG2R50 5 NG2R51 6 HGR51 7 HGR52 8 HGR52 9 HGP1
@<TRIPOS>MOLECULE
pyrazole
 9 9 0 0 0
****
USER_CHARGES
INVALID_CHARGES
Pose:  51 Cluster:  51 Fr_nu: 302378 TotEn:   -10.17
@<TRIPOS>ATOM
      1 C1        -61.5932   -0.3857  -23.6717 C.2    1 LIG      -0.25100
      2 C2        -61.6612   -0.6983  -25.0426 C.2    1 LIG       0.13200
      3 C3        -60.5166   -1.1022  -23.2092 C.2    1 LIG      -0.03800
      4 N1        -60.7039   -1.5472  -25.4261 N.2    1 LIG      -0.57800
      5 N2        -60.0241   -1.7740  -24.2892 N.pl3  1 LIG      -0.05900
      6 H1        -62.2340    0.2679  -23.0985 H      1 LIG       0.15700
      7 H2        -62.3688   -0.3434  -25.7783 H      1 LIG       0.15600
      8 H3        -60.0681   -1.1943  -22.2305 H      1 LIG       0.15900
      9 H4        -59.2316   -2.4030  -24.3219 H      1 LIG       0.32200
@<TRIPOS>BOND
      1       1       2 1
      2       1       3 2
      3       2       4 2
      4       3       5 1
      5       4       5 1
      6       1       6 1
      7       2       7 1
      8       3       8 1
      9       5       9 1
@<TRIPOS>ALT_TYPE
CGenFF_4.0_ALT_TYPE_SET
CGenFF_4.0 1 CG2R51 2 CG2R52 3 CG2R51 4 NG2R50 5 NG2R51 6 HGR51 7 HGR52 8 HGR52 9 HGP1
@<TRIPOS>MOLECULE
pyrazole
 9 9 0 0 0
****
USER_CHARGES
INVALID_CHARGES
Pose:  52 Cluster:  52 Fr_nu: 2736448 TotEn:    -9.84
@<TRIPOS>ATOM
      1 C1        -78.7293  -13.3705  -46.1886 C.2    1 LIG      -0.25100
      2 C2        -78.0761  -13.4676  -47.4318 C.2    1 LIG       0.13200
      3 C3        -77.7204  -13.4693  -45.2619 C.2    1 LIG      -0.03800
      4 N1        -76.7544  -13.6165  -47.3095 N.2    1 LIG      -0.57800
      5 N2        -76.5689  -13.6136  -45.9785 N.pl3  1 LIG      -0.05900
      6 H1        -79.7837  -13.2457  -45.9909 H      1 LIG       0.15700
      7 H2        -78.5081  -13.4366  -48.4218 H      1 LIG       0.15600
      8 H3        -77.7184  -13.4527  -44.1816 H      1 LIG       0.15900
      9 H4        -75.6257  -13.7168  -45.6257 H      1 LIG       0.32200
@<TRIPOS>BOND
      1       1       2 1
      2       1       3 2
      3       2       4 2
      4       3       5 1
      5       4       5 1
      6       1       6 1
      7       2       7 1
      8       3       8 1
      9       5       9 1
@<TRIPOS>ALT_TYPE
CGenFF_4.0_ALT_TYPE_SET
CGenFF_4.0 1 CG2R51 2 CG2R52 3 CG2R51 4 NG2R50 5 NG2R51 6 HGR51 7 HGR52 8 HGR52 9 HGP1
@<TRIPOS>MOLECULE
pyrazole
 9 9 0 0 0
****
USER_CHARGES
INVALID_CHARGES
Pose:  53 Cluster:  53 Fr_nu: 5957268 TotEn:    -8.98
@<TRIPOS>ATOM
      1 C1        -77.9795    4.7543  -35.9882 C.2    1 LIG      -0.25100
      2 C2        -78.9477    3.7559  -36.2064 C.2    1 LIG       0.13200
      3 C3        -77.9495    5.4659  -37.1626 C.2    1 LIG      -0.03800
      4 N1        -79.4935    3.8241  -37.4236 N.2    1 LIG      -0.57800
      5 N2        -78.8662    4.8738  -37.9808 N.pl3  1 LIG      -0.05900
      6 H1        -77.3865    4.9341  -35.1037 H      1 LIG       0.15700
      7 H2        -79.2781    2.9812  -35.5294 H      1 LIG       0.15600
      8 H3        -77.3699    6.3195  -37.4834 H      1 LIG       0.15900
      9 H4        -79.1122    5.1316  -38.9283 H      1 LIG       0.32200
@<TRIPOS>BOND
      1       1       2 1
      2       1       3 2
      3       2       4 2
      4       3       5 1
      5       4       5 1
      6       1       6 1
      7       2       7 1
      8       3       8 1
      9       5       9 1
@<TRIPOS>ALT_TYPE
CGenFF_4.0_ALT_TYPE_SET
CGenFF_4.0 1 CG2R51 2 CG2R52 3 CG2R51 4 NG2R50 5 NG2R51 6 HGR51 7 HGR52 8 HGR52 9 HGP1
@<TRIPOS>MOLECULE
pyrazole
 9 9 0 0 0
****
USER_CHARGES
INVALID_CHARGES
Pose:  54 Cluster:  54 Fr_nu: 287987 TotEn:    -6.38
@<TRIPOS>ATOM
      1 C1        -82.2993   -6.0190  -45.8077 C.2    1 LIG      -0.25100
      2 C2        -83.4549   -5.6329  -45.1024 C.2    1 LIG       0.13200
      3 C3        -82.7764   -6.6860  -46.9095 C.2    1 LIG      -0.03800
      4 N1        -84.5812   -6.0220  -45.7056 N.2    1 LIG      -0.57800
      5 N2        -84.1359   -6.6594  -46.8016 N.pl3  1 LIG      -0.05900
      6 H1        -81.2651   -5.8390  -45.5540 H      1 LIG       0.15700
      7 H2        -83.5232   -5.0847  -44.1736 H      1 LIG       0.15600
      8 H3        -82.2823   -7.1681  -47.7406 H      1 LIG       0.15900
      9 H4        -84.8179   -7.0565  -47.4357 H      1 LIG       0.32200
@<TRIPOS>BOND
      1       1       2 1
      2       1       3 2
      3       2       4 2
      4       3       5 1
      5       4       5 1
      6       1       6 1
      7       2       7 1
      8       3       8 1
      9       5       9 1
@<TRIPOS>ALT_TYPE
CGenFF_4.0_ALT_TYPE_SET
CGenFF_4.0 1 CG2R51 2 CG2R52 3 CG2R51 4 NG2R50 5 NG2R51 6 HGR51 7 HGR52 8 HGR52 9 HGP1
@<TRIPOS>MOLECULE
pyrazole
 9 9 0 0 0
****
USER_CHARGES
INVALID_CHARGES
Pose:  55 Cluster:  55 Fr_nu: 9740302 TotEn:    -6.25
@<TRIPOS>ATOM
      1 C1        -85.6284    2.7338  -51.7010 C.2    1 LIG      -0.25100
      2 C2        -86.1277    2.0836  -50.5566 C.2    1 LIG       0.13200
      3 C3        -85.6562    1.7725  -52.6816 C.2    1 LIG      -0.03800
      4 N1        -86.4494    0.8080  -50.7873 N.2    1 LIG      -0.57800
      5 N2        -86.1517    0.6488  -52.0881 N.pl3  1 LIG      -0.05900
      6 H1        -85.2954    3.7562  -51.8020 H      1 LIG       0.15700
      7 H2        -86.2701    2.4860  -49.5638 H      1 LIG       0.15600
      8 H3        -85.3724    1.7858  -53.7240 H      1 LIG       0.15900
      9 H4        -86.3104   -0.2582  -52.5088 H      1 LIG       0.32200
@<TRIPOS>BOND
      1       1       2 1
      2       1       3 2
      3       2       4 2
      4       3       5 1
      5       4       5 1
      6       1       6 1
      7       2       7 1
      8       3       8 1
      9       5       9 1
@<TRIPOS>ALT_TYPE
CGenFF_4.0_ALT_TYPE_SET
CGenFF_4.0 1 CG2R51 2 CG2R52 3 CG2R51 4 NG2R50 5 NG2R51 6 HGR51 7 HGR52 8 HGR52 9 HGP1
@<TRIPOS>MOLECULE
4_lactone
 9 9 0 0 0
****
USER_CHARGES
INVALID_CHARGES
Pose:   1 Cluster:   1 Fr_nu: 6738240 TotEn:   -23.56
@<TRIPOS>ATOM
      1 C1        -51.1056  -21.8946  -33.5184 C.2    1 LIG       0.04000
      2 C2        -52.0441  -22.4643  -34.5972 C.3    1 LIG       0.11000
      3 C3        -53.0831  -22.3751  -33.4834 C.3    1 LIG       0.08100
      4 O1        -49.9418  -21.5768  -33.4245 O.2    1 LIG      -0.32000
      5 O2        -52.0816  -21.8434  -32.5725 O.3    1 LIG      -0.27100
      6 H1        -52.2023  -21.7985  -35.4469 H      1 LIG       0.09000
      7 H2        -51.7855  -23.4725  -34.9251 H      1 LIG       0.09000
      8 H3        -53.8957  -21.6626  -33.6497 H      1 LIG       0.09000
      9 H4        -53.4797  -23.3311  -33.1307 H      1 LIG       0.09000
@<TRIPOS>BOND
      1       1       2 1
      2       1       4 2
      3       1       5 1
      4       2       3 1
      5       3       5 1
      6       2       6 1
      7       2       7 1
      8       3       8 1
      9       3       9 1
@<TRIPOS>ALT_TYPE
CGenFF_4.0_ALT_TYPE_SET
CGenFF_4.0 1 CG2O4 2 CG3C41 3 CG3C41 4 OG2D1 5 OG3C51 6 HGA2 7 HGA2 8 HGA2 9 HGA2
@<TRIPOS>MOLECULE
4_lactone
 9 9 0 0 0
****
USER_CHARGES
INVALID_CHARGES
Pose:   2 Cluster:   2 Fr_nu: 3567198 TotEn:   -22.42
@<TRIPOS>ATOM
      1 C1        -59.7481    6.0919  -21.9122 C.2    1 LIG       0.04000
      2 C2        -61.2298    6.5084  -21.8945 C.3    1 LIG       0.11000
      3 C3        -60.9354    6.9507  -23.3248 C.3    1 LIG       0.08100
      4 O1        -58.9534    5.5862  -21.1526 O.2    1 LIG      -0.32000
      5 O2        -59.5559    6.5094  -23.1923 O.3    1 LIG      -0.27100
      6 H1        -61.9257    5.6745  -21.7903 H      1 LIG       0.09000
      7 H2        -61.4592    7.3080  -21.1883 H      1 LIG       0.09000
      8 H3        -61.4616    6.3993  -24.1088 H      1 LIG       0.09000
      9 H4        -60.9972    8.0269  -23.5077 H      1 LIG       0.09000
@<TRIPOS>BOND
      1       1       2 1
      2       1       4 2
      3       1       5 1
      4       2       3 1
      5       3       5 1
      6       2       6 1
      7       2       7 1
      8       3       8 1
      9       3       9 1
@<TRIPOS>ALT_TYPE
CGenFF_4.0_ALT_TYPE_SET
CGenFF_4.0 1 CG2O4 2 CG3C41 3 CG3C41 4 OG2D1 5 OG3C51 6 HGA2 7 HGA2 8 HGA2 9 HGA2
@<TRIPOS>MOLECULE
4_lactone
 9 9 0 0 0
****
USER_CHARGES
INVALID_CHARGES
Pose:   3 Cluster:   3 Fr_nu:  11504 TotEn:   -22.13
@<TRIPOS>ATOM
      1 C1        -63.0606    3.9065  -41.8371 C.2    1 LIG       0.04000
      2 C2        -64.0234    2.7313  -41.5902 C.3    1 LIG       0.11000
      3 C3        -63.3191    2.6741  -40.2380 C.3    1 LIG       0.08100
      4 O1        -62.8203    4.6929  -42.7248 O.2    1 LIG      -0.32000
      5 O2        -62.4754    3.7976  -40.6142 O.3    1 LIG      -0.27100
      6 H1        -65.0764    3.0160  -41.5641 H      1 LIG       0.09000
      7 H2        -63.8594    1.8756  -42.2473 H      1 LIG       0.09000
      8 H3        -63.9406    2.9096  -39.3698 H      1 LIG       0.09000
      9 H4        -62.7285    1.7729  -40.0516 H      1 LIG       0.09000
@<TRIPOS>BOND
      1       1       2 1
      2       1       4 2
      3       1       5 1
      4       2       3 1
      5       3       5 1
      6       2       6 1
      7       2       7 1
      8       3       8 1
      9       3       9 1
@<TRIPOS>ALT_TYPE
CGenFF_4.0_ALT_TYPE_SET
CGenFF_4.0 1 CG2O4 2 CG3C41 3 CG3C41 4 OG2D1 5 OG3C51 6 HGA2 7 HGA2 8 HGA2 9 HGA2
@<TRIPOS>MOLECULE
4_lactone
 9 9 0 0 0
****
USER_CHARGES
INVALID_CHARGES
Pose:   4 Cluster:   4 Fr_nu: 6743337 TotEn:   -20.84
@<TRIPOS>ATOM
      1 C1        -45.0499  -10.9501  -24.5760 C.2    1 LIG       0.04000
      2 C2        -46.5804  -10.9400  -24.4127 C.3    1 LIG       0.11000
      3 C3        -46.3925  -12.4460  -24.2560 C.3    1 LIG       0.08100
      4 O1        -44.1667  -10.1450  -24.7662 O.2    1 LIG      -0.32000
      5 O2        -44.9558  -12.2989  -24.4290 O.3    1 LIG      -0.27100
      6 H1        -46.9302  -10.4114  -23.5245 H      1 LIG       0.09000
      7 H2        -47.1213  -10.6196  -25.3046 H      1 LIG       0.09000
      8 H3        -46.6404  -12.8546  -23.2726 H      1 LIG       0.09000
      9 H4        -46.8314  -13.0608  -25.0466 H      1 LIG       0.09000
@<TRIPOS>BOND
      1       1       2 1
      2       1       4 2
      3       1       5 1
      4       2       3 1
      5       3       5 1
      6       2       6 1
      7       2       7 1
      8       3       8 1
      9       3       9 1
@<TRIPOS>ALT_TYPE
CGenFF_4.0_ALT_TYPE_SET
CGenFF_4.0 1 CG2O4 2 CG3C41 3 CG3C41 4 OG2D1 5 OG3C51 6 HGA2 7 HGA2 8 HGA2 9 HGA2
@<TRIPOS>MOLECULE
4_lactone
 9 9 0 0 0
****
USER_CHARGES
INVALID_CHARGES
Pose:   5 Cluster:   5 Fr_nu: 2012227 TotEn:   -20.11
@<TRIPOS>ATOM
      1 C1        -62.1911    3.2225  -41.4275 C.2    1 LIG       0.04000
      2 C2        -63.2395    3.1910  -42.5540 C.3    1 LIG       0.11000
      3 C3        -64.0676    2.4393  -41.5162 C.3    1 LIG       0.08100
      4 O1        -61.0701    3.6473  -41.2623 O.2    1 LIG      -0.32000
      5 O2        -62.9833    2.5465  -40.5527 O.3    1 LIG      -0.27100
      6 H1        -63.6167    4.1743  -42.8391 H      1 LIG       0.09000
      7 H2        -62.9363    2.6129  -43.4284 H      1 LIG       0.09000
      8 H3        -64.9686    2.9515  -41.1678 H      1 LIG       0.09000
      9 H4        -64.2901    1.3960  -41.7561 H      1 LIG       0.09000
@<TRIPOS>BOND
      1       1       2 1
      2       1       4 2
      3       1       5 1
      4       2       3 1
      5       3       5 1
      6       2       6 1
      7       2       7 1
      8       3       8 1
      9       3       9 1
@<TRIPOS>ALT_TYPE
CGenFF_4.0_ALT_TYPE_SET
CGenFF_4.0 1 CG2O4 2 CG3C41 3 CG3C41 4 OG2D1 5 OG3C51 6 HGA2 7 HGA2 8 HGA2 9 HGA2
@<TRIPOS>MOLECULE
4_lactone
 9 9 0 0 0
****
USER_CHARGES
INVALID_CHARGES
Pose:   6 Cluster:   6 Fr_nu:  32864 TotEn:   -19.86
@<TRIPOS>ATOM
      1 C1        -62.3007    3.2049  -40.2812 C.2    1 LIG       0.04000
      2 C2        -63.5766    2.5102  -40.7899 C.3    1 LIG       0.11000
      3 C3        -63.1812    3.1538  -42.1155 C.3    1 LIG       0.08100
      4 O1        -61.6934    3.3054  -39.2394 O.2    1 LIG      -0.32000
      5 O2        -62.0089    3.7488  -41.4931 O.3    1 LIG      -0.27100
      6 H1        -63.5323    1.4204  -40.7607 H      1 LIG       0.09000
      7 H2        -64.4971    2.8828  -40.3374 H      1 LIG       0.09000
      8 H3        -62.9052    2.4607  -42.9149 H      1 LIG       0.09000
      9 H4        -63.8672    3.9175  -42.4922 H      1 LIG       0.09000
@<TRIPOS>BOND
      1       1       2 1
      2       1       4 2
      3       1       5 1
      4       2       3 1
      5       3       5 1
      6       2       6 1
      7       2       7 1
      8       3       8 1
      9       3       9 1
@<TRIPOS>ALT_TYPE
CGenFF_4.0_ALT_TYPE_SET
CGenFF_4.0 1 CG2O4 2 CG3C41 3 CG3C41 4 OG2D1 5 OG3C51 6 HGA2 7 HGA2 8 HGA2 9 HGA2
@<TRIPOS>MOLECULE
4_lactone
 9 9 0 0 0
****
USER_CHARGES
INVALID_CHARGES
Pose:   7 Cluster:   7 Fr_nu: 5751936 TotEn:   -19.85
@<TRIPOS>ATOM
      1 C1        -51.2271  -21.7829  -34.5145 C.2    1 LIG       0.04000
      2 C2        -51.8598  -22.2802  -35.8265 C.3    1 LIG       0.11000
      3 C3        -53.1669  -22.0059  -35.0888 C.3    1 LIG       0.08100
      4 O1        -50.1156  -21.6115  -34.0678 O.2    1 LIG      -0.32000
      5 O2        -52.4286  -21.5624  -33.9167 O.3    1 LIG      -0.27100
      6 H1        -51.6591  -21.6414  -36.6880 H      1 LIG       0.09000
      7 H2        -51.6529  -23.3277  -36.0517 H      1 LIG       0.09000
      8 H3        -53.7853  -21.2048  -35.5027 H      1 LIG       0.09000
      9 H4        -53.7782  -22.8856  -34.8695 H      1 LIG       0.09000
@<TRIPOS>BOND
      1       1       2 1
      2       1       4 2
      3       1       5 1
      4       2       3 1
      5       3       5 1
      6       2       6 1
      7       2       7 1
      8       3       8 1
      9       3       9 1
@<TRIPOS>ALT_TYPE
CGenFF_4.0_ALT_TYPE_SET
CGenFF_4.0 1 CG2O4 2 CG3C41 3 CG3C41 4 OG2D1 5 OG3C51 6 HGA2 7 HGA2 8 HGA2 9 HGA2
@<TRIPOS>MOLECULE
4_lactone
 9 9 0 0 0
****
USER_CHARGES
INVALID_CHARGES
Pose:   8 Cluster:   8 Fr_nu: 5371452 TotEn:   -19.59
@<TRIPOS>ATOM
      1 C1        -51.5458    4.3279  -35.2481 C.2    1 LIG       0.04000
      2 C2        -50.9925    2.9958  -34.7108 C.3    1 LIG       0.11000
      3 C3        -49.6827    3.7754  -34.6430 C.3    1 LIG       0.08100
      4 O1        -52.6075    4.7645  -35.6308 O.2    1 LIG      -0.32000
      5 O2        -50.3453    4.9614  -35.1624 O.3    1 LIG      -0.27100
      6 H1        -51.4138    2.6932  -33.7509 H      1 LIG       0.09000
      7 H2        -51.0212    2.1781  -35.4328 H      1 LIG       0.09000
      8 H3        -49.2831    3.9438  -33.6392 H      1 LIG       0.09000
      9 H4        -48.8928    3.4296  -35.3153 H      1 LIG       0.09000
@<TRIPOS>BOND
      1       1       2 1
      2       1       4 2
      3       1       5 1
      4       2       3 1
      5       3       5 1
      6       2       6 1
      7       2       7 1
      8       3       8 1
      9       3       9 1
@<TRIPOS>ALT_TYPE
CGenFF_4.0_ALT_TYPE_SET
CGenFF_4.0 1 CG2O4 2 CG3C41 3 CG3C41 4 OG2D1 5 OG3C51 6 HGA2 7 HGA2 8 HGA2 9 HGA2
@<TRIPOS>MOLECULE
4_lactone
 9 9 0 0 0
****
USER_CHARGES
INVALID_CHARGES
Pose:   9 Cluster:   9 Fr_nu: 2846400 TotEn:   -19.17
@<TRIPOS>ATOM
      1 C1        -61.0004    4.2114  -41.0260 C.2    1 LIG       0.04000
      2 C2        -62.3262    3.7300  -41.6421 C.3    1 LIG       0.11000
      3 C3        -62.4739    3.0050  -40.3078 C.3    1 LIG       0.08100
      4 O1        -60.0676    4.9114  -41.3490 O.2    1 LIG      -0.32000
      5 O2        -61.1964    3.5377  -39.8609 O.3    1 LIG      -0.27100
      6 H1        -63.0461    4.5282  -41.8297 H      1 LIG       0.09000
      7 H2        -62.2041    3.0911  -42.5183 H      1 LIG       0.09000
      8 H3        -63.2967    3.3446  -39.6727 H      1 LIG       0.09000
      9 H4        -62.4577    1.9129  -40.3601 H      1 LIG       0.09000
@<TRIPOS>BOND
      1       1       2 1
      2       1       4 2
      3       1       5 1
      4       2       3 1
      5       3       5 1
      6       2       6 1
      7       2       7 1
      8       3       8 1
      9       3       9 1
@<TRIPOS>ALT_TYPE
CGenFF_4.0_ALT_TYPE_SET
CGenFF_4.0 1 CG2O4 2 CG3C41 3 CG3C41 4 OG2D1 5 OG3C51 6 HGA2 7 HGA2 8 HGA2 9 HGA2
@<TRIPOS>MOLECULE
4_lactone
 9 9 0 0 0
****
USER_CHARGES
INVALID_CHARGES
Pose:  10 Cluster:  10 Fr_nu: 565924 TotEn:   -18.49
@<TRIPOS>ATOM
      1 C1        -57.7339   -3.8000  -20.2105 C.2    1 LIG       0.04000
      2 C2        -58.2866   -3.7841  -21.6470 C.3    1 LIG       0.11000
      3 C3        -59.4280   -3.0002  -21.0061 C.3    1 LIG       0.08100
      4 O1        -56.7635   -4.2332  -19.6317 O.2    1 LIG      -0.32000
      5 O2        -58.7837   -3.0980  -19.7058 O.3    1 LIG      -0.27100
      6 H1        -57.6700   -3.2290  -22.3555 H      1 LIG       0.09000
      7 H2        -58.5473   -4.7703  -22.0347 H      1 LIG       0.09000
      8 H3        -59.5284   -1.9604  -21.3292 H      1 LIG       0.09000
      9 H4        -60.4020   -3.4971  -21.0103 H      1 LIG       0.09000
@<TRIPOS>BOND
      1       1       2 1
      2       1       4 2
      3       1       5 1
      4       2       3 1
      5       3       5 1
      6       2       6 1
      7       2       7 1
      8       3       8 1
      9       3       9 1
@<TRIPOS>ALT_TYPE
CGenFF_4.0_ALT_TYPE_SET
CGenFF_4.0 1 CG2O4 2 CG3C41 3 CG3C41 4 OG2D1 5 OG3C51 6 HGA2 7 HGA2 8 HGA2 9 HGA2
@<TRIPOS>MOLECULE
4_lactone
 9 9 0 0 0
****
USER_CHARGES
INVALID_CHARGES
Pose:  11 Cluster:  11 Fr_nu: 5341768 TotEn:   -18.15
@<TRIPOS>ATOM
      1 C1        -72.6519  -24.4766  -40.3916 C.2    1 LIG       0.04000
      2 C2        -71.3293  -24.4822  -41.1788 C.3    1 LIG       0.11000
      3 C3        -72.0740  -25.4712  -42.0706 C.3    1 LIG       0.08100
      4 O1        -73.1012  -23.9404  -39.4042 O.2    1 LIG      -0.32000
      5 O2        -73.2546  -25.3637  -41.2279 O.3    1 LIG      -0.27100
      6 H1        -71.0803  -23.5245  -41.6385 H      1 LIG       0.09000
      7 H2        -70.4823  -24.8887  -40.6236 H      1 LIG       0.09000
      8 H3        -72.2742  -25.1315  -43.0904 H      1 LIG       0.09000
      9 H4        -71.6775  -26.4902  -42.0785 H      1 LIG       0.09000
@<TRIPOS>BOND
      1       1       2 1
      2       1       4 2
      3       1       5 1
      4       2       3 1
      5       3       5 1
      6       2       6 1
      7       2       7 1
      8       3       8 1
      9       3       9 1
@<TRIPOS>ALT_TYPE
CGenFF_4.0_ALT_TYPE_SET
CGenFF_4.0 1 CG2O4 2 CG3C41 3 CG3C41 4 OG2D1 5 OG3C51 6 HGA2 7 HGA2 8 HGA2 9 HGA2
@<TRIPOS>MOLECULE
4_lactone
 9 9 0 0 0
****
USER_CHARGES
INVALID_CHARGES
Pose:  12 Cluster:  12 Fr_nu: 789251 TotEn:   -18.00
@<TRIPOS>ATOM
      1 C1        -69.7141    4.2908  -46.6315 C.2    1 LIG       0.04000
      2 C2        -69.4738    2.7710  -46.6728 C.3    1 LIG       0.11000
      3 C3        -68.0168    3.1886  -46.8479 C.3    1 LIG       0.08100
      4 O1        -70.6540    5.0434  -46.5113 O.2    1 LIG      -0.32000
      5 O2        -68.3973    4.5913  -46.7915 O.3    1 LIG      -0.27100
      6 H1        -69.7104    2.2570  -45.7399 H      1 LIG       0.09000
      7 H2        -69.9302    2.2711  -47.5287 H      1 LIG       0.09000
      8 H3        -67.3452    2.9198  -46.0279 H      1 LIG       0.09000
      9 H4        -67.5653    2.9332  -47.8105 H      1 LIG       0.09000
@<TRIPOS>BOND
      1       1       2 1
      2       1       4 2
      3       1       5 1
      4       2       3 1
      5       3       5 1
      6       2       6 1
      7       2       7 1
      8       3       8 1
      9       3       9 1
@<TRIPOS>ALT_TYPE
CGenFF_4.0_ALT_TYPE_SET
CGenFF_4.0 1 CG2O4 2 CG3C41 3 CG3C41 4 OG2D1 5 OG3C51 6 HGA2 7 HGA2 8 HGA2 9 HGA2
@<TRIPOS>MOLECULE
4_lactone
 9 9 0 0 0
****
USER_CHARGES
INVALID_CHARGES
Pose:  13 Cluster:  13 Fr_nu:  32520 TotEn:   -17.52
@<TRIPOS>ATOM
      1 C1        -60.4415    3.8080  -39.9461 C.2    1 LIG       0.04000
      2 C2        -61.8563    3.3994  -39.4982 C.3    1 LIG       0.11000
      3 C3        -62.1788    3.5712  -40.9796 C.3    1 LIG       0.08100
      4 O1        -59.3577    3.9789  -39.4357 O.2    1 LIG      -0.32000
      5 O2        -60.7992    3.9433  -41.2513 O.3    1 LIG      -0.27100
      6 H1        -61.9251    2.3807  -39.1136 H      1 LIG       0.09000
      7 H2        -62.3329    4.1121  -38.8231 H      1 LIG       0.09000
      8 H3        -62.4626    2.6590  -41.5115 H      1 LIG       0.09000
      9 H4        -62.8691    4.3843  -41.2208 H      1 LIG       0.09000
@<TRIPOS>BOND
      1       1       2 1
      2       1       4 2
      3       1       5 1
      4       2       3 1
      5       3       5 1
      6       2       6 1
      7       2       7 1
      8       3       8 1
      9       3       9 1
@<TRIPOS>ALT_TYPE
CGenFF_4.0_ALT_TYPE_SET
CGenFF_4.0 1 CG2O4 2 CG3C41 3 CG3C41 4 OG2D1 5 OG3C51 6 HGA2 7 HGA2 8 HGA2 9 HGA2
@<TRIPOS>MOLECULE
4_lactone
 9 9 0 0 0
****
USER_CHARGES
INVALID_CHARGES
Pose:  14 Cluster:  14 Fr_nu: 1401040 TotEn:   -17.24
@<TRIPOS>ATOM
      1 C1        -58.5826   -3.3928  -20.1555 C.2    1 LIG       0.04000
      2 C2        -59.6409   -3.7771  -21.2050 C.3    1 LIG       0.11000
      3 C3        -59.3999   -2.3557  -21.7043 C.3    1 LIG       0.08100
      4 O1        -58.0321   -3.9114  -19.2108 O.2    1 LIG      -0.32000
      5 O2        -58.4189   -2.1376  -20.6528 O.3    1 LIG      -0.27100
      6 H1        -59.3292   -4.5755  -21.8802 H      1 LIG       0.09000
      7 H2        -60.6305   -3.9725  -20.7887 H      1 LIG       0.09000
      8 H3        -58.9513   -2.2723  -22.6979 H      1 LIG       0.09000
      9 H4        -60.2485   -1.6725  -21.6100 H      1 LIG       0.09000
@<TRIPOS>BOND
      1       1       2 1
      2       1       4 2
      3       1       5 1
      4       2       3 1
      5       3       5 1
      6       2       6 1
      7       2       7 1
      8       3       8 1
      9       3       9 1
@<TRIPOS>ALT_TYPE
CGenFF_4.0_ALT_TYPE_SET
CGenFF_4.0 1 CG2O4 2 CG3C41 3 CG3C41 4 OG2D1 5 OG3C51 6 HGA2 7 HGA2 8 HGA2 9 HGA2
@<TRIPOS>MOLECULE
4_lactone
 9 9 0 0 0
****
USER_CHARGES
INVALID_CHARGES
Pose:  15 Cluster:  15 Fr_nu: 6736375 TotEn:   -17.18
@<TRIPOS>ATOM
      1 C1        -45.0120  -11.2045  -24.0189 C.2    1 LIG       0.04000
      2 C2        -46.0608  -10.1938  -24.5166 C.3    1 LIG       0.11000
      3 C3        -47.0286  -11.3442  -24.2560 C.3    1 LIG       0.08100
      4 O1        -43.8156  -11.2350  -23.8397 O.2    1 LIG      -0.32000
      5 O2        -45.9297  -12.1865  -23.8107 O.3    1 LIG      -0.27100
      6 H1        -46.1786   -9.3207  -23.8731 H      1 LIG       0.09000
      7 H2        -45.9389   -9.9038  -25.5615 H      1 LIG       0.09000
      8 H3        -47.7581  -11.1780  -23.4586 H      1 LIG       0.09000
      9 H4        -47.5186  -11.7580  -25.1416 H      1 LIG       0.09000
@<TRIPOS>BOND
      1       1       2 1
      2       1       4 2
      3       1       5 1
      4       2       3 1
      5       3       5 1
      6       2       6 1
      7       2       7 1
      8       3       8 1
      9       3       9 1
@<TRIPOS>ALT_TYPE
CGenFF_4.0_ALT_TYPE_SET
CGenFF_4.0 1 CG2O4 2 CG3C41 3 CG3C41 4 OG2D1 5 OG3C51 6 HGA2 7 HGA2 8 HGA2 9 HGA2
@<TRIPOS>MOLECULE
4_lactone
 9 9 0 0 0
****
USER_CHARGES
INVALID_CHARGES
Pose:  16 Cluster:  16 Fr_nu: 6736206 TotEn:   -16.90
@<TRIPOS>ATOM
      1 C1        -45.8273  -10.8077  -23.4570 C.2    1 LIG       0.04000
      2 C2        -47.0286  -11.3442  -24.2560 C.3    1 LIG       0.11000
      3 C3        -46.3593  -12.6930  -24.0096 C.3    1 LIG       0.08100
      4 O1        -45.4150   -9.7356  -23.0764 O.2    1 LIG      -0.32000
      5 O2        -45.2853  -12.0419  -23.2760 O.3    1 LIG      -0.27100
      6 H1        -47.9918  -11.1967  -23.7651 H      1 LIG       0.09000
      7 H2        -47.0569  -11.0112  -25.2949 H      1 LIG       0.09000
      8 H3        -46.9158  -13.3892  -23.3763 H      1 LIG       0.09000
      9 H4        -45.9849  -13.2035  -24.9011 H      1 LIG       0.09000
@<TRIPOS>BOND
      1       1       2 1
      2       1       4 2
      3       1       5 1
      4       2       3 1
      5       3       5 1
      6       2       6 1
      7       2       7 1
      8       3       8 1
      9       3       9 1
@<TRIPOS>ALT_TYPE
CGenFF_4.0_ALT_TYPE_SET
CGenFF_4.0 1 CG2O4 2 CG3C41 3 CG3C41 4 OG2D1 5 OG3C51 6 HGA2 7 HGA2 8 HGA2 9 HGA2
@<TRIPOS>MOLECULE
4_lactone
 9 9 0 0 0
****
USER_CHARGES
INVALID_CHARGES
Pose:  17 Cluster:  17 Fr_nu: 6468999 TotEn:   -16.60
@<TRIPOS>ATOM
      1 C1        -59.9775    6.7374  -21.9528 C.2    1 LIG       0.04000
      2 C2        -61.0275    7.7862  -21.5446 C.3    1 LIG       0.11000
      3 C3        -60.2461    8.6779  -22.5048 C.3    1 LIG       0.08100
      4 O1        -59.7227    5.5823  -21.6974 O.2    1 LIG      -0.32000
      5 O2        -59.3276    7.5874  -22.7924 O.3    1 LIG      -0.27100
      6 H1        -62.0456    7.5394  -21.8496 H      1 LIG       0.09000
      7 H2        -60.9862    8.0715  -20.4921 H      1 LIG       0.09000
      8 H3        -60.7861    8.9970  -23.4005 H      1 LIG       0.09000
      9 H4        -59.7311    9.5268  -22.0468 H      1 LIG       0.09000
@<TRIPOS>BOND
      1       1       2 1
      2       1       4 2
      3       1       5 1
      4       2       3 1
      5       3       5 1
      6       2       6 1
      7       2       7 1
      8       3       8 1
      9       3       9 1
@<TRIPOS>ALT_TYPE
CGenFF_4.0_ALT_TYPE_SET
CGenFF_4.0 1 CG2O4 2 CG3C41 3 CG3C41 4 OG2D1 5 OG3C51 6 HGA2 7 HGA2 8 HGA2 9 HGA2
@<TRIPOS>MOLECULE
4_lactone
 9 9 0 0 0
****
USER_CHARGES
INVALID_CHARGES
Pose:  18 Cluster:  18 Fr_nu: 4232551 TotEn:   -16.59
@<TRIPOS>ATOM
      1 C1        -72.6941  -24.7973  -39.8241 C.2    1 LIG       0.04000
      2 C2        -71.4862  -25.5439  -40.4180 C.3    1 LIG       0.11000
      3 C3        -71.1109  -24.1569  -40.9313 C.3    1 LIG       0.08100
      4 O1        -73.6738  -25.0646  -39.1660 O.2    1 LIG      -0.32000
      5 O2        -72.3000  -23.5912  -40.3137 O.3    1 LIG      -0.27100
      6 H1        -70.8148  -25.9702  -39.6710 H      1 LIG       0.09000
      7 H2        -71.7480  -26.2778  -41.1820 H      1 LIG       0.09000
      8 H3        -70.1963  -23.7284  -40.5124 H      1 LIG       0.09000
      9 H4        -71.1263  -24.0361  -42.0179 H      1 LIG       0.09000
@<TRIPOS>BOND
      1       1       2 1
      2       1       4 2
      3       1       5 1
      4       2       3 1
      5       3       5 1
      6       2       6 1
      7       2       7 1
      8       3       8 1
      9       3       9 1
@<TRIPOS>ALT_TYPE
CGenFF_4.0_ALT_TYPE_SET
CGenFF_4.0 1 CG2O4 2 CG3C41 3 CG3C41 4 OG2D1 5 OG3C51 6 HGA2 7 HGA2 8 HGA2 9 HGA2
@<TRIPOS>MOLECULE
4_lactone
 9 9 0 0 0
****
USER_CHARGES
INVALID_CHARGES
Pose:  19 Cluster:  19 Fr_nu: 5518713 TotEn:   -16.49
@<TRIPOS>ATOM
      1 C1        -69.7228    4.7863  -46.9096 C.2    1 LIG       0.04000
      2 C2        -68.6837    3.7145  -47.2847 C.3    1 LIG       0.11000
      3 C3        -69.8927    2.7849  -47.2379 C.3    1 LIG       0.08100
      4 O1        -69.7395    5.9767  -46.6928 O.2    1 LIG      -0.32000
      5 O2        -70.7553    3.9015  -46.8847 O.3    1 LIG      -0.27100
      6 H1        -68.2328    3.8560  -48.2681 H      1 LIG       0.09000
      7 H2        -67.9241    3.5438  -46.5201 H      1 LIG       0.09000
      8 H3        -70.1832    2.3372  -48.1923 H      1 LIG       0.09000
      9 H4        -69.8744    2.0266  -46.4504 H      1 LIG       0.09000
@<TRIPOS>BOND
      1       1       2 1
      2       1       4 2
      3       1       5 1
      4       2       3 1
      5       3       5 1
      6       2       6 1
      7       2       7 1
      8       3       8 1
      9       3       9 1
@<TRIPOS>ALT_TYPE
CGenFF_4.0_ALT_TYPE_SET
CGenFF_4.0 1 CG2O4 2 CG3C41 3 CG3C41 4 OG2D1 5 OG3C51 6 HGA2 7 HGA2 8 HGA2 9 HGA2
@<TRIPOS>MOLECULE
4_lactone
 9 9 0 0 0
****
USER_CHARGES
INVALID_CHARGES
Pose:  20 Cluster:  20 Fr_nu: 6750043 TotEn:   -16.46
@<TRIPOS>ATOM
      1 C1        -59.2902    6.5435  -21.1441 C.2    1 LIG       0.04000
      2 C2        -60.0940    7.1099  -22.3283 C.3    1 LIG       0.11000
      3 C3        -59.7706    8.4493  -21.6730 C.3    1 LIG       0.08100
      4 O1        -58.9479    5.4573  -20.7352 O.2    1 LIG      -0.32000
      5 O2        -59.0404    7.7707  -20.6137 O.3    1 LIG      -0.27100
      6 H1        -59.6344    6.9360  -23.3025 H      1 LIG       0.09000
      7 H2        -61.1471    6.8240  -22.3290 H      1 LIG       0.09000
      8 H3        -59.1208    9.1138  -22.2489 H      1 LIG       0.09000
      9 H4        -60.6287    9.0012  -21.2795 H      1 LIG       0.09000
@<TRIPOS>BOND
      1       1       2 1
      2       1       4 2
      3       1       5 1
      4       2       3 1
      5       3       5 1
      6       2       6 1
      7       2       7 1
      8       3       8 1
      9       3       9 1
@<TRIPOS>ALT_TYPE
CGenFF_4.0_ALT_TYPE_SET
CGenFF_4.0 1 CG2O4 2 CG3C41 3 CG3C41 4 OG2D1 5 OG3C51 6 HGA2 7 HGA2 8 HGA2 9 HGA2
@<TRIPOS>MOLECULE
4_lactone
 9 9 0 0 0
****
USER_CHARGES
INVALID_CHARGES
Pose:  21 Cluster:  21 Fr_nu: 2154510 TotEn:   -16.10
@<TRIPOS>ATOM
      1 C1        -59.8100    4.4516  -39.3203 C.2    1 LIG       0.04000
      2 C2        -61.1837    5.0758  -39.0162 C.3    1 LIG       0.11000
      3 C3        -61.6978    3.6976  -39.4213 C.3    1 LIG       0.08100
      4 O1        -58.6493    4.7930  -39.2981 O.2    1 LIG      -0.32000
      5 O2        -60.3372    3.2475  -39.6696 O.3    1 LIG      -0.27100
      6 H1        -61.3282    5.3462  -37.9690 H      1 LIG       0.09000
      7 H2        -61.4561    5.8979  -39.6801 H      1 LIG       0.09000
      8 H3        -62.1755    3.1179  -38.6268 H      1 LIG       0.09000
      9 H4        -62.3029    3.6688  -40.3316 H      1 LIG       0.09000
@<TRIPOS>BOND
      1       1       2 1
      2       1       4 2
      3       1       5 1
      4       2       3 1
      5       3       5 1
      6       2       6 1
      7       2       7 1
      8       3       8 1
      9       3       9 1
@<TRIPOS>ALT_TYPE
CGenFF_4.0_ALT_TYPE_SET
CGenFF_4.0 1 CG2O4 2 CG3C41 3 CG3C41 4 OG2D1 5 OG3C51 6 HGA2 7 HGA2 8 HGA2 9 HGA2
@<TRIPOS>MOLECULE
4_lactone
 9 9 0 0 0
****
USER_CHARGES
INVALID_CHARGES
Pose:  22 Cluster:  22 Fr_nu: 6778678 TotEn:   -15.99
@<TRIPOS>ATOM
      1 C1        -59.8453    5.5266  -20.0428 C.2    1 LIG       0.04000
      2 C2        -61.2696    6.1033  -19.9547 C.3    1 LIG       0.11000
      3 C3        -61.2314    5.9490  -21.4721 C.3    1 LIG       0.08100
      4 O1        -58.9494    5.2393  -19.2818 O.2    1 LIG      -0.32000
      5 O2        -59.8795    5.4174  -21.3981 O.3    1 LIG      -0.27100
      6 H1        -61.9789    5.4605  -19.4310 H      1 LIG       0.09000
      7 H2        -61.3128    7.1283  -19.5829 H      1 LIG       0.09000
      8 H3        -61.9291    5.2192  -21.8918 H      1 LIG       0.09000
      9 H4        -61.2657    6.8815  -22.0420 H      1 LIG       0.09000
@<TRIPOS>BOND
      1       1       2 1
      2       1       4 2
      3       1       5 1
      4       2       3 1
      5       3       5 1
      6       2       6 1
      7       2       7 1
      8       3       8 1
      9       3       9 1
@<TRIPOS>ALT_TYPE
CGenFF_4.0_ALT_TYPE_SET
CGenFF_4.0 1 CG2O4 2 CG3C41 3 CG3C41 4 OG2D1 5 OG3C51 6 HGA2 7 HGA2 8 HGA2 9 HGA2
@<TRIPOS>MOLECULE
4_lactone
 9 9 0 0 0
****
USER_CHARGES
INVALID_CHARGES
Pose:  23 Cluster:  23 Fr_nu: 4895502 TotEn:   -15.79
@<TRIPOS>ATOM
      1 C1        -60.5371    5.9452  -22.2085 C.2    1 LIG       0.04000
      2 C2        -61.7216    6.8004  -22.6933 C.3    1 LIG       0.11000
      3 C3        -62.5459    5.7630  -21.9369 C.3    1 LIG       0.08100
      4 O1        -59.3309    5.9539  -22.3049 O.2    1 LIG      -0.32000
      5 O2        -61.3330    5.0566  -21.5554 O.3    1 LIG      -0.27100
      6 H1        -61.7393    7.8108  -22.2821 H      1 LIG       0.09000
      7 H2        -61.8498    6.8100  -23.7769 H      1 LIG       0.09000
      8 H3        -63.0880    6.1343  -21.0629 H      1 LIG       0.09000
      9 H4        -63.1978    5.1379  -22.5533 H      1 LIG       0.09000
@<TRIPOS>BOND
      1       1       2 1
      2       1       4 2
      3       1       5 1
      4       2       3 1
      5       3       5 1
      6       2       6 1
      7       2       7 1
      8       3       8 1
      9       3       9 1
@<TRIPOS>ALT_TYPE
CGenFF_4.0_ALT_TYPE_SET
CGenFF_4.0 1 CG2O4 2 CG3C41 3 CG3C41 4 OG2D1 5 OG3C51 6 HGA2 7 HGA2 8 HGA2 9 HGA2
@<TRIPOS>MOLECULE
4_lactone
 9 9 0 0 0
****
USER_CHARGES
INVALID_CHARGES
Pose:  24 Cluster:  24 Fr_nu: 4138973 TotEn:   -15.59
@<TRIPOS>ATOM
      1 C1        -70.0759    4.7168  -47.4156 C.2    1 LIG       0.04000
      2 C2        -69.3461    3.3988  -47.1002 C.3    1 LIG       0.11000
      3 C3        -69.1211    3.3727  -48.6090 C.3    1 LIG       0.08100
      4 O1        -70.6672    5.5784  -46.8054 O.2    1 LIG      -0.32000
      5 O2        -69.8400    4.6290  -48.7521 O.3    1 LIG      -0.27100
      6 H1        -68.4501    3.5208  -46.4897 H      1 LIG       0.09000
      7 H2        -69.9936    2.6151  -46.7034 H      1 LIG       0.09000
      8 H3        -68.0812    3.4640  -48.9345 H      1 LIG       0.09000
      9 H4        -69.6195    2.5612  -49.1463 H      1 LIG       0.09000
@<TRIPOS>BOND
      1       1       2 1
      2       1       4 2
      3       1       5 1
      4       2       3 1
      5       3       5 1
      6       2       6 1
      7       2       7 1
      8       3       8 1
      9       3       9 1
@<TRIPOS>ALT_TYPE
CGenFF_4.0_ALT_TYPE_SET
CGenFF_4.0 1 CG2O4 2 CG3C41 3 CG3C41 4 OG2D1 5 OG3C51 6 HGA2 7 HGA2 8 HGA2 9 HGA2
@<TRIPOS>MOLECULE
4_lactone
 9 9 0 0 0
****
USER_CHARGES
INVALID_CHARGES
Pose:  25 Cluster:  25 Fr_nu: 1512192 TotEn:   -15.37
@<TRIPOS>ATOM
      1 C1        -70.3599    4.3801  -47.6364 C.2    1 LIG       0.04000
      2 C2        -69.2252    3.7659  -48.4757 C.3    1 LIG       0.11000
      3 C3        -68.4712    3.7984  -47.1497 C.3    1 LIG       0.08100
      4 O1        -71.4960    4.7582  -47.8113 O.2    1 LIG      -0.32000
      5 O2        -69.6291    4.3806  -46.4894 O.3    1 LIG      -0.27100
      6 H1        -69.4491    2.7731  -48.8690 H      1 LIG       0.09000
      7 H2        -68.8415    4.4252  -49.2560 H      1 LIG       0.09000
      8 H3        -68.2140    2.8233  -46.7270 H      1 LIG       0.09000
      9 H4        -67.6087    4.4696  -47.1139 H      1 LIG       0.09000
@<TRIPOS>BOND
      1       1       2 1
      2       1       4 2
      3       1       5 1
      4       2       3 1
      5       3       5 1
      6       2       6 1
      7       2       7 1
      8       3       8 1
      9       3       9 1
@<TRIPOS>ALT_TYPE
CGenFF_4.0_ALT_TYPE_SET
CGenFF_4.0 1 CG2O4 2 CG3C41 3 CG3C41 4 OG2D1 5 OG3C51 6 HGA2 7 HGA2 8 HGA2 9 HGA2
@<TRIPOS>MOLECULE
4_lactone
 9 9 0 0 0
****
USER_CHARGES
INVALID_CHARGES
Pose:  26 Cluster:  26 Fr_nu: 6793982 TotEn:   -15.34
@<TRIPOS>ATOM
      1 C1        -85.8186    1.4681  -51.4777 C.2    1 LIG       0.04000
      2 C2        -85.7111    1.9388  -52.9392 C.3    1 LIG       0.11000
      3 C3        -84.6282    2.8536  -52.3753 C.3    1 LIG       0.08100
      4 O1        -86.4719    0.6728  -50.8413 O.2    1 LIG      -0.32000
      5 O2        -84.8441    2.3114  -51.0430 O.3    1 LIG      -0.27100
      6 H1        -85.3673    1.1684  -53.6312 H      1 LIG       0.09000
      7 H2        -86.6065    2.4379  -53.3133 H      1 LIG       0.09000
      8 H3        -83.6122    2.6595  -52.7298 H      1 LIG       0.09000
      9 H4        -84.8479    3.9241  -52.4138 H      1 LIG       0.09000
@<TRIPOS>BOND
      1       1       2 1
      2       1       4 2
      3       1       5 1
      4       2       3 1
      5       3       5 1
      6       2       6 1
      7       2       7 1
      8       3       8 1
      9       3       9 1
@<TRIPOS>ALT_TYPE
CGenFF_4.0_ALT_TYPE_SET
CGenFF_4.0 1 CG2O4 2 CG3C41 3 CG3C41 4 OG2D1 5 OG3C51 6 HGA2 7 HGA2 8 HGA2 9 HGA2
@<TRIPOS>MOLECULE
4_lactone
 9 9 0 0 0
****
USER_CHARGES
INVALID_CHARGES
Pose:  27 Cluster:  27 Fr_nu: 6568006 TotEn:   -15.27
@<TRIPOS>ATOM
      1 C1        -49.6269    4.9796  -35.8274 C.2    1 LIG       0.04000
      2 C2        -49.3405    4.1808  -34.5432 C.3    1 LIG       0.11000
      3 C3        -50.8144    3.8054  -34.6640 C.3    1 LIG       0.08100
      4 O1        -49.0169    5.6963  -36.5881 O.2    1 LIG      -0.32000
      5 O2        -50.9337    4.6056  -35.8728 O.3    1 LIG      -0.27100
      6 H1        -48.6309    3.3628  -34.6763 H      1 LIG       0.09000
      7 H2        -49.0773    4.7992  -33.6835 H      1 LIG       0.09000
      8 H3        -51.0198    2.7491  -34.8578 H      1 LIG       0.09000
      9 H4        -51.4634    4.1807  -33.8681 H      1 LIG       0.09000
@<TRIPOS>BOND
      1       1       2 1
      2       1       4 2
      3       1       5 1
      4       2       3 1
      5       3       5 1
      6       2       6 1
      7       2       7 1
      8       3       8 1
      9       3       9 1
@<TRIPOS>ALT_TYPE
CGenFF_4.0_ALT_TYPE_SET
CGenFF_4.0 1 CG2O4 2 CG3C41 3 CG3C41 4 OG2D1 5 OG3C51 6 HGA2 7 HGA2 8 HGA2 9 HGA2
@<TRIPOS>MOLECULE
4_lactone
 9 9 0 0 0
****
USER_CHARGES
INVALID_CHARGES
Pose:  28 Cluster:  28 Fr_nu: 6770373 TotEn:   -15.25
@<TRIPOS>ATOM
      1 C1        -60.5616    5.2323  -21.1580 C.2    1 LIG       0.04000
      2 C2        -62.0640    5.1164  -21.4721 C.3    1 LIG       0.11000
      3 C3        -62.0907    4.3233  -20.1690 C.3    1 LIG       0.08100
      4 O1        -59.5807    5.7338  -21.6585 O.2    1 LIG      -0.32000
      5 O2        -60.6581    4.5152  -20.0064 O.3    1 LIG      -0.27100
      6 H1        -62.5968    6.0684  -21.4581 H      1 LIG       0.09000
      7 H2        -62.2872    4.5493  -22.3773 H      1 LIG       0.09000
      8 H3        -62.6539    4.7777  -19.3493 H      1 LIG       0.09000
      9 H4        -62.3456    3.2644  -20.2664 H      1 LIG       0.09000
@<TRIPOS>BOND
      1       1       2 1
      2       1       4 2
      3       1       5 1
      4       2       3 1
      5       3       5 1
      6       2       6 1
      7       2       7 1
      8       3       8 1
      9       3       9 1
@<TRIPOS>ALT_TYPE
CGenFF_4.0_ALT_TYPE_SET
CGenFF_4.0 1 CG2O4 2 CG3C41 3 CG3C41 4 OG2D1 5 OG3C51 6 HGA2 7 HGA2 8 HGA2 9 HGA2
@<TRIPOS>MOLECULE
4_lactone
 9 9 0 0 0
****
USER_CHARGES
INVALID_CHARGES
Pose:  29 Cluster:  29 Fr_nu: 2005628 TotEn:   -14.86
@<TRIPOS>ATOM
      1 C1        -76.8105  -22.6363  -28.2071 C.2    1 LIG       0.04000
      2 C2        -76.3795  -21.1674  -28.0466 C.3    1 LIG       0.11000
      3 C3        -77.6837  -20.8924  -28.7890 C.3    1 LIG       0.08100
      4 O1        -76.3845  -23.7295  -27.9109 O.2    1 LIG      -0.32000
      5 O2        -77.9574  -22.3188  -28.8655 O.3    1 LIG      -0.27100
      6 H1        -76.3424  -20.8246  -27.0114 H      1 LIG       0.09000
      7 H2        -75.4647  -20.9105  -28.5833 H      1 LIG       0.09000
      8 H3        -78.4519  -20.3645  -28.2173 H      1 LIG       0.09000
      9 H4        -77.5763  -20.4500  -29.7832 H      1 LIG       0.09000
@<TRIPOS>BOND
      1       1       2 1
      2       1       4 2
      3       1       5 1
      4       2       3 1
      5       3       5 1
      6       2       6 1
      7       2       7 1
      8       3       8 1
      9       3       9 1
@<TRIPOS>ALT_TYPE
CGenFF_4.0_ALT_TYPE_SET
CGenFF_4.0 1 CG2O4 2 CG3C41 3 CG3C41 4 OG2D1 5 OG3C51 6 HGA2 7 HGA2 8 HGA2 9 HGA2
@<TRIPOS>MOLECULE
4_lactone
 9 9 0 0 0
****
USER_CHARGES
INVALID_CHARGES
Pose:  30 Cluster:  30 Fr_nu: 665348 TotEn:   -14.44
@<TRIPOS>ATOM
      1 C1        -77.4496  -12.7348  -45.2004 C.2    1 LIG       0.04000
      2 C2        -78.9228  -12.9770  -45.5749 C.3    1 LIG       0.11000
      3 C3        -78.3818  -14.3009  -46.1063 C.3    1 LIG       0.08100
      4 O1        -76.7934  -11.8651  -44.6736 O.2    1 LIG      -0.32000
      5 O2        -77.0361  -13.9320  -45.6957 O.3    1 LIG      -0.27100
      6 H1        -79.5942  -13.0496  -44.7179 H      1 LIG       0.09000
      7 H2        -79.3106  -12.2870  -46.3261 H      1 LIG       0.09000
      8 H3        -78.7302  -15.1977  -45.5868 H      1 LIG       0.09000
      9 H4        -78.4483  -14.4369  -47.1893 H      1 LIG       0.09000
@<TRIPOS>BOND
      1       1       2 1
      2       1       4 2
      3       1       5 1
      4       2       3 1
      5       3       5 1
      6       2       6 1
      7       2       7 1
      8       3       8 1
      9       3       9 1
@<TRIPOS>ALT_TYPE
CGenFF_4.0_ALT_TYPE_SET
CGenFF_4.0 1 CG2O4 2 CG3C41 3 CG3C41 4 OG2D1 5 OG3C51 6 HGA2 7 HGA2 8 HGA2 9 HGA2
@<TRIPOS>MOLECULE
4_lactone
 9 9 0 0 0
****
USER_CHARGES
INVALID_CHARGES
Pose:  31 Cluster:  31 Fr_nu: 6779168 TotEn:   -14.27
@<TRIPOS>ATOM
      1 C1        -60.1230    5.4843  -20.8915 C.2    1 LIG       0.04000
      2 C2        -61.0675    4.8153  -19.8768 C.3    1 LIG       0.11000
      3 C3        -62.1320    5.1587  -20.9145 C.3    1 LIG       0.08100
      4 O1        -58.9419    5.7302  -20.9848 O.2    1 LIG      -0.32000
      5 O2        -61.1226    5.7606  -21.7714 O.3    1 LIG      -0.27100
      6 H1        -60.8783    3.7513  -19.7265 H      1 LIG       0.09000
      7 H2        -61.1447    5.3434  -18.9250 H      1 LIG       0.09000
      8 H3        -62.6147    4.3051  -21.3982 H      1 LIG       0.09000
      9 H4        -62.8796    5.8914  -20.5985 H      1 LIG       0.09000
@<TRIPOS>BOND
      1       1       2 1
      2       1       4 2
      3       1       5 1
      4       2       3 1
      5       3       5 1
      6       2       6 1
      7       2       7 1
      8       3       8 1
      9       3       9 1
@<TRIPOS>ALT_TYPE
CGenFF_4.0_ALT_TYPE_SET
CGenFF_4.0 1 CG2O4 2 CG3C41 3 CG3C41 4 OG2D1 5 OG3C51 6 HGA2 7 HGA2 8 HGA2 9 HGA2
@<TRIPOS>MOLECULE
4_lactone
 9 9 0 0 0
****
USER_CHARGES
INVALID_CHARGES
Pose:  32 Cluster:  32 Fr_nu: 6247122 TotEn:   -14.27
@<TRIPOS>ATOM
      1 C1        -70.8387    4.7230  -47.4433 C.2    1 LIG       0.04000
      2 C2        -69.3917    4.2691  -47.7070 C.3    1 LIG       0.11000
      3 C3        -70.0343    2.8888  -47.8055 C.3    1 LIG       0.08100
      4 O1        -71.4230    5.7588  -47.2200 O.2    1 LIG      -0.32000
      5 O2        -71.3441    3.4643  -47.5432 O.3    1 LIG      -0.27100
      6 H1        -68.9638    4.6594  -48.6317 H      1 LIG       0.09000
      7 H2        -68.7171    4.4192  -46.8625 H      1 LIG       0.09000
      8 H3        -69.9917    2.4156  -48.7904 H      1 LIG       0.09000
      9 H4        -69.7450    2.1772  -47.0273 H      1 LIG       0.09000
@<TRIPOS>BOND
      1       1       2 1
      2       1       4 2
      3       1       5 1
      4       2       3 1
      5       3       5 1
      6       2       6 1
      7       2       7 1
      8       3       8 1
      9       3       9 1
@<TRIPOS>ALT_TYPE
CGenFF_4.0_ALT_TYPE_SET
CGenFF_4.0 1 CG2O4 2 CG3C41 3 CG3C41 4 OG2D1 5 OG3C51 6 HGA2 7 HGA2 8 HGA2 9 HGA2
@<TRIPOS>MOLECULE
4_lactone
 9 9 0 0 0
****
USER_CHARGES
INVALID_CHARGES
Pose:  33 Cluster:  33 Fr_nu:  88717 TotEn:   -14.25
@<TRIPOS>ATOM
      1 C1        -72.5613   -9.4772  -44.1253 C.2    1 LIG       0.04000
      2 C2        -73.4483   -9.4056  -45.3812 C.3    1 LIG       0.11000
      3 C3        -74.3096   -8.5051  -44.5008 C.3    1 LIG       0.08100
      4 O1        -71.5268  -10.0090  -43.7916 O.2    1 LIG      -0.32000
      5 O2        -73.3765   -8.6679  -43.3970 O.3    1 LIG      -0.27100
      6 H1        -72.9735   -8.9195  -46.2348 H      1 LIG       0.09000
      7 H2        -73.8956  -10.3596  -45.6654 H      1 LIG       0.09000
      8 H3        -74.3810   -7.4611  -44.8177 H      1 LIG       0.09000
      9 H4        -75.2995   -8.8969  -44.2511 H      1 LIG       0.09000
@<TRIPOS>BOND
      1       1       2 1
      2       1       4 2
      3       1       5 1
      4       2       3 1
      5       3       5 1
      6       2       6 1
      7       2       7 1
      8       3       8 1
      9       3       9 1
@<TRIPOS>ALT_TYPE
CGenFF_4.0_ALT_TYPE_SET
CGenFF_4.0 1 CG2O4 2 CG3C41 3 CG3C41 4 OG2D1 5 OG3C51 6 HGA2 7 HGA2 8 HGA2 9 HGA2
@<TRIPOS>MOLECULE
4_lactone
 9 9 0 0 0
****
USER_CHARGES
INVALID_CHARGES
Pose:  34 Cluster:  34 Fr_nu: 665108 TotEn:   -14.20
@<TRIPOS>ATOM
      1 C1        -77.5904  -13.5911  -47.7575 C.2    1 LIG       0.04000
      2 C2        -78.5911  -13.4693  -46.5944 C.3    1 LIG       0.11000
      3 C3        -77.4005  -13.9320  -45.7600 C.3    1 LIG       0.08100
      4 O1        -77.5885  -13.4207  -48.9556 O.2    1 LIG      -0.32000
      5 O2        -76.5726  -14.0009  -46.9539 O.3    1 LIG      -0.27100
      6 H1        -78.9339  -12.4506  -46.4064 H      1 LIG       0.09000
      7 H2        -79.4289  -14.1660  -46.6529 H      1 LIG       0.09000
      8 H3        -77.0133  -13.2035  -45.0423 H      1 LIG       0.09000
      9 H4        -77.5077  -14.9127  -45.2883 H      1 LIG       0.09000
@<TRIPOS>BOND
      1       1       2 1
      2       1       4 2
      3       1       5 1
      4       2       3 1
      5       3       5 1
      6       2       6 1
      7       2       7 1
      8       3       8 1
      9       3       9 1
@<TRIPOS>ALT_TYPE
CGenFF_4.0_ALT_TYPE_SET
CGenFF_4.0 1 CG2O4 2 CG3C41 3 CG3C41 4 OG2D1 5 OG3C51 6 HGA2 7 HGA2 8 HGA2 9 HGA2
@<TRIPOS>MOLECULE
4_lactone
 9 9 0 0 0
****
USER_CHARGES
INVALID_CHARGES
Pose:  35 Cluster:  35 Fr_nu: 101201 TotEn:   -14.16
@<TRIPOS>ATOM
      1 C1        -79.9242  -22.4422  -31.8283 C.2    1 LIG       0.04000
      2 C2        -78.9096  -22.0761  -32.9264 C.3    1 LIG       0.11000
      3 C3        -79.7684  -23.0067  -33.7775 C.3    1 LIG       0.08100
      4 O1        -80.1136  -22.1767  -30.6630 O.2    1 LIG      -0.32000
      5 O2        -80.6436  -23.2591  -32.6436 O.3    1 LIG      -0.27100
      6 H1        -78.9242  -21.0235  -33.2134 H      1 LIG       0.09000
      7 H2        -77.8933  -22.4193  -32.7260 H      1 LIG       0.09000
      8 H3        -80.3053  -22.5324  -34.6035 H      1 LIG       0.09000
      9 H4        -79.2770  -23.9225  -34.1174 H      1 LIG       0.09000
@<TRIPOS>BOND
      1       1       2 1
      2       1       4 2
      3       1       5 1
      4       2       3 1
      5       3       5 1
      6       2       6 1
      7       2       7 1
      8       3       8 1
      9       3       9 1
@<TRIPOS>ALT_TYPE
CGenFF_4.0_ALT_TYPE_SET
CGenFF_4.0 1 CG2O4 2 CG3C41 3 CG3C41 4 OG2D1 5 OG3C51 6 HGA2 7 HGA2 8 HGA2 9 HGA2
@<TRIPOS>MOLECULE
4_lactone
 9 9 0 0 0
****
USER_CHARGES
INVALID_CHARGES
Pose:  36 Cluster:  36 Fr_nu: 653717 TotEn:   -14.04
@<TRIPOS>ATOM
      1 C1        -77.2008  -12.4887  -46.0966 C.2    1 LIG       0.04000
      2 C2        -78.6252  -12.8672  -45.6529 C.3    1 LIG       0.11000
      3 C3        -78.5932  -13.7299  -46.9109 C.3    1 LIG       0.08100
      4 O1        -76.3020  -11.7797  -45.7044 O.2    1 LIG      -0.32000
      5 O2        -77.2415  -13.2789  -47.2028 O.3    1 LIG      -0.27100
      6 H1        -78.6678  -13.4100  -44.7073 H      1 LIG       0.09000
      7 H2        -79.3315  -12.0354  -45.6658 H      1 LIG       0.09000
      8 H3        -78.6310  -14.8101  -46.7456 H      1 LIG       0.09000
      9 H4        -79.2927  -13.4397  -47.6997 H      1 LIG       0.09000
@<TRIPOS>BOND
      1       1       2 1
      2       1       4 2
      3       1       5 1
      4       2       3 1
      5       3       5 1
      6       2       6 1
      7       2       7 1
      8       3       8 1
      9       3       9 1
@<TRIPOS>ALT_TYPE
CGenFF_4.0_ALT_TYPE_SET
CGenFF_4.0 1 CG2O4 2 CG3C41 3 CG3C41 4 OG2D1 5 OG3C51 6 HGA2 7 HGA2 8 HGA2 9 HGA2
@<TRIPOS>MOLECULE
4_lactone
 9 9 0 0 0
****
USER_CHARGES
INVALID_CHARGES
Pose:  37 Cluster:  37 Fr_nu: 6195300 TotEn:   -13.83
@<TRIPOS>ATOM
      1 C1        -59.0804    7.5347  -21.8855 C.2    1 LIG       0.04000
      2 C2        -59.8799    8.2835  -22.9668 C.3    1 LIG       0.11000
      3 C3        -58.8471    9.3781  -22.7159 C.3    1 LIG       0.08100
      4 O1        -59.1230    6.4632  -21.3246 O.2    1 LIG      -0.32000
      5 O2        -58.1946    8.5521  -21.7122 O.3    1 LIG      -0.27100
      6 H1        -59.8440    7.8153  -23.9517 H      1 LIG       0.09000
      7 H2        -60.9045    8.5225  -22.6775 H      1 LIG       0.09000
      8 H3        -58.1788    9.5995  -23.5524 H      1 LIG       0.09000
      9 H4        -59.2366   10.3037  -22.2830 H      1 LIG       0.09000
@<TRIPOS>BOND
      1       1       2 1
      2       1       4 2
      3       1       5 1
      4       2       3 1
      5       3       5 1
      6       2       6 1
      7       2       7 1
      8       3       8 1
      9       3       9 1
@<TRIPOS>ALT_TYPE
CGenFF_4.0_ALT_TYPE_SET
CGenFF_4.0 1 CG2O4 2 CG3C41 3 CG3C41 4 OG2D1 5 OG3C51 6 HGA2 7 HGA2 8 HGA2 9 HGA2
@<TRIPOS>MOLECULE
4_lactone
 9 9 0 0 0
****
USER_CHARGES
INVALID_CHARGES
Pose:  38 Cluster:  38 Fr_nu: 6711384 TotEn:   -13.75
@<TRIPOS>ATOM
      1 C1        -60.4527    6.1332  -21.0930 C.2    1 LIG       0.04000
      2 C2        -61.8545    5.8070  -21.6388 C.3    1 LIG       0.11000
      3 C3        -62.2276    7.1200  -20.9570 C.3    1 LIG       0.08100
      4 O1        -59.3500    5.6351  -21.1088 O.2    1 LIG      -0.32000
      5 O2        -60.8551    7.2930  -20.5077 O.3    1 LIG      -0.27100
      6 H1        -61.9189    5.8039  -22.7280 H      1 LIG       0.09000
      7 H2        -62.3003    4.9072  -21.2118 H      1 LIG       0.09000
      8 H3        -62.5383    7.9286  -21.6243 H      1 LIG       0.09000
      9 H4        -62.9185    7.0339  -20.1139 H      1 LIG       0.09000
@<TRIPOS>BOND
      1       1       2 1
      2       1       4 2
      3       1       5 1
      4       2       3 1
      5       3       5 1
      6       2       6 1
      7       2       7 1
      8       3       8 1
      9       3       9 1
@<TRIPOS>ALT_TYPE
CGenFF_4.0_ALT_TYPE_SET
CGenFF_4.0 1 CG2O4 2 CG3C41 3 CG3C41 4 OG2D1 5 OG3C51 6 HGA2 7 HGA2 8 HGA2 9 HGA2
@<TRIPOS>MOLECULE
4_lactone
 9 9 0 0 0
****
USER_CHARGES
INVALID_CHARGES
Pose:  39 Cluster:  39 Fr_nu: 6721178 TotEn:   -13.73
@<TRIPOS>ATOM
      1 C1        -85.6853    2.6651  -50.5502 C.2    1 LIG       0.04000
      2 C2        -86.4670    3.9909  -50.5702 C.3    1 LIG       0.11000
      3 C3        -85.2653    4.4780  -51.3744 C.3    1 LIG       0.08100
      4 O1        -85.8298    1.5498  -50.1034 O.2    1 LIG      -0.32000
      5 O2        -84.6461    3.1660  -51.2706 O.3    1 LIG      -0.27100
      6 H1        -87.4122    3.9426  -51.1132 H      1 LIG       0.09000
      7 H2        -86.5962    4.4465  -49.5871 H      1 LIG       0.09000
      8 H3        -85.4689    4.7466  -52.4146 H      1 LIG       0.09000
      9 H4        -84.6568    5.2486  -50.8933 H      1 LIG       0.09000
@<TRIPOS>BOND
      1       1       2 1
      2       1       4 2
      3       1       5 1
      4       2       3 1
      5       3       5 1
      6       2       6 1
      7       2       7 1
      8       3       8 1
      9       3       9 1
@<TRIPOS>ALT_TYPE
CGenFF_4.0_ALT_TYPE_SET
CGenFF_4.0 1 CG2O4 2 CG3C41 3 CG3C41 4 OG2D1 5 OG3C51 6 HGA2 7 HGA2 8 HGA2 9 HGA2
@<TRIPOS>MOLECULE
4_lactone
 9 9 0 0 0
****
USER_CHARGES
INVALID_CHARGES
Pose:  40 Cluster:  40 Fr_nu: 3130948 TotEn:   -13.62
@<TRIPOS>ATOM
      1 C1        -78.9586  -21.6040  -31.2850 C.2    1 LIG       0.04000
      2 C2        -78.4214  -21.2506  -32.6835 C.3    1 LIG       0.11000
      3 C3        -79.5039  -22.2211  -33.1463 C.3    1 LIG       0.08100
      4 O1        -78.7204  -21.3088  -30.1359 O.2    1 LIG      -0.32000
      5 O2        -79.9016  -22.4572  -31.7672 O.3    1 LIG      -0.27100
      6 H1        -78.5682  -20.2072  -32.9666 H      1 LIG       0.09000
      7 H2        -77.3924  -21.5689  -32.8587 H      1 LIG       0.09000
      8 H3        -80.3166  -21.7808  -33.7304 H      1 LIG       0.09000
      9 H4        -79.1438  -23.1370  -33.6229 H      1 LIG       0.09000
@<TRIPOS>BOND
      1       1       2 1
      2       1       4 2
      3       1       5 1
      4       2       3 1
      5       3       5 1
      6       2       6 1
      7       2       7 1
      8       3       8 1
      9       3       9 1
@<TRIPOS>ALT_TYPE
CGenFF_4.0_ALT_TYPE_SET
CGenFF_4.0 1 CG2O4 2 CG3C41 3 CG3C41 4 OG2D1 5 OG3C51 6 HGA2 7 HGA2 8 HGA2 9 HGA2
@<TRIPOS>MOLECULE
4_lactone
 9 9 0 0 0
****
USER_CHARGES
INVALID_CHARGES
Pose:  41 Cluster:  41 Fr_nu: 6786108 TotEn:   -13.56
@<TRIPOS>ATOM
      1 C1        -60.0405    6.4407  -21.1554 C.2    1 LIG       0.04000
      2 C2        -61.0766    7.4098  -20.5584 C.3    1 LIG       0.11000
      3 C3        -60.8876    6.5557  -19.3083 C.3    1 LIG       0.08100
      4 O1        -59.4763    6.2771  -22.2134 O.2    1 LIG      -0.32000
      5 O2        -59.9222    5.7217  -20.0070 O.3    1 LIG      -0.27100
      6 H1        -60.7301    8.4418  -20.4838 H      1 LIG       0.09000
      7 H2        -62.0605    7.3539  -21.0270 H      1 LIG       0.09000
      8 H3        -60.4363    7.0634  -18.4515 H      1 LIG       0.09000
      9 H4        -61.7624    5.9801  -18.9937 H      1 LIG       0.09000
@<TRIPOS>BOND
      1       1       2 1
      2       1       4 2
      3       1       5 1
      4       2       3 1
      5       3       5 1
      6       2       6 1
      7       2       7 1
      8       3       8 1
      9       3       9 1
@<TRIPOS>ALT_TYPE
CGenFF_4.0_ALT_TYPE_SET
CGenFF_4.0 1 CG2O4 2 CG3C41 3 CG3C41 4 OG2D1 5 OG3C51 6 HGA2 7 HGA2 8 HGA2 9 HGA2
@<TRIPOS>MOLECULE
4_lactone
 9 9 0 0 0
****
USER_CHARGES
INVALID_CHARGES
Pose:  42 Cluster:  42 Fr_nu: 6742607 TotEn:   -13.55
@<TRIPOS>ATOM
      1 C1        -59.9745    4.9869  -19.4641 C.2    1 LIG       0.04000
      2 C2        -61.4087    4.5804  -19.0804 C.3    1 LIG       0.11000
      3 C3        -60.7397    4.1226  -17.7878 C.3    1 LIG       0.08100
      4 O1        -59.4124    5.4946  -20.4078 O.2    1 LIG      -0.32000
      5 O2        -59.4445    4.5560  -18.2880 O.3    1 LIG      -0.27100
      6 H1        -62.0992    5.4198  -18.9848 H      1 LIG       0.09000
      7 H2        -61.8289    3.7891  -19.7033 H      1 LIG       0.09000
      8 H3        -61.0274    4.6699  -16.8860 H      1 LIG       0.09000
      9 H4        -60.7589    3.0450  -17.6029 H      1 LIG       0.09000
@<TRIPOS>BOND
      1       1       2 1
      2       1       4 2
      3       1       5 1
      4       2       3 1
      5       3       5 1
      6       2       6 1
      7       2       7 1
      8       3       8 1
      9       3       9 1
@<TRIPOS>ALT_TYPE
CGenFF_4.0_ALT_TYPE_SET
CGenFF_4.0 1 CG2O4 2 CG3C41 3 CG3C41 4 OG2D1 5 OG3C51 6 HGA2 7 HGA2 8 HGA2 9 HGA2
@<TRIPOS>MOLECULE
4_lactone
 9 9 0 0 0
****
USER_CHARGES
INVALID_CHARGES
Pose:  43 Cluster:  43 Fr_nu: 6742634 TotEn:   -13.38
@<TRIPOS>ATOM
      1 C1        -59.4232    5.9091  -19.9439 C.2    1 LIG       0.04000
      2 C2        -59.9216    5.1287  -18.7143 C.3    1 LIG       0.11000
      3 C3        -59.7585    6.4766  -18.0183 C.3    1 LIG       0.08100
      4 O1        -59.1900    5.6845  -21.1099 O.2    1 LIG      -0.32000
      5 O2        -59.3001    7.0785  -19.2605 O.3    1 LIG      -0.27100
      6 H1        -60.9455    4.7627  -18.8039 H      1 LIG       0.09000
      7 H2        -59.2448    4.3390  -18.3838 H      1 LIG       0.09000
      8 H3        -60.6823    6.9407  -17.6622 H      1 LIG       0.09000
      9 H4        -58.9877    6.5172  -17.2438 H      1 LIG       0.09000
@<TRIPOS>BOND
      1       1       2 1
      2       1       4 2
      3       1       5 1
      4       2       3 1
      5       3       5 1
      6       2       6 1
      7       2       7 1
      8       3       8 1
      9       3       9 1
@<TRIPOS>ALT_TYPE
CGenFF_4.0_ALT_TYPE_SET
CGenFF_4.0 1 CG2O4 2 CG3C41 3 CG3C41 4 OG2D1 5 OG3C51 6 HGA2 7 HGA2 8 HGA2 9 HGA2
@<TRIPOS>MOLECULE
4_lactone
 9 9 0 0 0
****
USER_CHARGES
INVALID_CHARGES
Pose:  44 Cluster:  44 Fr_nu: 1224247 TotEn:   -13.37
@<TRIPOS>ATOM
      1 C1        -70.8284    4.3840  -47.8743 C.2    1 LIG       0.04000
      2 C2        -69.7142    3.7385  -48.7176 C.3    1 LIG       0.11000
      3 C3        -70.8857    3.2583  -49.5691 C.3    1 LIG       0.08100
      4 O1        -70.9139    5.0575  -46.8726 O.2    1 LIG      -0.32000
      5 O2        -71.8240    3.9216  -48.6773 O.3    1 LIG      -0.27100
      6 H1        -69.0444    4.4556  -49.1947 H      1 LIG       0.09000
      7 H2        -69.1558    2.9593  -48.1962 H      1 LIG       0.09000
      8 H3        -70.9341    3.6675  -50.5819 H      1 LIG       0.09000
      9 H4        -71.0440    2.1765  -49.5863 H      1 LIG       0.09000
@<TRIPOS>BOND
      1       1       2 1
      2       1       4 2
      3       1       5 1
      4       2       3 1
      5       3       5 1
      6       2       6 1
      7       2       7 1
      8       3       8 1
      9       3       9 1
@<TRIPOS>ALT_TYPE
CGenFF_4.0_ALT_TYPE_SET
CGenFF_4.0 1 CG2O4 2 CG3C41 3 CG3C41 4 OG2D1 5 OG3C51 6 HGA2 7 HGA2 8 HGA2 9 HGA2
@<TRIPOS>MOLECULE
4_lactone
 9 9 0 0 0
****
USER_CHARGES
INVALID_CHARGES
Pose:  45 Cluster:  45 Fr_nu: 3567676 TotEn:   -12.97
@<TRIPOS>ATOM
      1 C1        -60.4721    6.8820  -22.3365 C.2    1 LIG       0.04000
      2 C2        -61.7239    7.5612  -21.7524 C.3    1 LIG       0.11000
      3 C3        -62.0527    7.8101  -23.2213 C.3    1 LIG       0.08100
      4 O1        -59.4894    6.3115  -21.9205 O.2    1 LIG      -0.32000
      5 O2        -60.8267    7.1390  -23.6241 O.3    1 LIG      -0.27100
      6 H1        -62.3949    6.8810  -21.2255 H      1 LIG       0.09000
      7 H2        -61.5110    8.4502  -21.1565 H      1 LIG       0.09000
      8 H3        -62.9384    7.2946  -23.6024 H      1 LIG       0.09000
      9 H4        -62.0576    8.8584  -23.5324 H      1 LIG       0.09000
@<TRIPOS>BOND
      1       1       2 1
      2       1       4 2
      3       1       5 1
      4       2       3 1
      5       3       5 1
      6       2       6 1
      7       2       7 1
      8       3       8 1
      9       3       9 1
@<TRIPOS>ALT_TYPE
CGenFF_4.0_ALT_TYPE_SET
CGenFF_4.0 1 CG2O4 2 CG3C41 3 CG3C41 4 OG2D1 5 OG3C51 6 HGA2 7 HGA2 8 HGA2 9 HGA2
@<TRIPOS>MOLECULE
4_lactone
 9 9 0 0 0
****
USER_CHARGES
INVALID_CHARGES
Pose:  46 Cluster:  46 Fr_nu: 6368598 TotEn:   -12.78
@<TRIPOS>ATOM
      1 C1        -86.6284    2.2704  -49.7988 C.2    1 LIG       0.04000
      2 C2        -86.7149    3.7823  -50.0740 C.3    1 LIG       0.11000
      3 C3        -87.4923    3.7934  -48.7613 C.3    1 LIG       0.08100
      4 O1        -86.1542    1.2917  -50.3296 O.2    1 LIG      -0.32000
      5 O2        -87.3301    2.3533  -48.6367 O.3    1 LIG      -0.27100
      6 H1        -85.7513    4.2939  -50.0581 H      1 LIG       0.09000
      7 H2        -87.2871    4.0405  -50.9666 H      1 LIG       0.09000
      8 H3        -87.0164    4.3258  -47.9333 H      1 LIG       0.09000
      9 H4        -88.5464    4.0736  -48.8397 H      1 LIG       0.09000
@<TRIPOS>BOND
      1       1       2 1
      2       1       4 2
      3       1       5 1
      4       2       3 1
      5       3       5 1
      6       2       6 1
      7       2       7 1
      8       3       8 1
      9       3       9 1
@<TRIPOS>ALT_TYPE
CGenFF_4.0_ALT_TYPE_SET
CGenFF_4.0 1 CG2O4 2 CG3C41 3 CG3C41 4 OG2D1 5 OG3C51 6 HGA2 7 HGA2 8 HGA2 9 HGA2
@<TRIPOS>MOLECULE
4_lactone
 9 9 0 0 0
****
USER_CHARGES
INVALID_CHARGES
Pose:  47 Cluster:  47 Fr_nu: 359891 TotEn:   -12.73
@<TRIPOS>ATOM
      1 C1        -78.0982  -14.2421  -45.5532 C.2    1 LIG       0.04000
      2 C2        -78.8051  -12.8954  -45.7898 C.3    1 LIG       0.11000
      3 C3        -78.4465  -13.1692  -47.2473 C.3    1 LIG       0.08100
      4 O1        -77.8362  -14.9605  -44.6153 O.2    1 LIG      -0.32000
      5 O2        -77.8101  -14.4216  -46.8702 O.3    1 LIG      -0.27100
      6 H1        -79.8704  -12.9041  -45.5544 H      1 LIG       0.09000
      7 H2        -78.3034  -12.0423  -45.3299 H      1 LIG       0.09000
      8 H3        -79.2924  -13.3334  -47.9204 H      1 LIG       0.09000
      9 H4        -77.7312  -12.4742  -47.6956 H      1 LIG       0.09000
@<TRIPOS>BOND
      1       1       2 1
      2       1       4 2
      3       1       5 1
      4       2       3 1
      5       3       5 1
      6       2       6 1
      7       2       7 1
      8       3       8 1
      9       3       9 1
@<TRIPOS>ALT_TYPE
CGenFF_4.0_ALT_TYPE_SET
CGenFF_4.0 1 CG2O4 2 CG3C41 3 CG3C41 4 OG2D1 5 OG3C51 6 HGA2 7 HGA2 8 HGA2 9 HGA2
@<TRIPOS>MOLECULE
4_lactone
 9 9 0 0 0
****
USER_CHARGES
INVALID_CHARGES
Pose:  48 Cluster:  48 Fr_nu: 1489383 TotEn:   -12.56
@<TRIPOS>ATOM
      1 C1        -80.1050  -20.4762  -32.8678 C.2    1 LIG       0.04000
      2 C2        -78.9377  -21.4793  -32.8448 C.3    1 LIG       0.11000
      3 C3        -79.9643  -22.4120  -33.4803 C.3    1 LIG       0.08100
      4 O1        -80.3027  -19.3284  -32.5395 O.2    1 LIG      -0.32000
      5 O2        -80.9685  -21.3607  -33.4349 O.3    1 LIG      -0.27100
      6 H1        -78.0961  -21.1981  -33.4798 H      1 LIG       0.09000
      7 H2        -78.6050  -21.7525  -31.8420 H      1 LIG       0.09000
      8 H3        -79.7512  -22.7219  -34.5070 H      1 LIG       0.09000
      9 H4        -80.2573  -23.2738  -32.8744 H      1 LIG       0.09000
@<TRIPOS>BOND
      1       1       2 1
      2       1       4 2
      3       1       5 1
      4       2       3 1
      5       3       5 1
      6       2       6 1
      7       2       7 1
      8       3       8 1
      9       3       9 1
@<TRIPOS>ALT_TYPE
CGenFF_4.0_ALT_TYPE_SET
CGenFF_4.0 1 CG2O4 2 CG3C41 3 CG3C41 4 OG2D1 5 OG3C51 6 HGA2 7 HGA2 8 HGA2 9 HGA2
@<TRIPOS>MOLECULE
4_lactone
 9 9 0 0 0
****
USER_CHARGES
INVALID_CHARGES
Pose:  49 Cluster:  49 Fr_nu: 1283645 TotEn:   -12.50
@<TRIPOS>ATOM
      1 C1        -70.4937    3.1578  -47.9202 C.2    1 LIG       0.04000
      2 C2        -69.1952    3.4515  -48.6929 C.3    1 LIG       0.11000
      3 C3        -68.5945    3.5344  -47.2928 C.3    1 LIG       0.08100
      4 O1        -71.6529    2.9247  -48.1778 O.2    1 LIG      -0.32000
      5 O2        -69.8929    3.2475  -46.7034 O.3    1 LIG      -0.27100
      6 H1        -68.8464    2.6217  -49.3096 H      1 LIG       0.09000
      7 H2        -69.2143    4.3853  -49.2571 H      1 LIG       0.09000
      8 H3        -67.8602    2.7628  -47.0460 H      1 LIG       0.09000
      9 H4        -68.2271    4.5203  -46.9949 H      1 LIG       0.09000
@<TRIPOS>BOND
      1       1       2 1
      2       1       4 2
      3       1       5 1
      4       2       3 1
      5       3       5 1
      6       2       6 1
      7       2       7 1
      8       3       8 1
      9       3       9 1
@<TRIPOS>ALT_TYPE
CGenFF_4.0_ALT_TYPE_SET
CGenFF_4.0 1 CG2O4 2 CG3C41 3 CG3C41 4 OG2D1 5 OG3C51 6 HGA2 7 HGA2 8 HGA2 9 HGA2
@<TRIPOS>MOLECULE
4_lactone
 9 9 0 0 0
****
USER_CHARGES
INVALID_CHARGES
Pose:  50 Cluster:  50 Fr_nu: 3132569 TotEn:   -12.42
@<TRIPOS>ATOM
      1 C1        -79.9254  -20.3673  -32.8001 C.2    1 LIG       0.04000
      2 C2        -78.9258  -21.5378  -32.8001 C.3    1 LIG       0.11000
      3 C3        -79.0428  -21.4008  -31.2850 C.3    1 LIG       0.08100
      4 O1        -80.5050  -19.6878  -33.6166 O.2    1 LIG      -0.32000
      5 O2        -79.9809  -20.3005  -31.4428 O.3    1 LIG      -0.27100
      6 H1        -79.3218  -22.4618  -33.2241 H      1 LIG       0.09000
      7 H2        -77.9514  -21.2912  -33.2250 H      1 LIG       0.09000
      8 H3        -79.4991  -22.2485  -30.7666 H      1 LIG       0.09000
      9 H4        -78.1332  -21.0822  -30.7686 H      1 LIG       0.09000
@<TRIPOS>BOND
      1       1       2 1
      2       1       4 2
      3       1       5 1
      4       2       3 1
      5       3       5 1
      6       2       6 1
      7       2       7 1
      8       3       8 1
      9       3       9 1
@<TRIPOS>ALT_TYPE
CGenFF_4.0_ALT_TYPE_SET
CGenFF_4.0 1 CG2O4 2 CG3C41 3 CG3C41 4 OG2D1 5 OG3C51 6 HGA2 7 HGA2 8 HGA2 9 HGA2
@<TRIPOS>MOLECULE
4_lactone
 9 9 0 0 0
****
USER_CHARGES
INVALID_CHARGES
Pose:  51 Cluster:  51 Fr_nu: 103785 TotEn:   -12.42
@<TRIPOS>ATOM
      1 C1        -61.6058    3.8689  -41.2000 C.2    1 LIG       0.04000
      2 C2        -61.7094    3.3380  -39.7589 C.3    1 LIG       0.11000
      3 C3        -62.9191    2.5916  -40.3134 C.3    1 LIG       0.08100
      4 O1        -60.8875    4.6131  -41.8280 O.2    1 LIG      -0.32000
      5 O2        -62.6952    3.1754  -41.6266 O.3    1 LIG      -0.27100
      6 H1        -60.8680    2.7147  -39.4522 H      1 LIG       0.09000
      7 H2        -61.9261    4.1069  -39.0156 H      1 LIG       0.09000
      8 H3        -62.8334    1.5018  -40.3367 H      1 LIG       0.09000
      9 H4        -63.8869    2.8897  -39.9009 H      1 LIG       0.09000
@<TRIPOS>BOND
      1       1       2 1
      2       1       4 2
      3       1       5 1
      4       2       3 1
      5       3       5 1
      6       2       6 1
      7       2       7 1
      8       3       8 1
      9       3       9 1
@<TRIPOS>ALT_TYPE
CGenFF_4.0_ALT_TYPE_SET
CGenFF_4.0 1 CG2O4 2 CG3C41 3 CG3C41 4 OG2D1 5 OG3C51 6 HGA2 7 HGA2 8 HGA2 9 HGA2
@<TRIPOS>MOLECULE
4_lactone
 9 9 0 0 0
****
USER_CHARGES
INVALID_CHARGES
Pose:  52 Cluster:  52 Fr_nu: 1865023 TotEn:   -12.19
@<TRIPOS>ATOM
      1 C1        -80.9312  -21.8262  -33.6925 C.2    1 LIG       0.04000
      2 C2        -80.1378  -23.1426  -33.6099 C.3    1 LIG       0.11000
      3 C3        -79.0211  -22.2279  -33.1156 C.3    1 LIG       0.08100
      4 O1        -82.0432  -21.4722  -34.0126 O.2    1 LIG      -0.32000
      5 O2        -79.8920  -21.0704  -33.2468 O.3    1 LIG      -0.27100
      6 H1        -80.5273  -23.8524  -32.8785 H      1 LIG       0.09000
      7 H2        -79.9668  -23.6208  -34.5758 H      1 LIG       0.09000
      8 H3        -78.7073  -22.3810  -32.0795 H      1 LIG       0.09000
      9 H4        -78.1494  -22.1512  -33.7712 H      1 LIG       0.09000
@<TRIPOS>BOND
      1       1       2 1
      2       1       4 2
      3       1       5 1
      4       2       3 1
      5       3       5 1
      6       2       6 1
      7       2       7 1
      8       3       8 1
      9       3       9 1
@<TRIPOS>ALT_TYPE
CGenFF_4.0_ALT_TYPE_SET
CGenFF_4.0 1 CG2O4 2 CG3C41 3 CG3C41 4 OG2D1 5 OG3C51 6 HGA2 7 HGA2 8 HGA2 9 HGA2
@<TRIPOS>MOLECULE
4_lactone
 9 9 0 0 0
****
USER_CHARGES
INVALID_CHARGES
Pose:  53 Cluster:  53 Fr_nu: 946680 TotEn:   -11.96
@<TRIPOS>ATOM
      1 C1        -80.2039  -21.6513  -33.4271 C.2    1 LIG       0.04000
      2 C2        -78.6792  -21.7696  -33.2533 C.3    1 LIG       0.11000
      3 C3        -79.0090  -21.5189  -31.7848 C.3    1 LIG       0.08100
      4 O1        -81.0070  -21.7097  -34.3304 O.2    1 LIG      -0.32000
      5 O2        -80.4254  -21.4312  -32.1034 O.3    1 LIG      -0.27100
      6 H1        -78.2795  -22.7576  -33.4870 H      1 LIG       0.09000
      7 H2        -78.1116  -20.9829  -33.7531 H      1 LIG       0.09000
      8 H3        -78.7994  -22.3484  -31.1040 H      1 LIG       0.09000
      9 H4        -78.6316  -20.5801  -31.3703 H      1 LIG       0.09000
@<TRIPOS>BOND
      1       1       2 1
      2       1       4 2
      3       1       5 1
      4       2       3 1
      5       3       5 1
      6       2       6 1
      7       2       7 1
      8       3       8 1
      9       3       9 1
@<TRIPOS>ALT_TYPE
CGenFF_4.0_ALT_TYPE_SET
CGenFF_4.0 1 CG2O4 2 CG3C41 3 CG3C41 4 OG2D1 5 OG3C51 6 HGA2 7 HGA2 8 HGA2 9 HGA2
@<TRIPOS>MOLECULE
4_lactone
 9 9 0 0 0
****
USER_CHARGES
INVALID_CHARGES
Pose:  54 Cluster:  54 Fr_nu: 6746042 TotEn:   -11.61
@<TRIPOS>ATOM
      1 C1        -86.6572    1.4232  -50.7867 C.2    1 LIG       0.04000
      2 C2        -87.0965    2.7060  -51.5152 C.3    1 LIG       0.11000
      3 C3        -86.2413    3.3870  -50.4508 C.3    1 LIG       0.08100
      4 O1        -86.8360    0.2309  -50.8914 O.2    1 LIG      -0.32000
      5 O2        -85.9134    2.0955  -49.8677 O.3    1 LIG      -0.27100
      6 H1        -86.7291    2.7846  -52.5395 H      1 LIG       0.09000
      7 H2        -88.1682    2.9041  -51.4610 H      1 LIG       0.09000
      8 H3        -85.3493    3.9018  -50.8179 H      1 LIG       0.09000
      9 H4        -86.7842    4.0206  -49.7440 H      1 LIG       0.09000
@<TRIPOS>BOND
      1       1       2 1
      2       1       4 2
      3       1       5 1
      4       2       3 1
      5       3       5 1
      6       2       6 1
      7       2       7 1
      8       3       8 1
      9       3       9 1
@<TRIPOS>ALT_TYPE
CGenFF_4.0_ALT_TYPE_SET
CGenFF_4.0 1 CG2O4 2 CG3C41 3 CG3C41 4 OG2D1 5 OG3C51 6 HGA2 7 HGA2 8 HGA2 9 HGA2
@<TRIPOS>MOLECULE
4_lactone
 9 9 0 0 0
****
USER_CHARGES
INVALID_CHARGES
Pose:  55 Cluster:  55 Fr_nu:   1127 TotEn:   -11.43
@<TRIPOS>ATOM
      1 C1        -83.7890   -6.0325  -45.0507 C.2    1 LIG       0.04000
      2 C2        -82.9697   -5.7860  -46.3303 C.3    1 LIG       0.11000
      3 C3        -81.7830   -5.9544  -45.3862 C.3    1 LIG       0.08100
      4 O1        -84.9555   -6.0997  -44.7363 O.2    1 LIG      -0.32000
      5 O2        -82.6862   -6.1702  -44.2667 O.3    1 LIG      -0.27100
      6 H1        -83.0848   -6.5613  -47.0893 H      1 LIG       0.09000
      7 H2        -83.0990   -4.7899  -46.7569 H      1 LIG       0.09000
      8 H3        -81.1521   -6.8284  -45.5696 H      1 LIG       0.09000
      9 H4        -81.1670   -5.0630  -45.2393 H      1 LIG       0.09000
@<TRIPOS>BOND
      1       1       2 1
      2       1       4 2
      3       1       5 1
      4       2       3 1
      5       3       5 1
      6       2       6 1
      7       2       7 1
      8       3       8 1
      9       3       9 1
@<TRIPOS>ALT_TYPE
CGenFF_4.0_ALT_TYPE_SET
CGenFF_4.0 1 CG2O4 2 CG3C41 3 CG3C41 4 OG2D1 5 OG3C51 6 HGA2 7 HGA2 8 HGA2 9 HGA2
@<TRIPOS>MOLECULE
4_lactone
 9 9 0 0 0
****
USER_CHARGES
INVALID_CHARGES
Pose:  56 Cluster:  56 Fr_nu: 1113023 TotEn:   -11.20
@<TRIPOS>ATOM
      1 C1        -58.8611   -2.5106  -20.5575 C.2    1 LIG       0.04000
      2 C2        -58.7159   -3.5489  -21.6845 C.3    1 LIG       0.11000
      3 C3        -59.3221   -2.4394  -22.5386 C.3    1 LIG       0.08100
      4 O1        -58.6284   -2.4409  -19.3720 O.2    1 LIG      -0.32000
      5 O2        -59.3982   -1.5674  -21.3769 O.3    1 LIG      -0.27100
      6 H1        -57.6831   -3.8139  -21.9157 H      1 LIG       0.09000
      7 H2        -59.3345   -4.4382  -21.5531 H      1 LIG       0.09000
      8 H3        -58.6684   -2.0256  -23.3112 H      1 LIG       0.09000
      9 H4        -60.3136   -2.6488  -22.9494 H      1 LIG       0.09000
@<TRIPOS>BOND
      1       1       2 1
      2       1       4 2
      3       1       5 1
      4       2       3 1
      5       3       5 1
      6       2       6 1
      7       2       7 1
      8       3       8 1
      9       3       9 1
@<TRIPOS>ALT_TYPE
CGenFF_4.0_ALT_TYPE_SET
CGenFF_4.0 1 CG2O4 2 CG3C41 3 CG3C41 4 OG2D1 5 OG3C51 6 HGA2 7 HGA2 8 HGA2 9 HGA2
@<TRIPOS>MOLECULE
4_lactone
 9 9 0 0 0
****
USER_CHARGES
INVALID_CHARGES
Pose:  57 Cluster:  57 Fr_nu:   5108 TotEn:   -10.88
@<TRIPOS>ATOM
      1 C1        -84.2026   -5.6950  -45.6681 C.2    1 LIG       0.04000
      2 C2        -82.7550   -6.1177  -45.3600 C.3    1 LIG       0.11000
      3 C3        -82.8929   -6.8885  -46.6695 C.3    1 LIG       0.08100
      4 O1        -85.0597   -5.0082  -45.1603 O.2    1 LIG      -0.32000
      5 O2        -84.2564   -6.4069  -46.8257 O.3    1 LIG      -0.27100
      6 H1        -82.0391   -5.2943  -45.3681 H      1 LIG       0.09000
      7 H2        -82.6507   -6.7260  -44.4600 H      1 LIG       0.09000
      8 H3        -82.2501   -6.5516  -47.4873 H      1 LIG       0.09000
      9 H4        -82.8592   -7.9779  -46.5813 H      1 LIG       0.09000
@<TRIPOS>BOND
      1       1       2 1
      2       1       4 2
      3       1       5 1
      4       2       3 1
      5       3       5 1
      6       2       6 1
      7       2       7 1
      8       3       8 1
      9       3       9 1
@<TRIPOS>ALT_TYPE
CGenFF_4.0_ALT_TYPE_SET
CGenFF_4.0 1 CG2O4 2 CG3C41 3 CG3C41 4 OG2D1 5 OG3C51 6 HGA2 7 HGA2 8 HGA2 9 HGA2
@<TRIPOS>MOLECULE
4_lactone
 9 9 0 0 0
****
USER_CHARGES
INVALID_CHARGES
Pose:  58 Cluster:  58 Fr_nu: 618113 TotEn:   -10.51
@<TRIPOS>ATOM
      1 C1        -78.4616  -13.4827  -48.2426 C.2    1 LIG       0.04000
      2 C2        -78.8707  -13.9505  -46.8343 C.3    1 LIG       0.11000
      3 C3        -77.5196  -13.3595  -46.4426 C.3    1 LIG       0.08100
      4 O1        -78.9264  -13.5009  -49.3597 O.2    1 LIG      -0.32000
      5 O2        -77.2706  -12.9771  -47.8236 O.3    1 LIG      -0.27100
      6 H1        -79.7461  -13.4387  -46.4317 H      1 LIG       0.09000
      7 H2        -78.9621  -15.0332  -46.7338 H      1 LIG       0.09000
      8 H3        -77.5571  -12.4880  -45.7834 H      1 LIG       0.09000
      9 H4        -76.7768  -14.0776  -46.0844 H      1 LIG       0.09000
@<TRIPOS>BOND
      1       1       2 1
      2       1       4 2
      3       1       5 1
      4       2       3 1
      5       3       5 1
      6       2       6 1
      7       2       7 1
      8       3       8 1
      9       3       9 1
@<TRIPOS>ALT_TYPE
CGenFF_4.0_ALT_TYPE_SET
CGenFF_4.0 1 CG2O4 2 CG3C41 3 CG3C41 4 OG2D1 5 OG3C51 6 HGA2 7 HGA2 8 HGA2 9 HGA2
@<TRIPOS>MOLECULE
4_lactone
 9 9 0 0 0
****
USER_CHARGES
INVALID_CHARGES
Pose:  59 Cluster:  59 Fr_nu: 3807558 TotEn:   -10.46
@<TRIPOS>ATOM
      1 C1        -75.1541  -22.6620  -43.8993 C.2    1 LIG       0.04000
      2 C2        -75.4828  -22.7068  -45.4023 C.3    1 LIG       0.11000
      3 C3        -76.4658  -23.7908  -44.9705 C.3    1 LIG       0.08100
      4 O1        -74.4124  -22.0493  -43.1652 O.2    1 LIG      -0.32000
      5 O2        -76.0497  -23.6362  -43.5854 O.3    1 LIG      -0.27100
      6 H1        -75.9293  -21.7890  -45.7882 H      1 LIG       0.09000
      7 H2        -74.6544  -23.0399  -46.0296 H      1 LIG       0.09000
      8 H3        -77.5242  -23.5505  -45.1028 H      1 LIG       0.09000
      9 H4        -76.2530  -24.7963  -45.3440 H      1 LIG       0.09000
@<TRIPOS>BOND
      1       1       2 1
      2       1       4 2
      3       1       5 1
      4       2       3 1
      5       3       5 1
      6       2       6 1
      7       2       7 1
      8       3       8 1
      9       3       9 1
@<TRIPOS>ALT_TYPE
CGenFF_4.0_ALT_TYPE_SET
CGenFF_4.0 1 CG2O4 2 CG3C41 3 CG3C41 4 OG2D1 5 OG3C51 6 HGA2 7 HGA2 8 HGA2 9 HGA2
@<TRIPOS>MOLECULE
4_lactone
 9 9 0 0 0
****
USER_CHARGES
INVALID_CHARGES
Pose:  60 Cluster:  60 Fr_nu: 1822022 TotEn:   -10.25
@<TRIPOS>ATOM
      1 C1        -49.9447  -10.2811  -42.2946 C.2    1 LIG       0.04000
      2 C2        -50.3085  -11.7617  -42.5061 C.3    1 LIG       0.11000
      3 C3        -48.9148  -11.8287  -43.1234 C.3    1 LIG       0.08100
      4 O1        -50.4621   -9.2925  -41.8265 O.2    1 LIG      -0.32000
      5 O2        -48.7142  -10.4126  -42.8589 O.3    1 LIG      -0.27100
      6 H1        -50.4442  -12.3237  -41.5808 H      1 LIG       0.09000
      7 H2        -51.1403  -11.9220  -43.1940 H      1 LIG       0.09000
      8 H3        -48.1885  -12.4458  -42.5874 H      1 LIG       0.09000
      9 H4        -48.8834  -12.0457  -44.1946 H      1 LIG       0.09000
@<TRIPOS>BOND
      1       1       2 1
      2       1       4 2
      3       1       5 1
      4       2       3 1
      5       3       5 1
      6       2       6 1
      7       2       7 1
      8       3       8 1
      9       3       9 1
@<TRIPOS>ALT_TYPE
CGenFF_4.0_ALT_TYPE_SET
CGenFF_4.0 1 CG2O4 2 CG3C41 3 CG3C41 4 OG2D1 5 OG3C51 6 HGA2 7 HGA2 8 HGA2 9 HGA2
@<TRIPOS>MOLECULE
4_lactone
 9 9 0 0 0
****
USER_CHARGES
INVALID_CHARGES
Pose:  61 Cluster:  61 Fr_nu: 304647 TotEn:   -10.24
@<TRIPOS>ATOM
      1 C1        -80.1295  -20.9550  -33.3362 C.2    1 LIG       0.04000
      2 C2        -79.9082  -22.4613  -33.1099 C.3    1 LIG       0.11000
      3 C3        -78.6423  -21.9851  -32.4038 C.3    1 LIG       0.08100
      4 O1        -80.9539  -20.2426  -33.8629 O.2    1 LIG      -0.32000
      5 O2        -78.9841  -20.6014  -32.6937 O.3    1 LIG      -0.27100
      6 H1        -80.6583  -22.9309  -32.4718 H      1 LIG       0.09000
      7 H2        -79.7538  -23.0314  -34.0275 H      1 LIG       0.09000
      8 H3        -78.6010  -22.1732  -31.3275 H      1 LIG       0.09000
      9 H4        -77.7005  -22.2741  -32.8783 H      1 LIG       0.09000
@<TRIPOS>BOND
      1       1       2 1
      2       1       4 2
      3       1       5 1
      4       2       3 1
      5       3       5 1
      6       2       6 1
      7       2       7 1
      8       3       8 1
      9       3       9 1
@<TRIPOS>ALT_TYPE
CGenFF_4.0_ALT_TYPE_SET
CGenFF_4.0 1 CG2O4 2 CG3C41 3 CG3C41 4 OG2D1 5 OG3C51 6 HGA2 7 HGA2 8 HGA2 9 HGA2
@<TRIPOS>MOLECULE
4_lactone
 9 9 0 0 0
****
USER_CHARGES
INVALID_CHARGES
Pose:  62 Cluster:  62 Fr_nu: 4090986 TotEn:    -9.96
@<TRIPOS>ATOM
      1 C1        -57.6812   -3.7826  -19.0994 C.2    1 LIG       0.04000
      2 C2        -58.9692   -3.7257  -19.9403 C.3    1 LIG       0.11000
      3 C3        -59.3512   -2.6286  -18.9511 C.3    1 LIG       0.08100
      4 O1        -56.6471   -4.4109  -19.0912 O.2    1 LIG      -0.32000
      5 O2        -58.0863   -2.7978  -18.2533 O.3    1 LIG      -0.27100
      6 H1        -58.8147   -3.4016  -20.9706 H      1 LIG       0.09000
      7 H2        -59.5706   -4.6351  -19.8957 H      1 LIG       0.09000
      8 H3        -59.4482   -1.6241  -19.3720 H      1 LIG       0.09000
      9 H4        -60.2016   -2.8542  -18.3018 H      1 LIG       0.09000
@<TRIPOS>BOND
      1       1       2 1
      2       1       4 2
      3       1       5 1
      4       2       3 1
      5       3       5 1
      6       2       6 1
      7       2       7 1
      8       3       8 1
      9       3       9 1
@<TRIPOS>ALT_TYPE
CGenFF_4.0_ALT_TYPE_SET
CGenFF_4.0 1 CG2O4 2 CG3C41 3 CG3C41 4 OG2D1 5 OG3C51 6 HGA2 7 HGA2 8 HGA2 9 HGA2
@<TRIPOS>MOLECULE
4_lactone
 9 9 0 0 0
****
USER_CHARGES
INVALID_CHARGES
Pose:  63 Cluster:  63 Fr_nu:  81099 TotEn:    -9.75
@<TRIPOS>ATOM
      1 C1        -66.2884   -1.8851  -28.4370 C.2    1 LIG       0.04000
      2 C2        -64.8579   -1.6298  -27.9294 C.3    1 LIG       0.11000
      3 C3        -65.2828   -0.1668  -28.0140 C.3    1 LIG       0.08100
      4 O1        -66.9794   -2.8377  -28.7185 O.2    1 LIG      -0.32000
      5 O2        -66.5994   -0.5621  -28.4894 O.3    1 LIG      -0.27100
      6 H1        -64.6672   -2.0102  -26.9247 H      1 LIG       0.09000
      7 H2        -64.0765   -1.9380  -28.6260 H      1 LIG       0.09000
      8 H3        -65.3414    0.3653  -27.0607 H      1 LIG       0.09000
      9 H4        -64.7522    0.4362  -28.7559 H      1 LIG       0.09000
@<TRIPOS>BOND
      1       1       2 1
      2       1       4 2
      3       1       5 1
      4       2       3 1
      5       3       5 1
      6       2       6 1
      7       2       7 1
      8       3       8 1
      9       3       9 1
@<TRIPOS>ALT_TYPE
CGenFF_4.0_ALT_TYPE_SET
CGenFF_4.0 1 CG2O4 2 CG3C41 3 CG3C41 4 OG2D1 5 OG3C51 6 HGA2 7 HGA2 8 HGA2 9 HGA2
@<TRIPOS>MOLECULE
4_lactone
 9 9 0 0 0
****
USER_CHARGES
INVALID_CHARGES
Pose:  64 Cluster:  64 Fr_nu: 4520622 TotEn:    -9.42
@<TRIPOS>ATOM
      1 C1        -60.9062   -1.1038  -24.7767 C.2    1 LIG       0.04000
      2 C2        -61.1080   -1.2579  -23.2586 C.3    1 LIG       0.11000
      3 C3        -59.6232   -1.6081  -23.2794 C.3    1 LIG       0.08100
      4 O1        -61.5768   -0.8165  -25.7422 O.2    1 LIG      -0.32000
      5 O2        -59.5861   -1.4262  -24.7220 O.3    1 LIG      -0.27100
      6 H1        -61.3687   -0.3300  -22.7473 H      1 LIG       0.09000
      7 H2        -61.7829   -2.0687  -22.9791 H      1 LIG       0.09000
      8 H3        -58.9630   -0.9031  -22.7670 H      1 LIG       0.09000
      9 H4        -59.3769   -2.6356  -22.9977 H      1 LIG       0.09000
@<TRIPOS>BOND
      1       1       2 1
      2       1       4 2
      3       1       5 1
      4       2       3 1
      5       3       5 1
      6       2       6 1
      7       2       7 1
      8       3       8 1
      9       3       9 1
@<TRIPOS>ALT_TYPE
CGenFF_4.0_ALT_TYPE_SET
CGenFF_4.0 1 CG2O4 2 CG3C41 3 CG3C41 4 OG2D1 5 OG3C51 6 HGA2 7 HGA2 8 HGA2 9 HGA2
@<TRIPOS>MOLECULE
4_lactone
 9 9 0 0 0
****
USER_CHARGES
INVALID_CHARGES
Pose:  65 Cluster:  65 Fr_nu: 745636 TotEn:    -9.20
@<TRIPOS>ATOM
      1 C1        -79.1512  -14.2812  -47.8817 C.2    1 LIG       0.04000
      2 C2        -78.7430  -13.7554  -46.4938 C.3    1 LIG       0.11000
      3 C3        -77.3793  -13.5894  -47.1577 C.3    1 LIG       0.08100
      4 O1        -80.1486  -14.7096  -48.4165 O.2    1 LIG      -0.32000
      5 O2        -77.9095  -14.1082  -48.4088 O.3    1 LIG      -0.27100
      6 H1        -79.2438  -12.8307  -46.2028 H      1 LIG       0.09000
      7 H2        -78.7969  -14.5031  -45.7008 H      1 LIG       0.09000
      8 H3        -77.0270  -12.5599  -47.2651 H      1 LIG       0.09000
      9 H4        -76.5825  -14.2265  -46.7641 H      1 LIG       0.09000
@<TRIPOS>BOND
      1       1       2 1
      2       1       4 2
      3       1       5 1
      4       2       3 1
      5       3       5 1
      6       2       6 1
      7       2       7 1
      8       3       8 1
      9       3       9 1
@<TRIPOS>ALT_TYPE
CGenFF_4.0_ALT_TYPE_SET
CGenFF_4.0 1 CG2O4 2 CG3C41 3 CG3C41 4 OG2D1 5 OG3C51 6 HGA2 7 HGA2 8 HGA2 9 HGA2
@<TRIPOS>MOLECULE
4_lactone
 9 9 0 0 0
****
USER_CHARGES
INVALID_CHARGES
Pose:  66 Cluster:  66 Fr_nu: 3131234 TotEn:    -9.19
@<TRIPOS>ATOM
      1 C1        -79.4739  -19.9948  -31.7397 C.2    1 LIG       0.04000
      2 C2        -79.0428  -21.4008  -31.2850 C.3    1 LIG       0.11000
      3 C3        -78.5231  -21.5068  -32.7156 C.3    1 LIG       0.08100
      4 O1        -80.0319  -19.0335  -31.2613 O.2    1 LIG      -0.32000
      5 O2        -78.9885  -20.1583  -32.9996 O.3    1 LIG      -0.27100
      6 H1        -78.2817  -21.4023  -30.5032 H      1 LIG       0.09000
      7 H2        -79.8738  -22.0613  -31.0319 H      1 LIG       0.09000
      8 H3        -77.4378  -21.5891  -32.8204 H      1 LIG       0.09000
      9 H4        -79.0247  -22.2460  -33.3460 H      1 LIG       0.09000
@<TRIPOS>BOND
      1       1       2 1
      2       1       4 2
      3       1       5 1
      4       2       3 1
      5       3       5 1
      6       2       6 1
      7       2       7 1
      8       3       8 1
      9       3       9 1
@<TRIPOS>ALT_TYPE
CGenFF_4.0_ALT_TYPE_SET
CGenFF_4.0 1 CG2O4 2 CG3C41 3 CG3C41 4 OG2D1 5 OG3C51 6 HGA2 7 HGA2 8 HGA2 9 HGA2
@<TRIPOS>MOLECULE
4_lactone
 9 9 0 0 0
****
USER_CHARGES
INVALID_CHARGES
Pose:  67 Cluster:  67 Fr_nu: 1934215 TotEn:    -9.11
@<TRIPOS>ATOM
      1 C1        -60.5609   -1.7727  -24.7477 C.2    1 LIG       0.04000
      2 C2        -61.3272   -0.9708  -23.6805 C.3    1 LIG       0.11000
      3 C3        -60.2195   -1.4795  -22.7628 C.3    1 LIG       0.08100
      4 O1        -60.6653   -2.0149  -25.9287 O.2    1 LIG      -0.32000
      5 O2        -59.6063   -2.1905  -23.8737 O.3    1 LIG      -0.27100
      6 H1        -61.3398    0.1060  -23.8560 H      1 LIG       0.09000
      7 H2        -62.3285   -1.3511  -23.4715 H      1 LIG       0.09000
      8 H3        -59.5524   -0.7144  -22.3564 H      1 LIG       0.09000
      9 H4        -60.5388   -2.1659  -21.9737 H      1 LIG       0.09000
@<TRIPOS>BOND
      1       1       2 1
      2       1       4 2
      3       1       5 1
      4       2       3 1
      5       3       5 1
      6       2       6 1
      7       2       7 1
      8       3       8 1
      9       3       9 1
@<TRIPOS>ALT_TYPE
CGenFF_4.0_ALT_TYPE_SET
CGenFF_4.0 1 CG2O4 2 CG3C41 3 CG3C41 4 OG2D1 5 OG3C51 6 HGA2 7 HGA2 8 HGA2 9 HGA2
@<TRIPOS>MOLECULE
4_lactone
 9 9 0 0 0
****
USER_CHARGES
INVALID_CHARGES
Pose:  68 Cluster:  68 Fr_nu: 143979 TotEn:    -8.77
@<TRIPOS>ATOM
      1 C1        -49.6387  -10.9115  -42.8564 C.2    1 LIG       0.04000
      2 C2        -50.1436  -12.1137  -42.0385 C.3    1 LIG       0.11000
      3 C3        -49.6152  -12.9128  -43.2260 C.3    1 LIG       0.08100
      4 O1        -49.5993   -9.7074  -42.7429 O.2    1 LIG      -0.32000
      5 O2        -49.1909  -11.6855  -43.8812 O.3    1 LIG      -0.27100
      6 H1        -49.6167  -12.2633  -41.0948 H      1 LIG       0.09000
      7 H2        -51.2254  -12.1333  -41.8970 H      1 LIG       0.09000
      8 H3        -48.7679  -13.5708  -43.0148 H      1 LIG       0.09000
      9 H4        -50.3716  -13.4409  -43.8131 H      1 LIG       0.09000
@<TRIPOS>BOND
      1       1       2 1
      2       1       4 2
      3       1       5 1
      4       2       3 1
      5       3       5 1
      6       2       6 1
      7       2       7 1
      8       3       8 1
      9       3       9 1
@<TRIPOS>ALT_TYPE
CGenFF_4.0_ALT_TYPE_SET
CGenFF_4.0 1 CG2O4 2 CG3C41 3 CG3C41 4 OG2D1 5 OG3C51 6 HGA2 7 HGA2 8 HGA2 9 HGA2
@<TRIPOS>MOLECULE
4_lactone
 9 9 0 0 0
****
USER_CHARGES
INVALID_CHARGES
Pose:  69 Cluster:  69 Fr_nu: 6727804 TotEn:    -8.62
@<TRIPOS>ATOM
      1 C1        -45.7697   -6.9817  -28.2261 C.2    1 LIG       0.04000
      2 C2        -45.1814   -8.3840  -28.4641 C.3    1 LIG       0.11000
      3 C3        -46.0448   -8.3350  -29.7212 C.3    1 LIG       0.08100
      4 O1        -45.6833   -6.1063  -27.3951 O.2    1 LIG      -0.32000
      5 O2        -46.5155   -7.0062  -29.3631 O.3    1 LIG      -0.27100
      6 H1        -44.1031   -8.3925  -28.6302 H      1 LIG       0.09000
      7 H2        -45.4741   -9.1226  -27.7160 H      1 LIG       0.09000
      8 H3        -45.5006   -8.3280  -30.6696 H      1 LIG       0.09000
      9 H4        -46.8661   -9.0559  -29.7576 H      1 LIG       0.09000
@<TRIPOS>BOND
      1       1       2 1
      2       1       4 2
      3       1       5 1
      4       2       3 1
      5       3       5 1
      6       2       6 1
      7       2       7 1
      8       3       8 1
      9       3       9 1
@<TRIPOS>ALT_TYPE
CGenFF_4.0_ALT_TYPE_SET
CGenFF_4.0 1 CG2O4 2 CG3C41 3 CG3C41 4 OG2D1 5 OG3C51 6 HGA2 7 HGA2 8 HGA2 9 HGA2
@<TRIPOS>MOLECULE
4_lactone
 9 9 0 0 0
****
USER_CHARGES
INVALID_CHARGES
Pose:  70 Cluster:  70 Fr_nu: 4956066 TotEn:    -8.52
@<TRIPOS>ATOM
      1 C1        -59.7294    6.5651  -22.2100 C.2    1 LIG       0.04000
      2 C2        -59.5349    7.9955  -22.7441 C.3    1 LIG       0.11000
      3 C3        -61.0561    7.9661  -22.8577 C.3    1 LIG       0.08100
      4 O1        -59.0346    5.6605  -21.8058 O.2    1 LIG      -0.32000
      5 O2        -61.0827    6.6076  -22.3387 O.3    1 LIG      -0.27100
      6 H1        -59.1280    8.6934  -22.0108 H      1 LIG       0.09000
      7 H2        -58.9896    8.0481  -23.6879 H      1 LIG       0.09000
      8 H3        -61.5934    8.6582  -22.2035 H      1 LIG       0.09000
      9 H4        -61.4542    8.0154  -23.8749 H      1 LIG       0.09000
@<TRIPOS>BOND
      1       1       2 1
      2       1       4 2
      3       1       5 1
      4       2       3 1
      5       3       5 1
      6       2       6 1
      7       2       7 1
      8       3       8 1
      9       3       9 1
@<TRIPOS>ALT_TYPE
CGenFF_4.0_ALT_TYPE_SET
CGenFF_4.0 1 CG2O4 2 CG3C41 3 CG3C41 4 OG2D1 5 OG3C51 6 HGA2 7 HGA2 8 HGA2 9 HGA2
@<TRIPOS>MOLECULE
4_lactone
 9 9 0 0 0
****
USER_CHARGES
INVALID_CHARGES
Pose:  71 Cluster:  71 Fr_nu:   1095 TotEn:    -8.15
@<TRIPOS>ATOM
      1 C1        -81.8836   -7.1456  -44.9567 C.2    1 LIG       0.04000
      2 C2        -82.0878   -5.6245  -45.0732 C.3    1 LIG       0.11000
      3 C3        -82.8668   -6.0074  -46.3280 C.3    1 LIG       0.08100
      4 O1        -81.3319   -7.9177  -44.2059 O.2    1 LIG      -0.32000
      5 O2        -82.5903   -7.4149  -46.0871 O.3    1 LIG      -0.27100
      6 H1        -82.6772   -5.1908  -44.2638 H      1 LIG       0.09000
      7 H2        -81.1670   -5.0630  -45.2393 H      1 LIG       0.09000
      8 H3        -83.9395   -5.7971  -46.3022 H      1 LIG       0.09000
      9 H4        -82.4340   -5.6691  -47.2734 H      1 LIG       0.09000
@<TRIPOS>BOND
      1       1       2 1
      2       1       4 2
      3       1       5 1
      4       2       3 1
      5       3       5 1
      6       2       6 1
      7       2       7 1
      8       3       8 1
      9       3       9 1
@<TRIPOS>ALT_TYPE
CGenFF_4.0_ALT_TYPE_SET
CGenFF_4.0 1 CG2O4 2 CG3C41 3 CG3C41 4 OG2D1 5 OG3C51 6 HGA2 7 HGA2 8 HGA2 9 HGA2
@<TRIPOS>MOLECULE
4_lactone
 9 9 0 0 0
****
USER_CHARGES
INVALID_CHARGES
Pose:  72 Cluster:  72 Fr_nu: 3567913 TotEn:    -8.05
@<TRIPOS>ATOM
      1 C1        -60.9530    6.1097  -22.0109 C.2    1 LIG       0.04000
      2 C2        -61.0465    7.4066  -22.8346 C.3    1 LIG       0.11000
      3 C3        -62.5412    7.2537  -22.5692 C.3    1 LIG       0.08100
      4 O1        -60.0874    5.3575  -21.6246 O.2    1 LIG      -0.32000
      5 O2        -62.2967    6.0348  -21.8141 O.3    1 LIG      -0.27100
      6 H1        -60.5678    8.2677  -22.3657 H      1 LIG       0.09000
      7 H2        -60.7356    7.2968  -23.8749 H      1 LIG       0.09000
      8 H3        -62.9935    8.0301  -21.9462 H      1 LIG       0.09000
      9 H4        -63.1596    7.0629  -23.4506 H      1 LIG       0.09000
@<TRIPOS>BOND
      1       1       2 1
      2       1       4 2
      3       1       5 1
      4       2       3 1
      5       3       5 1
      6       2       6 1
      7       2       7 1
      8       3       8 1
      9       3       9 1
@<TRIPOS>ALT_TYPE
CGenFF_4.0_ALT_TYPE_SET
CGenFF_4.0 1 CG2O4 2 CG3C41 3 CG3C41 4 OG2D1 5 OG3C51 6 HGA2 7 HGA2 8 HGA2 9 HGA2
@<TRIPOS>MOLECULE
4_lactone
 9 9 0 0 0
****
USER_CHARGES
INVALID_CHARGES
Pose:  73 Cluster:  73 Fr_nu:  13641 TotEn:    -7.69
@<TRIPOS>ATOM
      1 C1        -76.2637   -7.8505  -54.4456 C.2    1 LIG       0.04000
      2 C2        -75.6474   -8.6260  -53.2675 C.3    1 LIG       0.11000
      3 C3        -74.3507   -8.4177  -54.0441 C.3    1 LIG       0.08100
      4 O1        -77.3591   -7.4644  -54.7852 O.2    1 LIG      -0.32000
      5 O2        -75.0724   -7.7025  -55.0849 O.3    1 LIG      -0.27100
      6 H1        -75.7141   -8.1080  -52.3095 H      1 LIG       0.09000
      7 H2        -75.9908   -9.6585  -53.1856 H      1 LIG       0.09000
      8 H3        -73.6055   -7.7808  -53.5597 H      1 LIG       0.09000
      9 H4        -73.8821   -9.3263  -54.4320 H      1 LIG       0.09000
@<TRIPOS>BOND
      1       1       2 1
      2       1       4 2
      3       1       5 1
      4       2       3 1
      5       3       5 1
      6       2       6 1
      7       2       7 1
      8       3       8 1
      9       3       9 1
@<TRIPOS>ALT_TYPE
CGenFF_4.0_ALT_TYPE_SET
CGenFF_4.0 1 CG2O4 2 CG3C41 3 CG3C41 4 OG2D1 5 OG3C51 6 HGA2 7 HGA2 8 HGA2 9 HGA2
@<TRIPOS>MOLECULE
4_lactone
 9 9 0 0 0
****
USER_CHARGES
INVALID_CHARGES
Pose:  74 Cluster:  74 Fr_nu: 6704627 TotEn:    -6.66
@<TRIPOS>ATOM
      1 C1        -84.9166    2.4601  -51.2968 C.2    1 LIG       0.04000
      2 C2        -84.8900    3.9658  -51.6151 C.3    1 LIG       0.11000
      3 C3        -84.8620    3.4757  -53.0598 C.3    1 LIG       0.08100
      4 O1        -84.9482    1.7556  -50.3134 O.2    1 LIG      -0.32000
      5 O2        -84.8890    2.0939  -52.6064 O.3    1 LIG      -0.27100
      6 H1        -85.7920    4.5008  -51.3139 H      1 LIG       0.09000
      7 H2        -83.9903    4.4780  -51.2703 H      1 LIG       0.09000
      8 H3        -85.7426    3.7203  -53.6601 H      1 LIG       0.09000
      9 H4        -83.9471    3.6983  -53.6156 H      1 LIG       0.09000
@<TRIPOS>BOND
      1       1       2 1
      2       1       4 2
      3       1       5 1
      4       2       3 1
      5       3       5 1
      6       2       6 1
      7       2       7 1
      8       3       8 1
      9       3       9 1
@<TRIPOS>ALT_TYPE
CGenFF_4.0_ALT_TYPE_SET
CGenFF_4.0 1 CG2O4 2 CG3C41 3 CG3C41 4 OG2D1 5 OG3C51 6 HGA2 7 HGA2 8 HGA2 9 HGA2
@<TRIPOS>MOLECULE
4_lactone
 9 9 0 0 0
****
USER_CHARGES
INVALID_CHARGES
Pose:  75 Cluster:  75 Fr_nu: 4782438 TotEn:    -5.87
@<TRIPOS>ATOM
      1 C1        -79.5869    3.7536  -37.1875 C.2    1 LIG       0.04000
      2 C2        -79.3247    5.1628  -36.6266 C.3    1 LIG       0.11000
      3 C3        -78.1386    5.1270  -37.5857 C.3    1 LIG       0.08100
      4 O1        -80.3944    2.8661  -37.0309 O.2    1 LIG      -0.32000
      5 O2        -78.5110    3.7893  -38.0186 O.3    1 LIG      -0.27100
      6 H1        -80.1039    5.8888  -36.8638 H      1 LIG       0.09000
      7 H2        -79.0755    5.1800  -35.5643 H      1 LIG       0.09000
      8 H3        -78.1754    5.8428  -38.4114 H      1 LIG       0.09000
      9 H4        -77.1514    5.1369  -37.1156 H      1 LIG       0.09000
@<TRIPOS>BOND
      1       1       2 1
      2       1       4 2
      3       1       5 1
      4       2       3 1
      5       3       5 1
      6       2       6 1
      7       2       7 1
      8       3       8 1
      9       3       9 1
@<TRIPOS>ALT_TYPE
CGenFF_4.0_ALT_TYPE_SET
CGenFF_4.0 1 CG2O4 2 CG3C41 3 CG3C41 4 OG2D1 5 OG3C51 6 HGA2 7 HGA2 8 HGA2 9 HGA2
@<TRIPOS>MOLECULE
4_lactone
 9 9 0 0 0
****
USER_CHARGES
INVALID_CHARGES
Pose:  76 Cluster:  76 Fr_nu: 1929103 TotEn:    -3.31
@<TRIPOS>ATOM
      1 C1        -77.0591   -4.8132  -58.6101 C.2    1 LIG       0.04000
      2 C2        -78.2109   -5.7246  -58.1499 C.3    1 LIG       0.11000
      3 C3        -77.1178   -6.3771  -57.3088 C.3    1 LIG       0.08100
      4 O1        -76.9071   -3.8756  -59.3599 O.2    1 LIG      -0.32000
      5 O2        -76.1354   -5.4426  -57.8353 O.3    1 LIG      -0.27100
      6 H1        -78.9927   -5.2072  -57.5917 H      1 LIG       0.09000
      7 H2        -78.6327   -6.3441  -58.9430 H      1 LIG       0.09000
      8 H3        -77.2300   -6.2766  -56.2258 H      1 LIG       0.09000
      9 H4        -76.8723   -7.4093  -57.5731 H      1 LIG       0.09000
@<TRIPOS>BOND
      1       1       2 1
      2       1       4 2
      3       1       5 1
      4       2       3 1
      5       3       5 1
      6       2       6 1
      7       2       7 1
      8       3       8 1
      9       3       9 1
@<TRIPOS>ALT_TYPE
CGenFF_4.0_ALT_TYPE_SET
CGenFF_4.0 1 CG2O4 2 CG3C41 3 CG3C41 4 OG2D1 5 OG3C51 6 HGA2 7 HGA2 8 HGA2 9 HGA2
@<TRIPOS>MOLECULE
4_lactone
 9 9 0 0 0
****
USER_CHARGES
INVALID_CHARGES
Pose:  77 Cluster:  77 Fr_nu: 6545790 TotEn:    -2.37
@<TRIPOS>ATOM
      1 C1        -80.1130    3.1417  -36.8885 C.2    1 LIG       0.04000
      2 C2        -81.4413    3.8692  -36.6135 C.3    1 LIG       0.11000
      3 C3        -81.6650    2.7128  -35.6436 C.3    1 LIG       0.08100
      4 O1        -79.1382    3.2967  -37.5886 O.2    1 LIG      -0.32000
      5 O2        -80.3782    2.1404  -36.0072 O.3    1 LIG      -0.27100
      6 H1        -81.3241    4.8536  -36.1578 H      1 LIG       0.09000
      7 H2        -82.1147    3.9060  -37.4713 H      1 LIG       0.09000
      8 H3        -81.7013    2.9830  -34.5847 H      1 LIG       0.09000
      9 H4        -82.4894    2.0396  -35.8944 H      1 LIG       0.09000
@<TRIPOS>BOND
      1       1       2 1
      2       1       4 2
      3       1       5 1
      4       2       3 1
      5       3       5 1
      6       2       6 1
      7       2       7 1
      8       3       8 1
      9       3       9 1
@<TRIPOS>ALT_TYPE
CGenFF_4.0_ALT_TYPE_SET
CGenFF_4.0 1 CG2O4 2 CG3C41 3 CG3C41 4 OG2D1 5 OG3C51 6 HGA2 7 HGA2 8 HGA2 9 HGA2
@<TRIPOS>MOLECULE
pyridine
 11 11 0 0 0
****
USER_CHARGES
INVALID_CHARGES
Pose:   1 Cluster:   1 Fr_nu: 3575989 TotEn:   -17.34
@<TRIPOS>ATOM
      1 C1        -46.6030   -9.9702  -25.0240 C.ar   1 LIG      -0.11300
      2 C2        -45.2203   -9.9841  -25.1689 C.ar   1 LIG      -0.11700
      3 C3        -47.2520  -11.0791  -24.4926 C.ar   1 LIG      -0.11700
      4 C4        -44.5379  -11.1223  -24.7705 C.ar   1 LIG       0.17700
      5 C5        -46.4787  -12.1684  -24.1247 C.ar   1 LIG       0.17700
      6 N1        -45.1335  -12.2187  -24.2504 N.ar   1 LIG      -0.60000
      7 H1        -47.1739   -9.0970  -25.3252 H      1 LIG       0.11500
      8 H2        -44.6933   -9.1311  -25.5803 H      1 LIG       0.11500
      9 H3        -48.3291  -11.0908  -24.3709 H      1 LIG       0.11500
     10 H4        -43.4586  -11.1829  -24.8634 H      1 LIG       0.12400
     11 H5        -46.9361  -13.0587  -23.7059 H      1 LIG       0.12400
@<TRIPOS>BOND
      1       1       2 ar
      2       1       3 ar
      3       2       4 ar
      4       3       5 ar
      5       4       6 ar
      6       5       6 ar
      7       1       7 1
      8       2       8 1
      9       3       9 1
     10       4      10 1
     11       5      11 1
@<TRIPOS>ALT_TYPE
CGenFF_4.0_ALT_TYPE_SET
CGenFF_4.0 1 CG2R61 2 CG2R61 3 CG2R61 4 CG2R61 5 CG2R61 6 NG2R60 7 HGR61 8 HGR61 9 HGR61 10 HGR62 11 HGR62
@<TRIPOS>MOLECULE
pyridine
 11 11 0 0 0
****
USER_CHARGES
INVALID_CHARGES
Pose:   2 Cluster:   2 Fr_nu: 3575973 TotEn:   -16.57
@<TRIPOS>ATOM
      1 C1        -47.0253   -9.5795  -23.5477 C.ar   1 LIG      -0.11300
      2 C2        -45.7450   -9.3082  -23.0782 C.ar   1 LIG      -0.11700
      3 C3        -47.3378  -10.8566  -24.0001 C.ar   1 LIG      -0.11700
      4 C4        -44.8207  -10.3404  -23.0818 C.ar   1 LIG       0.17700
      5 C5        -46.3421  -11.8194  -23.9626 C.ar   1 LIG       0.17700
      6 N1        -45.0871  -11.5934  -23.5135 N.ar   1 LIG      -0.60000
      7 H1        -47.7780   -8.7969  -23.5618 H      1 LIG       0.11500
      8 H2        -45.4792   -8.3203  -22.7205 H      1 LIG       0.11500
      9 H3        -48.3291  -11.0908  -24.3709 H      1 LIG       0.11500
     10 H4        -43.8084  -10.1796  -22.7259 H      1 LIG       0.12400
     11 H5        -46.5340  -12.8311  -24.3047 H      1 LIG       0.12400
@<TRIPOS>BOND
      1       1       2 ar
      2       1       3 ar
      3       2       4 ar
      4       3       5 ar
      5       4       6 ar
      6       5       6 ar
      7       1       7 1
      8       2       8 1
      9       3       9 1
     10       4      10 1
     11       5      11 1
@<TRIPOS>ALT_TYPE
CGenFF_4.0_ALT_TYPE_SET
CGenFF_4.0 1 CG2R61 2 CG2R61 3 CG2R61 4 CG2R61 5 CG2R61 6 NG2R60 7 HGR61 8 HGR61 9 HGR61 10 HGR62 11 HGR62
@<TRIPOS>MOLECULE
pyridine
 11 11 0 0 0
****
USER_CHARGES
INVALID_CHARGES
Pose:   3 Cluster:   3 Fr_nu:   2826 TotEn:   -16.02
@<TRIPOS>ATOM
      1 C1        -62.9631    3.3077  -41.3354 C.ar   1 LIG      -0.11300
      2 C2        -62.3545    3.8199  -42.4759 C.ar   1 LIG      -0.11700
      3 C3        -62.3161    3.3995  -40.1082 C.ar   1 LIG      -0.11700
      4 C4        -61.1084    4.4094  -42.3369 C.ar   1 LIG       0.17700
      5 C5        -61.0715    4.0076  -40.0752 C.ar   1 LIG       0.17700
      6 N1        -60.4488    4.5168  -41.1617 N.ar   1 LIG      -0.60000
      7 H1        -63.9394    2.8373  -41.4031 H      1 LIG       0.11500
      8 H2        -62.8403    3.7598  -43.4428 H      1 LIG       0.11500
      9 H3        -62.7712    3.0068  -39.2061 H      1 LIG       0.11500
     10 H4        -60.5918    4.8236  -43.1964 H      1 LIG       0.12400
     11 H5        -60.5245    4.1039  -39.1430 H      1 LIG       0.12400
@<TRIPOS>BOND
      1       1       2 ar
      2       1       3 ar
      3       2       4 ar
      4       3       5 ar
      5       4       6 ar
      6       5       6 ar
      7       1       7 1
      8       2       8 1
      9       3       9 1
     10       4      10 1
     11       5      11 1
@<TRIPOS>ALT_TYPE
CGenFF_4.0_ALT_TYPE_SET
CGenFF_4.0 1 CG2R61 2 CG2R61 3 CG2R61 4 CG2R61 5 CG2R61 6 NG2R60 7 HGR61 8 HGR61 9 HGR61 10 HGR62 11 HGR62
@<TRIPOS>MOLECULE
pyridine
 11 11 0 0 0
****
USER_CHARGES
INVALID_CHARGES
Pose:   4 Cluster:   4 Fr_nu:  41536 TotEn:   -15.96
@<TRIPOS>ATOM
      1 C1        -63.6344    2.6446  -40.6557 C.ar   1 LIG      -0.11300
      2 C2        -63.8882    2.9946  -41.9771 C.ar   1 LIG      -0.11700
      3 C3        -62.6117    3.2782  -39.9586 C.ar   1 LIG      -0.11700
      4 C4        -63.0971    3.9764  -42.5514 C.ar   1 LIG       0.17700
      5 C5        -61.8775    4.2472  -40.6233 C.ar   1 LIG       0.17700
      6 N1        -62.0946    4.6140  -41.9063 N.ar   1 LIG      -0.60000
      7 H1        -64.2321    1.8790  -40.1701 H      1 LIG       0.11500
      8 H2        -64.6804    2.5143  -42.5397 H      1 LIG       0.11500
      9 H3        -62.3957    3.0212  -38.9279 H      1 LIG       0.11500
     10 H4        -63.2548    4.2848  -43.5796 H      1 LIG       0.12400
     11 H5        -61.0684    4.7708  -40.1249 H      1 LIG       0.12400
@<TRIPOS>BOND
      1       1       2 ar
      2       1       3 ar
      3       2       4 ar
      4       3       5 ar
      5       4       6 ar
      6       5       6 ar
      7       1       7 1
      8       2       8 1
      9       3       9 1
     10       4      10 1
     11       5      11 1
@<TRIPOS>ALT_TYPE
CGenFF_4.0_ALT_TYPE_SET
CGenFF_4.0 1 CG2R61 2 CG2R61 3 CG2R61 4 CG2R61 5 CG2R61 6 NG2R60 7 HGR61 8 HGR61 9 HGR61 10 HGR62 11 HGR62
@<TRIPOS>MOLECULE
pyridine
 11 11 0 0 0
****
USER_CHARGES
INVALID_CHARGES
Pose:   5 Cluster:   5 Fr_nu: 2336490 TotEn:   -14.64
@<TRIPOS>ATOM
      1 C1        -59.7771   -1.8996  -19.9807 C.ar   1 LIG      -0.11300
      2 C2        -58.9891   -2.1233  -18.8573 C.ar   1 LIG      -0.11700
      3 C3        -59.6460   -2.7262  -21.0910 C.ar   1 LIG      -0.11700
      4 C4        -58.0919   -3.1786  -18.8942 C.ar   1 LIG       0.17700
      5 C5        -58.7193   -3.7543  -21.0280 C.ar   1 LIG       0.17700
      6 N1        -57.9361   -4.0027  -19.9544 N.ar   1 LIG      -0.60000
      7 H1        -60.4918   -1.0820  -19.9912 H      1 LIG       0.11500
      8 H2        -59.0745   -1.4920  -17.9805 H      1 LIG       0.11500
      9 H3        -60.2495   -2.5701  -21.9779 H      1 LIG       0.11500
     10 H4        -57.4542   -3.3945  -18.0434 H      1 LIG       0.12400
     11 H5        -58.5775   -4.4270  -21.8675 H      1 LIG       0.12400
@<TRIPOS>BOND
      1       1       2 ar
      2       1       3 ar
      3       2       4 ar
      4       3       5 ar
      5       4       6 ar
      6       5       6 ar
      7       1       7 1
      8       2       8 1
      9       3       9 1
     10       4      10 1
     11       5      11 1
@<TRIPOS>ALT_TYPE
CGenFF_4.0_ALT_TYPE_SET
CGenFF_4.0 1 CG2R61 2 CG2R61 3 CG2R61 4 CG2R61 5 CG2R61 6 NG2R60 7 HGR61 8 HGR61 9 HGR61 10 HGR62 11 HGR62
@<TRIPOS>MOLECULE
pyridine
 11 11 0 0 0
****
USER_CHARGES
INVALID_CHARGES
Pose:   6 Cluster:   6 Fr_nu: 1543853 TotEn:   -14.43
@<TRIPOS>ATOM
      1 C1        -63.0512    3.3237  -41.8584 C.ar   1 LIG      -0.11300
      2 C2        -63.2492    2.6460  -40.6606 C.ar   1 LIG      -0.11700
      3 C3        -61.9637    4.1792  -41.9953 C.ar   1 LIG      -0.11700
      4 C4        -62.3383    2.8567  -39.6381 C.ar   1 LIG       0.17700
      5 C5        -61.1105    4.3215  -40.9129 C.ar   1 LIG       0.17700
      6 N1        -61.2703    3.6800  -39.7336 N.ar   1 LIG      -0.60000
      7 H1        -63.7435    3.1859  -42.6836 H      1 LIG       0.11500
      8 H2        -64.0896    1.9741  -40.5316 H      1 LIG       0.11500
      9 H3        -61.7899    4.7182  -42.9196 H      1 LIG       0.11500
     10 H4        -62.4488    2.3519  -38.6841 H      1 LIG       0.12400
     11 H5        -60.2478    4.9773  -40.9676 H      1 LIG       0.12400
@<TRIPOS>BOND
      1       1       2 ar
      2       1       3 ar
      3       2       4 ar
      4       3       5 ar
      5       4       6 ar
      6       5       6 ar
      7       1       7 1
      8       2       8 1
      9       3       9 1
     10       4      10 1
     11       5      11 1
@<TRIPOS>ALT_TYPE
CGenFF_4.0_ALT_TYPE_SET
CGenFF_4.0 1 CG2R61 2 CG2R61 3 CG2R61 4 CG2R61 5 CG2R61 6 NG2R60 7 HGR61 8 HGR61 9 HGR61 10 HGR62 11 HGR62
@<TRIPOS>MOLECULE
pyridine
 11 11 0 0 0
****
USER_CHARGES
INVALID_CHARGES
Pose:   7 Cluster:   7 Fr_nu:  12545 TotEn:   -14.00
@<TRIPOS>ATOM
      1 C1        -74.6262   -8.5744  -52.8882 C.ar   1 LIG      -0.11300
      2 C2        -74.0414   -9.5893  -53.6374 C.ar   1 LIG      -0.11700
      3 C3        -75.6063   -8.8853  -51.9522 C.ar   1 LIG      -0.11700
      4 C4        -74.4684  -10.8884  -53.4145 C.ar   1 LIG       0.17700
      5 C5        -75.9635  -10.2159  -51.8049 C.ar   1 LIG       0.17700
      6 N1        -75.4178  -11.2291  -52.5144 N.ar   1 LIG      -0.60000
      7 H1        -74.3193   -7.5431  -53.0340 H      1 LIG       0.11500
      8 H2        -73.2755   -9.3704  -54.3722 H      1 LIG       0.11500
      9 H3        -76.0763   -8.1104  -51.3573 H      1 LIG       0.11500
     10 H4        -74.0436  -11.7155  -53.9736 H      1 LIG       0.12400
     11 H5        -76.7234  -10.5114  -51.0890 H      1 LIG       0.12400
@<TRIPOS>BOND
      1       1       2 ar
      2       1       3 ar
      3       2       4 ar
      4       3       5 ar
      5       4       6 ar
      6       5       6 ar
      7       1       7 1
      8       2       8 1
      9       3       9 1
     10       4      10 1
     11       5      11 1
@<TRIPOS>ALT_TYPE
CGenFF_4.0_ALT_TYPE_SET
CGenFF_4.0 1 CG2R61 2 CG2R61 3 CG2R61 4 CG2R61 5 CG2R61 6 NG2R60 7 HGR61 8 HGR61 9 HGR61 10 HGR62 11 HGR62
@<TRIPOS>MOLECULE
pyridine
 11 11 0 0 0
****
USER_CHARGES
INVALID_CHARGES
Pose:   8 Cluster:   8 Fr_nu: 214113 TotEn:   -13.36
@<TRIPOS>ATOM
      1 C1        -75.0133  -10.2540  -52.7228 C.ar   1 LIG      -0.11300
      2 C2        -74.7818  -11.5261  -53.2339 C.ar   1 LIG      -0.11700
      3 C3        -76.1438  -10.0169  -51.9489 C.ar   1 LIG      -0.11700
      4 C4        -75.7039  -12.5190  -52.9447 C.ar   1 LIG       0.17700
      5 C5        -77.0052  -11.0772  -51.7174 C.ar   1 LIG       0.17700
      6 N1        -76.8137  -12.3267  -52.1970 N.ar   1 LIG      -0.60000
      7 H1        -74.3143   -9.4487  -52.9277 H      1 LIG       0.11500
      8 H2        -73.9072  -11.7340  -53.8393 H      1 LIG       0.11500
      9 H3        -76.3448   -9.0330  -51.5406 H      1 LIG       0.11500
     10 H4        -75.5688  -13.5279  -53.3202 H      1 LIG       0.12400
     11 H5        -77.9017  -10.9449  -51.1207 H      1 LIG       0.12400
@<TRIPOS>BOND
      1       1       2 ar
      2       1       3 ar
      3       2       4 ar
      4       3       5 ar
      5       4       6 ar
      6       5       6 ar
      7       1       7 1
      8       2       8 1
      9       3       9 1
     10       4      10 1
     11       5      11 1
@<TRIPOS>ALT_TYPE
CGenFF_4.0_ALT_TYPE_SET
CGenFF_4.0 1 CG2R61 2 CG2R61 3 CG2R61 4 CG2R61 5 CG2R61 6 NG2R60 7 HGR61 8 HGR61 9 HGR61 10 HGR62 11 HGR62
@<TRIPOS>MOLECULE
pyridine
 11 11 0 0 0
****
USER_CHARGES
INVALID_CHARGES
Pose:   9 Cluster:   9 Fr_nu: 505282 TotEn:   -12.69
@<TRIPOS>ATOM
      1 C1        -76.9060  -10.9355  -51.9702 C.ar   1 LIG      -0.11300
      2 C2        -77.8018  -11.6229  -51.1588 C.ar   1 LIG      -0.11700
      3 C3        -75.9931  -11.6434  -52.7440 C.ar   1 LIG      -0.11700
      4 C4        -77.7443  -13.0073  -51.1568 C.ar   1 LIG       0.17700
      5 C5        -76.0164  -13.0269  -52.6709 C.ar   1 LIG       0.17700
      6 N1        -76.8716  -13.7296  -51.8945 N.ar   1 LIG      -0.60000
      7 H1        -76.9189   -9.8501  -51.9990 H      1 LIG       0.11500
      8 H2        -78.5222  -11.0920  -50.5476 H      1 LIG       0.11500
      9 H3        -75.2852  -11.1286  -53.3835 H      1 LIG       0.11500
     10 H4        -78.4213  -13.5896  -50.5407 H      1 LIG       0.12400
     11 H5        -75.3246  -13.6260  -53.2538 H      1 LIG       0.12400
@<TRIPOS>BOND
      1       1       2 ar
      2       1       3 ar
      3       2       4 ar
      4       3       5 ar
      5       4       6 ar
      6       5       6 ar
      7       1       7 1
      8       2       8 1
      9       3       9 1
     10       4      10 1
     11       5      11 1
@<TRIPOS>ALT_TYPE
CGenFF_4.0_ALT_TYPE_SET
CGenFF_4.0 1 CG2R61 2 CG2R61 3 CG2R61 4 CG2R61 5 CG2R61 6 NG2R60 7 HGR61 8 HGR61 9 HGR61 10 HGR62 11 HGR62
@<TRIPOS>MOLECULE
pyridine
 11 11 0 0 0
****
USER_CHARGES
INVALID_CHARGES
Pose:  10 Cluster:  10 Fr_nu: 3057515 TotEn:   -12.60
@<TRIPOS>ATOM
      1 C1        -51.2984    4.3671  -35.4832 C.ar   1 LIG      -0.11300
      2 C2        -50.5482    3.5240  -34.6711 C.ar   1 LIG      -0.11700
      3 C3        -50.7209    5.5226  -35.9978 C.ar   1 LIG      -0.11700
      4 C4        -49.2353    3.8783  -34.4056 C.ar   1 LIG       0.17700
      5 C5        -49.4003    5.7876  -35.6727 C.ar   1 LIG       0.17700
      6 N1        -48.6399    4.9924  -34.8871 N.ar   1 LIG      -0.60000
      7 H1        -52.3313    4.1246  -35.7141 H      1 LIG       0.11500
      8 H2        -50.9774    2.6180  -34.2593 H      1 LIG       0.11500
      9 H3        -51.2868    6.1948  -36.6326 H      1 LIG       0.11500
     10 H4        -48.6086    3.2541  -33.7774 H      1 LIG       0.12400
     11 H5        -48.9032    6.6762  -36.0476 H      1 LIG       0.12400
@<TRIPOS>BOND
      1       1       2 ar
      2       1       3 ar
      3       2       4 ar
      4       3       5 ar
      5       4       6 ar
      6       5       6 ar
      7       1       7 1
      8       2       8 1
      9       3       9 1
     10       4      10 1
     11       5      11 1
@<TRIPOS>ALT_TYPE
CGenFF_4.0_ALT_TYPE_SET
CGenFF_4.0 1 CG2R61 2 CG2R61 3 CG2R61 4 CG2R61 5 CG2R61 6 NG2R60 7 HGR61 8 HGR61 9 HGR61 10 HGR62 11 HGR62
@<TRIPOS>MOLECULE
pyridine
 11 11 0 0 0
****
USER_CHARGES
INVALID_CHARGES
Pose:  11 Cluster:  11 Fr_nu: 1126927 TotEn:   -12.53
@<TRIPOS>ATOM
      1 C1        -61.0722    4.9608  -37.7989 C.ar   1 LIG      -0.11300
      2 C2        -59.7900    5.4445  -37.5638 C.ar   1 LIG      -0.11700
      3 C3        -61.3698    4.3591  -39.0166 C.ar   1 LIG      -0.11700
      4 C4        -58.8488    5.3034  -38.5708 C.ar   1 LIG       0.17700
      5 C5        -60.3580    4.2668  -39.9586 C.ar   1 LIG       0.17700
      6 N1        -59.1006    4.7250  -39.7664 N.ar   1 LIG      -0.60000
      7 H1        -61.8382    5.0531  -37.0349 H      1 LIG       0.11500
      8 H2        -59.5354    5.9168  -36.6221 H      1 LIG       0.11500
      9 H3        -62.3626    3.9753  -39.2220 H      1 LIG       0.11500
     10 H4        -57.8346    5.6647  -38.4366 H      1 LIG       0.12400
     11 H5        -60.5383    3.8071  -40.9248 H      1 LIG       0.12400
@<TRIPOS>BOND
      1       1       2 ar
      2       1       3 ar
      3       2       4 ar
      4       3       5 ar
      5       4       6 ar
      6       5       6 ar
      7       1       7 1
      8       2       8 1
      9       3       9 1
     10       4      10 1
     11       5      11 1
@<TRIPOS>ALT_TYPE
CGenFF_4.0_ALT_TYPE_SET
CGenFF_4.0 1 CG2R61 2 CG2R61 3 CG2R61 4 CG2R61 5 CG2R61 6 NG2R60 7 HGR61 8 HGR61 9 HGR61 10 HGR62 11 HGR62
@<TRIPOS>MOLECULE
pyridine
 11 11 0 0 0
****
USER_CHARGES
INVALID_CHARGES
Pose:  12 Cluster:  12 Fr_nu: 3429816 TotEn:   -12.20
@<TRIPOS>ATOM
      1 C1        -61.8706    6.4959  -22.7732 C.ar   1 LIG      -0.11300
      2 C2        -61.9513    5.6745  -21.6543 C.ar   1 LIG      -0.11700
      3 C3        -60.6271    6.9142  -23.2335 C.ar   1 LIG      -0.11700
      4 C4        -60.7683    5.3024  -21.0362 C.ar   1 LIG       0.17700
      5 C5        -59.5034    6.4869  -22.5446 C.ar   1 LIG       0.17700
      6 N1        -59.5421    5.6889  -21.4540 N.ar   1 LIG      -0.60000
      7 H1        -62.7753    6.8100  -23.2852 H      1 LIG       0.11500
      8 H2        -62.9096    5.3359  -21.2780 H      1 LIG       0.11500
      9 H3        -60.5402    7.5551  -24.1034 H      1 LIG       0.11500
     10 H4        -60.7777    4.6630  -20.1598 H      1 LIG       0.12400
     11 H5        -58.5098    6.7855  -22.8622 H      1 LIG       0.12400
@<TRIPOS>BOND
      1       1       2 ar
      2       1       3 ar
      3       2       4 ar
      4       3       5 ar
      5       4       6 ar
      6       5       6 ar
      7       1       7 1
      8       2       8 1
      9       3       9 1
     10       4      10 1
     11       5      11 1
@<TRIPOS>ALT_TYPE
CGenFF_4.0_ALT_TYPE_SET
CGenFF_4.0 1 CG2R61 2 CG2R61 3 CG2R61 4 CG2R61 5 CG2R61 6 NG2R60 7 HGR61 8 HGR61 9 HGR61 10 HGR62 11 HGR62
@<TRIPOS>MOLECULE
pyridine
 11 11 0 0 0
****
USER_CHARGES
INVALID_CHARGES
Pose:  13 Cluster:  13 Fr_nu: 1776736 TotEn:   -11.78
@<TRIPOS>ATOM
      1 C1        -63.4836    4.3989  -43.0101 C.ar   1 LIG      -0.11300
      2 C2        -63.6884    3.3524  -42.1179 C.ar   1 LIG      -0.11700
      3 C3        -62.3118    5.1443  -42.9416 C.ar   1 LIG      -0.11700
      4 C4        -62.6987    3.0937  -41.1834 C.ar   1 LIG       0.17700
      5 C5        -61.3838    4.8056  -41.9701 C.ar   1 LIG       0.17700
      6 N1        -61.5476    3.7959  -41.0861 N.ar   1 LIG      -0.60000
      7 H1        -64.2360    4.6336  -43.7570 H      1 LIG       0.11500
[truncated: 4,236,669 more chars]
