# Supplementary material for: The pocketome of G-protein-coupled receptors reveals previously untargeted allosteric sites
Source: Nat Commun. 2022 May 10;13:2567. doi: 10.1038/s41467-022-29609-6 (PMC9091257; doi:10.1038/s41467-022-29609-6)
Supplement: Supplementary file 4 — Supplementary Data 1 [file 41467_2022_29609_MOESM4_ESM.zip › docking_files/3dqb/mols.mol2]

# TRIPOS MOL2 file generated by SEED

@<TRIPOS>MOLECULE
methanamine
 8 7 0 0 0
****
USER_CHARGES
INVALID_CHARGES
Pose:   1 Cluster:   1 Fr_nu: 141792 TotEn:   -73.99
@<TRIPOS>ATOM
      1 C1        -82.6284   -9.5396  -33.5485 C.3    1 LIG       0.04000
      2 N1        -83.1866   -9.4913  -34.9136 N.4    1 LIG      -0.30000
      3 H1        -81.9195   -8.7157  -33.4483 H      1 LIG       0.09000
      4 H2        -83.4563   -9.4331  -32.8450 H      1 LIG       0.09000
      5 H3        -82.1301  -10.5031  -33.4254 H      1 LIG       0.09000
      6 H4        -83.8653  -10.2484  -35.0681 H      1 LIG       0.33000
      7 H5        -82.4486   -9.5877  -35.6235 H      1 LIG       0.33000
      8 H6        -83.6708   -8.6010  -35.0893 H      1 LIG       0.33000
@<TRIPOS>BOND
      1       1       2 1
      2       1       3 1
      3       1       4 1
      4       1       5 1
      5       2       6 1
      6       2       7 1
      7       2       8 1
@<TRIPOS>ALT_TYPE
CGenFF_4.0_ALT_TYPE_SET
CGenFF_4.0 1 CG334 2 NG3P3 3 HGA3 4 HGA3 5 HGA3 6 HGP2 7 HGP2 8 HGP2
@<TRIPOS>MOLECULE
methanamine
 8 7 0 0 0
****
USER_CHARGES
INVALID_CHARGES
Pose:   2 Cluster:   2 Fr_nu: 142271 TotEn:   -71.86
@<TRIPOS>ATOM
      1 C1        -83.6410   -9.6566  -34.1891 C.3    1 LIG       0.04000
      2 N1        -82.3188  -10.2859  -34.3711 N.4    1 LIG      -0.30000
      3 H1        -83.5127   -8.5767  -34.2829 H      1 LIG       0.09000
      4 H2        -84.3043  -10.0422  -34.9656 H      1 LIG       0.09000
      5 H3        -84.0038   -9.9236  -33.1947 H      1 LIG       0.09000
      6 H4        -82.3768  -11.3097  -34.2929 H      1 LIG       0.33000
      7 H5        -81.6480   -9.9590  -33.6632 H      1 LIG       0.33000
      8 H6        -81.9240  -10.0679  -35.2956 H      1 LIG       0.33000
@<TRIPOS>BOND
      1       1       2 1
      2       1       3 1
      3       1       4 1
      4       1       5 1
      5       2       6 1
      6       2       7 1
      7       2       8 1
@<TRIPOS>ALT_TYPE
CGenFF_4.0_ALT_TYPE_SET
CGenFF_4.0 1 CG334 2 NG3P3 3 HGA3 4 HGA3 5 HGA3 6 HGP2 7 HGP2 8 HGP2
@<TRIPOS>MOLECULE
methanamine
 8 7 0 0 0
****
USER_CHARGES
INVALID_CHARGES
Pose:   3 Cluster:   3 Fr_nu: 141674 TotEn:   -67.31
@<TRIPOS>ATOM
      1 C1        -81.3386   -9.4405  -33.2951 C.3    1 LIG       0.04000
      2 N1        -82.3238   -9.2061  -34.3682 N.4    1 LIG      -0.30000
      3 H1        -81.8177   -9.2019  -32.3438 H      1 LIG       0.09000
      4 H2        -81.0454  -10.4913  -33.3344 H      1 LIG       0.09000
      5 H3        -80.4833   -8.7872  -33.4784 H      1 LIG       0.09000
      6 H4        -81.9272   -9.4153  -35.2937 H      1 LIG       0.33000
      7 H5        -82.6381   -8.2267  -34.3805 H      1 LIG       0.33000
      8 H6        -83.1570   -9.7971  -34.2478 H      1 LIG       0.33000
@<TRIPOS>BOND
      1       1       2 1
      2       1       3 1
      3       1       4 1
      4       1       5 1
      5       2       6 1
      6       2       7 1
      7       2       8 1
@<TRIPOS>ALT_TYPE
CGenFF_4.0_ALT_TYPE_SET
CGenFF_4.0 1 CG334 2 NG3P3 3 HGA3 4 HGA3 5 HGA3 6 HGP2 7 HGP2 8 HGP2
@<TRIPOS>MOLECULE
methanamine
 8 7 0 0 0
****
USER_CHARGES
INVALID_CHARGES
Pose:   4 Cluster:   4 Fr_nu: 116175 TotEn:   -64.97
@<TRIPOS>ATOM
      1 C1        -80.8642   -9.4224  -32.7574 C.3    1 LIG       0.04000
      2 N1        -81.4334  -10.3456  -33.7580 N.4    1 LIG      -0.30000
      3 H1        -79.8078   -9.2833  -32.9942 H      1 LIG       0.09000
      4 H2        -81.4094   -8.4790  -32.8250 H      1 LIG       0.09000
      5 H3        -80.9889   -9.8783  -31.7733 H      1 LIG       0.09000
      6 H4        -82.4329  -10.5159  -33.5853 H      1 LIG       0.33000
      7 H5        -80.9567  -11.2569  -33.7404 H      1 LIG       0.33000
      8 H6        -81.3439   -9.9676  -34.7104 H      1 LIG       0.33000
@<TRIPOS>BOND
      1       1       2 1
      2       1       3 1
      3       1       4 1
      4       1       5 1
      5       2       6 1
      6       2       7 1
      7       2       8 1
@<TRIPOS>ALT_TYPE
CGenFF_4.0_ALT_TYPE_SET
CGenFF_4.0 1 CG334 2 NG3P3 3 HGA3 4 HGA3 5 HGA3 6 HGP2 7 HGP2 8 HGP2
@<TRIPOS>MOLECULE
methanol
 6 5 0 0 0
****
USER_CHARGES
INVALID_CHARGES
Pose:   1 Cluster:   1 Fr_nu:  67658 TotEn:   -17.05
@<TRIPOS>ATOM
      1 C1        -70.9395  -11.1779  -39.2041 C.3    1 LIG      -0.04000
      2 O1        -72.0737  -12.0129  -39.0593 O.3    1 LIG      -0.65000
      3 H1        -70.0659  -11.7876  -39.4473 H      1 LIG       0.09000
      4 H2        -70.7676  -10.6307  -38.2737 H      1 LIG       0.09000
      5 H3        -71.1221  -10.4676  -40.0138 H      1 LIG       0.09000
      6 H4        -72.8269  -11.4366  -38.8441 H      1 LIG       0.42000
@<TRIPOS>BOND
      1       1       2 1
      2       1       3 1
      3       1       4 1
      4       1       5 1
      5       2       6 1
@<TRIPOS>ALT_TYPE
CGenFF_4.0_ALT_TYPE_SET
CGenFF_4.0 1 CG331 2 OG311 3 HGA3 4 HGA3 5 HGA3 6 HGP1
@<TRIPOS>MOLECULE
methanol
 6 5 0 0 0
****
USER_CHARGES
INVALID_CHARGES
Pose:   2 Cluster:   2 Fr_nu:  59438 TotEn:   -14.58
@<TRIPOS>ATOM
      1 C1        -82.4404   -9.9714  -33.4608 C.3    1 LIG      -0.04000
      2 O1        -83.1558   -9.7361  -34.6596 O.3    1 LIG      -0.65000
      3 H1        -83.1346   -9.9798  -32.6169 H      1 LIG       0.09000
      4 H2        -81.6916   -9.1873  -33.3224 H      1 LIG       0.09000
      5 H3        -81.9415  -10.9409  -33.5289 H      1 LIG       0.09000
      6 H4        -82.5070   -9.7357  -35.3840 H      1 LIG       0.42000
@<TRIPOS>BOND
      1       1       2 1
      2       1       3 1
      3       1       4 1
      4       1       5 1
      5       2       6 1
@<TRIPOS>ALT_TYPE
CGenFF_4.0_ALT_TYPE_SET
CGenFF_4.0 1 CG331 2 OG311 3 HGA3 4 HGA3 5 HGA3 6 HGP1
@<TRIPOS>MOLECULE
methanol
 6 5 0 0 0
****
USER_CHARGES
INVALID_CHARGES
Pose:   3 Cluster:   3 Fr_nu: 232142 TotEn:   -13.66
@<TRIPOS>ATOM
      1 C1        -71.3962  -11.8349  -38.9983 C.3    1 LIG      -0.04000
      2 O1        -72.0382  -12.3595  -37.8506 O.3    1 LIG      -0.65000
      3 H1        -70.5333  -12.4563  -39.2500 H      1 LIG       0.09000
      4 H2        -71.0746  -10.8093  -38.8001 H      1 LIG       0.09000
      5 H3        -72.1011  -11.8388  -39.8329 H      1 LIG       0.09000
      6 H4        -72.7971  -11.7823  -37.6590 H      1 LIG       0.42000
@<TRIPOS>BOND
      1       1       2 1
      2       1       3 1
      3       1       4 1
      4       1       5 1
      5       2       6 1
@<TRIPOS>ALT_TYPE
CGenFF_4.0_ALT_TYPE_SET
CGenFF_4.0 1 CG331 2 OG311 3 HGA3 4 HGA3 5 HGA3 6 HGP1
@<TRIPOS>MOLECULE
methanol
 6 5 0 0 0
****
USER_CHARGES
INVALID_CHARGES
Pose:   4 Cluster:   4 Fr_nu: 118449 TotEn:   -13.61
@<TRIPOS>ATOM
      1 C1        -74.3260   -5.5100  -56.3251 C.3    1 LIG      -0.04000
      2 O1        -72.9124   -5.5457  -56.2541 O.3    1 LIG      -0.65000
      3 H1        -74.6450   -5.7024  -57.3524 H      1 LIG       0.09000
      4 H2        -74.6834   -4.5299  -55.9989 H      1 LIG       0.09000
      5 H3        -74.7345   -6.2817  -55.6685 H      1 LIG       0.09000
      6 H4        -72.6684   -5.3708  -55.3291 H      1 LIG       0.42000
@<TRIPOS>BOND
      1       1       2 1
      2       1       3 1
      3       1       4 1
      4       1       5 1
      5       2       6 1
@<TRIPOS>ALT_TYPE
CGenFF_4.0_ALT_TYPE_SET
CGenFF_4.0 1 CG331 2 OG311 3 HGA3 4 HGA3 5 HGA3 6 HGP1
@<TRIPOS>MOLECULE
methanol
 6 5 0 0 0
****
USER_CHARGES
INVALID_CHARGES
Pose:   5 Cluster:   5 Fr_nu: 520490 TotEn:   -13.39
@<TRIPOS>ATOM
      1 C1        -75.2866  -17.6495  -41.6070 C.3    1 LIG      -0.04000
      2 O1        -75.6457  -16.7657  -40.5609 O.3    1 LIG      -0.65000
      3 H1        -74.8717  -17.0784  -42.4412 H      1 LIG       0.09000
      4 H2        -76.1690  -18.2048  -41.9351 H      1 LIG       0.09000
      5 H3        -74.5340  -18.3501  -41.2380 H      1 LIG       0.09000
      6 H4        -76.0092  -17.3086  -39.8406 H      1 LIG       0.42000
@<TRIPOS>BOND
      1       1       2 1
      2       1       3 1
      3       1       4 1
      4       1       5 1
      5       2       6 1
@<TRIPOS>ALT_TYPE
CGenFF_4.0_ALT_TYPE_SET
CGenFF_4.0 1 CG331 2 OG311 3 HGA3 4 HGA3 5 HGA3 6 HGP1
@<TRIPOS>MOLECULE
methanol
 6 5 0 0 0
****
USER_CHARGES
INVALID_CHARGES
Pose:   6 Cluster:   6 Fr_nu: 8468712 TotEn:   -13.34
@<TRIPOS>ATOM
      1 C1        -47.1318  -10.3989  -32.2026 C.3    1 LIG      -0.04000
      2 O1        -47.2940   -9.1371  -32.8239 O.3    1 LIG      -0.65000
      3 H1        -47.7550  -11.1389  -32.7108 H      1 LIG       0.09000
      4 H2        -47.4178  -10.3272  -31.1501 H      1 LIG       0.09000
      5 H3        -46.0835  -10.6981  -32.2738 H      1 LIG       0.09000
      6 H4        -46.7266   -8.5084  -32.3459 H      1 LIG       0.42000
@<TRIPOS>BOND
      1       1       2 1
      2       1       3 1
      3       1       4 1
      4       1       5 1
      5       2       6 1
@<TRIPOS>ALT_TYPE
CGenFF_4.0_ALT_TYPE_SET
CGenFF_4.0 1 CG331 2 OG311 3 HGA3 4 HGA3 5 HGA3 6 HGP1
@<TRIPOS>MOLECULE
methanol
 6 5 0 0 0
****
USER_CHARGES
INVALID_CHARGES
Pose:   7 Cluster:   7 Fr_nu:  59150 TotEn:   -13.17
@<TRIPOS>ATOM
      1 C1        -82.5655   -9.7083  -33.4980 C.3    1 LIG      -0.04000
      2 O1        -82.2471   -8.6346  -34.3641 O.3    1 LIG      -0.65000
      3 H1        -82.9392   -9.3141  -32.5498 H      1 LIG       0.09000
      4 H2        -81.6733  -10.3157  -33.3259 H      1 LIG       0.09000
      5 H3        -83.3385  -10.3238  -33.9641 H      1 LIG       0.09000
      6 H4        -81.9196   -9.0237  -35.1930 H      1 LIG       0.42000
@<TRIPOS>BOND
      1       1       2 1
      2       1       3 1
      3       1       4 1
      4       1       5 1
      5       2       6 1
@<TRIPOS>ALT_TYPE
CGenFF_4.0_ALT_TYPE_SET
CGenFF_4.0 1 CG331 2 OG311 3 HGA3 4 HGA3 5 HGA3 6 HGP1
@<TRIPOS>MOLECULE
methanol
 6 5 0 0 0
****
USER_CHARGES
INVALID_CHARGES
Pose:   8 Cluster:   8 Fr_nu: 8901358 TotEn:   -12.96
@<TRIPOS>ATOM
      1 C1        -82.3201   -9.6074  -33.7824 C.3    1 LIG      -0.04000
      2 O1        -82.8861  -10.9040  -33.7266 O.3    1 LIG      -0.65000
      3 H1        -82.6695   -9.0196  -32.9300 H      1 LIG       0.09000
      4 H2        -82.6111   -9.1218  -34.7173 H      1 LIG       0.09000
      5 H3        -81.2317   -9.6926  -33.7417 H      1 LIG       0.09000
      6 H4        -82.5532  -11.3942  -34.4977 H      1 LIG       0.42000
@<TRIPOS>BOND
      1       1       2 1
      2       1       3 1
      3       1       4 1
      4       1       5 1
      5       2       6 1
@<TRIPOS>ALT_TYPE
CGenFF_4.0_ALT_TYPE_SET
CGenFF_4.0 1 CG331 2 OG311 3 HGA3 4 HGA3 5 HGA3 6 HGP1
@<TRIPOS>MOLECULE
methanol
 6 5 0 0 0
****
USER_CHARGES
INVALID_CHARGES
Pose:   9 Cluster:   9 Fr_nu:  59537 TotEn:   -12.71
@<TRIPOS>ATOM
      1 C1        -81.2528   -9.3819  -33.2840 C.3    1 LIG      -0.04000
      2 O1        -82.2910   -9.8290  -34.1365 O.3    1 LIG      -0.65000
      3 H1        -81.5972   -9.4033  -32.2471 H      1 LIG       0.09000
      4 H2        -80.9640   -8.3652  -33.5622 H      1 LIG       0.09000
      5 H3        -80.3922  -10.0460  -33.3934 H      1 LIG       0.09000
      6 H4        -81.9480   -9.7958  -35.0458 H      1 LIG       0.42000
@<TRIPOS>BOND
      1       1       2 1
      2       1       3 1
      3       1       4 1
      4       1       5 1
      5       2       6 1
@<TRIPOS>ALT_TYPE
CGenFF_4.0_ALT_TYPE_SET
CGenFF_4.0 1 CG331 2 OG311 3 HGA3 4 HGA3 5 HGA3 6 HGP1
@<TRIPOS>MOLECULE
methanol
 6 5 0 0 0
****
USER_CHARGES
INVALID_CHARGES
Pose:  10 Cluster:  10 Fr_nu: 934270 TotEn:   -12.51
@<TRIPOS>ATOM
      1 C1        -76.6906  -17.6998  -42.7274 C.3    1 LIG      -0.04000
      2 O1        -75.6001  -17.4934  -41.8483 O.3    1 LIG      -0.65000
      3 H1        -76.7387  -16.8800  -43.4484 H      1 LIG       0.09000
      4 H2        -77.6190  -17.7485  -42.1526 H      1 LIG       0.09000
      5 H3        -76.5443  -18.6424  -43.2601 H      1 LIG       0.09000
      6 H4        -75.5907  -18.2396  -41.2249 H      1 LIG       0.42000
@<TRIPOS>BOND
      1       1       2 1
      2       1       3 1
      3       1       4 1
      4       1       5 1
      5       2       6 1
@<TRIPOS>ALT_TYPE
CGenFF_4.0_ALT_TYPE_SET
CGenFF_4.0 1 CG331 2 OG311 3 HGA3 4 HGA3 5 HGA3 6 HGP1
@<TRIPOS>MOLECULE
methanol
 6 5 0 0 0
****
USER_CHARGES
INVALID_CHARGES
Pose:  11 Cluster:  11 Fr_nu: 912159 TotEn:   -12.50
@<TRIPOS>ATOM
      1 C1        -70.2146  -11.5635  -40.3520 C.3    1 LIG      -0.04000
      2 O1        -71.4932  -11.9140  -39.8551 O.3    1 LIG      -0.65000
      3 H1        -69.6366  -12.4706  -40.5448 H      1 LIG       0.09000
      4 H2        -69.6973  -10.9378  -39.6202 H      1 LIG       0.09000
      5 H3        -70.3359  -11.0064  -41.2839 H      1 LIG       0.09000
      6 H4        -71.9752  -11.0844  -39.6964 H      1 LIG       0.42000
@<TRIPOS>BOND
      1       1       2 1
      2       1       3 1
      3       1       4 1
      4       1       5 1
      5       2       6 1
@<TRIPOS>ALT_TYPE
CGenFF_4.0_ALT_TYPE_SET
CGenFF_4.0 1 CG331 2 OG311 3 HGA3 4 HGA3 5 HGA3 6 HGP1
@<TRIPOS>MOLECULE
methanol
 6 5 0 0 0
****
USER_CHARGES
INVALID_CHARGES
Pose:  12 Cluster:  12 Fr_nu: 206977 TotEn:   -11.97
@<TRIPOS>ATOM
      1 C1        -65.5095   -6.7960  -45.9065 C.3    1 LIG      -0.04000
      2 O1        -66.3410   -6.8004  -44.7606 O.3    1 LIG      -0.65000
      3 H1        -64.7776   -7.6038  -45.8297 H      1 LIG       0.09000
      4 H2        -64.9983   -5.8330  -45.9832 H      1 LIG       0.09000
      5 H3        -66.1271   -6.9502  -46.7944 H      1 LIG       0.09000
      6 H4        -66.9757   -6.0711  -44.8655 H      1 LIG       0.42000
@<TRIPOS>BOND
      1       1       2 1
      2       1       3 1
      3       1       4 1
      4       1       5 1
      5       2       6 1
@<TRIPOS>ALT_TYPE
CGenFF_4.0_ALT_TYPE_SET
CGenFF_4.0 1 CG331 2 OG311 3 HGA3 4 HGA3 5 HGA3 6 HGP1
@<TRIPOS>MOLECULE
methanol
 6 5 0 0 0
****
USER_CHARGES
INVALID_CHARGES
Pose:  13 Cluster:  13 Fr_nu: 581200 TotEn:   -11.60
@<TRIPOS>ATOM
      1 C1        -70.2065  -11.1396  -41.2404 C.3    1 LIG      -0.04000
      2 O1        -69.7474  -12.3978  -40.7816 O.3    1 LIG      -0.65000
      3 H1        -71.2823  -11.0579  -41.0665 H      1 LIG       0.09000
      4 H2        -69.9904  -11.0387  -42.3070 H      1 LIG       0.09000
      5 H3        -69.6897  -10.3502  -40.6896 H      1 LIG       0.09000
      6 H4        -68.7907  -12.4325  -40.9528 H      1 LIG       0.42000
@<TRIPOS>BOND
      1       1       2 1
      2       1       3 1
      3       1       4 1
      4       1       5 1
      5       2       6 1
@<TRIPOS>ALT_TYPE
CGenFF_4.0_ALT_TYPE_SET
CGenFF_4.0 1 CG331 2 OG311 3 HGA3 4 HGA3 5 HGA3 6 HGP1
@<TRIPOS>MOLECULE
methanol
 6 5 0 0 0
****
USER_CHARGES
INVALID_CHARGES
Pose:  14 Cluster:  14 Fr_nu: 276975 TotEn:   -11.33
@<TRIPOS>ATOM
      1 C1        -66.5344   -7.7295  -48.1140 C.3    1 LIG      -0.04000
      2 O1        -67.4066   -8.8033  -48.4151 O.3    1 LIG      -0.65000
      3 H1        -65.5284   -8.1159  -47.9328 H      1 LIG       0.09000
      4 H2        -66.8979   -7.2007  -47.2292 H      1 LIG       0.09000
      5 H3        -66.5107   -7.0420  -48.9628 H      1 LIG       0.09000
      6 H4        -68.2875   -8.4211  -48.5691 H      1 LIG       0.42000
@<TRIPOS>BOND
      1       1       2 1
      2       1       3 1
      3       1       4 1
      4       1       5 1
      5       2       6 1
@<TRIPOS>ALT_TYPE
CGenFF_4.0_ALT_TYPE_SET
CGenFF_4.0 1 CG331 2 OG311 3 HGA3 4 HGA3 5 HGA3 6 HGP1
@<TRIPOS>MOLECULE
methanol
 6 5 0 0 0
****
USER_CHARGES
INVALID_CHARGES
Pose:  15 Cluster:  15 Fr_nu: 194682 TotEn:   -11.06
@<TRIPOS>ATOM
      1 C1        -66.6688   -7.4614  -48.8929 C.3    1 LIG      -0.04000
      2 O1        -66.4060   -8.4831  -47.9487 O.3    1 LIG      -0.65000
      3 H1        -67.1784   -7.8881  -49.7603 H      1 LIG       0.09000
      4 H2        -65.7280   -6.9982  -49.2012 H      1 LIG       0.09000
      5 H3        -67.3100   -6.7070  -48.4312 H      1 LIG       0.09000
      6 H4        -65.9541   -8.0662  -47.1952 H      1 LIG       0.42000
@<TRIPOS>BOND
      1       1       2 1
      2       1       3 1
      3       1       4 1
      4       1       5 1
      5       2       6 1
@<TRIPOS>ALT_TYPE
CGenFF_4.0_ALT_TYPE_SET
CGenFF_4.0 1 CG331 2 OG311 3 HGA3 4 HGA3 5 HGA3 6 HGP1
@<TRIPOS>MOLECULE
methanol
 6 5 0 0 0
****
USER_CHARGES
INVALID_CHARGES
Pose:  16 Cluster:  16 Fr_nu: 1695747 TotEn:   -10.73
@<TRIPOS>ATOM
      1 C1        -75.7150  -18.0184  -41.8124 C.3    1 LIG      -0.04000
      2 O1        -75.0368  -16.9893  -42.5090 O.3    1 LIG      -0.65000
      3 H1        -75.6692  -17.8237  -40.7380 H      1 LIG       0.09000
      4 H2        -75.2496  -18.9811  -42.0390 H      1 LIG       0.09000
      5 H3        -76.7593  -18.0363  -42.1329 H      1 LIG       0.09000
      6 H4        -75.0990  -17.1971  -43.4570 H      1 LIG       0.42000
@<TRIPOS>BOND
      1       1       2 1
      2       1       3 1
      3       1       4 1
      4       1       5 1
      5       2       6 1
@<TRIPOS>ALT_TYPE
CGenFF_4.0_ALT_TYPE_SET
CGenFF_4.0 1 CG331 2 OG311 3 HGA3 4 HGA3 5 HGA3 6 HGP1
@<TRIPOS>MOLECULE
methanol
 6 5 0 0 0
****
USER_CHARGES
INVALID_CHARGES
Pose:  17 Cluster:  17 Fr_nu: 467772 TotEn:   -10.25
@<TRIPOS>ATOM
      1 C1        -76.2215  -25.8213  -44.3270 C.3    1 LIG      -0.04000
      2 O1        -77.4199  -25.0680  -44.2964 O.3    1 LIG      -0.65000
      3 H1        -75.4748  -25.3455  -43.6866 H      1 LIG       0.09000
      4 H2        -75.8525  -25.8789  -45.3542 H      1 LIG       0.09000
      5 H3        -76.4257  -26.8291  -43.9582 H      1 LIG       0.09000
      6 H4        -78.0566  -25.5207  -44.8755 H      1 LIG       0.42000
@<TRIPOS>BOND
      1       1       2 1
      2       1       3 1
      3       1       4 1
      4       1       5 1
      5       2       6 1
@<TRIPOS>ALT_TYPE
CGenFF_4.0_ALT_TYPE_SET
CGenFF_4.0 1 CG331 2 OG311 3 HGA3 4 HGA3 5 HGA3 6 HGP1
@<TRIPOS>MOLECULE
methanol
 6 5 0 0 0
****
USER_CHARGES
INVALID_CHARGES
Pose:  18 Cluster:  18 Fr_nu: 175863 TotEn:    -9.96
@<TRIPOS>ATOM
      1 C1        -77.7015  -18.1218  -43.4417 C.3    1 LIG      -0.04000
      2 O1        -77.2215  -17.9015  -42.1281 O.3    1 LIG      -0.65000
      3 H1        -77.4108  -17.2852  -44.0818 H      1 LIG       0.09000
      4 H2        -78.7901  -18.2178  -43.4215 H      1 LIG       0.09000
      5 H3        -77.2635  -19.0442  -43.8302 H      1 LIG       0.09000
      6 H4        -77.4989  -18.6634  -41.5912 H      1 LIG       0.42000
@<TRIPOS>BOND
      1       1       2 1
      2       1       3 1
      3       1       4 1
      4       1       5 1
      5       2       6 1
@<TRIPOS>ALT_TYPE
CGenFF_4.0_ALT_TYPE_SET
CGenFF_4.0 1 CG331 2 OG311 3 HGA3 4 HGA3 5 HGA3 6 HGP1
@<TRIPOS>MOLECULE
methanol
 6 5 0 0 0
****
USER_CHARGES
INVALID_CHARGES
Pose:  19 Cluster:  19 Fr_nu:  67950 TotEn:    -9.68
@<TRIPOS>ATOM
      1 C1        -71.3424  -11.0861  -40.2281 C.3    1 LIG      -0.04000
      2 O1        -72.5283  -11.8420  -40.0648 O.3    1 LIG      -0.65000
      3 H1        -70.6483  -11.6304  -40.8732 H      1 LIG       0.09000
      4 H2        -70.8852  -10.9082  -39.2513 H      1 LIG       0.09000
      5 H3        -71.5920  -10.1287  -40.6912 H      1 LIG       0.09000
      6 H4        -73.1178  -11.3273  -39.4875 H      1 LIG       0.42000
@<TRIPOS>BOND
      1       1       2 1
      2       1       3 1
      3       1       4 1
      4       1       5 1
      5       2       6 1
@<TRIPOS>ALT_TYPE
CGenFF_4.0_ALT_TYPE_SET
CGenFF_4.0 1 CG331 2 OG311 3 HGA3 4 HGA3 5 HGA3 6 HGP1
@<TRIPOS>MOLECULE
methanol
 6 5 0 0 0
****
USER_CHARGES
INVALID_CHARGES
Pose:  20 Cluster:  20 Fr_nu: 3012427 TotEn:    -9.13
@<TRIPOS>ATOM
      1 C1        -52.3385  -22.2335  -26.8120 C.3    1 LIG      -0.04000
      2 O1        -52.4103  -22.3324  -25.4015 O.3    1 LIG      -0.65000
      3 H1        -52.3218  -21.1806  -27.1039 H      1 LIG       0.09000
      4 H2        -53.2029  -22.7324  -27.2576 H      1 LIG       0.09000
      5 H3        -51.4224  -22.7192  -27.1562 H      1 LIG       0.09000
      6 H4        -52.4232  -23.2796  -25.1819 H      1 LIG       0.42000
@<TRIPOS>BOND
      1       1       2 1
      2       1       3 1
      3       1       4 1
      4       1       5 1
      5       2       6 1
@<TRIPOS>ALT_TYPE
CGenFF_4.0_ALT_TYPE_SET
CGenFF_4.0 1 CG331 2 OG311 3 HGA3 4 HGA3 5 HGA3 6 HGP1
@<TRIPOS>MOLECULE
methanol
 6 5 0 0 0
****
USER_CHARGES
INVALID_CHARGES
Pose:  21 Cluster:  21 Fr_nu: 9270310 TotEn:    -9.09
@<TRIPOS>ATOM
      1 C1        -52.9249  -23.0357  -25.4415 C.3    1 LIG      -0.04000
      2 O1        -51.8731  -22.8724  -24.5080 O.3    1 LIG      -0.65000
      3 H1        -53.1195  -22.0841  -25.9424 H      1 LIG       0.09000
      4 H2        -53.8242  -23.3770  -24.9225 H      1 LIG       0.09000
      5 H3        -52.6294  -23.7814  -26.1832 H      1 LIG       0.09000
      6 H4        -51.7302  -23.7363  -24.0848 H      1 LIG       0.42000
@<TRIPOS>BOND
      1       1       2 1
      2       1       3 1
      3       1       4 1
      4       1       5 1
      5       2       6 1
@<TRIPOS>ALT_TYPE
CGenFF_4.0_ALT_TYPE_SET
CGenFF_4.0 1 CG331 2 OG311 3 HGA3 4 HGA3 5 HGA3 6 HGP1
@<TRIPOS>MOLECULE
methanol
 6 5 0 0 0
****
USER_CHARGES
INVALID_CHARGES
Pose:  22 Cluster:  22 Fr_nu: 118375 TotEn:    -8.32
@<TRIPOS>ATOM
      1 C1        -74.2556   -5.5879  -56.3651 C.3    1 LIG      -0.04000
      2 O1        -74.4581   -4.8124  -55.1981 O.3    1 LIG      -0.65000
      3 H1        -75.1359   -5.5159  -57.0087 H      1 LIG       0.09000
      4 H2        -74.0799   -6.6298  -56.0855 H      1 LIG       0.09000
      5 H3        -73.3837   -5.2042  -56.9000 H      1 LIG       0.09000
      6 H4        -73.6574   -4.9016  -54.6535 H      1 LIG       0.42000
@<TRIPOS>BOND
      1       1       2 1
      2       1       3 1
      3       1       4 1
      4       1       5 1
      5       2       6 1
@<TRIPOS>ALT_TYPE
CGenFF_4.0_ALT_TYPE_SET
CGenFF_4.0 1 CG331 2 OG311 3 HGA3 4 HGA3 5 HGA3 6 HGP1
@<TRIPOS>MOLECULE
furan
 9 9 0 0 0
****
USER_CHARGES
INVALID_CHARGES
Pose:   1 Cluster:   1 Fr_nu:    924 TotEn:   -13.18
@<TRIPOS>ATOM
      1 C1        -68.0636   -7.6896  -49.0958 C.2    1 LIG      -0.26000
      2 C2        -66.6919   -7.4347  -48.8576 C.2    1 LIG      -0.26000
      3 C3        -68.4878   -8.4929  -48.0629 C.2    1 LIG       0.09300
      4 C4        -66.3758   -8.1002  -47.6960 C.2    1 LIG       0.09300
      5 O1        -67.4650   -8.7477  -47.2053 O.3    1 LIG      -0.29200
      6 H1        -68.6673   -7.3330  -49.9178 H      1 LIG       0.17500
      7 H2        -66.0181   -6.8400  -49.4573 H      1 LIG       0.17500
      8 H3        -69.4358   -8.9432  -47.8069 H      1 LIG       0.13800
      9 H4        -65.4691   -8.2064  -47.1184 H      1 LIG       0.13800
@<TRIPOS>BOND
      1       1       2 1
      2       1       3 2
      3       2       4 2
      4       3       5 1
      5       4       5 1
      6       1       6 1
      7       2       7 1
      8       3       8 1
      9       4       9 1
@<TRIPOS>ALT_TYPE
CGenFF_4.0_ALT_TYPE_SET
CGenFF_4.0 1 CG2R51 2 CG2R51 3 CG2R51 4 CG2R51 5 OG2R50 6 HGR51 7 HGR51 8 HGR52 9 HGR52
@<TRIPOS>MOLECULE
furan
 9 9 0 0 0
****
USER_CHARGES
INVALID_CHARGES
Pose:   2 Cluster:   2 Fr_nu:  31509 TotEn:   -12.61
@<TRIPOS>ATOM
      1 C1        -71.9785  -11.2489  -40.9490 C.2    1 LIG      -0.26000
      2 C2        -70.9600  -11.5106  -40.0017 C.2    1 LIG      -0.26000
      3 C3        -71.3689  -11.2734  -42.1818 C.2    1 LIG       0.09300
      4 C4        -69.8007  -11.6765  -40.7231 C.2    1 LIG       0.09300
      5 O1        -70.0415  -11.5335  -42.0529 O.3    1 LIG      -0.29200
      6 H1        -73.0257  -11.0649  -40.7572 H      1 LIG       0.17500
      7 H2        -71.0587  -11.5710  -38.9274 H      1 LIG       0.17500
      8 H3        -71.7219  -11.1336  -43.1932 H      1 LIG       0.13800
      9 H4        -68.7766  -11.8898  -40.4536 H      1 LIG       0.13800
@<TRIPOS>BOND
      1       1       2 1
      2       1       3 2
      3       2       4 2
      4       3       5 1
      5       4       5 1
      6       1       6 1
      7       2       7 1
      8       3       8 1
      9       4       9 1
@<TRIPOS>ALT_TYPE
CGenFF_4.0_ALT_TYPE_SET
CGenFF_4.0 1 CG2R51 2 CG2R51 3 CG2R51 4 CG2R51 5 OG2R50 6 HGR51 7 HGR51 8 HGR52 9 HGR52
@<TRIPOS>MOLECULE
furan
 9 9 0 0 0
****
USER_CHARGES
INVALID_CHARGES
Pose:   3 Cluster:   3 Fr_nu:  23665 TotEn:   -11.84
@<TRIPOS>ATOM
      1 C1        -67.2582   -8.0723  -47.5434 C.2    1 LIG      -0.26000
      2 C2        -68.0474   -7.8159  -48.6900 C.2    1 LIG      -0.26000
      3 C3        -65.9816   -7.6704  -47.8607 C.2    1 LIG       0.09300
      4 C4        -67.1967   -7.2755  -49.6262 C.2    1 LIG       0.09300
      5 O1        -65.9356   -7.1834  -49.1284 O.3    1 LIG      -0.29200
      6 H1        -67.5796   -8.4973  -46.6035 H      1 LIG       0.17500
      7 H2        -69.1041   -8.0015  -48.8179 H      1 LIG       0.17500
      8 H3        -65.0445   -7.6639  -47.3232 H      1 LIG       0.13800
      9 H4        -67.3266   -6.9231  -50.6391 H      1 LIG       0.13800
@<TRIPOS>BOND
      1       1       2 1
      2       1       3 2
      3       2       4 2
      4       3       5 1
      5       4       5 1
      6       1       6 1
      7       2       7 1
      8       3       8 1
      9       4       9 1
@<TRIPOS>ALT_TYPE
CGenFF_4.0_ALT_TYPE_SET
CGenFF_4.0 1 CG2R51 2 CG2R51 3 CG2R51 4 CG2R51 5 OG2R50 6 HGR51 7 HGR51 8 HGR52 9 HGR52
@<TRIPOS>MOLECULE
furan
 9 9 0 0 0
****
USER_CHARGES
INVALID_CHARGES
Pose:   4 Cluster:   4 Fr_nu:  32459 TotEn:   -11.30
@<TRIPOS>ATOM
      1 C1        -75.1072  -23.8004  -44.0098 C.2    1 LIG      -0.26000
      2 C2        -76.4242  -23.6435  -44.5040 C.2    1 LIG      -0.26000
      3 C3        -74.8989  -25.1557  -43.9014 C.2    1 LIG       0.09300
      4 C4        -76.9267  -24.9141  -44.6624 C.2    1 LIG       0.09300
      5 O1        -76.0031  -25.8416  -44.2973 O.3    1 LIG      -0.29200
      6 H1        -74.3987  -23.0230  -43.7631 H      1 LIG       0.17500
      7 H2        -76.9422  -22.7198  -44.7181 H      1 LIG       0.17500
      8 H3        -74.0641  -25.7603  -43.5778 H      1 LIG       0.13800
      9 H4        -77.8727  -25.3063  -45.0062 H      1 LIG       0.13800
@<TRIPOS>BOND
      1       1       2 1
      2       1       3 2
      3       2       4 2
      4       3       5 1
      5       4       5 1
      6       1       6 1
      7       2       7 1
      8       3       8 1
      9       4       9 1
@<TRIPOS>ALT_TYPE
CGenFF_4.0_ALT_TYPE_SET
CGenFF_4.0 1 CG2R51 2 CG2R51 3 CG2R51 4 CG2R51 5 OG2R50 6 HGR51 7 HGR51 8 HGR52 9 HGR52
@<TRIPOS>MOLECULE
furan
 9 9 0 0 0
****
USER_CHARGES
INVALID_CHARGES
Pose:   5 Cluster:   5 Fr_nu:   6433 TotEn:   -10.62
@<TRIPOS>ATOM
      1 C1        -51.3834    5.8672  -32.7445 C.2    1 LIG      -0.26000
      2 C2        -52.6871    6.0123  -32.2131 C.2    1 LIG      -0.26000
      3 C3        -51.3734    4.6624  -33.4081 C.2    1 LIG       0.09300
      4 C4        -53.3809    4.8860  -32.5900 C.2    1 LIG       0.09300
      5 O1        -52.5872    4.0581  -33.3188 O.3    1 LIG      -0.29200
      6 H1        -50.5545    6.5543  -32.6546 H      1 LIG       0.17500
      7 H2        -53.0729    6.8352  -31.6287 H      1 LIG       0.17500
      8 H3        -50.6222    4.1222  -33.9658 H      1 LIG       0.13800
      9 H4        -54.3921    4.5419  -32.4284 H      1 LIG       0.13800
@<TRIPOS>BOND
      1       1       2 1
      2       1       3 2
      3       2       4 2
      4       3       5 1
      5       4       5 1
      6       1       6 1
      7       2       7 1
      8       3       8 1
      9       4       9 1
@<TRIPOS>ALT_TYPE
CGenFF_4.0_ALT_TYPE_SET
CGenFF_4.0 1 CG2R51 2 CG2R51 3 CG2R51 4 CG2R51 5 OG2R50 6 HGR51 7 HGR51 8 HGR52 9 HGR52
@<TRIPOS>MOLECULE
furan
 9 9 0 0 0
****
USER_CHARGES
INVALID_CHARGES
Pose:   6 Cluster:   6 Fr_nu:   3774 TotEn:   -10.44
@<TRIPOS>ATOM
      1 C1        -67.7463   -8.2193  -47.1206 C.2    1 LIG      -0.26000
      2 C2        -66.4207   -7.7885  -47.3664 C.2    1 LIG      -0.26000
      3 C3        -68.3223   -8.4064  -48.3556 C.2    1 LIG       0.09300
      4 C4        -66.2810   -7.7433  -48.7340 C.2    1 LIG       0.09300
      5 O1        -67.4357   -8.1186  -49.3443 O.3    1 LIG      -0.29200
      6 H1        -68.2225   -8.3735  -46.1631 H      1 LIG       0.17500
      7 H2        -65.6618   -7.5421  -46.6377 H      1 LIG       0.17500
      8 H3        -69.3009   -8.7255  -48.6835 H      1 LIG       0.13800
      9 H4        -65.4676   -7.4793  -49.3940 H      1 LIG       0.13800
@<TRIPOS>BOND
      1       1       2 1
      2       1       3 2
      3       2       4 2
      4       3       5 1
      5       4       5 1
      6       1       6 1
      7       2       7 1
      8       3       8 1
      9       4       9 1
@<TRIPOS>ALT_TYPE
CGenFF_4.0_ALT_TYPE_SET
CGenFF_4.0 1 CG2R51 2 CG2R51 3 CG2R51 4 CG2R51 5 OG2R50 6 HGR51 7 HGR51 8 HGR52 9 HGR52
@<TRIPOS>MOLECULE
furan
 9 9 0 0 0
****
USER_CHARGES
INVALID_CHARGES
Pose:   7 Cluster:   7 Fr_nu: 183454 TotEn:   -10.44
@<TRIPOS>ATOM
      1 C1        -71.2816  -11.0166  -42.2895 C.2    1 LIG      -0.26000
      2 C2        -70.0225  -10.9983  -41.6433 C.2    1 LIG      -0.26000
      3 C3        -72.1628  -11.5753  -41.3933 C.2    1 LIG       0.09300
      4 C4        -70.2242  -11.5469  -40.3981 C.2    1 LIG       0.09300
      5 O1        -71.5263  -11.9012  -40.2379 O.3    1 LIG      -0.29200
      6 H1        -71.5171  -10.6669  -43.2843 H      1 LIG       0.17500
      7 H2        -69.0854  -10.6308  -42.0358 H      1 LIG       0.17500
      8 H3        -73.2197  -11.7970  -41.4233 H      1 LIG       0.13800
      9 H4        -69.5786  -11.7444  -39.5548 H      1 LIG       0.13800
@<TRIPOS>BOND
      1       1       2 1
      2       1       3 2
      3       2       4 2
      4       3       5 1
      5       4       5 1
      6       1       6 1
      7       2       7 1
      8       3       8 1
      9       4       9 1
@<TRIPOS>ALT_TYPE
CGenFF_4.0_ALT_TYPE_SET
CGenFF_4.0 1 CG2R51 2 CG2R51 3 CG2R51 4 CG2R51 5 OG2R50 6 HGR51 7 HGR51 8 HGR52 9 HGR52
@<TRIPOS>MOLECULE
furan
 9 9 0 0 0
****
USER_CHARGES
INVALID_CHARGES
Pose:   8 Cluster:   8 Fr_nu:  23979 TotEn:   -10.16
@<TRIPOS>ATOM
      1 C1        -69.4519   -8.4164  -48.0801 C.2    1 LIG      -0.26000
      2 C2        -68.0575   -8.1818  -48.1427 C.2    1 LIG      -0.26000
      3 C3        -69.7638   -8.5101  -46.7436 C.2    1 LIG       0.09300
      4 C4        -67.6168   -8.1486  -46.8401 C.2    1 LIG       0.09300
      5 O1        -68.6508   -8.3478  -45.9812 O.3    1 LIG      -0.29200
      6 H1        -70.1429   -8.5065  -48.9056 H      1 LIG       0.17500
      7 H2        -67.4498   -8.0527  -49.0267 H      1 LIG       0.17500
      8 H3        -70.6821   -8.6791  -46.2003 H      1 LIG       0.13800
      9 H4        -66.6498   -8.0013  -46.3816 H      1 LIG       0.13800
@<TRIPOS>BOND
      1       1       2 1
      2       1       3 2
      3       2       4 2
      4       3       5 1
      5       4       5 1
      6       1       6 1
      7       2       7 1
      8       3       8 1
      9       4       9 1
@<TRIPOS>ALT_TYPE
CGenFF_4.0_ALT_TYPE_SET
CGenFF_4.0 1 CG2R51 2 CG2R51 3 CG2R51 4 CG2R51 5 OG2R50 6 HGR51 7 HGR51 8 HGR52 9 HGR52
@<TRIPOS>MOLECULE
furan
 9 9 0 0 0
****
USER_CHARGES
INVALID_CHARGES
Pose:   9 Cluster:   9 Fr_nu:   6875 TotEn:   -10.00
@<TRIPOS>ATOM
      1 C1        -51.6472    4.4432  -33.9222 C.2    1 LIG      -0.26000
      2 C2        -53.0553    4.3494  -33.8139 C.2    1 LIG      -0.26000
      3 C3        -51.2128    5.0306  -32.7568 C.2    1 LIG       0.09300
      4 C4        -53.3809    4.8860  -32.5900 C.2    1 LIG       0.09300
      5 O1        -52.2633    5.3035  -31.9393 O.3    1 LIG      -0.29200
      6 H1        -51.0267    4.1233  -34.7468 H      1 LIG       0.17500
      7 H2        -53.7463    3.9415  -34.5374 H      1 LIG       0.17500
      8 H3        -50.2401    5.3064  -32.3760 H      1 LIG       0.13800
      9 H4        -54.3121    5.0357  -32.0632 H      1 LIG       0.13800
@<TRIPOS>BOND
      1       1       2 1
      2       1       3 2
      3       2       4 2
      4       3       5 1
      5       4       5 1
      6       1       6 1
      7       2       7 1
      8       3       8 1
      9       4       9 1
@<TRIPOS>ALT_TYPE
CGenFF_4.0_ALT_TYPE_SET
CGenFF_4.0 1 CG2R51 2 CG2R51 3 CG2R51 4 CG2R51 5 OG2R50 6 HGR51 7 HGR51 8 HGR52 9 HGR52
@<TRIPOS>MOLECULE
furan
 9 9 0 0 0
****
USER_CHARGES
INVALID_CHARGES
Pose:  10 Cluster:  10 Fr_nu: 2909128 TotEn:    -9.70
@<TRIPOS>ATOM
      1 C1        -82.9714  -10.6804  -32.8382 C.2    1 LIG      -0.26000
      2 C2        -84.1415  -10.4171  -32.0867 C.2    1 LIG      -0.26000
      3 C3        -83.1917  -10.1479  -34.0872 C.2    1 LIG       0.09300
      4 C4        -84.9933   -9.7424  -32.9300 C.2    1 LIG       0.09300
      5 O1        -84.4218   -9.5742  -34.1513 O.3    1 LIG      -0.29200
      6 H1        -82.0793  -11.1945  -32.5107 H      1 LIG       0.17500
      7 H2        -84.3391  -10.6853  -31.0589 H      1 LIG       0.17500
      8 H3        -82.6038  -10.0959  -34.9920 H      1 LIG       0.13800
      9 H4        -85.9877   -9.3351  -32.8189 H      1 LIG       0.13800
@<TRIPOS>BOND
      1       1       2 1
      2       1       3 2
      3       2       4 2
      4       3       5 1
      5       4       5 1
      6       1       6 1
      7       2       7 1
      8       3       8 1
      9       4       9 1
@<TRIPOS>ALT_TYPE
CGenFF_4.0_ALT_TYPE_SET
CGenFF_4.0 1 CG2R51 2 CG2R51 3 CG2R51 4 CG2R51 5 OG2R50 6 HGR51 7 HGR51 8 HGR52 9 HGR52
@<TRIPOS>MOLECULE
furan
 9 9 0 0 0
****
USER_CHARGES
INVALID_CHARGES
Pose:  11 Cluster:  11 Fr_nu:  23837 TotEn:    -9.59
@<TRIPOS>ATOM
      1 C1        -66.0670   -7.3486  -49.6046 C.2    1 LIG      -0.26000
      2 C2        -66.6965   -8.0188  -48.5286 C.2    1 LIG      -0.26000
      3 C3        -67.0781   -6.7841  -50.3469 C.2    1 LIG       0.09300
      4 C4        -68.0474   -7.8159  -48.6900 C.2    1 LIG       0.09300
      5 O1        -68.2883   -7.0641  -49.7961 O.3    1 LIG      -0.29200
      6 H1        -65.0088   -7.2855  -49.8132 H      1 LIG       0.17500
      7 H2        -66.2247   -8.5794  -47.7346 H      1 LIG       0.17500
      8 H3        -67.1008   -6.1845  -51.2452 H      1 LIG       0.13800
      9 H4        -68.9211   -8.1231  -48.1340 H      1 LIG       0.13800
@<TRIPOS>BOND
      1       1       2 1
      2       1       3 2
      3       2       4 2
      4       3       5 1
      5       4       5 1
      6       1       6 1
      7       2       7 1
      8       3       8 1
      9       4       9 1
@<TRIPOS>ALT_TYPE
CGenFF_4.0_ALT_TYPE_SET
CGenFF_4.0 1 CG2R51 2 CG2R51 3 CG2R51 4 CG2R51 5 OG2R50 6 HGR51 7 HGR51 8 HGR52 9 HGR52
@<TRIPOS>MOLECULE
furan
 9 9 0 0 0
****
USER_CHARGES
INVALID_CHARGES
Pose:  12 Cluster:  12 Fr_nu:  67072 TotEn:    -9.45
@<TRIPOS>ATOM
      1 C1        -71.6920  -11.2572  -40.7191 C.2    1 LIG      -0.26000
      2 C2        -70.5283  -11.1760  -41.5207 C.2    1 LIG      -0.26000
      3 C3        -71.2554  -11.3032  -39.4155 C.2    1 LIG       0.09300
      4 C4        -69.4636  -11.1780  -40.6498 C.2    1 LIG       0.09300
      5 O1        -69.8984  -11.2552  -39.3646 O.3    1 LIG      -0.29200
      6 H1        -72.7202  -11.2799  -41.0501 H      1 LIG       0.17500
      7 H2        -70.4727  -11.1224  -42.5984 H      1 LIG       0.17500
      8 H3        -71.7571  -11.3661  -38.4608 H      1 LIG       0.13800
      9 H4        -68.3921  -11.1319  -40.7790 H      1 LIG       0.13800
@<TRIPOS>BOND
      1       1       2 1
      2       1       3 2
      3       2       4 2
      4       3       5 1
      5       4       5 1
      6       1       6 1
      7       2       7 1
      8       3       8 1
      9       4       9 1
@<TRIPOS>ALT_TYPE
CGenFF_4.0_ALT_TYPE_SET
CGenFF_4.0 1 CG2R51 2 CG2R51 3 CG2R51 4 CG2R51 5 OG2R50 6 HGR51 7 HGR51 8 HGR52 9 HGR52
@<TRIPOS>MOLECULE
furan
 9 9 0 0 0
****
USER_CHARGES
INVALID_CHARGES
Pose:  13 Cluster:  13 Fr_nu:  32049 TotEn:    -9.40
@<TRIPOS>ATOM
      1 C1        -74.2744  -24.0627  -44.0731 C.2    1 LIG      -0.26000
      2 C2        -75.6704  -24.2121  -44.2529 C.2    1 LIG      -0.26000
      3 C3        -73.7299  -25.3126  -44.2555 C.2    1 LIG       0.09300
      4 C4        -75.8793  -25.5426  -44.5324 C.2    1 LIG       0.09300
      5 O1        -74.7014  -26.2203  -44.5359 O.3    1 LIG      -0.29200
      6 H1        -73.7331  -23.1574  -43.8394 H      1 LIG       0.17500
      7 H2        -76.4292  -23.4458  -44.1872 H      1 LIG       0.17500
      8 H3        -72.7224  -25.7012  -44.2226 H      1 LIG       0.13800
      9 H4        -76.7592  -26.1333  -44.7419 H      1 LIG       0.13800
@<TRIPOS>BOND
      1       1       2 1
      2       1       3 2
      3       2       4 2
      4       3       5 1
      5       4       5 1
      6       1       6 1
      7       2       7 1
      8       3       8 1
      9       4       9 1
@<TRIPOS>ALT_TYPE
CGenFF_4.0_ALT_TYPE_SET
CGenFF_4.0 1 CG2R51 2 CG2R51 3 CG2R51 4 CG2R51 5 OG2R50 6 HGR51 7 HGR51 8 HGR52 9 HGR52
@<TRIPOS>MOLECULE
furan
 9 9 0 0 0
****
USER_CHARGES
INVALID_CHARGES
Pose:  14 Cluster:  14 Fr_nu: 394772 TotEn:    -9.37
@<TRIPOS>ATOM
      1 C1        -75.8785  -25.0308  -44.6138 C.2    1 LIG      -0.26000
      2 C2        -75.0969  -26.1547  -44.2543 C.2    1 LIG      -0.26000
      3 C3        -75.0931  -23.9271  -44.3746 C.2    1 LIG       0.09300
      4 C4        -73.8896  -25.6577  -43.8213 C.2    1 LIG       0.09300
      5 O1        -73.8792  -24.3007  -43.8916 O.3    1 LIG      -0.29200
      6 H1        -76.8880  -25.0257  -44.9984 H      1 LIG       0.17500
      7 H2        -75.3783  -27.1966  -44.3048 H      1 LIG       0.17500
      8 H3        -75.2428  -22.8636  -44.4910 H      1 LIG       0.13800
      9 H4        -72.9830  -26.1138  -43.4510 H      1 LIG       0.13800
@<TRIPOS>BOND
      1       1       2 1
      2       1       3 2
      3       2       4 2
      4       3       5 1
      5       4       5 1
      6       1       6 1
      7       2       7 1
      8       3       8 1
      9       4       9 1
@<TRIPOS>ALT_TYPE
CGenFF_4.0_ALT_TYPE_SET
CGenFF_4.0 1 CG2R51 2 CG2R51 3 CG2R51 4 CG2R51 5 OG2R50 6 HGR51 7 HGR51 8 HGR52 9 HGR52
@<TRIPOS>MOLECULE
furan
 9 9 0 0 0
****
USER_CHARGES
INVALID_CHARGES
Pose:  15 Cluster:  15 Fr_nu:  78240 TotEn:    -9.17
@<TRIPOS>ATOM
      1 C1        -74.4042  -25.1965  -44.5531 C.2    1 LIG      -0.26000
      2 C2        -75.4680  -26.0971  -44.7990 C.2    1 LIG      -0.26000
      3 C3        -74.9878  -23.9802  -44.2844 C.2    1 LIG       0.09300
      4 C4        -76.6258  -25.3670  -44.6629 C.2    1 LIG       0.09300
      5 O1        -76.3417  -24.0757  -44.3492 O.3    1 LIG      -0.29200
      6 H1        -73.3447  -25.4073  -44.5701 H      1 LIG       0.17500
      7 H2        -75.3994  -27.1470  -45.0444 H      1 LIG       0.17500
      8 H3        -74.5993  -23.0022  -44.0403 H      1 LIG       0.13800
      9 H4        -77.6754  -25.6066  -44.7520 H      1 LIG       0.13800
@<TRIPOS>BOND
      1       1       2 1
      2       1       3 2
      3       2       4 2
      4       3       5 1
      5       4       5 1
      6       1       6 1
      7       2       7 1
      8       3       8 1
      9       4       9 1
@<TRIPOS>ALT_TYPE
CGenFF_4.0_ALT_TYPE_SET
CGenFF_4.0 1 CG2R51 2 CG2R51 3 CG2R51 4 CG2R51 5 OG2R50 6 HGR51 7 HGR51 8 HGR52 9 HGR52
@<TRIPOS>MOLECULE
furan
 9 9 0 0 0
****
USER_CHARGES
INVALID_CHARGES
Pose:  16 Cluster:  16 Fr_nu:    185 TotEn:    -9.17
@<TRIPOS>ATOM
      1 C1        -64.0992   -4.3462  -57.3881 C.2    1 LIG      -0.26000
      2 C2        -64.8753   -4.9390  -56.3637 C.2    1 LIG      -0.26000
      3 C3        -64.9806   -3.6452  -58.1779 C.2    1 LIG       0.09300
      4 C4        -66.1756   -4.5580  -56.6004 C.2    1 LIG       0.09300
      5 O1        -66.2482   -3.7691  -57.7045 O.3    1 LIG      -0.29200
      6 H1        -63.0311   -4.4209  -57.5329 H      1 LIG       0.17500
      7 H2        -64.5300   -5.5655  -55.5539 H      1 LIG       0.17500
      8 H3        -64.8699   -3.0382  -59.0646 H      1 LIG       0.13800
      9 H4        -67.1142   -4.7533  -56.1026 H      1 LIG       0.13800
@<TRIPOS>BOND
      1       1       2 1
      2       1       3 2
      3       2       4 2
      4       3       5 1
      5       4       5 1
      6       1       6 1
      7       2       7 1
      8       3       8 1
      9       4       9 1
@<TRIPOS>ALT_TYPE
CGenFF_4.0_ALT_TYPE_SET
CGenFF_4.0 1 CG2R51 2 CG2R51 3 CG2R51 4 CG2R51 5 OG2R50 6 HGR51 7 HGR51 8 HGR52 9 HGR52
@<TRIPOS>MOLECULE
furan
 9 9 0 0 0
****
USER_CHARGES
INVALID_CHARGES
Pose:  17 Cluster:  17 Fr_nu:  16448 TotEn:    -9.05
@<TRIPOS>ATOM
      1 C1        -67.8284   -8.0561  -47.2133 C.2    1 LIG      -0.26000
      2 C2        -66.9696   -7.4605  -48.1677 C.2    1 LIG      -0.26000
      3 C3        -69.0357   -8.2383  -47.8468 C.2    1 LIG       0.09300
      4 C4        -67.7132   -7.3213  -49.3165 C.2    1 LIG       0.09300
      5 O1        -68.9738   -7.7931  -49.1292 O.3    1 LIG      -0.29200
      6 H1        -67.5966   -8.3192  -46.1914 H      1 LIG       0.17500
      7 H2        -65.9376   -7.1694  -48.0350 H      1 LIG       0.17500
      8 H3        -69.9862   -8.6500  -47.5403 H      1 LIG       0.13800
      9 H4        -67.5028   -6.9271  -50.3000 H      1 LIG       0.13800
@<TRIPOS>BOND
      1       1       2 1
      2       1       3 2
      3       2       4 2
      4       3       5 1
      5       4       5 1
      6       1       6 1
      7       2       7 1
      8       3       8 1
      9       4       9 1
@<TRIPOS>ALT_TYPE
CGenFF_4.0_ALT_TYPE_SET
CGenFF_4.0 1 CG2R51 2 CG2R51 3 CG2R51 4 CG2R51 5 OG2R50 6 HGR51 7 HGR51 8 HGR52 9 HGR52
@<TRIPOS>MOLECULE
furan
 9 9 0 0 0
****
USER_CHARGES
INVALID_CHARGES
Pose:  18 Cluster:  18 Fr_nu:   1169 TotEn:    -8.96
@<TRIPOS>ATOM
      1 C1        -67.9933   -8.5127  -47.4012 C.2    1 LIG      -0.26000
      2 C2        -67.8615   -8.1525  -48.7636 C.2    1 LIG      -0.26000
      3 C3        -66.8947   -7.9893  -46.7598 C.2    1 LIG       0.09300
      4 C4        -66.6919   -7.4347  -48.8576 C.2    1 LIG       0.09300
      5 O1        -66.0966   -7.3306  -47.6404 O.3    1 LIG      -0.29200
      6 H1        -68.7890   -9.0828  -46.9440 H      1 LIG       0.17500
      7 H2        -68.5349   -8.3867  -49.5754 H      1 LIG       0.17500
      8 H3        -66.5538   -7.9963  -45.7347 H      1 LIG       0.13800
      9 H4        -66.1726   -6.9555  -49.6746 H      1 LIG       0.13800
@<TRIPOS>BOND
      1       1       2 1
      2       1       3 2
      3       2       4 2
      4       3       5 1
      5       4       5 1
      6       1       6 1
      7       2       7 1
      8       3       8 1
      9       4       9 1
@<TRIPOS>ALT_TYPE
CGenFF_4.0_ALT_TYPE_SET
CGenFF_4.0 1 CG2R51 2 CG2R51 3 CG2R51 4 CG2R51 5 OG2R50 6 HGR51 7 HGR51 8 HGR52 9 HGR52
@<TRIPOS>MOLECULE
furan
 9 9 0 0 0
****
USER_CHARGES
INVALID_CHARGES
Pose:  19 Cluster:  19 Fr_nu:  34734 TotEn:    -8.81
@<TRIPOS>ATOM
      1 C1        -65.1197  -19.8691  -52.2895 C.2    1 LIG      -0.26000
      2 C2        -66.3453  -19.1615  -52.3052 C.2    1 LIG      -0.26000
      3 C3        -64.4213  -19.3994  -51.2015 C.2    1 LIG       0.09300
      4 C4        -66.3086  -18.3099  -51.2257 C.2    1 LIG       0.09300
      5 O1        -65.1392  -18.4488  -50.5476 O.3    1 LIG      -0.29200
      6 H1        -64.7867  -20.6264  -52.9845 H      1 LIG       0.17500
      7 H2        -67.1543  -19.2600  -53.0146 H      1 LIG       0.17500
      8 H3        -63.4537  -19.6277  -50.7788 H      1 LIG       0.13800
      9 H4        -66.9978  -17.5809  -50.8248 H      1 LIG       0.13800
@<TRIPOS>BOND
      1       1       2 1
      2       1       3 2
      3       2       4 2
      4       3       5 1
      5       4       5 1
      6       1       6 1
      7       2       7 1
      8       3       8 1
      9       4       9 1
@<TRIPOS>ALT_TYPE
CGenFF_4.0_ALT_TYPE_SET
CGenFF_4.0 1 CG2R51 2 CG2R51 3 CG2R51 4 CG2R51 5 OG2R50 6 HGR51 7 HGR51 8 HGR52 9 HGR52
@<TRIPOS>MOLECULE
furan
 9 9 0 0 0
****
USER_CHARGES
INVALID_CHARGES
Pose:  20 Cluster:  20 Fr_nu:   5649 TotEn:    -8.63
@<TRIPOS>ATOM
      1 C1        -51.9749    4.8195  -32.7385 C.2    1 LIG      -0.26000
      2 C2        -53.3809    4.8860  -32.5900 C.2    1 LIG      -0.26000
      3 C3        -51.7249    4.9774  -34.0819 C.2    1 LIG       0.09300
      4 C4        -53.8897    5.0800  -33.8531 C.2    1 LIG       0.09300
      5 O1        -52.8868    5.1369  -34.7682 O.3    1 LIG      -0.29200
      6 H1        -51.2363    4.6741  -31.9636 H      1 LIG       0.17500
      7 H2        -53.9519    4.8032  -31.6765 H      1 LIG       0.17500
      8 H3        -50.8235    5.0002  -34.6769 H      1 LIG       0.13800
      9 H4        -54.8893    5.1919  -34.2472 H      1 LIG       0.13800
@<TRIPOS>BOND
      1       1       2 1
      2       1       3 2
      3       2       4 2
      4       3       5 1
      5       4       5 1
      6       1       6 1
      7       2       7 1
      8       3       8 1
      9       4       9 1
@<TRIPOS>ALT_TYPE
CGenFF_4.0_ALT_TYPE_SET
CGenFF_4.0 1 CG2R51 2 CG2R51 3 CG2R51 4 CG2R51 5 OG2R50 6 HGR51 7 HGR51 8 HGR52 9 HGR52
@<TRIPOS>MOLECULE
furan
 9 9 0 0 0
****
USER_CHARGES
INVALID_CHARGES
Pose:  21 Cluster:  21 Fr_nu: 3187799 TotEn:    -8.45
@<TRIPOS>ATOM
      1 C1        -69.6579  -11.2631  -39.9224 C.2    1 LIG      -0.26000
      2 C2        -70.8847  -11.0582  -39.2471 C.2    1 LIG      -0.26000
      3 C3        -69.9487  -11.2146  -41.2659 C.2    1 LIG       0.09300
      4 C4        -71.8378  -10.8990  -40.2260 C.2    1 LIG       0.09300
      5 O1        -71.2753  -10.9929  -41.4595 O.3    1 LIG      -0.29200
      6 H1        -68.6837  -11.4263  -39.4847 H      1 LIG       0.17500
      7 H2        -71.0532  -11.0300  -38.1802 H      1 LIG       0.17500
      8 H3        -69.3553  -11.3126  -42.1633 H      1 LIG       0.13800
      9 H4        -72.9031  -10.7208  -40.2102 H      1 LIG       0.13800
@<TRIPOS>BOND
      1       1       2 1
      2       1       3 2
      3       2       4 2
      4       3       5 1
      5       4       5 1
      6       1       6 1
      7       2       7 1
      8       3       8 1
      9       4       9 1
@<TRIPOS>ALT_TYPE
CGenFF_4.0_ALT_TYPE_SET
CGenFF_4.0 1 CG2R51 2 CG2R51 3 CG2R51 4 CG2R51 5 OG2R50 6 HGR51 7 HGR51 8 HGR52 9 HGR52
@<TRIPOS>MOLECULE
furan
 9 9 0 0 0
****
USER_CHARGES
INVALID_CHARGES
Pose:  22 Cluster:  22 Fr_nu: 3118812 TotEn:    -8.39
@<TRIPOS>ATOM
      1 C1        -85.0311   -9.3423  -33.4683 C.2    1 LIG      -0.26000
      2 C2        -83.7946   -9.7224  -34.0427 C.2    1 LIG      -0.26000
      3 C3        -84.9825   -9.7471  -32.1546 C.2    1 LIG       0.09300
      4 C4        -83.0786  -10.3322  -33.0390 C.2    1 LIG       0.09300
      5 O1        -83.7956  -10.3512  -31.8848 O.3    1 LIG      -0.29200
      6 H1        -85.8548   -8.8371  -33.9515 H      1 LIG       0.17500
      7 H2        -83.4663   -9.5706  -35.0608 H      1 LIG       0.17500
      8 H3        -85.6728   -9.6818  -31.3262 H      1 LIG       0.13800
      9 H4        -82.0975  -10.7814  -32.9874 H      1 LIG       0.13800
@<TRIPOS>BOND
      1       1       2 1
      2       1       3 2
      3       2       4 2
      4       3       5 1
      5       4       5 1
      6       1       6 1
      7       2       7 1
      8       3       8 1
      9       4       9 1
@<TRIPOS>ALT_TYPE
CGenFF_4.0_ALT_TYPE_SET
CGenFF_4.0 1 CG2R51 2 CG2R51 3 CG2R51 4 CG2R51 5 OG2R50 6 HGR51 7 HGR51 8 HGR52 9 HGR52
@<TRIPOS>MOLECULE
furan
 9 9 0 0 0
****
USER_CHARGES
INVALID_CHARGES
Pose:  23 Cluster:  23 Fr_nu: 220731 TotEn:    -7.99
@<TRIPOS>ATOM
      1 C1        -52.0208    5.1570  -33.6651 C.2    1 LIG      -0.26000
      2 C2        -53.3327    5.2099  -33.1366 C.2    1 LIG      -0.26000
      3 C3        -52.0428    4.1929  -34.6460 C.2    1 LIG       0.09300
      4 C4        -54.0629    4.2746  -33.8323 C.2    1 LIG       0.09300
      5 O1        -53.2839    3.6503  -34.7543 O.3    1 LIG      -0.29200
      6 H1        -51.1660    5.7472  -33.3680 H      1 LIG       0.17500
      7 H2        -53.7001    5.8499  -32.3474 H      1 LIG       0.17500
      8 H3        -51.2990    3.7973  -35.3223 H      1 LIG       0.13800
      9 H4        -55.0925    3.9501  -33.7933 H      1 LIG       0.13800
@<TRIPOS>BOND
      1       1       2 1
      2       1       3 2
      3       2       4 2
      4       3       5 1
      5       4       5 1
      6       1       6 1
      7       2       7 1
      8       3       8 1
      9       4       9 1
@<TRIPOS>ALT_TYPE
CGenFF_4.0_ALT_TYPE_SET
CGenFF_4.0 1 CG2R51 2 CG2R51 3 CG2R51 4 CG2R51 5 OG2R50 6 HGR51 7 HGR51 8 HGR52 9 HGR52
@<TRIPOS>MOLECULE
furan
 9 9 0 0 0
****
USER_CHARGES
INVALID_CHARGES
Pose:  24 Cluster:  24 Fr_nu:  35331 TotEn:    -7.72
@<TRIPOS>ATOM
      1 C1        -70.5095  -11.9981  -41.2317 C.2    1 LIG      -0.26000
      2 C2        -69.8664  -11.5806  -40.0420 C.2    1 LIG      -0.26000
      3 C3        -71.7560  -11.4168  -41.2163 C.2    1 LIG       0.09300
      4 C4        -70.7657  -10.7739  -39.3845 C.2    1 LIG       0.09300
      5 O1        -71.9201  -10.6688  -40.0937 O.3    1 LIG      -0.29200
      6 H1        -70.1141  -12.6425  -42.0035 H      1 LIG       0.17500
      7 H2        -68.8717  -11.8357  -39.7060 H      1 LIG       0.17500
      8 H3        -72.5977  -11.4347  -41.8933 H      1 LIG       0.13800
      9 H4        -70.7381  -10.2281  -38.4526 H      1 LIG       0.13800
@<TRIPOS>BOND
      1       1       2 1
      2       1       3 2
      3       2       4 2
      4       3       5 1
      5       4       5 1
      6       1       6 1
      7       2       7 1
      8       3       8 1
      9       4       9 1
@<TRIPOS>ALT_TYPE
CGenFF_4.0_ALT_TYPE_SET
CGenFF_4.0 1 CG2R51 2 CG2R51 3 CG2R51 4 CG2R51 5 OG2R50 6 HGR51 7 HGR51 8 HGR52 9 HGR52
@<TRIPOS>MOLECULE
furan
 9 9 0 0 0
****
USER_CHARGES
INVALID_CHARGES
Pose:  25 Cluster:  25 Fr_nu:    166 TotEn:    -7.46
@<TRIPOS>ATOM
      1 C1        -64.3979   -4.0030  -57.8287 C.2    1 LIG      -0.26000
      2 C2        -65.4506   -4.9410  -57.7049 C.2    1 LIG      -0.26000
      3 C3        -64.5548   -3.1136  -56.7912 C.2    1 LIG       0.09300
      4 C4        -66.1756   -4.5580  -56.6004 C.2    1 LIG       0.09300
      5 O1        -65.6360   -3.4450  -56.0377 O.3    1 LIG      -0.29200
      6 H1        -63.6223   -3.9780  -58.5805 H      1 LIG       0.17500
      7 H2        -65.6551   -5.7901  -58.3409 H      1 LIG       0.17500
      8 H3        -64.0100   -2.2387  -56.4677 H      1 LIG       0.13800
      9 H4        -67.0543   -4.9508  -56.1101 H      1 LIG       0.13800
@<TRIPOS>BOND
      1       1       2 1
      2       1       3 2
      3       2       4 2
      4       3       5 1
      5       4       5 1
      6       1       6 1
      7       2       7 1
      8       3       8 1
      9       4       9 1
@<TRIPOS>ALT_TYPE
CGenFF_4.0_ALT_TYPE_SET
CGenFF_4.0 1 CG2R51 2 CG2R51 3 CG2R51 4 CG2R51 5 OG2R50 6 HGR51 7 HGR51 8 HGR52 9 HGR52
@<TRIPOS>MOLECULE
furan
 9 9 0 0 0
****
USER_CHARGES
INVALID_CHARGES
Pose:  26 Cluster:  26 Fr_nu: 218788 TotEn:    -7.46
@<TRIPOS>ATOM
      1 C1        -51.1681    4.5901  -32.7159 C.2    1 LIG      -0.26000
      2 C2        -52.5626    4.3916  -32.5775 C.2    1 LIG      -0.26000
      3 C3        -50.9984    5.9259  -32.9968 C.2    1 LIG       0.09300
      4 C4        -53.1456    5.6203  -32.7834 C.2    1 LIG       0.09300
      5 O1        -52.1989    6.5609  -33.0395 O.3    1 LIG      -0.29200
      6 H1        -50.3847    3.8518  -32.6232 H      1 LIG       0.17500
      7 H2        -53.0782    3.4685  -32.3551 H      1 LIG       0.17500
      8 H3        -50.1341    6.5470  -33.1818 H      1 LIG       0.13800
      9 H4        -54.1668    5.9728  -32.7819 H      1 LIG       0.13800
@<TRIPOS>BOND
      1       1       2 1
      2       1       3 2
      3       2       4 2
      4       3       5 1
      5       4       5 1
      6       1       6 1
      7       2       7 1
      8       3       8 1
      9       4       9 1
@<TRIPOS>ALT_TYPE
CGenFF_4.0_ALT_TYPE_SET
CGenFF_4.0 1 CG2R51 2 CG2R51 3 CG2R51 4 CG2R51 5 OG2R50 6 HGR51 7 HGR51 8 HGR52 9 HGR52
@<TRIPOS>MOLECULE
furan
 9 9 0 0 0
****
USER_CHARGES
INVALID_CHARGES
Pose:  27 Cluster:  27 Fr_nu:  31716 TotEn:    -6.90
@<TRIPOS>ATOM
      1 C1        -71.4036  -11.0169  -40.2824 C.2    1 LIG      -0.26000
      2 C2        -70.2851  -11.2002  -41.1302 C.2    1 LIG      -0.26000
      3 C3        -72.5128  -11.0891  -41.0926 C.2    1 LIG       0.09300
      4 C4        -70.7906  -11.3714  -42.3979 C.2    1 LIG       0.09300
      5 O1        -72.1478  -11.3051  -42.3836 O.3    1 LIG      -0.29200
      6 H1        -71.4014  -10.8523  -39.2147 H      1 LIG       0.17500
      7 H2        -69.2411  -11.2069  -40.8519 H      1 LIG       0.17500
      8 H3        -73.5755  -11.0124  -40.9138 H      1 LIG       0.13800
      9 H4        -70.3410  -11.5417  -43.3653 H      1 LIG       0.13800
@<TRIPOS>BOND
      1       1       2 1
      2       1       3 2
      3       2       4 2
      4       3       5 1
      5       4       5 1
      6       1       6 1
      7       2       7 1
      8       3       8 1
      9       4       9 1
@<TRIPOS>ALT_TYPE
CGenFF_4.0_ALT_TYPE_SET
CGenFF_4.0 1 CG2R51 2 CG2R51 3 CG2R51 4 CG2R51 5 OG2R50 6 HGR51 7 HGR51 8 HGR52 9 HGR52
@<TRIPOS>MOLECULE
furan
 9 9 0 0 0
****
USER_CHARGES
INVALID_CHARGES
Pose:  28 Cluster:  28 Fr_nu:   5841 TotEn:    -6.57
@<TRIPOS>ATOM
      1 C1        -53.4659    4.0274  -33.7119 C.2    1 LIG      -0.26000
      2 C2        -53.3809    4.8860  -32.5900 C.2    1 LIG      -0.26000
      3 C3        -52.2988    4.2048  -34.4179 C.2    1 LIG       0.09300
      4 C4        -52.1679    5.5268  -32.6904 C.2    1 LIG       0.09300
      5 O1        -51.5021    5.1170  -33.8019 O.3    1 LIG      -0.29200
      6 H1        -54.2765    3.3628  -33.9735 H      1 LIG       0.17500
      7 H2        -54.1122    5.0208  -31.8061 H      1 LIG       0.17500
      8 H3        -51.9040    3.7789  -35.3289 H      1 LIG       0.13800
      9 H4        -51.6587    6.2624  -32.0848 H      1 LIG       0.13800
@<TRIPOS>BOND
      1       1       2 1
      2       1       3 2
      3       2       4 2
      4       3       5 1
      5       4       5 1
      6       1       6 1
      7       2       7 1
      8       3       8 1
      9       4       9 1
@<TRIPOS>ALT_TYPE
CGenFF_4.0_ALT_TYPE_SET
CGenFF_4.0 1 CG2R51 2 CG2R51 3 CG2R51 4 CG2R51 5 OG2R50 6 HGR51 7 HGR51 8 HGR52 9 HGR52
@<TRIPOS>MOLECULE
pyrimidine
 10 10 0 0 0
****
USER_CHARGES
INVALID_CHARGES
Pose:   1 Cluster:   1 Fr_nu:  59293 TotEn:   -17.89
@<TRIPOS>ATOM
      1 C1        -72.7776  -11.2909  -42.2871 C.ar   1 LIG      -0.13100
      2 C2        -71.6120  -11.0352  -42.9803 C.ar   1 LIG       0.28900
      3 C3        -72.6505  -11.3745  -40.9157 C.ar   1 LIG       0.28900
      4 C4        -70.4165  -10.9765  -41.0479 C.ar   1 LIG       0.50700
      5 N1        -70.4097  -10.8719  -42.3904 N.ar   1 LIG      -0.71900
      6 N2        -71.4810  -11.2221  -40.2605 N.ar   1 LIG      -0.71900
      7 H1        -73.7289  -11.4177  -42.7863 H      1 LIG       0.11500
      8 H2        -71.6131  -10.9523  -44.0617 H      1 LIG       0.11400
      9 H3        -73.5116  -11.5731  -40.2867 H      1 LIG       0.11400
     10 H4        -69.4639  -10.8506  -40.5479 H      1 LIG       0.14100
@<TRIPOS>BOND
      1       1       2 ar
      2       1       3 ar
      3       2       5 ar
      4       3       6 ar
      5       4       5 ar
      6       4       6 ar
      7       1       7 1
      8       2       8 1
      9       3       9 1
     10       4      10 1
@<TRIPOS>ALT_TYPE
CGenFF_4.0_ALT_TYPE_SET
CGenFF_4.0 1 CG2R61 2 CG2R61 3 CG2R61 4 CG2R64 5 NG2R62 6 NG2R62 7 HGR61 8 HGR62 9 HGR62 10 HGR62
@<TRIPOS>MOLECULE
pyrimidine
 10 10 0 0 0
****
USER_CHARGES
INVALID_CHARGES
Pose:   2 Cluster:   2 Fr_nu: 963899 TotEn:   -16.88
@<TRIPOS>ATOM
      1 C1        -72.4914  -10.4160  -43.9838 C.ar   1 LIG      -0.13100
      2 C2        -71.3088   -9.7303  -44.1732 C.ar   1 LIG       0.28900
      3 C3        -72.5374  -11.2308  -42.8711 C.ar   1 LIG       0.28900
      4 C4        -70.4156  -10.6518  -42.2971 C.ar   1 LIG       0.50700
      5 N1        -70.2468   -9.8251  -43.3465 N.ar   1 LIG      -0.71900
      6 N2        -71.5143  -11.3732  -42.0033 N.ar   1 LIG      -0.71900
      7 H1        -73.3276  -10.3211  -44.6634 H      1 LIG       0.11500
      8 H2        -71.1790   -9.0660  -45.0207 H      1 LIG       0.11400
      9 H3        -73.4250  -11.8097  -42.6400 H      1 LIG       0.11400
     10 H4        -69.5780  -10.7478  -41.6171 H      1 LIG       0.14100
@<TRIPOS>BOND
      1       1       2 ar
      2       1       3 ar
      3       2       5 ar
      4       3       6 ar
      5       4       5 ar
      6       4       6 ar
      7       1       7 1
      8       2       8 1
      9       3       9 1
     10       4      10 1
@<TRIPOS>ALT_TYPE
CGenFF_4.0_ALT_TYPE_SET
CGenFF_4.0 1 CG2R61 2 CG2R61 3 CG2R61 4 CG2R64 5 NG2R62 6 NG2R62 7 HGR61 8 HGR62 9 HGR62 10 HGR62
@<TRIPOS>MOLECULE
pyrimidine
 10 10 0 0 0
****
USER_CHARGES
INVALID_CHARGES
Pose:   3 Cluster:   3 Fr_nu: 3753591 TotEn:   -16.58
@<TRIPOS>ATOM
      1 C1        -81.3257   -9.9050  -33.2291 C.ar   1 LIG      -0.13100
      2 C2        -81.2055   -9.9050  -31.8544 C.ar   1 LIG       0.28900
      3 C3        -82.6170   -9.9050  -33.7155 C.ar   1 LIG       0.28900
      4 C4        -83.4650   -9.9047  -31.6065 C.ar   1 LIG       0.50700
      5 N1        -82.2577   -9.9048  -31.0099 N.ar   1 LIG      -0.71900
      6 N2        -83.7140   -9.9050  -32.9300 N.ar   1 LIG      -0.71900
      7 H1        -80.4639   -9.9053  -33.8829 H      1 LIG       0.11500
      8 H2        -80.2302   -9.9053  -31.3799 H      1 LIG       0.11400
      9 H3        -82.8112   -9.9057  -34.7826 H      1 LIG       0.11400
     10 H4        -84.3281   -9.9056  -30.9521 H      1 LIG       0.14100
@<TRIPOS>BOND
      1       1       2 ar
      2       1       3 ar
      3       2       5 ar
      4       3       6 ar
      5       4       5 ar
      6       4       6 ar
      7       1       7 1
      8       2       8 1
      9       3       9 1
     10       4      10 1
@<TRIPOS>ALT_TYPE
CGenFF_4.0_ALT_TYPE_SET
CGenFF_4.0 1 CG2R61 2 CG2R61 3 CG2R61 4 CG2R64 5 NG2R62 6 NG2R62 7 HGR61 8 HGR62 9 HGR62 10 HGR62
@<TRIPOS>MOLECULE
pyrimidine
 10 10 0 0 0
****
USER_CHARGES
INVALID_CHARGES
Pose:   4 Cluster:   4 Fr_nu: 700354 TotEn:   -16.56
@<TRIPOS>ATOM
      1 C1        -76.2609  -25.0903  -44.6044 C.ar   1 LIG      -0.13100
      2 C2        -75.4570  -24.0500  -44.1849 C.ar   1 LIG       0.28900
      3 C3        -75.6085  -26.2737  -44.8839 C.ar   1 LIG       0.28900
      4 C4        -73.6009  -25.3519  -44.3485 C.ar   1 LIG       0.50700
      5 N1        -74.1185  -24.1463  -44.0453 N.ar   1 LIG      -0.71900
      6 N2        -74.2748  -26.4403  -44.7666 N.ar   1 LIG      -0.71900
      7 H1        -77.3325  -24.9850  -44.7076 H      1 LIG       0.11500
      8 H2        -75.8800  -23.0812  -43.9423 H      1 LIG       0.11400
      9 H3        -76.1567  -27.1468  -45.2207 H      1 LIG       0.11400
     10 H4        -72.5277  -25.4573  -44.2463 H      1 LIG       0.14100
@<TRIPOS>BOND
      1       1       2 ar
      2       1       3 ar
      3       2       5 ar
      4       3       6 ar
      5       4       5 ar
      6       4       6 ar
      7       1       7 1
      8       2       8 1
      9       3       9 1
     10       4      10 1
@<TRIPOS>ALT_TYPE
CGenFF_4.0_ALT_TYPE_SET
CGenFF_4.0 1 CG2R61 2 CG2R61 3 CG2R61 4 CG2R64 5 NG2R62 6 NG2R62 7 HGR61 8 HGR62 9 HGR62 10 HGR62
@<TRIPOS>MOLECULE
pyrimidine
 10 10 0 0 0
****
USER_CHARGES
INVALID_CHARGES
Pose:   5 Cluster:   5 Fr_nu: 3463032 TotEn:   -16.48
@<TRIPOS>ATOM
      1 C1        -82.7839  -10.3890  -33.6351 C.ar   1 LIG      -0.13100
      2 C2        -82.5926  -10.8996  -32.3673 C.ar   1 LIG       0.28900
      3 C3        -84.0094   -9.7968  -33.8616 C.ar   1 LIG       0.28900
      4 C4        -84.6732  -10.2395  -31.7331 C.ar   1 LIG       0.50700
      5 N1        -83.5192  -10.8418  -31.3884 N.ar   1 LIG      -0.71900
      6 N2        -84.9810   -9.7043  -32.9300 N.ar   1 LIG      -0.71900
      7 H1        -82.0227  -10.4494  -34.4014 H      1 LIG       0.11500
      8 H2        -81.6608  -11.3838  -32.0958 H      1 LIG       0.11400
      9 H3        -84.2516   -9.3679  -34.8279 H      1 LIG       0.11400
     10 H4        -85.4359  -10.1799  -30.9663 H      1 LIG       0.14100
@<TRIPOS>BOND
      1       1       2 ar
      2       1       3 ar
      3       2       5 ar
      4       3       6 ar
      5       4       5 ar
      6       4       6 ar
      7       1       7 1
      8       2       8 1
      9       3       9 1
     10       4      10 1
@<TRIPOS>ALT_TYPE
CGenFF_4.0_ALT_TYPE_SET
CGenFF_4.0 1 CG2R61 2 CG2R61 3 CG2R61 4 CG2R64 5 NG2R62 6 NG2R62 7 HGR61 8 HGR62 9 HGR62 10 HGR62
@<TRIPOS>MOLECULE
pyrimidine
 10 10 0 0 0
****
USER_CHARGES
INVALID_CHARGES
Pose:   6 Cluster:   6 Fr_nu: 1541796 TotEn:   -16.18
@<TRIPOS>ATOM
      1 C1        -84.1870   -1.4751  -47.6989 C.ar   1 LIG      -0.13100
      2 C2        -84.1635   -2.2558  -48.8366 C.ar   1 LIG       0.28900
      3 C3        -84.1259   -2.1607  -46.5029 C.ar   1 LIG       0.28900
      4 C4        -84.0322   -4.1536  -47.5922 C.ar   1 LIG       0.50700
      5 N1        -84.0863   -3.6027  -48.8198 N.ar   1 LIG      -0.71900
      6 N2        -84.0477   -3.5045  -46.4123 N.ar   1 LIG      -0.71900
      7 H1        -84.2494   -0.3960  -47.7418 H      1 LIG       0.11500
      8 H2        -84.2076   -1.8061  -49.8225 H      1 LIG       0.11400
      9 H3        -84.1392   -1.6324  -45.5558 H      1 LIG       0.11400
     10 H4        -83.9708   -5.2341  -47.5490 H      1 LIG       0.14100
@<TRIPOS>BOND
      1       1       2 ar
      2       1       3 ar
      3       2       5 ar
      4       3       6 ar
      5       4       5 ar
      6       4       6 ar
      7       1       7 1
      8       2       8 1
      9       3       9 1
     10       4      10 1
@<TRIPOS>ALT_TYPE
CGenFF_4.0_ALT_TYPE_SET
CGenFF_4.0 1 CG2R61 2 CG2R61 3 CG2R61 4 CG2R64 5 NG2R62 6 NG2R62 7 HGR61 8 HGR62 9 HGR62 10 HGR62
@<TRIPOS>MOLECULE
pyrimidine
 10 10 0 0 0
****
USER_CHARGES
INVALID_CHARGES
Pose:   7 Cluster:   7 Fr_nu: 2431290 TotEn:   -15.24
@<TRIPOS>ATOM
      1 C1        -82.3089  -10.1314  -33.4452 C.ar   1 LIG      -0.13100
      2 C2        -82.4838  -10.9650  -32.3594 C.ar   1 LIG       0.28900
      3 C3        -81.6405   -8.9514  -33.1905 C.ar   1 LIG       0.28900
      4 C4        -81.4071   -9.4986  -30.9966 C.ar   1 LIG       0.50700
      5 N1        -82.0441  -10.6790  -31.1164 N.ar   1 LIG      -0.71900
      6 N2        -81.1743   -8.6015  -31.9737 N.ar   1 LIG      -0.71900
      7 H1        -82.6723  -10.3863  -34.4317 H      1 LIG       0.11500
      8 H2        -82.9979  -11.9145  -32.4624 H      1 LIG       0.11400
      9 H3        -81.4564   -8.2326  -33.9816 H      1 LIG       0.11400
     10 H4        -81.0441   -9.2427  -30.0087 H      1 LIG       0.14100
@<TRIPOS>BOND
      1       1       2 ar
      2       1       3 ar
      3       2       5 ar
      4       3       6 ar
      5       4       5 ar
      6       4       6 ar
      7       1       7 1
      8       2       8 1
      9       3       9 1
     10       4      10 1
@<TRIPOS>ALT_TYPE
CGenFF_4.0_ALT_TYPE_SET
CGenFF_4.0 1 CG2R61 2 CG2R61 3 CG2R61 4 CG2R64 5 NG2R62 6 NG2R62 7 HGR61 8 HGR62 9 HGR62 10 HGR62
@<TRIPOS>MOLECULE
pyrimidine
 10 10 0 0 0
****
USER_CHARGES
INVALID_CHARGES
Pose:   8 Cluster:   8 Fr_nu: 3914163 TotEn:   -15.17
@<TRIPOS>ATOM
      1 C1        -82.0116   -9.5732  -33.0577 C.ar   1 LIG      -0.13100
      2 C2        -82.9737   -9.9417  -33.9759 C.ar   1 LIG       0.28900
      3 C3        -82.4799   -9.2417  -31.8027 C.ar   1 LIG       0.28900
      4 C4        -84.6243   -9.6410  -32.4422 C.ar   1 LIG       0.50700
      5 N1        -84.2938   -9.9868  -33.7010 N.ar   1 LIG      -0.71900
      6 N2        -83.7843   -9.2645  -31.4591 N.ar   1 LIG      -0.71900
      7 H1        -80.9590   -9.5457  -33.3056 H      1 LIG       0.11500
      8 H2        -82.7011  -10.2190  -34.9883 H      1 LIG       0.11400
      9 H3        -81.7984   -8.9387  -31.0151 H      1 LIG       0.11400
     10 H4        -85.6783   -9.6673  -32.1940 H      1 LIG       0.14100
@<TRIPOS>BOND
      1       1       2 ar
      2       1       3 ar
      3       2       5 ar
      4       3       6 ar
      5       4       5 ar
      6       4       6 ar
      7       1       7 1
      8       2       8 1
      9       3       9 1
     10       4      10 1
@<TRIPOS>ALT_TYPE
CGenFF_4.0_ALT_TYPE_SET
CGenFF_4.0 1 CG2R61 2 CG2R61 3 CG2R61 4 CG2R64 5 NG2R62 6 NG2R62 7 HGR61 8 HGR62 9 HGR62 10 HGR62
@<TRIPOS>MOLECULE
pyrimidine
 10 10 0 0 0
****
USER_CHARGES
INVALID_CHARGES
Pose:   9 Cluster:   9 Fr_nu:    727 TotEn:   -14.78
@<TRIPOS>ATOM
      1 C1        -66.6421   -7.4922  -48.9336 C.ar   1 LIG      -0.13100
      2 C2        -66.6571   -8.1346  -47.7123 C.ar   1 LIG       0.28900
      3 C3        -67.8597   -7.4038  -49.5767 C.ar   1 LIG       0.28900
      4 C4        -68.8939   -8.5039  -47.8775 C.ar   1 LIG       0.50700
      5 N1        -67.7692   -8.6543  -47.1525 N.ar   1 LIG      -0.71900
      6 N2        -69.0098   -7.9005  -49.0760 N.ar   1 LIG      -0.71900
      7 H1        -65.7349   -7.0847  -49.3592 H      1 LIG       0.11500
      8 H2        -65.7477   -8.2527  -47.1331 H      1 LIG       0.11400
      9 H3        -67.9467   -6.9170  -50.5421 H      1 LIG       0.11400
     10 H4        -69.8022   -8.9128  -47.4522 H      1 LIG       0.14100
@<TRIPOS>BOND
      1       1       2 ar
      2       1       3 ar
      3       2       5 ar
      4       3       6 ar
      5       4       5 ar
      6       4       6 ar
      7       1       7 1
      8       2       8 1
      9       3       9 1
     10       4      10 1
@<TRIPOS>ALT_TYPE
CGenFF_4.0_ALT_TYPE_SET
CGenFF_4.0 1 CG2R61 2 CG2R61 3 CG2R61 4 CG2R64 5 NG2R62 6 NG2R62 7 HGR61 8 HGR62 9 HGR62 10 HGR62
@<TRIPOS>MOLECULE
pyrimidine
 10 10 0 0 0
****
USER_CHARGES
INVALID_CHARGES
Pose:  10 Cluster:  10 Fr_nu:  39589 TotEn:   -14.56
@<TRIPOS>ATOM
      1 C1        -62.6504   -2.6436  -24.6252 C.ar   1 LIG      -0.13100
      2 C2        -63.5511   -1.9701  -23.8255 C.ar   1 LIG       0.28900
      3 C3        -61.3447   -2.2024  -24.5565 C.ar   1 LIG       0.28900
      4 C4        -61.9104   -0.6078  -23.0386 C.ar   1 LIG       0.50700
      5 N1        -63.2142   -0.9439  -23.0170 N.ar   1 LIG      -0.71900
      6 N2        -60.9380   -1.1835  -23.7712 N.ar   1 LIG      -0.71900
      7 H1        -62.9485   -3.4637  -25.2646 H      1 LIG       0.11500
      8 H2        -64.6000   -2.2455  -23.8126 H      1 LIG       0.11400
      9 H3        -60.5660   -2.6699  -25.1493 H      1 LIG       0.11400
     10 H4        -61.6118    0.2141  -22.3994 H      1 LIG       0.14100
@<TRIPOS>BOND
      1       1       2 ar
      2       1       3 ar
      3       2       5 ar
      4       3       6 ar
      5       4       5 ar
      6       4       6 ar
      7       1       7 1
      8       2       8 1
      9       3       9 1
     10       4      10 1
@<TRIPOS>ALT_TYPE
CGenFF_4.0_ALT_TYPE_SET
CGenFF_4.0 1 CG2R61 2 CG2R61 3 CG2R61 4 CG2R64 5 NG2R62 6 NG2R62 7 HGR61 8 HGR62 9 HGR62 10 HGR62
@<TRIPOS>MOLECULE
pyrimidine
 10 10 0 0 0
****
USER_CHARGES
INVALID_CHARGES
Pose:  11 Cluster:  11 Fr_nu: 490269 TotEn:   -14.54
@<TRIPOS>ATOM
      1 C1        -72.1258  -11.4994  -40.8071 C.ar   1 LIG      -0.13100
      2 C2        -71.4358  -11.4994  -42.0022 C.ar   1 LIG       0.28900
      3 C3        -71.3470  -11.4994  -39.6680 C.ar   1 LIG       0.28900
      4 C4        -69.4427  -11.4991  -40.9092 C.ar   1 LIG       0.50700
      5 N1        -70.0895  -11.4992  -42.0903 N.ar   1 LIG      -0.71900
      6 N2        -69.9979  -11.4994  -39.6822 N.ar   1 LIG      -0.71900
      7 H1        -73.2068  -11.4997  -40.7659 H      1 LIG       0.11500
      8 H2        -71.9626  -11.4997  -42.9503 H      1 LIG       0.11400
      9 H3        -71.8000  -11.5001  -38.6825 H      1 LIG       0.11400
     10 H4        -68.3604  -11.5000  -40.9502 H      1 LIG       0.14100
@<TRIPOS>BOND
      1       1       2 ar
      2       1       3 ar
      3       2       5 ar
      4       3       6 ar
      5       4       5 ar
      6       4       6 ar
      7       1       7 1
      8       2       8 1
      9       3       9 1
     10       4      10 1
@<TRIPOS>ALT_TYPE
CGenFF_4.0_ALT_TYPE_SET
CGenFF_4.0 1 CG2R61 2 CG2R61 3 CG2R61 4 CG2R64 5 NG2R62 6 NG2R62 7 HGR61 8 HGR62 9 HGR62 10 HGR62
@<TRIPOS>MOLECULE
pyrimidine
 10 10 0 0 0
****
USER_CHARGES
INVALID_CHARGES
Pose:  12 Cluster:  12 Fr_nu: 399081 TotEn:   -14.02
@<TRIPOS>ATOM
      1 C1        -75.5025  -24.5541  -44.3303 C.ar   1 LIG      -0.13100
      2 C2        -75.0741  -25.7084  -43.7070 C.ar   1 LIG       0.28900
      3 C3        -74.5088  -23.6703  -44.6984 C.ar   1 LIG       0.28900
      4 C4        -72.9047  -25.0481  -43.8644 C.ar   1 LIG       0.50700
      5 N1        -73.7782  -25.9887  -43.4573 N.ar   1 LIG      -0.71900
      6 N2        -73.1950  -23.8860  -44.4800 N.ar   1 LIG      -0.71900
      7 H1        -76.5491  -24.3550  -44.5180 H      1 LIG       0.11500
      8 H2        -75.7827  -26.4622  -43.3813 H      1 LIG       0.11400
      9 H3        -74.7489  -22.7356  -45.1936 H      1 LIG       0.11400
     10 H4        -71.8568  -25.2467  -43.6757 H      1 LIG       0.14100
@<TRIPOS>BOND
      1       1       2 ar
      2       1       3 ar
      3       2       5 ar
      4       3       6 ar
      5       4       5 ar
      6       4       6 ar
      7       1       7 1
      8       2       8 1
      9       3       9 1
     10       4      10 1
@<TRIPOS>ALT_TYPE
CGenFF_4.0_ALT_TYPE_SET
CGenFF_4.0 1 CG2R61 2 CG2R61 3 CG2R61 4 CG2R64 5 NG2R62 6 NG2R62 7 HGR61 8 HGR62 9 HGR62 10 HGR62
@<TRIPOS>MOLECULE
pyrimidine
 10 10 0 0 0
****
USER_CHARGES
INVALID_CHARGES
Pose:  13 Cluster:  13 Fr_nu: 4081861 TotEn:   -13.41
@<TRIPOS>ATOM
      1 C1        -83.7696   -9.6167  -33.9340 C.ar   1 LIG      -0.13100
      2 C2        -84.9108   -9.5460  -33.1612 C.ar   1 LIG       0.28900
      3 C3        -82.5839   -9.7350  -33.2383 C.ar   1 LIG       0.28900
      4 C4        -83.6880   -9.7040  -31.2516 C.ar   1 LIG       0.50700
      5 N1        -84.9065   -9.5869  -31.8127 N.ar   1 LIG      -0.71900
      6 N2        -82.5059   -9.7817  -31.8922 N.ar   1 LIG      -0.71900
      7 H1        -83.8025   -9.5814  -35.0147 H      1 LIG       0.11500
      8 H2        -85.8895   -9.4516  -33.6192 H      1 LIG       0.11400
      9 H3        -81.6349   -9.7967  -33.7598 H      1 LIG       0.11400
     10 H4        -83.6547   -9.7382  -30.1695 H      1 LIG       0.14100
@<TRIPOS>BOND
      1       1       2 ar
      2       1       3 ar
      3       2       5 ar
      4       3       6 ar
      5       4       5 ar
      6       4       6 ar
      7       1       7 1
      8       2       8 1
      9       3       9 1
     10       4      10 1
@<TRIPOS>ALT_TYPE
CGenFF_4.0_ALT_TYPE_SET
CGenFF_4.0 1 CG2R61 2 CG2R61 3 CG2R61 4 CG2R64 5 NG2R62 6 NG2R62 7 HGR61 8 HGR62 9 HGR62 10 HGR62
@<TRIPOS>MOLECULE
pyrimidine
 10 10 0 0 0
****
USER_CHARGES
INVALID_CHARGES
Pose:  14 Cluster:  14 Fr_nu: 284690 TotEn:   -13.11
@<TRIPOS>ATOM
      1 C1        -79.2446  -28.4730  -34.1852 C.ar   1 LIG      -0.13100
      2 C2        -78.4056  -29.5227  -33.8711 C.ar   1 LIG       0.28900
      3 C3        -80.2519  -28.7618  -35.0829 C.ar   1 LIG       0.28900
      4 C4        -79.5525  -30.9181  -35.2512 C.ar   1 LIG       0.50700
      5 N1        -78.5311  -30.7629  -34.3874 N.ar   1 LIG      -0.71900
      6 N2        -80.4358  -29.9779  -35.6377 N.ar   1 LIG      -0.71900
      7 H1        -79.1205  -27.4879  -33.7559 H      1 LIG       0.11500
      8 H2        -77.5845  -29.3913  -33.1748 H      1 LIG       0.11400
      9 H3        -80.9601  -28.0002  -35.3907 H      1 LIG       0.11400
     10 H4        -79.6763  -31.9041  -35.6821 H      1 LIG       0.14100
@<TRIPOS>BOND
      1       1       2 ar
      2       1       3 ar
      3       2       5 ar
      4       3       6 ar
      5       4       5 ar
      6       4       6 ar
      7       1       7 1
      8       2       8 1
      9       3       9 1
     10       4      10 1
@<TRIPOS>ALT_TYPE
CGenFF_4.0_ALT_TYPE_SET
CGenFF_4.0 1 CG2R61 2 CG2R61 3 CG2R61 4 CG2R64 5 NG2R62 6 NG2R62 7 HGR61 8 HGR62 9 HGR62 10 HGR62
@<TRIPOS>MOLECULE
pyrimidine
 10 10 0 0 0
****
USER_CHARGES
INVALID_CHARGES
Pose:  15 Cluster:  15 Fr_nu: 3874852 TotEn:   -13.06
@<TRIPOS>ATOM
      1 C1        -61.5846   -2.0607  -25.0879 C.ar   1 LIG      -0.13100
      2 C2        -61.1596   -1.1170  -24.1751 C.ar   1 LIG       0.28900
      3 C3        -62.7023   -2.7831  -24.7233 C.ar   1 LIG       0.28900
      4 C4        -62.8503   -1.6563  -22.7547 C.ar   1 LIG       0.50700
      5 N1        -61.7710   -0.8875  -22.9945 N.ar   1 LIG      -0.71900
      6 N2        -63.3625   -2.6065  -23.5600 N.ar   1 LIG      -0.71900
      7 H1        -61.0746   -2.2238  -26.0279 H      1 LIG       0.11500
      8 H2        -60.2894   -0.5009  -24.3741 H      1 LIG       0.11400
      9 H3        -63.1099   -3.5474  -25.3760 H      1 LIG       0.11400
     10 H4        -63.3604   -1.4940  -21.8131 H      1 LIG       0.14100
@<TRIPOS>BOND
      1       1       2 ar
      2       1       3 ar
      3       2       5 ar
      4       3       6 ar
      5       4       5 ar
      6       4       6 ar
      7       1       7 1
      8       2       8 1
      9       3       9 1
     10       4      10 1
@<TRIPOS>ALT_TYPE
CGenFF_4.0_ALT_TYPE_SET
CGenFF_4.0 1 CG2R61 2 CG2R61 3 CG2R61 4 CG2R64 5 NG2R62 6 NG2R62 7 HGR61 8 HGR62 9 HGR62 10 HGR62
@<TRIPOS>MOLECULE
pyrimidine
 10 10 0 0 0
****
USER_CHARGES
INVALID_CHARGES
Pose:  16 Cluster:  16 Fr_nu: 1523082 TotEn:   -13.04
@<TRIPOS>ATOM
      1 C1        -74.3055  -24.1063  -44.2274 C.ar   1 LIG      -0.13100
      2 C2        -73.5733  -23.5771  -43.1841 C.ar   1 LIG       0.28900
      3 C3        -74.0469  -25.4279  -44.5282 C.ar   1 LIG       0.28900
      4 C4        -72.4960  -25.5540  -42.8711 C.ar   1 LIG       0.50700
      5 N1        -72.6570  -24.2751  -42.4817 N.ar   1 LIG      -0.71900
      6 N2        -73.1454  -26.1844  -43.8684 N.ar   1 LIG      -0.71900
      7 H1        -75.0344  -23.5230  -44.7739 H      1 LIG       0.11500
      8 H2        -73.7075  -22.5461  -42.8753 H      1 LIG       0.11400
      9 H3        -74.5729  -25.9301  -45.3329 H      1 LIG       0.11400
     10 H4        -71.7654  -26.1379  -42.3248 H      1 LIG       0.14100
@<TRIPOS>BOND
      1       1       2 ar
      2       1       3 ar
      3       2       5 ar
      4       3       6 ar
      5       4       5 ar
      6       4       6 ar
      7       1       7 1
      8       2       8 1
      9       3       9 1
     10       4      10 1
@<TRIPOS>ALT_TYPE
CGenFF_4.0_ALT_TYPE_SET
CGenFF_4.0 1 CG2R61 2 CG2R61 3 CG2R61 4 CG2R64 5 NG2R62 6 NG2R62 7 HGR61 8 HGR62 9 HGR62 10 HGR62
@<TRIPOS>MOLECULE
pyrimidine
 10 10 0 0 0
****
USER_CHARGES
INVALID_CHARGES
Pose:  17 Cluster:  17 Fr_nu: 3321924 TotEn:   -12.91
@<TRIPOS>ATOM
      1 C1        -45.3222   -9.3100  -31.3807 C.ar   1 LIG      -0.13100
      2 C2        -45.7294  -10.5319  -30.8850 C.ar   1 LIG       0.28900
      3 C3        -46.1308   -8.7615  -32.3551 C.ar   1 LIG       0.28900
      4 C4        -47.5433  -10.5396  -32.2550 C.ar   1 LIG       0.50700
      5 N1        -46.8387  -11.1774  -31.3010 N.ar   1 LIG      -0.71900
      6 N2        -47.2527   -9.3510  -32.8177 N.ar   1 LIG      -0.71900
      7 H1        -44.4273   -8.8146  -31.0286 H      1 LIG       0.11500
      8 H2        -45.1574  -11.0406  -30.1167 H      1 LIG       0.11400
      9 H3        -45.8912   -7.8040  -32.8048 H      1 LIG       0.11400
     10 H4        -48.4387  -11.0359  -32.6086 H      1 LIG       0.14100
@<TRIPOS>BOND
      1       1       2 ar
      2       1       3 ar
      3       2       5 ar
      4       3       6 ar
      5       4       5 ar
      6       4       6 ar
      7       1       7 1
      8       2       8 1
      9       3       9 1
     10       4      10 1
@<TRIPOS>ALT_TYPE
CGenFF_4.0_ALT_TYPE_SET
CGenFF_4.0 1 CG2R61 2 CG2R61 3 CG2R61 4 CG2R64 5 NG2R62 6 NG2R62 7 HGR61 8 HGR62 9 HGR62 10 HGR62
@<TRIPOS>MOLECULE
pyrimidine
 10 10 0 0 0
****
USER_CHARGES
INVALID_CHARGES
Pose:  18 Cluster:  18 Fr_nu: 321794 TotEn:   -12.75
@<TRIPOS>ATOM
      1 C1        -54.1804    5.6674  -33.4392 C.ar   1 LIG      -0.13100
      2 C2        -53.6676    5.3881  -34.6896 C.ar   1 LIG       0.28900
      3 C3        -53.2593    5.7142  -32.4129 C.ar   1 LIG       0.28900
      4 C4        -51.5609    5.2432  -33.8483 C.ar   1 LIG       0.50700
      5 N1        -52.3582    5.1699  -34.9310 N.ar   1 LIG      -0.71900
      6 N2        -51.9370    5.5062  -32.5822 N.ar   1 LIG      -0.71900
      7 H1        -55.2358    5.8381  -33.2743 H      1 LIG       0.11500
      8 H2        -54.3151    5.3303  -35.5577 H      1 LIG       0.11400
      9 H3        -53.5684    5.9261  -31.3951 H      1 LIG       0.11400
     10 H4        -50.5042    5.0711  -34.0129 H      1 LIG       0.14100
@<TRIPOS>BOND
      1       1       2 ar
      2       1       3 ar
      3       2       5 ar
      4       3       6 ar
      5       4       5 ar
      6       4       6 ar
      7       1       7 1
      8       2       8 1
      9       3       9 1
     10       4      10 1
@<TRIPOS>ALT_TYPE
CGenFF_4.0_ALT_TYPE_SET
CGenFF_4.0 1 CG2R61 2 CG2R61 3 CG2R61 4 CG2R64 5 NG2R62 6 NG2R62 7 HGR61 8 HGR62 9 HGR62 10 HGR62
@<TRIPOS>MOLECULE
pyrimidine
 10 10 0 0 0
****
USER_CHARGES
INVALID_CHARGES
Pose:  19 Cluster:  19 Fr_nu:  23522 TotEn:   -12.42
@<TRIPOS>ATOM
      1 C1        -65.6294   -7.1968  -49.6797 C.ar   1 LIG      -0.13100
      2 C2        -66.7991   -6.8167  -50.3057 C.ar   1 LIG       0.28900
      3 C3        -65.7835   -7.9156  -48.5120 C.ar   1 LIG       0.28900
      4 C4        -68.0474   -7.8159  -48.6900 C.ar   1 LIG       0.50700
      5 N1        -68.0296   -7.1104  -49.8369 N.ar   1 LIG      -0.71900
      6 N2        -66.9819   -8.2439  -47.9863 N.ar   1 LIG      -0.71900
      7 H1        -64.6552   -6.9472  -50.0783 H      1 LIG       0.11500
      8 H2        -66.7781   -6.2484  -51.2292 H      1 LIG       0.11400
      9 H3        -64.9214   -8.2571  -47.9493 H      1 LIG       0.11400
     10 H4        -69.0227   -8.0649  -48.2901 H      1 LIG       0.14100
@<TRIPOS>BOND
      1       1       2 ar
      2       1       3 ar
      3       2       5 ar
      4       3       6 ar
      5       4       5 ar
      6       4       6 ar
      7       1       7 1
      8       2       8 1
      9       3       9 1
     10       4      10 1
@<TRIPOS>ALT_TYPE
CGenFF_4.0_ALT_TYPE_SET
CGenFF_4.0 1 CG2R61 2 CG2R61 3 CG2R61 4 CG2R64 5 NG2R62 6 NG2R62 7 HGR61 8 HGR62 9 HGR62 10 HGR62
@<TRIPOS>MOLECULE
pyrimidine
 10 10 0 0 0
****
USER_CHARGES
INVALID_CHARGES
Pose:  20 Cluster:  20 Fr_nu:  71203 TotEn:   -12.39
@<TRIPOS>ATOM
      1 C1        -54.5694    5.1826  -33.4269 C.ar   1 LIG      -0.13100
      2 C2        -53.4519    5.2992  -32.6255 C.ar   1 LIG       0.28900
      3 C3        -54.4139    4.4097  -34.5594 C.ar   1 LIG       0.28900
      4 C4        -52.2443    3.9834  -34.0317 C.ar   1 LIG       0.50700
      5 N1        -52.2689    4.7109  -32.8988 N.ar   1 LIG      -0.71900
      6 N2        -53.2613    3.7934  -34.8940 N.ar   1 LIG      -0.71900
      7 H1        -55.5061    5.6658  -33.1833 H      1 LIG       0.11500
      8 H2        -53.4781    5.8867  -31.7142 H      1 LIG       0.11400
      9 H3        -55.2365    4.2607  -35.2503 H      1 LIG       0.11400
     10 H4        -51.3062    3.5005  -34.2764 H      1 LIG       0.14100
@<TRIPOS>BOND
      1       1       2 ar
      2       1       3 ar
      3       2       5 ar
      4       3       6 ar
      5       4       5 ar
      6       4       6 ar
      7       1       7 1
      8       2       8 1
      9       3       9 1
     10       4      10 1
@<TRIPOS>ALT_TYPE
CGenFF_4.0_ALT_TYPE_SET
CGenFF_4.0 1 CG2R61 2 CG2R61 3 CG2R61 4 CG2R64 5 NG2R62 6 NG2R62 7 HGR61 8 HGR62 9 HGR62 10 HGR62
@<TRIPOS>MOLECULE
pyrimidine
 10 10 0 0 0
****
USER_CHARGES
INVALID_CHARGES
Pose:  21 Cluster:  21 Fr_nu: 1344502 TotEn:   -12.13
@<TRIPOS>ATOM
      1 C1        -62.0410   -2.4856  -24.6559 C.ar   1 LIG      -0.13100
      2 C2        -63.1965   -2.9643  -24.0726 C.ar   1 LIG       0.28900
      3 C3        -61.0554   -2.0774  -23.7807 C.ar   1 LIG       0.28900
      4 C4        -62.3510   -2.6144  -21.9919 C.ar   1 LIG       0.50700
      5 N1        -63.3860   -3.0429  -22.7391 N.ar   1 LIG      -0.71900
      6 N2        -61.1771   -2.1278  -22.4380 N.ar   1 LIG      -0.71900
      7 H1        -61.9162   -2.4336  -25.7291 H      1 LIG       0.11500
      8 H2        -64.0268   -3.3079  -24.6800 H      1 LIG       0.11400
      9 H3        -60.1122   -1.6859  -24.1461 H      1 LIG       0.11400
     10 H4        -62.4762   -2.6653  -20.9172 H      1 LIG       0.14100
@<TRIPOS>BOND
      1       1       2 ar
      2       1       3 ar
      3       2       5 ar
      4       3       6 ar
      5       4       5 ar
      6       4       6 ar
      7       1       7 1
      8       2       8 1
      9       3       9 1
     10       4      10 1
@<TRIPOS>ALT_TYPE
CGenFF_4.0_ALT_TYPE_SET
CGenFF_4.0 1 CG2R61 2 CG2R61 3 CG2R61 4 CG2R64 5 NG2R62 6 NG2R62 7 HGR61 8 HGR62 9 HGR62 10 HGR62
@<TRIPOS>MOLECULE
pyrimidine
 10 10 0 0 0
****
USER_CHARGES
INVALID_CHARGES
Pose:  22 Cluster:  22 Fr_nu:  32777 TotEn:   -12.03
@<TRIPOS>ATOM
      1 C1        -65.8799  -18.7231  -51.6239 C.ar   1 LIG      -0.13100
      2 C2        -64.7032  -19.3875  -51.3441 C.ar   1 LIG       0.28900
      3 C3        -66.6412  -19.2600  -52.6418 C.ar   1 LIG       0.28900
      4 C4        -65.1215  -20.9178  -52.9720 C.ar   1 LIG       0.50700
      5 N1        -64.2917  -20.4920  -52.0007 N.ar   1 LIG      -0.71900
      6 N2        -66.2910  -20.3603  -53.3396 N.ar   1 LIG      -0.71900
      7 H1        -66.1854  -17.8387  -51.0809 H      1 LIG       0.11500
      8 H2        -64.0389  -19.0394  -50.5606 H      1 LIG       0.11400
      9 H3        -67.5821  -18.8062  -52.9337 H      1 LIG       0.11400
     10 H4        -64.8153  -21.8026  -53.5166 H      1 LIG       0.14100
@<TRIPOS>BOND
      1       1       2 ar
      2       1       3 ar
      3       2       5 ar
      4       3       6 ar
      5       4       5 ar
      6       4       6 ar
      7       1       7 1
      8       2       8 1
      9       3       9 1
     10       4      10 1
@<TRIPOS>ALT_TYPE
CGenFF_4.0_ALT_TYPE_SET
CGenFF_4.0 1 CG2R61 2 CG2R61 3 CG2R61 4 CG2R64 5 NG2R62 6 NG2R62 7 HGR61 8 HGR62 9 HGR62 10 HGR62
@<TRIPOS>MOLECULE
pyrimidine
 10 10 0 0 0
****
USER_CHARGES
INVALID_CHARGES
Pose:  23 Cluster:  23 Fr_nu: 376268 TotEn:   -11.97
@<TRIPOS>ATOM
      1 C1        -54.1874    5.7169  -33.6123 C.ar   1 LIG      -0.13100
      2 C2        -53.2135    6.6562  -33.3407 C.ar   1 LIG       0.28900
      3 C3        -53.7405    4.4202  -33.7639 C.ar   1 LIG       0.28900
      4 C4        -51.5922    5.0638  -33.3930 C.ar   1 LIG       0.50700
      5 N1        -51.9016    6.3635  -33.2239 N.ar   1 LIG      -0.71900
      6 N2        -52.4453    4.0567  -33.6606 N.ar   1 LIG      -0.71900
      7 H1        -55.2329    5.9800  -33.7008 H      1 LIG       0.11500
      8 H2        -53.4691    7.7016  -33.2057 H      1 LIG       0.11400
      9 H3        -54.4324    3.6134  -33.9798 H      1 LIG       0.11400
     10 H4        -50.5452    4.8003  -33.3055 H      1 LIG       0.14100
@<TRIPOS>BOND
      1       1       2 ar
      2       1       3 ar
      3       2       5 ar
      4       3       6 ar
      5       4       5 ar
      6       4       6 ar
      7       1       7 1
      8       2       8 1
      9       3       9 1
     10       4      10 1
@<TRIPOS>ALT_TYPE
CGenFF_4.0_ALT_TYPE_SET
CGenFF_4.0 1 CG2R61 2 CG2R61 3 CG2R61 4 CG2R64 5 NG2R62 6 NG2R62 7 HGR61 8 HGR62 9 HGR62 10 HGR62
@<TRIPOS>MOLECULE
pyrimidine
 10 10 0 0 0
****
USER_CHARGES
INVALID_CHARGES
Pose:  24 Cluster:  24 Fr_nu: 1355283 TotEn:   -11.95
@<TRIPOS>ATOM
      1 C1        -45.9717  -10.9414  -44.1051 C.ar   1 LIG      -0.13100
      2 C2        -44.6034  -11.1007  -44.0212 C.ar   1 LIG       0.28900
      3 C3        -46.6797  -12.0583  -44.4991 C.ar   1 LIG       0.28900
      4 C4        -44.7660  -13.2728  -44.6713 C.ar   1 LIG       0.50700
      5 N1        -43.9651  -12.2566  -44.2980 N.ar   1 LIG      -0.71900
      6 N2        -46.1071  -13.2445  -44.7912 N.ar   1 LIG      -0.71900
      7 H1        -46.4575  -10.0022  -43.8771 H      1 LIG       0.11500
      8 H2        -43.9637  -10.2783  -43.7200 H      1 LIG       0.11400
      9 H3        -47.7598  -12.0293  -44.5943 H      1 LIG       0.11400
     10 H4        -44.2797  -14.2130  -44.9008 H      1 LIG       0.14100
@<TRIPOS>BOND
      1       1       2 ar
      2       1       3 ar
      3       2       5 ar
      4       3       6 ar
      5       4       5 ar
      6       4       6 ar
      7       1       7 1
      8       2       8 1
      9       3       9 1
     10       4      10 1
@<TRIPOS>ALT_TYPE
CGenFF_4.0_ALT_TYPE_SET
CGenFF_4.0 1 CG2R61 2 CG2R61 3 CG2R61 4 CG2R64 5 NG2R62 6 NG2R62 7 HGR61 8 HGR62 9 HGR62 10 HGR62
@<TRIPOS>MOLECULE
pyrimidine
 10 10 0 0 0
****
USER_CHARGES
INVALID_CHARGES
Pose:  25 Cluster:  25 Fr_nu:   1357 TotEn:   -11.86
@<TRIPOS>ATOM
      1 C1        -66.0807   -6.9005  -47.3880 C.ar   1 LIG      -0.13100
      2 C2        -66.9256   -7.3488  -46.3931 C.ar   1 LIG       0.28900
      3 C3        -66.3714   -7.3428  -48.6623 C.ar   1 LIG       0.28900
      4 C4        -68.1550   -8.5272  -47.8987 C.ar   1 LIG       0.50700
      5 N1        -67.9762   -8.1659  -46.6139 N.ar   1 LIG      -0.71900
      6 N2        -67.4043   -8.1599  -48.9549 N.ar   1 LIG      -0.71900
      7 H1        -65.2450   -6.2452  -47.1822 H      1 LIG       0.11500
      8 H2        -66.7762   -7.0543  -45.3600 H      1 LIG       0.11400
      9 H3        -65.7628   -7.0439  -49.5089 H      1 LIG       0.11400
     10 H4        -68.9911   -9.1842  -48.1048 H      1 LIG       0.14100
@<TRIPOS>BOND
      1       1       2 ar
      2       1       3 ar
      3       2       5 ar
      4       3       6 ar
      5       4       5 ar
      6       4       6 ar
      7       1       7 1
      8       2       8 1
      9       3       9 1
     10       4      10 1
@<TRIPOS>ALT_TYPE
CGenFF_4.0_ALT_TYPE_SET
CGenFF_4.0 1 CG2R61 2 CG2R61 3 CG2R61 4 CG2R64 5 NG2R62 6 NG2R62 7 HGR61 8 HGR62 9 HGR62 10 HGR62
@<TRIPOS>MOLECULE
pyrimidine
 10 10 0 0 0
****
USER_CHARGES
INVALID_CHARGES
Pose:  26 Cluster:  26 Fr_nu: 931074 TotEn:   -11.61
@<TRIPOS>ATOM
      1 C1        -55.0426    5.4157  -34.1683 C.ar   1 LIG      -0.13100
      2 C2        -54.4736    5.6607  -35.4015 C.ar   1 LIG       0.28900
      3 C3        -54.1901    4.9137  -33.2065 C.ar   1 LIG       0.28900
      4 C4        -52.4457    4.9464  -34.6636 C.ar   1 LIG       0.50700
      5 N1        -53.1737    5.4368  -35.6848 N.ar   1 LIG      -0.71900
      6 N2        -52.8812    4.6659  -33.4204 N.ar   1 LIG      -0.71900
      7 H1        -56.0889    5.6047  -33.9688 H      1 LIG       0.11500
      8 H2        -55.0653    6.0557  -36.2201 H      1 LIG       0.11400
      9 H3        -54.5469    4.6893  -32.2071 H      1 LIG       0.11400
     10 H4        -51.3984    4.7560  -34.8634 H      1 LIG       0.14100
@<TRIPOS>BOND
      1       1       2 ar
      2       1       3 ar
      3       2       5 ar
      4       3       6 ar
      5       4       5 ar
      6       4       6 ar
      7       1       7 1
      8       2       8 1
      9       3       9 1
     10       4      10 1
@<TRIPOS>ALT_TYPE
CGenFF_4.0_ALT_TYPE_SET
CGenFF_4.0 1 CG2R61 2 CG2R61 3 CG2R61 4 CG2R64 5 NG2R62 6 NG2R62 7 HGR61 8 HGR62 9 HGR62 10 HGR62
@<TRIPOS>MOLECULE
pyrimidine
 10 10 0 0 0
****
USER_CHARGES
INVALID_CHARGES
Pose:  27 Cluster:  27 Fr_nu:    763 TotEn:   -11.60
@<TRIPOS>ATOM
      1 C1        -66.6421   -7.4922  -48.9336 C.ar   1 LIG      -0.13100
      2 C2        -67.9640   -7.8867  -48.8969 C.ar   1 LIG       0.28900
      3 C3        -65.9823   -7.5016  -47.7218 C.ar   1 LIG       0.28900
      4 C4        -67.8513   -8.2304  -46.6528 C.ar   1 LIG       0.50700
      5 N1        -68.6027   -8.2636  -47.7698 N.ar   1 LIG      -0.71900
      6 N2        -66.5583   -7.8662  -46.5574 N.ar   1 LIG      -0.71900
      7 H1        -66.1549   -7.1946  -49.8525 H      1 LIG       0.11500
      8 H2        -68.5640   -7.9112  -49.8001 H      1 LIG       0.11400
      9 H3        -64.9409   -7.2068  -47.6512 H      1 LIG       0.11400
     10 H4        -68.3392   -8.5271  -45.7324 H      1 LIG       0.14100
@<TRIPOS>BOND
      1       1       2 ar
      2       1       3 ar
      3       2       5 ar
      4       3       6 ar
      5       4       5 ar
      6       4       6 ar
      7       1       7 1
      8       2       8 1
      9       3       9 1
     10       4      10 1
@<TRIPOS>ALT_TYPE
CGenFF_4.0_ALT_TYPE_SET
CGenFF_4.0 1 CG2R61 2 CG2R61 3 CG2R61 4 CG2R64 5 NG2R62 6 NG2R62 7 HGR61 8 HGR62 9 HGR62 10 HGR62
@<TRIPOS>MOLECULE
pyrimidine
 10 10 0 0 0
****
USER_CHARGES
INVALID_CHARGES
Pose:  28 Cluster:  28 Fr_nu: 377658 TotEn:   -11.36
@<TRIPOS>ATOM
      1 C1        -55.3172    5.8882  -34.3856 C.ar   1 LIG      -0.13100
      2 C2        -55.5844    4.8760  -35.2848 C.ar   1 LIG       0.28900
      3 C3        -54.1874    5.7169  -33.6123 C.ar   1 LIG       0.28900
      4 C4        -53.7411    3.7266  -34.6155 C.ar   1 LIG       0.50700
      5 N1        -54.8148    3.7770  -35.4267 N.ar   1 LIG      -0.71900
      6 N2        -53.3736    4.6445  -33.7011 N.ar   1 LIG      -0.71900
      7 H1        -55.9523    6.7590  -34.2929 H      1 LIG       0.11500
      8 H2        -56.4510    4.9223  -35.9354 H      1 LIG       0.11400
      9 H3        -53.8967    6.4595  -32.8771 H      1 LIG       0.11400
     10 H4        -53.1057    2.8543  -34.7074 H      1 LIG       0.14100
@<TRIPOS>BOND
      1       1       2 ar
      2       1       3 ar
      3       2       5 ar
      4       3       6 ar
      5       4       5 ar
      6       4       6 ar
      7       1       7 1
      8       2       8 1
      9       3       9 1
     10       4      10 1
@<TRIPOS>ALT_TYPE
CGenFF_4.0_ALT_TYPE_SET
CGenFF_4.0 1 CG2R61 2 CG2R61 3 CG2R61 4 CG2R64 5 NG2R62 6 NG2R62 7 HGR61 8 HGR62 9 HGR62 10 HGR62
@<TRIPOS>MOLECULE
pyrimidine
 10 10 0 0 0
****
USER_CHARGES
INVALID_CHARGES
Pose:  29 Cluster:  29 Fr_nu: 1269023 TotEn:   -11.04
@<TRIPOS>ATOM
      1 C1        -54.0587    4.6822  -33.7274 C.ar   1 LIG      -0.13100
      2 C2        -53.7906    5.1929  -32.4737 C.ar   1 LIG       0.28900
      3 C3        -52.9546    4.3555  -34.4877 C.ar   1 LIG       0.28900
      4 C4        -51.5518    5.0178  -32.8262 C.ar   1 LIG       0.50700
      5 N1        -52.5446    5.3746  -31.9892 N.ar   1 LIG      -0.71900
      6 N2        -51.6821    4.5109  -34.0671 N.ar   1 LIG      -0.71900
      7 H1        -55.0687    4.5471  -34.0906 H      1 LIG       0.11500
      8 H2        -54.5947    5.4786  -31.8043 H      1 LIG       0.11400
      9 H3        -53.0659    3.9479  -35.4867 H      1 LIG       0.11400
     10 H4        -50.5405    5.1540  -32.4632 H      1 LIG       0.14100
@<TRIPOS>BOND
      1       1       2 ar
      2       1       3 ar
      3       2       5 ar
      4       3       6 ar
      5       4       5 ar
      6       4       6 ar
      7       1       7 1
      8       2       8 1
      9       3       9 1
     10       4      10 1
@<TRIPOS>ALT_TYPE
CGenFF_4.0_ALT_TYPE_SET
CGenFF_4.0 1 CG2R61 2 CG2R61 3 CG2R61 4 CG2R64 5 NG2R62 6 NG2R62 7 HGR61 8 HGR62 9 HGR62 10 HGR62
@<TRIPOS>MOLECULE
pyrimidine
 10 10 0 0 0
****
USER_CHARGES
INVALID_CHARGES
Pose:  30 Cluster:  30 Fr_nu: 197833 TotEn:   -10.88
@<TRIPOS>ATOM
      1 C1        -64.1534  -23.5183  -35.4143 C.ar   1 LIG      -0.13100
      2 C2        -63.5544  -24.6419  -34.8821 C.ar   1 LIG       0.28900
      3 C3        -63.3475  -22.4027  -35.5143 C.ar   1 LIG       0.28900
      4 C4        -61.5870  -23.5327  -34.6252 C.ar   1 LIG       0.50700
      5 N1        -62.2685  -24.6844  -34.4757 N.ar   1 LIG      -0.71900
      6 N2        -62.0552  -22.3743  -35.1279 N.ar   1 LIG      -0.71900
      7 H1        -65.1874  -23.5125  -35.7321 H      1 LIG       0.11500
      8 H2        -64.1088  -25.5666  -34.7641 H      1 LIG       0.11400
      9 H3        -63.7305  -21.4725  -35.9197 H      1 LIG       0.11400
     10 H4        -60.5519  -23.5379  -34.3060 H      1 LIG       0.14100
@<TRIPOS>BOND
      1       1       2 ar
      2       1       3 ar
      3       2       5 ar
      4       3       6 ar
      5       4       5 ar
      6       4       6 ar
      7       1       7 1
      8       2       8 1
      9       3       9 1
     10       4      10 1
@<TRIPOS>ALT_TYPE
CGenFF_4.0_ALT_TYPE_SET
CGenFF_4.0 1 CG2R61 2 CG2R61 3 CG2R61 4 CG2R64 5 NG2R62 6 NG2R62 7 HGR61 8 HGR62 9 HGR62 10 HGR62
@<TRIPOS>MOLECULE
pyrimidine
 10 10 0 0 0
****
USER_CHARGES
INVALID_CHARGES
Pose:  31 Cluster:  31 Fr_nu: 2764714 TotEn:   -10.78
@<TRIPOS>ATOM
      1 C1        -53.8152    6.6062  -33.6235 C.ar   1 LIG      -0.13100
      2 C2        -52.6988    6.6062  -34.4347 C.ar   1 LIG       0.28900
      3 C3        -53.8788    5.5871  -32.6954 C.ar   1 LIG       0.28900
      4 C4        -51.8920    4.7448  -33.4094 C.ar   1 LIG       0.50700
      5 N1        -51.7141    5.6873  -34.3545 N.ar   1 LIG      -0.71900
      6 N2        -52.9316    4.6359  -32.5602 N.ar   1 LIG      -0.71900
      7 H1        -54.5902    7.3560  -33.7099 H      1 LIG       0.11500
      8 H2        -52.5614    7.3680  -35.1943 H      1 LIG       0.11400
      9 H3        -54.7190    5.5045  -32.0144 H      1 LIG       0.11400
     10 H4        -51.1168    3.9932  -33.3235 H      1 LIG       0.14100
@<TRIPOS>BOND
      1       1       2 ar
      2       1       3 ar
      3       2       5 ar
      4       3       6 ar
      5       4       5 ar
      6       4       6 ar
      7       1       7 1
      8       2       8 1
      9       3       9 1
     10       4      10 1
@<TRIPOS>ALT_TYPE
CGenFF_4.0_ALT_TYPE_SET
CGenFF_4.0 1 CG2R61 2 CG2R61 3 CG2R61 4 CG2R64 5 NG2R62 6 NG2R62 7 HGR61 8 HGR62 9 HGR62 10 HGR62
@<TRIPOS>MOLECULE
pyrimidine
 10 10 0 0 0
****
USER_CHARGES
INVALID_CHARGES
Pose:  32 Cluster:  32 Fr_nu: 472154 TotEn:   -10.46
@<TRIPOS>ATOM
      1 C1        -61.8475   -1.7182  -24.7725 C.ar   1 LIG      -0.13100
      2 C2        -62.3785   -0.4722  -25.0372 C.ar   1 LIG       0.28900
      3 C3        -60.8250   -1.7470  -23.8465 C.ar   1 LIG       0.28900
      4 C4        -60.9496    0.5051  -23.5640 C.ar   1 LIG       0.50700
      5 N1        -61.9520    0.6646  -24.4490 N.ar   1 LIG      -0.71900
      6 N2        -60.3492   -0.6505  -23.2207 N.ar   1 LIG      -0.71900
      7 H1        -62.2091   -2.6139  -25.2595 H      1 LIG       0.11500
      8 H2        -63.1858   -0.3502  -25.7512 H      1 LIG       0.11400
      9 H3        -60.3450   -2.6807  -23.5743 H      1 LIG       0.11400
     10 H4        -60.5866    1.4019  -23.0772 H      1 LIG       0.14100
@<TRIPOS>BOND
      1       1       2 ar
      2       1       3 ar
      3       2       5 ar
      4       3       6 ar
      5       4       5 ar
      6       4       6 ar
      7       1       7 1
      8       2       8 1
      9       3       9 1
     10       4      10 1
@<TRIPOS>ALT_TYPE
CGenFF_4.0_ALT_TYPE_SET
CGenFF_4.0 1 CG2R61 2 CG2R61 3 CG2R61 4 CG2R64 5 NG2R62 6 NG2R62 7 HGR61 8 HGR62 9 HGR62 10 HGR62
@<TRIPOS>MOLECULE
pyrimidine
 10 10 0 0 0
****
USER_CHARGES
INVALID_CHARGES
Pose:  33 Cluster:  33 Fr_nu: 2596166 TotEn:   -10.35
@<TRIPOS>ATOM
      1 C1        -45.3304  -10.8879  -43.6099 C.ar   1 LIG      -0.13100
      2 C2        -46.5107  -10.8142  -44.3212 C.ar   1 LIG       0.28900
      3 C3        -44.5933  -12.0398  -43.7940 C.ar   1 LIG       0.28900
      4 C4        -46.1395  -12.8574  -45.2457 C.ar   1 LIG       0.50700
      5 N1        -46.9473  -11.7841  -45.1512 N.ar   1 LIG      -0.71900
      6 N2        -44.9693  -13.0486  -44.6071 N.ar   1 LIG      -0.71900
      7 H1        -45.0045  -10.0945  -42.9507 H      1 LIG       0.11500
      8 H2        -47.1571   -9.9471  -44.2407 H      1 LIG       0.11400
      9 H3        -43.6517  -12.1882  -43.2765 H      1 LIG       0.11400
     10 H4        -46.4662  -13.6524  -45.9048 H      1 LIG       0.14100
@<TRIPOS>BOND
      1       1       2 ar
      2       1       3 ar
      3       2       5 ar
      4       3       6 ar
      5       4       5 ar
      6       4       6 ar
      7       1       7 1
      8       2       8 1
      9       3       9 1
     10       4      10 1
@<TRIPOS>ALT_TYPE
CGenFF_4.0_ALT_TYPE_SET
CGenFF_4.0 1 CG2R61 2 CG2R61 3 CG2R61 4 CG2R64 5 NG2R62 6 NG2R62 7 HGR61 8 HGR62 9 HGR62 10 HGR62
@<TRIPOS>MOLECULE
pyrimidine
 10 10 0 0 0
****
USER_CHARGES
INVALID_CHARGES
Pose:  34 Cluster:  34 Fr_nu: 1018672 TotEn:   -10.30
@<TRIPOS>ATOM
      1 C1        -53.8056  -24.3384  -26.0189 C.ar   1 LIG      -0.13100
      2 C2        -53.5957  -24.0495  -27.3519 C.ar   1 LIG       0.28900
      3 C3        -53.1901  -23.4913  -25.1202 C.ar   1 LIG       0.28900
      4 C4        -52.2980  -22.2629  -26.8120 C.ar   1 LIG       0.50700
      5 N1        -52.8448  -23.0157  -27.7855 N.ar   1 LIG      -0.71900
      6 N2        -52.4263  -22.4400  -25.4831 N.ar   1 LIG      -0.71900
      7 H1        -54.4129  -25.1747  -25.6993 H      1 LIG       0.11500
      8 H2        -54.0387  -24.6598  -28.1313 H      1 LIG       0.11400
      9 H3        -53.2968  -23.6393  -24.0510 H      1 LIG       0.11400
     10 H4        -51.6890  -21.4262  -27.1317 H      1 LIG       0.14100
@<TRIPOS>BOND
      1       1       2 ar
      2       1       3 ar
      3       2       5 ar
      4       3       6 ar
      5       4       5 ar
      6       4       6 ar
      7       1       7 1
      8       2       8 1
      9       3       9 1
     10       4      10 1
@<TRIPOS>ALT_TYPE
CGenFF_4.0_ALT_TYPE_SET
CGenFF_4.0 1 CG2R61 2 CG2R61 3 CG2R61 4 CG2R64 5 NG2R62 6 NG2R62 7 HGR61 8 HGR62 9 HGR62 10 HGR62
@<TRIPOS>MOLECULE
pyrimidine
 10 10 0 0 0
****
USER_CHARGES
INVALID_CHARGES
Pose:  35 Cluster:  35 Fr_nu: 380735 TotEn:   -10.27
@<TRIPOS>ATOM
      1 C1        -53.4317    5.8483  -33.1624 C.ar   1 LIG      -0.13100
      2 C2        -52.6848    6.8001  -33.8262 C.ar   1 LIG       0.28900
      3 C3        -52.7131    4.8216  -32.5849 C.ar   1 LIG       0.28900
      4 C4        -50.7547    5.7114  -33.3196 C.ar   1 LIG       0.50700
      5 N1        -51.3397    6.7626  -33.9247 N.ar   1 LIG      -0.71900
      6 N2        -51.3690    4.7213  -32.6442 N.ar   1 LIG      -0.71900
      7 H1        -54.5102    5.9033  -33.0992 H      1 LIG       0.11500
      8 H2        -53.1619    7.6444  -34.3118 H      1 LIG       0.11400
      9 H3        -53.2136    4.0267  -32.0425 H      1 LIG       0.11400
     10 H4        -49.6749    5.6555  -33.3837 H      1 LIG       0.14100
@<TRIPOS>BOND
      1       1       2 ar
      2       1       3 ar
      3       2       5 ar
      4       3       6 ar
      5       4       5 ar
      6       4       6 ar
      7       1       7 1
      8       2       8 1
      9       3       9 1
     10       4      10 1
@<TRIPOS>ALT_TYPE
CGenFF_4.0_ALT_TYPE_SET
CGenFF_4.0 1 CG2R61 2 CG2R61 3 CG2R61 4 CG2R64 5 NG2R62 6 NG2R62 7 HGR61 8 HGR62 9 HGR62 10 HGR62
@<TRIPOS>MOLECULE
pyrimidine
 10 10 0 0 0
****
USER_CHARGES
INVALID_CHARGES
Pose:  36 Cluster:  36 Fr_nu:  91747 TotEn:   -10.19
@<TRIPOS>ATOM
      1 C1        -62.5502   -2.4145  -24.9808 C.ar   1 LIG      -0.13100
      2 C2        -63.4833   -1.4906  -25.4050 C.ar   1 LIG       0.28900
      3 C3        -61.4369   -1.8939  -24.3534 C.ar   1 LIG       0.28900
      4 C4        -62.2210    0.2242  -24.6093 C.ar   1 LIG       0.50700
      5 N1        -63.3503   -0.1588  -25.2350 N.ar   1 LIG      -0.71900
      6 N2        -61.2390   -0.5749  -24.1503 N.ar   1 LIG      -0.71900
      7 H1        -62.6827   -3.4777  -25.1305 H      1 LIG       0.11500
      8 H2        -64.3909   -1.8054  -25.9085 H      1 LIG       0.11400
      9 H3        -60.6490   -2.5426  -23.9862 H      1 LIG       0.11400
     10 H4        -62.0876    1.2887  -24.4603 H      1 LIG       0.14100
@<TRIPOS>BOND
      1       1       2 ar
      2       1       3 ar
      3       2       5 ar
      4       3       6 ar
      5       4       5 ar
      6       4       6 ar
      7       1       7 1
      8       2       8 1
      9       3       9 1
     10       4      10 1
@<TRIPOS>ALT_TYPE
CGenFF_4.0_ALT_TYPE_SET
CGenFF_4.0 1 CG2R61 2 CG2R61 3 CG2R61 4 CG2R64 5 NG2R62 6 NG2R62 7 HGR61 8 HGR62 9 HGR62 10 HGR62
@<TRIPOS>MOLECULE
pyrimidine
 10 10 0 0 0
****
USER_CHARGES
INVALID_CHARGES
Pose:  37 Cluster:  37 Fr_nu: 236792 TotEn:   -10.04
@<TRIPOS>ATOM
      1 C1        -50.5542    5.8453  -33.4494 C.ar   1 LIG      -0.13100
      2 C2        -51.5668    6.2840  -34.2780 C.ar   1 LIG       0.28900
      3 C3        -50.9603    5.2836  -32.2562 C.ar   1 LIG       0.28900
      4 C4        -53.1456    5.6203  -32.7834 C.ar   1 LIG       0.50700
      5 N1        -52.8780    6.1867  -33.9754 N.ar   1 LIG      -0.71900
      6 N2        -52.2523    5.1549  -31.8895 N.ar   1 LIG      -0.71900
      7 H1        -49.5102    5.9361  -33.7176 H      1 LIG       0.11500
      8 H2        -51.3447    6.7396  -35.2369 H      1 LIG       0.11400
      9 H3        -50.2360    4.9109  -31.5400 H      1 LIG       0.11400
     10 H4        -54.1909    5.5303  -32.5142 H      1 LIG       0.14100
@<TRIPOS>BOND
      1       1       2 ar
      2       1       3 ar
      3       2       5 ar
      4       3       6 ar
      5       4       5 ar
      6       4       6 ar
      7       1       7 1
      8       2       8 1
      9       3       9 1
     10       4      10 1
@<TRIPOS>ALT_TYPE
CGenFF_4.0_ALT_TYPE_SET
CGenFF_4.0 1 CG2R61 2 CG2R61 3 CG2R61 4 CG2R64 5 NG2R62 6 NG2R62 7 HGR61 8 HGR62 9 HGR62 10 HGR62
@<TRIPOS>MOLECULE
pyrimidine
 10 10 0 0 0
****
USER_CHARGES
INVALID_CHARGES
Pose:  38 Cluster:  38 Fr_nu: 382779 TotEn:    -9.92
@<TRIPOS>ATOM
      1 C1        -75.1769  -24.8870  -44.3825 C.ar   1 LIG      -0.13100
      2 C2        -74.7022  -26.0549  -44.9437 C.ar   1 LIG       0.28900
      3 C3        -74.2366  -24.1081  -43.7398 C.ar   1 LIG       0.28900
      4 C4        -72.5918  -25.5972  -44.2338 C.ar   1 LIG       0.50700
      5 N1        -73.4110  -26.4424  -44.8880 N.ar   1 LIG      -0.71900
      6 N2        -72.9307  -24.4340  -43.6459 N.ar   1 LIG      -0.71900
      7 H1        -76.2185  -24.6009  -44.4422 H      1 LIG       0.11500
      8 H2        -75.3672  -26.7316  -45.4692 H      1 LIG       0.11400
      9 H3        -74.5157  -23.1723  -43.2678 H      1 LIG       0.11400
     10 H4        -71.5491  -25.8841  -44.1729 H      1 LIG       0.14100
@<TRIPOS>BOND
      1       1       2 ar
      2       1       3 ar
      3       2       5 ar
      4       3       6 ar
      5       4       5 ar
      6       4       6 ar
      7       1       7 1
      8       2       8 1
      9       3       9 1
     10       4      10 1
@<TRIPOS>ALT_TYPE
CGenFF_4.0_ALT_TYPE_SET
CGenFF_4.0 1 CG2R61 2 CG2R61 3 CG2R61 4 CG2R64 5 NG2R62 6 NG2R62 7 HGR61 8 HGR62 9 HGR62 10 HGR62
@<TRIPOS>MOLECULE
pyrimidine
 10 10 0 0 0
****
USER_CHARGES
INVALID_CHARGES
Pose:  39 Cluster:  39 Fr_nu: 620497 TotEn:    -9.69
@<TRIPOS>ATOM
      1 C1        -64.0320  -19.5890  -52.5709 C.ar   1 LIG      -0.13100
      2 C2        -65.1225  -19.9466  -53.3373 C.ar   1 LIG       0.28900
      3 C3        -64.3070  -18.8003  -51.4725 C.ar   1 LIG       0.28900
      4 C4        -66.5264  -18.8018  -51.9641 C.ar   1 LIG       0.50700
      5 N1        -66.3883  -19.5694  -53.0619 N.ar   1 LIG      -0.71900
      6 N2        -65.5470  -18.3866  -51.1382 N.ar   1 LIG      -0.71900
      7 H1        -63.0271  -19.9059  -52.8154 H      1 LIG       0.11500
      8 H2        -65.0047  -20.5650  -54.2205 H      1 LIG       0.11400
      9 H3        -63.5139  -18.4686  -50.8113 H      1 LIG       0.11400
     10 H4        -67.5324  -18.4834  -51.7197 H      1 LIG       0.14100
@<TRIPOS>BOND
      1       1       2 ar
      2       1       3 ar
      3       2       5 ar
      4       3       6 ar
      5       4       5 ar
      6       4       6 ar
      7       1       7 1
      8       2       8 1
      9       3       9 1
     10       4      10 1
@<TRIPOS>ALT_TYPE
CGenFF_4.0_ALT_TYPE_SET
CGenFF_4.0 1 CG2R61 2 CG2R61 3 CG2R61 4 CG2R64 5 NG2R62 6 NG2R62 7 HGR61 8 HGR62 9 HGR62 10 HGR62
@<TRIPOS>MOLECULE
pyrimidine
 10 10 0 0 0
****
USER_CHARGES
INVALID_CHARGES
Pose:  40 Cluster:  40 Fr_nu:  31251 TotEn:    -8.86
@<TRIPOS>ATOM
      1 C1        -74.8884  -26.4182  -44.9412 C.ar   1 LIG      -0.13100
      2 C2        -73.6527  -25.8103  -45.0296 C.ar   1 LIG       0.28900
      3 C3        -75.9126  -25.6230  -44.4692 C.ar   1 LIG       0.28900
      4 C4        -74.5022  -23.8551  -44.2407 C.ar   1 LIG       0.50700
      5 N1        -73.4230  -24.5258  -44.6866 N.ar   1 LIG      -0.71900
      6 N2        -75.7544  -24.3327  -44.1083 N.ar   1 LIG      -0.71900
      7 H1        -75.0440  -27.4509  -45.2233 H      1 LIG       0.11500
      8 H2        -72.7872  -26.3561  -45.3894 H      1 LIG       0.11400
      9 H3        -76.9190  -26.0135  -44.3643 H      1 LIG       0.11400
     10 H4        -74.3464  -22.8214  -43.9571 H      1 LIG       0.14100
@<TRIPOS>BOND
      1       1       2 ar
      2       1       3 ar
      3       2       5 ar
      4       3       6 ar
      5       4       5 ar
      6       4       6 ar
      7       1       7 1
      8       2       8 1
      9       3       9 1
     10       4      10 1
@<TRIPOS>ALT_TYPE
CGenFF_4.0_ALT_TYPE_SET
CGenFF_4.0 1 CG2R61 2 CG2R61 3 CG2R61 4 CG2R64 5 NG2R62 6 NG2R62 7 HGR61 8 HGR62 9 HGR62 10 HGR62
@<TRIPOS>MOLECULE
pyrimidine
 10 10 0 0 0
****
USER_CHARGES
INVALID_CHARGES
Pose:  41 Cluster:  41 Fr_nu: 3168025 TotEn:    -8.74
@<TRIPOS>ATOM
      1 C1        -82.0867   -9.2851  -33.6097 C.ar   1 LIG      -0.13100
      2 C2        -82.9709  -10.3395  -33.5050 C.ar   1 LIG       0.28900
      3 C3        -81.1309   -9.2066  -32.6176 C.ar   1 LIG       0.28900
      4 C4        -81.9555  -11.0678  -31.6062 C.ar   1 LIG       0.50700
      5 N1        -82.9340  -11.2529  -32.5126 N.ar   1 LIG      -0.71900
      6 N2        -81.0359  -10.0840  -31.5971 N.ar   1 LIG      -0.71900
      7 H1        -82.1397   -8.5668  -34.4168 H      1 LIG       0.11500
      8 H2        -83.7570  -10.4830  -34.2383 H      1 LIG       0.11400
      9 H3        -80.3931   -8.4116  -32.6154 H      1 LIG       0.11400
     10 H4        -81.9030  -11.7863  -30.7973 H      1 LIG       0.14100
@<TRIPOS>BOND
      1       1       2 ar
      2       1       3 ar
      3       2       5 ar
      4       3       6 ar
      5       4       5 ar
      6       4       6 ar
      7       1       7 1
      8       2       8 1
      9       3       9 1
     10       4      10 1
@<TRIPOS>ALT_TYPE
CGenFF_4.0_ALT_TYPE_SET
CGenFF_4.0 1 CG2R61 2 CG2R61 3 CG2R61 4 CG2R64 5 NG2R62 6 NG2R62 7 HGR61 8 HGR62 9 HGR62 10 HGR62
@<TRIPOS>MOLECULE
pyrimidine
 10 10 0 0 0
****
USER_CHARGES
INVALID_CHARGES
Pose:  42 Cluster:  42 Fr_nu:  55671 TotEn:    -8.40
@<TRIPOS>ATOM
      1 C1        -75.3740  -25.5201  -44.3070 C.ar   1 LIG      -0.13100
      2 C2        -75.3245  -26.7743  -44.8808 C.ar   1 LIG       0.28900
      3 C3        -74.1887  -24.8136  -44.3131 C.ar   1 LIG       0.28900
      4 C4        -73.1184  -26.5201  -45.3664 C.ar   1 LIG       0.50700
      5 N1        -74.2095  -27.3075  -45.4218 N.ar   1 LIG      -0.71900
      6 N2        -73.0377  -25.2848  -44.8361 N.ar   1 LIG      -0.71900
      7 H1        -76.2826  -25.1173  -43.8801 H      1 LIG       0.11500
      8 H2        -76.2067  -27.4038  -44.9222 H      1 LIG       0.11400
      9 H3        -74.1299  -23.8192  -43.8841 H      1 LIG       0.11400
     10 H4        -72.2082  -26.9237  -45.7928 H      1 LIG       0.14100
@<TRIPOS>BOND
      1       1       2 ar
      2       1       3 ar
      3       2       5 ar
      4       3       6 ar
      5       4       5 ar
      6       4       6 ar
      7       1       7 1
      8       2       8 1
      9       3       9 1
     10       4      10 1
@<TRIPOS>ALT_TYPE
CGenFF_4.0_ALT_TYPE_SET
CGenFF_4.0 1 CG2R61 2 CG2R61 3 CG2R61 4 CG2R64 5 NG2R62 6 NG2R62 7 HGR61 8 HGR62 9 HGR62 10 HGR62
@<TRIPOS>MOLECULE
pyrimidine
 10 10 0 0 0
****
USER_CHARGES
INVALID_CHARGES
Pose:  43 Cluster:  43 Fr_nu: 3830797 TotEn:    -8.07
@<TRIPOS>ATOM
      1 C1        -53.7003  -24.7452  -24.3930 C.ar   1 LIG      -0.13100
      2 C2        -52.9168  -23.6668  -24.0358 C.ar   1 LIG       0.28900
      3 C3        -53.8500  -24.9513  -25.7491 C.ar   1 LIG       0.28900
      4 C4        -52.5424  -23.1521  -26.2180 C.ar   1 LIG       0.50700
      5 N1        -52.3205  -22.8463  -24.9254 N.ar   1 LIG      -0.71900
      6 N2        -53.2834  -24.1714  -26.6930 N.ar   1 LIG      -0.71900
      7 H1        -54.1669  -25.3870  -23.6577 H      1 LIG       0.11500
      8 H2        -52.7419  -23.4257  -22.9929 H      1 LIG       0.11400
      9 H3        -54.4485  -25.7738  -26.1257 H      1 LIG       0.11400
     10 H4        -52.0763  -22.5089  -26.9543 H      1 LIG       0.14100
@<TRIPOS>BOND
      1       1       2 ar
      2       1       3 ar
      3       2       5 ar
      4       3       6 ar
      5       4       5 ar
      6       4       6 ar
      7       1       7 1
      8       2       8 1
      9       3       9 1
     10       4      10 1
@<TRIPOS>ALT_TYPE
CGenFF_4.0_ALT_TYPE_SET
CGenFF_4.0 1 CG2R61 2 CG2R61 3 CG2R61 4 CG2R64 5 NG2R62 6 NG2R62 7 HGR61 8 HGR62 9 HGR62 10 HGR62
@<TRIPOS>MOLECULE
pyrimidine
 10 10 0 0 0
****
USER_CHARGES
INVALID_CHARGES
Pose:  44 Cluster:  44 Fr_nu: 1267550 TotEn:    -7.89
@<TRIPOS>ATOM
      1 C1        -53.7543    4.6872  -32.4240 C.ar   1 LIG      -0.13100
      2 C2        -53.3256    5.9924  -32.5561 C.ar   1 LIG       0.28900
      3 C3        -53.8280    3.9616  -33.5954 C.ar   1 LIG       0.28900
      4 C4        -53.1058    5.7455  -34.8050 C.ar   1 LIG       0.50700
      5 N1        -52.9919    6.5559  -33.7356 N.ar   1 LIG      -0.71900
      6 N2        -53.5104    4.4609  -34.8078 N.ar   1 LIG      -0.71900
      7 H1        -54.0157    4.2609  -31.4648 H      1 LIG       0.11500
      8 H2        -53.2362    6.6402  -31.6909 H      1 LIG       0.11400
      9 H3        -54.1551    2.9275  -33.5913 H      1 LIG       0.11400
     10 H4        -52.8451    6.1724  -35.7657 H      1 LIG       0.14100
@<TRIPOS>BOND
      1       1       2 ar
      2       1       3 ar
      3       2       5 ar
      4       3       6 ar
      5       4       5 ar
      6       4       6 ar
      7       1       7 1
      8       2       8 1
      9       3       9 1
     10       4      10 1
@<TRIPOS>ALT_TYPE
CGenFF_4.0_ALT_TYPE_SET
CGenFF_4.0 1 CG2R61 2 CG2R61 3 CG2R61 4 CG2R64 5 NG2R62 6 NG2R62 7 HGR61 8 HGR62 9 HGR62 10 HGR62
@<TRIPOS>MOLECULE
pyrimidine
 10 10 0 0 0
****
USER_CHARGES
INVALID_CHARGES
Pose:  45 Cluster:  45 Fr_nu:  30942 TotEn:    -7.86
@<TRIPOS>ATOM
      1 C1        -69.7196  -11.6084  -40.7418 C.ar   1 LIG      -0.13100
      2 C2        -70.2806  -11.2731  -41.9573 C.ar   1 LIG       0.28900
      3 C3        -70.6129  -11.8530  -39.7190 C.ar   1 LIG       0.28900
      4 C4        -72.3764  -11.4433  -41.0935 C.ar   1 LIG       0.50700
      5 N1        -71.6099  -11.1811  -42.1692 N.ar   1 LIG      -0.71900
      6 N2        -71.9526  -11.7792  -39.8601 N.ar   1 LIG      -0.71900
      7 H1        -68.6492  -11.6748  -40.6001 H      1 LIG       0.11500
      8 H2        -69.6578  -11.0629  -42.8200 H      1 LIG       0.11400
      9 H3        -70.2655  -12.1228  -38.7276 H      1 LIG       0.11400
     10 H4        -73.4481  -11.3757  -41.2349 H      1 LIG       0.14100
@<TRIPOS>BOND
      1       1       2 ar
      2       1       3 ar
      3       2       5 ar
      4       3       6 ar
      5       4       5 ar
      6       4       6 ar
      7       1       7 1
      8       2       8 1
      9       3       9 1
     10       4      10 1
@<TRIPOS>ALT_TYPE
CGenFF_4.0_ALT_TYPE_SET
CGenFF_4.0 1 CG2R61 2 CG2R61 3 CG2R61 4 CG2R64 5 NG2R62 6 NG2R62 7 HGR61 8 HGR62 9 HGR62 10 HGR62
@<TRIPOS>MOLECULE
pyrimidine
 10 10 0 0 0
****
USER_CHARGES
INVALID_CHARGES
Pose:  46 Cluster:  46 Fr_nu: 237652 TotEn:    -7.75
@<TRIPOS>ATOM
      1 C1        -51.0052    5.5413  -33.7965 C.ar   1 LIG      -0.13100
      2 C2        -51.4488    4.4459  -34.5091 C.ar   1 LIG       0.28900
      3 C3        -51.9208    6.0993  -32.9280 C.ar   1 LIG       0.28900
      4 C4        -53.4881    4.5598  -33.5115 C.ar   1 LIG       0.50700
      5 N1        -52.6885    3.9268  -34.3909 N.ar   1 LIG      -0.71900
      6 N2        -53.1755    5.6327  -32.7599 N.ar   1 LIG      -0.71900
      7 H1        -50.0049    5.9368  -33.9113 H      1 LIG       0.11500
      8 H2        -50.7999    3.9405  -35.2161 H      1 LIG       0.11400
      9 H3        -51.6633    6.9637  -32.3256 H      1 LIG       0.11400
     10 H4        -54.4901    4.1646  -33.3972 H      1 LIG       0.14100
@<TRIPOS>BOND
      1       1       2 ar
      2       1       3 ar
      3       2       5 ar
      4       3       6 ar
      5       4       5 ar
      6       4       6 ar
      7       1       7 1
      8       2       8 1
      9       3       9 1
     10       4      10 1
@<TRIPOS>ALT_TYPE
CGenFF_4.0_ALT_TYPE_SET
CGenFF_4.0 1 CG2R61 2 CG2R61 3 CG2R61 4 CG2R64 5 NG2R62 6 NG2R62 7 HGR61 8 HGR62 9 HGR62 10 HGR62
@<TRIPOS>MOLECULE
pyrimidine
 10 10 0 0 0
****
USER_CHARGES
INVALID_CHARGES
Pose:  47 Cluster:  47 Fr_nu: 1355439 TotEn:    -7.50
@<TRIPOS>ATOM
      1 C1        -43.9875  -12.2784  -43.9451 C.ar   1 LIG      -0.13100
      2 C2        -44.5653  -11.1288  -44.4442 C.ar   1 LIG       0.28900
      3 C3        -44.8536  -13.3247  -43.7015 C.ar   1 LIG       0.28900
      4 C4        -46.6249  -12.0900  -44.4120 C.ar   1 LIG       0.50700
      5 N1        -45.8855  -10.9995  -44.6905 N.ar   1 LIG      -0.71900
      6 N2        -46.1830  -13.2648  -43.9241 N.ar   1 LIG      -0.71900
      7 H1        -42.9250  -12.3544  -43.7568 H      1 LIG       0.11500
      8 H2        -43.9643  -10.2537  -44.6663 H      1 LIG       0.11400
      9 H3        -44.4917  -14.2684  -43.3080 H      1 LIG       0.11400
     10 H4        -47.6890  -12.0138  -44.5994 H      1 LIG       0.14100
@<TRIPOS>BOND
      1       1       2 ar
      2       1       3 ar
      3       2       5 ar
      4       3       6 ar
      5       4       5 ar
      6       4       6 ar
      7       1       7 1
      8       2       8 1
      9       3       9 1
     10       4      10 1
@<TRIPOS>ALT_TYPE
CGenFF_4.0_ALT_TYPE_SET
CGenFF_4.0 1 CG2R61 2 CG2R61 3 CG2R61 4 CG2R64 5 NG2R62 6 NG2R62 7 HGR61 8 HGR62 9 HGR62 10 HGR62
@<TRIPOS>MOLECULE
pyrimidine
 10 10 0 0 0
****
USER_CHARGES
INVALID_CHARGES
Pose:  48 Cluster:  48 Fr_nu: 399601 TotEn:    -5.74
@<TRIPOS>ATOM
      1 C1        -73.9816  -23.9199  -44.3793 C.ar   1 LIG      -0.13100
      2 C2        -75.2861  -23.6558  -44.7442 C.ar   1 LIG       0.28900
      3 C3        -73.7462  -25.1835  -43.8773 C.ar   1 LIG       0.28900
      4 C4        -75.9342  -25.7459  -44.1290 C.ar   1 LIG       0.50700
      5 N1        -76.2911  -24.5490  -44.6321 N.ar   1 LIG      -0.71900
      6 N2        -74.7025  -26.1249  -43.7376 N.ar   1 LIG      -0.71900
      7 H1        -73.1950  -23.1842  -44.4800 H      1 LIG       0.11500
      8 H2        -75.5673  -22.6896  -45.1487 H      1 LIG       0.11400
      9 H3        -72.7521  -25.4827  -43.5633 H      1 LIG       0.11400
     10 H4        -76.7219  -26.4824  -44.0270 H      1 LIG       0.14100
@<TRIPOS>BOND
      1       1       2 ar
      2       1       3 ar
      3       2       5 ar
      4       3       6 ar
      5       4       5 ar
      6       4       6 ar
      7       1       7 1
      8       2       8 1
      9       3       9 1
     10       4      10 1
@<TRIPOS>ALT_TYPE
CGenFF_4.0_ALT_TYPE_SET
CGenFF_4.0 1 CG2R61 2 CG2R61 3 CG2R61 4 CG2R64 5 NG2R62 6 NG2R62 7 HGR61 8 HGR62 9 HGR62 10 HGR62
@<TRIPOS>MOLECULE
pyrimidine
 10 10 0 0 0
****
USER_CHARGES
INVALID_CHARGES
Pose:  49 Cluster:  49 Fr_nu: 929263 TotEn:    -5.21
@<TRIPOS>ATOM
      1 C1        -51.4024    5.0252  -33.8003 C.ar   1 LIG      -0.13100
      2 C2        -51.7818    4.9136  -32.4782 C.ar   1 LIG       0.28900
      3 C3        -52.4124    4.8660  -34.7268 C.ar   1 LIG       0.28900
      4 C4        -53.9407    4.5306  -33.0779 C.ar   1 LIG       0.50700
      5 N1        -53.0469    4.6659  -32.0798 N.ar   1 LIG      -0.71900
      6 N2        -53.6974    4.6166  -34.3997 N.ar   1 LIG      -0.71900
      7 H1        -50.3797    5.2244  -34.0914 H      1 LIG       0.11500
      8 H2        -51.0571    5.0234  -31.6788 H      1 LIG       0.11400
      9 H3        -52.2102    4.9359  -35.7901 H      1 LIG       0.11400
     10 H4        -54.9645    4.3301  -32.7867 H      1 LIG       0.14100
@<TRIPOS>BOND
      1       1       2 ar
      2       1       3 ar
      3       2       5 ar
      4       3       6 ar
      5       4       5 ar
      6       4       6 ar
      7       1       7 1
      8       2       8 1
      9       3       9 1
     10       4      10 1
@<TRIPOS>ALT_TYPE
CGenFF_4.0_ALT_TYPE_SET
CGenFF_4.0 1 CG2R61 2 CG2R61 3 CG2R61 4 CG2R64 5 NG2R62 6 NG2R62 7 HGR61 8 HGR62 9 HGR62 10 HGR62
@<TRIPOS>MOLECULE
pyrimidine
 10 10 0 0 0
****
USER_CHARGES
INVALID_CHARGES
Pose:  50 Cluster:  50 Fr_nu: 1943071 TotEn:    -4.31
@<TRIPOS>ATOM
      1 C1        -52.7224  -22.9697  -27.0466 C.ar   1 LIG      -0.13100
      2 C2        -51.4810  -23.3959  -27.4731 C.ar   1 LIG       0.28900
      3 C3        -52.8430  -22.7447  -25.6906 C.ar   1 LIG       0.28900
      4 C4        -50.6752  -23.3367  -25.3484 C.ar   1 LIG       0.50700
      5 N1        -50.4312  -23.5905  -26.6482 N.ar   1 LIG      -0.71900
      6 N2        -51.8364  -22.9188  -24.8093 N.ar   1 LIG      -0.71900
      7 H1        -53.5472  -22.8220  -27.7307 H      1 LIG       0.11500
      8 H2        -51.2908  -23.5988  -28.5214 H      1 LIG       0.11400
      9 H3        -53.7810  -22.4085  -25.2622 H      1 LIG       0.11400
     10 H4        -49.8498  -23.4856  -24.6631 H      1 LIG       0.14100
@<TRIPOS>BOND
      1       1       2 ar
      2       1       3 ar
      3       2       5 ar
      4       3       6 ar
      5       4       5 ar
      6       4       6 ar
      7       1       7 1
      8       2       8 1
      9       3       9 1
     10       4      10 1
@<TRIPOS>ALT_TYPE
CGenFF_4.0_ALT_TYPE_SET
CGenFF_4.0 1 CG2R61 2 CG2R61 3 CG2R61 4 CG2R64 5 NG2R62 6 NG2R62 7 HGR61 8 HGR62 9 HGR62 10 HGR62
@<TRIPOS>MOLECULE
naphtalene
 18 19 0 0 0
****
USER_CHARGES
INVALID_CHARGES
Pose:   1 Cluster:   1 Fr_nu:  36571 TotEn:   -13.80
@<TRIPOS>ATOM
      1 C1        -74.0813  -23.8616  -43.4109 C.ar   1 LIG      -0.11500
      2 C2        -75.2471  -23.9271  -44.1682 C.ar   1 LIG      -0.11500
      3 C3        -73.1182  -28.5066  -44.4923 C.ar   1 LIG      -0.11500
      4 C4        -74.2841  -28.5720  -45.2496 C.ar   1 LIG      -0.11500
      5 C5        -73.2571  -24.9818  -43.2992 C.ar   1 LIG      -0.11700
      6 C6        -75.5932  -25.1128  -44.8168 C.ar   1 LIG      -0.11700
      7 C7        -72.7721  -27.3208  -43.8438 C.ar   1 LIG      -0.11700
      8 C8        -75.1084  -27.4519  -45.3613 C.ar   1 LIG      -0.11700
      9 C9        -73.5900  -26.1836  -43.9452 C.ar   1 LIG       0.00400
     10 C10       -74.7755  -26.2501  -44.7153 C.ar   1 LIG       0.00400
     11 H1        -73.8126  -22.9385  -42.9058 H      1 LIG       0.11500
     12 H2        -75.8879  -23.0544  -44.2547 H      1 LIG       0.11500
     13 H3        -72.4768  -29.3791  -44.4055 H      1 LIG       0.11500
     14 H4        -74.5529  -29.4958  -45.7533 H      1 LIG       0.11500
     15 H5        -72.3508  -24.9079  -42.7016 H      1 LIG       0.11500
     16 H6        -76.5088  -25.1411  -45.4038 H      1 LIG       0.11500
     17 H7        -71.8560  -27.2925  -43.2575 H      1 LIG       0.11500
     18 H8        -76.0151  -27.5258  -45.9582 H      1 LIG       0.11500
@<TRIPOS>BOND
      1       1       2 ar
      2       1       5 ar
      3       2       6 ar
      4       3       4 ar
      5       3       7 ar
      6       4       8 ar
      7       5       9 ar
      8       6      10 ar
      9       7       9 ar
     10       8      10 ar
     11       9      10 ar
     12       1      11 1
     13       2      12 1
     14       3      13 1
     15       4      14 1
     16       5      15 1
     17       6      16 1
     18       7      17 1
     19       8      18 1
@<TRIPOS>ALT_TYPE
CGenFF_4.0_ALT_TYPE_SET
CGenFF_4.0 1 CG2R61 2 CG2R61 3 CG2R61 4 CG2R61 5 CG2R61 6 CG2R61 7 CG2R61 8 CG2R61 9 CG2R61 10 CG2R61 11 HGR61 12 HGR61 13 HGR61 14 HGR61 15 HGR61 16 HGR61 17 HGR61 18 HGR61
@<TRIPOS>MOLECULE
naphtalene
 18 19 0 0 0
****
USER_CHARGES
INVALID_CHARGES
Pose:   2 Cluster:   2 Fr_nu: 172902 TotEn:   -13.79
@<TRIPOS>ATOM
      1 C1        -51.2625    4.5840  -32.7221 C.ar   1 LIG      -0.11500
      2 C2        -52.6093    4.6807  -32.3851 C.ar   1 LIG      -0.11500
      3 C3        -51.1936    9.3265  -33.8069 C.ar   1 LIG      -0.11500
      4 C4        -52.5405    9.4230  -33.4699 C.ar   1 LIG      -0.11500
      5 C5        -50.5694    5.7127  -33.1605 C.ar   1 LIG      -0.11700
      6 C6        -53.2682    5.9062  -32.4852 C.ar   1 LIG      -0.11700
      7 C7        -50.5347    8.1008  -33.7067 C.ar   1 LIG      -0.11700
      8 C8        -53.2337    8.2944  -33.0315 C.ar   1 LIG      -0.11700
      9 C9        -51.2167    6.9544  -33.2673 C.ar   1 LIG       0.00400
     10 C10       -52.5863    7.0526  -32.9247 C.ar   1 LIG       0.00400
     11 H1        -50.7501    3.6295  -32.6445 H      1 LIG       0.11500
     12 H2        -53.1479    3.8014  -32.0437 H      1 LIG       0.11500
     13 H3        -50.6543   10.2055  -34.1483 H      1 LIG       0.11500
     14 H4        -53.0526   10.3775  -33.5490 H      1 LIG       0.11500
     15 H5        -49.5171    5.6136  -33.4189 H      1 LIG       0.11500
     16 H6        -54.3211    5.9587  -32.2160 H      1 LIG       0.11500
     17 H7        -49.4816    8.0487  -33.9752 H      1 LIG       0.11500
     18 H8        -54.2862    8.3930  -32.7737 H      1 LIG       0.11500
@<TRIPOS>BOND
      1       1       2 ar
      2       1       5 ar
      3       2       6 ar
      4       3       4 ar
      5       3       7 ar
      6       4       8 ar
      7       5       9 ar
      8       6      10 ar
      9       7       9 ar
     10       8      10 ar
     11       9      10 ar
     12       1      11 1
     13       2      12 1
     14       3      13 1
     15       4      14 1
     16       5      15 1
     17       6      16 1
     18       7      17 1
     19       8      18 1
@<TRIPOS>ALT_TYPE
CGenFF_4.0_ALT_TYPE_SET
CGenFF_4.0 1 CG2R61 2 CG2R61 3 CG2R61 4 CG2R61 5 CG2R61 6 CG2R61 7 CG2R61 8 CG2R61 9 CG2R61 10 CG2R61 11 HGR61 12 HGR61 13 HGR61 14 HGR61 15 HGR61 16 HGR61 17 HGR61 18 HGR61
@<TRIPOS>MOLECULE
naphtalene
 18 19 0 0 0
****
USER_CHARGES
INVALID_CHARGES
Pose:   3 Cluster:   3 Fr_nu: 139872 TotEn:   -12.80
@<TRIPOS>ATOM
      1 C1        -73.0989  -25.6861  -42.7237 C.ar   1 LIG      -0.11500
      2 C2        -71.8706  -26.2525  -42.3960 C.ar   1 LIG      -0.11500
      3 C3        -71.0855  -23.5729  -46.6164 C.ar   1 LIG      -0.11500
      4 C4        -69.8573  -24.1393  -46.2886 C.ar   1 LIG      -0.11500
      5 C5        -73.2156  -24.8773  -43.8545 C.ar   1 LIG      -0.11700
      6 C6        -70.7544  -26.0123  -43.1976 C.ar   1 LIG      -0.11700
      7 C7        -72.2018  -23.8132  -45.8147 C.ar   1 LIG      -0.11700
      8 C8        -69.7404  -24.9481  -45.1578 C.ar   1 LIG      -0.11700
      9 C9        -72.1025  -24.6247  -44.6728 C.ar   1 LIG       0.00400
     10 C10       -70.8535  -25.2007  -44.3394 C.ar   1 LIG       0.00400
     11 H1        -73.9674  -25.8730  -42.0989 H      1 LIG       0.11500
     12 H2        -71.7809  -26.8822  -41.5156 H      1 LIG       0.11500
     13 H3        -71.1760  -22.9431  -47.4970 H      1 LIG       0.11500
     14 H4        -68.9888  -23.9509  -46.9129 H      1 LIG       0.11500
     15 H5        -74.1855  -24.4447  -44.0913 H      1 LIG       0.11500
     16 H6        -69.8043  -26.4657  -42.9227 H      1 LIG       0.11500
     17 H7        -73.1519  -23.3603  -46.0903 H      1 LIG       0.11500
     18 H8        -68.7704  -25.3802  -44.9204 H      1 LIG       0.11500
@<TRIPOS>BOND
      1       1       2 ar
      2       1       5 ar
      3       2       6 ar
      4       3       4 ar
      5       3       7 ar
      6       4       8 ar
      7       5       9 ar
      8       6      10 ar
      9       7       9 ar
     10       8      10 ar
     11       9      10 ar
     12       1      11 1
     13       2      12 1
     14       3      13 1
     15       4      14 1
     16       5      15 1
     17       6      16 1
     18       7      17 1
     19       8      18 1
@<TRIPOS>ALT_TYPE
CGenFF_4.0_ALT_TYPE_SET
CGenFF_4.0 1 CG2R61 2 CG2R61 3 CG2R61 4 CG2R61 5 CG2R61 6 CG2R61 7 CG2R61 8 CG2R61 9 CG2R61 10 CG2R61 11 HGR61 12 HGR61 13 HGR61 14 HGR61 15 HGR61 16 HGR61 17 HGR61 18 HGR61
@<TRIPOS>MOLECULE
naphtalene
 18 19 0 0 0
****
USER_CHARGES
INVALID_CHARGES
Pose:   4 Cluster:   4 Fr_nu: 236730 TotEn:   -12.47
@<TRIPOS>ATOM
      1 C1        -73.6765   -5.8464  -26.7360 C.ar   1 LIG      -0.11500
      2 C2        -74.4541   -4.7595  -26.3479 C.ar   1 LIG      -0.11500
      3 C3        -77.2448   -7.3461  -29.6841 C.ar   1 LIG      -0.11500
      4 C4        -78.0223   -6.2591  -29.2959 C.ar   1 LIG      -0.11500
      5 C5        -74.1720   -6.7643  -27.6626 C.ar   1 LIG      -0.11700
      6 C6        -75.7300   -4.5860  -26.8847 C.ar   1 LIG      -0.11700
      7 C7        -75.9688   -7.5195  -29.1472 C.ar   1 LIG      -0.11700
      8 C8        -77.5270   -5.3412  -28.3692 C.ar   1 LIG      -0.11700
      9 C9        -75.4542   -6.6054  -28.2133 C.ar   1 LIG       0.00400
     10 C10       -76.2448   -5.5001  -27.8185 C.ar   1 LIG       0.00400
     11 H1        -72.6835   -5.9812  -26.3173 H      1 LIG       0.11500
     12 H2        -74.0674   -4.0454  -25.6266 H      1 LIG       0.11500
     13 H3        -77.6310   -8.0606  -30.4056 H      1 LIG       0.11500
     14 H4        -79.0158   -6.1256  -29.7138 H      1 LIG       0.11500
     15 H5        -73.5468   -7.6068  -27.9511 H      1 LIG       0.11500
     16 H6        -76.3202   -3.7288  -26.5674 H      1 LIG       0.11500
     17 H7        -75.3785   -8.3763  -29.4653 H      1 LIG       0.11500
     18 H8        -78.1523   -4.4990  -28.0800 H      1 LIG       0.11500
@<TRIPOS>BOND
      1       1       2 ar
      2       1       5 ar
      3       2       6 ar
      4       3       4 ar
      5       3       7 ar
      6       4       8 ar
      7       5       9 ar
      8       6      10 ar
      9       7       9 ar
     10       8      10 ar
     11       9      10 ar
     12       1      11 1
     13       2      12 1
     14       3      13 1
     15       4      14 1
     16       5      15 1
     17       6      16 1
     18       7      17 1
     19       8      18 1
@<TRIPOS>ALT_TYPE
CGenFF_4.0_ALT_TYPE_SET
CGenFF_4.0 1 CG2R61 2 CG2R61 3 CG2R61 4 CG2R61 5 CG2R61 6 CG2R61 7 CG2R61 8 CG2R61 9 CG2R61 10 CG2R61 11 HGR61 12 HGR61 13 HGR61 14 HGR61 15 HGR61 16 HGR61 17 HGR61 18 HGR61
@<TRIPOS>MOLECULE
naphtalene
 18 19 0 0 0
****
USER_CHARGES
INVALID_CHARGES
Pose:   5 Cluster:   5 Fr_nu: 210501 TotEn:   -12.40
@<TRIPOS>ATOM
      1 C1        -81.5161  -20.2635  -28.7103 C.ar   1 LIG      -0.11500
      2 C2        -81.7286  -18.9041  -28.5015 C.ar   1 LIG      -0.11500
      3 C3        -77.3238  -19.9844  -26.2567 C.ar   1 LIG      -0.11500
      4 C4        -77.5365  -18.6249  -26.0480 C.ar   1 LIG      -0.11500
      5 C5        -80.3687  -20.8766  -28.2060 C.ar   1 LIG      -0.11700
      6 C6        -80.7950  -18.1525  -27.7878 C.ar   1 LIG      -0.11700
      7 C7        -78.2577  -20.7361  -26.9704 C.ar   1 LIG      -0.11700
      8 C8        -78.6838  -18.0118  -26.5523 C.ar   1 LIG      -0.11700
      9 C9        -79.4181  -20.1354  -27.4852 C.ar   1 LIG       0.00400
     10 C10       -79.6344  -18.7530  -27.2731 C.ar   1 LIG       0.00400
     11 H1        -82.2430  -20.8481  -29.2665 H      1 LIG       0.11500
     12 H2        -82.6223  -18.4279  -28.8943 H      1 LIG       0.11500
     13 H3        -76.4303  -20.4614  -25.8640 H      1 LIG       0.11500
     14 H4        -76.8085  -18.0406  -25.4930 H      1 LIG       0.11500
     15 H5        -80.2230  -21.9404  -28.3816 H      1 LIG       0.11500
     16 H6        -80.9818  -17.0914  -27.6362 H      1 LIG       0.11500
     17 H7        -78.0710  -21.7972  -27.1212 H      1 LIG       0.11500
     18 H8        -78.8294  -16.9477  -26.3775 H      1 LIG       0.11500
@<TRIPOS>BOND
      1       1       2 ar
      2       1       5 ar
      3       2       6 ar
      4       3       4 ar
      5       3       7 ar
      6       4       8 ar
      7       5       9 ar
      8       6      10 ar
      9       7       9 ar
     10       8      10 ar
     11       9      10 ar
     12       1      11 1
     13       2      12 1
     14       3      13 1
     15       4      14 1
     16       5      15 1
     17       6      16 1
     18       7      17 1
     19       8      18 1
@<TRIPOS>ALT_TYPE
CGenFF_4.0_ALT_TYPE_SET
CGenFF_4.0 1 CG2R61 2 CG2R61 3 CG2R61 4 CG2R61 5 CG2R61 6 CG2R61 7 CG2R61 8 CG2R61 9 CG2R61 10 CG2R61 11 HGR61 12 HGR61 13 HGR61 14 HGR61 15 HGR61 16 HGR61 17 HGR61 18 HGR61
@<TRIPOS>MOLECULE
naphtalene
 18 19 0 0 0
****
USER_CHARGES
INVALID_CHARGES
Pose:   6 Cluster:   6 Fr_nu:  77429 TotEn:   -12.24
@<TRIPOS>ATOM
      1 C1        -51.9546    4.9799  -33.4248 C.ar   1 LIG      -0.11500
      2 C2        -53.1946    4.9799  -32.7930 C.ar   1 LIG      -0.11500
      3 C3        -54.1637    4.9799  -37.7599 C.ar   1 LIG      -0.11500
      4 C4        -55.4037    4.9799  -37.1279 C.ar   1 LIG      -0.11500
      5 C5        -51.8806    4.9799  -34.8181 C.ar   1 LIG      -0.11700
      6 C6        -54.3653    4.9799  -33.5517 C.ar   1 LIG      -0.11700
      7 C7        -52.9930    4.9799  -37.0010 C.ar   1 LIG      -0.11700
      8 C8        -55.4778    4.9798  -35.7347 C.ar   1 LIG      -0.11700
      9 C9        -53.0487    4.9799  -35.5977 C.ar   1 LIG       0.00400
     10 C10       -54.3097    4.9798  -34.9551 C.ar   1 LIG       0.00400
     11 H1        -51.0435    4.9793  -32.8336 H      1 LIG       0.11500
     12 H2        -53.2511    4.9801  -31.7083 H      1 LIG       0.11500
     13 H3        -54.1065    4.9798  -38.8447 H      1 LIG       0.11500
     14 H4        -56.3144    4.9790  -37.7196 H      1 LIG       0.11500
     15 H5        -50.9005    4.9794  -35.2906 H      1 LIG       0.11500
     16 H6        -55.3237    4.9804  -33.0367 H      1 LIG       0.11500
     17 H7        -52.0347    4.9802  -37.5162 H      1 LIG       0.11500
     18 H8        -56.4579    4.9795  -35.2619 H      1 LIG       0.11500
@<TRIPOS>BOND
      1       1       2 ar
      2       1       5 ar
      3       2       6 ar
      4       3       4 ar
      5       3       7 ar
      6       4       8 ar
      7       5       9 ar
      8       6      10 ar
      9       7       9 ar
     10       8      10 ar
     11       9      10 ar
     12       1      11 1
     13       2      12 1
     14       3      13 1
     15       4      14 1
     16       5      15 1
     17       6      16 1
     18       7      17 1
     19       8      18 1
@<TRIPOS>ALT_TYPE
CGenFF_4.0_ALT_TYPE_SET
CGenFF_4.0 1 CG2R61 2 CG2R61 3 CG2R61 4 CG2R61 5 CG2R61 6 CG2R61 7 CG2R61 8 CG2R61 9 CG2R61 10 CG2R61 11 HGR61 12 HGR61 13 HGR61 14 HGR61 15 HGR61 16 HGR61 17 HGR61 18 HGR61
@<TRIPOS>MOLECULE
naphtalene
 18 19 0 0 0
****
USER_CHARGES
INVALID_CHARGES
Pose:   7 Cluster:   7 Fr_nu: 418491 TotEn:   -12.11
@<TRIPOS>ATOM
      1 C1        -82.7474  -11.4388  -31.9347 C.ar   1 LIG      -0.11500
      2 C2        -82.6867  -10.5881  -33.0344 C.ar   1 LIG      -0.11500
      3 C3        -87.3074   -9.9840  -31.0615 C.ar   1 LIG      -0.11500
      4 C4        -87.2466   -9.1333  -32.1612 C.ar   1 LIG      -0.11500
      5 C5        -83.9098  -11.5047  -31.1659 C.ar   1 LIG      -0.11700
      6 C6        -83.7879   -9.8000  -33.3697 C.ar   1 LIG      -0.11700
      7 C7        -86.2061  -10.7721  -30.7262 C.ar   1 LIG      -0.11700
      8 C8        -86.0842   -9.0673  -32.9300 C.ar   1 LIG      -0.11700
      9 C9        -85.0279  -10.7185  -31.4888 C.ar   1 LIG       0.00400
     10 C10       -84.9661   -9.8534  -32.6071 C.ar   1 LIG       0.00400
     11 H1        -81.8896  -12.0516  -31.6738 H      1 LIG       0.11500
     12 H2        -81.7814  -10.5377  -33.6324 H      1 LIG       0.11500
     13 H3        -88.2127  -10.0349  -30.4630 H      1 LIG       0.11500
     14 H4        -88.1042   -8.5196  -32.4208 H      1 LIG       0.11500
     15 H5        -83.9347  -12.1765  -30.3104 H      1 LIG       0.11500
     16 H6        -83.7183   -9.1426  -34.2339 H      1 LIG       0.11500
     17 H7        -86.2761  -11.4301  -29.8625 H      1 LIG       0.11500
     18 H8        -86.0588   -8.3950  -33.7852 H      1 LIG       0.11500
@<TRIPOS>BOND
      1       1       2 ar
      2       1       5 ar
      3       2       6 ar
      4       3       4 ar
      5       3       7 ar
      6       4       8 ar
      7       5       9 ar
      8       6      10 ar
      9       7       9 ar
     10       8      10 ar
     11       9      10 ar
     12       1      11 1
     13       2      12 1
     14       3      13 1
     15       4      14 1
     16       5      15 1
     17       6      16 1
     18       7      17 1
     19       8      18 1
@<TRIPOS>ALT_TYPE
CGenFF_4.0_ALT_TYPE_SET
CGenFF_4.0 1 CG2R61 2 CG2R61 3 CG2R61 4 CG2R61 5 CG2R61 6 CG2R61 7 CG2R61 8 CG2R61 9 CG2R61 10 CG2R61 11 HGR61 12 HGR61 13 HGR61 14 HGR61 15 HGR61 16 HGR61 17 HGR61 18 HGR61
@<TRIPOS>MOLECULE
naphtalene
 18 19 0 0 0
****
USER_CHARGES
INVALID_CHARGES
Pose:   8 Cluster:   8 Fr_nu: 214482 TotEn:   -11.84
@<TRIPOS>ATOM
      1 C1        -75.7847  -23.8398  -44.8679 C.ar   1 LIG      -0.11500
      2 C2        -76.4027  -25.0857  -44.8145 C.ar   1 LIG      -0.11500
      3 C3        -71.4253  -25.9982  -44.7673 C.ar   1 LIG      -0.11500
      4 C4        -72.0434  -27.2440  -44.7138 C.ar   1 LIG      -0.11500
      5 C5        -74.3924  -23.7503  -44.8697 C.ar   1 LIG      -0.11700
      6 C6        -75.6310  -26.2467  -44.7627 C.ar   1 LIG      -0.11700
      7 C7        -72.1972  -24.8371  -44.8191 C.ar   1 LIG      -0.11700
      8 C8        -73.4357  -27.3337  -44.7119 C.ar   1 LIG      -0.11700
      9 C9        -73.5998  -24.9086  -44.8180 C.ar   1 LIG       0.00400
     10 C10       -74.2283  -26.1754  -44.7636 C.ar   1 LIG       0.00400
     11 H1        -76.3860  -22.9363  -44.9076 H      1 LIG       0.11500
     12 H2        -77.4866  -25.1543  -44.8133 H      1 LIG       0.11500
     13 H3        -70.3412  -25.9289  -44.7686 H      1 LIG       0.11500
     14 H4        -71.4416  -28.1471  -44.6727 H      1 LIG       0.11500
     15 H5        -73.9308  -22.7659  -44.9116 H      1 LIG       0.11500
     16 H6        -76.1353  -27.2099  -44.7220 H      1 LIG       0.11500
     17 H7        -71.6927  -23.8741  -44.8607 H      1 LIG       0.11500
     18 H8        -73.8975  -28.3180  -44.6693 H      1 LIG       0.11500
@<TRIPOS>BOND
      1       1       2 ar
      2       1       5 ar
      3       2       6 ar
      4       3       4 ar
      5       3       7 ar
      6       4       8 ar
      7       5       9 ar
      8       6      10 ar
      9       7       9 ar
     10       8      10 ar
     11       9      10 ar
     12       1      11 1
     13       2      12 1
     14       3      13 1
     15       4      14 1
     16       5      15 1
     17       6      16 1
     18       7      17 1
     19       8      18 1
@<TRIPOS>ALT_TYPE
CGenFF_4.0_ALT_TYPE_SET
CGenFF_4.0 1 CG2R61 2 CG2R61 3 CG2R61 4 CG2R61 5 CG2R61 6 CG2R61 7 CG2R61 8 CG2R61 9 CG2R61 10 CG2R61 11 HGR61 12 HGR61 13 HGR61 14 HGR61 15 HGR61 16 HGR61 17 HGR61 18 HGR61
@<TRIPOS>MOLECULE
naphtalene
 18 19 0 0 0
****
USER_CHARGES
INVALID_CHARGES
Pose:   9 Cluster:   9 Fr_nu:  44095 TotEn:   -11.63
@<TRIPOS>ATOM
      1 C1        -70.6982  -27.7186  -42.2936 C.ar   1 LIG      -0.11500
      2 C2        -70.2489  -26.6334  -41.5471 C.ar   1 LIG      -0.11500
      3 C3        -74.4046  -25.0403  -43.9556 C.ar   1 LIG      -0.11500
      4 C4        -73.9552  -23.9552  -43.2090 C.ar   1 LIG      -0.11500
      5 C5        -71.8438  -27.5984  -43.0809 C.ar   1 LIG      -0.11700
      6 C6        -70.9432  -25.4240  -41.5848 C.ar   1 LIG      -0.11700
      7 C7        -73.7101  -26.2498  -43.9179 C.ar   1 LIG      -0.11700
      8 C8        -72.8097  -24.0752  -42.4216 C.ar   1 LIG      -0.11700
      9 C9        -72.5552  -26.3885  -43.1309 C.ar   1 LIG       0.00400
     10 C10       -72.0983  -25.2851  -42.3716 C.ar   1 LIG       0.00400
     11 H1        -70.1576  -28.6600  -42.2634 H      1 LIG       0.11500
     12 H2        -69.3569  -26.7279  -40.9347 H      1 LIG       0.11500
     13 H3        -75.2967  -24.9464  -44.5684 H      1 LIG       0.11500
     14 H4        -74.4971  -23.0144  -43.2385 H      1 LIG       0.11500
     15 H5        -72.1769  -28.4599  -43.6559 H      1 LIG       0.11500
     16 H6        -70.5737  -24.5887  -40.9936 H      1 LIG       0.11500
     17 H7        -74.0794  -27.0846  -44.5098 H      1 LIG       0.11500
     18 H8        -72.4768  -23.2140  -41.8459 H      1 LIG       0.11500
@<TRIPOS>BOND
      1       1       2 ar
      2       1       5 ar
      3       2       6 ar
      4       3       4 ar
      5       3       7 ar
      6       4       8 ar
      7       5       9 ar
      8       6      10 ar
      9       7       9 ar
     10       8      10 ar
     11       9      10 ar
     12       1      11 1
     13       2      12 1
     14       3      13 1
     15       4      14 1
     16       5      15 1
     17       6      16 1
     18       7      17 1
     19       8      18 1
@<TRIPOS>ALT_TYPE
CGenFF_4.0_ALT_TYPE_SET
CGenFF_4.0 1 CG2R61 2 CG2R61 3 CG2R61 4 CG2R61 5 CG2R61 6 CG2R61 7 CG2R61 8 CG2R61 9 CG2R61 10 CG2R61 11 HGR61 12 HGR61 13 HGR61 14 HGR61 15 HGR61 16 HGR61 17 HGR61 18 HGR61
@<TRIPOS>MOLECULE
naphtalene
 18 19 0 0 0
****
USER_CHARGES
INVALID_CHARGES
Pose:  10 Cluster:  10 Fr_nu: 153526 TotEn:   -11.61
@<TRIPOS>ATOM
      1 C1        -43.5747  -12.9034  -44.1188 C.ar   1 LIG      -0.11500
      2 C2        -44.6243  -12.0306  -43.8478 C.ar   1 LIG      -0.11500
      3 C3        -46.6672  -15.9317  -46.3411 C.ar   1 LIG      -0.11500
      4 C4        -47.7167  -15.0589  -46.0700 C.ar   1 LIG      -0.11500
      5 C5        -43.8155  -14.0932  -44.8065 C.ar   1 LIG      -0.11700
      6 C6        -45.9186  -12.3441  -44.2633 C.ar   1 LIG      -0.11700
      7 C7        -45.3727  -15.6182  -45.9256 C.ar   1 LIG      -0.11700
      8 C8        -47.4760  -13.8691  -45.3823 C.ar   1 LIG      -0.11700
      9 C9        -45.1121  -14.4249  -45.2322 C.ar   1 LIG       0.00400
     10 C10       -46.1794  -13.5373  -44.9566 C.ar   1 LIG       0.00400
     11 H1        -42.5674  -12.6591  -43.7946 H      1 LIG       0.11500
     12 H2        -44.4357  -11.1045  -43.3126 H      1 LIG       0.11500
     13 H3        -46.8551  -16.8581  -46.8765 H      1 LIG       0.11500
     14 H4        -48.7240  -15.3044  -46.3933 H      1 LIG       0.11500
     15 H5        -42.9800  -14.7607  -45.0070 H      1 LIG       0.11500
     16 H6        -46.7238  -11.6468  -44.0411 H      1 LIG       0.11500
     17 H7        -44.5676  -16.3151  -46.1486 H      1 LIG       0.11500
     18 H8        -48.3115  -13.2017  -45.1810 H      1 LIG       0.11500
@<TRIPOS>BOND
      1       1       2 ar
      2       1       5 ar
      3       2       6 ar
      4       3       4 ar
      5       3       7 ar
      6       4       8 ar
      7       5       9 ar
      8       6      10 ar
      9       7       9 ar
     10       8      10 ar
     11       9      10 ar
     12       1      11 1
     13       2      12 1
     14       3      13 1
     15       4      14 1
     16       5      15 1
     17       6      16 1
     18       7      17 1
     19       8      18 1
@<TRIPOS>ALT_TYPE
CGenFF_4.0_ALT_TYPE_SET
CGenFF_4.0 1 CG2R61 2 CG2R61 3 CG2R61 4 CG2R61 5 CG2R61 6 CG2R61 7 CG2R61 8 CG2R61 9 CG2R61 10 CG2R61 11 HGR61 12 HGR61 13 HGR61 14 HGR61 15 HGR61 16 HGR61 17 HGR61 18 HGR61
@<TRIPOS>MOLECULE
naphtalene
 18 19 0 0 0
****
USER_CHARGES
INVALID_CHARGES
Pose:  11 Cluster:  11 Fr_nu: 237368 TotEn:   -11.59
@<TRIPOS>ATOM
      1 C1        -64.5194   -1.6869  -25.8777 C.ar   1 LIG      -0.11500
      2 C2        -64.7224   -0.3131  -25.9684 C.ar   1 LIG      -0.11500
      3 C3        -60.4250   -0.9156  -23.3649 C.ar   1 LIG      -0.11500
      4 C4        -60.6281    0.4582  -23.4557 C.ar   1 LIG      -0.11500
      5 C5        -63.4011   -2.1850  -25.2084 C.ar   1 LIG      -0.11700
      6 C6        -63.8082    0.5679  -25.3903 C.ar   1 LIG      -0.11700
      7 C7        -61.3393   -1.7966  -23.9431 C.ar   1 LIG      -0.11700
      8 C8        -61.7463    0.9564  -24.1250 C.ar   1 LIG      -0.11700
      9 C9        -62.4704   -1.3128  -24.6206 C.ar   1 LIG       0.00400
     10 C10       -62.6770    0.0842  -24.7129 C.ar   1 LIG       0.00400
     11 H1        -65.2311   -2.3723  -26.3284 H      1 LIG       0.11500
     12 H2        -65.5934    0.0736  -26.4894 H      1 LIG       0.11500
     13 H3        -59.5540   -1.3030  -22.8438 H      1 LIG       0.11500
     14 H4        -59.9153    1.1432  -23.0061 H      1 LIG       0.11500
     15 H5        -63.2623   -3.2626  -25.1503 H      1 LIG       0.11500
     16 H6        -63.9872    1.6379  -25.4730 H      1 LIG       0.11500
     17 H7        -61.1606   -2.8666  -23.8595 H      1 LIG       0.11500
     18 H8        -61.8849    2.0341  -24.1840 H      1 LIG       0.11500
@<TRIPOS>BOND
      1       1       2 ar
      2       1       5 ar
      3       2       6 ar
      4       3       4 ar
      5       3       7 ar
      6       4       8 ar
      7       5       9 ar
      8       6      10 ar
      9       7       9 ar
     10       8      10 ar
     11       9      10 ar
     12       1      11 1
     13       2      12 1
     14       3      13 1
     15       4      14 1
     16       5      15 1
     17       6      16 1
     18       7      17 1
     19       8      18 1
@<TRIPOS>ALT_TYPE
CGenFF_4.0_ALT_TYPE_SET
CGenFF_4.0 1 CG2R61 2 CG2R61 3 CG2R61 4 CG2R61 5 CG2R61 6 CG2R61 7 CG2R61 8 CG2R61 9 CG2R61 10 CG2R61 11 HGR61 12 HGR61 13 HGR61 14 HGR61 15 HGR61 16 HGR61 17 HGR61 18 HGR61
@<TRIPOS>MOLECULE
naphtalene
 18 19 0 0 0
****
USER_CHARGES
INVALID_CHARGES
Pose:  12 Cluster:  12 Fr_nu: 169381 TotEn:   -11.59
@<TRIPOS>ATOM
      1 C1        -59.4473   -1.6003  -20.6292 C.ar   1 LIG      -0.11500
      2 C2        -59.6558   -0.3264  -20.1091 C.ar   1 LIG      -0.11500
      3 C3        -61.7830   -0.3198  -24.7007 C.ar   1 LIG      -0.11500
      4 C4        -61.9914    0.9541  -24.1805 C.ar   1 LIG      -0.11500
      5 C5        -59.9225   -1.9218  -21.9010 C.ar   1 LIG      -0.11700
      6 C6        -60.3400    0.6309  -20.8585 C.ar   1 LIG      -0.11700
      7 C7        -61.0986   -1.2771  -23.9512 C.ar   1 LIG      -0.11700
      8 C8        -61.5164    1.2757  -22.9087 C.ar   1 LIG      -0.11700
      9 C9        -60.6135   -0.9708  -22.6694 C.ar   1 LIG       0.00400
     10 C10       -60.8254    0.3246  -22.1403 C.ar   1 LIG       0.00400
     11 H1        -58.9150   -2.3453  -20.0451 H      1 LIG       0.11500
     12 H2        -59.2852   -0.0770  -19.1190 H      1 LIG       0.11500
     13 H3        -62.1533   -0.5698  -25.6910 H      1 LIG       0.11500
     14 H4        -62.5250    1.6982  -24.7645 H      1 LIG       0.11500
     15 H5        -59.7484   -2.9240  -22.2873 H      1 LIG       0.11500
     16 H6        -60.4911    1.6205  -20.4323 H      1 LIG       0.11500
     17 H7        -60.9470   -2.2663  -24.3780 H      1 LIG       0.11500
     18 H8        -61.6910    2.2777  -22.5219 H      1 LIG       0.11500
@<TRIPOS>BOND
      1       1       2 ar
      2       1       5 ar
      3       2       6 ar
      4       3       4 ar
      5       3       7 ar
      6       4       8 ar
      7       5       9 ar
      8       6      10 ar
      9       7       9 ar
     10       8      10 ar
     11       9      10 ar
     12       1      11 1
     13       2      12 1
     14       3      13 1
     15       4      14 1
     16       5      15 1
     17       6      16 1
     18       7      17 1
     19       8      18 1
@<TRIPOS>ALT_TYPE
CGenFF_4.0_ALT_TYPE_SET
CGenFF_4.0 1 CG2R61 2 CG2R61 3 CG2R61 4 CG2R61 5 CG2R61 6 CG2R61 7 CG2R61 8 CG2R61 9 CG2R61 10 CG2R61 11 HGR61 12 HGR61 13 HGR61 14 HGR61 15 HGR61 16 HGR61 17 HGR61 18 HGR61
@<TRIPOS>MOLECULE
naphtalene
 18 19 0 0 0
****
USER_CHARGES
INVALID_CHARGES
Pose:  13 Cluster:  13 Fr_nu:  52348 TotEn:   -11.56
@<TRIPOS>ATOM
      1 C1        -73.8337  -28.5607  -46.6420 C.ar   1 LIG      -0.11500
      2 C2        -72.5662  -28.0445  -46.8946 C.ar   1 LIG      -0.11500
      3 C3        -74.9152  -24.6150  -44.0086 C.ar   1 LIG      -0.11500
      4 C4        -73.6476  -24.0990  -44.2613 C.ar   1 LIG      -0.11500
      5 C5        -74.7384  -27.8403  -45.8615 C.ar   1 LIG      -0.11700
      6 C6        -72.1984  -26.8062  -46.3679 C.ar   1 LIG      -0.11700
      7 C7        -75.2830  -25.8534  -44.5354 C.ar   1 LIG      -0.11700
      8 C8        -72.7429  -24.8193  -45.0417 C.ar   1 LIG      -0.11700
      9 C9        -74.3851  -26.5922  -45.3231 C.ar   1 LIG       0.00400
     10 C10       -73.0961  -26.0674  -45.5801 C.ar   1 LIG       0.00400
     11 H1        -74.1193  -29.5250  -47.0519 H      1 LIG       0.11500
     12 H2        -71.8627  -28.6060  -47.5026 H      1 LIG       0.11500
     13 H3        -75.6193  -24.0538  -43.4007 H      1 LIG       0.11500
     14 H4        -73.3621  -23.1352  -43.8499 H      1 LIG       0.11500
     15 H5        -75.7236  -28.2634  -45.6767 H      1 LIG       0.11500
     16 H6        -71.2025  -26.4218  -46.5787 H      1 LIG       0.11500
     17 H7        -76.2791  -26.2372  -44.3252 H      1 LIG       0.11500
     18 H8        -71.7572  -24.3967  -45.2261 H      1 LIG       0.11500
@<TRIPOS>BOND
      1       1       2 ar
      2       1       5 ar
      3       2       6 ar
      4       3       4 ar
      5       3       7 ar
      6       4       8 ar
      7       5       9 ar
      8       6      10 ar
      9       7       9 ar
     10       8      10 ar
     11       9      10 ar
     12       1      11 1
     13       2      12 1
     14       3      13 1
     15       4      14 1
     16       5      15 1
     17       6      16 1
     18       7      17 1
     19       8      18 1
@<TRIPOS>ALT_TYPE
CGenFF_4.0_ALT_TYPE_SET
CGenFF_4.0 1 CG2R61 2 CG2R61 3 CG2R61 4 CG2R61 5 CG2R61 6 CG2R61 7 CG2R61 8 CG2R61 9 CG2R61 10 CG2R61 11 HGR61 12 HGR61 13 HGR61 14 HGR61 15 HGR61 16 HGR61 17 HGR61 18 HGR61
@<TRIPOS>MOLECULE
naphtalene
 18 19 0 0 0
****
USER_CHARGES
INVALID_CHARGES
Pose:  14 Cluster:  14 Fr_nu: 382959 TotEn:   -11.51
@<TRIPOS>ATOM
      1 C1        -73.3140  -23.6536  -43.3086 C.ar   1 LIG      -0.11500
      2 C2        -72.5415  -24.2060  -42.2913 C.ar   1 LIG      -0.11500
      3 C3        -70.4380  -25.7466  -46.6284 C.ar   1 LIG      -0.11500
      4 C4        -69.6655  -26.2988  -45.6109 C.ar   1 LIG      -0.11500
      5 C5        -72.9878  -23.8959  -44.6433 C.ar   1 LIG      -0.11700
      6 C6        -71.4400  -25.0027  -42.6045 C.ar   1 LIG      -0.11700
      7 C7        -71.5396  -24.9499  -46.3150 C.ar   1 LIG      -0.11700
      8 C8        -69.9916  -26.0566  -44.2762 C.ar   1 LIG      -0.11700
      9 C9        -71.8824  -24.6955  -44.9771 C.ar   1 LIG       0.00400
     10 C10       -71.0969  -25.2570  -43.9424 C.ar   1 LIG       0.00400
     11 H1        -74.1711  -23.0330  -43.0641 H      1 LIG       0.11500
     12 H2        -72.7964  -24.0169  -41.2525 H      1 LIG       0.11500
     13 H3        -70.1836  -25.9354  -47.6675 H      1 LIG       0.11500
     14 H4        -68.8077  -26.9182  -45.8560 H      1 LIG       0.11500
     15 H5        -73.6055  -23.4536  -45.4222 H      1 LIG       0.11500
     16 H6        -70.8505  -25.4246  -41.7931 H      1 LIG       0.11500
     17 H7        -72.1294  -24.5287  -47.1266 H      1 LIG       0.11500
     18 H8        -69.3735  -26.4982  -43.4971 H      1 LIG       0.11500
@<TRIPOS>BOND
      1       1       2 ar
      2       1       5 ar
      3       2       6 ar
      4       3       4 ar
      5       3       7 ar
      6       4       8 ar
      7       5       9 ar
      8       6      10 ar
      9       7       9 ar
     10       8      10 ar
     11       9      10 ar
     12       1      11 1
     13       2      12 1
     14       3      13 1
     15       4      14 1
     16       5      15 1
     17       6      16 1
     18       7      17 1
     19       8      18 1
@<TRIPOS>ALT_TYPE
CGenFF_4.0_ALT_TYPE_SET
CGenFF_4.0 1 CG2R61 2 CG2R61 3 CG2R61 4 CG2R61 5 CG2R61 6 CG2R61 7 CG2R61 8 CG2R61 9 CG2R61 10 CG2R61 11 HGR61 12 HGR61 13 HGR61 14 HGR61 15 HGR61 16 HGR61 17 HGR61 18 HGR61
@<TRIPOS>MOLECULE
naphtalene
 18 19 0 0 0
****
USER_CHARGES
INVALID_CHARGES
Pose:  15 Cluster:  15 Fr_nu: 131289 TotEn:   -10.97
@<TRIPOS>ATOM
      1 C1        -50.3230    7.2137  -34.9572 C.ar   1 LIG      -0.11500
      2 C2        -50.9702    6.8599  -36.1373 C.ar   1 LIG      -0.11500
      3 C3        -53.2282    4.2108  -32.4641 C.ar   1 LIG      -0.11500
      4 C4        -53.8753    3.8570  -33.6444 C.ar   1 LIG      -0.11500
      5 C5        -50.7194    6.6459  -33.7459 C.ar   1 LIG      -0.11700
      6 C6        -52.0160    5.9370  -36.1110 C.ar   1 LIG      -0.11700
      7 C7        -52.1822    5.1337  -32.4905 C.ar   1 LIG      -0.11700
      8 C8        -53.4791    4.4248  -34.8556 C.ar   1 LIG      -0.11700
      9 C9        -51.7702    5.7152  -33.7007 C.ar   1 LIG       0.00400
     10 C10       -52.4282    5.3555  -34.9009 C.ar   1 LIG       0.00400
     11 H1        -49.5093    7.9326  -34.9782 H      1 LIG       0.11500
     12 H2        -50.6607    7.3023  -37.0798 H      1 LIG       0.11500
     13 H3        -53.5372    3.7685  -31.5212 H      1 LIG       0.11500
     14 H4        -54.6899    3.1391  -33.6225 H      1 LIG       0.11500
     15 H5        -50.1995    6.9375  -32.8357 H      1 LIG       0.11500
     16 H6        -52.5073    5.6747  -37.0457 H      1 LIG       0.11500
     17 H7        -51.6906    5.3952  -31.5559 H      1 LIG       0.11500
     18 H8        -53.9993    4.1339  -35.7660 H      1 LIG       0.11500
@<TRIPOS>BOND
      1       1       2 ar
      2       1       5 ar
      3       2       6 ar
      4       3       4 ar
      5       3       7 ar
      6       4       8 ar
      7       5       9 ar
      8       6      10 ar
      9       7       9 ar
     10       8      10 ar
     11       9      10 ar
     12       1      11 1
     13       2      12 1
     14       3      13 1
     15       4      14 1
     16       5      15 1
     17       6      16 1
     18       7      17 1
     19       8      18 1
@<TRIPOS>ALT_TYPE
CGenFF_4.0_ALT_TYPE_SET
CGenFF_4.0 1 CG2R61 2 CG2R61 3 CG2R61 4 CG2R61 5 CG2R61 6 CG2R61 7 CG2R61 8 CG2R61 9 CG2R61 10 CG2R61 11 HGR61 12 HGR61 13 HGR61 14 HGR61 15 HGR61 16 HGR61 17 HGR61 18 HGR61
@<TRIPOS>MOLECULE
naphtalene
 18 19 0 0 0
****
USER_CHARGES
INVALID_CHARGES
Pose:  16 Cluster:  16 Fr_nu:  22656 TotEn:   -10.95
@<TRIPOS>ATOM
      1 C1        -71.1800  -25.0507  -47.4418 C.ar   1 LIG      -0.11500
      2 C2        -71.0193  -24.6264  -46.1262 C.ar   1 LIG      -0.11500
      3 C3        -66.3505  -25.3978  -47.9195 C.ar   1 LIG      -0.11500
      4 C4        -66.1899  -24.9735  -46.6038 C.ar   1 LIG      -0.11500
      5 C5        -70.0618  -25.3498  -48.2208 C.ar   1 LIG      -0.11700
      6 C6        -69.7400  -24.4996  -45.5843 C.ar   1 LIG      -0.11700
      7 C7        -67.6299  -25.5247  -48.4613 C.ar   1 LIG      -0.11700
      8 C8        -67.3080  -24.6743  -45.8248 C.ar   1 LIG      -0.11700
      9 C9        -68.7666  -25.2278  -47.6917 C.ar   1 LIG       0.00400
     10 C10       -68.6033  -24.7963  -46.3538 C.ar   1 LIG       0.00400
     11 H1        -72.1762  -25.1487  -47.8633 H      1 LIG       0.11500
     12 H2        -71.8905  -24.3940  -45.5205 H      1 LIG       0.11500
     13 H3        -65.4796  -25.6306  -48.5258 H      1 LIG       0.11500
     14 H4        -65.1935  -24.8744  -46.1833 H      1 LIG       0.11500
     15 H5        -70.2112  -25.6794  -49.2469 H      1 LIG       0.11500
     16 H6        -69.6380  -24.1668  -44.5535 H      1 LIG       0.11500
     17 H7        -67.7317  -25.8583  -49.4919 H      1 LIG       0.11500
     18 H8        -67.1588  -24.3440  -44.7988 H      1 LIG       0.11500
@<TRIPOS>BOND
      1       1       2 ar
      2       1       5 ar
      3       2       6 ar
      4       3       4 ar
      5       3       7 ar
      6       4       8 ar
      7       5       9 ar
      8       6      10 ar
      9       7       9 ar
     10       8      10 ar
     11       9      10 ar
     12       1      11 1
     13       2      12 1
     14       3      13 1
     15       4      14 1
     16       5      15 1
     17       6      16 1
     18       7      17 1
     19       8      18 1
@<TRIPOS>ALT_TYPE
CGenFF_4.0_ALT_TYPE_SET
CGenFF_4.0 1 CG2R61 2 CG2R61 3 CG2R61 4 CG2R61 5 CG2R61 6 CG2R61 7 CG2R61 8 CG2R61 9 CG2R61 10 CG2R61 11 HGR61 12 HGR61 13 HGR61 14 HGR61 15 HGR61 16 HGR61 17 HGR61 18 HGR61
@<TRIPOS>MOLECULE
naphtalene
 18 19 0 0 0
****
USER_CHARGES
INVALID_CHARGES
Pose:  17 Cluster:  17 Fr_nu: 305219 TotEn:   -10.82
@<TRIPOS>ATOM
      1 C1        -61.6389  -23.2311  -40.9114 C.ar   1 LIG      -0.11500
      2 C2        -60.7856  -24.2189  -40.4288 C.ar   1 LIG      -0.11500
      3 C3        -58.4866  -19.8110  -39.4836 C.ar   1 LIG      -0.11500
      4 C4        -57.6334  -20.7989  -39.0011 C.ar   1 LIG      -0.11500
      5 C5        -61.2847  -21.8863  -40.7992 C.ar   1 LIG      -0.11700
      6 C6        -59.5749  -23.8660  -39.8323 C.ar   1 LIG      -0.11700
      7 C7        -59.6974  -20.1640  -40.0802 C.ar   1 LIG      -0.11700
      8 C8        -57.9875  -22.1437  -39.1132 C.ar   1 LIG      -0.11700
      9 C9        -60.0699  -21.5127  -40.2015 C.ar   1 LIG       0.00400
     10 C10       -59.2023  -22.5173  -39.7108 C.ar   1 LIG       0.00400
     11 H1        -62.5816  -23.5064  -41.3752 H      1 LIG       0.11500
     12 H2        -61.0622  -25.2655  -40.5169 H      1 LIG       0.11500
     13 H3        -58.2105  -18.7639  -39.3959 H      1 LIG       0.11500
     14 H4        -56.6915  -20.5229  -38.5361 H      1 LIG       0.11500
     15 H5        -61.9674  -21.1310  -41.1830 H      1 LIG       0.11500
     16 H6        -58.9231  -24.6548  -39.4626 H      1 LIG       0.11500
     17 H7        -60.3486  -19.3751  -40.4506 H      1 LIG       0.11500
     18 H8        -57.3053  -22.8992  -38.7287 H      1 LIG       0.11500
@<TRIPOS>BOND
      1       1       2 ar
      2       1       5 ar
      3       2       6 ar
      4       3       4 ar
      5       3       7 ar
      6       4       8 ar
      7       5       9 ar
      8       6      10 ar
      9       7       9 ar
     10       8      10 ar
     11       9      10 ar
     12       1      11 1
     13       2      12 1
     14       3      13 1
     15       4      14 1
     16       5      15 1
     17       6      16 1
     18       7      17 1
     19       8      18 1
@<TRIPOS>ALT_TYPE
CGenFF_4.0_ALT_TYPE_SET
CGenFF_4.0 1 CG2R61 2 CG2R61 3 CG2R61 4 CG2R61 5 CG2R61 6 CG2R61 7 CG2R61 8 CG2R61 9 CG2R61 10 CG2R61 11 HGR61 12 HGR61 13 HGR61 14 HGR61 15 HGR61 16 HGR61 17 HGR61 18 HGR61
@<TRIPOS>MOLECULE
naphtalene
 18 19 0 0 0
****
USER_CHARGES
INVALID_CHARGES
Pose:  18 Cluster:  18 Fr_nu: 429915 TotEn:   -10.73
@<TRIPOS>ATOM
      1 C1        -65.5449  -18.7129  -52.0158 C.ar   1 LIG      -0.11500
      2 C2        -66.2660  -19.5012  -52.9076 C.ar   1 LIG      -0.11500
      3 C3        -63.2399  -22.6730  -50.3796 C.ar   1 LIG      -0.11500
      4 C4        -63.9611  -23.4612  -51.2715 C.ar   1 LIG      -0.11500
      5 C5        -64.6108  -19.3002  -51.1620 C.ar   1 LIG      -0.11700
      6 C6        -66.0559  -20.8797  -52.9492 C.ar   1 LIG      -0.11700
      7 C7        -63.4500  -21.2944  -50.3380 C.ar   1 LIG      -0.11700
      8 C8        -64.8953  -22.8740  -52.1253 C.ar   1 LIG      -0.11700
      9 C9        -64.3863  -20.6864  -51.1901 C.ar   1 LIG       0.00400
     10 C10       -65.1197  -21.4879  -52.0971 C.ar   1 LIG       0.00400
     11 H1        -65.7093  -17.6398  -51.9834 H      1 LIG       0.11500
     12 H2        -66.9928  -19.0429  -53.5720 H      1 LIG       0.11500
     13 H3        -62.5127  -23.1307  -49.7148 H      1 LIG       0.11500
     14 H4        -63.7973  -24.5344  -51.3024 H      1 LIG       0.11500
     15 H5        -64.0588  -18.6646  -50.4726 H      1 LIG       0.11500
     16 H6        -66.6304  -21.4765  -53.6547 H      1 LIG       0.11500
     17 H7        -62.8748  -20.6978  -49.6331 H      1 LIG       0.11500
     18 H8        -65.4479  -23.5095  -52.8142 H      1 LIG       0.11500
@<TRIPOS>BOND
      1       1       2 ar
      2       1       5 ar
      3       2       6 ar
      4       3       4 ar
      5       3       7 ar
      6       4       8 ar
      7       5       9 ar
      8       6      10 ar
      9       7       9 ar
     10       8      10 ar
     11       9      10 ar
     12       1      11 1
     13       2      12 1
     14       3      13 1
     15       4      14 1
     16       5      15 1
     17       6      16 1
     18       7      17 1
     19       8      18 1
@<TRIPOS>ALT_TYPE
CGenFF_4.0_ALT_TYPE_SET
CGenFF_4.0 1 CG2R61 2 CG2R61 3 CG2R61 4 CG2R61 5 CG2R61 6 CG2R61 7 CG2R61 8 CG2R61 9 CG2R61 10 CG2R61 11 HGR61 12 HGR61 13 HGR61 14 HGR61 15 HGR61 16 HGR61 17 HGR61 18 HGR61
@<TRIPOS>MOLECULE
naphtalene
 18 19 0 0 0
****
USER_CHARGES
INVALID_CHARGES
Pose:  19 Cluster:  19 Fr_nu: 413466 TotEn:   -10.70
@<TRIPOS>ATOM
      1 C1        -62.6987   -1.5947  -25.5239 C.ar   1 LIG      -0.11500
      2 C2        -61.4226   -1.8345  -25.0230 C.ar   1 LIG      -0.11500
      3 C3        -63.1777    2.1825  -22.4947 C.ar   1 LIG      -0.11500
      4 C4        -61.9016    1.9426  -21.9938 C.ar   1 LIG      -0.11500
      5 C5        -63.4581   -0.5367  -25.0233 C.ar   1 LIG      -0.11700
      6 C6        -60.9009   -1.0174  -24.0198 C.ar   1 LIG      -0.11700
      7 C7        -63.6993    1.3654  -23.4980 C.ar   1 LIG      -0.11700
      8 C8        -61.1421    0.8847  -22.4942 C.ar   1 LIG      -0.11700
      9 C9        -62.9489    0.2959  -24.0134 C.ar   1 LIG       0.00400
     10 C10       -61.6513    0.0520  -23.5041 C.ar   1 LIG       0.00400
     11 H1        -63.1045   -2.2315  -26.3045 H      1 LIG       0.11500
     12 H2        -60.8321   -2.6582  -25.4135 H      1 LIG       0.11500
     13 H3        -63.7688    3.0063  -22.1046 H      1 LIG       0.11500
     14 H4        -61.4968    2.5789  -21.2122 H      1 LIG       0.11500
     15 H5        -64.4533   -0.3682  -25.4295 H      1 LIG       0.11500
     16 H6        -59.9009   -1.2229  -23.6434 H      1 LIG       0.11500
     17 H7        -64.6989    1.5716  -23.8747 H      1 LIG       0.11500
     18 H8        -60.1471    0.7154  -22.0877 H      1 LIG       0.11500
@<TRIPOS>BOND
      1       1       2 ar
      2       1       5 ar
      3       2       6 ar
      4       3       4 ar
      5       3       7 ar
      6       4       8 ar
      7       5       9 ar
      8       6      10 ar
      9       7       9 ar
     10       8      10 ar
     11       9      10 ar
     12       1      11 1
     13       2      12 1
     14       3      13 1
     15       4      14 1
     16       5      15 1
     17       6      16 1
     18       7      17 1
     19       8      18 1
@<TRIPOS>ALT_TYPE
CGenFF_4.0_ALT_TYPE_SET
CGenFF_4.0 1 CG2R61 2 CG2R61 3 CG2R61 4 CG2R61 5 CG2R61 6 CG2R61 7 CG2R61 8 CG2R61 9 CG2R61 10 CG2R61 11 HGR61 12 HGR61 13 HGR61 14 HGR61 15 HGR61 16 HGR61 17 HGR61 18 HGR61
@<TRIPOS>MOLECULE
naphtalene
 18 19 0 0 0
****
USER_CHARGES
INVALID_CHARGES
Pose:  20 Cluster:  20 Fr_nu:  21775 TotEn:   -10.67
@<TRIPOS>ATOM
      1 C1        -62.1439  -16.6270  -54.7799 C.ar   1 LIG      -0.11500
      2 C2        -61.1672  -16.8125  -53.8060 C.ar   1 LIG      -0.11500
      3 C3        -65.2842  -19.2279  -52.1254 C.ar   1 LIG      -0.11500
      4 C4        -64.3074  -19.4133  -51.1516 C.ar   1 LIG      -0.11500
      5 C5        -63.4137  -17.1795  -54.6098 C.ar   1 LIG      -0.11700
      6 C6        -61.4563  -17.5511  -52.6583 C.ar   1 LIG      -0.11700
      7 C7        -64.9951  -18.4892  -53.2731 C.ar   1 LIG      -0.11700
      8 C8        -63.0376  -18.8609  -51.3216 C.ar   1 LIG      -0.11700
      9 C9        -63.7223  -17.9259  -53.4608 C.ar   1 LIG       0.00400
     10 C10       -62.7290  -18.1145  -52.4705 C.ar   1 LIG       0.00400
     11 H1        -61.9180  -16.0524  -55.6734 H      1 LIG       0.11500
     12 H2        -60.1791  -16.3817  -53.9393 H      1 LIG       0.11500
     13 H3        -66.2728  -19.6584  -51.9926 H      1 LIG       0.11500
     14 H4        -64.5334  -19.9892  -50.2589 H      1 LIG       0.11500
     15 H5        -64.1615  -17.0221  -55.3842 H      1 LIG       0.11500
     16 H6        -60.6777  -17.6829  -51.9099 H      1 LIG       0.11500
     17 H7        -65.7740  -18.3568  -54.0210 H      1 LIG       0.11500
     18 H8        -62.2893  -19.0189  -50.5476 H      1 LIG       0.11500
@<TRIPOS>BOND
      1       1       2 ar
      2       1       5 ar
      3       2       6 ar
      4       3       4 ar
      5       3       7 ar
      6       4       8 ar
      7       5       9 ar
      8       6      10 ar
      9       7       9 ar
     10       8      10 ar
     11       9      10 ar
     12       1      11 1
     13       2      12 1
     14       3      13 1
     15       4      14 1
     16       5      15 1
     17       6      16 1
     18       7      17 1
     19       8      18 1
@<TRIPOS>ALT_TYPE
CGenFF_4.0_ALT_TYPE_SET
CGenFF_4.0 1 CG2R61 2 CG2R61 3 CG2R61 4 CG2R61 5 CG2R61 6 CG2R61 7 CG2R61 8 CG2R61 9 CG2R61 10 CG2R61 11 HGR61 12 HGR61 13 HGR61 14 HGR61 15 HGR61 16 HGR61 17 HGR61 18 HGR61
@<TRIPOS>MOLECULE
naphtalene
 18 19 0 0 0
****
USER_CHARGES
INVALID_CHARGES
Pose:  21 Cluster:  21 Fr_nu: 436598 TotEn:   -10.31
@<TRIPOS>ATOM
      1 C1        -81.2215  -10.8547  -29.7430 C.ar   1 LIG      -0.11500
      2 C2        -82.3058  -10.5025  -28.9447 C.ar   1 LIG      -0.11500
      3 C3        -83.8759   -9.9923  -33.7284 C.ar   1 LIG      -0.11500
      4 C4        -84.9601   -9.6400  -32.9300 C.ar   1 LIG      -0.11500
      5 C5        -81.3362  -10.8175  -31.1330 C.ar   1 LIG      -0.11700
      6 C6        -83.5087  -10.1116  -29.5331 C.ar   1 LIG      -0.11700
      7 C7        -82.6728  -10.3832  -33.1398 C.ar   1 LIG      -0.11700
      8 C8        -84.8455   -9.6773  -31.5400 C.ar   1 LIG      -0.11700
      9 C9        -82.5396  -10.4265  -31.7424 C.ar   1 LIG       0.00400
     10 C10       -83.6421  -10.0683  -30.9306 C.ar   1 LIG       0.00400
     11 H1        -80.2854  -11.1595  -29.2843 H      1 LIG       0.11500
     12 H2        -82.2153  -10.5316  -27.8628 H      1 LIG       0.11500
     13 H3        -83.9657   -9.9632  -34.8106 H      1 LIG       0.11500
     14 H4        -85.8964   -9.3367  -33.3892 H      1 LIG       0.11500
     15 H5        -80.4759  -11.0975  -31.7373 H      1 LIG       0.11500
     16 H6        -84.3430   -9.8399  -28.8897 H      1 LIG       0.11500
     17 H7        -81.8385  -10.6539  -33.7834 H      1 LIG       0.11500
     18 H8        -85.7061   -9.3981  -30.9355 H      1 LIG       0.11500
@<TRIPOS>BOND
      1       1       2 ar
      2       1       5 ar
      3       2       6 ar
      4       3       4 ar
      5       3       7 ar
      6       4       8 ar
      7       5       9 ar
      8       6      10 ar
      9       7       9 ar
     10       8      10 ar
     11       9      10 ar
     12       1      11 1
     13       2      12 1
     14       3      13 1
     15       4      14 1
     16       5      15 1
     17       6      16 1
     18       7      17 1
     19       8      18 1
@<TRIPOS>ALT_TYPE
CGenFF_4.0_ALT_TYPE_SET
CGenFF_4.0 1 CG2R61 2 CG2R61 3 CG2R61 4 CG2R61 5 CG2R61 6 CG2R61 7 CG2R61 8 CG2R61 9 CG2R61 10 CG2R61 11 HGR61 12 HGR61 13 HGR61 14 HGR61 15 HGR61 16 HGR61 17 HGR61 18 HGR61
@<TRIPOS>MOLECULE
naphtalene
 18 19 0 0 0
****
USER_CHARGES
INVALID_CHARGES
Pose:  22 Cluster:  22 Fr_nu: 194723 TotEn:   -10.28
@<TRIPOS>ATOM
      1 C1        -50.5490    8.7344  -32.7741 C.ar   1 LIG      -0.11500
      2 C2        -51.7810    9.0318  -32.1993 C.ar   1 LIG      -0.11500
      3 C3        -52.4411    4.7087  -34.7457 C.ar   1 LIG      -0.11500
      4 C4        -53.6731    5.0063  -34.1708 C.ar   1 LIG      -0.11500
      5 C5        -50.4003    7.5858  -33.5520 C.ar   1 LIG      -0.11700
      6 C6        -52.8690    8.1820  -32.4001 C.ar   1 LIG      -0.11700
      7 C7        -51.3530    5.5586  -34.5449 C.ar   1 LIG      -0.11700
      8 C8        -53.8219    6.1548  -33.3928 C.ar   1 LIG      -0.11700
      9 C9        -51.4847    6.7190  -33.7647 C.ar   1 LIG       0.00400
     10 C10       -52.7375    7.0216  -33.1801 C.ar   1 LIG       0.00400
     11 H1        -49.7022    9.3960  -32.6170 H      1 LIG       0.11500
     12 H2        -51.8958    9.9263  -31.5940 H      1 LIG       0.11500
     13 H3        -52.3256    3.8142  -35.3513 H      1 LIG       0.11500
     14 H4        -54.5191    4.3435  -34.3271 H      1 LIG       0.11500
     15 H5        -49.4278    7.3729  -33.9913 H      1 LIG       0.11500
     16 H6        -53.8229    8.4345  -31.9416 H      1 LIG       0.11500
     17 H7        -50.3995    5.3065  -35.0041 H      1 LIG       0.11500
     18 H8        -54.7941    6.3675  -32.9528 H      1 LIG       0.11500
@<TRIPOS>BOND
      1       1       2 ar
      2       1       5 ar
      3       2       6 ar
      4       3       4 ar
      5       3       7 ar
      6       4       8 ar
      7       5       9 ar
      8       6      10 ar
      9       7       9 ar
     10       8      10 ar
     11       9      10 ar
     12       1      11 1
     13       2      12 1
     14       3      13 1
     15       4      14 1
     16       5      15 1
     17       6      16 1
     18       7      17 1
     19       8      18 1
@<TRIPOS>ALT_TYPE
CGenFF_4.0_ALT_TYPE_SET
CGenFF_4.0 1 CG2R61 2 CG2R61 3 CG2R61 4 CG2R61 5 CG2R61 6 CG2R61 7 CG2R61 8 CG2R61 9 CG2R61 10 CG2R61 11 HGR61 12 HGR61 13 HGR61 14 HGR61 15 HGR61 16 HGR61 17 HGR61 18 HGR61
@<TRIPOS>MOLECULE
naphtalene
 18 19 0 0 0
****
USER_CHARGES
INVALID_CHARGES
Pose:  23 Cluster:  23 Fr_nu:  54939 TotEn:   -10.26
@<TRIPOS>ATOM
      1 C1        -60.4301  -19.0435  -49.7991 C.ar   1 LIG      -0.11500
      2 C2        -61.3901  -19.9134  -49.2905 C.ar   1 LIG      -0.11500
      3 C3        -63.6627  -17.3619  -53.0234 C.ar   1 LIG      -0.11500
      4 C4        -64.6225  -18.2318  -52.5147 C.ar   1 LIG      -0.11500
      5 C5        -60.7507  -18.1895  -50.8548 C.ar   1 LIG      -0.11700
      6 C6        -62.6742  -19.9326  -49.8353 C.ar   1 LIG      -0.11700
      7 C7        -62.3785  -17.3427  -52.4784 C.ar   1 LIG      -0.11700
      8 C8        -64.3020  -19.0860  -51.4591 C.ar   1 LIG      -0.11700
      9 C9        -62.0383  -18.1954  -51.4155 C.ar   1 LIG       0.00400
     10 C10       -63.0144  -19.0800  -50.8983 C.ar   1 LIG       0.00400
     11 H1        -59.4305  -19.0294  -49.3749 H      1 LIG       0.11500
     12 H2        -61.1396  -20.5776  -48.4685 H      1 LIG       0.11500
     13 H3        -63.9126  -16.6972  -53.8454 H      1 LIG       0.11500
     14 H4        -65.6216  -18.2466  -52.9402 H      1 LIG       0.11500
     15 H5        -59.9844  -17.5182  -51.2367 H      1 LIG       0.11500
     16 H6        -63.4089  -20.6204  -49.4217 H      1 LIG       0.11500
     17 H7        -61.6442  -16.6543  -52.8916 H      1 LIG       0.11500
     18 H8        -65.0681  -19.7579  -51.0774 H      1 LIG       0.11500
@<TRIPOS>BOND
      1       1       2 ar
      2       1       5 ar
      3       2       6 ar
      4       3       4 ar
      5       3       7 ar
      6       4       8 ar
      7       5       9 ar
      8       6      10 ar
      9       7       9 ar
     10       8      10 ar
     11       9      10 ar
     12       1      11 1
     13       2      12 1
     14       3      13 1
     15       4      14 1
     16       5      15 1
     17       6      16 1
     18       7      17 1
     19       8      18 1
@<TRIPOS>ALT_TYPE
CGenFF_4.0_ALT_TYPE_SET
CGenFF_4.0 1 CG2R61 2 CG2R61 3 CG2R61 4 CG2R61 5 CG2R61 6 CG2R61 7 CG2R61 8 CG2R61 9 CG2R61 10 CG2R61 11 HGR61 12 HGR61 13 HGR61 14 HGR61 15 HGR61 16 HGR61 17 HGR61 18 HGR61
@<TRIPOS>MOLECULE
naphtalene
 18 19 0 0 0
****
USER_CHARGES
INVALID_CHARGES
Pose:  24 Cluster:  24 Fr_nu:  22060 TotEn:   -10.11
@<TRIPOS>ATOM
      1 C1        -64.6953  -17.4878  -56.6724 C.ar   1 LIG      -0.11500
      2 C2        -63.4023  -17.2253  -56.2296 C.ar   1 LIG      -0.11500
      3 C3        -65.9136  -19.0065  -52.2134 C.ar   1 LIG      -0.11500
      4 C4        -64.6206  -18.7440  -51.7708 C.ar   1 LIG      -0.11500
      5 C5        -65.6467  -17.9965  -55.7878 C.ar   1 LIG      -0.11700
      6 C6        -63.0556  -17.4704  -54.9007 C.ar   1 LIG      -0.11700
      7 C7        -66.2603  -18.7613  -53.5424 C.ar   1 LIG      -0.11700
      8 C8        -63.6691  -18.2353  -52.6553 C.ar   1 LIG      -0.11700
      9 C9        -65.3153  -18.2494  -54.4466 C.ar   1 LIG       0.00400
     10 C10       -64.0004  -17.9825  -53.9964 C.ar   1 LIG       0.00400
     11 H1        -64.9644  -17.2972  -57.7072 H      1 LIG       0.11500
     12 H2        -62.6624  -16.8290  -56.9189 H      1 LIG       0.11500
     13 H3        -66.6542  -19.4027  -51.5244 H      1 LIG       0.11500
     14 H4        -64.3517  -18.9361  -50.7362 H      1 LIG       0.11500
     15 H5        -66.6513  -18.1946  -56.1559 H      1 LIG       0.11500
     16 H6        -62.0392  -17.2574  -54.5762 H      1 LIG       0.11500
     17 H7        -67.2770  -18.9736  -53.8664 H      1 LIG       0.11500
     18 H8        -62.6642  -18.0379  -52.2875 H      1 LIG       0.11500
@<TRIPOS>BOND
      1       1       2 ar
      2       1       5 ar
      3       2       6 ar
      4       3       4 ar
      5       3       7 ar
      6       4       8 ar
      7       5       9 ar
      8       6      10 ar
      9       7       9 ar
     10       8      10 ar
     11       9      10 ar
     12       1      11 1
     13       2      12 1
     14       3      13 1
     15       4      14 1
     16       5      15 1
     17       6      16 1
     18       7      17 1
     19       8      18 1
@<TRIPOS>ALT_TYPE
CGenFF_4.0_ALT_TYPE_SET
CGenFF_4.0 1 CG2R61 2 CG2R61 3 CG2R61 4 CG2R61 5 CG2R61 6 CG2R61 7 CG2R61 8 CG2R61 9 CG2R61 10 CG2R61 11 HGR61 12 HGR61 13 HGR61 14 HGR61 15 HGR61 16 HGR61 17 HGR61 18 HGR61
@<TRIPOS>MOLECULE
naphtalene
 18 19 0 0 0
****
USER_CHARGES
INVALID_CHARGES
Pose:  25 Cluster:  25 Fr_nu:  53189 TotEn:   -10.10
@<TRIPOS>ATOM
      1 C1        -73.6431  -28.6609  -46.3879 C.ar   1 LIG      -0.11500
      2 C2        -74.8236  -28.0419  -45.9877 C.ar   1 LIG      -0.11500
      3 C3        -71.1387  -25.9126  -43.2498 C.ar   1 LIG      -0.11500
      4 C4        -72.3192  -25.2937  -42.8498 C.ar   1 LIG      -0.11500
      5 C5        -72.4289  -28.2894  -45.8098 C.ar   1 LIG      -0.11700
      6 C6        -74.7946  -27.0491  -45.0080 C.ar   1 LIG      -0.11700
      7 C7        -71.1678  -26.9055  -44.2296 C.ar   1 LIG      -0.11700
      8 C8        -73.5335  -25.6650  -43.4278 C.ar   1 LIG      -0.11700
      9 C9        -72.3810  -27.2919  -44.8222 C.ar   1 LIG       0.00400
     10 C10       -73.5815  -26.6625  -44.4154 C.ar   1 LIG       0.00400
     11 H1        -73.6663  -29.4333  -47.1510 H      1 LIG       0.11500
     12 H2        -75.7684  -28.3320  -46.4382 H      1 LIG       0.11500
     13 H3        -70.1934  -25.6230  -42.7995 H      1 LIG       0.11500
     14 H4        -72.2953  -24.5203  -42.0876 H      1 LIG       0.11500
     15 H5        -71.5185  -28.7864  -46.1383 H      1 LIG       0.11500
     16 H6        -75.7296  -26.5791  -44.7102 H      1 LIG       0.11500
     17 H7        -70.2328  -27.3759  -44.5266 H      1 LIG       0.11500
     18 H8        -74.4440  -25.1676  -43.1000 H      1 LIG       0.11500
@<TRIPOS>BOND
      1       1       2 ar
      2       1       5 ar
      3       2       6 ar
      4       3       4 ar
      5       3       7 ar
      6       4       8 ar
      7       5       9 ar
      8       6      10 ar
      9       7       9 ar
     10       8      10 ar
     11       9      10 ar
     12       1      11 1
     13       2      12 1
     14       3      13 1
     15       4      14 1
     16       5      15 1
     17       6      16 1
     18       7      17 1
     19       8      18 1
@<TRIPOS>ALT_TYPE
CGenFF_4.0_ALT_TYPE_SET
CGenFF_4.0 1 CG2R61 2 CG2R61 3 CG2R61 4 CG2R61 5 CG2R61 6 CG2R61 7 CG2R61 8 CG2R61 9 CG2R61 10 CG2R61 11 HGR61 12 HGR61 13 HGR61 14 HGR61 15 HGR61 16 HGR61 17 HGR61 18 HGR61
@<TRIPOS>MOLECULE
naphtalene
 18 19 0 0 0
****
USER_CHARGES
INVALID_CHARGES
Pose:  26 Cluster:  26 Fr_nu: 316227 TotEn:   -10.10
@<TRIPOS>ATOM
      1 C1        -50.9399    5.5958  -33.2838 C.ar   1 LIG      -0.11500
      2 C2        -51.2430    6.9539  -33.2620 C.ar   1 LIG      -0.11500
      3 C3        -55.1965    4.6809  -35.4555 C.ar   1 LIG      -0.11500
      4 C4        -55.4995    6.0390  -35.4337 C.ar   1 LIG      -0.11500
      5 C5        -51.8444    4.6870  -33.8338 C.ar   1 LIG      -0.11700
      6 C6        -52.4515    7.4085  -33.7902 C.ar   1 LIG      -0.11700
      7 C7        -53.9878    4.2262  -34.9274 C.ar   1 LIG      -0.11700
      8 C8        -54.5951    6.9479  -34.8837 C.ar   1 LIG      -0.11700
      9 C9        -53.0657    5.1269  -34.3698 C.ar   1 LIG       0.00400
     10 C10       -53.3738    6.5080  -34.3477 C.ar   1 LIG       0.00400
     11 H1        -49.9991    5.2423  -32.8720 H      1 LIG       0.11500
     12 H2        -50.5380    7.6606  -32.8339 H      1 LIG       0.11500
     13 H3        -55.9012    3.9735  -35.8838 H      1 LIG       0.11500
     14 H4        -56.4410    6.3917  -35.8444 H      1 LIG       0.11500
     15 H5        -51.5867    3.6299  -33.8397 H      1 LIG       0.11500
     16 H6        -52.6674    8.4746  -33.7630 H      1 LIG       0.11500
     17 H7        -53.7719    3.1603  -34.9554 H      1 LIG       0.11500
     18 H8        -54.8529    8.0050  -34.8770 H      1 LIG       0.11500
@<TRIPOS>BOND
      1       1       2 ar
      2       1       5 ar
      3       2       6 ar
      4       3       4 ar
      5       3       7 ar
      6       4       8 ar
      7       5       9 ar
      8       6      10 ar
      9       7       9 ar
     10       8      10 ar
     11       9      10 ar
     12       1      11 1
     13       2      12 1
     14       3      13 1
     15       4      14 1
     16       5      15 1
     17       6      16 1
     18       7      17 1
     19       8      18 1
@<TRIPOS>ALT_TYPE
CGenFF_4.0_ALT_TYPE_SET
CGenFF_4.0 1 CG2R61 2 CG2R61 3 CG2R61 4 CG2R61 5 CG2R61 6 CG2R61 7 CG2R61 8 CG2R61 9 CG2R61 10 CG2R61 11 HGR61 12 HGR61 13 HGR61 14 HGR61 15 HGR61 16 HGR61 17 HGR61 18 HGR61
@<TRIPOS>MOLECULE
naphtalene
 18 19 0 0 0
****
USER_CHARGES
INVALID_CHARGES
Pose:  27 Cluster:  27 Fr_nu: 298777 TotEn:   -10.08
@<TRIPOS>ATOM
      1 C1        -73.0973    7.0963  -44.6608 C.ar   1 LIG      -0.11500
      2 C2        -74.2233    6.8733  -43.8739 C.ar   1 LIG      -0.11500
      3 C3        -70.3009    7.0217  -40.6800 C.ar   1 LIG      -0.11500
      4 C4        -71.4270    6.7987  -39.8932 C.ar   1 LIG      -0.11500
      5 C5        -71.8380    7.1898  -44.0676 C.ar   1 LIG      -0.11700
      6 C6        -74.0945    6.7428  -42.4910 C.ar   1 LIG      -0.11700
      7 C7        -70.4298    7.1522  -42.0631 C.ar   1 LIG      -0.11700
      8 C8        -72.6864    6.7053  -40.4862 C.ar   1 LIG      -0.11700
      9 C9        -71.6896    7.0609  -42.6770 C.ar   1 LIG       0.00400
     10 C10       -72.8347    6.8342  -41.8769 C.ar   1 LIG       0.00400
     11 H1        -73.1983    7.1984  -45.7374 H      1 LIG       0.11500
     12 H2        -75.2032    6.8005  -44.3367 H      1 LIG       0.11500
     13 H3        -69.3205    7.0945  -40.2177 H      1 LIG       0.11500
     14 H4        -71.3256    6.6982  -38.8166 H      1 LIG       0.11500
     15 H5        -70.9717    7.3649  -44.7022 H      1 LIG       0.11500
     16 H6        -74.9882    6.5683  -41.8954 H      1 LIG       0.11500
     17 H7        -69.5359    7.3258  -42.6584 H      1 LIG       0.11500
     18 H8        -73.5529    6.5310  -39.8517 H      1 LIG       0.11500
@<TRIPOS>BOND
      1       1       2 ar
      2       1       5 ar
      3       2       6 ar
      4       3       4 ar
      5       3       7 ar
      6       4       8 ar
      7       5       9 ar
      8       6      10 ar
      9       7       9 ar
     10       8      10 ar
     11       9      10 ar
     12       1      11 1
     13       2      12 1
     14       3      13 1
     15       4      14 1
     16       5      15 1
     17       6      16 1
     18       7      17 1
     19       8      18 1
@<TRIPOS>ALT_TYPE
CGenFF_4.0_ALT_TYPE_SET
CGenFF_4.0 1 CG2R61 2 CG2R61 3 CG2R61 4 CG2R61 5 CG2R61 6 CG2R61 7 CG2R61 8 CG2R61 9 CG2R61 10 CG2R61 11 HGR61 12 HGR61 13 HGR61 14 HGR61 15 HGR61 16 HGR61 17 HGR61 18 HGR61
@<TRIPOS>MOLECULE
naphtalene
 18 19 0 0 0
****
USER_CHARGES
INVALID_CHARGES
Pose:  28 Cluster:  28 Fr_nu:  33068 TotEn:   -10.05
@<TRIPOS>ATOM
      1 C1        -52.1713    7.8671  -36.6003 C.ar   1 LIG      -0.11500
      2 C2        -53.5413    7.6909  -36.4299 C.ar   1 LIG      -0.11500
      3 C3        -51.3242    4.9605  -32.7915 C.ar   1 LIG      -0.11500
      4 C4        -52.6941    4.7844  -32.6212 C.ar   1 LIG      -0.11500
      5 C5        -51.2734    7.2340  -35.7403 C.ar   1 LIG      -0.11700
      6 C6        -54.0187    6.8811  -35.3991 C.ar   1 LIG      -0.11700
      7 C7        -50.8468    5.7703  -33.8224 C.ar   1 LIG      -0.11700
      8 C8        -53.5921    5.4175  -33.4810 C.ar   1 LIG      -0.11700
      9 C9        -51.7362    6.4153  -34.6972 C.ar   1 LIG       0.00400
     10 C10       -53.1293    6.2362  -34.5241 C.ar   1 LIG       0.00400
     11 H1        -51.8003    8.4981  -37.4026 H      1 LIG       0.11500
     12 H2        -54.2394    8.1840  -37.1001 H      1 LIG       0.11500
     13 H3        -50.6253    4.4675  -32.1216 H      1 LIG       0.11500
     14 H4        -53.0646    4.1545  -31.8178 H      1 LIG       0.11500
     15 H5        -50.2068    7.3863  -35.8920 H      1 LIG       0.11500
     16 H6        -55.0936    6.7572  -35.2849 H      1 LIG       0.11500
     17 H7        -49.7719    5.8934  -33.9369 H      1 LIG       0.11500
     18 H8        -54.6589    5.2659  -33.3291 H      1 LIG       0.11500
@<TRIPOS>BOND
      1       1       2 ar
      2       1       5 ar
      3       2       6 ar
      4       3       4 ar
      5       3       7 ar
      6       4       8 ar
      7       5       9 ar
      8       6      10 ar
      9       7       9 ar
     10       8      10 ar
     11       9      10 ar
     12       1      11 1
     13       2      12 1
     14       3      13 1
     15       4      14 1
     16       5      15 1
     17       6      16 1
     18       7      17 1
     19       8      18 1
@<TRIPOS>ALT_TYPE
CGenFF_4.0_ALT_TYPE_SET
CGenFF_4.0 1 CG2R61 2 CG2R61 3 CG2R61 4 CG2R61 5 CG2R61 6 CG2R61 7 CG2R61 8 CG2R61 9 CG2R61 10 CG2R61 11 HGR61 12 HGR61 13 HGR61 14 HGR61 15 HGR61 16 HGR61 17 HGR61 18 HGR61
@<TRIPOS>MOLECULE
naphtalene
 18 19 0 0 0
****
USER_CHARGES
INVALID_CHARGES
Pose:  29 Cluster:  29 Fr_nu: 151414 TotEn:    -9.83
@<TRIPOS>ATOM
      1 C1        -52.5377    9.3366  -33.1807 C.ar   1 LIG      -0.11500
      2 C2        -53.8613    9.3347  -33.6107 C.ar   1 LIG      -0.11500
      3 C3        -52.5322    4.4711  -33.1766 C.ar   1 LIG      -0.11500
      4 C4        -53.8558    4.4693  -33.6066 C.ar   1 LIG      -0.11500
      5 C5        -51.8720    8.1298  -32.9638 C.ar   1 LIG      -0.11700
      6 C6        -54.5243    8.1262  -33.8256 C.ar   1 LIG      -0.11700
      7 C7        -51.8692    5.6798  -32.9618 C.ar   1 LIG      -0.11700
      8 C8        -54.5217    5.6760  -33.8235 C.ar   1 LIG      -0.11700
      9 C9        -52.5239    6.9038  -33.1750 C.ar   1 LIG       0.00400
     10 C10       -53.8698    6.9020  -33.6123 C.ar   1 LIG       0.00400
     11 H1        -52.0223   10.2777  -33.0130 H      1 LIG       0.11500
     12 H2        -54.3786   10.2747  -33.7795 H      1 LIG       0.11500
     13 H3        -52.0143    3.5312  -33.0077 H      1 LIG       0.11500
     14 H4        -54.3712    3.5279  -33.7727 H      1 LIG       0.11500
     15 H5        -50.8376    8.1553  -32.6273 H      1 LIG       0.11500
     16 H6        -55.5587    8.1484  -34.1623 H      1 LIG       0.11500
     17 H7        -50.8346    5.6572  -32.6259 H      1 LIG       0.11500
     18 H8        -55.5563    5.6508  -34.1593 H      1 LIG       0.11500
@<TRIPOS>BOND
      1       1       2 ar
      2       1       5 ar
      3       2       6 ar
      4       3       4 ar
      5       3       7 ar
      6       4       8 ar
      7       5       9 ar
      8       6      10 ar
      9       7       9 ar
     10       8      10 ar
     11       9      10 ar
     12       1      11 1
     13       2      12 1
     14       3      13 1
     15       4      14 1
     16       5      15 1
     17       6      16 1
     18       7      17 1
     19       8      18 1
@<TRIPOS>ALT_TYPE
CGenFF_4.0_ALT_TYPE_SET
CGenFF_4.0 1 CG2R61 2 CG2R61 3 CG2R61 4 CG2R61 5 CG2R61 6 CG2R61 7 CG2R61 8 CG2R61 9 CG2R61 10 CG2R61 11 HGR61 12 HGR61 13 HGR61 14 HGR61 15 HGR61 16 HGR61 17 HGR61 18 HGR61
@<TRIPOS>MOLECULE
naphtalene
 18 19 0 0 0
****
USER_CHARGES
INVALID_CHARGES
Pose:  30 Cluster:  30 Fr_nu: 138288 TotEn:    -9.77
@<TRIPOS>ATOM
      1 C1        -83.6172   -9.4386  -33.4833 C.ar   1 LIG      -0.11500
      2 C2        -82.2479   -9.2022  -33.5611 C.ar   1 LIG      -0.11500
      3 C3        -82.8760  -12.5153  -29.7878 C.ar   1 LIG      -0.11500
      4 C4        -81.5067  -12.2789  -29.8657 C.ar   1 LIG      -0.11500
      5 C5        -84.1205  -10.3209  -32.5270 C.ar   1 LIG      -0.11700
      6 C6        -81.3767   -9.8471  -32.6829 C.ar   1 LIG      -0.11700
      7 C7        -83.7473  -11.8703  -30.6660 C.ar   1 LIG      -0.11700
      8 C8        -81.0033  -11.3966  -30.8220 C.ar   1 LIG      -0.11700
      9 C9        -83.2581  -10.9790  -31.6349 C.ar   1 LIG       0.00400
     10 C10       -81.8657  -10.7386  -31.7141 C.ar   1 LIG       0.00400
     11 H1        -84.2949   -8.9366  -34.1676 H      1 LIG       0.11500
     12 H2        -81.8571   -8.5149  -34.3058 H      1 LIG       0.11500
     13 H3        -83.2675  -13.2026  -29.0431 H      1 LIG       0.11500
     14 H4        -80.8293  -12.7822  -29.1821 H      1 LIG       0.11500
     15 H5        -85.1944  -10.4909  -32.4847 H      1 LIG       0.11500
     16 H6        -80.3101   -9.6470  -32.7614 H      1 LIG       0.11500
     17 H7        -84.8138  -12.0700  -30.5868 H      1 LIG       0.11500
     18 H8        -79.9293  -11.2271  -30.8650 H      1 LIG       0.11500
@<TRIPOS>BOND
      1       1       2 ar
      2       1       5 ar
      3       2       6 ar
      4       3       4 ar
      5       3       7 ar
      6       4       8 ar
      7       5       9 ar
      8       6      10 ar
      9       7       9 ar
     10       8      10 ar
     11       9      10 ar
     12       1      11 1
     13       2      12 1
     14       3      13 1
     15       4      14 1
     16       5      15 1
     17       6      16 1
     18       7      17 1
     19       8      18 1
@<TRIPOS>ALT_TYPE
CGenFF_4.0_ALT_TYPE_SET
CGenFF_4.0 1 CG2R61 2 CG2R61 3 CG2R61 4 CG2R61 5 CG2R61 6 CG2R61 7 CG2R61 8 CG2R61 9 CG2R61 10 CG2R61 11 HGR61 12 HGR61 13 HGR61 14 HGR61 15 HGR61 16 HGR61 17 HGR61 18 HGR61
@<TRIPOS>MOLECULE
naphtalene
 18 19 0 0 0
****
USER_CHARGES
INVALID_CHARGES
Pose:  31 Cluster:  31 Fr_nu:  76057 TotEn:    -9.76
@<TRIPOS>ATOM
      1 C1        -61.2587   -1.8204  -24.2659 C.ar   1 LIG      -0.11500
      2 C2        -62.4929   -2.4069  -24.5293 C.ar   1 LIG      -0.11500
      3 C3        -61.2111   -3.8972  -19.8662 C.ar   1 LIG      -0.11500
      4 C4        -62.4454   -4.4837  -20.1297 C.ar   1 LIG      -0.11500
      5 C5        -60.6274   -2.0415  -23.0415 C.ar   1 LIG      -0.11700
      6 C6        -63.1006   -3.2168  -23.5697 C.ar   1 LIG      -0.11700
      7 C7        -60.6034   -3.0873  -20.8260 C.ar   1 LIG      -0.11700
      8 C8        -63.0768   -4.2626  -21.3540 C.ar   1 LIG      -0.11700
      9 C9        -61.2245   -2.8539  -22.0638 C.ar   1 LIG       0.00400
     10 C10       -62.4796   -3.4503  -22.3318 C.ar   1 LIG       0.00400
     11 H1        -60.7863   -1.1895  -25.0132 H      1 LIG       0.11500
     12 H2        -62.9835   -2.2344  -25.4829 H      1 LIG       0.11500
     13 H3        -60.7199   -4.0695  -18.9127 H      1 LIG       0.11500
     14 H4        -62.9179   -5.1133  -19.3816 H      1 LIG       0.11500
     15 H5        -59.6631   -1.5724  -22.8571 H      1 LIG       0.11500
     16 H6        -64.0653   -3.6656  -23.7973 H      1 LIG       0.11500
     17 H7        -59.6384   -2.6393  -20.5985 H      1 LIG       0.11500
     18 H8        -64.0415   -4.7310  -21.5384 H      1 LIG       0.11500
@<TRIPOS>BOND
      1       1       2 ar
      2       1       5 ar
      3       2       6 ar
      4       3       4 ar
      5       3       7 ar
      6       4       8 ar
      7       5       9 ar
      8       6      10 ar
      9       7       9 ar
     10       8      10 ar
     11       9      10 ar
     12       1      11 1
     13       2      12 1
     14       3      13 1
     15       4      14 1
     16       5      15 1
     17       6      16 1
     18       7      17 1
     19       8      18 1
@<TRIPOS>ALT_TYPE
CGenFF_4.0_ALT_TYPE_SET
CGenFF_4.0 1 CG2R61 2 CG2R61 3 CG2R61 4 CG2R61 5 CG2R61 6 CG2R61 7 CG2R61 8 CG2R61 9 CG2R61 10 CG2R61 11 HGR61 12 HGR61 13 HGR61 14 HGR61 15 HGR61 16 HGR61 17 HGR61 18 HGR61
@<TRIPOS>MOLECULE
naphtalene
 18 19 0 0 0
****
USER_CHARGES
INVALID_CHARGES
Pose:  32 Cluster:  32 Fr_nu: 444231 TotEn:    -9.59
@<TRIPOS>ATOM
      1 C1        -55.5146    6.7346  -37.1907 C.ar   1 LIG      -0.11500
      2 C2        -56.2155    5.7267  -36.5352 C.ar   1 LIG      -0.11500
      3 C3        -51.3875    5.2200  -35.1062 C.ar   1 LIG      -0.11500
      4 C4        -52.0885    4.2121  -34.4507 C.ar   1 LIG      -0.11500
      5 C5        -54.1383    6.8645  -37.0023 C.ar   1 LIG      -0.11700
      6 C6        -55.5431    4.8449  -35.6888 C.ar   1 LIG      -0.11700
      7 C7        -52.0601    6.1018  -35.9527 C.ar   1 LIG      -0.11700
      8 C8        -53.4648    4.0822  -34.6389 C.ar   1 LIG      -0.11700
      9 C9        -53.4451    5.9858  -36.1539 C.ar   1 LIG       0.00400
     10 C10       -54.1580    4.9609  -35.4873 C.ar   1 LIG       0.00400
     11 H1        -56.0388    7.4212  -37.8491 H      1 LIG       0.11500
     12 H2        -57.2869    5.6263  -36.6827 H      1 LIG       0.11500
     13 H3        -50.3159    5.3209  -34.9591 H      1 LIG       0.11500
     14 H4        -51.5641    3.5268  -33.7913 H      1 LIG       0.11500
     15 H5        -53.6109    7.6600  -37.5247 H      1 LIG       0.11500
     16 H6        -56.1110    4.0642  -35.1870 H      1 LIG       0.11500
     17 H7        -51.4918    6.8819  -36.4550 H      1 LIG       0.11500
     18 H8        -53.9926    3.2872  -34.1161 H      1 LIG       0.11500
@<TRIPOS>BOND
      1       1       2 ar
      2       1       5 ar
      3       2       6 ar
      4       3       4 ar
      5       3       7 ar
      6       4       8 ar
      7       5       9 ar
      8       6      10 ar
      9       7       9 ar
     10       8      10 ar
     11       9      10 ar
     12       1      11 1
     13       2      12 1
     14       3      13 1
     15       4      14 1
     16       5      15 1
     17       6      16 1
     18       7      17 1
     19       8      18 1
@<TRIPOS>ALT_TYPE
CGenFF_4.0_ALT_TYPE_SET
CGenFF_4.0 1 CG2R61 2 CG2R61 3 CG2R61 4 CG2R61 5 CG2R61 6 CG2R61 7 CG2R61 8 CG2R61 9 CG2R61 10 CG2R61 11 HGR61 12 HGR61 13 HGR61 14 HGR61 15 HGR61 16 HGR61 17 HGR61 18 HGR61
@<TRIPOS>MOLECULE
naphtalene
 18 19 0 0 0
****
USER_CHARGES
INVALID_CHARGES
Pose:  33 Cluster:  33 Fr_nu: 561791 TotEn:    -9.59
@<TRIPOS>ATOM
      1 C1        -80.1784   -8.7816  -30.2028 C.ar   1 LIG      -0.11500
      2 C2        -81.2545   -8.8595  -29.3237 C.ar   1 LIG      -0.11500
      3 C3        -83.1528   -9.7502  -33.9294 C.ar   1 LIG      -0.11500
      4 C4        -84.2288   -9.8282  -33.0502 C.ar   1 LIG      -0.11500
      5 C5        -80.3766   -8.9829  -31.5691 C.ar   1 LIG      -0.11700
      6 C6        -82.5328   -9.1390  -29.8073 C.ar   1 LIG      -0.11700
      7 C7        -81.8743   -9.4706  -33.4456 C.ar   1 LIG      -0.11700
      8 C8        -84.0307   -9.6269  -31.6839 C.ar   1 LIG      -0.11700
      9 C9        -81.6565   -9.2653  -32.0735 C.ar   1 LIG       0.00400
     10 C10       -82.7507   -9.3446  -31.1795 C.ar   1 LIG       0.00400
     11 H1        -79.1833   -8.5645  -29.8256 H      1 LIG       0.11500
     12 H2        -81.0992   -8.7024  -28.2603 H      1 LIG       0.11500
     13 H3        -83.3075   -9.9071  -34.9932 H      1 LIG       0.11500
     14 H4        -85.2234  -10.0467  -33.4278 H      1 LIG       0.11500
     15 H5        -79.5207   -8.9176  -32.2378 H      1 LIG       0.11500
     16 H6        -83.3595   -9.1947  -29.1021 H      1 LIG       0.11500
     17 H7        -81.0480   -9.4142  -34.1511 H      1 LIG       0.11500
     18 H8        -84.8863   -9.6929  -31.0149 H      1 LIG       0.11500
@<TRIPOS>BOND
      1       1       2 ar
      2       1       5 ar
      3       2       6 ar
      4       3       4 ar
      5       3       7 ar
      6       4       8 ar
      7       5       9 ar
      8       6      10 ar
      9       7       9 ar
     10       8      10 ar
     11       9      10 ar
     12       1      11 1
     13       2      12 1
     14       3      13 1
     15       4      14 1
     16       5      15 1
     17       6      16 1
     18       7      17 1
     19       8      18 1
@<TRIPOS>ALT_TYPE
CGenFF_4.0_ALT_TYPE_SET
CGenFF_4.0 1 CG2R61 2 CG2R61 3 CG2R61 4 CG2R61 5 CG2R61 6 CG2R61 7 CG2R61 8 CG2R61 9 CG2R61 10 CG2R61 11 HGR61 12 HGR61 13 HGR61 14 HGR61 15 HGR61 16 HGR61 17 HGR61 18 HGR61
@<TRIPOS>MOLECULE
naphtalene
 18 19 0 0 0
****
USER_CHARGES
INVALID_CHARGES
Pose:  34 Cluster:  34 Fr_nu:  69447 TotEn:    -9.50
@<TRIPOS>ATOM
      1 C1        -61.0477  -22.8539  -34.8383 C.ar   1 LIG      -0.11500
      2 C2        -62.1675  -23.2351  -34.1051 C.ar   1 LIG      -0.11500
      3 C3        -63.4088  -23.8669  -38.9702 C.ar   1 LIG      -0.11500
      4 C4        -64.5285  -24.2481  -38.2368 C.ar   1 LIG      -0.11500
      5 C5        -61.0718  -22.9140  -36.2320 C.ar   1 LIG      -0.11700
      6 C6        -63.3155  -23.6778  -34.7625 C.ar   1 LIG      -0.11700
      7 C7        -62.2607  -23.4241  -38.3127 C.ar   1 LIG      -0.11700
      8 C8        -64.5046  -24.1880  -36.8431 C.ar   1 LIG      -0.11700
      9 C9        -62.2189  -23.3572  -36.9105 C.ar   1 LIG       0.00400
     10 C10       -63.3575  -23.7448  -36.1647 C.ar   1 LIG       0.00400
     11 H1        -60.1540  -22.5098  -34.3260 H      1 LIG       0.11500
     12 H2        -62.1478  -23.1876  -33.0202 H      1 LIG       0.11500
     13 H3        -63.4279  -23.9139  -40.0554 H      1 LIG       0.11500
     14 H4        -65.4214  -24.5934  -38.7496 H      1 LIG       0.11500
     15 H5        -60.1847  -22.6115  -36.7848 H      1 LIG       0.11500
     16 H6        -64.1794  -23.9703  -34.1692 H      1 LIG       0.11500
     17 H7        -61.3973  -23.1309  -38.9062 H      1 LIG       0.11500
     18 H8        -65.3912  -24.4912  -36.2901 H      1 LIG       0.11500
@<TRIPOS>BOND
      1       1       2 ar
      2       1       5 ar
      3       2       6 ar
      4       3       4 ar
      5       3       7 ar
      6       4       8 ar
      7       5       9 ar
      8       6      10 ar
      9       7       9 ar
     10       8      10 ar
     11       9      10 ar
     12       1      11 1
     13       2      12 1
     14       3      13 1
     15       4      14 1
     16       5      15 1
     17       6      16 1
     18       7      17 1
     19       8      18 1
@<TRIPOS>ALT_TYPE
CGenFF_4.0_ALT_TYPE_SET
CGenFF_4.0 1 CG2R61 2 CG2R61 3 CG2R61 4 CG2R61 5 CG2R61 6 CG2R61 7 CG2R61 8 CG2R61 9 CG2R61 10 CG2R61 11 HGR61 12 HGR61 13 HGR61 14 HGR61 15 HGR61 16 HGR61 17 HGR61 18 HGR61
@<TRIPOS>MOLECULE
naphtalene
 18 19 0 0 0
****
USER_CHARGES
INVALID_CHARGES
Pose:  35 Cluster:  35 Fr_nu: 105131 TotEn:    -9.40
@<TRIPOS>ATOM
      1 C1        -63.3320   -3.7074  -23.0918 C.ar   1 LIG      -0.11500
      2 C2        -62.4717   -3.6909  -21.9980 C.ar   1 LIG      -0.11500
      3 C3        -61.4699    0.5199  -24.6200 C.ar   1 LIG      -0.11500
      4 C4        -60.6096    0.5363  -23.5262 C.ar   1 LIG      -0.11500
      5 C5        -63.3016   -2.6664  -24.0202 C.ar   1 LIG      -0.11700
      6 C6        -61.5776   -2.6335  -21.8283 C.ar   1 LIG      -0.11700
      7 C7        -62.3639   -0.5377  -24.7898 C.ar   1 LIG      -0.11700
      8 C8        -60.6399   -0.5047  -22.5977 C.ar   1 LIG      -0.11700
      9 C9        -62.4082   -1.5939  -23.8651 C.ar   1 LIG       0.00400
     10 C10       -61.5334   -1.5772  -22.7528 C.ar   1 LIG       0.00400
     11 H1        -64.0282   -4.5306  -23.2232 H      1 LIG       0.11500
     12 H2        -62.4960   -4.5020  -21.2761 H      1 LIG       0.11500
     13 H3        -61.4460    1.3307  -25.3426 H      1 LIG       0.11500
     14 H4        -59.9146    1.3604  -23.3946 H      1 LIG       0.11500
     15 H5        -63.9835   -2.6999  -24.8674 H      1 LIG       0.11500
     16 H6        -60.9139   -2.6415  -20.9662 H      1 LIG       0.11500
     17 H7        -63.0269   -0.5299  -25.6523 H      1 LIG       0.11500
     18 H8        -59.9586   -0.4710  -21.7500 H      1 LIG       0.11500
@<TRIPOS>BOND
      1       1       2 ar
      2       1       5 ar
      3       2       6 ar
      4       3       4 ar
      5       3       7 ar
      6       4       8 ar
      7       5       9 ar
      8       6      10 ar
      9       7       9 ar
     10       8      10 ar
     11       9      10 ar
     12       1      11 1
     13       2      12 1
     14       3      13 1
     15       4      14 1
     16       5      15 1
     17       6      16 1
     18       7      17 1
     19       8      18 1
@<TRIPOS>ALT_TYPE
CGenFF_4.0_ALT_TYPE_SET
CGenFF_4.0 1 CG2R61 2 CG2R61 3 CG2R61 4 CG2R61 5 CG2R61 6 CG2R61 7 CG2R61 8 CG2R61 9 CG2R61 10 CG2R61 11 HGR61 12 HGR61 13 HGR61 14 HGR61 15 HGR61 16 HGR61 17 HGR61 18 HGR61
@<TRIPOS>MOLECULE
naphtalene
 18 19 0 0 0
****
USER_CHARGES
INVALID_CHARGES
Pose:  36 Cluster:  36 Fr_nu: 314112 TotEn:    -9.40
@<TRIPOS>ATOM
      1 C1        -55.8659    4.4427  -36.5447 C.ar   1 LIG      -0.11500
      2 C2        -56.0638    5.7930  -36.8170 C.ar   1 LIG      -0.11500
      3 C3        -53.0911    5.6200  -32.7254 C.ar   1 LIG      -0.11500
      4 C4        -53.2890    6.9704  -32.9979 C.ar   1 LIG      -0.11500
      5 C5        -55.0778    4.0571  -35.4599 C.ar   1 LIG      -0.11700
      6 C6        -55.4745    6.7630  -36.0059 C.ar   1 LIG      -0.11700
      7 C7        -53.6805    4.6500  -33.5366 C.ar   1 LIG      -0.11700
      8 C8        -54.0771    7.3560  -34.0827 C.ar   1 LIG      -0.11700
      9 C9        -54.4768    5.0200  -34.6327 C.ar   1 LIG       0.00400
     10 C10       -54.6781    6.3931  -34.9098 C.ar   1 LIG       0.00400
     11 H1        -56.3245    3.6879  -37.1768 H      1 LIG       0.11500
     12 H2        -56.6778    6.0921  -37.6616 H      1 LIG       0.11500
     13 H3        -52.4772    5.3202  -31.8807 H      1 LIG       0.11500
     14 H4        -52.8290    7.7246  -32.3662 H      1 LIG       0.11500
     15 H5        -54.9364    2.9958  -35.2660 H      1 LIG       0.11500
     16 H6        -55.6432    7.8127  -36.2371 H      1 LIG       0.11500
     17 H7        -53.5124    3.6004  -33.3047 H      1 LIG       0.11500
     18 H8        -54.2180    8.4173  -34.2772 H      1 LIG       0.11500
@<TRIPOS>BOND
      1       1       2 ar
      2       1       5 ar
      3       2       6 ar
      4       3       4 ar
      5       3       7 ar
      6       4       8 ar
      7       5       9 ar
      8       6      10 ar
      9       7       9 ar
     10       8      10 ar
     11       9      10 ar
     12       1      11 1
     13       2      12 1
     14       3      13 1
     15       4      14 1
     16       5      15 1
     17       6      16 1
     18       7      17 1
     19       8      18 1
@<TRIPOS>ALT_TYPE
CGenFF_4.0_ALT_TYPE_SET
CGenFF_4.0 1 CG2R61 2 CG2R61 3 CG2R61 4 CG2R61 5 CG2R61 6 CG2R61 7 CG2R61 8 CG2R61 9 CG2R61 10 CG2R61 11 HGR61 12 HGR61 13 HGR61 14 HGR61 15 HGR61 16 HGR61 17 HGR61 18 HGR61
@<TRIPOS>MOLECULE
naphtalene
 18 19 0 0 0
****
USER_CHARGES
INVALID_CHARGES
Pose:  37 Cluster:  37 Fr_nu: 463625 TotEn:    -9.37
@<TRIPOS>ATOM
      1 C1        -64.0587    3.6384  -26.2242 C.ar   1 LIG      -0.11500
      2 C2        -65.1407    3.2170  -26.9913 C.ar   1 LIG      -0.11500
      3 C3        -63.2595   -0.9538  -24.8294 C.ar   1 LIG      -0.11500
      4 C4        -64.3416   -1.3751  -25.5965 C.ar   1 LIG      -0.11500
      5 C5        -63.3172    2.7100  -25.4929 C.ar   1 LIG      -0.11700
      6 C6        -65.4855    1.8658  -27.0302 C.ar   1 LIG      -0.11700
      7 C7        -62.9147    0.3976  -24.7905 C.ar   1 LIG      -0.11700
      8 C8        -65.0832   -0.4467  -26.3277 C.ar   1 LIG      -0.11700
      9 C9        -63.6500    1.3458  -25.5203 C.ar   1 LIG       0.00400
     10 C10       -64.7504    0.9174  -26.3004 C.ar   1 LIG       0.00400
     11 H1        -63.7911    4.6906  -26.1939 H      1 LIG       0.11500
     12 H2        -65.7171    3.9406  -27.5604 H      1 LIG       0.11500
     13 H3        -62.6825   -1.6770  -24.2600 H      1 LIG       0.11500
     14 H4        -64.6096   -2.4271  -25.6253 H      1 LIG       0.11500
     15 H5        -62.4756    3.0620  -24.8998 H      1 LIG       0.11500
     16 H6        -66.3348    1.5588  -27.6370 H      1 LIG       0.11500
     17 H7        -62.0649    0.7042  -24.1843 H      1 LIG       0.11500
     18 H8        -65.9253   -0.7984  -26.9203 H      1 LIG       0.11500
@<TRIPOS>BOND
      1       1       2 ar
      2       1       5 ar
      3       2       6 ar
      4       3       4 ar
      5       3       7 ar
      6       4       8 ar
      7       5       9 ar
      8       6      10 ar
      9       7       9 ar
     10       8      10 ar
     11       9      10 ar
     12       1      11 1
     13       2      12 1
     14       3      13 1
     15       4      14 1
     16       5      15 1
     17       6      16 1
     18       7      17 1
     19       8      18 1
@<TRIPOS>ALT_TYPE
CGenFF_4.0_ALT_TYPE_SET
CGenFF_4.0 1 CG2R61 2 CG2R61 3 CG2R61 4 CG2R61 5 CG2R61 6 CG2R61 7 CG2R61 8 CG2R61 9 CG2R61 10 CG2R61 11 HGR61 12 HGR61 13 HGR61 14 HGR61 15 HGR61 16 HGR61 17 HGR61 18 HGR61
@<TRIPOS>MOLECULE
naphtalene
 18 19 0 0 0
****
USER_CHARGES
INVALID_CHARGES
Pose:  38 Cluster:  38 Fr_nu: 254433 TotEn:    -9.17
@<TRIPOS>ATOM
      1 C1        -65.3255  -23.2482  -21.6285 C.ar   1 LIG      -0.11500
      2 C2        -65.8064  -24.0425  -22.6652 C.ar   1 LIG      -0.11500
      3 C3        -61.1484  -22.6248  -24.0444 C.ar   1 LIG      -0.11500
      4 C4        -61.6294  -23.4191  -25.0810 C.ar   1 LIG      -0.11500
      5 C5        -64.0472  -22.6947  -21.7079 C.ar   1 LIG      -0.11700
      6 C6        -65.0111  -24.2864  -23.7851 C.ar   1 LIG      -0.11700
      7 C7        -61.9438  -22.3808  -22.9244 C.ar   1 LIG      -0.11700
      8 C8        -62.9076  -23.9727  -25.0017 C.ar   1 LIG      -0.11700
      9 C9        -63.2328  -22.9298  -22.8278 C.ar   1 LIG       0.00400
     10 C10       -63.7220  -23.7376  -23.8818 C.ar   1 LIG       0.00400
     11 H1        -65.9448  -23.0590  -20.7567 H      1 LIG       0.11500
     12 H2        -66.8017  -24.4726  -22.6025 H      1 LIG       0.11500
     13 H3        -60.1530  -22.1941  -24.1065 H      1 LIG       0.11500
     14 H4        -61.0091  -23.6091  -25.9519 H      1 LIG       0.11500
     15 H5        -63.6917  -22.0773  -20.8856 H      1 LIG       0.11500
     16 H6        -65.4076  -24.9099  -24.5838 H      1 LIG       0.11500
     17 H7        -61.5474  -21.7566  -22.1263 H      1 LIG       0.11500
     18 H8        -63.2631  -24.5908  -25.8236 H      1 LIG       0.11500
@<TRIPOS>BOND
      1       1       2 ar
      2       1       5 ar
      3       2       6 ar
      4       3       4 ar
      5       3       7 ar
      6       4       8 ar
      7       5       9 ar
      8       6      10 ar
      9       7       9 ar
     10       8      10 ar
     11       9      10 ar
     12       1      11 1
     13       2      12 1
     14       3      13 1
     15       4      14 1
     16       5      15 1
     17       6      16 1
     18       7      17 1
     19       8      18 1
@<TRIPOS>ALT_TYPE
CGenFF_4.0_ALT_TYPE_SET
CGenFF_4.0 1 CG2R61 2 CG2R61 3 CG2R61 4 CG2R61 5 CG2R61 6 CG2R61 7 CG2R61 8 CG2R61 9 CG2R61 10 CG2R61 11 HGR61 12 HGR61 13 HGR61 14 HGR61 15 HGR61 16 HGR61 17 HGR61 18 HGR61
# TRIPOS MOL2 file generated by SEED

@<TRIPOS>MOLECULE
pyrazole
 9 9 0 0 0
****
USER_CHARGES
INVALID_CHARGES
Pose:   1 Cluster:   1 Fr_nu:  70052 TotEn:   -18.85
@<TRIPOS>ATOM
      1 C1        -84.1378   -9.7007  -33.3956 C.2    1 LIG      -0.25100
      2 C2        -84.2235  -10.4860  -32.2304 C.2    1 LIG       0.13200
      3 C3        -83.0161  -10.1631  -34.0395 C.2    1 LIG      -0.03800
      4 N1        -83.2352  -11.3796  -32.1369 N.2    1 LIG      -0.57800
      5 N2        -82.5178  -11.1587  -33.2516 N.pl3  1 LIG      -0.05900
      6 H1        -84.7967   -8.9105  -33.7240 H      1 LIG       0.15700
      7 H2        -84.9647  -10.4441  -31.4451 H      1 LIG       0.15600
      8 H3        -82.5372   -9.8782  -34.9651 H      1 LIG       0.15900
      9 H4        -81.6944  -11.7254  -33.4120 H      1 LIG       0.32200
@<TRIPOS>BOND
      1       1       2 1
      2       1       3 2
      3       2       4 2
      4       3       5 1
      5       4       5 1
      6       1       6 1
      7       2       7 1
      8       3       8 1
      9       5       9 1
@<TRIPOS>ALT_TYPE
CGenFF_4.0_ALT_TYPE_SET
CGenFF_4.0 1 CG2R51 2 CG2R52 3 CG2R51 4 NG2R50 5 NG2R51 6 HGR51 7 HGR52 8 HGR52 9 HGP1
@<TRIPOS>MOLECULE
pyrazole
 9 9 0 0 0
****
USER_CHARGES
INVALID_CHARGES
Pose:   2 Cluster:   2 Fr_nu: 7843669 TotEn:   -18.26
@<TRIPOS>ATOM
      1 C1        -46.5108  -10.6572  -31.2333 C.2    1 LIG      -0.25100
      2 C2        -47.4912  -10.4600  -32.2241 C.2    1 LIG       0.13200
      3 C3        -45.7157   -9.5400  -31.3100 C.2    1 LIG      -0.03800
      4 N1        -47.3353   -9.3080  -32.8818 N.2    1 LIG      -0.57800
      5 N2        -46.2477   -8.7711  -32.3031 N.pl3  1 LIG      -0.05900
      6 H1        -46.3963  -11.4917  -30.5574 H      1 LIG       0.15700
      7 H2        -48.3126  -11.1080  -32.4948 H      1 LIG       0.15600
      8 H3        -44.8377   -9.2308  -30.7613 H      1 LIG       0.15900
      9 H4        -45.9199   -7.8738  -32.6381 H      1 LIG       0.32200
@<TRIPOS>BOND
      1       1       2 1
      2       1       3 2
      3       2       4 2
      4       3       5 1
      5       4       5 1
      6       1       6 1
      7       2       7 1
      8       3       8 1
      9       5       9 1
@<TRIPOS>ALT_TYPE
CGenFF_4.0_ALT_TYPE_SET
CGenFF_4.0 1 CG2R51 2 CG2R52 3 CG2R51 4 NG2R50 5 NG2R51 6 HGR51 7 HGR52 8 HGR52 9 HGP1
@<TRIPOS>MOLECULE
pyrazole
 9 9 0 0 0
****
USER_CHARGES
INVALID_CHARGES
Pose:   3 Cluster:   3 Fr_nu: 438251 TotEn:   -18.12
@<TRIPOS>ATOM
      1 C1        -75.0072  -24.0176  -44.3768 C.2    1 LIG      -0.25100
      2 C2        -74.5268  -25.3394  -44.3143 C.2    1 LIG       0.13200
      3 C3        -76.3302  -24.1491  -44.7217 C.2    1 LIG      -0.03800
      4 N1        -75.4680  -26.2440  -44.5967 N.2    1 LIG      -0.57800
      5 N2        -76.5532  -25.4895  -44.8399 N.pl3  1 LIG      -0.05900
      6 H1        -74.4706  -23.0979  -44.1964 H      1 LIG       0.15700
      7 H2        -73.5299  -25.6812  -44.0752 H      1 LIG       0.15600
      8 H3        -77.1146  -23.4259  -44.8922 H      1 LIG       0.15900
      9 H4        -77.4172  -25.9570  -45.0844 H      1 LIG       0.32200
@<TRIPOS>BOND
      1       1       2 1
      2       1       3 2
      3       2       4 2
      4       3       5 1
      5       4       5 1
      6       1       6 1
      7       2       7 1
      8       3       8 1
      9       5       9 1
@<TRIPOS>ALT_TYPE
CGenFF_4.0_ALT_TYPE_SET
CGenFF_4.0 1 CG2R51 2 CG2R52 3 CG2R51 4 NG2R50 5 NG2R51 6 HGR51 7 HGR52 8 HGR52 9 HGP1
@<TRIPOS>MOLECULE
pyrazole
 9 9 0 0 0
****
USER_CHARGES
INVALID_CHARGES
Pose:   4 Cluster:   4 Fr_nu: 9136648 TotEn:   -18.06
@<TRIPOS>ATOM
      1 C1        -69.9034  -11.3435  -41.1716 C.2    1 LIG      -0.25100
      2 C2        -69.9562  -11.7785  -39.8338 C.2    1 LIG       0.13200
      3 C3        -71.1827  -10.9269  -41.4480 C.2    1 LIG      -0.03800
      4 N1        -71.1727  -11.6500  -39.2975 N.2    1 LIG      -0.57800
      5 N2        -71.8961  -11.1295  -40.3033 N.pl3  1 LIG      -0.05900
      6 H1        -69.0568  -11.3324  -41.8422 H      1 LIG       0.15700
      7 H2        -69.1591  -12.1843  -39.2274 H      1 LIG       0.15600
      8 H3        -71.6398  -10.5161  -42.3366 H      1 LIG       0.15900
      9 H4        -72.8766  -10.9378  -40.1395 H      1 LIG       0.32200
@<TRIPOS>BOND
      1       1       2 1
      2       1       3 2
      3       2       4 2
      4       3       5 1
      5       4       5 1
      6       1       6 1
      7       2       7 1
      8       3       8 1
      9       5       9 1
@<TRIPOS>ALT_TYPE
CGenFF_4.0_ALT_TYPE_SET
CGenFF_4.0 1 CG2R51 2 CG2R52 3 CG2R51 4 NG2R50 5 NG2R51 6 HGR51 7 HGR52 8 HGR52 9 HGP1
@<TRIPOS>MOLECULE
pyrazole
 9 9 0 0 0
****
USER_CHARGES
INVALID_CHARGES
Pose:   5 Cluster:   5 Fr_nu: 3593032 TotEn:   -17.39
@<TRIPOS>ATOM
      1 C1        -84.1902   -3.0762  -46.7972 C.2    1 LIG      -0.25100
      2 C2        -84.2412   -3.9549  -47.8959 C.2    1 LIG       0.13200
      3 C3        -84.1939   -1.8231  -47.3593 C.2    1 LIG      -0.03800
      4 N1        -84.2751   -3.3143  -49.0673 N.2    1 LIG      -0.57800
      5 N2        -84.2454   -2.0196  -48.7080 N.pl3  1 LIG      -0.05900
      6 H1        -84.1561   -3.3167  -45.7448 H      1 LIG       0.15700
      7 H2        -84.2546   -5.0355  -47.8918 H      1 LIG       0.15600
      8 H3        -84.1629   -0.8316  -46.9309 H      1 LIG       0.15900
      9 H4        -84.2609   -1.3189  -49.4384 H      1 LIG       0.32200
@<TRIPOS>BOND
      1       1       2 1
      2       1       3 2
      3       2       4 2
      4       3       5 1
      5       4       5 1
      6       1       6 1
      7       2       7 1
      8       3       8 1
      9       5       9 1
@<TRIPOS>ALT_TYPE
CGenFF_4.0_ALT_TYPE_SET
CGenFF_4.0 1 CG2R51 2 CG2R52 3 CG2R51 4 NG2R50 5 NG2R51 6 HGR51 7 HGR52 8 HGR52 9 HGP1
@<TRIPOS>MOLECULE
pyrazole
 9 9 0 0 0
****
USER_CHARGES
INVALID_CHARGES
Pose:   6 Cluster:   6 Fr_nu:  86008 TotEn:   -16.57
@<TRIPOS>ATOM
      1 C1        -82.9220   -9.7264  -32.0841 C.2    1 LIG      -0.25100
      2 C2        -84.0816   -9.5014  -32.8501 C.2    1 LIG       0.13200
      3 C3        -81.9143   -9.8361  -33.0108 C.2    1 LIG      -0.03800
      4 N1        -83.8346   -9.4697  -34.1623 N.2    1 LIG      -0.57800
      5 N2        -82.5083   -9.6760  -34.2282 N.pl3  1 LIG      -0.05900
      6 H1        -82.8288   -9.7983  -31.0105 H      1 LIG       0.15700
      7 H2        -85.0964   -9.3598  -32.5068 H      1 LIG       0.15600
      8 H3        -80.8525  -10.0120  -32.9161 H      1 LIG       0.15900
      9 H4        -82.0712   -9.6977  -35.1410 H      1 LIG       0.32200
@<TRIPOS>BOND
      1       1       2 1
      2       1       3 2
      3       2       4 2
      4       3       5 1
      5       4       5 1
      6       1       6 1
      7       2       7 1
      8       3       8 1
      9       5       9 1
@<TRIPOS>ALT_TYPE
CGenFF_4.0_ALT_TYPE_SET
CGenFF_4.0 1 CG2R51 2 CG2R52 3 CG2R51 4 NG2R50 5 NG2R51 6 HGR51 7 HGR52 8 HGR52 9 HGP1
@<TRIPOS>MOLECULE
pyrazole
 9 9 0 0 0
****
USER_CHARGES
INVALID_CHARGES
Pose:   7 Cluster:   7 Fr_nu:  86313 TotEn:   -16.48
@<TRIPOS>ATOM
      1 C1        -82.8213  -10.3715  -32.0941 C.2    1 LIG      -0.25100
      2 C2        -81.7261   -9.4941  -31.9818 C.2    1 LIG       0.13200
      3 C3        -82.9279  -10.6168  -33.4413 C.2    1 LIG      -0.03800
      4 N1        -81.1762   -9.2019  -33.1634 N.2    1 LIG      -0.57800
      5 N2        -81.9288   -9.8997  -34.0311 N.pl3  1 LIG      -0.05900
      6 H1        -83.4460  -10.7712  -31.3090 H      1 LIG       0.15700
      7 H2        -81.3061   -9.0550  -31.0882 H      1 LIG       0.15600
      8 H3        -83.6107  -11.2215  -34.0205 H      1 LIG       0.15900
      9 H4        -81.7050   -9.8391  -35.0165 H      1 LIG       0.32200
@<TRIPOS>BOND
      1       1       2 1
      2       1       3 2
      3       2       4 2
      4       3       5 1
      5       4       5 1
      6       1       6 1
      7       2       7 1
      8       3       8 1
      9       5       9 1
@<TRIPOS>ALT_TYPE
CGenFF_4.0_ALT_TYPE_SET
CGenFF_4.0 1 CG2R51 2 CG2R52 3 CG2R51 4 NG2R50 5 NG2R51 6 HGR51 7 HGR52 8 HGR52 9 HGP1
@<TRIPOS>MOLECULE
pyrazole
 9 9 0 0 0
****
USER_CHARGES
INVALID_CHARGES
Pose:   8 Cluster:   8 Fr_nu: 257774 TotEn:   -16.43
@<TRIPOS>ATOM
      1 C1        -67.7691   -7.4988  -48.9955 C.2    1 LIG      -0.25100
      2 C2        -68.3141   -8.2604  -47.9445 C.2    1 LIG       0.13200
      3 C3        -66.4614   -7.2941  -48.6290 C.2    1 LIG      -0.03800
      4 N1        -67.4252   -8.5220  -46.9825 N.2    1 LIG      -0.57800
      5 N2        -66.3083   -7.9216  -47.4277 N.pl3  1 LIG      -0.05900
      6 H1        -68.2553   -7.1475  -49.8937 H      1 LIG       0.15700
      7 H2        -69.3221   -8.6353  -47.8391 H      1 LIG       0.15600
      8 H3        -65.6450   -6.7685  -49.1030 H      1 LIG       0.15900
      9 H4        -65.4738   -7.9781  -46.8575 H      1 LIG       0.32200
@<TRIPOS>BOND
      1       1       2 1
      2       1       3 2
      3       2       4 2
      4       3       5 1
      5       4       5 1
      6       1       6 1
      7       2       7 1
      8       3       8 1
      9       5       9 1
@<TRIPOS>ALT_TYPE
CGenFF_4.0_ALT_TYPE_SET
CGenFF_4.0 1 CG2R51 2 CG2R52 3 CG2R51 4 NG2R50 5 NG2R51 6 HGR51 7 HGR52 8 HGR52 9 HGP1
@<TRIPOS>MOLECULE
pyrazole
 9 9 0 0 0
****
USER_CHARGES
INVALID_CHARGES
Pose:   9 Cluster:   9 Fr_nu: 7834926 TotEn:   -16.37
@<TRIPOS>ATOM
      1 C1        -81.2713  -10.1034  -31.8832 C.2    1 LIG      -0.25100
      2 C2        -80.9421   -8.7704  -31.5728 C.2    1 LIG       0.13200
      3 C3        -81.6565  -10.0640  -33.2010 C.2    1 LIG      -0.03800
      4 N1        -81.1039   -7.9444  -32.6098 N.2    1 LIG      -0.57800
      5 N2        -81.5388   -8.7605  -33.5849 N.pl3  1 LIG      -0.05900
      6 H1        -81.2341  -10.9720  -31.2424 H      1 LIG       0.15700
      7 H2        -80.5916   -8.3662  -30.6338 H      1 LIG       0.15600
      8 H3        -81.9982  -10.8283  -33.8840 H      1 LIG       0.15900
      9 H4        -81.7392   -8.3590  -34.4923 H      1 LIG       0.32200
@<TRIPOS>BOND
      1       1       2 1
      2       1       3 2
      3       2       4 2
      4       3       5 1
      5       4       5 1
      6       1       6 1
      7       2       7 1
      8       3       8 1
      9       5       9 1
@<TRIPOS>ALT_TYPE
CGenFF_4.0_ALT_TYPE_SET
CGenFF_4.0 1 CG2R51 2 CG2R52 3 CG2R51 4 NG2R50 5 NG2R51 6 HGR51 7 HGR52 8 HGR52 9 HGP1
@<TRIPOS>MOLECULE
pyrazole
 9 9 0 0 0
****
USER_CHARGES
INVALID_CHARGES
Pose:  10 Cluster:  10 Fr_nu: 434014 TotEn:   -16.32
@<TRIPOS>ATOM
      1 C1        -70.2137  -10.6518  -41.6922 C.2    1 LIG      -0.25100
      2 C2        -71.3673  -11.2760  -41.1808 C.2    1 LIG       0.13200
      3 C3        -69.1723  -11.2773  -41.0514 C.2    1 LIG      -0.03800
      4 N1        -71.0856  -12.2252  -40.2844 N.2    1 LIG      -0.57800
      5 N2        -69.7431  -12.2024  -40.2276 N.pl3  1 LIG      -0.05900
      6 H1        -70.1457   -9.8599  -42.4234 H      1 LIG       0.15700
      7 H2        -72.4016  -11.0783  -41.4236 H      1 LIG       0.15600
      8 H3        -68.1008  -11.1488  -41.1045 H      1 LIG       0.15900
      9 H4        -69.2788  -12.8472  -39.6004 H      1 LIG       0.32200
@<TRIPOS>BOND
      1       1       2 1
      2       1       3 2
      3       2       4 2
      4       3       5 1
      5       4       5 1
      6       1       6 1
      7       2       7 1
      8       3       8 1
      9       5       9 1
@<TRIPOS>ALT_TYPE
CGenFF_4.0_ALT_TYPE_SET
CGenFF_4.0 1 CG2R51 2 CG2R52 3 CG2R51 4 NG2R50 5 NG2R51 6 HGR51 7 HGR52 8 HGR52 9 HGP1
@<TRIPOS>MOLECULE
pyrazole
 9 9 0 0 0
****
USER_CHARGES
INVALID_CHARGES
Pose:  11 Cluster:  11 Fr_nu: 384448 TotEn:   -16.25
@<TRIPOS>ATOM
      1 C1        -73.9992  -25.7438  -44.3461 C.2    1 LIG      -0.25100
      2 C2        -73.8099  -27.0573  -44.8158 C.2    1 LIG       0.13200
      3 C3        -75.3573  -25.5489  -44.4094 C.2    1 LIG      -0.03800
      4 N1        -74.9560  -27.6548  -45.1524 N.2    1 LIG      -0.57800
      5 N2        -75.8787  -26.7125  -44.8939 N.pl3  1 LIG      -0.05900
      6 H1        -73.2560  -25.0368  -44.0081 H      1 LIG       0.15700
      7 H2        -72.8844  -27.6039  -44.9273 H      1 LIG       0.15600
      8 H3        -75.9853  -24.7055  -44.1611 H      1 LIG       0.15900
      9 H4        -76.8506  -26.9310  -45.0740 H      1 LIG       0.32200
@<TRIPOS>BOND
      1       1       2 1
      2       1       3 2
      3       2       4 2
      4       3       5 1
      5       4       5 1
      6       1       6 1
      7       2       7 1
      8       3       8 1
      9       5       9 1
@<TRIPOS>ALT_TYPE
CGenFF_4.0_ALT_TYPE_SET
CGenFF_4.0 1 CG2R51 2 CG2R52 3 CG2R51 4 NG2R50 5 NG2R51 6 HGR51 7 HGR52 8 HGR52 9 HGP1
@<TRIPOS>MOLECULE
pyrazole
 9 9 0 0 0
****
USER_CHARGES
INVALID_CHARGES
Pose:  12 Cluster:  12 Fr_nu: 8124743 TotEn:   -16.25
@<TRIPOS>ATOM
      1 C1        -79.4736  -30.2177  -33.7221 C.2    1 LIG      -0.25100
      2 C2        -79.7784  -30.9554  -34.8817 C.2    1 LIG       0.13200
      3 C3        -79.8300  -28.9280  -34.0321 C.2    1 LIG      -0.03800
      4 N1        -80.2892  -30.1975  -35.8556 N.2    1 LIG      -0.57800
      5 N2        -80.3083  -28.9700  -35.3087 N.pl3  1 LIG      -0.05900
      6 H1        -79.0549  -30.5707  -32.7912 H      1 LIG       0.15700
      7 H2        -79.6491  -32.0137  -35.0579 H      1 LIG       0.15600
      8 H3        -79.7851  -28.0046  -33.4728 H      1 LIG       0.15900
      9 H4        -80.6607  -28.2021  -35.8663 H      1 LIG       0.32200
@<TRIPOS>BOND
      1       1       2 1
      2       1       3 2
      3       2       4 2
      4       3       5 1
      5       4       5 1
      6       1       6 1
      7       2       7 1
      8       3       8 1
      9       5       9 1
@<TRIPOS>ALT_TYPE
CGenFF_4.0_ALT_TYPE_SET
CGenFF_4.0 1 CG2R51 2 CG2R52 3 CG2R51 4 NG2R50 5 NG2R51 6 HGR51 7 HGR52 8 HGR52 9 HGP1
@<TRIPOS>MOLECULE
pyrazole
 9 9 0 0 0
****
USER_CHARGES
INVALID_CHARGES
Pose:  13 Cluster:  13 Fr_nu: 328374 TotEn:   -15.71
@<TRIPOS>ATOM
      1 C1        -70.7768  -11.0606  -39.8635 C.2    1 LIG      -0.25100
      2 C2        -69.8762  -11.7398  -40.7058 C.2    1 LIG       0.13200
      3 C3        -71.9188  -10.9309  -40.6154 C.2    1 LIG      -0.03800
      4 N1        -70.4009  -12.0221  -41.9011 N.2    1 LIG      -0.57800
      5 N2        -71.6437  -11.5179  -41.8155 N.pl3  1 LIG      -0.05900
      6 H1        -70.6210  -10.7138  -38.8527 H      1 LIG       0.15700
      7 H2        -68.8591  -12.0404  -40.4985 H      1 LIG       0.15600
      8 H3        -72.8800  -10.4820  -40.4102 H      1 LIG       0.15900
      9 H4        -72.2540  -11.6080  -42.6181 H      1 LIG       0.32200
@<TRIPOS>BOND
      1       1       2 1
      2       1       3 2
      3       2       4 2
      4       3       5 1
      5       4       5 1
      6       1       6 1
      7       2       7 1
      8       3       8 1
      9       5       9 1
@<TRIPOS>ALT_TYPE
CGenFF_4.0_ALT_TYPE_SET
CGenFF_4.0 1 CG2R51 2 CG2R52 3 CG2R51 4 NG2R50 5 NG2R51 6 HGR51 7 HGR52 8 HGR52 9 HGP1
@<TRIPOS>MOLECULE
pyrazole
 9 9 0 0 0
****
USER_CHARGES
INVALID_CHARGES
Pose:  14 Cluster:  14 Fr_nu: 8175891 TotEn:   -15.57
@<TRIPOS>ATOM
      1 C1        -83.3126  -10.8983  -32.0910 C.2    1 LIG      -0.25100
      2 C2        -84.4928  -10.1692  -31.8516 C.2    1 LIG       0.13200
      3 C3        -83.0151  -10.6471  -33.4082 C.2    1 LIG      -0.03800
      4 N1        -84.9161   -9.5046  -32.9300 N.2    1 LIG      -0.57800
      5 N2        -83.9968   -9.8149  -33.8599 N.pl3  1 LIG      -0.05900
      6 H1        -82.7545  -11.5186  -31.4053 H      1 LIG       0.15700
      7 H2        -85.0624  -10.0949  -30.9363 H      1 LIG       0.15600
      8 H3        -82.2128  -10.9799  -34.0508 H      1 LIG       0.15900
      9 H4        -84.1022   -9.4235  -34.7875 H      1 LIG       0.32200
@<TRIPOS>BOND
      1       1       2 1
      2       1       3 2
      3       2       4 2
      4       3       5 1
      5       4       5 1
      6       1       6 1
      7       2       7 1
      8       3       8 1
      9       5       9 1
@<TRIPOS>ALT_TYPE
CGenFF_4.0_ALT_TYPE_SET
CGenFF_4.0 1 CG2R51 2 CG2R52 3 CG2R51 4 NG2R50 5 NG2R51 6 HGR51 7 HGR52 8 HGR52 9 HGP1
@<TRIPOS>MOLECULE
pyrazole
 9 9 0 0 0
****
USER_CHARGES
INVALID_CHARGES
Pose:  15 Cluster:  15 Fr_nu: 885124 TotEn:   -15.07
@<TRIPOS>ATOM
      1 C1        -75.4409  -25.6478  -44.4821 C.2    1 LIG      -0.25100
      2 C2        -74.1677  -25.3678  -43.9507 C.2    1 LIG       0.13200
      3 C3        -76.0429  -24.4186  -44.5970 C.2    1 LIG      -0.03800
      4 N1        -73.9713  -24.0631  -43.7426 N.2    1 LIG      -0.57800
      5 N2        -75.1291  -23.5123  -44.1454 N.pl3  1 LIG      -0.05900
      6 H1        -75.8636  -26.6060  -44.7458 H      1 LIG       0.15700
      7 H2        -73.3749  -26.0601  -43.7059 H      1 LIG       0.15600
      8 H3        -77.0179  -24.1143  -44.9492 H      1 LIG       0.15900
      9 H4        -75.2291  -22.5069  -44.0825 H      1 LIG       0.32200
@<TRIPOS>BOND
      1       1       2 1
      2       1       3 2
      3       2       4 2
      4       3       5 1
      5       4       5 1
      6       1       6 1
      7       2       7 1
      8       3       8 1
      9       5       9 1
@<TRIPOS>ALT_TYPE
CGenFF_4.0_ALT_TYPE_SET
CGenFF_4.0 1 CG2R51 2 CG2R52 3 CG2R51 4 NG2R50 5 NG2R51 6 HGR51 7 HGR52 8 HGR52 9 HGP1
@<TRIPOS>MOLECULE
pyrazole
 9 9 0 0 0
****
USER_CHARGES
INVALID_CHARGES
Pose:  16 Cluster:  16 Fr_nu: 310141 TotEn:   -14.43
@<TRIPOS>ATOM
      1 C1        -66.1143   -7.5183  -47.7469 C.2    1 LIG      -0.25100
      2 C2        -67.4367   -7.9586  -47.5491 C.2    1 LIG       0.13200
      3 C3        -66.0114   -7.3395  -49.1048 C.2    1 LIG      -0.03800
      4 N1        -68.1246   -8.0537  -48.6900 N.2    1 LIG      -0.57800
      5 N2        -67.2311   -7.6704  -49.6178 N.pl3  1 LIG      -0.05900
      6 H1        -65.3433   -7.3526  -47.0090 H      1 LIG       0.15700
      7 H2        -67.9277   -8.2148  -46.6211 H      1 LIG       0.15600
      8 H3        -65.1979   -7.0162  -49.7381 H      1 LIG       0.15900
      9 H4        -67.5215   -7.6598  -50.5875 H      1 LIG       0.32200
@<TRIPOS>BOND
      1       1       2 1
      2       1       3 2
      3       2       4 2
      4       3       5 1
      5       4       5 1
      6       1       6 1
      7       2       7 1
      8       3       8 1
      9       5       9 1
@<TRIPOS>ALT_TYPE
CGenFF_4.0_ALT_TYPE_SET
CGenFF_4.0 1 CG2R51 2 CG2R52 3 CG2R51 4 NG2R50 5 NG2R51 6 HGR51 7 HGR52 8 HGR52 9 HGP1
@<TRIPOS>MOLECULE
pyrazole
 9 9 0 0 0
****
USER_CHARGES
INVALID_CHARGES
Pose:  17 Cluster:  17 Fr_nu: 3555538 TotEn:   -14.11
@<TRIPOS>ATOM
      1 C1        -64.6531  -18.9073  -51.6020 C.2    1 LIG      -0.25100
      2 C2        -65.0612  -19.9187  -52.4922 C.2    1 LIG       0.13200
      3 C3        -65.7891  -18.1689  -51.3772 C.2    1 LIG      -0.03800
      4 N1        -66.3555  -19.8336  -52.8109 N.2    1 LIG      -0.57800
      5 N2        -66.7706  -18.7601  -52.1172 N.pl3  1 LIG      -0.05900
      6 H1        -63.6731  -18.7372  -51.1812 H      1 LIG       0.15700
      7 H2        -64.4693  -20.7139  -52.9223 H      1 LIG       0.15600
      8 H3        -65.9826  -17.2944  -50.7728 H      1 LIG       0.15900
      9 H4        -67.7412  -18.4837  -52.1968 H      1 LIG       0.32200
@<TRIPOS>BOND
      1       1       2 1
      2       1       3 2
      3       2       4 2
      4       3       5 1
      5       4       5 1
      6       1       6 1
      7       2       7 1
      8       3       8 1
      9       5       9 1
@<TRIPOS>ALT_TYPE
CGenFF_4.0_ALT_TYPE_SET
CGenFF_4.0 1 CG2R51 2 CG2R52 3 CG2R51 4 NG2R50 5 NG2R51 6 HGR51 7 HGR52 8 HGR52 9 HGP1
@<TRIPOS>MOLECULE
pyrazole
 9 9 0 0 0
****
USER_CHARGES
INVALID_CHARGES
Pose:  18 Cluster:  18 Fr_nu: 624683 TotEn:   -14.02
@<TRIPOS>ATOM
      1 C1        -78.5676  -29.0301  -33.1325 C.2    1 LIG      -0.25100
      2 C2        -79.2225  -29.9894  -33.9279 C.2    1 LIG       0.13200
      3 C3        -79.2031  -27.8485  -33.4266 C.2    1 LIG      -0.03800
      4 N1        -80.1992  -29.4629  -34.6713 N.2    1 LIG      -0.57800
      5 N2        -80.1629  -28.1599  -34.3443 N.pl3  1 LIG      -0.05900
      6 H1        -77.7498  -29.1741  -32.4418 H      1 LIG       0.15700
      7 H2        -79.0283  -31.0502  -33.9972 H      1 LIG       0.15600
      8 H3        -79.0605  -26.8368  -33.0753 H      1 LIG       0.15900
      9 H4        -80.8239  -27.5353  -34.7891 H      1 LIG       0.32200
@<TRIPOS>BOND
      1       1       2 1
      2       1       3 2
      3       2       4 2
      4       3       5 1
      5       4       5 1
      6       1       6 1
      7       2       7 1
      8       3       8 1
      9       5       9 1
@<TRIPOS>ALT_TYPE
CGenFF_4.0_ALT_TYPE_SET
CGenFF_4.0 1 CG2R51 2 CG2R52 3 CG2R51 4 NG2R50 5 NG2R51 6 HGR51 7 HGR52 8 HGR52 9 HGP1
@<TRIPOS>MOLECULE
pyrazole
 9 9 0 0 0
****
USER_CHARGES
INVALID_CHARGES
Pose:  19 Cluster:  19 Fr_nu: 309469 TotEn:   -13.66
@<TRIPOS>ATOM
      1 C1        -68.0474   -7.8159  -48.6900 C.2    1 LIG      -0.25100
      2 C2        -67.1520   -8.1068  -47.6434 C.2    1 LIG       0.13200
      3 C3        -67.2635   -7.2487  -49.6648 C.2    1 LIG      -0.03800
      4 N1        -65.8954   -7.7538  -47.9268 N.2    1 LIG      -0.57800
      5 N2        -65.9954   -7.2353  -49.1625 N.pl3  1 LIG      -0.05900
      6 H1        -69.1119   -7.9929  -48.7329 H      1 LIG       0.15700
      7 H2        -67.3628   -8.5610  -46.6857 H      1 LIG       0.15600
      8 H3        -67.4890   -6.8601  -50.6474 H      1 LIG       0.15900
      9 H4        -65.1547   -6.8869  -49.6058 H      1 LIG       0.32200
@<TRIPOS>BOND
      1       1       2 1
      2       1       3 2
      3       2       4 2
      4       3       5 1
      5       4       5 1
      6       1       6 1
      7       2       7 1
      8       3       8 1
      9       5       9 1
@<TRIPOS>ALT_TYPE
CGenFF_4.0_ALT_TYPE_SET
CGenFF_4.0 1 CG2R51 2 CG2R52 3 CG2R51 4 NG2R50 5 NG2R51 6 HGR51 7 HGR52 8 HGR52 9 HGP1
@<TRIPOS>MOLECULE
pyrazole
 9 9 0 0 0
****
USER_CHARGES
INVALID_CHARGES
Pose:  20 Cluster:  20 Fr_nu: 392866 TotEn:   -13.50
@<TRIPOS>ATOM
      1 C1        -71.7826  -11.4352  -40.7795 C.2    1 LIG      -0.25100
      2 C2        -70.4737  -11.0337  -41.1067 C.2    1 LIG       0.13200
      3 C3        -72.4645  -11.3869  -41.9708 C.2    1 LIG      -0.03800
      4 N1        -70.3301  -10.7512  -42.4042 N.2    1 LIG      -0.57800
      5 N2        -71.5576  -10.9757  -42.9030 N.pl3  1 LIG      -0.05900
      6 H1        -72.1773  -11.7207  -39.8156 H      1 LIG       0.15700
      7 H2        -69.6184  -10.9345  -40.4536 H      1 LIG       0.15600
      8 H3        -73.4906  -11.6010  -42.2329 H      1 LIG       0.15900
      9 H4        -71.7077  -10.8258  -43.8928 H      1 LIG       0.32200
@<TRIPOS>BOND
      1       1       2 1
      2       1       3 2
      3       2       4 2
      4       3       5 1
      5       4       5 1
      6       1       6 1
      7       2       7 1
      8       3       8 1
      9       5       9 1
@<TRIPOS>ALT_TYPE
CGenFF_4.0_ALT_TYPE_SET
CGenFF_4.0 1 CG2R51 2 CG2R52 3 CG2R51 4 NG2R50 5 NG2R51 6 HGR51 7 HGR52 8 HGR52 9 HGP1
@<TRIPOS>MOLECULE
pyrazole
 9 9 0 0 0
****
USER_CHARGES
INVALID_CHARGES
Pose:  21 Cluster:  21 Fr_nu: 969521 TotEn:   -13.39
@<TRIPOS>ATOM
      1 C1        -51.6323    5.1789  -33.0299 C.2    1 LIG      -0.25100
      2 C2        -51.7049    4.2083  -34.0469 C.2    1 LIG       0.13200
      3 C3        -52.9357    5.3643  -32.6385 C.2    1 LIG      -0.03800
      4 N1        -52.9554    3.8051  -34.2866 N.2    1 LIG      -0.57800
      5 N2        -53.6808    4.5257  -33.4145 N.pl3  1 LIG      -0.05900
      6 H1        -50.7580    5.6747  -32.6347 H      1 LIG       0.15700
      7 H2        -50.8986    3.7783  -34.6239 H      1 LIG       0.15600
      8 H3        -53.3901    6.0045  -31.8962 H      1 LIG       0.15900
      9 H4        -54.6847    4.3963  -33.4036 H      1 LIG       0.32200
@<TRIPOS>BOND
      1       1       2 1
      2       1       3 2
      3       2       4 2
      4       3       5 1
      5       4       5 1
      6       1       6 1
      7       2       7 1
      8       3       8 1
      9       5       9 1
@<TRIPOS>ALT_TYPE
CGenFF_4.0_ALT_TYPE_SET
CGenFF_4.0 1 CG2R51 2 CG2R52 3 CG2R51 4 NG2R50 5 NG2R51 6 HGR51 7 HGR52 8 HGR52 9 HGP1
@<TRIPOS>MOLECULE
pyrazole
 9 9 0 0 0
****
USER_CHARGES
INVALID_CHARGES
Pose:  22 Cluster:  22 Fr_nu: 8986914 TotEn:   -13.30
@<TRIPOS>ATOM
      1 C1        -54.2225  -24.1305  -24.2831 C.2    1 LIG      -0.25100
      2 C2        -53.0696  -23.5154  -24.8066 C.2    1 LIG       0.13200
      3 C3        -54.1040  -23.9808  -22.9229 C.2    1 LIG      -0.03800
      4 N1        -52.2770  -23.0123  -23.8566 N.2    1 LIG      -0.57800
      5 N2        -52.9329  -23.3109  -22.7223 N.pl3  1 LIG      -0.05900
      6 H1        -55.0277  -24.6141  -24.8162 H      1 LIG       0.15700
      7 H2        -52.7735  -23.4132  -25.8409 H      1 LIG       0.15600
      8 H3        -54.7320  -24.2858  -22.0983 H      1 LIG       0.15900
      9 H4        -52.5214  -23.0279  -21.8418 H      1 LIG       0.32200
@<TRIPOS>BOND
      1       1       2 1
      2       1       3 2
      3       2       4 2
      4       3       5 1
      5       4       5 1
      6       1       6 1
      7       2       7 1
      8       3       8 1
      9       5       9 1
@<TRIPOS>ALT_TYPE
CGenFF_4.0_ALT_TYPE_SET
CGenFF_4.0 1 CG2R51 2 CG2R52 3 CG2R51 4 NG2R50 5 NG2R51 6 HGR51 7 HGR52 8 HGR52 9 HGP1
@<TRIPOS>MOLECULE
pyrazole
 9 9 0 0 0
****
USER_CHARGES
INVALID_CHARGES
Pose:  23 Cluster:  23 Fr_nu: 334335 TotEn:   -12.91
@<TRIPOS>ATOM
      1 C1        -65.3035  -19.8219  -52.4975 C.2    1 LIG      -0.25100
      2 C2        -64.7547  -19.2900  -51.3153 C.2    1 LIG       0.13200
      3 C3        -66.5542  -19.2600  -52.5785 C.2    1 LIG      -0.03800
      4 N1        -65.5883  -18.4543  -50.6903 N.2    1 LIG      -0.57800
      5 N2        -66.6737  -18.4567  -51.4827 N.pl3  1 LIG      -0.05900
      6 H1        -64.8557  -20.5149  -53.1943 H      1 LIG       0.15700
      7 H2        -63.7822  -19.4769  -50.8828 H      1 LIG       0.15600
      8 H3        -67.3527  -19.3590  -53.2996 H      1 LIG       0.15900
      9 H4        -67.4651  -17.8857  -51.2136 H      1 LIG       0.32200
@<TRIPOS>BOND
      1       1       2 1
      2       1       3 2
      3       2       4 2
      4       3       5 1
      5       4       5 1
      6       1       6 1
      7       2       7 1
      8       3       8 1
      9       5       9 1
@<TRIPOS>ALT_TYPE
CGenFF_4.0_ALT_TYPE_SET
CGenFF_4.0 1 CG2R51 2 CG2R52 3 CG2R51 4 NG2R50 5 NG2R51 6 HGR51 7 HGR52 8 HGR52 9 HGP1
@<TRIPOS>MOLECULE
pyrazole
 9 9 0 0 0
****
USER_CHARGES
INVALID_CHARGES
Pose:  24 Cluster:  24 Fr_nu: 330136 TotEn:   -12.51
@<TRIPOS>ATOM
      1 C1        -74.8487  -24.7608  -44.0708 C.2    1 LIG      -0.25100
      2 C2        -75.3273  -23.4421  -44.1888 C.2    1 LIG       0.13200
      3 C3        -75.8793  -25.5426  -44.5324 C.2    1 LIG      -0.03800
      4 N1        -76.5654  -23.3855  -44.6865 N.2    1 LIG      -0.57800
      5 N2        -76.8736  -24.6784  -44.8855 N.pl3  1 LIG      -0.05900
      6 H1        -73.8908  -25.0981  -43.7034 H      1 LIG       0.15700
      7 H2        -74.8256  -22.5200  -43.9323 H      1 LIG       0.15600
      8 H3        -75.9930  -26.6120  -44.6369 H      1 LIG       0.15900
      9 H4        -77.7852  -24.9009  -45.2652 H      1 LIG       0.32200
@<TRIPOS>BOND
      1       1       2 1
      2       1       3 2
      3       2       4 2
      4       3       5 1
      5       4       5 1
      6       1       6 1
      7       2       7 1
      8       3       8 1
      9       5       9 1
@<TRIPOS>ALT_TYPE
CGenFF_4.0_ALT_TYPE_SET
CGenFF_4.0 1 CG2R51 2 CG2R52 3 CG2R51 4 NG2R50 5 NG2R51 6 HGR51 7 HGR52 8 HGR52 9 HGP1
@<TRIPOS>MOLECULE
pyrazole
 9 9 0 0 0
****
USER_CHARGES
INVALID_CHARGES
Pose:  25 Cluster:  25 Fr_nu: 328961 TotEn:   -11.62
@<TRIPOS>ATOM
      1 C1        -71.7953  -11.5265  -40.6996 C.2    1 LIG      -0.25100
      2 C2        -71.2980  -11.1968  -41.9746 C.2    1 LIG       0.13200
      3 C3        -70.6725  -11.7304  -39.9353 C.2    1 LIG      -0.03800
      4 N1        -69.9632  -11.1902  -42.0216 N.2    1 LIG      -0.57800
      5 N2        -69.6121  -11.5182  -40.7665 N.pl3  1 LIG      -0.05900
      6 H1        -72.8235  -11.6049  -40.3784 H      1 LIG       0.15700
      7 H2        -71.8526  -10.9615  -42.8717 H      1 LIG       0.15600
      8 H3        -70.5356  -12.0034  -38.8989 H      1 LIG       0.15900
      9 H4        -68.6263  -11.5817  -40.5455 H      1 LIG       0.32200
@<TRIPOS>BOND
      1       1       2 1
      2       1       3 2
      3       2       4 2
      4       3       5 1
      5       4       5 1
      6       1       6 1
      7       2       7 1
      8       3       8 1
      9       5       9 1
@<TRIPOS>ALT_TYPE
CGenFF_4.0_ALT_TYPE_SET
CGenFF_4.0 1 CG2R51 2 CG2R52 3 CG2R51 4 NG2R50 5 NG2R51 6 HGR51 7 HGR52 8 HGR52 9 HGP1
@<TRIPOS>MOLECULE
pyrazole
 9 9 0 0 0
****
USER_CHARGES
INVALID_CHARGES
Pose:  26 Cluster:  26 Fr_nu: 348790 TotEn:   -11.62
@<TRIPOS>ATOM
      1 C1        -61.8003   -1.0752  -23.9265 C.2    1 LIG      -0.25100
      2 C2        -62.9195   -0.7092  -24.6980 C.2    1 LIG       0.13200
      3 C3        -61.3793   -2.2623  -24.4740 C.2    1 LIG      -0.03800
      4 N1        -63.1922   -1.5922  -25.6623 N.2    1 LIG      -0.57800
      5 N2        -62.2383   -2.5248  -25.5005 N.pl3  1 LIG      -0.05900
      6 H1        -61.3594   -0.5520  -23.0909 H      1 LIG       0.15700
      7 H2        -63.5482    0.1640  -24.5974 H      1 LIG       0.15600
      8 H3        -60.5657   -2.9301  -24.2298 H      1 LIG       0.15900
      9 H4        -62.2334   -3.3195  -26.1277 H      1 LIG       0.32200
@<TRIPOS>BOND
      1       1       2 1
      2       1       3 2
      3       2       4 2
      4       3       5 1
      5       4       5 1
      6       1       6 1
      7       2       7 1
      8       3       8 1
      9       5       9 1
@<TRIPOS>ALT_TYPE
CGenFF_4.0_ALT_TYPE_SET
CGenFF_4.0 1 CG2R51 2 CG2R52 3 CG2R51 4 NG2R50 5 NG2R51 6 HGR51 7 HGR52 8 HGR52 9 HGP1
@<TRIPOS>MOLECULE
pyrazole
 9 9 0 0 0
****
USER_CHARGES
INVALID_CHARGES
Pose:  27 Cluster:  27 Fr_nu: 966527 TotEn:   -11.29
@<TRIPOS>ATOM
      1 C1        -52.1754    4.5595  -33.9686 C.2    1 LIG      -0.25100
      2 C2        -51.3530    4.9759  -32.9047 C.2    1 LIG       0.13200
      3 C3        -53.4494    4.6099  -33.4579 C.2    1 LIG      -0.03800
      4 N1        -52.0463    5.2695  -31.8014 N.2    1 LIG      -0.57800
      5 N2        -53.3178    5.0373  -32.1693 N.pl3  1 LIG      -0.05900
      6 H1        -51.8862    4.2645  -34.9665 H      1 LIG       0.15700
      7 H2        -50.2773    5.0773  -32.8871 H      1 LIG       0.15600
      8 H3        -54.4157    4.3831  -33.8848 H      1 LIG       0.15900
      9 H4        -54.0498    5.1899  -31.4869 H      1 LIG       0.32200
@<TRIPOS>BOND
      1       1       2 1
      2       1       3 2
      3       2       4 2
      4       3       5 1
      5       4       5 1
      6       1       6 1
      7       2       7 1
      8       3       8 1
      9       5       9 1
@<TRIPOS>ALT_TYPE
CGenFF_4.0_ALT_TYPE_SET
CGenFF_4.0 1 CG2R51 2 CG2R52 3 CG2R51 4 NG2R50 5 NG2R51 6 HGR51 7 HGR52 8 HGR52 9 HGP1
@<TRIPOS>MOLECULE
pyrazole
 9 9 0 0 0
****
USER_CHARGES
INVALID_CHARGES
Pose:  28 Cluster:  28 Fr_nu: 965889 TotEn:   -10.46
@<TRIPOS>ATOM
      1 C1        -53.0110    5.4064  -32.3437 C.2    1 LIG      -0.25100
      2 C2        -53.3569    4.6436  -33.4752 C.2    1 LIG       0.13200
      3 C3        -51.6448    5.2938  -32.2584 C.2    1 LIG      -0.03800
      4 N1        -52.2960    4.0878  -34.0664 N.2    1 LIG      -0.57800
      5 N2        -51.2699    4.5016  -33.3035 N.pl3  1 LIG      -0.05900
      6 H1        -53.6602    5.9610  -31.6825 H      1 LIG       0.15700
      7 H2        -54.3379    4.4692  -33.8934 H      1 LIG       0.15600
      8 H3        -50.9221    5.6950  -31.5625 H      1 LIG       0.15900
      9 H4        -50.3356    4.2029  -33.5535 H      1 LIG       0.32200
@<TRIPOS>BOND
      1       1       2 1
      2       1       3 2
      3       2       4 2
      4       3       5 1
      5       4       5 1
      6       1       6 1
      7       2       7 1
      8       3       8 1
      9       5       9 1
@<TRIPOS>ALT_TYPE
CGenFF_4.0_ALT_TYPE_SET
CGenFF_4.0 1 CG2R51 2 CG2R52 3 CG2R51 4 NG2R50 5 NG2R51 6 HGR51 7 HGR52 8 HGR52 9 HGP1
@<TRIPOS>MOLECULE
pyrazole
 9 9 0 0 0
****
USER_CHARGES
INVALID_CHARGES
Pose:  29 Cluster:  29 Fr_nu: 9360211 TotEn:    -9.91
@<TRIPOS>ATOM
      1 C1        -53.2515  -24.7418  -24.1958 C.2    1 LIG      -0.25100
      2 C2        -52.2672  -23.9176  -23.6181 C.2    1 LIG       0.13200
      3 C3        -53.4909  -24.1800  -25.4260 C.2    1 LIG      -0.03800
      4 N1        -51.9059  -22.9092  -24.4159 N.2    1 LIG      -0.57800
      5 N2        -52.6671  -23.0960  -25.5075 N.pl3  1 LIG      -0.05900
      6 H1        -53.7217  -25.6205  -23.7797 H      1 LIG       0.15700
      7 H2        -51.7984  -24.0095  -22.6488 H      1 LIG       0.15600
      8 H3        -54.1597  -24.4466  -26.2317 H      1 LIG       0.15900
      9 H4        -52.5746  -22.4415  -26.2742 H      1 LIG       0.32200
@<TRIPOS>BOND
      1       1       2 1
      2       1       3 2
      3       2       4 2
      4       3       5 1
      5       4       5 1
      6       1       6 1
      7       2       7 1
      8       3       8 1
      9       5       9 1
@<TRIPOS>ALT_TYPE
CGenFF_4.0_ALT_TYPE_SET
CGenFF_4.0 1 CG2R51 2 CG2R52 3 CG2R51 4 NG2R50 5 NG2R51 6 HGR51 7 HGR52 8 HGR52 9 HGP1
@<TRIPOS>MOLECULE
4_lactone
 9 9 0 0 0
****
USER_CHARGES
INVALID_CHARGES
Pose:   1 Cluster:   1 Fr_nu: 5737175 TotEn:   -25.73
@<TRIPOS>ATOM
      1 C1        -47.1201   -9.8483  -32.2489 C.2    1 LIG       0.04000
      2 C2        -46.0372   -9.4120  -31.2459 C.3    1 LIG       0.11000
      3 C3        -46.1509   -8.0790  -31.9795 C.3    1 LIG       0.08100
      4 O1        -47.7550  -10.8476  -32.4992 O.2    1 LIG      -0.32000
      5 O2        -47.1687   -8.6334  -32.8583 O.3    1 LIG      -0.27100
      6 H1        -46.3677   -9.4101  -30.2061 H      1 LIG       0.09000
      7 H2        -45.0872   -9.9367  -31.3599 H      1 LIG       0.09000
      8 H3        -46.5392   -7.2449  -31.3888 H      1 LIG       0.09000
      9 H4        -45.2627   -7.7706  -32.5378 H      1 LIG       0.09000
@<TRIPOS>BOND
      1       1       2 1
      2       1       4 2
      3       1       5 1
      4       2       3 1
      5       3       5 1
      6       2       6 1
      7       2       7 1
      8       3       8 1
      9       3       9 1
@<TRIPOS>ALT_TYPE
CGenFF_4.0_ALT_TYPE_SET
CGenFF_4.0 1 CG2O4 2 CG3C41 3 CG3C41 4 OG2D1 5 OG3C51 6 HGA2 7 HGA2 8 HGA2 9 HGA2
@<TRIPOS>MOLECULE
4_lactone
 9 9 0 0 0
****
USER_CHARGES
INVALID_CHARGES
Pose:   2 Cluster:   2 Fr_nu: 1280809 TotEn:   -23.28
@<TRIPOS>ATOM
      1 C1        -61.1894   -4.5744  -17.7808 C.2    1 LIG       0.04000
      2 C2        -60.8507   -3.7718  -19.0498 C.3    1 LIG       0.11000
      3 C3        -62.1921   -4.3152  -19.5329 C.3    1 LIG       0.08100
      4 O1        -60.6841   -4.7982  -16.7043 O.2    1 LIG      -0.32000
      5 O2        -62.3741   -5.0233  -18.2755 O.3    1 LIG      -0.27100
      6 H1        -60.8047   -2.6927  -18.8955 H      1 LIG       0.09000
      7 H2        -59.9715   -4.1346  -19.5847 H      1 LIG       0.09000
      8 H3        -62.9755   -3.5694  -19.6927 H      1 LIG       0.09000
      9 H4        -62.1440   -5.0057  -20.3794 H      1 LIG       0.09000
@<TRIPOS>BOND
      1       1       2 1
      2       1       4 2
      3       1       5 1
      4       2       3 1
      5       3       5 1
      6       2       6 1
      7       2       7 1
      8       3       8 1
      9       3       9 1
@<TRIPOS>ALT_TYPE
CGenFF_4.0_ALT_TYPE_SET
CGenFF_4.0 1 CG2O4 2 CG3C41 3 CG3C41 4 OG2D1 5 OG3C51 6 HGA2 7 HGA2 8 HGA2 9 HGA2
@<TRIPOS>MOLECULE
4_lactone
 9 9 0 0 0
****
USER_CHARGES
INVALID_CHARGES
Pose:   3 Cluster:   3 Fr_nu: 5026950 TotEn:   -21.84
@<TRIPOS>ATOM
      1 C1        -84.0548  -10.0864  -33.1298 C.2    1 LIG       0.04000
      2 C2        -83.1446   -9.6088  -34.2755 C.3    1 LIG       0.11000
      3 C3        -82.0944   -9.5409  -33.1708 C.3    1 LIG       0.08100
      4 O1        -85.2065  -10.4296  -32.9880 O.2    1 LIG      -0.32000
      5 O2        -83.0702  -10.0013  -32.1954 O.3    1 LIG      -0.27100
      6 H1        -82.9710  -10.3588  -35.0487 H      1 LIG       0.09000
      7 H2        -83.4396   -8.6519  -34.7092 H      1 LIG       0.09000
      8 H3        -81.2597  -10.2406  -33.2672 H      1 LIG       0.09000
      9 H4        -81.7273   -8.5395  -32.9300 H      1 LIG       0.09000
@<TRIPOS>BOND
      1       1       2 1
      2       1       4 2
      3       1       5 1
      4       2       3 1
      5       3       5 1
      6       2       6 1
      7       2       7 1
      8       3       8 1
      9       3       9 1
@<TRIPOS>ALT_TYPE
CGenFF_4.0_ALT_TYPE_SET
CGenFF_4.0 1 CG2O4 2 CG3C41 3 CG3C41 4 OG2D1 5 OG3C51 6 HGA2 7 HGA2 8 HGA2 9 HGA2
@<TRIPOS>MOLECULE
4_lactone
 9 9 0 0 0
****
USER_CHARGES
INVALID_CHARGES
Pose:   4 Cluster:   4 Fr_nu: 879834 TotEn:   -20.70
@<TRIPOS>ATOM
      1 C1        -47.7616  -10.3777  -32.8915 C.2    1 LIG       0.04000
      2 C2        -47.2250  -11.1863  -31.6968 C.3    1 LIG       0.11000
      3 C3        -46.2620  -10.0101  -31.5655 C.3    1 LIG       0.08100
      4 O1        -48.6255  -10.4918  -33.7312 O.2    1 LIG      -0.32000
      5 O2        -46.8722   -9.3638  -32.7168 O.3    1 LIG      -0.27100
      6 H1        -47.9408  -11.3055  -30.8820 H      1 LIG       0.09000
      7 H2        -46.7734  -12.1408  -31.9719 H      1 LIG       0.09000
      8 H3        -46.3712   -9.4073  -30.6599 H      1 LIG       0.09000
      9 H4        -45.2084  -10.2408  -31.7459 H      1 LIG       0.09000
@<TRIPOS>BOND
      1       1       2 1
      2       1       4 2
      3       1       5 1
      4       2       3 1
      5       3       5 1
      6       2       6 1
      7       2       7 1
      8       3       8 1
      9       3       9 1
@<TRIPOS>ALT_TYPE
CGenFF_4.0_ALT_TYPE_SET
CGenFF_4.0 1 CG2O4 2 CG3C41 3 CG3C41 4 OG2D1 5 OG3C51 6 HGA2 7 HGA2 8 HGA2 9 HGA2
@<TRIPOS>MOLECULE
4_lactone
 9 9 0 0 0
****
USER_CHARGES
INVALID_CHARGES
Pose:   5 Cluster:   5 Fr_nu: 6770267 TotEn:   -18.87
@<TRIPOS>ATOM
      1 C1        -84.8797  -10.1075  -32.9270 C.2    1 LIG       0.04000
      2 C2        -83.7122   -9.7350  -33.8583 C.3    1 LIG       0.11000
      3 C3        -82.9399  -10.7207  -32.9866 C.3    1 LIG       0.08100
      4 O1        -86.0468   -9.8154  -32.7974 O.2    1 LIG      -0.32000
      5 O2        -84.1310  -10.9716  -32.1905 O.3    1 LIG      -0.27100
      6 H1        -83.8579  -10.0348  -34.8972 H      1 LIG       0.09000
      7 H2        -83.4001   -8.6919  -33.7858 H      1 LIG       0.09000
      8 H3        -82.5930  -11.6273  -33.4899 H      1 LIG       0.09000
      9 H4        -82.1371  -10.2881  -32.3832 H      1 LIG       0.09000
@<TRIPOS>BOND
      1       1       2 1
      2       1       4 2
      3       1       5 1
      4       2       3 1
      5       3       5 1
      6       2       6 1
      7       2       7 1
      8       3       8 1
      9       3       9 1
@<TRIPOS>ALT_TYPE
CGenFF_4.0_ALT_TYPE_SET
CGenFF_4.0 1 CG2O4 2 CG3C41 3 CG3C41 4 OG2D1 5 OG3C51 6 HGA2 7 HGA2 8 HGA2 9 HGA2
@<TRIPOS>MOLECULE
4_lactone
 9 9 0 0 0
****
USER_CHARGES
INVALID_CHARGES
Pose:   6 Cluster:   6 Fr_nu: 4164496 TotEn:   -18.78
@<TRIPOS>ATOM
      1 C1        -82.8418   -9.6066  -32.0766 C.2    1 LIG       0.04000
      2 C2        -81.8666   -9.9843  -33.2060 C.3    1 LIG       0.11000
      3 C3        -82.8523   -9.2055  -34.0719 C.3    1 LIG       0.08100
      4 O1        -82.9383   -9.7839  -30.8834 O.2    1 LIG      -0.32000
      5 O2        -83.6782   -8.9282  -32.9072 O.3    1 LIG      -0.27100
      6 H1        -80.8742   -9.5426  -33.1039 H      1 LIG       0.09000
      7 H2        -81.8063  -11.0560  -33.4024 H      1 LIG       0.09000
      8 H3        -82.4655   -8.2862  -34.5200 H      1 LIG       0.09000
      9 H4        -83.3935   -9.7951  -34.8171 H      1 LIG       0.09000
@<TRIPOS>BOND
      1       1       2 1
      2       1       4 2
      3       1       5 1
      4       2       3 1
      5       3       5 1
      6       2       6 1
      7       2       7 1
      8       3       8 1
      9       3       9 1
@<TRIPOS>ALT_TYPE
CGenFF_4.0_ALT_TYPE_SET
CGenFF_4.0 1 CG2O4 2 CG3C41 3 CG3C41 4 OG2D1 5 OG3C51 6 HGA2 7 HGA2 8 HGA2 9 HGA2
@<TRIPOS>MOLECULE
4_lactone
 9 9 0 0 0
****
USER_CHARGES
INVALID_CHARGES
Pose:   7 Cluster:   7 Fr_nu: 6818182 TotEn:   -18.39
@<TRIPOS>ATOM
      1 C1        -41.7133  -20.0716  -39.1642 C.2    1 LIG       0.04000
      2 C2        -40.4517  -19.9147  -40.0319 C.3    1 LIG       0.11000
      3 C3        -41.3341  -20.5399  -41.1082 C.3    1 LIG       0.08100
      4 O1        -42.0491  -19.8362  -38.0257 O.2    1 LIG      -0.32000
      5 O2        -42.4423  -20.6251  -40.1701 O.3    1 LIG      -0.27100
      6 H1        -40.1558  -18.8788  -40.2047 H      1 LIG       0.09000
      7 H2        -39.6058  -20.5198  -39.7014 H      1 LIG       0.09000
      8 H3        -41.5738  -19.8947  -41.9579 H      1 LIG       0.09000
      9 H4        -41.0248  -21.5295  -41.4556 H      1 LIG       0.09000
@<TRIPOS>BOND
      1       1       2 1
      2       1       4 2
      3       1       5 1
      4       2       3 1
      5       3       5 1
      6       2       6 1
      7       2       7 1
      8       3       8 1
      9       3       9 1
@<TRIPOS>ALT_TYPE
CGenFF_4.0_ALT_TYPE_SET
CGenFF_4.0 1 CG2O4 2 CG3C41 3 CG3C41 4 OG2D1 5 OG3C51 6 HGA2 7 HGA2 8 HGA2 9 HGA2
@<TRIPOS>MOLECULE
4_lactone
 9 9 0 0 0
****
USER_CHARGES
INVALID_CHARGES
Pose:   8 Cluster:   8 Fr_nu: 4584070 TotEn:   -18.33
@<TRIPOS>ATOM
      1 C1        -81.5035   -8.9567  -32.1910 C.2    1 LIG       0.04000
      2 C2        -81.8001   -9.6081  -33.5537 C.3    1 LIG       0.11000
      3 C3        -82.5517  -10.6253  -32.7003 C.3    1 LIG       0.08100
      4 O1        -80.9071   -7.9897  -31.7743 O.2    1 LIG      -0.32000
      5 O2        -82.1901   -9.9002  -31.4924 O.3    1 LIG      -0.27100
      6 H1        -82.4165   -8.9970  -34.2148 H      1 LIG       0.09000
      7 H2        -80.9150   -9.9834  -34.0699 H      1 LIG       0.09000
      8 H3        -83.6352  -10.6553  -32.8434 H      1 LIG       0.09000
      9 H4        -82.1384  -11.6377  -32.6999 H      1 LIG       0.09000
@<TRIPOS>BOND
      1       1       2 1
      2       1       4 2
      3       1       5 1
      4       2       3 1
      5       3       5 1
      6       2       6 1
      7       2       7 1
      8       3       8 1
      9       3       9 1
@<TRIPOS>ALT_TYPE
CGenFF_4.0_ALT_TYPE_SET
CGenFF_4.0 1 CG2O4 2 CG3C41 3 CG3C41 4 OG2D1 5 OG3C51 6 HGA2 7 HGA2 8 HGA2 9 HGA2
@<TRIPOS>MOLECULE
4_lactone
 9 9 0 0 0
****
USER_CHARGES
INVALID_CHARGES
Pose:   9 Cluster:   9 Fr_nu: 6134739 TotEn:   -18.06
@<TRIPOS>ATOM
      1 C1        -84.1672   -9.6302  -32.3583 C.2    1 LIG       0.04000
      2 C2        -83.0182  -10.3828  -33.0529 C.3    1 LIG       0.11000
      3 C3        -83.3707   -9.4712  -34.2245 C.3    1 LIG       0.08100
      4 O1        -84.7168   -9.6377  -31.2802 O.2    1 LIG      -0.32000
      5 O2        -84.4281   -8.8508  -33.4419 O.3    1 LIG      -0.27100
      6 H1        -82.0391  -10.2163  -32.6010 H      1 LIG       0.09000
      7 H2        -83.2101  -11.4463  -33.2047 H      1 LIG       0.09000
      8 H3        -82.6022   -8.7474  -34.5093 H      1 LIG       0.09000
      9 H4        -83.7686   -9.9740  -35.1102 H      1 LIG       0.09000
@<TRIPOS>BOND
      1       1       2 1
      2       1       4 2
      3       1       5 1
      4       2       3 1
      5       3       5 1
      6       2       6 1
      7       2       7 1
      8       3       8 1
      9       3       9 1
@<TRIPOS>ALT_TYPE
CGenFF_4.0_ALT_TYPE_SET
CGenFF_4.0 1 CG2O4 2 CG3C41 3 CG3C41 4 OG2D1 5 OG3C51 6 HGA2 7 HGA2 8 HGA2 9 HGA2
@<TRIPOS>MOLECULE
4_lactone
 9 9 0 0 0
****
USER_CHARGES
INVALID_CHARGES
Pose:  10 Cluster:  10 Fr_nu: 1583968 TotEn:   -18.02
@<TRIPOS>ATOM
      1 C1        -71.6600  -11.0767  -42.6129 C.2    1 LIG       0.04000
      2 C2        -73.1201  -11.0736  -43.1000 C.3    1 LIG       0.11000
      3 C3        -72.5716  -10.1330  -44.1688 C.3    1 LIG       0.08100
      4 O1        -71.0165  -11.5852  -41.7231 O.2    1 LIG      -0.32000
      5 O2        -71.2396  -10.2330  -43.5932 O.3    1 LIG      -0.27100
      6 H1        -73.4726  -12.0424  -43.4574 H      1 LIG       0.09000
      7 H2        -73.8242  -10.6304  -42.3939 H      1 LIG       0.09000
      8 H3        -72.5977  -10.5138  -45.1934 H      1 LIG       0.09000
      9 H4        -72.9488   -9.1073  -44.1329 H      1 LIG       0.09000
@<TRIPOS>BOND
      1       1       2 1
      2       1       4 2
      3       1       5 1
      4       2       3 1
      5       3       5 1
      6       2       6 1
      7       2       7 1
      8       3       8 1
      9       3       9 1
@<TRIPOS>ALT_TYPE
CGenFF_4.0_ALT_TYPE_SET
CGenFF_4.0 1 CG2O4 2 CG3C41 3 CG3C41 4 OG2D1 5 OG3C51 6 HGA2 7 HGA2 8 HGA2 9 HGA2
@<TRIPOS>MOLECULE
4_lactone
 9 9 0 0 0
****
USER_CHARGES
INVALID_CHARGES
Pose:  11 Cluster:  11 Fr_nu: 1834867 TotEn:   -17.93
@<TRIPOS>ATOM
      1 C1        -47.5540  -10.5214  -32.0258 C.2    1 LIG       0.04000
      2 C2        -46.6563   -9.8587  -30.9655 C.3    1 LIG       0.11000
      3 C3        -46.7417  -11.2284  -30.2987 C.3    1 LIG       0.08100
      4 O1        -48.0859  -10.2093  -33.0669 O.2    1 LIG      -0.32000
      5 O2        -47.5880  -11.7160  -31.3766 O.3    1 LIG      -0.27100
      6 H1        -45.6700   -9.5716  -31.3332 H      1 LIG       0.09000
      7 H2        -47.1341   -9.0384  -30.4273 H      1 LIG       0.09000
      8 H3        -45.8029  -11.7858  -30.2396 H      1 LIG       0.09000
      9 H4        -47.2617  -11.2533  -29.3371 H      1 LIG       0.09000
@<TRIPOS>BOND
      1       1       2 1
      2       1       4 2
      3       1       5 1
      4       2       3 1
      5       3       5 1
      6       2       6 1
      7       2       7 1
      8       3       8 1
      9       3       9 1
@<TRIPOS>ALT_TYPE
CGenFF_4.0_ALT_TYPE_SET
CGenFF_4.0 1 CG2O4 2 CG3C41 3 CG3C41 4 OG2D1 5 OG3C51 6 HGA2 7 HGA2 8 HGA2 9 HGA2
@<TRIPOS>MOLECULE
4_lactone
 9 9 0 0 0
****
USER_CHARGES
INVALID_CHARGES
Pose:  12 Cluster:  12 Fr_nu: 5026197 TotEn:   -17.73
@<TRIPOS>ATOM
      1 C1        -82.4695  -10.5574  -32.3746 C.2    1 LIG       0.04000
      2 C2        -81.8251   -9.5460  -33.3396 C.3    1 LIG       0.11000
      3 C3        -83.0821   -9.8062  -34.1643 C.3    1 LIG       0.08100
      4 O1        -82.2062  -11.0682  -31.3097 O.2    1 LIG      -0.32000
      5 O2        -83.5638  -10.7424  -33.1607 O.3    1 LIG      -0.27100
      6 H1        -81.7273   -8.5395  -32.9300 H      1 LIG       0.09000
      7 H2        -80.8880   -9.8877  -33.7823 H      1 LIG       0.09000
      8 H3        -83.7583   -8.9546  -34.2787 H      1 LIG       0.09000
      9 H4        -82.9208  -10.2978  -35.1276 H      1 LIG       0.09000
@<TRIPOS>BOND
      1       1       2 1
      2       1       4 2
      3       1       5 1
      4       2       3 1
      5       3       5 1
      6       2       6 1
      7       2       7 1
      8       3       8 1
      9       3       9 1
@<TRIPOS>ALT_TYPE
CGenFF_4.0_ALT_TYPE_SET
CGenFF_4.0 1 CG2O4 2 CG3C41 3 CG3C41 4 OG2D1 5 OG3C51 6 HGA2 7 HGA2 8 HGA2 9 HGA2
@<TRIPOS>MOLECULE
4_lactone
 9 9 0 0 0
****
USER_CHARGES
INVALID_CHARGES
Pose:  13 Cluster:  13 Fr_nu: 3224659 TotEn:   -17.10
@<TRIPOS>ATOM
      1 C1        -83.8010   -9.3099  -32.6642 C.2    1 LIG       0.04000
      2 C2        -82.8292   -9.8745  -33.7159 C.3    1 LIG       0.11000
      3 C3        -81.7682   -9.3762  -32.7393 C.3    1 LIG       0.08100
      4 O1        -84.9980   -9.2147  -32.5143 O.2    1 LIG      -0.32000
      5 O2        -82.8034   -8.8898  -31.8408 O.3    1 LIG      -0.27100
      6 H1        -82.8873  -10.9569  -33.8405 H      1 LIG       0.09000
      7 H2        -82.8670   -9.3611  -34.6781 H      1 LIG       0.09000
      8 H3        -81.1569  -10.1508  -32.2683 H      1 LIG       0.09000
      9 H4        -81.1372   -8.5610  -33.1039 H      1 LIG       0.09000
@<TRIPOS>BOND
      1       1       2 1
      2       1       4 2
      3       1       5 1
      4       2       3 1
      5       3       5 1
      6       2       6 1
      7       2       7 1
      8       3       8 1
      9       3       9 1
@<TRIPOS>ALT_TYPE
CGenFF_4.0_ALT_TYPE_SET
CGenFF_4.0 1 CG2O4 2 CG3C41 3 CG3C41 4 OG2D1 5 OG3C51 6 HGA2 7 HGA2 8 HGA2 9 HGA2
@<TRIPOS>MOLECULE
4_lactone
 9 9 0 0 0
****
USER_CHARGES
INVALID_CHARGES
Pose:  14 Cluster:  14 Fr_nu: 6469496 TotEn:   -16.96
@<TRIPOS>ATOM
      1 C1        -81.7165   -8.8624  -31.7434 C.2    1 LIG       0.04000
      2 C2        -80.8122   -8.9065  -32.9881 C.3    1 LIG       0.11000
      3 C3        -82.0845   -9.3975  -33.6723 C.3    1 LIG       0.08100
      4 O1        -81.6124   -8.5700  -30.5738 O.2    1 LIG      -0.32000
      5 O2        -82.8122   -9.3055  -32.4163 O.3    1 LIG      -0.27100
      6 H1        -80.4485   -7.9292  -33.3094 H      1 LIG       0.09000
      7 H2        -79.9989   -9.6311  -32.9223 H      1 LIG       0.09000
      8 H3        -82.5026   -8.7296  -34.4304 H      1 LIG       0.09000
      9 H4        -82.0534  -10.4252  -34.0443 H      1 LIG       0.09000
@<TRIPOS>BOND
      1       1       2 1
      2       1       4 2
      3       1       5 1
      4       2       3 1
      5       3       5 1
      6       2       6 1
      7       2       7 1
      8       3       8 1
      9       3       9 1
@<TRIPOS>ALT_TYPE
CGenFF_4.0_ALT_TYPE_SET
CGenFF_4.0 1 CG2O4 2 CG3C41 3 CG3C41 4 OG2D1 5 OG3C51 6 HGA2 7 HGA2 8 HGA2 9 HGA2
@<TRIPOS>MOLECULE
4_lactone
 9 9 0 0 0
****
USER_CHARGES
INVALID_CHARGES
Pose:  15 Cluster:  15 Fr_nu: 128047 TotEn:   -16.81
@<TRIPOS>ATOM
      1 C1        -67.1113   -8.0805  -48.3253 C.2    1 LIG       0.04000
      2 C2        -65.9446   -7.1614  -48.7294 C.3    1 LIG       0.11000
      3 C3        -66.6775   -7.1211  -50.0670 C.3    1 LIG       0.08100
      4 O1        -67.4665   -8.6940  -47.3446 O.2    1 LIG      -0.32000
      5 O2        -67.7107   -8.0008  -49.5435 O.3    1 LIG      -0.27100
      6 H1        -65.9089   -6.2193  -48.1803 H      1 LIG       0.09000
      7 H2        -64.9712   -7.6545  -48.7364 H      1 LIG       0.09000
      8 H3        -67.0844   -6.1479  -50.3550 H      1 LIG       0.09000
      9 H4        -66.1491   -7.5781  -50.9083 H      1 LIG       0.09000
@<TRIPOS>BOND
      1       1       2 1
      2       1       4 2
      3       1       5 1
      4       2       3 1
      5       3       5 1
      6       2       6 1
      7       2       7 1
      8       3       8 1
      9       3       9 1
@<TRIPOS>ALT_TYPE
CGenFF_4.0_ALT_TYPE_SET
CGenFF_4.0 1 CG2O4 2 CG3C41 3 CG3C41 4 OG2D1 5 OG3C51 6 HGA2 7 HGA2 8 HGA2 9 HGA2
@<TRIPOS>MOLECULE
4_lactone
 9 9 0 0 0
****
USER_CHARGES
INVALID_CHARGES
Pose:  16 Cluster:  16 Fr_nu: 6668113 TotEn:   -16.43
@<TRIPOS>ATOM
      1 C1        -84.6293  -10.1228  -32.6485 C.2    1 LIG       0.04000
      2 C2        -83.1310   -9.8359  -32.4434 C.3    1 LIG       0.11000
      3 C3        -83.1345   -9.6984  -33.9630 C.3    1 LIG       0.08100
      4 O1        -85.5911  -10.3822  -31.9615 O.2    1 LIG      -0.32000
      5 O2        -84.5596   -9.9869  -33.9999 O.3    1 LIG      -0.27100
      6 H1        -82.9249   -8.9212  -31.8855 H      1 LIG       0.09000
      7 H2        -82.5664  -10.6803  -32.0447 H      1 LIG       0.09000
      8 H3        -82.9154   -8.6990  -34.3486 H      1 LIG       0.09000
      9 H4        -82.5578  -10.4521  -34.5061 H      1 LIG       0.09000
@<TRIPOS>BOND
      1       1       2 1
      2       1       4 2
      3       1       5 1
      4       2       3 1
      5       3       5 1
      6       2       6 1
      7       2       7 1
      8       3       8 1
      9       3       9 1
@<TRIPOS>ALT_TYPE
CGenFF_4.0_ALT_TYPE_SET
CGenFF_4.0 1 CG2O4 2 CG3C41 3 CG3C41 4 OG2D1 5 OG3C51 6 HGA2 7 HGA2 8 HGA2 9 HGA2
@<TRIPOS>MOLECULE
4_lactone
 9 9 0 0 0
****
USER_CHARGES
INVALID_CHARGES
Pose:  17 Cluster:  17 Fr_nu: 6419367 TotEn:   -16.20
@<TRIPOS>ATOM
      1 C1        -83.6572  -10.5883  -31.8438 C.2    1 LIG       0.04000
      2 C2        -82.4430  -10.7390  -32.7777 C.3    1 LIG       0.11000
      3 C3        -83.3041   -9.9178  -33.7328 C.3    1 LIG       0.08100
      4 O1        -83.9744  -10.9345  -30.7285 O.2    1 LIG      -0.32000
      5 O2        -84.3703   -9.8610  -32.7450 O.3    1 LIG      -0.27100
      6 H1        -81.5384  -10.2486  -32.4150 H      1 LIG       0.09000
      7 H2        -82.2421  -11.7668  -33.0846 H      1 LIG       0.09000
      8 H3        -82.9249   -8.9212  -33.9745 H      1 LIG       0.09000
      9 H4        -83.6253  -10.4348  -34.6412 H      1 LIG       0.09000
@<TRIPOS>BOND
      1       1       2 1
      2       1       4 2
      3       1       5 1
      4       2       3 1
      5       3       5 1
      6       2       6 1
      7       2       7 1
      8       3       8 1
      9       3       9 1
@<TRIPOS>ALT_TYPE
CGenFF_4.0_ALT_TYPE_SET
CGenFF_4.0 1 CG2O4 2 CG3C41 3 CG3C41 4 OG2D1 5 OG3C51 6 HGA2 7 HGA2 8 HGA2 9 HGA2
@<TRIPOS>MOLECULE
4_lactone
 9 9 0 0 0
****
USER_CHARGES
INVALID_CHARGES
Pose:  18 Cluster:  18 Fr_nu: 2816595 TotEn:   -15.73
@<TRIPOS>ATOM
      1 C1        -46.9748  -17.2403  -27.7919 C.2    1 LIG       0.04000
      2 C2        -46.1481  -15.9620  -28.0194 C.3    1 LIG       0.11000
      3 C3        -46.8141  -15.9925  -29.3918 C.3    1 LIG       0.08100
      4 O1        -47.1472  -18.0466  -26.9061 O.2    1 LIG      -0.32000
      5 O2        -47.5305  -17.2064  -29.0328 O.3    1 LIG      -0.27100
      6 H1        -46.4302  -15.1284  -27.3744 H      1 LIG       0.09000
      7 H2        -45.0688  -16.1226  -28.0121 H      1 LIG       0.09000
      8 H3        -47.4997  -15.1676  -29.6040 H      1 LIG       0.09000
      9 H4        -46.1422  -16.1581  -30.2384 H      1 LIG       0.09000
@<TRIPOS>BOND
      1       1       2 1
      2       1       4 2
      3       1       5 1
      4       2       3 1
      5       3       5 1
      6       2       6 1
      7       2       7 1
      8       3       8 1
      9       3       9 1
@<TRIPOS>ALT_TYPE
CGenFF_4.0_ALT_TYPE_SET
CGenFF_4.0 1 CG2O4 2 CG3C41 3 CG3C41 4 OG2D1 5 OG3C51 6 HGA2 7 HGA2 8 HGA2 9 HGA2
@<TRIPOS>MOLECULE
4_lactone
 9 9 0 0 0
****
USER_CHARGES
INVALID_CHARGES
Pose:  19 Cluster:  19 Fr_nu: 828218 TotEn:   -15.56
@<TRIPOS>ATOM
      1 C1        -62.1602   -2.7372  -23.3967 C.2    1 LIG       0.04000
      2 C2        -62.9909   -2.8388  -24.6885 C.3    1 LIG       0.11000
      3 C3        -61.8889   -1.9468  -25.2525 C.3    1 LIG       0.08100
      4 O1        -62.2201   -3.1520  -22.2615 O.2    1 LIG      -0.32000
      5 O2        -61.2139   -1.9421  -23.9641 O.3    1 LIG      -0.27100
      6 H1        -63.0450   -3.8456  -25.1054 H      1 LIG       0.09000
      7 H2        -63.9803   -2.3839  -24.6187 H      1 LIG       0.09000
      8 H3        -61.2675   -2.3968  -26.0316 H      1 LIG       0.09000
      9 H4        -62.2007   -0.9408  -25.5464 H      1 LIG       0.09000
@<TRIPOS>BOND
      1       1       2 1
      2       1       4 2
      3       1       5 1
      4       2       3 1
      5       3       5 1
      6       2       6 1
      7       2       7 1
      8       3       8 1
      9       3       9 1
@<TRIPOS>ALT_TYPE
CGenFF_4.0_ALT_TYPE_SET
CGenFF_4.0 1 CG2O4 2 CG3C41 3 CG3C41 4 OG2D1 5 OG3C51 6 HGA2 7 HGA2 8 HGA2 9 HGA2
@<TRIPOS>MOLECULE
4_lactone
 9 9 0 0 0
****
USER_CHARGES
INVALID_CHARGES
Pose:  20 Cluster:  20 Fr_nu: 535272 TotEn:   -15.29
@<TRIPOS>ATOM
      1 C1        -73.8866  -24.4970  -43.5749 C.2    1 LIG       0.04000
      2 C2        -75.0982  -23.9347  -44.3396 C.3    1 LIG       0.11000
      3 C3        -75.5373  -25.3958  -44.3558 C.3    1 LIG       0.08100
      4 O1        -72.8702  -24.0713  -43.0747 O.2    1 LIG      -0.32000
      5 O2        -74.3380  -25.7789  -43.6274 O.3    1 LIG      -0.27100
      6 H1        -75.7217  -23.2592  -43.7518 H      1 LIG       0.09000
      7 H2        -74.8506  -23.5029  -45.3107 H      1 LIG       0.09000
      8 H3        -76.4437  -25.6243  -43.7886 H      1 LIG       0.09000
      9 H4        -75.5755  -25.8659  -45.3423 H      1 LIG       0.09000
@<TRIPOS>BOND
      1       1       2 1
      2       1       4 2
      3       1       5 1
      4       2       3 1
      5       3       5 1
      6       2       6 1
      7       2       7 1
      8       3       8 1
      9       3       9 1
@<TRIPOS>ALT_TYPE
CGenFF_4.0_ALT_TYPE_SET
CGenFF_4.0 1 CG2O4 2 CG3C41 3 CG3C41 4 OG2D1 5 OG3C51 6 HGA2 7 HGA2 8 HGA2 9 HGA2
@<TRIPOS>MOLECULE
4_lactone
 9 9 0 0 0
****
USER_CHARGES
INVALID_CHARGES
Pose:  21 Cluster:  21 Fr_nu: 629324 TotEn:   -15.28
@<TRIPOS>ATOM
      1 C1        -75.2859  -26.3588  -44.8539 C.2    1 LIG       0.04000
      2 C2        -76.3460  -25.2987  -44.5053 C.3    1 LIG       0.11000
      3 C3        -75.1336  -24.3766  -44.4177 C.3    1 LIG       0.08100
      4 O1        -75.2572  -27.5378  -45.1247 O.2    1 LIG      -0.32000
      5 O2        -74.2510  -25.4817  -44.7573 O.3    1 LIG      -0.27100
      6 H1        -77.0458  -25.0855  -45.3149 H      1 LIG       0.09000
      7 H2        -76.8697  -25.4847  -43.5661 H      1 LIG       0.09000
      8 H3        -75.0891  -23.5804  -45.1657 H      1 LIG       0.09000
      9 H4        -74.9147  -23.9787  -43.4230 H      1 LIG       0.09000
@<TRIPOS>BOND
      1       1       2 1
      2       1       4 2
      3       1       5 1
      4       2       3 1
      5       3       5 1
      6       2       6 1
      7       2       7 1
      8       3       8 1
      9       3       9 1
@<TRIPOS>ALT_TYPE
CGenFF_4.0_ALT_TYPE_SET
CGenFF_4.0 1 CG2O4 2 CG3C41 3 CG3C41 4 OG2D1 5 OG3C51 6 HGA2 7 HGA2 8 HGA2 9 HGA2
@<TRIPOS>MOLECULE
4_lactone
 9 9 0 0 0
****
USER_CHARGES
INVALID_CHARGES
Pose:  22 Cluster:  22 Fr_nu: 6756289 TotEn:   -15.12
@<TRIPOS>ATOM
      1 C1        -82.6650   -9.3636  -31.6644 C.2    1 LIG       0.04000
      2 C2        -81.8912   -9.7027  -32.9511 C.3    1 LIG       0.11000
      3 C3        -83.0163  -10.7148  -33.1454 C.3    1 LIG       0.08100
      4 O1        -82.5561   -8.6004  -30.7317 O.2    1 LIG      -0.32000
      5 O2        -83.6348  -10.2875  -31.9002 O.3    1 LIG      -0.27100
      6 H1        -81.8555   -8.8890  -33.6770 H      1 LIG       0.09000
      7 H2        -80.8995  -10.1233  -32.7765 H      1 LIG       0.09000
      8 H3        -83.6710  -10.5364  -34.0028 H      1 LIG       0.09000
      9 H4        -82.7173  -11.7658  -33.1055 H      1 LIG       0.09000
@<TRIPOS>BOND
      1       1       2 1
      2       1       4 2
      3       1       5 1
      4       2       3 1
      5       3       5 1
      6       2       6 1
      7       2       7 1
      8       3       8 1
      9       3       9 1
@<TRIPOS>ALT_TYPE
CGenFF_4.0_ALT_TYPE_SET
CGenFF_4.0 1 CG2O4 2 CG3C41 3 CG3C41 4 OG2D1 5 OG3C51 6 HGA2 7 HGA2 8 HGA2 9 HGA2
@<TRIPOS>MOLECULE
4_lactone
 9 9 0 0 0
****
USER_CHARGES
INVALID_CHARGES
Pose:  23 Cluster:  23 Fr_nu: 877576 TotEn:   -15.03
@<TRIPOS>ATOM
      1 C1        -46.4080  -10.7757  -31.6720 C.2    1 LIG       0.04000
      2 C2        -45.5610   -9.8048  -30.8299 C.3    1 LIG       0.11000
      3 C3        -46.0895   -8.7709  -31.8198 C.3    1 LIG       0.08100
      4 O1        -46.6676  -11.9576  -31.6806 O.2    1 LIG      -0.32000
      5 O2        -46.8395   -9.8027  -32.5187 O.3    1 LIG      -0.27100
      6 H1        -45.9036   -9.6928  -29.8001 H      1 LIG       0.09000
      7 H2        -44.4878   -9.9977  -30.8730 H      1 LIG       0.09000
      8 H3        -46.7497   -8.0072  -31.3997 H      1 LIG       0.09000
      9 H4        -45.3382   -8.3115  -32.4680 H      1 LIG       0.09000
@<TRIPOS>BOND
      1       1       2 1
      2       1       4 2
      3       1       5 1
      4       2       3 1
      5       3       5 1
      6       2       6 1
      7       2       7 1
      8       3       8 1
      9       3       9 1
@<TRIPOS>ALT_TYPE
CGenFF_4.0_ALT_TYPE_SET
CGenFF_4.0 1 CG2O4 2 CG3C41 3 CG3C41 4 OG2D1 5 OG3C51 6 HGA2 7 HGA2 8 HGA2 9 HGA2
@<TRIPOS>MOLECULE
4_lactone
 9 9 0 0 0
****
USER_CHARGES
INVALID_CHARGES
Pose:  24 Cluster:  24 Fr_nu: 856229 TotEn:   -14.91
@<TRIPOS>ATOM
      1 C1        -69.1812   -8.3322  -46.0514 C.2    1 LIG       0.04000
      2 C2        -69.9647   -7.8799  -44.8062 C.3    1 LIG       0.11000
      3 C3        -70.7957   -9.1254  -45.0992 C.3    1 LIG       0.08100
      4 O1        -68.2297   -7.9516  -46.6949 O.2    1 LIG      -0.32000
      5 O2        -69.9643   -9.4255  -46.2544 O.3    1 LIG      -0.27100
      6 H1        -69.3851   -7.9038  -43.8821 H      1 LIG       0.09000
      7 H2        -70.4807   -6.9260  -44.9269 H      1 LIG       0.09000
      8 H3        -70.7427   -9.9178  -44.3476 H      1 LIG       0.09000
      9 H4        -71.8342   -8.9423  -45.3884 H      1 LIG       0.09000
@<TRIPOS>BOND
      1       1       2 1
      2       1       4 2
      3       1       5 1
      4       2       3 1
      5       3       5 1
      6       2       6 1
      7       2       7 1
      8       3       8 1
      9       3       9 1
@<TRIPOS>ALT_TYPE
CGenFF_4.0_ALT_TYPE_SET
CGenFF_4.0 1 CG2O4 2 CG3C41 3 CG3C41 4 OG2D1 5 OG3C51 6 HGA2 7 HGA2 8 HGA2 9 HGA2
@<TRIPOS>MOLECULE
4_lactone
 9 9 0 0 0
****
USER_CHARGES
INVALID_CHARGES
Pose:  25 Cluster:  25 Fr_nu: 880555 TotEn:   -14.80
@<TRIPOS>ATOM
      1 C1        -62.2959  -22.2148  -40.4716 C.2    1 LIG       0.04000
      2 C2        -63.2388  -23.3322  -39.9903 C.3    1 LIG       0.11000
      3 C3        -62.3822  -23.2637  -38.7295 C.3    1 LIG       0.08100
      4 O1        -62.1505  -21.5334  -41.4610 O.2    1 LIG      -0.32000
      5 O2        -61.5735  -22.2084  -39.3193 O.3    1 LIG      -0.27100
      6 H1        -64.2777  -23.0194  -39.8747 H      1 LIG       0.09000
      7 H2        -63.1638  -24.2566  -40.5652 H      1 LIG       0.09000
      8 H3        -62.8951  -22.9215  -37.8265 H      1 LIG       0.09000
      9 H4        -61.7859  -24.1548  -38.5155 H      1 LIG       0.09000
@<TRIPOS>BOND
      1       1       2 1
      2       1       4 2
      3       1       5 1
      4       2       3 1
      5       3       5 1
      6       2       6 1
      7       2       7 1
      8       3       8 1
      9       3       9 1
@<TRIPOS>ALT_TYPE
CGenFF_4.0_ALT_TYPE_SET
CGenFF_4.0 1 CG2O4 2 CG3C41 3 CG3C41 4 OG2D1 5 OG3C51 6 HGA2 7 HGA2 8 HGA2 9 HGA2
@<TRIPOS>MOLECULE
4_lactone
 9 9 0 0 0
****
USER_CHARGES
INVALID_CHARGES
Pose:  26 Cluster:  26 Fr_nu: 4583121 TotEn:   -14.72
@<TRIPOS>ATOM
      1 C1        -80.8320   -8.0481  -31.7434 C.2    1 LIG       0.04000
      2 C2        -81.6739   -9.3367  -31.7434 C.3    1 LIG       0.11000
      3 C3        -81.5753   -9.1859  -33.2584 C.3    1 LIG       0.08100
      4 O1        -80.3441   -7.3002  -30.9268 O.2    1 LIG      -0.32000
      5 O2        -80.7855   -7.9748  -33.1006 O.3    1 LIG      -0.27100
      6 H1        -81.1631  -10.2026  -31.3194 H      1 LIG       0.09000
      7 H2        -82.6718   -9.2167  -31.3185 H      1 LIG       0.09000
      8 H3        -81.0145   -9.9683  -33.7769 H      1 LIG       0.09000
      9 H4        -82.5183   -8.9861  -33.7748 H      1 LIG       0.09000
@<TRIPOS>BOND
      1       1       2 1
      2       1       4 2
      3       1       5 1
      4       2       3 1
      5       3       5 1
      6       2       6 1
      7       2       7 1
      8       3       8 1
      9       3       9 1
@<TRIPOS>ALT_TYPE
CGenFF_4.0_ALT_TYPE_SET
CGenFF_4.0 1 CG2O4 2 CG3C41 3 CG3C41 4 OG2D1 5 OG3C51 6 HGA2 7 HGA2 8 HGA2 9 HGA2
@<TRIPOS>MOLECULE
4_lactone
 9 9 0 0 0
****
USER_CHARGES
INVALID_CHARGES
Pose:  27 Cluster:  27 Fr_nu: 2407591 TotEn:   -14.61
@<TRIPOS>ATOM
      1 C1        -61.8347  -22.4260  -40.9774 C.2    1 LIG       0.04000
      2 C2        -62.2295  -23.7114  -40.2283 C.3    1 LIG       0.11000
      3 C3        -63.2832  -22.8051  -39.5987 C.3    1 LIG       0.08100
      4 O1        -61.0125  -22.0874  -41.7982 O.2    1 LIG      -0.32000
      5 O2        -62.7970  -21.6761  -40.3762 O.3    1 LIG      -0.27100
      6 H1        -62.6111  -24.5039  -40.8739 H      1 LIG       0.09000
      7 H2        -61.4603  -24.0863  -39.5512 H      1 LIG       0.09000
      8 H3        -64.3216  -23.0454  -39.8428 H      1 LIG       0.09000
      9 H4        -63.1740  -22.6302  -38.5249 H      1 LIG       0.09000
@<TRIPOS>BOND
      1       1       2 1
      2       1       4 2
      3       1       5 1
      4       2       3 1
      5       3       5 1
      6       2       6 1
      7       2       7 1
      8       3       8 1
      9       3       9 1
@<TRIPOS>ALT_TYPE
CGenFF_4.0_ALT_TYPE_SET
CGenFF_4.0 1 CG2O4 2 CG3C41 3 CG3C41 4 OG2D1 5 OG3C51 6 HGA2 7 HGA2 8 HGA2 9 HGA2
@<TRIPOS>MOLECULE
4_lactone
 9 9 0 0 0
****
USER_CHARGES
INVALID_CHARGES
Pose:  28 Cluster:  28 Fr_nu: 167897 TotEn:   -14.58
@<TRIPOS>ATOM
      1 C1        -66.8544   -8.1293  -47.1510 C.2    1 LIG       0.04000
      2 C2        -65.6843   -7.2791  -47.6774 C.3    1 LIG       0.11000
      3 C3        -65.4020   -7.0740  -46.1921 C.3    1 LIG       0.08100
      4 O1        -67.7597   -8.7862  -47.6129 O.2    1 LIG      -0.32000
      5 O2        -66.5456   -7.9034  -45.8459 O.3    1 LIG      -0.27100
      6 H1        -64.9332   -7.8474  -48.2282 H      1 LIG       0.09000
      7 H2        -65.9929   -6.3896  -48.2290 H      1 LIG       0.09000
      8 H3        -64.4663   -7.5036  -45.8241 H      1 LIG       0.09000
      9 H4        -65.5224   -6.0507  -45.8261 H      1 LIG       0.09000
@<TRIPOS>BOND
      1       1       2 1
      2       1       4 2
      3       1       5 1
      4       2       3 1
      5       3       5 1
      6       2       6 1
      7       2       7 1
      8       3       8 1
      9       3       9 1
@<TRIPOS>ALT_TYPE
CGenFF_4.0_ALT_TYPE_SET
CGenFF_4.0 1 CG2O4 2 CG3C41 3 CG3C41 4 OG2D1 5 OG3C51 6 HGA2 7 HGA2 8 HGA2 9 HGA2
@<TRIPOS>MOLECULE
4_lactone
 9 9 0 0 0
****
USER_CHARGES
INVALID_CHARGES
Pose:  29 Cluster:  29 Fr_nu: 6233478 TotEn:   -14.36
@<TRIPOS>ATOM
      1 C1        -63.3008  -10.5699  -10.2672 C.2    1 LIG       0.04000
      2 C2        -64.4308  -11.2154   -9.4452 C.3    1 LIG       0.11000
      3 C3        -65.2875  -10.8074  -10.6399 C.3    1 LIG       0.08100
      4 O1        -62.1123  -10.3741  -10.1518 O.2    1 LIG      -0.32000
      5 O2        -64.1233  -10.2346  -11.2972 O.3    1 LIG      -0.27100
      6 H1        -64.3127  -12.2892   -9.2917 H      1 LIG       0.09000
      7 H2        -64.6487  -10.7016   -8.5075 H      1 LIG       0.09000
      8 H3        -65.7139  -11.6303  -11.2201 H      1 LIG       0.09000
      9 H4        -66.0484  -10.0486  -10.4375 H      1 LIG       0.09000
@<TRIPOS>BOND
      1       1       2 1
      2       1       4 2
      3       1       5 1
      4       2       3 1
      5       3       5 1
      6       2       6 1
      7       2       7 1
      8       3       8 1
      9       3       9 1
@<TRIPOS>ALT_TYPE
CGenFF_4.0_ALT_TYPE_SET
CGenFF_4.0 1 CG2O4 2 CG3C41 3 CG3C41 4 OG2D1 5 OG3C51 6 HGA2 7 HGA2 8 HGA2 9 HGA2
@<TRIPOS>MOLECULE
4_lactone
 9 9 0 0 0
****
USER_CHARGES
INVALID_CHARGES
Pose:  30 Cluster:  30 Fr_nu:  47960 TotEn:   -14.31
@<TRIPOS>ATOM
      1 C1        -73.3839  -24.0213  -42.6219 C.2    1 LIG       0.04000
      2 C2        -74.4386  -23.9584  -43.7413 C.3    1 LIG       0.11000
      3 C3        -74.2382  -25.4707  -43.7673 C.3    1 LIG       0.08100
      4 O1        -72.8130  -23.2467  -41.8882 O.2    1 LIG      -0.32000
      5 O2        -73.2547  -25.3729  -42.7002 O.3    1 LIG      -0.27100
      6 H1        -75.4202  -23.6163  -43.4098 H      1 LIG       0.09000
      7 H2        -74.1105  -23.4209  -44.6325 H      1 LIG       0.09000
      8 H3        -75.1027  -26.0683  -43.4653 H      1 LIG       0.09000
      9 H4        -73.7979  -25.8724  -44.6840 H      1 LIG       0.09000
@<TRIPOS>BOND
      1       1       2 1
      2       1       4 2
      3       1       5 1
      4       2       3 1
      5       3       5 1
      6       2       6 1
      7       2       7 1
      8       3       8 1
      9       3       9 1
@<TRIPOS>ALT_TYPE
CGenFF_4.0_ALT_TYPE_SET
CGenFF_4.0 1 CG2O4 2 CG3C41 3 CG3C41 4 OG2D1 5 OG3C51 6 HGA2 7 HGA2 8 HGA2 9 HGA2
@<TRIPOS>MOLECULE
4_lactone
 9 9 0 0 0
****
USER_CHARGES
INVALID_CHARGES
Pose:  31 Cluster:  31 Fr_nu: 183188 TotEn:   -14.08
@<TRIPOS>ATOM
      1 C1        -68.7210   -8.4930  -47.7986 C.2    1 LIG       0.04000
      2 C2        -70.2544   -8.4930  -47.6644 C.3    1 LIG       0.11000
      3 C3        -69.9428   -8.4930  -46.1708 C.3    1 LIG       0.08100
      4 O1        -67.9025   -8.4936  -48.6898 O.2    1 LIG      -0.32000
      5 O2        -68.5162   -8.4942  -46.4540 O.3    1 LIG      -0.27100
      6 H1        -70.7351   -7.5917  -48.0480 H      1 LIG       0.09000
      7 H2        -70.7350   -9.3941  -48.0489 H      1 LIG       0.09000
      8 H3        -70.2446   -7.5955  -45.6240 H      1 LIG       0.09000
      9 H4        -70.2450   -9.3916  -45.6260 H      1 LIG       0.09000
@<TRIPOS>BOND
      1       1       2 1
      2       1       4 2
      3       1       5 1
      4       2       3 1
      5       3       5 1
      6       2       6 1
      7       2       7 1
      8       3       8 1
      9       3       9 1
@<TRIPOS>ALT_TYPE
CGenFF_4.0_ALT_TYPE_SET
CGenFF_4.0 1 CG2O4 2 CG3C41 3 CG3C41 4 OG2D1 5 OG3C51 6 HGA2 7 HGA2 8 HGA2 9 HGA2
@<TRIPOS>MOLECULE
4_lactone
 9 9 0 0 0
****
USER_CHARGES
INVALID_CHARGES
Pose:  32 Cluster:  32 Fr_nu: 2434392 TotEn:   -13.69
@<TRIPOS>ATOM
      1 C1        -74.3981  -25.8823  -43.9892 C.2    1 LIG       0.04000
      2 C2        -75.0003  -24.4679  -44.0666 C.3    1 LIG       0.11000
      3 C3        -76.2234  -25.2134  -44.5921 C.3    1 LIG       0.08100
      4 O1        -73.3514  -26.3904  -43.6568 O.2    1 LIG      -0.32000
      5 O2        -75.5226  -26.4816  -44.4649 O.3    1 LIG      -0.27100
      6 H1        -75.1222  -23.9820  -43.0973 H      1 LIG       0.09000
      7 H2        -74.5023  -23.8103  -44.7809 H      1 LIG       0.09000
      8 H3        -77.1105  -25.1773  -43.9540 H      1 LIG       0.09000
      9 H4        -76.4920  -25.0054  -45.6315 H      1 LIG       0.09000
@<TRIPOS>BOND
      1       1       2 1
      2       1       4 2
      3       1       5 1
      4       2       3 1
      5       3       5 1
      6       2       6 1
      7       2       7 1
      8       3       8 1
      9       3       9 1
@<TRIPOS>ALT_TYPE
CGenFF_4.0_ALT_TYPE_SET
CGenFF_4.0 1 CG2O4 2 CG3C41 3 CG3C41 4 OG2D1 5 OG3C51 6 HGA2 7 HGA2 8 HGA2 9 HGA2
@<TRIPOS>MOLECULE
4_lactone
 9 9 0 0 0
****
USER_CHARGES
INVALID_CHARGES
Pose:  33 Cluster:  33 Fr_nu: 724782 TotEn:   -13.60
@<TRIPOS>ATOM
      1 C1        -75.1098  -24.3057  -44.0259 C.2    1 LIG       0.04000
      2 C2        -75.7120  -25.7201  -44.1033 C.3    1 LIG       0.11000
      3 C3        -76.9351  -24.9746  -44.6288 C.3    1 LIG       0.08100
      4 O1        -74.0635  -23.7975  -43.6923 O.2    1 LIG      -0.32000
      5 O2        -76.2351  -23.7062  -44.4993 O.3    1 LIG      -0.27100
      6 H1        -75.2147  -26.3775  -44.8181 H      1 LIG       0.09000
      7 H2        -75.8330  -26.2062  -43.1338 H      1 LIG       0.09000
      8 H3        -77.2057  -25.1815  -45.6678 H      1 LIG       0.09000
      9 H4        -77.8210  -25.0116  -43.9889 H      1 LIG       0.09000
@<TRIPOS>BOND
      1       1       2 1
      2       1       4 2
      3       1       5 1
      4       2       3 1
      5       3       5 1
      6       2       6 1
      7       2       7 1
      8       3       8 1
      9       3       9 1
@<TRIPOS>ALT_TYPE
CGenFF_4.0_ALT_TYPE_SET
CGenFF_4.0 1 CG2O4 2 CG3C41 3 CG3C41 4 OG2D1 5 OG3C51 6 HGA2 7 HGA2 8 HGA2 9 HGA2
@<TRIPOS>MOLECULE
4_lactone
 9 9 0 0 0
****
USER_CHARGES
INVALID_CHARGES
Pose:  34 Cluster:  34 Fr_nu: 1120177 TotEn:   -13.29
@<TRIPOS>ATOM
      1 C1        -79.3511  -29.2585  -34.6096 C.2    1 LIG       0.04000
      2 C2        -79.3932  -28.1243  -33.5699 C.3    1 LIG       0.11000
      3 C3        -78.4184  -29.0238  -32.8159 C.3    1 LIG       0.08100
      4 O1        -79.8499  -29.5036  -35.6845 O.2    1 LIG      -0.32000
      5 O2        -78.4807  -30.0099  -33.8833 O.3    1 LIG      -0.27100
      6 H1        -78.9850  -27.1774  -33.9266 H      1 LIG       0.09000
      7 H2        -80.3692  -27.9851  -33.1020 H      1 LIG       0.09000
      8 H3        -77.4070  -28.6272  -32.6920 H      1 LIG       0.09000
      9 H4        -78.7872  -29.4311  -31.8706 H      1 LIG       0.09000
@<TRIPOS>BOND
      1       1       2 1
      2       1       4 2
      3       1       5 1
      4       2       3 1
      5       3       5 1
      6       2       6 1
      7       2       7 1
      8       3       8 1
      9       3       9 1
@<TRIPOS>ALT_TYPE
CGenFF_4.0_ALT_TYPE_SET
CGenFF_4.0 1 CG2O4 2 CG3C41 3 CG3C41 4 OG2D1 5 OG3C51 6 HGA2 7 HGA2 8 HGA2 9 HGA2
@<TRIPOS>MOLECULE
4_lactone
 9 9 0 0 0
****
USER_CHARGES
INVALID_CHARGES
Pose:  35 Cluster:  35 Fr_nu: 4587825 TotEn:   -13.25
@<TRIPOS>ATOM
      1 C1        -51.4411  -22.9984  -25.1303 C.2    1 LIG       0.04000
      2 C2        -51.4503  -23.7964  -26.4465 C.3    1 LIG       0.11000
      3 C3        -52.7448  -23.0272  -26.6930 C.3    1 LIG       0.08100
      4 O1        -50.7378  -22.9000  -24.1504 O.2    1 LIG      -0.32000
      5 O2        -52.6018  -22.3489  -25.4144 O.3    1 LIG      -0.27100
      6 H1        -50.6232  -23.5589  -27.1172 H      1 LIG       0.09000
      7 H2        -51.5568  -24.8742  -26.3130 H      1 LIG       0.09000
      8 H3        -52.7248  -22.3218  -27.5281 H      1 LIG       0.09000
      9 H4        -53.6543  -23.6333  -26.7268 H      1 LIG       0.09000
@<TRIPOS>BOND
      1       1       2 1
      2       1       4 2
      3       1       5 1
      4       2       3 1
      5       3       5 1
      6       2       6 1
      7       2       7 1
      8       3       8 1
      9       3       9 1
@<TRIPOS>ALT_TYPE
CGenFF_4.0_ALT_TYPE_SET
CGenFF_4.0 1 CG2O4 2 CG3C41 3 CG3C41 4 OG2D1 5 OG3C51 6 HGA2 7 HGA2 8 HGA2 9 HGA2
@<TRIPOS>MOLECULE
4_lactone
 9 9 0 0 0
****
USER_CHARGES
INVALID_CHARGES
Pose:  36 Cluster:  36 Fr_nu: 3180691 TotEn:   -13.08
@<TRIPOS>ATOM
      1 C1        -47.3523  -11.0871  -32.6118 C.2    1 LIG       0.04000
      2 C2        -46.2886  -11.6756  -31.6677 C.3    1 LIG       0.11000
      3 C3        -47.4942  -11.9488  -30.7734 C.3    1 LIG       0.08100
      4 O1        -47.3868  -10.5606  -33.7009 O.2    1 LIG      -0.32000
      5 O2        -48.3807  -11.3593  -31.7644 O.3    1 LIG      -0.27100
      6 H1        -45.7818  -12.5576  -32.0622 H      1 LIG       0.09000
      7 H2        -45.5740  -10.9425  -31.2899 H      1 LIG       0.09000
      8 H3        -47.7267  -13.0032  -30.6010 H      1 LIG       0.09000
      9 H4        -47.5185  -11.3935  -29.8318 H      1 LIG       0.09000
@<TRIPOS>BOND
      1       1       2 1
      2       1       4 2
      3       1       5 1
      4       2       3 1
      5       3       5 1
      6       2       6 1
      7       2       7 1
      8       3       8 1
      9       3       9 1
@<TRIPOS>ALT_TYPE
CGenFF_4.0_ALT_TYPE_SET
CGenFF_4.0 1 CG2O4 2 CG3C41 3 CG3C41 4 OG2D1 5 OG3C51 6 HGA2 7 HGA2 8 HGA2 9 HGA2
@<TRIPOS>MOLECULE
4_lactone
 9 9 0 0 0
****
USER_CHARGES
INVALID_CHARGES
Pose:  37 Cluster:  37 Fr_nu: 6718811 TotEn:   -13.02
@<TRIPOS>ATOM
      1 C1        -79.9721  -30.3176  -35.5425 C.2    1 LIG       0.04000
      2 C2        -79.5177  -30.1726  -34.0791 C.3    1 LIG       0.11000
      3 C3        -80.1280  -28.7810  -34.2169 C.3    1 LIG       0.08100
      4 O1        -79.9350  -31.1606  -36.4099 O.2    1 LIG      -0.32000
      5 O2        -80.4958  -29.0635  -35.5955 O.3    1 LIG      -0.27100
      6 H1        -80.0250  -30.8458  -33.3863 H      1 LIG       0.09000
      7 H2        -78.4354  -30.2047  -33.9436 H      1 LIG       0.09000
      8 H3        -81.0073  -28.5859  -33.5970 H      1 LIG       0.09000
      9 H4        -79.4225  -27.9481  -34.1520 H      1 LIG       0.09000
@<TRIPOS>BOND
      1       1       2 1
      2       1       4 2
      3       1       5 1
      4       2       3 1
      5       3       5 1
      6       2       6 1
      7       2       7 1
      8       3       8 1
      9       3       9 1
@<TRIPOS>ALT_TYPE
CGenFF_4.0_ALT_TYPE_SET
CGenFF_4.0 1 CG2O4 2 CG3C41 3 CG3C41 4 OG2D1 5 OG3C51 6 HGA2 7 HGA2 8 HGA2 9 HGA2
@<TRIPOS>MOLECULE
4_lactone
 9 9 0 0 0
****
USER_CHARGES
INVALID_CHARGES
Pose:  38 Cluster:  38 Fr_nu: 562000 TotEn:   -12.94
@<TRIPOS>ATOM
      1 C1        -71.4326  -11.9231  -39.4143 C.2    1 LIG       0.04000
      2 C2        -70.0732  -11.8143  -40.1280 C.3    1 LIG       0.11000
      3 C3        -70.9429  -11.6267  -41.3674 C.3    1 LIG       0.08100
      4 O1        -71.8384  -12.0949  -38.2873 O.2    1 LIG      -0.32000
      5 O2        -72.1459  -11.7509  -40.5594 O.3    1 LIG      -0.27100
      6 H1        -69.4812  -10.9479  -39.8291 H      1 LIG       0.09000
      7 H2        -69.4802  -12.7299  -40.0986 H      1 LIG       0.09000
      8 H3        -70.8788  -10.6461  -41.8470 H      1 LIG       0.09000
      9 H4        -70.8769  -12.4222  -42.1147 H      1 LIG       0.09000
@<TRIPOS>BOND
      1       1       2 1
      2       1       4 2
      3       1       5 1
      4       2       3 1
      5       3       5 1
      6       2       6 1
      7       2       7 1
      8       3       8 1
      9       3       9 1
@<TRIPOS>ALT_TYPE
CGenFF_4.0_ALT_TYPE_SET
CGenFF_4.0 1 CG2O4 2 CG3C41 3 CG3C41 4 OG2D1 5 OG3C51 6 HGA2 7 HGA2 8 HGA2 9 HGA2
@<TRIPOS>MOLECULE
4_lactone
 9 9 0 0 0
****
USER_CHARGES
INVALID_CHARGES
Pose:  39 Cluster:  39 Fr_nu: 299945 TotEn:   -12.90
@<TRIPOS>ATOM
      1 C1        -65.0412  -19.4470  -51.2591 C.2    1 LIG       0.04000
      2 C2        -65.7883  -18.1620  -51.6588 C.3    1 LIG       0.11000
      3 C3        -66.4423  -19.0785  -52.6886 C.3    1 LIG       0.08100
      4 O1        -64.2076  -19.7796  -50.4474 O.2    1 LIG      -0.32000
      5 O2        -65.6623  -20.2055  -52.2017 O.3    1 LIG      -0.27100
      6 H1        -66.4500  -17.7720  -50.8839 H      1 LIG       0.09000
      7 H2        -65.1437  -17.3792  -52.0619 H      1 LIG       0.09000
      8 H3        -67.5153  -19.2454  -52.5604 H      1 LIG       0.09000
      9 H4        -66.2131  -18.8529  -53.7337 H      1 LIG       0.09000
@<TRIPOS>BOND
      1       1       2 1
      2       1       4 2
      3       1       5 1
      4       2       3 1
      5       3       5 1
      6       2       6 1
      7       2       7 1
      8       3       8 1
      9       3       9 1
@<TRIPOS>ALT_TYPE
CGenFF_4.0_ALT_TYPE_SET
CGenFF_4.0 1 CG2O4 2 CG3C41 3 CG3C41 4 OG2D1 5 OG3C51 6 HGA2 7 HGA2 8 HGA2 9 HGA2
@<TRIPOS>MOLECULE
4_lactone
 9 9 0 0 0
****
USER_CHARGES
INVALID_CHARGES
Pose:  40 Cluster:  40 Fr_nu:  84902 TotEn:   -12.83
@<TRIPOS>ATOM
      1 C1        -61.3587   -0.7450  -24.0881 C.2    1 LIG       0.04000
      2 C2        -61.3536   -2.2178  -24.5353 C.3    1 LIG       0.11000
      3 C3        -62.7795   -1.9007  -24.9758 C.3    1 LIG       0.08100
      4 O1        -60.5937    0.0314  -23.5625 O.2    1 LIG      -0.32000
      5 O2        -62.6363   -0.5326  -24.5033 O.3    1 LIG      -0.27100
      6 H1        -60.6477   -2.4373  -25.3378 H      1 LIG       0.09000
      7 H2        -61.2579   -2.9318  -23.7156 H      1 LIG       0.09000
      8 H3        -62.9618   -1.9382  -26.0533 H      1 LIG       0.09000
      9 H4        -63.5688   -2.4315  -24.4364 H      1 LIG       0.09000
@<TRIPOS>BOND
      1       1       2 1
      2       1       4 2
      3       1       5 1
      4       2       3 1
      5       3       5 1
      6       2       6 1
      7       2       7 1
      8       3       8 1
      9       3       9 1
@<TRIPOS>ALT_TYPE
CGenFF_4.0_ALT_TYPE_SET
CGenFF_4.0 1 CG2O4 2 CG3C41 3 CG3C41 4 OG2D1 5 OG3C51 6 HGA2 7 HGA2 8 HGA2 9 HGA2
@<TRIPOS>MOLECULE
4_lactone
 9 9 0 0 0
****
USER_CHARGES
INVALID_CHARGES
Pose:  41 Cluster:  41 Fr_nu:  37353 TotEn:   -12.80
@<TRIPOS>ATOM
      1 C1        -70.2256   -8.4434  -46.5390 C.2    1 LIG       0.04000
      2 C2        -70.2790   -7.9257  -45.0904 C.3    1 LIG       0.11000
      3 C3        -71.3731   -8.9792  -44.9456 C.3    1 LIG       0.08100
      4 O1        -69.6020   -8.2083  -47.5490 O.2    1 LIG      -0.32000
      5 O2        -71.2091   -9.3614  -46.3394 O.3    1 LIG      -0.27100
      6 H1        -69.3678   -8.1074  -44.5185 H      1 LIG       0.09000
      7 H2        -70.6045   -6.8880  -45.0001 H      1 LIG       0.09000
      8 H3        -71.1455   -9.8087  -44.2707 H      1 LIG       0.09000
      9 H4        -72.3772   -8.5927  -44.7505 H      1 LIG       0.09000
@<TRIPOS>BOND
      1       1       2 1
      2       1       4 2
      3       1       5 1
      4       2       3 1
      5       3       5 1
      6       2       6 1
      7       2       7 1
      8       3       8 1
      9       3       9 1
@<TRIPOS>ALT_TYPE
CGenFF_4.0_ALT_TYPE_SET
CGenFF_4.0 1 CG2O4 2 CG3C41 3 CG3C41 4 OG2D1 5 OG3C51 6 HGA2 7 HGA2 8 HGA2 9 HGA2
@<TRIPOS>MOLECULE
4_lactone
 9 9 0 0 0
****
USER_CHARGES
INVALID_CHARGES
Pose:  42 Cluster:  42 Fr_nu: 125961 TotEn:   -12.65
@<TRIPOS>ATOM
      1 C1        -69.6240   -8.6422  -46.0720 C.2    1 LIG       0.04000
      2 C2        -70.8999   -9.1523  -45.3785 C.3    1 LIG       0.11000
      3 C3        -70.3708   -8.3351  -44.2037 C.3    1 LIG       0.08100
      4 O1        -69.0880   -8.7550  -47.1510 O.2    1 LIG      -0.32000
      5 O2        -69.2112   -7.9357  -44.9856 O.3    1 LIG      -0.27100
      6 H1        -71.8261   -8.7909  -45.8279 H      1 LIG       0.09000
      7 H2        -70.9250  -10.2333  -45.2314 H      1 LIG       0.09000
      8 H3        -70.9783   -7.4732  -43.9145 H      1 LIG       0.09000
      9 H4        -70.0810   -8.9114  -43.3208 H      1 LIG       0.09000
@<TRIPOS>BOND
      1       1       2 1
      2       1       4 2
      3       1       5 1
      4       2       3 1
      5       3       5 1
      6       2       6 1
      7       2       7 1
      8       3       8 1
      9       3       9 1
@<TRIPOS>ALT_TYPE
CGenFF_4.0_ALT_TYPE_SET
CGenFF_4.0 1 CG2O4 2 CG3C41 3 CG3C41 4 OG2D1 5 OG3C51 6 HGA2 7 HGA2 8 HGA2 9 HGA2
@<TRIPOS>MOLECULE
4_lactone
 9 9 0 0 0
****
USER_CHARGES
INVALID_CHARGES
Pose:  43 Cluster:  43 Fr_nu: 576845 TotEn:   -12.50
@<TRIPOS>ATOM
      1 C1        -53.7985    4.3293  -34.0774 C.2    1 LIG       0.04000
      2 C2        -54.1596    5.6848  -33.4440 C.3    1 LIG       0.11000
      3 C3        -53.4587    5.0965  -32.2231 C.3    1 LIG       0.08100
      4 O1        -53.9444    3.7741  -35.1427 O.2    1 LIG      -0.32000
      5 O2        -53.1891    3.8674  -32.9527 O.3    1 LIG      -0.27100
      6 H1        -53.6649    6.5394  -33.9081 H      1 LIG       0.09000
      7 H2        -55.2323    5.8556  -33.3389 H      1 LIG       0.09000
      8 H3        -52.5347    5.5967  -31.9206 H      1 LIG       0.09000
      9 H4        -54.0973    4.9160  -31.3541 H      1 LIG       0.09000
@<TRIPOS>BOND
      1       1       2 1
      2       1       4 2
      3       1       5 1
      4       2       3 1
      5       3       5 1
      6       2       6 1
      7       2       7 1
      8       3       8 1
      9       3       9 1
@<TRIPOS>ALT_TYPE
CGenFF_4.0_ALT_TYPE_SET
CGenFF_4.0 1 CG2O4 2 CG3C41 3 CG3C41 4 OG2D1 5 OG3C51 6 HGA2 7 HGA2 8 HGA2 9 HGA2
@<TRIPOS>MOLECULE
4_lactone
 9 9 0 0 0
****
USER_CHARGES
INVALID_CHARGES
Pose:  44 Cluster:  44 Fr_nu: 430492 TotEn:   -12.18
@<TRIPOS>ATOM
      1 C1        -52.0138    4.5316  -32.8737 C.2    1 LIG       0.04000
      2 C2        -53.4673    4.7978  -32.4429 C.3    1 LIG       0.11000
      3 C3        -53.7921    4.1736  -33.7967 C.3    1 LIG       0.08100
      4 O1        -50.9037    4.6973  -32.4214 O.2    1 LIG      -0.32000
      5 O2        -52.3751    3.9864  -34.0661 O.3    1 LIG      -0.27100
      6 H1        -53.7849    4.2263  -31.5694 H      1 LIG       0.09000
      7 H2        -53.7137    5.8556  -32.3367 H      1 LIG       0.09000
      8 H3        -54.3256    3.2198  -33.7628 H      1 LIG       0.09000
      9 H4        -54.2546    4.8440  -34.5263 H      1 LIG       0.09000
@<TRIPOS>BOND
      1       1       2 1
      2       1       4 2
      3       1       5 1
      4       2       3 1
      5       3       5 1
      6       2       6 1
      7       2       7 1
      8       3       8 1
      9       3       9 1
@<TRIPOS>ALT_TYPE
CGenFF_4.0_ALT_TYPE_SET
CGenFF_4.0 1 CG2O4 2 CG3C41 3 CG3C41 4 OG2D1 5 OG3C51 6 HGA2 7 HGA2 8 HGA2 9 HGA2
@<TRIPOS>MOLECULE
4_lactone
 9 9 0 0 0
****
USER_CHARGES
INVALID_CHARGES
Pose:  45 Cluster:  45 Fr_nu: 416593 TotEn:   -11.83
@<TRIPOS>ATOM
      1 C1        -80.1078  -29.0597  -34.6562 C.2    1 LIG       0.04000
      2 C2        -80.4115  -28.7626  -33.1767 C.3    1 LIG       0.11000
      3 C3        -79.2024  -27.8404  -33.3012 C.3    1 LIG       0.08100
      4 O1        -80.5638  -29.7483  -35.5406 O.2    1 LIG      -0.32000
      5 O2        -79.0386  -28.2200  -34.6957 O.3    1 LIG      -0.27100
      6 H1        -81.3694  -28.2677  -33.0092 H      1 LIG       0.09000
      7 H2        -80.2870  -29.6216  -32.5154 H      1 LIG       0.09000
      8 H3        -79.4089  -26.7718  -33.1958 H      1 LIG       0.09000
      9 H4        -78.3312  -28.1217  -32.7033 H      1 LIG       0.09000
@<TRIPOS>BOND
      1       1       2 1
      2       1       4 2
      3       1       5 1
      4       2       3 1
      5       3       5 1
      6       2       6 1
      7       2       7 1
      8       3       8 1
      9       3       9 1
@<TRIPOS>ALT_TYPE
CGenFF_4.0_ALT_TYPE_SET
CGenFF_4.0 1 CG2O4 2 CG3C41 3 CG3C41 4 OG2D1 5 OG3C51 6 HGA2 7 HGA2 8 HGA2 9 HGA2
@<TRIPOS>MOLECULE
4_lactone
 9 9 0 0 0
****
USER_CHARGES
INVALID_CHARGES
Pose:  46 Cluster:  46 Fr_nu: 160283 TotEn:   -11.76
@<TRIPOS>ATOM
      1 C1        -70.9411  -11.6486  -40.2246 C.2    1 LIG       0.04000
      2 C2        -71.0535  -11.5558  -41.7569 C.3    1 LIG       0.11000
      3 C3        -69.7441  -10.7837  -41.6251 C.3    1 LIG       0.08100
      4 O1        -71.5749  -12.1239  -39.3098 O.2    1 LIG      -0.32000
      5 O2        -69.7742  -10.9514  -40.1806 O.3    1 LIG      -0.27100
      6 H1        -70.9868  -12.5177  -42.2676 H      1 LIG       0.09000
      7 H2        -71.9113  -10.9790  -42.1064 H      1 LIG       0.09000
      8 H3        -68.8660  -11.2612  -42.0682 H      1 LIG       0.09000
      9 H4        -69.7884   -9.7284  -41.9080 H      1 LIG       0.09000
@<TRIPOS>BOND
      1       1       2 1
      2       1       4 2
      3       1       5 1
      4       2       3 1
      5       3       5 1
      6       2       6 1
      7       2       7 1
      8       3       8 1
      9       3       9 1
@<TRIPOS>ALT_TYPE
CGenFF_4.0_ALT_TYPE_SET
CGenFF_4.0 1 CG2O4 2 CG3C41 3 CG3C41 4 OG2D1 5 OG3C51 6 HGA2 7 HGA2 8 HGA2 9 HGA2
@<TRIPOS>MOLECULE
4_lactone
 9 9 0 0 0
****
USER_CHARGES
INVALID_CHARGES
Pose:  47 Cluster:  47 Fr_nu: 439527 TotEn:   -11.42
@<TRIPOS>ATOM
      1 C1        -68.5841   -8.0911  -48.9924 C.2    1 LIG       0.04000
      2 C2        -67.4258   -7.4380  -49.7677 C.3    1 LIG       0.11000
      3 C3        -66.7177   -7.5170  -48.4185 C.3    1 LIG       0.08100
      4 O1        -69.7110   -8.4682  -49.2206 O.2    1 LIG      -0.32000
      5 O2        -67.8940   -8.1291  -47.8210 O.3    1 LIG      -0.27100
      6 H1        -67.0098   -8.0644  -50.5583 H      1 LIG       0.09000
      7 H2        -67.6441   -6.4324  -50.1308 H      1 LIG       0.09000
      8 H3        -65.8513   -8.1828  -48.3765 H      1 LIG       0.09000
      9 H4        -66.4838   -6.5562  -47.9517 H      1 LIG       0.09000
@<TRIPOS>BOND
      1       1       2 1
      2       1       4 2
      3       1       5 1
      4       2       3 1
      5       3       5 1
      6       2       6 1
      7       2       7 1
      8       3       8 1
      9       3       9 1
@<TRIPOS>ALT_TYPE
CGenFF_4.0_ALT_TYPE_SET
CGenFF_4.0 1 CG2O4 2 CG3C41 3 CG3C41 4 OG2D1 5 OG3C51 6 HGA2 7 HGA2 8 HGA2 9 HGA2
@<TRIPOS>MOLECULE
4_lactone
 9 9 0 0 0
****
USER_CHARGES
INVALID_CHARGES
Pose:  48 Cluster:  48 Fr_nu: 1634500 TotEn:   -11.30
@<TRIPOS>ATOM
      1 C1        -46.2802  -12.2309  -43.9904 C.2    1 LIG       0.04000
      2 C2        -46.1048  -10.7244  -44.2526 C.3    1 LIG       0.11000
      3 C3        -44.6361  -11.0312  -43.9756 C.3    1 LIG       0.08100
      4 O1        -47.1846  -13.0346  -43.9705 O.2    1 LIG      -0.32000
      5 O2        -44.9561  -12.4326  -43.7539 O.3    1 LIG      -0.27100
      6 H1        -46.3407  -10.4193  -45.2733 H      1 LIG       0.09000
      7 H2        -46.6019  -10.0844  -43.5217 H      1 LIG       0.09000
      8 H3        -43.9573  -10.9018  -44.8229 H      1 LIG       0.09000
      9 H4        -44.2186  -10.5675  -43.0777 H      1 LIG       0.09000
@<TRIPOS>BOND
      1       1       2 1
      2       1       4 2
      3       1       5 1
      4       2       3 1
      5       3       5 1
      6       2       6 1
      7       2       7 1
      8       3       8 1
      9       3       9 1
@<TRIPOS>ALT_TYPE
CGenFF_4.0_ALT_TYPE_SET
CGenFF_4.0 1 CG2O4 2 CG3C41 3 CG3C41 4 OG2D1 5 OG3C51 6 HGA2 7 HGA2 8 HGA2 9 HGA2
@<TRIPOS>MOLECULE
4_lactone
 9 9 0 0 0
****
USER_CHARGES
INVALID_CHARGES
Pose:  49 Cluster:  49 Fr_nu: 196708 TotEn:   -11.10
@<TRIPOS>ATOM
      1 C1        -67.7544   -8.0383  -47.8803 C.2    1 LIG       0.04000
      2 C2        -66.5564   -7.6565  -48.7680 C.3    1 LIG       0.11000
      3 C3        -65.9135   -7.2947  -47.4324 C.3    1 LIG       0.08100
      4 O1        -68.8718   -8.4783  -48.0291 O.2    1 LIG      -0.32000
      5 O2        -67.1210   -7.6946  -46.7269 O.3    1 LIG      -0.27100
      6 H1        -66.1075   -8.4987  -49.2970 H      1 LIG       0.09000
      7 H2        -66.7505   -6.8212  -49.4429 H      1 LIG       0.09000
      8 H3        -65.0547   -7.9047  -47.1394 H      1 LIG       0.09000
      9 H4        -65.6956   -6.2332  -47.2860 H      1 LIG       0.09000
@<TRIPOS>BOND
      1       1       2 1
      2       1       4 2
      3       1       5 1
      4       2       3 1
      5       3       5 1
      6       2       6 1
      7       2       7 1
      8       3       8 1
      9       3       9 1
@<TRIPOS>ALT_TYPE
CGenFF_4.0_ALT_TYPE_SET
CGenFF_4.0 1 CG2O4 2 CG3C41 3 CG3C41 4 OG2D1 5 OG3C51 6 HGA2 7 HGA2 8 HGA2 9 HGA2
@<TRIPOS>MOLECULE
4_lactone
 9 9 0 0 0
****
USER_CHARGES
INVALID_CHARGES
Pose:  50 Cluster:  50 Fr_nu:  29000 TotEn:   -10.60
@<TRIPOS>ATOM
      1 C1        -67.5735   -7.9768  -47.4844 C.2    1 LIG       0.04000
      2 C2        -66.0367   -7.9054  -47.5331 C.3    1 LIG       0.11000
      3 C3        -66.2937   -7.1416  -48.8287 C.3    1 LIG       0.08100
      4 O1        -68.4236   -8.4348  -46.7551 O.2    1 LIG      -0.32000
      5 O2        -67.7293   -7.2901  -48.6480 O.3    1 LIG      -0.27100
      6 H1        -65.5916   -7.3266  -46.7223 H      1 LIG       0.09000
      7 H2        -65.5491   -8.8755  -47.6429 H      1 LIG       0.09000
      8 H3        -65.9936   -6.0902  -48.8262 H      1 LIG       0.09000
      9 H4        -65.9507   -7.6344  -49.7426 H      1 LIG       0.09000
@<TRIPOS>BOND
      1       1       2 1
      2       1       4 2
      3       1       5 1
      4       2       3 1
      5       3       5 1
      6       2       6 1
      7       2       7 1
      8       3       8 1
      9       3       9 1
@<TRIPOS>ALT_TYPE
CGenFF_4.0_ALT_TYPE_SET
CGenFF_4.0 1 CG2O4 2 CG3C41 3 CG3C41 4 OG2D1 5 OG3C51 6 HGA2 7 HGA2 8 HGA2 9 HGA2
@<TRIPOS>MOLECULE
4_lactone
 9 9 0 0 0
****
USER_CHARGES
INVALID_CHARGES
Pose:  51 Cluster:  51 Fr_nu:   4639 TotEn:   -10.53
@<TRIPOS>ATOM
      1 C1        -53.2946    3.9223  -33.9812 C.2    1 LIG       0.04000
      2 C2        -53.9174    4.5794  -32.7364 C.3    1 LIG       0.11000
      3 C3        -52.8067    5.6045  -32.9446 C.3    1 LIG       0.08100
      4 O1        -53.4921    2.9468  -34.6694 O.2    1 LIG      -0.32000
      5 O2        -52.3289    4.8718  -34.1066 O.3    1 LIG      -0.27100
      6 H1        -54.9341    4.9455  -32.8875 H      1 LIG       0.09000
      7 H2        -53.8428    3.9764  -31.8300 H      1 LIG       0.09000
      8 H3        -53.1362    6.6125  -33.2109 H      1 LIG       0.09000
      9 H4        -52.0496    5.6461  -32.1567 H      1 LIG       0.09000
@<TRIPOS>BOND
      1       1       2 1
      2       1       4 2
      3       1       5 1
      4       2       3 1
      5       3       5 1
      6       2       6 1
      7       2       7 1
      8       3       8 1
      9       3       9 1
@<TRIPOS>ALT_TYPE
CGenFF_4.0_ALT_TYPE_SET
CGenFF_4.0 1 CG2O4 2 CG3C41 3 CG3C41 4 OG2D1 5 OG3C51 6 HGA2 7 HGA2 8 HGA2 9 HGA2
@<TRIPOS>MOLECULE
4_lactone
 9 9 0 0 0
****
USER_CHARGES
INVALID_CHARGES
Pose:  52 Cluster:  52 Fr_nu: 746764 TotEn:   -10.52
@<TRIPOS>ATOM
      1 C1        -74.7690  -27.4872  -45.0486 C.2    1 LIG       0.04000
      2 C2        -75.6788  -26.2928  -44.7095 C.3    1 LIG       0.11000
      3 C3        -74.3659  -25.6483  -44.2751 C.3    1 LIG       0.08100
      4 O1        -74.8915  -28.6032  -45.5002 O.2    1 LIG      -0.32000
      5 O2        -73.6371  -26.8524  -44.6418 O.3    1 LIG      -0.27100
      6 H1        -76.1636  -25.8418  -45.5768 H      1 LIG       0.09000
      7 H2        -76.3964  -26.4919  -43.9119 H      1 LIG       0.09000
      8 H3        -74.0433  -24.7863  -44.8653 H      1 LIG       0.09000
      9 H4        -74.2765  -25.4344  -43.2065 H      1 LIG       0.09000
@<TRIPOS>BOND
      1       1       2 1
      2       1       4 2
      3       1       5 1
      4       2       3 1
      5       3       5 1
      6       2       6 1
      7       2       7 1
      8       3       8 1
      9       3       9 1
@<TRIPOS>ALT_TYPE
CGenFF_4.0_ALT_TYPE_SET
CGenFF_4.0 1 CG2O4 2 CG3C41 3 CG3C41 4 OG2D1 5 OG3C51 6 HGA2 7 HGA2 8 HGA2 9 HGA2
@<TRIPOS>MOLECULE
4_lactone
 9 9 0 0 0
****
USER_CHARGES
INVALID_CHARGES
Pose:  53 Cluster:  53 Fr_nu:  71016 TotEn:    -9.46
@<TRIPOS>ATOM
      1 C1        -65.2521  -17.8288  -53.1010 C.2    1 LIG       0.04000
      2 C2        -65.6724  -18.4412  -51.7529 C.3    1 LIG       0.11000
      3 C3        -66.6189  -19.2600  -52.6256 C.3    1 LIG       0.08100
      4 O1        -64.4720  -16.9932  -53.4979 O.2    1 LIG      -0.32000
      5 O2        -66.1212  -18.5912  -53.8174 O.3    1 LIG      -0.27100
      6 H1        -64.8823  -19.0041  -51.2535 H      1 LIG       0.09000
      7 H2        -66.1479  -17.7338  -51.0714 H      1 LIG       0.09000
      8 H3        -66.4242  -20.3355  -52.6557 H      1 LIG       0.09000
      9 H4        -67.6847  -19.0691  -52.4733 H      1 LIG       0.09000
@<TRIPOS>BOND
      1       1       2 1
      2       1       4 2
      3       1       5 1
      4       2       3 1
      5       3       5 1
      6       2       6 1
      7       2       7 1
      8       3       8 1
      9       3       9 1
@<TRIPOS>ALT_TYPE
CGenFF_4.0_ALT_TYPE_SET
CGenFF_4.0 1 CG2O4 2 CG3C41 3 CG3C41 4 OG2D1 5 OG3C51 6 HGA2 7 HGA2 8 HGA2 9 HGA2
@<TRIPOS>MOLECULE
4_lactone
 9 9 0 0 0
****
USER_CHARGES
INVALID_CHARGES
Pose:  54 Cluster:  54 Fr_nu: 140142 TotEn:    -7.22
@<TRIPOS>ATOM
      1 C1        -70.8574  -11.0064  -39.5864 C.2    1 LIG       0.04000
      2 C2        -69.6229  -11.5085  -40.3567 C.3    1 LIG       0.11000
      3 C3        -70.4913  -11.2187  -41.5773 C.3    1 LIG       0.08100
      4 O1        -71.1837  -10.8402  -38.4331 O.2    1 LIG      -0.32000
      5 O2        -71.5759  -10.7722  -40.7172 O.3    1 LIG      -0.27100
      6 H1        -68.7399  -10.8777  -40.2430 H      1 LIG       0.09000
      7 H2        -69.3859  -12.5592  -40.1817 H      1 LIG       0.09000
      8 H3        -70.1379  -10.4159  -42.2301 H      1 LIG       0.09000
      9 H4        -70.7807  -12.0920  -42.1683 H      1 LIG       0.09000
@<TRIPOS>BOND
      1       1       2 1
      2       1       4 2
      3       1       5 1
      4       2       3 1
      5       3       5 1
      6       2       6 1
      7       2       7 1
      8       3       8 1
      9       3       9 1
@<TRIPOS>ALT_TYPE
CGenFF_4.0_ALT_TYPE_SET
CGenFF_4.0 1 CG2O4 2 CG3C41 3 CG3C41 4 OG2D1 5 OG3C51 6 HGA2 7 HGA2 8 HGA2 9 HGA2
@<TRIPOS>MOLECULE
4_lactone
 9 9 0 0 0
****
USER_CHARGES
INVALID_CHARGES
Pose:  55 Cluster:  55 Fr_nu:  14957 TotEn:    -6.05
@<TRIPOS>ATOM
      1 C1        -52.4756    4.6849  -32.5668 C.2    1 LIG       0.04000
      2 C2        -51.4161    4.3705  -33.6382 C.3    1 LIG       0.11000
      3 C3        -50.4441    4.8072  -32.5462 C.3    1 LIG       0.08100
      4 O1        -53.6811    4.6524  -32.4664 O.2    1 LIG      -0.32000
      5 O2        -51.5536    5.0621  -31.6409 O.3    1 LIG      -0.27100
      6 H1        -51.3680    3.3180  -33.9218 H      1 LIG       0.09000
      7 H2        -51.4651    5.0168  -34.5161 H      1 LIG       0.09000
      8 H3        -49.7814    4.0269  -32.1621 H      1 LIG       0.09000
      9 H4        -49.8786    5.7195  -32.7554 H      1 LIG       0.09000
@<TRIPOS>BOND
      1       1       2 1
      2       1       4 2
      3       1       5 1
      4       2       3 1
      5       3       5 1
      6       2       6 1
      7       2       7 1
      8       3       8 1
      9       3       9 1
@<TRIPOS>ALT_TYPE
CGenFF_4.0_ALT_TYPE_SET
CGenFF_4.0 1 CG2O4 2 CG3C41 3 CG3C41 4 OG2D1 5 OG3C51 6 HGA2 7 HGA2 8 HGA2 9 HGA2
@<TRIPOS>MOLECULE
4_lactone
 9 9 0 0 0
****
USER_CHARGES
INVALID_CHARGES
Pose:  56 Cluster:  56 Fr_nu: 188514 TotEn:    -5.88
@<TRIPOS>ATOM
      1 C1        -71.3669  -11.4251  -41.2571 C.2    1 LIG       0.04000
      2 C2        -70.4875  -10.9147  -40.1015 C.3    1 LIG       0.11000
      3 C3        -69.4170  -11.7631  -40.7813 C.3    1 LIG       0.08100
      4 O1        -72.5096  -11.2967  -41.6338 O.2    1 LIG      -0.32000
      5 O2        -70.3656  -12.1614  -41.8095 O.3    1 LIG      -0.27100
      6 H1        -70.3166   -9.8371  -40.1141 H      1 LIG       0.09000
      7 H2        -70.8070  -11.2548  -39.1150 H      1 LIG       0.09000
      8 H3        -68.5728  -11.2113  -41.2035 H      1 LIG       0.09000
      9 H4        -69.0621  -12.6234  -40.2072 H      1 LIG       0.09000
@<TRIPOS>BOND
      1       1       2 1
      2       1       4 2
      3       1       5 1
      4       2       3 1
      5       3       5 1
      6       2       6 1
      7       2       7 1
      8       3       8 1
      9       3       9 1
@<TRIPOS>ALT_TYPE
CGenFF_4.0_ALT_TYPE_SET
CGenFF_4.0 1 CG2O4 2 CG3C41 3 CG3C41 4 OG2D1 5 OG3C51 6 HGA2 7 HGA2 8 HGA2 9 HGA2
@<TRIPOS>MOLECULE
4_lactone
 9 9 0 0 0
****
USER_CHARGES
INVALID_CHARGES
Pose:  57 Cluster:  57 Fr_nu: 6273812 TotEn:    -4.71
@<TRIPOS>ATOM
      1 C1        -52.0828  -22.8270  -25.7428 C.2    1 LIG       0.04000
      2 C2        -52.7758  -23.7809  -26.7322 C.3    1 LIG       0.11000
      3 C3        -52.1223  -22.8814  -27.7770 C.3    1 LIG       0.08100
      4 O1        -51.9897  -22.6978  -24.5433 O.2    1 LIG      -0.32000
      5 O2        -51.5318  -22.0666  -26.7267 O.3    1 LIG      -0.27100
      6 H1        -52.4075  -24.8073  -26.6938 H      1 LIG       0.09000
      7 H2        -53.8659  -23.7482  -26.6930 H      1 LIG       0.09000
      8 H3        -51.3571  -23.3552  -28.3980 H      1 LIG       0.09000
      9 H4        -52.8111  -22.3006  -28.3966 H      1 LIG       0.09000
@<TRIPOS>BOND
      1       1       2 1
      2       1       4 2
      3       1       5 1
      4       2       3 1
      5       3       5 1
      6       2       6 1
      7       2       7 1
      8       3       8 1
      9       3       9 1
@<TRIPOS>ALT_TYPE
CGenFF_4.0_ALT_TYPE_SET
CGenFF_4.0 1 CG2O4 2 CG3C41 3 CG3C41 4 OG2D1 5 OG3C51 6 HGA2 7 HGA2 8 HGA2 9 HGA2
@<TRIPOS>MOLECULE
4_lactone
 9 9 0 0 0
****
USER_CHARGES
INVALID_CHARGES
Pose:  58 Cluster:  58 Fr_nu: 362456 TotEn:    -3.70
@<TRIPOS>ATOM
      1 C1        -71.2983  -11.3329  -42.0265 C.2    1 LIG       0.04000
      2 C2        -69.9050  -10.8225  -41.6172 C.3    1 LIG       0.11000
      3 C3        -70.2089  -11.5735  -40.3242 C.3    1 LIG       0.08100
      4 O1        -72.0311  -11.2560  -42.9865 O.2    1 LIG      -0.32000
      5 O2        -71.5035  -11.9799  -40.8480 O.3    1 LIG      -0.27100
      6 H1        -69.0886  -11.2256  -42.2183 H      1 LIG       0.09000
      7 H2        -69.8362   -9.7369  -41.5304 H      1 LIG       0.09000
      8 H3        -69.5696  -12.4356  -40.1158 H      1 LIG       0.09000
      9 H4        -70.3142  -10.9514  -39.4311 H      1 LIG       0.09000
@<TRIPOS>BOND
      1       1       2 1
      2       1       4 2
      3       1       5 1
      4       2       3 1
      5       3       5 1
      6       2       6 1
      7       2       7 1
      8       3       8 1
      9       3       9 1
@<TRIPOS>ALT_TYPE
CGenFF_4.0_ALT_TYPE_SET
CGenFF_4.0 1 CG2O4 2 CG3C41 3 CG3C41 4 OG2D1 5 OG3C51 6 HGA2 7 HGA2 8 HGA2 9 HGA2
@<TRIPOS>MOLECULE
pyridine
 11 11 0 0 0
****
USER_CHARGES
INVALID_CHARGES
Pose:   1 Cluster:   1 Fr_nu:   1448 TotEn:   -16.90
@<TRIPOS>ATOM
      1 C1        -67.5693   -7.2715  -49.3645 C.ar   1 LIG      -0.11300
      2 C2        -68.7262   -7.8085  -48.8109 C.ar   1 LIG      -0.11700
      3 C3        -66.3714   -7.3428  -48.6623 C.ar   1 LIG      -0.11700
      4 C4        -68.6329   -8.4015  -47.5622 C.ar   1 LIG       0.17700
      5 C5        -66.3835   -7.9564  -47.4201 C.ar   1 LIG       0.17700
      6 N1        -67.4873   -8.4896  -46.8498 N.ar   1 LIG      -0.60000
      7 H1        -67.6014   -6.7976  -50.3410 H      1 LIG       0.11500
      8 H2        -69.6709   -7.7647  -49.3403 H      1 LIG       0.11500
      9 H3        -65.4572   -6.9305  -49.0740 H      1 LIG       0.11500
     10 H4        -69.5069   -8.8348  -47.0872 H      1 LIG       0.12400
     11 H5        -65.4757   -8.0375  -46.8313 H      1 LIG       0.12400
@<TRIPOS>BOND
      1       1       2 ar
      2       1       3 ar
      3       2       4 ar
      4       3       5 ar
      5       4       6 ar
      6       5       6 ar
      7       1       7 1
      8       2       8 1
      9       3       9 1
     10       4      10 1
     11       5      11 1
@<TRIPOS>ALT_TYPE
CGenFF_4.0_ALT_TYPE_SET
CGenFF_4.0 1 CG2R61 2 CG2R61 3 CG2R61 4 CG2R61 5 CG2R61 6 NG2R60 7 HGR61 8 HGR61 9 HGR61 10 HGR62 11 HGR62
@<TRIPOS>MOLECULE
pyridine
 11 11 0 0 0
****
USER_CHARGES
INVALID_CHARGES
Pose:   2 Cluster:   2 Fr_nu: 456977 TotEn:   -15.53
@<TRIPOS>ATOM
      1 C1        -45.5095  -10.4814  -31.3616 C.ar   1 LIG      -0.11300
      2 C2        -45.2628   -9.1213  -31.5112 C.ar   1 LIG      -0.11700
      3 C3        -46.5570  -11.0731  -32.0588 C.ar   1 LIG      -0.11700
      4 C4        -46.0859   -8.4027  -32.3633 C.ar   1 LIG       0.17700
      5 C5        -47.3223  -10.2672  -32.8861 C.ar   1 LIG       0.17700
      6 N1        -47.1130   -8.9425  -33.0570 N.ar   1 LIG      -0.60000
      7 H1        -44.8871  -11.0790  -30.7024 H      1 LIG       0.11500
      8 H2        -44.4518   -8.6389  -30.9781 H      1 LIG       0.11500
      9 H3        -46.7680  -12.1316  -31.9572 H      1 LIG       0.11500
     10 H4        -45.9350   -7.3389  -32.5139 H      1 LIG       0.12400
     11 H5        -48.1516  -10.6795  -33.4515 H      1 LIG       0.12400
@<TRIPOS>BOND
      1       1       2 ar
      2       1       3 ar
      3       2       4 ar
      4       3       5 ar
      5       4       6 ar
      6       5       6 ar
      7       1       7 1
      8       2       8 1
      9       3       9 1
     10       4      10 1
     11       5      11 1
@<TRIPOS>ALT_TYPE
CGenFF_4.0_ALT_TYPE_SET
CGenFF_4.0 1 CG2R61 2 CG2R61 3 CG2R61 4 CG2R61 5 CG2R61 6 NG2R60 7 HGR61 8 HGR61 9 HGR61 10 HGR62 11 HGR62
@<TRIPOS>MOLECULE
pyridine
 11 11 0 0 0
****
USER_CHARGES
INVALID_CHARGES
Pose:   3 Cluster:   3 Fr_nu: 433822 TotEn:   -14.64
@<TRIPOS>ATOM
      1 C1        -71.3470  -11.4994  -39.6680 C.ar   1 LIG      -0.11300
      2 C2        -72.2407  -11.4994  -40.7331 C.ar   1 LIG      -0.11700
      3 C3        -69.9788  -11.4994  -39.9157 C.ar   1 LIG      -0.11700
      4 C4        -71.7196  -11.4995  -42.0170 C.ar   1 LIG       0.17700
      5 C5        -69.5590  -11.4997  -41.2361 C.ar   1 LIG       0.17700
      6 N1        -70.3971  -11.4997  -42.2969 N.ar   1 LIG      -0.60000
      7 H1        -71.7161  -11.5001  -38.6467 H      1 LIG       0.11500
      8 H2        -73.3112  -11.4991  -40.5638 H      1 LIG       0.11500
      9 H3        -69.2637  -11.4999  -39.1010 H      1 LIG       0.11500
     10 H4        -72.3751  -11.4998  -42.8815 H      1 LIG       0.12400
     11 H5        -68.5025  -11.5005  -41.4834 H      1 LIG       0.12400
@<TRIPOS>BOND
      1       1       2 ar
      2       1       3 ar
      3       2       4 ar
      4       3       5 ar
      5       4       6 ar
      6       5       6 ar
      7       1       7 1
      8       2       8 1
      9       3       9 1
     10       4      10 1
     11       5      11 1
@<TRIPOS>ALT_TYPE
CGenFF_4.0_ALT_TYPE_SET
CGenFF_4.0 1 CG2R61 2 CG2R61 3 CG2R61 4 CG2R61 5 CG2R61 6 NG2R60 7 HGR61 8 HGR61 9 HGR61 10 HGR62 11 HGR62
@<TRIPOS>MOLECULE
pyridine
 11 11 0 0 0
****
USER_CHARGES
INVALID_CHARGES
Pose:   4 Cluster:   4 Fr_nu: 3131709 TotEn:   -14.47
@<TRIPOS>ATOM
      1 C1        -79.0522  -29.9818  -33.5073 C.ar   1 LIG      -0.11300
      2 C2        -78.9903  -31.2115  -34.1530 C.ar   1 LIG      -0.11700
      3 C3        -79.7429  -28.9280  -34.0953 C.ar   1 LIG      -0.11700
      4 C4        -79.6307  -31.3351  -35.3755 C.ar   1 LIG       0.17700
      5 C5        -80.3494  -29.1537  -35.3205 C.ar   1 LIG       0.17700
      6 N1        -80.3110  -30.3343  -35.9781 N.ar   1 LIG      -0.60000
      7 H1        -78.5626  -29.8446  -32.5478 H      1 LIG       0.11500
      8 H2        -78.4580  -32.0469  -33.7133 H      1 LIG       0.11500
      9 H3        -79.8039  -27.9604  -33.6104 H      1 LIG       0.11500
     10 H4        -79.6115  -32.2738  -35.9193 H      1 LIG       0.12400
     11 H5        -80.8998  -28.3644  -35.8220 H      1 LIG       0.12400
@<TRIPOS>BOND
      1       1       2 ar
      2       1       3 ar
      3       2       4 ar
      4       3       5 ar
      5       4       6 ar
      6       5       6 ar
      7       1       7 1
      8       2       8 1
      9       3       9 1
     10       4      10 1
     11       5      11 1
@<TRIPOS>ALT_TYPE
CGenFF_4.0_ALT_TYPE_SET
CGenFF_4.0 1 CG2R61 2 CG2R61 3 CG2R61 4 CG2R61 5 CG2R61 6 NG2R60 7 HGR61 8 HGR61 9 HGR61 10 HGR62 11 HGR62
@<TRIPOS>MOLECULE
pyridine
 11 11 0 0 0
****
USER_CHARGES
INVALID_CHARGES
Pose:   5 Cluster:   5 Fr_nu:  20741 TotEn:   -14.44
@<TRIPOS>ATOM
      1 C1        -66.7519   -6.8802  -50.3672 C.ar   1 LIG      -0.11300
      2 C2        -65.6171   -7.2489  -49.6533 C.ar   1 LIG      -0.11700
      3 C3        -68.0110   -7.2172  -49.8831 C.ar   1 LIG      -0.11700
      4 C4        -65.7939   -7.9483  -48.4703 C.ar   1 LIG       0.17700
      5 C5        -68.0806   -7.9182  -48.6900 C.ar   1 LIG       0.17700
      6 N1        -67.0007   -8.2937  -47.9685 N.ar   1 LIG      -0.60000
      7 H1        -66.6551   -6.3318  -51.2994 H      1 LIG       0.11500
      8 H2        -64.6258   -6.9966  -50.0114 H      1 LIG       0.11500
      9 H3        -68.9094   -6.9407  -50.4231 H      1 LIG       0.11500
     10 H4        -64.9405   -8.2590  -47.8769 H      1 LIG       0.12400
     11 H5        -69.0386   -8.2061  -48.2696 H      1 LIG       0.12400
@<TRIPOS>BOND
      1       1       2 ar
      2       1       3 ar
      3       2       4 ar
      4       3       5 ar
      5       4       6 ar
      6       5       6 ar
      7       1       7 1
      8       2       8 1
      9       3       9 1
     10       4      10 1
     11       5      11 1
@<TRIPOS>ALT_TYPE
CGenFF_4.0_ALT_TYPE_SET
CGenFF_4.0 1 CG2R61 2 CG2R61 3 CG2R61 4 CG2R61 5 CG2R61 6 NG2R60 7 HGR61 8 HGR61 9 HGR61 10 HGR62 11 HGR62
@<TRIPOS>MOLECULE
pyridine
 11 11 0 0 0
****
USER_CHARGES
INVALID_CHARGES
Pose:   6 Cluster:   6 Fr_nu: 3729141 TotEn:   -13.60
@<TRIPOS>ATOM
      1 C1        -82.7390   -9.6761  -32.1961 C.ar   1 LIG      -0.11300
      2 C2        -82.5429   -9.6878  -33.5726 C.ar   1 LIG      -0.11700
      3 C3        -84.0307   -9.6269  -31.6839 C.ar   1 LIG      -0.11700
      4 C4        -83.6627   -9.6492  -34.3876 C.ar   1 LIG       0.17700
      5 C5        -85.0839   -9.5908  -32.5834 C.ar   1 LIG       0.17700
      6 N1        -84.9327   -9.6008  -33.9269 N.ar   1 LIG      -0.60000
      7 H1        -81.8867   -9.7046  -31.5238 H      1 LIG       0.11500
      8 H2        -81.5452   -9.7262  -33.9941 H      1 LIG       0.11500
      9 H3        -84.2074   -9.6164  -30.6144 H      1 LIG       0.11500
     10 H4        -83.5629   -9.6561  -35.4679 H      1 LIG       0.12400
     11 H5        -86.1109   -9.5511  -32.2355 H      1 LIG       0.12400
@<TRIPOS>BOND
      1       1       2 ar
      2       1       3 ar
      3       2       4 ar
      4       3       5 ar
      5       4       6 ar
      6       5       6 ar
      7       1       7 1
      8       2       8 1
      9       3       9 1
     10       4      10 1
     11       5      11 1
@<TRIPOS>ALT_TYPE
CGenFF_4.0_ALT_TYPE_SET
CGenFF_4.0 1 CG2R61 2 CG2R61 3 CG2R61 4 CG2R61 5 CG2R61 6 NG2R60 7 HGR61 8 HGR61 9 HGR61 10 HGR62 11 HGR62
@<TRIPOS>MOLECULE
pyridine
 11 11 0 0 0
****
USER_CHARGES
INVALID_CHARGES
Pose:   7 Cluster:   7 Fr_nu:  20700 TotEn:   -13.47
@<TRIPOS>ATOM
      1 C1        -69.4271   -7.7048  -48.9636 C.ar   1 LIG      -0.11300
      2 C2        -70.3682   -7.8508  -47.9506 C.ar   1 LIG      -0.11700
      3 C3        -68.0806   -7.9182  -48.6900 C.ar   1 LIG      -0.11700
      4 C4        -69.9152   -8.2087  -46.6910 C.ar   1 LIG       0.17700
      5 C5        -67.7299   -8.2728  -47.3973 C.ar   1 LIG       0.17700
      6 N1        -68.6156   -8.4241  -46.3872 N.ar   1 LIG      -0.60000
      7 H1        -69.7422   -7.4246  -49.9642 H      1 LIG       0.11500
      8 H2        -71.4229   -7.6899  -48.1410 H      1 LIG       0.11500
      9 H3        -67.3294   -7.8096  -49.4640 H      1 LIG       0.11500
     10 H4        -70.6095   -8.3348  -45.8670 H      1 LIG       0.12400
     11 H5        -66.6929   -8.4499  -47.1315 H      1 LIG       0.12400
@<TRIPOS>BOND
      1       1       2 ar
      2       1       3 ar
      3       2       4 ar
      4       3       5 ar
      5       4       6 ar
      6       5       6 ar
      7       1       7 1
      8       2       8 1
      9       3       9 1
     10       4      10 1
     11       5      11 1
@<TRIPOS>ALT_TYPE
CGenFF_4.0_ALT_TYPE_SET
CGenFF_4.0 1 CG2R61 2 CG2R61 3 CG2R61 4 CG2R61 5 CG2R61 6 NG2R60 7 HGR61 8 HGR61 9 HGR61 10 HGR62 11 HGR62
@<TRIPOS>MOLECULE
pyridine
 11 11 0 0 0
****
USER_CHARGES
INVALID_CHARGES
Pose:   8 Cluster:   8 Fr_nu:  70103 TotEn:   -13.47
@<TRIPOS>ATOM
      1 C1        -76.2912  -25.0401  -44.6849 C.ar   1 LIG      -0.11300
      2 C2        -75.7433  -23.7876  -44.4314 C.ar   1 LIG      -0.11700
      3 C3        -75.4680  -26.1603  -44.7119 C.ar   1 LIG      -0.11700
      4 C4        -74.3773  -23.7093  -44.2132 C.ar   1 LIG       0.17700
      5 C5        -74.1143  -25.9759  -44.4814 C.ar   1 LIG       0.17700
      6 N1        -73.5456  -24.7750  -44.2318 N.ar   1 LIG      -0.60000
      7 H1        -77.3577  -25.1430  -44.8617 H      1 LIG       0.11500
      8 H2        -76.3658  -22.9008  -44.4052 H      1 LIG       0.11500
      9 H3        -75.8731  -27.1465  -44.9080 H      1 LIG       0.11500
     10 H4        -73.9016  -22.7553  -44.0117 H      1 LIG       0.12400
     11 H5        -73.4289  -26.8170  -44.4923 H      1 LIG       0.12400
@<TRIPOS>BOND
      1       1       2 ar
      2       1       3 ar
      3       2       4 ar
      4       3       5 ar
      5       4       6 ar
      6       5       6 ar
      7       1       7 1
      8       2       8 1
      9       3       9 1
     10       4      10 1
     11       5      11 1
@<TRIPOS>ALT_TYPE
CGenFF_4.0_ALT_TYPE_SET
CGenFF_4.0 1 CG2R61 2 CG2R61 3 CG2R61 4 CG2R61 5 CG2R61 6 NG2R60 7 HGR61 8 HGR61 9 HGR61 10 HGR62 11 HGR62
@<TRIPOS>MOLECULE
pyridine
 11 11 0 0 0
****
USER_CHARGES
INVALID_CHARGES
Pose:   9 Cluster:   9 Fr_nu: 1122118 TotEn:   -13.39
@<TRIPOS>ATOM
      1 C1        -52.9190    4.4286  -34.3087 C.ar   1 LIG      -0.11300
      2 C2        -51.5864    4.6516  -33.9808 C.ar   1 LIG      -0.11700
      3 C3        -53.9091    4.6455  -33.3569 C.ar   1 LIG      -0.11700
      4 C4        -51.2985    5.0875  -32.6974 C.ar   1 LIG       0.17700
      5 C5        -53.5172    5.0814  -32.1015 C.ar   1 LIG       0.17700
      6 N1        -52.2329    5.3089  -31.7459 N.ar   1 LIG      -0.60000
      7 H1        -53.1854    4.0859  -35.3041 H      1 LIG       0.11500
      8 H2        -50.7980    4.4895  -34.7066 H      1 LIG       0.11500
      9 H3        -54.9544    4.4777  -33.5902 H      1 LIG       0.11500
     10 H4        -50.2744    5.2755  -32.3922 H      1 LIG       0.12400
     11 H5        -54.2504    5.2647  -31.3229 H      1 LIG       0.12400
@<TRIPOS>BOND
      1       1       2 ar
      2       1       3 ar
      3       2       4 ar
      4       3       5 ar
      5       4       6 ar
      6       5       6 ar
      7       1       7 1
      8       2       8 1
      9       3       9 1
     10       4      10 1
     11       5      11 1
@<TRIPOS>ALT_TYPE
CGenFF_4.0_ALT_TYPE_SET
CGenFF_4.0 1 CG2R61 2 CG2R61 3 CG2R61 4 CG2R61 5 CG2R61 6 NG2R60 7 HGR61 8 HGR61 9 HGR61 10 HGR62 11 HGR62
@<TRIPOS>MOLECULE
pyridine
 11 11 0 0 0
****
USER_CHARGES
INVALID_CHARGES
Pose:  10 Cluster:  10 Fr_nu: 224864 TotEn:   -12.77
@<TRIPOS>ATOM
      1 C1        -74.2415  -25.3350  -44.2370 C.ar   1 LIG      -0.11300
      2 C2        -73.4345  -26.1586  -43.4602 C.ar   1 LIG      -0.11700
      3 C3        -74.2712  -23.9670  -43.9903 C.ar   1 LIG      -0.11700
      4 C4        -72.6821  -25.5697  -42.4567 C.ar   1 LIG       0.17700
      5 C5        -73.4816  -23.4762  -42.9629 C.ar   1 LIG       0.17700
      6 N1        -72.6849  -24.2450  -42.1870 N.ar   1 LIG      -0.60000
      7 H1        -74.8468  -25.7586  -45.0329 H      1 LIG       0.11500
      8 H2        -73.3953  -27.2275  -43.6348 H      1 LIG       0.11500
      9 H3        -74.8933  -23.3059  -44.5828 H      1 LIG       0.11500
     10 H4        -72.0369  -26.1690  -41.8230 H      1 LIG       0.12400
     11 H5        -73.4692  -22.4167  -42.7290 H      1 LIG       0.12400
@<TRIPOS>BOND
      1       1       2 ar
      2       1       3 ar
      3       2       4 ar
      4       3       5 ar
      5       4       6 ar
      6       5       6 ar
      7       1       7 1
      8       2       8 1
      9       3       9 1
     10       4      10 1
     11       5      11 1
@<TRIPOS>ALT_TYPE
CGenFF_4.0_ALT_TYPE_SET
CGenFF_4.0 1 CG2R61 2 CG2R61 3 CG2R61 4 CG2R61 5 CG2R61 6 NG2R60 7 HGR61 8 HGR61 9 HGR61 10 HGR62 11 HGR62
@<TRIPOS>MOLECULE
pyridine
 11 11 0 0 0
****
USER_CHARGES
INVALID_CHARGES
Pose:  11 Cluster:  11 Fr_nu:  46509 TotEn:   -12.68
@<TRIPOS>ATOM
      1 C1        -71.9488  -11.2531  -40.9591 C.ar   1 LIG      -0.11300
      2 C2        -72.4277  -11.1575  -42.2610 C.ar   1 LIG      -0.11700
      3 C3        -70.6291  -10.9135  -40.6830 C.ar   1 LIG      -0.11700
      4 C4        -71.5535  -10.7204  -43.2431 C.ar   1 LIG       0.17700
      5 C5        -69.8354  -10.4876  -41.7358 C.ar   1 LIG       0.17700
      6 N1        -70.2650  -10.3819  -43.0133 N.ar   1 LIG      -0.60000
      7 H1        -72.6028  -11.5924  -40.1613 H      1 LIG       0.11500
      8 H2        -73.4527  -11.4166  -42.4993 H      1 LIG       0.11500
      9 H3        -70.2341  -10.9808  -39.6757 H      1 LIG       0.11500
     10 H4        -71.8785  -10.6291  -44.2742 H      1 LIG       0.12400
     11 H5        -68.7985  -10.2116  -41.5739 H      1 LIG       0.12400
@<TRIPOS>BOND
      1       1       2 ar
      2       1       3 ar
      3       2       4 ar
      4       3       5 ar
      5       4       6 ar
      6       5       6 ar
      7       1       7 1
      8       2       8 1
      9       3       9 1
     10       4      10 1
     11       5      11 1
@<TRIPOS>ALT_TYPE
CGenFF_4.0_ALT_TYPE_SET
CGenFF_4.0 1 CG2R61 2 CG2R61 3 CG2R61 4 CG2R61 5 CG2R61 6 NG2R60 7 HGR61 8 HGR61 9 HGR61 10 HGR62 11 HGR62
@<TRIPOS>MOLECULE
pyridine
 11 11 0 0 0
****
USER_CHARGES
INVALID_CHARGES
Pose:  12 Cluster:  12 Fr_nu: 717439 TotEn:   -12.66
@<TRIPOS>ATOM
      1 C1        -53.2695    5.9944  -32.9011 C.ar   1 LIG      -0.11300
      2 C2        -54.2788    5.3369  -33.5954 C.ar   1 LIG      -0.11700
      3 C3        -51.9760    5.4848  -32.9177 C.ar   1 LIG      -0.11700
      4 C4        -53.9455    4.1825  -34.2854 C.ar   1 LIG       0.17700
      5 C5        -51.7458    4.3237  -33.6378 C.ar   1 LIG       0.17700
      6 N1        -52.7006    3.6570  -34.3246 N.ar   1 LIG      -0.60000
      7 H1        -53.4908    6.9020  -32.3474 H      1 LIG       0.11500
      8 H2        -55.2941    5.7160  -33.5967 H      1 LIG       0.11500
      9 H3        -51.1736    5.9804  -32.3832 H      1 LIG       0.11500
     10 H4        -54.6970    3.6326  -34.8423 H      1 LIG       0.12400
     11 H5        -50.7545    3.8845  -33.6822 H      1 LIG       0.12400
@<TRIPOS>BOND
      1       1       2 ar
      2       1       3 ar
      3       2       4 ar
      4       3       5 ar
      5       4       6 ar
      6       5       6 ar
      7       1       7 1
      8       2       8 1
      9       3       9 1
     10       4      10 1
     11       5      11 1
@<TRIPOS>ALT_TYPE
CGenFF_4.0_ALT_TYPE_SET
CGenFF_4.0 1 CG2R61 2 CG2R61 3 CG2R61 4 CG2R61 5 CG2R61 6 NG2R60 7 HGR61 8 HGR61 9 HGR61 10 HGR62 11 HGR62
@<TRIPOS>MOLECULE
pyridine
 11 11 0 0 0
****
USER_CHARGES
INVALID_CHARGES
Pose:  13 Cluster:  13 Fr_nu:  69441 TotEn:   -12.50
@<TRIPOS>ATOM
      1 C1        -70.1821  -10.7066  -41.7792 C.ar   1 LIG      -0.11300
      2 C2        -71.5038  -10.8000  -42.2006 C.ar   1 LIG      -0.11700
      3 C3        -69.8327  -11.1372  -40.5042 C.ar   1 LIG      -0.11700
      4 C4        -72.4308  -11.3271  -41.3160 C.ar   1 LIG       0.17700
      5 C5        -70.8345  -11.6490  -39.6954 C.ar   1 LIG       0.17700
      6 N1        -72.1292  -11.7555  -40.0698 N.ar   1 LIG      -0.60000
      7 H1        -69.4259  -10.2984  -42.4430 H      1 LIG       0.11500
      8 H2        -71.7990  -10.4708  -43.1901 H      1 LIG       0.11500
      9 H3        -68.8086  -11.0734  -40.1543 H      1 LIG       0.11500
     10 H4        -73.4746  -11.4208  -41.5970 H      1 LIG       0.12400
     11 H5        -70.6148  -11.9979  -38.6918 H      1 LIG       0.12400
@<TRIPOS>BOND
      1       1       2 ar
      2       1       3 ar
      3       2       4 ar
      4       3       5 ar
      5       4       6 ar
      6       5       6 ar
      7       1       7 1
      8       2       8 1
      9       3       9 1
     10       4      10 1
     11       5      11 1
@<TRIPOS>ALT_TYPE
CGenFF_4.0_ALT_TYPE_SET
CGenFF_4.0 1 CG2R61 2 CG2R61 3 CG2R61 4 CG2R61 5 CG2R61 6 NG2R60 7 HGR61 8 HGR61 9 HGR61 10 HGR62 11 HGR62
@<TRIPOS>MOLECULE
pyridine
 11 11 0 0 0
****
USER_CHARGES
INVALID_CHARGES
Pose:  14 Cluster:  14 Fr_nu:  20786 TotEn:   -12.46
@<TRIPOS>ATOM
      1 C1        -65.7451   -7.2909  -47.3919 C.ar   1 LIG      -0.11300
      2 C2        -65.8149   -7.2682  -48.7803 C.ar   1 LIG      -0.11700
      3 C3        -66.8574   -7.6757  -46.6516 C.ar   1 LIG      -0.11700
      4 C4        -67.0107   -7.6364  -49.3757 C.ar   1 LIG       0.17700
      5 C5        -68.0066   -8.0253  -47.3422 C.ar   1 LIG       0.17700
      6 N1        -68.1123   -8.0156  -48.6900 N.ar   1 LIG      -0.60000
      7 H1        -64.8258   -7.0086  -46.8876 H      1 LIG       0.11500
      8 H2        -64.9604   -6.9721  -49.3776 H      1 LIG       0.11500
      9 H3        -66.8261   -7.7003  -45.5683 H      1 LIG       0.11500
     10 H4        -67.1161   -7.6350  -50.4555 H      1 LIG       0.12400
     11 H5        -68.9021   -8.3321  -46.8119 H      1 LIG       0.12400
@<TRIPOS>BOND
      1       1       2 ar
      2       1       3 ar
      3       2       4 ar
      4       3       5 ar
      5       4       6 ar
      6       5       6 ar
      7       1       7 1
      8       2       8 1
      9       3       9 1
     10       4      10 1
     11       5      11 1
@<TRIPOS>ALT_TYPE
CGenFF_4.0_ALT_TYPE_SET
CGenFF_4.0 1 CG2R61 2 CG2R61 3 CG2R61 4 CG2R61 5 CG2R61 6 NG2R60 7 HGR61 8 HGR61 9 HGR61 10 HGR62 11 HGR62
@<TRIPOS>MOLECULE
pyridine
 11 11 0 0 0
****
USER_CHARGES
INVALID_CHARGES
Pose:  15 Cluster:  15 Fr_nu: 546361 TotEn:   -12.26
@<TRIPOS>ATOM
      1 C1        -64.4257  -18.9914  -51.5440 C.ar   1 LIG      -0.11300
      2 C2        -64.2900  -20.1659  -52.2756 C.ar   1 LIG      -0.11700
      3 C3        -65.6701  -18.3784  -51.4483 C.ar   1 LIG      -0.11700
      4 C4        -65.4203  -20.6829  -52.8880 C.ar   1 LIG       0.17700
      5 C5        -66.7385  -18.9752  -52.0979 C.ar   1 LIG       0.17700
      6 N1        -66.6454  -20.1158  -52.8178 N.ar   1 LIG      -0.60000
      7 H1        -63.5633  -18.5542  -51.0498 H      1 LIG       0.11500
      8 H2        -63.3300  -20.6611  -52.3636 H      1 LIG       0.11500
      9 H3        -65.7993  -17.4620  -50.8837 H      1 LIG       0.11500
     10 H4        -65.3666  -21.5967  -53.4704 H      1 LIG       0.12400
     11 H5        -67.7302  -18.5368  -52.0552 H      1 LIG       0.12400
@<TRIPOS>BOND
      1       1       2 ar
      2       1       3 ar
      3       2       4 ar
      4       3       5 ar
      5       4       6 ar
      6       5       6 ar
      7       1       7 1
      8       2       8 1
      9       3       9 1
     10       4      10 1
     11       5      11 1
@<TRIPOS>ALT_TYPE
CGenFF_4.0_ALT_TYPE_SET
CGenFF_4.0 1 CG2R61 2 CG2R61 3 CG2R61 4 CG2R61 5 CG2R61 6 NG2R60 7 HGR61 8 HGR61 9 HGR61 10 HGR62 11 HGR62
@<TRIPOS>MOLECULE
pyridine
 11 11 0 0 0
****
USER_CHARGES
INVALID_CHARGES
Pose:  16 Cluster:  16 Fr_nu: 3800259 TotEn:   -11.75
@<TRIPOS>ATOM
      1 C1        -84.1856   -2.0385  -46.6981 C.ar   1 LIG      -0.11300
      2 C2        -83.9199   -3.4019  -46.7589 C.ar   1 LIG      -0.11700
      3 C3        -84.4884   -1.3422  -47.8630 C.ar   1 LIG      -0.11700
      4 C4        -83.9693   -4.0176  -47.9991 C.ar   1 LIG       0.17700
      5 C5        -84.5121   -2.0501  -49.0538 C.ar   1 LIG       0.17700
      6 N1        -84.2595   -3.3746  -49.1523 N.ar   1 LIG      -0.60000
      7 H1        -84.1561   -1.5193  -45.7448 H      1 LIG       0.11500
      8 H2        -83.6820   -3.9648  -45.8638 H      1 LIG       0.11500
      9 H3        -84.6984   -0.2790  -47.8395 H      1 LIG       0.11500
     10 H4        -83.7694   -5.0793  -48.0996 H      1 LIG       0.12400
     11 H5        -84.7420   -1.5538  -49.9910 H      1 LIG       0.12400
@<TRIPOS>BOND
      1       1       2 ar
      2       1       3 ar
      3       2       4 ar
      4       3       5 ar
      5       4       6 ar
      6       5       6 ar
      7       1       7 1
      8       2       8 1
      9       3       9 1
     10       4      10 1
     11       5      11 1
@<TRIPOS>ALT_TYPE
CGenFF_4.0_ALT_TYPE_SET
CGenFF_4.0 1 CG2R61 2 CG2R61 3 CG2R61 4 CG2R61 5 CG2R61 6 NG2R60 7 HGR61 8 HGR61 9 HGR61 10 HGR62 11 HGR62
@<TRIPOS>MOLECULE
pyridine
 11 11 0 0 0
****
USER_CHARGES
INVALID_CHARGES
Pose:  17 Cluster:  17 Fr_nu: 353103 TotEn:   -11.61
@<TRIPOS>ATOM
      1 C1        -75.1344  -25.5161  -43.5789 C.ar   1 LIG      -0.11300
      2 C2        -75.4905  -24.4726  -44.4259 C.ar   1 LIG      -0.11700
      3 C3        -73.8098  -25.6606  -43.1817 C.ar   1 LIG      -0.11700
      4 C4        -74.4923  -23.6075  -44.8444 C.ar   1 LIG       0.17700
      5 C5        -72.8868  -24.7425  -43.6560 C.ar   1 LIG       0.17700
      6 N1        -73.1950  -23.7160  -44.4800 N.ar   1 LIG      -0.60000
      7 H1        -75.8877  -26.2158  -43.2295 H      1 LIG       0.11500
      8 H2        -76.5168  -24.3403  -44.7482 H      1 LIG       0.11500
      9 H3        -73.5093  -26.4669  -42.5223 H      1 LIG       0.11500
     10 H4        -74.7187  -22.7778  -45.5058 H      1 LIG       0.12400
     11 H5        -71.8406  -24.8113  -43.3767 H      1 LIG       0.12400
@<TRIPOS>BOND
      1       1       2 ar
      2       1       3 ar
      3       2       4 ar
      4       3       5 ar
      5       4       6 ar
      6       5       6 ar
      7       1       7 1
      8       2       8 1
      9       3       9 1
     10       4      10 1
     11       5      11 1
@<TRIPOS>ALT_TYPE
CGenFF_4.0_ALT_TYPE_SET
CGenFF_4.0 1 CG2R61 2 CG2R61 3 CG2R61 4 CG2R61 5 CG2R61 6 NG2R60 7 HGR61 8 HGR61 9 HGR61 10 HGR62 11 HGR62
@<TRIPOS>MOLECULE
pyridine
 11 11 0 0 0
****
USER_CHARGES
INVALID_CHARGES
Pose:  18 Cluster:  18 Fr_nu:  11650 TotEn:   -11.52
@<TRIPOS>ATOM
      1 C1        -67.9218   -7.8852  -46.1269 C.ar   1 LIG      -0.11300
      2 C2        -68.6736   -8.4054  -47.1744 C.ar   1 LIG      -0.11700
      3 C3        -66.5670   -7.6317  -46.3097 C.ar   1 LIG      -0.11700
      4 C4        -68.0285   -8.6528  -48.3754 C.ar   1 LIG       0.17700
      5 C5        -66.0161   -7.9140  -47.5493 C.ar   1 LIG       0.17700
      6 N1        -66.7144   -8.4197  -48.5906 N.ar   1 LIG      -0.60000
      7 H1        -68.3907   -7.6783  -45.1695 H      1 LIG       0.11500
      8 H2        -69.7311   -8.6105  -47.0547 H      1 LIG       0.11500
      9 H3        -65.9612   -7.2268  -45.5070 H      1 LIG       0.11500
     10 H4        -68.5708   -9.0587  -49.2229 H      1 LIG       0.12400
     11 H5        -64.9636   -7.7352  -47.7436 H      1 LIG       0.12400
@<TRIPOS>BOND
      1       1       2 ar
      2       1       3 ar
      3       2       4 ar
      4       3       5 ar
      5       4       6 ar
      6       5       6 ar
      7       1       7 1
      8       2       8 1
      9       3       9 1
     10       4      10 1
     11       5      11 1
@<TRIPOS>ALT_TYPE
CGenFF_4.0_ALT_TYPE_SET
CGenFF_4.0 1 CG2R61 2 CG2R61 3 CG2R61 4 CG2R61 5 CG2R61 6 NG2R60 7 HGR61 8 HGR61 9 HGR61 10 HGR62 11 HGR62
@<TRIPOS>MOLECULE
pyridine
 11 11 0 0 0
****
USER_CHARGES
INVALID_CHARGES
Pose:  19 Cluster:  19 Fr_nu: 896687 TotEn:   -11.50
@<TRIPOS>ATOM
      1 C1        -53.7558  -24.0869  -27.2760 C.ar   1 LIG      -0.11300
      2 C2        -53.8978  -24.2823  -25.9068 C.ar   1 LIG      -0.11700
      3 C3        -52.9866  -23.0281  -27.7456 C.ar   1 LIG      -0.11700
      4 C4        -53.2552  -23.3978  -25.0554 C.ar   1 LIG       0.17700
      5 C5        -52.3851  -22.1997  -26.8120 C.ar   1 LIG       0.17700
      6 N1        -52.4999  -22.3578  -25.4742 N.ar   1 LIG      -0.60000
      7 H1        -54.2444  -24.7582  -27.9759 H      1 LIG       0.11500
      8 H2        -54.4922  -25.1010  -25.5182 H      1 LIG       0.11500
      9 H3        -52.8625  -22.8564  -28.8087 H      1 LIG       0.11500
     10 H4        -53.3351  -23.5071  -23.9790 H      1 LIG       0.12400
     11 H5        -51.7752  -21.3589  -27.1261 H      1 LIG       0.12400
@<TRIPOS>BOND
      1       1       2 ar
      2       1       3 ar
      3       2       4 ar
      4       3       5 ar
      5       4       6 ar
      6       5       6 ar
      7       1       7 1
      8       2       8 1
      9       3       9 1
     10       4      10 1
     11       5      11 1
@<TRIPOS>ALT_TYPE
CGenFF_4.0_ALT_TYPE_SET
CGenFF_4.0 1 CG2R61 2 CG2R61 3 CG2R61 4 CG2R61 5 CG2R61 6 NG2R60 7 HGR61 8 HGR61 9 HGR61 10 HGR62 11 HGR62
@<TRIPOS>MOLECULE
pyridine
 11 11 0 0 0
****
USER_CHARGES
INVALID_CHARGES
Pose:  20 Cluster:  20 Fr_nu:   7158 TotEn:   -11.16
@<TRIPOS>ATOM
      1 C1        -65.5654  -19.2213  -53.3329 C.ar   1 LIG      -0.11300
      2 C2        -64.2134  -19.3906  -53.0561 C.ar   1 LIG      -0.11700
      3 C3        -66.4275  -18.7979  -52.3276 C.ar   1 LIG      -0.11700
      4 C4        -63.7769  -19.1254  -51.7680 C.ar   1 LIG       0.17700
      5 C5        -65.8920  -18.5594  -51.0721 C.ar   1 LIG       0.17700
      6 N1        -64.5843  -18.7127  -50.7653 N.ar   1 LIG      -0.60000
      7 H1        -65.9466  -19.4197  -54.3301 H      1 LIG       0.11500
      8 H2        -63.5231  -19.7195  -53.8241 H      1 LIG       0.11500
      9 H3        -67.4852  -18.6596  -52.5204 H      1 LIG       0.11500
     10 H4        -62.7318  -19.2426  -51.5014 H      1 LIG       0.12400
     11 H5        -66.5218  -18.2282  -50.2529 H      1 LIG       0.12400
@<TRIPOS>BOND
      1       1       2 ar
      2       1       3 ar
      3       2       4 ar
      4       3       5 ar
      5       4       6 ar
      6       5       6 ar
      7       1       7 1
      8       2       8 1
      9       3       9 1
     10       4      10 1
     11       5      11 1
@<TRIPOS>ALT_TYPE
CGenFF_4.0_ALT_TYPE_SET
CGenFF_4.0 1 CG2R61 2 CG2R61 3 CG2R61 4 CG2R61 5 CG2R61 6 NG2R60 7 HGR61 8 HGR61 9 HGR61 10 HGR62 11 HGR62
@<TRIPOS>MOLECULE
pyridine
 11 11 0 0 0
****
USER_CHARGES
INVALID_CHARGES
Pose:  21 Cluster:  21 Fr_nu: 585306 TotEn:   -11.05
@<TRIPOS>ATOM
      1 C1        -78.3367  -27.7533  -32.0191 C.ar   1 LIG      -0.11300
      2 C2        -79.2981  -27.3068  -32.9189 C.ar   1 LIG      -0.11700
      3 C3        -77.7091  -28.9758  -32.2306 C.ar   1 LIG      -0.11700
      4 C4        -79.5937  -28.1138  -34.0057 C.ar   1 LIG       0.17700
      5 C5        -78.0760  -29.7083  -33.3481 C.ar   1 LIG       0.17700
      6 N1        -79.0054  -29.3073  -34.2443 N.ar   1 LIG      -0.60000
      7 H1        -78.0776  -27.1499  -31.1543 H      1 LIG       0.11500
      8 H2        -79.7999  -26.3571  -32.7743 H      1 LIG       0.11500
      9 H3        -76.9571  -29.3441  -31.5421 H      1 LIG       0.11500
     10 H4        -80.3365  -27.8105  -34.7360 H      1 LIG       0.12400
     11 H5        -77.6171  -30.6688  -33.5584 H      1 LIG       0.12400
@<TRIPOS>BOND
      1       1       2 ar
      2       1       3 ar
      3       2       4 ar
      4       3       5 ar
      5       4       6 ar
      6       5       6 ar
      7       1       7 1
      8       2       8 1
      9       3       9 1
     10       4      10 1
     11       5      11 1
@<TRIPOS>ALT_TYPE
CGenFF_4.0_ALT_TYPE_SET
CGenFF_4.0 1 CG2R61 2 CG2R61 3 CG2R61 4 CG2R61 5 CG2R61 6 NG2R60 7 HGR61 8 HGR61 9 HGR61 10 HGR62 11 HGR62
@<TRIPOS>MOLECULE
pyridine
 11 11 0 0 0
****
USER_CHARGES
INVALID_CHARGES
Pose:  22 Cluster:  22 Fr_nu:   1150 TotEn:   -10.96
@<TRIPOS>ATOM
      1 C1        -69.3192   -7.8595  -48.4648 C.ar   1 LIG      -0.11300
      2 C2        -68.9069   -7.2768  -49.6580 C.ar   1 LIG      -0.11700
      3 C3        -68.3709   -8.2859  -47.5417 C.ar   1 LIG      -0.11700
      4 C4        -67.5455   -7.1445  -49.8787 C.ar   1 LIG       0.17700
      5 C5        -67.0334   -8.1087  -47.8573 C.ar   1 LIG       0.17700
      6 N1        -66.5947   -7.5469  -49.0060 N.ar   1 LIG      -0.60000
      7 H1        -70.3776   -7.9816  -48.2550 H      1 LIG       0.11500
      8 H2        -69.6283   -6.9368  -50.3919 H      1 LIG       0.11500
      9 H3        -68.6692   -8.7433  -46.6053 H      1 LIG       0.11500
     10 H4        -67.1729   -6.6968  -50.7941 H      1 LIG       0.12400
     11 H5        -66.2540   -8.4248  -47.1718 H      1 LIG       0.12400
@<TRIPOS>BOND
      1       1       2 ar
      2       1       3 ar
      3       2       4 ar
      4       3       5 ar
      5       4       6 ar
      6       5       6 ar
      7       1       7 1
      8       2       8 1
      9       3       9 1
     10       4      10 1
     11       5      11 1
@<TRIPOS>ALT_TYPE
CGenFF_4.0_ALT_TYPE_SET
CGenFF_4.0 1 CG2R61 2 CG2R61 3 CG2R61 4 CG2R61 5 CG2R61 6 NG2R60 7 HGR61 8 HGR61 9 HGR61 10 HGR62 11 HGR62
@<TRIPOS>MOLECULE
pyridine
 11 11 0 0 0
****
USER_CHARGES
INVALID_CHARGES
Pose:  23 Cluster:  23 Fr_nu: 3457145 TotEn:   -10.91
@<TRIPOS>ATOM
      1 C1        -83.4953  -10.4033  -32.9086 C.ar   1 LIG      -0.11300
      2 C2        -84.0446   -9.3641  -33.6511 C.ar   1 LIG      -0.11700
      3 C3        -84.2006  -10.9298  -31.8322 C.ar   1 LIG      -0.11700
      4 C4        -85.2925   -8.8904  -33.2794 C.ar   1 LIG       0.17700
      5 C5        -85.4414  -10.3859  -31.5417 C.ar   1 LIG       0.17700
      6 N1        -86.0076   -9.3762  -32.2401 N.ar   1 LIG      -0.60000
      7 H1        -82.5189  -10.8018  -33.1678 H      1 LIG       0.11500
      8 H2        -83.5130   -8.9385  -34.4943 H      1 LIG       0.11500
      9 H3        -83.7917  -11.7397  -31.2389 H      1 LIG       0.11500
     10 H4        -85.7639   -8.0807  -33.8265 H      1 LIG       0.12400
     11 H5        -86.0319  -10.7602  -30.7119 H      1 LIG       0.12400
@<TRIPOS>BOND
      1       1       2 ar
      2       1       3 ar
      3       2       4 ar
      4       3       5 ar
      5       4       6 ar
      6       5       6 ar
      7       1       7 1
      8       2       8 1
      9       3       9 1
     10       4      10 1
     11       5      11 1
@<TRIPOS>ALT_TYPE
CGenFF_4.0_ALT_TYPE_SET
CGenFF_4.0 1 CG2R61 2 CG2R61 3 CG2R61 4 CG2R61 5 CG2R61 6 NG2R60 7 HGR61 8 HGR61 9 HGR61 10 HGR62 11 HGR62
@<TRIPOS>MOLECULE
pyridine
 11 11 0 0 0
****
USER_CHARGES
INVALID_CHARGES
Pose:  24 Cluster:  24 Fr_nu: 3010305 TotEn:   -10.82
@<TRIPOS>ATOM
      1 C1        -82.2755  -10.5832  -32.1485 C.ar   1 LIG      -0.11300
      2 C2        -82.4253  -10.0198  -33.4108 C.ar   1 LIG      -0.11700
      3 C3        -81.4239   -9.9883  -31.2243 C.ar   1 LIG      -0.11700
      4 C4        -81.7068   -8.8702  -33.6973 C.ar   1 LIG       0.17700
      5 C5        -80.7500   -8.8403  -31.6088 C.ar   1 LIG       0.17700
      6 N1        -80.8700   -8.2638  -32.8258 N.ar   1 LIG      -0.60000
      7 H1        -82.8209  -11.4846  -31.8857 H      1 LIG       0.11500
      8 H2        -83.0838  -10.4660  -34.1469 H      1 LIG       0.11500
      9 H3        -81.2912  -10.4103  -30.2347 H      1 LIG       0.11500
     10 H4        -81.7887   -8.3925  -34.6680 H      1 LIG       0.12400
     11 H5        -80.0732   -8.3379  -30.9255 H      1 LIG       0.12400
@<TRIPOS>BOND
      1       1       2 ar
      2       1       3 ar
      3       2       4 ar
      4       3       5 ar
      5       4       6 ar
      6       5       6 ar
      7       1       7 1
      8       2       8 1
      9       3       9 1
     10       4      10 1
     11       5      11 1
@<TRIPOS>ALT_TYPE
CGenFF_4.0_ALT_TYPE_SET
CGenFF_4.0 1 CG2R61 2 CG2R61 3 CG2R61 4 CG2R61 5 CG2R61 6 NG2R60 7 HGR61 8 HGR61 9 HGR61 10 HGR62 11 HGR62
@<TRIPOS>MOLECULE
pyridine
 11 11 0 0 0
****
USER_CHARGES
INVALID_CHARGES
Pose:  25 Cluster:  25 Fr_nu: 3011458 TotEn:   -10.73
@<TRIPOS>ATOM
      1 C1        -81.1517   -9.3165  -32.0834 C.ar   1 LIG      -0.11300
      2 C2        -81.3042   -9.8731  -33.3484 C.ar   1 LIG      -0.11700
      3 C3        -82.2703   -9.0968  -31.2873 C.ar   1 LIG      -0.11700
      4 C4        -82.5864  -10.1897  -33.7674 C.ar   1 LIG       0.17700
      5 C5        -83.5092   -9.4479  -31.7986 C.ar   1 LIG       0.17700
      6 N1        -83.6968   -9.9907  -33.0225 N.ar   1 LIG      -0.60000
      7 H1        -80.1631   -9.0539  -31.7189 H      1 LIG       0.11500
      8 H2        -80.4466  -10.0536  -33.9861 H      1 LIG       0.11500
      9 H3        -82.1753   -8.6636  -30.2981 H      1 LIG       0.11500
     10 H4        -82.7583  -10.6256  -34.7460 H      1 LIG       0.12400
     11 H5        -84.4133   -9.2963  -31.2181 H      1 LIG       0.12400
@<TRIPOS>BOND
      1       1       2 ar
      2       1       3 ar
      3       2       4 ar
      4       3       5 ar
      5       4       6 ar
      6       5       6 ar
      7       1       7 1
      8       2       8 1
      9       3       9 1
     10       4      10 1
     11       5      11 1
@<TRIPOS>ALT_TYPE
CGenFF_4.0_ALT_TYPE_SET
CGenFF_4.0 1 CG2R61 2 CG2R61 3 CG2R61 4 CG2R61 5 CG2R61 6 NG2R60 7 HGR61 8 HGR61 9 HGR61 10 HGR62 11 HGR62
@<TRIPOS>MOLECULE
pyridine
 11 11 0 0 0
****
USER_CHARGES
INVALID_CHARGES
Pose:  26 Cluster:  26 Fr_nu: 1303831 TotEn:   -10.70
@<TRIPOS>ATOM
      1 C1        -52.0860    6.8029  -33.1269 C.ar   1 LIG      -0.11300
      2 C2        -50.9813    5.9586  -33.1182 C.ar   1 LIG      -0.11700
      3 C3        -53.3669    6.2631  -33.0926 C.ar   1 LIG      -0.11700
      4 C4        -51.2093    4.5926  -33.0751 C.ar   1 LIG       0.17700
      5 C5        -53.4881    4.8835  -33.0509 C.ar   1 LIG       0.17700
      6 N1        -52.4386    4.0313  -33.0412 N.ar   1 LIG      -0.60000
      7 H1        -51.9490    7.8796  -33.1610 H      1 LIG       0.11500
      8 H2        -49.9738    6.3571  -33.1441 H      1 LIG       0.11500
      9 H3        -54.2426    6.9020  -33.0992 H      1 LIG       0.11500
     10 H4        -50.3809    3.8920  -33.0669 H      1 LIG       0.12400
     11 H5        -54.4650    4.4119  -33.0238 H      1 LIG       0.12400
@<TRIPOS>BOND
      1       1       2 ar
      2       1       3 ar
      3       2       4 ar
      4       3       5 ar
      5       4       6 ar
      6       5       6 ar
      7       1       7 1
      8       2       8 1
      9       3       9 1
     10       4      10 1
     11       5      11 1
@<TRIPOS>ALT_TYPE
CGenFF_4.0_ALT_TYPE_SET
CGenFF_4.0 1 CG2R61 2 CG2R61 3 CG2R61 4 CG2R61 5 CG2R61 6 NG2R60 7 HGR61 8 HGR61 9 HGR61 10 HGR62 11 HGR62
@<TRIPOS>MOLECULE
pyridine
 11 11 0 0 0
****
USER_CHARGES
INVALID_CHARGES
Pose:  27 Cluster:  27 Fr_nu: 1198272 TotEn:   -10.68
@<TRIPOS>ATOM
      1 C1        -44.5988  -11.1629  -43.7752 C.ar   1 LIG      -0.11300
      2 C2        -44.0069  -12.3882  -44.0606 C.ar   1 LIG      -0.11700
      3 C3        -45.9603  -10.9866  -43.9956 C.ar   1 LIG      -0.11700
      4 C4        -44.8139  -13.3973  -44.5610 C.ar   1 LIG       0.17700
      5 C5        -46.6797  -12.0583  -44.4991 C.ar   1 LIG       0.17700
      6 N1        -46.1397  -13.2635  -44.7884 N.ar   1 LIG      -0.60000
      7 H1        -44.0000  -10.3466  -43.3823 H      1 LIG       0.11500
      8 H2        -42.9477  -12.5484  -43.8965 H      1 LIG       0.11500
      9 H3        -46.4428  -10.0399  -43.7808 H      1 LIG       0.11500
     10 H4        -44.4000  -14.3714  -44.7999 H      1 LIG       0.12400
     11 H5        -47.7445  -11.9726  -44.6896 H      1 LIG       0.12400
@<TRIPOS>BOND
      1       1       2 ar
      2       1       3 ar
      3       2       4 ar
      4       3       5 ar
      5       4       6 ar
      6       5       6 ar
      7       1       7 1
      8       2       8 1
      9       3       9 1
     10       4      10 1
     11       5      11 1
@<TRIPOS>ALT_TYPE
CGenFF_4.0_ALT_TYPE_SET
CGenFF_4.0 1 CG2R61 2 CG2R61 3 CG2R61 4 CG2R61 5 CG2R61 6 NG2R60 7 HGR61 8 HGR61 9 HGR61 10 HGR62 11 HGR62
@<TRIPOS>MOLECULE
pyridine
 11 11 0 0 0
****
USER_CHARGES
INVALID_CHARGES
Pose:  28 Cluster:  28 Fr_nu:  39643 TotEn:   -10.60
@<TRIPOS>ATOM
      1 C1        -74.5754  -24.2267  -44.0386 C.ar   1 LIG      -0.11300
      2 C2        -73.3055  -24.7832  -43.9358 C.ar   1 LIG      -0.11700
      3 C3        -75.6507  -25.0259  -44.4104 C.ar   1 LIG      -0.11700
      4 C4        -73.1647  -26.1334  -44.2134 C.ar   1 LIG       0.17700
      5 C5        -75.4049  -26.3652  -44.6669 C.ar   1 LIG       0.17700
      6 N1        -74.1853  -26.9416  -44.5777 N.ar   1 LIG      -0.60000
      7 H1        -74.7268  -23.1718  -43.8299 H      1 LIG       0.11500
      8 H2        -72.4529  -24.1795  -43.6474 H      1 LIG       0.11500
      9 H3        -76.6494  -24.6135  -44.4973 H      1 LIG       0.11500
     10 H4        -72.1946  -26.6149  -44.1479 H      1 LIG       0.12400
     11 H5        -76.2092  -27.0315  -44.9612 H      1 LIG       0.12400
@<TRIPOS>BOND
      1       1       2 ar
      2       1       3 ar
      3       2       4 ar
      4       3       5 ar
      5       4       6 ar
      6       5       6 ar
      7       1       7 1
      8       2       8 1
      9       3       9 1
     10       4      10 1
     11       5      11 1
@<TRIPOS>ALT_TYPE
CGenFF_4.0_ALT_TYPE_SET
CGenFF_4.0 1 CG2R61 2 CG2R61 3 CG2R61 4 CG2R61 5 CG2R61 6 NG2R60 7 HGR61 8 HGR61 9 HGR61 10 HGR62 11 HGR62
@<TRIPOS>MOLECULE
pyridine
 11 11 0 0 0
****
USER_CHARGES
INVALID_CHARGES
Pose:  29 Cluster:  29 Fr_nu: 2346644 TotEn:   -10.49
@<TRIPOS>ATOM
      1 C1        -81.8992   -9.8864  -32.9079 C.ar   1 LIG      -0.11300
      2 C2        -82.9341   -9.4620  -33.7338 C.ar   1 LIG      -0.11700
      3 C3        -82.1702  -10.7453  -31.8486 C.ar   1 LIG      -0.11700
      4 C4        -84.2123   -9.9214  -33.4600 C.ar   1 LIG       0.17700
      5 C5        -83.4826  -11.1471  -31.6591 C.ar   1 LIG       0.17700
      6 N1        -84.5143  -10.7560  -32.4403 N.ar   1 LIG      -0.60000
      7 H1        -80.8834   -9.5480  -33.0892 H      1 LIG       0.11500
      8 H2        -82.7462   -8.7930  -34.5655 H      1 LIG       0.11500
      9 H3        -81.3792  -11.0886  -31.1916 H      1 LIG       0.11500
     10 H4        -85.0538   -9.6192  -34.0746 H      1 LIG       0.12400
     11 H5        -83.7473  -11.8159  -30.8466 H      1 LIG       0.12400
@<TRIPOS>BOND
      1       1       2 ar
      2       1       3 ar
      3       2       4 ar
      4       3       5 ar
      5       4       6 ar
      6       5       6 ar
      7       1       7 1
      8       2       8 1
      9       3       9 1
     10       4      10 1
     11       5      11 1
@<TRIPOS>ALT_TYPE
CGenFF_4.0_ALT_TYPE_SET
CGenFF_4.0 1 CG2R61 2 CG2R61 3 CG2R61 4 CG2R61 5 CG2R61 6 NG2R60 7 HGR61 8 HGR61 9 HGR61 10 HGR62 11 HGR62
@<TRIPOS>MOLECULE
pyridine
 11 11 0 0 0
****
USER_CHARGES
INVALID_CHARGES
Pose:  30 Cluster:  30 Fr_nu:   4797 TotEn:   -10.33
@<TRIPOS>ATOM
      1 C1        -53.4616    4.8232  -32.5567 C.ar   1 LIG      -0.11300
      2 C2        -52.1856    4.4857  -32.9938 C.ar   1 LIG      -0.11700
      3 C3        -54.3664    5.3939  -33.4449 C.ar   1 LIG      -0.11700
      4 C4        -51.8661    4.7374  -34.3183 C.ar   1 LIG       0.17700
      5 C5        -53.9492    5.6052  -34.7491 C.ar   1 LIG       0.17700
      6 N1        -52.7179    5.2905  -35.2104 N.ar   1 LIG      -0.60000
      7 H1        -53.7502    4.6423  -31.5256 H      1 LIG       0.11500
      8 H2        -51.4642    4.0395  -32.3193 H      1 LIG       0.11500
      9 H3        -55.3663    5.6655  -33.1261 H      1 LIG       0.11500
     10 H4        -50.8835    4.4926  -34.7080 H      1 LIG       0.12400
     11 H5        -54.6163    6.0483  -35.4813 H      1 LIG       0.12400
@<TRIPOS>BOND
      1       1       2 ar
      2       1       3 ar
      3       2       4 ar
      4       3       5 ar
      5       4       6 ar
      6       5       6 ar
      7       1       7 1
      8       2       8 1
      9       3       9 1
     10       4      10 1
     11       5      11 1
@<TRIPOS>ALT_TYPE
CGenFF_4.0_ALT_TYPE_SET
CGenFF_4.0 1 CG2R61 2 CG2R61 3 CG2R61 4 CG2R61 5 CG2R61 6 NG2R60 7 HGR61 8 HGR61 9 HGR61 10 HGR62 11 HGR62
@<TRIPOS>MOLECULE
pyridine
 11 11 0 0 0
****
USER_CHARGES
INVALID_CHARGES
Pose:  31 Cluster:  31 Fr_nu: 3153729 TotEn:   -10.32
@<TRIPOS>ATOM
      1 C1        -83.9510   -9.9679  -33.8286 C.ar   1 LIG      -0.11300
      2 C2        -82.7084  -10.3717  -33.3531 C.ar   1 LIG      -0.11700
      3 C3        -84.9601   -9.6400  -32.9300 C.ar   1 LIG      -0.11700
      4 C4        -82.5271  -10.4306  -31.9807 C.ar   1 LIG       0.17700
      5 C5        -84.6781   -9.7320  -31.5766 C.ar   1 LIG       0.17700
      6 N1        -83.4833  -10.1202  -31.0769 N.ar   1 LIG      -0.60000
      7 H1        -84.1329   -9.9095  -34.8976 H      1 LIG       0.11500
      8 H2        -81.9071  -10.6316  -34.0350 H      1 LIG       0.11500
      9 H3        -85.9367   -9.3233  -33.2780 H      1 LIG       0.11500
     10 H4        -81.5762  -10.7400  -31.5596 H      1 LIG       0.12400
     11 H5        -85.4309   -9.4882  -30.8341 H      1 LIG       0.12400
@<TRIPOS>BOND
      1       1       2 ar
      2       1       3 ar
      3       2       4 ar
      4       3       5 ar
      5       4       6 ar
      6       5       6 ar
      7       1       7 1
      8       2       8 1
      9       3       9 1
     10       4      10 1
     11       5      11 1
@<TRIPOS>ALT_TYPE
CGenFF_4.0_ALT_TYPE_SET
CGenFF_4.0 1 CG2R61 2 CG2R61 3 CG2R61 4 CG2R61 5 CG2R61 6 NG2R60 7 HGR61 8 HGR61 9 HGR61 10 HGR62 11 HGR62
@<TRIPOS>MOLECULE
pyridine
 11 11 0 0 0
****
USER_CHARGES
INVALID_CHARGES
Pose:  32 Cluster:  32 Fr_nu:  13705 TotEn:   -10.29
@<TRIPOS>ATOM
      1 C1        -67.4636   -8.2119  -46.9187 C.ar   1 LIG      -0.11300
      2 C2        -68.7859   -8.6416  -46.9187 C.ar   1 LIG      -0.11700
      3 C3        -66.9653   -7.5135  -48.0129 C.ar   1 LIG      -0.11700
      4 C4        -69.5626   -8.3499  -48.0285 C.ar   1 LIG       0.17700
      5 C5        -67.8234   -7.2726  -49.0738 C.ar   1 LIG       0.17700
      6 N1        -69.1139   -7.6741  -49.1099 N.ar   1 LIG      -0.60000
      7 H1        -66.8223   -8.4215  -46.0679 H      1 LIG       0.11500
      8 H2        -69.1958   -9.1871  -46.0768 H      1 LIG       0.11500
      9 H3        -65.9376   -7.1694  -48.0350 H      1 LIG       0.11500
     10 H4        -70.6001   -8.6635  -48.0772 H      1 LIG       0.12400
     11 H5        -67.4839   -6.7327  -49.9517 H      1 LIG       0.12400
@<TRIPOS>BOND
      1       1       2 ar
      2       1       3 ar
      3       2       4 ar
      4       3       5 ar
      5       4       6 ar
      6       5       6 ar
      7       1       7 1
      8       2       8 1
      9       3       9 1
     10       4      10 1
     11       5      11 1
@<TRIPOS>ALT_TYPE
CGenFF_4.0_ALT_TYPE_SET
CGenFF_4.0 1 CG2R61 2 CG2R61 3 CG2R61 4 CG2R61 5 CG2R61 6 NG2R60 7 HGR61 8 HGR61 9 HGR61 10 HGR62 11 HGR62
@<TRIPOS>MOLECULE
pyridine
 11 11 0 0 0
****
USER_CHARGES
INVALID_CHARGES
Pose:  33 Cluster:  33 Fr_nu: 3665403 TotEn:   -10.23
@<TRIPOS>ATOM
      1 C1        -53.6009  -24.9755  -24.3659 C.ar   1 LIG      -0.11300
      2 C2        -52.6973  -24.7968  -23.3243 C.ar   1 LIG      -0.11700
      3 C3        -53.5716  -24.1172  -25.4593 C.ar   1 LIG      -0.11700
      4 C4        -51.7916  -23.7529  -23.4235 C.ar   1 LIG       0.17700
      5 C5        -52.6270  -23.1036  -25.4627 C.ar   1 LIG       0.17700
      6 N1        -51.7330  -22.8986  -24.4695 N.ar   1 LIG      -0.60000
      7 H1        -54.3271  -25.7819  -24.3252 H      1 LIG       0.11500
      8 H2        -52.7016  -25.4539  -22.4625 H      1 LIG       0.11500
      9 H3        -54.2668  -24.2373  -26.2824 H      1 LIG       0.11500
     10 H4        -51.0664  -23.5713  -22.6372 H      1 LIG       0.12400
     11 H5        -52.5628  -22.4065  -26.2918 H      1 LIG       0.12400
@<TRIPOS>BOND
      1       1       2 ar
      2       1       3 ar
      3       2       4 ar
      4       3       5 ar
      5       4       6 ar
      6       5       6 ar
      7       1       7 1
      8       2       8 1
      9       3       9 1
     10       4      10 1
     11       5      11 1
@<TRIPOS>ALT_TYPE
CGenFF_4.0_ALT_TYPE_SET
CGenFF_4.0 1 CG2R61 2 CG2R61 3 CG2R61 4 CG2R61 5 CG2R61 6 NG2R60 7 HGR61 8 HGR61 9 HGR61 10 HGR62 11 HGR62
@<TRIPOS>MOLECULE
pyridine
 11 11 0 0 0
****
USER_CHARGES
INVALID_CHARGES
Pose:  34 Cluster:  34 Fr_nu: 1303699 TotEn:   -10.08
@<TRIPOS>ATOM
      1 C1        -52.1939    7.2201  -33.7017 C.ar   1 LIG      -0.11300
      2 C2        -50.8780    6.8005  -33.5415 C.ar   1 LIG      -0.11700
      3 C3        -53.2096    6.5920  -32.9897 C.ar   1 LIG      -0.11700
      4 C4        -50.6324    5.7566  -32.6642 C.ar   1 LIG       0.17700
      5 C5        -52.8597    5.5572  -32.1373 C.ar   1 LIG       0.17700
      6 N1        -51.5928    5.1218  -31.9554 N.ar   1 LIG      -0.60000
      7 H1        -52.4274    8.0347  -34.3807 H      1 LIG       0.11500
      8 H2        -50.0702    7.2757  -34.0859 H      1 LIG       0.11500
      9 H3        -54.2426    6.9020  -33.0992 H      1 LIG       0.11500
     10 H4        -49.6231    5.3922  -32.5044 H      1 LIG       0.12400
     11 H5        -53.6144    5.0338  -31.5595 H      1 LIG       0.12400
@<TRIPOS>BOND
      1       1       2 ar
      2       1       3 ar
      3       2       4 ar
      4       3       5 ar
      5       4       6 ar
      6       5       6 ar
      7       1       7 1
      8       2       8 1
      9       3       9 1
     10       4      10 1
     11       5      11 1
@<TRIPOS>ALT_TYPE
CGenFF_4.0_ALT_TYPE_SET
CGenFF_4.0 1 CG2R61 2 CG2R61 3 CG2R61 4 CG2R61 5 CG2R61 6 NG2R60 7 HGR61 8 HGR61 9 HGR61 10 HGR62 11 HGR62
@<TRIPOS>MOLECULE
pyridine
 11 11 0 0 0
****
USER_CHARGES
INVALID_CHARGES
Pose:  35 Cluster:  35 Fr_nu: 1121372 TotEn:    -9.45
@<TRIPOS>ATOM
      1 C1        -52.4195    5.5251  -32.5924 C.ar   1 LIG      -0.11300
      2 C2        -51.7804    5.7360  -33.8090 C.ar   1 LIG      -0.11700
      3 C3        -53.5640    4.7372  -32.5421 C.ar   1 LIG      -0.11700
      4 C4        -52.3216    5.1415  -34.9376 C.ar   1 LIG       0.17700
      5 C5        -54.0255    4.1876  -33.7273 C.ar   1 LIG       0.17700
      6 N1        -53.4317    4.3701  -34.9280 N.ar   1 LIG      -0.60000
      7 H1        -52.0267    5.9744  -31.6852 H      1 LIG       0.11500
      8 H2        -50.8869    6.3461  -33.8720 H      1 LIG       0.11500
      9 H3        -54.0790    4.5596  -31.6048 H      1 LIG       0.11500
     10 H4        -51.8604    5.2759  -35.9104 H      1 LIG       0.12400
     11 H5        -54.9148    3.5660  -33.7426 H      1 LIG       0.12400
@<TRIPOS>BOND
      1       1       2 ar
      2       1       3 ar
      3       2       4 ar
      4       3       5 ar
      5       4       6 ar
      6       5       6 ar
      7       1       7 1
      8       2       8 1
      9       3       9 1
     10       4      10 1
     11       5      11 1
@<TRIPOS>ALT_TYPE
CGenFF_4.0_ALT_TYPE_SET
CGenFF_4.0 1 CG2R61 2 CG2R61 3 CG2R61 4 CG2R61 5 CG2R61 6 NG2R60 7 HGR61 8 HGR61 9 HGR61 10 HGR62 11 HGR62
@<TRIPOS>MOLECULE
pyridine
 11 11 0 0 0
****
USER_CHARGES
INVALID_CHARGES
Pose:  36 Cluster:  36 Fr_nu: 289237 TotEn:    -8.95
@<TRIPOS>ATOM
      1 C1        -51.6259    5.3322  -32.3272 C.ar   1 LIG      -0.11300
      2 C2        -51.2030    6.2019  -33.3262 C.ar   1 LIG      -0.11700
      3 C3        -52.9522    4.9164  -32.2907 C.ar   1 LIG      -0.11700
      4 C4        -52.1382    6.6234  -34.2577 C.ar   1 LIG       0.17700
      5 C5        -53.8091    5.3956  -33.2683 C.ar   1 LIG       0.17700
      6 N1        -53.4349    6.2414  -34.2545 N.ar   1 LIG      -0.60000
      7 H1        -50.9233    4.9797  -31.5780 H      1 LIG       0.11500
      8 H2        -50.1741    6.5389  -33.3744 H      1 LIG       0.11500
      9 H3        -53.3042    4.2392  -31.5208 H      1 LIG       0.11500
     10 H4        -51.8583    7.3022  -35.0565 H      1 LIG       0.12400
     11 H5        -54.8537    5.1025  -33.2842 H      1 LIG       0.12400
@<TRIPOS>BOND
      1       1       2 ar
      2       1       3 ar
      3       2       4 ar
      4       3       5 ar
      5       4       6 ar
      6       5       6 ar
      7       1       7 1
      8       2       8 1
      9       3       9 1
     10       4      10 1
     11       5      11 1
@<TRIPOS>ALT_TYPE
CGenFF_4.0_ALT_TYPE_SET
CGenFF_4.0 1 CG2R61 2 CG2R61 3 CG2R61 4 CG2R61 5 CG2R61 6 NG2R60 7 HGR61 8 HGR61 9 HGR61 10 HGR62 11 HGR62
@<TRIPOS>MOLECULE
pyridine
 11 11 0 0 0
****
USER_CHARGES
INVALID_CHARGES
Pose:  37 Cluster:  37 Fr_nu: 211880 TotEn:    -8.80
@<TRIPOS>ATOM
      1 C1        -53.9600    5.2948  -33.2438 C.ar   1 LIG      -0.11300
      2 C2        -54.9735    5.7521  -34.0786 C.ar   1 LIG      -0.11700
      3 C3        -53.2813    4.1235  -33.5607 C.ar   1 LIG      -0.11700
      4 C4        -55.2678    5.0074  -35.2094 C.ar   1 LIG       0.17700
      5 C5        -53.6515    3.4516  -34.7146 C.ar   1 LIG       0.17700
      6 N1        -54.6307    3.8648  -35.5501 N.ar   1 LIG      -0.60000
      7 H1        -53.7001    5.8499  -32.3474 H      1 LIG       0.11500
      8 H2        -55.5157    6.6626  -33.8515 H      1 LIG       0.11500
      9 H3        -52.4881    3.7479  -32.9243 H      1 LIG       0.11500
     10 H4        -56.0501    5.3217  -35.8923 H      1 LIG       0.12400
     11 H5        -53.1539    2.5325  -35.0065 H      1 LIG       0.12400
@<TRIPOS>BOND
      1       1       2 ar
      2       1       3 ar
      3       2       4 ar
      4       3       5 ar
      5       4       6 ar
      6       5       6 ar
      7       1       7 1
      8       2       8 1
      9       3       9 1
     10       4      10 1
     11       5      11 1
@<TRIPOS>ALT_TYPE
CGenFF_4.0_ALT_TYPE_SET
CGenFF_4.0 1 CG2R61 2 CG2R61 3 CG2R61 4 CG2R61 5 CG2R61 6 NG2R60 7 HGR61 8 HGR61 9 HGR61 10 HGR62 11 HGR62
@<TRIPOS>MOLECULE
pyridine
 11 11 0 0 0
****
USER_CHARGES
INVALID_CHARGES
Pose:  38 Cluster:  38 Fr_nu:   2804 TotEn:    -8.66
@<TRIPOS>ATOM
      1 C1        -52.5337    4.8563  -33.5906 C.ar   1 LIG      -0.11300
      2 C2        -52.0553    4.8594  -34.8961 C.ar   1 LIG      -0.11700
      3 C3        -53.9006    4.9579  -33.3568 C.ar   1 LIG      -0.11700
      4 C4        -52.9776    4.9657  -35.9246 C.ar   1 LIG       0.17700
      5 C5        -54.7403    5.0600  -34.4541 C.ar   1 LIG       0.17700
      6 N1        -54.3125    5.0665  -35.7366 N.ar   1 LIG      -0.60000
      7 H1        -51.8426    4.7754  -32.7569 H      1 LIG       0.11500
      8 H2        -50.9942    4.7810  -35.1020 H      1 LIG       0.11500
      9 H3        -54.2960    4.9580  -32.3474 H      1 LIG       0.11500
     10 H4        -52.6549    4.9731  -36.9604 H      1 LIG       0.12400
     11 H5        -55.8146    5.1424  -34.3262 H      1 LIG       0.12400
@<TRIPOS>BOND
      1       1       2 ar
      2       1       3 ar
      3       2       4 ar
      4       3       5 ar
      5       4       6 ar
      6       5       6 ar
      7       1       7 1
      8       2       8 1
      9       3       9 1
     10       4      10 1
     11       5      11 1
@<TRIPOS>ALT_TYPE
CGenFF_4.0_ALT_TYPE_SET
CGenFF_4.0 1 CG2R61 2 CG2R61 3 CG2R61 4 CG2R61 5 CG2R61 6 NG2R60 7 HGR61 8 HGR61 9 HGR61 10 HGR62 11 HGR62
@<TRIPOS>MOLECULE
pyridine
 11 11 0 0 0
****
USER_CHARGES
INVALID_CHARGES
Pose:  39 Cluster:  39 Fr_nu: 117601 TotEn:    -8.17
@<TRIPOS>ATOM
      1 C1        -61.6379   -1.9031  -24.4930 C.ar   1 LIG      -0.11300
      2 C2        -62.8311   -2.3879  -25.0170 C.ar   1 LIG      -0.11700
      3 C3        -61.4135   -0.5318  -24.4428 C.ar   1 LIG      -0.11700
      4 C4        -63.7602   -1.4673  -25.4741 C.ar   1 LIG       0.17700
      5 C5        -62.4060    0.3057  -24.9258 C.ar   1 LIG       0.17700
      6 N1        -63.5777   -0.1282  -25.4420 N.ar   1 LIG      -0.60000
      7 H1        -60.8841   -2.5927  -24.1252 H      1 LIG       0.11500
      8 H2        -63.0277   -3.4526  -25.0659 H      1 LIG       0.11500
      9 H3        -60.4906   -0.1314  -24.0390 H      1 LIG       0.11500
     10 H4        -64.7063   -1.7949  -25.8922 H      1 LIG       0.12400
     11 H5        -62.2801    1.3834  -24.9101 H      1 LIG       0.12400
@<TRIPOS>BOND
      1       1       2 ar
      2       1       3 ar
      3       2       4 ar
      4       3       5 ar
      5       4       6 ar
      6       5       6 ar
      7       1       7 1
      8       2       8 1
      9       3       9 1
     10       4      10 1
     11       5      11 1
@<TRIPOS>ALT_TYPE
CGenFF_4.0_ALT_TYPE_SET
CGenFF_4.0 1 CG2R61 2 CG2R61 3 CG2R61 4 CG2R61 5 CG2R61 6 NG2R60 7 HGR61 8 HGR61 9 HGR61 10 HGR62 11 HGR62
@<TRIPOS>MOLECULE
pyridine
 11 11 0 0 0
****
USER_CHARGES
INVALID_CHARGES
Pose:  40 Cluster:  40 Fr_nu:   2915 TotEn:    -7.82
@<TRIPOS>ATOM
      1 C1        -52.5463    6.2197  -32.4383 C.ar   1 LIG      -0.11300
      2 C2        -51.3288    6.4399  -33.0726 C.ar   1 LIG      -0.11700
      3 C3        -53.3429    5.1486  -32.8274 C.ar   1 LIG      -0.11700
      4 C4        -50.9563    5.5672  -34.0823 C.ar   1 LIG       0.17700
      5 C5        -52.8804    4.3338  -33.8483 C.ar   1 LIG       0.17700
      6 N1        -51.7034    4.5162  -34.4880 N.ar   1 LIG      -0.60000
      7 H1        -52.8741    6.8820  -31.6426 H      1 LIG       0.11500
      8 H2        -50.6915    7.2682  -32.7856 H      1 LIG       0.11500
      9 H3        -54.2960    4.9580  -32.3474 H      1 LIG       0.11500
     10 H4        -50.0162    5.6964  -34.6082 H      1 LIG       0.12400
     11 H5        -53.4641    3.4853  -34.1899 H      1 LIG       0.12400
@<TRIPOS>BOND
      1       1       2 ar
      2       1       3 ar
      3       2       4 ar
      4       3       5 ar
      5       4       6 ar
      6       5       6 ar
      7       1       7 1
      8       2       8 1
      9       3       9 1
     10       4      10 1
     11       5      11 1
@<TRIPOS>ALT_TYPE
CGenFF_4.0_ALT_TYPE_SET
CGenFF_4.0 1 CG2R61 2 CG2R61 3 CG2R61 4 CG2R61 5 CG2R61 6 NG2R60 7 HGR61 8 HGR61 9 HGR61 10 HGR62 11 HGR62
@<TRIPOS>MOLECULE
pyridine
 11 11 0 0 0
****
USER_CHARGES
INVALID_CHARGES
Pose:  41 Cluster:  41 Fr_nu: 3799100 TotEn:    -5.16
@<TRIPOS>ATOM
      1 C1        -50.9527  -23.8214  -27.2291 C.ar   1 LIG      -0.11300
      2 C2        -50.0928  -23.6197  -26.1552 C.ar   1 LIG      -0.11700
      3 C3        -52.3014  -23.5088  -27.1008 C.ar   1 LIG      -0.11700
      4 C4        -50.6270  -23.1072  -24.9840 C.ar   1 LIG       0.17700
      5 C5        -52.7368  -23.0015  -25.8872 C.ar   1 LIG       0.17700
      6 N1        -51.9315  -22.7918  -24.8217 N.ar   1 LIG      -0.60000
      7 H1        -50.5726  -24.2221  -28.1640 H      1 LIG       0.11500
      8 H2        -49.0379  -23.8559  -26.2326 H      1 LIG       0.11500
      9 H3        -52.9902  -23.6583  -27.9245 H      1 LIG       0.11500
     10 H4        -49.9979  -22.9320  -24.1176 H      1 LIG       0.12400
     11 H5        -53.7795  -22.7423  -25.7350 H      1 LIG       0.12400
@<TRIPOS>BOND
      1       1       2 ar
      2       1       3 ar
      3       2       4 ar
      4       3       5 ar
      5       4       6 ar
      6       5       6 ar
      7       1       7 1
      8       2       8 1
      9       3       9 1
     10       4      10 1
     11       5      11 1
@<TRIPOS>ALT_TYPE
CGenFF_4.0_ALT_TYPE_SET
CGenFF_4.0 1 CG2R61 2 CG2R61 3 CG2R61 4 CG2R61 5 CG2R61 6 NG2R60 7 HGR61 8 HGR61 9 HGR61 10 HGR62 11 HGR62
@<TRIPOS>MOLECULE
pyridine
 11 11 0 0 0
****
USER_CHARGES
INVALID_CHARGES
Pose:  42 Cluster:  42 Fr_nu: 353614 TotEn:    -4.96
@<TRIPOS>ATOM
      1 C1        -73.6493  -25.2581  -44.0872 C.ar   1 LIG      -0.11300
      2 C2        -74.6631  -26.2014  -43.9626 C.ar   1 LIG      -0.11700
      3 C3        -73.9689  -23.9364  -44.3778 C.ar   1 LIG      -0.11700
      4 C4        -75.9701  -25.7756  -44.1366 C.ar   1 LIG       0.17700
      5 C5        -75.3069  -23.6121  -44.5335 C.ar   1 LIG       0.17700
      6 N1        -76.3194  -24.5008  -44.4199 N.ar   1 LIG      -0.60000
      7 H1        -72.6120  -25.5525  -43.9588 H      1 LIG       0.11500
      8 H2        -74.4374  -27.2370  -43.7362 H      1 LIG       0.11500
      9 H3        -73.1950  -23.1842  -44.4800 H      1 LIG       0.11500
     10 H4        -76.7967  -26.4730  -44.0500 H      1 LIG       0.12400
     11 H5        -75.6094  -22.5953  -44.7616 H      1 LIG       0.12400
@<TRIPOS>BOND
      1       1       2 ar
      2       1       3 ar
      3       2       4 ar
      4       3       5 ar
      5       4       6 ar
      6       5       6 ar
      7       1       7 1
      8       2       8 1
      9       3       9 1
     10       4      10 1
     11       5      11 1
@<TRIPOS>ALT_TYPE
CGenFF_4.0_ALT_TYPE_SET
CGenFF_4.0 1 CG2R61 2 CG2R61 3 CG2R61 4 CG2R61 5 CG2R61 6 NG2R60 7 HGR61 8 HGR61 9 HGR61 10 HGR62 11 HGR62
@<TRIPOS>MOLECULE
cyclopropane
 9 9 0 0 0
****
USER_CHARGES
INVALID_CHARGES
Pose:   1 Cluster:   1 Fr_nu:  45132 TotEn:    -7.90
@<TRIPOS>ATOM
      1 C1        -66.2028   -7.8537  -47.7327 C.3    1 LIG      -0.18000
      2 C2        -66.2001   -7.2310  -49.0980 C.3    1 LIG      -0.18000
      3 C3        -67.3838   -8.0322  -48.6409 C.3    1 LIG      -0.18000
      4 H1        -65.5601   -8.7090  -47.5662 H      1 LIG       0.09000
      5 H2        -66.3174   -7.1980  -46.8790 H      1 LIG       0.09000
      6 H3        -66.3130   -6.1561  -49.1633 H      1 LIG       0.09000
      7 H4        -65.5558   -7.6669  -49.8511 H      1 LIG       0.09000
      8 H5        -67.5360   -9.0073  -49.0859 H      1 LIG       0.09000
      9 H6        -68.2928   -7.4962  -48.3980 H      1 LIG       0.09000
@<TRIPOS>BOND
      1       1       2 1
      2       1       3 1
      3       2       3 1
      4       1       4 1
      5       1       5 1
      6       2       6 1
      7       2       7 1
      8       3       8 1
      9       3       9 1
@<TRIPOS>ALT_TYPE
CGenFF_4.0_ALT_TYPE_SET
CGenFF_4.0 1 CG3C31 2 CG3C31 3 CG3C31 4 HGA2 5 HGA2 6 HGA2 7 HGA2 8 HGA2 9 HGA2
@<TRIPOS>MOLECULE
cyclopropane
 9 9 0 0 0
****
USER_CHARGES
INVALID_CHARGES
Pose:   2 Cluster:   2 Fr_nu: 195658 TotEn:    -7.40
@<TRIPOS>ATOM
      1 C1        -52.2962    4.8987  -32.6544 C.3    1 LIG      -0.18000
      2 C2        -53.5223    4.3919  -31.9534 C.3    1 LIG      -0.18000
      3 C3        -53.5327    4.5796  -33.4422 C.3    1 LIG      -0.18000
      4 H1        -52.0349    5.9415  -32.5252 H      1 LIG       0.09000
      5 H2        -51.4525    4.2265  -32.7455 H      1 LIG       0.09000
      6 H3        -53.5040    3.3785  -31.5725 H      1 LIG       0.09000
      7 H4        -54.0870    5.0933  -31.3521 H      1 LIG       0.09000
      8 H5        -54.1040    5.4074  -33.8430 H      1 LIG       0.09000
      9 H6        -53.5208    3.6925  -34.0630 H      1 LIG       0.09000
@<TRIPOS>BOND
      1       1       2 1
      2       1       3 1
      3       2       3 1
      4       1       4 1
      5       1       5 1
      6       2       6 1
      7       2       7 1
      8       3       8 1
      9       3       9 1
@<TRIPOS>ALT_TYPE
CGenFF_4.0_ALT_TYPE_SET
CGenFF_4.0 1 CG3C31 2 CG3C31 3 CG3C31 4 HGA2 5 HGA2 6 HGA2 7 HGA2 8 HGA2 9 HGA2
@<TRIPOS>MOLECULE
cyclopropane
 9 9 0 0 0
****
USER_CHARGES
INVALID_CHARGES
Pose:   3 Cluster:   3 Fr_nu:     26 TotEn:    -7.29
@<TRIPOS>ATOM
      1 C1        -65.6661   -3.4599  -57.3837 C.3    1 LIG      -0.18000
      2 C2        -65.1630   -4.8654  -57.5364 C.3    1 LIG      -0.18000
      3 C3        -66.2392   -4.5580  -56.5368 C.3    1 LIG      -0.18000
      4 H1        -65.0154   -2.7396  -56.9040 H      1 LIG       0.09000
      5 H2        -66.2859   -3.0569  -58.1744 H      1 LIG       0.09000
      6 H3        -65.4442   -5.4085  -58.4300 H      1 LIG       0.09000
      7 H4        -64.1735   -5.0918  -57.1595 H      1 LIG       0.09000
      8 H5        -65.9741   -4.5771  -55.4873 H      1 LIG       0.09000
      9 H6        -67.2446   -4.8937  -56.7581 H      1 LIG       0.09000
@<TRIPOS>BOND
      1       1       2 1
      2       1       3 1
      3       2       3 1
      4       1       4 1
      5       1       5 1
      6       2       6 1
      7       2       7 1
      8       3       8 1
      9       3       9 1
@<TRIPOS>ALT_TYPE
CGenFF_4.0_ALT_TYPE_SET
CGenFF_4.0 1 CG3C31 2 CG3C31 3 CG3C31 4 HGA2 5 HGA2 6 HGA2 7 HGA2 8 HGA2 9 HGA2
@<TRIPOS>MOLECULE
cyclopropane
 9 9 0 0 0
****
USER_CHARGES
INVALID_CHARGES
Pose:   4 Cluster:   4 Fr_nu: 268128 TotEn:    -7.21
@<TRIPOS>ATOM
      1 C1        -76.8291  -17.7462  -42.7244 C.3    1 LIG      -0.18000
      2 C2        -75.5651  -16.9465  -42.8448 C.3    1 LIG      -0.18000
      3 C3        -75.6851  -18.0060  -41.7889 C.3    1 LIG      -0.18000
      4 H1        -77.7049  -17.2500  -42.3254 H      1 LIG       0.09000
      5 H2        -77.0337  -18.4852  -43.4885 H      1 LIG       0.09000
      6 H3        -74.9188  -17.1472  -43.6901 H      1 LIG       0.09000
      7 H4        -75.5894  -15.9118  -42.5269 H      1 LIG       0.09000
      8 H5        -75.7906  -17.6845  -40.7604 H      1 LIG       0.09000
      9 H6        -75.1201  -18.9198  -41.9240 H      1 LIG       0.09000
@<TRIPOS>BOND
      1       1       2 1
      2       1       3 1
      3       2       3 1
      4       1       4 1
      5       1       5 1
      6       2       6 1
      7       2       7 1
      8       3       8 1
      9       3       9 1
@<TRIPOS>ALT_TYPE
CGenFF_4.0_ALT_TYPE_SET
CGenFF_4.0 1 CG3C31 2 CG3C31 3 CG3C31 4 HGA2 5 HGA2 6 HGA2 7 HGA2 8 HGA2 9 HGA2
@<TRIPOS>MOLECULE
cyclopropane
 9 9 0 0 0
****
USER_CHARGES
INVALID_CHARGES
Pose:   5 Cluster:   5 Fr_nu: 153621 TotEn:    -7.19
@<TRIPOS>ATOM
      1 C1        -70.1885   -8.8174  -46.0770 C.3    1 LIG      -0.18000
      2 C2        -71.1694   -9.2720  -45.0363 C.3    1 LIG      -0.18000
      3 C3        -70.3295   -8.0522  -44.7940 C.3    1 LIG      -0.18000
      4 H1        -69.2912   -9.4069  -46.2173 H      1 LIG       0.09000
      5 H2        -70.5821   -8.3666  -46.9791 H      1 LIG       0.09000
      6 H3        -72.2234   -9.1272  -45.2379 H      1 LIG       0.09000
      7 H4        -70.9328  -10.1675  -44.4756 H      1 LIG       0.09000
      8 H5        -69.5274   -8.1268  -44.0706 H      1 LIG       0.09000
      9 H6        -70.8182   -7.0868  -44.8332 H      1 LIG       0.09000
@<TRIPOS>BOND
      1       1       2 1
      2       1       3 1
      3       2       3 1
      4       1       4 1
      5       1       5 1
      6       2       6 1
      7       2       7 1
      8       3       8 1
      9       3       9 1
@<TRIPOS>ALT_TYPE
CGenFF_4.0_ALT_TYPE_SET
CGenFF_4.0 1 CG3C31 2 CG3C31 3 CG3C31 4 HGA2 5 HGA2 6 HGA2 7 HGA2 8 HGA2 9 HGA2
@<TRIPOS>MOLECULE
cyclopropane
 9 9 0 0 0
****
USER_CHARGES
INVALID_CHARGES
Pose:   6 Cluster:   6 Fr_nu:  56125 TotEn:    -7.07
@<TRIPOS>ATOM
      1 C1        -70.3505  -11.1692  -41.4700 C.3    1 LIG      -0.18000
      2 C2        -69.6008  -11.8835  -40.3839 C.3    1 LIG      -0.18000
      3 C3        -70.9965  -11.3919  -40.1342 C.3    1 LIG      -0.18000
      4 H1        -70.0408  -10.1620  -41.7195 H      1 LIG       0.09000
      5 H2        -70.7073  -11.7556  -42.3070 H      1 LIG       0.09000
      6 H3        -69.4531  -12.9509  -40.4899 H      1 LIG       0.09000
      7 H4        -68.7864  -11.3576  -39.9018 H      1 LIG       0.09000
      8 H5        -71.1214  -10.5349  -39.4843 H      1 LIG       0.09000
      9 H6        -71.7878  -12.1284  -40.0727 H      1 LIG       0.09000
@<TRIPOS>BOND
      1       1       2 1
      2       1       3 1
      3       2       3 1
      4       1       4 1
      5       1       5 1
      6       2       6 1
      7       2       7 1
      8       3       8 1
      9       3       9 1
@<TRIPOS>ALT_TYPE
CGenFF_4.0_ALT_TYPE_SET
CGenFF_4.0 1 CG3C31 2 CG3C31 3 CG3C31 4 HGA2 5 HGA2 6 HGA2 7 HGA2 8 HGA2 9 HGA2
@<TRIPOS>MOLECULE
cyclopropane
 9 9 0 0 0
****
USER_CHARGES
INVALID_CHARGES
Pose:   7 Cluster:   7 Fr_nu: 353703 TotEn:    -6.79
@<TRIPOS>ATOM
      1 C1        -74.8703  -25.9726  -44.7573 C.3    1 LIG      -0.18000
      2 C2        -74.8984  -24.6246  -44.0985 C.3    1 LIG      -0.18000
      3 C3        -76.1780  -25.3735  -44.3303 C.3    1 LIG      -0.18000
      4 H1        -74.6555  -26.0123  -45.8179 H      1 LIG       0.09000
      5 H2        -74.4864  -26.8068  -44.1841 H      1 LIG       0.09000
      6 H3        -74.5334  -24.5515  -43.0817 H      1 LIG       0.09000
      7 H4        -74.7026  -23.7565  -44.7152 H      1 LIG       0.09000
      8 H5        -76.8433  -25.0097  -45.1031 H      1 LIG       0.09000
      9 H6        -76.6736  -25.8047  -43.4695 H      1 LIG       0.09000
@<TRIPOS>BOND
      1       1       2 1
      2       1       3 1
      3       2       3 1
      4       1       4 1
      5       1       5 1
      6       2       6 1
      7       2       7 1
      8       3       8 1
      9       3       9 1
@<TRIPOS>ALT_TYPE
CGenFF_4.0_ALT_TYPE_SET
CGenFF_4.0 1 CG3C31 2 CG3C31 3 CG3C31 4 HGA2 5 HGA2 6 HGA2 7 HGA2 8 HGA2 9 HGA2
@<TRIPOS>MOLECULE
cyclopropane
 9 9 0 0 0
****
USER_CHARGES
INVALID_CHARGES
Pose:   8 Cluster:   8 Fr_nu: 445839 TotEn:    -6.53
@<TRIPOS>ATOM
      1 C1        -66.2826  -18.5348  -51.4671 C.3    1 LIG      -0.18000
      2 C2        -65.1395  -19.3842  -50.9940 C.3    1 LIG      -0.18000
      3 C3        -65.0503  -18.6724  -52.3121 C.3    1 LIG      -0.18000
      4 H1        -67.1818  -19.0377  -51.8001 H      1 LIG       0.09000
      5 H2        -66.4490  -17.5888  -50.9680 H      1 LIG       0.09000
      6 H3        -64.5365  -19.0098  -50.1763 H      1 LIG       0.09000
      7 H4        -65.2688  -20.4591  -51.0084 H      1 LIG       0.09000
      8 H5        -65.1198  -19.2680  -53.2135 H      1 LIG       0.09000
      9 H6        -64.3877  -17.8188  -52.3810 H      1 LIG       0.09000
@<TRIPOS>BOND
      1       1       2 1
      2       1       3 1
      3       2       3 1
      4       1       4 1
      5       1       5 1
      6       2       6 1
      7       2       7 1
      8       3       8 1
      9       3       9 1
@<TRIPOS>ALT_TYPE
CGenFF_4.0_ALT_TYPE_SET
CGenFF_4.0 1 CG3C31 2 CG3C31 3 CG3C31 4 HGA2 5 HGA2 6 HGA2 7 HGA2 8 HGA2 9 HGA2
@<TRIPOS>MOLECULE
cyclopropane
 9 9 0 0 0
****
USER_CHARGES
INVALID_CHARGES
Pose:   9 Cluster:   9 Fr_nu:  16958 TotEn:    -6.37
@<TRIPOS>ATOM
      1 C1        -64.0420   -4.4961  -58.0638 C.3    1 LIG      -0.18000
      2 C2        -64.5645   -3.1470  -57.6654 C.3    1 LIG      -0.18000
      3 C3        -65.0582   -4.3795  -56.9660 C.3    1 LIG      -0.18000
      4 H1        -64.3680   -4.9042  -59.0123 H      1 LIG       0.09000
      5 H2        -63.0260   -4.7461  -57.7863 H      1 LIG       0.09000
      6 H3        -63.9000   -2.4889  -57.1195 H      1 LIG       0.09000
      7 H4        -65.2424   -2.6464  -58.3453 H      1 LIG       0.09000
      8 H5        -66.0681   -4.7088  -57.1755 H      1 LIG       0.09000
      9 H6        -64.7255   -4.5509  -55.9499 H      1 LIG       0.09000
@<TRIPOS>BOND
      1       1       2 1
      2       1       3 1
      3       2       3 1
      4       1       4 1
      5       1       5 1
      6       2       6 1
      7       2       7 1
      8       3       8 1
      9       3       9 1
@<TRIPOS>ALT_TYPE
CGenFF_4.0_ALT_TYPE_SET
CGenFF_4.0 1 CG3C31 2 CG3C31 3 CG3C31 4 HGA2 5 HGA2 6 HGA2 7 HGA2 8 HGA2 9 HGA2
@<TRIPOS>MOLECULE
cyclopropane
 9 9 0 0 0
****
USER_CHARGES
INVALID_CHARGES
Pose:  10 Cluster:  10 Fr_nu: 1224121 TotEn:    -5.25
@<TRIPOS>ATOM
      1 C1        -83.4093   -9.4948  -34.1915 C.3    1 LIG      -0.18000
      2 C2        -84.3603   -9.7331  -33.0554 C.3    1 LIG      -0.18000
      3 C3        -83.0107  -10.3892  -33.0546 C.3    1 LIG      -0.18000
      4 H1        -83.6337   -9.9585  -35.1440 H      1 LIG       0.09000
      5 H2        -82.9365   -8.5233  -34.2589 H      1 LIG       0.09000
      6 H3        -84.5276   -8.9218  -32.3580 H      1 LIG       0.09000
      7 H4        -85.2250  -10.3572  -33.2425 H      1 LIG       0.09000
      8 H5        -82.9669  -11.4547  -33.2415 H      1 LIG       0.09000
      9 H6        -82.2698  -10.0190  -32.3571 H      1 LIG       0.09000
@<TRIPOS>BOND
      1       1       2 1
      2       1       3 1
      3       2       3 1
      4       1       4 1
      5       1       5 1
      6       2       6 1
      7       2       7 1
      8       3       8 1
      9       3       9 1
@<TRIPOS>ALT_TYPE
CGenFF_4.0_ALT_TYPE_SET
CGenFF_4.0 1 CG3C31 2 CG3C31 3 CG3C31 4 HGA2 5 HGA2 6 HGA2 7 HGA2 8 HGA2 9 HGA2
@<TRIPOS>MOLECULE
cyclopropane
 9 9 0 0 0
****
USER_CHARGES
INVALID_CHARGES
Pose:  11 Cluster:  11 Fr_nu: 146632 TotEn:    -4.83
@<TRIPOS>ATOM
      1 C1        -70.5894  -10.7028  -41.7703 C.3    1 LIG      -0.18000
      2 C2        -70.5590  -12.1778  -41.4961 C.3    1 LIG      -0.18000
      3 C3        -71.8711  -11.4802  -41.7053 C.3    1 LIG      -0.18000
      4 H1        -70.3638  -10.0318  -40.9510 H      1 LIG       0.09000
      5 H2        -70.2542  -10.3628  -42.7419 H      1 LIG       0.09000
      6 H3        -70.2033  -12.8308  -42.2832 H      1 LIG       0.09000
      7 H4        -70.3130  -12.5003  -40.4922 H      1 LIG       0.09000
      8 H5        -72.5080  -11.3329  -40.8423 H      1 LIG       0.09000
      9 H6        -72.3979  -11.6634  -42.6334 H      1 LIG       0.09000
@<TRIPOS>BOND
      1       1       2 1
      2       1       3 1
      3       2       3 1
      4       1       4 1
      5       1       5 1
      6       2       6 1
      7       2       7 1
      8       3       8 1
      9       3       9 1
@<TRIPOS>ALT_TYPE
CGenFF_4.0_ALT_TYPE_SET
CGenFF_4.0 1 CG3C31 2 CG3C31 3 CG3C31 4 HGA2 5 HGA2 6 HGA2 7 HGA2 8 HGA2 9 HGA2
@<TRIPOS>MOLECULE
pyrrole
 10 10 0 0 0
****
USER_CHARGES
INVALID_CHARGES
Pose:   1 Cluster:   1 Fr_nu:  84880 TotEn:   -20.69
@<TRIPOS>ATOM
      1 C1        -84.0139   -9.3846  -32.6219 C.2    1 LIG      -0.25700
      2 C2        -82.8208   -9.8781  -32.0387 C.2    1 LIG      -0.25700
      3 C3        -83.7926   -9.2694  -33.9766 C.2    1 LIG      -0.04700
      4 C4        -81.9067  -10.0494  -33.0548 C.2    1 LIG      -0.04700
      5 N1        -82.5083   -9.6760  -34.2282 N.pl3  1 LIG      -0.36000
      6 H1        -84.9341   -9.1403  -32.1100 H      1 LIG       0.15400
      7 H2        -82.6449  -10.0859  -30.9927 H      1 LIG       0.15400
      8 H3        -84.4319   -8.9349  -34.7813 H      1 LIG       0.14000
      9 H4        -80.8856  -10.4041  -33.0475 H      1 LIG       0.14000
     10 H5        -82.0720   -9.6977  -35.1395 H      1 LIG       0.38000
@<TRIPOS>BOND
      1       1       2 1
      2       1       3 2
      3       2       4 2
      4       3       5 1
      5       4       5 1
      6       1       6 1
      7       2       7 1
      8       3       8 1
      9       4       9 1
     10       5      10 1
@<TRIPOS>ALT_TYPE
CGenFF_4.0_ALT_TYPE_SET
CGenFF_4.0 1 CG2R51 2 CG2R51 3 CG2R51 4 CG2R51 5 NG2R51 6 HGR51 7 HGR51 8 HGR52 9 HGR52 10 HGP1
@<TRIPOS>MOLECULE
pyrrole
 10 10 0 0 0
****
USER_CHARGES
INVALID_CHARGES
Pose:   2 Cluster:   2 Fr_nu:  85060 TotEn:   -18.34
@<TRIPOS>ATOM
      1 C1        -82.5205   -9.0425  -32.0013 C.2    1 LIG      -0.25700
      2 C2        -81.1492   -9.3485  -31.8199 C.2    1 LIG      -0.25700
      3 C3        -82.7795   -9.0998  -33.3530 C.2    1 LIG      -0.04700
      4 C4        -80.6119   -9.5834  -33.0663 C.2    1 LIG      -0.04700
      5 N1        -81.6119   -9.4292  -33.9906 N.pl3  1 LIG      -0.36000
      6 H1        -83.2406   -8.8066  -31.2305 H      1 LIG       0.15400
      7 H2        -80.6102   -9.3928  -30.8841 H      1 LIG       0.15400
      8 H3        -83.6870   -8.9354  -33.9165 H      1 LIG       0.14000
      9 H4        -79.6106   -9.8473  -33.3766 H      1 LIG       0.14000
     10 H5        -81.5050   -9.5416  -34.9893 H      1 LIG       0.38000
@<TRIPOS>BOND
      1       1       2 1
      2       1       3 2
      3       2       4 2
      4       3       5 1
      5       4       5 1
      6       1       6 1
      7       2       7 1
      8       3       8 1
      9       4       9 1
     10       5      10 1
@<TRIPOS>ALT_TYPE
CGenFF_4.0_ALT_TYPE_SET
CGenFF_4.0 1 CG2R51 2 CG2R51 3 CG2R51 4 CG2R51 5 NG2R51 6 HGR51 7 HGR51 8 HGR52 9 HGR52 10 HGP1
@<TRIPOS>MOLECULE
pyrrole
 10 10 0 0 0
****
USER_CHARGES
INVALID_CHARGES
Pose:   3 Cluster:   3 Fr_nu: 3828611 TotEn:   -16.30
@<TRIPOS>ATOM
      1 C1        -84.2087  -10.6769  -31.8010 C.2    1 LIG      -0.25700
      2 C2        -84.6571   -9.7242  -32.7487 C.2    1 LIG      -0.25700
      3 C3        -83.0548  -11.2409  -32.2989 C.2    1 LIG      -0.04700
      4 C4        -83.7636   -9.7350  -33.7970 C.2    1 LIG      -0.04700
      5 N1        -82.7940  -10.6608  -33.5128 N.pl3  1 LIG      -0.36000
      6 H1        -84.6758  -10.9244  -30.8581 H      1 LIG       0.15400
      7 H2        -85.5353   -9.0982  -32.6771 H      1 LIG       0.15400
      8 H3        -82.3983  -12.0011  -31.8995 H      1 LIG       0.14000
      9 H4        -83.7308   -9.1669  -34.7161 H      1 LIG       0.14000
     10 H5        -82.0069  -10.8817  -34.1071 H      1 LIG       0.38000
@<TRIPOS>BOND
      1       1       2 1
      2       1       3 2
      3       2       4 2
      4       3       5 1
      5       4       5 1
      6       1       6 1
      7       2       7 1
      8       3       8 1
      9       4       9 1
     10       5      10 1
@<TRIPOS>ALT_TYPE
CGenFF_4.0_ALT_TYPE_SET
CGenFF_4.0 1 CG2R51 2 CG2R51 3 CG2R51 4 CG2R51 5 NG2R51 6 HGR51 7 HGR51 8 HGR52 9 HGR52 10 HGP1
@<TRIPOS>MOLECULE
pyrrole
 10 10 0 0 0
****
USER_CHARGES
INVALID_CHARGES
Pose:   4 Cluster:   4 Fr_nu: 275870 TotEn:   -16.20
@<TRIPOS>ATOM
      1 C1        -65.9508   -7.9244  -47.8763 C.2    1 LIG      -0.25700
      2 C2        -67.3030   -8.2599  -47.6194 C.2    1 LIG      -0.25700
      3 C3        -65.9100   -7.2855  -49.0959 C.2    1 LIG      -0.04700
      4 C4        -68.0474   -7.8159  -48.6900 C.2    1 LIG      -0.04700
      5 N1        -67.1901   -7.2255  -49.5814 N.pl3  1 LIG      -0.36000
      6 H1        -65.0998   -8.1262  -47.2410 H      1 LIG       0.15400
      7 H2        -67.6935   -8.7699  -46.7501 H      1 LIG       0.15400
      8 H3        -65.0871   -6.8702  -49.6603 H      1 LIG       0.14000
      9 H4        -69.1075   -7.8660  -48.8953 H      1 LIG       0.14000
     10 H5        -67.4605   -6.8091  -50.4617 H      1 LIG       0.38000
@<TRIPOS>BOND
      1       1       2 1
      2       1       3 2
      3       2       4 2
      4       3       5 1
      5       4       5 1
      6       1       6 1
      7       2       7 1
      8       3       8 1
      9       4       9 1
     10       5      10 1
@<TRIPOS>ALT_TYPE
CGenFF_4.0_ALT_TYPE_SET
CGenFF_4.0 1 CG2R51 2 CG2R51 3 CG2R51 4 CG2R51 5 NG2R51 6 HGR51 7 HGR51 8 HGR52 9 HGR52 10 HGP1
@<TRIPOS>MOLECULE
pyrrole
 10 10 0 0 0
****
USER_CHARGES
INVALID_CHARGES
Pose:   5 Cluster:   5 Fr_nu: 334490 TotEn:   -14.74
@<TRIPOS>ATOM
      1 C1        -75.0285  -24.0380  -44.0010 C.2    1 LIG      -0.25700
      2 C2        -74.4492  -25.2795  -44.3619 C.2    1 LIG      -0.25700
      3 C3        -76.3837  -24.1348  -44.2285 C.2    1 LIG      -0.04700
      4 C4        -75.4680  -26.0971  -44.7990 C.2    1 LIG      -0.04700
      5 N1        -76.6393  -25.3907  -44.7137 N.pl3  1 LIG      -0.36000
      6 H1        -74.5139  -23.1686  -43.6168 H      1 LIG       0.15400
      7 H2        -73.4040  -25.5497  -44.3101 H      1 LIG       0.15400
      8 H3        -77.1863  -23.4243  -44.0896 H      1 LIG       0.14000
      9 H4        -75.4638  -27.1158  -45.1604 H      1 LIG       0.14000
     10 H5        -77.5518  -25.7422  -44.9690 H      1 LIG       0.38000
@<TRIPOS>BOND
      1       1       2 1
      2       1       3 2
      3       2       4 2
      4       3       5 1
      5       4       5 1
      6       1       6 1
      7       2       7 1
      8       3       8 1
      9       4       9 1
     10       5      10 1
@<TRIPOS>ALT_TYPE
CGenFF_4.0_ALT_TYPE_SET
CGenFF_4.0 1 CG2R51 2 CG2R51 3 CG2R51 4 CG2R51 5 NG2R51 6 HGR51 7 HGR51 8 HGR52 9 HGR52 10 HGP1
@<TRIPOS>MOLECULE
pyrrole
 10 10 0 0 0
****
USER_CHARGES
INVALID_CHARGES
Pose:   6 Cluster:   6 Fr_nu: 3829103 TotEn:   -14.57
@<TRIPOS>ATOM
      1 C1        -84.6582  -10.8779  -32.4035 C.2    1 LIG      -0.25700
      2 C2        -85.4851   -9.8024  -32.8117 C.2    1 LIG      -0.25700
      3 C3        -83.5007  -10.8121  -33.1473 C.2    1 LIG      -0.04700
      4 C4        -84.8078   -9.1122  -33.7926 C.2    1 LIG      -0.04700
      5 N1        -83.6029   -9.7350  -33.9885 N.pl3  1 LIG      -0.36000
      6 H1        -84.8820  -11.6191  -31.6493 H      1 LIG       0.15400
      7 H2        -86.4674   -9.5566  -32.4337 H      1 LIG       0.15400
      8 H3        -82.6165  -11.4337  -33.1538 H      1 LIG       0.14000
      9 H4        -85.0745   -8.2352  -34.3655 H      1 LIG       0.14000
     10 H5        -82.8975   -9.4443  -34.6514 H      1 LIG       0.38000
@<TRIPOS>BOND
      1       1       2 1
      2       1       3 2
      3       2       4 2
      4       3       5 1
      5       4       5 1
      6       1       6 1
      7       2       7 1
      8       3       8 1
      9       4       9 1
     10       5      10 1
@<TRIPOS>ALT_TYPE
CGenFF_4.0_ALT_TYPE_SET
CGenFF_4.0 1 CG2R51 2 CG2R51 3 CG2R51 4 CG2R51 5 NG2R51 6 HGR51 7 HGR51 8 HGR52 9 HGR52 10 HGP1
@<TRIPOS>MOLECULE
pyrrole
 10 10 0 0 0
****
USER_CHARGES
INVALID_CHARGES
Pose:   7 Cluster:   7 Fr_nu: 293294 TotEn:   -14.50
@<TRIPOS>ATOM
      1 C1        -63.3699   -1.5474  -23.7021 C.2    1 LIG      -0.25700
      2 C2        -61.9689   -1.4856  -23.5012 C.2    1 LIG      -0.25700
      3 C3        -63.5938   -2.3601  -24.7915 C.2    1 LIG      -0.04700
      4 C4        -61.3793   -2.2623  -24.4740 C.2    1 LIG      -0.04700
      5 N1        -62.3766   -2.7887  -25.2528 N.pl3  1 LIG      -0.36000
      6 H1        -64.1323   -1.0537  -23.1161 H      1 LIG       0.15400
      7 H2        -61.4451   -0.9352  -22.7325 H      1 LIG       0.15400
      8 H3        -64.5075   -2.6702  -25.2787 H      1 LIG       0.14000
      9 H4        -60.3423   -2.4878  -24.6797 H      1 LIG       0.14000
     10 H5        -62.2361   -3.3998  -26.0454 H      1 LIG       0.38000
@<TRIPOS>BOND
      1       1       2 1
      2       1       3 2
      3       2       4 2
      4       3       5 1
      5       4       5 1
      6       1       6 1
      7       2       7 1
      8       3       8 1
      9       4       9 1
     10       5      10 1
@<TRIPOS>ALT_TYPE
CGenFF_4.0_ALT_TYPE_SET
CGenFF_4.0 1 CG2R51 2 CG2R51 3 CG2R51 4 CG2R51 5 NG2R51 6 HGR51 7 HGR51 8 HGR52 9 HGR52 10 HGP1
@<TRIPOS>MOLECULE
pyrrole
 10 10 0 0 0
****
USER_CHARGES
INVALID_CHARGES
Pose:   8 Cluster:   8 Fr_nu: 267639 TotEn:   -14.23
@<TRIPOS>ATOM
      1 C1        -68.2479   -8.4827  -48.4694 C.2    1 LIG      -0.25700
      2 C2        -68.0024   -8.5296  -47.0749 C.2    1 LIG      -0.25700
      3 C3        -67.2449   -7.7293  -49.0385 C.2    1 LIG      -0.04700
      4 C4        -66.8570   -7.8033  -46.8342 C.2    1 LIG      -0.04700
      5 N1        -66.4053   -7.3214  -48.0350 N.pl3  1 LIG      -0.36000
      6 H1        -69.0662   -8.9478  -49.0007 H      1 LIG       0.15400
      7 H2        -68.5949   -9.0362  -46.3262 H      1 LIG       0.15400
      8 H3        -67.0544   -7.4472  -50.0643 H      1 LIG       0.14000
      9 H4        -66.3240   -7.5887  -45.9186 H      1 LIG       0.14000
     10 H5        -65.5795   -6.7527  -48.1613 H      1 LIG       0.38000
@<TRIPOS>BOND
      1       1       2 1
      2       1       3 2
      3       2       4 2
      4       3       5 1
      5       4       5 1
      6       1       6 1
      7       2       7 1
      8       3       8 1
      9       4       9 1
     10       5      10 1
@<TRIPOS>ALT_TYPE
CGenFF_4.0_ALT_TYPE_SET
CGenFF_4.0 1 CG2R51 2 CG2R51 3 CG2R51 4 CG2R51 5 NG2R51 6 HGR51 7 HGR51 8 HGR52 9 HGR52 10 HGP1
@<TRIPOS>MOLECULE
pyrrole
 10 10 0 0 0
****
USER_CHARGES
INVALID_CHARGES
Pose:   9 Cluster:   9 Fr_nu: 2749529 TotEn:   -14.15
@<TRIPOS>ATOM
      1 C1        -72.1131  -19.6303  -63.2209 C.2    1 LIG      -0.25700
      2 C2        -71.9853  -19.6839  -61.8110 C.2    1 LIG      -0.25700
      3 C3        -73.3645  -19.1277  -63.5018 C.2    1 LIG      -0.04700
      4 C4        -73.1626  -19.2125  -61.2732 C.2    1 LIG      -0.04700
      5 N1        -73.9936  -18.8776  -62.3102 N.pl3  1 LIG      -0.36000
      6 H1        -71.3732  -19.9254  -63.9516 H      1 LIG       0.15400
      7 H2        -71.1299  -20.0286  -61.2474 H      1 LIG       0.15400
      8 H3        -73.8622  -18.9269  -64.4399 H      1 LIG       0.14000
      9 H4        -73.4812  -19.0846  -60.2482 H      1 LIG       0.14000
     10 H5        -74.9271  -18.5031  -62.2115 H      1 LIG       0.38000
@<TRIPOS>BOND
      1       1       2 1
      2       1       3 2
      3       2       4 2
      4       3       5 1
      5       4       5 1
      6       1       6 1
      7       2       7 1
      8       3       8 1
      9       4       9 1
     10       5      10 1
@<TRIPOS>ALT_TYPE
CGenFF_4.0_ALT_TYPE_SET
CGenFF_4.0 1 CG2R51 2 CG2R51 3 CG2R51 4 CG2R51 5 NG2R51 6 HGR51 7 HGR51 8 HGR52 9 HGR52 10 HGP1
@<TRIPOS>MOLECULE
pyrrole
 10 10 0 0 0
****
USER_CHARGES
INVALID_CHARGES
Pose:  10 Cluster:  10 Fr_nu: 2711302 TotEn:   -13.95
@<TRIPOS>ATOM
      1 C1        -83.1673  -10.7473  -31.8012 C.2    1 LIG      -0.25700
      2 C2        -81.9510  -10.1658  -31.3658 C.2    1 LIG      -0.25700
      3 C3        -83.1835  -10.6852  -33.1772 C.2    1 LIG      -0.04700
      4 C4        -81.2611   -9.7660  -32.4890 C.2    1 LIG      -0.04700
      5 N1        -82.0199  -10.0865  -33.5842 N.pl3  1 LIG      -0.36000
      6 H1        -83.9460  -11.1660  -31.1794 H      1 LIG       0.15400
      7 H2        -81.6133  -10.0496  -30.3457 H      1 LIG       0.15400
      8 H3        -83.9170  -11.0119  -33.9008 H      1 LIG       0.14000
      9 H4        -80.3001   -9.2849  -32.6060 H      1 LIG       0.14000
     10 H5        -81.7610   -9.9091  -34.5449 H      1 LIG       0.38000
@<TRIPOS>BOND
      1       1       2 1
      2       1       3 2
      3       2       4 2
      4       3       5 1
      5       4       5 1
      6       1       6 1
      7       2       7 1
      8       3       8 1
      9       4       9 1
     10       5      10 1
@<TRIPOS>ALT_TYPE
CGenFF_4.0_ALT_TYPE_SET
CGenFF_4.0 1 CG2R51 2 CG2R51 3 CG2R51 4 CG2R51 5 NG2R51 6 HGR51 7 HGR51 8 HGR52 9 HGR52 10 HGP1
@<TRIPOS>MOLECULE
pyrrole
 10 10 0 0 0
****
USER_CHARGES
INVALID_CHARGES
Pose:  11 Cluster:  11 Fr_nu: 305835 TotEn:   -13.73
@<TRIPOS>ATOM
      1 C1        -71.2336  -11.5885  -42.0935 C.2    1 LIG      -0.25700
      2 C2        -70.1922  -11.7733  -41.1509 C.2    1 LIG      -0.25700
      3 C3        -72.3580  -11.2076  -41.3949 C.2    1 LIG      -0.04700
      4 C4        -70.7119  -11.4998  -39.9050 C.2    1 LIG      -0.04700
      5 N1        -72.0292  -11.1573  -40.0654 N.pl3  1 LIG      -0.36000
      6 H1        -71.1704  -11.7184  -43.1647 H      1 LIG       0.15400
      7 H2        -69.1743  -12.0735  -41.3559 H      1 LIG       0.15400
      8 H3        -73.3596  -10.9692  -41.7237 H      1 LIG       0.14000
      9 H4        -70.2627  -11.5169  -38.9219 H      1 LIG       0.14000
     10 H5        -72.6611  -10.9056  -39.3180 H      1 LIG       0.38000
@<TRIPOS>BOND
      1       1       2 1
      2       1       3 2
      3       2       4 2
      4       3       5 1
      5       4       5 1
      6       1       6 1
      7       2       7 1
      8       3       8 1
      9       4       9 1
     10       5      10 1
@<TRIPOS>ALT_TYPE
CGenFF_4.0_ALT_TYPE_SET
CGenFF_4.0 1 CG2R51 2 CG2R51 3 CG2R51 4 CG2R51 5 NG2R51 6 HGR51 7 HGR51 8 HGR52 9 HGR52 10 HGP1
@<TRIPOS>MOLECULE
pyrrole
 10 10 0 0 0
****
USER_CHARGES
INVALID_CHARGES
Pose:  12 Cluster:  12 Fr_nu: 298855 TotEn:   -13.39
@<TRIPOS>ATOM
      1 C1        -73.6941  -26.2540  -44.7674 C.2    1 LIG      -0.25700
      2 C2        -74.2151  -24.9938  -44.3833 C.2    1 LIG      -0.25700
      3 C3        -74.7632  -27.0590  -45.0937 C.2    1 LIG      -0.04700
      4 C4        -75.5867  -25.0671  -44.4864 C.2    1 LIG      -0.04700
      5 N1        -75.9085  -26.3271  -44.9189 N.pl3  1 LIG      -0.36000
      6 H1        -72.6531  -26.5428  -44.8027 H      1 LIG       0.15400
      7 H2        -73.6536  -24.1267  -44.0653 H      1 LIG       0.15400
      8 H3        -74.8113  -28.0841  -45.4328 H      1 LIG       0.14000
      9 H4        -76.3596  -24.3366  -44.2928 H      1 LIG       0.14000
     10 H5        -76.8467  -26.6647  -45.0841 H      1 LIG       0.38000
@<TRIPOS>BOND
      1       1       2 1
      2       1       3 2
      3       2       4 2
      4       3       5 1
      5       4       5 1
      6       1       6 1
      7       2       7 1
      8       3       8 1
      9       4       9 1
     10       5      10 1
@<TRIPOS>ALT_TYPE
CGenFF_4.0_ALT_TYPE_SET
CGenFF_4.0 1 CG2R51 2 CG2R51 3 CG2R51 4 CG2R51 5 NG2R51 6 HGR51 7 HGR51 8 HGR52 9 HGR52 10 HGP1
@<TRIPOS>MOLECULE
pyrrole
 10 10 0 0 0
****
USER_CHARGES
INVALID_CHARGES
Pose:  13 Cluster:  13 Fr_nu: 381727 TotEn:   -12.73
@<TRIPOS>ATOM
      1 C1        -62.4164   -0.0459  -24.6863 C.2    1 LIG      -0.25700
      2 C2        -61.1961   -0.3606  -24.0390 C.2    1 LIG      -0.25700
      3 C3        -62.8058   -1.1611  -25.3948 C.2    1 LIG      -0.04700
      4 C4        -60.8769   -1.6586  -24.3718 C.2    1 LIG      -0.04700
      5 N1        -61.8623   -2.1351  -25.1965 N.pl3  1 LIG      -0.36000
      6 H1        -62.9528    0.8914  -24.6404 H      1 LIG       0.15400
      7 H2        -60.6121    0.2868  -23.4003 H      1 LIG       0.15400
      8 H3        -63.6667   -1.3479  -26.0210 H      1 LIG       0.14000
      9 H4        -60.0399   -2.2840  -24.0947 H      1 LIG       0.14000
     10 H5        -61.8894   -3.0627  -25.5967 H      1 LIG       0.38000
@<TRIPOS>BOND
      1       1       2 1
      2       1       3 2
      3       2       4 2
      4       3       5 1
      5       4       5 1
      6       1       6 1
      7       2       7 1
      8       3       8 1
      9       4       9 1
     10       5      10 1
@<TRIPOS>ALT_TYPE
CGenFF_4.0_ALT_TYPE_SET
CGenFF_4.0 1 CG2R51 2 CG2R51 3 CG2R51 4 CG2R51 5 NG2R51 6 HGR51 7 HGR51 8 HGR52 9 HGR52 10 HGP1
@<TRIPOS>MOLECULE
pyrrole
 10 10 0 0 0
****
USER_CHARGES
INVALID_CHARGES
Pose:  14 Cluster:  14 Fr_nu: 284322 TotEn:   -12.72
@<TRIPOS>ATOM
      1 C1        -71.4023  -11.0190  -40.2917 C.2    1 LIG      -0.25700
      2 C2        -70.2828  -11.2025  -41.1402 C.2    1 LIG      -0.25700
      3 C3        -72.5307  -11.0867  -41.0788 C.2    1 LIG      -0.04700
      4 C4        -70.7611  -11.3766  -42.4202 C.2    1 LIG      -0.04700
      5 N1        -72.1288  -11.3041  -42.3709 N.pl3  1 LIG      -0.36000
      6 H1        -71.3874  -10.8559  -39.2232 H      1 LIG       0.15400
      7 H2        -69.2411  -11.2069  -40.8519 H      1 LIG       0.15400
      8 H3        -73.5803  -10.9993  -40.8361 H      1 LIG       0.14000
      9 H4        -70.2517  -11.5466  -43.3583 H      1 LIG       0.14000
     10 H5        -72.7464  -11.3971  -43.1654 H      1 LIG       0.38000
@<TRIPOS>BOND
      1       1       2 1
      2       1       3 2
      3       2       4 2
      4       3       5 1
      5       4       5 1
      6       1       6 1
      7       2       7 1
      8       3       8 1
      9       4       9 1
     10       5      10 1
@<TRIPOS>ALT_TYPE
CGenFF_4.0_ALT_TYPE_SET
CGenFF_4.0 1 CG2R51 2 CG2R51 3 CG2R51 4 CG2R51 5 NG2R51 6 HGR51 7 HGR51 8 HGR52 9 HGR52 10 HGP1
@<TRIPOS>MOLECULE
pyrrole
 10 10 0 0 0
****
USER_CHARGES
INVALID_CHARGES
Pose:  15 Cluster:  15 Fr_nu: 585549 TotEn:   -12.51
@<TRIPOS>ATOM
      1 C1        -51.5080    5.5378  -32.7949 C.2    1 LIG      -0.25700
      2 C2        -52.0841    4.5491  -33.6301 C.2    1 LIG      -0.25700
      3 C3        -52.5387    6.1727  -32.1376 C.2    1 LIG      -0.04700
      4 C4        -53.4494    4.6099  -33.4579 C.2    1 LIG      -0.04700
      5 N1        -53.7142    5.6006  -32.5487 N.pl3  1 LIG      -0.36000
      6 H1        -50.4564    5.7620  -32.6843 H      1 LIG       0.15400
      7 H2        -51.5627    3.8668  -34.2864 H      1 LIG       0.15400
      8 H3        -52.5409    6.9783  -31.4171 H      1 LIG       0.14000
      9 H4        -54.2532    4.0372  -33.8988 H      1 LIG       0.14000
     10 H5        -54.6352    5.8680  -32.2297 H      1 LIG       0.38000
@<TRIPOS>BOND
      1       1       2 1
      2       1       3 2
      3       2       4 2
      4       3       5 1
      5       4       5 1
      6       1       6 1
      7       2       7 1
      8       3       8 1
      9       4       9 1
     10       5      10 1
@<TRIPOS>ALT_TYPE
CGenFF_4.0_ALT_TYPE_SET
CGenFF_4.0 1 CG2R51 2 CG2R51 3 CG2R51 4 CG2R51 5 NG2R51 6 HGR51 7 HGR51 8 HGR52 9 HGR52 10 HGP1
@<TRIPOS>MOLECULE
pyrrole
 10 10 0 0 0
****
USER_CHARGES
INVALID_CHARGES
Pose:  16 Cluster:  16 Fr_nu: 286753 TotEn:   -12.50
@<TRIPOS>ATOM
      1 C1        -64.4891  -19.6532  -51.7721 C.2    1 LIG      -0.25700
      2 C2        -65.3683  -19.9043  -52.8542 C.2    1 LIG      -0.25700
      3 C3        -65.1644  -18.8632  -50.8681 C.2    1 LIG      -0.04700
      4 C4        -66.5542  -19.2600  -52.5785 C.2    1 LIG      -0.04700
      5 N1        -66.4186  -18.6303  -51.3689 N.pl3  1 LIG      -0.36000
      6 H1        -63.4745  -20.0100  -51.6636 H      1 LIG       0.15400
      7 H2        -65.1615  -20.4900  -53.7388 H      1 LIG       0.15400
      8 H3        -64.8654  -18.4467  -49.9166 H      1 LIG       0.14000
      9 H4        -67.4799  -19.1952  -53.1330 H      1 LIG       0.14000
     10 H5        -67.1340  -18.0790  -50.9154 H      1 LIG       0.38000
@<TRIPOS>BOND
      1       1       2 1
      2       1       3 2
      3       2       4 2
      4       3       5 1
      5       4       5 1
      6       1       6 1
      7       2       7 1
      8       3       8 1
      9       4       9 1
     10       5      10 1
@<TRIPOS>ALT_TYPE
CGenFF_4.0_ALT_TYPE_SET
[truncated: 3,320,362 more chars]
