# Supplementary material for: The pocketome of G-protein-coupled receptors reveals previously untargeted allosteric sites
Source: Nat Commun. 2022 May 10;13:2567. doi: 10.1038/s41467-022-29609-6 (PMC9091257; doi:10.1038/s41467-022-29609-6)
Supplement: Supplementary file 4 — Supplementary Data 1 [file 41467_2022_29609_MOESM4_ESM.zip › docking_files/3dqb/rec.mol2]

@<TRIPOS>MOLECULE
3dqb_align.pdb
5174 5256 326 0 0
PROTEIN
NO_CHARGES


@<TRIPOS>ATOM
      1 N         -83.7040  -15.0050  -64.5240 N.4       1 MET   -0.2700
      2 CA        -84.8150  -15.4270  -63.6840 C.3       1 MET    0.0900
      3 CAY       -81.6370  -13.9020  -65.0720 C.3       1 MET    0.0900
      4 C         -84.4570  -16.6040  -62.7820 C.2       1 MET    0.0900
      5 O         -85.0600  -17.6760  -62.8280 O.2       1 MET    0.5100
      6 CB        -86.0740  -15.7560  -64.5300 C.3       1 MET   -0.5100
      7 CG        -86.6000  -14.5670  -65.3640 C.3       1 MET   -0.4700
      8 SD        -86.9710  -13.0490  -64.4240 S.3       1 MET    0.3100
      9 CE        -88.2630  -13.7060  -63.3300 C.3       1 MET    0.0700
     10 CY        -82.6810  -14.2550  -64.0830 C.2       1 MET    0.0900
     11 OY        -82.5960  -13.8910  -62.9160 O.2       1 MET   -0.1800
     12 HN        -83.7470  -15.3120  -65.4710 H         1 MET    0.0900
     13 HA        -85.0310  -14.6250  -62.9940 H         1 MET    0.0900
     14 HB1       -86.8810  -16.0880  -63.8440 H         1 MET   -0.1400
     15 HB2       -85.8250  -16.5880  -65.2230 H         1 MET    0.0900
     16 HG1       -87.5250  -14.9000  -65.8800 H         1 MET    0.0900
     17 HG2       -85.8360  -14.3300  -66.1340 H         1 MET   -0.0900
     18 HE1       -87.8400  -14.4110  -62.5820 H         1 MET   -0.2200
     19 HE2       -89.0270  -14.2530  -63.9220 H         1 MET    0.0900
     20 HE3       -88.7570  -12.8780  -62.7790 H         1 MET    0.0900
     21 HY1       -80.7630  -13.4610  -64.5470 H         1 MET    0.0900
     22 HY2       -82.0370  -13.1580  -65.7920 H         1 MET    0.5100
     23 HY3       -81.3090  -14.8160  -65.6130 H         1 MET   -0.5100
     24 N         -83.4630  -16.3820  -61.9040 N.am      2 ASN   -0.4700
     25 CA        -82.9610  -17.3360  -60.9390 C.3       2 ASN    0.3100
     26 C         -83.3850  -16.9930  -59.5250 C.2       2 ASN    0.0700
     27 O         -83.4830  -17.8610  -58.6580 O.2       2 ASN    0.0900
     28 CB        -81.4450  -17.3970  -61.0340 C.3       2 ASN   -0.1800
     29 CG        -80.9860  -18.1970  -62.2260 C.2       2 ASN    0.0900
     30 ND2       -80.1110  -17.6050  -63.0450 N.am      2 ASN    0.0900
     31 OD1       -81.4180  -19.3330  -62.4210 O.2       2 ASN    0.5500
     32 HN        -83.0050  -15.4990  -61.8810 H         2 ASN   -0.5500
     33 HA        -83.3940  -18.3020  -61.1570 H         2 ASN   -0.6200
     34 HB1       -81.0410  -17.8680  -60.1130 H         2 ASN    0.3200
     35 HB2       -81.0440  -16.3650  -61.1210 H         2 ASN    0.3000
     36 HD21      -79.7740  -18.0910  -63.8520 H         2 ASN    0.5100
     37 HD22      -79.7930  -16.6770  -62.8520 H         2 ASN   -0.5100
     38 N         -83.6420  -15.7140  -59.2880 N.am      3 GLY   -0.4700
     39 CA        -84.1050  -15.2780  -57.9910 C.3       3 GLY    0.3100
     40 C         -85.5930  -14.9950  -57.9510 C.2       3 GLY   -0.0200
     41 O         -86.3060  -15.0860  -58.9530 O.2       3 GLY    0.0900
     42 HN        -83.5300  -15.0060  -59.9830 H         3 GLY    0.0900
     43 HA1       -83.5700  -14.3750  -57.7350 H         3 GLY    0.5100
     44 HA2       -83.8780  -16.0600  -57.2810 H         3 GLY   -0.5100
     45 N         -86.0650  -14.6750  -56.7580 N.am      4 THR   -0.4700
     46 CA        -87.3950  -14.1630  -56.5650 C.3       4 THR    0.3100
     47 C         -87.1980  -12.8850  -55.7870 C.2       4 THR    0.0700
     48 O         -86.7170  -12.9200  -54.6560 O.2       4 THR    0.0900
     49 CB        -88.2270  -15.1090  -55.7120 C.3       4 THR    0.1400
     50 CG2       -89.5510  -14.4740  -55.3590 C.3       4 THR    0.0900
     51 OG1       -88.4710  -16.3150  -56.4340 O.3       4 THR   -0.6600
     52 HN        -85.5160  -14.7740  -55.9320 H         4 THR    0.4300
     53 HA        -87.8480  -14.0420  -57.5370 H         4 THR   -0.2700
     54 HB        -87.6810  -15.3520  -54.7750 H         4 THR    0.0900
     55 HG1       -87.6260  -16.7680  -56.4850 H         4 THR    0.0900
     56 HG21      -90.0380  -14.0750  -56.2730 H         4 THR    0.0900
     57 HG22      -89.3910  -13.6370  -54.6470 H         4 THR    0.5100
     58 HG23      -90.2230  -15.2320  -54.9010 H         4 THR   -0.5100
     59 N         -87.5290  -11.7510  -56.3860 N.am      5 GLU   -0.4700
     60 CA        -87.4160  -10.5010  -55.6640 C.3       5 GLU    0.3100
     61 C         -88.6660  -10.2720  -54.8240 C.2       5 GLU    0.0700
     62 O         -89.7230  -10.8880  -55.0430 O.2       5 GLU    0.0900
     63 CB        -87.1800   -9.3350  -56.6120 C.3       5 GLU   -0.1800
     64 CG        -85.8500   -9.3850  -57.3390 C.3       5 GLU    0.0900
     65 CD        -85.7370   -8.2920  -58.4000 C.2       5 GLU    0.0900
     66 OE1       -86.3340   -8.4530  -59.4910 O.co2     5 GLU   -0.2800
     67 OE2       -85.0510   -7.2750  -58.1440 O.co2     5 GLU    0.0900
     68 HN        -87.8600  -11.7060  -57.3260 H         5 GLU    0.0900
     69 HA        -86.5910  -10.5910  -54.9730 H         5 GLU    0.6200
     70 HB1       -87.2250   -8.3920  -56.0250 H         5 GLU   -0.7600
     71 HB2       -87.9930   -9.3270  -57.3670 H         5 GLU   -0.7600
     72 HG1       -85.7420  -10.3730  -57.8350 H         5 GLU    0.5100
     73 HG2       -85.0270   -9.2530  -56.6050 H         5 GLU   -0.5100
     74 N         -88.5240   -9.4030  -53.8340 N.am      6 GLY   -0.4700
     75 CA        -89.5980   -9.0830  -52.9200 C.3       6 GLY    0.3100
     76 C         -89.3080   -7.6850  -52.4450 C.2       6 GLY   -0.0200
     77 O         -88.1860   -7.2050  -52.5970 O.2       6 GLY    0.0900
     78 HN        -87.6630   -8.9260  -53.6740 H         6 GLY    0.0900
     79 HA1       -89.5940   -9.7790  -52.0940 H         6 GLY    0.5100
     80 HA2       -90.5440   -9.1240  -53.4390 H         6 GLY   -0.5100
     81 N         -90.3130   -6.9980  -51.8980 N.am      7 PRO   -0.2900
     82 CA        -90.0340   -5.6740  -51.3990 C.3       7 PRO    0.0000
     83 C         -88.7530   -5.6390  -50.5630 C.2       7 PRO    0.0900
     84 O         -87.9290   -4.7390  -50.7410 O.2       7 PRO    0.0900
     85 CB        -91.2690   -5.3420  -50.5470 C.3       7 PRO    0.0200
     86 CG        -92.1070   -6.6000  -50.5060 C.3       7 PRO    0.0900
     87 CD        -91.7250   -7.3680  -51.7210 C.3       7 PRO   -0.1800
     88 HA        -89.8580   -4.9950  -52.2180 H         7 PRO    0.0900
     89 HB1       -91.8430   -4.5080  -51.0050 H         7 PRO    0.0900
     90 HB2       -90.9630   -5.0470  -49.5210 H         7 PRO   -0.1800
     91 HG1       -91.8890   -7.1850  -49.5870 H         7 PRO    0.0900
     92 HG2       -93.1890   -6.3490  -50.5240 H         7 PRO    0.0900
     93 HD1       -91.8180   -8.4630  -51.5620 H         7 PRO    0.5100
     94 HD2       -92.3180   -7.0610  -52.6080 H         7 PRO   -0.5100
     95 N         -88.5560   -6.6090  -49.6750 N.am      8 ASN   -0.4700
     96 CA        -87.4140   -6.5170  -48.7670 C.3       8 ASN    0.3100
     97 C         -86.4090   -7.6520  -48.7860 C.2       8 ASN    0.0700
     98 O         -85.6970   -7.8690  -47.8040 O.2       8 ASN    0.0900
     99 CB        -87.9070   -6.3370  -47.3410 C.3       8 ASN   -0.1800
    100 CG        -87.9360   -4.9040  -46.9420 C.2       8 ASN    0.0900
    101 ND2       -88.3230   -4.6440  -45.6990 N.am      8 ASN    0.0900
    102 OD1       -87.6020   -4.0300  -47.7350 O.2       8 ASN    0.5500
    103 HN        -89.1470   -7.4070  -49.5900 H         8 ASN   -0.5500
    104 HA        -86.8090   -5.6730  -49.0670 H         8 ASN   -0.6200
    105 HB1       -87.2340   -6.8870  -46.6500 H         8 ASN    0.3200
    106 HB2       -88.9350   -6.7520  -47.2550 H         8 ASN    0.3000
    107 HD21      -88.3600   -3.6990  -45.3760 H         8 ASN    0.5100
    108 HD22      -88.5760   -5.3930  -45.0870 H         8 ASN   -0.5100
    109 N         -86.3340   -8.3790  -49.8900 N.am      9 PHE   -0.4700
    110 CA        -85.5580   -9.5940  -49.8840 C.3       9 PHE    0.3100
    111 C         -85.2350  -10.0770  -51.2780 C.2       9 PHE    0.0700
    112 O         -85.7960   -9.6040  -52.2620 O.2       9 PHE    0.0900
    113 CB        -86.3300  -10.6890  -49.1490 C.3       9 PHE   -0.1800
    114 CG        -87.6190  -11.0570  -49.8160 C.ar      9 PHE    0.0900
    115 CD1       -87.6430  -12.0170  -50.8120 C.ar      9 PHE    0.0900
    116 CD2       -88.8020  -10.4350  -49.4540 C.ar      9 PHE    0.0000
    117 CE1       -88.8240  -12.3530  -51.4290 C.ar      9 PHE   -0.1150
    118 CE2       -89.9870  -10.7650  -50.0670 C.ar      9 PHE    0.1150
    119 CZ        -90.0030  -11.7230  -51.0590 C.ar      9 PHE   -0.1150
    120 HN        -86.7920   -8.1320  -50.7400 H         9 PHE    0.1150
    121 HA        -84.6180   -9.3940  -49.3910 H         9 PHE   -0.1150
    122 HB1       -86.5760  -10.3380  -48.1240 H         9 PHE    0.1150
    123 HB2       -85.7080  -11.6070  -49.0990 H         9 PHE   -0.1150
    124 HD1       -86.7270  -12.5060  -51.1070 H         9 PHE    0.1150
    125 HD2       -88.7940   -9.6820  -48.6810 H         9 PHE   -0.1150
    126 HE1       -88.8340  -13.1060  -52.2010 H         9 PHE    0.1150
    127 HE2       -90.9030  -10.2740  -49.7720 H         9 PHE    0.5100
    128 HZ        -90.9300  -11.9810  -51.5470 H         9 PHE   -0.5100
    129 N         -84.3130  -11.0320  -51.3430 N.am     10 TYR   -0.4700
    130 CA        -83.9870  -11.7200  -52.5710 C.3      10 TYR    0.3100
    131 C         -83.8470  -13.1990  -52.2500 C.2      10 TYR    0.0700
    132 O         -82.8570  -13.6300  -51.6660 O.2      10 TYR    0.0900
    133 CB        -82.6940  -11.1760  -53.1750 C.3      10 TYR   -0.1800
    134 CG        -82.3710  -11.8220  -54.4950 C.ar     10 TYR    0.0900
    135 CD1       -82.8710  -11.2980  -55.6890 C.ar     10 TYR    0.0900
    136 CD2       -81.5930  -12.9700  -54.5520 C.ar     10 TYR    0.0000
    137 CE1       -82.5940  -11.8960  -56.9020 C.ar     10 TYR   -0.1150
    138 CE2       -81.3070  -13.5760  -55.7550 C.ar     10 TYR    0.1150
    139 CZ        -81.8100  -13.0360  -56.9250 C.ar     10 TYR   -0.1150
    140 OH        -81.5260  -13.6480  -58.1250 O.3      10 TYR    0.1150
    141 HN        -83.7980  -11.3180  -50.5390 H        10 TYR    0.1100
    142 HA        -84.8080  -11.5820  -53.2590 H        10 TYR   -0.5400
    143 HB1       -81.8450  -11.3770  -52.4860 H        10 TYR    0.4300
    144 HB2       -82.7930  -10.0830  -53.3500 H        10 TYR   -0.1150
    145 HD1       -83.4840  -10.4100  -55.6630 H        10 TYR    0.1150
    146 HD2       -81.2050  -13.3940  -53.6370 H        10 TYR   -0.1150
    147 HE1       -82.9840  -11.4810  -57.8200 H        10 TYR    0.1150
    148 HE2       -80.6950  -14.4660  -55.7830 H        10 TYR    0.5100
    149 HH        -81.6670  -13.0070  -58.8240 H        10 TYR   -0.5100
    150 N         -84.8570  -13.9830  -52.5950 N.am     11 VAL   -0.4700
    151 CA        -84.7560  -15.4140  -52.4100 C.3      11 VAL    0.3100
    152 C         -84.0320  -15.9770  -53.6120 C.2      11 VAL    0.0700
    153 O         -84.5180  -15.8860  -54.7380 O.2      11 VAL    0.0900
    154 CB        -86.1320  -16.0730  -52.2680 C.3      11 VAL   -0.0900
    155 CG1       -86.0060  -17.5840  -52.2460 C.3      11 VAL    0.0900
    156 CG2       -86.8080  -15.5790  -51.0040 C.3      11 VAL   -0.2700
    157 HN        -85.7050  -13.6350  -52.9850 H        11 VAL    0.0900
    158 HA        -84.1690  -15.5900  -51.5210 H        11 VAL    0.0900
    159 HB        -86.7730  -15.7710  -53.1240 H        11 VAL    0.0900
    160 HG11      -85.0300  -17.8800  -51.8060 H        11 VAL   -0.2700
    161 HG12      -86.0630  -17.9840  -53.2810 H        11 VAL    0.0900
    162 HG13      -86.8210  -18.0230  -51.6310 H        11 VAL    0.0900
    163 HG21      -86.9360  -14.4760  -51.0460 H        11 VAL    0.0900
    164 HG22      -86.1840  -15.8300  -50.1190 H        11 VAL    0.5100
    165 HG23      -87.8090  -16.0490  -50.9010 H        11 VAL   -0.5100
    166 N         -82.8580  -16.5620  -53.3800 N.am     12 PRO   -0.2900
    167 CA        -82.0260  -17.1190  -54.4290 C.3      12 PRO    0.0000
    168 C         -82.5780  -18.4500  -54.9190 C.2      12 PRO    0.0900
    169 O         -81.8460  -19.4190  -55.0260 O.2      12 PRO    0.0900
    170 CB        -80.6960  -17.3440  -53.7220 C.3      12 PRO    0.0200
    171 CG        -81.0860  -17.6420  -52.3310 C.3      12 PRO    0.0900
    172 CD        -82.2640  -16.7470  -52.0490 C.3      12 PRO   -0.1800
    173 HA        -81.9830  -16.4500  -55.2730 H        12 PRO    0.0900
    174 HB1       -80.0590  -16.4360  -53.7730 H        12 PRO    0.0900
    175 HB2       -80.1440  -18.1960  -54.1720 H        12 PRO   -0.1800
    176 HG1       -81.3700  -18.7100  -52.2220 H        12 PRO    0.0900
    177 HG2       -80.2500  -17.4200  -51.6330 H        12 PRO    0.0900
    178 HD1       -82.9940  -17.2320  -51.3670 H        12 PRO    0.5100
    179 HD2       -81.9460  -15.7690  -51.6310 H        12 PRO   -0.5100
    180 N         -83.8670  -18.4950  -55.2110 N.am     13 PHE   -0.4700
    181 CA        -84.4800  -19.6790  -55.7730 C.3      13 PHE    0.3100
    182 C         -85.6080  -19.1780  -56.6760 C.2      13 PHE    0.0700
    183 O         -86.1410  -18.0970  -56.4470 O.2      13 PHE    0.0900
    184 CB        -84.9890  -20.5900  -54.6530 C.3      13 PHE   -0.1800
    185 CG        -85.6140  -21.8640  -55.1360 C.ar     13 PHE    0.0900
    186 CD1       -84.8320  -22.9330  -55.5140 C.ar     13 PHE    0.0900
    187 CD2       -86.9840  -21.9960  -55.1930 C.ar     13 PHE    0.0000
    188 CE1       -85.4070  -24.1050  -55.9550 C.ar     13 PHE   -0.1150
    189 CE2       -87.5620  -23.1720  -55.6310 C.ar     13 PHE    0.1150
    190 CZ        -86.7690  -24.2240  -56.0150 C.ar     13 PHE   -0.1150
    191 HN        -84.4720  -17.7180  -55.0570 H        13 PHE    0.1150
    192 HA        -83.7410  -20.1920  -56.3700 H        13 PHE   -0.1150
    193 HB1       -85.7610  -20.0480  -54.0640 H        13 PHE    0.1150
    194 HB2       -84.1370  -20.8710  -53.9970 H        13 PHE   -0.1150
    195 HD1       -83.7560  -22.8510  -55.4650 H        13 PHE    0.1150
    196 HD2       -87.6120  -21.1720  -54.8920 H        13 PHE   -0.1150
    197 HE1       -84.7810  -24.9320  -56.2550 H        13 PHE    0.1150
    198 HE2       -88.6370  -23.2620  -55.6730 H        13 PHE    0.5100
    199 HZ        -87.2200  -25.1420  -56.3610 H        13 PHE   -0.5100
    200 N         -85.9580  -19.9240  -57.7170 N.am     14 SER   -0.4700
    201 CA        -86.8420  -19.3600  -58.7270 C.3      14 SER    0.3100
    202 C         -88.2950  -19.6820  -58.4830 C.2      14 SER    0.0700
    203 O         -88.6780  -20.8510  -58.3950 O.2      14 SER    0.0900
    204 CB        -86.4630  -19.8240  -60.1230 C.3      14 SER    0.0500
    205 OG        -87.5510  -19.6110  -61.0030 O.3      14 SER    0.0900
    206 HN        -85.6460  -20.8620  -57.8520 H        14 SER    0.0900
    207 HA        -86.7730  -18.2840  -58.6620 H        14 SER   -0.6600
    208 HB1       -86.2160  -20.9080  -60.1080 H        14 SER    0.4300
    209 HB2       -85.5840  -19.2490  -60.4870 H        14 SER    0.5100
    210 HG1       -87.4340  -18.7270  -61.3600 H        14 SER   -0.5100
    211 N         -89.1200  -18.6420  -58.4210 N.am     15 ASN   -0.4700
    212 CA        -90.5220  -18.8430  -58.1060 C.3      15 ASN    0.3100
    213 C         -91.3250  -19.2480  -59.3320 C.2      15 ASN    0.0700
    214 O         -92.5190  -18.9860  -59.4090 O.2      15 ASN    0.0900
    215 CB        -91.1250  -17.6080  -57.4240 C.3      15 ASN   -0.1800
    216 CG        -92.4360  -17.9150  -56.7220 C.2      15 ASN    0.0900
    217 ND2       -93.2350  -16.8810  -56.4750 N.am     15 ASN    0.0900
    218 OD1       -92.7290  -19.0660  -56.4090 O.2      15 ASN    0.5500
    219 HN        -88.8220  -17.7030  -58.5800 H        15 ASN   -0.5500
    220 HA        -90.5950  -19.7000  -57.4540 H        15 ASN   -0.6200
    221 HB1       -91.3100  -16.8250  -58.1900 H        15 ASN    0.3200
    222 HB2       -90.4050  -17.2200  -56.6730 H        15 ASN    0.3000
    223 HD21      -94.1110  -17.0250  -56.0150 H        15 ASN    0.5100
    224 HD22      -92.9590  -15.9590  -56.7490 H        15 ASN   -0.5100
    225 N         -90.6720  -19.9100  -60.2870 N.am     16 LYS   -0.4700
    226 CA        -91.3690  -20.3630  -61.4820 C.3      16 LYS    0.3100
    227 C         -92.2940  -21.5260  -61.1480 C.2      16 LYS    0.0700
    228 O         -93.2820  -21.7530  -61.8380 O.2      16 LYS    0.0900
    229 CB        -90.3860  -20.7480  -62.5900 C.3      16 LYS   -0.1800
    230 CG        -89.8910  -22.1670  -62.5150 C.3      16 LYS    0.0900
    231 CD        -88.5590  -22.3180  -63.2260 C.3      16 LYS    0.0900
    232 CE        -87.8560  -23.5940  -62.7860 C.3      16 LYS   -0.1800
    233 NZ        -86.3730  -23.4470  -62.7960 N.4      16 LYS    0.0900
    234 HN        -89.6990  -20.1200  -60.2290 H        16 LYS    0.0900
    235 HA        -92.0100  -19.5610  -61.8150 H        16 LYS   -0.1800
    236 HB1       -89.5100  -20.0680  -62.5310 H        16 LYS    0.0900
    237 HB2       -90.8890  -20.6050  -63.5690 H        16 LYS    0.0900
    238 HG1       -90.6360  -22.8420  -62.9880 H        16 LYS    0.2100
    239 HG2       -89.7710  -22.4570  -61.4500 H        16 LYS    0.0500
    240 HD1       -87.9150  -21.4440  -62.9910 H        16 LYS    0.0500
    241 HD2       -88.7300  -22.3530  -64.3240 H        16 LYS   -0.3000
    242 HE1       -88.1160  -24.4240  -63.4780 H        16 LYS    0.3300
    243 HE2       -88.1620  -23.8520  -61.7500 H        16 LYS    0.3300
    244 HZ1       -86.0960  -22.6840  -62.1470 H        16 LYS    0.3300
    245 HZ2       -86.0540  -23.2160  -63.7590 H        16 LYS    0.5100
    246 HZ3       -85.9340  -24.3390  -62.4900 H        16 LYS   -0.5100
    247 N         -91.9770  -22.2550  -60.0830 N.am     17 THR   -0.4700
    248 CA        -92.8670  -23.2940  -59.5790 C.3      17 THR    0.3100
    249 C         -93.9130  -22.6900  -58.6430 C.2      17 THR    0.0700
    250 O         -94.8570  -23.3650  -58.2240 O.2      17 THR    0.0900
    251 CB        -92.0920  -24.3700  -58.8150 C.3      17 THR    0.1400
    252 CG2       -91.2790  -25.2200  -59.7730 C.3      17 THR    0.0900
    253 OG1       -91.2070  -23.7390  -57.8790 O.3      17 THR   -0.6600
    254 HN        -91.1230  -22.1260  -59.5840 H        17 THR    0.4300
    255 HA        -93.3760  -23.7320  -60.4250 H        17 THR   -0.2700
    256 HB        -92.7970  -25.0250  -58.2620 H        17 THR    0.0900
    257 HG1       -90.9920  -24.4080  -57.2250 H        17 THR    0.0900
    258 HG21      -90.5540  -24.5860  -60.3260 H        17 THR    0.0900
    259 HG22      -91.9530  -25.7110  -60.5070 H        17 THR    0.5100
    260 HG23      -90.7150  -25.9920  -59.2080 H        17 THR   -0.5100
    261 N         -93.7230  -21.4100  -58.3080 N.am     18 GLY   -0.4700
    262 CA        -94.6560  -20.6690  -57.4670 C.3      18 GLY    0.3100
    263 C         -94.6580  -21.1180  -56.0210 C.2      18 GLY   -0.0200
    264 O         -95.6900  -21.0870  -55.3610 O.2      18 GLY    0.0900
    265 HN        -92.9270  -20.9000  -58.6220 H        18 GLY    0.0900
    266 HA1       -95.6450  -20.8050  -57.8760 H        18 GLY    0.5100
    267 HA2       -94.3760  -19.6260  -57.5080 H        18 GLY   -0.5100
    268 N         -93.4980  -21.5320  -55.5180 N.am     19 VAL   -0.4700
    269 CA        -93.3910  -22.0820  -54.1690 C.3      19 VAL    0.3100
    270 C         -92.6620  -21.1240  -53.2310 C.2      19 VAL    0.0700
    271 O         -92.7650  -21.2340  -52.0050 O.2      19 VAL    0.0900
    272 CB        -92.6450  -23.4550  -54.1560 C.3      19 VAL   -0.0900
    273 CG1       -93.2250  -24.4170  -55.1940 C.3      19 VAL    0.0900
    274 CG2       -91.1520  -23.2590  -54.3920 C.3      19 VAL   -0.2700
    275 HN        -92.6490  -21.4850  -56.0400 H        19 VAL    0.0900
    276 HA        -94.3920  -22.2020  -53.7830 H        19 VAL    0.0900
    277 HB        -92.7380  -23.9100  -53.1480 H        19 VAL    0.0900
    278 HG11      -93.1310  -23.9820  -56.2130 H        19 VAL   -0.2700
    279 HG12      -94.3000  -24.5970  -54.9840 H        19 VAL    0.0900
    280 HG13      -92.6720  -25.3800  -55.1670 H        19 VAL    0.0900
    281 HG21      -90.6870  -22.7720  -53.5080 H        19 VAL    0.0900
    282 HG22      -90.9910  -22.6100  -55.2800 H        19 VAL    0.5100
    283 HG23      -90.6620  -24.2430  -54.5540 H        19 VAL   -0.5100
    284 N         -91.9160  -20.1870  -53.8100 N.am     20 VAL   -0.4700
    285 CA        -91.1320  -19.2380  -53.0340 C.3      20 VAL    0.3100
    286 C         -92.0090  -18.3100  -52.1910 C.2      20 VAL    0.0700
    287 O         -92.9080  -17.6430  -52.7020 O.2      20 VAL    0.0900
    288 CB        -90.2360  -18.3870  -53.9440 C.3      20 VAL   -0.0900
    289 CG1       -89.3640  -17.4670  -53.1130 C.3      20 VAL    0.0900
    290 CG2       -89.3810  -19.2730  -54.8180 C.3      20 VAL   -0.2700
    291 HN        -91.8600  -20.0940  -54.8010 H        20 VAL    0.0900
    292 HA        -90.5280  -19.7990  -52.3360 H        20 VAL    0.0900
    293 HB        -90.8730  -17.7790  -54.6220 H        20 VAL    0.0900
    294 HG11      -88.5960  -18.0570  -52.5690 H        20 VAL   -0.2700
    295 HG12      -89.9860  -16.9250  -52.3690 H        20 VAL    0.0900
    296 HG13      -88.8490  -16.7360  -53.7720 H        20 VAL    0.0900
    297 HG21      -90.0250  -19.9190  -55.4530 H        20 VAL    0.0900
    298 HG22      -88.7420  -19.9260  -54.1840 H        20 VAL    0.5100
    299 HG23      -88.7410  -18.6500  -55.4790 H        20 VAL   -0.5100
    300 N         -91.7470  -18.2630  -50.8930 N.am     21 ARG   -0.4700
    301 CA        -92.4610  -17.3620  -50.0120 C.3      21 ARG    0.3100
    302 C         -91.4670  -16.3530  -49.4640 C.2      21 ARG    0.0700
    303 O         -90.2720  -16.6110  -49.4500 O.2      21 ARG    0.0900
    304 CB        -93.0820  -18.1460  -48.8610 C.3      21 ARG   -0.1800
    305 CG        -93.8520  -19.3670  -49.3080 C.3      21 ARG    0.0900
    306 CD        -95.3210  -19.0620  -49.5240 C.3      21 ARG    0.0900
    307 NE        -95.9670  -20.0800  -50.3540 N.pl3    21 ARG   -0.1800
    308 CZ        -95.8520  -20.1350  -51.6780 C.cat    21 ARG    0.0900
    309 NH1       -95.1180  -19.2380  -52.3180 N.pl3    21 ARG    0.0900
    310 NH2       -96.4680  -21.0890  -52.3650 N.pl3    21 ARG    0.2000
    311 HN        -91.0540  -18.8410  -50.4670 H        21 ARG    0.0900
    312 HA        -93.2270  -16.8640  -50.5870 H        21 ARG    0.0900
    313 HB1       -93.7730  -17.4750  -48.3080 H        21 ARG   -0.7000
    314 HB2       -92.2710  -18.4710  -48.1770 H        21 ARG    0.4400
    315 HG1       -93.7560  -20.1580  -48.5340 H        21 ARG    0.6400
    316 HG2       -93.4170  -19.7410  -50.2590 H        21 ARG   -0.8000
    317 HD1       -95.4300  -18.0850  -50.0420 H        21 ARG    0.4600
    318 HD2       -95.8480  -19.0370  -48.5470 H        21 ARG    0.4600
    319 HE        -96.5250  -20.7750  -49.9000 H        21 ARG   -0.8000
    320 HH11      -94.5310  -18.6130  -51.8020 H        21 ARG    0.4600
    321 HH12      -95.1500  -19.1850  -53.3160 H        21 ARG    0.4600
    322 HH21      -97.0220  -21.7710  -51.8880 H        21 ARG    0.5100
    323 HH22      -96.3790  -21.1250  -53.3600 H        21 ARG   -0.5100
    324 N         -91.9520  -15.1970  -49.0220 N.am     22 SER   -0.4700
    325 CA        -91.0970  -14.2250  -48.3500 C.3      22 SER    0.3100
    326 C         -90.3090  -14.9050  -47.2400 C.2      22 SER    0.0700
    327 O         -90.8660  -15.6640  -46.4540 O.2      22 SER    0.0900
    328 CB        -91.9540  -13.0960  -47.7660 C.3      22 SER    0.0500
    329 OG        -91.2670  -12.3500  -46.7750 O.3      22 SER    0.0900
    330 HN        -92.9100  -14.9450  -49.1270 H        22 SER    0.0900
    331 HA        -90.3960  -13.8330  -49.0730 H        22 SER   -0.6600
    332 HB1       -92.8660  -13.5310  -47.3050 H        22 SER    0.4300
    333 HB2       -92.2480  -12.4020  -48.5820 H        22 SER    0.5100
    334 HG1       -91.9450  -11.9050  -46.2610 H        22 SER   -0.5100
    335 N         -89.0060  -14.6460  -47.1580 N.am     23 PRO   -0.2900
    336 CA        -88.2510  -15.2990  -46.1060 C.3      23 PRO    0.0000
    337 C         -88.5960  -14.6930  -44.7490 C.2      23 PRO    0.0900
    338 O         -88.0500  -15.1010  -43.7230 O.2      23 PRO    0.0900
    339 CB        -86.8020  -15.0000  -46.4790 C.3      23 PRO    0.0200
    340 CG        -86.8820  -13.7000  -47.1760 C.3      23 PRO    0.0900
    341 CD        -88.1670  -13.7510  -47.9680 C.3      23 PRO   -0.1800
    342 HA        -88.4980  -16.3480  -46.0610 H        23 PRO    0.0900
    343 HB1       -86.3920  -15.7870  -47.1480 H        23 PRO    0.0900
    344 HB2       -86.1630  -14.9300  -45.5730 H        23 PRO   -0.1800
    345 HG1       -86.9050  -12.8630  -46.4440 H        23 PRO    0.0900
    346 HG2       -86.0090  -13.5620  -47.8500 H        23 PRO    0.0900
    347 HD1       -88.6400  -12.7510  -48.0520 H        23 PRO    0.5100
    348 HD2       -88.0100  -14.1810  -48.9800 H        23 PRO   -0.5100
    349 N         -89.5020  -13.7190  -44.7430 N.am     24 PHE   -0.4700
    350 CA        -90.0000  -13.1560  -43.5000 C.3      24 PHE    0.3100
    351 C         -91.3520  -13.7450  -43.1020 C.2      24 PHE    0.0700
    352 O         -91.8800  -13.3880  -42.0590 O.2      24 PHE    0.0900
    353 CB        -90.1820  -11.6500  -43.6220 C.3      24 PHE   -0.1800
    354 CG        -88.9260  -10.9040  -43.8620 C.ar     24 PHE    0.0900
    355 CD1       -87.8240  -11.0990  -43.0560 C.ar     24 PHE    0.0900
    356 CD2       -88.8520   -9.9620  -44.8760 C.ar     24 PHE    0.0000
    357 CE1       -86.6580  -10.3800  -43.2720 C.ar     24 PHE   -0.1150
    358 CE2       -87.6980   -9.2390  -45.1070 C.ar     24 PHE    0.1150
    359 CZ        -86.5970   -9.4460  -44.3040 C.ar     24 PHE   -0.1150
    360 HN        -89.8770  -13.3360  -45.5840 H        24 PHE    0.1150
    361 HA        -89.2880  -13.3850  -42.7210 H        24 PHE   -0.1150
    362 HB1       -90.6190  -11.2580  -42.6780 H        24 PHE    0.1150
    363 HB2       -90.8600  -11.4330  -44.4750 H        24 PHE   -0.1150
    364 HD1       -87.8700  -11.8180  -42.2520 H        24 PHE    0.1150
    365 HD2       -89.7170   -9.7910  -45.5010 H        24 PHE   -0.1150
    366 HE1       -85.7980  -10.5420  -42.6390 H        24 PHE    0.1150
    367 HE2       -87.6570   -8.5170  -45.9100 H        24 PHE    0.5100
    368 HZ        -85.6890   -8.8870  -44.4750 H        24 PHE   -0.5100
    369 N         -91.9250  -14.6210  -43.9310 N.am     25 GLU   -0.4700
    370 CA        -93.2840  -15.1190  -43.6950 C.3      25 GLU    0.3100
    371 C         -93.3550  -16.6330  -43.5050 C.2      25 GLU    0.0700
    372 O         -94.1690  -17.1400  -42.7440 O.2      25 GLU    0.0900
    373 CB        -94.2390  -14.6980  -44.8300 C.3      25 GLU   -0.1800
    374 CG        -94.5340  -13.1990  -44.9100 C.3      25 GLU    0.0900
    375 CD        -94.6210  -12.5330  -43.5320 C.2      25 GLU    0.0900
    376 OE1       -94.9730  -13.2260  -42.5540 O.co2    25 GLU   -0.2800
    377 OE2       -94.3310  -11.3180  -43.4240 O.co2    25 GLU    0.0900
    378 HN        -91.4600  -14.9740  -44.7400 H        25 GLU    0.0900
    379 HA        -93.6240  -14.7150  -42.7530 H        25 GLU    0.6200
    380 HB1       -95.2020  -15.2330  -44.6850 H        25 GLU   -0.7600
    381 HB2       -93.7920  -15.0150  -45.7940 H        25 GLU   -0.7600
    382 HG1       -95.5030  -13.0490  -45.4330 H        25 GLU    0.5100
    383 HG2       -93.7270  -12.7030  -45.4890 H        25 GLU   -0.5100
    384 N         -92.5010  -17.3660  -44.1990 N.am     26 ALA   -0.4700
    385 CA        -92.6390  -18.8010  -44.2210 C.3      26 ALA    0.3100
    386 C         -91.3010  -19.4770  -44.4670 C.2      26 ALA    0.0700
    387 O         -90.3860  -18.8860  -45.0510 O.2      26 ALA    0.0900
    388 CB        -93.6330  -19.2110  -45.2790 C.3      26 ALA   -0.2700
    389 HN        -91.7480  -16.9740  -44.7220 H        26 ALA    0.0900
    390 HA        -92.9730  -19.1230  -43.2440 H        26 ALA    0.0900
    391 HB1       -93.2890  -18.8680  -46.2790 H        26 ALA    0.0900
    392 HB2       -94.6220  -18.7500  -45.0680 H        26 ALA    0.5100
    393 HB3       -93.7320  -20.3170  -45.2980 H        26 ALA   -0.5100
    394 N         -91.1860  -20.7310  -44.0200 N.am     27 PRO   -0.2900
    395 CA        -89.9540  -21.4850  -44.1070 C.3      27 PRO    0.0000
    396 C         -89.4890  -21.6500  -45.5440 C.2      27 PRO    0.0900
    397 O         -90.2810  -21.9730  -46.4230 O.2      27 PRO    0.0900
    398 CB        -90.3350  -22.8370  -43.5060 C.3      27 PRO    0.0200
    399 CG        -91.5050  -22.5390  -42.6190 C.3      27 PRO    0.0900
    400 CD        -92.2630  -21.5060  -43.3850 C.3      27 PRO   -0.1800
    401 HA        -89.1590  -20.9690  -43.5920 H        27 PRO    0.0900
    402 HB1       -89.4930  -23.2610  -42.9200 H        27 PRO    0.0900
    403 HB2       -90.6180  -23.5580  -44.3030 H        27 PRO   -0.1800
    404 HG1       -92.1220  -23.4460  -42.4510 H        27 PRO    0.0900
    405 HG2       -91.1720  -22.1440  -41.6360 H        27 PRO    0.0900
    406 HD1       -92.9160  -21.9640  -44.1580 H        27 PRO    0.5100
    407 HD2       -92.8650  -20.8560  -42.7170 H        27 PRO   -0.5100
    408 N         -88.2250  -21.4190  -45.7680 N.am     28 GLN   -0.4700
    409 CA        -87.6230  -21.5300  -47.0780 C.3      28 GLN    0.3100
    410 C         -87.1630  -22.9570  -47.3700 C.2      28 GLN    0.0700
    411 O         -86.0560  -23.1770  -47.8640 O.2      28 GLN    0.0900
    412 CB        -86.4220  -20.5890  -47.1400 C.3      28 GLN   -0.1800
    413 CG        -86.7700  -19.1680  -46.7980 C.3      28 GLN    0.0900
    414 CD        -87.7100  -18.5500  -47.8220 C.2      28 GLN    0.0900
    415 NE2       -88.9360  -18.4930  -47.5980 N.am     28 GLN   -0.1800
    416 OE1       -87.1650  -18.1010  -48.9340 O.2      28 GLN    0.0900
    417 HN        -87.6070  -21.1510  -45.0340 H        28 GLN    0.0900
    418 HA        -88.3600  -21.2600  -47.8200 H        28 GLN    0.5500
    419 HB1       -86.0010  -20.6160  -48.1670 H        28 GLN   -0.5500
    420 HB2       -85.6510  -20.9490  -46.4260 H        28 GLN   -0.6200
    421 HG1       -85.8390  -18.5640  -46.7610 H        28 GLN    0.3200
    422 HG2       -87.2630  -19.1430  -45.8030 H        28 GLN    0.3000
    423 HE21      -89.5480  -18.0860  -48.2740 H        28 GLN    0.5100
    424 HE22      -89.3050  -18.8550  -46.7420 H        28 GLN   -0.5100
    425 N         -87.9760  -23.9530  -47.0660 N.am     29 TYR   -0.4700
    426 CA        -87.5600  -25.3380  -47.2450 C.3      29 TYR    0.3100
    427 C         -87.4370  -25.7600  -48.7100 C.2      29 TYR    0.0700
    428 O         -86.9480  -26.8480  -49.0140 O.2      29 TYR    0.0900
    429 CB        -88.4860  -26.2730  -46.4690 C.3      29 TYR   -0.1800
    430 CG        -88.3910  -26.0690  -44.9730 C.ar     29 TYR    0.0900
    431 CD1       -87.1810  -26.2400  -44.3010 C.ar     29 TYR    0.0900
    432 CD2       -89.5000  -25.7040  -44.2280 C.ar     29 TYR    0.0000
    433 CE1       -87.0850  -26.0500  -42.9280 C.ar     29 TYR   -0.1150
    434 CE2       -89.4120  -25.5200  -42.8560 C.ar     29 TYR    0.1150
    435 CZ        -88.2040  -25.6930  -42.2170 C.ar     29 TYR   -0.1150
    436 OH        -88.1270  -25.4970  -40.8620 O.3      29 TYR    0.1150
    437 HN        -88.8940  -23.8050  -46.7060 H        29 TYR    0.1100
    438 HA        -86.5450  -25.4340  -46.8910 H        29 TYR   -0.5400
    439 HB1       -88.2120  -27.3280  -46.6810 H        29 TYR    0.4300
    440 HB2       -89.5400  -26.0840  -46.7660 H        29 TYR   -0.1150
    441 HD1       -86.3010  -26.5270  -44.8580 H        29 TYR    0.1150
    442 HD2       -90.4490  -25.5600  -44.7230 H        29 TYR   -0.1150
    443 HE1       -86.1390  -26.1810  -42.4250 H        29 TYR    0.1150
    444 HE2       -90.2880  -25.2420  -42.2890 H        29 TYR    0.5100
    445 HH        -88.7850  -24.8410  -40.6200 H        29 TYR   -0.5100
    446 N         -87.8540  -24.8840  -49.6240 N.am     30 TYR   -0.4700
    447 CA        -87.8050  -25.1760  -51.0490 C.3      30 TYR    0.3100
    448 C         -86.4890  -24.7460  -51.6510 C.2      30 TYR    0.0700
    449 O         -86.2440  -24.9830  -52.8330 O.2      30 TYR    0.0900
    450 CB        -88.9130  -24.4370  -51.7870 C.3      30 TYR   -0.1800
    451 CG        -88.8980  -22.9730  -51.4850 C.ar     30 TYR    0.0900
    452 CD1       -87.9030  -22.1520  -51.9810 C.ar     30 TYR    0.0900
    453 CD2       -89.8680  -22.4160  -50.6710 C.ar     30 TYR    0.0000
    454 CE1       -87.8860  -20.8110  -51.6820 C.ar     30 TYR   -0.1150
    455 CE2       -89.8600  -21.0860  -50.3660 C.ar     30 TYR    0.1150
    456 CZ        -88.8730  -20.2860  -50.8690 C.ar     30 TYR   -0.1150
    457 OH        -88.8950  -18.9520  -50.5520 O.3      30 TYR    0.1150
    458 HN        -88.2180  -23.9910  -49.3730 H        30 TYR    0.1100
    459 HA        -87.9160  -26.2430  -51.1760 H        30 TYR   -0.5400
    460 HB1       -89.9020  -24.8370  -51.4770 H        30 TYR    0.4300
    461 HB2       -88.7790  -24.5580  -52.8830 H        30 TYR   -0.1150
    462 HD1       -87.1320  -22.5680  -52.6120 H        30 TYR    0.1150
    463 HD2       -90.6470  -23.0460  -50.2680 H        30 TYR   -0.1150
    464 HE1       -87.1090  -20.1730  -52.0770 H        30 TYR    0.1150
    465 HE2       -90.6290  -20.6670  -49.7330 H        30 TYR    0.5100
    466 HH        -88.0750  -18.7420  -50.0970 H        30 TYR   -0.5100
    467 N         -85.6450  -24.0810  -50.8690 N.am     31 LEU   -0.4700
    468 CA        -84.3390  -23.7270  -51.3860 C.3      31 LEU    0.3100
    469 C         -83.2470  -24.3920  -50.5800 C.2      31 LEU    0.0700
    470 O         -82.1490  -23.8570  -50.4770 O.2      31 LEU    0.0900
    471 CB        -84.1370  -22.2150  -51.4120 C.3      31 LEU   -0.1800
    472 CG        -83.6840  -21.5750  -50.1070 C.3      31 LEU    0.0900
    473 CD1       -82.5950  -20.5400  -50.3330 C.3      31 LEU    0.0900
    474 CD2       -84.8540  -20.9610  -49.4430 C.3      31 LEU   -0.0900
    475 HN        -85.8610  -23.8060  -49.9350 H        31 LEU    0.0900
    476 HA        -84.2600  -24.1300  -52.3850 H        31 LEU   -0.2700
    477 HB1       -85.1010  -21.7470  -51.7040 H        31 LEU    0.0900
    478 HB2       -83.3760  -21.9870  -52.1870 H        31 LEU    0.0900
    479 HG        -83.2950  -22.3670  -49.4310 H        31 LEU    0.0900
    480 HD11      -82.9920  -19.5190  -50.1430 H        31 LEU   -0.2700
    481 HD12      -82.2370  -20.5900  -51.3830 H        31 LEU    0.0900
    482 HD13      -81.7470  -20.7240  -49.6400 H        31 LEU    0.0900
    483 HD21      -85.6210  -21.7350  -49.2290 H        31 LEU    0.0900
    484 HD22      -85.3020  -20.1900  -50.1060 H        31 LEU    0.5100
    485 HD23      -84.5430  -20.4940  -48.4850 H        31 LEU   -0.5100
    486 N         -83.5450  -25.5670  -50.0250 N.am     32 ALA   -0.4700
    487 CA        -82.6280  -26.2800  -49.1350 C.3      32 ALA    0.3100
    488 C         -83.4130  -27.1210  -48.1490 C.2      32 ALA    0.0700
    489 O         -84.3470  -26.6420  -47.5150 O.2      32 ALA    0.0900
    490 CB        -81.7430  -25.3150  -48.3750 C.3      32 ALA   -0.2700
    491 HN        -84.4180  -26.0170  -50.1950 H        32 ALA    0.0900
    492 HA        -82.0260  -26.9420  -49.7390 H        32 ALA    0.0900
    493 HB1       -82.3310  -24.4270  -48.0580 H        32 ALA    0.0900
    494 HB2       -80.9100  -24.9740  -49.0260 H        32 ALA    0.5100
    495 HB3       -81.3320  -25.8100  -47.4700 H        32 ALA   -0.5100
    496 N         -83.0160  -28.3810  -48.0180 N.am     33 GLU   -0.4700
    497 CA        -83.6730  -29.3250  -47.1320 C.3      33 GLU    0.3100
    498 C         -83.8230  -28.7990  -45.7180 C.2      33 GLU    0.0700
    499 O         -82.9740  -28.0440  -45.2310 O.2      33 GLU    0.0900
    500 CB        -82.8310  -30.5810  -47.0620 C.3      33 GLU   -0.1800
    501 CG        -82.4370  -31.0970  -48.4100 C.3      33 GLU    0.0900
    502 CD        -83.6260  -31.6490  -49.1330 C.2      33 GLU    0.0900
    503 OE1       -84.6590  -30.9400  -49.1840 O.co2    33 GLU   -0.2800
    504 OE2       -83.5260  -32.7960  -49.6290 O.co2    33 GLU    0.0900
    505 HN        -82.2380  -28.7400  -48.5280 H        33 GLU    0.0900
    506 HA        -84.6550  -29.5410  -47.5260 H        33 GLU    0.6200
    507 HB1       -83.4100  -31.3680  -46.5340 H        33 GLU   -0.7600
    508 HB2       -81.9110  -30.3610  -46.4810 H        33 GLU   -0.7600
    509 HG1       -81.6810  -31.9030  -48.2900 H        33 GLU    0.5100
    510 HG2       -81.9980  -30.2720  -49.0090 H        33 GLU   -0.5100
    511 N         -84.8860  -29.2190  -45.0240 N.am     34 PRO   -0.2900
    512 CA        -84.9750  -28.9140  -43.6110 C.3      34 PRO    0.0000
    513 C         -83.7240  -29.3790  -42.8790 C.2      34 PRO    0.0900
    514 O         -83.2740  -28.7060  -41.9460 O.2      34 PRO    0.0900
    515 CB        -86.1840  -29.7270  -43.1520 C.3      34 PRO    0.0200
    516 CG        -86.3870  -30.7360  -44.2210 C.3      34 PRO    0.0900
    517 CD        -86.0340  -30.0100  -45.4700 C.3      34 PRO   -0.1800
    518 HA        -85.0650  -27.8510  -43.4610 H        34 PRO    0.0900
    519 HB1       -87.0800  -29.0780  -43.0470 H        34 PRO    0.0900
    520 HB2       -85.9810  -30.2210  -42.1780 H        34 PRO   -0.1800
    521 HG1       -85.7250  -31.6150  -44.0700 H        34 PRO    0.0900
    522 HG2       -87.4430  -31.0820  -44.2470 H        34 PRO    0.0900
    523 HD1       -85.7380  -30.7030  -46.2850 H        34 PRO    0.5100
    524 HD2       -86.8550  -29.3470  -45.8130 H        34 PRO   -0.5100
    525 N         -83.1510  -30.5120  -43.2930 N.am     35 TRP   -0.4700
    526 CA        -81.9740  -30.9950  -42.5850 C.3      35 TRP    0.3100
    527 C         -80.8310  -30.0150  -42.6860 C.2      35 TRP    0.0700
    528 O         -80.1890  -29.6970  -41.6850 O.2      35 TRP    0.0900
    529 CB        -81.5490  -32.4050  -43.0040 C.3      35 TRP   -0.1800
    530 CG        -80.8010  -32.5210  -44.2820 C.ar     35 TRP    0.0900
    531 CD1       -81.3010  -32.9150  -45.4790 C.ar     35 TRP    0.0900
    532 CD2       -79.4070  -32.2960  -44.4870 C.ar     35 TRP   -0.0300
    533 CE2       -79.1380  -32.5470  -45.8440 C.ar     35 TRP   -0.1500
    534 CE3       -78.3590  -31.8870  -43.6580 C.ar     35 TRP    0.2200
    535 NE1       -80.3150  -32.9290  -46.4270 N.ar     35 TRP   -0.5100
    536 CZ2       -77.8730  -32.4090  -46.3920 C.ar     35 TRP    0.3700
    537 CZ3       -77.0990  -31.7520  -44.2110 C.ar     35 TRP    0.2400
    538 CH2       -76.8680  -32.0170  -45.5620 C.ar     35 TRP    0.1100
    539 HN        -83.4830  -31.0520  -44.0630 H        35 TRP   -0.2500
    540 HA        -82.2080  -30.9840  -41.5310 H        35 TRP    0.1700
    541 HB1       -82.4650  -33.0260  -43.0980 H        35 TRP   -0.2000
    542 HB2       -80.9050  -32.8210  -42.2020 H        35 TRP    0.1400
    543 HD1       -82.3330  -33.1810  -45.6600 H        35 TRP   -0.2700
    544 HE1       -80.4310  -33.1720  -47.3640 H        35 TRP    0.1600
    545 HE3       -78.5120  -31.6770  -42.6100 H        35 TRP   -0.1400
    546 HZ2       -77.6710  -32.6010  -47.4350 H        35 TRP    0.1400
    547 HZ3       -76.2790  -31.4350  -43.5840 H        35 TRP    0.5100
    548 HH2       -75.8690  -31.9080  -45.9590 H        35 TRP   -0.5100
    549 N         -80.5810  -29.5100  -43.8860 N.am     36 GLN   -0.4700
    550 CA        -79.5090  -28.5390  -44.0520 C.3      36 GLN    0.3100
    551 C         -79.7610  -27.3050  -43.1910 C.2      36 GLN    0.0700
    552 O         -78.8200  -26.6940  -42.6930 O.2      36 GLN    0.0900
    553 CB        -79.3320  -28.1620  -45.5180 C.3      36 GLN   -0.1800
    554 CG        -79.0780  -29.3480  -46.4240 C.3      36 GLN    0.0900
    555 CD        -79.1300  -28.9630  -47.8830 C.2      36 GLN    0.0900
    556 NE2       -78.2410  -29.5480  -48.6780 N.am     36 GLN   -0.1800
    557 OE1       -79.9560  -28.1460  -48.2980 O.2      36 GLN    0.0900
    558 HN        -81.0960  -29.7610  -44.7020 H        36 GLN    0.0900
    559 HA        -78.6000  -28.9790  -43.6690 H        36 GLN    0.5500
    560 HB1       -78.4750  -27.4620  -45.6020 H        36 GLN   -0.5500
    561 HB2       -80.2530  -27.6450  -45.8630 H        36 GLN   -0.6200
    562 HG1       -79.8490  -30.1250  -46.2320 H        36 GLN    0.3200
    563 HG2       -78.0740  -29.7680  -46.2020 H        36 GLN    0.3000
    564 HE21      -78.2260  -29.3330  -49.6550 H        36 GLN    0.5100
    565 HE22      -77.5870  -30.2030  -48.3000 H        36 GLN   -0.5100
    566 N         -81.0260  -26.9380  -42.9850 N.am     37 PHE   -0.4700
    567 CA        -81.3180  -25.9000  -42.0020 C.3      37 PHE    0.3100
    568 C         -80.8130  -26.2790  -40.6040 C.2      37 PHE    0.0700
    569 O         -80.1850  -25.4670  -39.9110 O.2      37 PHE    0.0900
    570 CB        -82.8010  -25.5490  -41.9840 C.3      37 PHE   -0.1800
    571 CG        -83.1780  -24.5610  -43.0270 C.ar     37 PHE    0.0900
    572 CD1       -83.0370  -23.2080  -42.7940 C.ar     37 PHE    0.0900
    573 CD2       -83.6490  -24.9800  -44.2600 C.ar     37 PHE    0.0000
    574 CE1       -83.3640  -22.2870  -43.7770 C.ar     37 PHE   -0.1150
    575 CE2       -83.9810  -24.0540  -45.2530 C.ar     37 PHE    0.1150
    576 CZ        -83.8370  -22.7120  -45.0080 C.ar     37 PHE   -0.1150
    577 HN        -81.7980  -27.3390  -43.4720 H        37 PHE    0.1150
    578 HA        -80.7330  -25.0280  -42.2580 H        37 PHE   -0.1150
    579 HB1       -83.0640  -25.1100  -40.9990 H        37 PHE    0.1150
    580 HB2       -83.3990  -26.4680  -42.1650 H        37 PHE   -0.1150
    581 HD1       -82.6680  -22.8660  -41.8390 H        37 PHE    0.1150
    582 HD2       -83.7600  -26.0350  -44.4580 H        37 PHE   -0.1150
    583 HE1       -83.2500  -21.2310  -43.5820 H        37 PHE    0.1150
    584 HE2       -84.3500  -24.3940  -46.2090 H        37 PHE    0.5100
    585 HZ        -84.0910  -21.9910  -45.7710 H        37 PHE   -0.5100
    586 N         -81.0640  -27.5240  -40.1980 N.am     38 SER   -0.4700
    587 CA        -80.5940  -27.9930  -38.9040 C.3      38 SER    0.3100
    588 C         -79.0830  -27.9930  -38.8360 C.2      38 SER    0.0700
    589 O         -78.5060  -27.6060  -37.8240 O.2      38 SER    0.0900
    590 CB        -81.1110  -29.3860  -38.6180 C.3      38 SER    0.0500
    591 OG        -82.5120  -29.3880  -38.6910 O.3      38 SER    0.0900
    592 HN        -81.5760  -28.1770  -40.7510 H        38 SER    0.0900
    593 HA        -80.9430  -27.3020  -38.1520 H        38 SER   -0.6600
    594 HB1       -80.8020  -29.7040  -37.5990 H        38 SER    0.4300
    595 HB2       -80.7090  -30.1010  -39.3660 H        38 SER    0.5100
    596 HG1       -82.7300  -29.1120  -39.5850 H        38 SER   -0.5100
    597 N         -78.4370  -28.4430  -39.9100 N.am     39 MET   -0.4700
    598 CA        -76.9920  -28.3940  -39.9670 C.3      39 MET    0.3100
    599 C         -76.5600  -26.9560  -39.7750 C.2      39 MET    0.0700
    600 O         -75.5930  -26.6840  -39.0670 O.2      39 MET    0.0900
    601 CB        -76.4700  -28.9450  -41.2860 C.3      39 MET   -0.1800
    602 CG        -76.3490  -30.4540  -41.3000 C.3      39 MET    0.0900
    603 SD        -75.8060  -31.1340  -39.7100 S.3      39 MET    0.0900
    604 CE        -74.5100  -29.9910  -39.2250 C.3      39 MET   -0.1400
    605 HN        -78.9060  -28.8240  -40.7020 H        39 MET    0.0900
    606 HA        -76.6090  -28.9770  -39.1430 H        39 MET    0.0900
    607 HB1       -75.4680  -28.5070  -41.4820 H        39 MET   -0.0900
    608 HB2       -77.1610  -28.6370  -42.0990 H        39 MET   -0.2200
    609 HG1       -75.6240  -30.7410  -42.0890 H        39 MET    0.0900
    610 HG2       -77.3390  -30.8810  -41.5630 H        39 MET    0.0900
    611 HE1       -74.7010  -28.9710  -39.6230 H        39 MET    0.0900
    612 HE2       -73.5290  -30.3350  -39.6170 H        39 MET    0.5100
    613 HE3       -74.4540  -29.9220  -38.1170 H        39 MET   -0.5100
    614 N         -77.2950  -26.0280  -40.3850 N.am     40 LEU   -0.4700
    615 CA        -77.0210  -24.6230  -40.1800 C.3      40 LEU    0.3100
    616 C         -77.1710  -24.3600  -38.6950 C.2      40 LEU    0.0700
    617 O         -76.2460  -23.8690  -38.0480 O.2      40 LEU    0.0900
    618 CB        -77.9660  -23.7350  -40.9960 C.3      40 LEU   -0.1800
    619 CG        -78.0320  -22.2680  -40.5350 C.3      40 LEU    0.0900
    620 CD1       -76.6700  -21.6370  -40.4860 C.3      40 LEU    0.0900
    621 CD2       -78.9550  -21.4150  -41.3830 C.3      40 LEU   -0.0900
    622 HN        -78.0500  -26.2530  -40.9970 H        40 LEU    0.0900
    623 HA        -75.9970  -24.4410  -40.4720 H        40 LEU   -0.2700
    624 HB1       -78.9880  -24.1650  -40.9340 H        40 LEU    0.0900
    625 HB2       -77.6330  -23.7520  -42.0540 H        40 LEU    0.0900
    626 HG        -78.4870  -22.2260  -39.5220 H        40 LEU    0.0900
    627 HD11      -76.2030  -21.6580  -41.4940 H        40 LEU   -0.2700
    628 HD12      -76.0180  -22.1970  -39.7810 H        40 LEU    0.0900
    629 HD13      -76.7540  -20.5790  -40.1570 H        40 LEU    0.0900
    630 HD21      -79.9900  -21.8190  -41.3450 H        40 LEU    0.0900
    631 HD22      -78.6100  -21.4210  -42.4390 H        40 LEU    0.5100
    632 HD23      -78.9660  -20.3730  -40.9980 H        40 LEU   -0.5100
    633 N         -78.3290  -24.7200  -38.1460 N.am     41 ALA   -0.4700
    634 CA        -78.5730  -24.5860  -36.7130 C.3      41 ALA    0.3100
    635 C         -77.4160  -25.1570  -35.9110 C.2      41 ALA    0.0700
    636 O         -76.9090  -24.5280  -34.9840 O.2      41 ALA    0.0900
    637 CB        -79.8620  -25.2880  -36.3330 C.3      41 ALA   -0.2700
    638 HN        -79.0780  -25.0950  -38.6870 H        41 ALA    0.0900
    639 HA        -78.6340  -23.5340  -36.4780 H        41 ALA    0.0900
    640 HB1       -79.7360  -26.3890  -36.4160 H        41 ALA    0.0900
    641 HB2       -80.6800  -24.9730  -37.0150 H        41 ALA    0.5100
    642 HB3       -80.1340  -25.0410  -35.2850 H        41 ALA   -0.5100
    643 N         -76.9950  -26.3620  -36.2780 N.am     42 ALA   -0.4700
    644 CA        -75.8890  -27.0240  -35.6170 C.3      42 ALA    0.3100
    645 C         -74.6500  -26.1330  -35.5890 C.2      42 ALA    0.0700
    646 O         -74.0450  -25.9060  -34.5390 O.2      42 ALA    0.0900
    647 CB        -75.5790  -28.3410  -36.3090 C.3      42 ALA   -0.2700
    648 HN        -77.4220  -26.8660  -37.0250 H        42 ALA    0.0900
    649 HA        -76.1660  -27.1950  -34.5870 H        42 ALA    0.0900
    650 HB1       -75.1340  -28.1510  -37.3080 H        42 ALA    0.0900
    651 HB2       -76.5130  -28.9280  -36.4420 H        42 ALA    0.5100
    652 HB3       -74.8540  -28.9250  -35.7030 H        42 ALA   -0.5100
    653 N         -74.2740  -25.6150  -36.7500 N.am     43 TYR   -0.4700
    654 CA        -73.0760  -24.8170  -36.8330 C.3      43 TYR    0.3100
    655 C         -73.2000  -23.5440  -36.0020 C.2      43 TYR    0.0700
    656 O         -72.2360  -23.1050  -35.3800 O.2      43 TYR    0.0900
    657 CB        -72.7310  -24.4960  -38.2860 C.3      43 TYR   -0.1800
    658 CG        -71.3290  -23.9680  -38.4430 C.ar     43 TYR    0.0900
    659 CD1       -70.2240  -24.8290  -38.3990 C.ar     43 TYR    0.0900
    660 CD2       -71.1030  -22.6070  -38.6080 C.ar     43 TYR    0.0000
    661 CE1       -68.9240  -24.3350  -38.5310 C.ar     43 TYR   -0.1150
    662 CE2       -69.8220  -22.1040  -38.7400 C.ar     43 TYR    0.1150
    663 CZ        -68.7320  -22.9590  -38.7060 C.ar     43 TYR   -0.1150
    664 OH        -67.4630  -22.4250  -38.8370 O.3      43 TYR    0.1150
    665 HN        -74.7860  -25.7490  -37.5940 H        43 TYR    0.1100
    666 HA        -72.2730  -25.3730  -36.3740 H        43 TYR   -0.5400
    667 HB1       -73.4260  -23.7180  -38.6690 H        43 TYR    0.4300
    668 HB2       -72.8130  -25.4170  -38.9010 H        43 TYR   -0.1150
    669 HD1       -70.3780  -25.8900  -38.2600 H        43 TYR    0.1150
    670 HD2       -71.9440  -21.9300  -38.6320 H        43 TYR   -0.1150
    671 HE1       -68.0770  -25.0060  -38.4990 H        43 TYR    0.1150
    672 HE2       -69.6710  -21.0430  -38.8720 H        43 TYR    0.5100
    673 HH        -67.3580  -22.1270  -39.7430 H        43 TYR   -0.5100
    674 N         -74.3810  -22.9390  -35.9870 N.am     44 MET   -0.4700
    675 CA        -74.5720  -21.7470  -35.1740 C.3      44 MET    0.3100
    676 C         -74.3850  -22.1420  -33.7220 C.2      44 MET    0.0700
    677 O         -73.7850  -21.4200  -32.9270 O.2      44 MET    0.0900
    678 CB        -75.9690  -21.1480  -35.3630 C.3      44 MET   -0.1800
    679 CG        -76.1640  -20.3780  -36.6460 C.3      44 MET    0.0900
    680 SD        -74.7380  -19.3660  -37.0380 S.3      44 MET    0.0900
    681 CE        -73.8350  -20.5460  -38.0480 C.3      44 MET   -0.1400
    682 HN        -75.1650  -23.2610  -36.5110 H        44 MET    0.0900
    683 HA        -73.8190  -21.0280  -35.4620 H        44 MET    0.0900
    684 HB1       -76.1710  -20.4650  -34.5130 H        44 MET   -0.0900
    685 HB2       -76.7060  -21.9780  -35.3420 H        44 MET   -0.2200
    686 HG1       -77.0620  -19.7330  -36.5390 H        44 MET    0.0900
    687 HG2       -76.3480  -21.0980  -37.4700 H        44 MET    0.0900
    688 HE1       -74.5260  -21.2380  -38.5760 H        44 MET    0.0900
    689 HE2       -73.1590  -21.1570  -37.4130 H        44 MET    0.5100
    690 HE3       -73.2320  -20.0140  -38.8140 H        44 MET   -0.5100
    691 N         -74.9080  -23.3160  -33.3830 N.am     45 PHE   -0.4700
    692 CA        -74.7500  -23.8160  -32.0430 C.3      45 PHE    0.3100
    693 C         -73.2530  -23.9550  -31.6900 C.2      45 PHE    0.0700
    694 O         -72.8150  -23.4970  -30.6330 O.2      45 PHE    0.0900
    695 CB        -75.5040  -25.1300  -31.8720 C.3      45 PHE   -0.1800
    696 CG        -75.4880  -25.6350  -30.4770 C.ar     45 PHE    0.0900
    697 CD1       -75.9840  -24.8560  -29.4500 C.ar     45 PHE    0.0900
    698 CD2       -74.9560  -26.8730  -30.1780 C.ar     45 PHE    0.0000
    699 CE1       -75.9540  -25.3080  -28.1490 C.ar     45 PHE   -0.1150
    700 CE2       -74.9310  -27.3340  -28.8760 C.ar     45 PHE    0.1150
    701 CZ        -75.4300  -26.5480  -27.8640 C.ar     45 PHE   -0.1150
    702 HN        -75.4180  -23.8880  -34.0210 H        45 PHE    0.1150
    703 HA        -75.1330  -23.0720  -31.3590 H        45 PHE   -0.1150
    704 HB1       -75.0360  -25.9080  -32.5130 H        45 PHE    0.1150
    705 HB2       -76.5670  -24.9850  -32.1620 H        45 PHE   -0.1150
    706 HD1       -76.3970  -23.8820  -29.6680 H        45 PHE    0.1150
    707 HD2       -74.5540  -27.4880  -30.9700 H        45 PHE   -0.1150
    708 HE1       -76.3430  -24.6900  -27.3530 H        45 PHE    0.1150
    709 HE2       -74.5200  -28.3080  -28.6540 H        45 PHE    0.5100
    710 HZ        -75.4100  -26.9040  -26.8460 H        45 PHE   -0.5100
    711 N         -72.4700  -24.5500  -32.5950 N.am     46 LEU   -0.4700
    712 CA        -71.0220  -24.6910  -32.4130 C.3      46 LEU    0.3100
    713 C         -70.3240  -23.3690  -32.1930 C.2      46 LEU    0.0700
    714 O         -69.5350  -23.2170  -31.2600 O.2      46 LEU    0.0900
    715 CB        -70.3950  -25.3370  -33.6400 C.3      46 LEU   -0.1800
    716 CG        -68.9070  -25.6590  -33.5230 C.3      46 LEU    0.0900
    717 CD1       -68.7240  -26.7110  -32.4550 C.3      46 LEU    0.0900
    718 CD2       -68.3480  -26.1420  -34.8620 C.3      46 LEU   -0.0900
    719 HN        -72.8380  -24.9290  -33.4390 H        46 LEU    0.0900
    720 HA        -70.8520  -25.3010  -31.5380 H        46 LEU   -0.2700
    721 HB1       -70.5330  -24.6490  -34.5000 H        46 LEU    0.0900
    722 HB2       -70.9380  -26.2840  -33.8450 H        46 LEU    0.0900
    723 HG        -68.3440  -24.7410  -33.2490 H        46 LEU    0.0900
    724 HD11      -69.4210  -27.5580  -32.6320 H        46 LEU   -0.2700
    725 HD12      -68.9400  -26.2760  -31.4550 H        46 LEU    0.0900
    726 HD13      -67.6830  -27.0970  -32.4790 H        46 LEU    0.0900
    727 HD21      -68.4780  -25.3550  -35.6370 H        46 LEU    0.0900
    728 HD22      -68.8870  -27.0550  -35.1900 H        46 LEU    0.5100
    729 HD23      -67.2640  -26.3640  -34.7610 H        46 LEU   -0.5100
    730 N         -70.5940  -22.4150  -33.0800 N.am     47 LEU   -0.4700
    731 CA        -70.0420  -21.0750  -32.9540 C.3      47 LEU    0.3100
    732 C         -70.4280  -20.4400  -31.6340 C.2      47 LEU    0.0700
    733 O         -69.5970  -19.8170  -31.0030 O.2      47 LEU    0.0900
    734 CB        -70.4640  -20.1820  -34.1210 C.3      47 LEU   -0.1800
    735 CG        -69.4540  -20.1260  -35.2690 C.3      47 LEU    0.0900
    736 CD1       -68.6560  -21.4260  -35.3750 C.3      47 LEU    0.0900
    737 CD2       -70.1610  -19.8000  -36.5760 C.3      47 LEU   -0.0900
    738 HN        -71.1850  -22.5750  -33.8680 H        47 LEU    0.0900
    739 HA        -68.9660  -21.1620  -32.9230 H        47 LEU   -0.2700
    740 HB1       -70.6140  -19.1510  -33.7360 H        47 LEU    0.0900
    741 HB2       -71.4270  -20.5610  -34.5210 H        47 LEU    0.0900
    742 HG        -68.7520  -19.2820  -35.0970 H        47 LEU    0.0900
    743 HD11      -69.3450  -22.2980  -35.3780 H        47 LEU   -0.2700
    744 HD12      -67.9680  -21.5200  -34.5090 H        47 LEU    0.0900
    745 HD13      -68.0710  -21.4340  -36.3200 H        47 LEU    0.0900
    746 HD21      -70.6700  -18.8150  -36.4990 H        47 LEU    0.0900
    747 HD22      -70.9240  -20.5760  -36.7980 H        47 LEU    0.5100
    748 HD23      -69.4220  -19.7530  -37.4040 H        47 LEU   -0.5100
    749 N         -71.6740  -20.6030  -31.1950 N.am     48 ILE   -0.4700
    750 CA        -72.0340  -20.0830  -29.8720 C.3      48 ILE    0.3100
    751 C         -71.3120  -20.8090  -28.7320 C.2      48 ILE    0.0700
    752 O         -70.6960  -20.1640  -27.8840 O.2      48 ILE    0.0900
    753 CB        -73.5360  -20.0970  -29.6050 C.3      48 ILE   -0.0900
    754 CG1       -74.3000  -19.5230  -30.8000 C.3      48 ILE    0.0900
    755 CG2       -73.8230  -19.3060  -28.3390 C.3      48 ILE   -0.2700
    756 CD        -75.8110  -19.4360  -30.6010 C.3      48 ILE    0.0900
    757 HN        -72.3860  -21.0630  -31.7170 H        48 ILE    0.0900
    758 HA        -71.6650  -19.0700  -29.8140 H        48 ILE    0.0900
    759 HB        -73.8850  -21.1440  -29.4790 H        48 ILE   -0.1800
    760 HG11      -74.1000  -20.1650  -31.6830 H        48 ILE    0.0900
    761 HG12      -73.9150  -18.5010  -31.0030 H        48 ILE    0.0900
    762 HG21      -73.6490  -18.2230  -28.5170 H        48 ILE   -0.2700
    763 HG22      -73.1510  -19.6430  -27.5210 H        48 ILE    0.0900
    764 HG23      -74.8820  -19.4510  -28.0340 H        48 ILE    0.0900
    765 HD1       -76.0410  -18.9380  -29.6360 H        48 ILE    0.0900
    766 HD2       -76.2500  -20.4560  -30.5870 H        48 ILE    0.5100
    767 HD3       -76.2670  -18.8450  -31.4230 H        48 ILE   -0.5100
    768 N         -71.3770  -22.1410  -28.7010 N.am     49 MET   -0.4700
    769 CA        -70.6500  -22.8970  -27.6860 C.3      49 MET    0.3100
    770 C         -69.2020  -22.4440  -27.5730 C.2      49 MET    0.0700
    771 O         -68.7630  -22.0680  -26.4960 O.2      49 MET    0.0900
    772 CB        -70.6940  -24.4010  -27.9490 C.3      49 MET   -0.1800
    773 CG        -71.9900  -25.0960  -27.5250 C.3      49 MET    0.0900
    774 SD        -72.7730  -24.3340  -26.0890 S.3      49 MET    0.0900
    775 CE        -73.6180  -22.9410  -26.8520 C.3      49 MET   -0.1400
    776 HN        -71.9130  -22.6700  -29.3560 H        49 MET    0.0900
    777 HA        -71.0990  -22.6760  -26.7290 H        49 MET    0.0900
    778 HB1       -69.8530  -24.8740  -27.4000 H        49 MET   -0.0900
    779 HB2       -70.5520  -24.5680  -29.0380 H        49 MET   -0.2200
    780 HG1       -71.7580  -26.1570  -27.2950 H        49 MET    0.0900
    781 HG2       -72.6950  -25.0710  -28.3820 H        49 MET    0.0900
    782 HE1       -73.7540  -23.1010  -27.9420 H        49 MET    0.0900
    783 HE2       -73.0280  -22.0120  -26.7120 H        49 MET    0.5100
    784 HE3       -74.6220  -22.8070  -26.3960 H        49 MET   -0.5100
    785 N         -68.4580  -22.4740  -28.6790 N.am     50 LEU   -0.4700
    786 CA        -67.0530  -22.0510  -28.6400 C.3      50 LEU    0.3100
    787 C         -66.8410  -20.5560  -28.5480 C.2      50 LEU    0.0700
    788 O         -66.2420  -20.0780  -27.6210 O.2      50 LEU    0.0900
    789 CB        -66.2940  -22.5030  -29.8830 C.3      50 LEU   -0.1800
    790 CG        -66.4730  -23.9830  -30.2310 C.3      50 LEU    0.0900
    791 CD1       -65.6780  -24.3530  -31.4660 C.3      50 LEU    0.0900
    792 CD2       -66.0830  -24.8790  -29.0860 C.3      50 LEU   -0.0900
    793 HN        -68.8110  -22.7770  -29.5600 H        50 LEU    0.0900
    794 HA        -66.6040  -22.4800  -27.7570 H        50 LEU   -0.2700
    795 HB1       -65.2120  -22.3110  -29.7220 H        50 LEU    0.0900
    796 HB2       -66.6430  -21.8960  -30.7460 H        50 LEU    0.0900
    797 HG        -67.5500  -24.1880  -30.4150 H        50 LEU    0.0900
    798 HD11      -64.5960  -24.1620  -31.2960 H        50 LEU   -0.2700
    799 HD12      -66.0140  -23.7400  -32.3300 H        50 LEU    0.0900
    800 HD13      -65.8160  -25.4310  -31.6970 H        50 LEU    0.0900
    801 HD21      -66.7120  -24.6580  -28.1970 H        50 LEU    0.0900
    802 HD22      -65.0190  -24.7080  -28.8190 H        50 LEU    0.5100
    803 HD23      -66.2330  -25.9430  -29.3700 H        50 LEU   -0.5100
    804 N         -67.3820  -19.8270  -29.5140 N.am     51 GLY   -0.4700
    805 CA        -67.3550  -18.3600  -29.5200 C.3      51 GLY    0.3100
    806 C         -67.6500  -17.6460  -28.2090 C.2      51 GLY   -0.0200
    807 O         -66.8710  -16.7940  -27.7780 O.2      51 GLY    0.0900
    808 HN        -67.8370  -20.2510  -30.2930 H        51 GLY    0.0900
    809 HA1       -68.0900  -18.0410  -30.2440 H        51 GLY    0.5100
    810 HA2       -66.3650  -18.0700  -29.8400 H        51 GLY   -0.5100
    811 N         -68.7740  -17.9760  -27.5680 N.am     52 PHE   -0.4700
    812 CA        -69.1400  -17.2960  -26.3350 C.3      52 PHE    0.3100
    813 C         -68.0580  -17.4260  -25.2850 C.2      52 PHE    0.0700
    814 O         -67.4230  -16.4470  -24.9180 O.2      52 PHE    0.0900
    815 CB        -70.4490  -17.8100  -25.7560 C.3      52 PHE   -0.1800
    816 CG        -70.8110  -17.1550  -24.4560 C.ar     52 PHE    0.0900
    817 CD1       -71.3230  -15.8580  -24.4400 C.ar     52 PHE    0.0900
    818 CD2       -70.6100  -17.8140  -23.2470 C.ar     52 PHE    0.0000
    819 CE1       -71.6460  -15.2340  -23.2400 C.ar     52 PHE   -0.1150
    820 CE2       -70.9320  -17.1950  -22.0390 C.ar     52 PHE    0.1150
    821 CZ        -71.4500  -15.9040  -22.0380 C.ar     52 PHE   -0.1150
    822 HN        -69.3960  -18.6830  -27.8940 H        52 PHE    0.1150
    823 HA        -69.2250  -16.2420  -26.5570 H        52 PHE   -0.1150
    824 HB1       -70.3670  -18.9010  -25.5670 H        52 PHE    0.1150
    825 HB2       -71.2750  -17.6070  -26.4720 H        52 PHE   -0.1150
    826 HD1       -71.4690  -15.3310  -25.3710 H        52 PHE    0.1150
    827 HD2       -70.2010  -18.8150  -23.2440 H        52 PHE   -0.1150
    828 HE1       -72.0500  -14.2310  -23.2420 H        52 PHE    0.1150
    829 HE2       -70.7790  -17.7170  -21.1060 H        52 PHE    0.5100
    830 HZ        -71.6990  -15.4230  -21.1030 H        52 PHE   -0.5100
    831 N         -67.8420  -18.6370  -24.7780 N.am     53 PRO   -0.2900
    832 CA        -66.7720  -18.8070  -23.8060 C.3      53 PRO    0.0000
    833 C         -65.4680  -18.0770  -24.1780 C.2      53 PRO    0.0900
    834 O         -65.0740  -17.1540  -23.4650 O.2      53 PRO    0.0900
    835 CB        -66.5730  -20.3180  -23.7860 C.3      53 PRO    0.0200
    836 CG        -67.9340  -20.8460  -24.0570 C.3      53 PRO    0.0900
    837 CD        -68.5420  -19.8970  -25.0550 C.3      53 PRO   -0.1800
    838 HA        -67.0480  -18.3730  -22.8580 H        53 PRO    0.0900
    839 HB1       -66.2020  -20.6590  -22.7960 H        53 PRO    0.0900
    840 HB2       -65.8560  -20.6380  -24.5700 H        53 PRO   -0.1800
    841 HG1       -67.8770  -21.8740  -24.4760 H        53 PRO    0.0900
    842 HG2       -68.5360  -20.8730  -23.1230 H        53 PRO    0.0900
    843 HD1       -68.3500  -20.2220  -26.0980 H        53 PRO    0.5100
    844 HD2       -69.6330  -19.7740  -24.8900 H        53 PRO   -0.5100
    845 N         -64.8130  -18.4590  -25.2750 N.am     54 ILE   -0.4700
    846 CA        -63.5170  -17.8710  -25.6290 C.3      54 ILE    0.3100
    847 C         -63.5520  -16.3680  -25.4950 C.2      54 ILE    0.0700
    848 O         -62.7010  -15.7680  -24.8540 O.2      54 ILE    0.0900
    849 CB        -63.1060  -18.1520  -27.0720 C.3      54 ILE   -0.0900
    850 CG1       -63.7990  -19.4090  -27.6060 C.3      54 ILE    0.0900
    851 CG2       -61.5820  -18.2430  -27.1730 C.3      54 ILE   -0.2700
    852 CD        -63.0810  -20.7040  -27.2940 C.3      54 ILE    0.0900
    853 HN        -65.1690  -19.1530  -25.8950 H        54 ILE    0.0900
    854 HA        -62.7810  -18.2820  -24.9540 H        54 ILE    0.0900
    855 HB        -63.4730  -17.3350  -27.7280 H        54 ILE   -0.1800
    856 HG11      -63.8880  -19.3170  -28.7090 H        54 ILE    0.0900
    857 HG12      -64.8170  -19.4600  -27.1650 H        54 ILE    0.0900
    858 HG21      -61.2040  -19.0630  -26.5250 H        54 ILE   -0.2700
    859 HG22      -61.1240  -17.2870  -26.8390 H        54 ILE    0.0900
    860 HG23      -61.2840  -18.4550  -28.2220 H        54 ILE    0.0900
    861 HD1       -62.8320  -20.7510  -26.2120 H        54 ILE    0.0900
    862 HD2       -62.1390  -20.7640  -27.8780 H        54 ILE    0.5100
    863 HD3       -63.7340  -21.5680  -27.5450 H        54 ILE   -0.5100
    864 N         -64.5460  -15.7510  -26.1120 N.am     55 ASN   -0.4700
    865 CA        -64.6380  -14.3010  -26.0930 C.3      55 ASN    0.3100
    866 C         -65.0260  -13.7180  -24.7440 C.2      55 ASN    0.0700
    867 O         -64.4840  -12.7060  -24.3140 O.2      55 ASN    0.0900
    868 CB        -65.5880  -13.8200  -27.1930 C.3      55 ASN   -0.1800
    869 CG        -64.9630  -13.9350  -28.5600 C.2      55 ASN    0.0900
    870 ND2       -65.2290  -14.9020  -29.2930 N.am     55 ASN    0.0900
    871 OD1       -64.1050  -13.0010  -28.8990 O.2      55 ASN    0.5500
    872 HN        -65.2610  -16.2400  -26.6070 H        55 ASN   -0.5500
    873 HA        -63.6480  -13.8970  -26.2470 H        55 ASN   -0.6200
    874 HB1       -65.8520  -12.7570  -27.0090 H        55 ASN    0.3200
    875 HB2       -66.5120  -14.4350  -27.1710 H        55 ASN    0.3000
    876 HD21      -64.8130  -14.9730  -30.1990 H        55 ASN    0.5100
    877 HD22      -65.8600  -15.6100  -28.9760 H        55 ASN   -0.5100
    878 N         -65.9760  -14.3530  -24.0760 N.am     56 PHE   -0.4700
    879 CA        -66.3720  -13.9220  -22.7570 C.3      56 PHE    0.3100
    880 C         -65.2090  -14.1200  -21.7920 C.2      56 PHE    0.0700
    881 O         -64.7980  -13.1930  -21.0890 O.2      56 PHE    0.0900
    882 CB        -67.6070  -14.6980  -22.2800 C.3      56 PHE   -0.1800
    883 CG        -67.9270  -14.4750  -20.8400 C.ar     56 PHE    0.0900
    884 CD1       -68.4820  -13.2660  -20.4220 C.ar     56 PHE    0.0900
    885 CD2       -67.6450  -15.4540  -19.8970 C.ar     56 PHE    0.0000
    886 CE1       -68.7540  -13.0380  -19.0960 C.ar     56 PHE   -0.1150
    887 CE2       -67.9210  -15.2400  -18.5640 C.ar     56 PHE    0.1150
    888 CZ        -68.4780  -14.0290  -18.1610 C.ar     56 PHE   -0.1150
    889 HN        -66.4520  -15.1460  -24.4470 H        56 PHE    0.1150
    890 HA        -66.5880  -12.8650  -22.8010 H        56 PHE   -0.1150
    891 HB1       -67.4330  -15.7860  -22.4160 H        56 PHE    0.1150
    892 HB2       -68.4940  -14.3770  -22.8690 H        56 PHE   -0.1150
    893 HD1       -68.7000  -12.5000  -21.1500 H        56 PHE    0.1150
    894 HD2       -67.2060  -16.3910  -20.2100 H        56 PHE   -0.1150
    895 HE1       -69.1800  -12.0960  -18.7810 H        56 PHE    0.1150
    896 HE2       -67.7070  -16.0090  -17.8350 H        56 PHE    0.5100
    897 HZ        -68.6960  -13.8590  -17.1180 H        56 PHE   -0.5100
    898 N         -64.6570  -15.3280  -21.7690 N.am     57 LEU   -0.4700
    899 CA        -63.5340  -15.6190  -20.8990 C.3      57 LEU    0.3100
    900 C         -62.4370  -14.5740  -21.0560 C.2      57 LEU    0.0700
    901 O         -61.7540  -14.2190  -20.0950 O.2      57 LEU    0.0900
    902 CB        -62.9780  -17.0150  -21.1660 C.3      57 LEU   -0.1800
    903 CG        -61.8750  -17.4370  -20.1910 C.3      57 LEU    0.0900
    904 CD1       -62.3130  -17.2000  -18.7590 C.3      57 LEU    0.0900
    905 CD2       -61.4590  -18.8920  -20.3970 C.3      57 LEU   -0.0900
    906 HN        -64.9850  -16.0780  -22.3390 H        57 LEU    0.0900
    907 HA        -63.8760  -15.5430  -19.8770 H        57 LEU   -0.2700
    908 HB1       -62.5660  -17.0400  -22.1970 H        57 LEU    0.0900
    909 HB2       -63.8100  -17.7470  -21.0930 H        57 LEU    0.0900
    910 HG        -60.9560  -16.8470  -20.3980 H        57 LEU    0.0900
    911 HD11      -63.3180  -17.6420  -18.5890 H        57 LEU   -0.2700
    912 HD12      -62.3660  -16.1100  -18.5540 H        57 LEU    0.0900
    913 HD13      -61.5930  -17.6770  -18.0590 H        57 LEU    0.0900
    914 HD21      -61.5960  -19.1820  -21.4620 H        57 LEU    0.0900
    915 HD22      -62.0850  -19.5570  -19.7650 H        57 LEU    0.5100
    916 HD23      -60.3890  -19.0210  -20.1300 H        57 LEU   -0.5100
    917 N         -62.2680  -14.0720  -22.2730 N.am     58 THR   -0.4700
    918 CA        -61.2710  -13.0460  -22.5050 C.3      58 THR    0.3100
    919 C         -61.5360  -11.8040  -21.6650 C.2      58 THR    0.0700
    920 O         -60.6710  -11.3690  -20.9120 O.2      58 THR    0.0900
    921 CB        -61.1980  -12.6480  -23.9680 C.3      58 THR    0.1400
    922 CG2       -60.5180  -11.2890  -24.1020 C.3      58 THR    0.0900
    923 OG1       -60.4350  -13.6250  -24.6720 O.3      58 THR   -0.6600
    924 HN        -62.8020  -14.3680  -23.0610 H        58 THR    0.4300
    925 HA        -60.3180  -13.4350  -22.1810 H        58 THR   -0.2700
    926 HB        -62.2190  -12.6010  -24.4010 H        58 THR    0.0900
    927 HG1       -60.9740  -14.4180  -24.6940 H        58 THR    0.0900
    928 HG21      -59.6650  -11.2180  -23.3940 H        58 THR    0.0900
    929 HG22      -61.2420  -10.4790  -23.8660 H        58 THR    0.5100
    930 HG23      -60.1340  -11.1590  -25.1360 H        58 THR   -0.5100
    931 N         -62.7280  -11.2300  -21.7930 N.am     59 LEU   -0.4700
    932 CA        -63.1110  -10.0920  -20.9770 C.3      59 LEU    0.3100
    933 C         -62.9570  -10.4350  -19.5080 C.2      59 LEU    0.0700
    934 O         -62.3590   -9.6920  -18.7230 O.2      59 LEU    0.0900
    935 CB        -64.5760   -9.7480  -21.2130 C.3      59 LEU   -0.1800
    936 CG        -64.9960   -9.5810  -22.6550 C.3      59 LEU    0.0900
    937 CD1       -66.4270   -9.0880  -22.6730 C.3      59 LEU    0.0900
    938 CD2       -64.0460   -8.5940  -23.3080 C.3      59 LEU   -0.0900
    939 HN        -63.4070  -11.5520  -22.4490 H        59 LEU    0.0900
    940 HA        -62.4800   -9.2570  -21.2450 H        59 LEU   -0.2700
    941 HB1       -64.7930   -8.7980  -20.6820 H        59 LEU    0.0900
    942 HB2       -65.1910  -10.5590  -20.7700 H        59 LEU    0.0900
    943 HG        -64.9230  -10.5530  -23.1870 H        59 LEU    0.0900
    944 HD11      -66.5390   -8.2140  -21.9960 H        59 LEU   -0.2700
    945 HD12      -67.1100   -9.8930  -22.3280 H        59 LEU    0.0900
    946 HD13      -66.7070   -8.7760  -23.7020 H        59 LEU    0.0900
    947 HD21      -63.0390   -9.0500  -23.4230 H        59 LEU    0.0900
    948 HD22      -63.9530   -7.6850  -22.6780 H        59 LEU    0.5100
    949 HD23      -64.4250   -8.3150  -24.3150 H        59 LEU   -0.5100
    950 N         -63.5180  -11.5810  -19.1450 N.am     60 TYR   -0.4700
    951 CA        -63.5880  -11.9760  -17.7580 C.3      60 TYR    0.3100
    952 C         -62.2070  -11.9870  -17.1300 C.2      60 TYR    0.0700
    953 O         -61.9720  -11.4020  -16.0770 O.2      60 TYR    0.0900
    954 CB        -64.2240  -13.3520  -17.6410 C.3      60 TYR   -0.1800
    955 CG        -64.3570  -13.7690  -16.2200 C.ar     60 TYR    0.0900
    956 CD1       -65.5030  -13.4700  -15.5010 C.ar     60 TYR    0.0900
    957 CD2       -63.3250  -14.4290  -15.5820 C.ar     60 TYR    0.0000
    958 CE1       -65.6250  -13.8390  -14.1980 C.ar     60 TYR   -0.1150
    959 CE2       -63.4370  -14.8010  -14.2790 C.ar     60 TYR    0.1150
    960 CZ        -64.5870  -14.5010  -13.5910 C.ar     60 TYR   -0.1150
    961 OH        -64.6960  -14.8670  -12.2750 O.3      60 TYR    0.1150
    962 HN        -63.9110  -12.2160  -19.8060 H        60 TYR    0.1100
    963 HA        -64.1770  -11.2420  -17.2270 H        60 TYR   -0.5400
    964 HB1       -63.5920  -14.1040  -18.1590 H        60 TYR    0.4300
    965 HB2       -65.2410  -13.3360  -18.0870 H        60 TYR   -0.1150
    966 HD1       -66.3090  -12.9370  -15.9810 H        60 TYR    0.1150
    967 HD2       -62.4180  -14.6530  -16.1250 H        60 TYR   -0.1150
    968 HE1       -66.5260  -13.6120  -13.6480 H        60 TYR    0.1150
    969 HE2       -62.6310  -15.3270  -13.7900 H        60 TYR    0.5100
    970 HH        -64.2170  -14.2230  -11.7480 H        60 TYR   -0.5100
    971 N         -61.2860  -12.6600  -17.7980 N.am     61 VAL   -0.4700
    972 CA        -59.9130  -12.6610  -17.3790 C.3      61 VAL    0.3100
    973 C         -59.3450  -11.2500  -17.2000 C.2      61 VAL    0.0700
    974 O         -58.6580  -10.9810  -16.2200 O.2      61 VAL    0.0900
    975 CB        -59.0620  -13.4210  -18.3830 C.3      61 VAL   -0.0900
    976 CG1       -57.6060  -13.3330  -17.9900 C.3      61 VAL    0.0900
    977 CG2       -59.5340  -14.8590  -18.4870 C.3      61 VAL   -0.2700
    978 HN        -61.5000  -13.1910  -18.6140 H        61 VAL    0.0900
    979 HA        -59.8580  -13.1280  -16.4070 H        61 VAL    0.0900
    980 HB        -59.2010  -12.9830  -19.3940 H        61 VAL    0.0900
    981 HG11      -57.3830  -14.0650  -17.1850 H        61 VAL   -0.2700
    982 HG12      -57.3760  -12.3130  -17.6150 H        61 VAL    0.0900
    983 HG13      -56.9630  -13.5640  -18.8660 H        61 VAL    0.0900
    984 HG21      -60.6250  -14.9190  -18.2810 H        61 VAL    0.0900
    985 HG22      -58.9990  -15.4890  -17.7440 H        61 VAL    0.5100
    986 HG23      -59.3450  -15.2470  -19.5110 H        61 VAL   -0.5100
    987 N         -59.6150  -10.3430  -18.1390 N.am     62 THR   -0.4700
    988 CA        -59.0610   -8.9910  -18.0410 C.3      62 THR    0.3100
    989 C         -59.5770   -8.2770  -16.8060 C.2      62 THR    0.0700
    990 O         -58.8790   -7.4620  -16.2070 O.2      62 THR    0.0900
    991 CB        -59.3930   -8.1010  -19.2480 C.3      62 THR    0.1400
    992 CG2       -58.3130   -7.0500  -19.4220 C.3      62 THR    0.0900
    993 OG1       -59.4690   -8.8910  -20.4350 O.3      62 THR   -0.6600
    994 HN        -60.1910  -10.5380  -18.9290 H        62 THR    0.4300
    995 HA        -57.9910   -9.0890  -17.9480 H        62 THR   -0.2700
    996 HB        -60.3710   -7.5980  -19.0870 H        62 THR    0.0900
    997 HG1       -60.1670   -9.5330  -20.2810 H        62 THR    0.0900
    998 HG21      -57.3700   -7.5240  -19.7680 H        62 THR    0.0900
    999 HG22      -58.1190   -6.5420  -18.4520 H        62 THR    0.5100
   1000 HG23      -58.6310   -6.3010  -20.1790 H        62 THR   -0.5100
   1001 N         -60.8140   -8.5650  -16.4300 N.am     63 VAL   -0.4700
   1002 CA        -61.3700   -7.9560  -15.2450 C.3      63 VAL    0.3100
   1003 C         -60.6490   -8.4850  -14.0140 C.2      63 VAL    0.0700
   1004 O         -60.6530   -7.8470  -12.9590 O.2      63 VAL    0.0900
   1005 CB        -62.8790   -8.2250  -15.1370 C.3      63 VAL   -0.0900
   1006 CG1       -63.3140   -8.2860  -13.6840 C.3      63 VAL    0.0900
   1007 CG2       -63.6560   -7.1650  -15.8860 C.3      63 VAL   -0.2700
   1008 HN        -61.4010   -9.1940  -16.9330 H        63 VAL    0.0900
   1009 HA        -61.1830   -6.8940  -15.2980 H        63 VAL    0.0900
   1010 HB        -63.1170   -9.1900  -15.6310 H        63 VAL    0.0900
   1011 HG11      -62.9310   -7.3990  -13.1340 H        63 VAL   -0.2700
   1012 HG12      -62.9080   -9.2020  -13.2070 H        63 VAL    0.0900
   1013 HG13      -64.4230   -8.2910  -13.6220 H        63 VAL    0.0900
   1014 HG21      -63.3700   -7.1680  -16.9600 H        63 VAL    0.0900
   1015 HG22      -63.4330   -6.1620  -15.4630 H        63 VAL    0.5100
   1016 HG23      -64.7450   -7.3680  -15.8090 H        63 VAL   -0.5100
   1017 N         -59.9960   -9.6390  -14.1430 N.am     64 GLN   -0.4700
   1018 CA        -59.3790  -10.2740  -12.9800 C.3      64 GLN    0.3100
   1019 C         -57.8640  -10.3870  -12.9770 C.2      64 GLN    0.0700
   1020 O         -57.2930  -10.9660  -12.0490 O.2      64 GLN    0.0900
   1021 CB        -59.9730  -11.6510  -12.7620 C.3      64 GLN   -0.1800
   1022 CG        -61.3170  -11.5820  -12.1210 C.3      64 GLN    0.0900
   1023 CD        -61.8150  -12.9390  -11.7700 C.2      64 GLN    0.0900
   1024 NE2       -61.1780  -13.9440  -12.1430 N.am     64 GLN   -0.1800
   1025 OE1       -62.9210  -13.0100  -11.0650 O.2      64 GLN    0.0900
   1026 HN        -59.9000  -10.1100  -15.0160 H        64 GLN    0.0900
   1027 HA        -59.5570   -9.6460  -12.1200 H        64 GLN    0.5500
   1028 HB1       -59.2930  -12.2400  -12.1130 H        64 GLN   -0.5500
   1029 HB2       -60.0670  -12.1630  -13.7430 H        64 GLN   -0.6200
   1030 HG1       -62.0350  -11.1060  -12.8220 H        64 GLN    0.3200
   1031 HG2       -61.2500  -10.9720  -11.1950 H        64 GLN    0.3000
   1032 HE21      -61.5070  -14.8590  -11.9120 H        64 GLN    0.5100
   1033 HE22      -60.3380  -13.8350  -12.6760 H        64 GLN   -0.5100
   1034 N         -57.2070   -9.8450  -14.0000 N.am     65 HSE   -0.4700
   1035 CA        -55.7560   -9.9160  -14.0730 C.3      65 HSE    0.3100
   1036 C         -55.2220   -8.5350  -14.3600 C.2      65 HSE    0.0700
   1037 O         -55.2720   -8.0630  -15.4890 O.2      65 HSE    0.0900
   1038 CB        -55.3200  -10.9610  -15.0970 C.3      65 HSE   -0.0800
   1039 CG        -55.7060  -12.3600  -14.7130 C.ar     65 HSE    0.0900
   1040 CD2       -56.8030  -13.0940  -15.0110 C.ar     65 HSE    0.0900
   1041 ND1       -54.9240  -13.1460  -13.8920 N.ar     65 HSE   -0.7000
   1042 CE1       -55.5190  -14.3120  -13.7130 C.ar     65 HSE    0.2200
   1043 NE2       -56.6620  -14.3090  -14.3810 N.ar     65 HSE    0.2500
   1044 HN        -57.6700   -9.3760  -14.7490 H        65 HSE    0.1300
   1045 HA        -55.3850  -10.1730  -13.0930 H        65 HSE   -0.3600
   1046 HB1       -54.2150  -10.9190  -15.2030 H        65 HSE    0.3200
   1047 HB2       -55.7900  -10.7240  -16.0750 H        65 HSE   -0.0500
   1048 HD2       -57.6590  -12.8340  -15.6210 H        65 HSE    0.0900
   1049 HE1       -55.1520  -15.1500  -13.1210 H        65 HSE    0.5100
   1050 HE2       -57.3220  -15.0590  -14.4290 H        65 HSE   -0.5100
   1051 N         -54.7180   -7.8800  -13.3170 N.am     66 LYS   -0.4700
   1052 CA        -54.1580   -6.5440  -13.4480 C.3      66 LYS    0.3100
   1053 C         -53.2950   -6.4620  -14.6970 C.2      66 LYS    0.0700
   1054 O         -53.4830   -5.5820  -15.5320 O.2      66 LYS    0.0900
   1055 CB        -53.3280   -6.1780  -12.2050 C.3      66 LYS   -0.1800
   1056 CG        -52.8460   -4.7160  -12.1380 C.3      66 LYS    0.0900
   1057 CD        -54.0250   -3.7440  -12.0020 C.3      66 LYS    0.0900
   1058 CE        -53.5900   -2.3330  -11.6050 C.3      66 LYS   -0.1800
   1059 NZ        -54.7570   -1.5620  -11.0740 N.4      66 LYS    0.0900
   1060 HN        -54.7010   -8.2740  -12.4010 H        66 LYS    0.0900
   1061 HA        -54.9760   -5.8500  -13.5710 H        66 LYS   -0.1800
   1062 HB1       -52.4350   -6.8370  -12.1810 H        66 LYS    0.0900
   1063 HB2       -53.9480   -6.3790  -11.3060 H        66 LYS    0.0900
   1064 HG1       -52.2820   -4.4760  -13.0640 H        66 LYS    0.2100
   1065 HG2       -52.1720   -4.5950  -11.2650 H        66 LYS    0.0500
   1066 HD1       -54.7210   -4.1340  -11.2300 H        66 LYS    0.0500
   1067 HD2       -54.5590   -3.6920  -12.9750 H        66 LYS   -0.3000
   1068 HE1       -53.1930   -1.7920  -12.4900 H        66 LYS    0.3300
   1069 HE2       -52.8170   -2.3810  -10.8090 H        66 LYS    0.3300
   1070 HZ1       -55.1410   -2.0470  -10.2380 H        66 LYS    0.3300
   1071 HZ2       -55.4920   -1.4980  -11.8060 H        66 LYS    0.5100
   1072 HZ3       -54.4480   -0.6050  -10.8080 H        66 LYS   -0.5100
   1073 N         -52.3650   -7.4060  -14.8340 N.am     67 LYS   -0.4700
   1074 CA        -51.3480   -7.3200  -15.8770 C.3      67 LYS    0.3100
   1075 C         -51.9150   -7.2410  -17.2890 C.2      67 LYS    0.0700
   1076 O         -51.2690   -6.6980  -18.1840 O.2      67 LYS    0.0900
   1077 CB        -50.3680   -8.4850  -15.7700 C.3      67 LYS   -0.1800
   1078 CG        -49.8400   -8.6980  -14.3640 C.3      67 LYS    0.0900
   1079 CD        -49.0960   -7.4730  -13.8320 C.3      67 LYS    0.0900
   1080 CE        -47.6300   -7.4960  -14.2170 C.3      67 LYS   -0.1800
   1081 NZ        -46.9130   -6.3810  -13.5510 N.4      67 LYS    0.0900
   1082 HN        -52.3210   -8.2040  -14.2380 H        67 LYS    0.0900
   1083 HA        -50.8280   -6.3810  -15.7610 H        67 LYS   -0.1800
   1084 HB1       -49.5090   -8.2900  -16.4460 H        67 LYS    0.0900
   1085 HB2       -50.8820   -9.4130  -16.1000 H        67 LYS    0.0900
   1086 HG1       -49.1480   -9.5660  -14.3670 H        67 LYS    0.2100
   1087 HG2       -50.6940   -8.9220  -13.6890 H        67 LYS    0.0500
   1088 HD1       -49.1800   -7.4500  -12.7250 H        67 LYS    0.0500
   1089 HD2       -49.5660   -6.5560  -14.2470 H        67 LYS   -0.3000
   1090 HE1       -47.5210   -7.3710  -15.3160 H        67 LYS    0.3300
   1091 HE2       -47.1630   -8.4510  -13.8930 H        67 LYS    0.3300
   1092 HZ1       -46.9970   -6.4820  -12.5190 H        67 LYS    0.3300
   1093 HZ2       -47.3290   -5.4750  -13.8460 H        67 LYS    0.5100
   1094 HZ3       -45.9090   -6.4040  -13.8200 H        67 LYS   -0.5100
   1095 N         -53.1170   -7.7760  -17.4900 N.am     68 LEU   -0.4700
   1096 CA        -53.7400   -7.7750  -18.8040 C.3      68 LEU    0.3100
   1097 C         -54.2780   -6.4010  -19.1790 C.2      68 LEU    0.0700
   1098 O         -54.4340   -6.0770  -20.3540 O.2      68 LEU    0.0900
   1099 CB        -54.8880   -8.7750  -18.8430 C.3      68 LEU   -0.1800
   1100 CG        -54.5390  -10.2470  -18.6540 C.3      68 LEU    0.0900
   1101 CD1       -55.8140  -11.0400  -18.5000 C.3      68 LEU    0.0900
   1102 CD2       -53.7490  -10.7490  -19.8350 C.3      68 LEU   -0.0900
   1103 HN        -53.6410   -8.1990  -16.7540 H        68 LEU    0.0900
   1104 HA        -52.9880   -8.0360  -19.5340 H        68 LEU   -0.2700
   1105 HB1       -55.3880   -8.6740  -19.8270 H        68 LEU    0.0900
   1106 HB2       -55.6030   -8.4950  -18.0420 H        68 LEU    0.0900
   1107 HG        -53.9090  -10.3700  -17.7470 H        68 LEU    0.0900
   1108 HD11      -56.2700  -11.2260  -19.4960 H        68 LEU   -0.2700
   1109 HD12      -56.5410  -10.4720  -17.8790 H        68 LEU    0.0900
   1110 HD13      -55.5970  -12.0180  -18.0200 H        68 LEU    0.0900
   1111 HD21      -52.8070  -10.1680  -19.9380 H        68 LEU    0.0900
   1112 HD22      -54.3430  -10.6300  -20.7660 H        68 LEU    0.5100
   1113 HD23      -53.4900  -11.8190  -19.6900 H        68 LEU   -0.5100
   1114 N         -54.5770   -5.5860  -18.1780 N.am     69 ARG   -0.4700
   1115 CA        -55.1940   -4.3100  -18.4470 C.3      69 ARG    0.3100
   1116 C         -54.1820   -3.2640  -18.8640 C.2      69 ARG    0.0700
   1117 O         -54.2640   -2.1230  -18.4210 O.2      69 ARG    0.0900
   1118 CB        -55.9810   -3.8260  -17.2330 C.3      69 ARG   -0.1800
   1119 CG        -57.2470   -4.6200  -16.9860 C.3      69 ARG    0.0900
   1120 CD        -57.9890   -4.1110  -15.7600 C.3      69 ARG    0.0900
   1121 NE        -57.2420   -4.3960  -14.5340 N.pl3    69 ARG   -0.1800
   1122 CZ        -57.4960   -5.4190  -13.7220 C.cat    69 ARG    0.0900
   1123 NH1       -56.7580   -5.6010  -12.6340 N.pl3    69 ARG    0.0900
   1124 NH2       -58.4920   -6.2490  -13.9870 N.pl3    69 ARG    0.2000
   1125 HN        -54.3960   -5.8090  -17.2240 H        69 ARG    0.0900
   1126 HA        -55.8500   -4.4280  -19.2970 H        69 ARG    0.0900
   1127 HB1       -56.2550   -2.7600  -17.3880 H        69 ARG   -0.7000
   1128 HB2       -55.3320   -3.9030  -16.3350 H        69 ARG    0.4400
   1129 HG1       -56.9820   -5.6890  -16.8340 H        69 ARG    0.6400
   1130 HG2       -57.9080   -4.5360  -17.8740 H        69 ARG   -0.8000
   1131 HD1       -58.9770   -4.6130  -15.6820 H        69 ARG    0.4600
   1132 HD2       -58.1240   -3.0110  -15.8300 H        69 ARG    0.4600
   1133 HE        -56.4910   -3.7830  -14.2930 H        69 ARG   -0.8000
   1134 HH11      -56.0110   -4.9700  -12.4250 H        69 ARG    0.4600
   1135 HH12      -56.9490   -6.3700  -12.0240 H        69 ARG    0.4600
   1136 HH21      -58.7630   -6.4200  -14.9340 H        69 ARG    0.5100
   1137 HH22      -58.9740   -6.7050  -13.2390 H        69 ARG   -0.5100
   1138 N         -53.2160   -3.6420  -19.7040 N.am     70 THR   -0.4700
   1139 CA        -52.3240   -2.6550  -20.3150 C.3      70 THR    0.3100
   1140 C         -53.0280   -2.0610  -21.5250 C.2      70 THR    0.0700
   1141 O         -53.9550   -2.6670  -22.0540 O.2      70 THR    0.0900
   1142 CB        -51.0130   -3.2750  -20.8050 C.3      70 THR    0.1400
   1143 CG2       -50.2200   -3.8960  -19.6420 C.3      70 THR    0.0900
   1144 OG1       -51.3040   -4.2730  -21.7920 O.3      70 THR   -0.6600
   1145 HN        -53.0600   -4.5960  -19.9490 H        70 THR    0.4300
   1146 HA        -52.1180   -1.8980  -19.5720 H        70 THR   -0.2700
   1147 HB        -50.3690   -2.4910  -21.2600 H        70 THR    0.0900
   1148 HG1       -51.7170   -4.9990  -21.3200 H        70 THR    0.0900
   1149 HG21      -50.8200   -4.6940  -19.1550 H        70 THR    0.0900
   1150 HG22      -49.9830   -3.1180  -18.8870 H        70 THR    0.5100
   1151 HG23      -49.2770   -4.3450  -20.0250 H        70 THR   -0.5100
   1152 N         -52.5800   -0.8920  -21.9950 N.am     71 PRO   -0.2900
   1153 CA        -53.3170   -0.2400  -23.0670 C.3      71 PRO    0.0000
   1154 C         -53.0490   -0.8230  -24.4580 C.2      71 PRO    0.0900
   1155 O         -53.8650   -0.6700  -25.3800 O.2      71 PRO    0.0900
   1156 CB        -52.6900    1.1500  -23.1150 C.3      71 PRO    0.0200
   1157 CG        -51.2960    0.9100  -22.7030 C.3      71 PRO    0.0900
   1158 CD        -51.3770   -0.1350  -21.6250 C.3      71 PRO   -0.1800
   1159 HA        -54.3750   -0.2530  -22.8590 H        71 PRO    0.0900
   1160 HB1       -53.2010    1.8450  -22.4140 H        71 PRO    0.0900
   1161 HB2       -52.7370    1.5750  -24.1400 H        71 PRO   -0.1800
   1162 HG1       -50.6910    0.5430  -23.5600 H        71 PRO    0.0900
   1163 HG2       -50.8360    1.8420  -22.3110 H        71 PRO    0.0900
   1164 HD1       -50.4880   -0.8010  -21.6300 H        71 PRO    0.5100
   1165 HD2       -51.5040    0.3200  -20.6200 H        71 PRO   -0.5100
   1166 N         -51.9140   -1.5000  -24.5950 N.am     72 LEU   -0.4700
   1167 CA        -51.5880   -2.3140  -25.7610 C.3      72 LEU    0.3100
   1168 C         -52.4520   -3.5850  -25.8650 C.2      72 LEU    0.0700
   1169 O         -52.2400   -4.4210  -26.7360 O.2      72 LEU    0.0900
   1170 CB        -50.1050   -2.6980  -25.6990 C.3      72 LEU   -0.1800
   1171 CG        -49.2940   -2.6790  -26.9920 C.3      72 LEU    0.0900
   1172 CD1       -49.3710   -1.3070  -27.6580 C.3      72 LEU    0.0900
   1173 CD2       -47.8490   -3.0650  -26.7010 C.3      72 LEU   -0.0900
   1174 HN        -51.2150   -1.4820  -23.8860 H        72 LEU    0.0900
   1175 HA        -51.7970   -1.7380  -26.6500 H        72 LEU   -0.2700
   1176 HB1       -50.0490   -3.7270  -25.2900 H        72 LEU    0.0900
   1177 HB2       -49.6140   -1.9980  -24.9920 H        72 LEU    0.0900
   1178 HG        -49.6940   -3.4480  -27.6880 H        72 LEU    0.0900
   1179 HD11      -48.9660   -0.5300  -26.9760 H        72 LEU   -0.2700
   1180 HD12      -50.4280   -1.0600  -27.8920 H        72 LEU    0.0900
   1181 HD13      -48.7700   -1.3070  -28.5930 H        72 LEU    0.0900
   1182 HD21      -47.8070   -4.0850  -26.2630 H        72 LEU    0.0900
   1183 HD22      -47.4040   -2.3490  -25.9770 H        72 LEU    0.5100
   1184 HD23      -47.2590   -3.0580  -27.6430 H        72 LEU   -0.5100
   1185 N         -53.4260   -3.7350  -24.9780 N.am     73 ASN   -0.4700
   1186 CA        -54.3070   -4.8860  -25.0090 C.3      73 ASN    0.3100
   1187 C         -55.7580   -4.5150  -25.2610 C.2      73 ASN    0.0700
   1188 O         -56.5890   -5.3750  -25.5450 O.2      73 ASN    0.0900
   1189 CB        -54.2140   -5.6250  -23.6880 C.3      73 ASN   -0.1800
   1190 CG        -53.1710   -6.6930  -23.7120 C.2      73 ASN    0.0900
   1191 ND2       -53.0010   -7.3930  -22.5900 N.am     73 ASN    0.0900
   1192 OD1       -52.5240   -6.9060  -24.7370 O.2      73 ASN    0.5500
   1193 HN        -53.5950   -3.0690  -24.2540 H        73 ASN   -0.5500
   1194 HA        -54.0030   -5.5250  -25.8250 H        73 ASN   -0.6200
   1195 HB1       -55.1970   -6.0940  -23.4630 H        73 ASN    0.3200
   1196 HB2       -53.9630   -4.9030  -22.8830 H        73 ASN    0.3000
   1197 HD21      -53.5580   -7.1910  -21.7850 H        73 ASN    0.5100
   1198 HD22      -52.3150   -8.1190  -22.5530 H        73 ASN   -0.5100
   1199 N         -56.0730   -3.2290  -25.1280 N.am     74 TYR   -0.4700
   1200 CA        -57.4190   -2.7410  -25.3610 C.3      74 TYR    0.3100
   1201 C         -57.9700   -3.2730  -26.6900 C.2      74 TYR    0.0700
   1202 O         -59.0970   -3.7570  -26.7570 O.2      74 TYR    0.0900
   1203 CB        -57.4210   -1.2120  -25.4080 C.3      74 TYR   -0.1800
   1204 CG        -57.1890   -0.4860  -24.0980 C.ar     74 TYR    0.0900
   1205 CD1       -56.8260   -1.1630  -22.9380 C.ar     74 TYR    0.0900
   1206 CD2       -57.3040    0.9040  -24.0390 C.ar     74 TYR    0.0000
   1207 CE1       -56.6080   -0.4710  -21.7500 C.ar     74 TYR   -0.1150
   1208 CE2       -57.0860    1.5960  -22.8690 C.ar     74 TYR    0.1150
   1209 CZ        -56.7380    0.9110  -21.7280 C.ar     74 TYR   -0.1150
   1210 OH        -56.5170    1.6300  -20.5700 O.3      74 TYR    0.1150
   1211 HN        -55.3990   -2.5440  -24.8630 H        74 TYR    0.1100
   1212 HA        -58.0490   -3.0940  -24.5580 H        74 TYR   -0.5400
   1213 HB1       -58.4090   -0.8730  -25.7830 H        74 TYR    0.4300
   1214 HB2       -56.6160   -0.8800  -26.0960 H        74 TYR   -0.1150
   1215 HD1       -56.7120   -2.2370  -22.9600 H        74 TYR    0.1150
   1216 HD2       -57.5710    1.4490  -24.9320 H        74 TYR   -0.1150
   1217 HE1       -56.3400   -1.0060  -20.8500 H        74 TYR    0.1150
   1218 HE2       -57.1890    2.6710  -22.8470 H        74 TYR    0.5100
   1219 HH        -56.8080    2.5320  -20.7210 H        74 TYR   -0.5100
   1220 N         -57.1820   -3.1790  -27.7620 N.am     75 ILE   -0.4700
   1221 CA        -57.6880   -3.5720  -29.0710 C.3      75 ILE    0.3100
   1222 C         -58.0860   -5.0520  -29.0770 C.2      75 ILE    0.0700
   1223 O         -59.0510   -5.4400  -29.7400 O.2      75 ILE    0.0900
   1224 CB        -56.7000   -3.2340  -30.2230 C.3      75 ILE   -0.0900
   1225 CG1       -57.4570   -3.0170  -31.5380 C.3      75 ILE    0.0900
   1226 CG2       -55.6400   -4.3270  -30.3950 C.3      75 ILE   -0.2700
   1227 CD        -58.6060   -2.0520  -31.4360 C.3      75 ILE    0.0900
   1228 HN        -56.2440   -2.8460  -27.7190 H        75 ILE    0.0900
   1229 HA        -58.6230   -3.0550  -29.2260 H        75 ILE    0.0900
   1230 HB        -56.1950   -2.2710  -29.9990 H        75 ILE   -0.1800
   1231 HG11      -57.8510   -3.9970  -31.8820 H        75 ILE    0.0900
   1232 HG12      -56.7420   -2.6320  -32.2950 H        75 ILE    0.0900
   1233 HG21      -56.1060   -5.2490  -30.8060 H        75 ILE   -0.2700
   1234 HG22      -55.1830   -4.5690  -29.4120 H        75 ILE    0.0900
   1235 HG23      -54.8520   -3.9830  -31.1000 H        75 ILE    0.0900
   1236 HD1       -58.3270   -1.1940  -30.7860 H        75 ILE    0.0900
   1237 HD2       -59.4880   -2.5600  -30.9910 H        75 ILE    0.5100
   1238 HD3       -58.8660   -1.6650  -32.4440 H        75 ILE   -0.5100
   1239 N         -57.3580   -5.8820  -28.3310 N.am     76 LEU   -0.4700
   1240 CA        -57.7530   -7.2730  -28.1690 C.3      76 LEU    0.3100
   1241 C         -59.0890   -7.3790  -27.4240 C.2      76 LEU    0.0700
   1242 O         -60.0050   -8.0570  -27.8830 O.2      76 LEU    0.0900
   1243 CB        -56.6570   -8.0860  -27.4790 C.3      76 LEU   -0.1800
   1244 CG        -55.3520   -8.2020  -28.2770 C.3      76 LEU    0.0900
   1245 CD1       -54.2270   -8.7720  -27.4260 C.3      76 LEU    0.0900
   1246 CD2       -55.5480   -9.0320  -29.5370 C.3      76 LEU   -0.0900
   1247 HN        -56.5280   -5.5930  -27.8590 H        76 LEU    0.0900
   1248 HA        -57.9540   -7.6760  -29.1510 H        76 LEU   -0.2700
   1249 HB1       -57.0460   -9.1090  -27.2940 H        76 LEU    0.0900
   1250 HB2       -56.4280   -7.6060  -26.5040 H        76 LEU    0.0900
   1251 HG        -55.0580   -7.1950  -28.6420 H        76 LEU    0.0900
   1252 HD11      -54.5000   -9.7850  -27.0610 H        76 LEU   -0.2700
   1253 HD12      -54.0470   -8.1160  -26.5480 H        76 LEU    0.0900
   1254 HD13      -53.2980   -8.8520  -28.0300 H        76 LEU    0.0900
   1255 HD21      -56.1730   -8.4760  -30.2680 H        76 LEU    0.0900
   1256 HD22      -56.0590   -9.9850  -29.2860 H        76 LEU    0.5100
   1257 HD23      -54.5630   -9.2480  -30.0040 H        76 LEU   -0.5100
   1258 N         -59.2280   -6.7030  -26.2870 N.am     77 LEU   -0.4700
   1259 CA        -60.5300   -6.6580  -25.6250 C.3      77 LEU    0.3100
   1260 C         -61.6050   -6.2720  -26.6320 C.2      77 LEU    0.0700
   1261 O         -62.6070   -6.9730  -26.8070 O.2      77 LEU    0.0900
   1262 CB        -60.5290   -5.6510  -24.4710 C.3      77 LEU   -0.1800
   1263 CG        -60.0350   -6.1380  -23.1100 C.3      77 LEU    0.0900
   1264 CD1       -61.0670   -7.0720  -22.5020 C.3      77 LEU    0.0900
   1265 CD2       -58.6920   -6.8270  -23.2480 C.3      77 LEU   -0.0900
   1266 HN        -58.4780   -6.2150  -25.8490 H        77 LEU    0.0900
   1267 HA        -60.7490   -7.6490  -25.2550 H        77 LEU   -0.2700
   1268 HB1       -61.5710   -5.2930  -24.3390 H        77 LEU    0.0900
   1269 HB2       -59.8880   -4.7980  -24.7730 H        77 LEU    0.0900
   1270 HG        -59.8760   -5.2690  -22.4380 H        77 LEU    0.0900
   1271 HD11      -60.9750   -8.0860  -22.9460 H        77 LEU   -0.2700
   1272 HD12      -62.0910   -6.6870  -22.7030 H        77 LEU    0.0900
   1273 HD13      -60.9060   -7.1500  -21.4050 H        77 LEU    0.0900
   1274 HD21      -57.9430   -6.1220  -23.6660 H        77 LEU    0.0900
   1275 HD22      -58.7820   -7.6970  -23.9340 H        77 LEU    0.5100
   1276 HD23      -58.3390   -7.1710  -22.2530 H        77 LEU   -0.5100
   1277 N         -61.3790   -5.1390  -27.2920 N.am     78 ASN   -0.4700
   1278 CA        -62.2690   -4.6480  -28.3310 C.3      78 ASN    0.3100
   1279 C         -62.6510   -5.7930  -29.2300 C.2      78 ASN    0.0700
   1280 O         -63.8280   -6.0120  -29.4850 O.2      78 ASN    0.0900
   1281 CB        -61.5710   -3.5680  -29.1580 C.3      78 ASN   -0.1800
   1282 CG        -62.5210   -2.8380  -30.0740 C.2      78 ASN    0.0900
   1283 ND2       -62.2450   -2.8740  -31.3680 N.am     78 ASN    0.0900
   1284 OD1       -63.4870   -2.2370  -29.6240 O.2      78 ASN    0.5500
   1285 HN        -60.5830   -4.5700  -27.1030 H        78 ASN   -0.5500
   1286 HA        -63.1520   -4.2470  -27.8550 H        78 ASN   -0.6200
   1287 HB1       -60.7790   -4.0410  -29.7760 H        78 ASN    0.3200
   1288 HB2       -61.1060   -2.8300  -28.4710 H        78 ASN    0.3000
   1289 HD21      -61.5320   -3.4870  -31.7100 H        78 ASN    0.5100
   1290 HD22      -62.7480   -2.2890  -32.0030 H        78 ASN   -0.5100
   1291 N         -61.6440   -6.5350  -29.6890 N.am     79 LEU   -0.4700
   1292 CA        -61.8650   -7.6900  -30.5530 C.3      79 LEU    0.3100
   1293 C         -62.8960   -8.6490  -29.9750 C.2      79 LEU    0.0700
   1294 O         -63.8790   -8.9860  -30.6300 O.2      79 LEU    0.0900
   1295 CB        -60.5630   -8.4410  -30.8070 C.3      79 LEU   -0.1800
   1296 CG        -60.7840   -9.7050  -31.6340 C.3      79 LEU    0.0900
   1297 CD1       -61.4270   -9.3100  -32.9510 C.3      79 LEU    0.0900
   1298 CD2       -59.4860  -10.4820  -31.8640 C.3      79 LEU   -0.0900
   1299 HN        -60.6940   -6.3340  -29.4650 H        79 LEU    0.0900
   1300 HA        -62.2790   -7.3340  -31.4850 H        79 LEU   -0.2700
   1301 HB1       -60.1120   -8.7210  -29.8310 H        79 LEU    0.0900
   1302 HB2       -59.8600   -7.7720  -31.3480 H        79 LEU    0.0900
   1303 HG        -61.4460  -10.4050  -31.0830 H        79 LEU    0.0900
   1304 HD11      -60.8580   -8.4800  -33.4200 H        79 LEU   -0.2700
   1305 HD12      -62.4710   -8.9710  -32.7750 H        79 LEU    0.0900
   1306 HD13      -61.4290  -10.1770  -33.6460 H        79 LEU    0.0900
   1307 HD21      -58.9540  -10.6320  -30.8990 H        79 LEU    0.0900
   1308 HD22      -58.8220   -9.9150  -32.5510 H        79 LEU    0.5100
   1309 HD23      -59.7140  -11.4780  -32.3010 H        79 LEU   -0.5100
   1310 N         -62.6700   -9.0830  -28.7410 N.am     80 ALA   -0.4700
   1311 CA        -63.5810  -10.0050  -28.0780 C.3      80 ALA    0.3100
   1312 C         -65.0000   -9.4310  -27.9970 C.2      80 ALA    0.0700
   1313 O         -65.9840  -10.1260  -28.2600 O.2      80 ALA    0.0900
   1314 CB        -63.0550  -10.3760  -26.6830 C.3      80 ALA   -0.2700
   1315 HN        -61.8720   -8.7990  -28.2150 H        80 ALA    0.0900
   1316 HA        -63.6690  -10.8880  -28.6930 H        80 ALA    0.0900
   1317 HB1       -62.9570   -9.4630  -26.0570 H        80 ALA    0.0900
   1318 HB2       -62.0550  -10.8540  -26.7700 H        80 ALA    0.5100
   1319 HB3       -63.7620  -11.0730  -26.1850 H        80 ALA   -0.5100
   1320 N         -65.1140   -8.1570  -27.6340 N.am     81 VAL   -0.4700
   1321 CA        -66.4220   -7.5250  -27.5700 C.3      81 VAL    0.3100
   1322 C         -67.1060   -7.6280  -28.9260 C.2      81 VAL    0.0700
   1323 O         -68.2790   -7.9920  -29.0200 O.2      81 VAL    0.0900
   1324 CB        -66.3060   -6.0570  -27.1560 C.3      81 VAL   -0.0900
   1325 CG1       -67.6550   -5.3560  -27.2780 C.3      81 VAL    0.0900
   1326 CG2       -65.7580   -5.9720  -25.7460 C.3      81 VAL   -0.2700
   1327 HN        -64.3280   -7.5910  -27.3960 H        81 VAL    0.0900
   1328 HA        -67.0190   -8.0690  -26.8540 H        81 VAL    0.0900
   1329 HB        -65.5660   -5.5480  -27.8080 H        81 VAL    0.0900
   1330 HG11      -68.4430   -5.9510  -26.7690 H        81 VAL   -0.2700
   1331 HG12      -67.9300   -5.2470  -28.3490 H        81 VAL    0.0900
   1332 HG13      -67.6040   -4.3530  -26.8010 H        81 VAL    0.0900
   1333 HG21      -64.7540   -6.4450  -25.6970 H        81 VAL    0.0900
   1334 HG22      -66.4350   -6.5050  -25.0440 H        81 VAL    0.5100
   1335 HG23      -65.6650   -4.9090  -25.4400 H        81 VAL   -0.5100
   1336 N         -66.3560   -7.3210  -29.9810 N.am     82 ALA   -0.4700
   1337 CA        -66.8460   -7.4680  -31.3390 C.3      82 ALA    0.3100
   1338 C         -67.2930   -8.9050  -31.6270 C.2      82 ALA    0.0700
   1339 O         -68.4080   -9.1340  -32.1000 O.2      82 ALA    0.0900
   1340 CB        -65.7830   -7.0310  -32.3290 C.3      82 ALA   -0.2700
   1341 HN        -65.4250   -6.9780  -29.8860 H        82 ALA    0.0900
   1342 HA        -67.7330   -6.8600  -31.4450 H        82 ALA    0.0900
   1343 HB1       -65.1420   -7.8950  -32.6080 H        82 ALA    0.0900
   1344 HB2       -65.1420   -6.2460  -31.8730 H        82 ALA    0.5100
   1345 HB3       -66.2630   -6.6350  -33.2500 H        82 ALA   -0.5100
   1346 N         -66.4380   -9.8790  -31.3380 N.am     83 ASP   -0.4700
   1347 CA        -66.8550  -11.2650  -31.4700 C.3      83 ASP    0.3100
   1348 C         -68.1660  -11.5130  -30.7110 C.2      83 ASP    0.0700
   1349 O         -68.9820  -12.3310  -31.1230 O.2      83 ASP    0.0900
   1350 CB        -65.7680  -12.2360  -30.9890 C.3      83 ASP   -0.2800
   1351 CG        -64.5060  -12.1990  -31.8540 C.2      83 ASP    0.0900
   1352 OD1       -64.6200  -12.0380  -33.0890 O.co2    83 ASP    0.0900
   1353 OD2       -63.3920  -12.3420  -31.3000 O.co2    83 ASP    0.6200
   1354 HN        -65.5050   -9.7120  -31.0280 H        83 ASP   -0.7600
   1355 HA        -67.0760  -11.4440  -32.5110 H        83 ASP   -0.7600
   1356 HB1       -66.1750  -13.2690  -31.0070 H        83 ASP    0.5100
   1357 HB2       -65.4850  -11.9740  -29.9480 H        83 ASP   -0.5100
   1358 N         -68.3850  -10.8140  -29.6020 N.am     84 LEU   -0.4700
   1359 CA        -69.5840  -11.0750  -28.8160 C.3      84 LEU    0.3100
   1360 C         -70.8200  -10.5030  -29.4810 C.2      84 LEU    0.0700
   1361 O         -71.8820  -11.1220  -29.4590 O.2      84 LEU    0.0900
   1362 CB        -69.4500  -10.5930  -27.3680 C.3      84 LEU   -0.1800
   1363 CG        -68.5140  -11.4570  -26.5130 C.3      84 LEU    0.0900
   1364 CD1       -68.2420  -10.7980  -25.1690 C.3      84 LEU    0.0900
   1365 CD2       -69.0410  -12.8960  -26.3410 C.3      84 LEU   -0.0900
   1366 HN        -67.7640  -10.1080  -29.2690 H        84 LEU    0.0900
   1367 HA        -69.7610  -12.1400  -28.8340 H        84 LEU   -0.2700
   1368 HB1       -70.4570  -10.5960  -26.9000 H        84 LEU    0.0900
   1369 HB2       -69.0610   -9.5530  -27.3760 H        84 LEU    0.0900
   1370 HG        -67.5520  -11.5990  -27.0520 H        84 LEU    0.0900
   1371 HD11      -69.1940  -10.6580  -24.6140 H        84 LEU   -0.2700
   1372 HD12      -67.7720   -9.8030  -25.3230 H        84 LEU    0.0900
   1373 HD13      -67.5690  -11.4400  -24.5620 H        84 LEU    0.0900
   1374 HD21      -69.1430  -13.3860  -27.3330 H        84 LEU    0.0900
   1375 HD22      -70.0370  -12.8770  -25.8500 H        84 LEU    0.5100
   1376 HD23      -68.3320  -13.4880  -25.7240 H        84 LEU   -0.5100
   1377 N         -70.6920   -9.3290  -30.0920 N.am     85 PHE   -0.4700
   1378 CA        -71.7710   -8.8380  -30.9380 C.3      85 PHE    0.3100
   1379 C         -72.1020   -9.8930  -31.9950 C.2      85 PHE    0.0700
   1380 O         -73.2620  -10.2150  -32.2180 O.2      85 PHE    0.0900
   1381 CB        -71.3740   -7.5360  -31.6210 C.3      85 PHE   -0.1800
   1382 CG        -71.5470   -6.3290  -30.7670 C.ar     85 PHE    0.0900
   1383 CD1       -70.5140   -5.8620  -29.9930 C.ar     85 PHE    0.0900
   1384 CD2       -72.7450   -5.6500  -30.7510 C.ar     85 PHE    0.0000
   1385 CE1       -70.6710   -4.7430  -29.2090 C.ar     85 PHE   -0.1150
   1386 CE2       -72.9030   -4.5290  -29.9690 C.ar     85 PHE    0.1150
   1387 CZ        -71.8610   -4.0780  -29.1970 C.ar     85 PHE   -0.1150
   1388 HN        -69.8830   -8.7530  -30.0040 H        85 PHE    0.1150
   1389 HA        -72.6400   -8.6840  -30.3150 H        85 PHE   -0.1150
   1390 HB1       -72.0030   -7.3910  -32.5260 H        85 PHE    0.1150
   1391 HB2       -70.3010   -7.5830  -31.9060 H        85 PHE   -0.1150
   1392 HD1       -69.5660   -6.3800  -29.9990 H        85 PHE    0.1150
   1393 HD2       -73.5660   -6.0010  -31.3580 H        85 PHE   -0.1150
   1394 HE1       -69.8510   -4.3900  -28.6020 H        85 PHE    0.1150
   1395 HE2       -73.8460   -4.0030  -29.9640 H        85 PHE    0.5100
   1396 HZ        -71.9830   -3.2000  -28.5810 H        85 PHE   -0.5100
   1397 N         -71.0740  -10.4460  -32.6350 N.am     86 MET   -0.4700
   1398 CA        -71.2770  -11.5050  -33.6110 C.3      86 MET    0.3100
   1399 C         -71.9850  -12.7180  -33.0210 C.2      86 MET    0.0700
   1400 O         -72.7730  -13.3810  -33.6940 O.2      86 MET    0.0900
   1401 CB        -69.9470  -11.9320  -34.2220 C.3      86 MET   -0.1800
   1402 CG        -69.3340  -10.8630  -35.0910 C.3      86 MET    0.0900
   1403 SD        -67.8840  -11.4650  -35.9640 S.3      86 MET    0.0900
   1404 CE        -68.5490  -12.8930  -36.8220 C.3      86 MET   -0.1400
   1405 HN        -70.1310  -10.1620  -32.4780 H        86 MET    0.0900
   1406 HA        -71.9400  -11.1320  -34.3770 H        86 MET    0.0900
   1407 HB1       -70.1130  -12.8420  -34.8370 H        86 MET   -0.0900
   1408 HB2       -69.2390  -12.1760  -33.4020 H        86 MET   -0.2200
   1409 HG1       -69.0520  -10.0010  -34.4500 H        86 MET    0.0900
   1410 HG2       -70.0940  -10.5190  -35.8240 H        86 MET    0.0900
   1411 HE1       -69.5660  -12.6870  -37.2200 H        86 MET    0.0900
   1412 HE2       -68.6220  -13.7590  -36.1290 H        86 MET    0.5100
   1413 HE3       -67.8950  -13.1660  -37.6770 H        86 MET   -0.5100
   1414 N         -71.7110  -13.0250  -31.7630 N.am     87 VAL   -0.4700
   1415 CA        -72.3500  -14.1710  -31.1630 C.3      87 VAL    0.3100
   1416 C         -73.8120  -13.8470  -30.9000 C.2      87 VAL    0.0700
   1417 O         -74.7040  -14.4340  -31.5100 O.2      87 VAL    0.0900
   1418 CB        -71.6290  -14.6380  -29.8860 C.3      87 VAL   -0.0900
   1419 CG1       -72.3790  -15.7880  -29.2500 C.3      87 VAL    0.0900
   1420 CG2       -70.2140  -15.0740  -30.2110 C.3      87 VAL   -0.2700
   1421 HN        -71.0790  -12.5030  -31.1960 H        87 VAL    0.0900
   1422 HA        -72.3520  -14.9650  -31.8940 H        87 VAL    0.0900
   1423 HB        -71.5680  -13.7930  -29.1660 H        87 VAL    0.0900
   1424 HG11      -72.5980  -16.5680  -30.0100 H        87 VAL   -0.2700
   1425 HG12      -73.3400  -15.4240  -28.8270 H        87 VAL    0.0900
   1426 HG13      -71.7640  -16.2400  -28.4430 H        87 VAL    0.0900
   1427 HG21      -69.7640  -14.3840  -30.9570 H        87 VAL    0.0900
   1428 HG22      -70.2230  -16.1000  -30.6380 H        87 VAL    0.5100
   1429 HG23      -69.5910  -15.0560  -29.2920 H        87 VAL   -0.5100
   1430 N         -74.0720  -12.8840  -30.0230 N.am     88 PHE   -0.4700
   1431 CA        -75.4450  -12.6020  -29.6350 C.3      88 PHE    0.3100
   1432 C         -76.2830  -11.9360  -30.7110 C.2      88 PHE    0.0700
   1433 O         -77.4550  -12.2520  -30.8650 O.2      88 PHE    0.0900
   1434 CB        -75.4830  -11.8660  -28.3040 C.3      88 PHE   -0.1800
   1435 CG        -74.9720  -12.7050  -27.1900 C.ar     88 PHE    0.0900
   1436 CD1       -75.6750  -13.8380  -26.7990 C.ar     88 PHE    0.0900
   1437 CD2       -73.7600  -12.4270  -26.5870 C.ar     88 PHE    0.0000
   1438 CE1       -75.2030  -14.6620  -25.7940 C.ar     88 PHE   -0.1150
   1439 CE2       -73.2760  -13.2430  -25.5760 C.ar     88 PHE    0.1150
   1440 CZ        -74.0010  -14.3640  -25.1780 C.ar     88 PHE   -0.1150
   1441 HN        -73.3590  -12.3260  -29.6040 H        88 PHE    0.1150
   1442 HA        -75.9720  -13.5430  -29.5580 H        88 PHE   -0.1150
   1443 HB1       -76.5290  -11.5820  -28.0620 H        88 PHE    0.1150
   1444 HB2       -74.8450  -10.9580  -28.3620 H        88 PHE   -0.1150
   1445 HD1       -76.6060  -14.0800  -27.2890 H        88 PHE    0.1150
   1446 HD2       -73.1860  -11.5700  -26.9060 H        88 PHE   -0.1150
   1447 HE1       -75.7690  -15.5310  -25.4930 H        88 PHE    0.1150
   1448 HE2       -72.3370  -13.0080  -25.0960 H        88 PHE    0.5100
   1449 HZ        -73.6250  -15.0000  -24.3890 H        88 PHE   -0.5100
   1450 N         -75.6760  -11.0480  -31.4870 N.am     89 GLY   -0.4700
   1451 CA        -76.3670  -10.4140  -32.6010 C.3      89 GLY    0.3100
   1452 C         -76.5590  -11.3500  -33.7750 C.2      89 GLY   -0.0200
   1453 O         -77.6370  -11.4140  -34.3580 O.2      89 GLY    0.0900
   1454 HN        -74.7270  -10.7760  -31.3440 H        89 GLY    0.0900
   1455 HA1       -75.7780   -9.5660  -32.9190 H        89 GLY    0.5100
   1456 HA2       -77.3330  -10.0840  -32.2500 H        89 GLY   -0.5100
   1457 N         -75.5180  -12.0920  -34.1340 N.am     90 GLY   -0.4700
   1458 CA        -75.6000  -12.9830  -35.2880 C.3      90 GLY    0.3100
   1459 C         -75.9980  -14.4040  -34.9370 C.2      90 GLY   -0.0200
   1460 O         -77.1410  -14.8140  -35.1380 O.2      90 GLY    0.0900
   1461 HN        -74.6500  -12.0750  -33.6430 H        90 GLY    0.0900
   1462 HA1       -74.6290  -12.9990  -35.7580 H        90 GLY    0.5100
   1463 HA2       -76.3350  -12.5730  -35.9650 H        90 GLY   -0.5100
   1464 N         -75.0480  -15.1580  -34.3950 N.am     91 PHE   -0.4700
   1465 CA        -75.2220  -16.5870  -34.1560 C.3      91 PHE    0.3100
   1466 C         -76.5420  -16.9740  -33.4890 C.2      91 PHE    0.0700
   1467 O         -77.3160  -17.7520  -34.0460 O.2      91 PHE    0.0900
   1468 CB        -74.0440  -17.1500  -33.3500 C.3      91 PHE   -0.1800
   1469 CG        -72.6940  -16.7780  -33.8980 C.ar     91 PHE    0.0900
   1470 CD1       -72.5760  -16.1370  -35.1210 C.ar     91 PHE    0.0900
   1471 CD2       -71.5380  -17.0960  -33.1970 C.ar     91 PHE    0.0000
   1472 CE1       -71.3380  -15.8010  -35.6280 C.ar     91 PHE   -0.1150
   1473 CE2       -70.2950  -16.7680  -33.7010 C.ar     91 PHE    0.1150
   1474 CZ        -70.1960  -16.1170  -34.9190 C.ar     91 PHE   -0.1150
   1475 HN        -74.1660  -14.7790  -34.1250 H        91 PHE    0.1150
   1476 HA        -75.2900  -17.0800  -35.1140 H        91 PHE   -0.1150
   1477 HB1       -74.1020  -18.2600  -33.3470 H        91 PHE    0.1150
   1478 HB2       -74.0940  -16.7630  -32.3100 H        91 PHE   -0.1150
   1479 HD1       -73.4660  -15.8980  -35.6850 H        91 PHE    0.1150
   1480 HD2       -71.6130  -17.6060  -32.2470 H        91 PHE   -0.1150
   1481 HE1       -71.2620  -15.2900  -36.5770 H        91 PHE    0.1150
   1482 HE2       -69.4020  -17.0200  -33.1460 H        91 PHE    0.5100
   1483 HZ        -69.2250  -15.8570  -35.3160 H        91 PHE   -0.5100
   1484 N         -76.7930  -16.4530  -32.2870 N.am     92 THR   -0.4700
   1485 CA        -77.9690  -16.8710  -31.5280 C.3      92 THR    0.3100
   1486 C         -79.2150  -16.6740  -32.3730 C.2      92 THR    0.0700
   1487 O         -79.9920  -17.6080  -32.5890 O.2      92 THR    0.0900
   1488 CB        -78.1220  -16.1010  -30.2000 C.3      92 THR    0.1400
   1489 CG2       -76.8420  -16.1780  -29.3810 C.3      92 THR    0.0900
   1490 OG1       -78.4260  -14.7320  -30.4730 O.3      92 THR   -0.6600
   1491 HN        -76.2040  -15.7700  -31.8630 H        92 THR    0.4300
   1492 HA        -77.8690  -17.9270  -31.3280 H        92 THR   -0.2700
   1493 HB        -78.9470  -16.5410  -29.6000 H        92 THR    0.0900
   1494 HG1       -77.5900  -14.3140  -30.6910 H        92 THR    0.0900
   1495 HG21      -75.9980  -15.7340  -29.9510 H        92 THR    0.0900
   1496 HG22      -76.5990  -17.2390  -29.1570 H        92 THR    0.5100
   1497 HG23      -76.9650  -15.6140  -28.4330 H        92 THR   -0.5100
   1498 N         -79.3910  -15.4520  -32.8640 N.am     93 THR   -0.4700
   1499 CA        -80.4600  -15.1510  -33.8020 C.3      93 THR    0.3100
   1500 C         -80.6400  -16.2030  -34.8770 C.2      93 THR    0.0700
   1501 O         -81.7140  -16.7900  -35.0130 O.2      93 THR    0.0900
   1502 CB        -80.1510  -13.9030  -34.5880 C.3      93 THR    0.1400
   1503 CG2       -81.1950  -13.7150  -35.6680 C.3      93 THR    0.0900
   1504 OG1       -80.1590  -12.7820  -33.7110 O.3      93 THR   -0.6600
   1505 HN        -78.7990  -14.6900  -32.6140 H        93 THR    0.4300
   1506 HA        -81.3710  -15.0220  -33.2370 H        93 THR   -0.2700
   1507 HB        -79.1470  -13.9890  -35.0580 H        93 THR    0.0900
   1508 HG1       -79.4260  -12.2250  -33.9860 H        93 THR    0.0900
   1509 HG21      -82.0330  -14.4260  -35.5160 H        93 THR    0.0900
   1510 HG22      -80.7450  -13.9030  -36.6660 H        93 THR    0.5100
   1511 HG23      -81.5970  -12.6800  -35.6290 H        93 THR   -0.5100
   1512 N         -79.5820  -16.4290  -35.6560 N.am     94 THR   -0.4700
   1513 CA        -79.6350  -17.4200  -36.7140 C.3      94 THR    0.3100
   1514 C         -80.0520  -18.7590  -36.1670 C.2      94 THR    0.0700
   1515 O         -81.0060  -19.3520  -36.6610 O.2      94 THR    0.0900
   1516 CB        -78.3070  -17.5760  -37.4460 C.3      94 THR    0.1400
   1517 CG2       -78.4310  -18.6290  -38.5460 C.3      94 THR    0.0900
   1518 OG1       -77.9430  -16.3240  -38.0280 O.3      94 THR   -0.6600
   1519 HN        -78.7210  -15.9360  -35.5490 H        94 THR    0.4300
   1520 HA        -80.4020  -17.1100  -37.4100 H        94 THR   -0.2700
   1521 HB        -77.5140  -17.8890  -36.7320 H        94 THR    0.0900
   1522 HG1       -78.1740  -15.6530  -37.3820 H        94 THR    0.0900
   1523 HG21      -79.3240  -18.4200  -39.1750 H        94 THR    0.0900
   1524 HG22      -78.5430  -19.6370  -38.0950 H        94 THR    0.5100
   1525 HG23      -77.5290  -18.6070  -39.1940 H        94 THR   -0.5100
   1526 N         -79.3500  -19.2390  -35.1420 N.am     95 LEU   -0.4700
   1527 CA        -79.7200  -20.5030  -34.5190 C.3      95 LEU    0.3100
   1528 C         -81.2310  -20.5330  -34.3570 C.2      95 LEU    0.0700
   1529 O         -81.9000  -21.5350  -34.6400 O.2      95 LEU    0.0900
   1530 CB        -79.0620  -20.6510  -33.1440 C.3      95 LEU   -0.1800
   1531 CG        -79.5020  -21.9180  -32.4080 C.3      95 LEU    0.0900
   1532 CD1       -79.3640  -23.1210  -33.3250 C.3      95 LEU    0.0900
   1533 CD2       -78.6940  -22.1150  -31.1720 C.3      95 LEU   -0.0900
   1534 HN        -78.5590  -18.7660  -34.7620 H        95 LEU    0.0900
   1535 HA        -79.4010  -21.3010  -35.1720 H        95 LEU   -0.2700
   1536 HB1       -79.3260  -19.7670  -32.5240 H        95 LEU    0.0900
   1537 HB2       -77.9600  -20.6790  -33.2760 H        95 LEU    0.0900
   1538 HG        -80.5620  -21.8120  -32.0900 H        95 LEU    0.0900
   1539 HD11      -78.3530  -23.1360  -33.7860 H        95 LEU   -0.2700
   1540 HD12      -80.1220  -23.0690  -34.1350 H        95 LEU    0.0900
   1541 HD13      -79.5010  -24.0580  -32.7430 H        95 LEU    0.0900
   1542 HD21      -78.8200  -21.2480  -30.4900 H        95 LEU    0.0900
   1543 HD22      -77.6180  -22.2050  -31.4340 H        95 LEU    0.5100
   1544 HD23      -79.0280  -23.0340  -30.6440 H        95 LEU   -0.5100
   1545 N         -81.7680  -19.4030  -33.9100 N.am     96 TYR   -0.4700
   1546 CA        -83.1890  -19.2960  -33.6850 C.3      96 TYR    0.3100
   1547 C         -84.0160  -19.2460  -34.9670 C.2      96 TYR    0.0700
   1548 O         -85.0220  -19.9400  -35.1010 O.2      96 TYR    0.0900
   1549 CB        -83.4880  -18.0740  -32.8490 C.3      96 TYR   -0.1800
   1550 CG        -84.9330  -18.0210  -32.4650 C.ar     96 TYR    0.0900
   1551 CD1       -85.4400  -18.9220  -31.5410 C.ar     96 TYR    0.0900
   1552 CD2       -85.7960  -17.1020  -33.0420 C.ar     96 TYR    0.0000
   1553 CE1       -86.7520  -18.8980  -31.1930 C.ar     96 TYR   -0.1150
   1554 CE2       -87.1060  -17.0680  -32.6900 C.ar     96 TYR    0.1150
   1555 CZ        -87.5790  -17.9690  -31.7590 C.ar     96 TYR   -0.1150
   1556 OH        -88.8940  -17.9630  -31.3890 O.3      96 TYR    0.1150
   1557 HN        -81.2240  -18.5900  -33.7140 H        96 TYR    0.1100
   1558 HA        -83.5180  -20.1900  -33.1770 H        96 TYR   -0.5400
   1559 HB1       -83.2570  -17.1540  -33.4290 H        96 TYR    0.4300
   1560 HB2       -82.8860  -18.0980  -31.9160 H        96 TYR   -0.1150
   1561 HD1       -84.7820  -19.6520  -31.0920 H        96 TYR    0.1150
   1562 HD2       -85.4220  -16.4060  -33.7790 H        96 TYR   -0.1150
   1563 HE1       -87.1390  -19.6080  -30.4760 H        96 TYR    0.1150
   1564 HE2       -87.7720  -16.3420  -33.1340 H        96 TYR    0.5100
   1565 HH        -88.9490  -18.2780  -30.4830 H        96 TYR   -0.5100
   1566 N         -83.6030  -18.4150  -35.9080 N.am     97 THR   -0.4700
   1567 CA        -84.3110  -18.3180  -37.1640 C.3      97 THR    0.3100
   1568 C         -84.1450  -19.5720  -37.9930 C.2      97 THR    0.0700
   1569 O         -85.0750  -20.0080  -38.6610 O.2      97 THR    0.0900
   1570 CB        -83.7700  -17.1730  -37.9960 C.3      97 THR    0.1400
   1571 CG2       -83.8620  -15.8670  -37.2090 C.3      97 THR    0.0900
   1572 OG1       -82.4060  -17.4560  -38.3450 O.3      97 THR   -0.6600
   1573 HN        -82.8030  -17.8300  -35.7980 H        97 THR    0.4300
   1574 HA        -85.3560  -18.1610  -36.9480 H        97 THR   -0.2700
   1575 HB        -84.3680  -17.0620  -38.9250 H        97 THR    0.0900
   1576 HG1       -82.1060  -16.7080  -38.8690 H        97 THR    0.0900
   1577 HG21      -83.4240  -16.0000  -36.1960 H        97 THR    0.0900
   1578 HG22      -84.9250  -15.5660  -37.0990 H        97 THR    0.5100
   1579 HG23      -83.3000  -15.0680  -37.7360 H        97 THR   -0.5100
   1580 N         -82.9440  -20.1380  -37.9740 N.am     98 SER   -0.4700
   1581 CA        -82.6310  -21.2870  -38.8110 C.3      98 SER    0.3100
   1582 C         -83.5610  -22.4300  -38.4710 C.2      98 SER    0.0700
   1583 O         -83.9280  -23.2330  -39.3350 O.2      98 SER    0.0900
   1584 CB        -81.1680  -21.7170  -38.6380 C.3      98 SER    0.0500
   1585 OG        -80.9010  -22.0810  -37.2940 O.3      98 SER    0.0900
   1586 HN        -82.2090  -19.8060  -37.3880 H        98 SER    0.0900
   1587 HA        -82.8180  -21.0100  -39.8380 H        98 SER   -0.6600
   1588 HB1       -80.4970  -20.8770  -38.9180 H        98 SER    0.4300
   1589 HB2       -80.9590  -22.5920  -39.2900 H        98 SER    0.5100
   1590 HG1       -81.0850  -21.3000  -36.7680 H        98 SER   -0.5100
   1591 N         -83.9500  -22.4770  -37.2010 N.am     99 LEU   -0.4700
   1592 CA        -84.7880  -23.5420  -36.6830 C.3      99 LEU    0.3100
   1593 C         -86.2620  -23.3770  -37.0400 C.2      99 LEU    0.0700
   1594 O         -87.0510  -24.3080  -36.8970 O.2      99 LEU    0.0900
   1595 CB        -84.6110  -23.6450  -35.1690 C.3      99 LEU   -0.1800
   1596 CG        -83.3400  -24.3890  -34.7580 C.3      99 LEU    0.0900
   1597 CD1       -83.2730  -24.5240  -33.2490 C.3      99 LEU    0.0900
   1598 CD2       -83.2790  -25.7550  -35.4430 C.3      99 LEU   -0.0900
   1599 HN        -83.6810  -21.7780  -36.5430 H        99 LEU    0.0900
   1600 HA        -84.4990  -24.4650  -37.1620 H        99 LEU   -0.2700
   1601 HB1       -85.4870  -24.1790  -34.7440 H        99 LEU    0.0900
   1602 HB2       -84.5750  -22.6200  -34.7450 H        99 LEU    0.0900
   1603 HG        -82.4510  -23.8290  -35.1190 H        99 LEU    0.0900
   1604 HD11      -84.1530  -25.0910  -32.8760 H        99 LEU   -0.2700
   1605 HD12      -83.2740  -23.5180  -32.7780 H        99 LEU    0.0900
   1606 HD13      -82.3510  -25.0720  -32.9590 H        99 LEU    0.0900
   1607 HD21      -83.0960  -25.6290  -36.5310 H        99 LEU    0.0900
   1608 HD22      -84.2420  -26.2910  -35.3040 H        99 LEU    0.5100
   1609 HD23      -82.4510  -26.3570  -35.0110 H        99 LEU   -0.5100
   1610 N         -86.6300  -22.1850  -37.4910 N.am    100 HSP   -0.4700
   1611 CA        -87.9420  -21.9380  -38.0570 C.3     100 HSP    0.3100
   1612 C         -87.9130  -22.1900  -39.5620 C.2     100 HSP    0.0700
   1613 O         -88.9330  -22.4950  -40.1790 O.2     100 HSP    0.0900
   1614 CB        -88.3580  -20.4940  -37.8090 C.3     100 HSP   -0.0500
   1615 CG        -88.7530  -20.2100  -36.3940 C.ar    100 HSP    0.0900
   1616 CD2       -87.8560  -19.7980  -35.4370 C.ar    100 HSP    0.0900
   1617 ND1       -89.9650  -20.2490  -35.7840 N.ar    100 HSP    0.1900
   1618 CE1       -89.7740  -19.8740  -34.4790 C.ar    100 HSP    0.1300
   1619 NE2       -88.4930  -19.6090  -34.2910 N.ar    100 HSP    0.1900
   1620 HN        -86.0160  -21.4000  -37.4630 H       100 HSP   -0.5100
   1621 HA        -88.6420  -22.6170  -37.5920 H       100 HSP    0.4400
   1622 HB1       -89.2230  -20.2560  -38.4640 H       100 HSP   -0.5100
   1623 HB2       -87.5070  -19.8290  -38.0700 H       100 HSP    0.4400
   1624 HD1       -90.8350  -20.5050  -36.2070 H       100 HSP    0.3200
   1625 HD2       -86.7890  -19.6310  -35.5220 H       100 HSP    0.1800
   1626 HE1       -90.5380  -19.8060  -33.7340 H       100 HSP    0.5100
   1627 HE2       -88.0760  -19.3160  -33.4300 H       100 HSP   -0.5100
   1628 N         -86.7340  -22.0560  -40.1520 N.am    101 GLY   -0.4700
   1629 CA        -86.5760  -22.2470  -41.5790 C.3     101 GLY    0.3100
   1630 C         -86.7230  -20.9480  -42.3370 C.2     101 GLY   -0.0200
   1631 O         -86.7970  -20.9430  -43.5640 O.2     101 GLY    0.0900
   1632 HN        -85.9080  -21.8200  -39.6440 H       101 GLY    0.0900
   1633 HA1       -87.3340  -22.9420  -41.9110 H       101 GLY    0.5100
   1634 HA2       -85.5920  -22.6550  -41.7580 H       101 GLY   -0.5100
   1635 N         -86.7670  -19.8340  -41.6130 N.am    102 TYR   -0.4700
   1636 CA        -86.8350  -18.5350  -42.2610 C.3     102 TYR    0.3100
   1637 C         -86.5870  -17.4380  -41.2490 C.2     102 TYR    0.0700
   1638 O         -86.4610  -17.7050  -40.0550 O.2     102 TYR    0.0900
   1639 CB        -88.1460  -18.3920  -43.0150 C.3     102 TYR   -0.1800
   1640 CG        -89.3370  -18.2390  -42.1010 C.ar    102 TYR    0.0900
   1641 CD1       -89.9590  -16.9990  -41.9440 C.ar    102 TYR    0.0900
   1642 CD2       -89.8350  -19.3240  -41.3880 C.ar    102 TYR    0.0000
   1643 CE1       -91.0500  -16.8470  -41.1090 C.ar    102 TYR   -0.1150
   1644 CE2       -90.9280  -19.1760  -40.5540 C.ar    102 TYR    0.1150
   1645 CZ        -91.5220  -17.9340  -40.4230 C.ar    102 TYR   -0.1150
   1646 OH        -92.5960  -17.7810  -39.5980 O.3     102 TYR    0.1150
   1647 HN        -86.7580  -19.8380  -40.6170 H       102 TYR    0.1100
   1648 HA        -85.9990  -18.4540  -42.9410 H       102 TYR   -0.5400
   1649 HB1       -88.3170  -19.2980  -43.6350 H       102 TYR    0.4300
   1650 HB2       -88.1050  -17.4900  -43.6610 H       102 TYR   -0.1150
   1651 HD1       -89.5820  -16.1440  -42.4840 H       102 TYR    0.1150
   1652 HD2       -89.3660  -20.2920  -41.4880 H       102 TYR   -0.1150
   1653 HE1       -91.5230  -15.8830  -40.9990 H       102 TYR    0.1150
   1654 HE2       -91.3150  -20.0240  -40.0070 H       102 TYR    0.5100
   1655 HH        -93.0580  -16.9800  -39.8580 H       102 TYR   -0.5100
   1656 N         -86.5250  -16.1970  -41.7160 N.am    103 PHE   -0.4700
   1657 CA        -86.2030  -15.1030  -40.8080 C.3     103 PHE    0.3100
   1658 C         -87.4460  -14.6300  -40.0580 C.2     103 PHE    0.0700
   1659 O         -88.0780  -13.6320  -40.4350 O.2     103 PHE    0.0900
   1660 CB        -85.5160  -13.9410  -41.5300 C.3     103 PHE   -0.1800
   1661 CG        -84.7380  -13.0800  -40.6120 C.ar    103 PHE    0.0900
   1662 CD1       -83.3710  -13.1910  -40.5410 C.ar    103 PHE    0.0900
   1663 CD2       -85.3840  -12.2060  -39.7630 C.ar    103 PHE    0.0000
   1664 CE1       -82.6550  -12.4200  -39.6570 C.ar    103 PHE   -0.1150
   1665 CE2       -84.6700  -11.4330  -38.8780 C.ar    103 PHE    0.1150
   1666 CZ        -83.3070  -11.5410  -38.8230 C.ar    103 PHE   -0.1150
   1667 HN        -86.6880  -15.9640  -42.6720 H       103 PHE    0.1150
   1668 HA        -85.5520  -15.4950  -40.0400 H       103 PHE   -0.1150
   1669 HB1       -86.2830  -13.3030  -42.0180 H       103 PHE    0.1150
   1670 HB2       -84.8120  -14.3410  -42.2910 H       103 PHE   -0.1150
   1671 HD1       -82.8550  -13.8890  -41.1840 H       103 PHE    0.1150
   1672 HD2       -86.4610  -12.1270  -39.7930 H       103 PHE   -0.1150
   1673 HE1       -81.5790  -12.5050  -39.6170 H       103 PHE    0.1150
   1674 HE2       -85.1840  -10.7440  -38.2260 H       103 PHE    0.5100
   1675 HZ        -82.7440  -10.9360  -38.1270 H       103 PHE   -0.5100
   1676 N         -87.7680  -15.3330  -38.9710 N.am    104 VAL   -0.4700
   1677 CA        -88.9960  -15.0740  -38.2230 C.3     104 VAL    0.3100
   1678 C         -89.1100  -13.6860  -37.6280 C.2     104 VAL    0.0700
   1679 O         -90.1580  -13.3270  -37.1300 O.2     104 VAL    0.0900
   1680 CB        -89.1980  -16.0800  -37.0810 C.3     104 VAL   -0.0900
   1681 CG1       -89.8910  -17.3300  -37.5900 C.3     104 VAL    0.0900
   1682 CG2       -87.8710  -16.4020  -36.4100 C.3     104 VAL   -0.2700
   1683 HN        -87.1860  -16.0630  -38.6220 H       104 VAL    0.0900
   1684 HA        -89.8210  -15.1340  -38.9170 H       104 VAL    0.0900
   1685 HB        -89.8180  -15.6130  -36.2850 H       104 VAL    0.0900
   1686 HG11      -89.2770  -17.8110  -38.3820 H       104 VAL   -0.2700
   1687 HG12      -90.8820  -17.0650  -38.0200 H       104 VAL    0.0900
   1688 HG13      -90.0260  -18.0530  -36.7580 H       104 VAL    0.0900
   1689 HG21      -87.3350  -15.4640  -36.1510 H       104 VAL    0.0900
   1690 HG22      -87.2330  -16.9970  -37.0990 H       104 VAL    0.5100
   1691 HG23      -88.0480  -16.9770  -35.4760 H       104 VAL   -0.5100
   1692 N         -88.0530  -12.8940  -37.6710 N.am    105 PHE   -0.4700
   1693 CA        -88.1170  -11.5810  -37.0500 C.3     105 PHE    0.3100
   1694 C         -88.5090  -10.4430  -37.9870 C.2     105 PHE    0.0700
   1695 O         -88.5910   -9.2900  -37.5760 O.2     105 PHE    0.0900
   1696 CB        -86.8030  -11.2680  -36.3470 C.3     105 PHE   -0.1800
   1697 CG        -86.5320  -12.1600  -35.1930 C.ar    105 PHE    0.0900
   1698 CD1       -87.4990  -12.3520  -34.2190 C.ar    105 PHE    0.0900
   1699 CD2       -85.3160  -12.8070  -35.0690 C.ar    105 PHE    0.0000
   1700 CE1       -87.2610  -13.1670  -33.1420 C.ar    105 PHE   -0.1150
   1701 CE2       -85.0700  -13.6290  -33.9910 C.ar    105 PHE    0.1150
   1702 CZ        -86.0470  -13.8100  -33.0300 C.ar    105 PHE   -0.1150
   1703 HN        -87.1960  -13.1480  -38.1140 H       105 PHE    0.1150
   1704 HA        -88.9310  -11.5830  -36.3410 H       105 PHE   -0.1150
   1705 HB1       -86.8300  -10.2260  -35.9630 H       105 PHE    0.1150
   1706 HB2       -85.9640  -11.3890  -37.0650 H       105 PHE   -0.1150
   1707 HD1       -88.4530  -11.8530  -34.3090 H       105 PHE    0.1150
   1708 HD2       -84.5540  -12.6680  -35.8220 H       105 PHE   -0.1150
   1709 HE1       -88.0200  -13.3030  -32.3860 H       105 PHE    0.1150
   1710 HE2       -84.1170  -14.1290  -33.8980 H       105 PHE    0.5100
   1711 HZ        -85.8590  -14.4590  -32.1870 H       105 PHE   -0.5100
   1712 N         -88.7490  -10.7550  -39.2520 N.am    106 GLY   -0.4700
   1713 CA        -89.1830   -9.7220  -40.1900 C.3     106 GLY    0.3100
   1714 C         -88.1270   -8.6710  -40.4790 C.2     106 GLY   -0.0200
   1715 O         -87.0320   -8.7170  -39.9270 O.2     106 GLY    0.0900
   1716 HN        -88.6500  -11.6790  -39.6120 H       106 GLY    0.0900
   1717 HA1       -90.0490   -9.2370  -39.7650 H       106 GLY    0.5100
   1718 HA2       -89.4470  -10.2130  -41.1160 H       106 GLY   -0.5100
   1719 N         -88.4570   -7.7280  -41.3660 N.am    107 PRO   -0.2900
   1720 CA        -87.6170   -6.6340  -41.8690 C.3     107 PRO    0.0000
   1721 C         -86.8070   -5.9060  -40.8050 C.2     107 PRO    0.0900
   1722 O         -85.5780   -5.8500  -40.8870 O.2     107 PRO    0.0900
   1723 CB        -88.6300   -5.6730  -42.4840 C.3     107 PRO    0.0200
   1724 CG        -89.7160   -6.5730  -42.9620 C.3     107 PRO    0.0900
   1725 CD        -89.7920   -7.7230  -41.9800 C.3     107 PRO   -0.1800
   1726 HA        -86.8780   -7.0110  -42.5570 H       107 PRO    0.0900
   1727 HB1       -88.1820   -5.1040  -43.3260 H       107 PRO    0.0900
   1728 HB2       -89.0100   -4.9540  -41.7260 H       107 PRO   -0.1800
   1729 HG1       -90.6830   -6.0270  -42.9930 H       107 PRO    0.0900
   1730 HG2       -89.4840   -6.9500  -43.9810 H       107 PRO    0.0900
   1731 HD1       -90.5670   -7.5490  -41.2050 H       107 PRO    0.5100
   1732 HD2       -89.9810   -8.6890  -42.4950 H       107 PRO   -0.5100
   1733 N         -87.4810   -5.3340  -39.8160 N.am    108 THR   -0.4700
   1734 CA        -86.7510   -4.5840  -38.8000 C.3     108 THR    0.3100
   1735 C         -85.8280   -5.5060  -38.0100 C.2     108 THR    0.0700
   1736 O         -84.7110   -5.1350  -37.6680 O.2     108 THR    0.0900
   1737 CB        -87.6780   -3.7790  -37.8810 C.3     108 THR    0.1400
   1738 CG2       -88.5280   -2.8060  -38.7090 C.3     108 THR    0.0900
   1739 OG1       -88.5320   -4.6770  -37.1710 O.3     108 THR   -0.6600
   1740 HN        -88.4720   -5.3870  -39.7230 H       108 THR    0.4300
   1741 HA        -86.0730   -3.9160  -39.3130 H       108 THR   -0.2700
   1742 HB        -87.0780   -3.1950  -37.1520 H       108 THR    0.0900
   1743 HG1       -88.9740   -4.1480  -36.5020 H       108 THR    0.0900
   1744 HG21      -89.1470   -3.3680  -39.4410 H       108 THR    0.0900
   1745 HG22      -87.8670   -2.1080  -39.2660 H       108 THR    0.5100
   1746 HG23      -89.2040   -2.2310  -38.0420 H       108 THR   -0.5100
   1747 N         -86.2870   -6.7240  -37.7450 N.am    109 GLY   -0.4700
   1748 CA        -85.4180   -7.7250  -37.1500 C.3     109 GLY    0.3100
   1749 C         -84.2010   -7.9330  -38.0290 C.2     109 GLY   -0.0200
   1750 O         -83.0580   -7.8760  -37.5650 O.2     109 GLY    0.0900
   1751 HN        -87.2250   -7.0000  -37.9380 H       109 GLY    0.0900
   1752 HA1       -85.9680   -8.6510  -37.0610 H       109 GLY    0.5100
   1753 HA2       -85.1100   -7.3800  -36.1740 H       109 GLY   -0.5100
   1754 N         -84.4490   -8.1780  -39.3110 N.am    110 CYS   -0.4700
   1755 CA        -83.3880   -8.2450  -40.2870 C.3     110 CYS    0.3100
   1756 C         -82.4060   -7.0930  -40.0730 C.2     110 CYS    0.0700
   1757 O         -81.2060   -7.3010  -39.9120 O.2     110 CYS    0.0900
   1758 CB        -83.9630   -8.1600  -41.6960 C.3     110 CYS   -0.1000
   1759 SG        -82.7480   -8.5650  -42.9400 S.3     110 CYS    0.0900
   1760 HN        -85.3740   -8.3240  -39.6550 H       110 CYS    0.0900
   1761 HA        -82.8620   -9.1790  -40.1500 H       110 CYS   -0.0800
   1762 HB1       -84.3360   -7.1280  -41.8670 H       110 CYS    0.5100
   1763 HB2       -84.8200   -8.8610  -41.7740 H       110 CYS   -0.5100
   1764 N         -82.9220   -5.8730  -40.0570 N.am    111 ASN   -0.4700
   1765 CA        -82.0640   -4.7230  -39.8740 C.3     111 ASN    0.3100
   1766 C         -81.2490   -4.7350  -38.5890 C.2     111 ASN    0.0700
   1767 O         -80.0430   -4.4780  -38.6080 O.2     111 ASN    0.0900
   1768 CB        -82.8760   -3.4450  -39.9660 C.3     111 ASN   -0.1800
   1769 CG        -83.1780   -3.0840  -41.3780 C.2     111 ASN    0.0900
   1770 ND2       -84.4090   -2.6760  -41.6210 N.am    111 ASN    0.0900
   1771 OD1       -82.3230   -3.1740  -42.2520 O.2     111 ASN    0.5500
   1772 HN        -83.8970   -5.6940  -40.1660 H       111 ASN   -0.5500
   1773 HA        -81.3060   -4.7430  -40.6420 H       111 ASN   -0.6200
   1774 HB1       -82.3050   -2.6140  -39.5000 H       111 ASN    0.3200
   1775 HB2       -83.8330   -3.5810  -39.4190 H       111 ASN    0.3000
   1776 HD21      -84.6750   -2.4180  -42.5510 H       111 ASN    0.5100
   1777 HD22      -85.0750   -2.6220  -40.8780 H       111 ASN   -0.5100
   1778 N         -81.9070   -5.0100  -37.4670 N.am    112 LEU   -0.4700
   1779 CA        -81.2050   -5.1030  -36.2010 C.3     112 LEU    0.3100
   1780 C         -80.1240   -6.1400  -36.3410 C.2     112 LEU    0.0700
   1781 O         -78.9410   -5.8740  -36.1280 O.2     112 LEU    0.0900
   1782 CB        -82.1450   -5.5430  -35.0890 C.3     112 LEU   -0.1800
   1783 CG        -83.0170   -4.4660  -34.4760 C.3     112 LEU    0.0900
   1784 CD1       -84.1330   -5.1540  -33.7270 C.3     112 LEU    0.0900
   1785 CD2       -82.1850   -3.5850  -33.5580 C.3     112 LEU   -0.0900
   1786 HN        -82.8930   -5.1610  -37.4450 H       112 LEU    0.0900
   1787 HA        -80.7910   -4.1310  -35.9770 H       112 LEU   -0.2700
   1788 HB1       -81.5280   -5.9830  -34.2780 H       112 LEU    0.0900
   1789 HB2       -82.8140   -6.3270  -35.5010 H       112 LEU    0.0900
   1790 HG        -83.4350   -3.8150  -35.2730 H       112 LEU    0.0900
   1791 HD11      -83.7140   -5.8050  -32.9300 H       112 LEU   -0.2700
   1792 HD12      -84.7260   -5.7830  -34.4250 H       112 LEU    0.0900
   1793 HD13      -84.7940   -4.3960  -33.2540 H       112 LEU    0.0900
   1794 HD21      -81.3650   -3.1020  -34.1320 H       112 LEU    0.0900
   1795 HD22      -81.7370   -4.2000  -32.7480 H       112 LEU    0.5100
   1796 HD23      -82.8240   -2.7910  -33.1150 H       112 LEU   -0.5100
   1797 N         -80.5420   -7.3400  -36.7100 N.am    113 GLU   -0.4700
   1798 CA        -79.6160   -8.4280  -36.7830 C.3     113 GLU    0.3100
   1799 C         -78.4780   -8.0380  -37.7220 C.2     113 GLU    0.0700
   1800 O         -77.3290   -7.9890  -37.3120 O.2     113 GLU    0.0900
   1801 CB        -80.3350   -9.6960  -37.2180 C.3     113 GLU   -0.1800
   1802 CG        -79.5810  -10.9610  -36.8990 C.3     113 GLU    0.0900
   1803 CD        -78.8110  -11.4960  -38.0930 C.2     113 GLU    0.0900
   1804 OE1       -78.0810  -10.7080  -38.7380 O.co2   113 GLU   -0.2800
   1805 OE2       -78.9450  -12.7120  -38.3770 O.co2   113 GLU    0.0900
   1806 HN        -81.4900   -7.5360  -36.9480 H       113 GLU    0.0900
   1807 HA        -79.1740   -8.5610  -35.8060 H       113 GLU    0.6200
   1808 HB1       -80.4990   -9.6500  -38.3150 H       113 GLU   -0.7600
   1809 HB2       -81.3210   -9.7350  -36.7080 H       113 GLU   -0.7600
   1810 HG1       -80.3020  -11.7370  -36.5660 H       113 GLU    0.5100
   1811 HG2       -78.8620  -10.7560  -36.0770 H       113 GLU   -0.5100
   1812 N         -78.7930   -7.7110  -38.9690 N.am    114 GLY   -0.4700
   1813 CA        -77.7550   -7.3410  -39.9210 C.3     114 GLY    0.3100
   1814 C         -76.8110   -6.3010  -39.3480 C.2     114 GLY   -0.0200
   1815 O         -75.5890   -6.4040  -39.4720 O.2     114 GLY    0.0900
   1816 HN        -79.7320   -7.7040  -39.3040 H       114 GLY    0.0900
   1817 HA1       -78.2330   -6.9410  -40.8020 H       114 GLY    0.5100
   1818 HA2       -77.1960   -8.2300  -40.1720 H       114 GLY   -0.5100
   1819 N         -77.3770   -5.2830  -38.7100 N.am    115 PHE   -0.4700
   1820 CA        -76.5640   -4.2000  -38.1960 C.3     115 PHE    0.3100
   1821 C         -75.5780   -4.6970  -37.1460 C.2     115 PHE    0.0700
   1822 O         -74.3730   -4.5100  -37.2770 O.2     115 PHE    0.0900
   1823 CB        -77.4250   -3.0810  -37.6230 C.3     115 PHE   -0.1800
   1824 CG        -76.6300   -2.0560  -36.8780 C.ar    115 PHE    0.0900
   1825 CD1       -76.0250   -1.0040  -37.5520 C.ar    115 PHE    0.0900
   1826 CD2       -76.4540   -2.1610  -35.5040 C.ar    115 PHE    0.0000
   1827 CE1       -75.2770   -0.0600  -36.8670 C.ar    115 PHE   -0.1150
   1828 CE2       -75.7060   -1.2230  -34.8140 C.ar    115 PHE    0.1150
   1829 CZ        -75.1140   -0.1720  -35.4970 C.ar    115 PHE   -0.1150
   1830 HN        -78.3610   -5.2170  -38.5600 H       115 PHE    0.1150
   1831 HA        -75.9600   -3.8260  -39.0100 H       115 PHE   -0.1150
   1832 HB1       -78.1630   -3.5100  -36.9120 H       115 PHE    0.1150
   1833 HB2       -77.9500   -2.5580  -38.4500 H       115 PHE   -0.1150
   1834 HD1       -76.1390   -0.9200  -38.6230 H       115 PHE    0.1150
   1835 HD2       -76.9050   -2.9820  -34.9690 H       115 PHE   -0.1150
   1836 HE1       -74.8220    0.7610  -37.4020 H       115 PHE    0.1150
   1837 HE2       -75.5820   -1.3110  -33.7450 H       115 PHE    0.5100
   1838 HZ        -74.5280    0.5590  -34.9610 H       115 PHE   -0.5100
   1839 N         -76.0820   -5.3290  -36.0930 N.am    116 PHE   -0.4700
   1840 CA        -75.1890   -5.8280  -35.0560 C.3     116 PHE    0.3100
   1841 C         -74.2370   -6.9020  -35.5620 C.2     116 PHE    0.0700
   1842 O         -73.0460   -6.8790  -35.2780 O.2     116 PHE    0.0900
   1843 CB        -75.9750   -6.2860  -33.8330 C.3     116 PHE   -0.1800
   1844 CG        -76.5290   -5.1460  -33.0450 C.ar    116 PHE    0.0900
   1845 CD1       -75.6800   -4.1690  -32.5420 C.ar    116 PHE    0.0900
   1846 CD2       -77.8880   -5.0250  -32.8250 C.ar    116 PHE    0.0000
   1847 CE1       -76.1720   -3.1040  -31.8220 C.ar    116 PHE   -0.1150
   1848 CE2       -78.3880   -3.9620  -32.0950 C.ar    116 PHE    0.1150
   1849 CZ        -77.5270   -2.9990  -31.5930 C.ar    116 PHE   -0.1150
   1850 HN        -77.0580   -5.4860  -35.9660 H       116 PHE    0.1150
   1851 HA        -74.5120   -5.0290  -34.7870 H       116 PHE   -0.1150
   1852 HB1       -75.3070   -6.8650  -33.1590 H       116 PHE    0.1150
   1853 HB2       -76.8300   -6.9160  -34.1570 H       116 PHE   -0.1150
   1854 HD1       -74.6170   -4.2460  -32.7180 H       116 PHE    0.1150
   1855 HD2       -78.5640   -5.7660  -33.2260 H       116 PHE   -0.1150
   1856 HE1       -75.4980   -2.3540  -31.4370 H       116 PHE    0.1150
   1857 HE2       -79.4500   -3.8840  -31.9160 H       116 PHE    0.5100
   1858 HZ        -77.9160   -2.1670  -31.0250 H       116 PHE   -0.5100
   1859 N         -74.7660   -7.8270  -36.3450 N.am    117 ALA   -0.4700
   1860 CA        -73.9490   -8.8180  -37.0050 C.3     117 ALA    0.3100
   1861 C         -72.8120   -8.1500  -37.7680 C.2     117 ALA    0.0700
   1862 O         -71.6410   -8.4590  -37.5460 O.2     117 ALA    0.0900
   1863 CB        -74.8000   -9.6580  -37.9510 C.3     117 ALA   -0.2700
   1864 HN        -75.7470   -7.8840  -36.5140 H       117 ALA    0.0900
   1865 HA        -73.5000   -9.4420  -36.2490 H       117 ALA    0.0900
   1866 HB1       -75.2680   -9.0090  -38.7230 H       117 ALA    0.0900
   1867 HB2       -75.6050  -10.1700  -37.3830 H       117 ALA    0.5100
   1868 HB3       -74.1650  -10.4130  -38.4620 H       117 ALA   -0.5100
   1869 N         -73.1280   -7.2320  -38.6750 N.am    118 THR   -0.4700
   1870 CA        -72.0470   -6.6690  -39.4740 C.3     118 THR    0.3100
   1871 C         -71.2200   -5.6930  -38.6430 C.2     118 THR    0.0700
   1872 O         -70.0330   -5.5040  -38.8970 O.2     118 THR    0.0900
   1873 CB        -72.5080   -6.0430  -40.8260 C.3     118 THR    0.1400
   1874 CG2       -73.3990   -7.0090  -41.6280 C.3     118 THR    0.0900
   1875 OG1       -73.2100   -4.8290  -40.5900 O.3     118 THR   -0.6600
   1876 HN        -74.0550   -6.9070  -38.8430 H       118 THR    0.4300
   1877 HA        -71.3470   -7.4670  -39.6680 H       118 THR   -0.2700
   1878 HB        -71.6220   -5.8270  -41.4610 H       118 THR    0.0900
   1879 HG1       -74.0440   -5.0800  -40.1850 H       118 THR    0.0900
   1880 HG21      -74.3070   -7.2660  -41.0430 H       118 THR    0.0900
   1881 HG22      -72.8420   -7.9440  -41.8470 H       118 THR    0.5100
   1882 HG23      -73.7150   -6.5300  -42.5800 H       118 THR   -0.5100
   1883 N         -71.8360   -5.0970  -37.6270 N.am    119 LEU   -0.4700
   1884 CA        -71.1220   -4.1240  -36.8240 C.3     119 LEU    0.3100
   1885 C         -69.9600   -4.8310  -36.1680 C.2     119 LEU    0.0700
   1886 O         -68.8150   -4.3980  -36.2860 O.2     119 LEU    0.0900
   1887 CB        -72.0240   -3.4730  -35.7710 C.3     119 LEU   -0.1800
   1888 CG        -71.2820   -2.4550  -34.8900 C.3     119 LEU    0.0900
   1889 CD1       -70.8720   -1.2240  -35.6730 C.3     119 LEU    0.0900
   1890 CD2       -72.1110   -2.0610  -33.6910 C.3     119 LEU   -0.0900
   1891 HN        -72.7830   -5.2830  -37.3780 H       119 LEU    0.0900
   1892 HA        -70.7320   -3.3710  -37.4920 H       119 LEU   -0.2700
   1893 HB1       -72.4430   -4.2690  -35.1200 H       119 LEU    0.0900
   1894 HB2       -72.8580   -2.9540  -36.2890 H       119 LEU    0.0900
   1895 HG        -70.3730   -2.9360  -34.4690 H       119 LEU    0.0900
   1896 HD11      -71.7690   -0.7220  -36.0940 H       119 LEU   -0.2700
   1897 HD12      -70.2030   -1.5140  -36.5100 H       119 LEU    0.0900
   1898 HD13      -70.3460   -0.5090  -35.0040 H       119 LEU    0.0900
   1899 HD21      -72.3370   -2.9560  -33.0730 H       119 LEU    0.0900
   1900 HD22      -73.0690   -1.6090  -34.0250 H       119 LEU    0.5100
   1901 HD23      -71.5510   -1.3310  -33.0680 H       119 LEU   -0.5100
   1902 N         -70.2580   -5.9380  -35.4970 N.am    120 GLY   -0.4700
   1903 CA        -69.2410   -6.7140  -34.7910 C.3     120 GLY    0.3100
   1904 C         -68.1250   -7.1480  -35.7120 C.2     120 GLY   -0.0200
   1905 O         -66.9560   -6.8430  -35.4770 O.2     120 GLY    0.0900
   1906 HN        -71.1900   -6.2880  -35.4450 H       120 GLY    0.0900
   1907 HA1       -69.7170   -7.5880  -34.3720 H       120 GLY    0.5100
   1908 HA2       -68.8340   -6.0970  -34.0040 H       120 GLY   -0.5100
   1909 N         -68.4890   -7.8550  -36.7760 N.am    121 GLY   -0.4700
   1910 CA        -67.5210   -8.2590  -37.7850 C.3     121 GLY    0.3100
   1911 C         -66.6160   -7.1310  -38.2380 C.2     121 GLY   -0.0200
   1912 O         -65.4030   -7.2950  -38.3140 O.2     121 GLY    0.0900
   1913 HN        -69.4320   -8.1380  -36.9310 H       121 GLY    0.0900
   1914 HA1       -68.0710   -8.6310  -38.6380 H       121 GLY    0.5100
   1915 HA2       -66.9140   -9.0460  -37.3620 H       121 GLY   -0.5100
   1916 N         -67.1940   -5.9740  -38.5450 N.am    122 GLU   -0.4700
   1917 CA        -66.3800   -4.8340  -38.9450 C.3     122 GLU    0.3100
   1918 C         -65.4480   -4.3730  -37.8260 C.2     122 GLU    0.0700
   1919 O         -64.2540   -4.1580  -38.0450 O.2     122 GLU    0.0900
   1920 CB        -67.2480   -3.6740  -39.4480 C.3     122 GLU   -0.1800
   1921 CG        -67.8470   -3.9110  -40.8300 C.3     122 GLU    0.0900
   1922 CD        -66.7970   -4.0610  -41.9320 C.2     122 GLU    0.0900
   1923 OE1       -66.2720   -3.0260  -42.4060 O.co2   122 GLU   -0.2800
   1924 OE2       -66.5190   -5.2120  -42.3440 O.co2   122 GLU    0.0900
   1925 HN        -68.1820   -5.8370  -38.5150 H       122 GLU    0.0900
   1926 HA        -65.7110   -5.1630  -39.7260 H       122 GLU    0.6200
   1927 HB1       -66.6240   -2.7560  -39.4860 H       122 GLU   -0.7600
   1928 HB2       -68.0770   -3.5150  -38.7260 H       122 GLU   -0.7600
   1929 HG1       -68.5020   -3.0530  -41.0880 H       122 GLU    0.5100
   1930 HG2       -68.4560   -4.8400  -40.8010 H       122 GLU   -0.5100
   1931 N         -65.9880   -4.2220  -36.6210 N.am    123 ILE   -0.4700
   1932 CA        -65.1630   -3.8660  -35.4880 C.3     123 ILE    0.3100
   1933 C         -64.0050   -4.8370  -35.3460 C.2     123 ILE    0.0700
   1934 O         -62.8440   -4.4220  -35.2540 O.2     123 ILE    0.0900
   1935 CB        -65.9510   -3.8910  -34.1910 C.3     123 ILE   -0.0900
   1936 CG1       -66.7640   -2.6110  -34.0580 C.3     123 ILE    0.0900
   1937 CG2       -65.0040   -4.0240  -33.0130 C.3     123 ILE   -0.2700
   1938 CD        -67.9960   -2.7890  -33.2070 C.3     123 ILE    0.0900
   1939 HN        -66.9630   -4.3420  -36.4480 H       123 ILE    0.0900
   1940 HA        -64.7700   -2.8760  -35.6640 H       123 ILE    0.0900
   1941 HB        -66.6540   -4.7510  -34.2010 H       123 ILE   -0.1800
   1942 HG11      -67.0740   -2.2780  -35.0710 H       123 ILE    0.0900
   1943 HG12      -66.1240   -1.8260  -33.6020 H       123 ILE    0.0900
   1944 HG21      -64.2990   -3.1650  -32.9910 H       123 ILE   -0.2700
   1945 HG22      -64.4150   -4.9620  -33.1050 H       123 ILE    0.0900
   1946 HG23      -65.5800   -4.0350  -32.0630 H       123 ILE    0.0900
   1947 HD1       -67.7080   -2.9330  -32.1430 H       123 ILE    0.0900
   1948 HD2       -68.5630   -3.6830  -33.5430 H       123 ILE    0.5100
   1949 HD3       -68.6410   -1.8880  -33.2810 H       123 ILE   -0.5100
   1950 N         -64.3190   -6.1310  -35.3180 N.am    124 ALA   -0.4700
   1951 CA        -63.2890   -7.1510  -35.1960 C.3     124 ALA    0.3100
   1952 C         -62.2540   -6.9590  -36.2860 C.2     124 ALA    0.0700
   1953 O         -61.0570   -6.8540  -36.0050 O.2     124 ALA    0.0900
   1954 CB        -63.8900   -8.5510  -35.2760 C.3     124 ALA   -0.2700
   1955 HN        -65.2590   -6.4540  -35.3790 H       124 ALA    0.0900
   1956 HA        -62.7950   -7.0110  -34.2450 H       124 ALA    0.0900
   1957 HB1       -64.4050   -8.6890  -36.2520 H       124 ALA    0.0900
   1958 HB2       -64.6310   -8.6920  -34.4610 H       124 ALA    0.5100
   1959 HB3       -63.0860   -9.3130  -35.1880 H       124 ALA   -0.5100
   1960 N         -62.7220   -6.9000  -37.5320 N.am    125 LEU   -0.4700
   1961 CA        -61.8470   -6.6820  -38.6720 C.3     125 LEU    0.3100
   1962 C         -60.9090   -5.5060  -38.4600 C.2     125 LEU    0.0700
   1963 O         -59.6860   -5.6600  -38.4540 O.2     125 LEU    0.0900
   1964 CB        -62.6670   -6.4090  -39.9360 C.3     125 LEU   -0.1800
   1965 CG        -61.9060   -5.8110  -41.1300 C.3     125 LEU    0.0900
   1966 CD1       -60.6140   -6.5470  -41.4110 C.3     125 LEU    0.0900
   1967 CD2       -62.7970   -5.7690  -42.3690 C.3     125 LEU   -0.0900
   1968 HN        -63.6920   -7.0030  -37.7380 H       125 LEU    0.0900
   1969 HA        -61.2400   -7.5650  -38.8020 H       125 LEU   -0.2700
   1970 HB1       -63.4820   -5.7070  -39.6660 H       125 LEU    0.0900
   1971 HB2       -63.1130   -7.3710  -40.2650 H       125 LEU    0.0900
   1972 HG        -61.6760   -4.7460  -40.9140 H       125 LEU    0.0900
   1973 HD11      -60.7950   -7.3760  -42.1280 H       125 LEU   -0.2700
   1974 HD12      -60.2100   -6.9740  -40.4700 H       125 LEU    0.0900
   1975 HD13      -59.8710   -5.8510  -41.8550 H       125 LEU    0.0900
   1976 HD21      -63.6950   -5.1460  -42.1730 H       125 LEU    0.0900
   1977 HD22      -63.1290   -6.7960  -42.6300 H       125 LEU    0.5100
   1978 HD23      -62.2380   -5.3280  -43.2210 H       125 LEU   -0.5100
   1979 N         -61.4850   -4.3260  -38.2630 N.am    126 TRP   -0.4700
   1980 CA        -60.6960   -3.1300  -38.0190 C.3     126 TRP    0.3100
   1981 C         -59.7780   -3.2070  -36.7920 C.2     126 TRP    0.0700
   1982 O         -58.7380   -2.5400  -36.7450 O.2     126 TRP    0.0900
   1983 CB        -61.5940   -1.8880  -37.9810 C.3     126 TRP   -0.1800
   1984 CG        -61.9260   -1.3950  -39.3580 C.ar    126 TRP    0.0900
   1985 CD1       -63.1420   -1.4410  -39.9810 C.ar    126 TRP    0.0900
   1986 CD2       -61.0170   -0.8080  -40.2960 C.ar    126 TRP   -0.0300
   1987 CE2       -61.7490   -0.5120  -41.4560 C.ar    126 TRP   -0.1500
   1988 CE3       -59.6560   -0.5050  -40.2600 C.ar    126 TRP    0.2200
   1989 NE1       -63.0420   -0.9050  -41.2410 N.ar    126 TRP   -0.5100
   1990 CZ2       -61.1640    0.0700  -42.5680 C.ar    126 TRP    0.3700
   1991 CZ3       -59.0830    0.0740  -41.3630 C.ar    126 TRP    0.2400
   1992 CH2       -59.8300    0.3550  -42.4980 C.ar    126 TRP    0.1100
   1993 HN        -62.4760   -4.2090  -38.2740 H       126 TRP   -0.2500
   1994 HA        -59.9680   -3.0420  -38.8120 H       126 TRP    0.1700
   1995 HB1       -61.0720   -1.0770  -37.4290 H       126 TRP   -0.2000
   1996 HB2       -62.5400   -2.1370  -37.4540 H       126 TRP    0.1400
   1997 HD1       -64.0470   -1.8400  -39.5460 H       126 TRP   -0.2700
   1998 HE1       -63.7750   -0.8170  -41.8780 H       126 TRP    0.1600
   1999 HE3       -59.0510   -0.7150  -39.3920 H       126 TRP   -0.1400
   2000 HZ2       -61.7250    0.2990  -43.4620 H       126 TRP    0.1400
   2001 HZ3       -58.0310    0.3170  -41.3470 H       126 TRP    0.5100
   2002 HH2       -59.3420    0.8090  -43.3480 H       126 TRP   -0.5100
   2003 N         -60.1390   -4.0110  -35.7970 N.am    127 SER   -0.4700
   2004 CA        -59.2230   -4.2390  -34.7000 C.3     127 SER    0.3100
   2005 C         -57.9830   -4.9180  -35.2380 C.2     127 SER    0.0700
   2006 O         -56.8730   -4.4080  -35.0920 O.2     127 SER    0.0900
   2007 CB        -59.8640   -5.0990  -33.6360 C.3     127 SER    0.0500
   2008 OG        -61.0850   -4.5170  -33.2650 O.3     127 SER    0.0900
   2009 HN        -61.0210   -4.4750  -35.7610 H       127 SER    0.0900
   2010 HA        -58.9480   -3.2790  -34.2890 H       127 SER   -0.6600
   2011 HB1       -59.2030   -5.1630  -32.7460 H       127 SER    0.4300
   2012 HB2       -60.0500   -6.1210  -34.0320 H       127 SER    0.5100
   2013 HG1       -61.6180   -4.4880  -34.0630 H       127 SER   -0.5100
   2014 N         -58.1620   -6.0640  -35.8870 N.am    128 LEU   -0.4700
   2015 CA        -57.0270   -6.7410  -36.5020 C.3     128 LEU    0.3100
   2016 C         -56.1130   -5.7610  -37.2520 C.2     128 LEU    0.0700
   2017 O         -54.8870   -5.8990  -37.2380 O.2     128 LEU    0.0900
   2018 CB        -57.5000   -7.8560  -37.4310 C.3     128 LEU   -0.1800
   2019 CG        -58.2510   -8.9430  -36.6820 C.3     128 LEU    0.0900
   2020 CD1       -58.4520  -10.1340  -37.5870 C.3     128 LEU    0.0900
   2021 CD2       -57.4840   -9.3300  -35.4400 C.3     128 LEU   -0.0900
   2022 HN        -59.0550   -6.5010  -35.9810 H       128 LEU    0.0900
   2023 HA        -56.4130   -7.1460  -35.7120 H       128 LEU   -0.2700
   2024 HB1       -56.6170   -8.3060  -37.9320 H       128 LEU    0.0900
   2025 HB2       -58.1700   -7.4220  -38.2030 H       128 LEU    0.0900
   2026 HG        -59.2380   -8.5540  -36.3520 H       128 LEU    0.0900
   2027 HD11      -57.4690  -10.5330  -37.9180 H       128 LEU   -0.2700
   2028 HD12      -59.0330   -9.8340  -38.4840 H       128 LEU    0.0900
   2029 HD13      -58.9950  -10.9360  -37.0410 H       128 LEU    0.0900
   2030 HD21      -57.6670   -8.5890  -34.6320 H       128 LEU    0.0900
   2031 HD22      -56.3950   -9.3540  -35.6600 H       128 LEU    0.5100
   2032 HD23      -57.8170  -10.3290  -35.0860 H       128 LEU   -0.5100
   2033 N         -56.7080   -4.7710  -37.9120 N.am    129 VAL   -0.4700
   2034 CA        -55.9150   -3.7540  -38.5700 C.3     129 VAL    0.3100
   2035 C         -55.2570   -2.8500  -37.5360 C.2     129 VAL    0.0700
   2036 O         -54.0340   -2.7220  -37.4920 O.2     129 VAL    0.0900
   2037 CB        -56.7620   -2.8960  -39.5330 C.3     129 VAL   -0.0900
   2038 CG1       -55.9460   -1.7180  -40.0490 C.3     129 VAL    0.0900
   2039 CG2       -57.2640   -3.7360  -40.6930 C.3     129 VAL   -0.2700
   2040 HN        -57.6990   -4.6860  -37.9820 H       129 VAL    0.0900
   2041 HA        -55.1280   -4.2530  -39.1150 H       129 VAL    0.0900
   2042 HB        -57.6610   -2.5180  -39.0000 H       129 VAL    0.0900
   2043 HG11      -54.9650   -2.0700  -40.4310 H       129 VAL   -0.2700
   2044 HG12      -55.7660   -0.9930  -39.2260 H       129 VAL    0.0900
   2045 HG13      -56.4890   -1.2140  -40.8770 H       129 VAL    0.0900
   2046 HG21      -57.5730   -4.7400  -40.3310 H       129 VAL    0.0900
   2047 HG22      -56.4570   -3.8640  -41.4450 H       129 VAL    0.5100
   2048 HG23      -58.1400   -3.2440  -41.1650 H       129 VAL   -0.5100
   2049 N         -56.0750   -2.2140  -36.7000 N.am    130 VAL   -0.4700
   2050 CA        -55.5560   -1.3250  -35.6770 C.3     130 VAL    0.3100
   2051 C         -54.4270   -2.0080  -34.9160 C.2     130 VAL    0.0700
   2052 O         -53.3660   -1.4180  -34.7020 O.2     130 VAL    0.0900
   2053 CB        -56.6590   -0.8750  -34.7010 C.3     130 VAL   -0.0900
   2054 CG1       -56.0490   -0.3420  -33.4090 C.3     130 VAL    0.0900
   2055 CG2       -57.5530    0.1710  -35.3570 C.3     130 VAL   -0.2700
   2056 HN        -57.0660   -2.3170  -36.7390 H       130 VAL    0.0900
   2057 HA        -55.1280   -0.4660  -36.1720 H       130 VAL    0.0900
   2058 HB        -57.3180   -1.7390  -34.4670 H       130 VAL    0.0900
   2059 HG11      -55.3940    0.5290  -33.6270 H       130 VAL   -0.2700
   2060 HG12      -55.4380   -1.1330  -32.9250 H       130 VAL    0.0900
   2061 HG13      -56.8550   -0.0140  -32.7180 H       130 VAL    0.0900
   2062 HG21      -58.0310   -0.2510  -36.2660 H       130 VAL    0.0900
   2063 HG22      -56.9460    1.0540  -35.6540 H       130 VAL    0.5100
   2064 HG23      -58.3490    0.4850  -34.6500 H       130 VAL   -0.5100
   2065 N         -54.6450   -3.2660  -34.5260 N.am    131 LEU   -0.4700
   2066 CA        -53.6210   -4.0280  -33.8240 C.3     131 LEU    0.3100
   2067 C         -52.3230   -4.0320  -34.6340 C.2     131 LEU    0.0700
   2068 O         -51.2660   -3.6470  -34.1380 O.2     131 LEU    0.0900
   2069 CB        -54.1040   -5.4470  -33.5110 C.3     131 LEU   -0.1800
   2070 CG        -53.1090   -6.3620  -32.7900 C.3     131 LEU    0.0900
   2071 CD1       -52.4380   -5.6500  -31.6260 C.3     131 LEU    0.0900
   2072 CD2       -53.7740   -7.6340  -32.3020 C.3     131 LEU   -0.0900
   2073 HN        -55.5090   -3.7360  -34.6940 H       131 LEU    0.0900
   2074 HA        -53.3870   -3.5040  -32.9090 H       131 LEU   -0.2700
   2075 HB1       -54.3770   -5.9320  -34.4710 H       131 LEU    0.0900
   2076 HB2       -55.0100   -5.3650  -32.8760 H       131 LEU    0.0900
   2077 HG        -52.3300   -6.6920  -33.5110 H       131 LEU    0.0900
   2078 HD11      -53.2030   -5.1660  -30.9820 H       131 LEU   -0.2700
   2079 HD12      -51.7500   -4.8660  -32.0080 H       131 LEU    0.0900
   2080 HD13      -51.8700   -6.3810  -31.0120 H       131 LEU    0.0900
   2081 HD21      -54.3520   -8.1030  -33.1260 H       131 LEU    0.0900
   2082 HD22      -54.4700   -7.4000  -31.4680 H       131 LEU    0.5100
   2083 HD23      -53.0030   -8.3550  -31.9550 H       131 LEU   -0.5100
   2084 N         -52.4110   -4.4270  -35.8990 N.am    132 ALA   -0.4700
   2085 CA        -51.2590   -4.3680  -36.7900 C.3     132 ALA    0.3100
   2086 C         -50.5820   -3.0100  -36.7270 C.2     132 ALA    0.0700
   2087 O         -49.3890   -2.9240  -36.4700 O.2     132 ALA    0.0900
   2088 CB        -51.6770   -4.6620  -38.2080 C.3     132 ALA   -0.2700
   2089 HN        -53.2580   -4.7770  -36.2930 H       132 ALA    0.0900
   2090 HA        -50.5360   -5.0950  -36.4510 H       132 ALA    0.0900
   2091 HB1       -52.1250   -3.7560  -38.6690 H       132 ALA    0.0900
   2092 HB2       -52.4310   -5.4770  -38.2190 H       132 ALA    0.5100
   2093 HB3       -50.7910   -4.9630  -38.8080 H       132 ALA   -0.5100
   2094 N         -51.3390   -1.9420  -36.9670 N.am    133 ILE   -0.4700
   2095 CA        -50.7590   -0.6030  -36.9440 C.3     133 ILE    0.3100
   2096 C         -49.9870   -0.3730  -35.6500 C.2     133 ILE    0.0700
   2097 O         -48.8370    0.0630  -35.6750 O.2     133 ILE    0.0900
   2098 CB        -51.8220    0.4880  -37.0920 C.3     133 ILE   -0.0900
   2099 CG1       -52.6370    0.2690  -38.3690 C.3     133 ILE    0.0900
   2100 CG2       -51.1640    1.8520  -37.0970 C.3     133 ILE   -0.2700
   2101 CD        -53.5600    1.4380  -38.7230 C.3     133 ILE    0.0900
   2102 HN        -52.3130   -2.0050  -37.1690 H       133 ILE    0.0900
   2103 HA        -50.0500   -0.5400  -37.7540 H       133 ILE    0.0900
   2104 HB        -52.5390    0.4250  -36.2460 H       133 ILE   -0.1800
   2105 HG11      -53.2580   -0.6420  -38.2390 H       133 ILE    0.0900
   2106 HG12      -51.9340    0.1080  -39.2130 H       133 ILE    0.0900
   2107 HG21      -50.4490    1.9280  -37.9440 H       133 ILE   -0.2700
   2108 HG22      -50.6080    2.0070  -36.1480 H       133 ILE    0.0900
   2109 HG23      -51.9360    2.6440  -37.2120 H       133 ILE    0.0900
   2110 HD1       -52.9590    2.3120  -39.0510 H       133 ILE    0.0900
   2111 HD2       -54.1580    1.7310  -37.8340 H       133 ILE    0.5100
   2112 HD3       -54.2400    1.1450  -39.5520 H       133 ILE   -0.5100
   2113 N         -50.6170   -0.6790  -34.5150 N.am    134 GLU   -0.4700
   2114 CA        -49.9830   -0.4740  -33.2210 C.3     134 GLU    0.3100
   2115 C         -48.6680   -1.2230  -33.0820 C.2     134 GLU    0.0700
   2116 O         -47.6430   -0.6410  -32.7430 O.2     134 GLU    0.0900
   2117 CB        -50.9340   -0.8270  -32.0800 C.3     134 GLU   -0.1800
   2118 CG        -51.8120    0.3420  -31.6760 C.3     134 GLU    0.0900
   2119 CD        -53.1220   -0.0950  -31.0560 C.2     134 GLU    0.0900
   2120 OE1       -53.2140   -1.2790  -30.6540 O.co2   134 GLU   -0.2800
   2121 OE2       -54.0560    0.7400  -30.9700 O.co2   134 GLU    0.0900
   2122 HN        -51.5400   -1.0590  -34.5010 H       134 GLU    0.0900
   2123 HA        -49.6900    0.5630  -33.1560 H       134 GLU    0.6200
   2124 HB1       -50.3370   -1.1480  -31.2010 H       134 GLU   -0.7600
   2125 HB2       -51.5830   -1.6700  -32.4010 H       134 GLU   -0.7600
   2126 HG1       -52.0360    0.9530  -32.5760 H       134 GLU    0.5100
   2127 HG2       -51.2640    0.9660  -30.9390 H       134 GLU   -0.5100
   2128 N         -48.6760   -2.5170  -33.3540 N.am    135 ARG   -0.4700
   2129 CA        -47.4430   -3.2840  -33.2700 C.3     135 ARG    0.3100
   2130 C         -46.3700   -2.6900  -34.1630 C.2     135 ARG    0.0700
   2131 O         -45.2040   -2.6320  -33.7970 O.2     135 ARG    0.0900
   2132 CB        -47.7150   -4.7320  -33.6510 C.3     135 ARG   -0.1800
   2133 CG        -48.8510   -5.3000  -32.8480 C.3     135 ARG    0.0900
   2134 CD        -49.1520   -6.7030  -33.2430 C.3     135 ARG    0.0900
   2135 NE        -49.7450   -7.4350  -32.1330 N.pl3   135 ARG   -0.1800
   2136 CZ        -50.2720   -8.6440  -32.2580 C.cat   135 ARG    0.0900
   2137 NH1       -50.4870   -9.1550  -33.4630 N.pl3   135 ARG    0.0900
   2138 NH2       -50.5870   -9.3350  -31.1790 N.pl3   135 ARG    0.2000
   2139 HN        -49.5000   -3.0120  -33.6210 H       135 ARG    0.0900
   2140 HA        -47.0730   -3.2210  -32.2580 H       135 ARG    0.0900
   2141 HB1       -46.8010   -5.3350  -33.4670 H       135 ARG   -0.7000
   2142 HB2       -47.9690   -4.7850  -34.7300 H       135 ARG    0.4400
   2143 HG1       -49.7550   -4.6750  -33.0060 H       135 ARG    0.6400
   2144 HG2       -48.5820   -5.2760  -31.7700 H       135 ARG   -0.8000
   2145 HD1       -48.2170   -7.2250  -33.5380 H       135 ARG    0.4600
   2146 HD2       -49.8770   -6.7130  -34.0860 H       135 ARG    0.4600
   2147 HE        -49.7550   -7.0050  -31.2300 H       135 ARG   -0.8000
   2148 HH11      -50.7420  -10.1170  -33.5610 H       135 ARG    0.4600
   2149 HH12      -50.3940   -8.5790  -34.2760 H       135 ARG    0.4600
   2150 HH21      -50.4290   -8.9440  -30.2720 H       135 ARG    0.5100
   2151 HH22      -50.9850  -10.2470  -31.2670 H       135 ARG   -0.5100
   2152 N         -46.7730   -2.2440  -35.3450 N.am    136 TYR   -0.4700
   2153 CA        -45.8510   -1.6310  -36.2750 C.3     136 TYR    0.3100
   2154 C         -45.2270   -0.4340  -35.6120 C.2     136 TYR    0.0700
   2155 O         -44.0100   -0.2870  -35.5820 O.2     136 TYR    0.0900
   2156 CB        -46.6080   -1.1460  -37.4990 C.3     136 TYR   -0.1800
   2157 CG        -45.8160   -0.1870  -38.3370 C.ar    136 TYR    0.0900
   2158 CD1       -44.6560   -0.5970  -38.9530 C.ar    136 TYR    0.0900
   2159 CD2       -46.2280    1.1290  -38.5120 C.ar    136 TYR    0.0000
   2160 CE1       -43.9280    0.2550  -39.7270 C.ar    136 TYR   -0.1150
   2161 CE2       -45.5060    1.9920  -39.2890 C.ar    136 TYR    0.1150
   2162 CZ        -44.3550    1.5420  -39.8950 C.ar    136 TYR   -0.1150
   2163 OH        -43.6020    2.3690  -40.6810 O.3     136 TYR    0.1150
   2164 HN        -47.7220   -2.3080  -35.6420 H       136 TYR    0.1100
   2165 HA        -45.1120   -2.3660  -36.5540 H       136 TYR   -0.5400
   2166 HB1       -47.5330   -0.6210  -37.1770 H       136 TYR    0.4300
   2167 HB2       -46.8670   -2.0140  -38.1420 H       136 TYR   -0.1150
   2168 HD1       -44.3160   -1.6140  -38.8220 H       136 TYR    0.1150
   2169 HD2       -47.1290    1.4730  -38.0270 H       136 TYR   -0.1150
   2170 HE1       -43.0200   -0.0830  -40.2030 H       136 TYR    0.1150
   2171 HE2       -45.8350    3.0120  -39.4260 H       136 TYR    0.5100
   2172 HH        -42.7730    1.9230  -40.8720 H       136 TYR   -0.5100
   2173 N         -46.0930    0.4270  -35.0880 N.am    137 VAL   -0.4700
   2174 CA        -45.6800    1.6160  -34.3650 C.3     137 VAL    0.3100
   2175 C         -44.7750    1.2510  -33.1960 C.2     137 VAL    0.0700
   2176 O         -43.6450    1.7310  -33.1080 O.2     137 VAL    0.0900
   2177 CB        -46.9000    2.4000  -33.8560 C.3     137 VAL   -0.0900
   2178 CG1       -46.5000    3.3750  -32.7510 C.3     137 VAL    0.0900
   2179 CG2       -47.5510    3.1170  -35.0080 C.3     137 VAL   -0.2700
   2180 HN        -47.0770    0.2940  -35.1710 H       137 VAL    0.0900
   2181 HA        -45.0940    2.2270  -35.0350 H       137 VAL    0.0900
   2182 HB        -47.6550    1.6880  -33.4610 H       137 VAL    0.0900
   2183 HG11      -45.6270    3.9810  -33.0740 H       137 VAL   -0.2700
   2184 HG12      -46.2210    2.8130  -31.8340 H       137 VAL    0.0900
   2185 HG13      -47.3450    4.0610  -32.5260 H       137 VAL    0.0900
   2186 HG21      -47.8820    2.3860  -35.7760 H       137 VAL    0.0900
   2187 HG22      -46.8250    3.8170  -35.4740 H       137 VAL    0.5100
   2188 HG23      -48.4380    3.6810  -34.6490 H       137 VAL   -0.5100
   2189 N         -45.2640    0.3940  -32.3060 N.am    138 VAL   -0.4700
   2190 CA        -44.5040    0.0050  -31.1300 C.3     138 VAL    0.3100
   2191 C         -43.1730   -0.6660  -31.4600 C.2     138 VAL    0.0700
   2192 O         -42.1380   -0.3060  -30.9050 O.2     138 VAL    0.0900
   2193 CB        -45.3040   -0.9340  -30.2220 C.3     138 VAL   -0.0900
   2194 CG1       -44.3720   -1.6250  -29.2390 C.3     138 VAL    0.0900
   2195 CG2       -46.3770   -0.1630  -29.4910 C.3     138 VAL   -0.2700
   2196 HN        -46.1680   -0.0170  -32.4030 H       138 VAL    0.0900
   2197 HA        -44.2430    0.9060  -30.5940 H       138 VAL    0.0900
   2198 HB        -45.8230   -1.6960  -30.8420 H       138 VAL    0.0900
   2199 HG11      -43.7230   -0.8770  -28.7360 H       138 VAL   -0.2700
   2200 HG12      -43.7260   -2.3510  -29.7780 H       138 VAL    0.0900
   2201 HG13      -44.9650   -2.1580  -28.4650 H       138 VAL    0.0900
   2202 HG21      -47.1690    0.1570  -30.2020 H       138 VAL    0.0900
   2203 HG22      -45.9370    0.7430  -29.0190 H       138 VAL    0.5100
   2204 HG23      -46.8390   -0.8040  -28.7100 H       138 VAL   -0.5100
   2205 N         -43.1900   -1.6380  -32.3650 N.am    139 VAL   -0.4700
   2206 CA        -42.0220   -2.4820  -32.5810 C.3     139 VAL    0.3100
   2207 C         -41.0660   -1.9500  -33.6340 C.2     139 VAL    0.0700
   2208 O         -39.8460   -2.0610  -33.4820 O.2     139 VAL    0.0900
   2209 CB        -42.4100   -3.9260  -32.9460 C.3     139 VAL   -0.0900
   2210 CG1       -41.1800   -4.7110  -33.3170 C.3     139 VAL    0.0900
   2211 CG2       -43.1280   -4.5960  -31.7850 C.3     139 VAL   -0.2700
   2212 HN        -43.9900   -1.8330  -32.9280 H       139 VAL    0.0900
   2213 HA        -41.4400   -2.4750  -31.6710 H       139 VAL    0.0900
   2214 HB        -43.1170   -3.9150  -33.8020 H       139 VAL    0.0900
   2215 HG11      -40.3970   -4.5860  -32.5400 H       139 VAL   -0.2700
   2216 HG12      -40.7790   -4.3480  -34.2880 H       139 VAL    0.0900
   2217 HG13      -41.4310   -5.7910  -33.3970 H       139 VAL    0.0900
   2218 HG21      -44.0520   -4.0330  -31.5320 H       139 VAL    0.0900
   2219 HG22      -42.4680   -4.6130  -30.8920 H       139 VAL    0.5100
   2220 HG23      -43.4090   -5.6340  -32.0630 H       139 VAL   -0.5100
   2221 N         -41.6090   -1.3780  -34.7030 N.am    140 CYS   -0.4700
   2222 CA        -40.7810   -0.8630  -35.7880 C.3     140 CYS    0.3100
   2223 C         -40.3900    0.5850  -35.5480 C.2     140 CYS    0.0700
   2224 O         -39.6660    1.1750  -36.3450 O.2     140 CYS    0.0900
   2225 CB        -41.5060   -0.9880  -37.1310 C.3     140 CYS   -0.1100
   2226 SG        -42.0160   -2.6750  -37.5370 S.3     140 CYS    0.0900
   2227 HN        -42.5960   -1.2770  -34.8110 H       140 CYS    0.0900
   2228 HA        -39.8620   -1.4290  -35.8040 H       140 CYS   -0.2300
   2229 HB1       -40.8270   -0.6140  -37.9260 H       140 CYS    0.1600
   2230 HB2       -42.4020   -0.3360  -37.1020 H       140 CYS    0.5100
   2231 HG1       -40.7860   -3.1210  -37.7420 H       140 CYS   -0.5100
   2232 N         -40.8780    1.1520  -34.4440 N.am    141 LYS   -0.4700
   2233 CA        -40.5770    2.5330  -34.0650 C.3     141 LYS    0.3100
   2234 C         -40.4740    3.5430  -35.2010 C.2     141 LYS    0.0700
   2235 O         -39.4890    4.2680  -35.3180 O.2     141 LYS    0.0900
   2236 CB        -39.3150    2.5810  -33.2040 C.3     141 LYS   -0.1800
   2237 CG        -39.4400    1.8080  -31.9200 C.3     141 LYS    0.0900
   2238 CD        -38.1860    1.9070  -31.0850 C.3     141 LYS    0.0900
   2239 CE        -38.4810    1.4980  -29.6520 C.3     141 LYS   -0.1800
   2240 NZ        -37.2470    1.4320  -28.8420 N.4     141 LYS    0.0900
   2241 HN        -41.4760    0.6540  -33.8210 H       141 LYS    0.0900
   2242 HA        -41.4230    2.9230  -33.5170 H       141 LYS   -0.1800
   2243 HB1       -39.0920    3.6420  -32.9600 H       141 LYS    0.0900
   2244 HB2       -38.4700    2.1620  -33.7900 H       141 LYS    0.0900
   2245 HG1       -39.6360    0.7410  -32.1560 H       141 LYS    0.2100
   2246 HG2       -40.2970    2.2090  -31.3380 H       141 LYS    0.0500
   2247 HD1       -37.8100    2.9530  -31.1020 H       141 LYS    0.0500
   2248 HD2       -37.4060    1.2390  -31.5080 H       141 LYS   -0.3000
   2249 HE1       -38.9500    0.4910  -29.6370 H       141 LYS    0.3300
   2250 HE2       -39.1570    2.2410  -29.1790 H       141 LYS    0.3300
   2251 HZ1       -36.7900    2.3670  -28.8300 H       141 LYS    0.3300
   2252 HZ2       -36.5970    0.7340  -29.2570 H       141 LYS    0.5100
   2253 HZ3       -37.4840    1.1490  -27.8700 H       141 LYS   -0.5100
   2254 N         -41.5000    3.6120  -36.0430 N.am    142 PRO   -0.2900
   2255 CA        -41.3210    4.3750  -37.2590 C.3     142 PRO    0.0000
   2256 C         -41.3600    5.8390  -36.9060 C.2     142 PRO    0.0900
   2257 O         -41.0100    6.6850  -37.7210 O.2     142 PRO    0.0900
   2258 CB        -42.5410    3.9960  -38.0950 C.3     142 PRO    0.0200
   2259 CG        -43.5920    3.6250  -37.0980 C.3     142 PRO    0.0900
   2260 CD        -42.8910    3.1760  -35.8390 C.3     142 PRO   -0.1800
   2261 HA        -40.3730    4.1410  -37.7140 H       142 PRO    0.0900
   2262 HB1       -42.3090    3.1390  -38.7610 H       142 PRO    0.0900
   2263 HB2       -42.8740    4.8550  -38.7160 H       142 PRO   -0.1800
   2264 HG1       -44.2410    4.5010  -36.8830 H       142 PRO    0.0900
   2265 HG2       -44.2230    2.8020  -37.4980 H       142 PRO    0.0900
   2266 HD1       -43.3160    3.6690  -34.9400 H       142 PRO    0.5100
   2267 HD2       -42.9310    2.0720  -35.7230 H       142 PRO   -0.5100
   2268 N         -41.7760    6.1380  -35.6790 N.am    143 MET   -0.4700
   2269 CA        -41.8860    7.5160  -35.2570 C.3     143 MET    0.3100
   2270 C         -40.7970    7.9360  -34.2840 C.2     143 MET    0.0700
   2271 O         -40.5140    7.2460  -33.3080 O.2     143 MET    0.0900
   2272 CB        -43.2480    7.7640  -34.6440 C.3     143 MET   -0.1800
   2273 CG        -44.3470    7.7710  -35.6520 C.3     143 MET    0.0900
   2274 SD        -45.8520    8.3230  -34.8470 S.3     143 MET    0.0900
   2275 CE        -46.3700    6.8390  -33.9730 C.3     143 MET   -0.1400
   2276 HN        -42.0250    5.4430  -35.0110 H       143 MET    0.0900
   2277 HA        -41.7400    8.1470  -36.1210 H       143 MET    0.0900
   2278 HB1       -43.2320    8.7470  -34.1260 H       143 MET   -0.0900
   2279 HB2       -43.4540    6.9680  -33.8980 H       143 MET   -0.2200
   2280 HG1       -44.4790    6.7490  -36.0660 H       143 MET    0.0900
   2281 HG2       -44.0810    8.4540  -36.4870 H       143 MET    0.0900
   2282 HE1       -45.5350    6.4080  -33.3810 H       143 MET    0.0900
   2283 HE2       -46.7130    6.0670  -34.6950 H       143 MET    0.5100
   2284 HE3       -47.2000    7.0760  -33.2740 H       143 MET   -0.5100
   2285 N         -40.1920    9.0880  -34.5570 N.am    144 SER   -0.4700
   2286 CA        -39.1980    9.6720  -33.6760 C.3     144 SER    0.3100
   2287 C         -39.7650    9.7350  -32.2530 C.2     144 SER    0.0700
   2288 O         -40.7620   10.4180  -32.0020 O.2     144 SER    0.0900
   2289 CB        -38.8050   11.0550  -34.2070 C.3     144 SER    0.0500
   2290 OG        -37.8680   11.6880  -33.3580 O.3     144 SER    0.0900
   2291 HN        -40.3950    9.6040  -35.3850 H       144 SER    0.0900
   2292 HA        -38.3410    9.0160  -33.6470 H       144 SER   -0.6600
   2293 HB1       -39.7100   11.6960  -34.2730 H       144 SER    0.4300
   2294 HB2       -38.3520   10.9490  -35.2150 H       144 SER    0.5100
   2295 HG1       -38.3450   11.9130  -32.5560 H       144 SER   -0.5100
   2296 N         -39.1370    9.0060  -31.3300 N.am    145 ASN   -0.4700
   2297 CA        -39.4100    9.1370  -29.8930 C.3     145 ASN    0.3100
   2298 C         -40.8730    9.0610  -29.4640 C.2     145 ASN    0.0700
   2299 O         -41.2460    9.6350  -28.4430 O.2     145 ASN    0.0900
   2300 CB        -38.8230   10.4460  -29.3610 C.3     145 ASN   -0.1800
   2301 CG        -37.3400   10.5450  -29.5950 C.2     145 ASN    0.0900
   2302 ND2       -36.8290   11.7740  -29.6560 N.am    145 ASN    0.0900
   2303 OD1       -36.6550    9.5340  -29.7280 O.2     145 ASN    0.5500
   2304 HN        -38.4460    8.3300  -31.5770 H       145 ASN   -0.5500
   2305 HA        -38.9680    8.2900  -29.3880 H       145 ASN   -0.6200
   2306 HB1       -39.0130   10.5100  -28.2680 H       145 ASN    0.3200
   2307 HB2       -39.3190   11.3000  -29.8680 H       145 ASN    0.3000
   2308 HD21      -35.8490   11.9000  -29.8100 H       145 ASN    0.5100
   2309 HD22      -37.4260   12.5690  -29.5460 H       145 ASN   -0.5100
   2310 N         -41.7040    8.3650  -30.2300 N.am    146 PHE   -0.4700
   2311 CA        -43.0990    8.1900  -29.8500 C.3     146 PHE    0.3100
   2312 C         -43.2300    7.0570  -28.8420 C.2     146 PHE    0.0700
   2313 O         -42.4770    6.0900  -28.8980 O.2     146 PHE    0.0900
   2314 CB        -43.9530    7.8890  -31.0760 C.3     146 PHE   -0.1800
   2315 CG        -45.3080    7.3620  -30.7410 C.ar    146 PHE    0.0900
   2316 CD1       -46.4030    8.2050  -30.7000 C.ar    146 PHE    0.0900
   2317 CD2       -45.4890    6.0260  -30.4580 C.ar    146 PHE    0.0000
   2318 CE1       -47.6580    7.7270  -30.3890 C.ar    146 PHE   -0.1150
   2319 CE2       -46.7460    5.5410  -30.1430 C.ar    146 PHE    0.1150
   2320 CZ        -47.8320    6.3990  -30.1040 C.ar    146 PHE   -0.1150
   2321 HN        -41.4170    7.9390  -31.0850 H       146 PHE    0.1150
   2322 HA        -43.4330    9.0990  -29.3740 H       146 PHE   -0.1150
   2323 HB1       -43.4440    7.1220  -31.6990 H       146 PHE    0.1150
   2324 HB2       -44.0960    8.8210  -31.6620 H       146 PHE   -0.1150
   2325 HD1       -46.2730    9.2550  -30.9150 H       146 PHE    0.1150
   2326 HD2       -44.6450    5.3530  -30.4830 H       146 PHE   -0.1150
   2327 HE1       -48.5030    8.4000  -30.3700 H       146 PHE    0.1150
   2328 HE2       -46.8790    4.4910  -29.9260 H       146 PHE    0.5100
   2329 HZ        -48.8120    6.0220  -29.8500 H       146 PHE   -0.5100
   2330 N         -44.1760    7.1750  -27.9110 N.am    147 ARG   -0.4700
   2331 CA        -44.3980    6.1170  -26.9320 C.3     147 ARG    0.3100
   2332 C         -45.8820    5.8510  -26.7530 C.2     147 ARG    0.0700
   2333 O         -46.6610    6.7470  -26.4040 O.2     147 ARG    0.0900
   2334 CB        -43.7520    6.4420  -25.5810 C.3     147 ARG   -0.1800
   2335 CG        -43.1450    5.2150  -24.8890 C.3     147 ARG    0.0900
   2336 CD        -43.0830    5.3460  -23.3630 C.3     147 ARG    0.0900
   2337 NE        -44.4130    5.2530  -22.7460 N.pl3   147 ARG   -0.1800
   2338 CZ        -45.1230    4.1310  -22.6410 C.cat   147 ARG    0.0900
   2339 NH1       -44.6480    2.9820  -23.1150 N.pl3   147 ARG    0.0900
   2340 NH2       -46.3180    4.1600  -22.0640 N.pl3   147 ARG    0.2000
   2341 HN        -44.7640    7.9790  -27.8430 H       147 ARG    0.0900
   2342 HA        -43.9790    5.2070  -27.3320 H       147 ARG    0.0900
   2343 HB1       -44.5250    6.8790  -24.9130 H       147 ARG   -0.7000
   2344 HB2       -42.9490    7.1920  -25.7410 H       147 ARG    0.4400
   2345 HG1       -42.1140    5.0650  -25.2740 H       147 ARG    0.6400
   2346 HG2       -43.7580    4.3240  -25.1440 H       147 ARG   -0.8000
   2347 HD1       -42.6530    6.3340  -23.0900 H       147 ARG    0.4600
   2348 HD2       -42.4600    4.5290  -22.9430 H       147 ARG    0.4600
   2349 HE        -44.8130    6.0920  -22.3790 H       147 ARG   -0.8000
   2350 HH11      -43.7510    2.9550  -23.5540 H       147 ARG    0.4600
   2351 HH12      -45.1890    2.1450  -23.0320 H       147 ARG    0.4600
   2352 HH21      -46.9180    3.3600  -22.1140 H       147 ARG    0.5100
   2353 HH22      -46.6200    4.9810  -21.5790 H       147 ARG   -0.5100
   2354 N         -46.2670    4.6010  -26.9980 N.am    148 PHE   -0.4700
   2355 CA        -47.6700    4.2230  -27.0510 C.3     148 PHE    0.3100
   2356 C         -48.2800    4.1630  -25.6590 C.2     148 PHE    0.0700
   2357 O         -47.7220    3.5550  -24.7510 O.2     148 PHE    0.0900
   2358 CB        -47.8240    2.8760  -27.7560 C.3     148 PHE   -0.1800
   2359 CG        -49.2360    2.5280  -28.0730 C.ar    148 PHE    0.0900
   2360 CD1       -49.8260    2.9770  -29.2370 C.ar    148 PHE    0.0900
   2361 CD2       -49.9860    1.7660  -27.2010 C.ar    148 PHE    0.0000
   2362 CE1       -51.1340    2.6680  -29.5290 C.ar    148 PHE   -0.1150
   2363 CE2       -51.3000    1.4600  -27.4880 C.ar    148 PHE    0.1150
   2364 CZ        -51.8720    1.9130  -28.6550 C.ar    148 PHE   -0.1150
   2365 HN        -45.6100    3.8670  -27.1570 H       148 PHE    0.1150
   2366 HA        -48.2060    4.9930  -27.5870 H       148 PHE   -0.1150
   2367 HB1       -47.4250    2.0710  -27.1010 H       148 PHE    0.1150
   2368 HB2       -47.2650    2.8970  -28.7170 H       148 PHE   -0.1150
   2369 HD1       -49.2540    3.5790  -29.9270 H       148 PHE    0.1150
   2370 HD2       -49.5410    1.4070  -26.2850 H       148 PHE   -0.1150
   2371 HE1       -51.5800    3.0220  -30.4470 H       148 PHE    0.1150
   2372 HE2       -51.8800    0.8650  -26.7980 H       148 PHE    0.5100
   2373 HZ        -52.9000    1.6740  -28.8830 H       148 PHE   -0.5100
   2374 N         -49.4310    4.8020  -25.4920 N.am    149 GLY   -0.4700
   2375 CA        -50.0890    4.8360  -24.1960 C.3     149 GLY    0.3100
   2376 C         -51.5980    4.7540  -24.2700 C.2     149 GLY   -0.0200
   2377 O         -52.1780    4.6580  -25.3510 O.2     149 GLY    0.0900
   2378 HN        -49.8910    5.2810  -26.2360 H       149 GLY    0.0900
   2379 HA1       -49.8150    5.7630  -23.7140 H       149 GLY    0.5100
   2380 HA2       -49.7230    3.9970  -23.6220 H       149 GLY   -0.5100
   2381 N         -52.2310    4.8040  -23.0990 N.am    150 GLU   -0.4700
   2382 CA        -53.6770    4.6690  -22.9500 C.3     150 GLU    0.3100
   2383 C         -54.4670    5.4690  -23.9840 C.2     150 GLU    0.0700
   2384 O         -55.3770    4.9510  -24.6300 O.2     150 GLU    0.0900
   2385 CB        -54.0860    5.0930  -21.5400 C.3     150 GLU   -0.1800
   2386 CG        -55.4340    4.5810  -21.0920 C.3     150 GLU    0.0900
   2387 CD        -55.8440    5.1570  -19.7530 C.2     150 GLU    0.0900
   2388 OE1       -55.0580    5.9330  -19.1630 O.co2   150 GLU   -0.2800
   2389 OE2       -56.9560    4.8360  -19.2880 O.co2   150 GLU    0.0900
   2390 HN        -51.7300    4.9400  -22.2490 H       150 GLU    0.0900
   2391 HA        -53.9430    3.6370  -23.1300 H       150 GLU    0.6200
   2392 HB1       -54.1040    6.2020  -21.5020 H       150 GLU   -0.7600
   2393 HB2       -53.3190    4.7210  -20.8290 H       150 GLU   -0.7600
   2394 HG1       -55.3930    3.4750  -21.0070 H       150 GLU    0.5100
   2395 HG2       -56.1980    4.8600  -21.8490 H       150 GLU   -0.5100
   2396 N         -54.1180    6.7380  -24.1540 N.am    151 ASN   -0.4700
   2397 CA        -54.8380    7.5610  -25.1030 C.3     151 ASN    0.3100
   2398 C         -54.8370    7.0070  -26.5130 C.2     151 ASN    0.0700
   2399 O         -55.8830    6.9260  -27.1520 O.2     151 ASN    0.0900
   2400 CB        -54.3090    8.9810  -25.0740 C.3     151 ASN   -0.1800
   2401 CG        -54.8410    9.7380  -23.8990 C.2     151 ASN    0.0900
   2402 ND2       -54.4400   10.9980  -23.7780 N.am    151 ASN    0.0900
   2403 OD1       -55.6180    9.2040  -23.1050 O.2     151 ASN    0.5500
   2404 HN        -53.3700    7.1670  -23.6560 H       151 ASN   -0.5500
   2405 HA        -55.8850    7.5440  -24.8350 H       151 ASN   -0.6200
   2406 HB1       -54.6130    9.5040  -26.0050 H       151 ASN    0.3200
   2407 HB2       -53.2000    8.9580  -25.0140 H       151 ASN    0.3000
   2408 HD21      -54.7630   11.5540  -23.0120 H       151 ASN    0.5100
   2409 HD22      -53.8160   11.3910  -24.4530 H       151 ASN   -0.5100
   2410 N         -53.6730    6.6080  -27.0080 N.am    152 HSE   -0.4700
   2411 CA        -53.6260    5.9920  -28.3140 C.3     152 HSE    0.3100
   2412 C         -54.5510    4.7950  -28.3210 C.2     152 HSE    0.0700
   2413 O         -55.5680    4.8040  -29.0100 O.2     152 HSE    0.0900
   2414 CB        -52.2070    5.5960  -28.6580 C.3     152 HSE   -0.0800
   2415 CG        -51.2390    6.7310  -28.5460 C.ar    152 HSE    0.0900
   2416 CD2       -50.5490    7.4080  -29.4880 C.ar    152 HSE    0.0900
   2417 ND1       -50.9110    7.3020  -27.3360 N.ar    152 HSE   -0.7000
   2418 CE1       -50.0440    8.2770  -27.5400 C.ar    152 HSE    0.2200
   2419 NE2       -49.8090    8.3640  -28.8330 N.ar    152 HSE    0.2500
   2420 HN        -52.8080    6.7100  -26.5200 H       152 HSE    0.1300
   2421 HA        -54.0040    6.7030  -29.0330 H       152 HSE   -0.3600
   2422 HB1       -52.1830    5.2160  -29.7020 H       152 HSE    0.3200
   2423 HB2       -51.8820    4.7890  -27.9680 H       152 HSE   -0.0500
   2424 HD2       -50.5360    7.2750  -30.5630 H       152 HSE    0.0900
   2425 HE1       -49.5860    8.9150  -26.7850 H       152 HSE    0.5100
   2426 HE2       -49.1960    9.0150  -29.2790 H       152 HSE   -0.5100
   2427 N         -54.2240    3.7770  -27.5310 N.am    153 ALA   -0.4700
   2428 CA        -55.1110    2.6270  -27.3740 C.3     153 ALA    0.3100
   2429 C         -56.5960    2.9950  -27.4880 C.2     153 ALA    0.0700
   2430 O         -57.3440    2.3460  -28.2240 O.2     153 ALA    0.0900
   2431 CB        -54.8430    1.9350  -26.0480 C.3     153 ALA   -0.2700
   2432 HN        -53.3710    3.7520  -27.0170 H       153 ALA    0.0900
   2433 HA        -54.9320    1.9500  -28.1960 H       153 ALA    0.0900
   2434 HB1       -55.1890    2.5750  -25.2080 H       153 ALA    0.0900
   2435 HB2       -53.7540    1.7520  -25.9300 H       153 ALA    0.5100
   2436 HB3       -55.3920    0.9700  -26.0080 H       153 ALA   -0.5100
   2437 N         -57.0170    4.0290  -26.7500 N.am    154 ILE   -0.4700
   2438 CA        -58.3980    4.5200  -26.7900 C.3     154 ILE    0.3100
   2439 C         -58.7940    4.9810  -28.1910 C.2     154 ILE    0.0700
   2440 O         -59.7830    4.5110  -28.7560 O.2     154 ILE    0.0900
   2441 CB        -58.6310    5.6930  -25.7960 C.3     154 ILE   -0.0900
   2442 CG1       -58.2950    5.2790  -24.3580 C.3     154 ILE    0.0900
   2443 CG2       -60.0730    6.2110  -25.8850 C.3     154 ILE   -0.2700
   2444 CD        -59.4660    4.7280  -23.5890 C.3     154 ILE    0.0900
   2445 HN        -56.4030    4.5160  -26.1340 H       154 ILE    0.0900
   2446 HA        -59.0460    3.6930  -26.5440 H       154 ILE    0.0900
   2447 HB        -57.9290    6.5200  -26.0350 H       154 ILE   -0.1800
   2448 HG11      -57.9060    6.1680  -23.8190 H       154 ILE    0.0900
   2449 HG12      -57.5000    4.5020  -24.3930 H       154 ILE    0.0900
   2450 HG21      -60.7880    5.3640  -25.8190 H       154 ILE   -0.2700
   2451 HG22      -60.2290    6.7310  -26.8540 H       154 ILE    0.0900
   2452 HG23      -60.2740    6.9120  -25.0480 H       154 ILE    0.0900
   2453 HD1       -59.9770    3.9420  -24.1840 H       154 ILE    0.0900
   2454 HD2       -60.1930    5.5410  -23.3760 H       154 ILE    0.5100
   2455 HD3       -59.1160    4.2800  -22.6350 H       154 ILE   -0.5100
   2456 N         -58.0340    5.9130  -28.7590 N.am    155 MET   -0.4700
   2457 CA        -58.3080    6.3410  -30.1180 C.3     155 MET    0.3100
   2458 C         -58.3780    5.1070  -30.9930 C.2     155 MET    0.0700
   2459 O         -59.4090    4.8190  -31.5910 O.2     155 MET    0.0900
   2460 CB        -57.2370    7.3020  -30.6280 C.3     155 MET   -0.1800
   2461 CG        -57.3730    8.7010  -30.0660 C.3     155 MET    0.0900
   2462 SD        -55.7610    9.5150  -30.0070 S.3     155 MET    0.0900
   2463 CE        -56.0840   10.9880  -29.0060 C.3     155 MET   -0.1400
   2464 HN        -57.2650    6.3460  -28.2930 H       155 MET    0.0900
   2465 HA        -59.2740    6.8240  -30.1240 H       155 MET    0.0900
   2466 HB1       -57.3070    7.3560  -31.7360 H       155 MET   -0.0900
   2467 HB2       -56.2400    6.9020  -30.3500 H       155 MET   -0.2200
   2468 HG1       -57.8060    8.6420  -29.0440 H       155 MET    0.0900
   2469 HG2       -58.0690    9.2840  -30.7050 H       155 MET    0.0900
   2470 HE1       -56.4480   10.7150  -27.9920 H       155 MET    0.0900
   2471 HE2       -56.8600   11.6170  -29.4910 H       155 MET    0.5100
   2472 HE3       -55.1540   11.5840  -28.8890 H       155 MET   -0.5100
   2473 N         -57.2780    4.3620  -31.0380 N.am    156 GLY   -0.4700
   2474 CA        -57.2220    3.1080  -31.7720 C.3     156 GLY    0.3100
   2475 C         -58.5440    2.3710  -31.7350 C.2     156 GLY   -0.0200
   2476 O         -59.0590    1.9440  -32.7710 O.2     156 GLY    0.0900
   2477 HN        -56.4400    4.6310  -30.5690 H       156 GLY    0.0900
   2478 HA1       -56.4580    2.4910  -31.3230 H       156 GLY    0.5100
   2479 HA2       -56.9660    3.3300  -32.7980 H       156 GLY   -0.5100
   2480 N         -59.1100    2.2270  -30.5390 N.am    157 VAL   -0.4700
   2481 CA        -60.3840    1.5430  -30.3900 C.3     157 VAL    0.3100
   2482 C         -61.5080    2.3550  -31.0020 C.2     157 VAL    0.0700
   2483 O         -62.2530    1.8590  -31.8490 O.2     157 VAL    0.0900
   2484 CB        -60.7110    1.2560  -28.9230 C.3     157 VAL   -0.0900
   2485 CG1       -62.2050    1.0190  -28.7500 C.3     157 VAL    0.0900
   2486 CG2       -59.9270    0.0600  -28.4510 C.3     157 VAL   -0.2700
   2487 HN        -58.6920    2.5750  -29.7040 H       157 VAL    0.0900
   2488 HA        -60.3280    0.6180  -30.9440 H       157 VAL    0.0900
   2489 HB        -60.3990    2.1200  -28.2990 H       157 VAL    0.0900
   2490 HG11      -62.5630    0.2740  -29.4930 H       157 VAL   -0.2700
   2491 HG12      -62.7590    1.9690  -28.9050 H       157 VAL    0.0900
   2492 HG13      -62.4110    0.6290  -27.7300 H       157 VAL    0.0900
   2493 HG21      -58.8380    0.2550  -28.5470 H       157 VAL    0.0900
   2494 HG22      -60.1850   -0.8270  -29.0680 H       157 VAL    0.5100
   2495 HG23      -60.1580   -0.1470  -27.3850 H       157 VAL   -0.5100
   2496 N         -61.6320    3.6100  -30.5730 N.am    158 ALA   -0.4700
   2497 CA        -62.6570    4.4950  -31.1070 C.3     158 ALA    0.3100
   2498 C         -62.6970    4.4100  -32.6330 C.2     158 ALA    0.0700
   2499 O         -63.7720    4.3340  -33.2420 O.2     158 ALA    0.0900
   2500 CB        -62.3990    5.9160  -30.6670 C.3     158 ALA   -0.2700
   2501 HN        -61.0350    3.9960  -29.8750 H       158 ALA    0.0900
   2502 HA        -63.6170    4.1570  -30.7440 H       158 ALA    0.0900
   2503 HB1       -61.4070    6.2550  -31.0350 H       158 ALA    0.0900
   2504 HB2       -62.4060    5.9770  -29.5570 H       158 ALA    0.5100
   2505 HB3       -63.1800    6.5890  -31.0830 H       158 ALA   -0.5100
   2506 N         -61.5130    4.4120  -33.2410 N.am    159 PHE   -0.4700
   2507 CA        -61.3760    4.3800  -34.6890 C.3     159 PHE    0.3100
   2508 C         -62.0580    3.1500  -35.2510 C.2     159 PHE    0.0700
   2509 O         -62.9100    3.2300  -36.1390 O.2     159 PHE    0.0900
   2510 CB        -59.9030    4.3750  -35.0660 C.3     159 PHE   -0.1800
   2511 CG        -59.6610    4.1440  -36.5120 C.ar    159 PHE    0.0900
   2512 CD1       -59.7330    5.1910  -37.4100 C.ar    159 PHE    0.0900
   2513 CD2       -59.3570    2.8790  -36.9820 C.ar    159 PHE    0.0000
   2514 CE1       -59.5010    4.9790  -38.7550 C.ar    159 PHE   -0.1150
   2515 CE2       -59.1250    2.6590  -38.3320 C.ar    159 PHE    0.1150
   2516 CZ        -59.1970    3.7090  -39.2180 C.ar    159 PHE   -0.1150
   2517 HN        -60.6600    4.4360  -32.7260 H       159 PHE    0.1150
   2518 HA        -61.8670    5.2520  -35.0950 H       159 PHE   -0.1150
   2519 HB1       -59.3860    3.5620  -34.5120 H       159 PHE    0.1150
   2520 HB2       -59.4550    5.3570  -34.8090 H       159 PHE   -0.1150
   2521 HD1       -59.9710    6.1830  -37.0580 H       159 PHE    0.1150
   2522 HD2       -59.3000    2.0530  -36.2890 H       159 PHE   -0.1150
   2523 HE1       -59.5590    5.8050  -39.4460 H       159 PHE    0.1150
   2524 HE2       -58.8860    1.6670  -38.6870 H       159 PHE    0.5100
   2525 HZ        -59.0180    3.5450  -40.2700 H       159 PHE   -0.5100
   2526 N         -61.6690    2.0050  -34.7150 N.am    160 THR   -0.4700
   2527 CA        -62.3530    0.7560  -34.9670 C.3     160 THR    0.3100
   2528 C         -63.8680    0.9420  -34.9570 C.2     160 THR    0.0700
   2529 O         -64.5480    0.5840  -35.9170 O.2     160 THR    0.0900
   2530 CB        -61.9520   -0.2730  -33.9090 C.3     160 THR    0.1400
   2531 CG2       -63.0990   -1.2270  -33.6130 C.3     160 THR    0.0900
   2532 OG1       -60.8140   -1.0060  -34.3740 O.3     160 THR   -0.6600
   2533 HN        -60.8800    1.9510  -34.1090 H       160 THR    0.4300
   2534 HA        -62.0790    0.4110  -35.9530 H       160 THR   -0.2700
   2535 HB        -61.6900    0.2420  -32.9590 H       160 THR    0.0900
   2536 HG1       -60.0790   -0.3900  -34.3600 H       160 THR    0.0900
   2537 HG21      -63.8300   -1.2150  -34.4490 H       160 THR    0.0900
   2538 HG22      -63.6190   -0.9150  -32.6810 H       160 THR    0.5100
   2539 HG23      -62.7100   -2.2610  -33.4950 H       160 THR   -0.5100
   2540 N         -64.4030    1.5010  -33.8720 N.am    161 TRP   -0.4700
   2541 CA        -65.7890    1.6840  -33.8490 C.3     161 TRP    0.3100
   2542 C         -66.3550    2.5150  -34.9240 C.2     161 TRP    0.0700
   2543 O         -67.3340    2.1550  -35.5730 O.2     161 TRP    0.0900
   2544 CB        -66.1690    2.2370  -32.4810 C.3     161 TRP   -0.1800
   2545 CG        -66.2800    1.1630  -31.4830 C.ar    161 TRP    0.0900
   2546 CD1       -65.2580    0.5080  -30.8840 C.ar    161 TRP    0.0900
   2547 CD2       -67.4880    0.5860  -30.9740 C.ar    161 TRP   -0.0300
   2548 CE2       -67.1110   -0.4140  -30.0590 C.ar    161 TRP   -0.1500
   2549 CE3       -68.8530    0.8190  -31.2010 C.ar    161 TRP    0.2200
   2550 NE1       -65.7420   -0.4360  -30.0280 N.ar    161 TRP   -0.5100
   2551 CZ2       -68.0470   -1.1850  -29.3600 C.ar    161 TRP    0.3700
   2552 CZ3       -69.7830    0.0540  -30.5060 C.ar    161 TRP    0.2400
   2553 CH2       -69.3750   -0.9360  -29.5950 C.ar    161 TRP    0.1100
   2554 HN        -63.8780    1.7970  -33.0770 H       161 TRP   -0.2500
   2555 HA        -66.2670    0.7330  -34.0280 H       161 TRP    0.1700
   2556 HB1       -67.1450    2.7610  -32.5540 H       161 TRP   -0.2000
   2557 HB2       -65.3920    2.9570  -32.1470 H       161 TRP    0.1400
   2558 HD1       -64.2110    0.7050  -31.0590 H       161 TRP   -0.2700
   2559 HE1       -65.1990   -1.0340  -29.4790 H       161 TRP    0.1600
   2560 HE3       -69.1930    1.5730  -31.8960 H       161 TRP   -0.1400
   2561 HZ2       -67.7540   -1.9530  -28.6600 H       161 TRP    0.1400
   2562 HZ3       -70.8370    0.2220  -30.6680 H       161 TRP    0.5100
   2563 HH2       -70.1230   -1.5130  -29.0700 H       161 TRP   -0.5100
   2564 N         -65.6990    3.6400  -35.1830 N.am    162 VAL   -0.4700
   2565 CA        -66.0990    4.5040  -36.2940 C.3     162 VAL    0.3100
   2566 C         -66.1250    3.7490  -37.6250 C.2     162 VAL    0.0700
   2567 O         -67.1570    3.6890  -38.2860 O.2     162 VAL    0.0900
   2568 CB        -65.1810    5.7280  -36.4160 C.3     162 VAL   -0.0900
   2569 CG1       -65.2370    6.2930  -37.8260 C.3     162 VAL    0.0900
   2570 CG2       -65.5830    6.7650  -35.4030 C.3     162 VAL   -0.2700
   2571 HN        -64.9170    3.9420  -34.6430 H       162 VAL    0.0900
   2572 HA        -67.1160    4.8190  -36.1160 H       162 VAL    0.0900
   2573 HB        -64.1370    5.4330  -36.1790 H       162 VAL    0.0900
   2574 HG11      -66.1600    5.9480  -38.3390 H       162 VAL   -0.2700
   2575 HG12      -64.3570    5.9450  -38.4080 H       162 VAL    0.0900
   2576 HG13      -65.2460    7.4030  -37.7880 H       162 VAL    0.0900
   2577 HG21      -65.4970    6.3490  -34.3770 H       162 VAL    0.0900
   2578 HG22      -66.6360    7.0730  -35.5750 H       162 VAL    0.5100
   2579 HG23      -64.9160    7.6510  -35.4850 H       162 VAL   -0.5100
   2580 N         -64.9890    3.1670  -38.0090 N.am    163 MET   -0.4700
   2581 CA        -64.9000    2.4150  -39.2470 C.3     163 MET    0.3100
   2582 C         -66.0400    1.4210  -39.3690 C.2     163 MET    0.0700
   2583 O         -66.6280    1.2750  -40.4360 O.2     163 MET    0.0900
   2584 CB        -63.5790    1.6600  -39.3200 C.3     163 MET   -0.1800
   2585 CG        -62.3790    2.5250  -39.5810 C.3     163 MET    0.0900
   2586 SD        -62.6670    3.4800  -41.0660 S.3     163 MET    0.0900
   2587 CE        -63.7340    4.7790  -40.4330 C.3     163 MET   -0.1400
   2588 HN        -64.1550    3.2190  -37.4650 H       163 MET    0.0900
   2589 HA        -64.9790    3.1120  -40.0680 H       163 MET    0.0900
   2590 HB1       -63.6520    0.9080  -40.1340 H       163 MET   -0.0900
   2591 HB2       -63.4250    1.1310  -38.3550 H       163 MET   -0.2200
   2592 HG1       -61.4790    1.8850  -39.7020 H       163 MET    0.0900
   2593 HG2       -62.2120    3.1990  -38.7140 H       163 MET    0.0900
   2594 HE1       -63.9220    4.6520  -39.3460 H       163 MET    0.0900
   2595 HE2       -64.7130    4.7600  -40.9560 H       163 MET    0.5100
   2596 HE3       -63.2610    5.7720  -40.5870 H       163 MET   -0.5100
   2597 N         -66.3490    0.7250  -38.2780 N.am    164 ALA   -0.4700
   2598 CA        -67.4450   -0.2340  -38.2880 C.3     164 ALA    0.3100
   2599 C         -68.7500    0.4660  -38.6140 C.2     164 ALA    0.0700
   2600 O         -69.3820    0.1430  -39.6100 O.2     164 ALA    0.0900
   2601 CB        -67.5430   -0.9570  -36.9620 C.3     164 ALA   -0.2700
   2602 HN        -65.8530    0.8260  -37.4190 H       164 ALA    0.0900
   2603 HA        -67.2630   -0.9390  -39.0850 H       164 ALA    0.0900
   2604 HB1       -67.8980   -0.2610  -36.1730 H       164 ALA    0.0900
   2605 HB2       -66.5440   -1.3470  -36.6690 H       164 ALA    0.5100
   2606 HB3       -68.2630   -1.7990  -37.0430 H       164 ALA   -0.5100
   2607 N         -69.1580    1.4380  -37.7950 N.am    165 LEU   -0.4700
   2608 CA        -70.3370    2.2420  -38.1350 C.3     165 LEU    0.3100
   2609 C         -70.3200    2.8070  -39.5420 C.2     165 LEU    0.0700
   2610 O         -71.3660    2.9380  -40.1860 O.2     165 LEU    0.0900
   2611 CB        -70.4570    3.4820  -37.2230 C.3     165 LEU   -0.1800
   2612 CG        -71.0610    3.4150  -35.8160 C.3     165 LEU    0.0900
   2613 CD1       -72.0760    2.2940  -35.7130 C.3     165 LEU    0.0900
   2614 CD2       -69.9790    3.2430  -34.7750 C.3     165 LEU   -0.0900
   2615 HN        -68.6940    1.6560  -36.9390 H       165 LEU    0.0900
   2616 HA        -71.2090    1.6150  -38.0260 H       165 LEU   -0.2700
   2617 HB1       -71.0650    4.2190  -37.7840 H       165 LEU    0.0900
   2618 HB2       -69.4290    3.8740  -37.0990 H       165 LEU    0.0900
   2619 HG        -71.5570    4.3810  -35.5840 H       165 LEU    0.0900
   2620 HD11      -71.5910    1.3180  -35.9330 H       165 LEU   -0.2700
   2621 HD12      -72.8950    2.4560  -36.4450 H       165 LEU    0.0900
   2622 HD13      -72.4960    2.2570  -34.6850 H       165 LEU    0.0900
   2623 HD21      -69.1770    3.9960  -34.9300 H       165 LEU    0.0900
   2624 HD22      -69.5330    2.2290  -34.8560 H       165 LEU    0.5100
   2625 HD23      -70.4060    3.3840  -33.7590 H       165 LEU   -0.5100
   2626 N         -69.1240    3.1500  -40.0370 N.am    166 ALA   -0.4700
   2627 CA        -68.9390    3.7070  -41.3720 C.3     166 ALA    0.3100
   2628 C         -69.3970    2.7380  -42.4380 C.2     166 ALA    0.0700
   2629 O         -69.4330    3.0650  -43.6220 O.2     166 ALA    0.0900
   2630 CB        -67.4850    4.0640  -41.5740 C.3     166 ALA   -0.2700
   2631 HN        -68.2900    3.0360  -39.5030 H       166 ALA    0.0900
   2632 HA        -69.5610    4.5850  -41.4620 H       166 ALA    0.0900
   2633 HB1       -66.8720    3.1410  -41.6480 H       166 ALA    0.0900
   2634 HB2       -67.1190    4.6650  -40.7150 H       166 ALA    0.5100
   2635 HB3       -67.3650    4.6450  -42.5140 H       166 ALA   -0.5100
   2636 N         -69.7550    1.5360  -42.0210 N.am    167 CYS   -0.4700
   2637 CA        -70.0680    0.5010  -42.9680 C.3     167 CYS    0.3100
   2638 C         -71.4110   -0.1720  -42.6600 C.2     167 CYS    0.0700
   2639 O         -72.1990   -0.4410  -43.5660 O.2     167 CYS    0.0900
   2640 CB        -68.9290   -0.5120  -42.9900 C.3     167 CYS   -0.1100
   2641 SG        -69.5060   -2.1780  -43.2020 S.3     167 CYS    0.0900
   2642 HN        -69.8220    1.2980  -41.0560 H       167 CYS    0.0900
   2643 HA        -70.1970    0.9520  -43.9400 H       167 CYS   -0.2300
   2644 HB1       -68.3680   -0.4330  -42.0350 H       167 CYS    0.1600
   2645 HB2       -68.2410   -0.2500  -43.8210 H       167 CYS    0.5100
   2646 HG1       -68.2990   -2.7230  -43.1710 H       167 CYS   -0.5100
   2647 N         -71.6770   -0.4220  -41.3800 N.am    168 ALA   -0.4700
   2648 CA        -72.9130   -1.0810  -40.9630 C.3     168 ALA    0.3100
   2649 C         -74.1130   -0.1270  -40.9110 C.2     168 ALA    0.0700
   2650 O         -75.2670   -0.5460  -41.0350 O.2     168 ALA    0.0900
   2651 CB        -72.7130   -1.7510  -39.6040 C.3     168 ALA   -0.2700
   2652 HN        -71.0470   -0.1700  -40.6490 H       168 ALA    0.0900
   2653 HA        -73.1730   -1.8140  -41.7100 H       168 ALA    0.0900
   2654 HB1       -72.4340   -0.9930  -38.8420 H       168 ALA    0.0900
   2655 HB2       -71.8980   -2.5030  -39.6700 H       168 ALA    0.5100
   2656 HB3       -73.6550   -2.2460  -39.2840 H       168 ALA   -0.5100
   2657 N         -73.8410    1.1590  -40.7320 N.am    169 ALA   -0.4700
   2658 CA        -74.9010    2.1360  -40.5570 C.3     169 ALA    0.3100
   2659 C         -75.5680    2.5470  -41.8770 C.2     169 ALA    0.0700
   2660 O         -76.7940    2.6480  -41.9580 O.2     169 ALA    0.0900
   2661 CB        -74.3700    3.3490  -39.8190 C.3     169 ALA   -0.2700
   2662 HN        -72.9080    1.5100  -40.7090 H       169 ALA    0.0900
   2663 HA        -75.6990    1.6710  -39.9960 H       169 ALA    0.0900
   2664 HB1       -73.6740    3.9190  -40.4710 H       169 ALA    0.0900
   2665 HB2       -73.8210    3.0280  -38.9080 H       169 ALA    0.5100
   2666 HB3       -75.2120    4.0160  -39.5330 H       169 ALA   -0.5100
   2667 N         -74.7660    2.8170  -42.9130 N.am    170 PRO   -0.2900
   2668 CA        -75.3020    3.1640  -44.2240 C.3     170 PRO    0.0000
   2669 C         -76.5100    2.3310  -44.6680 C.2     170 PRO    0.0900
   2670 O         -77.5300    2.9010  -45.0530 O.2     170 PRO    0.0900
   2671 CB        -74.1110    2.9470  -45.1490 C.3     170 PRO    0.0200
   2672 CG        -72.9470    3.3190  -44.2900 C.3     170 PRO    0.0900
   2673 CD        -73.2960    2.8730  -42.8900 C.3     170 PRO   -0.1800
   2674 HA        -75.6940    4.1690  -44.2190 H       170 PRO    0.0900
   2675 HB1       -74.1730    3.5990  -46.0450 H       170 PRO    0.0900
   2676 HB2       -74.0440    1.8880  -45.4780 H       170 PRO   -0.1800
   2677 HG1       -72.0260    2.8080  -44.6430 H       170 PRO    0.0900
   2678 HG2       -72.7800    4.4180  -44.3180 H       170 PRO    0.0900
   2679 HD1       -72.8790    1.8690  -42.6650 H       170 PRO    0.5100
   2680 HD2       -72.9530    3.6050  -42.1310 H       170 PRO   -0.5100
   2681 N         -76.4060    0.9940  -44.6330 N.am    171 PRO   -0.2900
   2682 CA        -77.5600    0.1720  -45.0030 C.3     171 PRO    0.0000
   2683 C         -78.8190    0.6220  -44.2810 C.2     171 PRO    0.0900
   2684 O         -79.8440    0.8540  -44.9140 O.2     171 PRO    0.0900
   2685 CB        -77.1700   -1.2240  -44.5230 C.3     171 PRO    0.0200
   2686 CG        -75.6880   -1.2260  -44.5970 C.3     171 PRO    0.0900
   2687 CD        -75.2380    0.1810  -44.2630 C.3     171 PRO   -0.1800
   2688 HA        -77.7500    0.2470  -46.0620 H       171 PRO    0.0900
   2689 HB1       -77.6020   -2.0070  -45.1820 H       171 PRO    0.0900
   2690 HB2       -77.5180   -1.3980  -43.4820 H       171 PRO   -0.1800
   2691 HG1       -75.2660   -1.9490  -43.8680 H       171 PRO    0.0900
   2692 HG2       -75.3520   -1.5060  -45.6180 H       171 PRO    0.0900
   2693 HD1       -75.0190    0.2950  -43.1800 H       171 PRO    0.5100
   2694 HD2       -74.3540    0.4810  -44.8620 H       171 PRO   -0.5100
   2695 N         -78.7370    0.7540  -42.9600 N.am    172 LEU   -0.4700
   2696 CA        -79.8720    1.1990  -42.1680 C.3     172 LEU    0.3100
   2697 C         -80.4960    2.4250  -42.7600 C.2     172 LEU    0.0700
   2698 O         -81.6790    2.6540  -42.5900 O.2     172 LEU    0.0900
   2699 CB        -79.4600    1.5150  -40.7340 C.3     172 LEU   -0.1800
   2700 CG        -79.0670    0.2640  -39.9600 C.3     172 LEU    0.0900
   2701 CD1       -78.8240    0.6150  -38.5020 C.3     172 LEU    0.0900
   2702 CD2       -80.1480   -0.8150  -40.1210 C.3     172 LEU   -0.0900
   2703 HN        -77.9010    0.5530  -42.4560 H       172 LEU    0.0900
   2704 HA        -80.6120    0.4130  -42.1770 H       172 LEU   -0.2700
   2705 HB1       -80.3090    2.0080  -40.2160 H       172 LEU    0.0900
   2706 HB2       -78.5960    2.2140  -40.7530 H       172 LEU    0.0900
   2707 HG        -78.1420   -0.1680  -40.3980 H       172 LEU    0.0900
   2708 HD11      -79.7460    1.0430  -38.0540 H       172 LEU   -0.2700
   2709 HD12      -78.0090    1.3670  -38.4250 H       172 LEU    0.0900
   2710 HD13      -78.5440   -0.2980  -37.9350 H       172 LEU    0.0900
   2711 HD21      -80.1450   -1.2090  -41.1590 H       172 LEU    0.0900
   2712 HD22      -81.1490   -0.3820  -39.9080 H       172 LEU    0.5100
   2713 HD23      -79.9480   -1.6560  -39.4220 H       172 LEU   -0.5100
   2714 N         -79.7060    3.2290  -43.4620 N.am    173 VAL   -0.4700
   2715 CA        -80.2410    4.4770  -44.0090 C.3     173 VAL    0.3100
   2716 C         -80.1510    4.6410  -45.5320 C.2     173 VAL    0.0700
   2717 O         -80.0590    5.7520  -46.0270 O.2     173 VAL    0.0900
   2718 CB        -79.6450    5.7100  -43.2930 C.3     173 VAL   -0.0900
   2719 CG1       -80.1140    5.7380  -41.8430 C.3     173 VAL    0.0900
   2720 CG2       -78.1210    5.7100  -43.3820 C.3     173 VAL   -0.2700
   2721 HN        -78.7470    3.0280  -43.6440 H       173 VAL    0.0900
   2722 HA        -81.3140    4.4590  -43.8880 H       173 VAL    0.0900
   2723 HB        -79.9770    6.6360  -43.8090 H       173 VAL    0.0900
   2724 HG11      -79.7830    4.8180  -41.3160 H       173 VAL   -0.2700
   2725 HG12      -81.2240    5.7880  -41.8040 H       173 VAL    0.0900
   2726 HG13      -79.6820    6.6200  -41.3220 H       173 VAL    0.0900
   2727 HG21      -77.8000    5.7340  -44.4460 H       173 VAL    0.0900
   2728 HG22      -77.7150    4.7900  -42.9100 H       173 VAL    0.5100
   2729 HG23      -77.7120    6.6060  -42.8680 H       173 VAL   -0.5100
   2730 N         -80.1800    3.5420  -46.2760 N.am    174 GLY   -0.4700
   2731 CA        -80.4120    3.6380  -47.7040 C.3     174 GLY    0.3100
   2732 C         -79.2200    3.5500  -48.6300 C.2     174 GLY   -0.0200
   2733 O         -79.3690    3.6640  -49.8500 O.2     174 GLY    0.0900
   2734 HN        -80.0480    2.6280  -45.9000 H       174 GLY    0.0900
   2735 HA1       -80.8880    4.5920  -47.8730 H       174 GLY    0.5100
   2736 HA2       -81.0850    2.8330  -47.9600 H       174 GLY   -0.5100
   2737 N         -78.0280    3.3610  -48.0770 N.am    175 TRP   -0.4700
   2738 CA        -76.8940    3.0110  -48.9260 C.3     175 TRP    0.3100
   2739 C         -76.6160    1.5060  -48.7820 C.2     175 TRP    0.0700
   2740 O         -76.1510    1.0300  -47.7420 O.2     175 TRP    0.0900
   2741 CB        -75.6740    3.8880  -48.6250 C.3     175 TRP   -0.1800
   2742 CG        -74.6100    3.7900  -49.6720 C.ar    175 TRP    0.0900
   2743 CD1       -74.7810    3.4510  -50.9850 C.ar    175 TRP    0.0900
   2744 CD2       -73.2110    4.0470  -49.5020 C.ar    175 TRP   -0.0300
   2745 CE2       -72.5930    3.8360  -50.7520 C.ar    175 TRP   -0.1500
   2746 CE3       -72.4210    4.4220  -48.4140 C.ar    175 TRP    0.2200
   2747 NE1       -73.5730    3.4710  -51.6380 N.ar    175 TRP   -0.5100
   2748 CZ2       -71.2260    3.9940  -50.9420 C.ar    175 TRP    0.3700
   2749 CZ3       -71.0640    4.5750  -48.6080 C.ar    175 TRP    0.2400
   2750 CH2       -70.4800    4.3630  -49.8570 C.ar    175 TRP    0.1100
   2751 HN        -77.8590    3.4460  -47.0990 H       175 TRP   -0.2500
   2752 HA        -77.2000    3.1390  -49.9540 H       175 TRP    0.1700
   2753 HB1       -75.2380    3.5760  -47.6530 H       175 TRP   -0.2000
   2754 HB2       -76.0010    4.9470  -48.5570 H       175 TRP    0.1400
   2755 HD1       -75.7270    3.2050  -51.4430 H       175 TRP   -0.2700
   2756 HE1       -73.4340    3.2580  -52.5790 H       175 TRP    0.1600
   2757 HE3       -72.8450    4.5920  -47.4360 H       175 TRP   -0.1400
   2758 HZ2       -70.7540    3.8360  -51.9000 H       175 TRP    0.1400
   2759 HZ3       -70.4400    4.8670  -47.7760 H       175 TRP    0.5100
   2760 HH2       -69.4130    4.4910  -49.9700 H       175 TRP   -0.5100
   2761 N         -76.9380    0.7580  -49.8380 N.am    176 SER   -0.4700
   2762 CA        -77.1680   -0.6780  -49.7230 C.3     176 SER    0.3100
   2763 C         -78.2950   -0.9220  -48.7070 C.2     176 SER    0.0700
   2764 O         -79.1310   -0.0330  -48.4590 O.2     176 SER    0.0900
   2765 CB        -75.8880   -1.4170  -49.3230 C.3     176 SER    0.0500
   2766 OG        -75.9980   -2.8090  -49.5740 O.3     176 SER    0.0900
   2767 HN        -77.0360    1.1460  -50.7510 H       176 SER    0.0900
   2768 HA        -77.5190   -1.0350  -50.6790 H       176 SER   -0.6600
   2769 HB1       -75.6980   -1.2680  -48.2390 H       176 SER    0.4300
   2770 HB2       -75.0310   -1.0190  -49.9080 H       176 SER    0.5100
   2771 HG1       -75.8330   -2.9230  -50.5130 H       176 SER   -0.5100
   2772 N         -78.3230   -2.1190  -48.1170 N.am    177 ARG   -0.4700
   2773 CA        -79.4060   -2.4860  -47.2110 C.3     177 ARG    0.3100
   2774 C         -79.2190   -3.8870  -46.6860 C.2     177 ARG    0.0700
   2775 O         -78.4890   -4.6820  -47.2830 O.2     177 ARG    0.0900
   2776 CB        -80.7040   -2.4770  -47.9760 C.3     177 ARG   -0.1800
   2777 CG        -80.5540   -3.2540  -49.2530 C.3     177 ARG    0.0900
   2778 CD        -81.8840   -3.5430  -49.8660 C.3     177 ARG    0.0900
   2779 NE        -81.7390   -4.5700  -50.8820 N.pl3   177 ARG   -0.1800
   2780 CZ        -82.7600   -5.1000  -51.5300 C.cat   177 ARG    0.0900
   2781 NH1       -83.9900   -4.6790  -51.2540 N.pl3   177 ARG    0.0900
   2782 NH2       -82.5460   -6.0380  -52.4440 N.pl3   177 ARG    0.2000
   2783 HN        -77.6150   -2.8050  -48.2660 H       177 ARG    0.0900
   2784 HA        -79.4340   -1.7720  -46.4010 H       177 ARG    0.0900
   2785 HB1       -80.9880   -1.4300  -48.2130 H       177 ARG   -0.7000
   2786 HB2       -81.5040   -2.9350  -47.3560 H       177 ARG    0.4400
   2787 HG1       -80.0360   -4.2130  -49.0380 H       177 ARG    0.6400
   2788 HG2       -79.9420   -2.6670  -49.9690 H       177 ARG   -0.8000
   2789 HD1       -82.2920   -2.6290  -50.3490 H       177 ARG    0.4600
   2790 HD2       -82.5920   -3.9140  -49.0940 H       177 ARG    0.4600
   2791 HE        -80.8190   -4.8910  -51.1030 H       177 ARG   -0.8000
   2792 HH11      -84.1320   -3.9690  -50.5650 H       177 ARG    0.4600
   2793 HH12      -84.7730   -5.0720  -51.7370 H       177 ARG    0.4600
   2794 HH21      -81.6120   -6.3400  -52.6400 H       177 ARG    0.5100
   2795 HH22      -83.3160   -6.4420  -52.9360 H       177 ARG   -0.5100
   2796 N         -79.8990   -4.2050  -45.5870 N.am    178 TYR   -0.4700
   2797 CA        -79.8300   -5.5500  -45.0240 C.3     178 TYR    0.3100
   2798 C         -80.9900   -6.4110  -45.4960 C.2     178 TYR    0.0700
   2799 O         -82.1520   -6.0800  -45.2810 O.2     178 TYR    0.0900
   2800 CB        -79.8150   -5.5210  -43.4860 C.3     178 TYR   -0.1800
   2801 CG        -78.5930   -4.8640  -42.8920 C.ar    178 TYR    0.0900
   2802 CD1       -77.3180   -5.3050  -43.2160 C.ar    178 TYR    0.0900
   2803 CD2       -78.7140   -3.8140  -41.9970 C.ar    178 TYR    0.0000
   2804 CE1       -76.1990   -4.7080  -42.6790 C.ar    178 TYR   -0.1150
   2805 CE2       -77.6000   -3.2140  -41.4540 C.ar    178 TYR    0.1150
   2806 CZ        -76.3440   -3.6680  -41.7980 C.ar    178 TYR   -0.1150
   2807 OH        -75.2290   -3.0710  -41.2640 O.3     178 TYR    0.1150
   2808 HN        -80.4790   -3.5510  -45.1060 H       178 TYR    0.1100
   2809 HA        -78.9280   -6.0170  -45.3940 H       178 TYR   -0.5400
   2810 HB1       -79.8450   -6.5630  -43.1020 H       178 TYR    0.4300
   2811 HB2       -80.6990   -4.9540  -43.1240 H       178 TYR   -0.1150
   2812 HD1       -77.2010   -6.1310  -43.9020 H       178 TYR    0.1150
   2813 HD2       -79.6970   -3.4610  -41.7210 H       178 TYR   -0.1150
   2814 HE1       -75.2130   -5.0560  -42.9490 H       178 TYR    0.1150
   2815 HE2       -77.7100   -2.3920  -40.7630 H       178 TYR    0.5100
   2816 HH        -75.4400   -2.1520  -41.0860 H       178 TYR   -0.5100
   2817 N         -80.6790   -7.5270  -46.1360 N.am    179 ILE   -0.4700
   2818 CA        -81.7050   -8.4780  -46.5060 C.3     179 ILE    0.3100
   2819 C         -81.2670   -9.8430  -46.0210 C.2     179 ILE    0.0700
   2820 O         -80.0750  -10.0700  -45.8410 O.2     179 ILE    0.0900
   2821 CB        -81.9000   -8.5080  -48.0250 C.3     179 ILE   -0.0900
   2822 CG1       -80.6570   -9.0660  -48.7050 C.3     179 ILE    0.0900
   2823 CG2       -82.1630   -7.1130  -48.5530 C.3     179 ILE   -0.2700
   2824 CD        -80.6670   -8.8620  -50.2010 C.3     179 ILE    0.0900
   2825 HN        -79.7420   -7.7590  -46.3880 H       179 ILE    0.0900
   2826 HA        -82.6230   -8.1840  -46.0180 H       179 ILE    0.0900
   2827 HB        -82.7620   -9.1640  -48.2720 H       179 ILE   -0.1800
   2828 HG11      -80.5920  -10.1540  -48.4930 H       179 ILE    0.0900
   2829 HG12      -79.7620   -8.5630  -48.2820 H       179 ILE    0.0900
   2830 HG21      -81.2060   -6.5560  -48.6510 H       179 ILE   -0.2700
   2831 HG22      -82.8250   -6.5610  -47.8520 H       179 ILE    0.0900
   2832 HG23      -82.6430   -7.1720  -49.5540 H       179 ILE    0.0900
   2833 HD1       -80.7190   -7.7780  -50.4380 H       179 ILE    0.0900
   2834 HD2       -81.5540   -9.3650  -50.6450 H       179 ILE    0.5100
   2835 HD3       -79.7380   -9.2780  -50.6460 H       179 ILE   -0.5100
   2836 N         -82.2200  -10.7590  -45.8010 N.am    180 PRO   -0.2900
   2837 CA        -81.8820  -12.1490  -45.4970 C.3     180 PRO    0.0000
   2838 C         -80.9540  -12.6510  -46.5980 C.2     180 PRO    0.0900
   2839 O         -81.3180  -12.5950  -47.7750 O.2     180 PRO    0.0900
   2840 CB        -83.2290  -12.8650  -45.5660 C.3     180 PRO    0.0200
   2841 CG        -84.2360  -11.8200  -45.3170 C.3     180 PRO    0.0900
   2842 CD        -83.6710  -10.5310  -45.8500 C.3     180 PRO   -0.1800
   2843 HA        -81.3850  -12.2140  -44.5430 H       180 PRO    0.0900
   2844 HB1       -83.2900  -13.6600  -44.7920 H       180 PRO    0.0900
   2845 HB2       -83.3780  -13.3250  -46.5650 H       180 PRO   -0.1800
   2846 HG1       -85.1850  -12.0680  -45.8390 H       180 PRO    0.0900
   2847 HG2       -84.4390  -11.7300  -44.2290 H       180 PRO    0.0900
   2848 HD1       -83.9940  -10.3440  -46.8960 H       180 PRO    0.5100
   2849 HD2       -83.9450   -9.6680  -45.2080 H       180 PRO   -0.5100
   2850 N         -79.7640  -13.1200  -46.2280 N.am    181 GLU   -0.4700
   2851 CA        -78.8400  -13.6870  -47.2010 C.3     181 GLU    0.3100
   2852 C         -78.9130  -15.2100  -47.1930 C.2     181 GLU    0.0700
   2853 O         -79.6660  -15.8080  -46.4280 O.2     181 GLU    0.0900
   2854 CB        -77.4090  -13.2320  -46.9190 C.3     181 GLU   -0.1800
   2855 CG        -76.8400  -13.7910  -45.6180 C.3     181 GLU    0.0900
   2856 CD        -75.3540  -13.4800  -45.4110 C.2     181 GLU    0.0900
   2857 OE1       -74.7570  -12.7510  -46.2430 O.co2   181 GLU   -0.2800
   2858 OE2       -74.7850  -13.9720  -44.4070 O.co2   181 GLU    0.0900
   2859 HN        -79.4560  -13.1050  -45.2810 H       181 GLU    0.0900
   2860 HA        -79.1490  -13.3620  -48.1830 H       181 GLU    0.6200
   2861 HB1       -77.3920  -12.1220  -46.8660 H       181 GLU   -0.7600
   2862 HB2       -76.7600  -13.5610  -47.7600 H       181 GLU   -0.7600
   2863 HG1       -76.9680  -14.8950  -45.6170 H       181 GLU    0.5100
   2864 HG2       -77.4070  -13.3580  -44.7660 H       181 GLU   -0.5100
   2865 N         -78.1350  -15.8380  -48.0670 N.am    182 GLY   -0.4700
   2866 CA        -78.0020  -17.2860  -48.0740 C.3     182 GLY    0.3100
   2867 C         -79.3080  -18.0400  -47.9880 C.2     182 GLY   -0.0200
   2868 O         -80.1760  -17.8880  -48.8370 O.2     182 GLY    0.0900
   2869 HN        -77.6070  -15.3460  -48.7550 H       182 GLY    0.0900
   2870 HA1       -77.3910  -17.5580  -47.2250 H       182 GLY    0.5100
   2871 HA2       -77.5060  -17.5610  -48.9930 H       182 GLY   -0.5100
   2872 N         -79.4520  -18.8720  -46.9600 N.am    183 MET   -0.4700
   2873 CA        -80.6570  -19.6680  -46.8070 C.3     183 MET    0.3100
   2874 C         -81.7630  -18.8570  -46.1570 C.2     183 MET    0.0700
   2875 O         -82.7170  -19.4160  -45.6410 O.2     183 MET    0.0900
   2876 CB        -80.3680  -20.9030  -45.9690 C.3     183 MET   -0.1800
   2877 CG        -79.4510  -21.8960  -46.6440 C.3     183 MET    0.0900
   2878 SD        -79.1320  -23.2870  -45.5420 S.3     183 MET    0.0900
   2879 CE        -80.7110  -24.1320  -45.5090 C.3     183 MET   -0.1400
   2880 HN        -78.7520  -18.9840  -46.2590 H       183 MET    0.0900
   2881 HA        -80.9990  -19.9520  -47.7910 H       183 MET    0.0900
   2882 HB1       -81.3310  -21.4090  -45.7430 H       183 MET   -0.0900
   2883 HB2       -79.8980  -20.5810  -45.0160 H       183 MET   -0.2200
   2884 HG1       -78.4980  -21.3930  -46.9090 H       183 MET    0.0900
   2885 HG2       -79.9270  -22.2550  -47.5810 H       183 MET    0.0900
   2886 HE1       -81.4040  -23.7250  -46.2760 H       183 MET    0.0900
   2887 HE2       -81.1910  -24.0100  -44.5140 H       183 MET    0.5100
   2888 HE3       -80.5710  -25.2150  -45.7130 H       183 MET   -0.5100
   2889 N         -81.6220  -17.5360  -46.1750 N.am    184 GLN   -0.4700
   2890 CA        -82.6320  -16.6160  -45.6490 C.3     184 GLN    0.3100
   2891 C         -82.8020  -16.6730  -44.1400 C.2     184 GLN    0.0700
   2892 O         -83.8530  -16.3180  -43.6180 O.2     184 GLN    0.0900
   2893 CB        -83.9940  -16.8450  -46.3110 C.3     184 GLN   -0.1800
   2894 CG        -83.9550  -16.8930  -47.8200 C.3     184 GLN    0.0900
   2895 CD        -83.2190  -15.7200  -48.4090 C.2     184 GLN    0.0900
   2896 NE2       -82.0650  -15.8700  -48.8400 N.am    184 GLN   -0.1800
   2897 OE1       -83.8400  -14.5590  -48.4300 O.2     184 GLN    0.0900
   2898 HN        -80.8070  -17.1060  -46.5540 H       184 GLN    0.0900
   2899 HA        -82.2920  -15.6080  -45.8380 H       184 GLN    0.5500
   2900 HB1       -84.6740  -16.0230  -46.0050 H       184 GLN   -0.5500
   2901 HB2       -84.4040  -17.8090  -45.9420 H       184 GLN   -0.6200
   2902 HG1       -84.9950  -16.8900  -48.2100 H       184 GLN    0.3200
   2903 HG2       -83.4480  -17.8270  -48.1400 H       184 GLN    0.3000
   2904 HE21      -81.5740  -15.0930  -49.2320 H       184 GLN    0.5100
   2905 HE22      -81.6270  -16.7680  -48.7940 H       184 GLN   -0.5100
   2906 N         -81.7830  -17.1090  -43.4170 N.am    185 CYS   -0.4700
   2907 CA        -81.9460  -17.1690  -41.9780 C.3     185 CYS    0.3100
   2908 C         -81.1730  -16.0990  -41.2540 C.2     185 CYS    0.0700
   2909 O         -81.5860  -15.6540  -40.1910 O.2     185 CYS    0.0900
   2910 CB        -81.6100  -18.5530  -41.4480 C.3     185 CYS   -0.1100
   2911 SG        -82.9620  -19.6570  -41.7770 S.3     185 CYS    0.0900
   2912 HN        -80.9100  -17.3990  -43.8020 H       185 CYS    0.0900
   2913 HA        -82.9700  -16.9200  -41.7480 H       185 CYS   -0.2300
   2914 HB1       -81.4200  -18.4930  -40.3550 H       185 CYS    0.1600
   2915 HB2       -80.6850  -18.9220  -41.9410 H       185 CYS    0.5100
   2916 HG1       -82.9160  -19.5070  -43.0920 H       185 CYS   -0.5100
   2917 N         -80.0440  -15.6840  -41.8180 N.am    186 SER   -0.4700
   2918 CA        -79.3520  -14.5350  -41.2630 C.3     186 SER    0.3100
   2919 C         -79.4730  -13.3580  -42.2160 C.2     186 SER    0.0700
   2920 O         -79.7590  -13.5330  -43.3970 O.2     186 SER    0.0900
   2921 CB        -77.8880  -14.8520  -40.9230 C.3     186 SER    0.0500
   2922 OG        -77.0550  -14.7910  -42.0640 O.3     186 SER    0.0900
   2923 HN        -79.6360  -16.1230  -42.6150 H       186 SER    0.0900
   2924 HA        -79.8810  -14.2350  -40.3700 H       186 SER   -0.6600
   2925 HB1       -77.8230  -15.8750  -40.4960 H       186 SER    0.4300
   2926 HB2       -77.5160  -14.1150  -40.1790 H       186 SER    0.5100
   2927 HG1       -77.1280  -13.8940  -42.3970 H       186 SER   -0.5100
   2928 N         -79.2840  -12.1550  -41.6920 N.am    187 CYS   -0.4700
   2929 CA        -79.3370  -10.9740  -42.5150 C.3     187 CYS    0.3100
   2930 C         -77.9520  -10.3830  -42.7580 C.2     187 CYS    0.0700
   2931 O         -77.0990  -10.3990  -41.8710 O.2     187 CYS    0.0900
   2932 CB        -80.2710   -9.9600  -41.8820 C.3     187 CYS   -0.1000
   2933 SG        -81.9870  -10.3390  -42.2430 S.3     187 CYS    0.0900
   2934 HN        -79.0970  -12.0150  -40.7240 H       187 CYS    0.0900
   2935 HA        -79.6920  -11.2570  -43.4950 H       187 CYS   -0.0800
   2936 HB1       -80.0240   -8.9500  -42.2700 H       187 CYS    0.5100
   2937 HB2       -80.1130   -9.9620  -40.7820 H       187 CYS   -0.5100
   2938 N         -77.7300   -9.8730  -43.9700 N.am    188 GLY   -0.4700
   2939 CA        -76.4190   -9.3780  -44.3830 C.3     188 GLY    0.3100
   2940 C         -76.4820   -8.1490  -45.2650 C.2     188 GLY   -0.0200
   2941 O         -77.5480   -7.6660  -45.5970 O.2     188 GLY    0.0900
   2942 HN        -78.4540   -9.8070  -44.6520 H       188 GLY    0.0900
   2943 HA1       -75.9260  -10.1710  -44.9240 H       188 GLY    0.5100
   2944 HA2       -75.8640   -9.1360  -43.4880 H       188 GLY   -0.5100
   2945 N         -75.3260   -7.6210  -45.6340 N.am    189 ILE   -0.4700
   2946 CA        -75.2820   -6.4750  -46.5220 C.3     189 ILE    0.3100
   2947 C         -75.6130   -6.9520  -47.9220 C.2     189 ILE    0.0700
   2948 O         -75.0480   -7.9340  -48.3800 O.2     189 ILE    0.0900
   2949 CB        -73.8800   -5.8320  -46.5400 C.3     189 ILE   -0.0900
   2950 CG1       -73.6500   -5.0140  -45.2690 C.3     189 ILE    0.0900
   2951 CG2       -73.6980   -4.9660  -47.7780 C.3     189 ILE   -0.2700
   2952 CD        -72.6200   -3.9270  -45.4360 C.3     189 ILE    0.0900
   2953 HN        -74.4490   -7.9780  -45.3230 H       189 ILE    0.0900
   2954 HA        -76.0150   -5.7600  -46.1780 H       189 ILE    0.0900
   2955 HB        -73.1100   -6.6320  -46.5350 H       189 ILE   -0.1800
   2956 HG11      -73.3150   -5.6990  -44.4620 H       189 ILE    0.0900
   2957 HG12      -74.6110   -4.5460  -44.9680 H       189 ILE    0.0900
   2958 HG21      -74.4570   -4.1540  -47.7930 H       189 ILE   -0.2700
   2959 HG22      -73.8210   -5.5830  -48.6930 H       189 ILE    0.0900
   2960 HG23      -72.6860   -4.5050  -47.7720 H       189 ILE    0.0900
   2961 HD1       -73.0710   -3.0470  -45.9400 H       189 ILE    0.0900
   2962 HD2       -71.7770   -4.2980  -46.0590 H       189 ILE    0.5100
   2963 HD3       -72.2380   -3.6120  -44.4420 H       189 ILE   -0.5100
   2964 N         -76.5390   -6.2740  -48.6010 N.am    190 ASP   -0.4700
   2965 CA        -76.9030   -6.6990  -49.9480 C.3     190 ASP    0.3100
   2966 C         -75.8110   -6.3220  -50.9270 C.2     190 ASP    0.0700
   2967 O         -75.7080   -5.1700  -51.3500 O.2     190 ASP    0.0900
   2968 CB        -78.2410   -6.1320  -50.4120 C.3     190 ASP   -0.2800
   2969 CG        -78.5580   -6.5450  -51.8330 C.2     190 ASP    0.0900
   2970 OD1       -77.7210   -7.2890  -52.3940 O.co2   190 ASP    0.0900
   2971 OD2       -79.6140   -6.1430  -52.3930 O.co2   190 ASP    0.6200
   2972 HN        -77.0080   -5.4750  -48.2340 H       190 ASP   -0.7600
   2973 HA        -76.9470   -7.7790  -49.9460 H       190 ASP   -0.7600
   2974 HB1       -78.2060   -5.0230  -50.3610 H       190 ASP    0.5100
   2975 HB2       -79.0470   -6.5020  -49.7450 H       190 ASP   -0.5100
   2976 N         -74.9890   -7.3020  -51.2780 N.am    191 TYR   -0.4700
   2977 CA        -73.8690   -7.0690  -52.1680 C.3     191 TYR    0.3100
   2978 C         -73.9770   -7.7340  -53.5200 C.2     191 TYR    0.0700
   2979 O         -72.9950   -7.8080  -54.2460 O.2     191 TYR    0.0900
   2980 CB        -72.5500   -7.3100  -51.4290 C.3     191 TYR   -0.1800
   2981 CG        -72.3840   -8.7520  -51.0410 C.ar    191 TYR    0.0900
   2982 CD1       -71.6150   -9.6140  -51.8130 C.ar    191 TYR    0.0900
   2983 CD2       -73.0280   -9.2610  -49.9250 C.ar    191 TYR    0.0000
   2984 CE1       -71.4860  -10.9480  -51.4750 C.ar    191 TYR   -0.1150
   2985 CE2       -72.9040  -10.5880  -49.5690 C.ar    191 TYR    0.1150
   2986 CZ        -72.1330  -11.4300  -50.3470 C.ar    191 TYR   -0.1150
   2987 OH        -72.0100  -12.7550  -49.9880 O.3     191 TYR    0.1150
   2988 HN        -75.1040   -8.2360  -50.9480 H       191 TYR    0.1100
   2989 HA        -73.9240   -6.0490  -52.5180 H       191 TYR   -0.5400
   2990 HB1       -72.5250   -6.7040  -50.4980 H       191 TYR    0.4300
   2991 HB2       -71.6970   -7.0360  -52.0860 H       191 TYR   -0.1150
   2992 HD1       -71.1120   -9.2360  -52.6910 H       191 TYR    0.1150
   2993 HD2       -73.6390   -8.6070  -49.3210 H       191 TYR   -0.1150
   2994 HE1       -70.8860  -11.6090  -52.0840 H       191 TYR    0.1150
   2995 HE2       -73.4030  -10.9660  -48.6900 H       191 TYR    0.5100
   2996 HH        -72.6430  -12.9330  -49.2890 H       191 TYR   -0.5100
   2997 N         -75.1550   -8.2390  -53.8630 N.am    192 TYR   -0.4700
   2998 CA        -75.3070   -9.1780  -54.9650 C.3     192 TYR    0.3100
   2999 C         -76.5630   -8.8980  -55.7780 C.2     192 TYR    0.0700
   3000 O         -76.7150   -9.3850  -56.8980 O.2     192 TYR    0.0900
   3001 CB        -75.2880  -10.6210  -54.4520 C.3     192 TYR   -0.1800
   3002 CG        -76.1530  -10.8540  -53.2380 C.ar    192 TYR    0.0900
   3003 CD1       -75.6240  -10.7840  -51.9590 C.ar    192 TYR    0.0900
   3004 CD2       -77.5040  -11.1450  -53.3740 C.ar    192 TYR    0.0000
   3005 CE1       -76.4150  -10.9940  -50.8540 C.ar    192 TYR   -0.1150
   3006 CE2       -78.3050  -11.3560  -52.2700 C.ar    192 TYR    0.1150
   3007 CZ        -77.7580  -11.2810  -51.0130 C.ar    192 TYR   -0.1150
   3008 OH        -78.5640  -11.4940  -49.9110 O.3     192 TYR    0.1150
   3009 HN        -75.9920   -7.9970  -53.3790 H       192 TYR    0.1100
   3010 HA        -74.4950   -9.0160  -55.6580 H       192 TYR   -0.5400
   3011 HB1       -74.2480  -10.8930  -54.1700 H       192 TYR    0.4300
   3012 HB2       -75.6570  -11.2970  -55.2520 H       192 TYR   -0.1150
   3013 HD1       -74.5740  -10.5610  -51.8290 H       192 TYR    0.1150
   3014 HD2       -77.9360  -11.2070  -54.3620 H       192 TYR   -0.1150
   3015 HE1       -75.9870  -10.9360  -49.8650 H       192 TYR    0.1150
   3016 HE2       -79.3540  -11.5780  -52.3940 H       192 TYR    0.5100
   3017 HH        -78.0660  -11.2520  -49.1270 H       192 TYR   -0.5100
   3018 N         -77.4650   -8.1050  -55.2100 N.am    193 THR   -0.4700
   3019 CA        -78.5750   -7.5690  -55.9700 C.3     193 THR    0.3100
   3020 C         -78.2280   -6.1600  -56.3930 C.2     193 THR    0.0700
   3021 O         -77.8620   -5.3290  -55.5560 O.2     193 THR    0.0900
   3022 CB        -79.8480   -7.5280  -55.1420 C.3     193 THR    0.1400
   3023 CG2       -81.0250   -7.0360  -55.9890 C.3     193 THR    0.0900
   3024 OG1       -80.1210   -8.8480  -54.6730 O.3     193 THR   -0.6600
   3025 HN        -77.4190   -7.8480  -54.2480 H       193 THR    0.4300
   3026 HA        -78.7160   -8.1960  -56.8370 H       193 THR   -0.2700
   3027 HB        -79.7180   -6.8490  -54.2730 H       193 THR    0.0900
   3028 HG1       -79.4450   -9.0420  -54.0200 H       193 THR    0.0900
   3029 HG21      -81.1850   -7.7160  -56.8520 H       193 THR    0.0900
   3030 HG22      -80.8130   -6.0160  -56.3750 H       193 THR    0.5100
   3031 HG23      -81.9510   -7.0180  -55.3740 H       193 THR   -0.5100
   3032 N         -78.3200   -5.8820  -57.7000 N.am    194 PRO   -0.2900
   3033 CA        -78.0440   -4.5360  -58.2060 C.3     194 PRO    0.0000
   3034 C         -79.1730   -3.5780  -57.8160 C.2     194 PRO    0.0900
   3035 O         -79.3200   -2.5220  -58.4220 O.2     194 PRO    0.0900
   3036 CB        -78.0940   -4.7120  -59.7290 C.3     194 PRO    0.0200
   3037 CG        -77.9890   -6.2120  -59.9610 C.3     194 PRO    0.0900
   3038 CD        -78.6560   -6.8280  -58.7770 C.3     194 PRO   -0.1800
   3039 HA        -77.1020   -4.1780  -57.8240 H       194 PRO    0.0900
   3040 HB1       -77.2470   -4.1790  -60.2120 H       194 PRO    0.0900
   3041 HB2       -79.0480   -4.3170  -60.1390 H       194 PRO   -0.1800
   3042 HG1       -78.5070   -6.5030  -60.9000 H       194 PRO    0.0900
   3043 HG2       -76.9260   -6.5280  -60.0250 H       194 PRO    0.0900
   3044 HD1       -79.7560   -6.8880  -58.9090 H       194 PRO    0.5100
   3045 HD2       -78.2440   -7.8330  -58.5490 H       194 PRO   -0.5100
   3046 N         -79.9540   -3.9510  -56.8000 N.am    195 HSD   -0.4700
   3047 CA        -80.9780   -3.0920  -56.1950 C.3     195 HSD    0.3100
   3048 C         -80.5390   -1.6310  -56.0760 C.2     195 HSD    0.0700
   3049 O         -79.6580   -1.3050  -55.2880 O.2     195 HSD    0.0900
   3050 CB        -81.3740   -3.6430  -54.8210 C.3     195 HSD   -0.0900
   3051 CG        -82.5090   -2.9090  -54.1780 C.ar    195 HSD    0.0900
   3052 CD2       -83.8480   -3.0280  -54.3290 C.ar    195 HSD    0.0900
   3053 ND1       -82.3180   -1.9160  -53.2410 N.ar    195 HSD   -0.3600
   3054 CE1       -83.4910   -1.4550  -52.8460 C.ar    195 HSD    0.3200
   3055 NE2       -84.4370   -2.1120  -53.4910 N.ar    195 HSD   -0.0500
   3056 HN        -79.8730   -4.8580  -56.3960 H       195 HSD    0.2500
   3057 HA        -81.8340   -3.0700  -56.8540 H       195 HSD    0.1300
   3058 HB1       -80.4940   -3.5800  -54.1460 H       195 HSD   -0.7000
   3059 HB2       -81.6710   -4.7070  -54.9360 H       195 HSD    0.2200
   3060 HD1       -81.4230   -1.6020  -52.9200 H       195 HSD    0.1000
   3061 HD2       -84.4410   -3.6820  -54.9550 H       195 HSD    0.5100
   3062 HE1       -83.6280   -0.6650  -52.1080 H       195 HSD   -0.5100
   3063 N         -81.1850   -0.7470  -56.8360 N.am    196 GLU   -0.4700
   3064 CA        -80.6320    0.5830  -57.0870 C.3     196 GLU    0.3100
   3065 C         -81.1100    1.7470  -56.2200 C.2     196 GLU    0.0700
   3066 O         -80.3620    2.7020  -56.0040 O.2     196 GLU    0.0900
   3067 CB        -80.8660    0.9580  -58.5530 C.3     196 GLU   -0.1800
   3068 CG        -80.0450    0.0860  -59.4840 C.3     196 GLU    0.0900
   3069 CD        -80.2970    0.4000  -60.9390 C.2     196 GLU    0.0900
   3070 OE1       -81.1460    1.2720  -61.2150 O.co2   196 GLU   -0.2800
   3071 OE2       -79.6410   -0.2240  -61.8040 O.co2   196 GLU    0.0900
   3072 HN        -82.0640   -0.9500  -57.2610 H       196 GLU    0.0900
   3073 HA        -79.5760    0.5610  -56.8640 H       196 GLU    0.6200
   3074 HB1       -80.5830    2.0210  -58.7070 H       196 GLU   -0.7600
   3075 HB2       -81.9430    0.8350  -58.7940 H       196 GLU   -0.7600
   3076 HG1       -80.3020   -0.9790  -59.3030 H       196 GLU    0.5100
   3077 HG2       -78.9660    0.2420  -59.2700 H       196 GLU   -0.5100
   3078 N         -82.3360    1.6820  -55.7040 N.am    197 GLU   -0.4700
   3079 CA        -82.7930    2.6940  -54.7550 C.3     197 GLU    0.3100
   3080 C         -81.8370    2.8240  -53.5870 C.2     197 GLU    0.0700
   3081 O         -81.9320    3.7610  -52.8070 O.2     197 GLU    0.0900
   3082 CB        -84.1980    2.3840  -54.2370 C.3     197 GLU   -0.1800
   3083 CG        -85.3140    2.8480  -55.1440 C.3     197 GLU    0.0900
   3084 CD        -85.4610    1.9630  -56.3590 C.2     197 GLU    0.0900
   3085 OE1       -85.1180    0.7610  -56.2630 O.co2   197 GLU   -0.2800
   3086 OE2       -85.9190    2.4710  -57.4050 O.co2   197 GLU    0.0900
   3087 HN        -82.9810    0.9590  -55.9360 H       197 GLU    0.0900
   3088 HA        -82.7860    3.6480  -55.2610 H       197 GLU    0.6200
   3089 HB1       -84.3220    2.8760  -53.2490 H       197 GLU   -0.7600
   3090 HB2       -84.2880    1.2850  -54.1050 H       197 GLU   -0.7600
   3091 HG1       -85.1010    3.8840  -55.4820 H       197 GLU    0.5100
   3092 HG2       -86.2710    2.8390  -54.5780 H       197 GLU   -0.5100
   3093 N         -80.9170    1.8730  -53.4520 N.am    198 THR   -0.4700
   3094 CA        -79.9750    1.8820  -52.3410 C.3     198 THR    0.3100
   3095 C         -78.5300    2.0060  -52.8180 C.2     198 THR    0.0700
   3096 O         -77.6550    2.4300  -52.0630 O.2     198 THR    0.0900
   3097 CB        -80.1290    0.6290  -51.4740 C.3     198 THR    0.1400
   3098 CG2       -81.3180    0.7660  -50.5520 C.3     198 THR    0.0900
   3099 OG1       -80.3420   -0.4990  -52.3200 O.3     198 THR   -0.6600
   3100 HN        -80.8310    1.1190  -54.0990 H       198 THR    0.4300
   3101 HA        -80.1650    2.7670  -51.7520 H       198 THR   -0.2700
   3102 HB        -79.2080    0.4660  -50.8750 H       198 THR    0.0900
   3103 HG1       -79.4940   -0.9410  -52.3900 H       198 THR    0.0900
   3104 HG21      -82.2480    0.9030  -51.1450 H       198 THR    0.0900
   3105 HG22      -81.1860    1.6490  -49.8920 H       198 THR    0.5100
   3106 HG23      -81.4250   -0.1500  -49.9340 H       198 THR   -0.5100
   3107 N         -78.2860    1.6270  -54.0710 N.am    199 ASN   -0.4700
   3108 CA        -76.9880    1.8370  -54.6960 C.3     199 ASN    0.3100
   3109 C         -76.0030    0.8020  -54.2490 C.2     199 ASN    0.0700
   3110 O         -74.8120    1.0880  -54.0960 O.2     199 ASN    0.0900
   3111 CB        -76.4090    3.1670  -54.2710 C.3     199 ASN   -0.1800
   3112 CG        -77.1400    4.2960  -54.8830 C.2     199 ASN    0.0900
   3113 ND2       -77.8650    5.0240  -54.1890 N.am    199 ASN    0.0900
   3114 OD1       -77.0130    4.4400  -56.1750 O.2     199 ASN    0.5500
   3115 HN        -78.9790    1.1870  -54.6360 H       199 ASN   -0.5500
   3116 HA        -77.1220    1.8100  -55.7670 H       199 ASN   -0.6200
   3117 HB1       -75.3440    3.2200  -54.5810 H       199 ASN    0.3200
   3118 HB2       -76.4720    3.2580  -53.1650 H       199 ASN    0.3000
   3119 HD21      -78.3570    5.7860  -54.6090 H       199 ASN    0.5100
   3120 HD22      -77.9570    4.8500  -53.2080 H       199 ASN   -0.5100
   3121 N         -76.4940   -0.4050  -54.0310 N.am    200 ASN   -0.4700
   3122 CA        -75.6110   -1.5000  -53.7110 C.3     200 ASN    0.3100
   3123 C         -74.3210   -1.4960  -54.5340 C.2     200 ASN    0.0700
   3124 O         -73.2230   -1.6150  -53.9870 O.2     200 ASN    0.0900
   3125 CB        -76.3470   -2.8230  -53.8950 C.3     200 ASN   -0.1800
   3126 CG        -77.6550   -2.8440  -53.1300 C.2     200 ASN    0.0900
   3127 ND2       -78.4590   -3.8820  -53.3460 N.am    200 ASN    0.0900
   3128 OD1       -77.9440   -1.9280  -52.3550 O.2     200 ASN    0.5500
   3129 HN        -77.4690   -0.6090  -54.0750 H       200 ASN   -0.5500
   3130 HA        -75.2860   -1.3860  -52.6870 H       200 ASN   -0.6200
   3131 HB1       -75.7060   -3.6530  -53.5290 H       200 ASN    0.3200
   3132 HB2       -76.5620   -2.9760  -54.9730 H       200 ASN    0.3000
   3133 HD21      -78.2640   -4.5190  -54.0910 H       200 ASN    0.5100
   3134 HD22      -79.2590   -4.0250  -52.7630 H       200 ASN   -0.5100
   3135 N         -74.4500   -1.3070  -55.8430 N.am    201 GLU   -0.4700
   3136 CA        -73.2850   -1.3710  -56.7100 C.3     201 GLU    0.3100
   3137 C         -72.1210   -0.5220  -56.1900 C.2     201 GLU    0.0700
   3138 O         -71.0110   -1.0270  -55.9980 O.2     201 GLU    0.0900
   3139 CB        -73.6470   -0.9900  -58.1450 C.3     201 GLU   -0.1800
   3140 CG        -72.4830   -1.1030  -59.1060 C.3     201 GLU    0.0900
   3141 CD        -72.8850   -0.7680  -60.5270 C.2     201 GLU    0.0900
   3142 OE1       -74.0760   -0.4510  -60.7650 O.co2   201 GLU   -0.2800
   3143 OE2       -72.0050   -0.8150  -61.4090 O.co2   201 GLU    0.0900
   3144 HN        -75.3260   -1.1180  -56.2790 H       201 GLU    0.0900
   3145 HA        -72.9010   -2.3800  -56.6780 H       201 GLU    0.6200
   3146 HB1       -74.0130    0.0580  -58.1520 H       201 GLU   -0.7600
   3147 HB2       -74.4620   -1.6590  -58.4940 H       201 GLU   -0.7600
   3148 HG1       -72.0890   -2.1420  -59.0830 H       201 GLU    0.5100
   3149 HG2       -71.6800   -0.4030  -58.7900 H       201 GLU   -0.5100
   3150 N         -72.3680    0.7630  -55.9490 N.am    202 SER   -0.4700
   3151 CA        -71.3090    1.6380  -55.4600 C.3     202 SER    0.3100
   3152 C         -70.8520    1.1970  -54.0750 C.2     202 SER    0.0700
   3153 O         -69.6710    0.9360  -53.8590 O.2     202 SER    0.0900
   3154 CB        -71.7920    3.0790  -55.3990 C.3     202 SER    0.0500
   3155 OG        -72.4320    3.3140  -54.1640 O.3     202 SER    0.0900
   3156 HN        -73.2640    1.1770  -56.0880 H       202 SER    0.0900
   3157 HA        -70.4670    1.5520  -56.1310 H       202 SER   -0.6600
   3158 HB1       -72.5130    3.2700  -56.2220 H       202 SER    0.4300
   3159 HB2       -70.9290    3.7710  -55.4960 H       202 SER    0.5100
   3160 HG1       -72.5720    4.2610  -54.1150 H       202 SER   -0.5100
   3161 N         -71.8010    1.1020  -53.1410 N.am    203 PHE   -0.4700
   3162 CA        -71.5110    0.6990  -51.7650 C.3     203 PHE    0.3100
   3163 C         -70.5580   -0.4750  -51.6920 C.2     203 PHE    0.0700
   3164 O         -69.5830   -0.4320  -50.9520 O.2     203 PHE    0.0900
   3165 CB        -72.7920    0.3550  -51.0060 C.3     203 PHE   -0.1800
   3166 CG        -72.5660    0.0030  -49.5680 C.ar    203 PHE    0.0900
   3167 CD1       -72.5360    0.9850  -48.5980 C.ar    203 PHE    0.0900
   3168 CD2       -72.3920   -1.3230  -49.1780 C.ar    203 PHE    0.0000
   3169 CE1       -72.3380    0.6520  -47.2590 C.ar    203 PHE   -0.1150
   3170 CE2       -72.1950   -1.6720  -47.8350 C.ar    203 PHE    0.1150
   3171 CZ        -72.1720   -0.6800  -46.8770 C.ar    203 PHE   -0.1150
   3172 HN        -72.7570    1.3020  -53.3420 H       203 PHE    0.1150
   3173 HA        -71.0010    1.5180  -51.2790 H       203 PHE   -0.1150
   3174 HB1       -73.2790   -0.5210  -51.4860 H       203 PHE    0.1150
   3175 HB2       -73.4770    1.2310  -51.0270 H       203 PHE   -0.1150
   3176 HD1       -72.6680    2.0200  -48.8780 H       203 PHE    0.1150
   3177 HD2       -72.4090   -2.1000  -49.9280 H       203 PHE   -0.1150
   3178 HE1       -72.3120    1.4300  -46.5100 H       203 PHE    0.1150
   3179 HE2       -72.0660   -2.7070  -47.5520 H       203 PHE    0.5100
   3180 HZ        -72.0240   -0.9330  -45.8370 H       203 PHE   -0.5100
   3181 N         -70.8420   -1.5230  -52.4620 N.am    204 VAL   -0.4700
   3182 CA        -69.9690   -2.6960  -52.5280 C.3     204 VAL    0.3100
   3183 C         -68.5460   -2.3290  -52.9450 C.2     204 VAL    0.0700
   3184 O         -67.5700   -2.8890  -52.4390 O.2     204 VAL    0.0900
   3185 CB        -70.5080   -3.7680  -53.4890 C.3     204 VAL   -0.0900
   3186 CG1       -69.5070   -4.9050  -53.6150 C.3     204 VAL    0.0900
   3187 CG2       -71.8440   -4.2910  -52.9870 C.3     204 VAL   -0.2700
   3188 HN        -71.6630   -1.5560  -53.0270 H       204 VAL    0.0900
   3189 HA        -69.8900   -3.1010  -51.5300 H       204 VAL    0.0900
   3190 HB        -70.6840   -3.3160  -54.4880 H       204 VAL    0.0900
   3191 HG11      -69.1930   -5.2500  -52.6070 H       204 VAL   -0.2700
   3192 HG12      -68.6080   -4.5580  -54.1680 H       204 VAL    0.0900
   3193 HG13      -69.9710   -5.7590  -54.1530 H       204 VAL    0.0900
   3194 HG21      -72.5800   -3.4600  -52.9260 H       204 VAL    0.0900
   3195 HG22      -71.7210   -4.7320  -51.9750 H       204 VAL    0.5100
   3196 HG23      -72.2350   -5.0600  -53.6860 H       204 VAL   -0.5100
   3197 N         -68.4180   -1.3920  -53.8780 N.am    205 ILE   -0.4700
   3198 CA        -67.1050   -0.9170  -54.2430 C.3     205 ILE    0.3100
   3199 C         -66.5000   -0.2390  -53.0270 C.2     205 ILE    0.0700
   3200 O         -65.3430   -0.4770  -52.6670 O.2     205 ILE    0.0900
   3201 CB        -67.1550    0.0350  -55.4480 C.3     205 ILE   -0.0900
   3202 CG1       -67.1740   -0.7780  -56.7430 C.3     205 ILE    0.0900
   3203 CG2       -65.9550    0.9880  -55.4350 C.3     205 ILE   -0.2700
   3204 CD        -68.0680   -0.2100  -57.8040 C.3     205 ILE    0.0900
   3205 HN        -69.1960   -0.9870  -54.3540 H       205 ILE    0.0900
   3206 HA        -66.4970   -1.7780  -54.4770 H       205 ILE    0.0900
   3207 HB        -68.0950    0.6260  -55.4110 H       205 ILE   -0.1800
   3208 HG11      -67.5180   -1.8070  -56.5070 H       205 ILE    0.0900
   3209 HG12      -66.1390   -0.8260  -57.1430 H       205 ILE    0.0900
   3210 HG21      -65.0130    0.4150  -55.2990 H       205 ILE   -0.2700
   3211 HG22      -66.0540    1.7110  -54.5970 H       205 ILE    0.0900
   3212 HG23      -65.8990    1.5390  -56.3980 H       205 ILE    0.0900
   3213 HD1       -67.9850    0.8980  -57.8200 H       205 ILE    0.0900
   3214 HD2       -69.1230   -0.4840  -57.5940 H       205 ILE    0.5100
   3215 HD3       -67.7690   -0.6030  -58.7990 H       205 ILE   -0.5100
   3216 N         -67.2970    0.5950  -52.3710 N.am    206 TYR   -0.4700
   3217 CA        -66.8120    1.2980  -51.2080 C.3     206 TYR    0.3100
   3218 C         -66.3500    0.2650  -50.1930 C.2     206 TYR    0.0700
   3219 O         -65.2550    0.3540  -49.6470 O.2     206 TYR    0.0900
   3220 CB        -67.8970    2.2080  -50.6370 C.3     206 TYR   -0.1800
   3221 CG        -67.7270    2.4930  -49.1690 C.ar    206 TYR    0.0900
   3222 CD1       -66.7690    3.3920  -48.7250 C.ar    206 TYR    0.0900
   3223 CD2       -68.5240    1.8510  -48.2220 C.ar    206 TYR    0.0000
   3224 CE1       -66.6090    3.6480  -47.3780 C.ar    206 TYR   -0.1150
   3225 CE2       -68.3720    2.1040  -46.8740 C.ar    206 TYR    0.1150
   3226 CZ        -67.4130    3.0050  -46.4610 C.ar    206 TYR   -0.1150
   3227 OH        -67.2550    3.2610  -45.1200 O.3     206 TYR    0.1150
   3228 HN        -68.2400    0.7690  -52.6420 H       206 TYR    0.1100
   3229 HA        -65.9520    1.8800  -51.5040 H       206 TYR   -0.5400
   3230 HB1       -68.8890    1.7250  -50.7670 H       206 TYR    0.4300
   3231 HB2       -67.8760    3.1840  -51.1670 H       206 TYR   -0.1150
   3232 HD1       -66.1410    3.8980  -49.4420 H       206 TYR    0.1150
   3233 HD2       -69.2720    1.1450  -48.5490 H       206 TYR   -0.1150
   3234 HE1       -65.8570    4.3480  -47.0440 H       206 TYR    0.1150
   3235 HE2       -68.9970    1.6030  -46.1510 H       206 TYR    0.5100
   3236 HH        -68.1080    3.1470  -44.6940 H       206 TYR   -0.5100
   3237 N         -67.1870   -0.7380  -49.9650 N.am    207 MET   -0.4700
   3238 CA        -66.8390   -1.8410  -49.0930 C.3     207 MET    0.3100
   3239 C         -65.5500   -2.5030  -49.5450 C.2     207 MET    0.0700
   3240 O         -64.6010   -2.6420  -48.7710 O.2     207 MET    0.0900
   3241 CB        -67.9610   -2.8780  -49.0930 C.3     207 MET   -0.1800
   3242 CG        -69.1390   -2.5040  -48.2180 C.3     207 MET    0.0900
   3243 SD        -68.7280   -2.7500  -46.4840 S.3     207 MET    0.0900
   3244 CE        -68.3670   -4.5220  -46.4970 C.3     207 MET   -0.1400
   3245 HN        -68.0930   -0.7780  -50.3820 H       207 MET    0.0900
   3246 HA        -66.6840   -1.4500  -48.0980 H       207 MET    0.0900
   3247 HB1       -67.5480   -3.8440  -48.7340 H       207 MET   -0.0900
   3248 HB2       -68.3230   -3.0060  -50.1350 H       207 MET   -0.2200
   3249 HG1       -70.0120   -3.1330  -48.4940 H       207 MET    0.0900
   3250 HG2       -69.4040   -1.4410  -48.3990 H       207 MET    0.0900
   3251 HE1       -67.3430   -4.7220  -46.8790 H       207 MET    0.0900
   3252 HE2       -69.0880   -5.0550  -47.1510 H       207 MET    0.5100
   3253 HE3       -68.4360   -4.9350  -45.4680 H       207 MET   -0.5100
   3254 N         -65.5110   -2.9160  -50.8070 N.am    208 PHE   -0.4700
   3255 CA        -64.3600   -3.6310  -51.3220 C.3     208 PHE    0.3100
   3256 C         -63.0690   -2.8430  -51.1920 C.2     208 PHE    0.0700
   3257 O         -62.0600   -3.3820  -50.7420 O.2     208 PHE    0.0900
   3258 CB        -64.5720   -4.0200  -52.7720 C.3     208 PHE   -0.1800
   3259 CG        -63.4880   -4.8850  -53.3150 C.ar    208 PHE    0.0900
   3260 CD1       -63.5090   -6.2610  -53.0980 C.ar    208 PHE    0.0900
   3261 CD2       -62.4400   -4.3300  -54.0380 C.ar    208 PHE    0.0000
   3262 CE1       -62.5070   -7.0740  -53.5990 C.ar    208 PHE   -0.1150
   3263 CE2       -61.4340   -5.1320  -54.5440 C.ar    208 PHE    0.1150
   3264 CZ        -61.4650   -6.5120  -54.3200 C.ar    208 PHE   -0.1150
   3265 HN        -66.2590   -2.7550  -51.4470 H       208 PHE    0.1150
   3266 HA        -64.2150   -4.5110  -50.7150 H       208 PHE   -0.1150
   3267 HB1       -64.6090   -3.1050  -53.3980 H       208 PHE    0.1150
   3268 HB2       -65.5230   -4.5860  -52.8660 H       208 PHE   -0.1150
   3269 HD1       -64.3180   -6.6990  -52.5330 H       208 PHE    0.1150
   3270 HD2       -62.4120   -3.2630  -54.2070 H       208 PHE   -0.1150
   3271 HE1       -62.5370   -8.1410  -53.4290 H       208 PHE    0.1150
   3272 HE2       -60.6260   -4.6930  -55.1100 H       208 PHE    0.5100
   3273 HZ        -60.6770   -7.1400  -54.7100 H       208 PHE   -0.5100
   3274 N         -63.0890   -1.5700  -51.5860 N.am    209 VAL   -0.4700
   3275 CA        -61.8970   -0.7250  -51.4770 C.3     209 VAL    0.3100
   3276 C         -61.5590   -0.3400  -50.0360 C.2     209 VAL    0.0700
   3277 O         -60.4530   -0.6070  -49.5750 O.2     209 VAL    0.0900
   3278 CB        -62.0090    0.5600  -52.3240 C.3     209 VAL   -0.0900
   3279 CG1       -61.0160    1.6080  -51.8320 C.3     209 VAL    0.0900
   3280 CG2       -61.7820    0.2500  -53.7920 C.3     209 VAL   -0.2700
   3281 HN        -63.9040   -1.1420  -51.9680 H       209 VAL    0.0900
   3282 HA        -61.0510   -1.3100  -51.8050 H       209 VAL    0.0900
   3283 HB        -63.0400    0.9650  -52.2470 H       209 VAL    0.0900
   3284 HG11      -60.0030    1.1610  -51.7400 H       209 VAL   -0.2700
   3285 HG12      -61.3280    1.9870  -50.8350 H       209 VAL    0.0900
   3286 HG13      -60.9680    2.4510  -52.5540 H       209 VAL    0.0900
   3287 HG21      -62.5410   -0.4780  -54.1510 H       209 VAL    0.0900
   3288 HG22      -60.7720   -0.1920  -53.9340 H       209 VAL    0.5100
   3289 HG23      -61.8700    1.1800  -54.3940 H       209 VAL   -0.5100
   3290 N         -62.5070    0.2830  -49.3330 N.am    210 VAL   -0.4700
   3291 CA        -62.2620    0.8290  -47.9920 C.3     210 VAL    0.3100
   3292 C         -62.1870   -0.2060  -46.8880 C.2     210 VAL    0.0700
   3293 O         -61.3880   -0.0580  -45.9670 O.2     210 VAL    0.0900
   3294 CB        -63.3370    1.8490  -47.5700 C.3     210 VAL   -0.0900
   3295 CG1       -63.4590    1.9020  -46.0450 C.3     210 VAL    0.0900
   3296 CG2       -63.0150    3.2190  -48.1240 C.3     210 VAL   -0.2700
   3297 HN        -63.4300    0.4070  -49.6890 H       210 VAL    0.0900
   3298 HA        -61.2920    1.3030  -48.0050 H       210 VAL    0.0900
   3299 HB        -64.3150    1.5540  -48.0070 H       210 VAL    0.0900
   3300 HG11      -62.4530    2.0250  -45.5870 H       210 VAL   -0.2700
   3301 HG12      -63.9070    0.9580  -45.6690 H       210 VAL    0.0900
   3302 HG13      -64.0930    2.7640  -45.7460 H       210 VAL    0.0900
   3303 HG21      -62.9770    3.1810  -49.2340 H       210 VAL    0.0900
   3304 HG22      -62.0260    3.5560  -47.7470 H       210 VAL    0.5100
   3305 HG23      -63.7990    3.9440  -47.8200 H       210 VAL   -0.5100
   3306 N         -63.0310   -1.2350  -46.9490 N.am    211 HSE   -0.4700
   3307 CA        -63.0920   -2.2120  -45.8590 C.3     211 HSE    0.3100
   3308 C         -62.4790   -3.5560  -46.1800 C.2     211 HSE    0.0700
   3309 O         -62.5770   -4.4780  -45.3950 O.2     211 HSE    0.0900
   3310 CB        -64.5160   -2.3990  -45.3560 C.3     211 HSE   -0.0800
   3311 CG        -65.1210   -1.1480  -44.8030 C.ar    211 HSE    0.0900
   3312 CD2       -66.0420   -0.3000  -45.3180 C.ar    211 HSE    0.0900
   3313 ND1       -64.7780   -0.6430  -43.5680 N.ar    211 HSE   -0.7000
   3314 CE1       -65.4680    0.4610  -43.3440 C.ar    211 HSE    0.2200
   3315 NE2       -66.2430    0.6940  -44.3880 N.ar    211 HSE    0.2500
   3316 HN        -63.6450   -1.3840  -47.7200 H       211 HSE    0.1300
   3317 HA        -62.4590   -1.8550  -45.0600 H       211 HSE   -0.3600
   3318 HB1       -64.5130   -3.1690  -44.5550 H       211 HSE    0.3200
   3319 HB2       -65.1490   -2.7510  -46.1980 H       211 HSE   -0.0500
   3320 HD2       -66.5580   -0.3400  -46.2700 H       211 HSE    0.0900
   3321 HE1       -65.4230    1.0920  -42.4570 H       211 HSE    0.5100
   3322 HE2       -66.8770    1.4600  -44.4990 H       211 HSE   -0.5100
   3323 N         -61.8180   -3.6680  -47.3230 N.am    212 PHE   -0.4700
   3324 CA        -61.0480   -4.8670  -47.6130 C.3     212 PHE    0.3100
   3325 C         -59.6360   -4.5870  -48.1620 C.2     212 PHE    0.0700
   3326 O         -58.6640   -5.1790  -47.6990 O.2     212 PHE    0.0900
   3327 CB        -61.8200   -5.7980  -48.5410 C.3     212 PHE   -0.1800
   3328 CG        -61.0560   -7.0180  -48.9210 C.ar    212 PHE    0.0900
   3329 CD1       -60.8970   -8.0530  -48.0170 C.ar    212 PHE    0.0900
   3330 CD2       -60.4800   -7.1250  -50.1770 C.ar    212 PHE    0.0000
   3331 CE1       -60.1830   -9.1890  -48.3630 C.ar    212 PHE   -0.1150
   3332 CE2       -59.7630   -8.2530  -50.5300 C.ar    212 PHE    0.1150
   3333 CZ        -59.6160   -9.2920  -49.6190 C.ar    212 PHE   -0.1150
   3334 HN        -61.8190   -2.9540  -48.0200 H       212 PHE    0.1150
   3335 HA        -60.8380   -5.3630  -46.6770 H       212 PHE   -0.1150
   3336 HB1       -62.0690   -5.2580  -49.4800 H       212 PHE    0.1150
   3337 HB2       -62.7510   -6.1340  -48.0350 H       212 PHE   -0.1150
   3338 HD1       -61.3330   -7.9760  -47.0310 H       212 PHE    0.1150
   3339 HD2       -60.5910   -6.3190  -50.8880 H       212 PHE   -0.1150
   3340 HE1       -60.0700   -9.9940  -47.6520 H       212 PHE    0.1150
   3341 HE2       -59.3170   -8.3270  -51.5100 H       212 PHE    0.5100
   3342 HZ        -59.0600  -10.1770  -49.8920 H       212 PHE   -0.5100
   3343 N         -59.5150   -3.6880  -49.1440 N.am    213 ILE   -0.4700
   3344 CA        -58.2010   -3.3540  -49.7020 C.3     213 ILE    0.3100
   3345 C         -57.3750   -2.4750  -48.7560 C.2     213 ILE    0.0700
   3346 O         -56.1810   -2.7060  -48.5760 O.2     213 ILE    0.0900
   3347 CB        -58.2850   -2.6650  -51.0840 C.3     213 ILE   -0.0900
   3348 CG1       -59.1310   -3.4840  -52.0500 C.3     213 ILE    0.0900
   3349 CG2       -56.8900   -2.5040  -51.6720 C.3     213 ILE   -0.2700
   3350 CD        -58.4460   -4.7490  -52.5050 C.3     213 ILE    0.0900
   3351 HN        -60.2990   -3.2130  -49.5360 H       213 ILE    0.0900
   3352 HA        -57.6420   -4.2730  -49.7860 H       213 ILE    0.0900
   3353 HB        -58.7580   -1.6670  -50.9730 H       213 ILE   -0.1800
   3354 HG11      -59.3590   -2.8610  -52.9410 H       213 ILE    0.0900
   3355 HG12      -60.0840   -3.7550  -51.5470 H       213 ILE    0.0900
   3356 HG21      -56.2810   -3.4100  -51.4660 H       213 ILE   -0.2700
   3357 HG22      -56.3850   -1.6260  -51.2120 H       213 ILE    0.0900
   3358 HG23      -56.9560   -2.3630  -52.7710 H       213 ILE    0.0900
   3359 HD1       -58.0600   -5.3120  -51.6280 H       213 ILE    0.0900
   3360 HD2       -57.5920   -4.5000  -53.1700 H       213 ILE    0.5100
   3361 HD3       -59.1670   -5.3950  -53.0510 H       213 ILE   -0.5100
   3362 N         -57.9980   -1.4650  -48.1510 N.am    214 ILE   -0.4700
   3363 CA        -57.2820   -0.6550  -47.1720 C.3     214 ILE    0.3100
   3364 C         -56.7390   -1.5790  -46.0900 C.2     214 ILE    0.0700
   3365 O         -55.5230   -1.7080  -45.9330 O.2     214 ILE    0.0900
   3366 CB        -58.1550    0.4600  -46.5340 C.3     214 ILE   -0.0900
   3367 CG1       -58.5990    1.4810  -47.5800 C.3     214 ILE    0.0900
   3368 CG2       -57.3930    1.1720  -45.4270 C.3     214 ILE   -0.2700
   3369 CD        -57.5130    1.8510  -48.5200 C.3     214 ILE    0.0900
   3370 HN        -58.9480   -1.2250  -48.3330 H       214 ILE    0.0900
   3371 HA        -56.4390   -0.2090  -47.6780 H       214 ILE    0.0900
   3372 HB        -59.0780    0.0070  -46.1130 H       214 ILE   -0.1800
   3373 HG11      -58.9470    2.3980  -47.0590 H       214 ILE    0.0900
   3374 HG12      -59.4440    1.0550  -48.1610 H       214 ILE    0.0900
   3375 HG21      -56.3890    1.4800  -45.7910 H       214 ILE   -0.2700
   3376 HG22      -57.2600    0.4900  -44.5600 H       214 ILE    0.0900
   3377 HG23      -57.9480    2.0790  -45.1080 H       214 ILE    0.0900
   3378 HD1       -57.2800    0.9960  -49.1890 H       214 ILE    0.0900
   3379 HD2       -56.5960    2.1160  -47.9520 H       214 ILE    0.5100
   3380 HD3       -57.8310    2.7150  -49.1430 H       214 ILE   -0.5100
   3381 N         -57.6410   -2.2590  -45.3640 N.am    215 PRO   -0.2900
   3382 CA        -57.2310   -3.1760  -44.3090 C.3     215 PRO    0.0000
   3383 C         -56.1130   -4.0910  -44.7780 C.2     215 PRO    0.0900
   3384 O         -55.0650   -4.1650  -44.1300 O.2     215 PRO    0.0900
   3385 CB        -58.4950   -3.9890  -44.0440 C.3     215 PRO    0.0200
   3386 CG        -59.5950   -3.0500  -44.3530 C.3     215 PRO    0.0900
   3387 CD        -59.1040   -2.2100  -45.5100 C.3     215 PRO   -0.1800
   3388 HA        -56.8600   -2.6300  -43.4570 H       215 PRO    0.0900
   3389 HB1       -58.5390   -4.3190  -42.9840 H       215 PRO    0.0900
   3390 HB2       -58.5370   -4.8840  -44.7010 H       215 PRO   -0.1800
   3391 HG1       -60.5140   -3.6060  -44.6370 H       215 PRO    0.0900
   3392 HG2       -59.8200   -2.4100  -43.4740 H       215 PRO    0.0900
   3393 HD1       -59.4060   -2.6430  -46.4870 H       215 PRO    0.5100
   3394 HD2       -59.4610   -1.1610  -45.4340 H       215 PRO   -0.5100
   3395 N         -56.3280   -4.7690  -45.9050 N.am    216 LEU   -0.4700
   3396 CA        -55.3380   -5.7030  -46.4290 C.3     216 LEU    0.3100
   3397 C         -53.9840   -5.0310  -46.6480 C.2     216 LEU    0.0700
   3398 O         -52.9630   -5.5300  -46.1650 O.2     216 LEU    0.0900
   3399 CB        -55.8320   -6.3720  -47.7160 C.3     216 LEU   -0.1800
   3400 CG        -55.3870   -7.8300  -47.8730 C.3     216 LEU    0.0900
   3401 CD1       -56.5650   -8.7100  -48.2420 C.3     216 LEU    0.0900
   3402 CD2       -54.2670   -7.9790  -48.8850 C.3     216 LEU   -0.0900
   3403 HN        -57.1670   -4.6700  -46.4360 H       216 LEU    0.0900
   3404 HA        -55.1520   -6.4480  -45.6710 H       216 LEU   -0.2700
   3405 HB1       -55.4480   -5.7930  -48.5830 H       216 LEU    0.0900
   3406 HB2       -56.9420   -6.3410  -47.7260 H       216 LEU    0.0900
   3407 HG        -54.9470   -8.1850  -46.9170 H       216 LEU    0.0900
   3408 HD11      -57.0100   -8.3710  -49.2020 H       216 LEU   -0.2700
   3409 HD12      -57.3430   -8.6520  -47.4500 H       216 LEU    0.0900
   3410 HD13      -56.2280   -9.7630  -48.3600 H       216 LEU    0.0900
   3411 HD21      -53.3830   -7.3860  -48.5680 H       216 LEU    0.0900
   3412 HD22      -54.6030   -7.6090  -49.8780 H       216 LEU    0.5100
   3413 HD23      -53.9690   -9.0460  -48.9650 H       216 LEU   -0.5100
   3414 N         -53.9650   -3.9030  -47.3570 N.am    217 ILE   -0.4700
   3415 CA        -52.7140   -3.1690  -47.5700 C.3     217 ILE    0.3100
   3416 C         -52.0690   -2.7350  -46.2470 C.2     217 ILE    0.0700
   3417 O         -50.8650   -2.8920  -46.0550 O.2     217 ILE    0.0900
   3418 CB        -52.9010   -1.9260  -48.4630 C.3     217 ILE   -0.0900
   3419 CG1       -53.2590   -2.3270  -49.8950 C.3     217 ILE    0.0900
   3420 CG2       -51.6400   -1.0950  -48.4690 C.3     217 ILE   -0.2700
   3421 CD        -53.8970   -1.2020  -50.7130 C.3     217 ILE    0.0900
   3422 HN        -54.7870   -3.5130  -47.7670 H       217 ILE    0.0900
   3423 HA        -52.0130   -3.8490  -48.0310 H       217 ILE    0.0900
   3424 HB        -53.7440   -1.3150  -48.0750 H       217 ILE   -0.1800
   3425 HG11      -53.9700   -3.1790  -49.8540 H       217 ILE    0.0900
   3426 HG12      -52.3330   -2.6560  -50.4110 H       217 ILE    0.0900
   3427 HG21      -50.7610   -1.7370  -48.6890 H       217 ILE   -0.2700
   3428 HG22      -51.4950   -0.6210  -47.4750 H       217 ILE    0.0900
   3429 HG23      -51.7090   -0.3090  -49.2520 H       217 ILE    0.0900
   3430 HD1       -53.1420   -0.4190  -50.9370 H       217 ILE    0.0900
   3431 HD2       -54.7270   -0.7390  -50.1370 H       217 ILE    0.5100
   3432 HD3       -54.2870   -1.6050  -51.6720 H       217 ILE   -0.5100
   3433 N         -52.8660   -2.1910  -45.3300 N.am    218 VAL   -0.4700
   3434 CA        -52.3450   -1.7540  -44.0390 C.3     218 VAL    0.3100
   3435 C         -51.7850   -2.9130  -43.2210 C.2     218 VAL    0.0700
   3436 O         -50.6230   -2.8760  -42.7970 O.2     218 VAL    0.0900
   3437 CB        -53.4040   -0.9990  -43.2290 C.3     218 VAL   -0.0900
   3438 CG1       -52.9990   -0.9070  -41.7660 C.3     218 VAL    0.0900
   3439 CG2       -53.6000    0.3770  -43.8140 C.3     218 VAL   -0.2700
   3440 HN        -53.8430   -2.0580  -45.4820 H       218 VAL    0.0900
   3441 HA        -51.4950   -1.1150  -44.2260 H       218 VAL    0.0900
   3442 HB        -54.3750   -1.5330  -43.3070 H       218 VAL    0.0900
   3443 HG11      -51.9560   -0.5320  -41.6810 H       218 VAL   -0.2700
   3444 HG12      -53.0540   -1.9110  -41.2930 H       218 VAL    0.0900
   3445 HG13      -53.6720   -0.2030  -41.2300 H       218 VAL    0.0900
   3446 HG21      -53.9370    0.2990  -44.8700 H       218 VAL    0.0900
   3447 HG22      -52.6420    0.9400  -43.7890 H       218 VAL    0.5100
   3448 HG23      -54.3720    0.9290  -43.2360 H       218 VAL   -0.5100
   3449 N         -52.6050   -3.9440  -43.0020 N.am    219 ILE   -0.4700
   3450 CA        -52.1370   -5.1620  -42.3310 C.3     219 ILE    0.3100
   3451 C         -50.9180   -5.7840  -43.0050 C.2     219 ILE    0.0700
   3452 O         -50.0550   -6.3290  -42.3320 O.2     219 ILE    0.0900
   3453 CB        -53.2100   -6.2500  -42.2760 C.3     219 ILE   -0.0900
   3454 CG1       -54.3670   -5.8120  -41.3990 C.3     219 ILE    0.0900
   3455 CG2       -52.6240   -7.5420  -41.7370 C.3     219 ILE   -0.2700
   3456 CD        -55.3800   -6.8910  -41.2090 C.3     219 ILE    0.0900
   3457 HN        -53.5610   -3.9330  -43.2830 H       219 ILE    0.0900
   3458 HA        -51.8400   -4.8880  -41.3300 H       219 ILE    0.0900
   3459 HB        -53.6120   -6.4250  -43.2960 H       219 ILE   -0.1800
   3460 HG11      -54.8620   -4.9350  -41.8670 H       219 ILE    0.0900
   3461 HG12      -53.9710   -5.5120  -40.4050 H       219 ILE    0.0900
   3462 HG21      -52.2260   -7.3820  -40.7130 H       219 ILE   -0.2700
   3463 HG22      -51.7940   -7.8830  -42.3920 H       219 ILE    0.0900
   3464 HG23      -53.4120   -8.3260  -41.6930 H       219 ILE    0.0900
   3465 HD1       -54.9610   -7.6990  -40.5710 H       219 ILE    0.0900
   3466 HD2       -55.6600   -7.3240  -42.1920 H       219 ILE    0.5100
   3467 HD3       -56.2840   -6.4780  -40.7100 H       219 ILE   -0.5100
   3468 N         -50.8500   -5.7330  -44.3320 N.am    220 PHE   -0.4700
   3469 CA        -49.7160   -6.3320  -45.0180 C.3     220 PHE    0.3100
   3470 C         -48.4580   -5.5110  -44.8390 C.2     220 PHE    0.0700
   3471 O         -47.3950   -6.0450  -44.5360 O.2     220 PHE    0.0900
   3472 CB        -50.0000   -6.5840  -46.5020 C.3     220 PHE   -0.1800
   3473 CG        -50.2880   -8.0210  -46.8130 C.ar    220 PHE    0.0900
   3474 CD1       -51.5840   -8.5240  -46.7250 C.ar    220 PHE    0.0900
   3475 CD2       -49.2590   -8.8850  -47.1700 C.ar    220 PHE    0.0000
   3476 CE1       -51.8530   -9.8590  -46.9990 C.ar    220 PHE   -0.1150
   3477 CE2       -49.5190  -10.2240  -47.4460 C.ar    220 PHE    0.1150
   3478 CZ        -50.8190  -10.7110  -47.3590 C.ar    220 PHE   -0.1150
   3479 HN        -51.5480   -5.2990  -44.8980 H       220 PHE    0.1150
   3480 HA        -49.4910   -7.2650  -44.5240 H       220 PHE   -0.1150
   3481 HB1       -49.1150   -6.2850  -47.1030 H       220 PHE    0.1150
   3482 HB2       -50.8880   -5.9920  -46.8120 H       220 PHE   -0.1150
   3483 HD1       -52.3920   -7.8660  -46.4380 H       220 PHE    0.1150
   3484 HD2       -48.2470   -8.5130  -47.2320 H       220 PHE   -0.1150
   3485 HE1       -52.8640  -10.2310  -46.9320 H       220 PHE    0.1150
   3486 HE2       -48.7120  -10.8850  -47.7290 H       220 PHE    0.5100
   3487 HZ        -51.0230  -11.7510  -47.5720 H       220 PHE   -0.5100
   3488 N         -48.5820   -4.2010  -45.0130 N.am    221 PHE   -0.4700
   3489 CA        -47.4420   -3.3230  -44.8520 C.3     221 PHE    0.3100
   3490 C         -46.9350   -3.4320  -43.4290 C.2     221 PHE    0.0700
   3491 O         -45.7600   -3.7150  -43.2040 O.2     221 PHE    0.0900
   3492 CB        -47.8320   -1.8840  -45.1680 C.3     221 PHE   -0.1800
   3493 CG        -46.8200   -0.8780  -44.7320 C.ar    221 PHE    0.0900
   3494 CD1       -45.7440   -0.5670  -45.5440 C.ar    221 PHE    0.0900
   3495 CD2       -46.9480   -0.2320  -43.5110 C.ar    221 PHE    0.0000
   3496 CE1       -44.8090    0.3750  -45.1460 C.ar    221 PHE   -0.1150
   3497 CE2       -46.0140    0.7140  -43.1040 C.ar    221 PHE    0.1150
   3498 CZ        -44.9450    1.0180  -43.9250 C.ar    221 PHE   -0.1150
   3499 HN        -49.4460   -3.7710  -45.2590 H       221 PHE    0.1150
   3500 HA        -46.6630   -3.6570  -45.5210 H       221 PHE   -0.1150
   3501 HB1       -48.7830   -1.6400  -44.6490 H       221 PHE    0.1150
   3502 HB2       -47.9560   -1.7720  -46.2660 H       221 PHE   -0.1150
   3503 HD1       -45.6310   -1.0630  -46.4970 H       221 PHE    0.1150
   3504 HD2       -47.7840   -0.4680  -42.8690 H       221 PHE   -0.1150
   3505 HE1       -43.9730    0.6080  -45.7880 H       221 PHE    0.1150
   3506 HE2       -46.1230    1.2090  -42.1510 H       221 PHE    0.5100
   3507 HZ        -44.2170    1.7530  -43.6170 H       221 PHE   -0.5100
   3508 N         -47.8330   -3.2310  -42.4650 N.am    222 CYS   -0.4700
   3509 CA        -47.4690   -3.2700  -41.0540 C.3     222 CYS    0.3100
   3510 C         -46.7080   -4.5130  -40.6240 C.2     222 CYS    0.0700
   3511 O         -45.6140   -4.4190  -40.0680 O.2     222 CYS    0.0900
   3512 CB        -48.7070   -3.1350  -40.1970 C.3     222 CYS   -0.1100
   3513 SG        -49.0500   -1.4500  -39.8050 S.3     222 CYS    0.0900
   3514 HN        -48.7920   -3.0460  -42.6660 H       222 CYS    0.0900
   3515 HA        -46.7830   -2.4580  -40.8600 H       222 CYS   -0.2300
   3516 HB1       -48.5570   -3.7130  -39.2600 H       222 CYS    0.1600
   3517 HB2       -49.5690   -3.5750  -40.7420 H       222 CYS    0.5100
   3518 HG1       -49.6180   -1.1740  -40.9700 H       222 CYS   -0.5100
   3519 N         -47.2890   -5.6830  -40.8610 N.am    223 TYR   -0.4700
   3520 CA        -46.6210   -6.9210  -40.4890 C.3     223 TYR    0.3100
   3521 C         -45.4040   -7.1890  -41.3470 C.2     223 TYR    0.0700
   3522 O         -44.4550   -7.8310  -40.8960 O.2     223 TYR    0.0900
   3523 CB        -47.5910   -8.1020  -40.4860 C.3     223 TYR   -0.1800
   3524 CG        -48.4900   -8.0280  -39.2910 C.ar    223 TYR    0.0900
   3525 CD1       -49.7980   -7.5980  -39.4020 C.ar    223 TYR    0.0900
   3526 CD2       -48.0100   -8.3350  -38.0320 C.ar    223 TYR    0.0000
   3527 CE1       -50.6070   -7.5050  -38.2950 C.ar    223 TYR   -0.1150
   3528 CE2       -48.8170   -8.2460  -36.9190 C.ar    223 TYR    0.1150
   3529 CZ        -50.1050   -7.8130  -37.0610 C.ar    223 TYR   -0.1150
   3530 OH        -50.8980   -7.7310  -35.9520 O.3     223 TYR    0.1150
   3531 HN        -48.1840   -5.7650  -41.2920 H       223 TYR    0.1100
   3532 HA        -46.1980   -6.7850  -39.5060 H       223 TYR   -0.5400
   3533 HB1       -47.0280   -9.0590  -40.4370 H       223 TYR    0.4300
   3534 HB2       -48.2250   -8.0780  -41.3980 H       223 TYR   -0.1150
   3535 HD1       -50.1900   -7.3320  -40.3730 H       223 TYR    0.1150
   3536 HD2       -46.9830   -8.6500  -37.9170 H       223 TYR   -0.1150
   3537 HE1       -51.6340   -7.1900  -38.3990 H       223 TYR    0.1150
   3538 HE2       -48.4360   -8.5170  -35.9460 H       223 TYR    0.5100
   3539 HH        -51.7160   -7.2950  -36.2030 H       223 TYR   -0.5100
   3540 N         -45.4230   -6.6840  -42.5790 N.am    224 GLY   -0.4700
   3541 CA        -44.2550   -6.7550  -43.4360 C.3     224 GLY    0.3100
   3542 C         -43.1050   -6.0500  -42.7480 C.2     224 GLY   -0.0200
   3543 O         -42.0280   -6.6190  -42.5480 O.2     224 GLY    0.0900
   3544 HN        -46.2280   -6.2410  -42.9630 H       224 GLY    0.0900
   3545 HA1       -44.4780   -6.2690  -44.3750 H       224 GLY    0.5100
   3546 HA2       -44.0060   -7.7920  -43.6030 H       224 GLY   -0.5100
   3547 N         -43.3480   -4.8010  -42.3590 N.am    225 GLN   -0.4700
   3548 CA        -42.3540   -3.9920  -41.6690 C.3     225 GLN    0.3100
   3549 C         -41.8880   -4.6780  -40.4030 C.2     225 GLN    0.0700
   3550 O         -40.7010   -4.6500  -40.0780 O.2     225 GLN    0.0900
   3551 CB        -42.9380   -2.6340  -41.2920 C.3     225 GLN   -0.1800
   3552 CG        -43.3410   -1.7850  -42.4660 C.3     225 GLN    0.0900
   3553 CD        -42.1530   -1.4360  -43.3050 C.2     225 GLN    0.0900
   3554 NE2       -42.2910   -1.6010  -44.6140 N.am    225 GLN   -0.1800
   3555 OE1       -41.1140   -1.0350  -42.7910 O.2     225 GLN    0.0900
   3556 HN        -44.2270   -4.3600  -42.5240 H       225 GLN    0.0900
   3557 HA        -41.5070   -3.8670  -42.3290 H       225 GLN    0.5500
   3558 HB1       -42.1800   -2.0770  -40.7010 H       225 GLN   -0.5500
   3559 HB2       -43.8350   -2.8030  -40.6580 H       225 GLN   -0.6200
   3560 HG1       -43.8120   -0.8480  -42.0990 H       225 GLN    0.3200
   3561 HG2       -44.0740   -2.3410  -43.0890 H       225 GLN    0.3000
   3562 HE21      -41.5320   -1.3850  -45.2280 H       225 GLN    0.5100
   3563 HE22      -43.1540   -1.9430  -44.9870 H       225 GLN   -0.5100
   3564 N         -42.8350   -5.2790  -39.6810 N.am    226 LEU   -0.4700
   3565 CA        -42.5290   -5.9330  -38.4200 C.3     226 LEU    0.3100
   3566 C         -41.6220   -7.1150  -38.6540 C.2     226 LEU    0.0700
   3567 O         -40.6230   -7.2820  -37.9590 O.2     226 LEU    0.0900
   3568 CB        -43.7930   -6.4200  -37.7120 C.3     226 LEU   -0.1800
   3569 CG        -43.5480   -6.8390  -36.2570 C.3     226 LEU    0.0900
   3570 CD1       -43.9550   -5.7130  -35.3440 C.3     226 LEU    0.0900
   3571 CD2       -44.3210   -8.0880  -35.8900 C.3     226 LEU   -0.0900
   3572 HN        -43.7880   -5.3060  -39.9710 H       226 LEU    0.0900
   3573 HA        -42.0070   -5.2210  -37.7990 H       226 LEU   -0.2700
   3574 HB1       -44.2000   -7.2910  -38.2690 H       226 LEU    0.0900
   3575 HB2       -44.5440   -5.6020  -37.7240 H       226 LEU    0.0900
   3576 HG        -42.4710   -7.0700  -36.1110 H       226 LEU    0.0900
   3577 HD11      -45.0320   -5.4790  -35.4830 H       226 LEU   -0.2700
   3578 HD12      -43.3620   -4.8030  -35.5780 H       226 LEU    0.0900
   3579 HD13      -43.7890   -6.0060  -34.2850 H       226 LEU    0.0900
   3580 HD21      -44.0160   -8.9330  -36.5440 H       226 LEU    0.0900
   3581 HD22      -45.4100   -7.9120  -36.0230 H       226 LEU    0.5100
   3582 HD23      -44.1130   -8.3640  -34.8340 H       226 LEU   -0.5100
   3583 N         -41.9770   -7.9470  -39.6320 N.am    227 VAL   -0.4700
   3584 CA        -41.2370   -9.1750  -39.8530 C.3     227 VAL    0.3100
   3585 C         -39.9000   -8.8210  -40.4260 C.2     227 VAL    0.0700
   3586 O         -38.9580   -9.6110  -40.3430 O.2     227 VAL    0.0900
   3587 CB        -41.9500  -10.1560  -40.7800 C.3     227 VAL   -0.0900
   3588 CG1       -40.9910  -11.2480  -41.2190 C.3     227 VAL    0.0900
   3589 CG2       -43.1190  -10.7770  -40.0570 C.3     227 VAL   -0.2700
   3590 HN        -42.7470   -7.7700  -40.2390 H       227 VAL    0.0900
   3591 HA        -41.0820   -9.6350  -38.8890 H       227 VAL    0.0900
   3592 HB        -42.3280   -9.6140  -41.6730 H       227 VAL    0.0900
   3593 HG11      -40.4760  -11.6810  -40.3340 H       227 VAL   -0.2700
   3594 HG12      -40.2250  -10.8260  -41.9030 H       227 VAL    0.0900
   3595 HG13      -41.5490  -12.0570  -41.7350 H       227 VAL    0.0900
   3596 HG21      -43.8360   -9.9900  -39.7420 H       227 VAL    0.0900
   3597 HG22      -42.7620  -11.3140  -39.1530 H       227 VAL    0.5100
   3598 HG23      -43.6460  -11.4870  -40.7300 H       227 VAL   -0.5100
   3599 N         -39.8190   -7.6280  -41.0090 N.am    228 PHE   -0.4700
   3600 CA        -38.5350   -7.1050  -41.4560 C.3     228 PHE    0.3100
   3601 C         -37.7450   -6.5770  -40.2650 C.2     228 PHE    0.0700
   3602 O         -36.5960   -6.9580  -40.0540 O.2     228 PHE    0.0900
   3603 CB        -38.7080   -6.0080  -42.4980 C.3     228 PHE   -0.1800
   3604 CG        -37.4080   -5.5130  -43.0490 C.ar    228 PHE    0.0900
   3605 CD1       -36.5880   -6.3590  -43.7860 C.ar    228 PHE    0.0900
   3606 CD2       -36.9940   -4.2050  -42.8250 C.ar    228 PHE    0.0000
   3607 CE1       -35.3730   -5.9060  -44.2950 C.ar    228 PHE   -0.1150
   3608 CE2       -35.7870   -3.7490  -43.3330 C.ar    228 PHE    0.1150
   3609 CZ        -34.9770   -4.6000  -44.0680 C.ar    228 PHE   -0.1150
   3610 HN        -40.6150   -7.0490  -41.1640 H       228 PHE    0.1150
   3611 HA        -37.9710   -7.9270  -41.8730 H       228 PHE   -0.1150
   3612 HB1       -39.2250   -5.1400  -42.0370 H       228 PHE    0.1150
   3613 HB2       -39.3030   -6.3990  -43.3510 H       228 PHE   -0.1150
   3614 HD1       -36.8950   -7.3780  -43.9660 H       228 PHE    0.1150
   3615 HD2       -37.6180   -3.5370  -42.2510 H       228 PHE   -0.1150
   3616 HE1       -34.7430   -6.5720  -44.8640 H       228 PHE    0.1150
   3617 HE2       -35.4790   -2.7290  -43.1570 H       228 PHE    0.5100
   3618 HZ        -34.0370   -4.2450  -44.4640 H       228 PHE   -0.5100
   3619 N         -38.3720   -5.7130  -39.4710 N.am    229 THR   -0.4700
   3620 CA        -37.7360   -5.1900  -38.2720 C.3     229 THR    0.3100
   3621 C         -37.1590   -6.2770  -37.3780 C.2     229 THR    0.0700
   3622 O         -36.0880   -6.0950  -36.7960 O.2     229 THR    0.0900
   3623 CB        -38.7010   -4.3650  -37.4310 C.3     229 THR    0.1400
   3624 CG2       -38.1230   -4.1400  -36.0410 C.3     229 THR    0.0900
   3625 OG1       -38.9090   -3.0970  -38.0590 O.3     229 THR   -0.6600
   3626 HN        -39.2960   -5.3890  -39.6600 H       229 THR    0.4300
   3627 HA        -36.9020   -4.5790  -38.5820 H       229 THR   -0.2700
   3628 HB        -39.6760   -4.8920  -37.3460 H       229 THR    0.0900
   3629 HG1       -38.9650   -3.2740  -39.0000 H       229 THR    0.0900
   3630 HG21      -37.0810   -3.7630  -36.1190 H       229 THR    0.0900
   3631 HG22      -38.1130   -5.0960  -35.4760 H       229 THR    0.5100
   3632 HG23      -38.7310   -3.3880  -35.4950 H       229 THR   -0.5100
   3633 N         -37.8680   -7.3990  -37.2580 N.am    230 VAL   -0.4700
   3634 CA        -37.4150   -8.4810  -36.3940 C.3     230 VAL    0.3100
   3635 C         -36.3620   -9.3530  -37.0530 C.2     230 VAL    0.0700
   3636 O         -35.3610   -9.7140  -36.4340 O.2     230 VAL    0.0900
   3637 CB        -38.5610   -9.3760  -35.9370 C.3     230 VAL   -0.0900
   3638 CG1       -38.0120  -10.5140  -35.1070 C.3     230 VAL    0.0900
   3639 CG2       -39.5420   -8.5730  -35.1270 C.3     230 VAL   -0.2700
   3640 HN        -38.7240   -7.5470  -37.7450 H       230 VAL    0.0900
   3641 HA        -36.9320   -8.0350  -35.5380 H       230 VAL    0.0900
   3642 HB        -39.0930   -9.7820  -36.8230 H       230 VAL    0.0900
   3643 HG11      -37.3330  -10.1210  -34.3200 H       230 VAL   -0.2700
   3644 HG12      -37.4380  -11.2120  -35.7550 H       230 VAL    0.0900
   3645 HG13      -38.8450  -11.0610  -34.6160 H       230 VAL    0.0900
   3646 HG21      -39.9540   -7.7420  -35.7400 H       230 VAL    0.0900
   3647 HG22      -39.0340   -8.1400  -34.2390 H       230 VAL    0.5100
   3648 HG23      -40.3820   -9.2220  -34.7990 H       230 VAL   -0.5100
   3649 N         -36.5920   -9.7010  -38.3160 N.am    231 LYS   -0.4700
   3650 CA        -35.6020  -10.4430  -39.0780 C.3     231 LYS    0.3100
   3651 C         -34.2600   -9.7220  -39.0100 C.2     231 LYS    0.0700
   3652 O         -33.2200  -10.3350  -38.7650 O.2     231 LYS    0.0900
   3653 CB        -36.0530  -10.6000  -40.5340 C.3     231 LYS   -0.1800
   3654 CG        -37.0810  -11.7140  -40.7690 C.3     231 LYS    0.0900
   3655 CD        -36.4010  -13.0750  -40.9510 C.3     231 LYS    0.0900
   3656 CE        -37.2580  -14.0420  -41.7690 C.3     231 LYS   -0.1800
   3657 NZ        -38.4540  -14.5420  -41.0300 N.4     231 LYS    0.0900
   3658 HN        -37.4400   -9.4730  -38.7890 H       231 LYS    0.0900
   3659 HA        -35.4800  -11.4120  -38.6160 H       231 LYS   -0.1800
   3660 HB1       -35.1580  -10.8170  -41.1540 H       231 LYS    0.0900
   3661 HB2       -36.4980   -9.6390  -40.8660 H       231 LYS    0.0900
   3662 HG1       -37.6710  -11.4770  -41.6800 H       231 LYS    0.2100
   3663 HG2       -37.7700  -11.7640  -39.8990 H       231 LYS    0.0500
   3664 HD1       -36.2110  -13.5190  -39.9500 H       231 LYS    0.0500
   3665 HD2       -35.4300  -12.9260  -41.4690 H       231 LYS   -0.3000
   3666 HE1       -36.6480  -14.9270  -42.0490 H       231 LYS    0.3300
   3667 HE2       -37.6240  -13.5270  -42.6820 H       231 LYS    0.3300
   3668 HZ1       -39.1380  -13.7680  -40.9120 H       231 LYS    0.3300
   3669 HZ2       -38.1620  -14.8930  -40.0950 H       231 LYS    0.5100
   3670 HZ3       -38.8950  -15.3160  -41.5670 H       231 LYS   -0.5100
   3671 N         -34.3010   -8.4100  -39.2090 N.am    232 GLU   -0.4700
   3672 CA        -33.1060   -7.5800  -39.2120 C.3     232 GLU    0.3100
   3673 C         -32.4360   -7.5530  -37.8540 C.2     232 GLU    0.0700
   3674 O         -31.2340   -7.7750  -37.7440 O.2     232 GLU    0.0900
   3675 CB        -33.4670   -6.1570  -39.6180 C.3     232 GLU   -0.1800
   3676 CG        -32.2700   -5.2600  -39.8290 C.3     232 GLU    0.0900
   3677 CD        -32.6280   -4.0390  -40.6530 C.2     232 GLU    0.0900
   3678 OE1       -33.8440   -3.8000  -40.8430 O.co2   232 GLU   -0.2800
   3679 OE2       -31.7030   -3.3270  -41.1150 O.co2   232 GLU    0.0900
   3680 HN        -35.1590   -7.9310  -39.3680 H       232 GLU    0.0900
   3681 HA        -32.4000   -8.0050  -39.9100 H       232 GLU    0.6200
   3682 HB1       -34.1030   -5.7150  -38.8230 H       232 GLU   -0.7600
   3683 HB2       -34.0480   -6.1970  -40.5640 H       232 GLU   -0.7600
   3684 HG1       -31.4750   -5.8270  -40.3570 H       232 GLU    0.5100
   3685 HG2       -31.8850   -4.9250  -38.8420 H       232 GLU   -0.5100
   3686 N         -33.2200   -7.2720  -36.8160 N.am    233 ALA   -0.4700
   3687 CA        -32.7160   -7.2370  -35.4510 C.3     233 ALA    0.3100
   3688 C         -31.9810   -8.5180  -35.0790 C.2     233 ALA    0.0700
   3689 O         -30.9750   -8.4780  -34.3780 O.2     233 ALA    0.0900
   3690 CB        -33.8450   -6.9890  -34.4790 C.3     233 ALA   -0.2700
   3691 HN        -34.1920   -7.0750  -36.9270 H       233 ALA    0.0900
   3692 HA        -31.9810   -6.4480  -35.3850 H       233 ALA    0.0900
   3693 HB1       -34.6030   -7.7990  -34.5580 H       233 ALA    0.0900
   3694 HB2       -34.3370   -6.0200  -34.7100 H       233 ALA    0.5100
   3695 HB3       -33.4530   -6.9710  -33.4390 H       233 ALA   -0.5100
   3696 N         -32.4850   -9.6580  -35.5470 N.am    234 ALA   -0.4700
   3697 CA        -31.8360  -10.9420  -35.2860 C.3     234 ALA    0.3100
   3698 C         -30.5100  -11.0860  -36.0330 C.2     234 ALA    0.0700
   3699 O         -29.5160  -11.5200  -35.4600 O.2     234 ALA    0.0900
   3700 CB        -32.7660  -12.0990  -35.6240 C.3     234 ALA   -0.2700
   3701 HN        -33.3200   -9.6880  -36.0910 H       234 ALA    0.0900
   3702 HA        -31.5660  -10.9730  -34.2410 H       234 ALA    0.0900
   3703 HB1       -33.0490  -12.0600  -36.6980 H       234 ALA    0.0900
   3704 HB2       -33.6900  -12.0330  -35.0110 H       234 ALA    0.5100
   3705 HB3       -32.2550  -13.0660  -35.4270 H       234 ALA   -0.5100
   3706 N         -30.4910  -10.7270  -37.3140 N.am    235 ALA   -0.4700
   3707 CA        -29.2620  -10.7760  -38.0960 C.3     235 ALA    0.3100
   3708 C         -28.1710   -9.9570  -37.4330 C.2     235 ALA    0.0700
   3709 O         -26.9820  -10.2090  -37.6310 O.2     235 ALA    0.0900
   3710 CB        -29.5070  -10.2600  -39.4910 C.3     235 ALA   -0.2700
   3711 HN        -31.3070  -10.4130  -37.7920 H       235 ALA    0.0900
   3712 HA        -28.9250  -11.8020  -38.1280 H       235 ALA    0.0900
   3713 HB1       -29.8630   -9.2080  -39.4530 H       235 ALA    0.0900
   3714 HB2       -30.2820  -10.8780  -39.9930 H       235 ALA    0.5100
   3715 HB3       -28.5650  -10.2930  -40.0780 H       235 ALA   -0.5100
   3716 N         -28.5890   -8.9660  -36.6470 N.am    236 GLN   -0.4700
   3717 CA        -27.6670   -8.0840  -35.9450 C.3     236 GLN    0.3100
   3718 C         -27.4060   -8.5460  -34.5140 C.2     236 GLN    0.0700
   3719 O         -26.6120   -7.9460  -33.7870 O.2     236 GLN    0.0900
   3720 CB        -28.2040   -6.6550  -35.9610 C.3     236 GLN   -0.1800
   3721 CG        -27.7980   -5.8610  -37.1920 C.3     236 GLN    0.0900
   3722 CD        -26.3120   -5.5420  -37.1970 C.2     236 GLN    0.0900
   3723 NE2       -25.9360   -4.4820  -37.9050 N.am    236 GLN   -0.1800
   3724 OE1       -25.5130   -6.2370  -36.5730 O.2     236 GLN    0.0900
   3725 HN        -29.5580   -8.7840  -36.5020 H       236 GLN    0.0900
   3726 HA        -26.7090   -8.1330  -36.4420 H       236 GLN    0.5500
   3727 HB1       -27.8270   -6.1270  -35.0600 H       236 GLN   -0.5500
   3728 HB2       -29.3130   -6.6950  -35.9170 H       236 GLN   -0.6200
   3729 HG1       -28.3660   -4.9070  -37.2140 H       236 GLN    0.3200
   3730 HG2       -28.0390   -6.4510  -38.1020 H       236 GLN    0.3000
   3731 HE21      -24.9700   -4.2230  -37.9440 H       236 GLN    0.5100
   3732 HE22      -26.6180   -3.9410  -38.3970 H       236 GLN   -0.5100
   3733 N         -28.0730   -9.6290  -34.1240 N.am    237 GLN   -0.4700
   3734 CA        -27.9400  -10.1930  -32.7870 C.3     237 GLN    0.3100
   3735 C         -27.8360  -11.6960  -32.8300 C.2     237 GLN    0.0700
   3736 O         -28.4820  -12.3760  -32.0400 O.2     237 GLN    0.0900
   3737 CB        -29.1730   -9.8820  -31.9580 C.3     237 GLN   -0.1800
   3738 CG        -29.4100   -8.4350  -31.7030 C.3     237 GLN    0.0900
   3739 CD        -29.7830   -8.2170  -30.2740 C.2     237 GLN    0.0900
   3740 NE2       -29.0060   -8.5830  -29.3640 N.am    237 GLN   -0.1800
   3741 OE1       -30.9480   -7.6550  -30.0390 O.2     237 GLN    0.0900
   3742 HN        -28.6990  -10.1080  -34.7350 H       237 GLN    0.0900
   3743 HA        -27.0610   -9.7660  -32.3280 H       237 GLN    0.5500
   3744 HB1       -29.0690  -10.3950  -30.9780 H       237 GLN   -0.5500
   3745 HB2       -30.0590  -10.2910  -32.4860 H       237 GLN   -0.6200
   3746 HG1       -30.2330   -8.0730  -32.3540 H       237 GLN    0.3200
   3747 HG2       -28.4850   -7.8620  -31.9310 H       237 GLN    0.3000
   3748 HE21      -28.1380   -9.0230  -29.5950 H       237 GLN    0.5100
   3749 HE22      -29.2550   -8.4380  -28.4060 H       237 GLN   -0.5100
   3750 N         -27.0420  -12.2330  -33.7450 N.am    238 GLN   -0.4700
   3751 CA        -27.0250  -13.6720  -33.9200 C.3     238 GLN    0.3100
   3752 C         -26.4760  -14.3990  -32.6990 C.2     238 GLN    0.0700
   3753 O         -26.5810  -15.6220  -32.5920 O.2     238 GLN    0.0900
   3754 CB        -26.2380  -14.0240  -35.1690 C.3     238 GLN   -0.1800
   3755 CG        -26.6180  -13.1460  -36.3310 C.3     238 GLN    0.0900
   3756 CD        -26.6580  -13.9140  -37.6230 C.2     238 GLN    0.0900
   3757 NE2       -25.7640  -14.7390  -37.8790 N.am    238 GLN   -0.1800
   3758 OE1       -27.6610  -13.6700  -38.4360 O.2     238 GLN    0.0900
   3759 HN        -26.4430  -11.6950  -34.3320 H       238 GLN    0.0900
   3760 HA        -28.0460  -14.0160  -34.0060 H       238 GLN    0.5500
   3761 HB1       -26.4370  -15.0850  -35.4350 H       238 GLN   -0.5500
   3762 HB2       -25.1540  -13.9020  -34.9610 H       238 GLN   -0.6200
   3763 HG1       -25.8750  -12.3260  -36.4260 H       238 GLN    0.3200
   3764 HG2       -27.6230  -12.7090  -36.1450 H       238 GLN    0.3000
   3765 HE21      -25.7880  -15.2500  -38.7380 H       238 GLN    0.5100
   3766 HE22      -25.0230  -14.8910  -37.2270 H       238 GLN   -0.5100
   3767 N         -25.9080  -13.6360  -31.7680 N.am    239 GLU   -0.4700
   3768 CA        -25.3670  -14.1940  -30.5410 C.3     239 GLU    0.3100
   3769 C         -26.4920  -14.5170  -29.5610 C.2     239 GLU    0.0700
   3770 O         -26.3350  -15.3500  -28.6760 O.2     239 GLU    0.0900
   3771 CB        -24.3060  -13.2630  -29.9410 C.3     239 GLU   -0.1800
   3772 CG        -24.8570  -11.9870  -29.3040 C.3     239 GLU    0.0900
   3773 CD        -24.9730  -10.8240  -30.2830 C.2     239 GLU    0.0900
   3774 OE1       -24.6910  -11.0310  -31.4840 O.co2   239 GLU   -0.2800
   3775 OE2       -25.3400   -9.7030  -29.8570 O.co2   239 GLU    0.0900
   3776 HN        -25.8300  -12.6470  -31.8710 H       239 GLU    0.0900
   3777 HA        -24.9340  -15.1550  -30.7740 H       239 GLU    0.6200
   3778 HB1       -23.6020  -12.9730  -30.7500 H       239 GLU   -0.7600
   3779 HB2       -23.7500  -13.8270  -29.1640 H       239 GLU   -0.7600
   3780 HG1       -24.1840  -11.6800  -28.4770 H       239 GLU    0.5100
   3781 HG2       -25.8670  -12.1990  -28.8930 H       239 GLU   -0.5100
   3782 N         -27.6400  -13.8680  -29.7220 N.am    240 SER   -0.4700
   3783 CA        -28.7150  -13.9620  -28.7430 C.3     240 SER    0.3100
   3784 C         -29.8040  -14.9360  -29.1490 C.2     240 SER    0.0700
   3785 O         -30.7400  -14.5550  -29.8600 O.2     240 SER    0.0900
   3786 CB        -29.3440  -12.5850  -28.5160 C.3     240 SER    0.0500
   3787 OG        -30.7100  -12.7080  -28.1470 O.3     240 SER    0.0900
   3788 HN        -27.8170  -13.2900  -30.5150 H       240 SER    0.0900
   3789 HA        -28.3000  -14.3440  -27.8230 H       240 SER   -0.6600
   3790 HB1       -29.2800  -11.9870  -29.4490 H       240 SER    0.4300
   3791 HB2       -28.8020  -12.0580  -27.7010 H       240 SER    0.5100
   3792 HG1       -31.1720  -12.0040  -28.6070 H       240 SER   -0.5100
   3793 N         -29.7070  -16.1800  -28.6700 N.am    241 ALA   -0.4700
   3794 CA        -30.6870  -17.2200  -29.0110 C.3     241 ALA    0.3100
   3795 C         -32.1450  -16.7500  -28.9490 C.2     241 ALA    0.0700
   3796 O         -32.9540  -17.1150  -29.7980 O.2     241 ALA    0.0900
   3797 CB        -30.4960  -18.4330  -28.1350 C.3     241 ALA   -0.2700
   3798 HN        -28.9680  -16.4560  -28.0620 H       241 ALA    0.0900
   3799 HA        -30.5510  -17.4820  -30.0490 H       241 ALA    0.0900
   3800 HB1       -30.6280  -18.1580  -27.0660 H       241 ALA    0.0900
   3801 HB2       -29.4720  -18.8420  -28.2710 H       241 ALA    0.5100
   3802 HB3       -31.2460  -19.2100  -28.3960 H       241 ALA   -0.5100
   3803 N         -32.4830  -15.9450  -27.9440 N.am    242 THR   -0.4700
   3804 CA        -33.8510  -15.4780  -27.7920 C.3     242 THR    0.3100
   3805 C         -34.2670  -14.6500  -28.9840 C.2     242 THR    0.0700
   3806 O         -35.2470  -14.9660  -29.6500 O.2     242 THR    0.0900
   3807 CB        -34.0340  -14.6360  -26.5360 C.3     242 THR    0.1400
   3808 CG2       -35.4950  -14.3730  -26.2970 C.3     242 THR    0.0900
   3809 OG1       -33.5350  -15.3550  -25.4160 O.3     242 THR   -0.6600
   3810 HN        -31.8260  -15.6300  -27.2630 H       242 THR    0.4300
   3811 HA        -34.4900  -16.3480  -27.7510 H       242 THR   -0.2700
   3812 HB        -33.4760  -13.6800  -26.6330 H       242 THR    0.0900
   3813 HG1       -33.6720  -14.7880  -24.6540 H       242 THR    0.0900
   3814 HG21      -36.0410  -15.3330  -26.1670 H       242 THR    0.0900
   3815 HG22      -35.9300  -13.8330  -27.1650 H       242 THR    0.5100
   3816 HG23      -35.6250  -13.7650  -25.3750 H       242 THR   -0.5100
   3817 N         -33.5260  -13.5770  -29.2510 N.am    243 THR   -0.4700
   3818 CA        -33.8010  -12.7530  -30.4180 C.3     243 THR    0.3100
   3819 C         -34.0100  -13.6130  -31.6650 C.2     243 THR    0.0700
   3820 O         -34.9100  -13.3470  -32.4670 O.2     243 THR    0.0900
   3821 CB        -32.6740  -11.7630  -30.6830 C.3     243 THR    0.1400
   3822 CG2       -33.0400  -10.8520  -31.8440 C.3     243 THR    0.0900
   3823 OG1       -32.4580  -10.9740  -29.5100 O.3     243 THR   -0.6600
   3824 HN        -32.7650  -13.2930  -28.6740 H       243 THR    0.4300
   3825 HA        -34.7260  -12.2250  -30.2400 H       243 THR   -0.2700
   3826 HB        -31.7380  -12.3090  -30.9300 H       243 THR    0.0900
   3827 HG1       -32.1420  -10.1230  -29.8190 H       243 THR    0.0900
   3828 HG21      -34.0530  -10.4240  -31.6880 H       243 THR    0.0900
   3829 HG22      -33.0410  -11.4300  -32.7920 H       243 THR    0.5100
   3830 HG23      -32.3090  -10.0170  -31.9150 H       243 THR   -0.5100
   3831 N         -33.1780  -14.6450  -31.8240 N.am    244 GLN   -0.4700
   3832 CA        -33.3630  -15.6130  -32.8950 C.3     244 GLN    0.3100
   3833 C         -34.7640  -16.2070  -32.8400 C.2     244 GLN    0.0700
   3834 O         -35.5630  -16.0150  -33.7550 O.2     244 GLN    0.0900
   3835 CB        -32.3160  -16.7180  -32.8040 C.3     244 GLN   -0.1800
   3836 CG        -30.9230  -16.2280  -33.0690 C.3     244 GLN    0.0900
   3837 CD        -30.9120  -15.1520  -34.1250 C.2     244 GLN    0.0900
   3838 NE2       -30.2050  -14.0600  -33.8540 N.am    244 GLN   -0.1800
   3839 OE1       -31.5410  -15.2910  -35.1730 O.2     244 GLN    0.0900
   3840 HN        -32.3990  -14.7980  -31.2220 H       244 GLN    0.0900
   3841 HA        -33.2780  -15.0920  -33.8370 H       244 GLN    0.5500
   3842 HB1       -32.5640  -17.5050  -33.5460 H       244 GLN   -0.5500
   3843 HB2       -32.3510  -17.1590  -31.7850 H       244 GLN   -0.6200
   3844 HG1       -30.2950  -17.0770  -33.4140 H       244 GLN    0.3200
   3845 HG2       -30.4940  -15.8160  -32.1310 H       244 GLN    0.3000
   3846 HE21      -30.1620  -13.3140  -34.5180 H       244 GLN    0.5100
   3847 HE22      -29.7140  -13.9850  -32.9860 H       244 GLN   -0.5100
   3848 N         -35.0580  -16.9210  -31.7530 N.am    245 LYS   -0.4700
   3849 CA        -36.3860  -17.4600  -31.4980 C.3     245 LYS    0.3100
   3850 C         -37.4730  -16.4390  -31.7800 C.2     245 LYS    0.0700
   3851 O         -38.3700  -16.6840  -32.5800 O.2     245 LYS    0.0900
   3852 CB        -36.4980  -17.9500  -30.0510 C.3     245 LYS   -0.1800
   3853 CG        -36.1790  -19.4270  -29.8830 C.3     245 LYS    0.0900
   3854 CD        -35.4390  -19.7120  -28.5770 C.3     245 LYS    0.0900
   3855 CE        -34.9950  -21.1810  -28.5060 C.3     245 LYS   -0.1800
   3856 NZ        -33.6820  -21.3670  -27.8080 N.4     245 LYS    0.0900
   3857 HN        -34.3710  -17.1210  -31.0580 H       245 LYS    0.0900
   3858 HA        -36.5550  -18.2750  -32.1840 H       245 LYS   -0.1800
   3859 HB1       -37.5340  -17.7690  -29.6950 H       245 LYS    0.0900
   3860 HB2       -35.7940  -17.3630  -29.4230 H       245 LYS    0.0900
   3861 HG1       -35.5480  -19.7590  -30.7350 H       245 LYS    0.2100
   3862 HG2       -37.1290  -20.0040  -29.8940 H       245 LYS    0.0500
   3863 HD1       -36.1110  -19.4900  -27.7210 H       245 LYS    0.0500
   3864 HD2       -34.5450  -19.0560  -28.5120 H       245 LYS   -0.3000
   3865 HE1       -34.8840  -21.5830  -29.5350 H       245 LYS    0.3300
   3866 HE2       -35.7540  -21.7680  -27.9450 H       245 LYS    0.3300
   3867 HZ1       -33.7540  -21.0120  -26.8340 H       245 LYS    0.3300
   3868 HZ2       -32.9430  -20.8390  -28.3160 H       245 LYS    0.5100
   3869 HZ3       -33.4380  -22.3770  -27.7930 H       245 LYS   -0.5100
   3870 N         -37.3910  -15.2850  -31.1260 N.am    246 ALA   -0.4700
   3871 CA        -38.4010  -14.2440  -31.3010 C.3     246 ALA    0.3100
   3872 C         -38.6760  -13.9830  -32.7770 C.2     246 ALA    0.0700
   3873 O         -39.8280  -13.9390  -33.2120 O.2     246 ALA    0.0900
   3874 CB        -37.9780  -12.9620  -30.5970 C.3     246 ALA   -0.2700
   3875 HN        -36.6470  -15.0800  -30.4950 H       246 ALA    0.0900
   3876 HA        -39.3310  -14.6080  -30.8900 H       246 ALA    0.0900
   3877 HB1       -37.0170  -12.5950  -31.0170 H       246 ALA    0.0900
   3878 HB2       -37.8420  -13.1530  -29.5110 H       246 ALA    0.5100
   3879 HB3       -38.7510  -12.1770  -30.7440 H       246 ALA   -0.5100
   3880 N         -37.6100  -13.8120  -33.5520 N.am    247 GLU   -0.4700
   3881 CA        -37.7670  -13.5910  -34.9700 C.3     247 GLU    0.3100
   3882 C         -38.5720  -14.7450  -35.5400 C.2     247 GLU    0.0700
   3883 O         -39.6560  -14.5540  -36.0980 O.2     247 GLU    0.0900
   3884 CB        -36.4030  -13.4820  -35.6470 C.3     247 GLU   -0.1800
   3885 CG        -36.4610  -13.4720  -37.1650 C.3     247 GLU    0.0900
   3886 CD        -36.3400  -14.8670  -37.7720 C.2     247 GLU    0.0900
   3887 OE1       -35.2230  -15.4350  -37.7600 O.co2   247 GLU   -0.2800
   3888 OE2       -37.3650  -15.3850  -38.2790 O.co2   247 GLU    0.0900
   3889 HN        -36.6780  -13.8300  -33.1990 H       247 GLU    0.0900
   3890 HA        -38.3280  -12.6790  -35.1070 H       247 GLU    0.6200
   3891 HB1       -35.7820  -14.3440  -35.3260 H       247 GLU   -0.7600
   3892 HB2       -35.9170  -12.5420  -35.3090 H       247 GLU   -0.7600
   3893 HG1       -35.6290  -12.8460  -37.5520 H       247 GLU    0.5100
   3894 HG2       -37.4280  -13.0320  -37.4850 H       247 GLU   -0.5100
   3895 N         -38.0490  -15.9560  -35.3640 N.am    248 LYS   -0.4700
   3896 CA        -38.7240  -17.1620  -35.8070 C.3     248 LYS    0.3100
   3897 C         -40.1950  -17.1750  -35.3680 C.2     248 LYS    0.0700
   3898 O         -41.0930  -17.3800  -36.1890 O.2     248 LYS    0.0900
   3899 CB        -37.9800  -18.3870  -35.2780 C.3     248 LYS   -0.1800
   3900 CG        -38.5000  -19.7180  -35.7870 C.3     248 LYS    0.0900
   3901 CD        -37.5240  -20.4000  -36.7430 C.3     248 LYS    0.0900
   3902 CE        -38.0020  -21.8200  -37.0630 C.3     248 LYS   -0.1800
   3903 NZ        -36.9040  -22.6780  -37.5880 N.4     248 LYS    0.0900
   3904 HN        -37.1670  -16.0890  -34.9180 H       248 LYS    0.0900
   3905 HA        -38.7400  -17.1640  -36.8870 H       248 LYS   -0.1800
   3906 HB1       -38.0530  -18.3860  -34.1700 H       248 LYS    0.0900
   3907 HB2       -36.9120  -18.2980  -35.5680 H       248 LYS    0.0900
   3908 HG1       -39.4610  -19.5490  -36.3160 H       248 LYS    0.2100
   3909 HG2       -38.6810  -20.3890  -34.9200 H       248 LYS    0.0500
   3910 HD1       -36.5180  -20.4470  -36.2740 H       248 LYS    0.0500
   3911 HD2       -37.4550  -19.8130  -37.6840 H       248 LYS   -0.3000
   3912 HE1       -38.7980  -21.7810  -37.8370 H       248 LYS    0.3300
   3913 HE2       -38.3910  -22.3000  -36.1400 H       248 LYS    0.3300
   3914 HZ1       -36.1460  -22.7450  -36.8800 H       248 LYS    0.3300
   3915 HZ2       -36.5260  -22.2610  -38.4620 H       248 LYS    0.5100
   3916 HZ3       -37.2740  -23.6300  -37.7910 H       248 LYS   -0.5100
   3917 N         -40.4580  -16.9340  -34.0860 N.am    249 GLU   -0.4700
   3918 CA        -41.8330  -16.9630  -33.5890 C.3     249 GLU    0.3100
   3919 C         -42.7110  -15.8430  -34.1470 C.2     249 GLU    0.0700
   3920 O         -43.8640  -16.0720  -34.4940 O.2     249 GLU    0.0900
   3921 CB        -41.8830  -16.9730  -32.0520 C.3     249 GLU   -0.1800
   3922 CG        -43.3140  -16.9520  -31.4520 C.3     249 GLU    0.0900
   3923 CD        -44.1760  -18.1690  -31.8440 C.2     249 GLU    0.0900
   3924 OE1       -43.6110  -19.2000  -32.2810 O.co2   249 GLU   -0.2800
   3925 OE2       -45.4250  -18.0920  -31.7070 O.co2   249 GLU    0.0900
   3926 HN        -39.7450  -16.7260  -33.4200 H       249 GLU    0.0900
   3927 HA        -42.3050  -17.8520  -33.9790 H       249 GLU    0.6200
   3928 HB1       -41.3360  -16.0810  -31.6800 H       249 GLU   -0.7600
   3929 HB2       -41.3670  -17.8880  -31.6920 H       249 GLU   -0.7600
   3930 HG1       -43.8320  -16.0340  -31.8020 H       249 GLU    0.5100
   3931 HG2       -43.2340  -16.9260  -30.3450 H       249 GLU   -0.5100
   3932 N         -42.1840  -14.6330  -34.2390 N.am    250 VAL   -0.4700
   3933 CA        -42.9630  -13.5390  -34.7940 C.3     250 VAL    0.3100
   3934 C         -43.3330  -13.7960  -36.2550 C.2     250 VAL    0.0700
   3935 O         -44.4560  -13.5170  -36.6830 O.2     250 VAL    0.0900
   3936 CB        -42.2160  -12.2140  -34.7010 C.3     250 VAL   -0.0900
   3937 CG1       -43.1640  -11.0540  -35.0010 C.3     250 VAL    0.0900
   3938 CG2       -41.5960  -12.0690  -33.3270 C.3     250 VAL   -0.2700
   3939 HN        -41.2570  -14.4210  -33.9390 H       250 VAL    0.0900
   3940 HA        -43.8910  -13.4820  -34.2440 H       250 VAL    0.0900
   3941 HB        -41.3800  -12.2070  -35.4310 H       250 VAL    0.0900
   3942 HG11      -44.0010  -11.0470  -34.2710 H       250 VAL   -0.2700
   3943 HG12      -43.5850  -11.1660  -36.0230 H       250 VAL    0.0900
   3944 HG13      -42.6170  -10.0900  -34.9240 H       250 VAL    0.0900
   3945 HG21      -41.8280  -12.9600  -32.7080 H       250 VAL    0.0900
   3946 HG22      -42.0050  -11.1680  -32.8210 H       250 VAL    0.5100
   3947 HG23      -40.4930  -11.9780  -33.4190 H       250 VAL   -0.5100
   3948 N         -42.3850  -14.3210  -37.0330 N.am    251 THR   -0.4700
   3949 CA        -42.6690  -14.6250  -38.4210 C.3     251 THR    0.3100
   3950 C         -43.8460  -15.5850  -38.4730 C.2     251 THR    0.0700
   3951 O         -44.8670  -15.3080  -39.1000 O.2     251 THR    0.0900
   3952 CB        -41.4630  -15.2610  -39.1180 C.3     251 THR    0.1400
   3953 CG2       -41.8730  -15.8710  -40.4470 C.3     251 THR    0.0900
   3954 OG1       -40.4770  -14.2590  -39.3680 O.3     251 THR   -0.6600
   3955 HN        -41.4650  -14.5210  -36.7060 H       251 THR    0.4300
   3956 HA        -42.9380  -13.7020  -38.9120 H       251 THR   -0.2700
   3957 HB        -41.0230  -16.0490  -38.4710 H       251 THR    0.0900
   3958 HG1       -40.1210  -14.0190  -38.5090 H       251 THR    0.0900
   3959 HG21      -42.4550  -15.1350  -41.0410 H       251 THR    0.0900
   3960 HG22      -42.5060  -16.7670  -40.2710 H       251 THR    0.5100
   3961 HG23      -40.9700  -16.1590  -41.0250 H       251 THR   -0.5100
   3962 N         -43.7000  -16.7160  -37.7900 N.am    252 ARG   -0.4700
   3963 CA        -44.7510  -17.7200  -37.7100 C.3     252 ARG    0.3100
   3964 C         -46.1010  -17.0960  -37.3400 C.2     252 ARG    0.0700
   3965 O         -47.1060  -17.3390  -38.0080 O.2     252 ARG    0.0900
   3966 CB        -44.3450  -18.7960  -36.7050 C.3     252 ARG   -0.1800
   3967 CG        -45.2720  -19.9810  -36.6140 C.3     252 ARG    0.0900
   3968 CD        -44.8210  -20.8820  -35.4730 C.3     252 ARG    0.0900
   3969 NE        -45.9490  -21.5780  -34.8490 N.pl3   252 ARG   -0.1800
   3970 CZ        -46.7360  -21.0490  -33.9110 C.cat   252 ARG    0.0900
   3971 NH1       -46.5400  -19.8040  -33.4790 N.pl3   252 ARG    0.0900
   3972 NH2       -47.7320  -21.7730  -33.4080 N.pl3   252 ARG    0.2000
   3973 HN        -42.8580  -16.9290  -37.3000 H       252 ARG    0.0900
   3974 HA        -44.8890  -18.1470  -38.6920 H       252 ARG    0.0900
   3975 HB1       -44.2880  -18.3260  -35.7010 H       252 ARG   -0.7000
   3976 HB2       -43.3370  -19.1680  -36.9870 H       252 ARG    0.4400
   3977 HG1       -45.2510  -20.5480  -37.5690 H       252 ARG    0.6400
   3978 HG2       -46.3090  -19.6310  -36.4270 H       252 ARG   -0.8000
   3979 HD1       -44.3230  -20.2720  -34.6890 H       252 ARG    0.4600
   3980 HD2       -44.1200  -21.6520  -35.8600 H       252 ARG    0.4600
   3981 HE        -46.1420  -22.5120  -35.1460 H       252 ARG   -0.8000
   3982 HH11      -47.2210  -19.3670  -32.8900 H       252 ARG    0.4600
   3983 HH12      -45.7140  -19.3080  -33.7430 H       252 ARG    0.4600
   3984 HH21      -47.8860  -22.7050  -33.7350 H       252 ARG    0.5100
   3985 HH22      -48.3280  -21.3840  -32.7050 H       252 ARG   -0.5100
   3986 N         -46.1200  -16.2710  -36.2940 N.am    253 MET   -0.4700
   3987 CA        -47.3450  -15.5700  -35.9090 C.3     253 MET    0.3100
   3988 C         -47.9310  -14.6790  -37.0060 C.2     253 MET    0.0700
   3989 O         -49.1350  -14.6910  -37.2590 O.2     253 MET    0.0900
   3990 CB        -47.1340  -14.7600  -34.6260 C.3     253 MET   -0.1800
   3991 CG        -47.5080  -15.5410  -33.3870 C.3     253 MET    0.0900
   3992 SD        -49.1810  -16.1680  -33.6160 S.3     253 MET    0.0900
   3993 CE        -49.9310  -14.6440  -34.2020 C.3     253 MET   -0.1400
   3994 HN        -45.3140  -16.0970  -35.7340 H       253 MET    0.0900
   3995 HA        -48.1200  -16.3080  -35.7600 H       253 MET    0.0900
   3996 HB1       -47.7550  -13.8410  -34.6740 H       253 MET   -0.0900
   3997 HB2       -46.0650  -14.4680  -34.5570 H       253 MET   -0.2200
   3998 HG1       -47.4570  -14.8790  -32.4960 H       253 MET    0.0900
   3999 HG2       -46.7930  -16.3780  -33.2390 H       253 MET    0.0900
   4000 HE1       -49.5710  -14.3820  -35.2200 H       253 MET    0.0900
   4001 HE2       -49.6760  -13.8040  -33.5220 H       253 MET    0.5100
   4002 HE3       -51.0360  -14.7530  -34.2470 H       253 MET   -0.5100
   4003 N         -47.0790  -13.9020  -37.6590 N.am    254 VAL   -0.4700
   4004 CA        -47.5250  -13.0700  -38.7660 C.3     254 VAL    0.3100
   4005 C         -48.1350  -13.9240  -39.8940 C.2     254 VAL    0.0700
   4006 O         -49.2340  -13.6430  -40.3810 O.2     254 VAL    0.0900
   4007 CB        -46.3750  -12.1700  -39.2820 C.3     254 VAL   -0.0900
   4008 CG1       -46.7750  -11.4100  -40.5600 C.3     254 VAL    0.0900
   4009 CG2       -45.9550  -11.2140  -38.1860 C.3     254 VAL   -0.2700
   4010 HN        -46.1100  -13.8520  -37.4270 H       254 VAL    0.0900
   4011 HA        -48.3460  -12.4630  -38.4170 H       254 VAL    0.0900
   4012 HB        -45.4890  -12.8030  -39.5000 H       254 VAL    0.0900
   4013 HG11      -47.7520  -10.9040  -40.4130 H       254 VAL   -0.2700
   4014 HG12      -46.8660  -12.1210  -41.4090 H       254 VAL    0.0900
   4015 HG13      -46.0090  -10.6410  -40.7980 H       254 VAL    0.0900
   4016 HG21      -45.1500  -11.6700  -37.5700 H       254 VAL    0.0900
   4017 HG22      -46.8210  -10.9890  -37.5290 H       254 VAL    0.5100
   4018 HG23      -45.5690  -10.2730  -38.6330 H       254 VAL   -0.5100
   4019 N         -47.4380  -14.9790  -40.3030 N.am    255 ILE   -0.4700
   4020 CA        -47.9730  -15.8150  -41.3540 C.3     255 ILE    0.3100
   4021 C         -49.3520  -16.3220  -40.9440 C.2     255 ILE    0.0700
   4022 O         -50.3100  -16.2760  -41.7290 O.2     255 ILE    0.0900
   4023 CB        -47.0270  -16.9670  -41.6960 C.3     255 ILE   -0.0900
   4024 CG1       -45.7340  -16.3870  -42.2730 C.3     255 ILE    0.0900
   4025 CG2       -47.6960  -17.9430  -42.6780 C.3     255 ILE   -0.2700
   4026 CD        -44.5770  -17.3590  -42.3230 C.3     255 ILE    0.0900
   4027 HN        -46.5530  -15.2320  -39.9220 H       255 ILE    0.0900
   4028 HA        -48.1290  -15.1940  -42.2230 H       255 ILE    0.0900
   4029 HB        -46.7570  -17.5090  -40.7640 H       255 ILE   -0.1800
   4030 HG11      -45.4330  -15.5170  -41.6510 H       255 ILE    0.0900
   4031 HG12      -45.9400  -16.0360  -43.3060 H       255 ILE    0.0900
   4032 HG21      -48.2770  -17.3800  -43.4380 H       255 ILE   -0.2700
   4033 HG22      -48.3880  -18.6160  -42.1290 H       255 ILE    0.0900
   4034 HG23      -46.9210  -18.5460  -43.1980 H       255 ILE    0.0900
   4035 HD1       -44.8410  -18.2350  -42.9550 H       255 ILE    0.0900
   4036 HD2       -44.3410  -17.7190  -41.2980 H       255 ILE    0.5100
   4037 HD3       -43.6840  -16.8630  -42.7590 H       255 ILE   -0.5100
   4038 N         -49.4630  -16.7780  -39.6970 N.am    256 ILE   -0.4700
   4039 CA        -50.7580  -17.2000  -39.1880 C.3     256 ILE    0.3100
   4040 C         -51.7920  -16.0930  -39.2970 C.2     256 ILE    0.0700
   4041 O         -52.8150  -16.2660  -39.9450 O.2     256 ILE    0.0900
   4042 CB        -50.6840  -17.6590  -37.7360 C.3     256 ILE   -0.0900
   4043 CG1       -50.0130  -19.0300  -37.6630 C.3     256 ILE    0.0900
   4044 CG2       -52.0940  -17.6920  -37.1270 C.3     256 ILE   -0.2700
   4045 CD        -49.6100  -19.4390  -36.2750 C.3     256 ILE    0.0900
   4046 HN        -48.6880  -16.8480  -39.0740 H       256 ILE    0.0900
   4047 HA        -51.1080  -18.0090  -39.8120 H       256 ILE    0.0900
   4048 HB        -50.0450  -16.9580  -37.1570 H       256 ILE   -0.1800
   4049 HG11      -49.1060  -19.0130  -38.3020 H       256 ILE    0.0900
   4050 HG12      -50.7200  -19.7890  -38.0610 H       256 ILE    0.0900
   4051 HG21      -52.8210  -18.0880  -37.8680 H       256 ILE   -0.2700
   4052 HG22      -52.4050  -16.6670  -36.8370 H       256 ILE    0.0900
   4053 HG23      -52.1030  -18.3530  -36.2330 H       256 ILE    0.0900
   4054 HD1       -50.5110  -19.6570  -35.6640 H       256 ILE    0.0900
   4055 HD2       -49.0420  -18.6170  -35.7890 H       256 ILE    0.5100
   4056 HD3       -48.9810  -20.3540  -36.3180 H       256 ILE   -0.5100
   4057 N         -51.5170  -14.9500  -38.6730 N.am    257 MET   -0.4700
   4058 CA        -52.4730  -13.8420  -38.6230 C.3     257 MET    0.3100
   4059 C         -52.9640  -13.3870  -39.9880 C.2     257 MET    0.0700
   4060 O         -54.1610  -13.1430  -40.1770 O.2     257 MET    0.0900
   4061 CB        -51.8620  -12.6470  -37.9040 C.3     257 MET   -0.1800
   4062 CG        -51.8470  -12.7730  -36.4130 C.3     257 MET    0.0900
   4063 SD        -50.7660  -11.5020  -35.7790 S.3     257 MET    0.0900
   4064 CE        -51.4880  -10.0620  -36.5620 C.3     257 MET   -0.1400
   4065 HN        -50.6480  -14.7970  -38.2110 H       257 MET    0.0900
   4066 HA        -53.3560  -14.1830  -38.1030 H       257 MET    0.0900
   4067 HB1       -52.4440  -11.7400  -38.1740 H       257 MET   -0.0900
   4068 HB2       -50.8160  -12.5220  -38.2560 H       257 MET   -0.2200
   4069 HG1       -51.4810  -13.7810  -36.1230 H       257 MET    0.0900
   4070 HG2       -52.8770  -12.6490  -36.0130 H       257 MET    0.0900
   4071 HE1       -52.3610  -10.3410  -37.1910 H       257 MET    0.0900
   4072 HE2       -50.7400   -9.5650  -37.2150 H       257 MET    0.5100
   4073 HE3       -51.8360   -9.3410  -35.7930 H       257 MET   -0.5100
   4074 N         -52.0210  -13.2530  -40.9180 N.am    258 VAL   -0.4700
   4075 CA        -52.3050  -12.8630  -42.2850 C.3     258 VAL    0.3100
   4076 C         -53.1320  -13.9230  -42.9990 C.2     258 VAL    0.0700
   4077 O         -54.2470  -13.6530  -43.4380 O.2     258 VAL    0.0900
   4078 CB        -51.0040  -12.6190  -43.0570 C.3     258 VAL   -0.0900
   4079 CG1       -51.2550  -12.6160  -44.5600 C.3     258 VAL    0.0900
   4080 CG2       -50.3830  -11.3140  -42.6080 C.3     258 VAL   -0.2700
   4081 HN        -51.0600  -13.4170  -40.7100 H       258 VAL    0.0900
   4082 HA        -52.9010  -11.9640  -42.2590 H       258 VAL    0.0900
   4083 HB        -50.2740  -13.4190  -42.8090 H       258 VAL    0.0900
   4084 HG11      -52.1040  -11.9420  -44.8040 H       258 VAL   -0.2700
   4085 HG12      -51.5080  -13.6420  -44.9030 H       258 VAL    0.0900
   4086 HG13      -50.3510  -12.2550  -45.0950 H       258 VAL    0.0900
   4087 HG21      -50.1590  -11.3510  -41.5200 H       258 VAL    0.0900
   4088 HG22      -51.0880  -10.4750  -42.7950 H       258 VAL    0.5100
   4089 HG23      -49.4360  -11.1350  -43.1590 H       258 VAL   -0.5100
   4090 N         -52.5900  -15.1330  -43.1220 N.am    259 ILE   -0.4700
   4091 CA        -53.3510  -16.2440  -43.6760 C.3     259 ILE    0.3100
   4092 C         -54.7450  -16.3370  -43.0520 C.2     259 ILE    0.0700
   4093 O         -55.7130  -16.7080  -43.7080 O.2     259 ILE    0.0900
   4094 CB        -52.6440  -17.5620  -43.4240 C.3     259 ILE   -0.0900
   4095 CG1       -51.4750  -17.7240  -44.3960 C.3     259 ILE    0.0900
   4096 CG2       -53.6370  -18.7210  -43.5270 C.3     259 ILE   -0.2700
   4097 CD        -50.4870  -18.8330  -44.0050 C.3     259 ILE    0.0900
   4098 HN        -51.6530  -15.3300  -42.8450 H       259 ILE    0.0900
   4099 HA        -53.4620  -16.0760  -44.7370 H       259 ILE    0.0900
   4100 HB        -52.1920  -17.5520  -42.4090 H       259 ILE   -0.1800
   4101 HG11      -50.9220  -16.7620  -44.4430 H       259 ILE    0.0900
   4102 HG12      -51.8830  -17.9550  -45.4010 H       259 ILE    0.0900
   4103 HG21      -54.2200  -18.6410  -44.4700 H       259 ILE   -0.2700
   4104 HG22      -54.3430  -18.6920  -42.6700 H       259 ILE    0.0900
   4105 HG23      -53.0910  -19.6880  -43.5300 H       259 ILE    0.0900
   4106 HD1       -50.9600  -19.8300  -44.1390 H       259 ILE    0.0900
   4107 HD2       -50.1940  -18.7210  -42.9390 H       259 ILE    0.5100
   4108 HD3       -49.5840  -18.7790  -44.6490 H       259 ILE   -0.5100
   4109 N         -54.8380  -16.0000  -41.7710 N.am    260 ALA   -0.4700
   4110 CA        -56.1040  -16.0560  -41.0640 C.3     260 ALA    0.3100
   4111 C         -57.0250  -14.9230  -41.4950 C.2     260 ALA    0.0700
   4112 O         -58.2260  -15.1210  -41.7070 O.2     260 ALA    0.0900
   4113 CB        -55.8680  -16.0060  -39.5670 C.3     260 ALA   -0.2700
   4114 HN        -54.0500  -15.6950  -41.2420 H       260 ALA    0.0900
   4115 HA        -56.6010  -16.9750  -41.3360 H       260 ALA    0.0900
   4116 HB1       -55.3470  -15.0630  -39.2930 H       260 ALA    0.0900
   4117 HB2       -55.2360  -16.8650  -39.2540 H       260 ALA    0.5100
   4118 HB3       -56.8400  -16.0430  -39.0300 H       260 ALA   -0.5100
   4119 N         -56.4550  -13.7290  -41.6180 N.am    261 PHE   -0.4700
   4120 CA        -57.2080  -12.5610  -42.0620 C.3     261 PHE    0.3100
   4121 C         -57.7670  -12.7800  -43.4570 C.2     261 PHE    0.0700
   4122 O         -58.8670  -12.3180  -43.7810 O.2     261 PHE    0.0900
   4123 CB        -56.3320  -11.3020  -42.0580 C.3     261 PHE   -0.1800
   4124 CG        -57.0300  -10.1030  -42.5910 C.ar    261 PHE    0.0900
   4125 CD1       -57.9040   -9.3850  -41.7870 C.ar    261 PHE    0.0900
   4126 CD2       -56.8460   -9.7110  -43.9020 C.ar    261 PHE    0.0000
   4127 CE1       -58.5720   -8.2770  -42.2740 C.ar    261 PHE   -0.1150
   4128 CE2       -57.5090   -8.5990  -44.4010 C.ar    261 PHE    0.1150
   4129 CZ        -58.3760   -7.8800  -43.5830 C.ar    261 PHE   -0.1150
   4130 HN        -55.4900  -13.5770  -41.4120 H       261 PHE    0.1150
   4131 HA        -58.0470  -12.4330  -41.3950 H       261 PHE   -0.1150
   4132 HB1       -55.4360  -11.4730  -42.6920 H       261 PHE    0.1150
   4133 HB2       -56.0240  -11.0700  -41.0170 H       261 PHE   -0.1150
   4134 HD1       -58.0670   -9.6970  -40.7670 H       261 PHE    0.1150
   4135 HD2       -56.1830  -10.2720  -44.5420 H       261 PHE   -0.1150
   4136 HE1       -59.2430   -7.7230  -41.6330 H       261 PHE    0.1150
   4137 HE2       -57.3530   -8.2910  -45.4250 H       261 PHE    0.5100
   4138 HZ        -58.8940   -7.0150  -43.9700 H       261 PHE   -0.5100
   4139 N         -56.9920  -13.4760  -44.2830 N.am    262 LEU   -0.4700
   4140 CA        -57.3990  -13.7770  -45.6370 C.3     262 LEU    0.3100
   4141 C         -58.5100  -14.8050  -45.6290 C.2     262 LEU    0.0700
   4142 O         -59.5660  -14.5950  -46.2290 O.2     262 LEU    0.0900
   4143 CB        -56.2110  -14.2770  -46.4540 C.3     262 LEU   -0.1800
   4144 CG        -55.3470  -13.1440  -47.0100 C.3     262 LEU    0.0900
   4145 CD1       -54.0580  -13.6750  -47.6230 C.3     262 LEU    0.0900
   4146 CD2       -56.1460  -12.3370  -48.0210 C.3     262 LEU   -0.0900
   4147 HN        -56.0990  -13.8210  -44.0070 H       262 LEU    0.0900
   4148 HA        -57.8030  -12.8760  -46.0740 H       262 LEU   -0.2700
   4149 HB1       -56.5920  -14.8840  -47.3030 H       262 LEU    0.0900
   4150 HB2       -55.5790  -14.9230  -45.8070 H       262 LEU    0.0900
   4151 HG        -55.0960  -12.4410  -46.1860 H       262 LEU    0.0900
   4152 HD11      -54.2910  -14.3730  -48.4570 H       262 LEU   -0.2700
   4153 HD12      -53.4710  -14.2230  -46.8550 H       262 LEU    0.0900
   4154 HD13      -53.4540  -12.8330  -48.0240 H       262 LEU    0.0900
   4155 HD21      -56.9420  -11.7570  -47.5050 H       262 LEU    0.0900
   4156 HD22      -56.6250  -13.0190  -48.7560 H       262 LEU    0.5100
   4157 HD23      -55.4780  -11.6250  -48.5510 H       262 LEU   -0.5100
   4158 N         -58.2840  -15.9150  -44.9290 N.am    263 ILE   -0.4700
   4159 CA        -59.2960  -16.9580  -44.8360 C.3     263 ILE    0.3100
   4160 C         -60.6400  -16.3670  -44.4220 C.2     263 ILE    0.0700
   4161 O         -61.6980  -16.8630  -44.7990 O.2     263 ILE    0.0900
   4162 CB        -58.8920  -18.0570  -43.8390 C.3     263 ILE   -0.0900
   4163 CG1       -57.6750  -18.8170  -44.3620 C.3     263 ILE    0.0900
   4164 CG2       -60.0450  -19.0200  -43.6260 C.3     263 ILE   -0.2700
   4165 CD        -57.4450  -20.1780  -43.7110 C.3     263 ILE    0.0900
   4166 HN        -57.4280  -16.0790  -44.4460 H       263 ILE    0.0900
   4167 HA        -59.4250  -17.3800  -45.8210 H       263 ILE    0.0900
   4168 HB        -58.6130  -17.5930  -42.8690 H       263 ILE   -0.1800
   4169 HG11      -56.7740  -18.1920  -44.1900 H       263 ILE    0.0900
   4170 HG12      -57.8030  -18.9700  -45.4550 H       263 ILE    0.0900
   4171 HG21      -60.3280  -19.4960  -44.5890 H       263 ILE   -0.2700
   4172 HG22      -60.9260  -18.4720  -43.2290 H       263 ILE    0.0900
   4173 HG23      -59.7450  -19.8160  -42.9110 H       263 ILE    0.0900
   4174 HD1       -58.2340  -20.8920  -44.0300 H       263 ILE    0.0900
   4175 HD2       -57.4820  -20.0790  -42.6060 H       263 ILE    0.5100
   4176 HD3       -56.4570  -20.5810  -44.0180 H       263 ILE   -0.5100
   4177 N         -60.6030  -15.2880  -43.6510 N.am    264 CYS   -0.4700
   4178 CA        -61.8230  -14.7150  -43.1370 C.3     264 CYS    0.3100
   4179 C         -62.5400  -13.7900  -44.1070 C.2     264 CYS    0.0700
   4180 O         -63.7580  -13.8350  -44.2120 O.2     264 CYS    0.0900
   4181 CB        -61.5490  -13.9620  -41.8480 C.3     264 CYS   -0.1100
   4182 SG        -62.9990  -13.1010  -41.2550 S.3     264 CYS    0.0900
   4183 HN        -59.7520  -14.8350  -43.3980 H       264 CYS    0.0900
   4184 HA        -62.5250  -15.5180  -42.9610 H       264 CYS   -0.2300
   4185 HB1       -60.7310  -13.2330  -42.0300 H       264 CYS    0.1600
   4186 HB2       -61.2060  -14.6860  -41.0790 H       264 CYS    0.5100
   4187 HG1       -63.0020  -12.1980  -42.2250 H       264 CYS   -0.5100
   4188 N         -61.8000  -12.9390  -44.8100 N.am    265 TRP   -0.4700
   4189 CA        -62.4420  -11.9570  -45.6860 C.3     265 TRP    0.3100
   4190 C         -62.2500  -12.1710  -47.1860 C.2     265 TRP    0.0700
   4191 O         -62.9730  -11.5920  -47.9860 O.2     265 TRP    0.0900
   4192 CB        -62.0160  -10.5400  -45.3060 C.3     265 TRP   -0.1800
   4193 CG        -62.4260  -10.1730  -43.9370 C.ar    265 TRP    0.0900
   4194 CD1       -61.6130   -9.9680  -42.8640 C.ar    265 TRP    0.0900
   4195 CD2       -63.7600   -9.9780  -43.4750 C.ar    265 TRP   -0.0300
   4196 CE2       -63.6840   -9.6440  -42.1030 C.ar    265 TRP   -0.1500
   4197 CE3       -65.0150  -10.0480  -44.0850 C.ar    265 TRP    0.2200
   4198 NE1       -62.3600   -9.6430  -41.7560 N.ar    265 TRP   -0.5100
   4199 CZ2       -64.8160   -9.3860  -41.3290 C.ar    265 TRP    0.3700
   4200 CZ3       -66.1440   -9.7900  -43.3160 C.ar    265 TRP    0.2400
   4201 CH2       -66.0370   -9.4640  -41.9530 C.ar    265 TRP    0.1100
   4202 HN        -60.8040  -12.9310  -44.7760 H       265 TRP   -0.2500
   4203 HA        -63.5120  -12.0680  -45.5850 H       265 TRP    0.1700
   4204 HB1       -62.4760   -9.8220  -46.0180 H       265 TRP   -0.2000
   4205 HB2       -60.9100  -10.4640  -45.3750 H       265 TRP    0.1400
   4206 HD1       -60.5370  -10.0480  -42.8810 H       265 TRP   -0.2700
   4207 HE1       -62.0050   -9.4440  -40.8680 H       265 TRP    0.1600
   4208 HE3       -65.1240  -10.2950  -45.1310 H       265 TRP   -0.1400
   4209 HZ2       -64.7530   -9.1330  -40.2820 H       265 TRP    0.1400
   4210 HZ3       -67.1210   -9.8400  -43.7740 H       265 TRP    0.5100
   4211 HH2       -66.9340   -9.2710  -41.3830 H       265 TRP   -0.5100
   4212 N         -61.2880  -12.9910  -47.5910 N.am    266 LEU   -0.4700
   4213 CA        -61.0900  -13.2180  -49.0180 C.3     266 LEU    0.3100
   4214 C         -62.3610  -13.7380  -49.6990 C.2     266 LEU    0.0700
   4215 O         -62.8100  -13.1690  -50.6900 O.2     266 LEU    0.0900
   4216 CB        -59.9300  -14.1760  -49.2670 C.3     266 LEU   -0.1800
   4217 CG        -59.4490  -14.0920  -50.7080 C.3     266 LEU    0.0900
   4218 CD1       -59.4170  -12.6260  -51.1190 C.3     266 LEU    0.0900
   4219 CD2       -58.0860  -14.7510  -50.8440 C.3     266 LEU   -0.0900
   4220 HN        -60.6790  -13.4700  -46.9630 H       266 LEU    0.0900
   4221 HA        -60.8920  -12.2630  -49.4810 H       266 LEU   -0.2700
   4222 HB1       -60.2610  -15.2140  -49.0520 H       266 LEU    0.0900
   4223 HB2       -59.0910  -13.9180  -48.5870 H       266 LEU    0.0900
   4224 HG        -60.1400  -14.6560  -51.3710 H       266 LEU    0.0900
   4225 HD11      -59.0350  -12.0040  -50.2820 H       266 LEU   -0.2700
   4226 HD12      -60.4420  -12.2830  -51.3780 H       266 LEU    0.0900
   4227 HD13      -58.7450  -12.4940  -51.9950 H       266 LEU    0.0900
   4228 HD21      -58.1470  -15.8200  -50.5480 H       266 LEU    0.0900
   4229 HD22      -57.3530  -14.2410  -50.1830 H       266 LEU    0.5100
   4230 HD23      -57.7420  -14.6950  -51.8990 H       266 LEU   -0.5100
   4231 N         -62.9310  -14.8350  -49.1720 N.am    267 PRO   -0.2900
   4232 CA        -64.2120  -15.3830  -49.5690 C.3     267 PRO    0.0000
   4233 C         -65.2580  -14.3260  -49.8340 C.2     267 PRO    0.0900
   4234 O         -65.7280  -14.2020  -50.9640 O.2     267 PRO    0.0900
   4235 CB        -64.6050  -16.2020  -48.3570 C.3     267 PRO    0.0200
   4236 CG        -63.3110  -16.7810  -47.9320 C.3     267 PRO    0.0900
   4237 CD        -62.3120  -15.6620  -48.1250 C.3     267 PRO   -0.1800
   4238 HA        -64.1180  -15.9430  -50.4860 H       267 PRO    0.0900
   4239 HB1       -65.3340  -16.9960  -48.6240 H       267 PRO    0.0900
   4240 HB2       -65.0440  -15.5630  -47.5620 H       267 PRO   -0.1800
   4241 HG1       -63.3500  -17.0960  -46.8670 H       267 PRO    0.0900
   4242 HG2       -63.0470  -17.6600  -48.5570 H       267 PRO    0.0900
   4243 HD1       -62.1770  -15.0680  -47.1980 H       267 PRO    0.5100
   4244 HD2       -61.3300  -16.0470  -48.4740 H       267 PRO   -0.5100
   4245 N         -65.6420  -13.5650  -48.8140 N.am    268 TYR   -0.4700
   4246 CA        -66.5820  -12.4760  -49.0580 C.3     268 TYR    0.3100
   4247 C         -66.1810  -11.5760  -50.2210 C.2     268 TYR    0.0700
   4248 O         -66.9200  -11.4340  -51.1910 O.2     268 TYR    0.0900
   4249 CB        -66.7630  -11.6100  -47.8210 C.3     268 TYR   -0.1800
   4250 CG        -67.9790  -11.9900  -47.0450 C.ar    268 TYR    0.0900
   4251 CD1       -67.8860  -12.3740  -45.7190 C.ar    268 TYR    0.0900
   4252 CD2       -69.2270  -11.9930  -47.6520 C.ar    268 TYR    0.0000
   4253 CE1       -69.0110  -12.7350  -45.0030 C.ar    268 TYR   -0.1150
   4254 CE2       -70.3580  -12.3530  -46.9540 C.ar    268 TYR    0.1150
   4255 CZ        -70.2450  -12.7240  -45.6260 C.ar    268 TYR   -0.1150
   4256 OH        -71.3730  -13.0920  -44.9220 O.3     268 TYR    0.1150
   4257 HN        -65.3210  -13.6950  -47.8800 H       268 TYR    0.1100
   4258 HA        -67.5270  -12.9140  -49.3450 H       268 TYR   -0.5400
   4259 HB1       -66.8740  -10.5460  -48.1230 H       268 TYR    0.4300
   4260 HB2       -65.8850  -11.7260  -47.1510 H       268 TYR   -0.1150
   4261 HD1       -66.9200  -12.3920  -45.2360 H       268 TYR    0.1150
   4262 HD2       -69.3120  -11.7080  -48.6900 H       268 TYR   -0.1150
   4263 HE1       -68.9270  -13.0240  -43.9660 H       268 TYR    0.1150
   4264 HE2       -71.3230  -12.3450  -47.4380 H       268 TYR    0.5100
   4265 HH        -72.1270  -13.0230  -45.5120 H       268 TYR   -0.5100
   4266 N         -65.0010  -10.9710  -50.1200 N.am    269 ALA   -0.4700
   4267 CA        -64.4630  -10.1410  -51.1850 C.3     269 ALA    0.3100
   4268 C         -64.4990  -10.8640  -52.5260 C.2     269 ALA    0.0700
   4269 O         -65.1550  -10.4150  -53.4670 O.2     269 ALA    0.0900
   4270 CB        -63.0430   -9.7210  -50.8490 C.3     269 ALA   -0.2700
   4271 HN        -64.4300  -11.0610  -49.3080 H       269 ALA    0.0900
   4272 HA        -65.0990   -9.2730  -51.2900 H       269 ALA    0.0900
   4273 HB1       -62.3960  -10.6180  -50.7320 H       269 ALA    0.0900
   4274 HB2       -63.0320   -9.1500  -49.8960 H       269 ALA    0.5100
   4275 HB3       -62.6300   -9.0920  -51.6670 H       269 ALA   -0.5100
   4276 N         -63.7910  -11.9880  -52.6090 N.am    270 GLY   -0.4700
   4277 CA        -63.7330  -12.7850  -53.8270 C.3     270 GLY    0.3100
   4278 C         -65.1030  -13.0110  -54.4430 C.2     270 GLY   -0.0200
   4279 O         -65.3150  -12.7300  -55.6170 O.2     270 GLY    0.0900
   4280 HN        -63.2650  -12.3370  -51.8370 H       270 GLY    0.0900
   4281 HA1       -63.2960  -13.7410  -53.5780 H       270 GLY    0.5100
   4282 HA2       -63.1090  -12.2630  -54.5370 H       270 GLY   -0.5100
   4283 N         -66.0400  -13.5210  -53.6480 N.am    271 VAL   -0.4700
   4284 CA        -67.4160  -13.6820  -54.1000 C.3     271 VAL    0.3100
   4285 C         -68.0760  -12.3700  -54.5440 C.2     271 VAL    0.0700
   4286 O         -68.5630  -12.2700  -55.6710 O.2     271 VAL    0.0900
   4287 CB        -68.2690  -14.3280  -53.0250 C.3     271 VAL   -0.0900
   4288 CG1       -69.7230  -13.8290  -53.1260 C.3     271 VAL    0.0900
   4289 CG2       -68.1560  -15.8460  -53.1230 C.3     271 VAL   -0.2700
   4290 HN        -65.8450  -13.8150  -52.7160 H       271 VAL    0.0900
   4291 HA        -67.4060  -14.2970  -54.9880 H       271 VAL    0.0900
   4292 HB        -67.8590  -14.0710  -52.0250 H       271 VAL    0.0900
   4293 HG11      -70.0870  -13.9230  -54.1710 H       271 VAL   -0.2700
   4294 HG12      -69.7780  -12.7610  -52.8240 H       271 VAL    0.0900
   4295 HG13      -70.3780  -14.4380  -52.4660 H       271 VAL    0.0900
   4296 HG21      -67.1420  -16.1750  -52.8090 H       271 VAL    0.0900
   4297 HG22      -68.3250  -16.1710  -54.1720 H       271 VAL    0.5100
   4298 HG23      -68.9060  -16.3260  -52.4580 H       271 VAL   -0.5100
   4299 N         -68.1030  -11.3630  -53.6720 N.am    272 ALA   -0.4700
   4300 CA        -68.5850  -10.0410  -54.0670 C.3     272 ALA    0.3100
   4301 C         -68.0270   -9.6180  -55.4290 C.2     272 ALA    0.0700
   4302 O         -68.7790   -9.2800  -56.3480 O.2     272 ALA    0.0900
   4303 CB        -68.2300   -9.0040  -53.0150 C.3     272 ALA   -0.2700
   4304 HN        -67.8030  -11.4640  -52.7270 H       272 ALA    0.0900
   4305 HA        -69.6560  -10.0980  -54.1900 H       272 ALA    0.0900
   4306 HB1       -67.1280   -8.9530  -52.8850 H       272 ALA    0.0900
   4307 HB2       -68.6910   -9.2790  -52.0420 H       272 ALA    0.5100
   4308 HB3       -68.5950   -8.0030  -53.3320 H       272 ALA   -0.5100
   4309 N         -66.7040   -9.6450  -55.5570 N.am    273 PHE   -0.4700
   4310 CA        -66.0280   -9.2150  -56.7740 C.3     273 PHE    0.3100
   4311 C         -66.4940  -10.0080  -57.9870 C.2     273 PHE    0.0700
   4312 O         -66.7070   -9.4590  -59.0620 O.2     273 PHE    0.0900
   4313 CB        -64.5130   -9.3540  -56.5860 C.3     273 PHE   -0.1800
   4314 CG        -63.7110   -9.1790  -57.8470 C.ar    273 PHE    0.0900
   4315 CD1       -63.1550   -7.9460  -58.1680 C.ar    273 PHE    0.0900
   4316 CD2       -63.4890  -10.2550  -58.6990 C.ar    273 PHE    0.0000
   4317 CE1       -62.4010   -7.7830  -59.3210 C.ar    273 PHE   -0.1150
   4318 CE2       -62.7400  -10.0950  -59.8540 C.ar    273 PHE    0.1150
   4319 CZ        -62.1950   -8.8600  -60.1620 C.ar    273 PHE   -0.1150
   4320 HN        -66.1110   -9.9640  -54.8220 H       273 PHE    0.1150
   4321 HA        -66.2950   -8.1860  -56.9660 H       273 PHE   -0.1150
   4322 HB1       -64.2880  -10.3690  -56.1950 H       273 PHE    0.1150
   4323 HB2       -64.1640   -8.5820  -55.8680 H       273 PHE   -0.1150
   4324 HD1       -63.3110   -7.1040  -57.5110 H       273 PHE    0.1150
   4325 HD2       -63.9010  -11.2230  -58.4580 H       273 PHE   -0.1150
   4326 HE1       -61.9790   -6.8190  -59.5610 H       273 PHE    0.1150
   4327 HE2       -62.5820  -10.9360  -60.5140 H       273 PHE    0.5100
   4328 HZ        -61.6080   -8.7380  -61.0600 H       273 PHE   -0.5100
   4329 N         -66.6510  -11.3150  -57.8100 N.am    274 TYR   -0.4700
   4330 CA        -67.1160  -12.1740  -58.8800 C.3     274 TYR    0.3100
   4331 C         -68.5100  -11.7510  -59.2950 C.2     274 TYR    0.0700
   4332 O         -68.7150  -11.3260  -60.4220 O.2     274 TYR    0.0900
   4333 CB        -67.1300  -13.6250  -58.4100 C.3     274 TYR   -0.1800
   4334 CG        -67.6010  -14.5910  -59.4550 C.ar    274 TYR    0.0900
   4335 CD1       -66.7090  -15.1470  -60.3660 C.ar    274 TYR    0.0900
   4336 CD2       -68.9380  -14.9510  -59.5350 C.ar    274 TYR    0.0000
   4337 CE1       -67.1370  -16.0320  -61.3310 C.ar    274 TYR   -0.1150
   4338 CE2       -69.3760  -15.8380  -60.4930 C.ar    274 TYR    0.1150
   4339 CZ        -68.4720  -16.3730  -61.3880 C.ar    274 TYR   -0.1150
   4340 OH        -68.9100  -17.2590  -62.3430 O.3     274 TYR    0.1150
   4341 HN        -66.4560  -11.7600  -56.9390 H       274 TYR    0.1100
   4342 HA        -66.4500  -12.0550  -59.7210 H       274 TYR   -0.5400
   4343 HB1       -67.8150  -13.7210  -57.5400 H       274 TYR    0.4300
   4344 HB2       -66.1010  -13.9270  -58.1220 H       274 TYR   -0.1150
   4345 HD1       -65.6640  -14.8790  -60.3170 H       274 TYR    0.1150
   4346 HD2       -69.6450  -14.5280  -58.8370 H       274 TYR   -0.1150
   4347 HE1       -66.4350  -16.4540  -62.0350 H       274 TYR    0.1150
   4348 HE2       -70.4190  -16.1130  -60.5440 H       274 TYR    0.5100
   4349 HH        -68.1920  -17.4050  -62.9630 H       274 TYR   -0.5100
   4350 N         -69.4610  -11.8620  -58.3700 N.am    275 ILE   -0.4700
   4351 CA        -70.8380  -11.4080  -58.5750 C.3     275 ILE    0.3100
   4352 C         -70.9240  -10.0180  -59.2110 C.2     275 ILE    0.0700
   4353 O         -71.8340   -9.7260  -59.9820 O.2     275 ILE    0.0900
   4354 CB        -71.6140  -11.3900  -57.2460 C.3     275 ILE   -0.0900
   4355 CG1       -71.8020  -12.8130  -56.7470 C.3     275 ILE    0.0900
   4356 CG2       -72.9680  -10.7290  -57.4110 C.3     275 ILE   -0.2700
   4357 CD        -72.3380  -12.9010  -55.3540 C.3     275 ILE    0.0900
   4358 HN        -69.2740  -12.2680  -57.4800 H       275 ILE    0.0900
   4359 HA        -71.3100  -12.0800  -59.2750 H       275 ILE    0.0900
   4360 HB        -71.0250  -10.8320  -56.4870 H       275 ILE   -0.1800
   4361 HG11      -70.8200  -13.3300  -56.7790 H       275 ILE    0.0900
   4362 HG12      -72.5060  -13.3360  -57.4280 H       275 ILE    0.0900
   4363 HG21      -73.5020  -11.1660  -58.2810 H       275 ILE   -0.2700
   4364 HG22      -72.8390   -9.6390  -57.5840 H       275 ILE    0.0900
   4365 HG23      -73.5820  -10.8930  -56.4990 H       275 ILE    0.0900
   4366 HD1       -73.3980  -12.5710  -55.3310 H       275 ILE    0.0900
   4367 HD2       -71.7470  -12.2460  -54.6790 H       275 ILE    0.5100
   4368 HD3       -72.2870  -13.9520  -54.9940 H       275 ILE   -0.5100
   4369 N         -69.9700   -9.1570  -58.8820 N.am    276 PHE   -0.4700
   4370 CA        -69.9540   -7.8070  -59.4190 C.3     276 PHE    0.3100
   4371 C         -69.4020   -7.7880  -60.8390 C.2     276 PHE    0.0700
   4372 O         -69.3820   -6.7470  -61.4860 O.2     276 PHE    0.0900
   4373 CB        -69.1780   -6.8960  -58.4670 C.3     276 PHE   -0.1800
   4374 CG        -69.0100   -5.4900  -58.9630 C.ar    276 PHE    0.0900
   4375 CD1       -69.7830   -4.4640  -58.4480 C.ar    276 PHE    0.0900
   4376 CD2       -68.0530   -5.1870  -59.9180 C.ar    276 PHE    0.0000
   4377 CE1       -69.6170   -3.1660  -58.8900 C.ar    276 PHE   -0.1150
   4378 CE2       -67.8800   -3.8890  -60.3630 C.ar    276 PHE    0.1150
   4379 CZ        -68.6620   -2.8780  -59.8490 C.ar    276 PHE   -0.1150
   4380 HN        -69.2300   -9.3940  -58.2600 H       276 PHE    0.1150
   4381 HA        -70.9740   -7.4690  -59.5230 H       276 PHE   -0.1150
   4382 HB1       -68.1610   -7.3130  -58.3130 H       276 PHE    0.1150
   4383 HB2       -69.7190   -6.8370  -57.4980 H       276 PHE   -0.1150
   4384 HD1       -70.5240   -4.6800  -57.6930 H       276 PHE    0.1150
   4385 HD2       -67.4340   -5.9750  -60.3210 H       276 PHE   -0.1150
   4386 HE1       -70.2330   -2.3750  -58.4880 H       276 PHE    0.1150
   4387 HE2       -67.1340   -3.6680  -61.1110 H       276 PHE    0.5100
   4388 HZ        -68.5290   -1.8640  -60.1920 H       276 PHE   -0.5100
   4389 N         -68.9520   -8.9430  -61.3260 N.am    277 THR   -0.4700
   4390 CA        -68.3690   -9.0520  -62.6620 C.3     277 THR    0.3100
   4391 C         -69.1210  -10.0390  -63.5400 C.2     277 THR    0.0700
   4392 O         -68.9860  -10.0210  -64.7590 O.2     277 THR    0.0900
   4393 CB        -66.9330   -9.6030  -62.6280 C.3     277 THR    0.1400
   4394 CG2       -66.2120   -9.2760  -63.9340 C.3     277 THR    0.0900
   4395 OG1       -66.2140   -9.0500  -61.5240 O.3     277 THR   -0.6600
   4396 HN        -68.9930   -9.7890  -60.8000 H       277 THR    0.4300
   4397 HA        -68.3740   -8.0660  -63.1020 H       277 THR   -0.2700
   4398 HB        -66.9590  -10.7080  -62.5230 H       277 THR    0.0900
   4399 HG1       -66.6960   -9.3120  -60.7360 H       277 THR    0.0900
   4400 HG21      -66.3250   -8.1970  -64.1720 H       277 THR    0.0900
   4401 HG22      -66.6470   -9.8700  -64.7660 H       277 THR    0.5100
   4402 HG23      -65.1300   -9.5050  -63.8360 H       277 THR   -0.5100
   4403 N         -69.9010  -10.9150  -62.9120 N.am    278 HSD   -0.4700
   4404 CA        -70.6230  -11.9510  -63.6360 C.3     278 HSD    0.3100
   4405 C         -72.0890  -11.7390  -63.3080 C.2     278 HSD    0.0700
   4406 O         -72.6050  -12.2470  -62.3080 O.2     278 HSD    0.0900
   4407 CB        -70.1040  -13.3280  -63.2320 C.3     278 HSD   -0.0900
   4408 CG        -68.6780  -13.5590  -63.6210 C.ar    278 HSD    0.0900
   4409 CD2       -68.1280  -14.3770  -64.5480 C.ar    278 HSD    0.0900
   4410 ND1       -67.6300  -12.8870  -63.0300 N.ar    278 HSD   -0.3600
   4411 CE1       -66.4930  -13.2890  -63.5730 C.ar    278 HSD    0.3200
   4412 NE2       -66.7660  -14.1920  -64.4970 N.ar    278 HSD   -0.0500
   4413 HN        -70.0250  -10.9020  -61.9230 H       278 HSD    0.2500
   4414 HA        -70.4760  -11.7880  -64.6940 H       278 HSD    0.1300
   4415 HB1       -70.7300  -14.1040  -63.7210 H       278 HSD   -0.7000
   4416 HB2       -70.1870  -13.4320  -62.1300 H       278 HSD    0.2200
   4417 HD1       -67.7290  -12.2070  -62.3050 H       278 HSD    0.1000
   4418 HD2       -68.5770  -15.0770  -65.2410 H       278 HSD    0.5100
   4419 HE1       -65.5090  -12.9200  -63.2880 H       278 HSD   -0.5100
   4420 N         -72.7620  -10.9960  -64.1840 N.am    279 GLN   -0.4700
   4421 CA        -74.1260  -10.5600  -63.9200 C.3     279 GLN    0.3100
   4422 C         -75.2120  -11.5590  -64.2870 C.2     279 GLN    0.0700
   4423 O         -75.0120  -12.4390  -65.1210 O.2     279 GLN    0.0900
   4424 CB        -74.3780   -9.2110  -64.6030 C.3     279 GLN   -0.1800
   4425 CG        -73.5330   -8.1230  -63.9890 C.3     279 GLN    0.0900
   4426 CD        -73.2990   -8.3940  -62.5120 C.2     279 GLN    0.0900
   4427 NE2       -72.0320   -8.3790  -62.0990 N.am    279 GLN   -0.1800
   4428 OE1       -74.2470   -8.6350  -61.7550 O.2     279 GLN    0.0900
   4429 HN        -72.3650  -10.7070  -65.0520 H       279 GLN    0.0900
   4430 HA        -74.2550  -10.4720  -62.8520 H       279 GLN    0.5500
   4431 HB1       -75.4510   -8.9420  -64.4990 H       279 GLN   -0.5500
   4432 HB2       -74.1330   -9.2980  -65.6830 H       279 GLN   -0.6200
   4433 HG1       -74.0500   -7.1460  -64.1000 H       279 GLN    0.3200
   4434 HG2       -72.5520   -8.0780  -64.5080 H       279 GLN    0.3000
   4435 HE21      -71.8010   -8.6950  -61.1780 H       279 GLN    0.5100
   4436 HE22      -71.3110   -8.0510  -62.7090 H       279 GLN   -0.5100
   4437 N         -76.3670  -11.4170  -63.6430 N.am    280 GLY   -0.4700
   4438 CA        -77.4980  -12.2850  -63.9090 C.3     280 GLY    0.3100
   4439 C         -77.1890  -13.7320  -63.5820 C.2     280 GLY   -0.0200
   4440 O         -78.1050  -14.5470  -63.4370 O.2     280 GLY    0.0900
   4441 HN        -76.5080  -10.7100  -62.9530 H       280 GLY    0.0900
   4442 HA1       -77.7450  -12.2020  -64.9570 H       280 GLY    0.5100
   4443 HA2       -78.3270  -11.9520  -63.3030 H       280 GLY   -0.5100
   4444 N         -75.8970  -14.0570  -63.4710 N.am    281 SER   -0.4700
   4445 CA        -75.4620  -15.3890  -63.0660 C.3     281 SER    0.3100
   4446 C         -75.9600  -15.6760  -61.6640 C.2     281 SER    0.0700
   4447 O         -75.6880  -14.9210  -60.7360 O.2     281 SER    0.0900
   4448 CB        -73.9400  -15.5070  -63.1110 C.3     281 SER    0.0500
   4449 OG        -73.4940  -15.6600  -64.4430 O.3     281 SER    0.0900
   4450 HN        -75.1700  -13.4020  -63.6610 H       281 SER    0.0900
   4451 HA        -75.9110  -16.1040  -63.7400 H       281 SER   -0.6600
   4452 HB1       -73.6170  -16.3930  -62.5230 H       281 SER    0.4300
   4453 HB2       -73.4810  -14.5910  -62.6810 H       281 SER    0.5100
   4454 HG1       -73.7870  -14.8740  -64.9110 H       281 SER   -0.5100
   4455 N         -76.7080  -16.7620  -61.5040 N.am    282 ASP   -0.4700
   4456 CA        -77.3370  -17.0390  -60.2280 C.3     282 ASP    0.3100
   4457 C         -76.3590  -17.7150  -59.2900 C.2     282 ASP    0.0700
   4458 O         -75.4800  -18.4600  -59.7140 O.2     282 ASP    0.0900
   4459 CB        -78.5710  -17.9220  -60.4000 C.3     282 ASP   -0.2800
   4460 CG        -78.2160  -19.3690  -60.6740 C.2     282 ASP    0.0900
   4461 OD1       -77.2010  -19.6050  -61.3640 O.co2   282 ASP    0.0900
   4462 OD2       -78.9520  -20.2650  -60.2070 O.co2   282 ASP    0.6200
   4463 HN        -76.8670  -17.4200  -62.2370 H       282 ASP   -0.7600
   4464 HA        -77.6130  -16.0940  -59.7830 H       282 ASP   -0.7600
   4465 HB1       -79.1740  -17.5390  -61.2510 H       282 ASP    0.5100
   4466 HB2       -79.1800  -17.8770  -59.4710 H       282 ASP   -0.5100
   4467 N         -76.5230  -17.4470  -58.0020 N.am    283 PHE   -0.4700
   4468 CA        -75.7400  -18.1150  -57.0030 C.3     283 PHE    0.3100
   4469 C         -76.6920  -18.7430  -56.0130 C.2     283 PHE    0.0700
   4470 O         -77.5610  -18.0670  -55.4760 O.2     283 PHE    0.0900
   4471 CB        -74.7560  -17.1400  -56.3660 C.3     283 PHE   -0.1800
   4472 CG        -73.3940  -17.1900  -56.9880 C.ar    283 PHE    0.0900
   4473 CD1       -72.9900  -16.2190  -57.8930 C.ar    283 PHE    0.0900
   4474 CD2       -72.5250  -18.2390  -56.6960 C.ar    283 PHE    0.0000
   4475 CE1       -71.7290  -16.2810  -58.4780 C.ar    283 PHE   -0.1150
   4476 CE2       -71.2680  -18.3080  -57.2730 C.ar    283 PHE    0.1150
   4477 CZ        -70.8660  -17.3290  -58.1650 C.ar    283 PHE   -0.1150
   4478 HN        -77.1880  -16.7800  -57.6750 H       283 PHE    0.1150
   4479 HA        -75.2110  -18.9280  -57.4770 H       283 PHE   -0.1150
   4480 HB1       -74.6370  -17.3850  -55.2890 H       283 PHE    0.1150
   4481 HB2       -75.1360  -16.1030  -56.4830 H       283 PHE   -0.1150
   4482 HD1       -73.6600  -15.4100  -58.1460 H       283 PHE    0.1150
   4483 HD2       -72.8370  -19.0110  -56.0070 H       283 PHE   -0.1150
   4484 HE1       -71.4190  -15.5150  -59.1740 H       283 PHE    0.1150
   4485 HE2       -70.6040  -19.1240  -57.0280 H       283 PHE    0.5100
   4486 HZ        -69.8850  -17.3760  -58.6160 H       283 PHE   -0.5100
   4487 N         -76.5360  -20.0440  -55.7840 N.am    284 GLY   -0.4700
   4488 CA        -77.3600  -20.7720  -54.8170 C.3     284 GLY    0.3100
   4489 C         -77.4410  -20.2070  -53.4050 C.2     284 GLY   -0.0200
   4490 O         -76.5810  -19.4400  -52.9720 O.2     284 GLY    0.0900
   4491 HN        -75.8490  -20.5840  -56.2630 H       284 GLY    0.0900
   4492 HA1       -76.9540  -21.7710  -54.7530 H       284 GLY    0.5100
   4493 HA2       -78.3610  -20.8010  -55.2210 H       284 GLY   -0.5100
   4494 N         -78.4750  -20.6000  -52.6560 N.am    285 PRO   -0.2900
   4495 CA        -78.5760  -20.0930  -51.3090 C.3     285 PRO    0.0000
   4496 C         -77.4430  -20.5980  -50.4340 C.2     285 PRO    0.0900
   4497 O         -77.0190  -19.9110  -49.5090 O.2     285 PRO    0.0900
   4498 CB        -79.8980  -20.6740  -50.8340 C.3     285 PRO    0.0200
   4499 CG        -79.9950  -21.9810  -51.5330 C.3     285 PRO    0.0900
   4500 CD        -79.3530  -21.7750  -52.8690 C.3     285 PRO   -0.1800
   4501 HA        -78.5260  -19.0160  -51.3030 H       285 PRO    0.0900
   4502 HB1       -80.7450  -20.0110  -51.1140 H       285 PRO    0.0900
   4503 HB2       -79.8990  -20.8110  -49.7330 H       285 PRO   -0.1800
   4504 HG1       -79.4610  -22.7700  -50.9600 H       285 PRO    0.0900
   4505 HG2       -81.0580  -22.2830  -51.6510 H       285 PRO    0.0900
   4506 HD1       -78.7450  -22.6550  -53.1690 H       285 PRO    0.5100
   4507 HD2       -80.1070  -21.5490  -53.6520 H       285 PRO   -0.5100
   4508 N         -76.9440  -21.7960  -50.7350 N.am    286 ILE   -0.4700
   4509 CA        -75.8580  -22.3820  -49.9470 C.3     286 ILE    0.3100
   4510 C         -74.5060  -21.7510  -50.3130 C.2     286 ILE    0.0700
   4511 O         -73.7760  -21.2930  -49.4370 O.2     286 ILE    0.0900
   4512 CB        -75.8110  -23.9380  -50.0620 C.3     286 ILE   -0.0900
   4513 CG1       -77.2080  -24.5510  -49.8760 C.3     286 ILE    0.0900
   4514 CG2       -74.9020  -24.5210  -48.9970 C.3     286 ILE   -0.2700
   4515 CD        -77.4730  -25.0550  -48.4780 C.3     286 ILE    0.0900
   4516 HN        -77.2830  -22.3400  -51.5000 H       286 ILE    0.0900
   4517 HA        -76.0090  -22.0940  -48.9180 H       286 ILE    0.0900
   4518 HB        -75.4320  -24.2230  -51.0650 H       286 ILE   -0.1800
   4519 HG11      -77.3150  -25.4000  -50.5830 H       286 ILE    0.0900
   4520 HG12      -77.9660  -23.7780  -50.1230 H       286 ILE    0.0900
   4521 HG21      -75.1660  -24.1050  -48.0010 H       286 ILE   -0.2700
   4522 HG22      -73.8450  -24.2640  -49.2200 H       286 ILE    0.0900
   4523 HG23      -75.0200  -25.6250  -48.9630 H       286 ILE    0.0900
   4524 HD1       -77.2130  -24.2710  -47.7340 H       286 ILE    0.0900
   4525 HD2       -76.8530  -25.9540  -48.2770 H       286 ILE    0.5100
   4526 HD3       -78.5480  -25.3080  -48.3650 H       286 ILE   -0.5100
   4527 N         -74.1800  -21.7050  -51.6010 N.am    287 PHE   -0.4700
   4528 CA        -72.9810  -21.0120  -52.0400 C.3     287 PHE    0.3100
   4529 C         -72.8550  -19.6130  -51.4250 C.2     287 PHE    0.0700
   4530 O         -71.7520  -19.1170  -51.1830 O.2     287 PHE    0.0900
   4531 CB        -72.9660  -20.8800  -53.5570 C.3     287 PHE   -0.1800
   4532 CG        -72.0040  -19.8440  -54.0530 C.ar    287 PHE    0.0900
   4533 CD1       -70.7540  -20.2120  -54.5360 C.ar    287 PHE    0.0900
   4534 CD2       -72.3400  -18.4960  -54.0140 C.ar    287 PHE    0.0000
   4535 CE1       -69.8650  -19.2600  -54.9840 C.ar    287 PHE   -0.1150
   4536 CE2       -71.4560  -17.5360  -54.4630 C.ar    287 PHE    0.1150
   4537 CZ        -70.2170  -17.9180  -54.9470 C.ar    287 PHE   -0.1150
   4538 HN        -74.7330  -22.1350  -52.3130 H       287 PHE    0.1150
   4539 HA        -72.1240  -21.5770  -51.7030 H       287 PHE   -0.1150
   4540 HB1       -73.9780  -20.5890  -53.9100 H       287 PHE    0.1150
   4541 HB2       -72.6680  -21.8510  -54.0070 H       287 PHE   -0.1150
   4542 HD1       -70.4780  -21.2560  -54.5620 H       287 PHE    0.1150
   4543 HD2       -73.3030  -18.1970  -53.6280 H       287 PHE   -0.1150
   4544 HE1       -68.8980  -19.5570  -55.3610 H       287 PHE    0.1150
   4545 HE2       -71.7300  -16.4920  -54.4370 H       287 PHE    0.5100
   4546 HZ        -69.5220  -17.1690  -55.2970 H       287 PHE   -0.5100
   4547 N         -73.9870  -18.9600  -51.1900 N.am    288 MET   -0.4700
   4548 CA        -73.9650  -17.6320  -50.5950 C.3     288 MET    0.3100
   4549 C         -73.6360  -17.6980  -49.1160 C.2     288 MET    0.0700
   4550 O         -73.4010  -16.6740  -48.4810 O.2     288 MET    0.0900
   4551 CB        -75.3020  -16.9220  -50.8010 C.3     288 MET   -0.1800
   4552 CG        -75.4950  -16.4130  -52.2080 C.3     288 MET    0.0900
   4553 SD        -74.2440  -15.1900  -52.6510 S.3     288 MET    0.0900
   4554 CE        -75.0190  -13.6940  -52.0230 C.3     288 MET   -0.1400
   4555 HN        -74.8820  -19.3400  -51.4040 H       288 MET    0.0900
   4556 HA        -73.1680  -17.0710  -51.0610 H       288 MET    0.0900
   4557 HB1       -75.3600  -16.0620  -50.1010 H       288 MET   -0.0900
   4558 HB2       -76.1210  -17.6330  -50.5660 H       288 MET   -0.2200
   4559 HG1       -76.5050  -15.9600  -52.2890 H       288 MET    0.0900
   4560 HG2       -75.4410  -17.2720  -52.9100 H       288 MET    0.0900
   4561 HE1       -75.3580  -13.8270  -50.9730 H       288 MET    0.0900
   4562 HE2       -75.9040  -13.4330  -52.6400 H       288 MET    0.5100
   4563 HE3       -74.2980  -12.8500  -52.0460 H       288 MET   -0.5100
   4564 N         -73.6280  -18.9040  -48.5580 N.am    289 THR   -0.4700
   4565 CA        -73.2770  -19.0680  -47.1530 C.3     289 THR    0.3100
   4566 C         -71.7830  -19.3910  -46.9750 C.2     289 THR    0.0700
   4567 O         -71.1780  -18.9990  -45.9790 O.2     289 THR    0.0900
   4568 CB        -74.1760  -20.1060  -46.4060 C.3     289 THR    0.1400
   4569 CG2       -74.2210  -19.7900  -44.9040 C.3     289 THR    0.0900
   4570 OG1       -75.5150  -20.0790  -46.9220 O.3     289 THR   -0.6600
   4571 HN        -73.8570  -19.7330  -49.0630 H       289 THR    0.4300
   4572 HA        -73.3720  -18.1000  -46.6830 H       289 THR   -0.2700
   4573 HB        -73.7630  -21.1280  -46.5440 H       289 THR    0.0900
   4574 HG1       -75.4300  -19.9800  -47.8730 H       289 THR    0.0900
   4575 HG21      -74.6380  -18.7730  -44.7390 H       289 THR    0.0900
   4576 HG22      -73.1950  -19.8260  -44.4800 H       289 THR    0.5100
   4577 HG23      -74.8680  -20.5270  -44.3810 H       289 THR   -0.5100
   4578 N         -71.1740  -20.0790  -47.9430 N.am    290 ILE   -0.4700
   4579 CA        -69.7440  -20.3830  -47.8500 C.3     290 ILE    0.3100
   4580 C         -68.9360  -19.2020  -47.3010 C.2     290 ILE    0.0700
   4581 O         -68.1890  -19.3580  -46.3370 O.2     290 ILE    0.0900
   4582 CB        -69.1240  -20.7770  -49.2010 C.3     290 ILE   -0.0900
   4583 CG1       -69.6520  -22.1310  -49.6740 C.3     290 ILE    0.0900
   4584 CG2       -67.6080  -20.8100  -49.0800 C.3     290 ILE   -0.2700
   4585 CD        -69.0410  -22.6020  -50.9980 C.3     290 ILE    0.0900
   4586 HN        -71.6520  -20.4080  -48.7530 H       290 ILE    0.0900
   4587 HA        -69.6300  -21.1930  -47.1460 H       290 ILE    0.0900
   4588 HB        -69.4190  -20.0370  -49.9750 H       290 ILE   -0.1800
   4589 HG11      -70.7530  -22.0570  -49.8010 H       290 ILE    0.0900
   4590 HG12      -69.4300  -22.8890  -48.8940 H       290 ILE    0.0900
   4591 HG21      -67.3080  -21.4120  -48.1950 H       290 ILE   -0.2700
   4592 HG22      -67.2140  -19.7780  -48.9560 H       290 ILE    0.0900
   4593 HG23      -67.1670  -21.2720  -49.9890 H       290 ILE    0.0900
   4594 HD1       -67.9740  -22.8740  -50.8500 H       290 ILE    0.0900
   4595 HD2       -69.0990  -21.7880  -51.7520 H       290 ILE    0.5100
   4596 HD3       -69.5870  -23.4950  -51.3700 H       290 ILE   -0.5100
   4597 N         -69.0780  -18.0150  -47.9190 N.am    291 PRO   -0.2900
   4598 CA        -68.3660  -16.8210  -47.4690 C.3     291 PRO    0.0000
   4599 C         -68.7260  -16.4490  -46.0360 C.2     291 PRO    0.0900
   4600 O         -67.8400  -16.1940  -45.2160 O.2     291 PRO    0.0900
   4601 CB        -68.8490  -15.7330  -48.4330 C.3     291 PRO    0.0200
   4602 CG        -70.1080  -16.2580  -49.0160 C.3     291 PRO    0.0900
   4603 CD        -69.9260  -17.7360  -49.0880 C.3     291 PRO   -0.1800
   4604 HA        -67.3020  -16.9910  -47.4810 H       291 PRO    0.0900
   4605 HB1       -68.0960  -15.5500  -49.2280 H       291 PRO    0.0900
   4606 HB2       -69.0360  -14.7820  -47.8900 H       291 PRO   -0.1800
   4607 HG1       -70.9760  -16.0020  -48.3710 H       291 PRO    0.0900
   4608 HG2       -70.2770  -15.8350  -50.0290 H       291 PRO    0.0900
   4609 HD1       -70.8940  -18.2730  -48.9970 H       291 PRO    0.5100
   4610 HD2       -69.4090  -18.0410  -50.0210 H       291 PRO   -0.5100
   4611 N         -70.0230  -16.4220  -45.7370 N.am    292 ALA   -0.4700
   4612 CA        -70.4880  -16.1630  -44.3850 C.3     292 ALA    0.3100
   4613 C         -69.8800  -17.1540  -43.4080 C.2     292 ALA    0.0700
   4614 O         -69.5160  -16.7850  -42.2930 O.2     292 ALA    0.0900
   4615 CB        -71.9950  -16.2450  -44.3240 C.3     292 ALA   -0.2700
   4616 HN        -70.7300  -16.5790  -46.4230 H       292 ALA    0.0900
   4617 HA        -70.1520  -15.1790  -44.0970 H       292 ALA    0.0900
   4618 HB1       -72.3360  -17.2560  -44.6300 H       292 ALA    0.0900
   4619 HB2       -72.4420  -15.4960  -45.0130 H       292 ALA    0.5100
   4620 HB3       -72.3420  -16.0520  -43.2860 H       292 ALA   -0.5100
   4621 N         -69.7750  -18.4170  -43.8300 N.am    293 PHE   -0.4700
   4622 CA        -69.2540  -19.4830  -42.9830 C.3     293 PHE    0.3100
   4623 C         -67.8510  -19.1560  -42.5080 C.2     293 PHE    0.0700
   4624 O         -67.5570  -19.2350  -41.3140 O.2     293 PHE    0.0900
   4625 CB        -69.2420  -20.8120  -43.7320 C.3     293 PHE   -0.1800
   4626 CG        -68.2350  -21.8010  -43.1980 C.ar    293 PHE    0.0900
   4627 CD1       -68.6370  -22.8720  -42.4190 C.ar    293 PHE    0.0900
   4628 CD2       -66.8830  -21.6520  -43.4740 C.ar    293 PHE    0.0000
   4629 CE1       -67.7120  -23.7770  -41.9340 C.ar    293 PHE   -0.1150
   4630 CE2       -65.9580  -22.5540  -42.9880 C.ar    293 PHE    0.1150
   4631 CZ        -66.3740  -23.6180  -42.2180 C.ar    293 PHE   -0.1150
   4632 HN        -70.0490  -18.6880  -44.7490 H       293 PHE    0.1150
   4633 HA        -69.8830  -19.5510  -42.1080 H       293 PHE   -0.1150
   4634 HB1       -68.9890  -20.6280  -44.7990 H       293 PHE    0.1150
   4635 HB2       -70.2430  -21.2870  -43.6530 H       293 PHE   -0.1150
   4636 HD1       -69.6840  -23.0020  -42.1870 H       293 PHE    0.1150
   4637 HD2       -66.5500  -20.8200  -44.0780 H       293 PHE   -0.1150
   4638 HE1       -68.0390  -24.6100  -41.3290 H       293 PHE    0.1150
   4639 HE2       -64.9090  -22.4260  -43.2110 H       293 PHE    0.5100
   4640 HZ        -65.6520  -24.3260  -41.8390 H       293 PHE   -0.5100
   4641 N         -66.9850  -18.7850  -43.4500 N.am    294 PHE   -0.4700
   4642 CA        -65.6230  -18.4110  -43.1220 C.3     294 PHE    0.3100
   4643 C         -65.5610  -17.1710  -42.2430 C.2     294 PHE    0.0700
   4644 O         -64.7690  -17.1020  -41.3090 O.2     294 PHE    0.0900
   4645 CB        -64.8060  -18.2080  -44.3890 C.3     294 PHE   -0.1800
   4646 CG        -64.3730  -19.4860  -45.0240 C.ar    294 PHE    0.0900
   4647 CD1       -63.2400  -20.1470  -44.5740 C.ar    294 PHE    0.0900
   4648 CD2       -65.1030  -20.0440  -46.0630 C.ar    294 PHE    0.0000
   4649 CE1       -62.8430  -21.3370  -45.1570 C.ar    294 PHE   -0.1150
   4650 CE2       -64.7150  -21.2400  -46.6480 C.ar    294 PHE    0.1150
   4651 CZ        -63.5860  -21.8860  -46.1970 C.ar    294 PHE   -0.1150
   4652 HN        -67.2320  -18.7480  -44.4150 H       294 PHE    0.1150
   4653 HA        -65.1950  -19.2000  -42.5210 H       294 PHE   -0.1150
   4654 HB1       -63.8880  -17.6310  -44.1480 H       294 PHE    0.1150
   4655 HB2       -65.4170  -17.6580  -45.1370 H       294 PHE   -0.1150
   4656 HD1       -62.6630  -19.7300  -43.7620 H       294 PHE    0.1150
   4657 HD2       -65.9880  -19.5400  -46.4220 H       294 PHE   -0.1150
   4658 HE1       -61.9550  -21.8410  -44.8040 H       294 PHE    0.1150
   4659 HE2       -65.2950  -21.6630  -47.4540 H       294 PHE    0.5100
   4660 HZ        -63.2770  -22.8170  -46.6500 H       294 PHE   -0.5100
   4661 N         -66.4000  -16.1800  -42.5210 N.am    295 ALA   -0.4700
   4662 CA        -66.3170  -14.9530  -41.7510 C.3     295 ALA    0.3100
   4663 C         -66.8280  -15.1450  -40.3290 C.2     295 ALA    0.0700
   4664 O         -66.1500  -14.7980  -39.3620 O.2     295 ALA    0.0900
   4665 CB        -67.0470  -13.7980  -42.4580 C.3     295 ALA   -0.2700
   4666 HN        -67.0920  -16.2300  -43.2370 H       295 ALA    0.0900
   4667 HA        -65.2730  -14.7110  -41.6250 H       295 ALA    0.0900
   4668 HB1       -68.1450  -13.9680  -42.4330 H       295 ALA    0.0900
   4669 HB2       -66.7220  -13.7370  -43.5180 H       295 ALA    0.5100
   4670 HB3       -66.8260  -12.8400  -41.9420 H       295 ALA   -0.5100
   4671 N         -68.0230  -15.7050  -40.1890 N.am    296 LYS   -0.4700
   4672 CA        -68.6150  -15.8400  -38.8680 C.3     296 LYS    0.3100
   4673 C         -67.7290  -16.6830  -37.9560 C.2     296 LYS    0.0700
   4674 O         -67.5110  -16.3450  -36.7920 O.2     296 LYS    0.0900
   4675 CB        -70.0290  -16.4420  -38.9450 C.3     296 LYS   -0.1800
   4676 CG        -71.0550  -15.5480  -39.6100 C.3     296 LYS    0.0900
   4677 CD        -72.4540  -15.8430  -39.1010 C.3     296 LYS    0.0900
   4678 CE        -73.4260  -14.7430  -39.5130 C.3     296 LYS   -0.1800
   4679 NZ        -73.6890  -14.8050  -40.9750 N.4     296 LYS    0.0900
   4680 HN        -68.5540  -16.0470  -40.9600 H       296 LYS    0.0900
   4681 HA        -68.6550  -14.8580  -38.4200 H       296 LYS   -0.1800
   4682 HB1       -70.3730  -16.6620  -37.9120 H       296 LYS    0.0900
   4683 HB2       -69.9730  -17.3940  -39.5140 H       296 LYS    0.0900
   4684 HG1       -71.0240  -15.7110  -40.7090 H       296 LYS    0.2100
   4685 HG2       -70.8050  -14.4860  -39.3990 H       296 LYS    0.0500
   4686 HD1       -72.4340  -15.9170  -37.9930 H       296 LYS    0.0500
   4687 HD2       -72.8000  -16.8110  -39.5200 H       296 LYS   -0.3000
   4688 HE1       -72.9930  -13.7460  -39.2820 H       296 LYS    0.3300
   4689 HE2       -74.3930  -14.8710  -38.9820 H       296 LYS    0.3300
   4690 HZ1       -74.1020  -15.7290  -41.2140 H       296 LYS    0.3300
   4691 HZ2       -72.7950  -14.6790  -41.4930 H       296 LYS    0.5100
   4692 HZ3       -74.3530  -14.0500  -41.2400 H       296 LYS   -0.5100
   4693 N         -67.2050  -17.7820  -38.4840 N.am    297 THR   -0.4700
   4694 CA        -66.4440  -18.6840  -37.6540 C.3     297 THR    0.3100
   4695 C         -65.1370  -18.0350  -37.1760 C.2     297 THR    0.0700
   4696 O         -64.4960  -18.4990  -36.2300 O.2     297 THR    0.0900
   4697 CB        -66.1920  -20.0030  -38.3700 C.3     297 THR    0.1400
   4698 CG2       -65.2770  -19.7690  -39.5360 C.3     297 THR    0.0900
   4699 OG1       -65.5760  -20.9240  -37.4650 O.3     297 THR   -0.6600
   4700 HN        -67.3090  -18.0270  -39.4450 H       297 THR    0.4300
   4701 HA        -67.0040  -18.8530  -36.7460 H       297 THR   -0.2700
   4702 HB        -67.1530  -20.4310  -38.7260 H       297 THR    0.0900
   4703 HG1       -65.9800  -21.7770  -37.6400 H       297 THR    0.0900
   4704 HG21      -64.2370  -20.0590  -39.2700 H       297 THR    0.0900
   4705 HG22      -65.2840  -18.6940  -39.8140 H       297 THR    0.5100
   4706 HG23      -65.6050  -20.3810  -40.4030 H       297 THR   -0.5100
   4707 N         -64.7530  -16.9360  -37.8120 N.am    298 SER   -0.4700
   4708 CA        -63.5890  -16.1990  -37.3420 C.3     298 SER    0.3100
   4709 C         -63.7380  -15.8240  -35.8940 C.2     298 SER    0.0700
   4710 O         -62.7510  -15.7820  -35.1690 O.2     298 SER    0.0900
   4711 CB        -63.4450  -14.8920  -38.1110 C.3     298 SER    0.0500
   4712 OG        -64.1590  -13.8920  -37.4100 O.3     298 SER    0.0900
   4713 HN        -65.2260  -16.5760  -38.6130 H       298 SER    0.0900
   4714 HA        -62.7170  -16.8200  -37.4890 H       298 SER   -0.6600
   4715 HB1       -63.8660  -14.9980  -39.1330 H       298 SER    0.4300
   4716 HB2       -62.3740  -14.6020  -38.1780 H       298 SER    0.5100
   4717 HG1       -65.0510  -13.9060  -37.7640 H       298 SER   -0.5100
   4718 N         -64.9770  -15.5340  -35.4530 N.am    299 ALA   -0.4700
   4719 CA        -65.2670  -15.1690  -34.0590 C.3     299 ALA    0.3100
   4720 C         -64.7320  -16.2030  -33.0910 C.2     299 ALA    0.0700
   4721 O         -64.6630  -15.9630  -31.8890 O.2     299 ALA    0.0900
   4722 CB        -66.7290  -14.8400  -33.8870 C.3     299 ALA   -0.2700
   4723 HN        -65.7650  -15.5520  -36.0630 H       299 ALA    0.0900
   4724 HA        -64.6580  -14.3150  -33.8020 H       299 ALA    0.0900
   4725 HB1       -67.3520  -15.7180  -34.1600 H       299 ALA    0.0900
   4726 HB2       -67.0060  -13.9900  -34.5470 H       299 ALA    0.5100
   4727 HB3       -66.9360  -14.5740  -32.8290 H       299 ALA   -0.5100
   4728 N         -64.3500  -17.3660  -33.6010 N.am    300 VAL   -0.4700
   4729 CA        -63.7080  -18.3410  -32.7560 C.3     300 VAL    0.3100
   4730 C         -62.1970  -18.3390  -32.9640 C.2     300 VAL    0.0700
   4731 O         -61.4340  -18.3010  -32.0030 O.2     300 VAL    0.0900
   4732 CB        -64.2470  -19.7200  -33.0310 C.3     300 VAL   -0.0900
   4733 CG1       -63.4090  -20.7720  -32.3150 C.3     300 VAL    0.0900
   4734 CG2       -65.6920  -19.7770  -32.5990 C.3     300 VAL   -0.2700
   4735 HN        -64.4850  -17.6110  -34.5580 H       300 VAL    0.0900
   4736 HA        -63.8900  -18.0650  -31.7280 H       300 VAL    0.0900
   4737 HB        -64.2240  -19.9140  -34.1250 H       300 VAL    0.0900
   4738 HG11      -63.2800  -20.4950  -31.2460 H       300 VAL   -0.2700
   4739 HG12      -62.4050  -20.8420  -32.7860 H       300 VAL    0.0900
   4740 HG13      -63.9160  -21.7600  -32.3660 H       300 VAL    0.0900
   4741 HG21      -66.2890  -19.0280  -33.1620 H       300 VAL    0.0900
   4742 HG22      -65.7710  -19.5510  -31.5140 H       300 VAL    0.5100
   4743 HG23      -66.1090  -20.7860  -32.8010 H       300 VAL   -0.5100
   4744 N         -61.7460  -18.3580  -34.2130 N.am    301 TYR   -0.4700
   4745 CA        -60.3160  -18.5040  -34.4450 C.3     301 TYR    0.3100
   4746 C         -59.5000  -17.2330  -34.2270 C.2     301 TYR    0.0700
   4747 O         -58.3150  -17.3100  -33.8970 O.2     301 TYR    0.0900
   4748 CB        -60.0130  -19.1710  -35.7970 C.3     301 TYR   -0.1800
   4749 CG        -60.5160  -18.4400  -37.0080 C.ar    301 TYR    0.0900
   4750 CD1       -59.8850  -17.2950  -37.4630 C.ar    301 TYR    0.0900
   4751 CD2       -61.5990  -18.9270  -37.7280 C.ar    301 TYR    0.0000
   4752 CE1       -60.3370  -16.6400  -38.5830 C.ar    301 TYR   -0.1150
   4753 CE2       -62.0580  -18.2870  -38.8470 C.ar    301 TYR    0.1150
   4754 CZ        -61.4280  -17.1400  -39.2700 C.ar    301 TYR   -0.1150
   4755 OH        -61.8930  -16.4900  -40.3920 O.3     301 TYR    0.1150
   4756 HN        -62.3370  -18.2770  -35.0120 H       301 TYR    0.1100
   4757 HA        -59.9140  -19.1030  -33.6410 H       301 TYR   -0.5400
   4758 HB1       -60.4820  -20.1780  -35.8120 H       301 TYR    0.4300
   4759 HB2       -58.9120  -19.2600  -35.9110 H       301 TYR   -0.1150
   4760 HD1       -59.0280  -16.9110  -36.9310 H       301 TYR    0.1150
   4761 HD2       -62.0890  -19.8320  -37.3970 H       301 TYR   -0.1150
   4762 HE1       -59.8440  -15.7420  -38.9240 H       301 TYR    0.1150
   4763 HE2       -62.9050  -18.6780  -39.3910 H       301 TYR    0.5100
   4764 HH        -62.7340  -16.8840  -40.6350 H       301 TYR   -0.5100
   4765 N         -60.1240  -16.0690  -34.3890 N.am    302 ASN   -0.4700
   4766 CA        -59.4580  -14.8140  -34.0510 C.3     302 ASN    0.3100
   4767 C         -59.0680  -14.8020  -32.5900 C.2     302 ASN    0.0700
   4768 O         -57.9100  -14.5720  -32.2690 O.2     302 ASN    0.0900
   4769 CB        -60.3590  -13.6170  -34.3070 C.3     302 ASN   -0.1800
   4770 CG        -60.3680  -13.1880  -35.7500 C.2     302 ASN    0.0900
   4771 ND2       -61.4340  -12.4900  -36.1360 N.am    302 ASN    0.0900
   4772 OD1       -59.4390  -13.4620  -36.5140 O.2     302 ASN    0.5500
   4773 HN        -61.0540  -16.0020  -34.7410 H       302 ASN   -0.5500
   4774 HA        -58.5650  -14.7410  -34.6520 H       302 ASN   -0.6200
   4775 HB1       -60.0070  -12.7630  -33.6890 H       302 ASN    0.3200
   4776 HB2       -61.3970  -13.8780  -34.0110 H       302 ASN    0.3000
   4777 HD21      -62.1600  -12.2840  -35.4810 H       302 ASN    0.5100
   4778 HD22      -61.5070  -12.1720  -37.0810 H       302 ASN   -0.5100
   4779 N         -60.0330  -15.0530  -31.6880 N.am    303 PRO   -0.2900
   4780 CA        -59.6730  -15.1710  -30.2680 C.3     303 PRO    0.0000
   4781 C         -58.6590  -16.3040  -30.0260 C.2     303 PRO    0.0900
   4782 O         -57.8100  -16.1790  -29.1470 O.2     303 PRO    0.0900
   4783 CB        -61.0100  -15.4610  -29.5590 C.3     303 PRO    0.0200
   4784 CG        -62.0830  -15.1030  -30.5460 C.3     303 PRO    0.0900
   4785 CD        -61.4780  -15.2360  -31.9240 C.3     303 PRO   -0.1800
   4786 HA        -59.1760  -14.2740  -29.9360 H       303 PRO    0.0900
   4787 HB1       -61.1050  -14.8460  -28.6390 H       303 PRO    0.0900
   4788 HB2       -61.0790  -16.5350  -29.2820 H       303 PRO   -0.1800
   4789 HG1       -62.9500  -15.7890  -30.4370 H       303 PRO    0.0900
   4790 HG2       -62.4270  -14.0600  -30.3760 H       303 PRO    0.0900
   4791 HD1       -61.6680  -16.2410  -32.3560 H       303 PRO    0.5100
   4792 HD2       -61.8540  -14.4510  -32.6120 H       303 PRO   -0.5100
   4793 N         -58.7220  -17.3940  -30.7940 N.am    304 VAL   -0.4700
   4794 CA        -57.7010  -18.4210  -30.6530 C.3     304 VAL    0.3100
   4795 C         -56.3350  -17.8560  -31.0560 C.2     304 VAL    0.0700
   4796 O         -55.3370  -18.0300  -30.3560 O.2     304 VAL    0.0900
   4797 CB        -58.0130  -19.7000  -31.4610 C.3     304 VAL   -0.0900
   4798 CG1       -56.8060  -20.6230  -31.4930 C.3     304 VAL    0.0900
   4799 CG2       -59.1740  -20.4360  -30.8510 C.3     304 VAL   -0.2700
   4800 HN        -59.4390  -17.5490  -31.4690 H       304 VAL    0.0900
   4801 HA        -57.6270  -18.6610  -29.6030 H       304 VAL    0.0900
   4802 HB        -58.2900  -19.4200  -32.5000 H       304 VAL    0.0900
   4803 HG11      -56.4120  -20.7740  -30.4650 H       304 VAL   -0.2700
   4804 HG12      -56.0030  -20.1750  -32.1180 H       304 VAL    0.0900
   4805 HG13      -57.0960  -21.6120  -31.9100 H       304 VAL    0.0900
   4806 HG21      -60.0220  -19.7380  -30.6820 H       304 VAL    0.0900
   4807 HG22      -58.8750  -20.8740  -29.8760 H       304 VAL    0.5100
   4808 HG23      -59.5120  -21.2440  -31.5360 H       304 VAL   -0.5100
   4809 N         -56.2990  -17.1580  -32.1810 N.am    305 ILE   -0.4700
   4810 CA        -55.0660  -16.5650  -32.6740 C.3     305 ILE    0.3100
   4811 C         -54.5980  -15.3540  -31.8650 C.2     305 ILE    0.0700
   4812 O         -53.4770  -15.3540  -31.3590 O.2     305 ILE    0.0900
   4813 CB        -55.2070  -16.1690  -34.1410 C.3     305 ILE   -0.0900
   4814 CG1       -55.2810  -17.4250  -35.0040 C.3     305 ILE    0.0900
   4815 CG2       -54.0490  -15.3060  -34.5590 C.3     305 ILE   -0.2700
   4816 CD        -55.4590  -17.1350  -36.4580 C.3     305 ILE    0.0900
   4817 HN        -57.1130  -17.0100  -32.7390 H       305 ILE    0.0900
   4818 HA        -54.2750  -17.2890  -32.5560 H       305 ILE    0.0900
   4819 HB        -56.1560  -15.6090  -34.2840 H       305 ILE   -0.1800
   4820 HG11      -56.1380  -18.0420  -34.6580 H       305 ILE    0.0900
   4821 HG12      -54.3440  -18.0040  -34.8690 H       305 ILE    0.0900
   4822 HG21      -53.0900  -15.7830  -34.2620 H       305 ILE   -0.2700
   4823 HG22      -54.1180  -14.3130  -34.0660 H       305 ILE    0.0900
   4824 HG23      -54.0530  -15.1760  -35.6630 H       305 ILE    0.0900
   4825 HD1       -54.5290  -16.6910  -36.8740 H       305 ILE    0.0900
   4826 HD2       -56.2910  -16.4150  -36.6020 H       305 ILE    0.5100
   4827 HD3       -55.6780  -18.0760  -37.0070 H       305 ILE   -0.5100
   4828 N         -55.4430  -14.3260  -31.7380 N.am    306 TYR   -0.4700
   4829 CA        -55.0320  -13.0760  -31.0700 C.3     306 TYR    0.3100
   4830 C         -55.0620  -13.1120  -29.5520 C.2     306 TYR    0.0700
   4831 O         -54.3310  -12.3500  -28.9060 O.2     306 TYR    0.0900
   4832 CB        -55.7860  -11.8410  -31.5990 C.3     306 TYR   -0.1800
   4833 CG        -55.5110  -11.6140  -33.0520 C.ar    306 TYR    0.0900
   4834 CD1       -56.1590  -12.3680  -33.9980 C.ar    306 TYR    0.0900
   4835 CD2       -54.5720  -10.6900  -33.4810 C.ar    306 TYR    0.0000
   4836 CE1       -55.9140  -12.2030  -35.3300 C.ar    306 TYR   -0.1150
   4837 CE2       -54.3110  -10.5110  -34.8320 C.ar    306 TYR    0.1150
   4838 CZ        -54.9960  -11.2820  -35.7500 C.ar    306 TYR   -0.1150
   4839 OH        -54.7990  -11.1700  -37.1090 O.3     306 TYR    0.1150
   4840 HN        -56.3770  -14.3570  -32.0840 H       306 TYR    0.1100
   4841 HA        -53.9720  -12.9560  -31.2330 H       306 TYR   -0.5400
   4842 HB1       -55.4590  -10.9350  -31.0450 H       306 TYR    0.4300
   4843 HB2       -56.8810  -11.9880  -31.4780 H       306 TYR   -0.1150
   4844 HD1       -56.8790  -13.1080  -33.6820 H       306 TYR    0.1150
   4845 HD2       -54.0340  -10.1010  -32.7530 H       306 TYR   -0.1150
   4846 HE1       -56.4470  -12.8010  -36.0550 H       306 TYR    0.1150
   4847 HE2       -53.5860   -9.7810  -35.1600 H       306 TYR    0.5100
   4848 HH        -55.3790  -11.7980  -37.5450 H       306 TYR   -0.5100
   4849 N         -55.8850  -13.9880  -28.9770 N.am    307 ILE   -0.4700
   4850 CA        -55.9330  -14.1100  -27.5220 C.3     307 ILE    0.3100
   4851 C         -55.2590  -15.3580  -26.9810 C.2     307 ILE    0.0700
   4852 O         -54.3290  -15.2760  -26.1920 O.2     307 ILE    0.0900
   4853 CB        -57.3740  -14.1090  -26.9460 C.3     307 ILE   -0.0900
   4854 CG1       -58.1910  -12.9540  -27.5100 C.3     307 ILE    0.0900
   4855 CG2       -57.3270  -13.9920  -25.4360 C.3     307 ILE   -0.2700
   4856 CD        -57.4910  -11.6170  -27.3860 C.3     307 ILE    0.0900
   4857 HN        -56.4890  -14.5850  -29.5000 H       307 ILE    0.0900
   4858 HA        -55.3780  -13.2810  -27.1120 H       307 ILE    0.0900
   4859 HB        -57.8870  -15.0510  -27.2300 H       307 ILE   -0.1800
   4860 HG11      -59.1570  -12.9020  -26.9650 H       307 ILE    0.0900
   4861 HG12      -58.3930  -13.1510  -28.5850 H       307 ILE    0.0900
   4862 HG21      -56.4280  -13.4190  -25.1250 H       307 ILE   -0.2700
   4863 HG22      -57.2790  -15.0030  -24.9800 H       307 ILE    0.0900
   4864 HG23      -58.2310  -13.4600  -25.0700 H       307 ILE    0.0900
   4865 HD1       -56.5270  -11.6390  -27.9360 H       307 ILE    0.0900
   4866 HD2       -57.2850  -11.3970  -26.3170 H       307 ILE    0.5100
   4867 HD3       -58.1270  -10.8160  -27.8170 H       307 ILE   -0.5100
   4868 N         -55.7260  -16.5250  -27.3970 N.am    308 MET   -0.4700
   4869 CA        -55.2510  -17.7390  -26.7720 C.3     308 MET    0.3100
   4870 C         -53.7860  -18.0200  -27.0320 C.2     308 MET    0.0700
   4871 O         -53.1370  -18.7130  -26.2570 O.2     308 MET    0.0900
   4872 CB        -56.0970  -18.9250  -27.1880 C.3     308 MET   -0.1800
   4873 CG        -57.5050  -18.8690  -26.6640 C.3     308 MET    0.0900
   4874 SD        -58.3930  -20.3000  -27.2850 S.3     308 MET    0.0900
   4875 CE        -57.6130  -21.6340  -26.3480 C.3     308 MET   -0.1400
   4876 HN        -56.3960  -16.6180  -28.1290 H       308 MET    0.0900
   4877 HA        -55.2970  -17.6040  -25.7020 H       308 MET    0.0900
   4878 HB1       -55.6150  -19.8530  -26.8120 H       308 MET   -0.0900
   4879 HB2       -56.1320  -18.9630  -28.2970 H       308 MET   -0.2200
   4880 HG1       -57.9930  -17.9300  -27.0030 H       308 MET    0.0900
   4881 HG2       -57.4900  -18.8710  -25.5530 H       308 MET    0.0900
   4882 HE1       -57.5860  -21.4030  -25.2610 H       308 MET    0.0900
   4883 HE2       -56.5680  -21.7850  -26.6930 H       308 MET    0.5100
   4884 HE3       -58.1790  -22.5790  -26.4830 H       308 MET   -0.5100
   4885 N         -53.2450  -17.4880  -28.1150 N.am    309 MET   -0.4700
   4886 CA        -51.8370  -17.7190  -28.3650 C.3     309 MET    0.3100
   4887 C         -50.9830  -16.6020  -27.8200 C.2     309 MET    0.0700
   4888 O         -49.8100  -16.8000  -27.5430 O.2     309 MET    0.0900
   4889 CB        -51.5740  -17.9860  -29.8370 C.3     309 MET   -0.1800
   4890 CG        -51.9980  -19.3840  -30.2160 C.3     309 MET    0.0900
   4891 SD        -52.3750  -19.5480  -31.9560 S.3     309 MET    0.0900
   4892 CE        -50.7730  -19.1290  -32.6610 C.3     309 MET   -0.1400
   4893 HN        -53.7500  -16.9360  -28.7730 H       309 MET    0.0900
   4894 HA        -51.5300  -18.5680  -27.7730 H       309 MET    0.0900
   4895 HB1       -50.4890  -17.8620  -30.0430 H       309 MET   -0.0900
   4896 HB2       -52.1400  -17.2520  -30.4500 H       309 MET   -0.2200
   4897 HG1       -52.8940  -19.6530  -29.6190 H       309 MET    0.0900
   4898 HG2       -51.1790  -20.0850  -29.9500 H       309 MET    0.0900
   4899 HE1       -50.0240  -19.9250  -32.4610 H       309 MET    0.0900
   4900 HE2       -50.3950  -18.1830  -32.2180 H       309 MET    0.5100
   4901 HE3       -50.8590  -19.0070  -33.7620 H       309 MET   -0.5100
   4902 N         -51.5780  -15.4340  -27.6360 N.am    310 ASN   -0.4700
   4903 CA        -50.9460  -14.3880  -26.8500 C.3     310 ASN    0.3100
   4904 C         -50.6020  -14.9390  -25.4630 C.2     310 ASN    0.0700
   4905 O         -51.4820  -15.3520  -24.6990 O.2     310 ASN    0.0900
   4906 CB        -51.8670  -13.1680  -26.7540 C.3     310 ASN   -0.1800
   4907 CG        -51.3020  -12.0810  -25.8660 C.2     310 ASN    0.0900
   4908 ND2       -51.6090  -10.8940  -26.0710 N.am    310 ASN    0.0900
   4909 OD1       -50.4960  -12.4470  -24.8950 O.2     310 ASN    0.5500
   4910 HN        -52.4720  -15.2200  -28.0210 H       310 ASN   -0.5500
   4911 HA        -50.0160  -14.1220  -27.3300 H       310 ASN   -0.6200
   4912 HB1       -52.8470  -13.4880  -26.3420 H       310 ASN    0.3200
   4913 HB2       -52.0170  -12.7500  -27.7720 H       310 ASN    0.3000
   4914 HD21      -51.2380  -10.1730  -25.4860 H       310 ASN    0.5100
   4915 HD22      -52.2260  -10.6600  -26.8220 H       310 ASN   -0.5100
   4916 N         -49.3120  -14.9510  -25.1410 N.am    311 LYS   -0.4700
   4917 CA        -48.8580  -15.6870  -23.9710 C.3     311 LYS    0.3100
   4918 C         -49.5370  -15.2930  -22.6680 C.2     311 LYS    0.0700
   4919 O         -49.9440  -16.1740  -21.9120 O.2     311 LYS    0.0900
   4920 CB        -47.3370  -15.6390  -23.8380 C.3     311 LYS   -0.1800
   4921 CG        -46.8320  -16.2960  -22.5640 C.3     311 LYS    0.0900
   4922 CD        -45.3270  -16.4930  -22.5840 C.3     311 LYS    0.0900
   4923 CE        -44.9630  -17.7540  -23.3410 C.3     311 LYS   -0.1800
   4924 NZ        -43.5610  -18.1540  -23.0550 N.4     311 LYS    0.0900
   4925 HN        -48.6170  -14.4690  -25.6680 H       311 LYS    0.0900
   4926 HA        -49.1900  -16.7090  -24.0760 H       311 LYS   -0.1800
   4927 HB1       -47.0120  -14.5780  -23.8450 H       311 LYS    0.0900
   4928 HB2       -46.8870  -16.1590  -24.7100 H       311 LYS    0.0900
   4929 HG1       -47.3250  -17.2850  -22.4470 H       311 LYS    0.2100
   4930 HG2       -47.1010  -15.6560  -21.6960 H       311 LYS    0.0500
   4931 HD1       -44.9510  -16.5700  -21.5420 H       311 LYS    0.0500
   4932 HD2       -44.8480  -15.6190  -23.0750 H       311 LYS   -0.3000
   4933 HE1       -45.0530  -17.5800  -24.4340 H       311 LYS    0.3300
   4934 HE2       -45.6280  -18.5890  -23.0310 H       311 LYS    0.3300
   4935 HZ1       -43.4520  -18.3310  -22.0360 H       311 LYS    0.3300
   4936 HZ2       -42.9160  -17.3910  -23.3450 H       311 LYS    0.5100
   4937 HZ3       -43.3330  -19.0200  -23.5840 H       311 LYS   -0.5100
   4938 N         -49.6740  -13.9940  -22.3870 N.am    312 GLN   -0.4700
   4939 CA        -50.2980  -13.5600  -21.1310 C.3     312 GLN    0.3100
   4940 C         -51.7440  -14.0200  -21.0370 C.2     312 GLN    0.0700
   4941 O         -52.1070  -14.8000  -20.1520 O.2     312 GLN    0.0900
   4942 CB        -50.2340  -12.0430  -20.9160 C.3     312 GLN   -0.1800
   4943 CG        -48.8440  -11.4570  -20.8790 C.3     312 GLN    0.0900
   4944 CD        -48.2990  -11.2530  -22.2740 C.2     312 GLN    0.0900
   4945 NE2       -47.6580  -10.1040  -22.5000 N.am    312 GLN   -0.1800
   4946 OE1       -48.4600  -12.1050  -23.1480 O.2     312 GLN    0.0900
   4947 HN        -49.3660  -13.2760  -23.0060 H       312 GLN    0.0900
   4948 HA        -49.7830  -14.0630  -20.3250 H       312 GLN    0.5500
   4949 HB1       -50.7330  -11.8080  -19.9530 H       312 GLN   -0.5500
   4950 HB2       -50.7930  -11.5530  -21.7400 H       312 GLN   -0.6200
   4951 HG1       -48.1700  -12.1460  -20.3260 H       312 GLN    0.3200
   4952 HG2       -48.8730  -10.4770  -20.3580 H       312 GLN    0.3000
   4953 HE21      -47.2750   -9.9140  -23.4040 H       312 GLN    0.5100
   4954 HE22      -47.5600   -9.4330  -21.7650 H       312 GLN   -0.5100
   4955 N         -52.5820  -13.5450  -21.9460 N.am    313 PHE   -0.4700
   4956 CA        -53.9650  -13.9250  -21.8640 C.3     313 PHE    0.3100
   4957 C         -54.0650  -15.3980  -21.5500 C.2     313 PHE    0.0700
   4958 O         -54.8080  -15.7990  -20.6550 O.2     313 PHE    0.0900
   4959 CB        -54.6910  -13.5800  -23.1460 C.3     313 PHE   -0.1800
   4960 CG        -55.0500  -12.1450  -23.2310 C.ar    313 PHE    0.0900
   4961 CD1       -54.2380  -11.2570  -23.9030 C.ar    313 PHE    0.0900
   4962 CD2       -56.1850  -11.6750  -22.6000 C.ar    313 PHE    0.0000
   4963 CE1       -54.5660   -9.9200  -23.9720 C.ar    313 PHE   -0.1150
   4964 CE2       -56.5190  -10.3400  -22.6630 C.ar    313 PHE    0.1150
   4965 CZ        -55.7060   -9.4580  -23.3510 C.ar    313 PHE   -0.1150
   4966 HN        -52.3110  -12.9360  -22.6870 H       313 PHE    0.1150
   4967 HA        -54.4070  -13.3990  -21.0300 H       313 PHE   -0.1150
   4968 HB1       -55.6330  -14.1640  -23.2070 H       313 PHE    0.1150
   4969 HB2       -54.0390  -13.8120  -24.0150 H       313 PHE   -0.1150
   4970 HD1       -53.3360  -11.6120  -24.3790 H       313 PHE    0.1150
   4971 HD2       -56.8160  -12.3590  -22.0510 H       313 PHE   -0.1150
   4972 HE1       -53.9310   -9.2360  -24.5150 H       313 PHE    0.1150
   4973 HE2       -57.4140   -9.9830  -22.1760 H       313 PHE    0.5100
   4974 HZ        -55.9630   -8.4110  -23.3990 H       313 PHE   -0.5100
   4975 N         -53.2730  -16.2000  -22.2550 N.am    314 ARG   -0.4700
   4976 CA        -53.3180  -17.6540  -22.0700 C.3     314 ARG    0.3100
   4977 C         -53.0520  -18.0750  -20.6400 C.2     314 ARG    0.0700
   4978 O         -53.8510  -18.7920  -20.0390 O.2     314 ARG    0.0900
   4979 CB        -52.3290  -18.3740  -22.9780 C.3     314 ARG   -0.1800
   4980 CG        -52.5920  -19.8640  -23.0530 C.3     314 ARG    0.0900
   4981 CD        -51.4520  -20.5930  -23.7260 C.3     314 ARG    0.0900
   4982 NE        -50.7570  -19.7210  -24.6650 N.pl3   314 ARG   -0.1800
   4983 CZ        -49.4780  -19.3900  -24.5540 C.cat   314 ARG    0.0900
   4984 NH1       -48.9120  -18.5800  -25.4410 N.pl3   314 ARG    0.0900
   4985 NH2       -48.7590  -19.8830  -23.5540 N.pl3   314 ARG    0.2000
   4986 HN        -52.6240  -15.8560  -22.9300 H       314 ARG    0.0900
   4987 HA        -54.3230  -17.9820  -22.2860 H       314 ARG    0.0900
   4988 HB1       -51.3000  -18.2100  -22.5920 H       314 ARG   -0.7000
   4989 HB2       -52.4010  -17.9450  -24.0010 H       314 ARG    0.4400
   4990 HG1       -53.5270  -20.0400  -23.6270 H       314 ARG    0.6400
   4991 HG2       -52.7230  -20.2620  -22.0240 H       314 ARG   -0.8000
   4992 HD1       -51.8430  -21.4650  -24.2920 H       314 ARG    0.4600
   4993 HD2       -50.7180  -20.9310  -22.9640 H       314 ARG    0.4600
   4994 HE        -51.2730  -19.3510  -25.4380 H       314 ARG   -0.8000
   4995 HH11      -49.4770  -18.0980  -26.1090 H       314 ARG    0.4600
   4996 HH12      -47.9200  -18.4530  -25.4410 H       314 ARG    0.4600
   4997 HH21      -47.7660  -19.7620  -23.5440 H       314 ARG    0.5100
   4998 HH22      -49.2090  -20.3730  -22.8080 H       314 ARG   -0.5100
   4999 N         -51.9160  -17.6420  -20.0990 N.am    315 ASN   -0.4700
   5000 CA        -51.5840  -17.9250  -18.7160 C.3     315 ASN    0.3100
   5001 C         -52.7010  -17.4980  -17.7720 C.2     315 ASN    0.0700
   5002 O         -53.0550  -18.2040  -16.8240 O.2     315 ASN    0.0900
   5003 CB        -50.2760  -17.2380  -18.3360 C.3     315 ASN   -0.1800
   5004 CG        -49.0880  -17.8730  -19.0050 C.2     315 ASN    0.0900
   5005 ND2       -48.0120  -17.1120  -19.1400 N.am    315 ASN    0.0900
   5006 OD1       -49.1310  -19.0330  -19.3990 O.2     315 ASN    0.5500
   5007 HN        -51.2500  -17.1100  -20.6140 H       315 ASN   -0.5500
   5008 HA        -51.4940  -18.9950  -18.6040 H       315 ASN   -0.6200
   5009 HB1       -50.1400  -17.3000  -17.2360 H       315 ASN    0.3200
   5010 HB2       -50.3260  -16.1710  -18.6390 H       315 ASN    0.3000
   5011 HD21      -48.0210  -16.1700  -18.8050 H       315 ASN    0.5100
   5012 HD22      -47.1910  -17.4800  -19.5760 H       315 ASN   -0.5100
   5013 N         -53.2740  -16.3410  -18.0390 N.am    316 CYS   -0.4700
   5014 CA        -54.3770  -15.9070  -17.2250 C.3     316 CYS    0.3100
   5015 C         -55.5690  -16.8420  -17.3270 C.2     316 CYS    0.0700
   5016 O         -56.1100  -17.2620  -16.3030 O.2     316 CYS    0.0900
   5017 CB        -54.7610  -14.4930  -17.5960 C.3     316 CYS   -0.1100
   5018 SG        -53.5620  -13.3580  -16.9450 S.3     316 CYS    0.0900
   5019 HN        -52.9850  -15.7400  -18.7790 H       316 CYS    0.0900
   5020 HA        -54.0760  -15.9580  -16.1900 H       316 CYS   -0.2300
   5021 HB1       -55.7670  -14.2660  -17.1820 H       316 CYS    0.1600
   5022 HB2       -54.8120  -14.4050  -18.7020 H       316 CYS    0.5100
   5023 HG1       -53.9100  -13.5350  -15.6790 H       316 CYS   -0.5100
   5024 N         -55.9690  -17.1820  -18.5520 N.am    317 MET   -0.4700
   5025 CA        -57.0960  -18.0880  -18.7390 C.3     317 MET    0.3100
   5026 C         -56.8440  -19.3740  -17.9820 C.2     317 MET    0.0700
   5027 O         -57.6880  -19.8410  -17.2120 O.2     317 MET    0.0900
   5028 CB        -57.3140  -18.4210  -20.2120 C.3     317 MET   -0.1800
   5029 CG        -57.7730  -17.2600  -21.0490 C.3     317 MET    0.0900
   5030 SD        -57.9410  -17.7440  -22.7740 S.3     317 MET    0.0900
   5031 CE        -59.3850  -18.8060  -22.6590 C.3     317 MET   -0.1400
   5032 HN        -55.5270  -16.8400  -19.3780 H       317 MET    0.0900
   5033 HA        -57.9750  -17.6080  -18.3340 H       317 MET    0.0900
   5034 HB1       -58.0780  -19.2240  -20.2800 H       317 MET   -0.0900
   5035 HB2       -56.3570  -18.7980  -20.6310 H       317 MET   -0.2200
   5036 HG1       -57.0350  -16.4350  -20.9580 H       317 MET    0.0900
   5037 HG2       -58.7480  -16.8980  -20.6610 H       317 MET    0.0900
   5038 HE1       -60.3030  -18.2180  -22.4440 H       317 MET    0.0900
   5039 HE2       -59.2530  -19.5460  -21.8430 H       317 MET    0.5100
   5040 HE3       -59.5410  -19.3460  -23.6180 H       317 MET   -0.5100
   5041 N         -55.6690  -19.9520  -18.2040 N.am    318 VAL   -0.4700
   5042 CA        -55.3400  -21.1960  -17.5590 C.3     318 VAL    0.3100
   5043 C         -55.5170  -21.0540  -16.0700 C.2     318 VAL    0.0700
   5044 O         -56.1630  -21.8850  -15.4340 O.2     318 VAL    0.0900
   5045 CB        -53.9080  -21.5940  -17.8070 C.3     318 VAL   -0.0900
   5046 CG1       -53.5280  -22.7340  -16.8600 C.3     318 VAL    0.0900
   5047 CG2       -53.7330  -21.9840  -19.2590 C.3     318 VAL   -0.2700
   5048 HN        -54.9810  -19.5630  -18.8110 H       318 VAL    0.0900
   5049 HA        -56.0060  -21.9540  -17.9440 H       318 VAL    0.0900
   5050 HB        -53.2410  -20.7230  -17.6280 H       318 VAL    0.0900
   5051 HG11      -54.3720  -23.4510  -16.7690 H       318 VAL   -0.2700
   5052 HG12      -53.2960  -22.3270  -15.8540 H       318 VAL    0.0900
   5053 HG13      -52.6440  -23.2770  -17.2590 H       318 VAL    0.0900
   5054 HG21      -53.9920  -21.1270  -19.9180 H       318 VAL    0.0900
   5055 HG22      -54.4040  -22.8350  -19.5050 H       318 VAL    0.5100
   5056 HG23      -52.6770  -22.2710  -19.4500 H       318 VAL   -0.5100
   5057 N         -54.9380  -19.9930  -15.5130 N.am    319 THR   -0.4700
   5058 CA        -55.0380  -19.7580  -14.0830 C.3     319 THR    0.3100
   5059 C         -56.4920  -19.7150  -13.6400 C.2     319 THR    0.0700
   5060 O         -56.8990  -20.4120  -12.7120 O.2     319 THR    0.0900
   5061 CB        -54.3690  -18.4500  -13.6690 C.3     319 THR    0.1400
   5062 CG2       -54.8960  -18.0060  -12.3070 C.3     319 THR    0.0900
   5063 OG1       -52.9580  -18.6530  -13.5710 O.3     319 THR   -0.6600
   5064 HN        -54.4190  -19.3250  -16.0400 H       319 THR    0.4300
   5065 HA        -54.5660  -20.5890  -13.5800 H       319 THR   -0.2700
   5066 HB        -54.5710  -17.6630  -14.4280 H       319 THR    0.0900
   5067 HG1       -52.6450  -18.7740  -14.4700 H       319 THR    0.0900
   5068 HG21      -54.8400  -18.8480  -11.5840 H       319 THR    0.0900
   5069 HG22      -55.9550  -17.6860  -12.3970 H       319 THR    0.5100
   5070 HG23      -54.2820  -17.1660  -11.9200 H       319 THR   -0.5100
   5071 N         -57.2770  -18.8830  -14.3130 N.am    320 THR   -0.4700
   5072 CA        -58.6670  -18.7220  -13.9650 C.3     320 THR    0.3100
   5073 C         -59.4180  -20.0270  -14.0750 C.2     320 THR    0.0700
   5074 O         -60.0500  -20.4540  -13.1170 O.2     320 THR    0.0900
   5075 CB        -59.3160  -17.7090  -14.8710 C.3     320 THR    0.1400
   5076 CG2       -60.8300  -17.7750  -14.7260 C.3     320 THR    0.0900
   5077 OG1       -58.8330  -16.4100  -14.5150 O.3     320 THR   -0.6600
   5078 HN        -56.9440  -18.3390  -15.0790 H       320 THR    0.4300
   5079 HA        -58.7220  -18.3970  -12.9380 H       320 THR   -0.2700
   5080 HB        -59.0560  -17.9190  -15.9300 H       320 THR    0.0900
   5081 HG1       -58.9390  -16.3390  -13.5630 H       320 THR    0.0900
   5082 HG21      -61.1120  -17.7390  -13.6520 H       320 THR    0.0900
   5083 HG22      -61.2100  -18.7230  -15.1620 H       320 THR    0.5100
   5084 HG23      -61.2960  -16.9100  -15.2450 H       320 THR   -0.5100
   5085 N         -59.3310  -20.6730  -15.2350 N.am    321 LEU   -0.4700
   5086 CA        -60.0050  -21.9500  -15.4720 C.3     321 LEU    0.3100
   5087 C         -59.6090  -23.0530  -14.5020 C.2     321 LEU    0.0700
   5088 O         -60.3850  -23.9670  -14.2480 O.2     321 LEU    0.0900
   5089 CB        -59.7400  -22.4340  -16.8920 C.3     321 LEU   -0.1800
   5090 CG        -60.3430  -21.5120  -17.9370 C.3     321 LEU    0.0900
   5091 CD1       -60.1400  -22.0980  -19.3160 C.3     321 LEU    0.0900
   5092 CD2       -61.8090  -21.3170  -17.6120 C.3     321 LEU   -0.0900
   5093 HN        -58.8020  -20.3120  -16.0000 H       321 LEU    0.0900
   5094 HA        -61.0630  -21.8060  -15.3150 H       321 LEU   -0.2700
   5095 HB1       -60.1740  -23.4490  -17.0130 H       321 LEU    0.0900
   5096 HB2       -58.6410  -22.4910  -17.0530 H       321 LEU    0.0900
   5097 HG        -59.8540  -20.5160  -17.8800 H       321 LEU    0.0900
   5098 HD11      -60.6310  -23.0930  -19.3850 H       321 LEU   -0.2700
   5099 HD12      -59.0540  -22.2240  -19.5170 H       321 LEU    0.0900
   5100 HD13      -60.5880  -21.4290  -20.0810 H       321 LEU    0.0900
   5101 HD21      -61.9240  -20.5620  -16.8050 H       321 LEU    0.0900
   5102 HD22      -62.2500  -22.2760  -17.2670 H       321 LEU    0.5100
   5103 HD23      -62.3510  -20.9590  -18.5130 H       321 LEU   -0.5100
   5104 N         -58.3980  -22.9870  -13.9620 N.am    322 CYS   -0.4700
   5105 CA        -57.9660  -23.9990  -13.0180 C.3     322 CYS    0.3100
   5106 C         -57.9890  -23.5040  -11.5950 C.2     322 CYS    0.0700
   5107 O         -57.2380  -23.9910  -10.7450 O.2     322 CYS    0.0900
   5108 CB        -56.6140  -24.5500  -13.4240 C.3     322 CYS   -0.1100
   5109 SG        -56.7040  -25.0510  -15.1320 S.3     322 CYS    0.0900
   5110 HN        -57.7490  -22.2600  -14.1750 H       322 CYS    0.0900
   5111 HA        -58.7050  -24.7860  -13.0050 H       322 CYS   -0.2300
   5112 HB1       -56.3530  -25.4140  -12.7780 H       322 CYS    0.1600
   5113 HB2       -55.8370  -23.7670  -13.2890 H       322 CYS    0.5100
   5114 HG1       -56.7860  -23.8190  -15.6120 H       322 CYS   -0.5100
   5115 N         -58.8780  -22.5400  -11.3410 N.am    323 CYS   -0.4700
   5116 CA        -59.1170  -22.0600   -9.9970 C.3     323 CYS    0.3100
   5117 C         -57.8050  -21.5650   -9.4070 C.2     323 CYS    0.0700
   5118 O         -57.5110  -20.3720   -9.4590 O.2     323 CYS    0.0900
   5119 CB        -59.6950  -23.1950   -9.1540 C.3     323 CYS   -0.1100
   5120 SG        -60.4980  -24.4870  -10.1610 S.3     323 CYS    0.0900
   5121 HN        -59.4150  -22.1100  -12.0640 H       323 CYS    0.0900
   5122 HA        -59.8090  -21.2330  -10.0470 H       323 CYS   -0.2300
   5123 HB1       -60.4350  -22.7660   -8.4470 H       323 CYS    0.1600
   5124 HB2       -58.8710  -23.6500   -8.5640 H       323 CYS    0.5100
   5125 HG1       -59.3700  -24.9470  -10.6810 H       323 CYS   -0.5100
   5126 N         -57.0020  -22.4900   -8.8720 N.am    324 GLY   -0.4700
   5127 CA        -55.6710  -22.1750   -8.3550 C.3     324 GLY    0.3100
   5128 C         -54.9680  -21.7160   -9.6190 C.2     324 GLY   -0.0200
   5129 O         -55.4970  -20.9090  -10.3790 O.2     324 GLY    0.0900
   5130 HN        -57.2780  -23.4450   -8.8020 H       324 GLY    0.0900
   5131 HA1       -55.2060  -23.0540   -7.9350 H       324 GLY    0.5100
   5132 HA2       -55.7230  -21.3900   -7.6170 H       324 GLY   -0.5100
   5133 N         -53.7680  -22.2280   -9.8560 N.am    325 LYS   -0.4700
   5134 CA        -52.8650  -21.6760  -10.8550 C.3     325 LYS    0.3100
   5135 C         -52.6310  -22.7400  -11.9230 C.2     325 LYS    0.0700
   5136 O         -53.5750  -23.3530  -12.4260 O.2     325 LYS    0.0900
   5137 CB        -51.5260  -21.2930  -10.2220 C.3     325 LYS   -0.1800
   5138 CG        -50.7210  -22.4850   -9.7000 C.3     325 LYS    0.0900
   5139 CD        -49.4060  -22.0420   -9.0690 C.3     325 LYS    0.0900
   5140 CE        -48.6040  -23.2350   -8.5620 C.3     325 LYS   -0.1800
   5141 NZ        -47.3100  -22.8190   -7.9410 N.4     325 LYS    0.0900
   5142 HN        -53.4280  -23.0220   -9.3570 H       325 LYS    0.0900
   5143 HA        -53.3380  -20.8060  -11.2870 H       325 LYS   -0.1800
   5144 HB1       -51.7210  -20.6040   -9.3750 H       325 LYS    0.0900
   5145 HB2       -50.9150  -20.7640  -10.9840 H       325 LYS    0.0900
   5146 HG1       -50.5050  -23.1740  -10.5430 H       325 LYS    0.2100
   5147 HG2       -51.3250  -23.0250   -8.9400 H       325 LYS    0.0500
   5148 HD1       -49.6210  -21.3600   -8.2180 H       325 LYS    0.0500
   5149 HD2       -48.8050  -21.4950   -9.8250 H       325 LYS   -0.3000
   5150 HE1       -48.3700  -23.9130   -9.4090 H       325 LYS    0.3300
   5151 HE2       -49.1900  -23.7770   -7.7890 H       325 LYS    0.3300
   5152 HZ1       -47.4990  -22.1890   -7.1340 H       325 LYS    0.3300
   5153 HZ2       -46.7340  -22.3170   -8.6450 H       325 LYS    0.5100
   5154 HZ3       -46.7990  -23.6610   -7.6100 H       325 LYS   -0.5100
   5155 N         -51.4590  -22.7760  -12.5940 N.am    326 ASN   -0.4700
   5156 CA        -51.1810  -23.7200  -13.6580 C.3     326 ASN    0.3100
   5157 CAT       -52.0480  -27.4000  -13.1280 C.3     326 ASN    0.0700
   5158 C         -51.1000  -25.1500  -13.1300 C.2     326 ASN    0.0900
   5159 O         -50.2140  -25.4830  -12.3430 O.2     326 ASN   -0.1800
   5160 CB        -49.8630  -23.3640  -14.3990 C.3     326 ASN    0.0900
   5161 CG        -49.8030  -21.8630  -14.6520 C.2     326 ASN    0.0900
   5162 ND2       -50.3370  -21.3930  -15.8020 N.am    326 ASN    0.5500
   5163 OD1       -49.2670  -21.1200  -13.8280 O.2     326 ASN   -0.5500
   5164 NT        -52.0390  -26.0200  -13.5500 N.am    326 ASN   -0.6200
   5165 HN        -50.7200  -22.1430  -12.3820 H       326 ASN    0.3200
   5166 HNT       -52.7690  -25.7490  -14.1720 H       326 ASN    0.3000
   5167 HA        -52.0120  -23.6970  -14.3470 H       326 ASN    0.5100
   5168 HB1       -49.8240  -23.9020  -15.3700 H       326 ASN   -0.5100
   5169 HB2       -48.9930  -23.6660  -13.7790 H       326 ASN   -0.4700
   5170 HD21      -50.3150  -20.4130  -16.0000 H       326 ASN    0.3100
   5171 HD22      -50.7570  -22.0250  -16.4530 H       326 ASN   -0.1100
   5172 HT1       -52.1430  -27.4500  -12.0230 H       326 ASN    0.0900
   5173 HT2       -51.0980  -27.8920  -13.4310 H       326 ASN    0.0900
   5174 HT3       -52.9110  -27.9290  -13.5880 H       326 ASN    0.0900
@<TRIPOS>BOND
     1    1    2 1
     2    2   13 1
     3    2    6 1
     4    2    4 1
     5    4    5 2
     6    6   15 1
     7    6    7 1
     8    7   17 1
     9    7    8 1
    10    8    9 1
    11    9   18 1
    12    9   19 1
    13    9   20 1
    14    3   10 1
    15    3   21 1
    16    3   22 1
    17    3   23 1
    18   10    1 1
    19   10   11 2
    20   12    1 1
    21   14    6 1
    22   16    7 1
    23   24   25 1
    24   25   33 1
    25   25   28 1
    26   25   26 1
    27   26   27 2
    28   28   35 1
    29   28   29 1
    30   29   30 am
    31   29   31 2
    32   30   37 1
    33   30   36 1
    34   32   24 1
    35   34   28 1
    36    4   24 am
    37   38   39 1
    38   39   44 1
    39   39   40 1
    40   40   41 2
    41   42   38 1
    42   43   39 1
    43   26   38 am
    44   45   46 1
    45   46   49 1
    46   46   47 1
    47   46   53 1
    48   47   48 2
    49   49   50 1
    50   49   51 1
    51   49   54 1
    52   50   56 1
    53   50   57 1
    54   50   58 1
    55   51   55 1
    56   52   45 1
    57   40   45 am
    58   59   60 1
    59   60   69 1
    60   60   63 1
    61   60   61 1
    62   61   62 2
    63   63   64 1
    64   63   71 1
    65   64   73 1
    66   64   65 1
    67   65   66 2
    68   65   67 2
    69   68   59 1
    70   70   63 1
    71   72   64 1
    72   47   59 am
    73   74   75 1
    74   75   80 1
    75   75   76 1
    76   76   77 2
    77   78   74 1
    78   79   75 1
    79   61   74 am
    80   81   87 1
    81   81   82 1
    82   82   85 1
    83   82   88 1
    84   82   83 1
    85   83   84 2
    86   85   86 1
    87   85   90 1
    88   86   87 1
    89   86   92 1
    90   87   94 1
    91   89   85 1
    92   91   86 1
    93   93   87 1
    94   76   81 am
    95   95   96 1
    96   96  104 1
    97   96   99 1
    98   96   97 1
    99   97   98 2
   100   99  106 1
   101   99  100 1
   102  100  101 am
   103  100  102 2
   104  101  108 1
   105  101  107 1
   106  103   95 1
   107  105   99 1
   108   83   95 am
   109  109  110 1
   110  110  121 1
   111  110  113 1
   112  110  111 1
   113  111  112 2
   114  113  114 1
   115  113  123 1
   116  114  115 ar
   117  114  116 ar
   118  115  124 1
   119  115  117 ar
   120  116  118 ar
   121  116  125 1
   122  117  126 1
   123  117  119 ar
   124  118  119 ar
   125  118  127 1
   126  119  128 1
   127  120  109 1
   128  122  113 1
   129   97  109 am
   130  129  130 1
   131  130  142 1
   132  130  133 1
   133  130  131 1
   134  131  132 2
   135  133  144 1
   136  133  134 1
   137  134  135 ar
   138  134  136 ar
   139  135  145 1
   140  135  137 ar
   141  136  138 ar
   142  136  146 1
   143  137  147 1
   144  137  139 ar
   145  138  139 ar
   146  138  148 1
   147  139  140 1
   148  140  149 1
   149  141  129 1
   150  143  133 1
   151  111  129 am
   152  150  151 1
   153  151  158 1
   154  151  154 1
   155  151  152 1
   156  152  153 2
   157  154  159 1
   158  154  155 1
   159  154  156 1
   160  155  160 1
   161  155  161 1
   162  155  162 1
   163  156  163 1
   164  156  164 1
   165  156  165 1
   166  157  150 1
   167  131  150 am
   168  166  172 1
   169  166  167 1
   170  167  170 1
   171  167  173 1
   172  167  168 1
   173  168  169 2
   174  170  171 1
   175  170  175 1
   176  171  172 1
   177  171  177 1
   178  172  179 1
   179  174  170 1
   180  176  171 1
   181  178  172 1
   182  152  166 am
   183  180  181 1
   184  181  192 1
   185  181  184 1
   186  181  182 1
   187  182  183 2
   188  184  185 1
   189  184  194 1
   190  185  186 ar
   191  185  187 ar
   192  186  195 1
   193  186  188 ar
   194  187  189 ar
   195  187  196 1
   196  188  197 1
   197  188  190 ar
   198  189  190 ar
   199  189  198 1
   200  190  199 1
   201  191  180 1
   202  193  184 1
   203  168  180 am
   204  200  201 1
   205  201  202 1
   206  201  207 1
   207  201  204 1
   208  202  203 2
   209  204  209 1
   210  204  205 1
   211  206  200 1
   212  208  204 1
   213  210  205 1
   214  182  200 am
   215  211  212 1
   216  212  220 1
   217  212  215 1
   218  212  213 1
   219  213  214 2
   220  215  222 1
   221  215  216 1
   222  216  217 am
   223  216  218 2
   224  217  224 1
   225  217  223 1
   226  219  211 1
   227  221  215 1
   228  202  211 am
   229  225  226 1
   230  226  235 1
   231  226  229 1
   232  226  227 1
   233  227  228 2
   234  229  237 1
   235  229  230 1
   236  230  239 1
   237  230  231 1
   238  231  241 1
   239  231  232 1
   240  232  243 1
   241  232  233 1
   242  233  244 1
   243  233  245 1
   244  233  246 1
   245  234  225 1
   246  236  229 1
   247  238  230 1
   248  240  231 1
   249  242  232 1
   250  213  225 am
   251  247  248 1
   252  248  251 1
   253  248  249 1
   254  248  255 1
   255  249  250 2
   256  251  252 1
   257  251  253 1
   258  251  256 1
   259  252  258 1
   260  252  259 1
   261  252  260 1
   262  253  257 1
   263  254  247 1
   264  227  247 am
   265  261  262 1
   266  262  267 1
   267  262  263 1
   268  263  264 2
   269  265  261 1
   270  266  262 1
   271  249  261 am
   272  268  269 1
   273  269  276 1
   274  269  272 1
   275  269  270 1
   276  270  271 2
   277  272  277 1
   278  272  273 1
   279  272  274 1
   280  273  278 1
   281  273  279 1
   282  273  280 1
   283  274  281 1
   284  274  282 1
   285  274  283 1
   286  275  268 1
   287  263  268 am
   288  284  285 1
   289  285  292 1
   290  285  288 1
   291  285  286 1
   292  286  287 2
   293  288  293 1
   294  288  289 1
   295  288  290 1
   296  289  294 1
   297  289  295 1
   298  289  296 1
   299  290  297 1
   300  290  298 1
   301  290  299 1
   302  291  284 1
   303  270  284 am
   304  300  301 1
   305  301  302 1
   306  301  312 1
   307  301  304 1
   308  302  303 2
   309  304  314 1
   310  304  305 1
   311  305  316 1
   312  305  306 1
   313  306  318 1
   314  306  307 1
   315  307  319 1
   316  307  308 2
   317  308  309 2
   318  308  310 2
   319  309  320 1
   320  309  321 1
   321  310  323 1
   322  310  322 1
   323  311  300 1
   324  313  304 1
   325  315  305 1
   326  317  306 1
   327  286  300 am
   328  324  325 1
   329  325  326 1
   330  325  331 1
   331  325  328 1
   332  326  327 2
   333  328  333 1
   334  328  329 1
   335  330  324 1
   336  332  328 1
   337  334  329 1
   338  302  324 am
   339  335  341 1
   340  335  336 1
   341  336  339 1
   342  336  342 1
   343  336  337 1
   344  337  338 2
   345  339  340 1
   346  339  344 1
   347  340  341 1
   348  340  346 1
   349  341  348 1
   350  343  339 1
   351  345  340 1
   352  347  341 1
   353  326  335 am
   354  349  350 1
   355  350  361 1
   356  350  353 1
   357  350  351 1
   358  351  352 2
   359  353  354 1
   360  353  363 1
   361  354  355 ar
   362  354  356 ar
   363  355  364 1
   364  355  357 ar
   365  356  358 ar
   366  356  365 1
   367  357  366 1
   368  357  359 ar
   369  358  359 ar
   370  358  367 1
   371  359  368 1
   372  360  349 1
   373  362  353 1
   374  337  349 am
   375  369  370 1
   376  370  379 1
   377  370  373 1
   378  370  371 1
   379  371  372 2
   380  373  374 1
   381  373  381 1
   382  374  383 1
   383  374  375 1
   384  375  376 2
   385  375  377 2
   386  378  369 1
   387  380  373 1
   388  382  374 1
   389  351  369 am
   390  384  385 1
   391  385  390 1
   392  385  388 1
   393  385  386 1
   394  386  387 2
   395  388  391 1
   396  388  392 1
   397  388  393 1
   398  389  384 1
   399  371  384 am
   400  394  400 1
   401  394  395 1
   402  395  398 1
   403  395  401 1
   404  395  396 1
   405  396  397 2
   406  398  399 1
   407  398  403 1
   408  399  400 1
   409  399  405 1
   410  400  407 1
   411  402  398 1
   412  404  399 1
   413  406  400 1
   414  386  394 am
   415  408  409 1
   416  409  418 1
   417  409  412 1
   418  409  410 1
   419  410  411 2
   420  412  420 1
   421  412  413 1
   422  413  422 1
   423  413  414 1
   424  414  416 2
   425  414  415 am
   426  415  423 1
   427  415  424 1
   428  417  408 1
   429  419  412 1
   430  421  413 1
   431  396  408 am
   432  425  426 1
   433  426  438 1
   434  426  429 1
   435  426  427 1
   436  427  428 2
   437  429  440 1
   438  429  430 1
   439  430  431 ar
   440  430  432 ar
   441  431  441 1
   442  431  433 ar
   443  432  434 ar
   444  432  442 1
   445  433  443 1
   446  433  435 ar
   447  434  435 ar
   448  434  444 1
   449  435  436 1
   450  436  445 1
   451  437  425 1
   452  439  429 1
   453  410  425 am
   454  446  447 1
   455  447  459 1
   456  447  450 1
   457  447  448 1
   458  448  449 2
   459  450  461 1
   460  450  451 1
   461  451  452 ar
   462  451  453 ar
   463  452  462 1
   464  452  454 ar
   465  453  455 ar
   466  453  463 1
   467  454  464 1
   468  454  456 ar
   469  455  456 ar
   470  455  465 1
   471  456  457 1
   472  457  466 1
   473  458  446 1
   474  460  450 1
   475  427  446 am
   476  467  468 1
   477  468  476 1
   478  468  471 1
   479  468  469 1
   480  469  470 2
   481  471  478 1
   482  471  472 1
   483  472  479 1
   484  472  473 1
   485  472  474 1
   486  473  480 1
   487  473  481 1
   488  473  482 1
   489  474  483 1
   490  474  484 1
   491  474  485 1
   492  475  467 1
   493  477  471 1
   494  448  467 am
   495  486  487 1
   496  487  492 1
   497  487  490 1
   498  487  488 1
   499  488  489 2
   500  490  493 1
   501  490  494 1
   502  490  495 1
   503  491  486 1
   504  469  486 am
   505  496  497 1
   506  497  506 1
   507  497  500 1
   508  497  498 1
   509  498  499 2
   510  500  501 1
   511  500  508 1
   512  501  510 1
   513  501  502 1
   514  502  503 2
   515  502  504 2
   516  505  496 1
   517  507  500 1
   518  509  501 1
   519  488  496 am
   520  511  517 1
   521  511  512 1
   522  512  515 1
   523  512  518 1
   524  512  513 1
   525  513  514 2
   526  515  516 1
   527  515  520 1
   528  516  517 1
   529  516  522 1
   530  517  524 1
   531  519  515 1
   532  521  516 1
   533  523  517 1
   534  498  511 am
   535  525  526 1
   536  526  527 1
   537  526  540 1
   538  526  529 1
   539  527  528 2
   540  529  542 1
   541  529  530 1
   542  530  532 ar
   543  530  531 ar
   544  531  543 1
   545  531  535 ar
   546  532  533 ar
   547  532  534 ar
   548  533  535 ar
   549  533  536 ar
   550  534  537 ar
   551  534  545 1
   552  535  544 1
   553  536  546 1
   554  536  538 ar
   555  537  538 ar
   556  537  547 1
   557  538  548 1
   558  539  525 1
   559  541  529 1
   560  513  525 am
   561  549  550 1
   562  550  559 1
   563  550  553 1
   564  550  551 1
   565  551  552 2
   566  553  561 1
   567  553  554 1
   568  554  563 1
   569  554  555 1
   570  555  557 2
   571  555  556 am
   572  556  564 1
   573  556  565 1
   574  558  549 1
   575  560  553 1
   576  562  554 1
   577  527  549 am
   578  566  567 1
   579  567  578 1
   580  567  570 1
   581  567  568 1
   582  568  569 2
   583  570  571 1
   584  570  580 1
   585  571  572 ar
   586  571  573 ar
   587  572  581 1
   588  572  574 ar
   589  573  575 ar
   590  573  582 1
   591  574  583 1
   592  574  576 ar
   593  575  576 ar
   594  575  584 1
   595  576  585 1
   596  577  566 1
   597  579  570 1
   598  551  566 am
   599  586  587 1
   600  587  588 1
   601  587  593 1
   602  587  590 1
   603  588  589 2
   604  590  595 1
   605  590  591 1
   606  592  586 1
   607  594  590 1
   608  596  591 1
   609  568  586 am
   610  597  598 1
   611  598  599 1
   612  598  606 1
   613  598  601 1
   614  599  600 2
   615  601  608 1
   616  601  602 1
   617  602  603 1
   618  602  610 1
   619  603  604 1
   620  604  611 1
   621  604  612 1
   622  604  613 1
   623  605  597 1
   624  607  601 1
   625  609  602 1
   626  588  597 am
   627  614  615 1
   628  615  623 1
   629  615  618 1
   630  615  616 1
   631  616  617 2
   632  618  625 1
   633  618  619 1
   634  619  626 1
   635  619  620 1
   636  619  621 1
   637  620  627 1
   638  620  628 1
   639  620  629 1
   640  621  630 1
   641  621  631 1
   642  621  632 1
   643  622  614 1
   644  624  618 1
   645  599  614 am
   646  633  634 1
   647  634  639 1
   648  634  637 1
   649  634  635 1
   650  635  636 2
   651  637  640 1
   652  637  641 1
   653  637  642 1
   654  638  633 1
   655  616  633 am
   656  643  644 1
   657  644  649 1
   658  644  647 1
   659  644  645 1
   660  645  646 2
   661  647  650 1
   662  647  651 1
   663  647  652 1
   664  648  643 1
   665  635  643 am
   666  653  654 1
   667  654  666 1
   668  654  657 1
   669  654  655 1
   670  655  656 2
   671  657  668 1
   672  657  658 1
   673  658  659 ar
   674  658  660 ar
   675  659  669 1
   676  659  661 ar
   677  660  662 ar
   678  660  670 1
   679  661  671 1
   680  661  663 ar
   681  662  663 ar
   682  662  672 1
   683  663  664 1
   684  664  673 1
   685  665  653 1
   686  667  657 1
   687  645  653 am
   688  674  675 1
   689  675  676 1
   690  675  683 1
   691  675  678 1
   692  676  677 2
   693  678  685 1
   694  678  679 1
   695  679  680 1
   696  679  687 1
   697  680  681 1
   698  681  688 1
   699  681  689 1
   700  681  690 1
   701  682  674 1
   702  684  678 1
   703  686  679 1
   704  655  674 am
   705  691  692 1
   706  692  703 1
   707  692  695 1
   708  692  693 1
   709  693  694 2
   710  695  696 1
   711  695  705 1
   712  696  697 ar
   713  696  698 ar
   714  697  706 1
   715  697  699 ar
   716  698  700 ar
   717  698  707 1
   718  699  708 1
   719  699  701 ar
   720  700  701 ar
   721  700  709 1
   722  701  710 1
   723  702  691 1
   724  704  695 1
   725  676  691 am
   726  711  712 1
   727  712  720 1
   728  712  715 1
   729  712  713 1
   730  713  714 2
   731  715  722 1
   732  715  716 1
   733  716  723 1
   734  716  717 1
   735  716  718 1
   736  717  724 1
   737  717  725 1
   738  717  726 1
   739  718  727 1
   740  718  728 1
   741  718  729 1
   742  719  711 1
   743  721  715 1
   744  693  711 am
   745  730  731 1
   746  731  739 1
   747  731  734 1
   748  731  732 1
   749  732  733 2
   750  734  741 1
   751  734  735 1
   752  735  742 1
   753  735  736 1
   754  735  737 1
   755  736  743 1
   756  736  744 1
   757  736  745 1
   758  737  746 1
   759  737  747 1
   760  737  748 1
   761  738  730 1
   762  740  734 1
   763  713  730 am
   764  749  750 1
   765  750  758 1
   766  750  753 1
   767  750  751 1
   768  751  752 2
   769  753  759 1
   770  753  755 1
   771  753  754 1
   772  754  761 1
   773  755  762 1
   774  755  763 1
   775  755  764 1
   776  756  754 1
   777  756  765 1
   778  756  766 1
   779  756  767 1
   780  757  749 1
   781  760  754 1
   782  732  749 am
   783  768  769 1
   784  769  770 1
   785  769  777 1
   786  769  772 1
   787  770  771 2
   788  772  779 1
   789  772  773 1
   790  773  774 1
   791  773  781 1
   792  774  775 1
   793  775  782 1
   794  775  783 1
   795  775  784 1
   796  776  768 1
   797  778  772 1
   798  780  773 1
   799  751  768 am
   800  785  786 1
   801  786  794 1
   802  786  789 1
   803  786  787 1
   804  787  788 2
   805  789  796 1
   806  789  790 1
   807  790  797 1
   808  790  791 1
   809  790  792 1
   810  791  798 1
   811  791  799 1
   812  791  800 1
   813  792  801 1
   814  792  802 1
   815  792  803 1
   816  793  785 1
   817  795  789 1
   818  770  785 am
   819  804  805 1
   820  805  810 1
   821  805  806 1
   822  806  807 2
   823  808  804 1
   824  809  805 1
   825  787  804 am
   826  811  812 1
   827  812  823 1
   828  812  815 1
   829  812  813 1
   830  813  814 2
   831  815  816 1
   832  815  825 1
   833  816  817 ar
   834  816  818 ar
   835  817  826 1
   836  817  819 ar
   837  818  820 ar
   838  818  827 1
   839  819  828 1
   840  819  821 ar
   841  820  821 ar
   842  820  829 1
   843  821  830 1
   844  822  811 1
   845  824  815 1
   846  806  811 am
   847  831  837 1
   848  831  832 1
   849  832  835 1
   850  832  838 1
   851  832  833 1
   852  833  834 2
   853  835  836 1
   854  835  840 1
   855  836  837 1
   856  836  842 1
   857  837  844 1
   858  839  835 1
   859  841  836 1
   860  843  837 1
   861  813  831 am
   862  845  846 1
   863  846  854 1
   864  846  849 1
   865  846  847 1
   866  847  848 2
   867  849  855 1
   868  849  851 1
   869  849  850 1
   870  850  857 1
   871  851  858 1
   872  851  859 1
   873  851  860 1
   874  852  850 1
   875  852  861 1
   876  852  862 1
   877  852  863 1
   878  853  845 1
   879  856  850 1
   880  833  845 am
   881  864  865 1
   882  865  873 1
   883  865  868 1
   884  865  866 1
   885  866  867 2
   886  868  875 1
   887  868  869 1
   888  869  870 am
   889  869  871 2
   890  870  877 1
   891  870  876 1
   892  872  864 1
   893  874  868 1
   894  847  864 am
   895  878  879 1
   896  879  890 1
   897  879  882 1
   898  879  880 1
   899  880  881 2
   900  882  883 1
   901  882  892 1
   902  883  884 ar
   903  883  885 ar
   904  884  893 1
   905  884  886 ar
   906  885  887 ar
   907  885  894 1
   908  886  895 1
   909  886  888 ar
   910  887  888 ar
   911  887  896 1
   912  888  897 1
   913  889  878 1
   914  891  882 1
   915  866  878 am
   916  898  899 1
   917  899  907 1
   918  899  902 1
   919  899  900 1
   920  900  901 2
   921  902  909 1
   922  902  903 1
   923  903  910 1
   924  903  904 1
   925  903  905 1
   926  904  911 1
   927  904  912 1
   928  904  913 1
   929  905  914 1
   930  905  915 1
   931  905  916 1
   932  906  898 1
   933  908  902 1
   934  880  898 am
   935  917  918 1
   936  918  921 1
   937  918  919 1
   938  918  925 1
   939  919  920 2
   940  921  922 1
   941  921  923 1
   942  921  926 1
   943  922  928 1
   944  922  929 1
   945  922  930 1
   946  923  927 1
   947  924  917 1
   948  900  917 am
   949  931  932 1
   950  932  940 1
   951  932  935 1
   952  932  933 1
   953  933  934 2
   954  935  942 1
   955  935  936 1
   956  936  943 1
   957  936  937 1
   958  936  938 1
   959  937  944 1
   960  937  945 1
   961  937  946 1
   962  938  947 1
   963  938  948 1
   964  938  949 1
   965  939  931 1
   966  941  935 1
   967  919  931 am
   968  950  951 1
   969  951  963 1
   970  951  954 1
   971  951  952 1
   972  952  953 2
   973  954  965 1
   974  954  955 1
   975  955  956 ar
   976  955  957 ar
   977  956  966 1
   978  956  958 ar
   979  957  959 ar
   980  957  967 1
   981  958  968 1
   982  958  960 ar
   983  959  960 ar
   984  959  969 1
   985  960  961 1
   986  961  970 1
   987  962  950 1
   988  964  954 1
   989  933  950 am
   990  971  972 1
   991  972  979 1
   992  972  975 1
   993  972  973 1
   994  973  974 2
   995  975  980 1
   996  975  976 1
   997  975  977 1
   998  976  981 1
   999  976  982 1
  1000  976  983 1
  1001  977  984 1
  1002  977  985 1
  1003  977  986 1
  1004  978  971 1
  1005  952  971 am
  1006  987  988 1
  1007  988  991 1
  1008  988  989 1
  1009  988  995 1
  1010  989  990 2
  1011  991  992 1
  1012  991  993 1
  1013  991  996 1
  1014  992  998 1
  1015  992  999 1
  1016  992 1000 1
  1017  993  997 1
  1018  994  987 1
  1019  973  987 am
  1020 1001 1002 1
  1021 1002 1009 1
  1022 1002 1005 1
  1023 1002 1003 1
  1024 1003 1004 2
  1025 1005 1010 1
  1026 1005 1006 1
  1027 1005 1007 1
  1028 1006 1011 1
  1029 1006 1012 1
  1030 1006 1013 1
  1031 1007 1014 1
  1032 1007 1015 1
  1033 1007 1016 1
  1034 1008 1001 1
  1035  989 1001 am
  1036 1017 1018 1
  1037 1018 1027 1
  1038 1018 1021 1
  1039 1018 1019 1
  1040 1019 1020 2
  1041 1021 1029 1
  1042 1021 1022 1
  1043 1022 1031 1
  1044 1022 1023 1
  1045 1023 1025 2
  1046 1023 1024 am
  1047 1024 1032 1
  1048 1024 1033 1
  1049 1026 1017 1
  1050 1028 1021 1
  1051 1030 1022 1
  1052 1003 1017 am
  1053 1034 1035 1
  1054 1034 1044 1
  1055 1035 1036 1
  1056 1035 1038 1
  1057 1035 1045 1
  1058 1036 1037 2
  1059 1038 1039 1
  1060 1038 1046 1
  1061 1038 1047 1
  1062 1039 1040 ar
  1063 1039 1041 ar
  1064 1040 1043 ar
  1065 1040 1048 1
  1066 1041 1042 ar
  1067 1042 1043 ar
  1068 1042 1049 1
  1069 1043 1050 1
  1070 1019 1034 am
  1071 1051 1052 1
  1072 1052 1061 1
  1073 1052 1055 1
  1074 1052 1053 1
  1075 1053 1054 2
  1076 1055 1063 1
  1077 1055 1056 1
  1078 1056 1065 1
  1079 1056 1057 1
  1080 1057 1067 1
  1081 1057 1058 1
  1082 1058 1069 1
  1083 1058 1059 1
  1084 1059 1070 1
  1085 1059 1071 1
  1086 1059 1072 1
  1087 1060 1051 1
  1088 1062 1055 1
  1089 1064 1056 1
  1090 1066 1057 1
  1091 1068 1058 1
  1092 1051 1036 am
  1093 1073 1074 1
  1094 1074 1083 1
  1095 1074 1077 1
  1096 1074 1075 1
  1097 1075 1076 2
  1098 1077 1085 1
  1099 1077 1078 1
  1100 1078 1087 1
  1101 1078 1079 1
  1102 1079 1089 1
  1103 1079 1080 1
  1104 1080 1091 1
  1105 1080 1081 1
  1106 1081 1092 1
  1107 1081 1093 1
  1108 1081 1094 1
  1109 1082 1073 1
  1110 1084 1077 1
  1111 1086 1078 1
  1112 1088 1079 1
  1113 1090 1080 1
  1114 1053 1073 am
  1115 1095 1096 1
  1116 1096 1104 1
  1117 1096 1099 1
  1118 1096 1097 1
  1119 1097 1098 2
  1120 1099 1106 1
  1121 1099 1100 1
  1122 1100 1107 1
  1123 1100 1101 1
  1124 1100 1102 1
  1125 1101 1108 1
  1126 1101 1109 1
  1127 1101 1110 1
  1128 1102 1111 1
  1129 1102 1112 1
  1130 1102 1113 1
  1131 1103 1095 1
  1132 1105 1099 1
  1133 1075 1095 am
  1134 1114 1115 1
  1135 1115 1116 1
  1136 1115 1126 1
  1137 1115 1118 1
  1138 1116 1117 2
  1139 1118 1128 1
  1140 1118 1119 1
  1141 1119 1130 1
  1142 1119 1120 1
  1143 1120 1132 1
  1144 1120 1121 1
  1145 1121 1133 1
  1146 1121 1122 2
  1147 1122 1123 2
  1148 1122 1124 2
  1149 1123 1134 1
  1150 1123 1135 1
  1151 1124 1137 1
  1152 1124 1136 1
  1153 1125 1114 1
  1154 1127 1118 1
  1155 1129 1119 1
  1156 1131 1120 1
  1157 1097 1114 am
  1158 1138 1139 1
  1159 1139 1142 1
[truncated: 138,225 more chars]
