# Supplementary material for: The pocketome of G-protein-coupled receptors reveals previously untargeted allosteric sites
Source: Nat Commun. 2022 May 10;13:2567. doi: 10.1038/s41467-022-29609-6 (PMC9091257; doi:10.1038/s41467-022-29609-6)
Supplement: Supplementary file 4 — Supplementary Data 1 [file 41467_2022_29609_MOESM4_ESM.zip › docking_files/3eml/mols.mol2]

# TRIPOS MOL2 file generated by SEED

@<TRIPOS>MOLECULE
methanamine
 8 7 0 0 0
****
USER_CHARGES
INVALID_CHARGES
Pose:   1 Cluster:   1 Fr_nu: 1274060 TotEn:   -19.97
@<TRIPOS>ATOM
      1 C1        -51.6926    2.5258  -31.8355 C.3    1 LIG       0.04000
      2 N1        -50.4881    2.1900  -32.6189 N.4    1 LIG      -0.30000
      3 H1        -51.9852    3.5453  -32.0933 H      1 LIG       0.09000
      4 H2        -52.4749    1.8131  -32.1034 H      1 LIG       0.09000
      5 H3        -51.4354    2.4471  -30.7774 H      1 LIG       0.09000
      6 H4        -50.1635    1.2353  -32.4170 H      1 LIG       0.33000
      7 H5        -49.7126    2.8317  -32.4068 H      1 LIG       0.33000
      8 H6        -50.6701    2.2478  -33.6296 H      1 LIG       0.33000
@<TRIPOS>BOND
      1       1       2 1
      2       1       3 1
      3       1       4 1
      4       1       5 1
      5       2       6 1
      6       2       7 1
      7       2       8 1
@<TRIPOS>ALT_TYPE
CGenFF_4.0_ALT_TYPE_SET
CGenFF_4.0 1 CG334 2 NG3P3 3 HGA3 4 HGA3 5 HGA3 6 HGP2 7 HGP2 8 HGP2
@<TRIPOS>MOLECULE
methanamine
 8 7 0 0 0
****
USER_CHARGES
INVALID_CHARGES
Pose:   2 Cluster:   2 Fr_nu: 1275014 TotEn:   -19.68
@<TRIPOS>ATOM
      1 C1        -51.6926    2.5258  -31.8355 C.3    1 LIG       0.04000
      2 N1        -52.0355    1.2698  -32.5299 N.4    1 LIG      -0.30000
      3 H1        -50.6485    2.7552  -32.0564 H      1 LIG       0.09000
      4 H2        -52.3546    3.3076  -32.2126 H      1 LIG       0.09000
      5 H3        -51.8416    2.3674  -30.7657 H      1 LIG       0.09000
      6 H4        -53.0133    1.0012  -32.3579 H      1 LIG       0.33000
      7 H5        -51.4409    0.4925  -32.2132 H      1 LIG       0.33000
      8 H6        -51.9132    1.3585  -33.5473 H      1 LIG       0.33000
@<TRIPOS>BOND
      1       1       2 1
      2       1       3 1
      3       1       4 1
      4       1       5 1
      5       2       6 1
      6       2       7 1
      7       2       8 1
@<TRIPOS>ALT_TYPE
CGenFF_4.0_ALT_TYPE_SET
CGenFF_4.0 1 CG334 2 NG3P3 3 HGA3 4 HGA3 5 HGA3 6 HGP2 7 HGP2 8 HGP2
@<TRIPOS>MOLECULE
methanamine
 8 7 0 0 0
****
USER_CHARGES
INVALID_CHARGES
Pose:   3 Cluster:   3 Fr_nu: 1282578 TotEn:   -14.13
@<TRIPOS>ATOM
      1 C1        -51.9534    2.7551  -32.3223 C.3    1 LIG       0.04000
      2 N1        -51.1085    1.8902  -31.4765 N.4    1 LIG      -0.30000
      3 H1        -52.8125    2.1662  -32.6489 H      1 LIG       0.09000
      4 H2        -52.2687    3.6079  -31.7182 H      1 LIG       0.09000
      5 H3        -51.3525    3.0784  -33.1745 H      1 LIG       0.09000
      6 H4        -50.2783    2.3935  -31.1370 H      1 LIG       0.33000
      7 H5        -50.7795    1.0653  -31.9955 H      1 LIG       0.33000
      8 H6        -51.6240    1.5525  -30.6529 H      1 LIG       0.33000
@<TRIPOS>BOND
      1       1       2 1
      2       1       3 1
      3       1       4 1
      4       1       5 1
      5       2       6 1
      6       2       7 1
      7       2       8 1
@<TRIPOS>ALT_TYPE
CGenFF_4.0_ALT_TYPE_SET
CGenFF_4.0 1 CG334 2 NG3P3 3 HGA3 4 HGA3 5 HGA3 6 HGP2 7 HGP2 8 HGP2
@<TRIPOS>MOLECULE
methanol
 6 5 0 0 0
****
USER_CHARGES
INVALID_CHARGES
Pose:   1 Cluster:   1 Fr_nu: 8920161 TotEn:   -15.59
@<TRIPOS>ATOM
      1 C1        -51.2031  -21.6547  -35.0103 C.3    1 LIG      -0.04000
      2 O1        -50.2825  -20.9576  -34.1911 O.3    1 LIG      -0.65000
      3 H1        -52.0378  -20.9964  -35.2634 H      1 LIG       0.09000
      4 H2        -51.5691  -22.5371  -34.4794 H      1 LIG       0.09000
      5 H3        -50.6974  -21.9670  -35.9270 H      1 LIG       0.09000
      6 H4        -49.5578  -21.5734  -33.9880 H      1 LIG       0.42000
@<TRIPOS>BOND
      1       1       2 1
      2       1       3 1
      3       1       4 1
      4       1       5 1
      5       2       6 1
@<TRIPOS>ALT_TYPE
CGenFF_4.0_ALT_TYPE_SET
CGenFF_4.0 1 CG331 2 OG311 3 HGA3 4 HGA3 5 HGA3 6 HGP1
@<TRIPOS>MOLECULE
methanol
 6 5 0 0 0
****
USER_CHARGES
INVALID_CHARGES
Pose:   2 Cluster:   2 Fr_nu: 10840606 TotEn:   -15.00
@<TRIPOS>ATOM
      1 C1        -52.1647    2.3126  -32.4923 C.3    1 LIG      -0.04000
      2 O1        -51.2949    2.5301  -31.3966 O.3    1 LIG      -0.65000
      3 H1        -52.9453    3.0773  -32.4962 H      1 LIG       0.09000
      4 H2        -52.6134    1.3193  -32.4109 H      1 LIG       0.09000
      5 H3        -51.5909    2.3762  -33.4198 H      1 LIG       0.09000
      6 H4        -50.6174    1.8331  -31.4270 H      1 LIG       0.42000
@<TRIPOS>BOND
      1       1       2 1
      2       1       3 1
      3       1       4 1
      4       1       5 1
      5       2       6 1
@<TRIPOS>ALT_TYPE
CGenFF_4.0_ALT_TYPE_SET
CGenFF_4.0 1 CG331 2 OG311 3 HGA3 4 HGA3 5 HGA3 6 HGP1
@<TRIPOS>MOLECULE
methanol
 6 5 0 0 0
****
USER_CHARGES
INVALID_CHARGES
Pose:   3 Cluster:   3 Fr_nu: 10927926 TotEn:   -14.47
@<TRIPOS>ATOM
      1 C1        -51.7034    2.1583  -31.4941 C.3    1 LIG      -0.04000
      2 O1        -50.4551    2.4385  -32.1004 O.3    1 LIG      -0.65000
      3 H1        -52.3493    3.0369  -31.5651 H      1 LIG       0.09000
      4 H2        -51.5484    1.8907  -30.4458 H      1 LIG       0.09000
      5 H3        -52.1723    1.3211  -32.0163 H      1 LIG       0.09000
      6 H4        -49.9109    1.6368  -32.0174 H      1 LIG       0.42000
@<TRIPOS>BOND
      1       1       2 1
      2       1       3 1
      3       1       4 1
      4       1       5 1
      5       2       6 1
@<TRIPOS>ALT_TYPE
CGenFF_4.0_ALT_TYPE_SET
CGenFF_4.0 1 CG331 2 OG311 3 HGA3 4 HGA3 5 HGA3 6 HGP1
@<TRIPOS>MOLECULE
methanol
 6 5 0 0 0
****
USER_CHARGES
INVALID_CHARGES
Pose:   4 Cluster:   4 Fr_nu: 10941753 TotEn:   -13.86
@<TRIPOS>ATOM
      1 C1        -51.5502    2.5794  -32.2226 C.3    1 LIG      -0.04000
      2 O1        -52.0202    3.5264  -31.2808 O.3    1 LIG      -0.65000
      3 H1        -51.3525    3.0784  -33.1745 H      1 LIG       0.09000
      4 H2        -52.3002    1.7961  -32.3584 H      1 LIG       0.09000
      5 H3        -50.6253    2.1346  -31.8481 H      1 LIG       0.09000
      6 H4        -52.1841    3.0466  -30.4510 H      1 LIG       0.42000
@<TRIPOS>BOND
      1       1       2 1
      2       1       3 1
      3       1       4 1
      4       1       5 1
      5       2       6 1
@<TRIPOS>ALT_TYPE
CGenFF_4.0_ALT_TYPE_SET
CGenFF_4.0 1 CG331 2 OG311 3 HGA3 4 HGA3 5 HGA3 6 HGP1
@<TRIPOS>MOLECULE
methanol
 6 5 0 0 0
****
USER_CHARGES
INVALID_CHARGES
Pose:   5 Cluster:   5 Fr_nu: 10840763 TotEn:   -13.52
@<TRIPOS>ATOM
      1 C1        -52.2024    2.2763  -32.5203 C.3    1 LIG      -0.04000
      2 O1        -50.9536    2.8016  -32.9314 O.3    1 LIG      -0.65000
      3 H1        -52.9453    3.0773  -32.4962 H      1 LIG       0.09000
      4 H2        -52.1016    1.8286  -31.5283 H      1 LIG       0.09000
      5 H3        -52.5181    1.5109  -33.2330 H      1 LIG       0.09000
      6 H4        -50.3218    2.0623  -32.9403 H      1 LIG       0.42000
@<TRIPOS>BOND
      1       1       2 1
      2       1       3 1
      3       1       4 1
      4       1       5 1
      5       2       6 1
@<TRIPOS>ALT_TYPE
CGenFF_4.0_ALT_TYPE_SET
CGenFF_4.0 1 CG331 2 OG311 3 HGA3 4 HGA3 5 HGA3 6 HGP1
@<TRIPOS>MOLECULE
methanol
 6 5 0 0 0
****
USER_CHARGES
INVALID_CHARGES
Pose:   6 Cluster:   6 Fr_nu: 10715221 TotEn:   -13.51
@<TRIPOS>ATOM
      1 C1        -50.7370    6.4610  -30.8558 C.3    1 LIG      -0.04000
      2 O1        -51.1763    7.0037  -29.6242 O.3    1 LIG      -0.65000
      3 H1        -49.6647    6.6376  -30.9709 H      1 LIG       0.09000
      4 H2        -51.2844    6.9297  -31.6775 H      1 LIG       0.09000
      5 H3        -50.9292    5.3855  -30.8591 H      1 LIG       0.09000
      6 H4        -52.1304    6.8275  -29.5586 H      1 LIG       0.42000
@<TRIPOS>BOND
      1       1       2 1
      2       1       3 1
      3       1       4 1
      4       1       5 1
      5       2       6 1
@<TRIPOS>ALT_TYPE
CGenFF_4.0_ALT_TYPE_SET
CGenFF_4.0 1 CG331 2 OG311 3 HGA3 4 HGA3 5 HGA3 6 HGP1
@<TRIPOS>MOLECULE
methanol
 6 5 0 0 0
****
USER_CHARGES
INVALID_CHARGES
Pose:   7 Cluster:   7 Fr_nu: 419009 TotEn:   -13.05
@<TRIPOS>ATOM
      1 C1        -72.5039  -17.0685  -59.8961 C.3    1 LIG      -0.04000
      2 O1        -73.6991  -16.6395  -59.2702 O.3    1 LIG      -0.65000
      3 H1        -72.6238  -18.0967  -60.2462 H      1 LIG       0.09000
      4 H2        -71.6769  -17.0089  -59.1840 H      1 LIG       0.09000
      5 H3        -72.2957  -16.4177  -60.7486 H      1 LIG       0.09000
      6 H4        -73.5538  -15.7248  -58.9736 H      1 LIG       0.42000
@<TRIPOS>BOND
      1       1       2 1
      2       1       3 1
      3       1       4 1
      4       1       5 1
      5       2       6 1
@<TRIPOS>ALT_TYPE
CGenFF_4.0_ALT_TYPE_SET
CGenFF_4.0 1 CG331 2 OG311 3 HGA3 4 HGA3 5 HGA3 6 HGP1
@<TRIPOS>MOLECULE
methanol
 6 5 0 0 0
****
USER_CHARGES
INVALID_CHARGES
Pose:   8 Cluster:   8 Fr_nu: 10920029 TotEn:   -12.95
@<TRIPOS>ATOM
      1 C1        -51.9724  -25.0492  -25.0244 C.3    1 LIG      -0.04000
      2 O1        -50.7378  -24.3593  -24.9591 O.3    1 LIG      -0.65000
      3 H1        -52.4153  -25.1003  -24.0268 H      1 LIG       0.09000
      4 H2        -51.8075  -26.0572  -25.4135 H      1 LIG       0.09000
      5 H3        -52.6468  -24.5086  -25.6927 H      1 LIG       0.09000
      6 H4        -50.3763  -24.3347  -25.8616 H      1 LIG       0.42000
@<TRIPOS>BOND
      1       1       2 1
      2       1       3 1
      3       1       4 1
      4       1       5 1
      5       2       6 1
@<TRIPOS>ALT_TYPE
CGenFF_4.0_ALT_TYPE_SET
CGenFF_4.0 1 CG331 2 OG311 3 HGA3 4 HGA3 5 HGA3 6 HGP1
@<TRIPOS>MOLECULE
methanol
 6 5 0 0 0
****
USER_CHARGES
INVALID_CHARGES
Pose:   9 Cluster:   9 Fr_nu: 113623 TotEn:   -12.94
@<TRIPOS>ATOM
      1 C1        -72.1384  -10.6109  -45.1833 C.3    1 LIG      -0.04000
      2 O1        -70.9060  -10.0737  -45.6272 O.3    1 LIG      -0.65000
      3 H1        -71.9626  -11.5719  -44.6937 H      1 LIG       0.09000
      4 H2        -72.8083  -10.7420  -46.0368 H      1 LIG       0.09000
      5 H3        -72.5916   -9.9187  -44.4698 H      1 LIG       0.09000
      6 H4        -71.1030   -9.2230  -46.0554 H      1 LIG       0.42000
@<TRIPOS>BOND
      1       1       2 1
      2       1       3 1
      3       1       4 1
      4       1       5 1
      5       2       6 1
@<TRIPOS>ALT_TYPE
CGenFF_4.0_ALT_TYPE_SET
CGenFF_4.0 1 CG331 2 OG311 3 HGA3 4 HGA3 5 HGA3 6 HGP1
@<TRIPOS>MOLECULE
methanol
 6 5 0 0 0
****
USER_CHARGES
INVALID_CHARGES
Pose:  10 Cluster:  10 Fr_nu: 10726654 TotEn:   -12.75
@<TRIPOS>ATOM
      1 C1        -52.9946    9.9848  -31.1345 C.3    1 LIG      -0.04000
      2 O1        -52.4532   10.3382  -29.8749 O.3    1 LIG      -0.65000
      3 H1        -52.2728    9.3757  -31.6842 H      1 LIG       0.09000
      4 H2        -53.2274   10.8911  -31.6993 H      1 LIG       0.09000
      5 H3        -53.9101    9.4093  -30.9791 H      1 LIG       0.09000
      6 H4        -53.1214   10.8771  -29.4180 H      1 LIG       0.42000
@<TRIPOS>BOND
      1       1       2 1
      2       1       3 1
      3       1       4 1
      4       1       5 1
      5       2       6 1
@<TRIPOS>ALT_TYPE
CGenFF_4.0_ALT_TYPE_SET
CGenFF_4.0 1 CG331 2 OG311 3 HGA3 4 HGA3 5 HGA3 6 HGP1
@<TRIPOS>MOLECULE
methanol
 6 5 0 0 0
****
USER_CHARGES
INVALID_CHARGES
Pose:  11 Cluster:  11 Fr_nu:  67280 TotEn:   -12.30
@<TRIPOS>ATOM
      1 C1        -72.9248  -10.8355  -44.3493 C.3    1 LIG      -0.04000
      2 O1        -71.8099  -10.1548  -44.8951 O.3    1 LIG      -0.65000
      3 H1        -72.8518  -11.9008  -44.5817 H      1 LIG       0.09000
      4 H2        -73.8459  -10.4226  -44.7683 H      1 LIG       0.09000
      5 H3        -72.9276  -10.7008  -43.2651 H      1 LIG       0.09000
      6 H4        -71.9104   -9.2144  -44.6685 H      1 LIG       0.42000
@<TRIPOS>BOND
      1       1       2 1
      2       1       3 1
      3       1       4 1
      4       1       5 1
      5       2       6 1
@<TRIPOS>ALT_TYPE
CGenFF_4.0_ALT_TYPE_SET
CGenFF_4.0 1 CG331 2 OG311 3 HGA3 4 HGA3 5 HGA3 6 HGP1
@<TRIPOS>MOLECULE
methanol
 6 5 0 0 0
****
USER_CHARGES
INVALID_CHARGES
Pose:  12 Cluster:  12 Fr_nu: 113601 TotEn:   -12.30
@<TRIPOS>ATOM
      1 C1        -69.3753  -10.3969  -46.6984 C.3    1 LIG      -0.04000
      2 O1        -69.5428   -9.3222  -45.7921 O.3    1 LIG      -0.65000
      3 H1        -68.6071  -11.0764  -46.3211 H      1 LIG       0.09000
      4 H2        -69.0833  -10.0073  -47.6770 H      1 LIG       0.09000
      5 H3        -70.3215  -10.9353  -46.7903 H      1 LIG       0.09000
      6 H4        -70.2308   -8.7422  -46.1609 H      1 LIG       0.42000
@<TRIPOS>BOND
      1       1       2 1
      2       1       3 1
      3       1       4 1
      4       1       5 1
      5       2       6 1
@<TRIPOS>ALT_TYPE
CGenFF_4.0_ALT_TYPE_SET
CGenFF_4.0 1 CG331 2 OG311 3 HGA3 4 HGA3 5 HGA3 6 HGP1
@<TRIPOS>MOLECULE
methanol
 6 5 0 0 0
****
USER_CHARGES
INVALID_CHARGES
Pose:  13 Cluster:  13 Fr_nu: 10923629 TotEn:   -12.28
@<TRIPOS>ATOM
      1 C1        -51.3980    2.6148  -32.1102 C.3    1 LIG      -0.04000
      2 O1        -50.8258    3.8003  -32.6314 O.3    1 LIG      -0.65000
      3 H1        -52.4332    2.8071  -31.8176 H      1 LIG       0.09000
      4 H2        -50.8199    2.2799  -31.2452 H      1 LIG       0.09000
      5 H3        -51.3775    1.8413  -32.8815 H      1 LIG       0.09000
      6 H4        -49.9092    3.5900  -32.8793 H      1 LIG       0.42000
@<TRIPOS>BOND
      1       1       2 1
      2       1       3 1
      3       1       4 1
      4       1       5 1
      5       2       6 1
@<TRIPOS>ALT_TYPE
CGenFF_4.0_ALT_TYPE_SET
CGenFF_4.0 1 CG331 2 OG311 3 HGA3 4 HGA3 5 HGA3 6 HGP1
@<TRIPOS>MOLECULE
methanol
 6 5 0 0 0
****
USER_CHARGES
INVALID_CHARGES
Pose:  14 Cluster:  14 Fr_nu: 10609029 TotEn:   -12.10
@<TRIPOS>ATOM
      1 C1        -51.5799    2.4233  -32.4259 C.3    1 LIG      -0.04000
      2 O1        -52.9231    2.8136  -32.6443 O.3    1 LIG      -0.65000
      3 H1        -50.9086    3.2031  -32.7942 H      1 LIG       0.09000
      4 H2        -51.3834    1.4828  -32.9469 H      1 LIG       0.09000
      5 H3        -51.4198    2.2843  -31.3542 H      1 LIG       0.09000
      6 H4        -53.4872    2.0977  -32.3053 H      1 LIG       0.42000
@<TRIPOS>BOND
      1       1       2 1
      2       1       3 1
      3       1       4 1
      4       1       5 1
      5       2       6 1
@<TRIPOS>ALT_TYPE
CGenFF_4.0_ALT_TYPE_SET
CGenFF_4.0 1 CG331 2 OG311 3 HGA3 4 HGA3 5 HGA3 6 HGP1
@<TRIPOS>MOLECULE
methanol
 6 5 0 0 0
****
USER_CHARGES
INVALID_CHARGES
Pose:  15 Cluster:  15 Fr_nu: 113383 TotEn:   -11.47
@<TRIPOS>ATOM
      1 C1        -77.5226   -3.0336  -56.8018 C.3    1 LIG      -0.04000
      2 O1        -76.3992   -2.1868  -56.9602 O.3    1 LIG      -0.65000
      3 H1        -78.3236   -2.7062  -57.4692 H      1 LIG       0.09000
      4 H2        -77.8623   -2.9994  -55.7635 H      1 LIG       0.09000
      5 H3        -77.2353   -4.0566  -57.0557 H      1 LIG       0.09000
      6 H4        -75.7112   -2.5085  -56.3529 H      1 LIG       0.42000
@<TRIPOS>BOND
      1       1       2 1
      2       1       3 1
      3       1       4 1
      4       1       5 1
      5       2       6 1
@<TRIPOS>ALT_TYPE
CGenFF_4.0_ALT_TYPE_SET
CGenFF_4.0 1 CG331 2 OG311 3 HGA3 4 HGA3 5 HGA3 6 HGP1
@<TRIPOS>MOLECULE
methanol
 6 5 0 0 0
****
USER_CHARGES
INVALID_CHARGES
Pose:  16 Cluster:  16 Fr_nu: 180852 TotEn:   -11.47
@<TRIPOS>ATOM
      1 C1        -72.5560  -16.3599  -58.4763 C.3    1 LIG      -0.04000
      2 O1        -73.8147  -15.8278  -58.1064 O.3    1 LIG      -0.65000
      3 H1        -72.7021  -17.2151  -59.1408 H      1 LIG       0.09000
      4 H2        -72.0128  -16.6701  -57.5800 H      1 LIG       0.09000
      5 H3        -71.9838  -15.5894  -58.9983 H      1 LIG       0.09000
      6 H4        -73.6437  -15.0726  -57.5181 H      1 LIG       0.42000
@<TRIPOS>BOND
      1       1       2 1
      2       1       3 1
      3       1       4 1
      4       1       5 1
      5       2       6 1
@<TRIPOS>ALT_TYPE
CGenFF_4.0_ALT_TYPE_SET
CGenFF_4.0 1 CG331 2 OG311 3 HGA3 4 HGA3 5 HGA3 6 HGP1
@<TRIPOS>MOLECULE
methanol
 6 5 0 0 0
****
USER_CHARGES
INVALID_CHARGES
Pose:  17 Cluster:  17 Fr_nu: 1307472 TotEn:   -11.10
@<TRIPOS>ATOM
      1 C1        -73.7274  -11.3646  -44.1020 C.3    1 LIG      -0.04000
      2 O1        -72.4726  -10.7152  -44.1927 O.3    1 LIG      -0.65000
      3 H1        -73.5759  -12.4453  -44.0448 H      1 LIG       0.09000
      4 H2        -74.3313  -11.1166  -44.9786 H      1 LIG       0.09000
      5 H3        -74.2402  -11.0226  -43.2000 H      1 LIG       0.09000
      6 H4        -72.6483   -9.7600  -44.2417 H      1 LIG       0.42000
@<TRIPOS>BOND
      1       1       2 1
      2       1       3 1
      3       1       4 1
      4       1       5 1
      5       2       6 1
@<TRIPOS>ALT_TYPE
CGenFF_4.0_ALT_TYPE_SET
CGenFF_4.0 1 CG331 2 OG311 3 HGA3 4 HGA3 5 HGA3 6 HGP1
@<TRIPOS>MOLECULE
methanol
 6 5 0 0 0
****
USER_CHARGES
INVALID_CHARGES
Pose:  18 Cluster:  18 Fr_nu: 10917574 TotEn:   -11.07
@<TRIPOS>ATOM
      1 C1        -66.1926  -17.6670  -10.0962 C.3    1 LIG      -0.04000
      2 O1        -65.1484  -17.6381   -9.1405 O.3    1 LIG      -0.65000
      3 H1        -66.2093  -18.6420  -10.5894 H      1 LIG       0.09000
      4 H2        -66.0345  -16.8763  -10.8340 H      1 LIG       0.09000
      5 H3        -67.1451  -17.5025   -9.5870 H      1 LIG       0.09000
      6 H4        -65.1657  -16.7590   -8.7251 H      1 LIG       0.42000
@<TRIPOS>BOND
      1       1       2 1
      2       1       3 1
      3       1       4 1
      4       1       5 1
      5       2       6 1
@<TRIPOS>ALT_TYPE
CGenFF_4.0_ALT_TYPE_SET
CGenFF_4.0 1 CG331 2 OG311 3 HGA3 4 HGA3 5 HGA3 6 HGP1
@<TRIPOS>MOLECULE
methanol
 6 5 0 0 0
****
USER_CHARGES
INVALID_CHARGES
Pose:  19 Cluster:  19 Fr_nu: 2635120 TotEn:   -11.00
@<TRIPOS>ATOM
      1 C1        -57.2764   -3.6275  -18.7084 C.3    1 LIG      -0.04000
      2 O1        -56.2061   -4.1903  -17.9722 O.3    1 LIG      -0.65000
      3 H1        -57.9829   -4.4140  -18.9849 H      1 LIG       0.09000
      4 H2        -56.8863   -3.1413  -19.6063 H      1 LIG       0.09000
      5 H3        -57.7846   -2.8865  -18.0868 H      1 LIG       0.09000
      6 H4        -55.6017   -3.4630  -17.7456 H      1 LIG       0.42000
@<TRIPOS>BOND
      1       1       2 1
      2       1       3 1
      3       1       4 1
      4       1       5 1
      5       2       6 1
@<TRIPOS>ALT_TYPE
CGenFF_4.0_ALT_TYPE_SET
CGenFF_4.0 1 CG331 2 OG311 3 HGA3 4 HGA3 5 HGA3 6 HGP1
@<TRIPOS>MOLECULE
methanol
 6 5 0 0 0
****
USER_CHARGES
INVALID_CHARGES
Pose:  20 Cluster:  20 Fr_nu: 10917403 TotEn:   -11.00
@<TRIPOS>ATOM
      1 C1        -66.1926  -17.6670  -10.0962 C.3    1 LIG      -0.04000
      2 O1        -66.0857  -18.9380   -9.4816 O.3    1 LIG      -0.65000
      3 H1        -65.1959  -17.2366  -10.2205 H      1 LIG       0.09000
      4 H2        -66.8091  -17.0119   -9.4754 H      1 LIG       0.09000
      5 H3        -66.6612  -17.7842  -11.0761 H      1 LIG       0.09000
      6 H4        -66.9886  -19.2869   -9.3884 H      1 LIG       0.42000
@<TRIPOS>BOND
      1       1       2 1
      2       1       3 1
      3       1       4 1
      4       1       5 1
      5       2       6 1
@<TRIPOS>ALT_TYPE
CGenFF_4.0_ALT_TYPE_SET
CGenFF_4.0 1 CG331 2 OG311 3 HGA3 4 HGA3 5 HGA3 6 HGP1
@<TRIPOS>MOLECULE
methanol
 6 5 0 0 0
****
USER_CHARGES
INVALID_CHARGES
Pose:  21 Cluster:  21 Fr_nu: 385173 TotEn:   -10.57
@<TRIPOS>ATOM
      1 C1        -60.6767   -1.9980  -24.4520 C.3    1 LIG      -0.04000
      2 O1        -59.5136   -1.2400  -24.1742 O.3    1 LIG      -0.65000
      3 H1        -61.4707   -1.3336  -24.8018 H      1 LIG       0.09000
      4 H2        -60.9968   -2.5208  -23.5471 H      1 LIG       0.09000
      5 H3        -60.4470   -2.7290  -25.2308 H      1 LIG       0.09000
      6 H4        -58.8332   -1.8633  -23.8671 H      1 LIG       0.42000
@<TRIPOS>BOND
      1       1       2 1
      2       1       3 1
      3       1       4 1
      4       1       5 1
      5       2       6 1
@<TRIPOS>ALT_TYPE
CGenFF_4.0_ALT_TYPE_SET
CGenFF_4.0 1 CG331 2 OG311 3 HGA3 4 HGA3 5 HGA3 6 HGP1
@<TRIPOS>MOLECULE
methanol
 6 5 0 0 0
****
USER_CHARGES
INVALID_CHARGES
Pose:  22 Cluster:  22 Fr_nu: 10968946 TotEn:   -10.52
@<TRIPOS>ATOM
      1 C1        -52.0517  -25.0275  -24.5227 C.3    1 LIG      -0.04000
      2 O1        -51.0848  -25.1433  -23.4951 O.3    1 LIG      -0.65000
      3 H1        -52.4427  -24.0072  -24.5429 H      1 LIG       0.09000
      4 H2        -52.8636  -25.7366  -24.3419 H      1 LIG       0.09000
      5 H3        -51.5800  -25.2535  -25.4818 H      1 LIG       0.09000
      6 H4        -50.7620  -26.0605  -23.5087 H      1 LIG       0.42000
@<TRIPOS>BOND
      1       1       2 1
      2       1       3 1
      3       1       4 1
      4       1       5 1
      5       2       6 1
@<TRIPOS>ALT_TYPE
CGenFF_4.0_ALT_TYPE_SET
CGenFF_4.0 1 CG331 2 OG311 3 HGA3 4 HGA3 5 HGA3 6 HGP1
@<TRIPOS>MOLECULE
methanol
 6 5 0 0 0
****
USER_CHARGES
INVALID_CHARGES
Pose:  23 Cluster:  23 Fr_nu:  50018 TotEn:   -10.15
@<TRIPOS>ATOM
      1 C1        -66.0471  -11.0409  -37.2545 C.3    1 LIG      -0.04000
      2 O1        -67.3833  -10.5766  -37.1944 O.3    1 LIG      -0.65000
      3 H1        -65.5260  -10.5480  -38.0789 H      1 LIG       0.09000
      4 H2        -66.0431  -12.1238  -37.4024 H      1 LIG       0.09000
      5 H3        -65.5451  -10.8017  -36.3141 H      1 LIG       0.09000
      6 H4        -67.8121  -11.0360  -36.4523 H      1 LIG       0.42000
@<TRIPOS>BOND
      1       1       2 1
      2       1       3 1
      3       1       4 1
      4       1       5 1
      5       2       6 1
@<TRIPOS>ALT_TYPE
CGenFF_4.0_ALT_TYPE_SET
CGenFF_4.0 1 CG331 2 OG311 3 HGA3 4 HGA3 5 HGA3 6 HGP1
@<TRIPOS>MOLECULE
methanol
 6 5 0 0 0
****
USER_CHARGES
INVALID_CHARGES
Pose:  24 Cluster:  24 Fr_nu: 2337138 TotEn:   -10.06
@<TRIPOS>ATOM
      1 C1        -74.3782  -13.2955  -48.7179 C.3    1 LIG      -0.04000
      2 O1        -73.5726  -12.3110  -48.0964 O.3    1 LIG      -0.65000
      3 H1        -74.8288  -12.8805  -49.6229 H      1 LIG       0.09000
      4 H2        -75.1590  -13.6193  -48.0250 H      1 LIG       0.09000
      5 H3        -73.7526  -14.1506  -48.9843 H      1 LIG       0.09000
      6 H4        -73.1911  -12.7161  -47.2989 H      1 LIG       0.42000
@<TRIPOS>BOND
      1       1       2 1
      2       1       3 1
      3       1       4 1
      4       1       5 1
      5       2       6 1
@<TRIPOS>ALT_TYPE
CGenFF_4.0_ALT_TYPE_SET
CGenFF_4.0 1 CG331 2 OG311 3 HGA3 4 HGA3 5 HGA3 6 HGP1
@<TRIPOS>MOLECULE
methanol
 6 5 0 0 0
****
USER_CHARGES
INVALID_CHARGES
Pose:  25 Cluster:  25 Fr_nu:  89042 TotEn:    -9.77
@<TRIPOS>ATOM
      1 C1        -72.0353   -3.7273  -30.1157 C.3    1 LIG      -0.04000
      2 O1        -71.5586   -2.3946  -30.1507 O.3    1 LIG      -0.65000
      3 H1        -71.3762   -4.3345  -29.4903 H      1 LIG       0.09000
      4 H2        -72.0657   -4.1311  -31.1309 H      1 LIG       0.09000
      5 H3        -73.0426   -3.7335  -29.6928 H      1 LIG       0.09000
      6 H4        -72.1682   -1.8880  -30.7141 H      1 LIG       0.42000
@<TRIPOS>BOND
      1       1       2 1
      2       1       3 1
      3       1       4 1
      4       1       5 1
      5       2       6 1
@<TRIPOS>ALT_TYPE
CGenFF_4.0_ALT_TYPE_SET
CGenFF_4.0 1 CG331 2 OG311 3 HGA3 4 HGA3 5 HGA3 6 HGP1
@<TRIPOS>MOLECULE
methanol
 6 5 0 0 0
****
USER_CHARGES
INVALID_CHARGES
Pose:  26 Cluster:  26 Fr_nu: 10473200 TotEn:    -9.71
@<TRIPOS>ATOM
      1 C1        -76.9658  -14.5136  -60.4781 C.3    1 LIG      -0.04000
      2 O1        -77.6641  -14.7006  -59.2608 O.3    1 LIG      -0.65000
      3 H1        -76.1869  -15.2743  -60.5728 H      1 LIG       0.09000
      4 H2        -76.5194  -13.5161  -60.4937 H      1 LIG       0.09000
      5 H3        -77.6683  -14.6093  -61.3093 H      1 LIG       0.09000
      6 H4        -78.3452  -14.0081  -59.2131 H      1 LIG       0.42000
@<TRIPOS>BOND
      1       1       2 1
      2       1       3 1
      3       1       4 1
      4       1       5 1
      5       2       6 1
@<TRIPOS>ALT_TYPE
CGenFF_4.0_ALT_TYPE_SET
CGenFF_4.0 1 CG331 2 OG311 3 HGA3 4 HGA3 5 HGA3 6 HGP1
@<TRIPOS>MOLECULE
methanol
 6 5 0 0 0
****
USER_CHARGES
INVALID_CHARGES
Pose:  27 Cluster:  27 Fr_nu: 10838854 TotEn:    -9.55
@<TRIPOS>ATOM
      1 C1        -52.5392    2.6712  -32.9135 C.3    1 LIG      -0.04000
      2 O1        -53.8451    2.6912  -33.4598 O.3    1 LIG      -0.65000
      3 H1        -51.9543    3.4922  -33.3354 H      1 LIG       0.09000
      4 H2        -52.0621    1.7148  -33.1424 H      1 LIG       0.09000
      5 H3        -52.6052    2.7931  -31.8298 H      1 LIG       0.09000
      6 H4        -54.3324    1.9495  -33.0622 H      1 LIG       0.42000
@<TRIPOS>BOND
      1       1       2 1
      2       1       3 1
      3       1       4 1
      4       1       5 1
      5       2       6 1
@<TRIPOS>ALT_TYPE
CGenFF_4.0_ALT_TYPE_SET
CGenFF_4.0 1 CG331 2 OG311 3 HGA3 4 HGA3 5 HGA3 6 HGP1
@<TRIPOS>MOLECULE
methanol
 6 5 0 0 0
****
USER_CHARGES
INVALID_CHARGES
Pose:  28 Cluster:  28 Fr_nu:  50145 TotEn:    -9.41
@<TRIPOS>ATOM
      1 C1        -65.7770  -11.1095  -36.9129 C.3    1 LIG      -0.04000
      2 O1        -66.7246  -12.1482  -37.0788 O.3    1 LIG      -0.65000
      3 H1        -65.0063  -11.1920  -37.6833 H      1 LIG       0.09000
      4 H2        -65.3246  -11.1827  -35.9207 H      1 LIG       0.09000
      5 H3        -66.2842  -10.1467  -37.0099 H      1 LIG       0.09000
      6 H4        -67.3907  -12.0415  -36.3783 H      1 LIG       0.42000
@<TRIPOS>BOND
      1       1       2 1
      2       1       3 1
      3       1       4 1
      4       1       5 1
      5       2       6 1
@<TRIPOS>ALT_TYPE
CGenFF_4.0_ALT_TYPE_SET
CGenFF_4.0 1 CG331 2 OG311 3 HGA3 4 HGA3 5 HGA3 6 HGP1
@<TRIPOS>MOLECULE
methanol
 6 5 0 0 0
****
USER_CHARGES
INVALID_CHARGES
Pose:  29 Cluster:  29 Fr_nu: 697503 TotEn:    -9.36
@<TRIPOS>ATOM
      1 C1        -73.5185  -12.4558  -43.1043 C.3    1 LIG      -0.04000
      2 O1        -72.2320  -12.7475  -42.5902 O.3    1 LIG      -0.65000
      3 H1        -73.7437  -13.1339  -43.9311 H      1 LIG       0.09000
      4 H2        -73.5471  -11.4196  -43.4509 H      1 LIG       0.09000
      5 H3        -74.2577  -12.5933  -42.3117 H      1 LIG       0.09000
      6 H4        -72.0687  -12.1263  -41.8600 H      1 LIG       0.42000
@<TRIPOS>BOND
      1       1       2 1
      2       1       3 1
      3       1       4 1
      4       1       5 1
      5       2       6 1
@<TRIPOS>ALT_TYPE
CGenFF_4.0_ALT_TYPE_SET
CGenFF_4.0 1 CG331 2 OG311 3 HGA3 4 HGA3 5 HGA3 6 HGP1
@<TRIPOS>MOLECULE
methanol
 6 5 0 0 0
****
USER_CHARGES
INVALID_CHARGES
Pose:  30 Cluster:  30 Fr_nu: 458320 TotEn:    -9.08
@<TRIPOS>ATOM
      1 C1        -73.4591  -11.1950  -44.8707 C.3    1 LIG      -0.04000
      2 O1        -72.6349  -10.4914  -45.7818 O.3    1 LIG      -0.65000
      3 H1        -73.1139  -12.2286  -44.7894 H      1 LIG       0.09000
      4 H2        -74.4940  -11.1719  -45.2214 H      1 LIG       0.09000
      5 H3        -73.3974  -10.7145  -43.8915 H      1 LIG       0.09000
      6 H4        -72.9722   -9.5803  -45.8270 H      1 LIG       0.42000
@<TRIPOS>BOND
      1       1       2 1
      2       1       3 1
      3       1       4 1
      4       1       5 1
      5       2       6 1
@<TRIPOS>ALT_TYPE
CGenFF_4.0_ALT_TYPE_SET
CGenFF_4.0 1 CG331 2 OG311 3 HGA3 4 HGA3 5 HGA3 6 HGP1
@<TRIPOS>MOLECULE
methanol
 6 5 0 0 0
****
USER_CHARGES
INVALID_CHARGES
Pose:  31 Cluster:  31 Fr_nu: 3299232 TotEn:    -9.07
@<TRIPOS>ATOM
      1 C1        -82.0895  -28.9151  -34.4261 C.3    1 LIG      -0.04000
      2 O1        -81.3356  -29.9217  -35.0763 O.3    1 LIG      -0.65000
      3 H1        -83.1547  -29.0887  -34.5973 H      1 LIG       0.09000
      4 H2        -81.8022  -27.9349  -34.8149 H      1 LIG       0.09000
      5 H3        -81.8841  -28.9540  -33.3537 H      1 LIG       0.09000
      6 H4        -80.3976  -29.7336  -34.9016 H      1 LIG       0.42000
@<TRIPOS>BOND
      1       1       2 1
      2       1       3 1
      3       1       4 1
      4       1       5 1
      5       2       6 1
@<TRIPOS>ALT_TYPE
CGenFF_4.0_ALT_TYPE_SET
CGenFF_4.0 1 CG331 2 OG311 3 HGA3 4 HGA3 5 HGA3 6 HGP1
@<TRIPOS>MOLECULE
methanol
 6 5 0 0 0
****
USER_CHARGES
INVALID_CHARGES
Pose:  32 Cluster:  32 Fr_nu: 2603627 TotEn:    -8.98
@<TRIPOS>ATOM
      1 C1        -74.5974  -12.9323  -48.2573 C.3    1 LIG      -0.04000
      2 O1        -74.5038  -14.3205  -48.5188 O.3    1 LIG      -0.65000
      3 H1        -74.4133  -12.3740  -49.1785 H      1 LIG       0.09000
      4 H2        -73.8633  -12.6535  -47.4970 H      1 LIG       0.09000
      5 H3        -75.6017  -12.7063  -47.8915 H      1 LIG       0.09000
      6 H4        -74.6727  -14.7813  -47.6792 H      1 LIG       0.42000
@<TRIPOS>BOND
      1       1       2 1
      2       1       3 1
      3       1       4 1
      4       1       5 1
      5       2       6 1
@<TRIPOS>ALT_TYPE
CGenFF_4.0_ALT_TYPE_SET
CGenFF_4.0 1 CG331 2 OG311 3 HGA3 4 HGA3 5 HGA3 6 HGP1
@<TRIPOS>MOLECULE
methanol
 6 5 0 0 0
****
USER_CHARGES
INVALID_CHARGES
Pose:  33 Cluster:  33 Fr_nu: 4635246 TotEn:    -8.82
@<TRIPOS>ATOM
      1 C1        -79.3857  -31.9788  -35.7766 C.3    1 LIG      -0.04000
      2 O1        -80.2180  -30.8406  -35.9033 O.3    1 LIG      -0.65000
      3 H1        -79.8011  -32.8020  -36.3631 H      1 LIG       0.09000
      4 H2        -79.3168  -32.2657  -34.7242 H      1 LIG       0.09000
      5 H3        -78.3891  -31.7340  -36.1515 H      1 LIG       0.09000
      6 H4        -79.8173  -30.1330  -35.3699 H      1 LIG       0.42000
@<TRIPOS>BOND
      1       1       2 1
      2       1       3 1
      3       1       4 1
      4       1       5 1
      5       2       6 1
@<TRIPOS>ALT_TYPE
CGenFF_4.0_ALT_TYPE_SET
CGenFF_4.0 1 CG331 2 OG311 3 HGA3 4 HGA3 5 HGA3 6 HGP1
@<TRIPOS>MOLECULE
methanol
 6 5 0 0 0
****
USER_CHARGES
INVALID_CHARGES
Pose:  34 Cluster:  34 Fr_nu: 159105 TotEn:    -8.72
@<TRIPOS>ATOM
      1 C1        -49.2689   -9.5698  -27.3673 C.3    1 LIG      -0.04000
      2 O1        -50.6801   -9.5835  -27.4799 O.3    1 LIG      -0.65000
      3 H1        -48.9869   -9.3204  -26.3414 H      1 LIG       0.09000
      4 H2        -48.8543   -8.8328  -28.0598 H      1 LIG       0.09000
      5 H3        -48.8826  -10.5605  -27.6183 H      1 LIG       0.09000
      6 H4        -50.8908   -9.8081  -28.4024 H      1 LIG       0.42000
@<TRIPOS>BOND
      1       1       2 1
      2       1       3 1
      3       1       4 1
      4       1       5 1
      5       2       6 1
@<TRIPOS>ALT_TYPE
CGenFF_4.0_ALT_TYPE_SET
CGenFF_4.0 1 CG331 2 OG311 3 HGA3 4 HGA3 5 HGA3 6 HGP1
@<TRIPOS>MOLECULE
methanol
 6 5 0 0 0
****
USER_CHARGES
INVALID_CHARGES
Pose:  35 Cluster:  35 Fr_nu: 7843208 TotEn:    -8.71
@<TRIPOS>ATOM
      1 C1        -78.6389   -8.1935  -56.4149 C.3    1 LIG      -0.04000
      2 O1        -77.7892   -9.1997  -55.8952 O.3    1 LIG      -0.65000
      3 H1        -78.0521   -7.4950  -57.0165 H      1 LIG       0.09000
      4 H2        -79.1236   -7.6634  -55.5911 H      1 LIG       0.09000
      5 H3        -79.4007   -8.6611  -57.0431 H      1 LIG       0.09000
      6 H4        -78.3451   -9.7988  -55.3682 H      1 LIG       0.42000
@<TRIPOS>BOND
      1       1       2 1
      2       1       3 1
      3       1       4 1
      4       1       5 1
      5       2       6 1
@<TRIPOS>ALT_TYPE
CGenFF_4.0_ALT_TYPE_SET
CGenFF_4.0 1 CG331 2 OG311 3 HGA3 4 HGA3 5 HGA3 6 HGP1
@<TRIPOS>MOLECULE
methanol
 6 5 0 0 0
****
USER_CHARGES
INVALID_CHARGES
Pose:  36 Cluster:  36 Fr_nu: 10474391 TotEn:    -8.65
@<TRIPOS>ATOM
      1 C1        -76.1291  -14.6737  -60.7793 C.3    1 LIG      -0.04000
      2 O1        -75.1183  -15.4986  -60.2296 O.3    1 LIG      -0.65000
      3 H1        -76.6370  -14.1342  -59.9760 H      1 LIG       0.09000
      4 H2        -76.8454  -15.2902  -61.3282 H      1 LIG       0.09000
      5 H3        -75.6695  -13.9562  -61.4631 H      1 LIG       0.09000
      6 H4        -74.6913  -15.9600  -60.9716 H      1 LIG       0.42000
@<TRIPOS>BOND
      1       1       2 1
      2       1       3 1
      3       1       4 1
      4       1       5 1
      5       2       6 1
@<TRIPOS>ALT_TYPE
CGenFF_4.0_ALT_TYPE_SET
CGenFF_4.0 1 CG331 2 OG311 3 HGA3 4 HGA3 5 HGA3 6 HGP1
@<TRIPOS>MOLECULE
methanol
 6 5 0 0 0
****
USER_CHARGES
INVALID_CHARGES
Pose:  37 Cluster:  37 Fr_nu: 177460 TotEn:    -8.62
@<TRIPOS>ATOM
      1 C1        -74.1994  -12.6678  -47.6766 C.3    1 LIG      -0.04000
      2 O1        -73.0237  -11.9563  -47.3361 O.3    1 LIG      -0.65000
      3 H1        -74.8755  -12.0119  -48.2306 H      1 LIG       0.09000
      4 H2        -74.6866  -13.0255  -46.7660 H      1 LIG       0.09000
      5 H3        -73.9295  -13.5215  -48.3026 H      1 LIG       0.09000
      6 H4        -72.4500  -12.5703  -46.8466 H      1 LIG       0.42000
@<TRIPOS>BOND
      1       1       2 1
      2       1       3 1
      3       1       4 1
      4       1       5 1
      5       2       6 1
@<TRIPOS>ALT_TYPE
CGenFF_4.0_ALT_TYPE_SET
CGenFF_4.0 1 CG331 2 OG311 3 HGA3 4 HGA3 5 HGA3 6 HGP1
@<TRIPOS>MOLECULE
methanol
 6 5 0 0 0
****
USER_CHARGES
INVALID_CHARGES
Pose:  38 Cluster:  38 Fr_nu: 217322 TotEn:    -8.46
@<TRIPOS>ATOM
      1 C1        -76.6521  -10.9178  -40.0873 C.3    1 LIG      -0.04000
      2 O1        -76.3166  -10.3472  -41.3388 O.3    1 LIG      -0.65000
      3 H1        -77.0578  -10.1445  -39.4304 H      1 LIG       0.09000
      4 H2        -75.7604  -11.3619  -39.6375 H      1 LIG       0.09000
      5 H3        -77.4054  -11.6940  -40.2410 H      1 LIG       0.09000
      6 H4        -75.9608  -11.0628  -41.8928 H      1 LIG       0.42000
@<TRIPOS>BOND
      1       1       2 1
      2       1       3 1
      3       1       4 1
      4       1       5 1
      5       2       6 1
@<TRIPOS>ALT_TYPE
CGenFF_4.0_ALT_TYPE_SET
CGenFF_4.0 1 CG331 2 OG311 3 HGA3 4 HGA3 5 HGA3 6 HGP1
@<TRIPOS>MOLECULE
methanol
 6 5 0 0 0
****
USER_CHARGES
INVALID_CHARGES
Pose:  39 Cluster:  39 Fr_nu: 10927864 TotEn:    -8.42
@<TRIPOS>ATOM
      1 C1        -51.8541    2.0708  -31.4402 C.3    1 LIG      -0.04000
      2 O1        -52.0738    1.2744  -32.5899 O.3    1 LIG      -0.65000
      3 H1        -52.3493    3.0369  -31.5651 H      1 LIG       0.09000
      4 H2        -50.7804    2.2157  -31.2959 H      1 LIG       0.09000
      5 H3        -52.2711    1.5602  -30.5690 H      1 LIG       0.09000
      6 H4        -51.6200    0.4272  -32.4414 H      1 LIG       0.42000
@<TRIPOS>BOND
      1       1       2 1
      2       1       3 1
      3       1       4 1
      4       1       5 1
      5       2       6 1
@<TRIPOS>ALT_TYPE
CGenFF_4.0_ALT_TYPE_SET
CGenFF_4.0 1 CG331 2 OG311 3 HGA3 4 HGA3 5 HGA3 6 HGP1
@<TRIPOS>MOLECULE
methanol
 6 5 0 0 0
****
USER_CHARGES
INVALID_CHARGES
Pose:  40 Cluster:  40 Fr_nu: 1228434 TotEn:    -8.35
@<TRIPOS>ATOM
      1 C1        -50.7580  -11.6332  -42.2110 C.3    1 LIG      -0.04000
      2 O1        -50.4001  -12.9000  -41.6900 O.3    1 LIG      -0.65000
      3 H1        -51.4954  -11.7610  -43.0073 H      1 LIG       0.09000
      4 H2        -49.8675  -11.1338  -42.6012 H      1 LIG       0.09000
      5 H3        -51.1909  -11.0289  -41.4103 H      1 LIG       0.09000
      6 H4        -49.7456  -12.7453  -40.9875 H      1 LIG       0.42000
@<TRIPOS>BOND
      1       1       2 1
      2       1       3 1
      3       1       4 1
      4       1       5 1
      5       2       6 1
@<TRIPOS>ALT_TYPE
CGenFF_4.0_ALT_TYPE_SET
CGenFF_4.0 1 CG331 2 OG311 3 HGA3 4 HGA3 5 HGA3 6 HGP1
@<TRIPOS>MOLECULE
methanol
 6 5 0 0 0
****
USER_CHARGES
INVALID_CHARGES
Pose:  41 Cluster:  41 Fr_nu: 210120 TotEn:    -8.27
@<TRIPOS>ATOM
      1 C1        -52.1690  -10.1575  -42.8968 C.3    1 LIG      -0.04000
      2 O1        -52.6240   -9.1930  -43.8280 O.3    1 LIG      -0.65000
      3 H1        -52.8406  -11.0194  -42.9062 H      1 LIG       0.09000
      4 H2        -52.1403   -9.7154  -41.8976 H      1 LIG       0.09000
      5 H3        -51.1639  -10.4786  -43.1800 H      1 LIG       0.09000
      6 H4        -52.0037   -8.4450  -43.7905 H      1 LIG       0.42000
@<TRIPOS>BOND
      1       1       2 1
      2       1       3 1
      3       1       4 1
      4       1       5 1
      5       2       6 1
@<TRIPOS>ALT_TYPE
CGenFF_4.0_ALT_TYPE_SET
CGenFF_4.0 1 CG331 2 OG311 3 HGA3 4 HGA3 5 HGA3 6 HGP1
@<TRIPOS>MOLECULE
methanol
 6 5 0 0 0
****
USER_CHARGES
INVALID_CHARGES
Pose:  42 Cluster:  42 Fr_nu: 214697 TotEn:    -7.75
@<TRIPOS>ATOM
      1 C1        -77.1337  -11.0380  -40.2410 C.3    1 LIG      -0.04000
      2 O1        -76.6217  -10.0104  -39.4127 O.3    1 LIG      -0.65000
      3 H1        -77.1079  -10.7132  -41.2841 H      1 LIG       0.09000
      4 H2        -78.1605  -11.2681  -39.9453 H      1 LIG       0.09000
      5 H3        -76.5144  -11.9304  -40.1243 H      1 LIG       0.09000
      6 H4        -76.6610  -10.3355  -38.4970 H      1 LIG       0.42000
@<TRIPOS>BOND
      1       1       2 1
      2       1       3 1
      3       1       4 1
      4       1       5 1
      5       2       6 1
@<TRIPOS>ALT_TYPE
CGenFF_4.0_ALT_TYPE_SET
CGenFF_4.0 1 CG331 2 OG311 3 HGA3 4 HGA3 5 HGA3 6 HGP1
@<TRIPOS>MOLECULE
methanol
 6 5 0 0 0
****
USER_CHARGES
INVALID_CHARGES
Pose:  43 Cluster:  43 Fr_nu: 774941 TotEn:    -7.43
@<TRIPOS>ATOM
      1 C1        -72.2441  -16.9098  -60.3769 C.3    1 LIG      -0.04000
      2 O1        -72.2660  -16.9153  -58.9613 O.3    1 LIG      -0.65000
      3 H1        -71.9908  -17.9081  -60.7420 H      1 LIG       0.09000
      4 H2        -71.5063  -16.1838  -60.7280 H      1 LIG       0.09000
      5 H3        -73.2331  -16.6292  -60.7466 H      1 LIG       0.09000
      6 H4        -72.4939  -16.0140  -58.6757 H      1 LIG       0.42000
@<TRIPOS>BOND
      1       1       2 1
      2       1       3 1
      3       1       4 1
      4       1       5 1
      5       2       6 1
@<TRIPOS>ALT_TYPE
CGenFF_4.0_ALT_TYPE_SET
CGenFF_4.0 1 CG331 2 OG311 3 HGA3 4 HGA3 5 HGA3 6 HGP1
@<TRIPOS>MOLECULE
methanol
 6 5 0 0 0
****
USER_CHARGES
INVALID_CHARGES
Pose:  44 Cluster:  44 Fr_nu: 238482 TotEn:    -7.34
@<TRIPOS>ATOM
      1 C1        -76.4719  -11.0096  -40.2744 C.3    1 LIG      -0.04000
      2 O1        -77.1534  -11.6752  -41.3218 O.3    1 LIG      -0.65000
      3 H1        -77.1761  -10.7732  -39.4729 H      1 LIG       0.09000
      4 H2        -76.0192  -10.0919  -40.6585 H      1 LIG       0.09000
      5 H3        -75.6888  -11.6653  -39.8867 H      1 LIG       0.09000
      6 H4        -76.4966  -11.8678  -42.0127 H      1 LIG       0.42000
@<TRIPOS>BOND
      1       1       2 1
      2       1       3 1
      3       1       4 1
      4       1       5 1
      5       2       6 1
@<TRIPOS>ALT_TYPE
CGenFF_4.0_ALT_TYPE_SET
CGenFF_4.0 1 CG331 2 OG311 3 HGA3 4 HGA3 5 HGA3 6 HGP1
@<TRIPOS>MOLECULE
methanol
 6 5 0 0 0
****
USER_CHARGES
INVALID_CHARGES
Pose:  45 Cluster:  45 Fr_nu: 322653 TotEn:    -7.25
@<TRIPOS>ATOM
      1 C1        -72.5634  -16.5100  -60.4620 C.3    1 LIG      -0.04000
      2 O1        -73.9099  -16.0791  -60.3860 O.3    1 LIG      -0.65000
      3 H1        -72.2161  -16.8000  -59.4673 H      1 LIG       0.09000
      4 H2        -71.9425  -15.7007  -60.8547 H      1 LIG       0.09000
      5 H3        -72.5029  -17.3710  -61.1318 H      1 LIG       0.09000
      6 H4        -74.1814  -15.8307  -61.2862 H      1 LIG       0.42000
@<TRIPOS>BOND
      1       1       2 1
      2       1       3 1
      3       1       4 1
      4       1       5 1
      5       2       6 1
@<TRIPOS>ALT_TYPE
CGenFF_4.0_ALT_TYPE_SET
CGenFF_4.0 1 CG331 2 OG311 3 HGA3 4 HGA3 5 HGA3 6 HGP1
@<TRIPOS>MOLECULE
methanol
 6 5 0 0 0
****
USER_CHARGES
INVALID_CHARGES
Pose:  46 Cluster:  46 Fr_nu: 232660 TotEn:    -7.08
@<TRIPOS>ATOM
      1 C1        -76.5061  -10.8514  -40.5195 C.3    1 LIG      -0.04000
      2 O1        -77.8203  -11.3226  -40.2844 O.3    1 LIG      -0.65000
      3 H1        -76.5189  -10.1267  -41.3374 H      1 LIG       0.09000
      4 H2        -75.8565  -11.6926  -40.7742 H      1 LIG       0.09000
      5 H3        -76.1343  -10.3678  -39.6131 H      1 LIG       0.09000
      6 H4        -77.7678  -11.9621  -39.5536 H      1 LIG       0.42000
@<TRIPOS>BOND
      1       1       2 1
      2       1       3 1
      3       1       4 1
      4       1       5 1
      5       2       6 1
@<TRIPOS>ALT_TYPE
CGenFF_4.0_ALT_TYPE_SET
CGenFF_4.0 1 CG331 2 OG311 3 HGA3 4 HGA3 5 HGA3 6 HGP1
@<TRIPOS>MOLECULE
methanol
 6 5 0 0 0
****
USER_CHARGES
INVALID_CHARGES
Pose:  47 Cluster:  47 Fr_nu: 235825 TotEn:    -6.56
@<TRIPOS>ATOM
      1 C1        -51.3140  -11.1684  -42.3407 C.3    1 LIG      -0.04000
      2 O1        -52.0217   -9.9777  -42.6337 O.3    1 LIG      -0.65000
      3 H1        -51.9730  -11.8654  -41.8172 H      1 LIG       0.09000
      4 H2        -50.4463  -10.9340  -41.7188 H      1 LIG       0.09000
      5 H3        -50.9776  -11.6214  -43.2762 H      1 LIG       0.09000
      6 H4        -51.4049   -9.3856  -43.0969 H      1 LIG       0.42000
@<TRIPOS>BOND
      1       1       2 1
      2       1       3 1
      3       1       4 1
      4       1       5 1
      5       2       6 1
@<TRIPOS>ALT_TYPE
CGenFF_4.0_ALT_TYPE_SET
CGenFF_4.0 1 CG331 2 OG311 3 HGA3 4 HGA3 5 HGA3 6 HGP1
@<TRIPOS>MOLECULE
methanol
 6 5 0 0 0
****
USER_CHARGES
INVALID_CHARGES
Pose:  48 Cluster:  48 Fr_nu:  61011 TotEn:    -6.21
@<TRIPOS>ATOM
      1 C1        -77.1843  -14.6547  -43.3360 C.3    1 LIG      -0.04000
      2 O1        -77.5149  -15.9519  -42.8753 O.3    1 LIG      -0.65000
      3 H1        -77.4573  -14.5610  -44.3900 H      1 LIG       0.09000
      4 H2        -76.1120  -14.4845  -43.2099 H      1 LIG       0.09000
      5 H3        -77.7395  -13.9175  -42.7513 H      1 LIG       0.09000
      6 H4        -77.2581  -15.9963  -41.9383 H      1 LIG       0.42000
@<TRIPOS>BOND
      1       1       2 1
      2       1       3 1
      3       1       4 1
      4       1       5 1
      5       2       6 1
@<TRIPOS>ALT_TYPE
CGenFF_4.0_ALT_TYPE_SET
CGenFF_4.0 1 CG331 2 OG311 3 HGA3 4 HGA3 5 HGA3 6 HGP1
@<TRIPOS>MOLECULE
methanol
 6 5 0 0 0
****
USER_CHARGES
INVALID_CHARGES
Pose:  49 Cluster:  49 Fr_nu:  40970 TotEn:    -6.17
@<TRIPOS>ATOM
      1 C1        -52.0875    2.1903  -31.9022 C.3    1 LIG      -0.04000
      2 O1        -52.3224    2.4711  -30.5345 O.3    1 LIG      -0.65000
      3 H1        -51.0700    2.4885  -32.1666 H      1 LIG       0.09000
      4 H2        -52.8093    2.7350  -32.5161 H      1 LIG       0.09000
      5 H3        -52.2055    1.1173  -32.0701 H      1 LIG       0.09000
      6 H4        -53.2335    2.1934  -30.3384 H      1 LIG       0.42000
@<TRIPOS>BOND
      1       1       2 1
      2       1       3 1
      3       1       4 1
      4       1       5 1
      5       2       6 1
@<TRIPOS>ALT_TYPE
CGenFF_4.0_ALT_TYPE_SET
CGenFF_4.0 1 CG331 2 OG311 3 HGA3 4 HGA3 5 HGA3 6 HGP1
@<TRIPOS>MOLECULE
furan
 9 9 0 0 0
****
USER_CHARGES
INVALID_CHARGES
Pose:   1 Cluster:   1 Fr_nu:    136 TotEn:   -10.99
@<TRIPOS>ATOM
      1 C1        -75.8507  -12.1167  -41.6949 C.2    1 LIG      -0.26000
      2 C2        -75.8993  -11.6232  -40.3693 C.2    1 LIG      -0.26000
      3 C3        -77.0399  -11.7519  -42.2821 C.2    1 LIG       0.09300
      4 C4        -77.1146  -10.9919  -40.2410 C.2    1 LIG       0.09300
      5 O1        -77.8158  -11.0658  -41.4026 O.3    1 LIG      -0.29200
      6 H1        -75.0495  -12.6696  -42.1636 H      1 LIG       0.17500
      7 H2        -75.1429  -11.7158  -39.6033 H      1 LIG       0.17500
      8 H3        -77.4630  -11.8955  -43.2657 H      1 LIG       0.13800
      9 H4        -77.6036  -10.4690  -39.4320 H      1 LIG       0.13800
@<TRIPOS>BOND
      1       1       2 1
      2       1       3 2
      3       2       4 2
      4       3       5 1
      5       4       5 1
      6       1       6 1
      7       2       7 1
      8       3       8 1
      9       4       9 1
@<TRIPOS>ALT_TYPE
CGenFF_4.0_ALT_TYPE_SET
CGenFF_4.0 1 CG2R51 2 CG2R51 3 CG2R51 4 CG2R51 5 OG2R50 6 HGR51 7 HGR51 8 HGR52 9 HGR52
@<TRIPOS>MOLECULE
furan
 9 9 0 0 0
****
USER_CHARGES
INVALID_CHARGES
Pose:   2 Cluster:   2 Fr_nu:  63573 TotEn:   -10.24
@<TRIPOS>ATOM
      1 C1        -76.8889  -12.0442  -43.0706 C.2    1 LIG      -0.26000
      2 C2        -76.6181  -13.4287  -42.9559 C.2    1 LIG      -0.26000
      3 C3        -75.7411  -11.3966  -42.6765 C.2    1 LIG       0.09300
      4 C4        -75.3241  -13.5284  -42.5001 C.2    1 LIG       0.09300
      5 O1        -74.7825  -12.2941  -42.3273 O.3    1 LIG      -0.29200
      6 H1        -77.8060  -11.5769  -43.3988 H      1 LIG       0.17500
      7 H2        -77.2828  -14.2510  -43.1780 H      1 LIG       0.17500
      8 H3        -75.4603  -10.3567  -42.5936 H      1 LIG       0.13800
      9 H4        -74.6776  -14.3603  -42.2616 H      1 LIG       0.13800
@<TRIPOS>BOND
      1       1       2 1
      2       1       3 2
      3       2       4 2
      4       3       5 1
      5       4       5 1
      6       1       6 1
      7       2       7 1
      8       3       8 1
      9       4       9 1
@<TRIPOS>ALT_TYPE
CGenFF_4.0_ALT_TYPE_SET
CGenFF_4.0 1 CG2R51 2 CG2R51 3 CG2R51 4 CG2R51 5 OG2R50 6 HGR51 7 HGR51 8 HGR52 9 HGR52
@<TRIPOS>MOLECULE
furan
 9 9 0 0 0
****
USER_CHARGES
INVALID_CHARGES
Pose:   3 Cluster:   3 Fr_nu: 179424 TotEn:   -10.15
@<TRIPOS>ATOM
      1 C1        -74.6186  -12.9281  -42.8578 C.2    1 LIG      -0.26000
      2 C2        -75.1027  -11.7227  -43.4199 C.2    1 LIG      -0.26000
      3 C3        -73.2462  -12.8437  -42.8971 C.2    1 LIG       0.09300
      4 C4        -73.9916  -10.9877  -43.7625 C.2    1 LIG       0.09300
      5 O1        -72.8560  -11.6640  -43.4470 O.3    1 LIG      -0.29200
      6 H1        -75.1975  -13.7550  -42.4728 H      1 LIG       0.17500
      7 H2        -76.1326  -11.4266  -43.5578 H      1 LIG       0.17500
      8 H3        -72.4476  -13.5026  -42.5887 H      1 LIG       0.13800
      9 H4        -73.8476  -10.0172  -44.2147 H      1 LIG       0.13800
@<TRIPOS>BOND
      1       1       2 1
      2       1       3 2
      3       2       4 2
      4       3       5 1
      5       4       5 1
      6       1       6 1
      7       2       7 1
      8       3       8 1
      9       4       9 1
@<TRIPOS>ALT_TYPE
CGenFF_4.0_ALT_TYPE_SET
CGenFF_4.0 1 CG2R51 2 CG2R51 3 CG2R51 4 CG2R51 5 OG2R50 6 HGR51 7 HGR51 8 HGR52 9 HGR52
@<TRIPOS>MOLECULE
furan
 9 9 0 0 0
****
USER_CHARGES
INVALID_CHARGES
Pose:   4 Cluster:   4 Fr_nu: 125374 TotEn:    -9.43
@<TRIPOS>ATOM
      1 C1        -53.6430  -11.3853  -45.8150 C.2    1 LIG      -0.26000
      2 C2        -53.0146  -10.9106  -44.6390 C.2    1 LIG      -0.26000
      3 C3        -54.1049  -10.2717  -46.4774 C.2    1 LIG       0.09300
      4 C4        -53.1372   -9.5409  -44.6666 C.2    1 LIG       0.09300
      5 O1        -53.8005   -9.1434  -45.7840 O.3    1 LIG      -0.29200
      6 H1        -53.7468  -12.4107  -46.1391 H      1 LIG       0.17500
      7 H2        -52.5325  -11.4939  -43.8679 H      1 LIG       0.17500
      8 H3        -54.6397  -10.1211  -47.4038 H      1 LIG       0.13800
      9 H4        -52.8231   -8.7487  -44.0026 H      1 LIG       0.13800
@<TRIPOS>BOND
      1       1       2 1
      2       1       3 2
      3       2       4 2
      4       3       5 1
      5       4       5 1
      6       1       6 1
      7       2       7 1
      8       3       8 1
      9       4       9 1
@<TRIPOS>ALT_TYPE
CGenFF_4.0_ALT_TYPE_SET
CGenFF_4.0 1 CG2R51 2 CG2R51 3 CG2R51 4 CG2R51 5 OG2R50 6 HGR51 7 HGR51 8 HGR52 9 HGR52
@<TRIPOS>MOLECULE
furan
 9 9 0 0 0
****
USER_CHARGES
INVALID_CHARGES
Pose:   5 Cluster:   5 Fr_nu: 3437389 TotEn:    -9.33
@<TRIPOS>ATOM
      1 C1        -51.4008    2.9115  -32.4173 C.2    1 LIG      -0.26000
      2 C2        -51.4950    4.1158  -33.1549 C.2    1 LIG      -0.26000
      3 C3        -52.6311    2.3046  -32.5182 C.2    1 LIG       0.09300
      4 C4        -52.7760    4.1589  -33.6540 C.2    1 LIG       0.09300
      5 O1        -53.4750    3.0585  -33.2705 O.3    1 LIG      -0.29200
      6 H1        -50.5437    2.5334  -31.8791 H      1 LIG       0.17500
      7 H2        -50.7253    4.8593  -33.3042 H      1 LIG       0.17500
      8 H3        -53.0438    1.3830  -32.1344 H      1 LIG       0.13800
      9 H4        -53.3161    4.8659  -34.2667 H      1 LIG       0.13800
@<TRIPOS>BOND
      1       1       2 1
      2       1       3 2
      3       2       4 2
      4       3       5 1
      5       4       5 1
      6       1       6 1
      7       2       7 1
      8       3       8 1
      9       4       9 1
@<TRIPOS>ALT_TYPE
CGenFF_4.0_ALT_TYPE_SET
CGenFF_4.0 1 CG2R51 2 CG2R51 3 CG2R51 4 CG2R51 5 OG2R50 6 HGR51 7 HGR51 8 HGR52 9 HGR52
@<TRIPOS>MOLECULE
furan
 9 9 0 0 0
****
USER_CHARGES
INVALID_CHARGES
Pose:   6 Cluster:   6 Fr_nu: 178726 TotEn:    -9.07
@<TRIPOS>ATOM
      1 C1        -73.9922  -12.8702  -43.5269 C.2    1 LIG      -0.26000
      2 C2        -73.2560  -11.6640  -43.4470 C.2    1 LIG      -0.26000
      3 C3        -74.5993  -12.8661  -44.7612 C.2    1 LIG       0.09300
      4 C4        -73.4655  -11.0090  -44.6382 C.2    1 LIG       0.09300
      5 O1        -74.2831  -11.7352  -45.4449 O.3    1 LIG      -0.29200
      6 H1        -74.0710  -13.6452  -42.7783 H      1 LIG       0.17500
      7 H2        -72.6485  -11.3158  -42.6242 H      1 LIG       0.17500
      8 H3        -75.2511  -13.5568  -45.2760 H      1 LIG       0.13800
      9 H4        -73.1225  -10.0686  -45.0446 H      1 LIG       0.13800
@<TRIPOS>BOND
      1       1       2 1
      2       1       3 2
      3       2       4 2
      4       3       5 1
      5       4       5 1
      6       1       6 1
      7       2       7 1
      8       3       8 1
      9       4       9 1
@<TRIPOS>ALT_TYPE
CGenFF_4.0_ALT_TYPE_SET
CGenFF_4.0 1 CG2R51 2 CG2R51 3 CG2R51 4 CG2R51 5 OG2R50 6 HGR51 7 HGR51 8 HGR52 9 HGR52
@<TRIPOS>MOLECULE
furan
 9 9 0 0 0
****
USER_CHARGES
INVALID_CHARGES
Pose:   7 Cluster:   7 Fr_nu:  80573 TotEn:    -8.94
@<TRIPOS>ATOM
      1 C1        -74.1289  -12.4754  -43.7649 C.2    1 LIG      -0.26000
      2 C2        -75.1121  -13.1090  -42.9680 C.2    1 LIG      -0.26000
      3 C3        -74.4069  -11.1291  -43.7158 C.2    1 LIG       0.09300
      4 C4        -75.9207  -12.1049  -42.4887 C.2    1 LIG       0.09300
      5 O1        -75.4976  -10.8949  -42.9399 O.3    1 LIG      -0.29200
      6 H1        -73.3192  -12.9415  -44.3075 H      1 LIG       0.17500
      7 H2        -75.2178  -14.1655  -42.7678 H      1 LIG       0.17500
      8 H3        -73.9480  -10.2545  -44.1534 H      1 LIG       0.13800
      9 H4        -76.7914  -12.0872  -41.8495 H      1 LIG       0.13800
@<TRIPOS>BOND
      1       1       2 1
      2       1       3 2
      3       2       4 2
      4       3       5 1
      5       4       5 1
      6       1       6 1
      7       2       7 1
      8       3       8 1
      9       4       9 1
@<TRIPOS>ALT_TYPE
CGenFF_4.0_ALT_TYPE_SET
CGenFF_4.0 1 CG2R51 2 CG2R51 3 CG2R51 4 CG2R51 5 OG2R50 6 HGR51 7 HGR51 8 HGR52 9 HGR52
@<TRIPOS>MOLECULE
furan
 9 9 0 0 0
****
USER_CHARGES
INVALID_CHARGES
Pose:   8 Cluster:   8 Fr_nu:  10107 TotEn:    -8.66
@<TRIPOS>ATOM
      1 C1        -76.0249  -13.4982  -42.8125 C.2    1 LIG      -0.26000
      2 C2        -75.7763  -12.4403  -41.9057 C.2    1 LIG      -0.26000
      3 C3        -76.9169  -13.0069  -43.7372 C.2    1 LIG       0.09300
      4 C4        -76.5340  -11.3780  -42.3410 C.2    1 LIG       0.09300
      5 O1        -77.2322  -11.7152  -43.4570 O.3    1 LIG      -0.29200
      6 H1        -75.6067  -14.4942  -42.7941 H      1 LIG       0.17500
      7 H2        -75.1260  -12.4507  -41.0429 H      1 LIG       0.17500
      8 H3        -77.3973  -13.4268  -44.6090 H      1 LIG       0.13800
      9 H4        -76.6788  -10.3680  -41.9862 H      1 LIG       0.13800
@<TRIPOS>BOND
      1       1       2 1
      2       1       3 2
      3       2       4 2
      4       3       5 1
      5       4       5 1
      6       1       6 1
      7       2       7 1
      8       3       8 1
      9       4       9 1
@<TRIPOS>ALT_TYPE
CGenFF_4.0_ALT_TYPE_SET
CGenFF_4.0 1 CG2R51 2 CG2R51 3 CG2R51 4 CG2R51 5 OG2R50 6 HGR51 7 HGR51 8 HGR52 9 HGR52
@<TRIPOS>MOLECULE
furan
 9 9 0 0 0
****
USER_CHARGES
INVALID_CHARGES
Pose:   9 Cluster:   9 Fr_nu:  76667 TotEn:    -8.31
@<TRIPOS>ATOM
      1 C1        -77.1747  -11.9406  -41.3388 C.2    1 LIG      -0.26000
      2 C2        -76.9024  -12.7436  -42.4721 C.2    1 LIG      -0.26000
      3 C3        -75.9688  -11.7545  -40.7039 C.2    1 LIG       0.09300
      4 C4        -75.5494  -12.9907  -42.4490 C.2    1 LIG       0.09300
      5 O1        -74.9730  -12.3912  -41.3743 O.3    1 LIG      -0.29200
      6 H1        -78.1304  -11.5473  -41.0239 H      1 LIG       0.17500
      7 H2        -77.6043  -13.0976  -43.2132 H      1 LIG       0.17500
      8 H3        -75.6670  -11.2224  -39.8134 H      1 LIG       0.13800
      9 H4        -74.8797  -13.5448  -43.0904 H      1 LIG       0.13800
@<TRIPOS>BOND
      1       1       2 1
      2       1       3 2
      3       2       4 2
      4       3       5 1
      5       4       5 1
      6       1       6 1
      7       2       7 1
      8       3       8 1
      9       4       9 1
@<TRIPOS>ALT_TYPE
CGenFF_4.0_ALT_TYPE_SET
CGenFF_4.0 1 CG2R51 2 CG2R51 3 CG2R51 4 CG2R51 5 OG2R50 6 HGR51 7 HGR51 8 HGR52 9 HGR52
@<TRIPOS>MOLECULE
furan
 9 9 0 0 0
****
USER_CHARGES
INVALID_CHARGES
Pose:  10 Cluster:  10 Fr_nu:  70181 TotEn:    -8.21
@<TRIPOS>ATOM
      1 C1        -75.5021  -12.2695  -43.5016 C.2    1 LIG      -0.26000
      2 C2        -76.3340  -12.8420  -42.5100 C.2    1 LIG      -0.26000
      3 C3        -75.2776  -10.9706  -43.1085 C.2    1 LIG       0.09300
      4 C4        -76.5584  -11.8522  -41.5816 C.2    1 LIG       0.09300
      5 O1        -75.9179  -10.7083  -41.9391 O.3    1 LIG      -0.29200
      6 H1        -75.1150  -12.7440  -44.3918 H      1 LIG       0.17500
      7 H2        -76.7214  -13.8501  -42.4761 H      1 LIG       0.17500
      8 H3        -74.7143  -10.1494  -43.5275 H      1 LIG       0.13800
      9 H4        -77.1206  -11.8050  -40.6603 H      1 LIG       0.13800
@<TRIPOS>BOND
      1       1       2 1
      2       1       3 2
      3       2       4 2
      4       3       5 1
      5       4       5 1
      6       1       6 1
      7       2       7 1
      8       3       8 1
      9       4       9 1
@<TRIPOS>ALT_TYPE
CGenFF_4.0_ALT_TYPE_SET
CGenFF_4.0 1 CG2R51 2 CG2R51 3 CG2R51 4 CG2R51 5 OG2R50 6 HGR51 7 HGR51 8 HGR52 9 HGR52
@<TRIPOS>MOLECULE
furan
 9 9 0 0 0
****
USER_CHARGES
INVALID_CHARGES
Pose:  11 Cluster:  11 Fr_nu:  82564 TotEn:    -8.15
@<TRIPOS>ATOM
      1 C1        -76.0940  -12.6147  -44.4532 C.2    1 LIG      -0.26000
      2 C2        -76.7068  -13.7565  -43.8840 C.2    1 LIG      -0.26000
      3 C3        -75.0045  -12.3319  -43.6625 C.2    1 LIG       0.09300
      4 C4        -75.9481  -14.0901  -42.7863 C.2    1 LIG       0.09300
      5 O1        -74.9084  -13.2266  -42.6444 O.3    1 LIG      -0.29200
      6 H1        -76.4074  -12.0663  -45.3297 H      1 LIG       0.17500
      7 H2        -77.5908  -14.2720  -44.2308 H      1 LIG       0.17500
      8 H3        -74.2388  -11.5703  -43.6894 H      1 LIG       0.13800
      9 H4        -76.0115  -14.8717  -42.0433 H      1 LIG       0.13800
@<TRIPOS>BOND
      1       1       2 1
      2       1       3 2
      3       2       4 2
      4       3       5 1
      5       4       5 1
      6       1       6 1
      7       2       7 1
      8       3       8 1
      9       4       9 1
@<TRIPOS>ALT_TYPE
CGenFF_4.0_ALT_TYPE_SET
CGenFF_4.0 1 CG2R51 2 CG2R51 3 CG2R51 4 CG2R51 5 OG2R50 6 HGR51 7 HGR51 8 HGR52 9 HGR52
@<TRIPOS>MOLECULE
furan
 9 9 0 0 0
****
USER_CHARGES
INVALID_CHARGES
Pose:  12 Cluster:  12 Fr_nu:  40598 TotEn:    -7.89
@<TRIPOS>ATOM
      1 C1        -78.1740  -11.3225  -40.6632 C.2    1 LIG      -0.26000
      2 C2        -77.5192  -11.6599  -41.8717 C.2    1 LIG      -0.26000
      3 C3        -77.1962  -10.8536  -39.8170 C.2    1 LIG       0.09300
      4 C4        -76.1880  -11.3730  -41.6779 C.2    1 LIG       0.09300
      5 O1        -75.9828  -10.8810  -40.4280 O.3    1 LIG      -0.29200
      6 H1        -79.2268  -11.4105  -40.4370 H      1 LIG       0.17500
      7 H2        -77.9622  -12.0617  -42.7715 H      1 LIG       0.17500
      8 H3        -77.2007  -10.4810  -38.8029 H      1 LIG       0.13800
      9 H4        -75.3072  -11.4575  -42.2977 H      1 LIG       0.13800
@<TRIPOS>BOND
      1       1       2 1
      2       1       3 2
      3       2       4 2
      4       3       5 1
      5       4       5 1
      6       1       6 1
      7       2       7 1
      8       3       8 1
      9       4       9 1
@<TRIPOS>ALT_TYPE
CGenFF_4.0_ALT_TYPE_SET
CGenFF_4.0 1 CG2R51 2 CG2R51 3 CG2R51 4 CG2R51 5 OG2R50 6 HGR51 7 HGR51 8 HGR52 9 HGR52
@<TRIPOS>MOLECULE
furan
 9 9 0 0 0
****
USER_CHARGES
INVALID_CHARGES
Pose:  13 Cluster:  13 Fr_nu:  80488 TotEn:    -7.88
@<TRIPOS>ATOM
      1 C1        -75.8838  -12.0013  -43.3930 C.2    1 LIG      -0.26000
      2 C2        -75.1121  -13.1090  -42.9680 C.2    1 LIG      -0.26000
      3 C3        -77.1485  -12.4863  -43.6325 C.2    1 LIG       0.09300
      4 C4        -75.9602  -14.1919  -42.9779 C.2    1 LIG       0.09300
      5 O1        -77.2035  -13.8206  -43.3817 O.3    1 LIG      -0.29200
      6 H1        -75.5587  -10.9777  -43.5107 H      1 LIG       0.17500
      7 H2        -74.0682  -13.1171  -42.6891 H      1 LIG       0.17500
      8 H3        -78.0715  -12.0349  -43.9662 H      1 LIG       0.13800
      9 H4        -75.8396  -15.2381  -42.7376 H      1 LIG       0.13800
@<TRIPOS>BOND
      1       1       2 1
      2       1       3 2
      3       2       4 2
      4       3       5 1
      5       4       5 1
      6       1       6 1
      7       2       7 1
      8       3       8 1
      9       4       9 1
@<TRIPOS>ALT_TYPE
CGenFF_4.0_ALT_TYPE_SET
CGenFF_4.0 1 CG2R51 2 CG2R51 3 CG2R51 4 CG2R51 5 OG2R50 6 HGR51 7 HGR51 8 HGR52 9 HGR52
@<TRIPOS>MOLECULE
furan
 9 9 0 0 0
****
USER_CHARGES
INVALID_CHARGES
Pose:  14 Cluster:  14 Fr_nu: 179163 TotEn:    -7.75
@<TRIPOS>ATOM
      1 C1        -75.0132  -12.4459  -44.5772 C.2    1 LIG      -0.26000
      2 C2        -73.9510  -11.5118  -44.6242 C.2    1 LIG      -0.26000
      3 C3        -74.8915  -13.1025  -43.3747 C.2    1 LIG       0.09300
      4 C4        -73.2560  -11.6640  -43.4470 C.2    1 LIG       0.09300
      5 O1        -73.8230  -12.6317  -42.6797 O.3    1 LIG      -0.29200
      6 H1        -75.7722  -12.6193  -45.3264 H      1 LIG       0.17500
      7 H2        -73.7209  -10.8145  -45.4169 H      1 LIG       0.17500
      8 H3        -75.4552  -13.8868  -42.8907 H      1 LIG       0.13800
      9 H4        -72.3831  -11.1858  -43.0271 H      1 LIG       0.13800
@<TRIPOS>BOND
      1       1       2 1
      2       1       3 2
      3       2       4 2
      4       3       5 1
      5       4       5 1
      6       1       6 1
      7       2       7 1
      8       3       8 1
      9       4       9 1
@<TRIPOS>ALT_TYPE
CGenFF_4.0_ALT_TYPE_SET
CGenFF_4.0 1 CG2R51 2 CG2R51 3 CG2R51 4 CG2R51 5 OG2R50 6 HGR51 7 HGR51 8 HGR52 9 HGR52
@<TRIPOS>MOLECULE
furan
 9 9 0 0 0
****
USER_CHARGES
INVALID_CHARGES
Pose:  15 Cluster:  15 Fr_nu:  37147 TotEn:    -7.72
@<TRIPOS>ATOM
      1 C1        -74.7380  -12.8753  -43.5638 C.2    1 LIG      -0.26000
      2 C2        -75.8223  -13.5723  -44.1485 C.2    1 LIG      -0.26000
      3 C3        -75.1326  -12.5592  -42.2845 C.2    1 LIG       0.09300
      4 C4        -76.8020  -13.6324  -43.1850 C.2    1 LIG       0.09300
      5 O1        -76.3894  -13.0172  -42.0457 O.3    1 LIG      -0.29200
      6 H1        -73.7881  -12.6332  -44.0180 H      1 LIG       0.17500
      7 H2        -75.8820  -13.9799  -45.1474 H      1 LIG       0.17500
      8 H3        -74.6602  -12.0404  -41.4631 H      1 LIG       0.13800
      9 H4        -77.7956  -14.0552  -43.1546 H      1 LIG       0.13800
@<TRIPOS>BOND
      1       1       2 1
      2       1       3 2
      3       2       4 2
      4       3       5 1
      5       4       5 1
      6       1       6 1
      7       2       7 1
      8       3       8 1
      9       4       9 1
@<TRIPOS>ALT_TYPE
CGenFF_4.0_ALT_TYPE_SET
CGenFF_4.0 1 CG2R51 2 CG2R51 3 CG2R51 4 CG2R51 5 OG2R50 6 HGR51 7 HGR51 8 HGR52 9 HGR52
@<TRIPOS>MOLECULE
furan
 9 9 0 0 0
****
USER_CHARGES
INVALID_CHARGES
Pose:  16 Cluster:  16 Fr_nu:  93722 TotEn:    -7.72
@<TRIPOS>ATOM
      1 C1        -74.3562  -12.8415  -43.2220 C.2    1 LIG      -0.26000
      2 C2        -75.5545  -13.5928  -43.1673 C.2    1 LIG      -0.26000
      3 C3        -74.6655  -11.6770  -43.8856 C.2    1 LIG       0.09300
      4 C4        -76.5106  -12.8337  -43.8012 C.2    1 LIG       0.09300
      5 O1        -75.9767  -11.6644  -44.2419 O.3    1 LIG      -0.29200
      6 H1        -73.3882  -13.1148  -42.8276 H      1 LIG       0.17500
      7 H2        -75.7028  -14.5657  -42.7214 H      1 LIG       0.17500
      8 H3        -74.0959  -10.8036  -44.1679 H      1 LIG       0.13800
      9 H4        -77.5608  -12.9765  -44.0103 H      1 LIG       0.13800
@<TRIPOS>BOND
      1       1       2 1
      2       1       3 2
      3       2       4 2
      4       3       5 1
      5       4       5 1
      6       1       6 1
      7       2       7 1
      8       3       8 1
      9       4       9 1
@<TRIPOS>ALT_TYPE
CGenFF_4.0_ALT_TYPE_SET
CGenFF_4.0 1 CG2R51 2 CG2R51 3 CG2R51 4 CG2R51 5 OG2R50 6 HGR51 7 HGR51 8 HGR52 9 HGR52
@<TRIPOS>MOLECULE
furan
 9 9 0 0 0
****
USER_CHARGES
INVALID_CHARGES
Pose:  17 Cluster:  17 Fr_nu:  80560 TotEn:    -7.72
@<TRIPOS>ATOM
      1 C1        -75.1795  -11.7452  -43.3401 C.2    1 LIG      -0.26000
      2 C2        -75.1121  -13.1090  -42.9680 C.2    1 LIG      -0.26000
      3 C3        -76.4818  -11.3557  -43.1295 C.2    1 LIG       0.09300
      4 C4        -76.3779  -13.4558  -42.5564 C.2    1 LIG       0.09300
      5 O1        -77.2188  -12.3926  -42.6518 O.3    1 LIG      -0.29200
      6 H1        -74.3792  -11.1239  -43.7154 H      1 LIG       0.17500
      7 H2        -74.2487  -13.7581  -42.9960 H      1 LIG       0.17500
      8 H3        -77.0147  -10.4254  -43.2620 H      1 LIG       0.13800
      9 H4        -76.8196  -14.3696  -42.1865 H      1 LIG       0.13800
@<TRIPOS>BOND
      1       1       2 1
      2       1       3 2
      3       2       4 2
      4       3       5 1
      5       4       5 1
      6       1       6 1
      7       2       7 1
      8       3       8 1
      9       4       9 1
@<TRIPOS>ALT_TYPE
CGenFF_4.0_ALT_TYPE_SET
CGenFF_4.0 1 CG2R51 2 CG2R51 3 CG2R51 4 CG2R51 5 OG2R50 6 HGR51 7 HGR51 8 HGR52 9 HGR52
@<TRIPOS>MOLECULE
furan
 9 9 0 0 0
****
USER_CHARGES
INVALID_CHARGES
Pose:  18 Cluster:  18 Fr_nu: 102625 TotEn:    -7.55
@<TRIPOS>ATOM
      1 C1        -76.9771  -12.5097  -43.5808 C.2    1 LIG      -0.26000
      2 C2        -75.7011  -13.1195  -43.6383 C.2    1 LIG      -0.26000
      3 C3        -76.9478  -11.6641  -42.4962 C.2    1 LIG       0.09300
      4 C4        -74.9830  -12.6029  -42.5850 C.2    1 LIG       0.09300
      5 O1        -75.7358  -11.7150  -41.8839 O.3    1 LIG      -0.29200
      6 H1        -77.8136  -12.6672  -44.2461 H      1 LIG       0.17500
      7 H2        -75.3489  -13.8446  -44.3577 H      1 LIG       0.17500
      8 H3        -77.6681  -10.9926  -42.0521 H      1 LIG       0.13800
      9 H4        -73.9785  -12.7565  -42.2183 H      1 LIG       0.13800
@<TRIPOS>BOND
      1       1       2 1
      2       1       3 2
      3       2       4 2
      4       3       5 1
      5       4       5 1
      6       1       6 1
      7       2       7 1
      8       3       8 1
      9       4       9 1
@<TRIPOS>ALT_TYPE
CGenFF_4.0_ALT_TYPE_SET
CGenFF_4.0 1 CG2R51 2 CG2R51 3 CG2R51 4 CG2R51 5 OG2R50 6 HGR51 7 HGR51 8 HGR52 9 HGR52
@<TRIPOS>MOLECULE
furan
 9 9 0 0 0
****
USER_CHARGES
INVALID_CHARGES
Pose:  19 Cluster:  19 Fr_nu:  93911 TotEn:    -7.52
@<TRIPOS>ATOM
      1 C1        -76.9062  -13.9993  -43.2714 C.2    1 LIG      -0.26000
      2 C2        -75.5545  -13.5928  -43.1673 C.2    1 LIG      -0.26000
      3 C3        -77.3682  -13.4884  -44.4621 C.2    1 LIG       0.09300
      4 C4        -75.2868  -12.8626  -44.3019 C.2    1 LIG       0.09300
      5 O1        -76.3871  -12.7944  -45.0963 O.3    1 LIG      -0.29200
      6 H1        -77.4730  -14.5902  -42.5665 H      1 LIG       0.17500
      7 H2        -74.8620  -13.8056  -42.3658 H      1 LIG       0.17500
      8 H3        -78.3185  -13.5285  -44.9743 H      1 LIG       0.13800
      9 H4        -74.4098  -12.3525  -44.6729 H      1 LIG       0.13800
@<TRIPOS>BOND
      1       1       2 1
      2       1       3 2
      3       2       4 2
      4       3       5 1
      5       4       5 1
      6       1       6 1
      7       2       7 1
      8       3       8 1
      9       4       9 1
@<TRIPOS>ALT_TYPE
CGenFF_4.0_ALT_TYPE_SET
CGenFF_4.0 1 CG2R51 2 CG2R51 3 CG2R51 4 CG2R51 5 OG2R50 6 HGR51 7 HGR51 8 HGR52 9 HGR52
@<TRIPOS>MOLECULE
furan
 9 9 0 0 0
****
USER_CHARGES
INVALID_CHARGES
Pose:  20 Cluster:  20 Fr_nu: 120711 TotEn:    -7.41
@<TRIPOS>ATOM
      1 C1        -74.1396  -11.5664  -44.0087 C.2    1 LIG      -0.26000
      2 C2        -73.5463  -12.4397  -43.0660 C.2    1 LIG      -0.26000
      3 C3        -75.4074  -12.0506  -44.2329 C.2    1 LIG       0.09300
      4 C4        -74.4939  -13.3952  -42.7813 C.2    1 LIG       0.09300
      5 O1        -75.6313  -13.1651  -43.4885 O.3    1 LIG      -0.29200
      6 H1        -73.6982  -10.6936  -44.4676 H      1 LIG       0.17500
      7 H2        -72.5525  -12.3800  -42.6465 H      1 LIG       0.17500
      8 H3        -76.2293  -11.7330  -44.8578 H      1 LIG       0.13800
      9 H4        -74.5133  -14.2587  -42.1324 H      1 LIG       0.13800
@<TRIPOS>BOND
      1       1       2 1
      2       1       3 2
      3       2       4 2
      4       3       5 1
      5       4       5 1
      6       1       6 1
      7       2       7 1
      8       3       8 1
      9       4       9 1
@<TRIPOS>ALT_TYPE
CGenFF_4.0_ALT_TYPE_SET
CGenFF_4.0 1 CG2R51 2 CG2R51 3 CG2R51 4 CG2R51 5 OG2R50 6 HGR51 7 HGR51 8 HGR52 9 HGR52
@<TRIPOS>MOLECULE
furan
 9 9 0 0 0
****
USER_CHARGES
INVALID_CHARGES
Pose:  21 Cluster:  21 Fr_nu:  36662 TotEn:    -7.18
@<TRIPOS>ATOM
      1 C1        -75.9778  -13.2884  -44.2830 C.2    1 LIG      -0.26000
      2 C2        -76.8020  -13.6324  -43.1850 C.2    1 LIG      -0.26000
      3 C3        -75.6118  -11.9766  -44.0895 C.2    1 LIG       0.09300
      4 C4        -76.8808  -12.5065  -42.3988 C.2    1 LIG       0.09300
      5 O1        -76.1579  -11.4927  -42.9432 O.3    1 LIG      -0.29200
      6 H1        -75.6874  -13.9175  -45.1118 H      1 LIG       0.17500
      7 H2        -77.2788  -14.5823  -42.9908 H      1 LIG       0.17500
      8 H3        -74.9993  -11.2816  -44.6453 H      1 LIG       0.13800
      9 H4        -77.3832  -12.2765  -41.4706 H      1 LIG       0.13800
@<TRIPOS>BOND
      1       1       2 1
      2       1       3 2
      3       2       4 2
      4       3       5 1
      5       4       5 1
      6       1       6 1
      7       2       7 1
      8       3       8 1
      9       4       9 1
@<TRIPOS>ALT_TYPE
CGenFF_4.0_ALT_TYPE_SET
CGenFF_4.0 1 CG2R51 2 CG2R51 3 CG2R51 4 CG2R51 5 OG2R50 6 HGR51 7 HGR51 8 HGR52 9 HGR52
@<TRIPOS>MOLECULE
furan
 9 9 0 0 0
****
USER_CHARGES
INVALID_CHARGES
Pose:  22 Cluster:  22 Fr_nu:  49115 TotEn:    -6.79
@<TRIPOS>ATOM
      1 C1        -75.4760  -11.9248  -43.7870 C.2    1 LIG      -0.26000
      2 C2        -76.7752  -12.2258  -43.3132 C.2    1 LIG      -0.26000
      3 C3        -74.8208  -13.1293  -43.8968 C.2    1 LIG       0.09300
      4 C4        -76.8215  -13.5928  -43.1673 C.2    1 LIG       0.09300
      5 O1        -75.6341  -14.1510  -43.5211 O.3    1 LIG      -0.29200
      6 H1        -75.0679  -10.9517  -44.0189 H      1 LIG       0.17500
      7 H2        -77.5777  -11.5331  -43.1044 H      1 LIG       0.17500
      8 H3        -73.8273  -13.4140  -44.2112 H      1 LIG       0.13800
      9 H4        -77.5844  -14.2843  -42.8404 H      1 LIG       0.13800
@<TRIPOS>BOND
      1       1       2 1
      2       1       3 2
      3       2       4 2
      4       3       5 1
      5       4       5 1
      6       1       6 1
      7       2       7 1
      8       3       8 1
      9       4       9 1
@<TRIPOS>ALT_TYPE
CGenFF_4.0_ALT_TYPE_SET
CGenFF_4.0 1 CG2R51 2 CG2R51 3 CG2R51 4 CG2R51 5 OG2R50 6 HGR51 7 HGR51 8 HGR52 9 HGR52
@<TRIPOS>MOLECULE
furan
 9 9 0 0 0
****
USER_CHARGES
INVALID_CHARGES
Pose:  23 Cluster:  23 Fr_nu:  93772 TotEn:    -6.50
@<TRIPOS>ATOM
      1 C1        -76.4012  -12.4726  -42.9897 C.2    1 LIG      -0.26000
      2 C2        -75.5545  -13.5928  -43.1673 C.2    1 LIG      -0.26000
      3 C3        -75.6692  -11.3750  -43.3786 C.2    1 LIG       0.09300
      4 C4        -74.3655  -13.0998  -43.6522 C.2    1 LIG       0.09300
      5 O1        -74.4272  -11.7487  -43.7839 O.3    1 LIG      -0.29200
      6 H1        -77.4177  -12.4661  -42.6235 H      1 LIG       0.17500
      7 H2        -75.7825  -14.6298  -42.9672 H      1 LIG       0.17500
      8 H3        -75.8772  -10.3159  -43.4253 H      1 LIG       0.13800
      9 H4        -73.4286  -13.5552  -43.9384 H      1 LIG       0.13800
@<TRIPOS>BOND
      1       1       2 1
      2       1       3 2
      3       2       4 2
      4       3       5 1
      5       4       5 1
      6       1       6 1
      7       2       7 1
      8       3       8 1
      9       4       9 1
@<TRIPOS>ALT_TYPE
CGenFF_4.0_ALT_TYPE_SET
CGenFF_4.0 1 CG2R51 2 CG2R51 3 CG2R51 4 CG2R51 5 OG2R50 6 HGR51 7 HGR51 8 HGR52 9 HGR52
@<TRIPOS>MOLECULE
furan
 9 9 0 0 0
****
USER_CHARGES
INVALID_CHARGES
Pose:  24 Cluster:  24 Fr_nu: 323967 TotEn:    -6.41
@<TRIPOS>ATOM
      1 C1        -75.9378  -12.4883  -42.3981 C.2    1 LIG      -0.26000
      2 C2        -75.1742  -11.6076  -43.2009 C.2    1 LIG      -0.26000
      3 C3        -75.6472  -13.7578  -42.8410 C.2    1 LIG       0.09300
      4 C4        -74.4714  -12.4016  -44.0770 C.2    1 LIG       0.09300
      5 O1        -74.7541  -13.7136  -43.8641 O.3    1 LIG      -0.29200
      6 H1        -76.6155  -12.2302  -41.5973 H      1 LIG       0.17500
      7 H2        -75.1402  -10.5290  -43.1474 H      1 LIG       0.17500
      8 H3        -75.9740  -14.7449  -42.5480 H      1 LIG       0.13800
      9 H4        -73.7665  -12.1978  -44.8698 H      1 LIG       0.13800
@<TRIPOS>BOND
      1       1       2 1
      2       1       3 2
      3       2       4 2
      4       3       5 1
      5       4       5 1
      6       1       6 1
      7       2       7 1
      8       3       8 1
      9       4       9 1
@<TRIPOS>ALT_TYPE
CGenFF_4.0_ALT_TYPE_SET
CGenFF_4.0 1 CG2R51 2 CG2R51 3 CG2R51 4 CG2R51 5 OG2R50 6 HGR51 7 HGR51 8 HGR52 9 HGR52
@<TRIPOS>MOLECULE
furan
 9 9 0 0 0
****
USER_CHARGES
INVALID_CHARGES
Pose:  25 Cluster:  25 Fr_nu: 120972 TotEn:    -4.65
@<TRIPOS>ATOM
      1 C1        -75.4905  -11.3461  -43.0396 C.2    1 LIG      -0.26000
      2 C2        -74.1862  -11.3401  -43.5890 C.2    1 LIG      -0.26000
      3 C3        -75.5548  -12.4490  -42.2202 C.2    1 LIG       0.09300
      4 C4        -73.5463  -12.4397  -43.0660 C.2    1 LIG       0.09300
      5 O1        -74.3738  -13.1209  -42.2306 O.3    1 LIG      -0.29200
      6 H1        -76.2846  -10.6357  -43.2188 H      1 LIG       0.17500
      7 H2        -73.7651  -10.6238  -44.2796 H      1 LIG       0.17500
      8 H3        -76.3269  -12.8706  -41.5931 H      1 LIG       0.13800
      9 H4        -72.5553  -12.8535  -43.1825 H      1 LIG       0.13800
@<TRIPOS>BOND
      1       1       2 1
      2       1       3 2
      3       2       4 2
      4       3       5 1
      5       4       5 1
      6       1       6 1
      7       2       7 1
      8       3       8 1
      9       4       9 1
@<TRIPOS>ALT_TYPE
CGenFF_4.0_ALT_TYPE_SET
CGenFF_4.0 1 CG2R51 2 CG2R51 3 CG2R51 4 CG2R51 5 OG2R50 6 HGR51 7 HGR51 8 HGR52 9 HGR52
@<TRIPOS>MOLECULE
pyrimidine
 10 10 0 0 0
****
USER_CHARGES
INVALID_CHARGES
Pose:   1 Cluster:   1 Fr_nu: 4009677 TotEn:   -18.02
@<TRIPOS>ATOM
      1 C1        -52.0522    2.2621  -32.3597 C.ar   1 LIG      -0.13100
      2 C2        -50.8153    2.8678  -32.2726 C.ar   1 LIG       0.28900
      3 C3        -53.0034    2.9485  -33.0864 C.ar   1 LIG       0.28900
      4 C4        -51.5303    4.6223  -33.5286 C.ar   1 LIG       0.50700
      5 N1        -50.5186    4.0521  -32.8470 N.ar   1 LIG      -0.71900
      6 N2        -52.7760    4.1354  -33.6864 N.ar   1 LIG      -0.71900
      7 H1        -52.2626    1.3113  -31.8886 H      1 LIG       0.11500
      8 H2        -50.0045    2.4035  -31.7219 H      1 LIG       0.11400
      9 H3        -54.0051    2.5514  -33.2096 H      1 LIG       0.11400
     10 H4        -51.3203    5.5749  -33.9994 H      1 LIG       0.14100
@<TRIPOS>BOND
      1       1       2 ar
      2       1       3 ar
      3       2       5 ar
      4       3       6 ar
      5       4       5 ar
      6       4       6 ar
      7       1       7 1
      8       2       8 1
      9       3       9 1
     10       4      10 1
@<TRIPOS>ALT_TYPE
CGenFF_4.0_ALT_TYPE_SET
CGenFF_4.0 1 CG2R61 2 CG2R61 3 CG2R61 4 CG2R64 5 NG2R62 6 NG2R62 7 HGR61 8 HGR62 9 HGR62 10 HGR62
@<TRIPOS>MOLECULE
pyrimidine
 10 10 0 0 0
****
USER_CHARGES
INVALID_CHARGES
Pose:   2 Cluster:   2 Fr_nu: 436326 TotEn:   -16.36
@<TRIPOS>ATOM
      1 C1        -80.4994  -14.7407  -48.1799 C.ar   1 LIG      -0.13100
      2 C2        -79.6160  -14.7786  -49.2394 C.ar   1 LIG       0.28900
      3 C3        -80.0580  -15.3301  -47.0130 C.ar   1 LIG       0.28900
      4 C4        -78.0791  -15.8865  -47.9834 C.ar   1 LIG       0.50700
      5 N1        -78.3933  -15.3454  -49.1758 N.ar   1 LIG      -0.71900
      6 N2        -78.8493  -15.9146  -46.8790 N.ar   1 LIG      -0.71900
      7 H1        -81.4746  -14.2791  -48.2591 H      1 LIG       0.11500
      8 H2        -79.8750  -14.3411  -50.1975 H      1 LIG       0.11400
      9 H3        -80.6831  -15.3500  -46.1269 H      1 LIG       0.11400
     10 H4        -77.1032  -16.3497  -47.9042 H      1 LIG       0.14100
@<TRIPOS>BOND
      1       1       2 ar
      2       1       3 ar
      3       2       5 ar
      4       3       6 ar
      5       4       5 ar
      6       4       6 ar
      7       1       7 1
      8       2       8 1
      9       3       9 1
     10       4      10 1
@<TRIPOS>ALT_TYPE
CGenFF_4.0_ALT_TYPE_SET
CGenFF_4.0 1 CG2R61 2 CG2R61 3 CG2R61 4 CG2R64 5 NG2R62 6 NG2R62 7 HGR61 8 HGR62 9 HGR62 10 HGR62
@<TRIPOS>MOLECULE
pyrimidine
 10 10 0 0 0
****
USER_CHARGES
INVALID_CHARGES
Pose:   3 Cluster:   3 Fr_nu: 4653631 TotEn:   -15.63
@<TRIPOS>ATOM
      1 C1        -51.3834    2.7566  -31.8862 C.ar   1 LIG      -0.13100
      2 C2        -52.6037    2.2967  -32.3378 C.ar   1 LIG       0.28900
      3 C3        -50.9311    3.9218  -32.4706 C.ar   1 LIG       0.28900
      4 C4        -52.7862    4.0454  -33.7785 C.ar   1 LIG       0.50700
      5 N1        -53.3347    2.9185  -33.2861 N.ar   1 LIG      -0.71900
      6 N2        -51.6090    4.5949  -33.4233 N.ar   1 LIG      -0.71900
      7 H1        -50.8182    2.2372  -31.1239 H      1 LIG       0.11500
      8 H2        -53.0402    1.3881  -31.9373 H      1 LIG       0.11400
      9 H3        -49.9819    4.3594  -32.1807 H      1 LIG       0.11400
     10 H4        -53.3514    4.5650  -34.5425 H      1 LIG       0.14100
@<TRIPOS>BOND
      1       1       2 ar
      2       1       3 ar
      3       2       5 ar
      4       3       6 ar
      5       4       5 ar
      6       4       6 ar
      7       1       7 1
      8       2       8 1
      9       3       9 1
     10       4      10 1
@<TRIPOS>ALT_TYPE
CGenFF_4.0_ALT_TYPE_SET
CGenFF_4.0 1 CG2R61 2 CG2R61 3 CG2R61 4 CG2R64 5 NG2R62 6 NG2R62 7 HGR61 8 HGR62 9 HGR62 10 HGR62
@<TRIPOS>MOLECULE
pyrimidine
 10 10 0 0 0
****
USER_CHARGES
INVALID_CHARGES
Pose:   4 Cluster:   4 Fr_nu: 232889 TotEn:   -14.41
@<TRIPOS>ATOM
      1 C1        -76.5855  -13.6129  -44.0971 C.ar   1 LIG      -0.13100
      2 C2        -75.8482  -13.1453  -45.1658 C.ar   1 LIG       0.28900
      3 C3        -76.1491  -13.2137  -42.8504 C.ar   1 LIG       0.28900
      4 C4        -74.4417  -12.0293  -43.7718 C.ar   1 LIG       0.50700
      5 N1        -74.7666  -12.3488  -45.0390 N.ar   1 LIG      -0.71900
      6 N2        -75.0770  -12.4194  -42.6503 N.ar   1 LIG      -0.71900
      7 H1        -77.4491  -14.2510  -44.2281 H      1 LIG       0.11500
      8 H2        -76.1149  -13.4063  -46.1842 H      1 LIG       0.11400
      9 H3        -76.6647  -13.5316  -41.9507 H      1 LIG       0.11400
     10 H4        -73.5763  -11.3913  -43.6403 H      1 LIG       0.14100
@<TRIPOS>BOND
      1       1       2 ar
      2       1       3 ar
      3       2       5 ar
      4       3       6 ar
      5       4       5 ar
      6       4       6 ar
      7       1       7 1
      8       2       8 1
      9       3       9 1
     10       4      10 1
@<TRIPOS>ALT_TYPE
CGenFF_4.0_ALT_TYPE_SET
CGenFF_4.0 1 CG2R61 2 CG2R61 3 CG2R61 4 CG2R64 5 NG2R62 6 NG2R62 7 HGR61 8 HGR62 9 HGR62 10 HGR62
@<TRIPOS>MOLECULE
pyrimidine
 10 10 0 0 0
****
USER_CHARGES
INVALID_CHARGES
Pose:   5 Cluster:   5 Fr_nu:  41983 TotEn:   -14.35
@<TRIPOS>ATOM
      1 C1        -80.3358  -15.2424  -49.3834 C.ar   1 LIG      -0.13100
      2 C2        -79.6285  -16.0628  -50.2385 C.ar   1 LIG       0.28900
      3 C3        -79.7820  -15.0648  -48.1321 C.ar   1 LIG       0.28900
      4 C4        -78.0320  -16.4162  -48.6595 C.ar   1 LIG       0.50700
      5 N1        -78.4689  -16.6681  -49.9081 N.ar   1 LIG      -0.71900
      6 N2        -78.6273  -15.6386  -47.7350 N.ar   1 LIG      -0.71900
      7 H1        -81.2640  -14.7695  -49.6750 H      1 LIG       0.11500
      8 H2        -79.9857  -16.2619  -51.2430 H      1 LIG       0.11400
      9 H3        -80.2664  -14.4376  -47.3916 H      1 LIG       0.11400
     10 H4        -77.1032  -16.8904  -48.3669 H      1 LIG       0.14100
@<TRIPOS>BOND
      1       1       2 ar
      2       1       3 ar
      3       2       5 ar
      4       3       6 ar
      5       4       5 ar
      6       4       6 ar
      7       1       7 1
      8       2       8 1
      9       3       9 1
     10       4      10 1
@<TRIPOS>ALT_TYPE
CGenFF_4.0_ALT_TYPE_SET
CGenFF_4.0 1 CG2R61 2 CG2R61 3 CG2R61 4 CG2R64 5 NG2R62 6 NG2R62 7 HGR61 8 HGR62 9 HGR62 10 HGR62
@<TRIPOS>MOLECULE
pyrimidine
 10 10 0 0 0
****
USER_CHARGES
INVALID_CHARGES
Pose:   6 Cluster:   6 Fr_nu:  28918 TotEn:   -14.32
@<TRIPOS>ATOM
      1 C1        -80.6894  -15.6811  -47.4322 C.ar   1 LIG      -0.13100
      2 C2        -79.5707  -15.7860  -46.6309 C.ar   1 LIG       0.28900
      3 C3        -80.5606  -16.1928  -48.7072 C.ar   1 LIG       0.28900
      4 C4        -78.4109  -16.8077  -48.2976 C.ar   1 LIG       0.50700
      5 N1        -78.4107  -16.3455  -47.0328 N.ar   1 LIG      -0.71900
      6 N2        -79.4318  -16.7650  -49.1749 N.ar   1 LIG      -0.71900
      7 H1        -81.6073  -15.2271  -47.0836 H      1 LIG       0.11500
      8 H2        -79.5768  -15.4115  -45.6130 H      1 LIG       0.11400
      9 H3        -81.3863  -16.1551  -49.4094 H      1 LIG       0.11400
     10 H4        -77.4916  -17.2613  -48.6472 H      1 LIG       0.14100
@<TRIPOS>BOND
      1       1       2 ar
      2       1       3 ar
      3       2       5 ar
      4       3       6 ar
      5       4       5 ar
      6       4       6 ar
      7       1       7 1
      8       2       8 1
      9       3       9 1
     10       4      10 1
@<TRIPOS>ALT_TYPE
CGenFF_4.0_ALT_TYPE_SET
CGenFF_4.0 1 CG2R61 2 CG2R61 3 CG2R61 4 CG2R64 5 NG2R62 6 NG2R62 7 HGR61 8 HGR62 9 HGR62 10 HGR62
@<TRIPOS>MOLECULE
pyrimidine
 10 10 0 0 0
****
USER_CHARGES
INVALID_CHARGES
Pose:   7 Cluster:   7 Fr_nu: 998930 TotEn:   -13.88
@<TRIPOS>ATOM
      1 C1        -59.9455    2.1077  -45.3319 C.ar   1 LIG      -0.13100
      2 C2        -58.6951    2.3846  -45.8460 C.ar   1 LIG       0.28900
      3 C3        -59.9930    1.8683  -43.9738 C.ar   1 LIG       0.28900
      4 C4        -57.7483    2.1763  -43.7900 C.ar   1 LIG       0.50700
      5 N1        -57.5710    2.4272  -45.1011 N.ar   1 LIG      -0.71900
      6 N2        -58.9100    1.8944  -43.1696 N.ar   1 LIG      -0.71900
      7 H1        -60.8306    2.0799  -45.9531 H      1 LIG       0.11500
      8 H2        -58.5587    2.5857  -46.9031 H      1 LIG       0.11400
      9 H3        -60.9315    1.6413  -43.4798 H      1 LIG       0.11400
     10 H4        -56.8620    2.2029  -43.1680 H      1 LIG       0.14100
@<TRIPOS>BOND
      1       1       2 ar
      2       1       3 ar
      3       2       5 ar
      4       3       6 ar
      5       4       5 ar
      6       4       6 ar
      7       1       7 1
      8       2       8 1
      9       3       9 1
     10       4      10 1
@<TRIPOS>ALT_TYPE
CGenFF_4.0_ALT_TYPE_SET
CGenFF_4.0 1 CG2R61 2 CG2R61 3 CG2R61 4 CG2R64 5 NG2R62 6 NG2R62 7 HGR61 8 HGR62 9 HGR62 10 HGR62
@<TRIPOS>MOLECULE
pyrimidine
 10 10 0 0 0
****
USER_CHARGES
INVALID_CHARGES
Pose:   8 Cluster:   8 Fr_nu: 173339 TotEn:   -13.72
@<TRIPOS>ATOM
      1 C1        -74.6548  -13.3682  -43.4133 C.ar   1 LIG      -0.13100
      2 C2        -73.5385  -12.6561  -43.0242 C.ar   1 LIG       0.28900
      3 C3        -75.1590  -13.0543  -44.6588 C.ar   1 LIG       0.28900
      4 C4        -73.5367  -11.4944  -44.9780 C.ar   1 LIG       0.50700
      5 N1        -72.9513  -11.7087  -43.7844 N.ar   1 LIG      -0.71900
      6 N2        -74.6232  -12.1194  -45.4707 N.ar   1 LIG      -0.71900
      7 H1        -75.1054  -14.1230  -42.7828 H      1 LIG       0.11500
      8 H2        -73.0717  -12.8333  -42.0614 H      1 LIG       0.11400
      9 H3        -76.0347  -13.5608  -45.0500 H      1 LIG       0.11400
     10 H4        -73.0864  -10.7379  -45.6090 H      1 LIG       0.14100
@<TRIPOS>BOND
      1       1       2 ar
      2       1       3 ar
      3       2       5 ar
      4       3       6 ar
      5       4       5 ar
      6       4       6 ar
      7       1       7 1
      8       2       8 1
      9       3       9 1
     10       4      10 1
@<TRIPOS>ALT_TYPE
CGenFF_4.0_ALT_TYPE_SET
CGenFF_4.0 1 CG2R61 2 CG2R61 3 CG2R61 4 CG2R64 5 NG2R62 6 NG2R62 7 HGR61 8 HGR62 9 HGR62 10 HGR62
@<TRIPOS>MOLECULE
pyrimidine
 10 10 0 0 0
****
USER_CHARGES
INVALID_CHARGES
Pose:   9 Cluster:   9 Fr_nu: 4610073 TotEn:   -13.11
@<TRIPOS>ATOM
      1 C1        -59.1076   -2.5145  -21.6068 C.ar   1 LIG      -0.13100
      2 C2        -59.8490   -2.8577  -22.7190 C.ar   1 LIG       0.28900
      3 C3        -59.1698   -1.1874  -21.2340 C.ar   1 LIG       0.28900
      4 C4        -60.5756   -0.7171  -22.9572 C.ar   1 LIG       0.50700
      5 N1        -60.5971   -1.9812  -23.4207 N.ar   1 LIG      -0.71900
      6 N2        -59.8963   -0.2580  -21.8888 N.ar   1 LIG      -0.71900
      7 H1        -58.5160   -3.2386  -21.0628 H      1 LIG       0.11500
      8 H2        -59.8620   -3.8777  -23.0875 H      1 LIG       0.11400
      9 H3        -58.6200   -0.8235  -20.3728 H      1 LIG       0.11400
     10 H4        -61.1670    0.0083  -23.5024 H      1 LIG       0.14100
@<TRIPOS>BOND
      1       1       2 ar
      2       1       3 ar
      3       2       5 ar
      4       3       6 ar
      5       4       5 ar
      6       4       6 ar
      7       1       7 1
      8       2       8 1
      9       3       9 1
     10       4      10 1
@<TRIPOS>ALT_TYPE
CGenFF_4.0_ALT_TYPE_SET
CGenFF_4.0 1 CG2R61 2 CG2R61 3 CG2R61 4 CG2R64 5 NG2R62 6 NG2R62 7 HGR61 8 HGR62 9 HGR62 10 HGR62
@<TRIPOS>MOLECULE
pyrimidine
 10 10 0 0 0
****
USER_CHARGES
INVALID_CHARGES
Pose:  10 Cluster:  10 Fr_nu: 3377177 TotEn:   -13.06
@<TRIPOS>ATOM
      1 C1        -51.6008    3.0792  -32.9924 C.ar   1 LIG      -0.13100
      2 C2        -50.8770    4.2537  -32.9592 C.ar   1 LIG       0.28900
      3 C3        -52.7154    3.0876  -33.8059 C.ar   1 LIG       0.28900
      4 C4        -52.3147    5.2397  -34.4180 C.ar   1 LIG       0.50700
      5 N1        -51.2065    5.3573  -33.6619 N.ar   1 LIG      -0.71900
      6 N2        -53.1032    4.1543  -34.5352 N.ar   1 LIG      -0.71900
      7 H1        -51.3134    2.2088  -32.4180 H      1 LIG       0.11500
      8 H2        -49.9854    4.3422  -32.3480 H      1 LIG       0.11400
      9 H3        -53.3469    2.2104  -33.8959 H      1 LIG       0.11400
     10 H4        -52.6033    6.1115  -34.9923 H      1 LIG       0.14100
@<TRIPOS>BOND
      1       1       2 ar
      2       1       3 ar
      3       2       5 ar
      4       3       6 ar
      5       4       5 ar
      6       4       6 ar
      7       1       7 1
      8       2       8 1
      9       3       9 1
     10       4      10 1
@<TRIPOS>ALT_TYPE
CGenFF_4.0_ALT_TYPE_SET
CGenFF_4.0 1 CG2R61 2 CG2R61 3 CG2R61 4 CG2R64 5 NG2R62 6 NG2R62 7 HGR61 8 HGR62 9 HGR62 10 HGR62
@<TRIPOS>MOLECULE
pyrimidine
 10 10 0 0 0
****
USER_CHARGES
INVALID_CHARGES
Pose:  11 Cluster:  11 Fr_nu: 361177 TotEn:   -12.51
@<TRIPOS>ATOM
      1 C1        -61.0719  -22.1666  -25.0539 C.ar   1 LIG      -0.13100
      2 C2        -59.9697  -21.3382  -24.9940 C.ar   1 LIG       0.28900
      3 C3        -60.8013  -23.5193  -25.0828 C.ar   1 LIG       0.28900
      4 C4        -58.5643  -23.1248  -24.9969 C.ar   1 LIG       0.50700
      5 N1        -58.6971  -21.7852  -24.9639 N.ar   1 LIG      -0.71900
      6 N2        -59.5549  -24.0353  -25.0557 N.ar   1 LIG      -0.71900
      7 H1        -62.0822  -21.7805  -25.0770 H      1 LIG       0.11500
      8 H2        -60.0833  -20.2599  -24.9678 H      1 LIG       0.11400
      9 H3        -61.6034  -24.2478  -25.1306 H      1 LIG       0.11400
     10 H4        -57.5528  -23.5115  -24.9749 H      1 LIG       0.14100
@<TRIPOS>BOND
      1       1       2 ar
      2       1       3 ar
      3       2       5 ar
      4       3       6 ar
      5       4       5 ar
      6       4       6 ar
      7       1       7 1
      8       2       8 1
      9       3       9 1
     10       4      10 1
@<TRIPOS>ALT_TYPE
CGenFF_4.0_ALT_TYPE_SET
CGenFF_4.0 1 CG2R61 2 CG2R61 3 CG2R61 4 CG2R64 5 NG2R62 6 NG2R62 7 HGR61 8 HGR62 9 HGR62 10 HGR62
@<TRIPOS>MOLECULE
pyrimidine
 10 10 0 0 0
****
USER_CHARGES
INVALID_CHARGES
Pose:  12 Cluster:  12 Fr_nu: 353596 TotEn:   -12.48
@<TRIPOS>ATOM
      1 C1        -76.4571  -13.2227  -43.8664 C.ar   1 LIG      -0.13100
      2 C2        -77.3447  -12.2103  -43.5635 C.ar   1 LIG       0.28900
      3 C3        -75.4139  -13.3876  -42.9784 C.ar   1 LIG       0.28900
      4 C4        -76.1728  -11.6750  -41.6908 C.ar   1 LIG       0.50700
      5 N1        -77.2323  -11.4144  -42.4799 N.ar   1 LIG      -0.71900
      6 N2        -75.2403  -12.6289  -41.8764 N.ar   1 LIG      -0.71900
      7 H1        -76.5716  -13.8462  -44.7430 H      1 LIG       0.11500
      8 H2        -78.1962  -12.0053  -44.2032 H      1 LIG       0.11400
      9 H3        -74.6657  -14.1574  -43.1336 H      1 LIG       0.11400
     10 H4        -76.0573  -11.0502  -40.8136 H      1 LIG       0.14100
@<TRIPOS>BOND
      1       1       2 ar
      2       1       3 ar
      3       2       5 ar
      4       3       6 ar
      5       4       5 ar
      6       4       6 ar
      7       1       7 1
      8       2       8 1
      9       3       9 1
     10       4      10 1
@<TRIPOS>ALT_TYPE
CGenFF_4.0_ALT_TYPE_SET
CGenFF_4.0 1 CG2R61 2 CG2R61 3 CG2R61 4 CG2R64 5 NG2R62 6 NG2R62 7 HGR61 8 HGR62 9 HGR62 10 HGR62
@<TRIPOS>MOLECULE
pyrimidine
 10 10 0 0 0
****
USER_CHARGES
INVALID_CHARGES
Pose:  13 Cluster:  13 Fr_nu: 2368830 TotEn:   -11.99
@<TRIPOS>ATOM
      1 C1        -60.0967   -2.3813  -22.7690 C.ar   1 LIG      -0.13100
      2 C2        -60.5877   -2.1779  -24.0426 C.ar   1 LIG       0.28900
      3 C3        -60.1226   -1.2812  -21.9364 C.ar   1 LIG       0.28900
      4 C4        -61.0411   -0.0003  -23.5742 C.ar   1 LIG       0.50700
      5 N1        -61.0695   -0.9961  -24.4803 N.ar   1 LIG      -0.71900
      6 N2        -60.5895   -0.0710  -22.3075 N.ar   1 LIG      -0.71900
      7 H1        -59.7161   -3.3405  -22.4446 H      1 LIG       0.11500
      8 H2        -60.6077   -2.9840  -24.7679 H      1 LIG       0.11400
      9 H3        -59.7570   -1.3442  -20.9172 H      1 LIG       0.11400
     10 H4        -61.4212    0.9606  -23.8992 H      1 LIG       0.14100
@<TRIPOS>BOND
      1       1       2 ar
      2       1       3 ar
      3       2       5 ar
      4       3       6 ar
      5       4       5 ar
      6       4       6 ar
      7       1       7 1
      8       2       8 1
      9       3       9 1
     10       4      10 1
@<TRIPOS>ALT_TYPE
CGenFF_4.0_ALT_TYPE_SET
CGenFF_4.0 1 CG2R61 2 CG2R61 3 CG2R61 4 CG2R64 5 NG2R62 6 NG2R62 7 HGR61 8 HGR62 9 HGR62 10 HGR62
@<TRIPOS>MOLECULE
pyrimidine
 10 10 0 0 0
****
USER_CHARGES
INVALID_CHARGES
Pose:  14 Cluster:  14 Fr_nu: 476022 TotEn:   -11.61
@<TRIPOS>ATOM
      1 C1        -76.9907  -14.1682  -43.3434 C.ar   1 LIG      -0.13100
      2 C2        -75.7920  -14.1735  -42.6597 C.ar   1 LIG       0.28900
      3 C3        -77.2304  -13.0527  -44.1195 C.ar   1 LIG       0.28900
      4 C4        -75.2389  -12.1403  -43.5124 C.ar   1 LIG       0.50700
      5 N1        -74.8894  -13.1726  -42.7215 N.ar   1 LIG      -0.71900
      6 N2        -76.3734  -12.0163  -44.2275 N.ar   1 LIG      -0.71900
      7 H1        -77.6965  -14.9851  -43.2753 H      1 LIG       0.11500
      8 H2        -75.5162  -15.0079  -42.0240 H      1 LIG       0.11400
      9 H3        -78.1462  -12.9584  -44.6929 H      1 LIG       0.11400
     10 H4        -74.5328  -11.3217  -43.5800 H      1 LIG       0.14100
@<TRIPOS>BOND
      1       1       2 ar
      2       1       3 ar
      3       2       5 ar
      4       3       6 ar
      5       4       5 ar
      6       4       6 ar
      7       1       7 1
      8       2       8 1
      9       3       9 1
     10       4      10 1
@<TRIPOS>ALT_TYPE
CGenFF_4.0_ALT_TYPE_SET
CGenFF_4.0 1 CG2R61 2 CG2R61 3 CG2R61 4 CG2R64 5 NG2R62 6 NG2R62 7 HGR61 8 HGR62 9 HGR62 10 HGR62
@<TRIPOS>MOLECULE
pyrimidine
 10 10 0 0 0
****
USER_CHARGES
INVALID_CHARGES
Pose:  15 Cluster:  15 Fr_nu: 353619 TotEn:   -11.50
@<TRIPOS>ATOM
      1 C1        -76.4228  -13.1170  -43.9579 C.ar   1 LIG      -0.13100
      2 C2        -75.5427  -12.0625  -44.0912 C.ar   1 LIG       0.28900
      3 C3        -77.1005  -13.1810  -42.7576 C.ar   1 LIG       0.28900
      4 C4        -76.0535  -11.3075  -42.0089 C.ar   1 LIG       0.50700
      5 N1        -75.3327  -11.1359  -43.1333 N.ar   1 LIG      -0.71900
      6 N2        -76.9397  -12.2899  -41.7574 N.ar   1 LIG      -0.71900
      7 H1        -76.5716  -13.8462  -44.7430 H      1 LIG       0.11500
      8 H2        -74.9648  -11.9298  -44.9994 H      1 LIG       0.11400
      9 H3        -77.8128  -13.9750  -42.5607 H      1 LIG       0.11400
     10 H4        -75.9039  -10.5782  -41.2222 H      1 LIG       0.14100
@<TRIPOS>BOND
      1       1       2 ar
      2       1       3 ar
      3       2       5 ar
      4       3       6 ar
      5       4       5 ar
      6       4       6 ar
      7       1       7 1
      8       2       8 1
      9       3       9 1
     10       4      10 1
@<TRIPOS>ALT_TYPE
CGenFF_4.0_ALT_TYPE_SET
CGenFF_4.0 1 CG2R61 2 CG2R61 3 CG2R61 4 CG2R64 5 NG2R62 6 NG2R62 7 HGR61 8 HGR62 9 HGR62 10 HGR62
@<TRIPOS>MOLECULE
pyrimidine
 10 10 0 0 0
****
USER_CHARGES
INVALID_CHARGES
Pose:  16 Cluster:  16 Fr_nu: 1947090 TotEn:   -10.93
@<TRIPOS>ATOM
      1 C1        -74.2841  -25.9271  -43.4002 C.ar   1 LIG      -0.13100
      2 C2        -73.9674  -25.2017  -44.5307 C.ar   1 LIG       0.28900
      3 C3        -74.6020  -27.2531  -43.6113 C.ar   1 LIG       0.28900
      4 C4        -74.2862  -27.0245  -45.8507 C.ar   1 LIG       0.50700
      5 N1        -73.9585  -25.7206  -45.7761 N.ar   1 LIG      -0.71900
      6 N2        -74.6133  -27.8369  -44.8276 N.ar   1 LIG      -0.71900
      7 H1        -74.2834  -25.4849  -42.4129 H      1 LIG       0.11500
      8 H2        -73.7044  -24.1516  -44.4640 H      1 LIG       0.11400
      9 H3        -74.8651  -27.9024  -42.7833 H      1 LIG       0.11400
     10 H4        -74.2881  -27.4672  -46.8393 H      1 LIG       0.14100
@<TRIPOS>BOND
      1       1       2 ar
      2       1       3 ar
      3       2       5 ar
      4       3       6 ar
      5       4       5 ar
      6       4       6 ar
      7       1       7 1
      8       2       8 1
      9       3       9 1
     10       4      10 1
@<TRIPOS>ALT_TYPE
CGenFF_4.0_ALT_TYPE_SET
CGenFF_4.0 1 CG2R61 2 CG2R61 3 CG2R61 4 CG2R64 5 NG2R62 6 NG2R62 7 HGR61 8 HGR62 9 HGR62 10 HGR62
@<TRIPOS>MOLECULE
pyrimidine
 10 10 0 0 0
****
USER_CHARGES
INVALID_CHARGES
Pose:  17 Cluster:  17 Fr_nu:  38103 TotEn:   -10.62
@<TRIPOS>ATOM
      1 C1        -76.1612  -13.5715  -43.3026 C.ar   1 LIG      -0.13100
      2 C2        -76.6319  -13.0435  -44.4876 C.ar   1 LIG       0.28900
      3 C3        -74.8199  -13.3690  -43.0499 C.ar   1 LIG       0.28900
      4 C4        -74.5707  -12.2371  -45.0053 C.ar   1 LIG       0.50700
      5 N1        -75.8616  -12.3681  -45.3655 N.ar   1 LIG      -0.71900
      6 N2        -73.9922  -12.7041  -43.8823 N.ar   1 LIG      -0.71900
      7 H1        -76.8020  -14.1092  -42.6167 H      1 LIG       0.11500
      8 H2        -77.6728  -13.1526  -44.7723 H      1 LIG       0.11400
      9 H3        -74.3596  -13.7480  -42.1439 H      1 LIG       0.11400
     10 H4        -73.9287  -11.6997  -45.6924 H      1 LIG       0.14100
@<TRIPOS>BOND
      1       1       2 ar
      2       1       3 ar
      3       2       5 ar
      4       3       6 ar
      5       4       5 ar
      6       4       6 ar
      7       1       7 1
      8       2       8 1
      9       3       9 1
     10       4      10 1
@<TRIPOS>ALT_TYPE
CGenFF_4.0_ALT_TYPE_SET
CGenFF_4.0 1 CG2R61 2 CG2R61 3 CG2R61 4 CG2R64 5 NG2R62 6 NG2R62 7 HGR61 8 HGR62 9 HGR62 10 HGR62
@<TRIPOS>MOLECULE
pyrimidine
 10 10 0 0 0
****
USER_CHARGES
INVALID_CHARGES
Pose:  18 Cluster:  18 Fr_nu:  60654 TotEn:   -10.42
@<TRIPOS>ATOM
      1 C1        -74.2006  -25.9054  -43.7920 C.ar   1 LIG      -0.13100
      2 C2        -72.9702  -26.4282  -44.1344 C.ar   1 LIG       0.28900
      3 C3        -75.1037  -25.7767  -44.8273 C.ar   1 LIG       0.28900
      4 C4        -73.6032  -26.6257  -46.3087 C.ar   1 LIG       0.50700
      5 N1        -72.6365  -26.8003  -45.3876 N.ar   1 LIG      -0.71900
      6 N2        -74.8375  -26.1281  -46.1024 N.ar   1 LIG      -0.71900
      7 H1        -74.4413  -25.6150  -42.7781 H      1 LIG       0.11500
      8 H2        -72.1956  -26.5663  -43.3879 H      1 LIG       0.11400
      9 H3        -76.0963  -25.3748  -44.6550 H      1 LIG       0.11400
     10 H4        -73.3620  -26.9153  -47.3242 H      1 LIG       0.14100
@<TRIPOS>BOND
      1       1       2 ar
      2       1       3 ar
      3       2       5 ar
      4       3       6 ar
      5       4       5 ar
      6       4       6 ar
      7       1       7 1
      8       2       8 1
      9       3       9 1
     10       4      10 1
@<TRIPOS>ALT_TYPE
CGenFF_4.0_ALT_TYPE_SET
CGenFF_4.0 1 CG2R61 2 CG2R61 3 CG2R61 4 CG2R64 5 NG2R62 6 NG2R62 7 HGR61 8 HGR62 9 HGR62 10 HGR62
@<TRIPOS>MOLECULE
pyrimidine
 10 10 0 0 0
****
USER_CHARGES
INVALID_CHARGES
Pose:  19 Cluster:  19 Fr_nu:  70843 TotEn:   -10.32
@<TRIPOS>ATOM
      1 C1        -75.5578  -13.8012  -42.9603 C.ar   1 LIG      -0.13100
      2 C2        -74.4035  -13.3219  -43.5455 C.ar   1 LIG       0.28900
      3 C3        -76.4416  -12.8420  -42.5100 C.ar   1 LIG       0.28900
      4 C4        -75.0641  -11.1735  -43.2067 C.ar   1 LIG       0.50700
      5 N1        -74.1234  -12.0096  -43.6856 N.ar   1 LIG      -0.71900
      6 N2        -76.2259  -11.5145  -42.6172 N.ar   1 LIG      -0.71900
      7 H1        -75.7567  -14.8599  -42.8609 H      1 LIG       0.11500
      8 H2        -73.6495  -14.0006  -43.9291 H      1 LIG       0.11400
      9 H3        -77.3756  -13.1229  -42.0356 H      1 LIG       0.11400
     10 H4        -74.8646  -10.1134  -43.3051 H      1 LIG       0.14100
@<TRIPOS>BOND
      1       1       2 ar
      2       1       3 ar
      3       2       5 ar
      4       3       6 ar
      5       4       5 ar
      6       4       6 ar
      7       1       7 1
      8       2       8 1
      9       3       9 1
     10       4      10 1
@<TRIPOS>ALT_TYPE
CGenFF_4.0_ALT_TYPE_SET
CGenFF_4.0 1 CG2R61 2 CG2R61 3 CG2R61 4 CG2R64 5 NG2R62 6 NG2R62 7 HGR61 8 HGR62 9 HGR62 10 HGR62
@<TRIPOS>MOLECULE
pyrimidine
 10 10 0 0 0
****
USER_CHARGES
INVALID_CHARGES
Pose:  20 Cluster:  20 Fr_nu:  17896 TotEn:    -9.77
@<TRIPOS>ATOM
      1 C1        -74.2833  -12.2786  -43.4814 C.ar   1 LIG      -0.13100
      2 C2        -74.7349  -10.9747  -43.4658 C.ar   1 LIG       0.28900
      3 C3        -74.9353  -13.1465  -42.6296 C.ar   1 LIG       0.28900
      4 C4        -76.2996  -11.4824  -41.8970 C.ar   1 LIG       0.50700
      5 N1        -75.7445  -10.5405  -42.6832 N.ar   1 LIG      -0.71900
      6 N2        -75.9512  -12.7811  -41.8204 N.ar   1 LIG      -0.71900
      7 H1        -73.4709  -12.5994  -44.1196 H      1 LIG       0.11500
      8 H2        -74.2836  -10.2206  -44.1013 H      1 LIG       0.11400
      9 H3        -74.6499  -14.1913  -42.5719 H      1 LIG       0.11400
     10 H4        -77.1123  -11.1612  -41.2571 H      1 LIG       0.14100
@<TRIPOS>BOND
      1       1       2 ar
      2       1       3 ar
      3       2       5 ar
      4       3       6 ar
      5       4       5 ar
      6       4       6 ar
      7       1       7 1
      8       2       8 1
      9       3       9 1
     10       4      10 1
@<TRIPOS>ALT_TYPE
CGenFF_4.0_ALT_TYPE_SET
CGenFF_4.0 1 CG2R61 2 CG2R61 3 CG2R61 4 CG2R64 5 NG2R62 6 NG2R62 7 HGR61 8 HGR62 9 HGR62 10 HGR62
@<TRIPOS>MOLECULE
pyrimidine
 10 10 0 0 0
****
USER_CHARGES
INVALID_CHARGES
Pose:  21 Cluster:  21 Fr_nu: 324407 TotEn:    -9.66
@<TRIPOS>ATOM
      1 C1        -76.0855  -13.2606  -45.2300 C.ar   1 LIG      -0.13100
      2 C2        -77.1583  -13.0425  -44.3898 C.ar   1 LIG       0.28900
      3 C3        -74.9183  -12.6080  -44.8897 C.ar   1 LIG       0.28900
      4 C4        -75.9127  -11.6702  -43.0735 C.ar   1 LIG       0.50700
      5 N1        -77.1069  -12.2505  -43.2987 N.ar   1 LIG      -0.71900
      6 N2        -74.7960  -11.8022  -43.8146 N.ar   1 LIG      -0.71900
      7 H1        -76.1551  -13.9013  -46.0988 H      1 LIG       0.11500
      8 H2        -78.1177  -13.5127  -44.5766 H      1 LIG       0.11400
      9 H3        -74.0222  -12.7179  -45.4908 H      1 LIG       0.11400
     10 H4        -75.8431  -11.0278  -42.2043 H      1 LIG       0.14100
@<TRIPOS>BOND
      1       1       2 ar
      2       1       3 ar
      3       2       5 ar
      4       3       6 ar
      5       4       5 ar
      6       4       6 ar
      7       1       7 1
      8       2       8 1
      9       3       9 1
     10       4      10 1
@<TRIPOS>ALT_TYPE
CGenFF_4.0_ALT_TYPE_SET
CGenFF_4.0 1 CG2R61 2 CG2R61 3 CG2R61 4 CG2R64 5 NG2R62 6 NG2R62 7 HGR61 8 HGR62 9 HGR62 10 HGR62
@<TRIPOS>MOLECULE
pyrimidine
 10 10 0 0 0
****
USER_CHARGES
INVALID_CHARGES
Pose:  22 Cluster:  22 Fr_nu: 181717 TotEn:    -9.04
@<TRIPOS>ATOM
      1 C1        -73.6314  -11.3459  -44.6998 C.ar   1 LIG      -0.13100
      2 C2        -74.7479  -12.0484  -45.1054 C.ar   1 LIG       0.28900
      3 C3        -73.1484  -11.6640  -43.4470 C.ar   1 LIG       0.28900
      4 C4        -74.7882  -13.2103  -43.1521 C.ar   1 LIG       0.50700
      5 N1        -75.3541  -12.9910  -44.3542 N.ar   1 LIG      -0.71900
      6 N2        -73.7041  -12.5943  -42.6432 N.ar   1 LIG      -0.71900
      7 H1        -73.1654  -10.5947  -45.3233 H      1 LIG       0.11500
      8 H2        -75.1992  -11.8670  -46.0748 H      1 LIG       0.11400
      9 H3        -72.2751  -11.1640  -43.0423 H      1 LIG       0.11400
     10 H4        -75.2552  -13.9617  -42.5272 H      1 LIG       0.14100
@<TRIPOS>BOND
      1       1       2 ar
      2       1       3 ar
      3       2       5 ar
      4       3       6 ar
      5       4       5 ar
      6       4       6 ar
      7       1       7 1
      8       2       8 1
      9       3       9 1
     10       4      10 1
@<TRIPOS>ALT_TYPE
CGenFF_4.0_ALT_TYPE_SET
CGenFF_4.0 1 CG2R61 2 CG2R61 3 CG2R61 4 CG2R64 5 NG2R62 6 NG2R62 7 HGR61 8 HGR62 9 HGR62 10 HGR62
@<TRIPOS>MOLECULE
pyrimidine
 10 10 0 0 0
****
USER_CHARGES
INVALID_CHARGES
Pose:  23 Cluster:  23 Fr_nu: 301054 TotEn:    -8.11
@<TRIPOS>ATOM
      1 C1        -75.3150  -12.0021  -43.6692 C.ar   1 LIG      -0.13100
      2 C2        -75.6568  -10.8700  -42.9579 C.ar   1 LIG       0.28900
      3 C3        -75.9772  -13.1572  -43.3072 C.ar   1 LIG       0.28900
      4 C4        -77.1493  -12.0444  -41.7089 C.ar   1 LIG       0.50700
      5 N1        -76.5731  -10.8551  -41.9678 N.ar   1 LIG      -0.71900
      6 N2        -76.9036  -13.2148  -42.3280 N.ar   1 LIG      -0.71900
      7 H1        -74.5758  -11.9851  -44.4589 H      1 LIG       0.11500
      8 H2        -75.1889   -9.9150  -43.1711 H      1 LIG       0.11400
      9 H3        -75.7746  -14.0971  -43.8093 H      1 LIG       0.11400
     10 H4        -77.8886  -12.0618  -40.9175 H      1 LIG       0.14100
@<TRIPOS>BOND
      1       1       2 ar
      2       1       3 ar
      3       2       5 ar
      4       3       6 ar
      5       4       5 ar
      6       4       6 ar
      7       1       7 1
      8       2       8 1
      9       3       9 1
     10       4      10 1
@<TRIPOS>ALT_TYPE
CGenFF_4.0_ALT_TYPE_SET
CGenFF_4.0 1 CG2R61 2 CG2R61 3 CG2R61 4 CG2R64 5 NG2R62 6 NG2R62 7 HGR61 8 HGR62 9 HGR62 10 HGR62
@<TRIPOS>MOLECULE
pyrimidine
 10 10 0 0 0
****
USER_CHARGES
INVALID_CHARGES
Pose:  24 Cluster:  24 Fr_nu:  71328 TotEn:    -7.51
@<TRIPOS>ATOM
      1 C1        -75.7150  -13.1986  -44.7973 C.ar   1 LIG      -0.13100
      2 C2        -74.4204  -12.9118  -44.4148 C.ar   1 LIG       0.28900
      3 C3        -76.6595  -13.1479  -43.7926 C.ar   1 LIG       0.28900
      4 C4        -75.0758  -12.5818  -42.2634 C.ar   1 LIG       0.50700
      5 N1        -74.0641  -12.5983  -43.1519 N.ar   1 LIG      -0.71900
      6 N2        -76.3740  -12.8420  -42.5100 N.ar   1 LIG      -0.71900
      7 H1        -75.9726  -13.4473  -45.8181 H      1 LIG       0.11500
      8 H2        -73.6098  -12.9269  -45.1352 H      1 LIG       0.11400
      9 H3        -77.7035  -13.3589  -43.9973 H      1 LIG       0.11400
     10 H4        -74.8180  -12.3340  -41.2410 H      1 LIG       0.14100
@<TRIPOS>BOND
      1       1       2 ar
      2       1       3 ar
      3       2       5 ar
      4       3       6 ar
      5       4       5 ar
      6       4       6 ar
      7       1       7 1
      8       2       8 1
      9       3       9 1
     10       4      10 1
@<TRIPOS>ALT_TYPE
CGenFF_4.0_ALT_TYPE_SET
CGenFF_4.0 1 CG2R61 2 CG2R61 3 CG2R61 4 CG2R64 5 NG2R62 6 NG2R62 7 HGR61 8 HGR62 9 HGR62 10 HGR62
@<TRIPOS>MOLECULE
pyrimidine
 10 10 0 0 0
****
USER_CHARGES
INVALID_CHARGES
Pose:  25 Cluster:  25 Fr_nu: 181970 TotEn:    -6.87
@<TRIPOS>ATOM
      1 C1        -75.4896  -10.9891  -43.0368 C.ar   1 LIG      -0.13100
      2 C2        -75.7029  -12.2319  -42.4760 C.ar   1 LIG       0.28900
      3 C3        -74.2143  -10.7586  -43.5104 C.ar   1 LIG       0.28900
      4 C4        -73.5493  -12.8383  -42.8781 C.ar   1 LIG       0.50700
      5 N1        -74.7518  -13.1840  -42.3800 N.ar   1 LIG      -0.71900
      6 N2        -73.2160  -11.6640  -43.4470 N.ar   1 LIG      -0.71900
      7 H1        -76.2713  -10.2440  -43.1006 H      1 LIG       0.11500
      8 H2        -76.6737  -12.5043  -42.0764 H      1 LIG       0.11400
      9 H3        -73.9517   -9.8106  -43.9673 H      1 LIG       0.11400
     10 H4        -72.7662  -13.5837  -42.8133 H      1 LIG       0.14100
@<TRIPOS>BOND
      1       1       2 ar
      2       1       3 ar
      3       2       5 ar
      4       3       6 ar
      5       4       5 ar
      6       4       6 ar
      7       1       7 1
      8       2       8 1
      9       3       9 1
     10       4      10 1
@<TRIPOS>ALT_TYPE
CGenFF_4.0_ALT_TYPE_SET
CGenFF_4.0 1 CG2R61 2 CG2R61 3 CG2R61 4 CG2R64 5 NG2R62 6 NG2R62 7 HGR61 8 HGR62 9 HGR62 10 HGR62
@<TRIPOS>MOLECULE
pyrimidine
 10 10 0 0 0
****
USER_CHARGES
INVALID_CHARGES
Pose:  26 Cluster:  26 Fr_nu:  53913 TotEn:    -6.12
@<TRIPOS>ATOM
      1 C1        -73.8398  -11.3546  -44.6686 C.ar   1 LIG      -0.13100
      2 C2        -74.8609  -12.2410  -44.3927 C.ar   1 LIG       0.28900
      3 C3        -73.4126  -11.3255  -45.9803 C.ar   1 LIG       0.28900
      4 C4        -74.9245  -12.9204  -46.5610 C.ar   1 LIG       0.50700
      5 N1        -75.4286  -13.0420  -45.3182 N.ar   1 LIG      -0.71900
      6 N2        -73.9343  -12.0976  -46.9560 N.ar   1 LIG      -0.71900
      7 H1        -73.4027  -10.7238  -43.9062 H      1 LIG       0.11500
      8 H2        -75.2625  -12.3344  -43.3895 H      1 LIG       0.11400
      9 H3        -72.6142  -10.6609  -46.2924 H      1 LIG       0.11400
     10 H4        -75.3613  -13.5527  -47.3243 H      1 LIG       0.14100
@<TRIPOS>BOND
      1       1       2 ar
      2       1       3 ar
      3       2       5 ar
      4       3       6 ar
      5       4       5 ar
      6       4       6 ar
      7       1       7 1
      8       2       8 1
      9       3       9 1
     10       4      10 1
@<TRIPOS>ALT_TYPE
CGenFF_4.0_ALT_TYPE_SET
CGenFF_4.0 1 CG2R61 2 CG2R61 3 CG2R61 4 CG2R64 5 NG2R62 6 NG2R62 7 HGR61 8 HGR62 9 HGR62 10 HGR62
@<TRIPOS>MOLECULE
pyrimidine
 10 10 0 0 0
****
USER_CHARGES
INVALID_CHARGES
Pose:  27 Cluster:  27 Fr_nu: 337618 TotEn:    -4.95
@<TRIPOS>ATOM
      1 C1        -74.3853  -12.4373  -44.1308 C.ar   1 LIG      -0.13100
      2 C2        -75.5137  -12.9182  -44.7632 C.ar   1 LIG       0.28900
      3 C3        -74.3165  -12.6715  -42.7727 C.ar   1 LIG       0.28900
      4 C4        -76.3205  -13.7437  -42.8051 C.ar   1 LIG       0.50700
      5 N1        -76.5046  -13.5783  -44.1287 N.ar   1 LIG      -0.71900
      6 N2        -75.2696  -13.3237  -42.0752 N.ar   1 LIG      -0.71900
      7 H1        -73.6057  -11.9108  -44.6649 H      1 LIG       0.11500
      8 H2        -75.6562  -12.7815  -45.8297 H      1 LIG       0.11400
      9 H3        -73.4676  -12.3303  -42.1901 H      1 LIG       0.11400
     10 H4        -77.1016  -14.2698  -42.2699 H      1 LIG       0.14100
@<TRIPOS>BOND
      1       1       2 ar
      2       1       3 ar
      3       2       5 ar
      4       3       6 ar
      5       4       5 ar
      6       4       6 ar
      7       1       7 1
      8       2       8 1
      9       3       9 1
     10       4      10 1
@<TRIPOS>ALT_TYPE
CGenFF_4.0_ALT_TYPE_SET
CGenFF_4.0 1 CG2R61 2 CG2R61 3 CG2R61 4 CG2R64 5 NG2R62 6 NG2R62 7 HGR61 8 HGR62 9 HGR62 10 HGR62
@<TRIPOS>MOLECULE
pyrimidine
 10 10 0 0 0
****
USER_CHARGES
INVALID_CHARGES
Pose:  28 Cluster:  28 Fr_nu: 221011 TotEn:    -3.51
@<TRIPOS>ATOM
      1 C1        -74.6565  -12.8280  -43.6951 C.ar   1 LIG      -0.13100
      2 C2        -74.6996  -12.3836  -42.3893 C.ar   1 LIG       0.28900
      3 C3        -75.8468  -12.7569  -44.3895 C.ar   1 LIG       0.28900
      4 C4        -76.9095  -11.8861  -42.5786 C.ar   1 LIG       0.50700
      5 N1        -75.8132  -11.9046  -41.7969 N.ar   1 LIG      -0.71900
      6 N2        -76.9967  -12.2899  -43.8605 N.ar   1 LIG      -0.71900
      7 H1        -73.7489  -13.2076  -44.1449 H      1 LIG       0.11500
      8 H2        -73.8131  -12.4011  -41.7647 H      1 LIG       0.11400
      9 H3        -75.9108  -13.0841  -45.4216 H      1 LIG       0.11400
     10 H4        -77.8187  -11.5072  -42.1281 H      1 LIG       0.14100
@<TRIPOS>BOND
      1       1       2 ar
      2       1       3 ar
      3       2       5 ar
      4       3       6 ar
      5       4       5 ar
      6       4       6 ar
      7       1       7 1
      8       2       8 1
      9       3       9 1
     10       4      10 1
@<TRIPOS>ALT_TYPE
CGenFF_4.0_ALT_TYPE_SET
CGenFF_4.0 1 CG2R61 2 CG2R61 3 CG2R61 4 CG2R64 5 NG2R62 6 NG2R62 7 HGR61 8 HGR62 9 HGR62 10 HGR62
@<TRIPOS>MOLECULE
pyrimidine
 10 10 0 0 0
****
USER_CHARGES
INVALID_CHARGES
Pose:  29 Cluster:  29 Fr_nu: 338944 TotEn:    -3.45
@<TRIPOS>ATOM
      1 C1        -74.8057  -11.2573  -43.5023 C.ar   1 LIG      -0.13100
      2 C2        -76.0176  -11.0847  -42.8650 C.ar   1 LIG       0.28900
      3 C3        -74.5946  -12.5032  -44.0564 C.ar   1 LIG       0.28900
      4 C4        -76.6338  -13.2181  -43.3509 C.ar   1 LIG       0.50700
      5 N1        -76.9583  -12.0472  -42.7702 N.ar   1 LIG      -0.71900
      6 N2        -75.4902  -13.5107  -43.9992 N.ar   1 LIG      -0.71900
      7 H1        -74.0692  -10.4674  -43.5631 H      1 LIG       0.11500
      8 H2        -76.2730  -10.1392  -42.3990 H      1 LIG       0.11400
      9 H3        -73.6713  -12.7330  -44.5770 H      1 LIG       0.11400
     10 H4        -77.3707  -14.0095  -43.2891 H      1 LIG       0.14100
@<TRIPOS>BOND
      1       1       2 ar
      2       1       3 ar
      3       2       5 ar
      4       3       6 ar
      5       4       5 ar
      6       4       6 ar
      7       1       7 1
      8       2       8 1
      9       3       9 1
     10       4      10 1
@<TRIPOS>ALT_TYPE
CGenFF_4.0_ALT_TYPE_SET
CGenFF_4.0 1 CG2R61 2 CG2R61 3 CG2R61 4 CG2R64 5 NG2R62 6 NG2R62 7 HGR61 8 HGR62 9 HGR62 10 HGR62
@<TRIPOS>MOLECULE
naphtalene
 18 19 0 0 0
****
USER_CHARGES
INVALID_CHARGES
Pose:   1 Cluster:   1 Fr_nu:  46394 TotEn:   -13.34
@<TRIPOS>ATOM
      1 C1        -53.1628  -11.5995  -44.7011 C.ar   1 LIG      -0.11500
      2 C2        -53.3256  -10.2775  -45.1044 C.ar   1 LIG      -0.11500
      3 C3        -55.1223  -13.1175  -48.8879 C.ar   1 LIG      -0.11500
      4 C4        -55.2851  -11.7954  -49.2910 C.ar   1 LIG      -0.11500
      5 C5        -53.5675  -12.6399  -45.5380 C.ar   1 LIG      -0.11700
      6 C6        -53.8936   -9.9906  -46.3459 C.ar   1 LIG      -0.11700
      7 C7        -54.5542  -13.4043  -47.6463 C.ar   1 LIG      -0.11700
      8 C8        -54.8805  -10.7550  -48.4542 C.ar   1 LIG      -0.11700
      9 C9        -54.1412  -12.3696  -46.7911 C.ar   1 LIG       0.00400
     10 C10       -54.3068  -11.0252  -47.2011 C.ar   1 LIG       0.00400
     11 H1        -52.7211  -11.8222  -43.7343 H      1 LIG       0.11500
     12 H2        -53.0100   -9.4683  -44.4523 H      1 LIG       0.11500
     13 H3        -55.4377  -13.9273  -49.5397 H      1 LIG       0.11500
     14 H4        -55.7282  -11.5734  -50.2573 H      1 LIG       0.11500
     15 H5        -53.4310  -13.6657  -45.2020 H      1 LIG       0.11500
     16 H6        -54.0108   -8.9499  -46.6408 H      1 LIG       0.11500
     17 H7        -54.4364  -14.4451  -47.3519 H      1 LIG       0.11500
     18 H8        -55.0176   -9.7290  -48.7897 H      1 LIG       0.11500
@<TRIPOS>BOND
      1       1       2 ar
      2       1       5 ar
      3       2       6 ar
      4       3       4 ar
      5       3       7 ar
      6       4       8 ar
      7       5       9 ar
      8       6      10 ar
      9       7       9 ar
     10       8      10 ar
     11       9      10 ar
     12       1      11 1
     13       2      12 1
     14       3      13 1
     15       4      14 1
     16       5      15 1
     17       6      16 1
     18       7      17 1
     19       8      18 1
@<TRIPOS>ALT_TYPE
CGenFF_4.0_ALT_TYPE_SET
CGenFF_4.0 1 CG2R61 2 CG2R61 3 CG2R61 4 CG2R61 5 CG2R61 6 CG2R61 7 CG2R61 8 CG2R61 9 CG2R61 10 CG2R61 11 HGR61 12 HGR61 13 HGR61 14 HGR61 15 HGR61 16 HGR61 17 HGR61 18 HGR61
@<TRIPOS>MOLECULE
naphtalene
 18 19 0 0 0
****
USER_CHARGES
INVALID_CHARGES
Pose:   2 Cluster:   2 Fr_nu: 180306 TotEn:   -13.32
@<TRIPOS>ATOM
      1 C1        -71.3425   -2.7756  -29.5908 C.ar   1 LIG      -0.11500
      2 C2        -70.7129   -3.9294  -29.1334 C.ar   1 LIG      -0.11500
      3 C3        -68.0790   -0.0551  -27.2198 C.ar   1 LIG      -0.11500
      4 C4        -67.4495   -1.2090  -26.7624 C.ar   1 LIG      -0.11500
      5 C5        -70.8484   -1.5212  -29.2319 C.ar   1 LIG      -0.11700
      6 C6        -69.5869   -3.8334  -28.3154 C.ar   1 LIG      -0.11700
      7 C7        -69.2050   -0.1512  -28.0380 C.ar   1 LIG      -0.11700
      8 C8        -67.9435   -2.4635  -27.1213 C.ar   1 LIG      -0.11700
      9 C9        -69.7160   -1.4057  -28.4091 C.ar   1 LIG       0.00400
     10 C10       -69.0759   -2.5790  -27.9440 C.ar   1 LIG       0.00400
     11 H1        -72.2193   -2.8510  -30.2272 H      1 LIG       0.11500
     12 H2        -71.0981   -4.9055  -29.4137 H      1 LIG       0.11500
     13 H3        -67.6941    0.9214  -26.9400 H      1 LIG       0.11500
     14 H4        -66.5735   -1.1330  -26.1249 H      1 LIG       0.11500
     15 H5        -71.3568   -0.6328  -29.6007 H      1 LIG       0.11500
     16 H6        -69.1104   -4.7485  -27.9699 H      1 LIG       0.11500
     17 H7        -69.6808    0.7639  -28.3840 H      1 LIG       0.11500
     18 H8        -67.4357   -3.3521  -26.7519 H      1 LIG       0.11500
@<TRIPOS>BOND
      1       1       2 ar
      2       1       5 ar
      3       2       6 ar
      4       3       4 ar
      5       3       7 ar
      6       4       8 ar
      7       5       9 ar
      8       6      10 ar
      9       7       9 ar
     10       8      10 ar
     11       9      10 ar
     12       1      11 1
     13       2      12 1
     14       3      13 1
     15       4      14 1
     16       5      15 1
     17       6      16 1
     18       7      17 1
     19       8      18 1
@<TRIPOS>ALT_TYPE
CGenFF_4.0_ALT_TYPE_SET
CGenFF_4.0 1 CG2R61 2 CG2R61 3 CG2R61 4 CG2R61 5 CG2R61 6 CG2R61 7 CG2R61 8 CG2R61 9 CG2R61 10 CG2R61 11 HGR61 12 HGR61 13 HGR61 14 HGR61 15 HGR61 16 HGR61 17 HGR61 18 HGR61
@<TRIPOS>MOLECULE
naphtalene
 18 19 0 0 0
****
USER_CHARGES
INVALID_CHARGES
Pose:   3 Cluster:   3 Fr_nu:   5888 TotEn:   -12.96
@<TRIPOS>ATOM
      1 C1        -81.0181  -22.6141  -44.6070 C.ar   1 LIG      -0.11500
      2 C2        -81.7875  -22.4574  -45.7560 C.ar   1 LIG      -0.11500
      3 C3        -77.9764  -25.5286  -47.0413 C.ar   1 LIG      -0.11500
      4 C4        -78.7459  -25.3719  -48.1903 C.ar   1 LIG      -0.11500
      5 C5        -79.8769  -23.4162  -44.6345 C.ar   1 LIG      -0.11700
      6 C6        -81.4188  -23.1020  -46.9370 C.ar   1 LIG      -0.11700
      7 C7        -78.3452  -24.8838  -45.8603 C.ar   1 LIG      -0.11700
      8 C8        -79.8872  -24.5698  -48.1629 C.ar   1 LIG      -0.11700
      9 C9        -79.4908  -24.0727  -45.8145 C.ar   1 LIG       0.00400
     10 C10       -80.2733  -23.9133  -46.9829 C.ar   1 LIG       0.00400
     11 H1        -81.3060  -22.1124  -43.6877 H      1 LIG       0.11500
     12 H2        -82.6756  -21.8325  -45.7336 H      1 LIG       0.11500
     13 H3        -77.0880  -26.1534  -47.0631 H      1 LIG       0.11500
     14 H4        -78.4583  -25.8750  -49.1089 H      1 LIG       0.11500
     15 H5        -79.2908  -23.5247  -43.7243 H      1 LIG       0.11500
     16 H6        -82.0347  -22.9649  -47.8234 H      1 LIG       0.11500
     17 H7        -77.7287  -25.0205  -44.9743 H      1 LIG       0.11500
     18 H8        -80.4739  -24.4618  -49.0729 H      1 LIG       0.11500
@<TRIPOS>BOND
      1       1       2 ar
      2       1       5 ar
      3       2       6 ar
      4       3       4 ar
      5       3       7 ar
      6       4       8 ar
      7       5       9 ar
      8       6      10 ar
      9       7       9 ar
     10       8      10 ar
     11       9      10 ar
     12       1      11 1
     13       2      12 1
     14       3      13 1
     15       4      14 1
     16       5      15 1
     17       6      16 1
     18       7      17 1
     19       8      18 1
@<TRIPOS>ALT_TYPE
CGenFF_4.0_ALT_TYPE_SET
CGenFF_4.0 1 CG2R61 2 CG2R61 3 CG2R61 4 CG2R61 5 CG2R61 6 CG2R61 7 CG2R61 8 CG2R61 9 CG2R61 10 CG2R61 11 HGR61 12 HGR61 13 HGR61 14 HGR61 15 HGR61 16 HGR61 17 HGR61 18 HGR61
@<TRIPOS>MOLECULE
naphtalene
 18 19 0 0 0
****
USER_CHARGES
INVALID_CHARGES
Pose:   4 Cluster:   4 Fr_nu: 356751 TotEn:   -12.28
@<TRIPOS>ATOM
      1 C1        -71.1621  -20.1034  -59.9638 C.ar   1 LIG      -0.11500
      2 C2        -70.5471  -21.3496  -60.0397 C.ar   1 LIG      -0.11500
      3 C3        -67.7395  -18.6041  -56.8476 C.ar   1 LIG      -0.11500
      4 C4        -67.1246  -19.8503  -56.9235 C.ar   1 LIG      -0.11500
      5 C5        -70.6212  -19.1058  -59.1522 C.ar   1 LIG      -0.11700
      6 C6        -69.3889  -21.6029  -59.3044 C.ar   1 LIG      -0.11700
      7 C7        -68.8977  -18.3508  -57.5830 C.ar   1 LIG      -0.11700
      8 C8        -67.6654  -20.8480  -57.7351 C.ar   1 LIG      -0.11700
      9 C9        -69.4560  -19.3433  -58.4050 C.ar   1 LIG       0.00400
     10 C10       -68.8306  -20.6105  -58.4822 C.ar   1 LIG       0.00400
     11 H1        -72.0641  -19.9070  -60.5360 H      1 LIG       0.11500
     12 H2        -70.9688  -22.1254  -60.6720 H      1 LIG       0.11500
     13 H3        -67.3181  -17.8276  -56.2155 H      1 LIG       0.11500
     14 H4        -66.2235  -20.0467  -56.3500 H      1 LIG       0.11500
     15 H5        -71.1191  -18.1393  -59.1079 H      1 LIG       0.11500
     16 H6        -68.9246  -22.5841  -59.3793 H      1 LIG       0.11500
     17 H7        -69.3614  -17.3693  -57.5086 H      1 LIG       0.11500
     18 H8        -67.1681  -21.8149  -57.7789 H      1 LIG       0.11500
@<TRIPOS>BOND
      1       1       2 ar
      2       1       5 ar
      3       2       6 ar
      4       3       4 ar
      5       3       7 ar
      6       4       8 ar
      7       5       9 ar
      8       6      10 ar
      9       7       9 ar
     10       8      10 ar
     11       9      10 ar
     12       1      11 1
     13       2      12 1
     14       3      13 1
     15       4      14 1
     16       5      15 1
     17       6      16 1
     18       7      17 1
     19       8      18 1
@<TRIPOS>ALT_TYPE
CGenFF_4.0_ALT_TYPE_SET
CGenFF_4.0 1 CG2R61 2 CG2R61 3 CG2R61 4 CG2R61 5 CG2R61 6 CG2R61 7 CG2R61 8 CG2R61 9 CG2R61 10 CG2R61 11 HGR61 12 HGR61 13 HGR61 14 HGR61 15 HGR61 16 HGR61 17 HGR61 18 HGR61
@<TRIPOS>MOLECULE
naphtalene
 18 19 0 0 0
****
USER_CHARGES
INVALID_CHARGES
Pose:   5 Cluster:   5 Fr_nu:  16778 TotEn:   -12.01
@<TRIPOS>ATOM
      1 C1        -76.9293  -13.8773  -44.3414 C.ar   1 LIG      -0.11500
      2 C2        -76.3759  -13.7582  -43.0700 C.ar   1 LIG      -0.11500
      3 C3        -73.2737  -11.2441  -46.1786 C.ar   1 LIG      -0.11500
      4 C4        -72.7204  -11.1251  -44.9072 C.ar   1 LIG      -0.11500
      5 C5        -76.2996  -13.2834  -45.4356 C.ar   1 LIG      -0.11700
      6 C6        -75.1909  -13.0450  -42.8878 C.ar   1 LIG      -0.11700
      7 C7        -74.4588  -11.9574  -46.3608 C.ar   1 LIG      -0.11700
      8 C8        -73.3501  -11.7189  -43.8129 C.ar   1 LIG      -0.11700
      9 C9        -75.1061  -12.5616  -45.2707 C.ar   1 LIG       0.00400
     10 C10       -74.5435  -12.4406  -43.9778 C.ar   1 LIG       0.00400
     11 H1        -77.8521  -14.4322  -44.4825 H      1 LIG       0.11500
     12 H2        -76.8668  -14.2212  -42.2189 H      1 LIG       0.11500
     13 H3        -72.7831  -10.7814  -47.0304 H      1 LIG       0.11500
     14 H4        -71.7983  -10.5688  -44.7664 H      1 LIG       0.11500
     15 H5        -76.7503  -13.3891  -46.4203 H      1 LIG       0.11500
     16 H6        -74.7760  -12.9653  -41.8851 H      1 LIG       0.11500
     17 H7        -74.8730  -12.0377  -47.3636 H      1 LIG       0.11500
     18 H8        -72.8999  -11.6127  -42.8280 H      1 LIG       0.11500
@<TRIPOS>BOND
      1       1       2 ar
      2       1       5 ar
      3       2       6 ar
      4       3       4 ar
      5       3       7 ar
      6       4       8 ar
      7       5       9 ar
      8       6      10 ar
      9       7       9 ar
     10       8      10 ar
     11       9      10 ar
     12       1      11 1
     13       2      12 1
     14       3      13 1
     15       4      14 1
     16       5      15 1
     17       6      16 1
     18       7      17 1
     19       8      18 1
@<TRIPOS>ALT_TYPE
CGenFF_4.0_ALT_TYPE_SET
CGenFF_4.0 1 CG2R61 2 CG2R61 3 CG2R61 4 CG2R61 5 CG2R61 6 CG2R61 7 CG2R61 8 CG2R61 9 CG2R61 10 CG2R61 11 HGR61 12 HGR61 13 HGR61 14 HGR61 15 HGR61 16 HGR61 17 HGR61 18 HGR61
@<TRIPOS>MOLECULE
naphtalene
 18 19 0 0 0
****
USER_CHARGES
INVALID_CHARGES
Pose:   6 Cluster:   6 Fr_nu:   2237 TotEn:   -11.77
@<TRIPOS>ATOM
      1 C1        -77.9231  -17.2003  -26.0180 C.ar   1 LIG      -0.11500
      2 C2        -76.7073  -16.8577  -26.6020 C.ar   1 LIG      -0.11500
      3 C3        -79.4953  -18.9081  -30.2940 C.ar   1 LIG      -0.11500
      4 C4        -78.2794  -18.5655  -30.8779 C.ar   1 LIG      -0.11500
      5 C5        -78.9237  -17.7962  -26.7863 C.ar   1 LIG      -0.11700
      6 C6        -76.4871  -17.1096  -27.9564 C.ar   1 LIG      -0.11700
      7 C7        -79.7154  -18.6562  -28.9395 C.ar   1 LIG      -0.11700
      8 C8        -77.2788  -17.9695  -30.1097 C.ar   1 LIG      -0.11700
      9 C9        -78.7195  -18.0571  -28.1512 C.ar   1 LIG       0.00400
     10 C10       -77.4830  -17.7086  -28.7449 C.ar   1 LIG       0.00400
     11 H1        -78.0941  -17.0034  -24.9637 H      1 LIG       0.11500
     12 H2        -75.9289  -16.3940  -26.0030 H      1 LIG       0.11500
     13 H3        -80.2742  -19.3720  -30.8926 H      1 LIG       0.11500
     14 H4        -78.1095  -18.7613  -31.9326 H      1 LIG       0.11500
     15 H5        -79.8665  -18.0552  -26.3089 H      1 LIG       0.11500
     16 H6        -75.5289  -16.8339  -28.3918 H      1 LIG       0.11500
     17 H7        -80.6734  -18.9327  -28.5041 H      1 LIG       0.11500
     18 H8        -76.3362  -17.7097  -30.5871 H      1 LIG       0.11500
@<TRIPOS>BOND
      1       1       2 ar
      2       1       5 ar
      3       2       6 ar
      4       3       4 ar
      5       3       7 ar
      6       4       8 ar
      7       5       9 ar
      8       6      10 ar
      9       7       9 ar
     10       8      10 ar
     11       9      10 ar
     12       1      11 1
     13       2      12 1
     14       3      13 1
     15       4      14 1
     16       5      15 1
     17       6      16 1
     18       7      17 1
     19       8      18 1
@<TRIPOS>ALT_TYPE
CGenFF_4.0_ALT_TYPE_SET
CGenFF_4.0 1 CG2R61 2 CG2R61 3 CG2R61 4 CG2R61 5 CG2R61 6 CG2R61 7 CG2R61 8 CG2R61 9 CG2R61 10 CG2R61 11 HGR61 12 HGR61 13 HGR61 14 HGR61 15 HGR61 16 HGR61 17 HGR61 18 HGR61
@<TRIPOS>MOLECULE
naphtalene
 18 19 0 0 0
****
USER_CHARGES
INVALID_CHARGES
Pose:   7 Cluster:   7 Fr_nu:  62814 TotEn:   -11.73
@<TRIPOS>ATOM
      1 C1        -84.3443  -25.5304  -45.4168 C.ar   1 LIG      -0.11500
      2 C2        -83.5832  -26.5986  -45.8821 C.ar   1 LIG      -0.11500
      3 C3        -80.3254  -22.8066  -45.0975 C.ar   1 LIG      -0.11500
      4 C4        -79.5644  -23.8749  -45.5628 C.ar   1 LIG      -0.11500
      5 C5        -83.7287  -24.3180  -45.1040 C.ar   1 LIG      -0.11700
      6 C6        -82.2038  -26.4588  -46.0364 C.ar   1 LIG      -0.11700
      7 C7        -81.7049  -22.9464  -44.9432 C.ar   1 LIG      -0.11700
      8 C8        -80.1799  -25.0873  -45.8755 C.ar   1 LIG      -0.11700
      9 C9        -82.3412  -24.1595  -45.2532 C.ar   1 LIG       0.00400
     10 C10       -81.5674  -25.2458  -45.7263 C.ar   1 LIG       0.00400
     11 H1        -85.4181  -25.6400  -45.2963 H      1 LIG       0.11500
     12 H2        -84.0635  -27.5419  -46.1255 H      1 LIG       0.11500
     13 H3        -79.8456  -21.8628  -44.8539 H      1 LIG       0.11500
     14 H4        -78.4905  -23.7652  -45.6817 H      1 LIG       0.11500
     15 H5        -84.3433  -23.4966  -44.7414 H      1 LIG       0.11500
     16 H6        -81.6287  -27.3069  -46.4021 H      1 LIG       0.11500
     17 H7        -82.2799  -22.0980  -44.5782 H      1 LIG       0.11500
     18 H8        -79.5654  -25.9091  -46.2374 H      1 LIG       0.11500
@<TRIPOS>BOND
      1       1       2 ar
      2       1       5 ar
      3       2       6 ar
      4       3       4 ar
      5       3       7 ar
      6       4       8 ar
      7       5       9 ar
      8       6      10 ar
      9       7       9 ar
     10       8      10 ar
     11       9      10 ar
     12       1      11 1
     13       2      12 1
     14       3      13 1
     15       4      14 1
     16       5      15 1
     17       6      16 1
     18       7      17 1
     19       8      18 1
@<TRIPOS>ALT_TYPE
CGenFF_4.0_ALT_TYPE_SET
CGenFF_4.0 1 CG2R61 2 CG2R61 3 CG2R61 4 CG2R61 5 CG2R61 6 CG2R61 7 CG2R61 8 CG2R61 9 CG2R61 10 CG2R61 11 HGR61 12 HGR61 13 HGR61 14 HGR61 15 HGR61 16 HGR61 17 HGR61 18 HGR61
@<TRIPOS>MOLECULE
naphtalene
 18 19 0 0 0
****
USER_CHARGES
INVALID_CHARGES
Pose:   8 Cluster:   8 Fr_nu:  51906 TotEn:   -11.65
@<TRIPOS>ATOM
      1 C1        -64.4326   -7.7522  -18.5338 C.ar   1 LIG      -0.11500
      2 C2        -65.4077   -8.4607  -19.2296 C.ar   1 LIG      -0.11500
      3 C3        -64.3441  -11.2229  -15.1251 C.ar   1 LIG      -0.11500
      4 C4        -65.3192  -11.9312  -15.8210 C.ar   1 LIG      -0.11500
      5 C5        -63.9212   -8.2582  -17.3384 C.ar   1 LIG      -0.11700
      6 C6        -65.8751   -9.6776  -18.7330 C.ar   1 LIG      -0.11700
      7 C7        -63.8766  -10.0059  -15.6219 C.ar   1 LIG      -0.11700
      8 C8        -65.8307  -11.4254  -17.0164 C.ar   1 LIG      -0.11700
      9 C9        -64.3802   -9.4816  -16.8235 C.ar   1 LIG       0.00400
     10 C10       -65.3718  -10.2019  -17.5312 C.ar   1 LIG       0.00400
     11 H1        -64.0695   -6.8046  -18.9207 H      1 LIG       0.11500
     12 H2        -65.8050   -8.0660  -20.1603 H      1 LIG       0.11500
     13 H3        -63.9462  -11.6171  -14.1942 H      1 LIG       0.11500
     14 H4        -65.6830  -12.8781  -15.4329 H      1 LIG       0.11500
     15 H5        -63.1598   -7.6872  -16.8110 H      1 LIG       0.11500
     16 H6        -66.6373  -10.2146  -19.2938 H      1 LIG       0.11500
     17 H7        -63.1139   -9.4695  -15.0613 H      1 LIG       0.11500
     18 H8        -66.5927  -11.9959  -17.5435 H      1 LIG       0.11500
@<TRIPOS>BOND
      1       1       2 ar
      2       1       5 ar
      3       2       6 ar
      4       3       4 ar
      5       3       7 ar
      6       4       8 ar
      7       5       9 ar
      8       6      10 ar
      9       7       9 ar
     10       8      10 ar
     11       9      10 ar
     12       1      11 1
     13       2      12 1
     14       3      13 1
     15       4      14 1
     16       5      15 1
     17       6      16 1
     18       7      17 1
     19       8      18 1
@<TRIPOS>ALT_TYPE
CGenFF_4.0_ALT_TYPE_SET
CGenFF_4.0 1 CG2R61 2 CG2R61 3 CG2R61 4 CG2R61 5 CG2R61 6 CG2R61 7 CG2R61 8 CG2R61 9 CG2R61 10 CG2R61 11 HGR61 12 HGR61 13 HGR61 14 HGR61 15 HGR61 16 HGR61 17 HGR61 18 HGR61
@<TRIPOS>MOLECULE
naphtalene
 18 19 0 0 0
****
USER_CHARGES
INVALID_CHARGES
Pose:   9 Cluster:   9 Fr_nu:  27981 TotEn:   -11.61
@<TRIPOS>ATOM
      1 C1        -76.5579  -30.0247  -45.3739 C.ar   1 LIG      -0.11500
      2 C2        -76.1155  -29.8344  -46.6796 C.ar   1 LIG      -0.11500
      3 C3        -74.1595  -26.0279  -43.9789 C.ar   1 LIG      -0.11500
      4 C4        -73.7172  -25.8377  -45.2846 C.ar   1 LIG      -0.11500
      5 C5        -76.1846  -29.1281  -44.3722 C.ar   1 LIG      -0.11700
      6 C6        -75.2983  -28.7469  -46.9888 C.ar   1 LIG      -0.11700
      7 C7        -74.9769  -27.1155  -43.6697 C.ar   1 LIG      -0.11700
      8 C8        -74.0904  -26.7342  -46.2863 C.ar   1 LIG      -0.11700
      9 C9        -75.3624  -28.0279  -44.6654 C.ar   1 LIG       0.00400
     10 C10       -74.9126  -27.8345  -45.9932 C.ar   1 LIG       0.00400
     11 H1        -77.1937  -30.8719  -45.1336 H      1 LIG       0.11500
     12 H2        -76.4069  -30.5328  -47.4586 H      1 LIG       0.11500
     13 H3        -73.8686  -25.3296  -43.1992 H      1 LIG       0.11500
     14 H4        -73.0803  -24.9912  -45.5240 H      1 LIG       0.11500
     15 H5        -76.5419  -29.2968  -43.3584 H      1 LIG       0.11500
     16 H6        -74.9646  -28.6173  -48.0163 H      1 LIG       0.11500
     17 H7        -75.3111  -27.2444  -42.6424 H      1 LIG       0.11500
     18 H8        -73.7326  -26.5661  -47.3001 H      1 LIG       0.11500
@<TRIPOS>BOND
      1       1       2 ar
      2       1       5 ar
      3       2       6 ar
      4       3       4 ar
      5       3       7 ar
      6       4       8 ar
      7       5       9 ar
      8       6      10 ar
      9       7       9 ar
     10       8      10 ar
     11       9      10 ar
     12       1      11 1
     13       2      12 1
     14       3      13 1
     15       4      14 1
     16       5      15 1
     17       6      16 1
     18       7      17 1
     19       8      18 1
@<TRIPOS>ALT_TYPE
CGenFF_4.0_ALT_TYPE_SET
CGenFF_4.0 1 CG2R61 2 CG2R61 3 CG2R61 4 CG2R61 5 CG2R61 6 CG2R61 7 CG2R61 8 CG2R61 9 CG2R61 10 CG2R61 11 HGR61 12 HGR61 13 HGR61 14 HGR61 15 HGR61 16 HGR61 17 HGR61 18 HGR61
@<TRIPOS>MOLECULE
naphtalene
 18 19 0 0 0
****
USER_CHARGES
INVALID_CHARGES
Pose:  10 Cluster:  10 Fr_nu:  31501 TotEn:   -11.39
@<TRIPOS>ATOM
      1 C1        -83.1009  -22.6392  -44.5058 C.ar   1 LIG      -0.11500
      2 C2        -81.9092  -22.4646  -43.8085 C.ar   1 LIG      -0.11500
      3 C3        -80.7393  -25.2054  -47.8985 C.ar   1 LIG      -0.11500
      4 C4        -79.5477  -25.0307  -47.2011 C.ar   1 LIG      -0.11500
      5 C5        -83.1128  -23.3639  -45.6980 C.ar   1 LIG      -0.11700
      6 C6        -80.7250  -23.0138  -44.3005 C.ar   1 LIG      -0.11700
      7 C7        -81.9236  -24.6562  -47.4064 C.ar   1 LIG      -0.11700
      8 C8        -79.5356  -24.3060  -46.0090 C.ar   1 LIG      -0.11700
      9 C9        -81.9301  -23.9238  -46.2080 C.ar   1 LIG       0.00400
     10 C10       -80.7183  -23.7461  -45.4989 C.ar   1 LIG       0.00400
     11 H1        -84.0225  -22.2109  -44.1226 H      1 LIG       0.11500
     12 H2        -81.9011  -21.9005  -42.8804 H      1 LIG       0.11500
     13 H3        -80.7481  -25.7697  -48.8268 H      1 LIG       0.11500
     14 H4        -78.6262  -25.4580  -47.5855 H      1 LIG       0.11500
     15 H5        -84.0558  -23.4874  -46.2265 H      1 LIG       0.11500
     16 H6        -79.8052  -22.8652  -43.7386 H      1 LIG       0.11500
     17 H7        -82.8434  -24.8056  -47.9680 H      1 LIG       0.11500
     18 H8        -78.5925  -24.1817  -45.4806 H      1 LIG       0.11500
@<TRIPOS>BOND
      1       1       2 ar
      2       1       5 ar
      3       2       6 ar
      4       3       4 ar
      5       3       7 ar
      6       4       8 ar
      7       5       9 ar
      8       6      10 ar
      9       7       9 ar
     10       8      10 ar
     11       9      10 ar
     12       1      11 1
     13       2      12 1
     14       3      13 1
     15       4      14 1
     16       5      15 1
     17       6      16 1
     18       7      17 1
     19       8      18 1
@<TRIPOS>ALT_TYPE
CGenFF_4.0_ALT_TYPE_SET
CGenFF_4.0 1 CG2R61 2 CG2R61 3 CG2R61 4 CG2R61 5 CG2R61 6 CG2R61 7 CG2R61 8 CG2R61 9 CG2R61 10 CG2R61 11 HGR61 12 HGR61 13 HGR61 14 HGR61 15 HGR61 16 HGR61 17 HGR61 18 HGR61
@<TRIPOS>MOLECULE
naphtalene
 18 19 0 0 0
****
USER_CHARGES
INVALID_CHARGES
Pose:  11 Cluster:  11 Fr_nu: 123408 TotEn:   -11.36
@<TRIPOS>ATOM
      1 C1        -51.9256  -11.0023  -43.0400 C.ar   1 LIG      -0.11500
      2 C2        -52.7499  -10.0437  -43.6218 C.ar   1 LIG      -0.11500
      3 C3        -52.7800  -14.0026  -46.7738 C.ar   1 LIG      -0.11500
      4 C4        -53.6043  -13.0439  -47.3554 C.ar   1 LIG      -0.11500
      5 C5        -51.7239  -12.2282  -43.6749 C.ar   1 LIG      -0.11700
      6 C6        -53.3757  -10.3071  -44.8404 C.ar   1 LIG      -0.11700
      7 C7        -52.1541  -13.7390  -45.5550 C.ar   1 LIG      -0.11700
      8 C8        -53.8061  -11.8180  -46.7207 C.ar   1 LIG      -0.11700
      9 C9        -52.3459  -12.5105  -44.9020 C.ar   1 LIG       0.00400
     10 C10       -53.1841  -11.5357  -45.4935 C.ar   1 LIG       0.00400
     11 H1        -51.4391  -10.7969  -42.0910 H      1 LIG       0.11500
     12 H2        -52.9060   -9.0896  -43.1269 H      1 LIG       0.11500
     13 H3        -52.6233  -14.9571  -47.2684 H      1 LIG       0.11500
     14 H4        -54.0916  -13.2505  -48.3038 H      1 LIG       0.11500
     15 H5        -51.0758  -12.9629  -43.2015 H      1 LIG       0.11500
     16 H6        -54.0154   -9.5430  -45.2772 H      1 LIG       0.11500
     17 H7        -51.5139  -14.5030  -45.1189 H      1 LIG       0.11500
     18 H8        -54.4548  -11.0834  -47.1935 H      1 LIG       0.11500
@<TRIPOS>BOND
      1       1       2 ar
      2       1       5 ar
      3       2       6 ar
      4       3       4 ar
      5       3       7 ar
      6       4       8 ar
      7       5       9 ar
      8       6      10 ar
      9       7       9 ar
     10       8      10 ar
     11       9      10 ar
     12       1      11 1
     13       2      12 1
     14       3      13 1
     15       4      14 1
     16       5      15 1
     17       6      16 1
     18       7      17 1
     19       8      18 1
@<TRIPOS>ALT_TYPE
CGenFF_4.0_ALT_TYPE_SET
CGenFF_4.0 1 CG2R61 2 CG2R61 3 CG2R61 4 CG2R61 5 CG2R61 6 CG2R61 7 CG2R61 8 CG2R61 9 CG2R61 10 CG2R61 11 HGR61 12 HGR61 13 HGR61 14 HGR61 15 HGR61 16 HGR61 17 HGR61 18 HGR61
@<TRIPOS>MOLECULE
naphtalene
 18 19 0 0 0
****
USER_CHARGES
INVALID_CHARGES
Pose:  12 Cluster:  12 Fr_nu:  92369 TotEn:   -11.22
@<TRIPOS>ATOM
      1 C1        -65.8505  -18.8232  -55.3509 C.ar   1 LIG      -0.11500
      2 C2        -66.6105  -17.8078  -55.9237 C.ar   1 LIG      -0.11500
      3 C3        -68.4567  -22.1407  -57.7748 C.ar   1 LIG      -0.11500
      4 C4        -69.2167  -21.1251  -58.3474 C.ar   1 LIG      -0.11500
      5 C5        -66.1160  -20.1564  -55.6651 C.ar   1 LIG      -0.11700
      6 C6        -67.6388  -18.1214  -56.8127 C.ar   1 LIG      -0.11700
      7 C7        -67.4283  -21.8269  -56.8856 C.ar   1 LIG      -0.11700
      8 C8        -68.9513  -19.7919  -58.0333 C.ar   1 LIG      -0.11700
      9 C9        -67.1472  -20.4905  -56.5580 C.ar   1 LIG       0.00400
     10 C10       -67.9201  -19.4578  -57.1404 C.ar   1 LIG       0.00400
     11 H1        -65.0504  -18.5785  -54.6584 H      1 LIG       0.11500
     12 H2        -66.4029  -16.7702  -55.6786 H      1 LIG       0.11500
     13 H3        -68.6638  -23.1786  -58.0196 H      1 LIG       0.11500
     14 H4        -70.0175  -21.3705  -59.0388 H      1 LIG       0.11500
     15 H5        -65.5093  -20.9338  -55.2051 H      1 LIG       0.11500
     16 H6        -68.2198  -17.3115  -57.2490 H      1 LIG       0.11500
     17 H7        -66.8470  -22.6370  -56.4502 H      1 LIG       0.11500
     18 H8        -69.5583  -19.0144  -58.4926 H      1 LIG       0.11500
@<TRIPOS>BOND
      1       1       2 ar
      2       1       5 ar
      3       2       6 ar
      4       3       4 ar
      5       3       7 ar
      6       4       8 ar
      7       5       9 ar
      8       6      10 ar
      9       7       9 ar
     10       8      10 ar
     11       9      10 ar
     12       1      11 1
     13       2      12 1
     14       3      13 1
     15       4      14 1
     16       5      15 1
     17       6      16 1
     18       7      17 1
     19       8      18 1
@<TRIPOS>ALT_TYPE
CGenFF_4.0_ALT_TYPE_SET
CGenFF_4.0 1 CG2R61 2 CG2R61 3 CG2R61 4 CG2R61 5 CG2R61 6 CG2R61 7 CG2R61 8 CG2R61 9 CG2R61 10 CG2R61 11 HGR61 12 HGR61 13 HGR61 14 HGR61 15 HGR61 16 HGR61 17 HGR61 18 HGR61
@<TRIPOS>MOLECULE
naphtalene
 18 19 0 0 0
****
USER_CHARGES
INVALID_CHARGES
Pose:  13 Cluster:  13 Fr_nu: 310425 TotEn:   -11.20
@<TRIPOS>ATOM
      1 C1        -64.5499  -11.1128  -61.0124 C.ar   1 LIG      -0.11500
      2 C2        -64.1913  -12.3636  -60.5188 C.ar   1 LIG      -0.11500
      3 C3        -61.9794   -8.9802  -57.4744 C.ar   1 LIG      -0.11500
      4 C4        -61.6209  -10.2311  -56.9809 C.ar   1 LIG      -0.11500
      5 C5        -64.0918   -9.9556  -60.3819 C.ar   1 LIG      -0.11700
      6 C6        -63.3733  -12.4622  -59.3931 C.ar   1 LIG      -0.11700
      7 C7        -62.7974   -8.8816  -58.6003 C.ar   1 LIG      -0.11700
      8 C8        -62.0789  -11.3884  -57.6113 C.ar   1 LIG      -0.11700
      9 C9        -63.2676  -10.0360  -59.2475 C.ar   1 LIG       0.00400
     10 C10       -62.9031  -11.3080  -58.7457 C.ar   1 LIG       0.00400
     11 H1        -65.1871  -11.0367  -61.8885 H      1 LIG       0.11500
     12 H2        -64.5482  -13.2639  -61.0106 H      1 LIG       0.11500
     13 H3        -61.6226   -8.0793  -56.9831 H      1 LIG       0.11500
     14 H4        -60.9847  -10.3066  -56.1039 H      1 LIG       0.11500
     15 H5        -64.3851   -8.9884  -60.7848 H      1 LIG       0.11500
     16 H6        -63.1052  -13.4504  -59.0249 H      1 LIG       0.11500
     17 H7        -63.0647   -7.8935  -58.9688 H      1 LIG       0.11500
     18 H8        -61.7864  -12.3558  -57.2081 H      1 LIG       0.11500
@<TRIPOS>BOND
      1       1       2 ar
      2       1       5 ar
      3       2       6 ar
      4       3       4 ar
      5       3       7 ar
      6       4       8 ar
      7       5       9 ar
      8       6      10 ar
      9       7       9 ar
     10       8      10 ar
     11       9      10 ar
     12       1      11 1
     13       2      12 1
     14       3      13 1
     15       4      14 1
     16       5      15 1
     17       6      16 1
     18       7      17 1
     19       8      18 1
@<TRIPOS>ALT_TYPE
CGenFF_4.0_ALT_TYPE_SET
CGenFF_4.0 1 CG2R61 2 CG2R61 3 CG2R61 4 CG2R61 5 CG2R61 6 CG2R61 7 CG2R61 8 CG2R61 9 CG2R61 10 CG2R61 11 HGR61 12 HGR61 13 HGR61 14 HGR61 15 HGR61 16 HGR61 17 HGR61 18 HGR61
@<TRIPOS>MOLECULE
naphtalene
 18 19 0 0 0
****
USER_CHARGES
INVALID_CHARGES
Pose:  14 Cluster:  14 Fr_nu:   2278 TotEn:   -11.16
@<TRIPOS>ATOM
      1 C1        -77.8226  -19.6989  -25.9671 C.ar   1 LIG      -0.11500
      2 C2        -76.6371  -19.0640  -26.3254 C.ar   1 LIG      -0.11500
      3 C3        -79.4649  -19.2004  -30.5198 C.ar   1 LIG      -0.11500
      4 C4        -78.2794  -18.5655  -30.8779 C.ar   1 LIG      -0.11500
      5 C5        -78.8253  -19.8939  -26.9175 C.ar   1 LIG      -0.11700
      6 C6        -76.4496  -18.6216  -27.6351 C.ar   1 LIG      -0.11700
      7 C7        -79.6523  -19.6429  -29.2100 C.ar   1 LIG      -0.11700
      8 C8        -77.2766  -18.3704  -29.9277 C.ar   1 LIG      -0.11700
      9 C9        -78.6537  -19.4550  -28.2405 C.ar   1 LIG       0.00400
     10 C10       -77.4482  -18.8093  -28.6047 C.ar   1 LIG       0.00400
     11 H1        -77.9682  -20.0426  -24.9472 H      1 LIG       0.11500
     12 H2        -75.8570  -18.9130  -25.5849 H      1 LIG       0.11500
     13 H3        -80.2455  -19.3519  -31.2600 H      1 LIG       0.11500
     14 H4        -78.1349  -18.2207  -31.8976 H      1 LIG       0.11500
     15 H5        -79.7440  -20.3922  -26.6149 H      1 LIG       0.11500
     16 H6        -75.5148  -18.1283  -27.8930 H      1 LIG       0.11500
     17 H7        -80.5869  -20.1369  -28.9526 H      1 LIG       0.11500
     18 H8        -76.3581  -17.8714  -30.2298 H      1 LIG       0.11500
@<TRIPOS>BOND
      1       1       2 ar
      2       1       5 ar
      3       2       6 ar
      4       3       4 ar
      5       3       7 ar
      6       4       8 ar
      7       5       9 ar
      8       6      10 ar
      9       7       9 ar
     10       8      10 ar
     11       9      10 ar
     12       1      11 1
     13       2      12 1
     14       3      13 1
     15       4      14 1
     16       5      15 1
     17       6      16 1
     18       7      17 1
     19       8      18 1
@<TRIPOS>ALT_TYPE
CGenFF_4.0_ALT_TYPE_SET
CGenFF_4.0 1 CG2R61 2 CG2R61 3 CG2R61 4 CG2R61 5 CG2R61 6 CG2R61 7 CG2R61 8 CG2R61 9 CG2R61 10 CG2R61 11 HGR61 12 HGR61 13 HGR61 14 HGR61 15 HGR61 16 HGR61 17 HGR61 18 HGR61
@<TRIPOS>MOLECULE
naphtalene
 18 19 0 0 0
****
USER_CHARGES
INVALID_CHARGES
Pose:  15 Cluster:  15 Fr_nu: 151968 TotEn:   -11.14
@<TRIPOS>ATOM
      1 C1        -65.8079   -8.4394  -18.8905 C.ar   1 LIG      -0.11500
      2 C2        -64.7268   -9.1197  -18.3381 C.ar   1 LIG      -0.11500
      3 C3        -62.7921   -5.0099  -20.5685 C.ar   1 LIG      -0.11500
      4 C4        -61.7110   -5.6903  -20.0160 C.ar   1 LIG      -0.11500
      5 C5        -65.6019   -7.2466  -19.5843 C.ar   1 LIG      -0.11700
      6 C6        -63.4356   -8.6101  -18.4773 C.ar   1 LIG      -0.11700
      7 C7        -64.0833   -5.5196  -20.4293 C.ar   1 LIG      -0.11700
      8 C8        -61.9169   -6.8830  -19.3222 C.ar   1 LIG      -0.11700
      9 C9        -64.3091   -6.7189  -19.7341 C.ar   1 LIG       0.00400
     10 C10       -63.2097   -7.4108  -19.1723 C.ar   1 LIG       0.00400
     11 H1        -66.8129   -8.8364  -18.7813 H      1 LIG       0.11500
     12 H2        -64.8882  -10.0484  -17.7984 H      1 LIG       0.11500
     13 H3        -62.6313   -4.0811  -21.1086 H      1 LIG       0.11500
     14 H4        -60.7064   -5.2921  -20.1243 H      1 LIG       0.11500
     15 H5        -66.4619   -6.7315  -20.0074 H      1 LIG       0.11500
     16 H6        -62.6053   -9.1589  -18.0378 H      1 LIG       0.11500
     17 H7        -64.9134   -4.9711  -20.8696 H      1 LIG       0.11500
     18 H8        -61.0571   -7.3980  -18.8982 H      1 LIG       0.11500
@<TRIPOS>BOND
      1       1       2 ar
      2       1       5 ar
      3       2       6 ar
      4       3       4 ar
      5       3       7 ar
      6       4       8 ar
      7       5       9 ar
      8       6      10 ar
      9       7       9 ar
     10       8      10 ar
     11       9      10 ar
     12       1      11 1
     13       2      12 1
     14       3      13 1
     15       4      14 1
     16       5      15 1
     17       6      16 1
     18       7      17 1
     19       8      18 1
@<TRIPOS>ALT_TYPE
CGenFF_4.0_ALT_TYPE_SET
CGenFF_4.0 1 CG2R61 2 CG2R61 3 CG2R61 4 CG2R61 5 CG2R61 6 CG2R61 7 CG2R61 8 CG2R61 9 CG2R61 10 CG2R61 11 HGR61 12 HGR61 13 HGR61 14 HGR61 15 HGR61 16 HGR61 17 HGR61 18 HGR61
@<TRIPOS>MOLECULE
naphtalene
 18 19 0 0 0
****
USER_CHARGES
INVALID_CHARGES
Pose:  16 Cluster:  16 Fr_nu: 271566 TotEn:   -11.05
@<TRIPOS>ATOM
      1 C1        -57.1378    2.4880  -43.3574 C.ar   1 LIG      -0.11500
      2 C2        -57.8998    1.6917  -44.2073 C.ar   1 LIG      -0.11500
      3 C3        -61.0726    5.1607  -42.3341 C.ar   1 LIG      -0.11500
      4 C4        -61.8344    4.3644  -43.1840 C.ar   1 LIG      -0.11500
      5 C5        -57.7321    3.5511  -42.6768 C.ar   1 LIG      -0.11700
      6 C6        -59.2588    1.9553  -44.3798 C.ar   1 LIG      -0.11700
      7 C7        -59.7135    4.8969  -42.1615 C.ar   1 LIG      -0.11700
      8 C8        -61.2403    3.3013  -43.8647 C.ar   1 LIG      -0.11700
      9 C9        -59.0988    3.8310  -42.8386 C.ar   1 LIG       0.00400
     10 C10       -59.8735    3.0213  -43.7029 C.ar   1 LIG       0.00400
     11 H1        -56.0797    2.2826  -43.2239 H      1 LIG       0.11500
     12 H2        -57.4362    0.8642  -44.7364 H      1 LIG       0.11500
     13 H3        -61.5356    5.9884  -41.8044 H      1 LIG       0.11500
     14 H4        -62.8921    4.5711  -43.3182 H      1 LIG       0.11500
     15 H5        -57.1170    4.1605  -42.0179 H      1 LIG       0.11500
     16 H6        -59.8352    1.3196  -45.0487 H      1 LIG       0.11500
     17 H7        -59.1374    5.5322  -41.4920 H      1 LIG       0.11500
     18 H8        -61.8550    2.6921  -44.5243 H      1 LIG       0.11500
@<TRIPOS>BOND
      1       1       2 ar
      2       1       5 ar
      3       2       6 ar
      4       3       4 ar
      5       3       7 ar
      6       4       8 ar
      7       5       9 ar
      8       6      10 ar
      9       7       9 ar
     10       8      10 ar
     11       9      10 ar
     12       1      11 1
     13       2      12 1
     14       3      13 1
     15       4      14 1
     16       5      15 1
     17       6      16 1
     18       7      17 1
     19       8      18 1
@<TRIPOS>ALT_TYPE
CGenFF_4.0_ALT_TYPE_SET
CGenFF_4.0 1 CG2R61 2 CG2R61 3 CG2R61 4 CG2R61 5 CG2R61 6 CG2R61 7 CG2R61 8 CG2R61 9 CG2R61 10 CG2R61 11 HGR61 12 HGR61 13 HGR61 14 HGR61 15 HGR61 16 HGR61 17 HGR61 18 HGR61
@<TRIPOS>MOLECULE
naphtalene
 18 19 0 0 0
****
USER_CHARGES
INVALID_CHARGES
Pose:  17 Cluster:  17 Fr_nu:  59679 TotEn:   -11.02
@<TRIPOS>ATOM
      1 C1        -77.0855  -12.1474  -43.0212 C.ar   1 LIG      -0.11500
      2 C2        -75.8707  -11.4945  -42.8343 C.ar   1 LIG      -0.11500
      3 C3        -75.7150  -13.4102  -47.5156 C.ar   1 LIG      -0.11500
      4 C4        -74.5003  -12.7573  -47.3286 C.ar   1 LIG      -0.11500
      5 C5        -77.3550  -12.7885  -44.2307 C.ar   1 LIG      -0.11700
      6 C6        -74.9208  -11.4802  -43.8559 C.ar   1 LIG      -0.11700
      7 C7        -76.6649  -13.4245  -46.4939 C.ar   1 LIG      -0.11700
      8 C8        -74.2307  -12.1160  -46.1193 C.ar   1 LIG      -0.11700
      9 C9        -76.4105  -12.7843  -45.2701 C.ar   1 LIG       0.00400
     10 C10       -75.1752  -12.1203  -45.0799 C.ar   1 LIG       0.00400
     11 H1        -77.8248  -12.1577  -42.2257 H      1 LIG       0.11500
     12 H2        -75.6618  -10.9959  -41.8923 H      1 LIG       0.11500
     13 H3        -75.9246  -13.9092  -48.4576 H      1 LIG       0.11500
     14 H4        -73.7619  -12.7461  -48.1250 H      1 LIG       0.11500
     15 H5        -78.3114  -13.2923  -44.3548 H      1 LIG       0.11500
     16 H6        -73.9778  -10.9642  -43.6877 H      1 LIG       0.11500
     17 H7        -77.6075  -13.9412  -46.6620 H      1 LIG       0.11500
     18 H8        -73.2746  -11.6116  -45.9952 H      1 LIG       0.11500
@<TRIPOS>BOND
      1       1       2 ar
      2       1       5 ar
      3       2       6 ar
      4       3       4 ar
      5       3       7 ar
      6       4       8 ar
      7       5       9 ar
      8       6      10 ar
      9       7       9 ar
     10       8      10 ar
     11       9      10 ar
     12       1      11 1
     13       2      12 1
     14       3      13 1
     15       4      14 1
     16       5      15 1
     17       6      16 1
     18       7      17 1
     19       8      18 1
@<TRIPOS>ALT_TYPE
CGenFF_4.0_ALT_TYPE_SET
CGenFF_4.0 1 CG2R61 2 CG2R61 3 CG2R61 4 CG2R61 5 CG2R61 6 CG2R61 7 CG2R61 8 CG2R61 9 CG2R61 10 CG2R61 11 HGR61 12 HGR61 13 HGR61 14 HGR61 15 HGR61 16 HGR61 17 HGR61 18 HGR61
@<TRIPOS>MOLECULE
naphtalene
 18 19 0 0 0
****
USER_CHARGES
INVALID_CHARGES
Pose:  18 Cluster:  18 Fr_nu: 423034 TotEn:   -10.98
@<TRIPOS>ATOM
      1 C1        -68.9413  -20.2498  -59.2537 C.ar   1 LIG      -0.11500
      2 C2        -67.8454  -21.0340  -59.6013 C.ar   1 LIG      -0.11500
      3 C3        -66.2127  -17.8821  -55.9946 C.ar   1 LIG      -0.11500
      4 C4        -65.1168  -18.6664  -56.3424 C.ar   1 LIG      -0.11500
      5 C5        -68.8140  -19.2685  -58.2701 C.ar   1 LIG      -0.11700
      6 C6        -66.6181  -20.8400  -58.9670 C.ar   1 LIG      -0.11700
      7 C7        -67.4400  -18.0761  -56.6290 C.ar   1 LIG      -0.11700
      8 C8        -65.2440  -19.6478  -57.3258 C.ar   1 LIG      -0.11700
      9 C9        -67.5862  -19.0593  -57.6212 C.ar   1 LIG       0.00400
     10 C10       -66.4718  -19.8569  -57.9748 C.ar   1 LIG       0.00400
     11 H1        -69.8966  -20.4017  -59.7474 H      1 LIG       0.11500
     12 H2        -67.9454  -21.7975  -60.3673 H      1 LIG       0.11500
     13 H3        -66.1132  -17.1181  -55.2286 H      1 LIG       0.11500
     14 H4        -64.1622  -18.5150  -55.8473 H      1 LIG       0.11500
     15 H5        -69.6841  -18.6675  -58.0141 H      1 LIG       0.11500
     16 H6        -65.7747  -21.4641  -59.2551 H      1 LIG       0.11500
     17 H7        -68.2830  -17.4513  -56.3414 H      1 LIG       0.11500
     18 H8        -64.3742  -20.2494  -57.5815 H      1 LIG       0.11500
@<TRIPOS>BOND
      1       1       2 ar
      2       1       5 ar
      3       2       6 ar
      4       3       4 ar
      5       3       7 ar
      6       4       8 ar
      7       5       9 ar
      8       6      10 ar
      9       7       9 ar
     10       8      10 ar
     11       9      10 ar
     12       1      11 1
     13       2      12 1
     14       3      13 1
     15       4      14 1
     16       5      15 1
     17       6      16 1
     18       7      17 1
     19       8      18 1
@<TRIPOS>ALT_TYPE
CGenFF_4.0_ALT_TYPE_SET
CGenFF_4.0 1 CG2R61 2 CG2R61 3 CG2R61 4 CG2R61 5 CG2R61 6 CG2R61 7 CG2R61 8 CG2R61 9 CG2R61 10 CG2R61 11 HGR61 12 HGR61 13 HGR61 14 HGR61 15 HGR61 16 HGR61 17 HGR61 18 HGR61
@<TRIPOS>MOLECULE
naphtalene
 18 19 0 0 0
****
USER_CHARGES
INVALID_CHARGES
Pose:  19 Cluster:  19 Fr_nu:   7026 TotEn:   -10.96
@<TRIPOS>ATOM
      1 C1        -77.7361  -11.6053  -41.1938 C.ar   1 LIG      -0.11500
      2 C2        -76.7362  -11.6611  -40.2275 C.ar   1 LIG      -0.11500
      3 C3        -74.4326  -12.4623  -44.6615 C.ar   1 LIG      -0.11500
      4 C4        -73.4327  -12.5181  -43.6951 C.ar   1 LIG      -0.11500
      5 C5        -77.4180  -11.7900  -42.5396 C.ar   1 LIG      -0.11700
      6 C6        -75.4144  -11.9019  -40.6030 C.ar   1 LIG      -0.11700
      7 C7        -75.7545  -12.2216  -44.2858 C.ar   1 LIG      -0.11700
      8 C8        -73.7507  -12.3333  -42.3493 C.ar   1 LIG      -0.11700
      9 C9        -76.0927  -12.0333  -42.9358 C.ar   1 LIG       0.00400
     10 C10       -75.0760  -12.0900  -41.9531 C.ar   1 LIG       0.00400
     11 H1        -78.7649  -11.4173  -40.9008 H      1 LIG       0.11500
     12 H2        -76.9849  -11.5175  -39.1800 H      1 LIG       0.11500
     13 H3        -74.1845  -12.6060  -45.7093 H      1 LIG       0.11500
     14 H4        -72.4039  -12.7047  -43.9887 H      1 LIG       0.11500
     15 H5        -78.2158  -11.7417  -43.2779 H      1 LIG       0.11500
     16 H6        -74.6490  -11.9419  -39.8308 H      1 LIG       0.11500
     17 H7        -76.5198  -12.1825  -45.0582 H      1 LIG       0.11500
     18 H8        -72.9529  -12.3808  -41.6108 H      1 LIG       0.11500
@<TRIPOS>BOND
      1       1       2 ar
      2       1       5 ar
      3       2       6 ar
      4       3       4 ar
      5       3       7 ar
      6       4       8 ar
      7       5       9 ar
      8       6      10 ar
      9       7       9 ar
     10       8      10 ar
     11       9      10 ar
     12       1      11 1
     13       2      12 1
     14       3      13 1
     15       4      14 1
     16       5      15 1
     17       6      16 1
     18       7      17 1
     19       8      18 1
@<TRIPOS>ALT_TYPE
CGenFF_4.0_ALT_TYPE_SET
CGenFF_4.0 1 CG2R61 2 CG2R61 3 CG2R61 4 CG2R61 5 CG2R61 6 CG2R61 7 CG2R61 8 CG2R61 9 CG2R61 10 CG2R61 11 HGR61 12 HGR61 13 HGR61 14 HGR61 15 HGR61 16 HGR61 17 HGR61 18 HGR61
@<TRIPOS>MOLECULE
naphtalene
 18 19 0 0 0
****
USER_CHARGES
INVALID_CHARGES
Pose:  20 Cluster:  20 Fr_nu:  10918 TotEn:   -10.92
@<TRIPOS>ATOM
      1 C1        -59.4671    5.5913  -40.3000 C.ar   1 LIG      -0.11500
      2 C2        -58.3602    5.3043  -41.0933 C.ar   1 LIG      -0.11500
      3 C3        -57.4772    3.1022  -36.6234 C.ar   1 LIG      -0.11500
      4 C4        -56.3704    2.8153  -37.4167 C.ar   1 LIG      -0.11500
      5 C5        -59.5287    5.1174  -38.9892 C.ar   1 LIG      -0.11700
      6 C6        -57.3108    4.5425  -40.5790 C.ar   1 LIG      -0.11700
      7 C7        -58.5267    3.8641  -37.1378 C.ar   1 LIG      -0.11700
      8 C8        -56.3087    3.2890  -38.7276 C.ar   1 LIG      -0.11700
      9 C9        -58.4815    4.3491  -38.4550 C.ar   1 LIG       0.00400
     10 C10       -57.3559    4.0573  -39.2618 C.ar   1 LIG       0.00400
     11 H1        -60.2841    6.1839  -40.7011 H      1 LIG       0.11500
     12 H2        -58.3131    5.6739  -42.1135 H      1 LIG       0.11500
     13 H3        -57.5249    2.7330  -35.6028 H      1 LIG       0.11500
     14 H4        -55.5544    2.2214  -37.0156 H      1 LIG       0.11500
     15 H5        -60.4039    5.3536  -38.3874 H      1 LIG       0.11500
     16 H6        -56.4551    4.3308  -41.2168 H      1 LIG       0.11500
     17 H7        -59.3819    4.0763  -36.4995 H      1 LIG       0.11500
     18 H8        -55.4339    3.0523  -39.3298 H      1 LIG       0.11500
@<TRIPOS>BOND
      1       1       2 ar
      2       1       5 ar
      3       2       6 ar
      4       3       4 ar
      5       3       7 ar
      6       4       8 ar
      7       5       9 ar
      8       6      10 ar
      9       7       9 ar
     10       8      10 ar
     11       9      10 ar
     12       1      11 1
     13       2      12 1
     14       3      13 1
     15       4      14 1
     16       5      15 1
     17       6      16 1
     18       7      17 1
     19       8      18 1
@<TRIPOS>ALT_TYPE
CGenFF_4.0_ALT_TYPE_SET
CGenFF_4.0 1 CG2R61 2 CG2R61 3 CG2R61 4 CG2R61 5 CG2R61 6 CG2R61 7 CG2R61 8 CG2R61 9 CG2R61 10 CG2R61 11 HGR61 12 HGR61 13 HGR61 14 HGR61 15 HGR61 16 HGR61 17 HGR61 18 HGR61
@<TRIPOS>MOLECULE
naphtalene
 18 19 0 0 0
****
USER_CHARGES
INVALID_CHARGES
Pose:  21 Cluster:  21 Fr_nu: 186388 TotEn:   -10.79
@<TRIPOS>ATOM
      1 C1        -63.5258  -23.4982  -19.8555 C.ar   1 LIG      -0.11500
      2 C2        -63.9558  -22.1948  -20.0853 C.ar   1 LIG      -0.11500
      3 C3        -63.5259  -24.3428  -24.6471 C.ar   1 LIG      -0.11500
      4 C4        -63.9560  -23.0393  -24.8768 C.ar   1 LIG      -0.11500
      5 C5        -63.3099  -24.3622  -20.9296 C.ar   1 LIG      -0.11700
      6 C6        -64.1717  -21.7501  -21.3899 C.ar   1 LIG      -0.11700
      7 C7        -63.3100  -24.7875  -23.3424 C.ar   1 LIG      -0.11700
      8 C8        -64.1719  -22.1754  -23.8028 C.ar   1 LIG      -0.11700
      9 C9        -63.5222  -23.9315  -22.2494 C.ar   1 LIG       0.00400
     10 C10       -63.9596  -22.6060  -22.4830 C.ar   1 LIG       0.00400
     11 H1        -63.3584  -23.8440  -18.8396 H      1 LIG       0.11500
     12 H2        -64.1233  -21.5229  -19.2485 H      1 LIG       0.11500
     13 H3        -63.3580  -25.0153  -25.4837 H      1 LIG       0.11500
     14 H4        -64.1245  -22.6945  -25.8928 H      1 LIG       0.11500
     15 H5        -62.9742  -25.3770  -20.7263 H      1 LIG       0.11500
     16 H6        -64.5073  -20.7270  -21.5461 H      1 LIG       0.11500
     17 H7        -62.9736  -25.8103  -23.1865 H      1 LIG       0.11500
     18 H8        -64.5084  -21.1607  -24.0058 H      1 LIG       0.11500
@<TRIPOS>BOND
      1       1       2 ar
      2       1       5 ar
      3       2       6 ar
      4       3       4 ar
      5       3       7 ar
      6       4       8 ar
      7       5       9 ar
      8       6      10 ar
      9       7       9 ar
     10       8      10 ar
     11       9      10 ar
     12       1      11 1
     13       2      12 1
     14       3      13 1
     15       4      14 1
     16       5      15 1
     17       6      16 1
     18       7      17 1
     19       8      18 1
@<TRIPOS>ALT_TYPE
CGenFF_4.0_ALT_TYPE_SET
CGenFF_4.0 1 CG2R61 2 CG2R61 3 CG2R61 4 CG2R61 5 CG2R61 6 CG2R61 7 CG2R61 8 CG2R61 9 CG2R61 10 CG2R61 11 HGR61 12 HGR61 13 HGR61 14 HGR61 15 HGR61 16 HGR61 17 HGR61 18 HGR61
@<TRIPOS>MOLECULE
naphtalene
 18 19 0 0 0
****
USER_CHARGES
INVALID_CHARGES
Pose:  22 Cluster:  22 Fr_nu: 139638 TotEn:   -10.61
@<TRIPOS>ATOM
      1 C1        -68.8784    2.4528  -58.2065 C.ar   1 LIG      -0.11500
      2 C2        -69.9301    2.8494  -57.3858 C.ar   1 LIG      -0.11500
      3 C3        -65.8172    2.7736  -54.4384 C.ar   1 LIG      -0.11500
      4 C4        -66.8690    3.1702  -53.6178 C.ar   1 LIG      -0.11500
      5 C5        -67.5907    2.3334  -57.6831 C.ar   1 LIG      -0.11700
      6 C6        -69.6983    3.1280  -56.0387 C.ar   1 LIG      -0.11700
      7 C7        -66.0492    2.4949  -55.7856 C.ar   1 LIG      -0.11700
      8 C8        -68.1568    3.2897  -54.1411 C.ar   1 LIG      -0.11700
      9 C9        -67.3390    2.6099  -56.3293 C.ar   1 LIG       0.00400
     10 C10       -68.4085    3.0132  -55.4949 C.ar   1 LIG       0.00400
     11 H1        -69.0594    2.2366  -59.2554 H      1 LIG       0.11500
     12 H2        -70.9323    2.9418  -57.7943 H      1 LIG       0.11500
     13 H3        -64.8146    2.6809  -54.0304 H      1 LIG       0.11500
     14 H4        -66.6872    3.3877  -52.5694 H      1 LIG       0.11500
     15 H5        -66.7836    2.0223  -58.3432 H      1 LIG       0.11500
     16 H6        -70.5353    3.4359  -55.4155 H      1 LIG       0.11500
     17 H7        -65.2121    2.1863  -56.4084 H      1 LIG       0.11500
     18 H8        -68.9639    3.6016  -53.4813 H      1 LIG       0.11500
@<TRIPOS>BOND
      1       1       2 ar
      2       1       5 ar
      3       2       6 ar
      4       3       4 ar
      5       3       7 ar
      6       4       8 ar
      7       5       9 ar
      8       6      10 ar
      9       7       9 ar
     10       8      10 ar
     11       9      10 ar
     12       1      11 1
     13       2      12 1
     14       3      13 1
     15       4      14 1
     16       5      15 1
     17       6      16 1
     18       7      17 1
     19       8      18 1
@<TRIPOS>ALT_TYPE
CGenFF_4.0_ALT_TYPE_SET
CGenFF_4.0 1 CG2R61 2 CG2R61 3 CG2R61 4 CG2R61 5 CG2R61 6 CG2R61 7 CG2R61 8 CG2R61 9 CG2R61 10 CG2R61 11 HGR61 12 HGR61 13 HGR61 14 HGR61 15 HGR61 16 HGR61 17 HGR61 18 HGR61
@<TRIPOS>MOLECULE
naphtalene
 18 19 0 0 0
****
USER_CHARGES
INVALID_CHARGES
Pose:  23 Cluster:  23 Fr_nu:  40515 TotEn:   -10.55
@<TRIPOS>ATOM
      1 C1        -72.6878    6.2869  -53.0226 C.ar   1 LIG      -0.11500
      2 C2        -73.3614    5.7264  -54.1038 C.ar   1 LIG      -0.11500
      3 C3        -76.8645    6.5107  -50.5370 C.ar   1 LIG      -0.11500
      4 C4        -77.5379    5.9502  -51.6182 C.ar   1 LIG      -0.11500
      5 C5        -73.3865    6.6238  -51.8629 C.ar   1 LIG      -0.11700
      6 C6        -74.7360    5.5006  -54.0296 C.ar   1 LIG      -0.11700
      7 C7        -75.4897    6.7364  -50.6112 C.ar   1 LIG      -0.11700
      8 C8        -76.8394    5.6133  -52.7780 C.ar   1 LIG      -0.11700
      9 C9        -74.7705    6.4035  -51.7707 C.ar   1 LIG       0.00400
     10 C10       -75.4554    5.8336  -52.8702 C.ar   1 LIG       0.00400
     11 H1        -71.6177    6.4630  -53.0811 H      1 LIG       0.11500
     12 H2        -72.8165    5.4643  -55.0060 H      1 LIG       0.11500
     13 H3        -77.4089    6.7729  -49.6342 H      1 LIG       0.11500
     14 H4        -78.6083    5.7756  -51.5597 H      1 LIG       0.11500
     15 H5        -72.8396    7.0612  -51.0302 H      1 LIG       0.11500
     16 H6        -75.2420    5.0609  -54.8866 H      1 LIG       0.11500
     17 H7        -74.9838    7.1754  -49.7538 H      1 LIG       0.11500
     18 H8        -77.3863    5.1766  -53.6112 H      1 LIG       0.11500
@<TRIPOS>BOND
      1       1       2 ar
      2       1       5 ar
      3       2       6 ar
      4       3       4 ar
      5       3       7 ar
      6       4       8 ar
      7       5       9 ar
      8       6      10 ar
      9       7       9 ar
     10       8      10 ar
     11       9      10 ar
     12       1      11 1
     13       2      12 1
     14       3      13 1
     15       4      14 1
     16       5      15 1
     17       6      16 1
     18       7      17 1
     19       8      18 1
@<TRIPOS>ALT_TYPE
CGenFF_4.0_ALT_TYPE_SET
CGenFF_4.0 1 CG2R61 2 CG2R61 3 CG2R61 4 CG2R61 5 CG2R61 6 CG2R61 7 CG2R61 8 CG2R61 9 CG2R61 10 CG2R61 11 HGR61 12 HGR61 13 HGR61 14 HGR61 15 HGR61 16 HGR61 17 HGR61 18 HGR61
@<TRIPOS>MOLECULE
naphtalene
 18 19 0 0 0
****
USER_CHARGES
INVALID_CHARGES
Pose:  24 Cluster:  24 Fr_nu: 359613 TotEn:   -10.47
@<TRIPOS>ATOM
      1 C1        -63.0653   -7.1054  -18.7587 C.ar   1 LIG      -0.11500
      2 C2        -63.8635   -8.0277  -18.0886 C.ar   1 LIG      -0.11500
      3 C3        -66.2899   -6.9600  -22.3993 C.ar   1 LIG      -0.11500
      4 C4        -67.0880   -7.8823  -21.7291 C.ar   1 LIG      -0.11500
      5 C5        -63.4651   -6.6064  -19.9987 C.ar   1 LIG      -0.11700
      6 C6        -65.0645   -8.4545  -18.6557 C.ar   1 LIG      -0.11700
      7 C7        -65.0888   -6.5331  -21.8320 C.ar   1 LIG      -0.11700
      8 C8        -66.6883   -8.3814  -20.4891 C.ar   1 LIG      -0.11700
      9 C9        -64.6709   -7.0249  -20.5846 C.ar   1 LIG       0.00400
     10 C10       -65.4825   -7.9629  -19.9032 C.ar   1 LIG       0.00400
     11 H1        -62.1302   -6.7739  -18.3169 H      1 LIG       0.11500
     12 H2        -63.5515   -8.4153  -17.1232 H      1 LIG       0.11500
     13 H3        -66.6014   -6.5718  -23.3649 H      1 LIG       0.11500
     14 H4        -68.0223   -8.2145  -22.1720 H      1 LIG       0.11500
     15 H5        -62.8250   -5.8865  -20.5048 H      1 LIG       0.11500
     16 H6        -65.6729   -9.1757  -18.1140 H      1 LIG       0.11500
     17 H7        -64.4810   -5.8113  -22.3735 H      1 LIG       0.11500
     18 H8        -67.3278   -9.1019  -19.9832 H      1 LIG       0.11500
@<TRIPOS>BOND
      1       1       2 ar
      2       1       5 ar
      3       2       6 ar
      4       3       4 ar
      5       3       7 ar
      6       4       8 ar
      7       5       9 ar
      8       6      10 ar
      9       7       9 ar
     10       8      10 ar
     11       9      10 ar
     12       1      11 1
     13       2      12 1
     14       3      13 1
     15       4      14 1
     16       5      15 1
     17       6      16 1
     18       7      17 1
     19       8      18 1
@<TRIPOS>ALT_TYPE
CGenFF_4.0_ALT_TYPE_SET
CGenFF_4.0 1 CG2R61 2 CG2R61 3 CG2R61 4 CG2R61 5 CG2R61 6 CG2R61 7 CG2R61 8 CG2R61 9 CG2R61 10 CG2R61 11 HGR61 12 HGR61 13 HGR61 14 HGR61 15 HGR61 16 HGR61 17 HGR61 18 HGR61
@<TRIPOS>MOLECULE
naphtalene
 18 19 0 0 0
****
USER_CHARGES
INVALID_CHARGES
Pose:  25 Cluster:  25 Fr_nu:  12846 TotEn:   -10.46
@<TRIPOS>ATOM
      1 C1        -75.3047    6.6751  -51.7715 C.ar   1 LIG      -0.11500
      2 C2        -76.6071    6.7266  -51.2840 C.ar   1 LIG      -0.11500
      3 C3        -73.5916    7.2888  -47.2591 C.ar   1 LIG      -0.11500
      4 C4        -74.8941    7.3402  -46.7717 C.ar   1 LIG      -0.11500
      5 C5        -74.2257    6.8016  -50.8961 C.ar   1 LIG      -0.11700
      6 C6        -76.8358    6.9047  -49.9194 C.ar   1 LIG      -0.11700
      7 C7        -73.3630    7.1106  -48.6239 C.ar   1 LIG      -0.11700
      8 C8        -75.9732    7.2138  -47.6470 C.ar   1 LIG      -0.11700
      9 C9        -74.4372    6.9815  -49.5194 C.ar   1 LIG       0.00400
     10 C10       -75.7617    7.0339  -49.0237 C.ar   1 LIG       0.00400
     11 H1        -75.1273    6.5370  -52.8341 H      1 LIG       0.11500
     12 H2        -77.4464    6.6278  -51.9663 H      1 LIG       0.11500
     13 H3        -72.7517    7.3874  -46.5772 H      1 LIG       0.11500
     14 H4        -75.0709    7.4798  -45.7093 H      1 LIG       0.11500
     15 H5        -73.2160    6.7588  -51.2995 H      1 LIG       0.11500
     16 H6        -77.8622    6.9414  -49.5602 H      1 LIG       0.11500
     17 H7        -72.3366    7.0731  -48.9826 H      1 LIG       0.11500
     18 H8        -76.9830    7.2574  -47.2440 H      1 LIG       0.11500
@<TRIPOS>BOND
      1       1       2 ar
      2       1       5 ar
      3       2       6 ar
      4       3       4 ar
      5       3       7 ar
      6       4       8 ar
      7       5       9 ar
      8       6      10 ar
      9       7       9 ar
     10       8      10 ar
     11       9      10 ar
     12       1      11 1
     13       2      12 1
     14       3      13 1
     15       4      14 1
     16       5      15 1
     17       6      16 1
     18       7      17 1
     19       8      18 1
@<TRIPOS>ALT_TYPE
CGenFF_4.0_ALT_TYPE_SET
CGenFF_4.0 1 CG2R61 2 CG2R61 3 CG2R61 4 CG2R61 5 CG2R61 6 CG2R61 7 CG2R61 8 CG2R61 9 CG2R61 10 CG2R61 11 HGR61 12 HGR61 13 HGR61 14 HGR61 15 HGR61 16 HGR61 17 HGR61 18 HGR61
@<TRIPOS>MOLECULE
naphtalene
 18 19 0 0 0
****
USER_CHARGES
INVALID_CHARGES
Pose:  26 Cluster:  26 Fr_nu:  94236 TotEn:   -10.39
@<TRIPOS>ATOM
      1 C1        -63.6701  -20.1384  -51.6157 C.ar   1 LIG      -0.11500
      2 C2        -62.3911  -20.0670  -52.1597 C.ar   1 LIG      -0.11500
      3 C3        -65.5497  -18.6073  -55.8341 C.ar   1 LIG      -0.11500
      4 C4        -64.2707  -18.5359  -56.3781 C.ar   1 LIG      -0.11500
      5 C5        -64.7786  -19.7942  -52.3898 C.ar   1 LIG      -0.11700
      6 C6        -62.2156  -19.6512  -53.4798 C.ar   1 LIG      -0.11700
      7 C7        -65.7252  -19.0232  -54.5140 C.ar   1 LIG      -0.11700
      8 C8        -63.1621  -18.8801  -55.6041 C.ar   1 LIG      -0.11700
      9 C9        -64.6207  -19.3734  -53.7204 C.ar   1 LIG       0.00400
     10 C10       -63.3200  -19.3008  -54.2735 C.ar   1 LIG       0.00400
     11 H1        -63.8060  -20.4617  -50.5878 H      1 LIG       0.11500
     12 H2        -61.5288  -20.3355  -51.5563 H      1 LIG       0.11500
     13 H3        -66.4126  -18.3391  -56.4372 H      1 LIG       0.11500
     14 H4        -64.1352  -18.2113  -57.4056 H      1 LIG       0.11500
     15 H5        -65.7690  -19.8571  -51.9436 H      1 LIG       0.11500
     16 H6        -61.2068  -19.6034  -53.8846 H      1 LIG       0.11500
     17 H7        -66.7341  -19.0718  -54.1097 H      1 LIG       0.11500
     18 H8        -62.1715  -18.8165  -56.0498 H      1 LIG       0.11500
@<TRIPOS>BOND
      1       1       2 ar
      2       1       5 ar
      3       2       6 ar
      4       3       4 ar
      5       3       7 ar
      6       4       8 ar
      7       5       9 ar
      8       6      10 ar
      9       7       9 ar
     10       8      10 ar
     11       9      10 ar
     12       1      11 1
     13       2      12 1
     14       3      13 1
     15       4      14 1
     16       5      15 1
     17       6      16 1
     18       7      17 1
     19       8      18 1
@<TRIPOS>ALT_TYPE
CGenFF_4.0_ALT_TYPE_SET
CGenFF_4.0 1 CG2R61 2 CG2R61 3 CG2R61 4 CG2R61 5 CG2R61 6 CG2R61 7 CG2R61 8 CG2R61 9 CG2R61 10 CG2R61 11 HGR61 12 HGR61 13 HGR61 14 HGR61 15 HGR61 16 HGR61 17 HGR61 18 HGR61
@<TRIPOS>MOLECULE
naphtalene
 18 19 0 0 0
****
USER_CHARGES
INVALID_CHARGES
Pose:  27 Cluster:  27 Fr_nu:   9707 TotEn:   -10.30
@<TRIPOS>ATOM
      1 C1        -76.7029  -17.3034  -24.7983 C.ar   1 LIG      -0.11500
      2 C2        -76.8375  -16.1259  -25.5280 C.ar   1 LIG      -0.11500
      3 C3        -76.9378  -19.8824  -28.9174 C.ar   1 LIG      -0.11500
      4 C4        -77.0724  -18.7049  -29.6469 C.ar   1 LIG      -0.11500
      5 C5        -76.6937  -18.5346  -25.4546 C.ar   1 LIG      -0.11700
      6 C6        -76.9633  -16.1750  -26.9165 C.ar   1 LIG      -0.11700
      7 C7        -76.8119  -19.8333  -27.5287 C.ar   1 LIG      -0.11700
      8 C8        -77.0817  -17.4736  -28.9907 C.ar   1 LIG      -0.11700
      9 C9        -76.8193  -18.6028  -26.8517 C.ar   1 LIG       0.00400
     10 C10       -76.9561  -17.4054  -27.5936 C.ar   1 LIG       0.00400
     11 H1        -76.6055  -17.2646  -23.7173 H      1 LIG       0.11500
     12 H2        -76.8443  -15.1680  -25.0161 H      1 LIG       0.11500
     13 H3        -76.9308  -20.8408  -29.4287 H      1 LIG       0.11500
     14 H4        -77.1712  -18.7443  -30.7277 H      1 LIG       0.11500
     15 H5        -76.5877  -19.4422  -24.8640 H      1 LIG       0.11500
     16 H6        -77.0668  -15.2420  -27.4667 H      1 LIG       0.11500
     17 H7        -76.7076  -20.7662  -26.9788 H      1 LIG       0.11500
     18 H8        -77.1884  -16.5658  -29.5811 H      1 LIG       0.11500
@<TRIPOS>BOND
      1       1       2 ar
      2       1       5 ar
      3       2       6 ar
      4       3       4 ar
      5       3       7 ar
      6       4       8 ar
      7       5       9 ar
      8       6      10 ar
      9       7       9 ar
     10       8      10 ar
     11       9      10 ar
     12       1      11 1
     13       2      12 1
     14       3      13 1
     15       4      14 1
     16       5      15 1
     17       6      16 1
     18       7      17 1
     19       8      18 1
@<TRIPOS>ALT_TYPE
CGenFF_4.0_ALT_TYPE_SET
CGenFF_4.0 1 CG2R61 2 CG2R61 3 CG2R61 4 CG2R61 5 CG2R61 6 CG2R61 7 CG2R61 8 CG2R61 9 CG2R61 10 CG2R61 11 HGR61 12 HGR61 13 HGR61 14 HGR61 15 HGR61 16 HGR61 17 HGR61 18 HGR61
@<TRIPOS>MOLECULE
naphtalene
 18 19 0 0 0
****
USER_CHARGES
INVALID_CHARGES
Pose:  28 Cluster:  28 Fr_nu: 299229 TotEn:   -10.28
@<TRIPOS>ATOM
      1 C1        -63.8392   -8.7334  -18.0583 C.ar   1 LIG      -0.11500
      2 C2        -63.9269   -7.5188  -17.3847 C.ar   1 LIG      -0.11500
      3 C3        -64.9632  -11.0907  -13.9531 C.ar   1 LIG      -0.11500
      4 C4        -65.0509   -9.8760  -13.2797 C.ar   1 LIG      -0.11500
      5 C5        -64.0742   -9.9283  -17.3774 C.ar   1 LIG      -0.11700
      6 C6        -64.2500   -7.4941  -16.0278 C.ar   1 LIG      -0.11700
      7 C7        -64.6402  -11.1154  -15.3102 C.ar   1 LIG      -0.11700
      8 C8        -64.8159   -8.6811  -13.9605 C.ar   1 LIG      -0.11700
      9 C9        -64.4004   -9.9223  -16.0114 C.ar   1 LIG       0.00400
     10 C10       -64.4896   -8.6871  -15.3265 C.ar   1 LIG       0.00400
     11 H1        -63.5871   -8.7521  -19.1146 H      1 LIG       0.11500
     12 H2        -63.7441   -6.5892  -17.9159 H      1 LIG       0.11500
     13 H3        -65.1461  -12.0209  -13.4225 H      1 LIG       0.11500
     14 H4        -65.3016   -9.8581  -12.2231 H      1 LIG       0.11500
     15 H5        -63.9996  -10.8661  -17.9240 H      1 LIG       0.11500
     16 H6        -64.3136   -6.5331  -15.5215 H      1 LIG       0.11500
     17 H7        -64.5775  -12.0763  -15.8164 H      1 LIG       0.11500
     18 H8        -64.8896   -7.7431  -13.4139 H      1 LIG       0.11500
@<TRIPOS>BOND
      1       1       2 ar
      2       1       5 ar
      3       2       6 ar
      4       3       4 ar
      5       3       7 ar
      6       4       8 ar
      7       5       9 ar
      8       6      10 ar
      9       7       9 ar
     10       8      10 ar
     11       9      10 ar
     12       1      11 1
     13       2      12 1
     14       3      13 1
     15       4      14 1
     16       5      15 1
     17       6      16 1
     18       7      17 1
     19       8      18 1
@<TRIPOS>ALT_TYPE
CGenFF_4.0_ALT_TYPE_SET
CGenFF_4.0 1 CG2R61 2 CG2R61 3 CG2R61 4 CG2R61 5 CG2R61 6 CG2R61 7 CG2R61 8 CG2R61 9 CG2R61 10 CG2R61 11 HGR61 12 HGR61 13 HGR61 14 HGR61 15 HGR61 16 HGR61 17 HGR61 18 HGR61
@<TRIPOS>MOLECULE
naphtalene
 18 19 0 0 0
****
USER_CHARGES
INVALID_CHARGES
Pose:  29 Cluster:  29 Fr_nu: 367722 TotEn:   -10.20
@<TRIPOS>ATOM
      1 C1        -66.6758  -18.2557  -56.5475 C.ar   1 LIG      -0.11500
      2 C2        -66.9217  -19.4901  -57.1412 C.ar   1 LIG      -0.11500
      3 C3        -65.0243  -20.5026  -52.5604 C.ar   1 LIG      -0.11500
      4 C4        -65.2703  -21.7370  -53.1543 C.ar   1 LIG      -0.11500
      5 C5        -66.1424  -18.1938  -55.2598 C.ar   1 LIG      -0.11700
      6 C6        -66.6352  -20.6674  -56.4497 C.ar   1 LIG      -0.11700
      7 C7        -65.3107  -19.3252  -53.2521 C.ar   1 LIG      -0.11700
      8 C8        -65.8037  -21.7990  -54.4419 C.ar   1 LIG      -0.11700
      9 C9        -65.8480  -19.3688  -54.5489 C.ar   1 LIG       0.00400
     10 C10       -66.0981  -20.6240  -55.1528 C.ar   1 LIG       0.00400
     11 H1        -66.8995  -17.3395  -57.0861 H      1 LIG       0.11500
     12 H2        -67.3367  -19.5372  -58.1438 H      1 LIG       0.11500
     13 H3        -64.6090  -20.4548  -51.5577 H      1 LIG       0.11500
     14 H4        -65.0477  -22.6528  -52.6146 H      1 LIG       0.11500
     15 H5        -65.9587  -17.2179  -54.8152 H      1 LIG       0.11500
     16 H6        -66.8350  -21.6213  -56.9335 H      1 LIG       0.11500
     17 H7        -65.1101  -18.3715  -52.7685 H      1 LIG       0.11500
     18 H8        -65.9882  -22.7749  -54.8865 H      1 LIG       0.11500
@<TRIPOS>BOND
      1       1       2 ar
      2       1       5 ar
      3       2       6 ar
      4       3       4 ar
      5       3       7 ar
      6       4       8 ar
      7       5       9 ar
      8       6      10 ar
      9       7       9 ar
     10       8      10 ar
     11       9      10 ar
     12       1      11 1
     13       2      12 1
     14       3      13 1
     15       4      14 1
     16       5      15 1
     17       6      16 1
     18       7      17 1
     19       8      18 1
@<TRIPOS>ALT_TYPE
CGenFF_4.0_ALT_TYPE_SET
CGenFF_4.0 1 CG2R61 2 CG2R61 3 CG2R61 4 CG2R61 5 CG2R61 6 CG2R61 7 CG2R61 8 CG2R61 9 CG2R61 10 CG2R61 11 HGR61 12 HGR61 13 HGR61 14 HGR61 15 HGR61 16 HGR61 17 HGR61 18 HGR61
@<TRIPOS>MOLECULE
naphtalene
 18 19 0 0 0
****
USER_CHARGES
INVALID_CHARGES
Pose:  30 Cluster:  30 Fr_nu:  73194 TotEn:   -10.11
@<TRIPOS>ATOM
      1 C1        -60.1777    6.3273  -37.2294 C.ar   1 LIG      -0.11500
      2 C2        -59.3795    6.9974  -38.1517 C.ar   1 LIG      -0.11500
      3 C3        -56.9531    2.6867  -37.0840 C.ar   1 LIG      -0.11500
      4 C4        -56.1550    3.3569  -38.0063 C.ar   1 LIG      -0.11500
      5 C5        -59.7779    5.0873  -36.7304 C.ar   1 LIG      -0.11700
      6 C6        -58.1785    6.4303  -38.5785 C.ar   1 LIG      -0.11700
      7 C7        -58.1542    3.2540  -36.6571 C.ar   1 LIG      -0.11700
      8 C8        -56.5547    4.5969  -38.5054 C.ar   1 LIG      -0.11700
      9 C9        -58.5721    4.5014  -37.1489 C.ar   1 LIG       0.00400
     10 C10       -57.7605    5.1828  -38.0869 C.ar   1 LIG       0.00400
     11 H1        -61.1128    6.7691  -36.8979 H      1 LIG       0.11500
     12 H2        -59.6915    7.9628  -38.5393 H      1 LIG       0.11500
     13 H3        -56.6416    1.7211  -36.6958 H      1 LIG       0.11500
     14 H4        -55.2207    2.9140  -38.3385 H      1 LIG       0.11500
     15 H5        -60.4180    4.5812  -36.0105 H      1 LIG       0.11500
     16 H6        -57.5701    6.9720  -39.2997 H      1 LIG       0.11500
     17 H7        -58.7620    2.7125  -35.9353 H      1 LIG       0.11500
     18 H8        -55.9152    5.1028  -39.2259 H      1 LIG       0.11500
@<TRIPOS>BOND
      1       1       2 ar
      2       1       5 ar
      3       2       6 ar
      4       3       4 ar
      5       3       7 ar
      6       4       8 ar
      7       5       9 ar
      8       6      10 ar
      9       7       9 ar
     10       8      10 ar
     11       9      10 ar
     12       1      11 1
     13       2      12 1
     14       3      13 1
     15       4      14 1
     16       5      15 1
     17       6      16 1
     18       7      17 1
     19       8      18 1
@<TRIPOS>ALT_TYPE
CGenFF_4.0_ALT_TYPE_SET
CGenFF_4.0 1 CG2R61 2 CG2R61 3 CG2R61 4 CG2R61 5 CG2R61 6 CG2R61 7 CG2R61 8 CG2R61 9 CG2R61 10 CG2R61 11 HGR61 12 HGR61 13 HGR61 14 HGR61 15 HGR61 16 HGR61 17 HGR61 18 HGR61
@<TRIPOS>MOLECULE
naphtalene
 18 19 0 0 0
****
USER_CHARGES
INVALID_CHARGES
Pose:  31 Cluster:  31 Fr_nu:  61348 TotEn:   -10.10
@<TRIPOS>ATOM
      1 C1        -62.1376   -1.3008  -58.0349 C.ar   1 LIG      -0.11500
      2 C2        -61.5317   -2.5503  -58.1271 C.ar   1 LIG      -0.11500
      3 C3        -59.7123   -0.4297  -53.9079 C.ar   1 LIG      -0.11500
      4 C4        -59.1065   -1.6792  -54.0002 C.ar   1 LIG      -0.11500
      5 C5        -61.8397   -0.4574  -56.9641 C.ar   1 LIG      -0.11700
      6 C6        -60.6256   -2.9612  -57.1492 C.ar   1 LIG      -0.11700
      7 C7        -60.6184   -0.0187  -54.8860 C.ar   1 LIG      -0.11700
      8 C8        -59.4044   -2.5227  -55.0709 C.ar   1 LIG      -0.11700
      9 C9        -60.9300   -0.8547  -55.9705 C.ar   1 LIG       0.00400
     10 C10       -60.3140   -2.1254  -56.0644 C.ar   1 LIG       0.00400
     11 H1        -62.8433   -0.9816  -58.7962 H      1 LIG       0.11500
     12 H2        -61.7641   -3.2060  -58.9612 H      1 LIG       0.11500
     13 H3        -59.4802    0.2267  -53.0739 H      1 LIG       0.11500
     14 H4        -58.4020   -1.9984  -53.2378 H      1 LIG       0.11500
     15 H5        -62.3255    0.5148  -56.9121 H      1 LIG       0.11500
     16 H6        -60.1635   -3.9419  -57.2417 H      1 LIG       0.11500
     17 H7        -61.0797    0.9623  -54.7936 H      1 LIG       0.11500
     18 H8        -58.9192   -3.4953  -55.1227 H      1 LIG       0.11500
@<TRIPOS>BOND
      1       1       2 ar
      2       1       5 ar
      3       2       6 ar
      4       3       4 ar
      5       3       7 ar
      6       4       8 ar
      7       5       9 ar
      8       6      10 ar
      9       7       9 ar
     10       8      10 ar
     11       9      10 ar
     12       1      11 1
     13       2      12 1
     14       3      13 1
     15       4      14 1
     16       5      15 1
     17       6      16 1
     18       7      17 1
     19       8      18 1
@<TRIPOS>ALT_TYPE
CGenFF_4.0_ALT_TYPE_SET
CGenFF_4.0 1 CG2R61 2 CG2R61 3 CG2R61 4 CG2R61 5 CG2R61 6 CG2R61 7 CG2R61 8 CG2R61 9 CG2R61 10 CG2R61 11 HGR61 12 HGR61 13 HGR61 14 HGR61 15 HGR61 16 HGR61 17 HGR61 18 HGR61
@<TRIPOS>MOLECULE
naphtalene
 18 19 0 0 0
****
USER_CHARGES
INVALID_CHARGES
Pose:  32 Cluster:  32 Fr_nu:  10151 TotEn:   -10.05
@<TRIPOS>ATOM
      1 C1        -80.2910  -15.1777  -52.8576 C.ar   1 LIG      -0.11500
      2 C2        -79.3771  -16.2237  -52.9450 C.ar   1 LIG      -0.11500
      3 C3        -79.9352  -15.2727  -48.0061 C.ar   1 LIG      -0.11500
      4 C4        -79.0213  -16.3187  -48.0936 C.ar   1 LIG      -0.11500
      5 C5        -80.6614  -14.6763  -51.6094 C.ar   1 LIG      -0.11700
      6 C6        -78.8300  -16.7722  -51.7848 C.ar   1 LIG      -0.11700
      7 C7        -80.4822  -14.7241  -49.1664 C.ar   1 LIG      -0.11700
      8 C8        -78.6509  -16.8202  -49.3417 C.ar   1 LIG      -0.11700
      9 C9        -80.1208  -15.2164  -50.4310 C.ar   1 LIG       0.00400
     10 C10       -79.1915  -16.2801  -50.5201 C.ar   1 LIG       0.00400
     11 H1        -80.7170  -14.7514  -53.7611 H      1 LIG       0.11500
     12 H2        -79.0893  -16.6131  -53.9172 H      1 LIG       0.11500
     13 H3        -80.2234  -14.8826  -47.0340 H      1 LIG       0.11500
     14 H4        -78.5967  -16.7455  -47.1897 H      1 LIG       0.11500
     15 H5        -81.3778  -13.8586  -51.5649 H      1 LIG       0.11500
     16 H6        -78.1171  -17.5889  -51.8769 H      1 LIG       0.11500
     17 H7        -81.1945  -13.9069  -49.0741 H      1 LIG       0.11500
     18 H8        -77.9350  -17.6385  -49.3864 H      1 LIG       0.11500
@<TRIPOS>BOND
      1       1       2 ar
      2       1       5 ar
      3       2       6 ar
      4       3       4 ar
      5       3       7 ar
      6       4       8 ar
      7       5       9 ar
      8       6      10 ar
      9       7       9 ar
     10       8      10 ar
     11       9      10 ar
     12       1      11 1
     13       2      12 1
     14       3      13 1
     15       4      14 1
     16       5      15 1
     17       6      16 1
     18       7      17 1
     19       8      18 1
@<TRIPOS>ALT_TYPE
CGenFF_4.0_ALT_TYPE_SET
CGenFF_4.0 1 CG2R61 2 CG2R61 3 CG2R61 4 CG2R61 5 CG2R61 6 CG2R61 7 CG2R61 8 CG2R61 9 CG2R61 10 CG2R61 11 HGR61 12 HGR61 13 HGR61 14 HGR61 15 HGR61 16 HGR61 17 HGR61 18 HGR61
@<TRIPOS>MOLECULE
naphtalene
 18 19 0 0 0
****
USER_CHARGES
INVALID_CHARGES
Pose:  33 Cluster:  33 Fr_nu: 236815 TotEn:    -9.99
@<TRIPOS>ATOM
      1 C1        -52.5943  -12.5317  -46.4213 C.ar   1 LIG      -0.11500
      2 C2        -53.3300  -11.4895  -45.8651 C.ar   1 LIG      -0.11500
      3 C3        -55.0035  -11.9943  -50.6141 C.ar   1 LIG      -0.11500
      4 C4        -55.7392  -10.9521  -50.0578 C.ar   1 LIG      -0.11500
      5 C5        -52.8231  -12.9215  -47.7413 C.ar   1 LIG      -0.11700
      6 C6        -54.2972  -10.8330  -46.6265 C.ar   1 LIG      -0.11700
      7 C7        -54.0362  -12.6509  -49.8526 C.ar   1 LIG      -0.11700
      8 C8        -55.5105  -10.5624  -48.7379 C.ar   1 LIG      -0.11700
      9 C9        -53.7928  -12.2718  -48.5224 C.ar   1 LIG       0.00400
     10 C10       -54.5408  -11.2120  -47.9567 C.ar   1 LIG       0.00400
     11 H1        -51.8419  -13.0428  -45.8279 H      1 LIG       0.11500
     12 H2        -53.1510  -11.1867  -44.8375 H      1 LIG       0.11500
     13 H3        -55.1820  -12.2976  -51.6419 H      1 LIG       0.11500
     14 H4        -56.4924  -10.4423  -50.6513 H      1 LIG       0.11500
     15 H5        -52.2365  -13.7390  -48.1552 H      1 LIG       0.11500
     16 H6        -54.8601  -10.0206  -46.1715 H      1 LIG       0.11500
     17 H7        -53.4729  -13.4626  -50.3081 H      1 LIG       0.11500
     18 H8        -56.0975   -9.7453  -48.3234 H      1 LIG       0.11500
@<TRIPOS>BOND
      1       1       2 ar
      2       1       5 ar
      3       2       6 ar
      4       3       4 ar
      5       3       7 ar
      6       4       8 ar
      7       5       9 ar
      8       6      10 ar
      9       7       9 ar
     10       8      10 ar
     11       9      10 ar
     12       1      11 1
     13       2      12 1
     14       3      13 1
     15       4      14 1
     16       5      15 1
     17       6      16 1
     18       7      17 1
     19       8      18 1
@<TRIPOS>ALT_TYPE
CGenFF_4.0_ALT_TYPE_SET
CGenFF_4.0 1 CG2R61 2 CG2R61 3 CG2R61 4 CG2R61 5 CG2R61 6 CG2R61 7 CG2R61 8 CG2R61 9 CG2R61 10 CG2R61 11 HGR61 12 HGR61 13 HGR61 14 HGR61 15 HGR61 16 HGR61 17 HGR61 18 HGR61
@<TRIPOS>MOLECULE
naphtalene
 18 19 0 0 0
****
USER_CHARGES
INVALID_CHARGES
Pose:  34 Cluster:  34 Fr_nu: 383368 TotEn:    -9.94
@<TRIPOS>ATOM
      1 C1        -64.1913   -7.3566  -62.0537 C.ar   1 LIG      -0.11500
      2 C2        -63.2834   -6.7169  -61.2151 C.ar   1 LIG      -0.11500
      3 C3        -63.8472  -11.3877  -59.3510 C.ar   1 LIG      -0.11500
      4 C4        -62.9392  -10.7479  -58.5125 C.ar   1 LIG      -0.11500
      5 C5        -64.5617   -8.6783  -61.8037 C.ar   1 LIG      -0.11700
      6 C6        -62.7422   -7.3963  -60.1234 C.ar   1 LIG      -0.11700
      7 C7        -64.3884  -10.7082  -60.4428 C.ar   1 LIG      -0.11700
      8 C8        -62.5688   -9.4262  -58.7624 C.ar   1 LIG      -0.11700
      9 C9        -64.0269   -9.3775  -60.7094 C.ar   1 LIG       0.00400
     10 C10       -63.1035   -8.7270  -59.8567 C.ar   1 LIG       0.00400
     11 H1        -64.6119   -6.8273  -62.9038 H      1 LIG       0.11500
     12 H2        -62.9959   -5.6879  -61.4104 H      1 LIG       0.11500
     13 H3        -64.1352  -12.4169  -59.1561 H      1 LIG       0.11500
     14 H4        -62.5179  -11.2781  -57.6634 H      1 LIG       0.11500
     15 H5        -65.2727   -9.1585  -62.4727 H      1 LIG       0.11500
     16 H6        -62.0346   -6.8764  -59.4808 H      1 LIG       0.11500
     17 H7        -65.0966  -11.2279  -61.0847 H      1 LIG       0.11500
     18 H8        -61.8571   -8.9460  -58.0939 H      1 LIG       0.11500
@<TRIPOS>BOND
      1       1       2 ar
      2       1       5 ar
      3       2       6 ar
      4       3       4 ar
      5       3       7 ar
      6       4       8 ar
      7       5       9 ar
      8       6      10 ar
      9       7       9 ar
     10       8      10 ar
     11       9      10 ar
     12       1      11 1
     13       2      12 1
     14       3      13 1
     15       4      14 1
     16       5      15 1
     17       6      16 1
     18       7      17 1
     19       8      18 1
@<TRIPOS>ALT_TYPE
CGenFF_4.0_ALT_TYPE_SET
CGenFF_4.0 1 CG2R61 2 CG2R61 3 CG2R61 4 CG2R61 5 CG2R61 6 CG2R61 7 CG2R61 8 CG2R61 9 CG2R61 10 CG2R61 11 HGR61 12 HGR61 13 HGR61 14 HGR61 15 HGR61 16 HGR61 17 HGR61 18 HGR61
@<TRIPOS>MOLECULE
naphtalene
 18 19 0 0 0
****
USER_CHARGES
INVALID_CHARGES
Pose:  35 Cluster:  35 Fr_nu: 220802 TotEn:    -9.88
@<TRIPOS>ATOM
      1 C1        -77.2909  -28.5646  -46.6544 C.ar   1 LIG      -0.11500
      2 C2        -76.9836  -27.2861  -47.1102 C.ar   1 LIG      -0.11500
      3 C3        -74.3528  -27.9077  -42.8322 C.ar   1 LIG      -0.11500
      4 C4        -74.0456  -26.6292  -43.2882 C.ar   1 LIG      -0.11500
      5 C5        -76.7158  -29.0433  -45.4768 C.ar   1 LIG      -0.11700
      6 C6        -76.1003  -26.4813  -46.3904 C.ar   1 LIG      -0.11700
      7 C7        -75.2363  -28.7125  -43.5521 C.ar   1 LIG      -0.11700
      8 C8        -74.6206  -26.1505  -44.4657 C.ar   1 LIG      -0.11700
      9 C9        -75.8244  -28.2469  -44.7395 C.ar   1 LIG       0.00400
     10 C10       -75.5120  -26.9468  -45.2031 C.ar   1 LIG       0.00400
     11 H1        -77.9783  -29.1909  -47.2155 H      1 LIG       0.11500
     12 H2        -77.4321  -26.9143  -48.0269 H      1 LIG       0.11500
     13 H3        -73.9047  -28.2802  -41.9153 H      1 LIG       0.11500
     14 H4        -73.3571  -26.0039  -42.7274 H      1 LIG       0.11500
     15 H5        -76.9701  -30.0460  -45.1396 H      1 LIG       0.11500
     16 H6        -75.8748  -25.4850  -46.7651 H      1 LIG       0.11500
     17 H7        -75.4622  -29.7084  -43.1768 H      1 LIG       0.11500
     18 H8        -74.3658  -25.1480  -44.8036 H      1 LIG       0.11500
@<TRIPOS>BOND
      1       1       2 ar
      2       1       5 ar
      3       2       6 ar
      4       3       4 ar
      5       3       7 ar
      6       4       8 ar
      7       5       9 ar
      8       6      10 ar
      9       7       9 ar
     10       8      10 ar
     11       9      10 ar
     12       1      11 1
     13       2      12 1
     14       3      13 1
     15       4      14 1
     16       5      15 1
     17       6      16 1
     18       7      17 1
     19       8      18 1
@<TRIPOS>ALT_TYPE
CGenFF_4.0_ALT_TYPE_SET
CGenFF_4.0 1 CG2R61 2 CG2R61 3 CG2R61 4 CG2R61 5 CG2R61 6 CG2R61 7 CG2R61 8 CG2R61 9 CG2R61 10 CG2R61 11 HGR61 12 HGR61 13 HGR61 14 HGR61 15 HGR61 16 HGR61 17 HGR61 18 HGR61
@<TRIPOS>MOLECULE
naphtalene
 18 19 0 0 0
****
USER_CHARGES
INVALID_CHARGES
Pose:  36 Cluster:  36 Fr_nu: 127388 TotEn:    -9.85
@<TRIPOS>ATOM
      1 C1        -80.8809  -18.0089  -30.7570 C.ar   1 LIG      -0.11500
      2 C2        -81.2547  -16.9645  -29.9166 C.ar   1 LIG      -0.11500
      3 C3        -76.6104  -18.3378  -28.4488 C.ar   1 LIG      -0.11500
      4 C4        -76.9843  -17.2934  -27.6084 C.ar   1 LIG      -0.11500
      5 C5        -79.6332  -18.6148  -30.6059 C.ar   1 LIG      -0.11700
      6 C6        -80.3824  -16.5220  -28.9218 C.ar   1 LIG      -0.11700
      7 C7        -77.4828  -18.7804  -29.4436 C.ar   1 LIG      -0.11700
      8 C8        -78.2319  -16.6874  -27.7595 C.ar   1 LIG      -0.11700
      9 C9        -78.7425  -18.1821  -29.6100 C.ar   1 LIG       0.00400
     10 C10       -79.1227  -17.1201  -28.7554 C.ar   1 LIG       0.00400
     11 H1        -81.5601  -18.3527  -31.5316 H      1 LIG       0.11500
     12 H2        -82.2263  -16.4938  -30.0349 H      1 LIG       0.11500
     13 H3        -75.6388  -18.8092  -28.3309 H      1 LIG       0.11500
     14 H4        -76.3041  -16.9491  -26.8349 H      1 LIG       0.11500
     15 H5        -79.3619  -19.4292  -31.2745 H      1 LIG       0.11500
     16 H6        -80.6957  -15.7044  -28.2758 H      1 LIG       0.11500
     17 H7        -77.1697  -19.5985  -30.0889 H      1 LIG       0.11500
     18 H8        -78.5031  -15.8724  -27.0915 H      1 LIG       0.11500
@<TRIPOS>BOND
      1       1       2 ar
      2       1       5 ar
      3       2       6 ar
      4       3       4 ar
      5       3       7 ar
      6       4       8 ar
      7       5       9 ar
      8       6      10 ar
      9       7       9 ar
     10       8      10 ar
     11       9      10 ar
     12       1      11 1
     13       2      12 1
     14       3      13 1
     15       4      14 1
     16       5      15 1
     17       6      16 1
     18       7      17 1
     19       8      18 1
@<TRIPOS>ALT_TYPE
CGenFF_4.0_ALT_TYPE_SET
CGenFF_4.0 1 CG2R61 2 CG2R61 3 CG2R61 4 CG2R61 5 CG2R61 6 CG2R61 7 CG2R61 8 CG2R61 9 CG2R61 10 CG2R61 11 HGR61 12 HGR61 13 HGR61 14 HGR61 15 HGR61 16 HGR61 17 HGR61 18 HGR61
@<TRIPOS>MOLECULE
naphtalene
 18 19 0 0 0
****
USER_CHARGES
INVALID_CHARGES
Pose:  37 Cluster:  37 Fr_nu: 264717 TotEn:    -9.74
@<TRIPOS>ATOM
      1 C1        -64.2260   -2.5094  -25.1160 C.ar   1 LIG      -0.11500
      2 C2        -64.8085   -1.8723  -26.2077 C.ar   1 LIG      -0.11500
      3 C3        -62.7701    1.7965  -23.3804 C.ar   1 LIG      -0.11500
      4 C4        -63.3526    2.4335  -24.4722 C.ar   1 LIG      -0.11500
      5 C5        -63.5723   -1.7603  -24.1372 C.ar   1 LIG      -0.11700
      6 C6        -64.7395   -0.4839  -26.3249 C.ar   1 LIG      -0.11700
      7 C7        -62.8392    0.4080  -23.2632 C.ar   1 LIG      -0.11700
      8 C8        -64.0063    1.6845  -25.4510 C.ar   1 LIG      -0.11700
      9 C9        -63.4932   -0.3617  -24.2390 C.ar   1 LIG       0.00400
     10 C10       -64.0854    0.2859  -25.3492 C.ar   1 LIG       0.00400
     11 H1        -64.2796   -3.5904  -25.0256 H      1 LIG       0.11500
     12 H2        -65.3174   -2.4564  -26.9690 H      1 LIG       0.11500
     13 H3        -62.2611    2.3802  -22.6186 H      1 LIG       0.11500
     14 H4        -63.2975    3.5143  -24.5628 H      1 LIG       0.11500
     15 H5        -63.1238   -2.2794  -23.2927 H      1 LIG       0.11500
     16 H6        -65.2023   -0.0070  -27.1864 H      1 LIG       0.11500
     17 H7        -62.3770   -0.0686  -22.4013 H      1 LIG       0.11500
     18 H8        -64.4542    2.2034  -26.2961 H      1 LIG       0.11500
@<TRIPOS>BOND
      1       1       2 ar
      2       1       5 ar
      3       2       6 ar
      4       3       4 ar
      5       3       7 ar
      6       4       8 ar
      7       5       9 ar
      8       6      10 ar
      9       7       9 ar
     10       8      10 ar
     11       9      10 ar
     12       1      11 1
     13       2      12 1
     14       3      13 1
     15       4      14 1
     16       5      15 1
     17       6      16 1
     18       7      17 1
     19       8      18 1
@<TRIPOS>ALT_TYPE
CGenFF_4.0_ALT_TYPE_SET
CGenFF_4.0 1 CG2R61 2 CG2R61 3 CG2R61 4 CG2R61 5 CG2R61 6 CG2R61 7 CG2R61 8 CG2R61 9 CG2R61 10 CG2R61 11 HGR61 12 HGR61 13 HGR61 14 HGR61 15 HGR61 16 HGR61 17 HGR61 18 HGR61
@<TRIPOS>MOLECULE
naphtalene
 18 19 0 0 0
****
USER_CHARGES
INVALID_CHARGES
Pose:  38 Cluster:  38 Fr_nu: 199824 TotEn:    -9.65
@<TRIPOS>ATOM
      1 C1        -58.8506  -12.1360  -53.7428 C.ar   1 LIG      -0.11500
      2 C2        -58.1322  -10.9721  -53.4857 C.ar   1 LIG      -0.11500
      3 C3        -61.3653   -9.8190  -57.2041 C.ar   1 LIG      -0.11500
      4 C4        -60.6468   -8.6552  -56.9469 C.ar   1 LIG      -0.11500
      5 C5        -59.8354  -12.1451  -54.7311 C.ar   1 LIG      -0.11700
      6 C6        -58.3957   -9.8129  -54.2157 C.ar   1 LIG      -0.11700
      7 C7        -61.1017  -10.9784  -56.4741 C.ar   1 LIG      -0.11700
      8 C8        -59.6621   -8.6460  -55.9587 C.ar   1 LIG      -0.11700
      9 C9        -60.1140  -10.9873  -55.4757 C.ar   1 LIG       0.00400
     10 C10       -59.3835   -9.8038  -55.2141 C.ar   1 LIG       0.00400
     11 H1        -58.6454  -13.0381  -53.1738 H      1 LIG       0.11500
     12 H2        -57.3656  -10.9662  -52.7163 H      1 LIG       0.11500
     13 H3        -62.1321   -9.8257  -57.9737 H      1 LIG       0.11500
     14 H4        -60.8534   -7.7531  -57.5153 H      1 LIG       0.11500
     15 H5        -60.3848  -13.0661  -54.9147 H      1 LIG       0.11500
     16 H6        -57.8216   -8.9146  -53.9982 H      1 LIG       0.11500
     17 H7        -61.6754  -11.8767  -56.6923 H      1 LIG       0.11500
     18 H8        -59.1130   -7.7248  -55.7743 H      1 LIG       0.11500
@<TRIPOS>BOND
      1       1       2 ar
      2       1       5 ar
      3       2       6 ar
      4       3       4 ar
      5       3       7 ar
      6       4       8 ar
      7       5       9 ar
      8       6      10 ar
      9       7       9 ar
     10       8      10 ar
     11       9      10 ar
     12       1      11 1
     13       2      12 1
     14       3      13 1
     15       4      14 1
     16       5      15 1
     17       6      16 1
     18       7      17 1
     19       8      18 1
@<TRIPOS>ALT_TYPE
CGenFF_4.0_ALT_TYPE_SET
CGenFF_4.0 1 CG2R61 2 CG2R61 3 CG2R61 4 CG2R61 5 CG2R61 6 CG2R61 7 CG2R61 8 CG2R61 9 CG2R61 10 CG2R61 11 HGR61 12 HGR61 13 HGR61 14 HGR61 15 HGR61 16 HGR61 17 HGR61 18 HGR61
@<TRIPOS>MOLECULE
naphtalene
 18 19 0 0 0
****
USER_CHARGES
INVALID_CHARGES
Pose:  39 Cluster:  39 Fr_nu: 405066 TotEn:    -9.58
@<TRIPOS>ATOM
      1 C1        -63.9968   -9.7439  -15.5249 C.ar   1 LIG      -0.11500
      2 C2        -64.3227  -10.3823  -16.7179 C.ar   1 LIG      -0.11500
      3 C3        -66.2653  -13.2506  -13.0290 C.ar   1 LIG      -0.11500
      4 C4        -66.5911  -13.8889  -14.2220 C.ar   1 LIG      -0.11500
      5 C5        -64.3963  -10.2939  -14.3066 C.ar   1 LIG      -0.11700
      6 C6        -65.0492  -11.5730  -16.6972 C.ar   1 LIG      -0.11700
      7 C7        -65.5386  -12.0598  -13.0497 C.ar   1 LIG      -0.11700
      8 C8        -66.1917  -13.3389  -15.4404 C.ar   1 LIG      -0.11700
      9 C9        -65.1283  -11.4919  -14.2669 C.ar   1 LIG       0.00400
     10 C10       -65.4597  -12.1410  -15.4801 C.ar   1 LIG       0.00400
     11 H1        -63.4316   -8.8166  -15.5417 H      1 LIG       0.11500
     12 H2        -64.0109   -9.9534  -17.6658 H      1 LIG       0.11500
     13 H3        -66.5767  -13.6791  -12.0805 H      1 LIG       0.11500
     14 H4        -67.1575  -14.8154  -14.2047 H      1 LIG       0.11500
     15 H5        -64.1308   -9.7775  -13.3864 H      1 LIG       0.11500
     16 H6        -65.2924  -12.0551  -17.6418 H      1 LIG       0.11500
     17 H7        -65.2949  -11.5783  -12.1050 H      1 LIG       0.11500
     18 H8        -66.4578  -13.8548  -16.3607 H      1 LIG       0.11500
@<TRIPOS>BOND
      1       1       2 ar
      2       1       5 ar
      3       2       6 ar
      4       3       4 ar
      5       3       7 ar
      6       4       8 ar
      7       5       9 ar
      8       6      10 ar
      9       7       9 ar
     10       8      10 ar
     11       9      10 ar
     12       1      11 1
     13       2      12 1
     14       3      13 1
     15       4      14 1
     16       5      15 1
     17       6      16 1
     18       7      17 1
     19       8      18 1
@<TRIPOS>ALT_TYPE
CGenFF_4.0_ALT_TYPE_SET
CGenFF_4.0 1 CG2R61 2 CG2R61 3 CG2R61 4 CG2R61 5 CG2R61 6 CG2R61 7 CG2R61 8 CG2R61 9 CG2R61 10 CG2R61 11 HGR61 12 HGR61 13 HGR61 14 HGR61 15 HGR61 16 HGR61 17 HGR61 18 HGR61
@<TRIPOS>MOLECULE
naphtalene
 18 19 0 0 0
****
USER_CHARGES
INVALID_CHARGES
Pose:  40 Cluster:  40 Fr_nu:   1120 TotEn:    -9.37
@<TRIPOS>ATOM
      1 C1        -79.3248  -27.1689  -47.8473 C.ar   1 LIG      -0.11500
      2 C2        -78.0608  -26.8602  -47.3534 C.ar   1 LIG      -0.11500
      3 C3        -81.2257  -23.5048  -45.2717 C.ar   1 LIG      -0.11500
      4 C4        -79.9617  -23.1962  -44.7778 C.ar   1 LIG      -0.11500
      5 C5        -80.4311  -26.4142  -47.4559 C.ar   1 LIG      -0.11700
      6 C6        -77.8982  -25.7959  -46.4663 C.ar   1 LIG      -0.11700
      7 C7        -81.3883  -24.5691  -46.1590 C.ar   1 LIG      -0.11700
      8 C8        -78.8554  -23.9508  -45.1691 C.ar   1 LIG      -0.11700
      9 C9        -80.2859  -25.3394  -46.5636 C.ar   1 LIG       0.00400
     10 C10       -79.0005  -25.0257  -46.0614 C.ar   1 LIG       0.00400
     11 H1        -79.4509  -27.9979  -48.5375 H      1 LIG       0.11500
     12 H2        -77.2002  -27.4482  -47.6590 H      1 LIG       0.11500
     13 H3        -82.0869  -22.9170  -44.9666 H      1 LIG       0.11500
     14 H4        -79.8364  -22.3680  -44.0866 H      1 LIG       0.11500
     15 H5        -81.4098  -26.6738  -47.8543 H      1 LIG       0.11500
     16 H6        -76.9009  -25.5723  -46.0932 H      1 LIG       0.11500
     17 H7        -82.3856  -24.7921  -46.5325 H      1 LIG       0.11500
     18 H8        -77.8767  -23.6919  -44.7703 H      1 LIG       0.11500
@<TRIPOS>BOND
      1       1       2 ar
      2       1       5 ar
      3       2       6 ar
      4       3       4 ar
      5       3       7 ar
      6       4       8 ar
      7       5       9 ar
      8       6      10 ar
      9       7       9 ar
     10       8      10 ar
     11       9      10 ar
     12       1      11 1
     13       2      12 1
     14       3      13 1
     15       4      14 1
     16       5      15 1
     17       6      16 1
     18       7      17 1
     19       8      18 1
@<TRIPOS>ALT_TYPE
CGenFF_4.0_ALT_TYPE_SET
CGenFF_4.0 1 CG2R61 2 CG2R61 3 CG2R61 4 CG2R61 5 CG2R61 6 CG2R61 7 CG2R61 8 CG2R61 9 CG2R61 10 CG2R61 11 HGR61 12 HGR61 13 HGR61 14 HGR61 15 HGR61 16 HGR61 17 HGR61 18 HGR61
@<TRIPOS>MOLECULE
naphtalene
 18 19 0 0 0
****
USER_CHARGES
INVALID_CHARGES
Pose:  41 Cluster:  41 Fr_nu: 535368 TotEn:    -9.27
@<TRIPOS>ATOM
      1 C1        -52.4534    5.8016  -36.0587 C.ar   1 LIG      -0.11500
      2 C2        -53.7346    5.2584  -36.0454 C.ar   1 LIG      -0.11500
      3 C3        -51.2519    3.0611  -32.2221 C.ar   1 LIG      -0.11500
      4 C4        -52.5332    2.5180  -32.2089 C.ar   1 LIG      -0.11500
      5 C5        -51.5120    5.3939  -35.1131 C.ar   1 LIG      -0.11700
      6 C6        -54.0795    4.3056  -35.0865 C.ar   1 LIG      -0.11700
      7 C7        -50.9070    4.0140  -33.1812 C.ar   1 LIG      -0.11700
      8 C8        -53.4746    2.9256  -33.1544 C.ar   1 LIG      -0.11700
      9 C9        -51.8418    4.4359  -34.1405 C.ar   1 LIG       0.00400
     10 C10       -53.1448    3.8836  -34.1270 C.ar   1 LIG       0.00400
     11 H1        -52.1856    6.5437  -36.8051 H      1 LIG       0.11500
     12 H2        -54.4666    5.5762  -36.7822 H      1 LIG       0.11500
     13 H3        -50.5192    2.7436  -31.4856 H      1 LIG       0.11500
     14 H4        -52.8008    1.7770  -31.4614 H      1 LIG       0.11500
     15 H5        -50.5166    5.8323  -35.1421 H      1 LIG       0.11500
     16 H6        -55.0867    3.8940  -35.0952 H      1 LIG       0.11500
     17 H7        -49.8996    4.4248  -33.1728 H      1 LIG       0.11500
     18 H8        -54.4704    2.4879  -33.1251 H      1 LIG       0.11500
@<TRIPOS>BOND
      1       1       2 ar
      2       1       5 ar
      3       2       6 ar
      4       3       4 ar
      5       3       7 ar
      6       4       8 ar
      7       5       9 ar
      8       6      10 ar
      9       7       9 ar
     10       8      10 ar
     11       9      10 ar
     12       1      11 1
     13       2      12 1
     14       3      13 1
     15       4      14 1
     16       5      15 1
     17       6      16 1
     18       7      17 1
     19       8      18 1
@<TRIPOS>ALT_TYPE
CGenFF_4.0_ALT_TYPE_SET
CGenFF_4.0 1 CG2R61 2 CG2R61 3 CG2R61 4 CG2R61 5 CG2R61 6 CG2R61 7 CG2R61 8 CG2R61 9 CG2R61 10 CG2R61 11 HGR61 12 HGR61 13 HGR61 14 HGR61 15 HGR61 16 HGR61 17 HGR61 18 HGR61
@<TRIPOS>MOLECULE
naphtalene
 18 19 0 0 0
****
USER_CHARGES
INVALID_CHARGES
Pose:  42 Cluster:  42 Fr_nu:  29840 TotEn:    -9.25
@<TRIPOS>ATOM
      1 C1        -59.8635  -22.9214  -24.3125 C.ar   1 LIG      -0.11500
      2 C2        -60.1481  -22.3176  -25.5336 C.ar   1 LIG      -0.11500
      3 C3        -64.6063  -23.7591  -23.6215 C.ar   1 LIG      -0.11500
      4 C4        -64.8908  -23.1552  -24.8427 C.ar   1 LIG      -0.11500
      5 C5        -60.8980  -23.4325  -23.5280 C.ar   1 LIG      -0.11700
      6 C6        -61.4681  -22.2224  -25.9751 C.ar   1 LIG      -0.11700
      7 C7        -63.2862  -23.8543  -23.1801 C.ar   1 LIG      -0.11700
      8 C8        -63.8564  -22.6441  -25.6272 C.ar   1 LIG      -0.11700
      9 C9        -62.2325  -23.3453  -23.9567 C.ar   1 LIG       0.00400
     10 C10       -62.5219  -22.7312  -25.1985 C.ar   1 LIG       0.00400
     11 H1        -58.8358  -22.9948  -23.9690 H      1 LIG       0.11500
     12 H2        -59.3421  -21.9203  -26.1436 H      1 LIG       0.11500
     13 H3        -65.4120  -24.1567  -23.0110 H      1 LIG       0.11500
     14 H4        -65.9188  -23.0809  -25.1850 H      1 LIG       0.11500
     15 H5        -60.6522  -23.9000  -22.5767 H      1 LIG       0.11500
     16 H6        -61.6673  -21.7468  -26.9332 H      1 LIG       0.11500
     17 H7        -63.0871  -24.3307  -22.2224 H      1 LIG       0.11500
     18 H8        -64.1021  -22.1758  -26.5782 H      1 LIG       0.11500
@<TRIPOS>BOND
      1       1       2 ar
      2       1       5 ar
      3       2       6 ar
      4       3       4 ar
      5       3       7 ar
      6       4       8 ar
      7       5       9 ar
      8       6      10 ar
      9       7       9 ar
     10       8      10 ar
     11       9      10 ar
     12       1      11 1
     13       2      12 1
     14       3      13 1
     15       4      14 1
     16       5      15 1
     17       6      16 1
     18       7      17 1
     19       8      18 1
@<TRIPOS>ALT_TYPE
CGenFF_4.0_ALT_TYPE_SET
CGenFF_4.0 1 CG2R61 2 CG2R61 3 CG2R61 4 CG2R61 5 CG2R61 6 CG2R61 7 CG2R61 8 CG2R61 9 CG2R61 10 CG2R61 11 HGR61 12 HGR61 13 HGR61 14 HGR61 15 HGR61 16 HGR61 17 HGR61 18 HGR61
@<TRIPOS>MOLECULE
naphtalene
 18 19 0 0 0
****
USER_CHARGES
INVALID_CHARGES
Pose:  43 Cluster:  43 Fr_nu: 407563 TotEn:    -9.18
@<TRIPOS>ATOM
      1 C1        -57.1418  -22.5573  -34.4126 C.ar   1 LIG      -0.11500
      2 C2        -57.3723  -22.6421  -35.7824 C.ar   1 LIG      -0.11500
      3 C3        -52.4400  -21.6372  -35.2611 C.ar   1 LIG      -0.11500
      4 C4        -52.6707  -21.7219  -36.6309 C.ar   1 LIG      -0.11500
      5 C5        -55.8589  -22.2864  -33.9356 C.ar   1 LIG      -0.11700
      6 C6        -56.3212  -22.4562  -36.6806 C.ar   1 LIG      -0.11700
      7 C7        -53.4913  -21.8230  -34.3629 C.ar   1 LIG      -0.11700
      8 C8        -53.9535  -21.9929  -37.1080 C.ar   1 LIG      -0.11700
      9 C9        -54.7889  -22.0966  -34.8253 C.ar   1 LIG       0.00400
     10 C10       -55.0235  -22.1828  -36.2183 C.ar   1 LIG       0.00400
     11 H1        -57.9604  -22.7027  -33.7138 H      1 LIG       0.11500
     12 H2        -58.3714  -22.8528  -36.1527 H      1 LIG       0.11500
     13 H3        -51.4410  -21.4263  -34.8901 H      1 LIG       0.11500
     14 H4        -51.8514  -21.5779  -37.3292 H      1 LIG       0.11500
     15 H5        -55.7018  -22.2252  -32.8607 H      1 LIG       0.11500
     16 H6        -56.5244  -22.5264  -37.7472 H      1 LIG       0.11500
     17 H7        -53.2880  -21.7520  -33.2964 H      1 LIG       0.11500
     18 H8        -54.1107  -22.0550  -38.1829 H      1 LIG       0.11500
@<TRIPOS>BOND
      1       1       2 ar
      2       1       5 ar
      3       2       6 ar
      4       3       4 ar
      5       3       7 ar
      6       4       8 ar
      7       5       9 ar
      8       6      10 ar
      9       7       9 ar
     10       8      10 ar
     11       9      10 ar
     12       1      11 1
     13       2      12 1
     14       3      13 1
     15       4      14 1
     16       5      15 1
     17       6      16 1
     18       7      17 1
     19       8      18 1
@<TRIPOS>ALT_TYPE
CGenFF_4.0_ALT_TYPE_SET
CGenFF_4.0 1 CG2R61 2 CG2R61 3 CG2R61 4 CG2R61 5 CG2R61 6 CG2R61 7 CG2R61 8 CG2R61 9 CG2R61 10 CG2R61 11 HGR61 12 HGR61 13 HGR61 14 HGR61 15 HGR61 16 HGR61 17 HGR61 18 HGR61
@<TRIPOS>MOLECULE
naphtalene
 18 19 0 0 0
****
USER_CHARGES
INVALID_CHARGES
Pose:  44 Cluster:  44 Fr_nu:  34440 TotEn:    -9.13
@<TRIPOS>ATOM
      1 C1        -62.9686  -23.6161  -22.6804 C.ar   1 LIG      -0.11500
      2 C2        -62.1847  -24.6835  -22.2527 C.ar   1 LIG      -0.11500
      3 C3        -59.3315  -22.0861  -25.5270 C.ar   1 LIG      -0.11500
      4 C4        -58.5477  -23.1536  -25.0992 C.ar   1 LIG      -0.11500
      5 C5        -62.4592  -22.7005  -23.6017 C.ar   1 LIG      -0.11700
      6 C6        -60.8886  -24.8396  -22.7445 C.ar   1 LIG      -0.11700
      7 C7        -60.6278  -21.9301  -25.0352 C.ar   1 LIG      -0.11700
      8 C8        -59.0569  -24.0692  -24.1779 C.ar   1 LIG      -0.11700
      9 C9        -61.1566  -22.8421  -24.1073 C.ar   1 LIG       0.00400
     10 C10       -60.3596  -23.9276  -23.6723 C.ar   1 LIG       0.00400
     11 H1        -63.9774  -23.4948  -22.2967 H      1 LIG       0.11500
     12 H2        -62.5823  -25.3959  -21.5356 H      1 LIG       0.11500
     13 H3        -58.9345  -21.3734  -26.2444 H      1 LIG       0.11500
     14 H4        -57.5385  -23.2736  -25.4821 H      1 LIG       0.11500
     15 H5        -63.0897  -21.8735  -23.9217 H      1 LIG       0.11500
     16 H6        -60.2939  -25.6817  -22.3967 H      1 LIG       0.11500
     17 H7        -61.2226  -21.0884  -25.3838 H      1 LIG       0.11500
     18 H8        -58.4264  -24.8959  -23.8572 H      1 LIG       0.11500
@<TRIPOS>BOND
      1       1       2 ar
      2       1       5 ar
      3       2       6 ar
      4       3       4 ar
      5       3       7 ar
      6       4       8 ar
      7       5       9 ar
      8       6      10 ar
      9       7       9 ar
     10       8      10 ar
     11       9      10 ar
     12       1      11 1
     13       2      12 1
     14       3      13 1
     15       4      14 1
     16       5      15 1
     17       6      16 1
     18       7      17 1
     19       8      18 1
@<TRIPOS>ALT_TYPE
CGenFF_4.0_ALT_TYPE_SET
CGenFF_4.0 1 CG2R61 2 CG2R61 3 CG2R61 4 CG2R61 5 CG2R61 6 CG2R61 7 CG2R61 8 CG2R61 9 CG2R61 10 CG2R61 11 HGR61 12 HGR61 13 HGR61 14 HGR61 15 HGR61 16 HGR61 17 HGR61 18 HGR61
@<TRIPOS>MOLECULE
naphtalene
 18 19 0 0 0
****
USER_CHARGES
INVALID_CHARGES
Pose:  45 Cluster:  45 Fr_nu:  75278 TotEn:    -9.09
@<TRIPOS>ATOM
      1 C1        -85.5061  -19.6920  -36.3632 C.ar   1 LIG      -0.11500
      2 C2        -85.1620  -20.9898  -35.9969 C.ar   1 LIG      -0.11500
      3 C3        -82.7093  -17.9414  -32.7875 C.ar   1 LIG      -0.11500
      4 C4        -82.3653  -19.2392  -32.4212 C.ar   1 LIG      -0.11500
      5 C5        -84.9846  -18.6061  -35.6595 C.ar   1 LIG      -0.11700
      6 C6        -84.2951  -21.2067  -34.9256 C.ar   1 LIG      -0.11700
      7 C7        -83.5762  -17.7245  -33.8589 C.ar   1 LIG      -0.11700
      8 C8        -82.8868  -20.3252  -33.1248 C.ar   1 LIG      -0.11700
      9 C9        -84.1106  -18.8058  -34.5784 C.ar   1 LIG       0.00400
     10 C10       -83.7607  -20.1255  -34.2059 C.ar   1 LIG       0.00400
     11 H1        -86.1814  -19.5238  -37.1970 H      1 LIG       0.11500
     12 H2        -85.5683  -21.8345  -36.5456 H      1 LIG       0.11500
     13 H3        -82.3031  -17.0960  -32.2392 H      1 LIG       0.11500
     14 H4        -81.6910  -19.4069  -31.5865 H      1 LIG       0.11500
     15 H5        -85.2676  -17.6003  -35.9632 H      1 LIG       0.11500
     16 H6        -84.0394  -22.2296  -34.6570 H      1 LIG       0.11500
     17 H7        -83.8311  -16.7015  -34.1278 H      1 LIG       0.11500
     18 H8        -82.6044  -21.3311  -32.8208 H      1 LIG       0.11500
@<TRIPOS>BOND
      1       1       2 ar
      2       1       5 ar
      3       2       6 ar
      4       3       4 ar
      5       3       7 ar
      6       4       8 ar
      7       5       9 ar
      8       6      10 ar
      9       7       9 ar
     10       8      10 ar
     11       9      10 ar
     12       1      11 1
     13       2      12 1
     14       3      13 1
     15       4      14 1
     16       5      15 1
     17       6      16 1
     18       7      17 1
     19       8      18 1
@<TRIPOS>ALT_TYPE
CGenFF_4.0_ALT_TYPE_SET
CGenFF_4.0 1 CG2R61 2 CG2R61 3 CG2R61 4 CG2R61 5 CG2R61 6 CG2R61 7 CG2R61 8 CG2R61 9 CG2R61 10 CG2R61 11 HGR61 12 HGR61 13 HGR61 14 HGR61 15 HGR61 16 HGR61 17 HGR61 18 HGR61
@<TRIPOS>MOLECULE
naphtalene
 18 19 0 0 0
****
USER_CHARGES
INVALID_CHARGES
Pose:  46 Cluster:  46 Fr_nu:  75061 TotEn:    -9.06
@<TRIPOS>ATOM
      1 C1        -58.2979  -22.9009  -23.6466 C.ar   1 LIG      -0.11500
      2 C2        -58.8832  -21.7153  -24.0808 C.ar   1 LIG      -0.11500
      3 C3        -62.3520  -25.3272  -24.8088 C.ar   1 LIG      -0.11500
      4 C4        -62.9371  -24.1415  -25.2429 C.ar   1 LIG      -0.11500
      5 C5        -59.0105  -24.0983  -23.7172 C.ar   1 LIG      -0.11700
      6 C6        -60.1831  -21.7223  -24.5872 C.ar   1 LIG      -0.11700
      7 C7        -61.0519  -25.3202  -24.3024 C.ar   1 LIG      -0.11700
      8 C8        -62.2247  -22.9440  -25.1723 C.ar   1 LIG      -0.11700
      9 C9        -60.3201  -24.1241  -24.2240 C.ar   1 LIG       0.00400
     10 C10       -60.9151  -22.9183  -24.6655 C.ar   1 LIG       0.00400
     11 H1        -57.2861  -22.8948  -23.2519 H      1 LIG       0.11500
     12 H2        -58.3275  -20.7837  -24.0256 H      1 LIG       0.11500
     13 H3        -62.9072  -26.2594  -24.8638 H      1 LIG       0.11500
     14 H4        -63.9495  -24.1480  -25.6361 H      1 LIG       0.11500
     15 H5        -58.5333  -25.0131  -23.3717 H      1 LIG       0.11500
     16 H6        -60.6205  -20.7838  -24.9213 H      1 LIG       0.11500
     17 H7        -60.6144  -26.2589  -23.9691 H      1 LIG       0.11500
     18 H8        -62.7020  -22.0290  -25.5171 H      1 LIG       0.11500
@<TRIPOS>BOND
      1       1       2 ar
      2       1       5 ar
      3       2       6 ar
      4       3       4 ar
      5       3       7 ar
      6       4       8 ar
      7       5       9 ar
      8       6      10 ar
      9       7       9 ar
     10       8      10 ar
     11       9      10 ar
     12       1      11 1
     13       2      12 1
     14       3      13 1
     15       4      14 1
     16       5      15 1
     17       6      16 1
     18       7      17 1
     19       8      18 1
@<TRIPOS>ALT_TYPE
CGenFF_4.0_ALT_TYPE_SET
CGenFF_4.0 1 CG2R61 2 CG2R61 3 CG2R61 4 CG2R61 5 CG2R61 6 CG2R61 7 CG2R61 8 CG2R61 9 CG2R61 10 CG2R61 11 HGR61 12 HGR61 13 HGR61 14 HGR61 15 HGR61 16 HGR61 17 HGR61 18 HGR61
@<TRIPOS>MOLECULE
naphtalene
 18 19 0 0 0
****
USER_CHARGES
INVALID_CHARGES
Pose:  47 Cluster:  47 Fr_nu: 278776 TotEn:    -8.93
@<TRIPOS>ATOM
      1 C1        -62.7072    3.1820  -44.9964 C.ar   1 LIG      -0.11500
      2 C2        -62.4219    3.3770  -46.3445 C.ar   1 LIG      -0.11500
      3 C3        -57.9600    2.6572  -44.0682 C.ar   1 LIG      -0.11500
      4 C4        -57.6749    2.8523  -45.4163 C.ar   1 LIG      -0.11500
      5 C5        -61.6720    2.9538  -44.0893 C.ar   1 LIG      -0.11700
      6 C6        -61.1006    3.3448  -46.7908 C.ar   1 LIG      -0.11700
      7 C7        -59.2815    2.6896  -43.6219 C.ar   1 LIG      -0.11700
      8 C8        -58.7100    3.0804  -46.3235 C.ar   1 LIG      -0.11700
      9 C9        -60.3359    2.9179  -44.5209 C.ar   1 LIG       0.00400
     10 C10       -60.0460    3.1163  -45.8919 C.ar   1 LIG       0.00400
     11 H1        -63.7361    3.2067  -44.6496 H      1 LIG       0.11500
     12 H2        -63.2286    3.5548  -47.0498 H      1 LIG       0.11500
     13 H3        -57.1536    2.4795  -43.3622 H      1 LIG       0.11500
     14 H4        -56.6459    2.8261  -45.7627 H      1 LIG       0.11500
     15 H5        -61.9183    2.8035  -43.0402 H      1 LIG       0.11500
     16 H6        -60.9008    3.5003  -47.8490 H      1 LIG       0.11500
     17 H7        -59.4810    2.5348  -42.5636 H      1 LIG       0.11500
     18 H8        -58.4639    3.2300  -47.3728 H      1 LIG       0.11500
@<TRIPOS>BOND
      1       1       2 ar
      2       1       5 ar
      3       2       6 ar
      4       3       4 ar
      5       3       7 ar
      6       4       8 ar
      7       5       9 ar
      8       6      10 ar
      9       7       9 ar
     10       8      10 ar
     11       9      10 ar
     12       1      11 1
     13       2      12 1
     14       3      13 1
     15       4      14 1
     16       5      15 1
     17       6      16 1
     18       7      17 1
     19       8      18 1
@<TRIPOS>ALT_TYPE
CGenFF_4.0_ALT_TYPE_SET
CGenFF_4.0 1 CG2R61 2 CG2R61 3 CG2R61 4 CG2R61 5 CG2R61 6 CG2R61 7 CG2R61 8 CG2R61 9 CG2R61 10 CG2R61 11 HGR61 12 HGR61 13 HGR61 14 HGR61 15 HGR61 16 HGR61 17 HGR61 18 HGR61
@<TRIPOS>MOLECULE
naphtalene
 18 19 0 0 0
****
USER_CHARGES
INVALID_CHARGES
Pose:  48 Cluster:  48 Fr_nu:  31584 TotEn:    -8.85
@<TRIPOS>ATOM
      1 C1        -78.6304  -15.3338  -47.0081 C.ar   1 LIG      -0.11500
      2 C2        -77.9186  -14.9444  -48.1388 C.ar   1 LIG      -0.11500
      3 C3        -75.5598  -12.8066  -44.2050 C.ar   1 LIG      -0.11500
      4 C4        -74.8480  -12.4173  -45.3358 C.ar   1 LIG      -0.11500
      5 C5        -78.2255  -14.9019  -45.7447 C.ar   1 LIG      -0.11700
      6 C6        -76.7992  -14.1217  -48.0107 C.ar   1 LIG      -0.11700
      7 C7        -76.6793  -13.6293  -44.3332 C.ar   1 LIG      -0.11700
      8 C8        -75.2528  -12.8492  -46.5992 C.ar   1 LIG      -0.11700
      9 C9        -77.1011  -14.0735  -45.5970 C.ar   1 LIG       0.00400
     10 C10       -76.3773  -13.6776  -46.7469 C.ar   1 LIG       0.00400
     11 H1        -79.5015  -15.9747  -47.1084 H      1 LIG       0.11500
     12 H2        -78.2348  -15.2810  -49.1219 H      1 LIG       0.11500
     13 H3        -75.2441  -12.4702  -43.2215 H      1 LIG       0.11500
     14 H4        -73.9762  -11.7776  -45.2348 H      1 LIG       0.11500
     15 H5        -78.7967  -15.2191  -44.8747 H      1 LIG       0.11500
     16 H6        -76.2582  -13.8293  -48.9082 H      1 LIG       0.11500
     17 H7        -77.2206  -13.9209  -43.4357 H      1 LIG       0.11500
     18 H8        -74.6812  -12.5328  -47.4694 H      1 LIG       0.11500
@<TRIPOS>BOND
      1       1       2 ar
      2       1       5 ar
      3       2       6 ar
      4       3       4 ar
      5       3       7 ar
      6       4       8 ar
      7       5       9 ar
      8       6      10 ar
      9       7       9 ar
     10       8      10 ar
     11       9      10 ar
     12       1      11 1
     13       2      12 1
     14       3      13 1
     15       4      14 1
     16       5      15 1
     17       6      16 1
     18       7      17 1
     19       8      18 1
@<TRIPOS>ALT_TYPE
CGenFF_4.0_ALT_TYPE_SET
CGenFF_4.0 1 CG2R61 2 CG2R61 3 CG2R61 4 CG2R61 5 CG2R61 6 CG2R61 7 CG2R61 8 CG2R61 9 CG2R61 10 CG2R61 11 HGR61 12 HGR61 13 HGR61 14 HGR61 15 HGR61 16 HGR61 17 HGR61 18 HGR61
@<TRIPOS>MOLECULE
naphtalene
 18 19 0 0 0
****
USER_CHARGES
INVALID_CHARGES
Pose:  49 Cluster:  49 Fr_nu: 480194 TotEn:    -8.55
@<TRIPOS>ATOM
      1 C1        -75.0200  -26.3239  -45.0544 C.ar   1 LIG      -0.11500
      2 C2        -74.2355  -26.7499  -46.1220 C.ar   1 LIG      -0.11500
      3 C3        -71.2803  -27.0334  -42.0238 C.ar   1 LIG      -0.11500
      4 C4        -70.4959  -27.4594  -43.0916 C.ar   1 LIG      -0.11500
      5 C5        -74.4854  -26.2861  -43.7662 C.ar   1 LIG      -0.11700
      6 C6        -72.9136  -27.1398  -45.9058 C.ar   1 LIG      -0.11700
      7 C7        -72.6023  -26.6433  -42.2401 C.ar   1 LIG      -0.11700
      8 C8        -71.0304  -27.4973  -44.3797 C.ar   1 LIG      -0.11700
      9 C9        -73.1567  -26.6750  -43.5301 C.ar   1 LIG       0.00400
     10 C10       -72.3591  -27.1083  -44.6159 C.ar   1 LIG       0.00400
     11 H1        -76.0492  -26.0209  -45.2232 H      1 LIG       0.11500
     12 H2        -74.6525  -26.7787  -47.1245 H      1 LIG       0.11500
     13 H3        -70.8637  -27.0042  -41.0209 H      1 LIG       0.11500
     14 H4        -69.4672  -27.7636  -42.9219 H      1 LIG       0.11500
     15 H5        -75.1171  -25.9500  -42.9465 H      1 LIG       0.11500
     16 H6        -72.3185  -27.4689  -46.7552 H      1 LIG       0.11500
     17 H7        -73.1969  -26.3136  -41.3907 H      1 LIG       0.11500
     18 H8        -70.3990  -27.8341  -45.1995 H      1 LIG       0.11500
@<TRIPOS>BOND
      1       1       2 ar
      2       1       5 ar
      3       2       6 ar
      4       3       4 ar
      5       3       7 ar
      6       4       8 ar
      7       5       9 ar
      8       6      10 ar
      9       7       9 ar
     10       8      10 ar
     11       9      10 ar
     12       1      11 1
     13       2      12 1
     14       3      13 1
     15       4      14 1
     16       5      15 1
     17       6      16 1
     18       7      17 1
     19       8      18 1
@<TRIPOS>ALT_TYPE
CGenFF_4.0_ALT_TYPE_SET
CGenFF_4.0 1 CG2R61 2 CG2R61 3 CG2R61 4 CG2R61 5 CG2R61 6 CG2R61 7 CG2R61 8 CG2R61 9 CG2R61 10 CG2R61 11 HGR61 12 HGR61 13 HGR61 14 HGR61 15 HGR61 16 HGR61 17 HGR61 18 HGR61
@<TRIPOS>MOLECULE
naphtalene
 18 19 0 0 0
****
USER_CHARGES
INVALID_CHARGES
Pose:  50 Cluster:  50 Fr_nu:  68122 TotEn:    -8.38
@<TRIPOS>ATOM
      1 C1        -66.0748    1.5776  -26.5877 C.ar   1 LIG      -0.11500
      2 C2        -66.5472    0.2918  -26.8336 C.ar   1 LIG      -0.11500
      3 C3        -62.0877   -0.2846  -24.5122 C.ar   1 LIG      -0.11500
      4 C4        -62.5602   -1.5703  -24.7581 C.ar   1 LIG      -0.11500
      5 C5        -64.8479    1.7607  -25.9491 C.ar   1 LIG      -0.11700
      6 C6        -65.7948   -0.8157  -26.4420 C.ar   1 LIG      -0.11700
      7 C7        -62.8402    0.8230  -24.9039 C.ar   1 LIG      -0.11700
      8 C8        -63.7871   -1.7536  -25.3967 C.ar   1 LIG      -0.11700
      9 C9        -64.0772    0.6573  -25.5478 C.ar   1 LIG       0.00400
     10 C10       -64.5578   -0.6501  -25.7979 C.ar   1 LIG       0.00400
     11 H1        -66.6612    2.4395  -26.8924 H      1 LIG       0.11500
     12 H2        -67.5023    0.1504  -27.3311 H      1 LIG       0.11500
     13 H3        -61.1324   -0.1425  -24.0147 H      1 LIG       0.11500
     14 H4        -61.9740   -2.4318  -24.4520 H      1 LIG       0.11500
     15 H5        -64.4985    2.7749  -25.7667 H      1 LIG       0.11500
     16 H6        -66.1833   -1.8116  -26.6448 H      1 LIG       0.11500
     17 H7        -62.4511    1.8187  -24.7017 H      1 LIG       0.11500
     18 H8        -64.1371   -2.7677  -25.5785 H      1 LIG       0.11500
@<TRIPOS>BOND
      1       1       2 ar
      2       1       5 ar
      3       2       6 ar
      4       3       4 ar
      5       3       7 ar
      6       4       8 ar
      7       5       9 ar
      8       6      10 ar
      9       7       9 ar
     10       8      10 ar
     11       9      10 ar
     12       1      11 1
     13       2      12 1
     14       3      13 1
     15       4      14 1
     16       5      15 1
     17       6      16 1
     18       7      17 1
     19       8      18 1
@<TRIPOS>ALT_TYPE
CGenFF_4.0_ALT_TYPE_SET
CGenFF_4.0 1 CG2R61 2 CG2R61 3 CG2R61 4 CG2R61 5 CG2R61 6 CG2R61 7 CG2R61 8 CG2R61 9 CG2R61 10 CG2R61 11 HGR61 12 HGR61 13 HGR61 14 HGR61 15 HGR61 16 HGR61 17 HGR61 18 HGR61
@<TRIPOS>MOLECULE
naphtalene
 18 19 0 0 0
****
USER_CHARGES
INVALID_CHARGES
Pose:  51 Cluster:  51 Fr_nu: 100662 TotEn:    -8.06
@<TRIPOS>ATOM
      1 C1        -81.2260  -16.7556  -51.0875 C.ar   1 LIG      -0.11500
      2 C2        -79.9330  -16.5467  -51.5579 C.ar   1 LIG      -0.11500
      3 C3        -79.8690  -15.2172  -46.6756 C.ar   1 LIG      -0.11500
      4 C4        -78.5760  -15.0083  -47.1462 C.ar   1 LIG      -0.11500
      5 C5        -81.5381  -16.4786  -49.7562 C.ar   1 LIG      -0.11700
      6 C6        -78.9472  -16.0599  -50.6992 C.ar   1 LIG      -0.11700
      7 C7        -80.8549  -15.7039  -47.5345 C.ar   1 LIG      -0.11700
      8 C8        -78.2637  -15.2853  -48.4774 C.ar   1 LIG      -0.11700
      9 C9        -80.5584  -15.9881  -48.8775 C.ar   1 LIG       0.00400
     10 C10       -79.2435  -15.7758  -49.3561 C.ar   1 LIG       0.00400
     11 H1        -81.9929  -17.1350  -51.7564 H      1 LIG       0.11500
     12 H2        -79.6911  -16.7624  -52.5946 H      1 LIG       0.11500
     13 H3        -80.1116  -15.0015  -45.6389 H      1 LIG       0.11500
     14 H4        -77.8092  -14.6302  -46.4765 H      1 LIG       0.11500
     15 H5        -82.5554  -16.6499  -49.4100 H      1 LIG       0.11500
     16 H6        -77.9433  -15.9037  -51.0886 H      1 LIG       0.11500
     17 H7        -81.8588  -15.8593  -47.1451 H      1 LIG       0.11500
     18 H8        -77.2463  -15.1148  -48.8236 H      1 LIG       0.11500
@<TRIPOS>BOND
      1       1       2 ar
      2       1       5 ar
      3       2       6 ar
      4       3       4 ar
      5       3       7 ar
      6       4       8 ar
      7       5       9 ar
      8       6      10 ar
      9       7       9 ar
     10       8      10 ar
     11       9      10 ar
     12       1      11 1
     13       2      12 1
     14       3      13 1
     15       4      14 1
     16       5      15 1
     17       6      16 1
     18       7      17 1
     19       8      18 1
@<TRIPOS>ALT_TYPE
CGenFF_4.0_ALT_TYPE_SET
CGenFF_4.0 1 CG2R61 2 CG2R61 3 CG2R61 4 CG2R61 5 CG2R61 6 CG2R61 7 CG2R61 8 CG2R61 9 CG2R61 10 CG2R61 11 HGR61 12 HGR61 13 HGR61 14 HGR61 15 HGR61 16 HGR61 17 HGR61 18 HGR61
@<TRIPOS>MOLECULE
naphtalene
 18 19 0 0 0
****
USER_CHARGES
INVALID_CHARGES
Pose:  52 Cluster:  52 Fr_nu: 195728 TotEn:    -7.95
@<TRIPOS>ATOM
      1 C1        -68.9830   -2.1325  -28.2272 C.ar   1 LIG      -0.11500
      2 C2        -68.1819   -3.0577  -27.5645 C.ar   1 LIG      -0.11500
      3 C3        -66.1470    1.4774  -26.6152 C.ar   1 LIG      -0.11500
      4 C4        -65.3459    0.5521  -25.9526 C.ar   1 LIG      -0.11500
      5 C5        -68.6811   -0.7720  -28.1596 C.ar   1 LIG      -0.11700
      6 C6        -67.0759   -2.6262  -26.8319 C.ar   1 LIG      -0.11700
      7 C7        -67.2530    1.0458  -27.3480 C.ar   1 LIG      -0.11700
      8 C8        -65.6477   -0.8083  -26.0200 C.ar   1 LIG      -0.11700
      9 C9        -67.5717   -0.3197  -27.4267 C.ar   1 LIG       0.00400
     10 C10       -66.7571   -1.2606  -26.7529 C.ar   1 LIG       0.00400
     11 H1        -69.8442   -2.4690  -28.7969 H      1 LIG       0.11500
     12 H2        -68.4176   -4.1166  -27.6180 H      1 LIG       0.11500
     13 H3        -65.9117    2.5367  -26.5623 H      1 LIG       0.11500
     14 H4        -64.4857    0.8893  -25.3819 H      1 LIG       0.11500
     15 H5        -69.3215   -0.0666  -28.6851 H      1 LIG       0.11500
     16 H6        -66.4632   -3.3670  -26.3223 H      1 LIG       0.11500
     17 H7        -67.8650    1.7867  -27.8581 H      1 LIG       0.11500
     18 H8        -65.0079   -1.5139  -25.4940 H      1 LIG       0.11500
@<TRIPOS>BOND
      1       1       2 ar
      2       1       5 ar
      3       2       6 ar
      4       3       4 ar
      5       3       7 ar
      6       4       8 ar
      7       5       9 ar
      8       6      10 ar
      9       7       9 ar
     10       8      10 ar
     11       9      10 ar
     12       1      11 1
     13       2      12 1
     14       3      13 1
     15       4      14 1
     16       5      15 1
     17       6      16 1
     18       7      17 1
     19       8      18 1
@<TRIPOS>ALT_TYPE
CGenFF_4.0_ALT_TYPE_SET
CGenFF_4.0 1 CG2R61 2 CG2R61 3 CG2R61 4 CG2R61 5 CG2R61 6 CG2R61 7 CG2R61 8 CG2R61 9 CG2R61 10 CG2R61 11 HGR61 12 HGR61 13 HGR61 14 HGR61 15 HGR61 16 HGR61 17 HGR61 18 HGR61
@<TRIPOS>MOLECULE
naphtalene
 18 19 0 0 0
****
USER_CHARGES
INVALID_CHARGES
Pose:  53 Cluster:  53 Fr_nu: 220971 TotEn:    -7.37
@<TRIPOS>ATOM
      1 C1        -76.5138  -29.7801  -44.6031 C.ar   1 LIG      -0.11500
      2 C2        -76.8800  -28.4623  -44.8606 C.ar   1 LIG      -0.11500
      3 C3        -72.4989  -28.2215  -42.3393 C.ar   1 LIG      -0.11500
      4 C4        -72.8652  -26.9039  -42.5969 C.ar   1 LIG      -0.11500
      5 C5        -75.3334  -30.0546  -43.9118 C.ar   1 LIG      -0.11700
      6 C6        -76.0674  -27.4141  -44.4280 C.ar   1 LIG      -0.11700
      7 C7        -73.3117  -29.2698  -42.7718 C.ar   1 LIG      -0.11700
      8 C8        -74.0456  -26.6292  -43.2882 C.ar   1 LIG      -0.11700
      9 C9        -74.5032  -29.0119  -43.4690 C.ar   1 LIG       0.00400
     10 C10       -74.8757  -27.6719  -43.7310 C.ar   1 LIG       0.00400
     11 H1        -77.1465  -30.5957  -44.9405 H      1 LIG       0.11500
     12 H2        -77.7993  -28.2497  -45.3986 H      1 LIG       0.11500
     13 H3        -71.5797  -28.4349  -41.8011 H      1 LIG       0.11500
     14 H4        -72.2314  -26.0887  -42.2604 H      1 LIG       0.11500
     15 H5        -75.0667  -31.0923  -43.7220 H      1 LIG       0.11500
     16 H6        -76.3735  -26.3918  -44.6399 H      1 LIG       0.11500
     17 H7        -73.0058  -30.2920  -42.5591 H      1 LIG       0.11500
     18 H8        -74.3121  -25.5916  -43.4788 H      1 LIG       0.11500
@<TRIPOS>BOND
      1       1       2 ar
      2       1       5 ar
      3       2       6 ar
      4       3       4 ar
      5       3       7 ar
      6       4       8 ar
      7       5       9 ar
      8       6      10 ar
      9       7       9 ar
     10       8      10 ar
     11       9      10 ar
     12       1      11 1
     13       2      12 1
     14       3      13 1
     15       4      14 1
     16       5      15 1
     17       6      16 1
     18       7      17 1
     19       8      18 1
@<TRIPOS>ALT_TYPE
CGenFF_4.0_ALT_TYPE_SET
CGenFF_4.0 1 CG2R61 2 CG2R61 3 CG2R61 4 CG2R61 5 CG2R61 6 CG2R61 7 CG2R61 8 CG2R61 9 CG2R61 10 CG2R61 11 HGR61 12 HGR61 13 HGR61 14 HGR61 15 HGR61 16 HGR61 17 HGR61 18 HGR61
# TRIPOS MOL2 file generated by SEED

@<TRIPOS>MOLECULE
pyrazole
 9 9 0 0 0
****
USER_CHARGES
INVALID_CHARGES
Pose:   1 Cluster:   1 Fr_nu: 10707621 TotEn:   -20.80
@<TRIPOS>ATOM
      1 C1        -52.7367    2.9213  -32.9010 C.2    1 LIG      -0.25100
      2 C2        -51.8239    3.9925  -32.8684 C.2    1 LIG       0.13200
      3 C3        -51.9888    1.8224  -32.5551 C.2    1 LIG      -0.03800
      4 N1        -50.5905    3.6090  -32.5285 N.2    1 LIG      -0.57800
      5 N2        -50.7229    2.2844  -32.3442 N.pl3  1 LIG      -0.05900
      6 H1        -53.7895    2.9420  -33.1407 H      1 LIG       0.15700
      7 H2        -52.0060    5.0368  -33.0787 H      1 LIG       0.15600
      8 H3        -52.2372    0.7767  -32.4448 H      1 LIG       0.15900
      9 H4        -49.9039    1.7534  -32.0757 H      1 LIG       0.32200
@<TRIPOS>BOND
      1       1       2 1
      2       1       3 2
      3       2       4 2
      4       3       5 1
      5       4       5 1
      6       1       6 1
      7       2       7 1
      8       3       8 1
      9       5       9 1
@<TRIPOS>ALT_TYPE
CGenFF_4.0_ALT_TYPE_SET
CGenFF_4.0 1 CG2R51 2 CG2R52 3 CG2R51 4 NG2R50 5 NG2R51 6 HGR51 7 HGR52 8 HGR52 9 HGP1
@<TRIPOS>MOLECULE
pyrazole
 9 9 0 0 0
****
USER_CHARGES
INVALID_CHARGES
Pose:   2 Cluster:   2 Fr_nu: 11170313 TotEn:   -19.41
@<TRIPOS>ATOM
      1 C1        -50.6443    3.6662  -32.9157 C.2    1 LIG      -0.25100
      2 C2        -51.8366    4.3504  -32.6125 C.2    1 LIG       0.13200
      3 C3        -50.9102    2.3563  -32.5997 C.2    1 LIG      -0.03800
      4 N1        -52.7892    3.5420  -32.1403 N.2    1 LIG      -0.57800
      5 N2        -52.1959    2.3362  -32.1445 N.pl3  1 LIG      -0.05900
      6 H1        -49.7211    4.0656  -33.3089 H      1 LIG       0.15700
      7 H2        -52.0509    5.4046  -32.7154 H      1 LIG       0.15600
      8 H3        -50.3133    1.4573  -32.6543 H      1 LIG       0.15900
      9 H4        -52.7283    1.5387  -31.8201 H      1 LIG       0.32200
@<TRIPOS>BOND
      1       1       2 1
      2       1       3 2
      3       2       4 2
      4       3       5 1
      5       4       5 1
      6       1       6 1
      7       2       7 1
      8       3       8 1
      9       5       9 1
@<TRIPOS>ALT_TYPE
CGenFF_4.0_ALT_TYPE_SET
CGenFF_4.0 1 CG2R51 2 CG2R52 3 CG2R51 4 NG2R50 5 NG2R51 6 HGR51 7 HGR52 8 HGR52 9 HGP1
@<TRIPOS>MOLECULE
pyrazole
 9 9 0 0 0
****
USER_CHARGES
INVALID_CHARGES
Pose:   3 Cluster:   3 Fr_nu: 4565988 TotEn:   -18.28
@<TRIPOS>ATOM
      1 C1        -52.4518  -22.1154  -34.3014 C.2    1 LIG      -0.25100
      2 C2        -51.9025  -20.8472  -34.5690 C.2    1 LIG       0.13200
      3 C3        -51.3787  -22.8792  -33.9121 C.2    1 LIG      -0.03800
      4 N1        -50.5830  -20.8036  -34.3667 N.2    1 LIG      -0.57800
      5 N2        -50.2941  -22.0540  -33.9677 N.pl3  1 LIG      -0.05900
      6 H1        -53.4814  -22.4323  -34.3788 H      1 LIG       0.15700
      7 H2        -52.4087  -19.9530  -34.9035 H      1 LIG       0.15600
      8 H3        -51.2907  -23.9127  -33.6097 H      1 LIG       0.15900
      9 H4        -49.3310  -22.2773  -33.7501 H      1 LIG       0.32200
@<TRIPOS>BOND
      1       1       2 1
      2       1       3 2
      3       2       4 2
      4       3       5 1
      5       4       5 1
      6       1       6 1
      7       2       7 1
      8       3       8 1
      9       5       9 1
@<TRIPOS>ALT_TYPE
CGenFF_4.0_ALT_TYPE_SET
CGenFF_4.0 1 CG2R51 2 CG2R52 3 CG2R51 4 NG2R50 5 NG2R51 6 HGR51 7 HGR52 8 HGR52 9 HGP1
@<TRIPOS>MOLECULE
pyrazole
 9 9 0 0 0
****
USER_CHARGES
INVALID_CHARGES
Pose:   4 Cluster:   4 Fr_nu: 115694 TotEn:   -17.20
@<TRIPOS>ATOM
      1 C1        -51.1518    3.4855  -32.5774 C.2    1 LIG      -0.25100
      2 C2        -52.1696    4.1361  -33.3003 C.2    1 LIG       0.13200
      3 C3        -51.6759    2.2507  -32.2824 C.2    1 LIG      -0.03800
      4 N1        -53.2578    3.3774  -33.4552 N.2    1 LIG      -0.57800
      5 N2        -52.9269    2.2371  -32.8257 N.pl3  1 LIG      -0.05900
      6 H1        -50.1746    3.8583  -32.3082 H      1 LIG       0.15700
      7 H2        -52.1638    5.1318  -33.7203 H      1 LIG       0.15600
      8 H3        -51.2812    1.4005  -31.7449 H      1 LIG       0.15900
      9 H4        -53.6066    1.4873  -32.8031 H      1 LIG       0.32200
@<TRIPOS>BOND
      1       1       2 1
      2       1       3 2
      3       2       4 2
      4       3       5 1
      5       4       5 1
      6       1       6 1
      7       2       7 1
      8       3       8 1
      9       5       9 1
@<TRIPOS>ALT_TYPE
CGenFF_4.0_ALT_TYPE_SET
CGenFF_4.0 1 CG2R51 2 CG2R52 3 CG2R51 4 NG2R50 5 NG2R51 6 HGR51 7 HGR52 8 HGR52 9 HGP1
@<TRIPOS>MOLECULE
pyrazole
 9 9 0 0 0
****
USER_CHARGES
INVALID_CHARGES
Pose:   5 Cluster:   5 Fr_nu: 341305 TotEn:   -16.16
@<TRIPOS>ATOM
      1 C1        -61.8502   -1.0982  -24.4459 C.2    1 LIG      -0.25100
      2 C2        -61.3038   -0.0962  -23.6217 C.2    1 LIG       0.13200
      3 C3        -60.8554   -2.0399  -24.5470 C.2    1 LIG      -0.03800
      4 N1        -60.0587   -0.3753  -23.2271 N.2    1 LIG      -0.57800
      5 N2        -59.8143   -1.5634  -23.8057 N.pl3  1 LIG      -0.05900
      6 H1        -62.8282   -1.1340  -24.9026 H      1 LIG       0.15700
      7 H2        -61.7608    0.8261  -23.2926 H      1 LIG       0.15600
      8 H3        -60.7951   -2.9836  -25.0697 H      1 LIG       0.15900
      9 H4        -58.9109   -1.9940  -23.6536 H      1 LIG       0.32200
@<TRIPOS>BOND
      1       1       2 1
      2       1       3 2
      3       2       4 2
      4       3       5 1
      5       4       5 1
      6       1       6 1
      7       2       7 1
      8       3       8 1
      9       5       9 1
@<TRIPOS>ALT_TYPE
CGenFF_4.0_ALT_TYPE_SET
CGenFF_4.0 1 CG2R51 2 CG2R52 3 CG2R51 4 NG2R50 5 NG2R51 6 HGR51 7 HGR52 8 HGR52 9 HGP1
@<TRIPOS>MOLECULE
pyrazole
 9 9 0 0 0
****
USER_CHARGES
INVALID_CHARGES
Pose:   6 Cluster:   6 Fr_nu: 11141297 TotEn:   -15.97
@<TRIPOS>ATOM
      1 C1        -68.4794  -18.7950  -10.7355 C.2    1 LIG      -0.25100
      2 C2        -67.0810  -18.9204  -10.6324 C.2    1 LIG       0.13200
      3 C3        -68.9722  -19.6538   -9.7837 C.2    1 LIG      -0.03800
      4 N1        -66.7094  -19.7903   -9.6894 N.2    1 LIG      -0.57800
      5 N2        -67.8815  -20.2192   -9.1911 N.pl3  1 LIG      -0.05900
      6 H1        -69.0508  -18.1694  -11.4052 H      1 LIG       0.15700
      7 H2        -66.3171  -18.4146  -11.2055 H      1 LIG       0.15600
      8 H3        -69.9780  -19.9096   -9.4831 H      1 LIG       0.15900
      9 H4        -67.8638  -20.9034   -8.4452 H      1 LIG       0.32200
@<TRIPOS>BOND
      1       1       2 1
      2       1       3 2
      3       2       4 2
      4       3       5 1
      5       4       5 1
      6       1       6 1
      7       2       7 1
      8       3       8 1
      9       5       9 1
@<TRIPOS>ALT_TYPE
CGenFF_4.0_ALT_TYPE_SET
CGenFF_4.0 1 CG2R51 2 CG2R52 3 CG2R51 4 NG2R50 5 NG2R51 6 HGR51 7 HGR52 8 HGR52 9 HGP1
@<TRIPOS>MOLECULE
pyrazole
 9 9 0 0 0
****
USER_CHARGES
INVALID_CHARGES
Pose:   7 Cluster:   7 Fr_nu: 142805 TotEn:   -15.34
@<TRIPOS>ATOM
      1 C1        -70.3936   -4.0685  -28.9274 C.2    1 LIG      -0.25100
      2 C2        -69.8095   -2.8014  -28.7398 C.2    1 LIG       0.13200
      3 C3        -71.4490   -3.8378  -29.7755 C.2    1 LIG      -0.03800
      4 N1        -70.4412   -1.8374  -29.4148 N.2    1 LIG      -0.57800
      5 N2        -71.4332   -2.4988  -30.0348 N.pl3  1 LIG      -0.05900
      6 H1        -70.0922   -5.0167  -28.5075 H      1 LIG       0.15700
      7 H2        -68.9500   -2.5403  -28.1391 H      1 LIG       0.15600
      8 H3        -72.1944   -4.4907  -30.2064 H      1 LIG       0.15900
      9 H4        -72.0678   -1.9714  -30.6213 H      1 LIG       0.32200
@<TRIPOS>BOND
      1       1       2 1
      2       1       3 2
      3       2       4 2
      4       3       5 1
      5       4       5 1
      6       1       6 1
      7       2       7 1
      8       3       8 1
      9       5       9 1
@<TRIPOS>ALT_TYPE
CGenFF_4.0_ALT_TYPE_SET
CGenFF_4.0 1 CG2R51 2 CG2R52 3 CG2R51 4 NG2R50 5 NG2R51 6 HGR51 7 HGR52 8 HGR52 9 HGP1
@<TRIPOS>MOLECULE
pyrazole
 9 9 0 0 0
****
USER_CHARGES
INVALID_CHARGES
Pose:   8 Cluster:   8 Fr_nu: 2071865 TotEn:   -14.79
@<TRIPOS>ATOM
      1 C1        -58.2062   -3.0609  -19.0064 C.2    1 LIG      -0.25100
      2 C2        -57.8713   -4.2988  -18.4258 C.2    1 LIG       0.13200
      3 C3        -57.0799   -2.2910  -18.8472 C.2    1 LIG      -0.03800
      4 N1        -56.6294   -4.3188  -17.9346 N.2    1 LIG      -0.57800
      5 N2        -56.1739   -3.0840  -18.2062 N.pl3  1 LIG      -0.05900
      6 H1        -59.1335   -2.7671  -19.4756 H      1 LIG       0.15700
      7 H2        -58.4806   -5.1871  -18.3397 H      1 LIG       0.15600
      8 H3        -56.8475   -1.2728  -19.1239 H      1 LIG       0.15900
      9 H4        -55.2313   -2.8475  -17.9228 H      1 LIG       0.32200
@<TRIPOS>BOND
      1       1       2 1
      2       1       3 2
      3       2       4 2
      4       3       5 1
      5       4       5 1
      6       1       6 1
      7       2       7 1
      8       3       8 1
      9       5       9 1
@<TRIPOS>ALT_TYPE
CGenFF_4.0_ALT_TYPE_SET
CGenFF_4.0 1 CG2R51 2 CG2R52 3 CG2R51 4 NG2R50 5 NG2R51 6 HGR51 7 HGR52 8 HGR52 9 HGP1
@<TRIPOS>MOLECULE
pyrazole
 9 9 0 0 0
****
USER_CHARGES
INVALID_CHARGES
Pose:   9 Cluster:   9 Fr_nu: 1783943 TotEn:   -14.77
@<TRIPOS>ATOM
      1 C1        -78.5684   -2.1406  -58.0051 C.2    1 LIG      -0.25100
      2 C2        -77.6768   -1.0564  -58.1124 C.2    1 LIG       0.13200
      3 C3        -77.8917   -3.0682  -57.2513 C.2    1 LIG      -0.03800
      4 N1        -76.5220   -1.2736  -57.4775 N.2    1 LIG      -0.57800
      5 N2        -76.6832   -2.5050  -56.9639 N.pl3  1 LIG      -0.05900
      6 H1        -79.5627   -2.2367  -58.4156 H      1 LIG       0.15700
      7 H2        -77.8203   -0.1172  -58.6273 H      1 LIG       0.15600
      8 H3        -78.1544   -4.0568  -56.9035 H      1 LIG       0.15900
      9 H4        -75.9235   -2.9034  -56.4263 H      1 LIG       0.32200
@<TRIPOS>BOND
      1       1       2 1
      2       1       3 2
      3       2       4 2
      4       3       5 1
      5       4       5 1
      6       1       6 1
      7       2       7 1
      8       3       8 1
      9       5       9 1
@<TRIPOS>ALT_TYPE
CGenFF_4.0_ALT_TYPE_SET
CGenFF_4.0 1 CG2R51 2 CG2R52 3 CG2R51 4 NG2R50 5 NG2R51 6 HGR51 7 HGR52 8 HGR52 9 HGP1
@<TRIPOS>MOLECULE
pyrazole
 9 9 0 0 0
****
USER_CHARGES
INVALID_CHARGES
Pose:  10 Cluster:  10 Fr_nu: 815885 TotEn:   -14.65
@<TRIPOS>ATOM
      1 C1        -73.8695  -12.4852  -43.7607 C.2    1 LIG      -0.25100
      2 C2        -72.5897  -12.0821  -43.3349 C.2    1 LIG       0.13200
      3 C3        -74.2860  -11.4786  -44.5972 C.2    1 LIG      -0.03800
      4 N1        -72.2175  -10.9107  -43.8578 N.2    1 LIG      -0.57800
      5 N2        -73.2697  -10.5692  -44.6209 N.pl3  1 LIG      -0.05900
      6 H1        -74.4142  -13.3803  -43.4991 H      1 LIG       0.15700
      7 H2        -71.9128  -12.5927  -42.6649 H      1 LIG       0.15600
      8 H3        -75.1943  -11.3296  -45.1630 H      1 LIG       0.15900
      9 H4        -73.2280   -9.6965  -45.1322 H      1 LIG       0.32200
@<TRIPOS>BOND
      1       1       2 1
      2       1       3 2
      3       2       4 2
      4       3       5 1
      5       4       5 1
      6       1       6 1
      7       2       7 1
      8       3       8 1
      9       5       9 1
@<TRIPOS>ALT_TYPE
CGenFF_4.0_ALT_TYPE_SET
CGenFF_4.0 1 CG2R51 2 CG2R52 3 CG2R51 4 NG2R50 5 NG2R51 6 HGR51 7 HGR52 8 HGR52 9 HGP1
@<TRIPOS>MOLECULE
pyrazole
 9 9 0 0 0
****
USER_CHARGES
INVALID_CHARGES
Pose:  11 Cluster:  11 Fr_nu: 726944 TotEn:   -14.54
@<TRIPOS>ATOM
      1 C1        -74.8353  -13.0318  -43.4648 C.2    1 LIG      -0.25100
      2 C2        -73.4965  -12.8479  -43.0706 C.2    1 LIG       0.13200
      3 C3        -75.1619  -11.8713  -44.1230 C.2    1 LIG      -0.03800
      4 N1        -73.0060  -11.6640  -43.4470 N.2    1 LIG      -0.57800
      5 N2        -74.0421  -11.0934  -44.0848 N.pl3  1 LIG      -0.05900
      6 H1        -75.4747  -13.8858  -43.2966 H      1 LIG       0.15700
      7 H2        -72.8578  -13.5271  -42.5241 H      1 LIG       0.15600
      8 H3        -76.0702  -11.5357  -44.6022 H      1 LIG       0.15900
      9 H4        -73.9159  -10.1658  -44.4702 H      1 LIG       0.32200
@<TRIPOS>BOND
      1       1       2 1
      2       1       3 2
      3       2       4 2
      4       3       5 1
      5       4       5 1
      6       1       6 1
      7       2       7 1
      8       3       8 1
      9       5       9 1
@<TRIPOS>ALT_TYPE
CGenFF_4.0_ALT_TYPE_SET
CGenFF_4.0 1 CG2R51 2 CG2R52 3 CG2R51 4 NG2R50 5 NG2R51 6 HGR51 7 HGR52 8 HGR52 9 HGP1
@<TRIPOS>MOLECULE
pyrazole
 9 9 0 0 0
****
USER_CHARGES
INVALID_CHARGES
Pose:  12 Cluster:  12 Fr_nu: 5771590 TotEn:   -13.99
@<TRIPOS>ATOM
      1 C1        -60.9933   -1.5400  -23.4449 C.2    1 LIG      -0.25100
      2 C2        -60.7115   -0.2076  -23.0885 C.2    1 LIG       0.13200
      3 C3        -60.0556   -2.2819  -22.7690 C.2    1 LIG      -0.03800
      4 N1        -59.6759   -0.1058  -22.2512 N.2    1 LIG      -0.57800
      5 N2        -59.2988   -1.3836  -22.0755 N.pl3  1 LIG      -0.05900
      6 H1        -61.7679   -1.9116  -24.0993 H      1 LIG       0.15700
      7 H2        -61.2172    0.6936  -23.4045 H      1 LIG       0.15600
      8 H3        -59.8615   -3.3437  -22.7219 H      1 LIG       0.15900
      9 H4        -58.5117   -1.5720  -21.4675 H      1 LIG       0.32200
@<TRIPOS>BOND
      1       1       2 1
      2       1       3 2
      3       2       4 2
      4       3       5 1
      5       4       5 1
      6       1       6 1
      7       2       7 1
      8       3       8 1
      9       5       9 1
@<TRIPOS>ALT_TYPE
CGenFF_4.0_ALT_TYPE_SET
CGenFF_4.0 1 CG2R51 2 CG2R52 3 CG2R51 4 NG2R50 5 NG2R51 6 HGR51 7 HGR52 8 HGR52 9 HGP1
@<TRIPOS>MOLECULE
pyrazole
 9 9 0 0 0
****
USER_CHARGES
INVALID_CHARGES
Pose:  13 Cluster:  13 Fr_nu: 9791681 TotEn:   -13.96
@<TRIPOS>ATOM
      1 C1        -52.7376    2.9740  -32.9147 C.2    1 LIG      -0.25100
      2 C2        -52.7760    4.2177  -33.5731 C.2    1 LIG       0.13200
      3 C3        -51.4119    2.7895  -32.6065 C.2    1 LIG      -0.03800
      4 N1        -51.5706    4.7834  -33.6774 N.2    1 LIG      -0.57800
      5 N2        -50.7622    3.8913  -33.0803 N.pl3  1 LIG      -0.05900
      6 H1        -53.5558    2.3047  -32.6934 H      1 LIG       0.15700
      7 H2        -53.6321    4.7352  -33.9819 H      1 LIG       0.15600
      8 H3        -50.8839    1.9906  -32.1061 H      1 LIG       0.15900
      9 H4        -49.7723    4.0979  -33.0326 H      1 LIG       0.32200
@<TRIPOS>BOND
      1       1       2 1
      2       1       3 2
      3       2       4 2
      4       3       5 1
      5       4       5 1
      6       1       6 1
      7       2       7 1
      8       3       8 1
      9       5       9 1
@<TRIPOS>ALT_TYPE
CGenFF_4.0_ALT_TYPE_SET
CGenFF_4.0 1 CG2R51 2 CG2R52 3 CG2R51 4 NG2R50 5 NG2R51 6 HGR51 7 HGR52 8 HGR52 9 HGP1
@<TRIPOS>MOLECULE
pyrazole
 9 9 0 0 0
****
USER_CHARGES
INVALID_CHARGES
Pose:  14 Cluster:  14 Fr_nu: 1667864 TotEn:   -13.48
@<TRIPOS>ATOM
      1 C1        -76.0287  -13.4770  -47.5156 C.2    1 LIG      -0.25100
      2 C2        -75.1125  -13.1761  -48.5412 C.2    1 LIG       0.13200
      3 C3        -75.5317  -12.8300  -46.4107 C.2    1 LIG      -0.03800
      4 N1        -74.1097  -12.3983  -48.1250 N.2    1 LIG      -0.57800
      5 N2        -74.3927  -12.2049  -46.8256 N.pl3  1 LIG      -0.05900
      6 H1        -76.9244  -14.0780  -47.5691 H      1 LIG       0.15700
      7 H2        -75.1336  -13.4916  -49.5746 H      1 LIG       0.15600
      8 H3        -75.8769  -12.7616  -45.3891 H      1 LIG       0.15900
      9 H4        -73.7616  -11.6342  -46.2772 H      1 LIG       0.32200
@<TRIPOS>BOND
      1       1       2 1
      2       1       3 2
      3       2       4 2
      4       3       5 1
      5       4       5 1
      6       1       6 1
      7       2       7 1
      8       3       8 1
      9       5       9 1
@<TRIPOS>ALT_TYPE
CGenFF_4.0_ALT_TYPE_SET
CGenFF_4.0 1 CG2R51 2 CG2R52 3 CG2R51 4 NG2R50 5 NG2R51 6 HGR51 7 HGR52 8 HGR52 9 HGP1
@<TRIPOS>MOLECULE
pyrazole
 9 9 0 0 0
****
USER_CHARGES
INVALID_CHARGES
Pose:  15 Cluster:  15 Fr_nu: 502595 TotEn:   -13.38
@<TRIPOS>ATOM
      1 C1        -76.9536  -13.0297  -43.9138 C.2    1 LIG      -0.25100
      2 C2        -75.7246  -12.4282  -43.5828 C.2    1 LIG       0.13200
      3 C3        -76.9406  -14.2285  -43.2436 C.2    1 LIG      -0.03800
      4 N1        -74.9848  -13.1825  -42.7657 N.2    1 LIG      -0.57800
      5 N2        -75.7511  -14.2704  -42.5775 N.pl3  1 LIG      -0.05900
      6 H1        -77.7396  -12.6482  -44.5486 H      1 LIG       0.15700
      7 H2        -75.3369  -11.4718  -43.9034 H      1 LIG       0.15600
      8 H3        -77.6534  -15.0383  -43.1839 H      1 LIG       0.15900
      9 H4        -75.3981  -15.0080  -41.9808 H      1 LIG       0.32200
@<TRIPOS>BOND
      1       1       2 1
      2       1       3 2
      3       2       4 2
      4       3       5 1
      5       4       5 1
      6       1       6 1
      7       2       7 1
      8       3       8 1
      9       5       9 1
@<TRIPOS>ALT_TYPE
CGenFF_4.0_ALT_TYPE_SET
CGenFF_4.0 1 CG2R51 2 CG2R52 3 CG2R51 4 NG2R50 5 NG2R51 6 HGR51 7 HGR52 8 HGR52 9 HGP1
@<TRIPOS>MOLECULE
pyrazole
 9 9 0 0 0
****
USER_CHARGES
INVALID_CHARGES
Pose:  16 Cluster:  16 Fr_nu: 10297168 TotEn:   -13.29
@<TRIPOS>ATOM
      1 C1        -78.1377   -7.8980  -57.6806 C.2    1 LIG      -0.25100
      2 C2        -78.2788   -6.8748  -56.7241 C.2    1 LIG       0.13200
      3 C3        -78.3097   -9.0598  -56.9684 C.2    1 LIG      -0.03800
      4 N1        -78.5220   -7.3451  -55.4979 N.2    1 LIG      -0.57800
      5 N2        -78.5351   -8.6766  -55.6789 N.pl3  1 LIG      -0.05900
      6 H1        -77.9397   -7.8071  -58.7384 H      1 LIG       0.15700
      7 H2        -78.2141   -5.8059  -56.8694 H      1 LIG       0.15600
      8 H3        -78.2902  -10.1011  -57.2561 H      1 LIG       0.15900
      9 H4        -78.7027   -9.2682  -54.8747 H      1 LIG       0.32200
@<TRIPOS>BOND
      1       1       2 1
      2       1       3 2
      3       2       4 2
      4       3       5 1
      5       4       5 1
      6       1       6 1
      7       2       7 1
      8       3       8 1
      9       5       9 1
@<TRIPOS>ALT_TYPE
CGenFF_4.0_ALT_TYPE_SET
CGenFF_4.0 1 CG2R51 2 CG2R52 3 CG2R51 4 NG2R50 5 NG2R51 6 HGR51 7 HGR52 8 HGR52 9 HGP1
@<TRIPOS>MOLECULE
pyrazole
 9 9 0 0 0
****
USER_CHARGES
INVALID_CHARGES
Pose:  17 Cluster:  17 Fr_nu: 11319436 TotEn:   -13.23
@<TRIPOS>ATOM
      1 C1        -51.0184  -26.6707  -25.5438 C.2    1 LIG      -0.25100
      2 C2        -50.1684  -25.9630  -24.6730 C.2    1 LIG       0.13200
      3 C3        -52.1958  -25.9638  -25.5241 C.2    1 LIG      -0.03800
      4 N1        -50.7558  -24.8888  -24.1390 N.2    1 LIG      -0.57800
      5 N2        -51.9874  -24.9161  -24.6759 N.pl3  1 LIG      -0.05900
      6 H1        -50.8077  -27.5673  -26.1079 H      1 LIG       0.15700
      7 H2        -49.1455  -26.1855  -24.4047 H      1 LIG       0.15600
      8 H3        -53.1424  -26.1098  -26.0241 H      1 LIG       0.15900
      9 H4        -52.6396  -24.1864  -24.4171 H      1 LIG       0.32200
@<TRIPOS>BOND
      1       1       2 1
      2       1       3 2
      3       2       4 2
      4       3       5 1
      5       4       5 1
      6       1       6 1
      7       2       7 1
      8       3       8 1
      9       5       9 1
@<TRIPOS>ALT_TYPE
CGenFF_4.0_ALT_TYPE_SET
CGenFF_4.0 1 CG2R51 2 CG2R52 3 CG2R51 4 NG2R50 5 NG2R51 6 HGR51 7 HGR52 8 HGR52 9 HGP1
@<TRIPOS>MOLECULE
pyrazole
 9 9 0 0 0
****
USER_CHARGES
INVALID_CHARGES
Pose:  18 Cluster:  18 Fr_nu: 181071 TotEn:   -12.47
@<TRIPOS>ATOM
      1 C1        -63.1093  -10.9189  -58.5399 C.2    1 LIG      -0.25100
      2 C2        -62.5710  -10.9505  -57.2395 C.2    1 LIG       0.13200
      3 C3        -63.5057   -9.6157  -58.7159 C.2    1 LIG      -0.03800
      4 N1        -62.6194   -9.7617  -56.6324 N.2    1 LIG      -0.57800
      5 N2        -63.1926   -8.9709  -57.5555 N.pl3  1 LIG      -0.05900
      6 H1        -63.1973  -11.7270  -59.2510 H      1 LIG       0.15700
      7 H2        -62.1460  -11.7903  -56.7086 H      1 LIG       0.15600
      8 H3        -63.9739   -9.1013  -59.5426 H      1 LIG       0.15900
      9 H4        -63.3432   -7.9967  -57.3253 H      1 LIG       0.32200
@<TRIPOS>BOND
      1       1       2 1
      2       1       3 2
      3       2       4 2
      4       3       5 1
      5       4       5 1
      6       1       6 1
      7       2       7 1
      8       3       8 1
      9       5       9 1
@<TRIPOS>ALT_TYPE
CGenFF_4.0_ALT_TYPE_SET
CGenFF_4.0 1 CG2R51 2 CG2R52 3 CG2R51 4 NG2R50 5 NG2R51 6 HGR51 7 HGR52 8 HGR52 9 HGP1
@<TRIPOS>MOLECULE
pyrazole
 9 9 0 0 0
****
USER_CHARGES
INVALID_CHARGES
Pose:  19 Cluster:  19 Fr_nu: 594731 TotEn:   -12.36
@<TRIPOS>ATOM
      1 C1        -75.5587  -11.7573  -43.3382 C.2    1 LIG      -0.25100
      2 C2        -74.1879  -11.4497  -43.4270 C.2    1 LIG       0.13200
      3 C3        -75.5924  -13.1093  -43.0987 C.2    1 LIG      -0.03800
      4 N1        -73.4072  -12.5201  -43.2575 N.2    1 LIG      -0.57800
      5 N2        -74.2903  -13.5135  -43.0598 N.pl3  1 LIG      -0.05900
      6 H1        -76.4046  -11.0926  -43.4335 H      1 LIG       0.15700
      7 H2        -73.7251  -10.4901  -43.6086 H      1 LIG       0.15600
      8 H3        -76.4072  -13.8048  -42.9580 H      1 LIG       0.15900
      9 H4        -73.9337  -14.4483  -42.9054 H      1 LIG       0.32200
@<TRIPOS>BOND
      1       1       2 1
      2       1       3 2
      3       2       4 2
      4       3       5 1
      5       4       5 1
      6       1       6 1
      7       2       7 1
      8       3       8 1
      9       5       9 1
@<TRIPOS>ALT_TYPE
CGenFF_4.0_ALT_TYPE_SET
CGenFF_4.0 1 CG2R51 2 CG2R52 3 CG2R51 4 NG2R50 5 NG2R51 6 HGR51 7 HGR52 8 HGR52 9 HGP1
@<TRIPOS>MOLECULE
pyrazole
 9 9 0 0 0
****
USER_CHARGES
INVALID_CHARGES
Pose:  20 Cluster:  20 Fr_nu: 298586 TotEn:   -12.34
@<TRIPOS>ATOM
      1 C1        -74.7713  -27.5807  -43.9304 C.2    1 LIG      -0.25100
      2 C2        -74.7612  -26.7092  -45.0359 C.2    1 LIG       0.13200
      3 C3        -74.2349  -26.8409  -42.9051 C.2    1 LIG      -0.03800
      4 N1        -74.2585  -25.5075  -44.7406 N.2    1 LIG      -0.57800
      5 N2        -73.9477  -25.6186  -43.4379 N.pl3  1 LIG      -0.05900
      6 H1        -75.1192  -28.6020  -43.8825 H      1 LIG       0.15700
      7 H2        -75.0988  -26.8998  -46.0446 H      1 LIG       0.15600
      8 H3        -74.0341  -27.0696  -41.8684 H      1 LIG       0.15900
      9 H4        -73.5387  -24.8180  -42.9726 H      1 LIG       0.32200
@<TRIPOS>BOND
      1       1       2 1
      2       1       3 2
      3       2       4 2
      4       3       5 1
      5       4       5 1
      6       1       6 1
      7       2       7 1
      8       3       8 1
      9       5       9 1
@<TRIPOS>ALT_TYPE
CGenFF_4.0_ALT_TYPE_SET
CGenFF_4.0 1 CG2R51 2 CG2R52 3 CG2R51 4 NG2R50 5 NG2R51 6 HGR51 7 HGR52 8 HGR52 9 HGP1
@<TRIPOS>MOLECULE
pyrazole
 9 9 0 0 0
****
USER_CHARGES
INVALID_CHARGES
Pose:  21 Cluster:  21 Fr_nu: 2977308 TotEn:   -12.03
@<TRIPOS>ATOM
      1 C1        -71.0925   -2.6721  -28.9875 C.2    1 LIG      -0.25100
      2 C2        -70.1125   -3.6081  -28.6064 C.2    1 LIG       0.13200
      3 C3        -71.8040   -3.3040  -29.9780 C.2    1 LIG      -0.03800
      4 N1        -70.1914   -4.7479  -29.2982 N.2    1 LIG      -0.57800
      5 N2        -71.2295   -4.5324  -30.1240 N.pl3  1 LIG      -0.05900
      6 H1        -71.2608   -1.6787  -28.5987 H      1 LIG       0.15700
      7 H2        -69.3438   -3.5070  -27.8537 H      1 LIG       0.15600
      8 H3        -72.6467   -2.9963  -30.5801 H      1 LIG       0.15900
      9 H4        -71.4922   -5.2694  -30.7663 H      1 LIG       0.32200
@<TRIPOS>BOND
      1       1       2 1
      2       1       3 2
      3       2       4 2
      4       3       5 1
      5       4       5 1
      6       1       6 1
      7       2       7 1
      8       3       8 1
      9       5       9 1
@<TRIPOS>ALT_TYPE
CGenFF_4.0_ALT_TYPE_SET
CGenFF_4.0 1 CG2R51 2 CG2R52 3 CG2R51 4 NG2R50 5 NG2R51 6 HGR51 7 HGR52 8 HGR52 9 HGP1
@<TRIPOS>MOLECULE
pyrazole
 9 9 0 0 0
****
USER_CHARGES
INVALID_CHARGES
Pose:  22 Cluster:  22 Fr_nu:  85101 TotEn:   -11.88
@<TRIPOS>ATOM
      1 C1        -73.2516   -6.9440  -26.4795 C.2    1 LIG      -0.25100
      2 C2        -74.2057   -7.3147  -27.4460 C.2    1 LIG       0.13200
      3 C3        -72.8400   -8.1334  -25.9296 C.2    1 LIG      -0.03800
      4 N1        -74.3893   -8.6361  -27.5090 N.2    1 LIG      -0.57800
      5 N2        -73.5448   -9.1063  -26.5753 N.pl3  1 LIG      -0.05900
      6 H1        -72.9091   -5.9537  -26.2180 H      1 LIG       0.15700
      7 H2        -74.7754   -6.6769  -28.1067 H      1 LIG       0.15600
      8 H3        -72.1269   -8.3696  -25.1530 H      1 LIG       0.15900
      9 H4        -73.5013  -10.1070  -26.4286 H      1 LIG       0.32200
@<TRIPOS>BOND
      1       1       2 1
      2       1       3 2
      3       2       4 2
      4       3       5 1
      5       4       5 1
      6       1       6 1
      7       2       7 1
      8       3       8 1
      9       5       9 1
@<TRIPOS>ALT_TYPE
CGenFF_4.0_ALT_TYPE_SET
CGenFF_4.0 1 CG2R51 2 CG2R52 3 CG2R51 4 NG2R50 5 NG2R51 6 HGR51 7 HGR52 8 HGR52 9 HGP1
@<TRIPOS>MOLECULE
pyrazole
 9 9 0 0 0
****
USER_CHARGES
INVALID_CHARGES
Pose:  23 Cluster:  23 Fr_nu: 6527837 TotEn:   -11.85
@<TRIPOS>ATOM
      1 C1        -80.7430  -23.4474  -46.4155 C.2    1 LIG      -0.25100
      2 C2        -81.1077  -22.4367  -45.5060 C.2    1 LIG       0.13200
      3 C3        -79.7260  -24.1239  -45.7873 C.2    1 LIG      -0.03800
      4 N1        -80.3816  -22.4649  -44.3854 N.2    1 LIG      -0.57800
      5 N2        -79.5505  -23.5017  -44.5863 N.pl3  1 LIG      -0.05900
      6 H1        -81.1590  -23.6574  -47.3898 H      1 LIG       0.15700
      7 H2        -81.8720  -21.6803  -45.6134 H      1 LIG       0.15600
      8 H3        -79.1235  -24.9713  -46.0810 H      1 LIG       0.15900
      9 H4        -78.8836  -23.7295  -43.8596 H      1 LIG       0.32200
@<TRIPOS>BOND
      1       1       2 1
      2       1       3 2
      3       2       4 2
      4       3       5 1
      5       4       5 1
      6       1       6 1
      7       2       7 1
      8       3       8 1
      9       5       9 1
@<TRIPOS>ALT_TYPE
CGenFF_4.0_ALT_TYPE_SET
CGenFF_4.0 1 CG2R51 2 CG2R52 3 CG2R51 4 NG2R50 5 NG2R51 6 HGR51 7 HGR52 8 HGR52 9 HGP1
@<TRIPOS>MOLECULE
pyrazole
 9 9 0 0 0
****
USER_CHARGES
INVALID_CHARGES
Pose:  24 Cluster:  24 Fr_nu: 3694100 TotEn:   -11.71
@<TRIPOS>ATOM
      1 C1        -60.1126  -22.6287  -24.9618 C.2    1 LIG      -0.25100
      2 C2        -59.2745  -21.5102  -25.1295 C.2    1 LIG       0.13200
      3 C3        -59.9049  -23.0216  -23.6622 C.2    1 LIG      -0.03800
      4 N1        -58.5858  -21.2116  -24.0247 N.2    1 LIG      -0.57800
      5 N2        -58.9909  -22.1482  -23.1502 N.pl3  1 LIG      -0.05900
      6 H1        -60.7753  -23.0863  -25.6814 H      1 LIG       0.15700
      7 H2        -59.1363  -20.9004  -26.0109 H      1 LIG       0.15600
      8 H3        -60.3142  -23.8271  -23.0697 H      1 LIG       0.15900
      9 H4        -58.5995  -22.1339  -22.2168 H      1 LIG       0.32200
@<TRIPOS>BOND
      1       1       2 1
      2       1       3 2
      3       2       4 2
      4       3       5 1
      5       4       5 1
      6       1       6 1
      7       2       7 1
      8       3       8 1
      9       5       9 1
@<TRIPOS>ALT_TYPE
CGenFF_4.0_ALT_TYPE_SET
CGenFF_4.0 1 CG2R51 2 CG2R52 3 CG2R51 4 NG2R50 5 NG2R51 6 HGR51 7 HGR52 8 HGR52 9 HGP1
@<TRIPOS>MOLECULE
pyrazole
 9 9 0 0 0
****
USER_CHARGES
INVALID_CHARGES
Pose:  25 Cluster:  25 Fr_nu:  28465 TotEn:   -11.69
@<TRIPOS>ATOM
      1 C1        -77.8490  -17.0906  -27.3695 C.2    1 LIG      -0.25100
      2 C2        -77.1690  -18.1234  -26.6965 C.2    1 LIG       0.13200
      3 C3        -77.0945  -16.8582  -28.4934 C.2    1 LIG      -0.03800
      4 N1        -76.0674  -18.5198  -27.3393 N.2    1 LIG      -0.57800
      5 N2        -76.0493  -17.7321  -28.4280 N.pl3  1 LIG      -0.05900
      6 H1        -78.7590  -16.5854  -27.0814 H      1 LIG       0.15700
      7 H2        -77.4301  -18.6033  -25.7642 H      1 LIG       0.15600
      8 H3        -77.2034  -16.1638  -29.3140 H      1 LIG       0.15900
      9 H4        -75.2896  -17.8434  -29.0878 H      1 LIG       0.32200
@<TRIPOS>BOND
      1       1       2 1
      2       1       3 2
      3       2       4 2
      4       3       5 1
      5       4       5 1
      6       1       6 1
      7       2       7 1
      8       3       8 1
      9       5       9 1
@<TRIPOS>ALT_TYPE
CGenFF_4.0_ALT_TYPE_SET
CGenFF_4.0 1 CG2R51 2 CG2R52 3 CG2R51 4 NG2R50 5 NG2R51 6 HGR51 7 HGR52 8 HGR52 9 HGP1
@<TRIPOS>MOLECULE
pyrazole
 9 9 0 0 0
****
USER_CHARGES
INVALID_CHARGES
Pose:  26 Cluster:  26 Fr_nu: 235382 TotEn:   -11.67
@<TRIPOS>ATOM
      1 C1        -51.9455  -10.6923  -43.0987 C.2    1 LIG      -0.25100
      2 C2        -51.7167  -12.0686  -43.2864 C.2    1 LIG       0.13200
      3 C3        -51.1867  -10.3647  -42.0016 C.2    1 LIG      -0.03800
      4 N1        -50.8781  -12.5801  -42.3813 N.2    1 LIG      -0.57800
      5 N2        -50.5732  -11.5196  -41.6143 N.pl3  1 LIG      -0.05900
      6 H1        -52.5718  -10.0297  -43.6774 H      1 LIG       0.15700
      7 H2        -52.1265  -12.7204  -44.0447 H      1 LIG       0.15600
      8 H3        -51.0335   -9.4353  -41.4723 H      1 LIG       0.15900
      9 H4        -49.9382  -11.6562  -40.8379 H      1 LIG       0.32200
@<TRIPOS>BOND
      1       1       2 1
      2       1       3 2
      3       2       4 2
      4       3       5 1
      5       4       5 1
      6       1       6 1
      7       2       7 1
      8       3       8 1
      9       5       9 1
@<TRIPOS>ALT_TYPE
CGenFF_4.0_ALT_TYPE_SET
CGenFF_4.0 1 CG2R51 2 CG2R52 3 CG2R51 4 NG2R50 5 NG2R51 6 HGR51 7 HGR52 8 HGR52 9 HGP1
@<TRIPOS>MOLECULE
pyrazole
 9 9 0 0 0
****
USER_CHARGES
INVALID_CHARGES
Pose:  27 Cluster:  27 Fr_nu: 432234 TotEn:   -11.50
@<TRIPOS>ATOM
      1 C1        -75.2776  -26.8566  -44.7274 C.2    1 LIG      -0.25100
      2 C2        -74.7900  -26.9331  -46.0458 C.2    1 LIG       0.13200
      3 C3        -74.5026  -25.8928  -44.1300 C.2    1 LIG      -0.03800
      4 N1        -73.7833  -26.0853  -46.2732 N.2    1 LIG      -0.57800
      5 N2        -73.6320  -25.4669  -45.0897 N.pl3  1 LIG      -0.05900
      6 H1        -76.0791  -27.4202  -44.2731 H      1 LIG       0.15700
      7 H2        -75.1260  -27.5716  -46.8503 H      1 LIG       0.15600
      8 H3        -74.4908  -25.4827  -43.1305 H      1 LIG       0.15900
      9 H4        -72.9102  -24.7620  -45.0059 H      1 LIG       0.32200
@<TRIPOS>BOND
      1       1       2 1
      2       1       3 2
      3       2       4 2
      4       3       5 1
      5       4       5 1
      6       1       6 1
      7       2       7 1
      8       3       8 1
      9       5       9 1
@<TRIPOS>ALT_TYPE
CGenFF_4.0_ALT_TYPE_SET
CGenFF_4.0 1 CG2R51 2 CG2R52 3 CG2R51 4 NG2R50 5 NG2R51 6 HGR51 7 HGR52 8 HGR52 9 HGP1
@<TRIPOS>MOLECULE
pyrazole
 9 9 0 0 0
****
USER_CHARGES
INVALID_CHARGES
Pose:  28 Cluster:  28 Fr_nu:  28507 TotEn:   -11.48
@<TRIPOS>ATOM
      1 C1        -78.8613  -18.6080  -30.7984 C.2    1 LIG      -0.25100
      2 C2        -78.6883  -18.2510  -29.4478 C.2    1 LIG       0.13200
      3 C3        -77.5884  -18.6285  -31.3140 C.2    1 LIG      -0.03800
      4 N1        -77.4064  -18.0588  -29.1254 N.2    1 LIG      -0.57800
      5 N2        -76.7624  -18.2960  -30.2808 N.pl3  1 LIG      -0.05900
      6 H1        -79.7797  -18.8214  -31.3252 H      1 LIG       0.15700
      7 H2        -79.4428  -18.1224  -28.6849 H      1 LIG       0.15600
      8 H3        -77.2049  -18.8427  -32.3011 H      1 LIG       0.15900
      9 H4        -75.7538  -18.2105  -30.2938 H      1 LIG       0.32200
@<TRIPOS>BOND
      1       1       2 1
      2       1       3 2
      3       2       4 2
      4       3       5 1
      5       4       5 1
      6       1       6 1
      7       2       7 1
      8       3       8 1
      9       5       9 1
@<TRIPOS>ALT_TYPE
CGenFF_4.0_ALT_TYPE_SET
CGenFF_4.0 1 CG2R51 2 CG2R52 3 CG2R51 4 NG2R50 5 NG2R51 6 HGR51 7 HGR52 8 HGR52 9 HGP1
@<TRIPOS>MOLECULE
pyrazole
 9 9 0 0 0
****
USER_CHARGES
INVALID_CHARGES
Pose:  29 Cluster:  29 Fr_nu: 1129502 TotEn:   -11.24
@<TRIPOS>ATOM
      1 C1        -79.4309  -14.9382  -48.4038 C.2    1 LIG      -0.25100
      2 C2        -78.3798  -15.3495  -47.5626 C.2    1 LIG       0.13200
      3 C3        -80.5530  -15.0195  -47.6160 C.2    1 LIG      -0.03800
      4 N1        -78.7968  -15.6681  -46.3344 N.2    1 LIG      -0.57800
      5 N2        -80.1225  -15.4571  -46.3979 N.pl3  1 LIG      -0.05900
      6 H1        -79.3828  -14.6258  -49.4365 H      1 LIG       0.15700
      7 H2        -77.3272  -15.4307  -47.7934 H      1 LIG       0.15600
      8 H3        -81.5958  -14.8124  -47.8086 H      1 LIG       0.15900
      9 H4        -80.6765  -15.6345  -45.5695 H      1 LIG       0.32200
@<TRIPOS>BOND
      1       1       2 1
      2       1       3 2
      3       2       4 2
      4       3       5 1
      5       4       5 1
      6       1       6 1
      7       2       7 1
      8       3       8 1
      9       5       9 1
@<TRIPOS>ALT_TYPE
CGenFF_4.0_ALT_TYPE_SET
CGenFF_4.0 1 CG2R51 2 CG2R52 3 CG2R51 4 NG2R50 5 NG2R51 6 HGR51 7 HGR52 8 HGR52 9 HGP1
@<TRIPOS>MOLECULE
pyrazole
 9 9 0 0 0
****
USER_CHARGES
INVALID_CHARGES
Pose:  30 Cluster:  30 Fr_nu: 658481 TotEn:   -11.12
@<TRIPOS>ATOM
      1 C1        -59.9888    6.6826  -37.8771 C.2    1 LIG      -0.25100
      2 C2        -59.8783    5.3483  -38.3122 C.2    1 LIG       0.13200
      3 C3        -60.2901    6.5841  -36.5407 C.2    1 LIG      -0.03800
      4 N1        -60.0918    4.4669  -37.3316 N.2    1 LIG      -0.57800
      5 N2        -60.3394    5.2488  -36.2671 N.pl3  1 LIG      -0.05900
      6 H1        -59.8667    7.5893  -38.4510 H      1 LIG       0.15700
      7 H2        -59.6515    4.9814  -39.3030 H      1 LIG       0.15600
      8 H3        -60.4721    7.3271  -35.7776 H      1 LIG       0.15900
      9 H4        -60.5375    4.8027  -35.3802 H      1 LIG       0.32200
@<TRIPOS>BOND
      1       1       2 1
      2       1       3 2
      3       2       4 2
      4       3       5 1
      5       4       5 1
      6       1       6 1
      7       2       7 1
      8       3       8 1
      9       5       9 1
@<TRIPOS>ALT_TYPE
CGenFF_4.0_ALT_TYPE_SET
CGenFF_4.0 1 CG2R51 2 CG2R52 3 CG2R51 4 NG2R50 5 NG2R51 6 HGR51 7 HGR52 8 HGR52 9 HGP1
@<TRIPOS>MOLECULE
pyrazole
 9 9 0 0 0
****
USER_CHARGES
INVALID_CHARGES
Pose:  31 Cluster:  31 Fr_nu: 489070 TotEn:   -11.03
@<TRIPOS>ATOM
      1 C1        -76.5205  -12.7901  -43.3994 C.2    1 LIG      -0.25100
      2 C2        -77.2697  -11.7021  -42.9129 C.2    1 LIG       0.13200
      3 C3        -75.5494  -12.9907  -42.4490 C.2    1 LIG      -0.03800
      4 N1        -76.8138  -11.2436  -41.7442 N.2    1 LIG      -0.57800
      5 N2        -75.7678  -12.0475  -41.4882 N.pl3  1 LIG      -0.05900
      6 H1        -76.6640  -13.3514  -44.3108 H      1 LIG       0.15700
      7 H2        -78.1285  -11.2237  -43.3616 H      1 LIG       0.15600
      8 H3        -74.7397  -13.7019  -42.3727 H      1 LIG       0.15900
      9 H4        -75.2428  -11.8946  -40.6362 H      1 LIG       0.32200
@<TRIPOS>BOND
      1       1       2 1
      2       1       3 2
      3       2       4 2
      4       3       5 1
      5       4       5 1
      6       1       6 1
      7       2       7 1
      8       3       8 1
      9       5       9 1
@<TRIPOS>ALT_TYPE
CGenFF_4.0_ALT_TYPE_SET
CGenFF_4.0 1 CG2R51 2 CG2R52 3 CG2R51 4 NG2R50 5 NG2R51 6 HGR51 7 HGR52 8 HGR52 9 HGP1
@<TRIPOS>MOLECULE
pyrazole
 9 9 0 0 0
****
USER_CHARGES
INVALID_CHARGES
Pose:  32 Cluster:  32 Fr_nu: 1378083 TotEn:   -10.57
@<TRIPOS>ATOM
      1 C1        -75.1202  -13.3590  -42.8106 C.2    1 LIG      -0.25100
      2 C2        -75.2852  -12.1938  -43.5832 C.2    1 LIG       0.13200
      3 C3        -76.2296  -14.1179  -43.0927 C.2    1 LIG      -0.03800
      4 N1        -76.4107  -12.2069  -44.3021 N.2    1 LIG      -0.57800
      5 N2        -76.9630  -13.3897  -43.9827 N.pl3  1 LIG      -0.05900
      6 H1        -74.3104  -13.6142  -42.1431 H      1 LIG       0.15700
      7 H2        -74.6325  -11.3353  -43.6518 H      1 LIG       0.15600
      8 H3        -76.5571  -15.0876  -42.7463 H      1 LIG       0.15900
      9 H4        -77.8470  -13.6369  -44.4096 H      1 LIG       0.32200
@<TRIPOS>BOND
      1       1       2 1
      2       1       3 2
      3       2       4 2
      4       3       5 1
      5       4       5 1
      6       1       6 1
      7       2       7 1
      8       3       8 1
      9       5       9 1
@<TRIPOS>ALT_TYPE
CGenFF_4.0_ALT_TYPE_SET
CGenFF_4.0 1 CG2R51 2 CG2R52 3 CG2R51 4 NG2R50 5 NG2R51 6 HGR51 7 HGR52 8 HGR52 9 HGP1
@<TRIPOS>MOLECULE
pyrazole
 9 9 0 0 0
****
USER_CHARGES
INVALID_CHARGES
Pose:  33 Cluster:  33 Fr_nu: 327752 TotEn:   -10.35
@<TRIPOS>ATOM
      1 C1        -52.6087  -10.6018  -43.6082 C.2    1 LIG      -0.25100
      2 C2        -53.2068  -11.4494  -44.5599 C.2    1 LIG       0.13200
      3 C3        -52.8407   -9.3342  -44.0835 C.2    1 LIG      -0.03800
      4 N1        -53.7762  -10.7770  -45.5637 N.2    1 LIG      -0.57800
      5 N2        -53.5370   -9.4934  -45.2455 N.pl3  1 LIG      -0.05900
      6 H1        -52.0834  -10.8710  -42.7038 H      1 LIG       0.15700
      7 H2        -53.2511  -12.5291  -44.5640 H      1 LIG       0.15600
      8 H3        -52.5771   -8.3555  -43.7093 H      1 LIG       0.15900
      9 H4        -53.8774   -8.7732  -45.8702 H      1 LIG       0.32200
@<TRIPOS>BOND
      1       1       2 1
      2       1       3 2
      3       2       4 2
      4       3       5 1
      5       4       5 1
      6       1       6 1
      7       2       7 1
      8       3       8 1
      9       5       9 1
@<TRIPOS>ALT_TYPE
CGenFF_4.0_ALT_TYPE_SET
CGenFF_4.0 1 CG2R51 2 CG2R52 3 CG2R51 4 NG2R50 5 NG2R51 6 HGR51 7 HGR52 8 HGR52 9 HGP1
@<TRIPOS>MOLECULE
pyrazole
 9 9 0 0 0
****
USER_CHARGES
INVALID_CHARGES
Pose:  34 Cluster:  34 Fr_nu: 398502 TotEn:   -10.25
@<TRIPOS>ATOM
      1 C1        -76.4745  -13.0801  -42.6222 C.2    1 LIG      -0.25100
      2 C2        -76.9914  -11.9919  -41.8940 C.2    1 LIG       0.13200
      3 C3        -75.4438  -12.5443  -43.3551 C.2    1 LIG      -0.03800
      4 N1        -76.3425  -10.8510  -42.1415 N.2    1 LIG      -0.57800
      5 N2        -75.4072  -11.2193  -43.0334 N.pl3  1 LIG      -0.05900
      6 H1        -76.8020  -14.1092  -42.6167 H      1 LIG       0.15700
      7 H2        -77.8143  -11.9825  -41.1936 H      1 LIG       0.15600
      8 H3        -74.7504  -12.9762  -44.0622 H      1 LIG       0.15900
      9 H4        -74.7745  -10.5114  -43.3847 H      1 LIG       0.32200
@<TRIPOS>BOND
      1       1       2 1
      2       1       3 2
      3       2       4 2
      4       3       5 1
      5       4       5 1
      6       1       6 1
      7       2       7 1
      8       3       8 1
      9       5       9 1
@<TRIPOS>ALT_TYPE
CGenFF_4.0_ALT_TYPE_SET
CGenFF_4.0 1 CG2R51 2 CG2R52 3 CG2R51 4 NG2R50 5 NG2R51 6 HGR51 7 HGR52 8 HGR52 9 HGP1
@<TRIPOS>MOLECULE
pyrazole
 9 9 0 0 0
****
USER_CHARGES
INVALID_CHARGES
Pose:  35 Cluster:  35 Fr_nu: 980984 TotEn:   -10.16
@<TRIPOS>ATOM
      1 C1        -75.1078  -12.1605  -42.9090 C.2    1 LIG      -0.25100
      2 C2        -76.0373  -11.1560  -42.5793 C.2    1 LIG       0.13200
      3 C3        -75.8712  -13.1783  -43.4266 C.2    1 LIG      -0.03800
      4 N1        -77.2951  -11.5039  -42.8637 N.2    1 LIG      -0.57800
      5 N2        -77.1614  -12.7384  -43.3777 N.pl3  1 LIG      -0.05900
      6 H1        -74.0345  -12.1491  -42.7893 H      1 LIG       0.15700
      7 H2        -75.8507  -10.1851  -42.1431 H      1 LIG       0.15600
      8 H3        -75.6186  -14.1546  -43.8143 H      1 LIG       0.15900
      9 H4        -77.9966  -13.2271  -43.6749 H      1 LIG       0.32200
@<TRIPOS>BOND
      1       1       2 1
      2       1       3 2
      3       2       4 2
      4       3       5 1
      5       4       5 1
      6       1       6 1
      7       2       7 1
      8       3       8 1
      9       5       9 1
@<TRIPOS>ALT_TYPE
CGenFF_4.0_ALT_TYPE_SET
CGenFF_4.0 1 CG2R51 2 CG2R52 3 CG2R51 4 NG2R50 5 NG2R51 6 HGR51 7 HGR52 8 HGR52 9 HGP1
@<TRIPOS>MOLECULE
pyrazole
 9 9 0 0 0
****
USER_CHARGES
INVALID_CHARGES
Pose:  36 Cluster:  36 Fr_nu: 101330 TotEn:   -10.14
@<TRIPOS>ATOM
      1 C1        -77.3714  -14.1428  -44.8964 C.2    1 LIG      -0.25100
      2 C2        -78.0806  -15.3578  -44.9468 C.2    1 LIG       0.13200
      3 C3        -76.8763  -14.0870  -43.6165 C.2    1 LIG      -0.03800
      4 N1        -78.0418  -16.0258  -43.7908 N.2    1 LIG      -0.57800
      5 N2        -77.3022  -15.2278  -43.0020 N.pl3  1 LIG      -0.05900
      6 H1        -77.2368  -13.4099  -45.6782 H      1 LIG       0.15700
      7 H2        -78.6246  -15.7841  -45.7775 H      1 LIG       0.15600
      8 H3        -76.2749  -13.3538  -43.0986 H      1 LIG       0.15900
      9 H4        -77.1276  -15.5235  -42.0497 H      1 LIG       0.32200
@<TRIPOS>BOND
      1       1       2 1
      2       1       3 2
      3       2       4 2
      4       3       5 1
      5       4       5 1
      6       1       6 1
      7       2       7 1
      8       3       8 1
      9       5       9 1
@<TRIPOS>ALT_TYPE
CGenFF_4.0_ALT_TYPE_SET
CGenFF_4.0 1 CG2R51 2 CG2R52 3 CG2R51 4 NG2R50 5 NG2R51 6 HGR51 7 HGR52 8 HGR52 9 HGP1
@<TRIPOS>MOLECULE
pyrazole
 9 9 0 0 0
****
USER_CHARGES
INVALID_CHARGES
Pose:  37 Cluster:  37 Fr_nu: 1129227 TotEn:   -10.10
@<TRIPOS>ATOM
      1 C1        -79.9805  -15.1786  -47.0954 C.2    1 LIG      -0.25100
      2 C2        -79.5741  -15.0137  -48.4331 C.2    1 LIG       0.13200
      3 C3        -78.8164  -15.4312  -46.4116 C.2    1 LIG      -0.03800
      4 N1        -78.2549  -15.1498  -48.5918 N.2    1 LIG      -0.57800
      5 N2        -77.8222  -15.4028  -47.3449 N.pl3  1 LIG      -0.05900
      6 H1        -80.9772  -15.1218  -46.6836 H      1 LIG       0.15700
      7 H2        -80.1843  -14.8004  -49.2991 H      1 LIG       0.15600
      8 H3        -78.6109  -15.6264  -45.3690 H      1 LIG       0.15900
      9 H4        -76.8307  -15.5490  -47.2020 H      1 LIG       0.32200
@<TRIPOS>BOND
      1       1       2 1
      2       1       3 2
      3       2       4 2
      4       3       5 1
      5       4       5 1
      6       1       6 1
      7       2       7 1
      8       3       8 1
      9       5       9 1
@<TRIPOS>ALT_TYPE
CGenFF_4.0_ALT_TYPE_SET
CGenFF_4.0 1 CG2R51 2 CG2R52 3 CG2R51 4 NG2R50 5 NG2R51 6 HGR51 7 HGR52 8 HGR52 9 HGP1
@<TRIPOS>MOLECULE
pyrazole
 9 9 0 0 0
****
USER_CHARGES
INVALID_CHARGES
Pose:  38 Cluster:  38 Fr_nu: 435203 TotEn:   -10.00
@<TRIPOS>ATOM
      1 C1        -74.4998  -12.0905  -44.8742 C.2    1 LIG      -0.25100
      2 C2        -74.2971  -12.2444  -46.2587 C.2    1 LIG       0.13200
      3 C3        -73.6207  -11.1014  -44.5063 C.2    1 LIG      -0.03800
      4 N1        -73.3627  -11.4191  -46.7380 N.2    1 LIG      -0.57800
      5 N2        -72.9705  -10.7369  -45.6486 N.pl3  1 LIG      -0.05900
      6 H1        -75.1871  -12.6213  -44.2321 H      1 LIG       0.15700
      7 H2        -74.7909  -12.9241  -46.9385 H      1 LIG       0.15600
      8 H3        -73.4025  -10.6363  -43.5558 H      1 LIG       0.15900
      9 H4        -72.2495  -10.0345  -45.7566 H      1 LIG       0.32200
@<TRIPOS>BOND
      1       1       2 1
      2       1       3 2
      3       2       4 2
      4       3       5 1
      5       4       5 1
      6       1       6 1
      7       2       7 1
      8       3       8 1
      9       5       9 1
@<TRIPOS>ALT_TYPE
CGenFF_4.0_ALT_TYPE_SET
CGenFF_4.0 1 CG2R51 2 CG2R52 3 CG2R51 4 NG2R50 5 NG2R51 6 HGR51 7 HGR52 8 HGR52 9 HGP1
@<TRIPOS>MOLECULE
pyrazole
 9 9 0 0 0
****
USER_CHARGES
INVALID_CHARGES
Pose:  39 Cluster:  39 Fr_nu: 404602 TotEn:    -9.48
@<TRIPOS>ATOM
      1 C1        -77.5478  -11.5063  -42.0315 C.2    1 LIG      -0.25100
      2 C2        -76.1880  -11.2921  -41.7367 C.2    1 LIG       0.13200
      3 C3        -78.1925  -11.3186  -40.8333 C.2    1 LIG      -0.03800
      4 N1        -75.9800  -10.9913  -40.4521 N.2    1 LIG      -0.57800
      5 N2        -77.2177  -11.0149  -39.9290 N.pl3  1 LIG      -0.05900
      6 H1        -77.9984  -11.7604  -42.9795 H      1 LIG       0.15700
      7 H2        -75.3398  -11.3433  -42.4043 H      1 LIG       0.15600
      8 H3        -79.2333  -11.3749  -40.5487 H      1 LIG       0.15900
      9 H4        -77.3251  -10.8152  -38.9424 H      1 LIG       0.32200
@<TRIPOS>BOND
      1       1       2 1
      2       1       3 2
      3       2       4 2
      4       3       5 1
      5       4       5 1
      6       1       6 1
      7       2       7 1
      8       3       8 1
      9       5       9 1
@<TRIPOS>ALT_TYPE
CGenFF_4.0_ALT_TYPE_SET
CGenFF_4.0 1 CG2R51 2 CG2R52 3 CG2R51 4 NG2R50 5 NG2R51 6 HGR51 7 HGR52 8 HGR52 9 HGP1
@<TRIPOS>MOLECULE
pyrazole
 9 9 0 0 0
****
USER_CHARGES
INVALID_CHARGES
Pose:  40 Cluster:  40 Fr_nu:  28007 TotEn:    -9.29
@<TRIPOS>ATOM
      1 C1        -78.7100  -17.6306  -28.9575 C.2    1 LIG      -0.25100
      2 C2        -78.0950  -16.5056  -28.3762 C.2    1 LIG       0.13200
      3 C3        -77.6896  -18.2838  -29.6045 C.2    1 LIG      -0.03800
      4 N1        -76.7853  -16.4446  -28.6311 N.2    1 LIG      -0.57800
      5 N2        -76.5689  -17.5395  -29.3797 N.pl3  1 LIG      -0.05900
      6 H1        -79.7475  -17.9276  -28.9136 H      1 LIG       0.15700
      7 H2        -78.5466  -15.7273  -27.7778 H      1 LIG       0.15600
      8 H3        -77.6611  -19.1894  -30.1931 H      1 LIG       0.15900
      9 H4        -75.6279  -17.7181  -29.7073 H      1 LIG       0.32200
@<TRIPOS>BOND
      1       1       2 1
      2       1       3 2
      3       2       4 2
      4       3       5 1
      5       4       5 1
      6       1       6 1
      7       2       7 1
      8       3       8 1
      9       5       9 1
@<TRIPOS>ALT_TYPE
CGenFF_4.0_ALT_TYPE_SET
CGenFF_4.0 1 CG2R51 2 CG2R52 3 CG2R51 4 NG2R50 5 NG2R51 6 HGR51 7 HGR52 8 HGR52 9 HGP1
@<TRIPOS>MOLECULE
pyrazole
 9 9 0 0 0
****
USER_CHARGES
INVALID_CHARGES
Pose:  41 Cluster:  41 Fr_nu: 11269211 TotEn:    -9.18
@<TRIPOS>ATOM
      1 C1        -51.5875  -26.2205  -25.1136 C.2    1 LIG      -0.25100
      2 C2        -51.9412  -25.6772  -23.8639 C.2    1 LIG       0.13200
      3 C3        -50.2183  -26.1211  -25.1560 C.2    1 LIG      -0.03800
      4 N1        -50.8821  -25.2635  -23.1631 N.2    1 LIG      -0.57800
      5 N2        -49.8494  -25.5470  -23.9750 N.pl3  1 LIG      -0.05900
      6 H1        -52.2338  -26.6279  -25.8769 H      1 LIG       0.15700
      7 H2        -52.9266  -25.5650  -23.4349 H      1 LIG       0.15600
      8 H3        -49.4899  -26.3987  -25.9042 H      1 LIG       0.15900
      9 H4        -48.9149  -25.3192  -23.6595 H      1 LIG       0.32200
@<TRIPOS>BOND
      1       1       2 1
      2       1       3 2
      3       2       4 2
      4       3       5 1
      5       4       5 1
      6       1       6 1
      7       2       7 1
      8       3       8 1
      9       5       9 1
@<TRIPOS>ALT_TYPE
CGenFF_4.0_ALT_TYPE_SET
CGenFF_4.0 1 CG2R51 2 CG2R52 3 CG2R51 4 NG2R50 5 NG2R51 6 HGR51 7 HGR52 8 HGR52 9 HGP1
@<TRIPOS>MOLECULE
pyrazole
 9 9 0 0 0
****
USER_CHARGES
INVALID_CHARGES
Pose:  42 Cluster:  42 Fr_nu: 1376829 TotEn:    -8.76
@<TRIPOS>ATOM
      1 C1        -75.2389  -12.1403  -43.5124 C.2    1 LIG      -0.25100
      2 C2        -76.5324  -11.7512  -43.1158 C.2    1 LIG       0.13200
      3 C3        -75.1420  -13.4546  -43.1256 C.2    1 LIG      -0.03800
      4 N1        -77.2087  -12.7385  -42.5228 N.2    1 LIG      -0.57800
      5 N2        -76.3370  -13.7611  -42.5439 N.pl3  1 LIG      -0.05900
      6 H1        -74.4824  -11.5515  -44.0098 H      1 LIG       0.15700
      7 H2        -77.0102  -10.7891  -43.2338 H      1 LIG       0.15600
      8 H3        -74.3476  -14.1823  -43.2080 H      1 LIG       0.15900
      9 H4        -76.6238  -14.6439  -42.1400 H      1 LIG       0.32200
@<TRIPOS>BOND
      1       1       2 1
      2       1       3 2
      3       2       4 2
      4       3       5 1
      5       4       5 1
      6       1       6 1
      7       2       7 1
      8       3       8 1
      9       5       9 1
@<TRIPOS>ALT_TYPE
CGenFF_4.0_ALT_TYPE_SET
CGenFF_4.0 1 CG2R51 2 CG2R52 3 CG2R51 4 NG2R50 5 NG2R51 6 HGR51 7 HGR52 8 HGR52 9 HGP1
@<TRIPOS>MOLECULE
pyrazole
 9 9 0 0 0
****
USER_CHARGES
INVALID_CHARGES
Pose:  43 Cluster:  43 Fr_nu: 528950 TotEn:    -8.18
@<TRIPOS>ATOM
      1 C1        -75.5545  -13.5928  -43.1673 C.2    1 LIG      -0.25100
      2 C2        -76.7620  -12.8690  -43.1598 C.2    1 LIG       0.13200
      3 C3        -74.6117  -12.6833  -43.5802 C.2    1 LIG      -0.03800
      4 N1        -76.6035  -11.5978  -43.5377 N.2    1 LIG      -0.57800
      5 N2        -75.2854  -11.5155  -43.7864 N.pl3  1 LIG      -0.05900
      6 H1        -75.3897  -14.6284  -42.9091 H      1 LIG       0.15700
      7 H2        -77.7509  -13.2151  -42.8953 H      1 LIG       0.15600
      8 H3        -73.5466  -12.7608  -43.7443 H      1 LIG       0.15900
      9 H4        -74.9107  -10.6280  -44.0974 H      1 LIG       0.32200
@<TRIPOS>BOND
      1       1       2 1
      2       1       3 2
      3       2       4 2
      4       3       5 1
      5       4       5 1
      6       1       6 1
      7       2       7 1
      8       3       8 1
      9       5       9 1
@<TRIPOS>ALT_TYPE
CGenFF_4.0_ALT_TYPE_SET
CGenFF_4.0 1 CG2R51 2 CG2R52 3 CG2R51 4 NG2R50 5 NG2R51 6 HGR51 7 HGR52 8 HGR52 9 HGP1
@<TRIPOS>MOLECULE
pyrazole
 9 9 0 0 0
****
USER_CHARGES
INVALID_CHARGES
Pose:  44 Cluster:  44 Fr_nu: 813126 TotEn:    -7.25
@<TRIPOS>ATOM
      1 C1        -74.6670  -11.3613  -43.7048 C.2    1 LIG      -0.25100
      2 C2        -75.6735  -11.0026  -42.7882 C.2    1 LIG       0.13200
      3 C3        -74.6976  -12.7343  -43.7283 C.2    1 LIG      -0.03800
      4 N1        -76.2980  -12.0621  -42.2673 N.2    1 LIG      -0.57800
      5 N2        -75.6825  -13.1002  -42.8586 N.pl3  1 LIG      -0.05900
      6 H1        -74.0113  -10.7158  -44.2702 H      1 LIG       0.15700
      7 H2        -75.9776  -10.0132  -42.4777 H      1 LIG       0.15600
      8 H3        -74.1189  -13.4673  -44.2715 H      1 LIG       0.15900
      9 H4        -75.9850  -14.0362  -42.6197 H      1 LIG       0.32200
@<TRIPOS>BOND
      1       1       2 1
      2       1       3 2
      3       2       4 2
      4       3       5 1
      5       4       5 1
      6       1       6 1
      7       2       7 1
      8       3       8 1
      9       5       9 1
@<TRIPOS>ALT_TYPE
CGenFF_4.0_ALT_TYPE_SET
CGenFF_4.0 1 CG2R51 2 CG2R52 3 CG2R51 4 NG2R50 5 NG2R51 6 HGR51 7 HGR52 8 HGR52 9 HGP1
@<TRIPOS>MOLECULE
pyrazole
 9 9 0 0 0
****
USER_CHARGES
INVALID_CHARGES
Pose:  45 Cluster:  45 Fr_nu: 11271142 TotEn:    -5.64
@<TRIPOS>ATOM
      1 C1        -42.2581   -2.5858  -47.4503 C.2    1 LIG      -0.25100
      2 C2        -41.5707   -1.6389  -46.6676 C.2    1 LIG       0.13200
      3 C3        -43.3497   -2.9309  -46.6914 C.2    1 LIG      -0.03800
      4 N1        -42.1749   -1.3977  -45.5012 N.2    1 LIG      -0.57800
      5 N2        -43.2537   -2.1980  -45.5452 N.pl3  1 LIG      -0.05900
      6 H1        -41.9997   -2.9650  -48.4279 H      1 LIG       0.15700
      7 H2        -40.6542   -1.1148  -46.8984 H      1 LIG       0.15600
      8 H3        -44.1664   -3.6182  -46.8590 H      1 LIG       0.15900
      9 H4        -43.8849   -2.1957  -44.7538 H      1 LIG       0.32200
@<TRIPOS>BOND
      1       1       2 1
      2       1       3 2
      3       2       4 2
      4       3       5 1
      5       4       5 1
      6       1       6 1
      7       2       7 1
      8       3       8 1
      9       5       9 1
@<TRIPOS>ALT_TYPE
CGenFF_4.0_ALT_TYPE_SET
CGenFF_4.0 1 CG2R51 2 CG2R52 3 CG2R51 4 NG2R50 5 NG2R51 6 HGR51 7 HGR52 8 HGR52 9 HGP1
@<TRIPOS>MOLECULE
pyrazole
 9 9 0 0 0
****
USER_CHARGES
INVALID_CHARGES
Pose:  46 Cluster:  46 Fr_nu: 10316066 TotEn:    -0.53
@<TRIPOS>ATOM
      1 C1        -45.5276    0.6433  -43.8914 C.2    1 LIG      -0.25100
      2 C2        -44.1846    0.9996  -43.6654 C.2    1 LIG       0.13200
      3 C3        -45.4673   -0.3216  -44.8670 C.2    1 LIG      -0.03800
      4 N1        -43.3333    0.3167  -44.4352 N.2    1 LIG      -0.57800
      5 N2        -44.1432   -0.4787  -45.1546 N.pl3  1 LIG      -0.05900
      6 H1        -46.4156    1.0305  -43.4140 H      1 LIG       0.15700
      7 H2        -43.7908    1.7290  -42.9720 H      1 LIG       0.15600
      8 H3        -46.2300   -0.8959  -45.3728 H      1 LIG       0.15900
      9 H4        -43.7235   -1.1063  -45.8289 H      1 LIG       0.32200
@<TRIPOS>BOND
      1       1       2 1
      2       1       3 2
      3       2       4 2
      4       3       5 1
      5       4       5 1
      6       1       6 1
      7       2       7 1
      8       3       8 1
      9       5       9 1
@<TRIPOS>ALT_TYPE
CGenFF_4.0_ALT_TYPE_SET
CGenFF_4.0 1 CG2R51 2 CG2R52 3 CG2R51 4 NG2R50 5 NG2R51 6 HGR51 7 HGR52 8 HGR52 9 HGP1
@<TRIPOS>MOLECULE
4_lactone
 9 9 0 0 0
****
USER_CHARGES
INVALID_CHARGES
Pose:   1 Cluster:   1 Fr_nu: 6934289 TotEn:   -26.85
@<TRIPOS>ATOM
      1 C1        -51.5110    4.1532  -31.8503 C.2    1 LIG       0.04000
      2 C2        -51.0964    2.7742  -32.3939 C.3    1 LIG       0.11000
      3 C3        -52.0123    2.2631  -31.2858 C.3    1 LIG       0.08100
      4 O1        -51.2836    5.3158  -32.0974 O.2    1 LIG      -0.32000
      5 O2        -52.3105    3.6286  -30.8832 O.3    1 LIG      -0.27100
      6 H1        -51.4316    2.5781  -33.4135 H      1 LIG       0.09000
      7 H2        -50.0354    2.5489  -32.2741 H      1 LIG       0.09000
      8 H3        -52.9103    1.7358  -31.6190 H      1 LIG       0.09000
      9 H4        -51.5181    1.7069  -30.4845 H      1 LIG       0.09000
@<TRIPOS>BOND
      1       1       2 1
      2       1       4 2
      3       1       5 1
      4       2       3 1
      5       3       5 1
      6       2       6 1
      7       2       7 1
      8       3       8 1
      9       3       9 1
@<TRIPOS>ALT_TYPE
CGenFF_4.0_ALT_TYPE_SET
CGenFF_4.0 1 CG2O4 2 CG3C41 3 CG3C41 4 OG2D1 5 OG3C51 6 HGA2 7 HGA2 8 HGA2 9 HGA2
@<TRIPOS>MOLECULE
4_lactone
 9 9 0 0 0
****
USER_CHARGES
INVALID_CHARGES
Pose:   2 Cluster:   2 Fr_nu: 7692367 TotEn:   -26.59
@<TRIPOS>ATOM
      1 C1        -51.5597    3.5160  -32.5775 C.2    1 LIG       0.04000
      2 C2        -50.8663    2.2760  -31.9852 C.3    1 LIG       0.11000
      3 C3        -52.2522    1.6550  -32.1312 C.3    1 LIG       0.08100
      4 O1        -51.2589    4.6486  -32.8792 O.2    1 LIG      -0.32000
      5 O2        -52.7680    2.9000  -32.6784 O.3    1 LIG      -0.27100
      6 H1        -50.0883    1.8534  -32.6230 H      1 LIG       0.09000
      7 H2        -50.5118    2.4102  -30.9619 H      1 LIG       0.09000
      8 H3        -52.3306    0.8353  -32.8505 H      1 LIG       0.09000
      9 H4        -52.7514    1.3903  -31.1950 H      1 LIG       0.09000
@<TRIPOS>BOND
      1       1       2 1
      2       1       4 2
      3       1       5 1
      4       2       3 1
      5       3       5 1
      6       2       6 1
      7       2       7 1
      8       3       8 1
      9       3       9 1
@<TRIPOS>ALT_TYPE
CGenFF_4.0_ALT_TYPE_SET
CGenFF_4.0 1 CG2O4 2 CG3C41 3 CG3C41 4 OG2D1 5 OG3C51 6 HGA2 7 HGA2 8 HGA2 9 HGA2
@<TRIPOS>MOLECULE
4_lactone
 9 9 0 0 0
****
USER_CHARGES
INVALID_CHARGES
Pose:   3 Cluster:   3 Fr_nu: 7592411 TotEn:   -25.40
@<TRIPOS>ATOM
      1 C1        -51.7387    3.4772  -32.7595 C.2    1 LIG       0.04000
      2 C2        -52.0317    1.9943  -32.4693 C.3    1 LIG       0.11000
      3 C3        -51.6199    2.3774  -31.0510 C.3    1 LIG       0.08100
      4 O1        -51.7715    4.2245  -33.7107 O.2    1 LIG      -0.32000
      5 O2        -51.3828    3.7483  -31.4751 O.3    1 LIG      -0.27100
      6 H1        -53.0780    1.7132  -32.5991 H      1 LIG       0.09000
      7 H2        -51.3668    1.2997  -32.9852 H      1 LIG       0.09000
      8 H3        -52.4093    2.3196  -30.2966 H      1 LIG       0.09000
      9 H4        -50.7043    1.9069  -30.6824 H      1 LIG       0.09000
@<TRIPOS>BOND
      1       1       2 1
      2       1       4 2
      3       1       5 1
      4       2       3 1
      5       3       5 1
      6       2       6 1
      7       2       7 1
      8       3       8 1
      9       3       9 1
@<TRIPOS>ALT_TYPE
CGenFF_4.0_ALT_TYPE_SET
CGenFF_4.0 1 CG2O4 2 CG3C41 3 CG3C41 4 OG2D1 5 OG3C51 6 HGA2 7 HGA2 8 HGA2 9 HGA2
@<TRIPOS>MOLECULE
4_lactone
 9 9 0 0 0
****
USER_CHARGES
INVALID_CHARGES
Pose:   4 Cluster:   4 Fr_nu: 4287146 TotEn:   -23.43
@<TRIPOS>ATOM
      1 C1        -52.4673    3.3134  -33.6190 C.2    1 LIG       0.04000
      2 C2        -52.5174    2.1225  -32.6450 C.3    1 LIG       0.11000
      3 C3        -51.1576    2.6574  -32.2059 C.3    1 LIG       0.08100
      4 O1        -53.1676    3.7908  -34.4826 O.2    1 LIG      -0.32000
      5 O2        -51.2510    3.7341  -33.1792 O.3    1 LIG      -0.27100
      6 H1        -53.3142    2.1875  -31.9025 H      1 LIG       0.09000
      7 H2        -52.5082    1.1469  -33.1337 H      1 LIG       0.09000
      8 H3        -51.1074    3.0414  -31.1834 H      1 LIG       0.09000
      9 H4        -50.3052    2.0037  -32.4105 H      1 LIG       0.09000
@<TRIPOS>BOND
      1       1       2 1
      2       1       4 2
      3       1       5 1
      4       2       3 1
      5       3       5 1
      6       2       6 1
      7       2       7 1
      8       3       8 1
      9       3       9 1
@<TRIPOS>ALT_TYPE
CGenFF_4.0_ALT_TYPE_SET
CGenFF_4.0 1 CG2O4 2 CG3C41 3 CG3C41 4 OG2D1 5 OG3C51 6 HGA2 7 HGA2 8 HGA2 9 HGA2
@<TRIPOS>MOLECULE
4_lactone
 9 9 0 0 0
****
USER_CHARGES
INVALID_CHARGES
Pose:   5 Cluster:   5 Fr_nu: 7300999 TotEn:   -22.91
@<TRIPOS>ATOM
      1 C1        -52.9037    2.8249  -32.6712 C.2    1 LIG       0.04000
      2 C2        -51.8989    1.6619  -32.5867 C.3    1 LIG       0.11000
      3 C3        -51.4438    2.3854  -31.3228 C.3    1 LIG       0.08100
      4 O1        -53.7949    3.1834  -33.4070 O.2    1 LIG      -0.32000
      5 O2        -52.4465    3.4173  -31.5355 O.3    1 LIG      -0.27100
      6 H1        -52.3600    0.6850  -32.4333 H      1 LIG       0.09000
      7 H2        -51.1772    1.6366  -33.4049 H      1 LIG       0.09000
      8 H3        -51.6096    1.8493  -30.3844 H      1 LIG       0.09000
      9 H4        -50.4311    2.7968  -31.3536 H      1 LIG       0.09000
@<TRIPOS>BOND
      1       1       2 1
      2       1       4 2
      3       1       5 1
      4       2       3 1
      5       3       5 1
      6       2       6 1
      7       2       7 1
      8       3       8 1
      9       3       9 1
@<TRIPOS>ALT_TYPE
CGenFF_4.0_ALT_TYPE_SET
CGenFF_4.0 1 CG2O4 2 CG3C41 3 CG3C41 4 OG2D1 5 OG3C51 6 HGA2 7 HGA2 8 HGA2 9 HGA2
@<TRIPOS>MOLECULE
4_lactone
 9 9 0 0 0
****
USER_CHARGES
INVALID_CHARGES
Pose:   6 Cluster:   6 Fr_nu: 6663512 TotEn:   -22.14
@<TRIPOS>ATOM
      1 C1        -51.7582    4.2472  -31.6220 C.2    1 LIG       0.04000
      2 C2        -51.5529    2.7728  -32.0134 C.3    1 LIG       0.11000
      3 C3        -52.3981    3.1641  -33.2220 C.3    1 LIG       0.08100
      4 O1        -51.4353    4.9846  -30.7185 O.2    1 LIG      -0.32000
      5 O2        -52.5064    4.5260  -32.7230 O.3    1 LIG      -0.27100
      6 H1        -50.5159    2.5086  -32.2262 H      1 LIG       0.09000
      7 H2        -52.0109    2.0612  -31.3245 H      1 LIG       0.09000
      8 H3        -51.8879    3.1282  -34.1884 H      1 LIG       0.09000
      9 H4        -53.3771    2.6817  -33.2889 H      1 LIG       0.09000
@<TRIPOS>BOND
      1       1       2 1
      2       1       4 2
      3       1       5 1
      4       2       3 1
      5       3       5 1
      6       2       6 1
      7       2       7 1
      8       3       8 1
      9       3       9 1
@<TRIPOS>ALT_TYPE
CGenFF_4.0_ALT_TYPE_SET
CGenFF_4.0 1 CG2O4 2 CG3C41 3 CG3C41 4 OG2D1 5 OG3C51 6 HGA2 7 HGA2 8 HGA2 9 HGA2
@<TRIPOS>MOLECULE
4_lactone
 9 9 0 0 0
****
USER_CHARGES
INVALID_CHARGES
Pose:   7 Cluster:   7 Fr_nu: 7239000 TotEn:   -20.64
@<TRIPOS>ATOM
      1 C1        -66.0934  -18.5166  -10.2708 C.2    1 LIG       0.04000
      2 C2        -67.4376  -18.5522  -11.0198 C.3    1 LIG       0.11000
      3 C3        -67.6417  -19.8367  -10.2222 C.3    1 LIG       0.08100
      4 O1        -65.1184  -17.8018  -10.2192 O.2    1 LIG      -0.32000
      5 O2        -66.3409  -19.6697   -9.5934 O.3    1 LIG      -0.27100
      6 H1        -68.1083  -17.7284  -10.7709 H      1 LIG       0.09000
      7 H2        -67.3423  -18.6745  -12.1000 H      1 LIG       0.09000
      8 H3        -68.4508  -19.8142   -9.4870 H      1 LIG       0.09000
      9 H4        -67.6876  -20.7561  -10.8124 H      1 LIG       0.09000
@<TRIPOS>BOND
      1       1       2 1
      2       1       4 2
      3       1       5 1
      4       2       3 1
      5       3       5 1
      6       2       6 1
      7       2       7 1
      8       3       8 1
      9       3       9 1
@<TRIPOS>ALT_TYPE
CGenFF_4.0_ALT_TYPE_SET
CGenFF_4.0 1 CG2O4 2 CG3C41 3 CG3C41 4 OG2D1 5 OG3C51 6 HGA2 7 HGA2 8 HGA2 9 HGA2
@<TRIPOS>MOLECULE
4_lactone
 9 9 0 0 0
****
USER_CHARGES
INVALID_CHARGES
Pose:   8 Cluster:   8 Fr_nu: 1334959 TotEn:   -18.39
@<TRIPOS>ATOM
      1 C1        -51.1077  -21.2991  -34.4578 C.2    1 LIG       0.04000
      2 C2        -51.6624  -21.9986  -35.7116 C.3    1 LIG       0.11000
      3 C3        -52.6169  -22.6412  -34.7097 C.3    1 LIG       0.08100
      4 O1        -50.2360  -20.5032  -34.1911 O.2    1 LIG      -0.32000
      5 O2        -51.9889  -21.9095  -33.6208 O.3    1 LIG      -0.27100
      6 H1        -52.1199  -21.3211  -36.4342 H      1 LIG       0.09000
      7 H2        -50.9548  -22.6751  -36.1939 H      1 LIG       0.09000
      8 H3        -53.6711  -22.3729  -34.8206 H      1 LIG       0.09000
      9 H4        -52.5094  -23.7219  -34.5822 H      1 LIG       0.09000
@<TRIPOS>BOND
      1       1       2 1
      2       1       4 2
      3       1       5 1
      4       2       3 1
      5       3       5 1
      6       2       6 1
      7       2       7 1
      8       3       8 1
      9       3       9 1
@<TRIPOS>ALT_TYPE
CGenFF_4.0_ALT_TYPE_SET
CGenFF_4.0 1 CG2O4 2 CG3C41 3 CG3C41 4 OG2D1 5 OG3C51 6 HGA2 7 HGA2 8 HGA2 9 HGA2
@<TRIPOS>MOLECULE
4_lactone
 9 9 0 0 0
****
USER_CHARGES
INVALID_CHARGES
Pose:   9 Cluster:   9 Fr_nu: 5569516 TotEn:   -18.04
@<TRIPOS>ATOM
      1 C1        -51.4023  -20.9600  -35.2414 C.2    1 LIG       0.04000
      2 C2        -51.1619  -21.8771  -36.4540 C.3    1 LIG       0.11000
      3 C3        -52.6729  -21.7481  -36.6224 C.3    1 LIG       0.08100
      4 O1        -50.7428  -20.4401  -34.3702 O.2    1 LIG      -0.32000
      5 O2        -52.7444  -20.8898  -35.4503 O.3    1 LIG      -0.27100
      6 H1        -50.5572  -21.4250  -37.2416 H      1 LIG       0.09000
      7 H2        -50.7967  -22.8721  -36.1943 H      1 LIG       0.09000
      8 H3        -53.0062  -21.2275  -37.5243 H      1 LIG       0.09000
      9 H4        -53.2436  -22.6700  -36.4807 H      1 LIG       0.09000
@<TRIPOS>BOND
      1       1       2 1
      2       1       4 2
      3       1       5 1
      4       2       3 1
      5       3       5 1
      6       2       6 1
      7       2       7 1
      8       3       8 1
      9       3       9 1
@<TRIPOS>ALT_TYPE
CGenFF_4.0_ALT_TYPE_SET
CGenFF_4.0 1 CG2O4 2 CG3C41 3 CG3C41 4 OG2D1 5 OG3C51 6 HGA2 7 HGA2 8 HGA2 9 HGA2
@<TRIPOS>MOLECULE
4_lactone
 9 9 0 0 0
****
USER_CHARGES
INVALID_CHARGES
Pose:  10 Cluster:  10 Fr_nu: 7035720 TotEn:   -18.04
@<TRIPOS>ATOM
      1 C1        -52.3258    3.7731  -33.5346 C.2    1 LIG       0.04000
      2 C2        -51.4139    3.3636  -32.3642 C.3    1 LIG       0.11000
      3 C3        -52.1380    2.0280  -32.5042 C.3    1 LIG       0.08100
      4 O1        -52.5227    4.7565  -34.2117 O.2    1 LIG      -0.32000
      5 O2        -52.9312    2.5571  -33.6026 O.3    1 LIG      -0.27100
      6 H1        -50.3508    3.3541  -32.6099 H      1 LIG       0.09000
      7 H2        -51.6031    3.9113  -31.4395 H      1 LIG       0.09000
      8 H3        -51.5192    1.1849  -32.8233 H      1 LIG       0.09000
      9 H4        -52.7664    1.7411  -31.6566 H      1 LIG       0.09000
@<TRIPOS>BOND
      1       1       2 1
      2       1       4 2
      3       1       5 1
      4       2       3 1
      5       3       5 1
      6       2       6 1
      7       2       7 1
      8       3       8 1
      9       3       9 1
@<TRIPOS>ALT_TYPE
CGenFF_4.0_ALT_TYPE_SET
CGenFF_4.0 1 CG2O4 2 CG3C41 3 CG3C41 4 OG2D1 5 OG3C51 6 HGA2 7 HGA2 8 HGA2 9 HGA2
@<TRIPOS>MOLECULE
4_lactone
 9 9 0 0 0
****
USER_CHARGES
INVALID_CHARGES
Pose:  11 Cluster:  11 Fr_nu:  73155 TotEn:   -17.45
@<TRIPOS>ATOM
      1 C1        -59.9250   -0.8709  -22.9599 C.2    1 LIG       0.04000
      2 C2        -60.5141   -2.2929  -22.9599 C.3    1 LIG       0.11000
      3 C3        -60.6882   -2.0258  -24.4520 C.3    1 LIG       0.08100
      4 O1        -59.4528   -0.0998  -22.1557 O.2    1 LIG      -0.32000
      5 O2        -60.1106   -0.6999  -24.2964 O.3    1 LIG      -0.27100
      6 H1        -59.7965   -3.0723  -22.6989 H      1 LIG       0.09000
      7 H2        -61.4362   -2.3930  -22.3850 H      1 LIG       0.09000
      8 H3        -60.0880   -2.6513  -25.1184 H      1 LIG       0.09000
      9 H4        -61.7220   -1.9748  -24.8045 H      1 LIG       0.09000
@<TRIPOS>BOND
      1       1       2 1
      2       1       4 2
      3       1       5 1
      4       2       3 1
      5       3       5 1
      6       2       6 1
      7       2       7 1
      8       3       8 1
      9       3       9 1
@<TRIPOS>ALT_TYPE
CGenFF_4.0_ALT_TYPE_SET
CGenFF_4.0 1 CG2O4 2 CG3C41 3 CG3C41 4 OG2D1 5 OG3C51 6 HGA2 7 HGA2 8 HGA2 9 HGA2
@<TRIPOS>MOLECULE
4_lactone
 9 9 0 0 0
****
USER_CHARGES
INVALID_CHARGES
Pose:  12 Cluster:  12 Fr_nu: 5918470 TotEn:   -17.12
@<TRIPOS>ATOM
      1 C1        -59.2248   -1.1921  -21.6773 C.2    1 LIG       0.04000
      2 C2        -59.6402   -2.6672  -21.8210 C.3    1 LIG       0.11000
      3 C3        -58.3906   -2.9129  -20.9807 C.3    1 LIG       0.08100
      4 O1        -59.6307   -0.1107  -22.0382 O.2    1 LIG      -0.32000
      5 O2        -58.1248   -1.4837  -20.9324 O.3    1 LIG      -0.27100
      6 H1        -60.5892   -2.9116  -21.3413 H      1 LIG       0.09000
      7 H2        -59.6045   -3.0421  -22.8452 H      1 LIG       0.09000
      8 H3        -58.5643   -3.3246  -19.9828 H      1 LIG       0.09000
      9 H4        -57.5841   -3.4548  -21.4822 H      1 LIG       0.09000
@<TRIPOS>BOND
      1       1       2 1
      2       1       4 2
      3       1       5 1
      4       2       3 1
      5       3       5 1
      6       2       6 1
      7       2       7 1
      8       3       8 1
      9       3       9 1
@<TRIPOS>ALT_TYPE
CGenFF_4.0_ALT_TYPE_SET
CGenFF_4.0 1 CG2O4 2 CG3C41 3 CG3C41 4 OG2D1 5 OG3C51 6 HGA2 7 HGA2 8 HGA2 9 HGA2
@<TRIPOS>MOLECULE
4_lactone
 9 9 0 0 0
****
USER_CHARGES
INVALID_CHARGES
Pose:  13 Cluster:  13 Fr_nu: 7638927 TotEn:   -16.41
@<TRIPOS>ATOM
      1 C1        -65.5808  -17.6071   -9.5458 C.2    1 LIG       0.04000
      2 C2        -66.8207  -17.2710  -10.3938 C.3    1 LIG       0.11000
      3 C3        -66.8791  -18.7841  -10.5810 C.3    1 LIG       0.08100
      4 O1        -64.7514  -17.0077   -8.9000 O.2    1 LIG      -0.32000
      5 O2        -65.6925  -18.9462   -9.7556 O.3    1 LIG      -0.27100
      6 H1        -67.6428  -16.8319   -9.8264 H      1 LIG       0.09000
      7 H2        -66.6023  -16.6900  -11.2912 H      1 LIG       0.09000
      8 H3        -67.7473  -19.2826  -10.1413 H      1 LIG       0.09000
      9 H4        -66.7106  -19.1400  -11.6011 H      1 LIG       0.09000
@<TRIPOS>BOND
      1       1       2 1
      2       1       4 2
      3       1       5 1
      4       2       3 1
      5       3       5 1
      6       2       6 1
      7       2       7 1
      8       3       8 1
      9       3       9 1
@<TRIPOS>ALT_TYPE
CGenFF_4.0_ALT_TYPE_SET
CGenFF_4.0 1 CG2O4 2 CG3C41 3 CG3C41 4 OG2D1 5 OG3C51 6 HGA2 7 HGA2 8 HGA2 9 HGA2
@<TRIPOS>MOLECULE
4_lactone
 9 9 0 0 0
****
USER_CHARGES
INVALID_CHARGES
Pose:  14 Cluster:  14 Fr_nu: 1484602 TotEn:   -16.27
@<TRIPOS>ATOM
      1 C1        -79.4016  -15.6575  -48.6768 C.2    1 LIG       0.04000
      2 C2        -80.6650  -14.7789  -48.7112 C.3    1 LIG       0.11000
      3 C3        -80.8007  -15.2330  -47.2609 C.3    1 LIG       0.08100
      4 O1        -78.5161  -15.9785  -49.4365 O.2    1 LIG      -0.32000
      5 O2        -79.5851  -16.0227  -47.3796 O.3    1 LIG      -0.27100
      6 H1        -80.4649  -13.7165  -48.8581 H      1 LIG       0.09000
      7 H2        -81.4373  -15.1361  -49.3944 H      1 LIG       0.09000
      8 H3        -80.6993  -14.4475  -46.5071 H      1 LIG       0.09000
      9 H4        -81.6684  -15.8616  -47.0427 H      1 LIG       0.09000
@<TRIPOS>BOND
      1       1       2 1
      2       1       4 2
      3       1       5 1
      4       2       3 1
      5       3       5 1
      6       2       6 1
      7       2       7 1
      8       3       8 1
      9       3       9 1
@<TRIPOS>ALT_TYPE
CGenFF_4.0_ALT_TYPE_SET
CGenFF_4.0 1 CG2O4 2 CG3C41 3 CG3C41 4 OG2D1 5 OG3C51 6 HGA2 7 HGA2 8 HGA2 9 HGA2
@<TRIPOS>MOLECULE
4_lactone
 9 9 0 0 0
****
USER_CHARGES
INVALID_CHARGES
Pose:  15 Cluster:  15 Fr_nu: 481751 TotEn:   -15.73
@<TRIPOS>ATOM
      1 C1        -79.0076  -16.6155  -48.2765 C.2    1 LIG       0.04000
      2 C2        -80.3005  -15.8156  -48.0362 C.3    1 LIG       0.11000
      3 C3        -79.6167  -15.4520  -46.7217 C.3    1 LIG       0.08100
      4 O1        -78.5447  -17.3266  -49.1393 O.2    1 LIG      -0.32000
      5 O2        -78.4581  -16.2520  -47.0867 O.3    1 LIG      -0.27100
      6 H1        -80.4511  -14.9918  -48.7355 H      1 LIG       0.09000
      7 H2        -81.1964  -16.4327  -47.9502 H      1 LIG       0.09000
      8 H3        -79.3559  -14.3972  -46.5993 H      1 LIG       0.09000
      9 H4        -80.0995  -15.8333  -45.8177 H      1 LIG       0.09000
@<TRIPOS>BOND
      1       1       2 1
      2       1       4 2
      3       1       5 1
      4       2       3 1
      5       3       5 1
      6       2       6 1
      7       2       7 1
      8       3       8 1
      9       3       9 1
@<TRIPOS>ALT_TYPE
CGenFF_4.0_ALT_TYPE_SET
CGenFF_4.0 1 CG2O4 2 CG3C41 3 CG3C41 4 OG2D1 5 OG3C51 6 HGA2 7 HGA2 8 HGA2 9 HGA2
@<TRIPOS>MOLECULE
4_lactone
 9 9 0 0 0
****
USER_CHARGES
INVALID_CHARGES
Pose:  16 Cluster:  16 Fr_nu: 6713599 TotEn:   -15.40
@<TRIPOS>ATOM
      1 C1        -43.5793   -0.0644  -44.3732 C.2    1 LIG       0.04000
      2 C2        -45.1172   -0.0267  -44.3195 C.3    1 LIG       0.11000
      3 C3        -44.8740    0.5580  -42.9314 C.3    1 LIG       0.08100
      4 O1        -42.7211   -0.4043  -45.1557 O.2    1 LIG      -0.32000
      5 O2        -43.4360    0.4602  -43.1266 O.3    1 LIG      -0.27100
      6 H1        -45.5719    0.6493  -45.0452 H      1 LIG       0.09000
      7 H2        -45.5878   -1.0110  -44.3440 H      1 LIG       0.09000
      8 H3        -45.1923    1.5946  -42.7916 H      1 LIG       0.09000
      9 H4        -45.2087   -0.0603  -42.0939 H      1 LIG       0.09000
@<TRIPOS>BOND
      1       1       2 1
      2       1       4 2
      3       1       5 1
      4       2       3 1
      5       3       5 1
      6       2       6 1
      7       2       7 1
      8       3       8 1
      9       3       9 1
@<TRIPOS>ALT_TYPE
CGenFF_4.0_ALT_TYPE_SET
CGenFF_4.0 1 CG2O4 2 CG3C41 3 CG3C41 4 OG2D1 5 OG3C51 6 HGA2 7 HGA2 8 HGA2 9 HGA2
@<TRIPOS>MOLECULE
4_lactone
 9 9 0 0 0
****
USER_CHARGES
INVALID_CHARGES
Pose:  17 Cluster:  17 Fr_nu: 7775869 TotEn:   -14.76
@<TRIPOS>ATOM
      1 C1        -50.5791  -25.8439  -23.0638 C.2    1 LIG       0.04000
      2 C2        -50.9802  -26.9773  -24.0249 C.3    1 LIG       0.11000
      3 C3        -51.0835  -25.8390  -25.0356 C.3    1 LIG       0.08100
      4 O1        -50.2660  -25.7282  -21.9007 O.2    1 LIG      -0.32000
      5 O2        -50.6922  -24.8789  -24.0155 O.3    1 LIG      -0.27100
      6 H1        -50.1887  -27.7051  -24.2104 H      1 LIG       0.09000
      7 H2        -51.9195  -27.4689  -23.7663 H      1 LIG       0.09000
      8 H3        -50.3637  -25.8692  -25.8582 H      1 LIG       0.09000
      9 H4        -52.0885  -25.6350  -25.4150 H      1 LIG       0.09000
@<TRIPOS>BOND
      1       1       2 1
      2       1       4 2
      3       1       5 1
      4       2       3 1
      5       3       5 1
      6       2       6 1
      7       2       7 1
      8       3       8 1
      9       3       9 1
@<TRIPOS>ALT_TYPE
CGenFF_4.0_ALT_TYPE_SET
CGenFF_4.0 1 CG2O4 2 CG3C41 3 CG3C41 4 OG2D1 5 OG3C51 6 HGA2 7 HGA2 8 HGA2 9 HGA2
@<TRIPOS>MOLECULE
4_lactone
 9 9 0 0 0
****
USER_CHARGES
INVALID_CHARGES
Pose:  18 Cluster:  18 Fr_nu: 152807 TotEn:   -14.22
@<TRIPOS>ATOM
      1 C1        -72.7236  -12.3217  -43.3003 C.2    1 LIG       0.04000
      2 C2        -73.9674  -12.1086  -44.1817 C.3    1 LIG       0.11000
      3 C3        -73.3164  -10.7568  -44.4589 C.3    1 LIG       0.08100
      4 O1        -72.2747  -13.1870  -42.5835 O.2    1 LIG      -0.32000
      5 O2        -72.2013  -11.0999  -43.5903 O.3    1 LIG      -0.27100
      6 H1        -74.0311  -12.7872  -45.0338 H      1 LIG       0.09000
      7 H2        -74.9065  -12.0782  -43.6269 H      1 LIG       0.09000
      8 H3        -72.9891  -10.5910  -45.4889 H      1 LIG       0.09000
      9 H4        -73.8622   -9.8854  -44.0867 H      1 LIG       0.09000
@<TRIPOS>BOND
      1       1       2 1
      2       1       4 2
      3       1       5 1
      4       2       3 1
      5       3       5 1
      6       2       6 1
      7       2       7 1
      8       3       8 1
      9       3       9 1
@<TRIPOS>ALT_TYPE
CGenFF_4.0_ALT_TYPE_SET
CGenFF_4.0 1 CG2O4 2 CG3C41 3 CG3C41 4 OG2D1 5 OG3C51 6 HGA2 7 HGA2 8 HGA2 9 HGA2
@<TRIPOS>MOLECULE
4_lactone
 9 9 0 0 0
****
USER_CHARGES
INVALID_CHARGES
Pose:  19 Cluster:  19 Fr_nu: 2012057 TotEn:   -13.98
@<TRIPOS>ATOM
      1 C1        -78.5267  -16.3175  -48.2302 C.2    1 LIG       0.04000
      2 C2        -78.9984  -15.5234  -46.9989 C.3    1 LIG       0.11000
      3 C3        -80.3218  -15.4832  -47.7570 C.3    1 LIG       0.08100
      4 O1        -77.5098  -16.8494  -48.6140 O.2    1 LIG      -0.32000
      5 O2        -79.7348  -16.2419  -48.8502 O.3    1 LIG      -0.27100
      6 H1        -79.0009  -16.0988  -46.0718 H      1 LIG       0.09000
      7 H2        -78.4965  -14.5632  -46.8692 H      1 LIG       0.09000
      8 H3        -81.1510  -16.0227  -47.2913 H      1 LIG       0.09000
      9 H4        -80.6475  -14.4922  -48.0851 H      1 LIG       0.09000
@<TRIPOS>BOND
      1       1       2 1
      2       1       4 2
      3       1       5 1
      4       2       3 1
      5       3       5 1
      6       2       6 1
      7       2       7 1
      8       3       8 1
      9       3       9 1
@<TRIPOS>ALT_TYPE
CGenFF_4.0_ALT_TYPE_SET
CGenFF_4.0 1 CG2O4 2 CG3C41 3 CG3C41 4 OG2D1 5 OG3C51 6 HGA2 7 HGA2 8 HGA2 9 HGA2
@<TRIPOS>MOLECULE
4_lactone
 9 9 0 0 0
****
USER_CHARGES
INVALID_CHARGES
Pose:  20 Cluster:  20 Fr_nu: 5201112 TotEn:   -13.95
@<TRIPOS>ATOM
      1 C1        -45.1145  -20.6996  -25.4833 C.2    1 LIG       0.04000
      2 C2        -45.1145  -20.0491  -26.8783 C.3    1 LIG       0.11000
      3 C3        -45.1145  -21.4983  -27.3553 C.3    1 LIG       0.08100
      4 O1        -45.1139  -20.3369  -24.3288 O.2    1 LIG      -0.32000
      5 O2        -45.1133  -21.9664  -25.9782 O.3    1 LIG      -0.27100
      6 H1        -46.0157  -19.4765  -27.1029 H      1 LIG       0.09000
      7 H2        -44.2134  -19.4758  -27.1023 H      1 LIG       0.09000
      8 H3        -46.0120  -21.8210  -27.8900 H      1 LIG       0.09000
      9 H4        -44.2159  -21.8191  -27.8894 H      1 LIG       0.09000
@<TRIPOS>BOND
      1       1       2 1
      2       1       4 2
      3       1       5 1
      4       2       3 1
      5       3       5 1
      6       2       6 1
      7       2       7 1
      8       3       8 1
      9       3       9 1
@<TRIPOS>ALT_TYPE
CGenFF_4.0_ALT_TYPE_SET
CGenFF_4.0 1 CG2O4 2 CG3C41 3 CG3C41 4 OG2D1 5 OG3C51 6 HGA2 7 HGA2 8 HGA2 9 HGA2
@<TRIPOS>MOLECULE
4_lactone
 9 9 0 0 0
****
USER_CHARGES
INVALID_CHARGES
Pose:  21 Cluster:  21 Fr_nu: 757263 TotEn:   -13.89
@<TRIPOS>ATOM
      1 C1        -73.9071  -11.9280  -47.1434 C.2    1 LIG       0.04000
      2 C2        -74.8730  -13.0169  -46.6427 C.3    1 LIG       0.11000
      3 C3        -74.9582  -13.3682  -48.1250 C.3    1 LIG       0.08100
      4 O1        -73.2403  -11.0378  -46.6666 O.2    1 LIG      -0.32000
      5 O2        -74.0312  -12.2947  -48.4472 O.3    1 LIG      -0.27100
      6 H1        -74.4053  -13.7679  -46.0041 H      1 LIG       0.09000
      7 H2        -75.7884  -12.6280  -46.1938 H      1 LIG       0.09000
      8 H3        -74.5557  -14.3458  -48.4040 H      1 LIG       0.09000
      9 H4        -75.9342  -13.2098  -48.5919 H      1 LIG       0.09000
@<TRIPOS>BOND
      1       1       2 1
      2       1       4 2
      3       1       5 1
      4       2       3 1
      5       3       5 1
      6       2       6 1
      7       2       7 1
      8       3       8 1
      9       3       9 1
@<TRIPOS>ALT_TYPE
CGenFF_4.0_ALT_TYPE_SET
CGenFF_4.0 1 CG2O4 2 CG3C41 3 CG3C41 4 OG2D1 5 OG3C51 6 HGA2 7 HGA2 8 HGA2 9 HGA2
@<TRIPOS>MOLECULE
4_lactone
 9 9 0 0 0
****
USER_CHARGES
INVALID_CHARGES
Pose:  22 Cluster:  22 Fr_nu: 7036176 TotEn:   -13.83
@<TRIPOS>ATOM
      1 C1        -51.9243    3.7090  -31.2967 C.2    1 LIG       0.04000
      2 C2        -51.8256    3.5988  -32.8288 C.3    1 LIG       0.11000
      3 C3        -51.7711    2.1023  -32.5366 C.3    1 LIG       0.08100
      4 O1        -52.0166    4.5865  -30.4685 O.2    1 LIG      -0.32000
      5 O2        -51.8695    2.3631  -31.1091 O.3    1 LIG      -0.27100
      6 H1        -52.7141    3.9459  -33.3586 H      1 LIG       0.09000
      7 H2        -50.9172    4.0337  -33.2489 H      1 LIG       0.09000
      8 H3        -52.6210    1.5176  -32.8992 H      1 LIG       0.09000
      9 H4        -50.8303    1.6062  -32.7905 H      1 LIG       0.09000
@<TRIPOS>BOND
      1       1       2 1
      2       1       4 2
      3       1       5 1
      4       2       3 1
      5       3       5 1
      6       2       6 1
      7       2       7 1
      8       3       8 1
      9       3       9 1
@<TRIPOS>ALT_TYPE
CGenFF_4.0_ALT_TYPE_SET
CGenFF_4.0 1 CG2O4 2 CG3C41 3 CG3C41 4 OG2D1 5 OG3C51 6 HGA2 7 HGA2 8 HGA2 9 HGA2
@<TRIPOS>MOLECULE
4_lactone
 9 9 0 0 0
****
USER_CHARGES
INVALID_CHARGES
Pose:  23 Cluster:  23 Fr_nu:  98998 TotEn:   -13.78
@<TRIPOS>ATOM
      1 C1        -76.8093  -12.3373  -42.2318 C.2    1 LIG       0.04000
      2 C2        -76.8091  -13.6142  -43.0912 C.3    1 LIG       0.11000
      3 C3        -75.3142  -13.3271  -43.1948 C.3    1 LIG       0.08100
      4 O1        -77.6152  -11.6702  -41.6236 O.2    1 LIG      -0.32000
      5 O2        -75.4703  -12.1412  -42.3671 O.3    1 LIG      -0.27100
      6 H1        -77.0810  -14.5188  -42.5452 H      1 LIG       0.09000
      7 H2        -77.3747  -13.5258  -44.0203 H      1 LIG       0.09000
      8 H3        -74.6568  -14.0634  -42.7244 H      1 LIG       0.09000
      9 H4        -74.9507  -13.0742  -44.1946 H      1 LIG       0.09000
@<TRIPOS>BOND
      1       1       2 1
      2       1       4 2
      3       1       5 1
      4       2       3 1
      5       3       5 1
      6       2       6 1
      7       2       7 1
      8       3       8 1
      9       3       9 1
@<TRIPOS>ALT_TYPE
CGenFF_4.0_ALT_TYPE_SET
CGenFF_4.0 1 CG2O4 2 CG3C41 3 CG3C41 4 OG2D1 5 OG3C51 6 HGA2 7 HGA2 8 HGA2 9 HGA2
@<TRIPOS>MOLECULE
4_lactone
 9 9 0 0 0
****
USER_CHARGES
INVALID_CHARGES
Pose:  24 Cluster:  24 Fr_nu: 107158 TotEn:   -13.47
@<TRIPOS>ATOM
      1 C1        -73.5864  -11.6064  -46.4023 C.2    1 LIG       0.04000
      2 C2        -74.4370  -12.0773  -45.2091 C.3    1 LIG       0.11000
      3 C3        -73.5972  -11.0607  -44.4416 C.3    1 LIG       0.08100
      4 O1        -73.4913  -11.8519  -47.5835 O.2    1 LIG      -0.32000
      5 O2        -72.8744  -10.7193  -45.6568 O.3    1 LIG      -0.27100
      6 H1        -75.4989  -11.8431  -45.2990 H      1 LIG       0.09000
      7 H2        -74.2823  -13.1227  -44.9369 H      1 LIG       0.09000
      8 H3        -74.1423  -10.2013  -44.0419 H      1 LIG       0.09000
      9 H4        -72.9308  -11.4773  -43.6814 H      1 LIG       0.09000
@<TRIPOS>BOND
      1       1       2 1
      2       1       4 2
      3       1       5 1
      4       2       3 1
      5       3       5 1
      6       2       6 1
      7       2       7 1
      8       3       8 1
      9       3       9 1
@<TRIPOS>ALT_TYPE
CGenFF_4.0_ALT_TYPE_SET
CGenFF_4.0 1 CG2O4 2 CG3C41 3 CG3C41 4 OG2D1 5 OG3C51 6 HGA2 7 HGA2 8 HGA2 9 HGA2
@<TRIPOS>MOLECULE
4_lactone
 9 9 0 0 0
****
USER_CHARGES
INVALID_CHARGES
Pose:  25 Cluster:  25 Fr_nu: 513995 TotEn:   -13.39
@<TRIPOS>ATOM
      1 C1        -74.3292  -12.5663  -47.2687 C.2    1 LIG       0.04000
      2 C2        -74.3035  -12.3440  -45.7459 C.3    1 LIG       0.11000
      3 C3        -75.7952  -12.6442  -45.8590 C.3    1 LIG       0.08100
      4 O1        -73.5419  -12.5469  -48.1875 O.2    1 LIG      -0.32000
      5 O2        -75.6644  -12.8233  -47.2965 O.3    1 LIG      -0.27100
      6 H1        -73.7125  -13.0797  -45.1981 H      1 LIG       0.09000
      7 H2        -74.0455  -11.3262  -45.4487 H      1 LIG       0.09000
      8 H3        -76.1325  -13.5608  -45.3676 H      1 LIG       0.09000
      9 H4        -76.4632  -11.8131  -45.6168 H      1 LIG       0.09000
@<TRIPOS>BOND
      1       1       2 1
      2       1       4 2
      3       1       5 1
      4       2       3 1
      5       3       5 1
      6       2       6 1
      7       2       7 1
      8       3       8 1
      9       3       9 1
@<TRIPOS>ALT_TYPE
CGenFF_4.0_ALT_TYPE_SET
CGenFF_4.0 1 CG2O4 2 CG3C41 3 CG3C41 4 OG2D1 5 OG3C51 6 HGA2 7 HGA2 8 HGA2 9 HGA2
@<TRIPOS>MOLECULE
4_lactone
 9 9 0 0 0
****
USER_CHARGES
INVALID_CHARGES
Pose:  26 Cluster:  26 Fr_nu: 141200 TotEn:   -13.27
@<TRIPOS>ATOM
      1 C1        -76.8896  -11.5153  -41.8913 C.2    1 LIG       0.04000
      2 C2        -76.4140  -12.8420  -42.5100 C.3    1 LIG       0.11000
      3 C3        -76.4697  -12.0464  -43.8107 C.3    1 LIG       0.08100
      4 O1        -77.1662  -11.0908  -40.7924 O.2    1 LIG      -0.32000
      5 O2        -76.9176  -10.8671  -43.0867 O.3    1 LIG      -0.27100
      6 H1        -75.4192  -13.1528  -42.1871 H      1 LIG       0.09000
      7 H2        -77.1334  -13.6578  -42.4216 H      1 LIG       0.09000
      8 H3        -75.5085  -11.8761  -44.3033 H      1 LIG       0.09000
      9 H4        -77.2166  -12.3802  -44.5362 H      1 LIG       0.09000
@<TRIPOS>BOND
      1       1       2 1
      2       1       4 2
      3       1       5 1
      4       2       3 1
      5       3       5 1
      6       2       6 1
      7       2       7 1
      8       3       8 1
      9       3       9 1
@<TRIPOS>ALT_TYPE
CGenFF_4.0_ALT_TYPE_SET
CGenFF_4.0 1 CG2O4 2 CG3C41 3 CG3C41 4 OG2D1 5 OG3C51 6 HGA2 7 HGA2 8 HGA2 9 HGA2
@<TRIPOS>MOLECULE
4_lactone
 9 9 0 0 0
****
USER_CHARGES
INVALID_CHARGES
Pose:  27 Cluster:  27 Fr_nu: 394937 TotEn:   -13.19
@<TRIPOS>ATOM
      1 C1        -54.1957  -10.6415  -46.6076 C.2    1 LIG       0.04000
      2 C2        -54.4610  -11.6900  -47.7028 C.3    1 LIG       0.11000
      3 C3        -54.9683  -10.4814  -48.4837 C.3    1 LIG       0.08100
      4 O1        -53.7523  -10.6185  -45.4819 O.2    1 LIG      -0.32000
      5 O2        -54.6642   -9.6098  -47.3598 O.3    1 LIG      -0.27100
      6 H1        -53.5592  -12.1627  -48.0949 H      1 LIG       0.09000
      7 H2        -55.2147  -12.4325  -47.4353 H      1 LIG       0.09000
      8 H3        -54.3880  -10.2129  -49.3707 H      1 LIG       0.09000
      9 H4        -56.0374  -10.4829  -48.7131 H      1 LIG       0.09000
@<TRIPOS>BOND
      1       1       2 1
      2       1       4 2
      3       1       5 1
      4       2       3 1
      5       3       5 1
      6       2       6 1
      7       2       7 1
      8       3       8 1
      9       3       9 1
@<TRIPOS>ALT_TYPE
CGenFF_4.0_ALT_TYPE_SET
CGenFF_4.0 1 CG2O4 2 CG3C41 3 CG3C41 4 OG2D1 5 OG3C51 6 HGA2 7 HGA2 8 HGA2 9 HGA2
@<TRIPOS>MOLECULE
4_lactone
 9 9 0 0 0
****
USER_CHARGES
INVALID_CHARGES
Pose:  28 Cluster:  28 Fr_nu: 119913 TotEn:   -12.88
@<TRIPOS>ATOM
      1 C1        -47.7279   -8.0710  -28.1420 C.2    1 LIG       0.04000
      2 C2        -48.5071   -9.2204  -27.4780 C.3    1 LIG       0.11000
      3 C3        -48.1182   -8.4993  -26.1910 C.3    1 LIG       0.08100
      4 O1        -47.4358   -7.7206  -29.2628 O.2    1 LIG      -0.32000
      5 O2        -47.4163   -7.4813  -26.9568 O.3    1 LIG      -0.27100
      6 H1        -49.5727   -9.2300  -27.7122 H      1 LIG       0.09000
      7 H2        -48.0593  -10.2048  -27.6243 H      1 LIG       0.09000
      8 H3        -48.9463   -8.0733  -25.6180 H      1 LIG       0.09000
      9 H4        -47.4386   -9.0455  -25.5312 H      1 LIG       0.09000
@<TRIPOS>BOND
      1       1       2 1
      2       1       4 2
      3       1       5 1
      4       2       3 1
      5       3       5 1
      6       2       6 1
      7       2       7 1
      8       3       8 1
      9       3       9 1
@<TRIPOS>ALT_TYPE
CGenFF_4.0_ALT_TYPE_SET
CGenFF_4.0 1 CG2O4 2 CG3C41 3 CG3C41 4 OG2D1 5 OG3C51 6 HGA2 7 HGA2 8 HGA2 9 HGA2
@<TRIPOS>MOLECULE
4_lactone
 9 9 0 0 0
****
USER_CHARGES
INVALID_CHARGES
Pose:  29 Cluster:  29 Fr_nu:  75347 TotEn:   -12.85
@<TRIPOS>ATOM
      1 C1        -76.5365  -11.7424  -42.5733 C.2    1 LIG       0.04000
      2 C2        -76.0940  -12.5265  -43.8218 C.3    1 LIG       0.11000
      3 C3        -76.8020  -13.6838  -43.1237 C.3    1 LIG       0.08100
      4 O1        -76.4390  -10.6144  -42.1461 O.2    1 LIG      -0.32000
      5 O2        -77.1483  -12.8175  -42.0079 O.3    1 LIG      -0.27100
      6 H1        -76.5523  -12.1817  -44.7500 H      1 LIG       0.09000
      7 H2        -75.0122  -12.6252  -43.9254 H      1 LIG       0.09000
      8 H3        -77.6931  -14.0673  -43.6280 H      1 LIG       0.09000
      9 H4        -76.1578  -14.5087  -42.8070 H      1 LIG       0.09000
@<TRIPOS>BOND
      1       1       2 1
      2       1       4 2
      3       1       5 1
      4       2       3 1
      5       3       5 1
      6       2       6 1
      7       2       7 1
      8       3       8 1
      9       3       9 1
@<TRIPOS>ALT_TYPE
CGenFF_4.0_ALT_TYPE_SET
CGenFF_4.0 1 CG2O4 2 CG3C41 3 CG3C41 4 OG2D1 5 OG3C51 6 HGA2 7 HGA2 8 HGA2 9 HGA2
@<TRIPOS>MOLECULE
4_lactone
 9 9 0 0 0
****
USER_CHARGES
INVALID_CHARGES
Pose:  30 Cluster:  30 Fr_nu: 140920 TotEn:   -12.65
@<TRIPOS>ATOM
      1 C1        -76.6340  -12.8420  -42.5100 C.2    1 LIG       0.04000
      2 C2        -76.5131  -14.2539  -43.1110 C.3    1 LIG       0.11000
      3 C3        -76.9954  -13.5584  -44.3805 C.3    1 LIG       0.08100
      4 O1        -76.4524  -12.3087  -41.4390 O.2    1 LIG      -0.32000
      5 O2        -77.0614  -12.2875  -43.6760 O.3    1 LIG      -0.27100
      6 H1        -75.4929  -14.6396  -43.1407 H      1 LIG       0.09000
      7 H2        -77.2009  -14.9823  -42.6785 H      1 LIG       0.09000
      8 H3        -76.2776  -13.5258  -45.2046 H      1 LIG       0.09000
      9 H4        -77.9794  -13.8682  -44.7432 H      1 LIG       0.09000
@<TRIPOS>BOND
      1       1       2 1
      2       1       4 2
      3       1       5 1
      4       2       3 1
      5       3       5 1
      6       2       6 1
      7       2       7 1
      8       3       8 1
      9       3       9 1
@<TRIPOS>ALT_TYPE
CGenFF_4.0_ALT_TYPE_SET
CGenFF_4.0 1 CG2O4 2 CG3C41 3 CG3C41 4 OG2D1 5 OG3C51 6 HGA2 7 HGA2 8 HGA2 9 HGA2
@<TRIPOS>MOLECULE
4_lactone
 9 9 0 0 0
****
USER_CHARGES
INVALID_CHARGES
Pose:  31 Cluster:  31 Fr_nu:   1255 TotEn:   -11.37
@<TRIPOS>ATOM
      1 C1        -76.7761  -11.0978  -40.9361 C.2    1 LIG       0.04000
      2 C2        -75.9155  -11.2519  -42.2029 C.3    1 LIG       0.11000
      3 C3        -77.1460  -11.9835  -42.7308 C.3    1 LIG       0.08100
      4 O1        -76.6662  -10.6049  -39.8364 O.2    1 LIG      -0.32000
      5 O2        -77.8363  -11.7616  -41.4699 O.3    1 LIG      -0.27100
      6 H1        -75.6770  -10.3088  -42.6969 H      1 LIG       0.09000
      7 H2        -75.0231  -11.8642  -42.0633 H      1 LIG       0.09000
      8 H3        -77.6633  -11.5000  -43.5641 H      1 LIG       0.09000
      9 H4        -77.0105  -13.0496  -42.9325 H      1 LIG       0.09000
@<TRIPOS>BOND
      1       1       2 1
      2       1       4 2
      3       1       5 1
      4       2       3 1
      5       3       5 1
      6       2       6 1
      7       2       7 1
      8       3       8 1
      9       3       9 1
@<TRIPOS>ALT_TYPE
CGenFF_4.0_ALT_TYPE_SET
CGenFF_4.0 1 CG2O4 2 CG3C41 3 CG3C41 4 OG2D1 5 OG3C51 6 HGA2 7 HGA2 8 HGA2 9 HGA2
@<TRIPOS>MOLECULE
4_lactone
 9 9 0 0 0
****
USER_CHARGES
INVALID_CHARGES
Pose:  32 Cluster:  32 Fr_nu: 7729757 TotEn:   -11.13
@<TRIPOS>ATOM
      1 C1        -50.0798  -25.3783  -23.8339 C.2    1 LIG       0.04000
      2 C2        -49.0390  -26.4259  -24.2680 C.3    1 LIG       0.11000
      3 C3        -48.9379  -25.5460  -25.5103 C.3    1 LIG       0.08100
      4 O1        -50.8043  -25.1789  -22.8854 O.2    1 LIG      -0.32000
      5 O2        -49.9398  -24.6414  -24.9685 O.3    1 LIG      -0.27100
      6 H1        -48.1495  -26.4582  -23.6368 H      1 LIG       0.09000
      7 H2        -49.4508  -27.4240  -24.4256 H      1 LIG       0.09000
      8 H3        -47.9783  -25.0431  -25.6578 H      1 LIG       0.09000
      9 H4        -49.2750  -26.0065  -26.4431 H      1 LIG       0.09000
@<TRIPOS>BOND
      1       1       2 1
      2       1       4 2
      3       1       5 1
      4       2       3 1
      5       3       5 1
      6       2       6 1
      7       2       7 1
      8       3       8 1
      9       3       9 1
@<TRIPOS>ALT_TYPE
CGenFF_4.0_ALT_TYPE_SET
CGenFF_4.0 1 CG2O4 2 CG3C41 3 CG3C41 4 OG2D1 5 OG3C51 6 HGA2 7 HGA2 8 HGA2 9 HGA2
@<TRIPOS>MOLECULE
4_lactone
 9 9 0 0 0
****
USER_CHARGES
INVALID_CHARGES
Pose:  33 Cluster:  33 Fr_nu: 152511 TotEn:   -11.02
@<TRIPOS>ATOM
      1 C1        -77.0376  -11.9005  -41.3515 C.2    1 LIG       0.04000
      2 C2        -76.9304  -12.3815  -42.8097 C.3    1 LIG       0.11000
      3 C3        -75.4604  -12.5723  -42.4485 C.3    1 LIG       0.08100
      4 O1        -77.8988  -11.4877  -40.6083 O.2    1 LIG      -0.32000
      5 O2        -75.7153  -12.0936  -41.0989 O.3    1 LIG      -0.27100
      6 H1        -77.4889  -13.2950  -43.0197 H      1 LIG       0.09000
      7 H2        -77.1406  -11.6081  -43.5503 H      1 LIG       0.09000
      8 H3        -75.1027  -13.6055  -42.4490 H      1 LIG       0.09000
      9 H4        -74.7566  -11.9244  -42.9783 H      1 LIG       0.09000
@<TRIPOS>BOND
      1       1       2 1
      2       1       4 2
      3       1       5 1
      4       2       3 1
      5       3       5 1
      6       2       6 1
      7       2       7 1
      8       3       8 1
      9       3       9 1
@<TRIPOS>ALT_TYPE
CGenFF_4.0_ALT_TYPE_SET
CGenFF_4.0 1 CG2O4 2 CG3C41 3 CG3C41 4 OG2D1 5 OG3C51 6 HGA2 7 HGA2 8 HGA2 9 HGA2
@<TRIPOS>MOLECULE
4_lactone
 9 9 0 0 0
****
USER_CHARGES
INVALID_CHARGES
Pose:  34 Cluster:  34 Fr_nu: 186207 TotEn:   -10.77
@<TRIPOS>ATOM
      1 C1        -76.9683  -12.2951  -43.4432 C.2    1 LIG       0.04000
      2 C2        -76.5000  -13.7321  -43.1522 C.3    1 LIG       0.11000
      3 C3        -76.1105  -13.7110  -44.6272 C.3    1 LIG       0.08100
      4 O1        -77.4800  -11.3822  -42.8356 O.2    1 LIG      -0.32000
      5 O2        -76.5978  -12.3461  -44.7508 O.3    1 LIG      -0.27100
      6 H1        -75.6719  -13.7962  -42.4445 H      1 LIG       0.09000
      7 H2        -77.3058  -14.4174  -42.8840 H      1 LIG       0.09000
      8 H3        -75.0390  -13.7769  -44.8352 H      1 LIG       0.09000
      9 H4        -76.6674  -14.3963  -45.2720 H      1 LIG       0.09000
@<TRIPOS>BOND
      1       1       2 1
      2       1       4 2
      3       1       5 1
      4       2       3 1
      5       3       5 1
      6       2       6 1
      7       2       7 1
      8       3       8 1
      9       3       9 1
@<TRIPOS>ALT_TYPE
CGenFF_4.0_ALT_TYPE_SET
CGenFF_4.0 1 CG2O4 2 CG3C41 3 CG3C41 4 OG2D1 5 OG3C51 6 HGA2 7 HGA2 8 HGA2 9 HGA2
@<TRIPOS>MOLECULE
4_lactone
 9 9 0 0 0
****
USER_CHARGES
INVALID_CHARGES
Pose:  35 Cluster:  35 Fr_nu: 267022 TotEn:   -10.53
@<TRIPOS>ATOM
      1 C1        -76.2478  -12.1434  -41.6243 C.2    1 LIG       0.04000
      2 C2        -75.1981  -12.9903  -42.3658 C.3    1 LIG       0.11000
      3 C3        -76.2030  -12.9059  -43.5108 C.3    1 LIG       0.08100
      4 O1        -76.3818  -11.6446  -40.5299 O.2    1 LIG      -0.32000
      5 O2        -77.0977  -12.1097  -42.6855 O.3    1 LIG      -0.27100
      6 H1        -74.2485  -12.4789  -42.5304 H      1 LIG       0.09000
      7 H2        -75.0460  -13.9836  -41.9403 H      1 LIG       0.09000
      8 H3        -75.8699  -12.3531  -44.3935 H      1 LIG       0.09000
      9 H4        -76.6638  -13.8529  -43.8048 H      1 LIG       0.09000
@<TRIPOS>BOND
      1       1       2 1
      2       1       4 2
      3       1       5 1
      4       2       3 1
      5       3       5 1
      6       2       6 1
      7       2       7 1
      8       3       8 1
      9       3       9 1
@<TRIPOS>ALT_TYPE
CGenFF_4.0_ALT_TYPE_SET
CGenFF_4.0 1 CG2O4 2 CG3C41 3 CG3C41 4 OG2D1 5 OG3C51 6 HGA2 7 HGA2 8 HGA2 9 HGA2
@<TRIPOS>MOLECULE
4_lactone
 9 9 0 0 0
****
USER_CHARGES
INVALID_CHARGES
Pose:  36 Cluster:  36 Fr_nu: 228505 TotEn:   -10.47
@<TRIPOS>ATOM
      1 C1        -75.8991  -11.9358  -42.0682 C.2    1 LIG       0.04000
      2 C2        -76.3188  -12.3633  -43.4861 C.3    1 LIG       0.11000
      3 C3        -75.1262  -13.3065  -43.3591 C.3    1 LIG       0.08100
      4 O1        -76.2715  -11.1520  -41.2248 O.2    1 LIG      -0.32000
      5 O2        -74.8504  -12.8006  -42.0236 O.3    1 LIG      -0.27100
      6 H1        -77.2980  -12.8420  -43.5356 H      1 LIG       0.09000
      7 H2        -76.2231  -11.5757  -44.2353 H      1 LIG       0.09000
      8 H3        -75.3654  -14.3733  -43.3447 H      1 LIG       0.09000
      9 H4        -74.2952  -13.1108  -44.0424 H      1 LIG       0.09000
@<TRIPOS>BOND
      1       1       2 1
      2       1       4 2
      3       1       5 1
      4       2       3 1
      5       3       5 1
      6       2       6 1
      7       2       7 1
      8       3       8 1
      9       3       9 1
@<TRIPOS>ALT_TYPE
CGenFF_4.0_ALT_TYPE_SET
CGenFF_4.0 1 CG2O4 2 CG3C41 3 CG3C41 4 OG2D1 5 OG3C51 6 HGA2 7 HGA2 8 HGA2 9 HGA2
@<TRIPOS>MOLECULE
4_lactone
 9 9 0 0 0
****
USER_CHARGES
INVALID_CHARGES
Pose:  37 Cluster:  37 Fr_nu: 162866 TotEn:    -8.22
@<TRIPOS>ATOM
      1 C1        -76.6488  -11.8479  -42.9656 C.2    1 LIG       0.04000
      2 C2        -75.6643  -12.3201  -44.0505 C.3    1 LIG       0.11000
      3 C3        -75.0713  -13.1326  -42.9032 C.3    1 LIG       0.08100
      4 O1        -77.6013  -11.1059  -42.8858 O.2    1 LIG      -0.32000
      5 O2        -76.0692  -12.5978  -41.9901 O.3    1 LIG      -0.27100
      6 H1        -76.1275  -12.8990  -44.8510 H      1 LIG       0.09000
      7 H2        -75.0282  -11.5283  -44.4496 H      1 LIG       0.09000
      8 H3        -75.1540  -14.2186  -42.9997 H      1 LIG       0.09000
      9 H4        -74.0587  -12.8521  -42.6008 H      1 LIG       0.09000
@<TRIPOS>BOND
      1       1       2 1
      2       1       4 2
      3       1       5 1
      4       2       3 1
      5       3       5 1
      6       2       6 1
      7       2       7 1
      8       3       8 1
      9       3       9 1
@<TRIPOS>ALT_TYPE
CGenFF_4.0_ALT_TYPE_SET
CGenFF_4.0 1 CG2O4 2 CG3C41 3 CG3C41 4 OG2D1 5 OG3C51 6 HGA2 7 HGA2 8 HGA2 9 HGA2
@<TRIPOS>MOLECULE
4_lactone
 9 9 0 0 0
****
USER_CHARGES
INVALID_CHARGES
Pose:  38 Cluster:  38 Fr_nu: 107907 TotEn:    -7.73
@<TRIPOS>ATOM
      1 C1        -75.2704  -11.3652  -42.8919 C.2    1 LIG       0.04000
      2 C2        -74.1521  -11.5012  -43.9408 C.3    1 LIG       0.11000
      3 C3        -73.8313  -12.7776  -43.1689 C.3    1 LIG       0.08100
      4 O1        -76.1623  -10.5895  -42.6328 O.2    1 LIG      -0.32000
      5 O2        -74.9282  -12.5147  -42.2506 O.3    1 LIG      -0.27100
      6 H1        -74.5127  -11.6424  -44.9608 H      1 LIG       0.09000
      7 H2        -73.3974  -10.7145  -43.8915 H      1 LIG       0.09000
      8 H3        -73.9794  -13.7122  -43.7167 H      1 LIG       0.09000
      9 H4        -72.8679  -12.7866  -42.6519 H      1 LIG       0.09000
@<TRIPOS>BOND
      1       1       2 1
      2       1       4 2
      3       1       5 1
      4       2       3 1
      5       3       5 1
      6       2       6 1
      7       2       7 1
      8       3       8 1
      9       3       9 1
@<TRIPOS>ALT_TYPE
CGenFF_4.0_ALT_TYPE_SET
CGenFF_4.0 1 CG2O4 2 CG3C41 3 CG3C41 4 OG2D1 5 OG3C51 6 HGA2 7 HGA2 8 HGA2 9 HGA2
@<TRIPOS>MOLECULE
4_lactone
 9 9 0 0 0
****
USER_CHARGES
INVALID_CHARGES
Pose:  39 Cluster:  39 Fr_nu: 7814055 TotEn:    -4.09
@<TRIPOS>ATOM
      1 C1        -51.5071  -25.4709  -23.7187 C.2    1 LIG       0.04000
      2 C2        -52.5904  -26.5572  -23.8441 C.3    1 LIG       0.11000
      3 C3        -52.9954  -25.7556  -25.0775 C.3    1 LIG       0.08100
      4 O1        -50.5924  -25.2038  -22.9730 O.2    1 LIG      -0.32000
      5 O2        -51.9232  -24.8048  -24.8291 O.3    1 LIG      -0.27100
      6 H1        -52.1985  -27.5571  -24.0366 H      1 LIG       0.09000
      7 H2        -53.3112  -26.5639  -23.0248 H      1 LIG       0.09000
      8 H3        -52.8682  -26.2654  -26.0365 H      1 LIG       0.09000
      9 H4        -53.9770  -25.2764  -25.0272 H      1 LIG       0.09000
@<TRIPOS>BOND
      1       1       2 1
      2       1       4 2
      3       1       5 1
      4       2       3 1
      5       3       5 1
      6       2       6 1
      7       2       7 1
      8       3       8 1
      9       3       9 1
@<TRIPOS>ALT_TYPE
CGenFF_4.0_ALT_TYPE_SET
CGenFF_4.0 1 CG2O4 2 CG3C41 3 CG3C41 4 OG2D1 5 OG3C51 6 HGA2 7 HGA2 8 HGA2 9 HGA2
@<TRIPOS>MOLECULE
4_lactone
 9 9 0 0 0
****
USER_CHARGES
INVALID_CHARGES
Pose:  40 Cluster:  40 Fr_nu: 7742332 TotEn:    -2.64
@<TRIPOS>ATOM
      1 C1        -43.1053   -0.6187  -45.2918 C.2    1 LIG       0.04000
      2 C2        -44.4382   -0.6358  -46.0615 C.3    1 LIG       0.11000
      3 C3        -44.9119    0.2329  -44.9001 C.3    1 LIG       0.08100
      4 O1        -41.9927   -1.0764  -45.4224 O.2    1 LIG      -0.32000
      5 O2        -43.5945    0.1578  -44.2881 O.3    1 LIG      -0.27100
      6 H1        -44.3971   -0.1441  -47.0346 H      1 LIG       0.09000
      7 H2        -44.8979   -1.6228  -46.1340 H      1 LIG       0.09000
      8 H3        -45.1793    1.2617  -45.1564 H      1 LIG       0.09000
      9 H4        -45.6783   -0.2125  -44.2598 H      1 LIG       0.09000
@<TRIPOS>BOND
      1       1       2 1
      2       1       4 2
      3       1       5 1
      4       2       3 1
      5       3       5 1
      6       2       6 1
      7       2       7 1
      8       3       8 1
      9       3       9 1
@<TRIPOS>ALT_TYPE
CGenFF_4.0_ALT_TYPE_SET
CGenFF_4.0 1 CG2O4 2 CG3C41 3 CG3C41 4 OG2D1 5 OG3C51 6 HGA2 7 HGA2 8 HGA2 9 HGA2
@<TRIPOS>MOLECULE
pyridine
 11 11 0 0 0
****
USER_CHARGES
INVALID_CHARGES
Pose:   1 Cluster:   1 Fr_nu:  35848 TotEn:   -13.61
@<TRIPOS>ATOM
      1 C1        -75.0452  -13.3347  -43.6043 C.ar   1 LIG      -0.11300
      2 C2        -74.3278  -12.1878  -43.9253 C.ar   1 LIG      -0.11700
      3 C3        -76.2266  -13.2287  -42.8787 C.ar   1 LIG      -0.11700
      4 C4        -74.8303  -10.9683  -43.5007 C.ar   1 LIG       0.17700
      5 C5        -76.6439  -11.9627  -42.5007 C.ar   1 LIG       0.17700
      6 N1        -75.9739  -10.8257  -42.7941 N.ar   1 LIG      -0.60000
      7 H1        -74.6840  -14.3094  -43.9184 H      1 LIG       0.11500
      8 H2        -73.4047  -12.2464  -44.4903 H      1 LIG       0.11500
      9 H3        -76.8020  -14.1092  -42.6167 H      1 LIG       0.11500
     10 H4        -74.3076  -10.0445  -43.7255 H      1 LIG       0.12400
     11 H5        -77.5583  -11.8254  -41.9328 H      1 LIG       0.12400
@<TRIPOS>BOND
      1       1       2 ar
      2       1       3 ar
      3       2       4 ar
      4       3       5 ar
      5       4       6 ar
      6       5       6 ar
      7       1       7 1
      8       2       8 1
      9       3       9 1
     10       4      10 1
     11       5      11 1
@<TRIPOS>ALT_TYPE
CGenFF_4.0_ALT_TYPE_SET
CGenFF_4.0 1 CG2R61 2 CG2R61 3 CG2R61 4 CG2R61 5 CG2R61 6 NG2R60 7 HGR61 8 HGR61 9 HGR61 10 HGR62 11 HGR62
@<TRIPOS>MOLECULE
pyridine
 11 11 0 0 0
****
USER_CHARGES
INVALID_CHARGES
Pose:   2 Cluster:   2 Fr_nu:  49391 TotEn:   -13.38
@<TRIPOS>ATOM
      1 C1        -74.7146  -12.2692  -44.6494 C.ar   1 LIG      -0.11300
      2 C2        -75.1232  -12.9769  -45.7743 C.ar   1 LIG      -0.11700
      3 C3        -73.7371  -11.2877  -44.7696 C.ar   1 LIG      -0.11700
      4 C4        -74.5280  -12.6678  -46.9867 C.ar   1 LIG       0.17700
      5 C5        -73.2037  -11.0543  -46.0269 C.ar   1 LIG       0.17700
      6 N1        -73.5753  -11.7214  -47.1425 N.ar   1 LIG      -0.60000
      7 H1        -75.1566  -12.4825  -43.6808 H      1 LIG       0.11500
      8 H2        -75.8837  -13.7459  -45.7043 H      1 LIG       0.11500
      9 H3        -73.4027  -10.7238  -43.9062 H      1 LIG       0.11500
     10 H4        -74.8118  -13.1916  -47.8934 H      1 LIG       0.12400
     11 H5        -72.4377  -10.3000  -46.1744 H      1 LIG       0.12400
@<TRIPOS>BOND
      1       1       2 ar
      2       1       3 ar
      3       2       4 ar
      4       3       5 ar
      5       4       6 ar
      6       5       6 ar
      7       1       7 1
      8       2       8 1
      9       3       9 1
     10       4      10 1
     11       5      11 1
@<TRIPOS>ALT_TYPE
CGenFF_4.0_ALT_TYPE_SET
CGenFF_4.0 1 CG2R61 2 CG2R61 3 CG2R61 4 CG2R61 5 CG2R61 6 NG2R60 7 HGR61 8 HGR61 9 HGR61 10 HGR62 11 HGR62
@<TRIPOS>MOLECULE
pyridine
 11 11 0 0 0
****
USER_CHARGES
INVALID_CHARGES
Pose:   3 Cluster:   3 Fr_nu: 325213 TotEn:   -13.04
@<TRIPOS>ATOM
      1 C1        -79.6790  -14.9251  -47.7158 C.ar   1 LIG      -0.11300
      2 C2        -79.7836  -14.7006  -49.0840 C.ar   1 LIG      -0.11700
      3 C3        -78.8547  -15.9408  -47.2447 C.ar   1 LIG      -0.11700
      4 C4        -79.0491  -15.5130  -49.9326 C.ar   1 LIG       0.17700
      5 C5        -78.1619  -16.6980  -48.1756 C.ar   1 LIG       0.17700
      6 N1        -78.2381  -16.5095  -49.5122 N.ar   1 LIG      -0.60000
      7 H1        -80.2395  -14.3101  -47.0181 H      1 LIG       0.11500
      8 H2        -80.4197  -13.9144  -49.4737 H      1 LIG       0.11500
      9 H3        -78.7581  -16.1343  -46.1824 H      1 LIG       0.11500
     10 H4        -79.0966  -15.3784  -51.0081 H      1 LIG       0.12400
     11 H5        -77.5061  -17.5029  -47.8602 H      1 LIG       0.12400
@<TRIPOS>BOND
      1       1       2 ar
      2       1       3 ar
      3       2       4 ar
      4       3       5 ar
      5       4       6 ar
      6       5       6 ar
      7       1       7 1
      8       2       8 1
      9       3       9 1
     10       4      10 1
     11       5      11 1
@<TRIPOS>ALT_TYPE
CGenFF_4.0_ALT_TYPE_SET
CGenFF_4.0 1 CG2R61 2 CG2R61 3 CG2R61 4 CG2R61 5 CG2R61 6 NG2R60 7 HGR61 8 HGR61 9 HGR61 10 HGR62 11 HGR62
@<TRIPOS>MOLECULE
pyridine
 11 11 0 0 0
****
USER_CHARGES
INVALID_CHARGES
Pose:   4 Cluster:   4 Fr_nu: 4166092 TotEn:   -12.82
@<TRIPOS>ATOM
      1 C1        -60.7824   -2.3751  -24.0762 C.ar   1 LIG      -0.11300
      2 C2        -61.2061   -1.0881  -24.3882 C.ar   1 LIG      -0.11700
      3 C3        -59.9970   -2.5884  -22.9489 C.ar   1 LIG      -0.11700
      4 C4        -60.8202   -0.0566  -23.5473 C.ar   1 LIG       0.17700
      5 C5        -59.6650   -1.4897  -22.1726 C.ar   1 LIG       0.17700
      6 N1        -60.0578   -0.2248  -22.4437 N.ar   1 LIG      -0.60000
      7 H1        -61.0633   -3.2103  -24.7108 H      1 LIG       0.11500
      8 H2        -61.8191   -0.8984  -25.2615 H      1 LIG       0.11500
      9 H3        -59.6548   -3.5830  -22.6866 H      1 LIG       0.11500
     10 H4        -61.1245    0.9654  -23.7475 H      1 LIG       0.12400
     11 H5        -59.0537   -1.6019  -21.2832 H      1 LIG       0.12400
@<TRIPOS>BOND
      1       1       2 ar
      2       1       3 ar
      3       2       4 ar
      4       3       5 ar
      5       4       6 ar
      6       5       6 ar
      7       1       7 1
      8       2       8 1
      9       3       9 1
     10       4      10 1
     11       5      11 1
@<TRIPOS>ALT_TYPE
CGenFF_4.0_ALT_TYPE_SET
CGenFF_4.0 1 CG2R61 2 CG2R61 3 CG2R61 4 CG2R61 5 CG2R61 6 NG2R60 7 HGR61 8 HGR61 9 HGR61 10 HGR62 11 HGR62
@<TRIPOS>MOLECULE
pyridine
 11 11 0 0 0
****
USER_CHARGES
INVALID_CHARGES
Pose:   5 Cluster:   5 Fr_nu: 151928 TotEn:   -12.76
@<TRIPOS>ATOM
      1 C1        -75.1590  -13.0543  -44.6588 C.ar   1 LIG      -0.11300
      2 C2        -74.6768  -13.2970  -43.3775 C.ar   1 LIG      -0.11700
      3 C3        -74.5989  -12.0387  -45.4256 C.ar   1 LIG      -0.11700
      4 C4        -73.6412  -12.5023  -42.9129 C.ar   1 LIG       0.17700
      5 C5        -73.5670  -11.3001  -44.8693 C.ar   1 LIG       0.17700
      6 N1        -73.0719  -11.5065  -43.6283 N.ar   1 LIG      -0.60000
      7 H1        -75.9703  -13.6551  -45.0588 H      1 LIG       0.11500
      8 H2        -75.0979  -14.0834  -42.7621 H      1 LIG       0.11500
      9 H3        -74.9591  -11.8313  -46.4268 H      1 LIG       0.11500
     10 H4        -73.2301  -12.6514  -41.9200 H      1 LIG       0.12400
     11 H5        -73.0962  -10.4961  -45.4256 H      1 LIG       0.12400
@<TRIPOS>BOND
      1       1       2 ar
      2       1       3 ar
      3       2       4 ar
      4       3       5 ar
      5       4       6 ar
      6       5       6 ar
      7       1       7 1
      8       2       8 1
      9       3       9 1
     10       4      10 1
     11       5      11 1
@<TRIPOS>ALT_TYPE
CGenFF_4.0_ALT_TYPE_SET
CGenFF_4.0 1 CG2R61 2 CG2R61 3 CG2R61 4 CG2R61 5 CG2R61 6 NG2R60 7 HGR61 8 HGR61 9 HGR61 10 HGR62 11 HGR62
@<TRIPOS>MOLECULE
pyridine
 11 11 0 0 0
****
USER_CHARGES
INVALID_CHARGES
Pose:   6 Cluster:   6 Fr_nu: 3678842 TotEn:   -12.03
@<TRIPOS>ATOM
      1 C1        -52.2270    2.2140  -32.3942 C.ar   1 LIG      -0.11300
      2 C2        -50.9470    2.7351  -32.2417 C.ar   1 LIG      -0.11700
      3 C3        -53.1649    2.9010  -33.1568 C.ar   1 LIG      -0.11700
      4 C4        -50.6572    3.9370  -32.8672 C.ar   1 LIG       0.17700
      5 C5        -52.7760    4.0957  -33.7411 C.ar   1 LIG       0.17700
      6 N1        -51.5419    4.6333  -33.6155 N.ar   1 LIG      -0.60000
      7 H1        -52.4933    1.2746  -31.9191 H      1 LIG       0.11500
      8 H2        -50.1997    2.2167  -31.6522 H      1 LIG       0.11500
      9 H3        -54.1689    2.5140  -33.2890 H      1 LIG       0.11500
     10 H4        -49.6732    4.3853  -32.7785 H      1 LIG       0.12400
     11 H5        -53.4701    4.6709  -34.3451 H      1 LIG       0.12400
@<TRIPOS>BOND
      1       1       2 ar
      2       1       3 ar
      3       2       4 ar
      4       3       5 ar
      5       4       6 ar
      6       5       6 ar
      7       1       7 1
      8       2       8 1
      9       3       9 1
     10       4      10 1
     11       5      11 1
@<TRIPOS>ALT_TYPE
CGenFF_4.0_ALT_TYPE_SET
CGenFF_4.0 1 CG2R61 2 CG2R61 3 CG2R61 4 CG2R61 5 CG2R61 6 NG2R60 7 HGR61 8 HGR61 9 HGR61 10 HGR62 11 HGR62
@<TRIPOS>MOLECULE
pyridine
 11 11 0 0 0
****
USER_CHARGES
INVALID_CHARGES
Pose:   7 Cluster:   7 Fr_nu: 4380964 TotEn:   -11.78
@<TRIPOS>ATOM
      1 C1        -51.8331  -27.2816  -25.1908 C.ar   1 LIG      -0.11300
      2 C2        -50.5974  -27.3155  -24.5545 C.ar   1 LIG      -0.11700
      3 C3        -52.5711  -26.1032  -25.2018 C.ar   1 LIG      -0.11700
      4 C4        -50.1477  -26.1534  -23.9486 C.ar   1 LIG       0.17700
      5 C5        -52.0332  -24.9954  -24.5668 C.ar   1 LIG       0.17700
      6 N1        -50.8363  -24.9901  -23.9383 N.ar   1 LIG      -0.60000
      7 H1        -52.2207  -28.1721  -25.6767 H      1 LIG       0.11500
      8 H2        -50.0048  -28.2227  -24.5336 H      1 LIG       0.11500
      9 H3        -53.5370  -26.0537  -25.6913 H      1 LIG       0.11500
     10 H4        -49.1903  -26.1283  -23.4389 H      1 LIG       0.12400
     11 H5        -52.5690  -24.0521  -24.5459 H      1 LIG       0.12400
@<TRIPOS>BOND
      1       1       2 ar
      2       1       3 ar
      3       2       4 ar
      4       3       5 ar
      5       4       6 ar
      6       5       6 ar
      7       1       7 1
      8       2       8 1
      9       3       9 1
     10       4      10 1
     11       5      11 1
@<TRIPOS>ALT_TYPE
CGenFF_4.0_ALT_TYPE_SET
CGenFF_4.0 1 CG2R61 2 CG2R61 3 CG2R61 4 CG2R61 5 CG2R61 6 NG2R60 7 HGR61 8 HGR61 9 HGR61 10 HGR62 11 HGR62
@<TRIPOS>MOLECULE
pyridine
 11 11 0 0 0
****
USER_CHARGES
INVALID_CHARGES
Pose:   8 Cluster:   8 Fr_nu: 265783 TotEn:   -11.77
@<TRIPOS>ATOM
      1 C1        -75.4436  -12.8108  -41.8573 C.ar   1 LIG      -0.11300
      2 C2        -75.9052  -11.8184  -40.9998 C.ar   1 LIG      -0.11700
      3 C3        -76.1406  -13.0902  -43.0275 C.ar   1 LIG      -0.11700
      4 C4        -77.0596  -11.1396  -41.3552 C.ar   1 LIG       0.17700
      5 C5        -77.2846  -12.3547  -43.2920 C.ar   1 LIG       0.17700
      6 N1        -77.7638  -11.3831  -42.4832 N.ar   1 LIG      -0.60000
      7 H1        -74.5427  -13.3660  -41.6137 H      1 LIG       0.11500
      8 H2        -75.3779  -11.5835  -40.0825 H      1 LIG       0.11500
      9 H3        -75.7996  -13.8598  -43.7104 H      1 LIG       0.11500
     10 H4        -77.4607  -10.3570  -40.7198 H      1 LIG       0.12400
     11 H5        -77.8652  -12.5340  -44.1910 H      1 LIG       0.12400
@<TRIPOS>BOND
      1       1       2 ar
      2       1       3 ar
      3       2       4 ar
      4       3       5 ar
      5       4       6 ar
      6       5       6 ar
      7       1       7 1
      8       2       8 1
      9       3       9 1
     10       4      10 1
     11       5      11 1
@<TRIPOS>ALT_TYPE
CGenFF_4.0_ALT_TYPE_SET
CGenFF_4.0 1 CG2R61 2 CG2R61 3 CG2R61 4 CG2R61 5 CG2R61 6 NG2R60 7 HGR61 8 HGR61 9 HGR61 10 HGR62 11 HGR62
@<TRIPOS>MOLECULE
pyridine
 11 11 0 0 0
****
USER_CHARGES
INVALID_CHARGES
Pose:   9 Cluster:   9 Fr_nu: 190824 TotEn:   -11.71
@<TRIPOS>ATOM
      1 C1        -74.7298  -12.6377  -45.1079 C.ar   1 LIG      -0.11300
      2 C2        -75.6649  -12.9240  -44.1196 C.ar   1 LIG      -0.11700
      3 C3        -73.9158  -11.5174  -44.9833 C.ar   1 LIG      -0.11700
      4 C4        -75.7460  -12.0655  -43.0352 C.ar   1 LIG       0.17700
      5 C5        -74.0753  -10.7216  -43.8604 C.ar   1 LIG       0.17700
      6 N1        -74.9726  -10.9676  -42.8795 N.ar   1 LIG      -0.60000
      7 H1        -74.6360  -13.2860  -45.9739 H      1 LIG       0.11500
      8 H2        -76.3096  -13.7919  -44.1956 H      1 LIG       0.11500
      9 H3        -73.1802  -11.2743  -45.7417 H      1 LIG       0.11500
     10 H4        -76.4595  -12.2450  -42.2378 H      1 LIG       0.12400
     11 H5        -73.4657   -9.8357  -43.7157 H      1 LIG       0.12400
@<TRIPOS>BOND
      1       1       2 ar
      2       1       3 ar
      3       2       4 ar
      4       3       5 ar
      5       4       6 ar
      6       5       6 ar
      7       1       7 1
      8       2       8 1
      9       3       9 1
     10       4      10 1
     11       5      11 1
@<TRIPOS>ALT_TYPE
CGenFF_4.0_ALT_TYPE_SET
CGenFF_4.0 1 CG2R61 2 CG2R61 3 CG2R61 4 CG2R61 5 CG2R61 6 NG2R60 7 HGR61 8 HGR61 9 HGR61 10 HGR62 11 HGR62
@<TRIPOS>MOLECULE
pyridine
 11 11 0 0 0
****
USER_CHARGES
INVALID_CHARGES
Pose:  10 Cluster:  10 Fr_nu: 239692 TotEn:   -11.65
@<TRIPOS>ATOM
      1 C1        -80.4261  -14.5993  -48.5719 C.ar   1 LIG      -0.11300
      2 C2        -80.6635  -14.8527  -47.2256 C.ar   1 LIG      -0.11700
      3 C3        -79.3240  -15.1714  -49.1975 C.ar   1 LIG      -0.11700
      4 C4        -79.7759  -15.6785  -46.5547 C.ar   1 LIG       0.17700
      5 C5        -78.4962  -15.9827  -48.4383 C.ar   1 LIG       0.17700
      6 N1        -78.6945  -16.2520  -47.1284 N.ar   1 LIG      -0.60000
      7 H1        -81.0984  -13.9566  -49.1324 H      1 LIG       0.11500
      8 H2        -81.5164  -14.4179  -46.7175 H      1 LIG       0.11500
      9 H3        -79.1190  -14.9873  -50.2459 H      1 LIG       0.11500
     10 H4        -79.9170  -15.9067  -45.5034 H      1 LIG       0.12400
     11 H5        -77.6227  -16.4524  -48.8784 H      1 LIG       0.12400
@<TRIPOS>BOND
      1       1       2 ar
      2       1       3 ar
      3       2       4 ar
      4       3       5 ar
      5       4       6 ar
      6       5       6 ar
      7       1       7 1
      8       2       8 1
      9       3       9 1
     10       4      10 1
     11       5      11 1
@<TRIPOS>ALT_TYPE
CGenFF_4.0_ALT_TYPE_SET
CGenFF_4.0 1 CG2R61 2 CG2R61 3 CG2R61 4 CG2R61 5 CG2R61 6 NG2R60 7 HGR61 8 HGR61 9 HGR61 10 HGR62 11 HGR62
@<TRIPOS>MOLECULE
pyridine
 11 11 0 0 0
****
USER_CHARGES
INVALID_CHARGES
Pose:  11 Cluster:  11 Fr_nu:  85468 TotEn:   -11.56
@<TRIPOS>ATOM
      1 C1        -79.7762  -14.8236  -48.7065 C.ar   1 LIG      -0.11300
      2 C2        -80.2109  -14.6869  -50.0200 C.ar   1 LIG      -0.11700
      3 C3        -78.9807  -15.9077  -48.3526 C.ar   1 LIG      -0.11700
      4 C4        -79.8258  -15.6539  -50.9346 C.ar   1 LIG       0.17700
      5 C5        -78.6509  -16.8202  -49.3417 C.ar   1 LIG       0.17700
      6 N1        -79.0543  -16.7208  -50.6282 N.ar   1 LIG      -0.60000
      7 H1        -80.0573  -14.0870  -47.9598 H      1 LIG       0.11500
      8 H2        -80.8313  -13.8499  -50.3186 H      1 LIG       0.11500
      9 H3        -78.6307  -16.0349  -47.3345 H      1 LIG       0.11500
     10 H4        -80.1392  -15.5926  -51.9715 H      1 LIG       0.12400
     11 H5        -78.0334  -17.6839  -49.1177 H      1 LIG       0.12400
@<TRIPOS>BOND
      1       1       2 ar
      2       1       3 ar
      3       2       4 ar
      4       3       5 ar
      5       4       6 ar
      6       5       6 ar
      7       1       7 1
      8       2       8 1
      9       3       9 1
     10       4      10 1
     11       5      11 1
@<TRIPOS>ALT_TYPE
CGenFF_4.0_ALT_TYPE_SET
CGenFF_4.0 1 CG2R61 2 CG2R61 3 CG2R61 4 CG2R61 5 CG2R61 6 NG2R60 7 HGR61 8 HGR61 9 HGR61 10 HGR62 11 HGR62
@<TRIPOS>MOLECULE
pyridine
 11 11 0 0 0
****
USER_CHARGES
INVALID_CHARGES
Pose:  12 Cluster:  12 Fr_nu: 1102440 TotEn:   -11.36
@<TRIPOS>ATOM
      1 C1        -53.2367  -12.3614  -45.5744 C.ar   1 LIG      -0.11300
      2 C2        -52.9734  -11.5438  -44.4811 C.ar   1 LIG      -0.11700
      3 C3        -53.8061  -11.8180  -46.7207 C.ar   1 LIG      -0.11700
      4 C4        -53.2956  -10.2001  -44.5835 C.ar   1 LIG       0.17700
      5 C5        -54.0913  -10.4621  -46.7228 C.ar   1 LIG       0.17700
      6 N1        -53.8498   -9.6362  -45.6800 N.ar   1 LIG      -0.60000
      7 H1        -52.9993  -13.4202  -45.5331 H      1 LIG       0.11500
      8 H2        -52.5298  -11.9455  -43.5775 H      1 LIG       0.11500
      9 H3        -54.0206  -12.4364  -47.5848 H      1 LIG       0.11500
     10 H4        -53.1103   -9.5208  -43.7580 H      1 LIG       0.12400
     11 H5        -54.5366   -9.9891  -47.5919 H      1 LIG       0.12400
@<TRIPOS>BOND
      1       1       2 ar
      2       1       3 ar
      3       2       4 ar
      4       3       5 ar
      5       4       6 ar
      6       5       6 ar
      7       1       7 1
      8       2       8 1
      9       3       9 1
     10       4      10 1
     11       5      11 1
@<TRIPOS>ALT_TYPE
CGenFF_4.0_ALT_TYPE_SET
CGenFF_4.0 1 CG2R61 2 CG2R61 3 CG2R61 4 CG2R61 5 CG2R61 6 NG2R60 7 HGR61 8 HGR61 9 HGR61 10 HGR62 11 HGR62
@<TRIPOS>MOLECULE
pyridine
 11 11 0 0 0
****
USER_CHARGES
INVALID_CHARGES
Pose:  13 Cluster:  13 Fr_nu: 541404 TotEn:   -10.83
@<TRIPOS>ATOM
      1 C1        -75.4225  -12.7536  -45.6722 C.ar   1 LIG      -0.11300
      2 C2        -76.0181  -13.1947  -46.8485 C.ar   1 LIG      -0.11700
      3 C3        -74.1855  -12.1207  -45.7207 C.ar   1 LIG      -0.11700
      4 C4        -75.3409  -12.9807  -48.0382 C.ar   1 LIG       0.17700
      5 C5        -73.5901  -11.9549  -46.9608 C.ar   1 LIG       0.17700
      6 N1        -74.1380  -12.3700  -48.1250 N.ar   1 LIG      -0.60000
      7 H1        -75.9212  -12.9033  -44.7192 H      1 LIG       0.11500
      8 H2        -76.9820  -13.6902  -46.8347 H      1 LIG       0.11500
      9 H3        -73.7022  -11.7690  -44.8163 H      1 LIG       0.11500
     10 H4        -75.7631  -13.3064  -48.9831 H      1 LIG       0.12400
     11 H5        -72.6248  -11.4682  -47.0533 H      1 LIG       0.12400
@<TRIPOS>BOND
      1       1       2 ar
      2       1       3 ar
      3       2       4 ar
      4       3       5 ar
      5       4       6 ar
      6       5       6 ar
      7       1       7 1
      8       2       8 1
      9       3       9 1
     10       4      10 1
     11       5      11 1
@<TRIPOS>ALT_TYPE
CGenFF_4.0_ALT_TYPE_SET
CGenFF_4.0 1 CG2R61 2 CG2R61 3 CG2R61 4 CG2R61 5 CG2R61 6 NG2R60 7 HGR61 8 HGR61 9 HGR61 10 HGR62 11 HGR62
@<TRIPOS>MOLECULE
pyridine
 11 11 0 0 0
****
USER_CHARGES
INVALID_CHARGES
Pose:  14 Cluster:  14 Fr_nu:  17058 TotEn:   -10.71
@<TRIPOS>ATOM
      1 C1        -75.1713  -12.1561  -43.8058 C.ar   1 LIG      -0.11300
      2 C2        -75.7974  -13.3909  -43.6780 C.ar   1 LIG      -0.11700
      3 C3        -75.4603  -11.1395  -42.9023 C.ar   1 LIG      -0.11700
      4 C4        -76.6975  -13.5571  -42.6378 C.ar   1 LIG       0.17700
      5 C5        -76.3756  -11.4064  -41.8970 C.ar   1 LIG       0.17700
      6 N1        -77.0039  -12.5932  -41.7408 N.ar   1 LIG      -0.60000
      7 H1        -74.4600  -11.9861  -44.6085 H      1 LIG       0.11500
      8 H2        -75.5873  -14.1978  -44.3703 H      1 LIG       0.11500
      9 H3        -74.9846  -10.1687  -42.9830 H      1 LIG       0.11500
     10 H4        -77.2124  -14.5015  -42.4954 H      1 LIG       0.12400
     11 H5        -76.6366  -10.6471  -41.1670 H      1 LIG       0.12400
@<TRIPOS>BOND
      1       1       2 ar
      2       1       3 ar
      3       2       4 ar
      4       3       5 ar
      5       4       6 ar
      6       5       6 ar
      7       1       7 1
      8       2       8 1
      9       3       9 1
     10       4      10 1
     11       5      11 1
@<TRIPOS>ALT_TYPE
CGenFF_4.0_ALT_TYPE_SET
CGenFF_4.0 1 CG2R61 2 CG2R61 3 CG2R61 4 CG2R61 5 CG2R61 6 NG2R60 7 HGR61 8 HGR61 9 HGR61 10 HGR62 11 HGR62
@<TRIPOS>MOLECULE
pyridine
 11 11 0 0 0
****
USER_CHARGES
INVALID_CHARGES
Pose:  15 Cluster:  15 Fr_nu: 159592 TotEn:   -10.58
@<TRIPOS>ATOM
      1 C1        -75.3652  -12.3587  -44.5595 C.ar   1 LIG      -0.11300
      2 C2        -75.6668  -13.3572  -43.6401 C.ar   1 LIG      -0.11700
      3 C3        -74.1278  -11.7265  -44.5100 C.ar   1 LIG      -0.11700
      4 C4        -74.7044  -13.6840  -42.6985 C.ar   1 LIG       0.17700
      5 C5        -73.2343  -12.1260  -43.5292 C.ar   1 LIG       0.17700
      6 N1        -73.4916  -13.0920  -42.6190 N.ar   1 LIG      -0.60000
      7 H1        -76.0933  -12.0733  -45.3129 H      1 LIG       0.11500
      8 H2        -76.6247  -13.8638  -43.6601 H      1 LIG       0.11500
      9 H3        -73.8712  -10.9451  -45.2162 H      1 LIG       0.11500
     10 H4        -74.8912  -14.4558  -41.9592 H      1 LIG       0.12400
     11 H5        -72.2560  -11.6640  -43.4470 H      1 LIG       0.12400
@<TRIPOS>BOND
      1       1       2 ar
      2       1       3 ar
      3       2       4 ar
      4       3       5 ar
      5       4       6 ar
      6       5       6 ar
      7       1       7 1
      8       2       8 1
      9       3       9 1
     10       4      10 1
     11       5      11 1
@<TRIPOS>ALT_TYPE
CGenFF_4.0_ALT_TYPE_SET
CGenFF_4.0 1 CG2R61 2 CG2R61 3 CG2R61 4 CG2R61 5 CG2R61 6 NG2R60 7 HGR61 8 HGR61 9 HGR61 10 HGR62 11 HGR62
@<TRIPOS>MOLECULE
pyridine
 11 11 0 0 0
****
USER_CHARGES
INVALID_CHARGES
Pose:  16 Cluster:  16 Fr_nu: 1217748 TotEn:   -10.28
@<TRIPOS>ATOM
      1 C1        -54.6215  -12.5212  -47.5178 C.ar   1 LIG      -0.11300
      2 C2        -54.9822  -11.4751  -48.3596 C.ar   1 LIG      -0.11700
      3 C3        -54.0407  -12.2456  -46.2850 C.ar   1 LIG      -0.11700
      4 C4        -54.7428  -10.1813  -47.9255 C.ar   1 LIG       0.17700
      5 C5        -53.8432  -10.9173  -45.9438 C.ar   1 LIG       0.17700
      6 N1        -54.1806   -9.8743  -46.7351 N.ar   1 LIG      -0.60000
      7 H1        -54.7921  -13.5495  -47.8223 H      1 LIG       0.11500
      8 H2        -55.4366  -11.6663  -49.3248 H      1 LIG       0.11500
      9 H3        -53.7510  -13.0452  -45.6128 H      1 LIG       0.11500
     10 H4        -55.0058   -9.3306  -48.5455 H      1 LIG       0.12400
     11 H5        -53.3931  -10.6484  -44.9938 H      1 LIG       0.12400
@<TRIPOS>BOND
      1       1       2 ar
      2       1       3 ar
      3       2       4 ar
      4       3       5 ar
      5       4       6 ar
      6       5       6 ar
      7       1       7 1
      8       2       8 1
      9       3       9 1
     10       4      10 1
     11       5      11 1
@<TRIPOS>ALT_TYPE
CGenFF_4.0_ALT_TYPE_SET
CGenFF_4.0 1 CG2R61 2 CG2R61 3 CG2R61 4 CG2R61 5 CG2R61 6 NG2R60 7 HGR61 8 HGR61 9 HGR61 10 HGR62 11 HGR62
@<TRIPOS>MOLECULE
pyridine
 11 11 0 0 0
****
USER_CHARGES
INVALID_CHARGES
Pose:  17 Cluster:  17 Fr_nu:  64554 TotEn:   -10.24
@<TRIPOS>ATOM
      1 C1        -76.1036  -12.6045  -42.9314 C.ar   1 LIG      -0.11300
      2 C2        -75.8376  -11.3200  -43.3922 C.ar   1 LIG      -0.11700
      3 C3        -75.1202  -13.5840  -43.0131 C.ar   1 LIG      -0.11700
      4 C4        -74.5823  -11.0680  -43.9219 C.ar   1 LIG       0.17700
      5 C5        -73.8971  -13.2308  -43.5600 C.ar   1 LIG       0.17700
      6 N1        -73.6017  -11.9936  -44.0181 N.ar   1 LIG      -0.60000
      7 H1        -77.0758  -12.8420  -42.5100 H      1 LIG       0.11500
      8 H2        -76.5888  -10.5406  -43.3382 H      1 LIG       0.11500
      9 H3        -75.3054  -14.5923  -42.6606 H      1 LIG       0.11500
     10 H4        -74.3255  -10.0821  -44.2951 H      1 LIG       0.12400
     11 H5        -73.0964  -13.9579  -43.6473 H      1 LIG       0.12400
@<TRIPOS>BOND
      1       1       2 ar
      2       1       3 ar
      3       2       4 ar
      4       3       5 ar
      5       4       6 ar
      6       5       6 ar
      7       1       7 1
      8       2       8 1
      9       3       9 1
     10       4      10 1
     11       5      11 1
@<TRIPOS>ALT_TYPE
CGenFF_4.0_ALT_TYPE_SET
CGenFF_4.0 1 CG2R61 2 CG2R61 3 CG2R61 4 CG2R61 5 CG2R61 6 NG2R60 7 HGR61 8 HGR61 9 HGR61 10 HGR62 11 HGR62
@<TRIPOS>MOLECULE
pyridine
 11 11 0 0 0
****
USER_CHARGES
INVALID_CHARGES
Pose:  18 Cluster:  18 Fr_nu:  74524 TotEn:    -9.70
@<TRIPOS>ATOM
      1 C1        -74.8153  -13.0153  -43.4049 C.ar   1 LIG      -0.11300
      2 C2        -73.9738  -12.0276  -43.9044 C.ar   1 LIG      -0.11700
      3 C3        -75.7613  -13.6017  -44.2383 C.ar   1 LIG      -0.11700
      4 C4        -74.1174  -11.6646  -45.2338 C.ar   1 LIG       0.17700
      5 C5        -75.8251  -13.1681  -45.5527 C.ar   1 LIG       0.17700
      6 N1        -75.0246  -12.2112  -46.0738 N.ar   1 LIG      -0.60000
      7 H1        -74.7344  -13.3270  -42.3678 H      1 LIG       0.11500
      8 H2        -73.2289  -11.5570  -43.2733 H      1 LIG       0.11500
      9 H3        -76.4281  -14.3731  -43.8703 H      1 LIG       0.11500
     10 H4        -73.4853  -10.8988  -45.6711 H      1 LIG       0.12400
     11 H5        -76.5459  -13.5927  -46.2437 H      1 LIG       0.12400
@<TRIPOS>BOND
      1       1       2 ar
      2       1       3 ar
      3       2       4 ar
      4       3       5 ar
      5       4       6 ar
      6       5       6 ar
      7       1       7 1
      8       2       8 1
      9       3       9 1
     10       4      10 1
     11       5      11 1
@<TRIPOS>ALT_TYPE
CGenFF_4.0_ALT_TYPE_SET
CGenFF_4.0 1 CG2R61 2 CG2R61 3 CG2R61 4 CG2R61 5 CG2R61 6 NG2R60 7 HGR61 8 HGR61 9 HGR61 10 HGR62 11 HGR62
@<TRIPOS>MOLECULE
pyridine
 11 11 0 0 0
****
USER_CHARGES
INVALID_CHARGES
Pose:  19 Cluster:  19 Fr_nu:  53524 TotEn:    -9.00
@<TRIPOS>ATOM
      1 C1        -73.4327  -12.5181  -43.6951 C.ar   1 LIG      -0.11300
      2 C2        -72.7788  -11.3141  -43.9320 C.ar   1 LIG      -0.11700
      3 C3        -74.1502  -13.1264  -44.7190 C.ar   1 LIG      -0.11700
      4 C4        -72.8726  -10.7638  -45.2001 C.ar   1 LIG       0.17700
      5 C5        -74.1828  -12.4948  -45.9518 C.ar   1 LIG       0.17700
      6 N1        -73.5602  -11.3250  -46.2198 N.ar   1 LIG      -0.60000
      7 H1        -73.3838  -12.9811  -42.7141 H      1 LIG       0.11500
      8 H2        -72.2134  -10.8223  -43.1490 H      1 LIG       0.11500
      9 H3        -74.6682  -14.0648  -44.5570 H      1 LIG       0.11500
     10 H4        -72.3807   -9.8258  -45.4354 H      1 LIG       0.12400
     11 H5        -74.7291  -12.9273  -46.7836 H      1 LIG       0.12400
@<TRIPOS>BOND
      1       1       2 ar
      2       1       3 ar
      3       2       4 ar
      4       3       5 ar
      5       4       6 ar
      6       5       6 ar
      7       1       7 1
      8       2       8 1
      9       3       9 1
     10       4      10 1
     11       5      11 1
@<TRIPOS>ALT_TYPE
CGenFF_4.0_ALT_TYPE_SET
CGenFF_4.0 1 CG2R61 2 CG2R61 3 CG2R61 4 CG2R61 5 CG2R61 6 NG2R60 7 HGR61 8 HGR61 9 HGR61 10 HGR62 11 HGR62
@<TRIPOS>MOLECULE
pyridine
 11 11 0 0 0
****
USER_CHARGES
INVALID_CHARGES
Pose:  20 Cluster:  20 Fr_nu:  90010 TotEn:    -8.97
@<TRIPOS>ATOM
      1 C1        -75.0147  -12.6577  -42.4979 C.ar   1 LIG      -0.11300
      2 C2        -74.0490  -12.5008  -43.4859 C.ar   1 LIG      -0.11700
      3 C3        -76.3421  -12.8628  -42.8573 C.ar   1 LIG      -0.11700
      4 C4        -74.4591  -12.5566  -44.8082 C.ar   1 LIG       0.17700
      5 C5        -76.6496  -12.9022  -44.2077 C.ar   1 LIG       0.17700
      6 N1        -75.7390  -12.7539  -45.1960 N.ar   1 LIG      -0.60000
      7 H1        -74.7333  -12.6196  -41.4498 H      1 LIG       0.11500
      8 H2        -73.0084  -12.3402  -43.2292 H      1 LIG       0.11500
      9 H3        -77.1118  -12.9871  -42.1041 H      1 LIG       0.11500
     10 H4        -73.7443  -12.4397  -45.6160 H      1 LIG       0.12400
     11 H5        -77.6703  -13.0587  -44.5410 H      1 LIG       0.12400
@<TRIPOS>BOND
      1       1       2 ar
      2       1       3 ar
      3       2       4 ar
      4       3       5 ar
      5       4       6 ar
      6       5       6 ar
      7       1       7 1
      8       2       8 1
      9       3       9 1
     10       4      10 1
     11       5      11 1
@<TRIPOS>ALT_TYPE
CGenFF_4.0_ALT_TYPE_SET
CGenFF_4.0 1 CG2R61 2 CG2R61 3 CG2R61 4 CG2R61 5 CG2R61 6 NG2R60 7 HGR61 8 HGR61 9 HGR61 10 HGR62 11 HGR62
@<TRIPOS>MOLECULE
pyridine
 11 11 0 0 0
****
USER_CHARGES
INVALID_CHARGES
Pose:  21 Cluster:  21 Fr_nu: 194969 TotEn:    -8.81
@<TRIPOS>ATOM
      1 C1        -75.8686  -12.8700  -44.3751 C.ar   1 LIG      -0.11300
      2 C2        -77.0442  -12.5399  -43.7102 C.ar   1 LIG      -0.11700
      3 C3        -74.6565  -12.8280  -43.6951 C.ar   1 LIG      -0.11700
      4 C4        -76.9548  -12.1772  -42.3759 C.ar   1 LIG       0.17700
      5 C5        -74.6739  -12.4521  -42.3616 C.ar   1 LIG       0.17700
      6 N1        -75.7958  -12.1245  -41.6820 N.ar   1 LIG      -0.60000
      7 H1        -75.8968  -13.1589  -45.4215 H      1 LIG       0.11500
      8 H2        -78.0002  -12.5660  -44.2200 H      1 LIG       0.11500
      9 H3        -73.7275  -13.0807  -44.1933 H      1 LIG       0.11500
     10 H4        -77.8431  -11.9104  -41.8130 H      1 LIG       0.12400
     11 H5        -73.7554  -12.4025  -41.7861 H      1 LIG       0.12400
@<TRIPOS>BOND
      1       1       2 ar
      2       1       3 ar
      3       2       4 ar
      4       3       5 ar
      5       4       6 ar
      6       5       6 ar
      7       1       7 1
      8       2       8 1
      9       3       9 1
     10       4      10 1
     11       5      11 1
@<TRIPOS>ALT_TYPE
CGenFF_4.0_ALT_TYPE_SET
CGenFF_4.0 1 CG2R61 2 CG2R61 3 CG2R61 4 CG2R61 5 CG2R61 6 NG2R60 7 HGR61 8 HGR61 9 HGR61 10 HGR62 11 HGR62
@<TRIPOS>MOLECULE
pyridine
 11 11 0 0 0
****
USER_CHARGES
INVALID_CHARGES
Pose:  22 Cluster:  22 Fr_nu: 103230 TotEn:    -8.79
@<TRIPOS>ATOM
      1 C1        -74.6905  -12.1719  -44.8752 C.ar   1 LIG      -0.11300
      2 C2        -74.5162  -11.2035  -43.8929 C.ar   1 LIG      -0.11700
      3 C3        -75.7984  -13.0108  -44.8278 C.ar   1 LIG      -0.11700
      4 C4        -75.4706  -11.1154  -42.8923 C.ar   1 LIG       0.17700
      5 C5        -76.6953  -12.8420  -43.7853 C.ar   1 LIG       0.17700
      6 N1        -76.5595  -11.9126  -42.8128 N.ar   1 LIG      -0.60000
      7 H1        -73.9640  -12.2731  -45.6759 H      1 LIG       0.11500
      8 H2        -73.6605  -10.5385  -43.9100 H      1 LIG       0.11500
      9 H3        -75.9544  -13.7731  -45.5825 H      1 LIG       0.11500
     10 H4        -75.3799  -10.3769  -42.1028 H      1 LIG       0.12400
     11 H5        -77.5754  -13.4711  -43.7019 H      1 LIG       0.12400
@<TRIPOS>BOND
      1       1       2 ar
      2       1       3 ar
      3       2       4 ar
      4       3       5 ar
      5       4       6 ar
      6       5       6 ar
      7       1       7 1
      8       2       8 1
      9       3       9 1
     10       4      10 1
     11       5      11 1
@<TRIPOS>ALT_TYPE
CGenFF_4.0_ALT_TYPE_SET
CGenFF_4.0 1 CG2R61 2 CG2R61 3 CG2R61 4 CG2R61 5 CG2R61 6 NG2R60 7 HGR61 8 HGR61 9 HGR61 10 HGR62 11 HGR62
@<TRIPOS>MOLECULE
pyridine
 11 11 0 0 0
****
USER_CHARGES
INVALID_CHARGES
Pose:  23 Cluster:  23 Fr_nu: 205426 TotEn:    -8.46
@<TRIPOS>ATOM
      1 C1        -75.8150  -13.0779  -45.0123 C.ar   1 LIG      -0.11300
      2 C2        -74.6226  -12.4319  -44.7056 C.ar   1 LIG      -0.11700
      3 C3        -76.5178  -13.7402  -44.0119 C.ar   1 LIG      -0.11700
      4 C4        -74.1793  -12.4772  -43.3937 C.ar   1 LIG       0.17700
      5 C5        -75.9895  -13.7271  -42.7311 C.ar   1 LIG       0.17700
      6 N1        -74.8343  -13.1105  -42.3949 N.ar   1 LIG      -0.60000
      7 H1        -76.1955  -13.0659  -46.0293 H      1 LIG       0.11500
      8 H2        -74.0583  -11.9092  -45.4691 H      1 LIG       0.11500
      9 H3        -77.4491  -14.2510  -44.2281 H      1 LIG       0.11500
     10 H4        -73.2548  -11.9892  -43.1035 H      1 LIG       0.12400
     11 H5        -76.4983  -14.2295  -41.9149 H      1 LIG       0.12400
@<TRIPOS>BOND
      1       1       2 ar
      2       1       3 ar
      3       2       4 ar
      4       3       5 ar
      5       4       6 ar
      6       5       6 ar
      7       1       7 1
      8       2       8 1
      9       3       9 1
     10       4      10 1
     11       5      11 1
@<TRIPOS>ALT_TYPE
CGenFF_4.0_ALT_TYPE_SET
CGenFF_4.0 1 CG2R61 2 CG2R61 3 CG2R61 4 CG2R61 5 CG2R61 6 NG2R60 7 HGR61 8 HGR61 9 HGR61 10 HGR62 11 HGR62
@<TRIPOS>MOLECULE
pyridine
 11 11 0 0 0
****
USER_CHARGES
INVALID_CHARGES
Pose:  24 Cluster:  24 Fr_nu: 193934 TotEn:    -6.75
@<TRIPOS>ATOM
      1 C1        -75.5419  -12.2601  -44.6077 C.ar   1 LIG      -0.11300
      2 C2        -74.9505  -11.9669  -43.3840 C.ar   1 LIG      -0.11700
      3 C3        -76.6267  -13.1282  -44.6591 C.ar   1 LIG      -0.11700
      4 C4        -75.4773  -12.5632  -42.2497 C.ar   1 LIG       0.17700
      5 C5        -77.0784  -13.6727  -43.4677 C.ar   1 LIG       0.17700
      6 N1        -76.5297  -13.4117  -42.2600 N.ar   1 LIG      -0.60000
      7 H1        -75.1576  -11.8133  -45.5198 H      1 LIG       0.11500
      8 H2        -74.1042  -11.2929  -43.3200 H      1 LIG       0.11500
      9 H3        -77.1032  -13.3715  -45.6019 H      1 LIG       0.11500
     10 H4        -75.0513  -12.3671  -41.2713 H      1 LIG       0.12400
     11 H5        -77.9210  -14.3563  -43.4532 H      1 LIG       0.12400
@<TRIPOS>BOND
      1       1       2 ar
      2       1       3 ar
      3       2       4 ar
      4       3       5 ar
      5       4       6 ar
      6       5       6 ar
      7       1       7 1
      8       2       8 1
      9       3       9 1
     10       4      10 1
     11       5      11 1
@<TRIPOS>ALT_TYPE
CGenFF_4.0_ALT_TYPE_SET
CGenFF_4.0 1 CG2R61 2 CG2R61 3 CG2R61 4 CG2R61 5 CG2R61 6 NG2R60 7 HGR61 8 HGR61 9 HGR61 10 HGR62 11 HGR62
@<TRIPOS>MOLECULE
pyridine
 11 11 0 0 0
****
USER_CHARGES
INVALID_CHARGES
Pose:  25 Cluster:  25 Fr_nu:  35445 TotEn:    -6.54
@<TRIPOS>ATOM
      1 C1        -75.6968  -11.7248  -42.3767 C.ar   1 LIG      -0.11300
      2 C2        -74.6853  -11.9904  -43.2930 C.ar   1 LIG      -0.11700
      3 C3        -76.7788  -12.5918  -42.2733 C.ar   1 LIG      -0.11700
      4 C4        -74.8021  -13.1272  -44.0765 C.ar   1 LIG       0.17700
      5 C5        -76.8020  -13.7016  -43.1025 C.ar   1 LIG       0.17700
      6 N1        -75.8381  -13.9927  -44.0047 N.ar   1 LIG      -0.60000
      7 H1        -75.6422  -10.8433  -41.7448 H      1 LIG       0.11500
      8 H2        -73.8325  -11.3288  -43.3906 H      1 LIG       0.11500
      9 H3        -77.5791  -12.4044  -41.5664 H      1 LIG       0.11500
     10 H4        -74.0397  -13.3784  -44.8064 H      1 LIG       0.12400
     11 H5        -77.6240  -14.4087  -43.0620 H      1 LIG       0.12400
@<TRIPOS>BOND
      1       1       2 ar
      2       1       3 ar
      3       2       4 ar
      4       3       5 ar
      5       4       6 ar
      6       5       6 ar
      7       1       7 1
      8       2       8 1
      9       3       9 1
     10       4      10 1
     11       5      11 1
@<TRIPOS>ALT_TYPE
CGenFF_4.0_ALT_TYPE_SET
CGenFF_4.0 1 CG2R61 2 CG2R61 3 CG2R61 4 CG2R61 5 CG2R61 6 NG2R60 7 HGR61 8 HGR61 9 HGR61 10 HGR62 11 HGR62
@<TRIPOS>MOLECULE
pyridine
 11 11 0 0 0
****
USER_CHARGES
INVALID_CHARGES
Pose:  26 Cluster:  26 Fr_nu:  35672 TotEn:    -5.91
@<TRIPOS>ATOM
      1 C1        -74.8971  -13.3541  -45.0276 C.ar   1 LIG      -0.11300
      2 C2        -74.5101  -13.3864  -43.6925 C.ar   1 LIG      -0.11700
      3 C3        -76.2354  -13.5280  -45.3622 C.ar   1 LIG      -0.11700
      4 C4        -75.4923  -13.5942  -42.7375 C.ar   1 LIG       0.17700
      5 C5        -77.1402  -13.7297  -44.3325 C.ar   1 LIG       0.17700
      6 N1        -76.8020  -13.7674  -43.0241 N.ar   1 LIG      -0.60000
      7 H1        -74.1569  -13.1943  -45.8059 H      1 LIG       0.11500
      8 H2        -73.4728  -13.2529  -43.4084 H      1 LIG       0.11500
      9 H3        -76.5598  -13.5071  -46.3964 H      1 LIG       0.11500
     10 H4        -75.2416  -13.6282  -41.6825 H      1 LIG       0.12400
     11 H5        -78.1958  -13.8715  -44.5400 H      1 LIG       0.12400
@<TRIPOS>BOND
      1       1       2 ar
      2       1       3 ar
      3       2       4 ar
      4       3       5 ar
      5       4       6 ar
      6       5       6 ar
      7       1       7 1
      8       2       8 1
      9       3       9 1
     10       4      10 1
     11       5      11 1
@<TRIPOS>ALT_TYPE
CGenFF_4.0_ALT_TYPE_SET
CGenFF_4.0 1 CG2R61 2 CG2R61 3 CG2R61 4 CG2R61 5 CG2R61 6 NG2R60 7 HGR61 8 HGR61 9 HGR61 10 HGR62 11 HGR62
@<TRIPOS>MOLECULE
pyridine
 11 11 0 0 0
****
USER_CHARGES
INVALID_CHARGES
Pose:  27 Cluster:  27 Fr_nu:  89959 TotEn:    -5.86
@<TRIPOS>ATOM
      1 C1        -75.0147  -12.6577  -42.4979 C.ar   1 LIG      -0.11300
      2 C2        -75.2736  -13.4419  -43.6165 C.ar   1 LIG      -0.11700
      3 C3        -75.9853  -11.7774  -42.0332 C.ar   1 LIG      -0.11700
      4 C4        -76.5090  -13.3093  -44.2297 C.ar   1 LIG       0.17700
      5 C5        -77.1888  -11.7191  -42.7173 C.ar   1 LIG       0.17700
      6 N1        -77.4767  -12.4651  -43.8075 N.ar   1 LIG      -0.60000
      7 H1        -74.0579  -12.7320  -41.9897 H      1 LIG       0.11500
      8 H2        -74.5320  -14.1352  -43.9962 H      1 LIG       0.11500
      9 H3        -75.8053  -11.1559  -41.1634 H      1 LIG       0.11500
     10 H4        -76.7594  -13.8985  -45.1056 H      1 LIG       0.12400
     11 H5        -77.9788  -11.0482  -42.3962 H      1 LIG       0.12400
@<TRIPOS>BOND
      1       1       2 ar
      2       1       3 ar
      3       2       4 ar
      4       3       5 ar
      5       4       6 ar
      6       5       6 ar
      7       1       7 1
      8       2       8 1
      9       3       9 1
     10       4      10 1
     11       5      11 1
@<TRIPOS>ALT_TYPE
CGenFF_4.0_ALT_TYPE_SET
CGenFF_4.0 1 CG2R61 2 CG2R61 3 CG2R61 4 CG2R61 5 CG2R61 6 NG2R60 7 HGR61 8 HGR61 9 HGR61 10 HGR62 11 HGR62
@<TRIPOS>MOLECULE
pyridine
 11 11 0 0 0
****
USER_CHARGES
INVALID_CHARGES
Pose:  28 Cluster:  28 Fr_nu: 4349340 TotEn:    -4.71
@<TRIPOS>ATOM
      1 C1        -42.2325   -3.2070  -47.3103 C.ar   1 LIG      -0.11300
      2 C2        -41.1195   -2.4099  -47.0678 C.ar   1 LIG      -0.11700
      3 C3        -43.4137   -2.9721  -46.6154 C.ar   1 LIG      -0.11700
      4 C4        -41.2382   -1.3988  -46.1279 C.ar   1 LIG       0.17700
      5 C5        -43.4297   -1.9360  -45.6955 C.ar   1 LIG       0.17700
      6 N1        -42.3686   -1.1404  -45.4329 N.ar   1 LIG      -0.60000
      7 H1        -42.1794   -4.0103  -48.0390 H      1 LIG       0.11500
      8 H2        -40.1886   -2.5745  -47.5978 H      1 LIG       0.11500
      9 H3        -44.2937   -3.5812  -46.7877 H      1 LIG       0.11500
     10 H4        -40.3985   -0.7498  -45.9024 H      1 LIG       0.12400
     11 H5        -44.3260   -1.7117  -45.1265 H      1 LIG       0.12400
@<TRIPOS>BOND
      1       1       2 ar
      2       1       3 ar
      3       2       4 ar
      4       3       5 ar
      5       4       6 ar
      6       5       6 ar
      7       1       7 1
      8       2       8 1
      9       3       9 1
     10       4      10 1
     11       5      11 1
@<TRIPOS>ALT_TYPE
CGenFF_4.0_ALT_TYPE_SET
CGenFF_4.0 1 CG2R61 2 CG2R61 3 CG2R61 4 CG2R61 5 CG2R61 6 NG2R60 7 HGR61 8 HGR61 9 HGR61 10 HGR62 11 HGR62
@<TRIPOS>MOLECULE
cyclopropane
 9 9 0 0 0
****
USER_CHARGES
INVALID_CHARGES
Pose:   1 Cluster:   1 Fr_nu:    135 TotEn:    -8.42
@<TRIPOS>ATOM
      1 C1        -76.4028  -10.8369  -42.0295 C.3    1 LIG      -0.18000
      2 C2        -75.8620  -12.2094  -41.7549 C.3    1 LIG      -0.18000
      3 C3        -76.4432  -11.3943  -40.6370 C.3    1 LIG      -0.18000
      4 H1        -75.6928  -10.0460  -42.2365 H      1 LIG       0.09000
      5 H2        -77.3377  -10.7614  -42.5701 H      1 LIG       0.09000
      6 H3        -76.4329  -13.0580  -42.1106 H      1 LIG       0.09000
      7 H4        -74.7878  -12.3431  -41.7768 H      1 LIG       0.09000
      8 H5        -75.7603  -10.9790  -39.9067 H      1 LIG       0.09000
      9 H6        -77.4054  -11.6940  -40.2410 H      1 LIG       0.09000
@<TRIPOS>BOND
      1       1       2 1
      2       1       3 1
      3       2       3 1
      4       1       4 1
      5       1       5 1
      6       2       6 1
      7       2       7 1
      8       3       8 1
      9       3       9 1
@<TRIPOS>ALT_TYPE
CGenFF_4.0_ALT_TYPE_SET
CGenFF_4.0 1 CG3C31 2 CG3C31 3 CG3C31 4 HGA2 5 HGA2 6 HGA2 7 HGA2 8 HGA2 9 HGA2
@<TRIPOS>MOLECULE
cyclopropane
 9 9 0 0 0
****
USER_CHARGES
INVALID_CHARGES
Pose:   2 Cluster:   2 Fr_nu:    102 TotEn:    -7.80
@<TRIPOS>ATOM
      1 C1        -75.8646  -11.3871  -39.5308 C.3    1 LIG      -0.18000
      2 C2        -76.3536   -9.9706  -39.6090 C.3    1 LIG      -0.18000
      3 C3        -77.1490  -11.0750  -40.2410 C.3    1 LIG      -0.18000
      4 H1        -75.0076  -11.6598  -40.1338 H      1 LIG       0.09000
      5 H2        -75.9264  -11.8905  -38.5744 H      1 LIG       0.09000
      6 H3        -76.7446   -9.5204  -38.7051 H      1 LIG       0.09000
      7 H4        -75.8261   -9.2892  -40.2646 H      1 LIG       0.09000
      8 H5        -77.1566  -11.1373  -41.3219 H      1 LIG       0.09000
      9 H6        -78.0748  -11.3683  -39.7621 H      1 LIG       0.09000
@<TRIPOS>BOND
      1       1       2 1
      2       1       3 1
      3       2       3 1
      4       1       4 1
      5       1       5 1
      6       2       6 1
      7       2       7 1
      8       3       8 1
      9       3       9 1
@<TRIPOS>ALT_TYPE
CGenFF_4.0_ALT_TYPE_SET
CGenFF_4.0 1 CG3C31 2 CG3C31 3 CG3C31 4 HGA2 5 HGA2 6 HGA2 7 HGA2 8 HGA2 9 HGA2
@<TRIPOS>MOLECULE
cyclopropane
 9 9 0 0 0
****
USER_CHARGES
INVALID_CHARGES
Pose:   3 Cluster:   3 Fr_nu:  10806 TotEn:    -7.77
@<TRIPOS>ATOM
      1 C1        -76.8704  -11.9045  -41.6080 C.3    1 LIG      -0.18000
      2 C2        -76.4000  -13.0402  -42.4687 C.3    1 LIG      -0.18000
      3 C3        -76.9205  -11.7836  -43.1028 C.3    1 LIG      -0.18000
      4 H1        -77.8077  -12.0256  -41.0796 H      1 LIG       0.09000
      5 H2        -76.1220  -11.3276  -41.0800 H      1 LIG       0.09000
      6 H3        -75.3348  -13.2277  -42.5201 H      1 LIG       0.09000
      7 H4        -77.0204  -13.9261  -42.5201 H      1 LIG       0.09000
      8 H5        -77.8913  -11.8236  -43.5806 H      1 LIG       0.09000
      9 H6        -76.2055  -11.1254  -43.5802 H      1 LIG       0.09000
@<TRIPOS>BOND
      1       1       2 1
      2       1       3 1
      3       2       3 1
      4       1       4 1
      5       1       5 1
      6       2       6 1
      7       2       7 1
      8       3       8 1
      9       3       9 1
@<TRIPOS>ALT_TYPE
CGenFF_4.0_ALT_TYPE_SET
CGenFF_4.0 1 CG3C31 2 CG3C31 3 CG3C31 4 HGA2 5 HGA2 6 HGA2 7 HGA2 8 HGA2 9 HGA2
@<TRIPOS>MOLECULE
cyclopropane
 9 9 0 0 0
****
USER_CHARGES
INVALID_CHARGES
Pose:   4 Cluster:   4 Fr_nu:  69381 TotEn:    -6.79
@<TRIPOS>ATOM
      1 C1        -73.6852  -12.5514  -43.2110 C.3    1 LIG      -0.18000
      2 C2        -74.8662  -11.7857  -43.7314 C.3    1 LIG      -0.18000
      3 C3        -75.0095  -12.6488  -42.5122 C.3    1 LIG      -0.18000
      4 H1        -73.3496  -13.4101  -43.7788 H      1 LIG       0.09000
      5 H2        -72.8969  -11.9929  -42.7226 H      1 LIG       0.09000
      6 H3        -74.8729  -10.7118  -43.5933 H      1 LIG       0.09000
      7 H4        -75.3261  -12.1287  -44.6497 H      1 LIG       0.09000
      8 H5        -75.5654  -13.5727  -42.6098 H      1 LIG       0.09000
      9 H6        -75.1119  -12.1555  -41.5537 H      1 LIG       0.09000
@<TRIPOS>BOND
      1       1       2 1
      2       1       3 1
      3       2       3 1
      4       1       4 1
      5       1       5 1
      6       2       6 1
      7       2       7 1
      8       3       8 1
      9       3       9 1
@<TRIPOS>ALT_TYPE
CGenFF_4.0_ALT_TYPE_SET
CGenFF_4.0 1 CG3C31 2 CG3C31 3 CG3C31 4 HGA2 5 HGA2 6 HGA2 7 HGA2 8 HGA2 9 HGA2
@<TRIPOS>MOLECULE
cyclopropane
 9 9 0 0 0
****
USER_CHARGES
INVALID_CHARGES
Pose:   5 Cluster:   5 Fr_nu:  63624 TotEn:    -6.25
@<TRIPOS>ATOM
      1 C1        -76.4663  -12.8857  -44.0361 C.3    1 LIG      -0.18000
      2 C2        -76.2298  -12.3378  -42.6593 C.3    1 LIG      -0.18000
      3 C3        -75.5684  -13.6169  -43.0817 C.3    1 LIG      -0.18000
      4 H1        -77.4363  -13.3177  -44.2483 H      1 LIG       0.09000
      5 H2        -76.0049  -12.3723  -44.8700 H      1 LIG       0.09000
      6 H3        -75.6091  -11.4553  -42.5664 H      1 LIG       0.09000
      7 H4        -77.0403  -12.4006  -41.9441 H      1 LIG       0.09000
      8 H5        -75.9340  -14.5406  -42.6513 H      1 LIG       0.09000
      9 H6        -74.5030  -13.5949  -43.2737 H      1 LIG       0.09000
@<TRIPOS>BOND
      1       1       2 1
      2       1       3 1
      3       2       3 1
      4       1       4 1
      5       1       5 1
      6       2       6 1
      7       2       7 1
      8       3       8 1
      9       3       9 1
@<TRIPOS>ALT_TYPE
CGenFF_4.0_ALT_TYPE_SET
CGenFF_4.0 1 CG3C31 2 CG3C31 3 CG3C31 4 HGA2 5 HGA2 6 HGA2 7 HGA2 8 HGA2 9 HGA2
@<TRIPOS>MOLECULE
pyrrole
 10 10 0 0 0
****
USER_CHARGES
INVALID_CHARGES
Pose:   1 Cluster:   1 Fr_nu: 4280627 TotEn:   -19.95
@<TRIPOS>ATOM
      1 C1        -51.8226    4.0033  -32.8699 C.2    1 LIG      -0.25700
      2 C2        -52.7367    2.9213  -32.9010 C.2    1 LIG      -0.25700
      3 C3        -50.5951    3.4945  -32.5069 C.2    1 LIG      -0.04700
      4 C4        -52.0398    1.7843  -32.5560 C.2    1 LIG      -0.04700
      5 N1        -50.7392    2.1447  -32.3185 N.pl3  1 LIG      -0.36000
      6 H1        -52.0361    5.0401  -33.0887 H      1 LIG       0.15400
      7 H2        -53.7882    2.9643  -33.1470 H      1 LIG       0.15400
      8 H3        -49.6351    3.9707  -32.3657 H      1 LIG       0.14000
      9 H4        -52.3525    0.7539  -32.4603 H      1 LIG       0.14000
     10 H5        -49.9994    1.5121  -32.0465 H      1 LIG       0.38000
@<TRIPOS>BOND
      1       1       2 1
      2       1       3 2
      3       2       4 2
      4       3       5 1
      5       4       5 1
      6       1       6 1
      7       2       7 1
      8       3       8 1
      9       4       9 1
     10       5      10 1
@<TRIPOS>ALT_TYPE
CGenFF_4.0_ALT_TYPE_SET
CGenFF_4.0 1 CG2R51 2 CG2R51 3 CG2R51 4 CG2R51 5 NG2R51 6 HGR51 7 HGR51 8 HGR52 9 HGR52 10 HGP1
@<TRIPOS>MOLECULE
pyrrole
 10 10 0 0 0
****
USER_CHARGES
INVALID_CHARGES
Pose:   2 Cluster:   2 Fr_nu: 4143495 TotEn:   -13.70
@<TRIPOS>ATOM
      1 C1        -78.8152   -6.8677  -56.8749 C.2    1 LIG      -0.25700
      2 C2        -78.2553   -7.8853  -57.6861 C.2    1 LIG      -0.25700
      3 C3        -79.1945   -7.4512  -55.6862 C.2    1 LIG      -0.04700
      4 C4        -78.3097   -9.0598  -56.9684 C.2    1 LIG      -0.04700
      5 N1        -78.8827   -8.7840  -55.7545 N.pl3  1 LIG      -0.36000
      6 H1        -78.9288   -5.8233  -57.1294 H      1 LIG       0.15400
      7 H2        -77.8562   -7.7761  -58.6846 H      1 LIG       0.15400
      8 H3        -79.6576   -7.0388  -54.8009 H      1 LIG       0.14000
      9 H4        -77.9912  -10.0636  -57.2123 H      1 LIG       0.14000
     10 H5        -79.0493   -9.4597  -55.0216 H      1 LIG       0.38000
@<TRIPOS>BOND
      1       1       2 1
      2       1       3 2
      3       2       4 2
      4       3       5 1
      5       4       5 1
      6       1       6 1
      7       2       7 1
      8       3       8 1
      9       4       9 1
     10       5      10 1
@<TRIPOS>ALT_TYPE
CGenFF_4.0_ALT_TYPE_SET
CGenFF_4.0 1 CG2R51 2 CG2R51 3 CG2R51 4 CG2R51 5 NG2R51 6 HGR51 7 HGR51 8 HGR52 9 HGR52 10 HGP1
@<TRIPOS>MOLECULE
pyrrole
 10 10 0 0 0
****
USER_CHARGES
INVALID_CHARGES
Pose:   3 Cluster:   3 Fr_nu: 793705 TotEn:   -13.39
@<TRIPOS>ATOM
      1 C1        -76.6033  -12.5220  -43.5082 C.2    1 LIG      -0.25700
      2 C2        -75.2389  -12.1403  -43.5124 C.2    1 LIG      -0.25700
      3 C3        -76.6873  -13.7416  -42.8734 C.2    1 LIG      -0.04700
      4 C4        -74.5307  -13.1384  -42.8802 C.2    1 LIG      -0.04700
      5 N1        -75.4214  -14.1066  -42.4962 N.pl3  1 LIG      -0.36000
      6 H1        -77.4338  -11.9678  -43.9223 H      1 LIG       0.15400
      7 H2        -74.8167  -11.2375  -43.9306 H      1 LIG       0.15400
      8 H3        -77.5319  -14.3806  -42.6577 H      1 LIG       0.14000
      9 H4        -73.4760  -13.2446  -42.6687 H      1 LIG       0.14000
     10 H5        -75.1815  -14.9590  -42.0091 H      1 LIG       0.38000
@<TRIPOS>BOND
      1       1       2 1
      2       1       3 2
      3       2       4 2
      4       3       5 1
      5       4       5 1
      6       1       6 1
      7       2       7 1
      8       3       8 1
      9       4       9 1
     10       5      10 1
@<TRIPOS>ALT_TYPE
CGenFF_4.0_ALT_TYPE_SET
CGenFF_4.0 1 CG2R51 2 CG2R51 3 CG2R51 4 CG2R51 5 NG2R51 6 HGR51 7 HGR51 8 HGR52 9 HGR52 10 HGP1
@<TRIPOS>MOLECULE
pyrrole
 10 10 0 0 0
****
USER_CHARGES
INVALID_CHARGES
Pose:   4 Cluster:   4 Fr_nu: 1475876 TotEn:   -12.95
@<TRIPOS>ATOM
      1 C1        -70.2178   -4.0953  -28.8783 C.2    1 LIG      -0.25700
      2 C2        -70.3101   -2.6824  -28.8303 C.2    1 LIG      -0.25700
      3 C3        -71.2483   -4.5481  -29.6723 C.2    1 LIG      -0.04700
      4 C4        -71.3943   -2.3149  -29.5963 C.2    1 LIG      -0.04700
      5 N1        -71.9571   -3.4571  -30.1030 N.pl3  1 LIG      -0.36000
      6 H1        -69.4802   -4.7149  -28.3880 H      1 LIG       0.15400
      7 H2        -69.6590   -2.0052  -28.2958 H      1 LIG       0.15400
      8 H3        -71.5402   -5.5460  -29.9679 H      1 LIG       0.14000
      9 H4        -71.8130   -1.3452  -29.8264 H      1 LIG       0.14000
     10 H5        -72.7699   -3.4899  -30.7028 H      1 LIG       0.38000
@<TRIPOS>BOND
      1       1       2 1
      2       1       3 2
      3       2       4 2
      4       3       5 1
      5       4       5 1
      6       1       6 1
      7       2       7 1
      8       3       8 1
      9       4       9 1
     10       5      10 1
@<TRIPOS>ALT_TYPE
CGenFF_4.0_ALT_TYPE_SET
CGenFF_4.0 1 CG2R51 2 CG2R51 3 CG2R51 4 CG2R51 5 NG2R51 6 HGR51 7 HGR51 8 HGR52 9 HGR52 10 HGP1
@<TRIPOS>MOLECULE
pyrrole
 10 10 0 0 0
****
USER_CHARGES
INVALID_CHARGES
Pose:   5 Cluster:   5 Fr_nu: 293844 TotEn:   -12.89
@<TRIPOS>ATOM
      1 C1        -74.9270  -27.0592  -44.7468 C.2    1 LIG      -0.25700
      2 C2        -74.4751  -26.2781  -45.8390 C.2    1 LIG      -0.25700
      3 C3        -74.5525  -26.4076  -43.5924 C.2    1 LIG      -0.04700
      4 C4        -73.8382  -25.1731  -45.3188 C.2    1 LIG      -0.04700
      5 N1        -73.8912  -25.2625  -43.9523 N.pl3  1 LIG      -0.36000
      6 H1        -75.4669  -27.9943  -44.7966 H      1 LIG       0.15400
      7 H2        -74.5989  -26.4959  -46.8905 H      1 LIG       0.15400
      8 H3        -74.6964  -26.6559  -42.5503 H      1 LIG       0.14000
      9 H4        -73.3551  -24.3331  -45.7979 H      1 LIG       0.14000
     10 H5        -73.5025  -24.5873  -43.3085 H      1 LIG       0.38000
@<TRIPOS>BOND
      1       1       2 1
      2       1       3 2
      3       2       4 2
      4       3       5 1
      5       4       5 1
      6       1       6 1
      7       2       7 1
      8       3       8 1
      9       4       9 1
     10       5      10 1
@<TRIPOS>ALT_TYPE
CGenFF_4.0_ALT_TYPE_SET
CGenFF_4.0 1 CG2R51 2 CG2R51 3 CG2R51 4 CG2R51 5 NG2R51 6 HGR51 7 HGR51 8 HGR52 9 HGR52 10 HGP1
@<TRIPOS>MOLECULE
pyrrole
 10 10 0 0 0
****
USER_CHARGES
INVALID_CHARGES
Pose:   6 Cluster:   6 Fr_nu: 3982988 TotEn:   -12.57
@<TRIPOS>ATOM
      1 C1        -51.6786    5.0487  -33.7594 C.2    1 LIG      -0.25700
      2 C2        -52.7760    4.1589  -33.6540 C.2    1 LIG      -0.25700
      3 C3        -50.5972    4.4408  -33.1606 C.2    1 LIG      -0.04700
      4 C4        -52.3318    3.0344  -32.9940 C.2    1 LIG      -0.04700
      5 N1        -51.0061    3.2171  -32.6987 N.pl3  1 LIG      -0.36000
      6 H1        -51.6769    6.0257  -34.2218 H      1 LIG       0.15400
      7 H2        -53.7810    4.3187  -34.0182 H      1 LIG       0.15400
      8 H3        -49.5767    4.7689  -33.0217 H      1 LIG       0.14000
      9 H4        -52.8391    2.1230  -32.7106 H      1 LIG       0.14000
     10 H5        -50.4196    2.5512  -32.2150 H      1 LIG       0.38000
@<TRIPOS>BOND
      1       1       2 1
      2       1       3 2
      3       2       4 2
      4       3       5 1
      5       4       5 1
      6       1       6 1
      7       2       7 1
      8       3       8 1
      9       4       9 1
     10       5      10 1
@<TRIPOS>ALT_TYPE
CGenFF_4.0_ALT_TYPE_SET
CGenFF_4.0 1 CG2R51 2 CG2R51 3 CG2R51 4 CG2R51 5 NG2R51 6 HGR51 7 HGR51 8 HGR52 9 HGR52 10 HGP1
@<TRIPOS>MOLECULE
pyrrole
 10 10 0 0 0
****
USER_CHARGES
INVALID_CHARGES
Pose:   7 Cluster:   7 Fr_nu: 3718290 TotEn:   -12.22
@<TRIPOS>ATOM
      1 C1        -78.2232   -9.6148  -58.5846 C.2    1 LIG      -0.25700
      2 C2        -78.3932   -8.2676  -58.1807 C.2    1 LIG      -0.25700
      3 C3        -78.2313  -10.3898  -57.4459 C.2    1 LIG      -0.04700
      4 C4        -78.4999   -8.2603  -56.8074 C.2    1 LIG      -0.04700
      5 N1        -78.3998   -9.5557  -56.3716 N.pl3  1 LIG      -0.36000
      6 H1        -78.1080   -9.9801  -59.5954 H      1 LIG       0.15400
      7 H2        -78.4331   -7.3965  -58.8194 H      1 LIG       0.15400
      8 H3        -78.1318  -11.4567  -57.3042 H      1 LIG       0.14000
      9 H4        -78.6393   -7.4514  -56.1041 H      1 LIG       0.14000
     10 H5        -78.4441   -9.8509  -55.4060 H      1 LIG       0.38000
@<TRIPOS>BOND
      1       1       2 1
      2       1       3 2
      3       2       4 2
      4       3       5 1
      5       4       5 1
      6       1       6 1
      7       2       7 1
      8       3       8 1
      9       4       9 1
     10       5      10 1
@<TRIPOS>ALT_TYPE
CGenFF_4.0_ALT_TYPE_SET
CGenFF_4.0 1 CG2R51 2 CG2R51 3 CG2R51 4 CG2R51 5 NG2R51 6 HGR51 7 HGR51 8 HGR52 9 HGR52 10 HGP1
@<TRIPOS>MOLECULE
pyrrole
 10 10 0 0 0
****
USER_CHARGES
INVALID_CHARGES
Pose:   8 Cluster:   8 Fr_nu: 391486 TotEn:   -12.21
@<TRIPOS>ATOM
      1 C1        -76.3221  -11.2541  -42.5623 C.2    1 LIG      -0.25700
      2 C2        -75.1023  -11.7376  -43.0966 C.2    1 LIG      -0.25700
      3 C3        -77.0400  -12.3447  -42.1234 C.2    1 LIG      -0.04700
      4 C4        -75.1121  -13.1090  -42.9680 C.2    1 LIG      -0.04700
      5 N1        -76.2948  -13.4669  -42.3753 N.pl3  1 LIG      -0.36000
      6 H1        -76.6418  -10.2232  -42.5035 H      1 LIG       0.15400
      7 H2        -74.3033  -11.1520  -43.5288 H      1 LIG       0.15400
      8 H3        -78.0117  -12.4224  -41.6564 H      1 LIG       0.14000
      9 H4        -74.3842  -13.8594  -43.2431 H      1 LIG       0.14000
     10 H5        -76.5745  -14.4132  -42.1571 H      1 LIG       0.38000
@<TRIPOS>BOND
      1       1       2 1
      2       1       3 2
      3       2       4 2
      4       3       5 1
      5       4       5 1
      6       1       6 1
      7       2       7 1
      8       3       8 1
      9       4       9 1
     10       5      10 1
@<TRIPOS>ALT_TYPE
CGenFF_4.0_ALT_TYPE_SET
CGenFF_4.0 1 CG2R51 2 CG2R51 3 CG2R51 4 CG2R51 5 NG2R51 6 HGR51 7 HGR51 8 HGR52 9 HGR52 10 HGP1
@<TRIPOS>MOLECULE
pyrrole
 10 10 0 0 0
****
USER_CHARGES
INVALID_CHARGES
Pose:   9 Cluster:   9 Fr_nu: 140443 TotEn:   -11.96
@<TRIPOS>ATOM
      1 C1        -70.0303   -3.1213  -28.4552 C.2    1 LIG      -0.25700
      2 C2        -69.5083   -1.8048  -28.4170 C.2    1 LIG      -0.25700
      3 C3        -71.0963   -3.1161  -29.3276 C.2    1 LIG      -0.04700
      4 C4        -70.2714   -1.0351  -29.2672 C.2    1 LIG      -0.04700
      5 N1        -71.2337   -1.8426  -29.8149 N.pl3  1 LIG      -0.36000
      6 H1        -69.6681   -3.9796  -27.9069 H      1 LIG       0.15400
      7 H2        -68.6686   -1.4541  -27.8339 H      1 LIG       0.15400
      8 H3        -71.7677   -3.9019  -29.6437 H      1 LIG       0.14000
      9 H4        -70.2143    0.0115  -29.5314 H      1 LIG       0.14000
     10 H5        -71.9368   -1.5447  -30.4771 H      1 LIG       0.38000
@<TRIPOS>BOND
      1       1       2 1
      2       1       3 2
      3       2       4 2
      4       3       5 1
      5       4       5 1
      6       1       6 1
      7       2       7 1
      8       3       8 1
      9       4       9 1
     10       5      10 1
@<TRIPOS>ALT_TYPE
CGenFF_4.0_ALT_TYPE_SET
CGenFF_4.0 1 CG2R51 2 CG2R51 3 CG2R51 4 CG2R51 5 NG2R51 6 HGR51 7 HGR51 8 HGR52 9 HGR52 10 HGP1
@<TRIPOS>MOLECULE
pyrrole
 10 10 0 0 0
****
USER_CHARGES
INVALID_CHARGES
Pose:  10 Cluster:  10 Fr_nu: 2322356 TotEn:   -11.76
@<TRIPOS>ATOM
      1 C1        -57.0534   -3.1365  -19.2867 C.2    1 LIG      -0.25700
      2 C2        -58.0261   -3.7413  -18.4530 C.2    1 LIG      -0.25700
      3 C3        -57.3835   -3.4379  -20.5896 C.2    1 LIG      -0.04700
      4 C4        -58.9210   -4.3940  -19.2719 C.2    1 LIG      -0.04700
      5 N1        -58.5203   -4.2029  -20.5684 N.pl3  1 LIG      -0.36000
      6 H1        -56.2051   -2.5453  -18.9714 H      1 LIG       0.15400
      7 H2        -58.0709   -3.7066  -17.3736 H      1 LIG       0.15400
      8 H3        -56.9122   -3.1778  -21.5269 H      1 LIG       0.14000
      9 H4        -59.8053   -4.9741  -19.0481 H      1 LIG       0.14000
     10 H5        -58.9912   -4.5695  -21.3841 H      1 LIG       0.38000
@<TRIPOS>BOND
      1       1       2 1
      2       1       3 2
      3       2       4 2
      4       3       5 1
      5       4       5 1
      6       1       6 1
      7       2       7 1
      8       3       8 1
      9       4       9 1
     10       5      10 1
@<TRIPOS>ALT_TYPE
CGenFF_4.0_ALT_TYPE_SET
CGenFF_4.0 1 CG2R51 2 CG2R51 3 CG2R51 4 CG2R51 5 NG2R51 6 HGR51 7 HGR51 8 HGR52 9 HGR52 10 HGP1
@<TRIPOS>MOLECULE
pyrrole
 10 10 0 0 0
****
USER_CHARGES
INVALID_CHARGES
Pose:  11 Cluster:  11 Fr_nu: 296101 TotEn:   -11.64
@<TRIPOS>ATOM
      1 C1        -74.2057  -27.9421  -43.5841 C.2    1 LIG      -0.25700
      2 C2        -73.9557  -27.3919  -44.8654 C.2    1 LIG      -0.25700
      3 C3        -73.9357  -26.9614  -42.6553 C.2    1 LIG      -0.04700
      4 C4        -73.5403  -26.0916  -44.6806 C.2    1 LIG      -0.04700
      5 N1        -73.5317  -25.8410  -43.3333 N.pl3  1 LIG      -0.36000
      6 H1        -74.5461  -28.9440  -43.3628 H      1 LIG       0.15400
      7 H2        -74.0652  -27.8877  -45.8195 H      1 LIG       0.15400
      8 H3        -73.9940  -26.9607  -41.5761 H      1 LIG       0.14000
      9 H4        -73.2525  -25.3245  -45.3858 H      1 LIG       0.14000
     10 H5        -73.2683  -24.9642  -42.9053 H      1 LIG       0.38000
@<TRIPOS>BOND
      1       1       2 1
      2       1       3 2
      3       2       4 2
      4       3       5 1
      5       4       5 1
      6       1       6 1
      7       2       7 1
      8       3       8 1
      9       4       9 1
     10       5      10 1
@<TRIPOS>ALT_TYPE
CGenFF_4.0_ALT_TYPE_SET
CGenFF_4.0 1 CG2R51 2 CG2R51 3 CG2R51 4 CG2R51 5 NG2R51 6 HGR51 7 HGR51 8 HGR52 9 HGR52 10 HGP1
@<TRIPOS>MOLECULE
pyrrole
 10 10 0 0 0
****
USER_CHARGES
INVALID_CHARGES
Pose:  12 Cluster:  12 Fr_nu: 113837 TotEn:   -11.48
@<TRIPOS>ATOM
      1 C1        -52.1669    4.2435  -33.7416 C.2    1 LIG      -0.25700
      2 C2        -51.2138    3.5708  -32.9378 C.2    1 LIG      -0.25700
      3 C3        -53.2798    3.4359  -33.8229 C.2    1 LIG      -0.04700
      4 C4        -51.7733    2.3725  -32.5525 C.2    1 LIG      -0.04700
      5 N1        -53.0291    2.3012  -33.0965 N.pl3  1 LIG      -0.36000
      6 H1        -52.0542    5.2114  -34.2095 H      1 LIG       0.15400
      7 H2        -50.2268    3.9196  -32.6686 H      1 LIG       0.15400
      8 H3        -54.2245    3.5665  -34.3316 H      1 LIG       0.14000
      9 H4        -51.3913    1.5676  -31.9403 H      1 LIG       0.14000
     10 H5        -53.6720    1.5303  -32.9796 H      1 LIG       0.38000
@<TRIPOS>BOND
      1       1       2 1
      2       1       3 2
      3       2       4 2
      4       3       5 1
      5       4       5 1
      6       1       6 1
      7       2       7 1
      8       3       8 1
      9       4       9 1
     10       5      10 1
@<TRIPOS>ALT_TYPE
CGenFF_4.0_ALT_TYPE_SET
CGenFF_4.0 1 CG2R51 2 CG2R51 3 CG2R51 4 CG2R51 5 NG2R51 6 HGR51 7 HGR51 8 HGR52 9 HGR52 10 HGP1
@<TRIPOS>MOLECULE
pyrrole
 10 10 0 0 0
****
USER_CHARGES
INVALID_CHARGES
Pose:  13 Cluster:  13 Fr_nu: 463307 TotEn:   -11.35
@<TRIPOS>ATOM
      1 C1        -59.8730    6.8548  -37.8758 C.2    1 LIG      -0.25700
      2 C2        -59.7617    5.5120  -38.3136 C.2    1 LIG      -0.25700
      3 C3        -60.2872    6.8263  -36.5624 C.2    1 LIG      -0.04700
      4 C4        -60.1114    4.7038  -37.2544 C.2    1 LIG      -0.04700
      5 N1        -60.4291    5.5135  -36.1954 N.pl3  1 LIG      -0.36000
      6 H1        -59.6724    7.7452  -38.4548 H      1 LIG       0.15400
      7 H2        -59.4604    5.1695  -39.2935 H      1 LIG       0.15400
      8 H3        -60.4936    7.6201  -35.8586 H      1 LIG       0.14000
      9 H4        -60.1607    3.6281  -37.1599 H      1 LIG       0.14000
     10 H5        -60.7227    5.1920  -35.2833 H      1 LIG       0.38000
@<TRIPOS>BOND
      1       1       2 1
      2       1       3 2
      3       2       4 2
      4       3       5 1
      5       4       5 1
      6       1       6 1
      7       2       7 1
      8       3       8 1
      9       4       9 1
     10       5      10 1
@<TRIPOS>ALT_TYPE
CGenFF_4.0_ALT_TYPE_SET
CGenFF_4.0 1 CG2R51 2 CG2R51 3 CG2R51 4 CG2R51 5 NG2R51 6 HGR51 7 HGR51 8 HGR52 9 HGR52 10 HGP1
@<TRIPOS>MOLECULE
pyrrole
 10 10 0 0 0
****
USER_CHARGES
INVALID_CHARGES
Pose:  14 Cluster:  14 Fr_nu: 385732 TotEn:   -11.13
@<TRIPOS>ATOM
      1 C1        -75.5753  -11.9801  -43.4416 C.2    1 LIG      -0.25700
      2 C2        -75.5494  -12.9907  -42.4490 C.2    1 LIG      -0.25700
      3 C3        -76.5038  -12.3559  -44.3871 C.2    1 LIG      -0.04700
      4 C4        -76.4629  -13.9532  -42.8183 C.2    1 LIG      -0.04700
      5 N1        -77.0368  -13.5570  -43.9980 N.pl3  1 LIG      -0.36000
      6 H1        -74.9820  -11.0769  -43.4642 H      1 LIG       0.15400
      7 H2        -74.9327  -13.0161  -41.5617 H      1 LIG       0.15400
      8 H3        -76.8314  -11.8779  -45.2995 H      1 LIG       0.14000
      9 H4        -76.7558  -14.8811  -42.3472 H      1 LIG       0.14000
     10 H5        -77.7450  -14.0713  -44.5033 H      1 LIG       0.38000
@<TRIPOS>BOND
      1       1       2 1
      2       1       3 2
      3       2       4 2
      4       3       5 1
      5       4       5 1
      6       1       6 1
      7       2       7 1
      8       3       8 1
      9       4       9 1
     10       5      10 1
@<TRIPOS>ALT_TYPE
CGenFF_4.0_ALT_TYPE_SET
CGenFF_4.0 1 CG2R51 2 CG2R51 3 CG2R51 4 CG2R51 5 NG2R51 6 HGR51 7 HGR51 8 HGR52 9 HGR52 10 HGP1
@<TRIPOS>MOLECULE
pyrrole
 10 10 0 0 0
****
USER_CHARGES
INVALID_CHARGES
Pose:  15 Cluster:  15 Fr_nu: 616807 TotEn:   -10.75
@<TRIPOS>ATOM
      1 C1        -74.5890  -11.5928  -43.7562 C.2    1 LIG      -0.25700
      2 C2        -74.0067  -12.4215  -42.7657 C.2    1 LIG      -0.25700
      3 C3        -75.7258  -12.2270  -44.2069 C.2    1 LIG      -0.04700
      4 C4        -74.8053  -13.5370  -42.6412 C.2    1 LIG      -0.04700
      5 N1        -75.8471  -13.4080  -43.5222 N.pl3  1 LIG      -0.36000
      6 H1        -74.2201  -10.6377  -44.1027 H      1 LIG       0.15400
      7 H2        -73.1038  -12.2285  -42.2038 H      1 LIG       0.15400
      8 H3        -76.4565  -11.9448  -44.9516 H      1 LIG       0.14000
      9 H4        -74.7260  -14.4073  -42.0051 H      1 LIG       0.14000
     10 H5        -76.5911  -14.0804  -43.6476 H      1 LIG       0.38000
@<TRIPOS>BOND
      1       1       2 1
      2       1       3 2
      3       2       4 2
      4       3       5 1
      5       4       5 1
      6       1       6 1
      7       2       7 1
      8       3       8 1
      9       4       9 1
     10       5      10 1
@<TRIPOS>ALT_TYPE
CGenFF_4.0_ALT_TYPE_SET
CGenFF_4.0 1 CG2R51 2 CG2R51 3 CG2R51 4 CG2R51 5 NG2R51 6 HGR51 7 HGR51 8 HGR52 9 HGR52 10 HGP1
@<TRIPOS>MOLECULE
pyrrole
 10 10 0 0 0
****
USER_CHARGES
INVALID_CHARGES
Pose:  16 Cluster:  16 Fr_nu:  77319 TotEn:   -10.65
@<TRIPOS>ATOM
      1 C1        -70.0559   -2.6711  -28.8080 C.2    1 LIG      -0.25700
      2 C2        -69.0635   -1.7739  -28.3418 C.2    1 LIG      -0.25700
      3 C3        -69.6530   -3.9435  -28.4672 C.2    1 LIG      -0.04700
      4 C4        -68.0844   -2.5254  -27.7303 C.2    1 LIG      -0.04700
      5 N1        -68.4531   -3.8427  -27.8127 N.pl3  1 LIG      -0.36000
      6 H1        -70.9652   -2.4172  -29.3344 H      1 LIG       0.15400
      7 H2        -69.0608   -0.6976  -28.4406 H      1 LIG       0.15400
      8 H3        -70.1109   -4.9086  -28.6318 H      1 LIG       0.14000
      9 H4        -67.1619   -2.2407  -27.2441 H      1 LIG       0.14000
     10 H5        -67.9220   -4.6207  -27.4465 H      1 LIG       0.38000
@<TRIPOS>BOND
      1       1       2 1
      2       1       3 2
      3       2       4 2
      4       3       5 1
      5       4       5 1
      6       1       6 1
      7       2       7 1
      8       3       8 1
      9       4       9 1
     10       5      10 1
@<TRIPOS>ALT_TYPE
CGenFF_4.0_ALT_TYPE_SET
CGenFF_4.0 1 CG2R51 2 CG2R51 3 CG2R51 4 CG2R51 5 NG2R51 6 HGR51 7 HGR51 8 HGR52 9 HGR52 10 HGP1
@<TRIPOS>MOLECULE
pyrrole
 10 10 0 0 0
****
USER_CHARGES
INVALID_CHARGES
Pose:  17 Cluster:  17 Fr_nu: 413785 TotEn:   -10.56
@<TRIPOS>ATOM
      1 C1        -73.9154  -11.1355  -43.9178 C.2    1 LIG      -0.25700
      2 C2        -75.1084  -11.3726  -43.1914 C.2    1 LIG      -0.25700
      3 C3        -73.0973  -12.2283  -43.7332 C.2    1 LIG      -0.04700
      4 C4        -74.9830  -12.6029  -42.5850 C.2    1 LIG      -0.04700
      5 N1        -73.7566  -13.1138  -42.9211 N.pl3  1 LIG      -0.36000
      6 H1        -73.6788  -10.2635  -44.5111 H      1 LIG       0.15400
      7 H2        -75.9660  -10.7189  -43.1168 H      1 LIG       0.15400
      8 H3        -72.1080  -12.4541  -44.1053 H      1 LIG       0.14000
      9 H4        -75.6559  -13.1592  -41.9476 H      1 LIG       0.14000
     10 H5        -73.3940  -14.0068  -42.6171 H      1 LIG       0.38000
@<TRIPOS>BOND
      1       1       2 1
      2       1       3 2
      3       2       4 2
      4       3       5 1
      5       4       5 1
      6       1       6 1
      7       2       7 1
      8       3       8 1
      9       4       9 1
     10       5      10 1
@<TRIPOS>ALT_TYPE
CGenFF_4.0_ALT_TYPE_SET
CGenFF_4.0 1 CG2R51 2 CG2R51 3 CG2R51 4 CG2R51 5 NG2R51 6 HGR51 7 HGR51 8 HGR52 9 HGR52 10 HGP1
@<TRIPOS>MOLECULE
pyrrole
 10 10 0 0 0
****
USER_CHARGES
INVALID_CHARGES
Pose:  18 Cluster:  18 Fr_nu: 537441 TotEn:   -10.37
@<TRIPOS>ATOM
      1 C1        -72.6445  -12.0383  -43.2042 C.2    1 LIG      -0.25700
      2 C2        -73.8948  -12.4588  -43.7209 C.2    1 LIG      -0.25700
      3 C3        -72.3650  -10.8069  -43.7546 C.2    1 LIG      -0.04700
      4 C4        -74.3412  -11.4716  -44.5715 C.2    1 LIG      -0.04700
      5 N1        -73.4032  -10.4726  -44.5843 N.pl3  1 LIG      -0.36000
      6 H1        -72.0167  -12.5746  -42.5065 H      1 LIG       0.15400
      7 H2        -74.4142  -13.3803  -43.4991 H      1 LIG       0.15400
      8 H3        -71.5226  -10.1411  -43.6310 H      1 LIG       0.14000
      9 H4        -75.2407  -11.3908  -45.1656 H      1 LIG       0.14000
     10 H5        -73.4674   -9.6197  -45.1228 H      1 LIG       0.38000
@<TRIPOS>BOND
      1       1       2 1
      2       1       3 2
      3       2       4 2
      4       3       5 1
      5       4       5 1
      6       1       6 1
      7       2       7 1
      8       3       8 1
      9       4       9 1
     10       5      10 1
@<TRIPOS>ALT_TYPE
CGenFF_4.0_ALT_TYPE_SET
CGenFF_4.0 1 CG2R51 2 CG2R51 3 CG2R51 4 CG2R51 5 NG2R51 6 HGR51 7 HGR51 8 HGR52 9 HGR52 10 HGP1
@<TRIPOS>MOLECULE
pyrrole
 10 10 0 0 0
****
USER_CHARGES
INVALID_CHARGES
Pose:  19 Cluster:  19 Fr_nu: 483892 TotEn:   -10.37
@<TRIPOS>ATOM
      1 C1        -72.8810  -12.0119  -43.1564 C.2    1 LIG      -0.25700
      2 C2        -73.1796  -11.3158  -44.3536 C.2    1 LIG      -0.25700
      3 C3        -73.8687  -12.9540  -42.9710 C.2    1 LIG      -0.04700
      4 C4        -74.3407  -11.8537  -44.8634 C.2    1 LIG      -0.04700
      5 N1        -74.7507  -12.8485  -44.0146 N.pl3  1 LIG      -0.36000
      6 H1        -72.0377  -11.8449  -42.5012 H      1 LIG       0.15400
      7 H2        -72.6120  -10.5100  -44.7971 H      1 LIG       0.15400
      8 H3        -74.0227  -13.6873  -42.1920 H      1 LIG       0.14000
      9 H4        -74.9089  -11.6189  -45.7525 H      1 LIG       0.14000
     10 H5        -75.5766  -13.4175  -44.1393 H      1 LIG       0.38000
@<TRIPOS>BOND
      1       1       2 1
      2       1       3 2
      3       2       4 2
      4       3       5 1
      5       4       5 1
      6       1       6 1
      7       2       7 1
      8       3       8 1
      9       4       9 1
     10       5      10 1
@<TRIPOS>ALT_TYPE
CGenFF_4.0_ALT_TYPE_SET
CGenFF_4.0 1 CG2R51 2 CG2R51 3 CG2R51 4 CG2R51 5 NG2R51 6 HGR51 7 HGR51 8 HGR52 9 HGR52 10 HGP1
@<TRIPOS>MOLECULE
pyrrole
 10 10 0 0 0
****
USER_CHARGES
INVALID_CHARGES
Pose:  20 Cluster:  20 Fr_nu: 1664833 TotEn:    -9.90
@<TRIPOS>ATOM
      1 C1        -79.7634  -14.7552  -48.3968 C.2    1 LIG      -0.25700
      2 C2        -78.6299  -15.2247  -47.6885 C.2    1 LIG      -0.25700
      3 C3        -80.8592  -14.9273  -47.5802 C.2    1 LIG      -0.04700
      4 C4        -79.0676  -15.6696  -46.4605 C.2    1 LIG      -0.04700
[truncated: 4,072,017 more chars]
